# Supplementary material for: A non-redundant data set of nanobody-antigen crystal structures
Source: Data Brief. 2019 Mar 6;24:103754. doi: 10.1016/j.dib.2019.103754 (PMC6441729; doi:10.1016/j.dib.2019.103754)
Supplement: Multimedia component 2 [file mmc2.xlsx]

## Sheet: Sheet1
	ΔASA (epitope + paratope) [Å2]					Intermolecular contacts					Thermodynamic of binding [kcal mol-1] (T = 298 K)
PDB ID	All-atoms	Total-Side	Main-Chain	Non-polar	All polar	All	CDR1	CDR2	CDR3	non-CDR	ΔGb	ΔHb	TΔSb	Reference (DOI)
1bzq	1099.7	924.4	175.3	712.8	386.8	21	10	0	11	0	-10.17			10.1016/S0969-2126(99)80049-5
1jtp	1573.6	1378.7	194.7	1057.1	516.5	36	4	7	25	0
1mvf	1057.4	917.7	139.9	593.1	464.3	34	1	11	20	2	-9.56	-21.89		10.1074/jbc.M302336200
1op9	1133.3	977.1	156.2	652.3	481	20	2	4	14	0	-12.17			10.1038/nature01870
1ri8	1383.9	1192.4	191.5	644.3	739.6	26	0	4	20	2	-11.65			10.1074/jbc.M413011200
1rjc	1565.9	1381.4	184.5	761.8	804.1	24	0	3	18	3	-13.80			10.1074/jbc.M413011200
1zv5	1393.1	1225.9	167.2	693.3	699.9	27	2	0	19	6	-10.91			10.1073/pnas.0505379103
1zvh	1120.5	968.4	152.1	658.1	462.3	19	3	0	15	1	-8.90			10.1073/pnas.0505379103
1zvy	1378	1266.7	111.4	717.8	660.2	26	2	5	19	0	-12.41			10.1073/pnas.0505379103
2bse	1116.7	991.9	124.6	621.7	494.9	15	2	5	6	2	-12.08			10.1038/nsmb1029
3cfi	1426.5	1146	280.4	746.7	679.9	26	3	4	17	2
3ezj	2305	2074	231.2	1299.7	1005.5	28	2	0	13	13
3g9a	1305.1	1164.2	140.8	789	516.1	11	0	0	9	2	-12.75			10.1038/nsmb.1727
3k1k	1368.5	1171.8	196.7	671.8	696.7	23	0	3	8	12	-12.59			10.1038/nsmb.1727
3k3q	1256.9	1185.9	71.1	898	359.1	23	7	0	16	0	-13.41			10.1016/j.jmb.2010.01.070
3k74	1186	959	227	652.4	533.5	29	5	5	10	9	-10.19			10.1016/j.jmb.2011.01.017
3k7u	1389.1	1167.4	221.7	932.8	456.3	25	0	13	3	9
3k80	1463	1276.9	186.1	997.5	465.4	24	0	12	5	7
3rjq	1734.5	1583.9	150.5	1089.7	644.7	19	2	0	11	6
3stb	2372.1	1910.6	461.4	1253.8	1118.5	48	4	4	22	18
3zkq	1649.9	1468.3	181.6	1024	626.1	30	9	6	6	9	-12.17			10.1107/S0907444913006574
4aq1	1636.9	1278.4	358.5	860.4	776.5	28	0	6	15	7
4c57	1357.9	1164.3	193.7	595.6	762.2	23	1	4	15	3	-9.85			10.1042/BJ20131399
4c59	1064.5	984.1	80.5	519	545.6	17	4	4	4	5	-10.90			10.1042/BJ20131399
4cdg	1609.7	1471.9	137.7	886.4	723.3	26	3	5	8	10
4eig	1777.2	1490.3	286.9	1090.4	686.9	37	3	7	14	13	-12.28			10.1016/j.bbapap.2013.07.010
4eiz	1000.3	916.4	83.9	618.6	381.6	15	0	7	8	0	-11.63			10.1016/j.bbapap.2013.07.010
4fhb	1198.1	1096.4	101.7	616	582.2	19	0	8	11	0
4gft	950.6	754.7	196.1	568.4	382.2	22	6	0	16	0
4grw_a	1702	1431	270.9	877.1	824.9	26	9	3	12	2
4gRw_b	1571.4	1433.8	137.7	890	681.6	34	5	7	16	6
4Grw_c	2081.8	1872.5	209.3	1385.7	696.1	30	11	4	10	5
4hem	1669.1	1517.3	151.8	804.2	865	30	0	1	21	8
4hep	1585	1283	301.9	974	611	39	0	0	30	9	-10.17			10.1073/pnas.1301336110
4i0c	1313.9	1084.2	229.7	843.6	470.1	19	2	6	8	3	-8.65			10.1021/jp403425z
4i13	1351.8	1105.3	246.5	700.2	651.6	29	6	5	18	0
4ios	1446.4	1291.8	154.6	730.4	716.1	14	0	0	11	3
4krm	1306.3	1150.5	156	784.5	521.8	24	4	1	12	7
4krp	1615.3	1389.5	225.8	737.2	878.1	44	5	0	33	6	-9.25			10.1016/j.str.2013.05.008
4lde	2324.4	1999.9	324.4	1729.4	595	48	15	8	18	7	-11.18			10.1038/nature12572
4lgp	1748.5	1489.6	259	1031	717.6	35	10	6	15	4	-13.15			10.1016/j.jmb.2014.05.026
4lgr	1395.9	1138	257.9	824.8	571.2	28	8	5	9	6	-13.59			10.1016/j.jmb.2014.05.026
4lgs	1097.9	901.6	196.4	701.2	396.7	18	2	2	14	0	-13.40			10.1016/j.jmb.2014.05.026
4lhj	854.2	746.5	107.7	503.7	350.5	17	6	5	6	0	-12.62			10.1016/j.jmb.2014.05.026
4lhq	1064.7	898.3	166.5	662.1	402.6	21	3	2	16	0	-11.40			10.1016/j.jmb.2014.05.026
4m3k	1588	1347.7	240.5	909.6	678.5	26	3	2	11	10
4n9o	1255.7	1109.3	146.4	754	501.8	21	0	0	18	3
4nbx	1372.4	1115.4	257	765	607.4	27	12	0	12	3	-11.87			10.1074/jbc.M113.505917
4nbz	1027.8	797.1	230.6	641.6	386.1	27	0	8	16	3	-10.81			10.1074/jbc.M113.505917
4ocl	1489.7	1359.1	130.7	771.7	718.1	30	1	4	23	2
4orz	1439.2	1258.3	180.8	720.4	718.7	11	0	0	3	8	-10.11	-11.62	-1.51	10.1186/1742-4690-11-24
4p2c	1414.1	1186.4	227.9	778.8	635.4	18	4	5	7	2	-11.46			10.1074/jbc.M114.566257
4qo1	921.2	744.4	176.8	494.4	426.8	14	3	4	7	0	-7.53	-5.3		10.1093/nar/gku962
4s10	1223.5	1048.8	174.6	677.7	545.7	19	8	2	8	1	-12.28			10.1093/hmg/ddv010
4w6w	1279.3	1028.9	250.4	797	482.4	21	0	1	16	4	-11.52			10.1371/journal.pone.0114691
4w6x	1244.1	1040.8	203.4	709.9	534.2	20	2	0	17	1	-11.30			10.1371/journal.pone.0114691
4w6y	1356	1193.9	162.1	776.8	579.3	18	0	0	17	1	-12.00			10.1371/journal.pone.0114691
4wem	1522.1	1267.4	254.8	890.6	631.6	20	0	4	14	2	-7.05			10.1186/s13567-015-0151-x
4wen	1284.2	1083.2	201	772.1	512.1	18	0	1	14	3	-9.55			10.1186/s13567-015-0151-x
4weu	970	797.8	172.2	570.1	399.9	16	0	4	7	5	-7.15			10.1186/s13567-015-0151-x
4x7e	1483	1212.6	270.2	999.6	483.3	32	4	5	19	4	-11.10	-11.5	-0.35778	10.1128/JVI.03176-14
4x7f	1788.6	1516.7	271.8	1132.7	655.8	38	9	2	17	10	-10.40	-11.4	-1.07632	10.1128/JVI.03176-14
4xt1	2273	1956.2	316.9	1498.1	775	35	8	7	16	4
4y7m	1102.5	865.5	237.1	606.6	496.1	18	0	0	17	1
4z9k	1773.1	1537	236.1	1123	649.9	37	10	4	18	5
5bop	1731.2	1673.1	58.1	1079.2	652.1	32	8	10	11	3
5c1m	2421.6	2101.8	319.7	1638.3	783.2	44	7	12	2	23
5c2u	2240.1	1977.7	262.4	1516.1	724.2	42	4	9	28	1
5c3l	1752.2	1583.4	168.8	1138.4	613.9	47	15	9	10	13
5e0q	1493.7	1195.4	298.3	715	778.7	36	8	8	15	5
5e5m	1341.4	1160.9	180.6	896.6	444.8	26	6	4	9	7
5e7f	1270.2	1158.2	112	911	359.2	28	0	6	15	7	-10.97			10.1128/mBio.01781-15
5f1k	1699.3	1519.4	179.8	1001.6	697.6	29	8	7	7	7
5f1o	1819.9	1561.7	258.2	852.2	967.7	41	12	11	15	3
5f21	1998.6	1705.4	293.2	1305.1	693.5	31	6	7	12	6
5f7l	1882.3	1649.5	232.8	947.3	935	24	5	0	10	9
5f7y	1814.2	1659.5	154.8	1007.1	807.2	39	7	3	9	20
5g5r	1431.5	1242	189.5	779.5	651.9	20	1	4	9	6
5hgg	1969	1632.3	336.6	986.4	982.6	23	8	0	14	1	-14.01			10.1074/jbc.M116.732503
5hvf	2080.4	1814.1	266.2	1133.6	946.5	42	3	8	24	7	-14.05			10.1111/jth.13381
5hvh	1428.4	1192.9	235.5	845.3	583	25	3	0	22	0
5imk	1509.1	1318.5	190.7	831.6	677.5	41	5	10	26	0	-8.28	-16.1		10.1016/j.imbio.2016.11.008
5ip4	1273	1128	145.1	694.5	578.7	26	8	3	9	6
5j56	1444.2	1281.4	162.7	781.2	663	31	5	9	17	0	-11.59			10.1074/jbc.M116.758102
5j57	1154.2	972	182.2	579.7	574.4	24	7	0	15	2	-14.6			10.1074/jbc.M116.758102
5ja8	2022	1852.5	169.5	1333.4	688.6	38	8	1	21	8
5ja9	1383.3	1285.8	97.5	905.8	477.7	23	1	0	15	7
5lhn	1812.5	1496	316.6	1178.6	633.8	31	0	0	31	0
5lhr	1719.3	1472.2	246.9	919.4	799.9	26	2	4	15	5
5m13	2235.3	2061.7	173.6	1261.2	974.1	38	4	11	15	8
5m2m	1470.6	1183.8	286.9	729.4	741.2	28	3	9	10	6
5mje	2276	2003.1	273.1	1374.6	901.4	34	0	0	6	28
5mp2	1098.4	937.8	160.5	621.3	477	21	0	3	13	5
5my6	1466.3	1234.9	231.5	889.3	577	25	1	1	8	15
5o02	1060.8	933.4	127.5	582.5	478.4	20	0	0	18	2
5o03	2252.1	1930.7	321.4	1439.9	812.1	43	1	0	16	26
5o04	1654.5	1388.3	265.9	940.4	714.1	30	12	6	6	6
5o05	1271.5	1069.8	201.7	852.8	418.8	25	2	7	15	1
5o0w	1408.8	1211.6	197.2	721.3	687.5	26	7	2	16	1
5o2u	1308.3	1108.4	200	884.9	423.4	42	3	10	15	14
5ocl	1214.2	1033.5	180.7	695.3	519	18	2	4	9	3
5omn	1070.7	913.6	157.2	513	557.8	26	2	15	4	5
5ovw	2265.1	1897.2	367.9	1415.9	849.2	34	11	1	15	7
5sv3	1228	1007.7	220.2	749.8	478.3	28	0	8	18	2
5usf	2019.2	1642.9	376.3	1243.3	776	30	3	3	7	17
