# Supplementary material for: A non-redundant data set of nanobody-antigen crystal structures
Source: Data Brief. 2019 Mar 6;24:103754. doi: 10.1016/j.dib.2019.103754 (PMC6441729; doi:10.1016/j.dib.2019.103754)
Supplement: Multimedia component 3 [file mmc3.xlsx]

## Sheet: List1
	Whole Nb Surface																																Paratope
	Amino Acid Residue																				Amino Acid Group				Secondary Structure (DSSP)								Amino Acid Residue
PDB ID	ALA	ARG	ASN	ASP	CYS	GLN	GLU	GLY	HIS	ILE	LEU	LYS	MET	PHE	PRO	SER	THR	TRP	TYR	VAL	Polar	Hydrophobic	Aromatic	Charged	H	B	E	G	I	T	S	-	ALA	ARG	ASN	ASP	CYS	GLN	GLU	GLY	HIS	ILE	LEU	LYS	MET	PHE	PRO	SER	THR
1bzq	1	6	0	2	0	7	4	6	0	1	2	5	0	0	1	6	4	1	6	1	23	6	7	17	0	0	17	3	0	7	11	15	1	2	0	0	0	0	1	1	0	1	0	0	0	0	0	0	2
1jtp	2	4	2	4	0	6	5	6	1	4	1	3	0	0	2	10	6	1	6	0	30	9	7	17	2	0	20	4	0	11	7	19	1	0	0	0	0	0	0	2	1	3	0	0	0	0	0	1	2
1mvf	1	3	5	3	0	8	3	4	0	1	0	5	2	1	2	10	3	2	2	1	30	7	5	14	0	1	19	4	0	11	8	13	0	1	2	2	0	0	0	0	0	1	0	1	1	0	0	1	0
1op9	2	3	3	4	0	7	5	4	0	1	0	4	1	0	2	9	4	2	1	1	27	7	3	16	0	1	17	4	0	12	5	14	1	1	0	2	0	0	1	1	0	0	0	0	0	0	0	1	0
1ri8	1	7	5	3	0	4	3	4	0	0	2	4	1	0	2	11	4	2	4	2	28	8	6	17	0	3	22	7	0	8	6	13	0	3	3	1	0	0	0	0	0	0	0	0	0	0	0	2	2
1rjc	0	4	5	1	0	8	2	3	0	0	0	2	1	0	2	10	5	2	5	1	31	4	7	9	0	2	11	4	0	12	4	18	0	2	3	1	0	1	0	0	0	0	0	0	0	0	0	1	1
1zv5	2	4	5	4	0	7	3	4	0	1	0	4	0	0	2	8	4	1	5	2	28	7	6	15	0	0	25	7	0	12	3	9	0	3	2	1	0	1	0	1	0	0	0	1	0	0	0	0	0
1zvh	4	3	4	2	0	6	4	6	0	2	1	2	0	0	3	8	2	1	5	1	26	11	6	11	0	1	19	5	0	12	4	13	0	1	1	1	0	1	0	1	0	1	0	0	0	0	0	0	0
1zvy	3	5	1	7	0	6	2	4	1	1	0	5	0	1	2	8	4	1	2	2	23	8	4	20	0	0	18	11	0	9	6	11	0	1	1	2	0	0	0	0	1	0	0	0	0	1	1	1	1
2bse	1	5	2	5	0	7	4	5	0	1	2	4	1	1	1	10	5	1	2	1	29	7	4	18	0	1	21	0	0	14	10	12	0	0	0	0	0	0	1	0	0	0	0	0	1	1	0	2	0
3cfi	4	5	3	4	0	7	2	5	0	0	2	3	0	0	4	7	2	1	2	1	24	11	3	14	0	0	14	5	0	11	7	15	1	3	1	1	0	0	1	1	0	0	1	0	0	0	0	0	0
3ezj	2	4	5	2	0	9	2	6	0	1	2	5	1	1	2	8	4	2	1	0	32	8	4	13	0	1	25	4	0	14	4	9	1	2	0	1	0	3	1	2	0	0	1	1	1	1	0	0	1
3g9a	3	3	1	5	0	5	2	5	0	0	3	5	0	0	1	9	6	1	2	3	26	10	3	15	0	1	12	3	0	13	5	20	0	0	0	1	0	0	1	0	0	0	1	0	0	0	0	1	1
3k1k	3	6	2	3	0	7	4	5	0	0	1	3	0	1	4	9	1	2	2	1	24	9	5	16	0	0	23	2	0	10	9	10	0	2	1	0	0	0	2	1	0	0	0	0	0	1	0	2	0
3k3q	6	8	1	5	0	5	5	3	2	1	4	2	2	0	2	8	5	1	0	4	22	19	1	22	3	0	19	5	0	15	9	13	1	1	0	1	0	0	0	0	2	1	0	0	1	0	1	0	2
3k74	3	3	3	0	0	6	3	7	0	2	3	6	0	0	2	7	5	3	1	0	28	10	4	12	0	0	16	6	0	14	5	13	1	0	0	0	0	0	1	1	0	2	1	1	0	0	0	0	2
3k7u	3	4	4	4	0	8	3	4	1	0	3	3	0	1	2	6	4	2	2	1	26	9	5	15	1	1	20	2	0	13	6	12	0	0	1	2	0	0	0	1	0	0	2	0	0	1	0	0	1
3k80	4	5	2	3	0	8	5	5	1	0	4	4	1	0	2	9	1	1	2	1	25	12	3	18	0	1	17	11	0	7	9	13	0	1	0	0	0	0	2	1	1	0	2	1	0	0	0	1	1
3rjq	2	4	3	2	0	7	3	4	0	0	2	5	0	0	3	9	2	2	4	0	25	7	6	14	0	0	18	2	0	15	2	15	1	3	0	0	0	0	0	0	0	0	1	0	0	0	1	1	0
3stb	2	5	3	2	0	6	3	4	0	0	1	4	0	2	4	6	3	1	0	3	22	10	3	14	0	0	14	7	0	9	8	11	0	4	1	1	0	3	1	1	0	0	0	1	0	1	0	0	0
3zkq	3	5	2	2	0	6	2	6	2	2	1	3	0	1	4	9	4	1	1	1	27	11	3	14	0	0	18	6	0	12	4	15	1	2	0	1	0	0	1	1	0	2	0	0	0	1	0	2	1
4aq1	5	4	3	2	0	8	3	4	1	0	1	5	0	1	2	8	5	1	2	0	28	8	4	15	0	1	17	9	0	10	5	13	2	0	1	1	0	0	0	1	0	0	0	3	0	1	0	2	1
4c57	3	6	2	5	0	7	1	4	1	1	2	5	0	0	3	10	1	1	2	1	24	10	3	18	0	1	11	6	0	11	7	19	0	2	1	1	0	0	1	0	1	1	0	0	0	0	0	1	0
4c59	2	5	2	2	0	8	5	3	0	2	2	2	0	1	2	8	4	0	2	0	25	8	3	14	0	0	15	2	0	11	7	15	0	2	0	1	0	1	0	0	0	0	1	0	0	0	0	0	1
4cdg	2	6	3	3	0	9	2	4	3	2	1	3	0	1	2	8	4	2	2	0	28	7	5	17	0	0	19	4	0	14	7	13	1	3	2	1	0	1	0	0	0	0	0	0	0	1	0	2	1
4eig	2	3	8	2	0	7	4	3	0	1	3	5	1	0	2	5	3	1	3	2	26	11	4	14	0	0	22	6	0	9	3	15	1	2	3	0	0	0	2	0	0	0	2	1	1	0	1	0	2
4eiz	1	4	1	3	0	6	3	3	0	0	1	5	0	0	3	8	6	2	4	1	24	6	6	15	3	0	16	6	0	9	3	14	0	0	0	0	0	0	0	0	0	0	0	0	0	0	0	2	1
4fhb	3	4	4	4	0	7	3	3	1	1	2	4	0	0	3	10	3	2	3	0	27	9	5	16	3	1	18	4	0	11	5	15	0	1	1	0	0	0	0	0	1	0	1	1	0	0	1	4	0
4gft	4	3	3	2	0	8	4	3	1	0	0	4	1	1	3	7	3	1	3	4	24	12	5	14	0	0	16	9	0	8	8	14	0	1	0	0	0	0	1	0	0	0	0	1	0	1	0	0	0
4Grw_c	1	3	1	4	0	5	5	5	0	0	2	3	0	1	3	7	4	0	9	2	22	8	10	15	2	0	12	3	0	16	4	18	0	1	0	0	0	2	2	1	0	0	1	0	0	1	1	2	1
4gRw_b	1	7	2	3	0	6	4	3	0	0	2	3	0	1	4	11	2	2	2	1	24	8	5	17	0	0	16	3	0	11	10	14	0	2	0	2	0	0	1	1	0	0	1	1	0	1	2	2	1
4grw_a	1	4	3	6	0	4	4	7	0	0	2	4	0	0	4	7	3	2	5	1	24	8	7	18	0	0	17	6	0	17	4	13	0	1	1	4	0	0	0	2	0	0	0	0	0	0	0	0	2
4hem	2	4	5	3	0	6	5	1	1	0	1	3	0	0	2	7	5	1	5	1	24	6	6	16	0	0	17	11	0	4	6	14	0	2	1	2	0	0	1	0	1	0	0	1	0	0	0	0	0
4hep	2	4	3	4	0	3	4	6	0	0	3	4	0	1	3	10	4	1	3	4	26	12	5	16	0	0	20	6	0	16	4	13	1	1	0	1	0	0	1	2	0	0	0	0	0	1	1	2	1
4i0c	2	4	4	2	0	7	4	6	1	0	1	3	1	1	2	10	3	2	4	0	30	6	7	14	0	0	18	9	0	11	4	15	1	0	0	1	0	0	0	1	0	0	1	0	0	1	0	1	1
4i13	1	8	2	2	0	6	6	4	1	1	2	3	0	0	3	6	5	1	3	3	23	10	4	20	0	0	14	7	0	15	5	16	0	2	0	1	0	0	0	1	0	0	1	1	0	0	1	1	1
4ios	2	6	3	5	0	6	4	4	0	0	3	4	0	0	2	9	3	2	3	2	25	9	5	19	0	0	18	2	0	15	6	17	0	1	0	2	0	0	1	0	0	0	2	1	0	0	0	0	1
4krm	1	4	2	4	0	5	5	4	0	1	1	5	0	0	2	8	5	3	4	0	24	5	7	18	0	0	19	7	0	7	9	12	0	1	0	1	0	2	1	0	0	0	1	1	0	0	0	1	0
4krp	1	4	6	3	0	4	5	3	0	1	2	5	1	2	2	9	4	1	5	1	26	8	8	17	0	0	18	5	0	14	6	16	0	1	3	2	0	1	2	0	0	1	0	0	0	0	0	0	0
4lde	4	3	4	2	0	9	2	5	1	3	3	3	0	2	2	9	4	1	4	0	31	12	7	11	0	1	27	2	0	7	12	12	2	1	2	1	0	0	0	2	1	3	1	0	0	2	0	1	2
4lgp	1	2	1	3	0	7	4	3	2	1	1	4	0	0	4	8	4	2	4	2	23	9	6	15	0	2	14	4	0	10	5	18	0	2	0	0	0	2	1	0	1	0	0	0	0	0	1	1	0
4lgr	2	3	4	3	0	6	2	5	3	1	2	4	0	1	2	9	3	1	3	2	27	9	5	15	0	1	17	4	0	11	5	18	0	1	1	0	0	0	0	2	0	1	1	0	0	1	0	0	1
4lgs	3	2	2	3	0	8	4	6	0	0	2	4	0	1	2	6	3	2	4	2	25	9	7	13	0	1	20	5	0	9	7	12	0	1	0	0	0	0	1	1	0	0	1	0	0	1	0	0	1
4lhj	3	2	4	2	0	7	5	3	1	1	2	4	0	0	3	9	1	2	2	1	24	10	4	14	0	2	17	4	0	12	5	12	0	0	2	0	0	0	1	0	0	1	0	0	0	0	0	1	0
4lhq	2	4	2	2	0	5	3	5	1	0	2	5	0	0	2	8	7	2	4	4	27	10	6	15	0	0	21	4	0	12	11	10	1	1	0	1	0	0	1	0	0	0	0	0	0	0	1	1	0
4m3k	1	3	2	2	0	6	3	6	0	0	1	3	0	2	2	13	6	1	1	3	33	7	4	11	0	1	25	5	0	8	4	12	0	2	0	1	0	0	1	1	0	0	0	0	0	2	0	1	4
4n9o	3	4	3	2	0	6	2	5	1	2	2	5	0	0	3	9	2	1	2	0	25	10	3	14	0	1	9	6	0	10	10	16	1	2	0	1	0	0	1	2	0	2	1	0	0	0	0	0	0
4nbx	4	5	3	2	0	6	4	4	0	0	1	4	1	0	2	7	5	2	4	1	25	9	6	15	0	0	18	5	0	10	9	13	1	1	1	0	0	1	0	1	0	0	0	0	1	0	0	0	1
4nbz	3	7	4	2	0	6	7	3	0	1	3	4	0	0	1	8	5	1	2	1	26	9	3	20	0	0	12	10	0	15	5	16	0	2	0	0	0	2	0	0	0	0	1	0	0	0	0	1	3
4ocl	1	7	4	2	0	4	3	4	4	0	2	4	0	1	3	9	7	1	4	2	28	8	6	20	0	0	22	6	0	10	7	17	0	1	1	1	0	0	0	0	0	0	1	1	0	1	0	0	3
4orz	1	4	2	5	0	5	3	4	0	2	2	4	0	1	2	8	4	2	2	2	23	9	5	16	0	0	23	3	0	11	5	11	0	3	0	1	0	0	1	0	0	0	0	0	0	0	0	1	0
4p2c	2	5	3	3	0	8	1	4	0	0	1	4	0	1	3	6	2	1	4	0	23	6	6	13	1	0	13	4	0	12	5	13	1	1	1	1	0	0	0	1	0	0	0	0	0	0	0	1	0
4qo1	2	6	3	3	0	6	4	6	1	1	2	2	0	0	1	6	8	3	3	0	29	6	6	16	0	0	19	9	0	5	11	13	0	1	0	0	0	1	0	0	1	0	0	0	0	0	0	0	2
4s10	3	7	3	6	0	8	2	3	1	0	2	3	0	1	3	8	2	1	2	1	24	9	4	19	0	0	17	4	0	10	11	14	0	3	0	1	0	1	0	0	1	0	1	0	0	1	1	1	0
4w6w	2	4	1	1	0	8	4	4	0	1	1	5	0	2	2	12	3	1	4	2	28	8	7	14	0	0	18	6	0	14	4	15	0	2	0	0	0	2	0	0	0	0	0	0	0	2	0	2	0
4w6x	2	4	4	2	0	7	3	5	1	1	0	5	0	0	3	11	5	2	3	2	32	8	5	15	0	0	19	7	0	7	12	15	1	0	2	0	0	0	0	0	1	0	0	1	0	0	1	2	0
4w6y	3	6	3	4	0	7	4	4	0	1	0	4	0	0	2	8	3	1	4	0	25	6	5	18	0	0	16	3	0	12	8	15	1	2	1	0	0	0	1	0	0	0	0	0	0	0	0	0	0
4wem	1	4	4	2	0	8	5	5	1	2	3	6	0	1	1	5	1	2	1	1	23	8	4	18	0	1	18	7	0	9	9	9	0	0	0	1	0	0	2	2	1	2	1	1	0	0	0	0	0
4wen	1	2	3	4	0	6	3	5	0	1	2	6	0	0	2	11	3	2	0	2	28	8	2	15	0	1	15	4	0	12	8	13	0	0	0	3	0	0	1	1	0	1	1	2	0	0	0	0	1
4weu	2	2	2	4	0	8	2	4	0	2	2	6	0	0	4	6	4	2	5	0	24	10	7	14	0	0	21	4	0	12	7	11	0	0	1	0	0	0	0	0	0	1	1	1	0	0	1	0	1
4x7e	3	4	4	3	0	6	2	7	1	2	2	4	0	1	4	10	2	0	4	1	29	12	5	14	0	0	25	5	0	9	7	14	2	0	1	0	0	0	0	2	0	1	1	1	0	0	2	0	1
4x7f	1	6	4	3	0	6	5	2	2	1	4	2	0	0	4	9	2	1	0	1	23	11	1	18	0	0	14	4	0	11	9	15	0	3	1	2	0	0	2	0	1	1	2	0	0	0	1	2	0
4xt1	1	5	3	4	0	7	4	4	0	1	2	4	0	1	3	7	4	1	3	2	25	9	5	17	0	1	23	2	0	14	4	12	1	1	1	2	0	1	2	1	0	1	0	0	0	1	0	1	2
4y7m	1	2	2	5	0	7	4	6	0	0	2	6	0	0	3	6	3	1	5	1	24	7	6	17	0	0	17	4	2	16	4	11	0	0	0	2	0	1	0	1	0	0	0	0	0	0	1	0	0
4z9k	0	3	2	6	0	5	3	6	0	1	3	4	0	3	4	6	4	0	2	2	23	10	5	16	0	1	14	4	0	12	5	18	0	1	0	4	0	1	0	1	0	1	1	1	0	3	1	1	0
5bop	4	4	3	3	0	6	4	4	0	0	2	3	0	3	3	8	4	3	3	0	25	9	9	14	0	1	18	7	0	12	7	12	1	1	1	1	0	0	0	0	0	0	1	0	0	2	0	1	2
5c1m	3	6	2	5	0	4	3	2	1	1	1	2	0	1	4	7	4	2	3	3	19	12	6	17	0	0	16	2	0	15	5	16	1	2	0	3	0	0	1	0	0	1	0	0	0	0	2	1	3
5c2u	2	6	3	3	0	8	3	3	0	0	2	4	0	0	4	5	2	2	3	3	21	11	5	16	3	0	18	8	0	9	3	12	0	4	0	2	0	1	0	0	0	0	1	0	0	0	1	0	0
5c3l	3	3	3	3	0	8	2	5	0	1	2	4	0	0	3	6	3	0	2	1	25	10	2	12	0	0	16	4	0	10	7	12	1	2	1	1	0	1	1	0	0	1	1	0	0	0	0	0	2
5e0q	1	6	4	2	0	7	5	5	0	1	2	4	0	0	4	13	3	1	1	2	32	10	2	17	0	0	20	4	0	17	7	13	0	4	2	0	0	0	0	1	0	0	2	0	0	0	1	5	1
5e5m	1	4	4	1	0	6	2	5	0	0	2	3	0	0	3	10	6	2	1	2	31	8	3	10	0	2	16	5	0	11	6	12	0	0	0	0	0	0	0	1	0	0	1	0	0	0	0	2	4
5e7f	3	2	4	4	0	6	3	4	2	0	1	3	1	1	3	11	7	0	2	3	32	11	3	14	3	1	19	5	0	14	5	13	1	1	0	1	0	0	0	0	0	0	1	1	0	1	1	2	0
5f1k	4	6	3	2	0	6	4	6	0	2	2	4	0	1	2	7	4	2	0	3	26	13	3	16	0	0	18	4	0	13	11	12	0	4	1	1	0	0	0	2	0	1	1	1	0	0	0	1	1
5f1o	1	6	2	6	0	6	4	7	1	0	1	4	0	1	3	7	3	2	3	1	25	6	6	21	0	0	20	10	0	9	5	14	0	2	1	2	0	0	0	2	0	0	0	0	0	0	1	3	0
5f21	2	4	3	3	0	7	3	4	0	1	4	5	0	0	3	4	8	1	0	1	26	11	1	15	4	0	17	2	0	9	5	16	1	0	1	1	0	1	0	1	0	0	4	2	0	0	1	0	2
5g5r	3	3	4	1	0	8	2	3	3	0	1	4	0	1	3	10	3	2	1	0	28	7	4	13	0	1	17	4	0	10	8	12	1	2	1	1	0	1	1	0	0	0	0	0	0	1	0	2	2
5f7l	2	3	4	4	1	8	4	5	1	2	2	4	0	0	3	8	4	1	3	0	30	9	4	16	0	0	22	9	0	14	4	10	0	1	0	2	0	4	1	1	1	1	0	0	0	0	0	0	1
5f7y	1	4	3	1	0	8	2	4	1	0	3	4	0	0	5	9	1	2	1	2	25	11	3	12	1	0	14	2	0	14	5	15	0	2	2	0	0	2	1	2	0	0	1	1	0	0	1	1	0
5hgg	1	5	3	2	0	8	5	5	0	0	1	4	0	0	2	11	3	1	3	1	30	5	4	16	0	0	17	3	0	11	9	15	0	3	0	1	0	0	2	1	0	0	0	0	0	0	1	2	1
5hvf	1	3	4	4	0	9	3	4	0	1	2	4	0	0	2	8	2	3	1	1	27	7	4	14	0	0	22	5	0	8	6	11	0	1	2	3	0	2	1	1	0	0	1	1	0	0	0	0	1
5hvh	2	3	2	6	0	8	2	6	0	0	2	3	0	0	4	9	4	1	3	0	29	8	4	14	1	0	16	7	0	15	2	14	0	1	0	2	0	0	0	1	0	0	0	0	0	0	1	2	0
5imk	1	4	3	4	0	8	4	4	0	0	1	5	0	1	2	8	4	2	4	2	27	6	7	17	0	0	17	9	0	11	6	14	0	1	1	3	0	0	1	0	0	0	0	1	0	1	0	1	1
5ip4	2	4	6	2	0	7	2	3	0	2	2	3	0	0	2	6	3	1	4	2	25	10	5	11	0	1	15	5	0	10	6	14	1	1	2	0	0	0	1	0	0	1	0	0	0	0	0	1	0
5j56	2	3	2	4	0	8	4	5	0	0	2	4	0	4	4	8	2	2	3	2	25	10	9	15	0	0	14	10	0	11	7	17	0	0	0	2	0	1	1	1	0	0	1	0	0	2	0	2	0
5j57	4	6	1	1	0	7	6	6	1	0	2	2	1	0	4	6	3	1	4	3	23	14	5	16	0	0	13	7	0	9	9	20	0	1	0	0	0	3	1	1	0	0	1	0	0	0	0	2	0
5ja8	1	3	3	2	0	7	3	5	1	1	1	4	0	1	4	7	4	1	4	1	26	8	6	13	0	1	10	4	0	11	9	18	0	1	0	1	0	1	1	0	0	1	0	0	0	1	1	0	2
5ja9	1	3	4	3	0	7	4	6	5	1	2	3	0	1	3	9	3	1	2	2	29	9	4	18	0	0	19	5	0	9	9	18	0	1	0	1	0	0	1	0	0	1	1	0	0	1	0	2	0
5lhn	5	2	4	2	0	6	4	8	0	1	1	5	0	0	5	6	4	2	5	2	28	14	7	13	2	0	15	5	0	11	13	16	1	0	1	0	0	0	1	3	0	0	0	0	0	0	2	0	1
5lhr	2	3	4	2	0	6	3	4	0	0	2	4	0	1	2	14	2	3	2	2	30	8	6	12	0	0	15	4	0	13	4	20	0	1	1	1	0	0	0	0	0	0	0	0	0	1	0	6	1
5m2m	1	6	4	2	0	6	5	4	1	2	1	3	0	0	3	9	3	1	3	0	26	7	4	17	0	0	13	3	0	14	7	17	1	2	1	0	0	0	0	0	0	2	0	0	0	0	0	3	1
5m13	2	4	3	3	0	7	4	3	0	0	1	5	0	0	2	11	4	3	3	2	28	7	6	16	0	0	21	6	0	12	7	11	0	3	0	0	0	2	1	0	0	0	0	1	0	0	0	4	1
5mje	0	6	2	4	0	9	3	3	0	0	3	3	0	2	4	12	4	1	2	1	30	8	5	16	0	0	25	6	0	10	4	14	0	2	0	0	0	6	0	0	0	0	1	0	0	2	1	0	1
5mp2	3	5	6	3	0	6	3	4	0	1	0	5	1	1	3	8	3	1	3	3	27	11	5	16	0	0	18	4	0	17	4	16	0	0	0	0	0	1	0	0	0	1	0	1	0	1	1	0	2
5my6	1	2	3	2	0	8	4	4	0	0	2	6	0	1	2	8	3	2	3	1	26	6	6	14	0	0	22	2	0	14	3	11	0	2	1	1	0	0	2	0	0	0	2	0	0	0	0	1	1
5o02	2	3	2	2	0	8	4	5	1	0	1	4	0	1	3	9	3	2	2	1	27	7	5	14	0	0	16	6	0	12	4	15	0	1	0	1	0	0	0	1	0	0	0	0	0	0	0	0	0
5o03	4	2	2	2	0	7	2	7	0	1	3	5	1	0	4	10	2	1	3	2	28	15	4	11	0	2	10	7	0	11	8	20	1	0	0	1	0	4	0	3	0	0	2	2	0	0	0	3	0
5o04	2	7	2	5	0	10	3	1	0	1	2	4	1	1	4	6	3	1	1	1	22	11	3	19	0	1	21	6	0	12	2	13	0	2	1	1	0	2	0	0	0	1	0	1	1	1	1	1	0
5o05	2	6	2	2	0	9	3	4	1	2	2	2	0	0	5	7	4	1	3	1	26	12	4	14	0	0	25	2	0	10	7	12	1	0	1	0	0	0	0	0	1	1	0	0	0	0	2	1	2
5o0w	2	6	2	6	0	6	5	4	1	1	1	3	0	0	3	11	4	1	5	1	27	8	6	21	0	0	16	5	0	15	5	21	1	1	0	3	0	0	1	0	0	0	0	0	0	0	0	1	2
5o2u	6	5	2	4	0	6	4	4	0	1	2	4	0	2	3	7	2	2	1	2	21	14	5	17	0	0	20	4	0	13	7	13	1	1	1	2	0	0	0	0	0	0	1	1	0	2	0	0	1
5ocl	3	5	3	1	0	6	3	4	1	1	3	4	1	1	2	7	2	1	0	1	22	11	2	14	0	0	16	4	0	11	6	12	1	1	0	0	0	0	1	0	1	0	2	0	1	1	0	0	0
5omn	0	7	1	1	0	8	5	4	0	2	2	2	0	0	3	10	3	2	2	2	26	9	4	15	0	0	18	2	0	18	3	13	0	1	0	1	0	0	1	0	0	1	0	0	0	0	0	2	2
5ovw	1	4	3	4	0	5	4	4	1	1	2	3	1	1	5	7	3	1	2	2	22	12	4	16	0	1	13	6	0	13	6	15	1	1	2	1	0	0	1	1	1	1	1	0	1	1	0	2	1
5sv3	4	6	2	4	0	6	4	4	1	2	1	3	0	0	3	10	4	1	1	2	26	12	2	18	0	0	18	6	0	12	7	15	1	2	1	1	0	0	0	0	0	2	0	0	0	0	1	1	1
5usf	2	4	6	2	0	7	2	6	0	0	4	4	0	0	3	7	1	1	2	1	27	10	3	12	0	0	22	4	0	13	4	9	1	2	4	0	0	1	0	2	0	0	0	1	0	0	0	2	0
[truncated: 15 more columns]
