# Supplementary material for: A non-redundant data set of nanobody-antigen crystal structures
Source: Data Brief. 2019 Mar 6;24:103754. doi: 10.1016/j.dib.2019.103754 (PMC6441729; doi:10.1016/j.dib.2019.103754)
Supplement: Multimedia component 4 [file mmc4.xlsx]

## Sheet: List1
	Whole Ag Surface																																Epitope
	Amino Acid Residue																				Amino Acid Group				Secondary Structure (DSSP)								Amino Acid Residue
PDB ID	ALA	ARG	ASN	ASP	CYS	GLN	GLU	GLY	HIS	ILE	LEU	LYS	MET	PHE	PRO	SER	THR	TRP	TYR	VAL	Polar	Hydrophobic	Aromatic	Charged	H	B	E	G	I	T	S	-	ALA	ARG	ASN	ASP	CYS	GLN	GLU	GLY	HIS	ILE	LEU	LYS	MET	PHE	PRO	SER	THR
1bzq	3	4	7	2	0	4	4	3	2	0	1	10	0	0	3	11	4	0	3	2	29	9	3	22	11	2	12	1	0	12	13	12	1	0	1	0	0	1	1	2	0	0	0	1	0	0	0	1	1
1jtp	1	10	11	3	0	0	1	7	2	0	3	6	0	1	2	2	3	3	1	2	23	8	5	22	12	4	3	5	0	18	7	9	1	2	3	1	0	0	0	0	0	0	1	2	0	0	0	0	1
1mvf	4	4	6	7	0	2	4	2	0	2	2	4	0	0	2	2	2	2	0	4	14	14	2	19	8	2	17	0	0	10	3	9	2	0	1	2	0	1	0	0	0	1	3	1	0	0	1	0	1
1op9	3	14	5	5	0	5	2	6	1	0	1	4	0	0	2	2	1	1	3	4	19	10	4	26	15	4	3	4	0	19	4	10	1	3	0	1	0	0	0	0	1	0	1	0	0	0	0	0	0
1ri8	0	11	9	5	0	2	1	6	1	0	3	5	0	1	2	3	4	2	1	2	24	7	4	23	13	5	3	4	0	21	6	6	0	2	4	1	0	0	0	0	0	0	0	1	0	1	0	0	2
1rjc	2	10	12	5	0	2	1	6	1	0	2	5	0	1	2	3	4	2	1	2	27	8	4	22	13	5	3	6	0	19	7	8	0	4	3	1	0	0	0	0	0	0	0	1	0	1	0	0	1
1zv5	1	9	10	4	0	2	1	6	1	1	3	4	0	1	2	4	3	2	2	2	25	9	5	19	10	5	3	7	0	17	8	8	0	3	3	1	0	0	0	0	0	0	0	0	0	1	0	0	2
1zvh	1	10	8	5	0	2	1	4	0	0	2	5	0	1	2	3	4	2	1	2	21	7	4	21	14	4	3	3	0	17	5	7	0	1	2	0	0	1	0	1	0	0	0	1	0	0	1	2	1
1zvy	2	11	9	5	0	2	1	6	1	1	3	5	0	1	2	3	4	2	1	2	24	10	4	23	13	4	3	7	0	18	7	9	1	3	2	2	0	0	0	1	0	0	1	1	0	0	0	0	0
2bse	3	5	7	4	0	3	1	1	2	2	1	4	0	2	4	5	5	3	0	3	21	13	5	16	0	2	20	2	0	6	8	17	0	0	1	0	0	1	0	0	1	0	0	1	0	0	1	1	0
3cfi	8	16	13	17	0	21	24	6	0	3	13	21	5	2	15	7	11	5	9	5	58	49	16	78	22	2	46	2	0	25	35	69	1	0	1	4	0	1	1	1	0	0	1	1	0	0	1	1	0
3ezj	10	28	14	19	0	11	24	3	2	4	8	11	5	1	11	10	15	0	4	7	53	45	5	84	77	1	34	10	0	18	9	38	0	3	0	2	0	2	1	0	0	1	1	0	0	0	1	1	0
3g9a	1	6	7	10	0	3	12	5	3	2	5	17	0	1	4	3	6	0	5	2	24	14	6	48	3	1	36	9	0	19	10	14	0	0	1	1	0	0	0	1	0	0	0	3	0	0	0	0	1
3k1k	1	6	6	9	0	2	13	4	3	3	6	16	0	1	4	3	5	0	5	2	20	16	6	47	0	1	35	10	0	19	8	16	1	1	1	1	0	1	2	1	0	0	1	1	0	1	0	2	0
3k3q	3	8	19	10	0	8	14	3	3	3	6	24	3	4	9	12	10	0	8	7	52	31	12	59	35	1	20	8	0	26	23	41	0	2	0	1	0	0	0	0	0	1	1	3	1	1	0	0	1
3k74	3	8	3	11	0	4	10	1	5	1	2	4	1	2	7	4	3	1	0	2	15	16	3	38	14	0	16	10	0	5	14	13	2	0	2	2	0	1	3	0	1	0	0	0	0	0	1	1	0
3k7u	0	3	1	4	0	5	6	0	4	2	4	4	0	2	5	5	2	0	2	6	13	17	4	21	6	0	22	0	0	4	5	18	0	0	0	1	0	1	1	0	1	1	1	2	0	0	1	0	0
3k80	0	3	2	5	0	6	6	1	6	2	3	4	0	2	4	4	4	0	2	7	17	16	4	24	6	0	28	0	0	4	3	20	0	0	0	0	0	2	1	1	1	1	1	1	0	0	1	0	0
3rjq	5	5	20	9	1	5	17	3	5	3	6	16	1	2	5	3	8	2	2	4	40	24	6	52	23	0	27	0	0	8	19	45	0	1	0	3	0	0	3	0	0	1	0	1	0	1	0	0	0
3stb	4	7	2	9	3	6	10	4	8	3	3	11	1	5	8	5	2	2	5	6	22	25	12	45	14	1	39	3	0	12	12	23	0	2	1	0	1	1	2	1	0	0	1	2	1	2	0	3	0
3zkq	10	9	10	10	1	7	16	8	1	3	7	12	2	5	13	14	9	2	7	0	49	35	14	48	10	0	41	13	0	32	20	30	0	1	1	0	0	1	2	0	0	0	2	1	0	1	1	2	1
4aq1	13	3	31	25	0	10	19	16	2	3	3	49	0	3	10	27	37	0	3	17	121	46	6	98	2	5	74	9	0	68	44	69	0	1	4	1	0	1	0	0	0	0	0	2	0	0	0	0	3
4c57	5	15	6	5	1	14	23	6	2	2	3	12	1	1	6	9	6	0	4	4	42	21	5	57	38	1	12	7	0	27	17	23	0	4	1	0	0	1	2	1	0	0	0	1	0	0	0	1	0
4c59	3	10	6	3	2	12	19	7	4	3	3	10	0	4	7	8	5	1	3	5	40	21	8	46	24	0	13	8	0	25	15	30	1	0	0	0	0	2	4	0	1	0	0	0	0	0	0	1	0
4cdg	10	23	16	20	1	17	26	5	11	5	14	45	4	5	11	20	12	2	7	6	71	50	14	125	110	0	18	11	0	46	18	57	1	0	1	1	0	1	2	0	0	2	1	2	1	0	0	1	0
4eig	5	8	3	10	0	4	9	2	4	1	2	3	2	3	7	4	2	1	0	3	15	20	4	34	15	1	11	6	0	8	14	18	2	1	2	0	0	1	2	1	0	1	1	0	0	1	2	1	0
4eiz	5	8	3	11	0	4	10	3	4	1	2	4	2	2	7	5	2	1	0	3	17	20	3	37	14	1	12	8	0	10	14	18	0	1	0	2	0	0	1	0	1	0	0	0	0	1	0	1	0
4fhb	3	8	3	11	0	4	10	3	5	0	2	4	2	2	7	6	3	1	0	1	19	15	3	38	14	0	14	4	0	9	17	17	0	1	0	3	0	0	2	0	1	0	0	0	0	1	1	0	0
4gft	3	0	6	4	0	3	4	0	1	2	2	3	1	1	0	3	4	1	1	0	16	8	3	12	23	0	2	0	0	2	3	9	2	0	0	2	0	2	1	0	0	1	1	0	0	0	0	0	1
4Grw_c	3	9	6	19	2	20	15	6	3	4	14	20	2	5	15	14	17	7	2	6	65	44	14	66	35	0	56	4	0	23	25	46	0	1	0	2	0	0	1	0	1	0	2	1	0	1	4	2	1
4gRw_b	3	9	6	19	2	20	15	6	3	4	14	20	2	5	15	14	17	7	2	6	65	44	14	66	35	0	56	4	0	23	25	46	0	0	1	3	0	0	3	2	0	0	1	2	0	1	1	0	1
4grw_a	3	9	6	19	2	20	15	6	3	4	14	20	2	5	15	14	17	7	2	6	65	44	14	66	35	0	56	4	0	23	25	46	0	1	0	2	0	2	0	0	1	0	0	1	0	0	3	0	2
4hem	0	12	27	6	0	0	12	1	3	3	3	9	0	0	3	34	20	6	0	8	82	17	6	42	0	5	36	6	0	13	27	60	0	3	2	0	0	0	2	0	0	1	0	0	0	0	0	6	0
4hep	0	15	27	9	0	0	18	3	0	3	3	15	0	0	3	42	24	6	3	6	96	15	9	57	12	4	33	6	0	21	36	65	2	0	1	2	0	0	2	1	0	1	0	2	0	0	0	4	3
4i0c	2	13	5	4	0	5	2	6	1	0	0	4	0	0	2	2	1	1	2	4	19	8	3	24	14	3	3	3	0	18	4	9	0	4	0	1	0	0	0	2	0	0	0	1	0	0	0	0	0
4i13	4	8	3	11	0	4	10	2	4	1	2	4	2	2	7	6	2	0	0	2	17	18	2	37	16	1	11	8	0	8	13	17	1	2	2	0	0	0	2	0	1	1	1	0	1	0	1	1	0
4ios	0	13	18	2	0	0	9	3	0	3	3	9	0	0	0	30	7	5	0	5	58	11	5	33	0	3	24	6	0	15	21	38	0	2	2	0	0	0	2	0	0	1	0	0	0	0	0	1	0
4krm	2	6	9	3	1	3	10	4	5	2	3	15	0	1	5	4	9	0	0	2	30	14	1	39	5	1	6	18	0	20	14	20	0	1	1	1	0	1	0	0	1	0	1	1	0	1	0	2	1
4krp	13	16	23	13	3	8	27	7	11	4	16	21	5	5	18	9	22	1	7	12	72	68	13	88	14	3	31	19	0	53	68	53	0	3	0	0	0	0	4	1	0	0	0	5	0	0	1	1	1
4lde	13	20	11	10	1	16	12	2	4	15	23	22	4	14	4	4	12	4	5	12	46	71	23	68	139	0	4	2	0	19	15	29	3	2	0	0	0	3	1	0	0	1	2	2	0	1	2	0	1
4lgp	6	15	15	3	0	10	8	5	4	4	2	2	0	1	6	4	9	0	6	2	43	20	7	32	27	1	17	6	0	20	9	22	1	2	2	0	0	2	1	0	2	0	1	0	0	0	0	1	2
4lgr	5	16	13	5	1	10	9	6	4	4	2	1	0	1	4	2	8	0	7	2	40	17	8	35	24	1	19	7	0	24	6	19	1	1	1	0	0	2	0	2	0	0	1	0	0	0	0	0	2
4lgs	5	15	14	4	1	12	9	5	4	4	2	2	0	1	8	4	9	0	6	2	45	21	7	34	25	1	17	7	0	23	9	25	1	1	0	0	0	1	0	0	1	0	1	0	0	0	0	0	1
4lhj	6	15	14	3	0	11	8	7	4	4	2	2	0	1	6	2	9	0	8	2	43	20	9	32	26	2	13	7	0	24	7	25	0	1	1	0	0	0	0	0	0	2	0	1	0	1	1	2	0
4lhq	7	14	14	4	0	11	9	5	4	4	2	2	0	1	7	4	9	0	7	2	43	22	8	33	25	2	17	5	0	23	10	24	1	1	1	1	0	0	0	0	1	0	1	0	0	0	0	0	1
4m3k	2	11	5	14	0	6	15	4	1	1	0	17	1	1	3	2	8	0	3	1	25	8	4	58	26	0	6	9	0	19	9	26	0	1	0	1	0	2	3	1	0	0	0	1	0	0	0	0	2
4n9o	3	5	6	2	0	4	6	5	3	1	1	3	1	0	0	4	7	0	2	3	26	9	2	19	30	0	3	5	0	4	5	9	0	0	3	0	0	0	1	2	1	0	1	1	0	0	0	1	0
4nbx	2	5	12	5	0	3	1	5	6	6	2	3	3	4	5	0	6	2	3	2	26	20	9	20	0	0	26	0	0	26	5	18	1	1	3	1	0	0	0	1	1	1	1	0	0	1	1	0	1
4nbz	2	5	12	6	0	2	2	7	1	6	2	4	3	4	5	0	5	2	2	3	26	21	8	18	0	1	27	0	0	25	7	13	0	0	0	0	0	0	1	2	0	1	1	0	1	2	0	0	0
4ocl	8	6	10	11	0	10	16	4	8	5	9	25	3	2	3	7	8	1	5	7	39	35	8	66	46	0	27	3	0	24	17	31	1	1	0	2	0	2	2	0	1	0	0	2	0	0	0	0	1
4orz	1	9	2	4	0	4	12	1	3	5	7	10	1	4	8	3	2	3	6	5	12	27	13	38	19	2	10	8	0	9	12	30	0	0	0	0	0	0	1	0	0	1	0	0	0	0	2	0	0
4p2c	5	10	15	10	0	0	15	9	0	0	5	17	0	0	5	15	11	10	0	0	50	15	10	52	10	0	35	0	0	39	11	32	0	1	2	1	0	0	1	1	0	0	0	0	0	0	0	0	1
4qo1	3	11	5	4	0	5	8	6	3	0	7	4	1	1	7	12	5	1	1	2	33	20	3	30	9	3	11	2	0	25	13	23	0	0	2	0	0	0	0	1	0	0	1	0	0	0	0	2	0
4s10	2	9	3	4	0	3	6	1	0	0	2	4	0	0	4	1	3	0	1	5	11	13	1	23	15	0	8	1	0	5	6	13	0	1	0	1	0	1	1	0	0	0	1	0	0	0	1	0	1
4w6w	2	3	8	1	0	9	3	5	0	2	3	6	1	0	4	7	8	3	5	0	37	12	8	13	3	3	34	2	0	4	13	11	1	0	2	0	0	2	1	1	0	1	0	0	0	0	0	2	1
4w6x	2	3	8	1	0	8	3	5	0	2	3	6	1	0	4	7	5	3	4	0	33	12	7	13	0	1	32	3	0	9	8	12	1	0	1	0	0	2	0	1	0	1	0	0	0	0	0	3	0
4w6y	2	3	8	1	0	8	4	2	1	2	3	6	1	0	4	9	4	3	4	0	31	12	7	15	0	1	37	5	0	7	6	9	1	1	1	0	0	0	2	1	1	1	0	1	0	0	0	2	0
4wem	8	7	11	9	0	4	6	6	0	0	4	9	0	1	2	4	14	0	4	7	39	21	5	31	7	6	26	3	0	14	15	25	0	1	1	1	0	0	1	1	0	0	1	2	0	0	0	1	2
4wen	7	8	10	9	0	4	6	5	0	0	4	10	1	1	1	5	16	0	4	7	40	20	5	33	7	5	26	3	0	16	15	26	0	1	1	0	0	0	1	1	0	0	0	2	0	0	0	1	2
4weu	7	4	12	5	0	4	12	7	2	1	3	10	0	2	1	4	12	1	4	4	39	16	7	33	8	2	30	3	0	14	9	29	1	0	0	0	0	0	2	1	0	0	0	1	0	0	0	1	1
4x7e	10	11	17	16	0	8	11	6	3	4	17	7	4	8	23	14	26	4	8	6	71	64	20	48	4	5	35	6	0	48	24	81	1	1	1	1	0	0	0	0	0	0	1	0	0	2	1	1	1
4x7f	9	11	17	16	0	6	10	3	5	4	17	8	4	8	24	12	27	4	8	5	65	63	20	50	3	8	32	6	0	38	25	86	1	0	1	1	0	0	1	1	0	1	1	0	0	2	4	2	0
4xt1	2	17	2	8	5	13	4	0	4	16	18	11	3	11	4	8	6	5	9	10	34	53	25	44	85	0	10	0	0	19	12	30	0	4	0	0	1	2	0	0	1	3	0	2	1	0	1	0	1
4y7m	6	16	9	7	0	7	8	3	2	2	3	7	4	0	7	6	11	1	0	6	36	28	1	40	22	1	27	1	0	28	10	16	1	2	0	0	0	1	0	1	0	0	0	0	0	0	1	0	1
4z9k	6	14	13	3	0	10	9	7	4	4	2	2	0	1	5	2	8	0	7	2	40	19	8	32	24	1	17	7	0	24	6	20	1	2	2	1	0	2	1	0	1	0	1	0	0	0	0	0	2
5bop	0	15	3	6	0	10	19	3	2	1	0	9	0	2	1	2	1	1	0	2	19	4	3	51	42	0	3	0	0	12	5	15	0	1	3	1	0	2	3	0	2	0	0	0	0	1	0	0	0
5c1m	2	11	4	2	2	2	3	3	3	15	18	11	8	10	9	7	9	3	4	11	27	63	17	30	93	0	3	0	0	8	10	23	0	5	2	1	0	0	2	0	0	1	2	1	1	0	2	1	1
5c2u	4	4	5	4	0	12	5	3	2	2	3	7	1	1	3	3	5	0	1	1	28	14	2	22	29	0	13	0	0	10	4	10	0	0	1	0	0	4	2	0	0	2	3	3	1	1	2	0	1
5c3l	4	16	9	13	1	37	35	3	7	9	19	30	5	4	7	12	10	0	0	9	72	53	4	101	170	0	0	12	0	13	9	26	0	1	0	1	0	2	4	1	0	0	5	1	0	0	3	1	0
5e0q	0	9	8	3	0	4	13	1	1	6	1	7	2	1	4	5	3	0	2	3	21	16	3	33	14	0	20	0	0	22	7	10	0	0	4	0	0	1	3	0	0	1	0	0	0	0	2	2	0
5e5m	1	4	6	3	0	4	5	1	2	1	3	2	3	2	4	6	5	0	4	4	22	16	6	16	0	0	30	2	0	7	10	11	0	0	1	1	0	0	3	0	1	0	0	0	0	1	3	1	0
5e7f	6	9	11	24	0	9	3	4	2	3	3	18	1	3	3	12	12	0	6	6	48	22	9	56	19	3	38	0	0	27	14	34	1	0	0	4	0	0	0	0	0	1	0	2	0	1	0	1	1
5f1k	1	12	4	12	1	11	10	2	4	1	2	18	0	1	7	10	5	4	3	2	33	13	8	56	37	0	7	7	0	26	11	22	0	0	1	2	1	3	2	0	0	0	0	2	0	0	2	2	0
5f1o	1	12	4	11	1	11	9	1	3	1	2	18	0	1	7	10	5	4	3	2	32	13	8	53	37	0	7	4	0	21	16	21	0	2	1	1	0	2	2	0	0	1	0	2	0	0	2	0	0
5f21	1	12	4	12	0	11	10	2	3	2	2	16	0	2	7	11	6	3	3	2	34	14	8	53	36	1	7	7	0	23	15	20	0	1	0	1	0	1	2	0	0	1	0	1	0	1	1	2	1
5g5r	1	7	3	3	0	1	15	4	3	5	5	4	3	2	1	2	2	1	0	4	12	19	3	32	24	2	6	3	0	12	8	11	0	2	0	1	0	0	5	1	0	0	0	1	0	0	0	0	2
5f7l	4	5	20	7	1	18	12	6	3	1	1	20	0	1	4	9	26	0	6	3	80	13	7	47	54	0	24	2	0	27	10	30	0	3	0	0	0	1	0	0	0	0	0	0	0	0	0	1	4
5f7y	4	5	25	6	1	16	14	9	3	3	4	24	0	2	6	13	30	0	7	2	94	19	9	52	69	0	21	2	0	26	18	38	1	0	4	1	0	4	2	0	2	1	1	0	0	0	0	1	4
5hgg	0	9	4	3	0	9	7	2	4	1	3	12	2	2	5	7	6	0	3	2	28	13	5	35	6	4	17	5	0	16	16	17	0	2	0	0	0	1	0	0	2	0	0	1	0	0	0	0	1
5hvf	5	12	7	7	1	7	10	1	7	6	5	19	1	3	3	7	8	2	7	4	31	24	12	55	43	0	10	5	0	27	15	22	0	2	2	0	0	2	1	0	0	0	2	3	0	0	1	1	3
5hvh	7	13	9	6	1	8	12	3	5	5	6	19	0	5	3	7	9	2	7	5	37	26	14	55	47	1	10	7	0	28	18	21	1	2	0	0	0	2	1	1	0	2	0	1	0	1	0	0	0
5imk	1	5	2	7	0	10	4	3	3	2	1	5	0	0	6	3	4	1	1	5	22	15	2	24	0	2	24	3	0	10	9	15	0	3	0	2	0	1	2	1	1	2	0	1	0	0	2	1	0
5ip4	1	3	0	4	0	2	4	0	2	0	3	10	0	2	2	0	4	0	1	3	6	9	3	23	5	1	6	3	0	10	5	11	0	2	0	1	0	1	1	0	0	0	2	2	0	0	1	0	1
5j56	4	16	13	4	1	11	9	6	4	3	2	1	0	1	4	2	9	0	8	2	42	15	9	34	26	1	17	6	0	24	6	20	1	1	1	0	0	1	4	2	1	0	0	0	0	0	0	0	1
5j57	5	15	14	4	0	11	9	7	4	4	2	2	0	2	7	4	10	0	7	2	46	20	9	34	27	1	17	7	0	24	7	26	0	1	1	0	0	1	1	1	1	0	0	0	0	0	0	0	1
5ja8	4	5	5	5	0	4	10	2	1	1	4	7	4	1	0	4	1	0	2	1	16	14	3	28	30	1	6	0	0	9	0	15	1	0	2	0	0	3	3	0	0	1	1	1	1	1	0	1	1
5ja9	5	6	5	5	0	2	10	2	0	1	3	5	3	2	0	3	1	0	1	1	13	13	3	26	28	0	7	0	0	7	3	10	0	0	0	0	0	1	3	0	0	1	0	1	1	1	0	0	0
5lhn	0	6	4	3	0	9	15	5	4	1	2	15	1	5	10	8	2	1	4	1	28	15	10	43	8	1	21	4	0	14	14	34	0	0	1	0	0	1	2	0	0	0	0	3	0	1	1	1	0
5lhr	0	6	3	4	0	9	14	2	3	1	3	15	1	3	10	10	2	1	6	1	26	16	10	42	4	4	23	6	0	20	13	24	0	1	0	1	0	0	2	0	0	0	0	2	0	0	0	1	0
5m2m	10	18	15	9	0	18	27	6	2	0	6	12	0	0	15	5	8	0	3	6	52	37	3	68	0	0	27	6	0	30	43	54	0	1	1	1	0	3	2	1	0	0	0	1	0	0	3	0	0
5m13	7	5	9	15	0	8	23	5	1	3	1	34	0	0	6	6	8	2	4	0	36	17	6	78	66	1	9	4	0	28	11	18	1	2	0	3	0	2	3	0	0	2	0	1	0	0	0	2	0
5mje	3	8	5	5	0	4	9	5	1	1	5	5	3	1	1	2	1	0	2	4	17	17	3	28	24	0	5	0	0	12	7	17	0	3	0	2	0	0	3	1	1	0	3	1	2	0	1	0	0
5mp2	18	18	8	14	0	30	9	11	3	0	7	9	3	0	12	14	7	4	6	5	70	45	10	53	68	2	17	5	0	14	29	43	1	0	1	0	0	3	1	0	1	0	0	1	0	0	0	0	1
5my6	13	22	11	13	3	19	24	7	16	1	15	9	2	4	24	13	17	1	4	12	70	67	9	84	15	2	25	20	0	58	49	61	0	2	1	1	0	1	1	0	0	0	2	2	0	0	0	0	1
5o02	5	9	10	15	0	10	6	5	2	1	13	3	1	3	14	6	9	2	5	5	40	39	10	35	4	6	23	5	0	25	20	41	1	2	1	1	0	0	0	0	0	0	1	0	0	1	1	1	1
5o03	10	11	20	17	0	10	12	4	4	4	18	8	4	9	23	14	26	2	8	6	74	65	19	52	2	6	29	6	0	41	32	94	0	2	3	1	0	0	0	0	0	0	1	1	0	2	4	0	5
5o04	10	11	22	13	0	10	11	8	5	4	18	6	4	7	25	14	24	4	10	4	78	65	21	46	4	5	35	11	0	44	35	76	0	1	0	1	0	0	3	1	0	1	2	1	0	0	2	2	1
5o05	11	12	21	17	0	10	13	4	4	4	18	8	4	7	26	12	25	4	8	4	72	67	19	54	3	5	33	4	0	47	35	85	1	1	1	0	0	0	0	0	0	0	1	0	0	1	2	0	1
5o0w	7	20	5	8	1	9	16	7	3	1	9	15	1	1	8	8	8	0	3	4	38	30	4	62	50	3	10	14	0	21	8	28	2	3	0	0	0	1	1	0	0	0	0	1	0	0	0	0	1
5o2u	2	4	1	4	0	4	4	2	0	1	3	4	0	0	4	2	3	1	1	2	12	12	2	16	26	0	0	2	0	5	2	7	1	0	0	1	0	1	2	2	0	1	1	1	0	0	1	0	3
5ocl	0	6	3	4	0	7	2	5	1	0	1	4	0	1	5	7	3	1	3	1	25	7	5	17	0	0	19	6	0	11	6	12	0	2	2	1	0	0	0	1	0	0	0	0	0	0	0	0	1
5omn	5	7	11	10	0	7	7	6	3	2	12	5	2	4	17	6	16	3	4	4	46	42	11	32	3	5	24	5	0	26	23	45	0	3	1	1	0	0	0	1	0	0	1	0	0	0	1	0	2
5ovw	8	9	5	11	0	21	10	1	0	1	4	12	0	1	11	3	2	5	2	2	32	26	8	42	45	2	5	8	0	9	20	19	0	0	2	0	0	2	1	0	0	1	0	1	0	1	2	0	0
5sv3	2	10	11	4	0	7	8	6	3	2	5	0	0	1	3	0	10	0	6	3	34	15	7	25	24	0	9	8	0	14	8	18	1	1	2	1	0	2	0	0	1	0	1	0	0	0	0	0	3
5usf	29	22	16	18	1	13	33	16	8	4	14	31	4	0	11	16	14	0	1	6	76	68	1	112	104	2	11	7	0	40	29	64	4	1	0	0	0	1	1	3	1	0	3	0	0	0	2	1	0
[truncated: 15 more columns]
