# Supplementary material for: A non-redundant data set of nanobody-antigen crystal structures
Source: Data Brief. 2019 Mar 6;24:103754. doi: 10.1016/j.dib.2019.103754 (PMC6441729; doi:10.1016/j.dib.2019.103754)
Supplement: Multimedia component 5 [file mmc5.zip]

Archive with 647 entries (638 files):
- Data_set/
- Data_set/.DS_Store
- __MACOSX/
- __MACOSX/Data_set/
- __MACOSX/Data_set/._.DS_Store
- Data_set/Ag_1/
- Data_set/Ag_1/.DS_Store
- __MACOSX/Data_set/Ag_1/
- __MACOSX/Data_set/Ag_1/._.DS_Store
- Data_set/Ag_1/1bzq_1.pdb
- __MACOSX/Data_set/Ag_1/._1bzq_1.pdb
- Data_set/Ag_1/1jtp_1.pdb
- __MACOSX/Data_set/Ag_1/._1jtp_1.pdb
- Data_set/Ag_1/1mvf_1.pdb
- __MACOSX/Data_set/Ag_1/._1mvf_1.pdb
- Data_set/Ag_1/1op9_1.pdb
- __MACOSX/Data_set/Ag_1/._1op9_1.pdb
- Data_set/Ag_1/1ri8_1.pdb
- __MACOSX/Data_set/Ag_1/._1ri8_1.pdb
- Data_set/Ag_1/1rjc_1.pdb
- __MACOSX/Data_set/Ag_1/._1rjc_1.pdb
- Data_set/Ag_1/1zv5_1.pdb
- __MACOSX/Data_set/Ag_1/._1zv5_1.pdb
- Data_set/Ag_1/1zvh_1.pdb
- __MACOSX/Data_set/Ag_1/._1zvh_1.pdb
- Data_set/Ag_1/1zvy_1.pdb
- __MACOSX/Data_set/Ag_1/._1zvy_1.pdb
- Data_set/Ag_1/2bse_1.pdb
- __MACOSX/Data_set/Ag_1/._2bse_1.pdb
- Data_set/Ag_1/3cfi_1.pdb
- __MACOSX/Data_set/Ag_1/._3cfi_1.pdb
- Data_set/Ag_1/3ezj_1.pdb
- __MACOSX/Data_set/Ag_1/._3ezj_1.pdb
- Data_set/Ag_1/3g9a_1.pdb
- __MACOSX/Data_set/Ag_1/._3g9a_1.pdb
- Data_set/Ag_1/3k1k_1.pdb
- __MACOSX/Data_set/Ag_1/._3k1k_1.pdb
- Data_set/Ag_1/3k3q_1.pdb
- __MACOSX/Data_set/Ag_1/._3k3q_1.pdb
- Data_set/Ag_1/3k74_1.pdb
- __MACOSX/Data_set/Ag_1/._3k74_1.pdb
- Data_set/Ag_1/3k7u_1.pdb
- __MACOSX/Data_set/Ag_1/._3k7u_1.pdb
- Data_set/Ag_1/3k80_1.pdb
- __MACOSX/Data_set/Ag_1/._3k80_1.pdb
- Data_set/Ag_1/3rjq_1.pdb
- __MACOSX/Data_set/Ag_1/._3rjq_1.pdb
- Data_set/Ag_1/3stb_1.pdb
- __MACOSX/Data_set/Ag_1/._3stb_1.pdb
- Data_set/Ag_1/3zkq_1.pdb
- __MACOSX/Data_set/Ag_1/._3zkq_1.pdb
- Data_set/Ag_1/4aq1_1.pdb
- __MACOSX/Data_set/Ag_1/._4aq1_1.pdb
- Data_set/Ag_1/4c57_1.pdb
- __MACOSX/Data_set/Ag_1/._4c57_1.pdb
- Data_set/Ag_1/4c59_1.pdb
- __MACOSX/Data_set/Ag_1/._4c59_1.pdb
- Data_set/Ag_1/4cdg_1.pdb
- __MACOSX/Data_set/Ag_1/._4cdg_1.pdb
- Data_set/Ag_1/4eig_1.pdb
- __MACOSX/Data_set/Ag_1/._4eig_1.pdb
- Data_set/Ag_1/4eiz_1.pdb
- __MACOSX/Data_set/Ag_1/._4eiz_1.pdb
- Data_set/Ag_1/4fhb_1.pdb
- __MACOSX/Data_set/Ag_1/._4fhb_1.pdb
- Data_set/Ag_1/4gft_1.pdb
- __MACOSX/Data_set/Ag_1/._4gft_1.pdb
- Data_set/Ag_1/4grw_a_1.pdb
- __MACOSX/Data_set/Ag_1/._4grw_a_1.pdb
- Data_set/Ag_1/4gRw_b_1.pdb
- __MACOSX/Data_set/Ag_1/._4gRw_b_1.pdb
- Data_set/Ag_1/4Grw_c_1.pdb
- __MACOSX/Data_set/Ag_1/._4Grw_c_1.pdb
- Data_set/Ag_1/4hem_1.pdb
- __MACOSX/Data_set/Ag_1/._4hem_1.pdb
- Data_set/Ag_1/4hep_1.pdb
- __MACOSX/Data_set/Ag_1/._4hep_1.pdb
- Data_set/Ag_1/4i0c_1.pdb
- __MACOSX/Data_set/Ag_1/._4i0c_1.pdb
- Data_set/Ag_1/4i13_1.pdb
- __MACOSX/Data_set/Ag_1/._4i13_1.pdb
- Data_set/Ag_1/4ios_1.pdb
- __MACOSX/Data_set/Ag_1/._4ios_1.pdb
- Data_set/Ag_1/4krm_1.pdb
- __MACOSX/Data_set/Ag_1/._4krm_1.pdb
- Data_set/Ag_1/4krp_1.pdb
- __MACOSX/Data_set/Ag_1/._4krp_1.pdb
- Data_set/Ag_1/4lde_1.pdb
- __MACOSX/Data_set/Ag_1/._4lde_1.pdb
- Data_set/Ag_1/4lgp_1.pdb
- __MACOSX/Data_set/Ag_1/._4lgp_1.pdb
- Data_set/Ag_1/4lgr_1.pdb
- __MACOSX/Data_set/Ag_1/._4lgr_1.pdb
- Data_set/Ag_1/4lgs_1.pdb
- __MACOSX/Data_set/Ag_1/._4lgs_1.pdb
- Data_set/Ag_1/4lhj_1.pdb
- __MACOSX/Data_set/Ag_1/._4lhj_1.pdb
- Data_set/Ag_1/4lhq_1.pdb
- __MACOSX/Data_set/Ag_1/._4lhq_1.pdb
- Data_set/Ag_1/4m3k_1.pdb
- __MACOSX/Data_set/Ag_1/._4m3k_1.pdb
- Data_set/Ag_1/4n9o_1.pdb
- __MACOSX/Data_set/Ag_1/._4n9o_1.pdb
- Data_set/Ag_1/4nbx_1.pdb
- __MACOSX/Data_set/Ag_1/._4nbx_1.pdb
- Data_set/Ag_1/4nbz_1.pdb
- __MACOSX/Data_set/Ag_1/._4nbz_1.pdb
- Data_set/Ag_1/4ocl_1.pdb
- __MACOSX/Data_set/Ag_1/._4ocl_1.pdb
- Data_set/Ag_1/4orz_1.pdb
- __MACOSX/Data_set/Ag_1/._4orz_1.pdb
- Data_set/Ag_1/4p2c_1.pdb
- __MACOSX/Data_set/Ag_1/._4p2c_1.pdb
- Data_set/Ag_1/4qo1_1.pdb
- __MACOSX/Data_set/Ag_1/._4qo1_1.pdb
- Data_set/Ag_1/4s10_1.pdb
- __MACOSX/Data_set/Ag_1/._4s10_1.pdb
- Data_set/Ag_1/4w6w_1.pdb
- __MACOSX/Data_set/Ag_1/._4w6w_1.pdb
- Data_set/Ag_1/4w6x_1.pdb
- __MACOSX/Data_set/Ag_1/._4w6x_1.pdb
- Data_set/Ag_1/4w6y_1.pdb
- __MACOSX/Data_set/Ag_1/._4w6y_1.pdb
- Data_set/Ag_1/4wem_1.pdb
- __MACOSX/Data_set/Ag_1/._4wem_1.pdb
- Data_set/Ag_1/4wen_1.pdb
- __MACOSX/Data_set/Ag_1/._4wen_1.pdb
- Data_set/Ag_1/4weu_1.pdb
- __MACOSX/Data_set/Ag_1/._4weu_1.pdb
- Data_set/Ag_1/4x7e_1.pdb
- __MACOSX/Data_set/Ag_1/._4x7e_1.pdb
- Data_set/Ag_1/4x7f_1.pdb
- __MACOSX/Data_set/Ag_1/._4x7f_1.pdb
- Data_set/Ag_1/4xt1_1.pdb
- __MACOSX/Data_set/Ag_1/._4xt1_1.pdb
- Data_set/Ag_1/4y7m_1.pdb
- __MACOSX/Data_set/Ag_1/._4y7m_1.pdb
- Data_set/Ag_1/4z9k_1.pdb
- __MACOSX/Data_set/Ag_1/._4z9k_1.pdb
- Data_set/Ag_1/5bop_1.pdb
- __MACOSX/Data_set/Ag_1/._5bop_1.pdb
- Data_set/Ag_1/5c1m_1.pdb
- __MACOSX/Data_set/Ag_1/._5c1m_1.pdb
- Data_set/Ag_1/5c2u_1.pdb
- __MACOSX/Data_set/Ag_1/._5c2u_1.pdb
- Data_set/Ag_1/5c3l_1.pdb
- __MACOSX/Data_set/Ag_1/._5c3l_1.pdb
- Data_set/Ag_1/5e0q_1.pdb
- __MACOSX/Data_set/Ag_1/._5e0q_1.pdb
- Data_set/Ag_1/5e5m_1.pdb
- __MACOSX/Data_set/Ag_1/._5e5m_1.pdb
- Data_set/Ag_1/5e7f_1.pdb
- __MACOSX/Data_set/Ag_1/._5e7f_1.pdb
- Data_set/Ag_1/5f1k_1.pdb
- __MACOSX/Data_set/Ag_1/._5f1k_1.pdb
- Data_set/Ag_1/5f1o_1.pdb
- __MACOSX/Data_set/Ag_1/._5f1o_1.pdb
- Data_set/Ag_1/5f21_1.pdb
- __MACOSX/Data_set/Ag_1/._5f21_1.pdb
- Data_set/Ag_1/5f7l_1.pdb
- __MACOSX/Data_set/Ag_1/._5f7l_1.pdb
- Data_set/Ag_1/5f7y_1.pdb
- __MACOSX/Data_set/Ag_1/._5f7y_1.pdb
- Data_set/Ag_1/5g5r_1.pdb
- __MACOSX/Data_set/Ag_1/._5g5r_1.pdb
- Data_set/Ag_1/5hgg_1.pdb
- __MACOSX/Data_set/Ag_1/._5hgg_1.pdb
- Data_set/Ag_1/5hvf_1.pdb
- __MACOSX/Data_set/Ag_1/._5hvf_1.pdb
- Data_set/Ag_1/5hvh_1.pdb
- __MACOSX/Data_set/Ag_1/._5hvh_1.pdb
- Data_set/Ag_1/5imk_1.pdb
- __MACOSX/Data_set/Ag_1/._5imk_1.pdb
- Data_set/Ag_1/5ip4_1.pdb
- __MACOSX/Data_set/Ag_1/._5ip4_1.pdb
- Data_set/Ag_1/5j56_1.pdb
- __MACOSX/Data_set/Ag_1/._5j56_1.pdb
- Data_set/Ag_1/5j57_1.pdb
- __MACOSX/Data_set/Ag_1/._5j57_1.pdb
- Data_set/Ag_1/5ja8_1.pdb
- __MACOSX/Data_set/Ag_1/._5ja8_1.pdb
- Data_set/Ag_1/5ja9_1.pdb
- __MACOSX/Data_set/Ag_1/._5ja9_1.pdb
- Data_set/Ag_1/5lhn_1.pdb
- __MACOSX/Data_set/Ag_1/._5lhn_1.pdb
- Data_set/Ag_1/5lhr_1.pdb
- __MACOSX/Data_set/Ag_1/._5lhr_1.pdb
- Data_set/Ag_1/5m13_1.pdb
- __MACOSX/Data_set/Ag_1/._5m13_1.pdb
- Data_set/Ag_1/5m2m_1.pdb
- __MACOSX/Data_set/Ag_1/._5m2m_1.pdb
- Data_set/Ag_1/5mje_1.pdb
- __MACOSX/Data_set/Ag_1/._5mje_1.pdb
- Data_set/Ag_1/5mp2_1.pdb
- __MACOSX/Data_set/Ag_1/._5mp2_1.pdb
- Data_set/Ag_1/5my6_1.pdb
- __MACOSX/Data_set/Ag_1/._5my6_1.pdb
- Data_set/Ag_1/5o02_1.pdb
- __MACOSX/Data_set/Ag_1/._5o02_1.pdb
- Data_set/Ag_1/5o03_1.pdb
- __MACOSX/Data_set/Ag_1/._5o03_1.pdb
- Data_set/Ag_1/5o04_1.pdb
- __MACOSX/Data_set/Ag_1/._5o04_1.pdb
- Data_set/Ag_1/5o05_1.pdb
- __MACOSX/Data_set/Ag_1/._5o05_1.pdb
- Data_set/Ag_1/5o0w_1.pdb
- __MACOSX/Data_set/Ag_1/._5o0w_1.pdb
- Data_set/Ag_1/5o2u_1.pdb
- __MACOSX/Data_set/Ag_1/._5o2u_1.pdb
- Data_set/Ag_1/5ocl_1.pdb
- __MACOSX/Data_set/Ag_1/._5ocl_1.pdb
- Data_set/Ag_1/5omn_1.pdb
- __MACOSX/Data_set/Ag_1/._5omn_1.pdb
- Data_set/Ag_1/5ovw_1.pdb
- __MACOSX/Data_set/Ag_1/._5ovw_1.pdb
- Data_set/Ag_1/5sv3_1.pdb
- __MACOSX/Data_set/Ag_1/._5sv3_1.pdb
- Data_set/Ag_1/5usf_1.pdb
- __MACOSX/Data_set/Ag_1/._5usf_1.pdb
- __MACOSX/Data_set/._Ag_1
- Data_set/Nb-Ag_3/
- Data_set/Nb-Ag_3/1bzq_3.pdb
- __MACOSX/Data_set/Nb-Ag_3/
- __MACOSX/Data_set/Nb-Ag_3/._1bzq_3.pdb
- Data_set/Nb-Ag_3/1jtp_3.pdb
- __MACOSX/Data_set/Nb-Ag_3/._1jtp_3.pdb
- Data_set/Nb-Ag_3/1mvf_3.pdb
- __MACOSX/Data_set/Nb-Ag_3/._1mvf_3.pdb
- Data_set/Nb-Ag_3/1op9_3.pdb
- __MACOSX/Data_set/Nb-Ag_3/._1op9_3.pdb
- Data_set/Nb-Ag_3/1ri8_3.pdb
- __MACOSX/Data_set/Nb-Ag_3/._1ri8_3.pdb
- Data_set/Nb-Ag_3/1rjc_3.pdb
- __MACOSX/Data_set/Nb-Ag_3/._1rjc_3.pdb
- Data_set/Nb-Ag_3/1zv5_3.pdb
- __MACOSX/Data_set/Nb-Ag_3/._1zv5_3.pdb
- Data_set/Nb-Ag_3/1zvh_3.pdb
- __MACOSX/Data_set/Nb-Ag_3/._1zvh_3.pdb
- Data_set/Nb-Ag_3/1zvy_3.pdb
- __MACOSX/Data_set/Nb-Ag_3/._1zvy_3.pdb
- Data_set/Nb-Ag_3/2bse_3.pdb
- __MACOSX/Data_set/Nb-Ag_3/._2bse_3.pdb
- Data_set/Nb-Ag_3/3cfi_3.pdb
- __MACOSX/Data_set/Nb-Ag_3/._3cfi_3.pdb
- Data_set/Nb-Ag_3/3ezj_3.pdb
- __MACOSX/Data_set/Nb-Ag_3/._3ezj_3.pdb
- Data_set/Nb-Ag_3/3g9a_3.pdb
- __MACOSX/Data_set/Nb-Ag_3/._3g9a_3.pdb
- Data_set/Nb-Ag_3/3k1k_3.pdb
- __MACOSX/Data_set/Nb-Ag_3/._3k1k_3.pdb
- Data_set/Nb-Ag_3/3k3q_3.pdb
- __MACOSX/Data_set/Nb-Ag_3/._3k3q_3.pdb
- Data_set/Nb-Ag_3/3k74_3.pdb
- __MACOSX/Data_set/Nb-Ag_3/._3k74_3.pdb
- Data_set/Nb-Ag_3/3k7u_3.pdb
- __MACOSX/Data_set/Nb-Ag_3/._3k7u_3.pdb
- Data_set/Nb-Ag_3/3k80_3.pdb
- __MACOSX/Data_set/Nb-Ag_3/._3k80_3.pdb
- Data_set/Nb-Ag_3/3rjq_3.pdb
- __MACOSX/Data_set/Nb-Ag_3/._3rjq_3.pdb
- Data_set/Nb-Ag_3/3stb_3.pdb
- __MACOSX/Data_set/Nb-Ag_3/._3stb_3.pdb
- Data_set/Nb-Ag_3/3zkq_3.pdb
- __MACOSX/Data_set/Nb-Ag_3/._3zkq_3.pdb
- Data_set/Nb-Ag_3/4aq1_3.pdb
- __MACOSX/Data_set/Nb-Ag_3/._4aq1_3.pdb
- Data_set/Nb-Ag_3/4c57_3.pdb
- __MACOSX/Data_set/Nb-Ag_3/._4c57_3.pdb
- Data_set/Nb-Ag_3/4c59_3.pdb
- __MACOSX/Data_set/Nb-Ag_3/._4c59_3.pdb
- Data_set/Nb-Ag_3/4cdg_3.pdb
- __MACOSX/Data_set/Nb-Ag_3/._4cdg_3.pdb
- Data_set/Nb-Ag_3/4eig_3.pdb
- __MACOSX/Data_set/Nb-Ag_3/._4eig_3.pdb
- Data_set/Nb-Ag_3/4eiz_3.pdb
- __MACOSX/Data_set/Nb-Ag_3/._4eiz_3.pdb
- Data_set/Nb-Ag_3/4fhb_3.pdb
- __MACOSX/Data_set/Nb-Ag_3/._4fhb_3.pdb
- Data_set/Nb-Ag_3/4gft_3.pdb
- __MACOSX/Data_set/Nb-Ag_3/._4gft_3.pdb
- Data_set/Nb-Ag_3/4grw_a_3.pdb
- __MACOSX/Data_set/Nb-Ag_3/._4grw_a_3.pdb
- Data_set/Nb-Ag_3/4gRw_b_3.pdb
- __MACOSX/Data_set/Nb-Ag_3/._4gRw_b_3.pdb
- Data_set/Nb-Ag_3/4Grw_c_3.pdb
- __MACOSX/Data_set/Nb-Ag_3/._4Grw_c_3.pdb
- Data_set/Nb-Ag_3/4hem_3.pdb
- __MACOSX/Data_set/Nb-Ag_3/._4hem_3.pdb
- Data_set/Nb-Ag_3/4hep_3.pdb
- __MACOSX/Data_set/Nb-Ag_3/._4hep_3.pdb
- Data_set/Nb-Ag_3/4i0c_3.pdb
- __MACOSX/Data_set/Nb-Ag_3/._4i0c_3.pdb
- Data_set/Nb-Ag_3/4i13_3.pdb
- __MACOSX/Data_set/Nb-Ag_3/._4i13_3.pdb
- Data_set/Nb-Ag_3/4ios_3.pdb
- __MACOSX/Data_set/Nb-Ag_3/._4ios_3.pdb
- Data_set/Nb-Ag_3/4krm_3.pdb
- __MACOSX/Data_set/Nb-Ag_3/._4krm_3.pdb
- Data_set/Nb-Ag_3/4krp_3.pdb
- __MACOSX/Data_set/Nb-Ag_3/._4krp_3.pdb
[truncated: 347 more entries]
