# Supplementary material for: A non-redundant data set of nanobody-antigen crystal structures
Source: Data Brief. 2019 Mar 6;24:103754. doi: 10.1016/j.dib.2019.103754 (PMC6441729; doi:10.1016/j.dib.2019.103754)
Supplement: Multimedia component 5 [file mmc5.zip › Data_set/Ag_1/1bzq_1.pdb]

ATOM      1  N   LYS A   1     -10.829  11.340 -13.055  1.00 47.56           N
ATOM      2  CA  LYS A   1      -9.797  10.979 -14.068  1.00 47.24           C
ATOM      3  C   LYS A   1      -9.130   9.648 -13.721  1.00 46.47           C
ATOM      4  O   LYS A   1      -9.096   8.716 -14.527  1.00 47.01           O
ATOM      5  CB  LYS A   1      -8.674  12.016 -14.119  1.00 47.70           C
ATOM      6  CG  LYS A   1      -8.628  12.913 -15.333  1.00 48.40           C
ATOM      7  CD  LYS A   1      -9.487  14.156 -15.127  1.00 49.05           C
ATOM      8  CE  LYS A   1     -10.231  14.515 -16.407  1.00 49.57           C
ATOM      9  NZ  LYS A   1     -11.432  13.641 -16.577  1.00 49.85           N
ATOM     10  N   GLU A   2      -8.481   9.651 -12.552  1.00 44.68           N
ATOM     11  CA  GLU A   2      -7.790   8.447 -12.085  1.00 42.69           C
ATOM     12  C   GLU A   2      -8.833   7.490 -11.522  1.00 41.29           C
ATOM     13  O   GLU A   2      -9.703   7.952 -10.773  1.00 41.61           O
ATOM     14  CB  GLU A   2      -6.758   8.785 -11.008  1.00 42.37           C
ATOM     15  CG  GLU A   2      -5.580   7.837 -10.910  1.00 42.21           C
ATOM     16  CD  GLU A   2      -4.659   8.046  -9.723  1.00 41.86           C
ATOM     17  OE1 GLU A   2      -5.093   8.625  -8.702  1.00 41.31           O
ATOM     18  OE2 GLU A   2      -3.480   7.630  -9.799  1.00 41.21           O
ATOM     19  N   THR A   3      -8.760   6.213 -11.872  1.00 39.59           N
ATOM     20  CA  THR A   3      -9.737   5.264 -11.334  1.00 37.96           C
ATOM     21  C   THR A   3      -9.289   4.736  -9.977  1.00 37.16           C
ATOM     22  O   THR A   3      -8.130   4.824  -9.581  1.00 36.90           O
ATOM     23  CB  THR A   3     -10.019   4.070 -12.257  1.00 37.46           C
ATOM     24  OG1 THR A   3      -8.848   3.249 -12.340  1.00 37.16           O
ATOM     25  CG2 THR A   3     -10.411   4.556 -13.639  1.00 37.18           C
ATOM     26  N   ALA A   4     -10.237   4.116  -9.275  1.00 36.31           N
ATOM     27  CA  ALA A   4      -9.930   3.530  -7.964  1.00 35.01           C
ATOM     28  C   ALA A   4      -8.811   2.504  -8.117  1.00 34.02           C
ATOM     29  O   ALA A   4      -7.800   2.607  -7.420  1.00 34.12           O
ATOM     30  CB  ALA A   4     -11.187   2.985  -7.334  1.00 34.57           C
ATOM     31  N   ALA A   5      -8.914   1.597  -9.080  1.00 32.32           N
ATOM     32  CA  ALA A   5      -7.855   0.661  -9.398  1.00 31.19           C
ATOM     33  C   ALA A   5      -6.514   1.377  -9.527  1.00 31.09           C
ATOM     34  O   ALA A   5      -5.574   1.136  -8.771  1.00 31.36           O
ATOM     35  CB  ALA A   5      -8.172  -0.068 -10.694  1.00 30.26           C
ATOM     36  N   ALA A   6      -6.431   2.311 -10.468  1.00 30.60           N
ATOM     37  CA  ALA A   6      -5.255   3.121 -10.729  1.00 29.74           C
ATOM     38  C   ALA A   6      -4.647   3.718  -9.470  1.00 29.29           C
ATOM     39  O   ALA A   6      -3.456   3.582  -9.197  1.00 29.61           O
ATOM     40  CB  ALA A   6      -5.677   4.249 -11.668  1.00 29.42           C
ATOM     41  N   LYS A   7      -5.465   4.385  -8.662  1.00 28.19           N
ATOM     42  CA  LYS A   7      -5.033   4.968  -7.404  1.00 27.14           C
ATOM     43  C   LYS A   7      -4.350   3.937  -6.510  1.00 27.30           C
ATOM     44  O   LYS A   7      -3.273   4.224  -5.965  1.00 27.38           O
ATOM     45  CB  LYS A   7      -6.228   5.566  -6.662  1.00 26.79           C
ATOM     46  CG  LYS A   7      -5.844   6.400  -5.451  1.00 26.61           C
ATOM     47  CD  LYS A   7      -7.039   7.181  -4.930  1.00 26.43           C
ATOM     48  CE  LYS A   7      -6.866   7.558  -3.467  1.00 26.65           C
ATOM     49  NZ  LYS A   7      -7.483   6.543  -2.567  1.00 26.61           N
ATOM     50  N   PHE A   8      -4.956   2.748  -6.383  1.00 26.31           N
ATOM     51  CA  PHE A   8      -4.364   1.680  -5.586  1.00 25.24           C
ATOM     52  C   PHE A   8      -2.948   1.368  -6.075  1.00 25.72           C
ATOM     53  O   PHE A   8      -1.998   1.290  -5.299  1.00 25.34           O
ATOM     54  CB  PHE A   8      -5.196   0.405  -5.631  1.00 23.54           C
ATOM     55  CG  PHE A   8      -4.613  -0.746  -4.864  1.00 22.39           C
ATOM     56  CD1 PHE A   8      -4.872  -0.898  -3.512  1.00 22.18           C
ATOM     57  CD2 PHE A   8      -3.819  -1.688  -5.502  1.00 22.15           C
ATOM     58  CE1 PHE A   8      -4.344  -1.966  -2.806  1.00 22.26           C
ATOM     59  CE2 PHE A   8      -3.281  -2.752  -4.808  1.00 22.15           C
ATOM     60  CZ  PHE A   8      -3.548  -2.900  -3.451  1.00 22.10           C
ATOM     61  N   GLU A   9      -2.835   1.157  -7.384  1.00 26.33           N
ATOM     62  CA  GLU A   9      -1.554   0.873  -8.003  1.00 27.40           C
ATOM     63  C   GLU A   9      -0.539   1.955  -7.651  1.00 28.19           C
ATOM     64  O   GLU A   9       0.471   1.674  -6.991  1.00 29.03           O
ATOM     65  CB  GLU A   9      -1.723   0.758  -9.512  1.00 27.83           C
ATOM     66  CG  GLU A   9      -1.909  -0.679  -9.981  1.00 28.50           C
ATOM     67  CD  GLU A   9      -1.860  -0.762 -11.502  1.00 29.05           C
ATOM     68  OE1 GLU A   9      -0.750  -0.579 -12.068  1.00 29.28           O
ATOM     69  OE2 GLU A   9      -2.944  -1.010 -12.071  1.00 28.32           O
ATOM     70  N   ARG A  10      -0.862   3.206  -7.984  1.00 27.61           N
ATOM     71  CA  ARG A  10      -0.004   4.327  -7.651  1.00 26.56           C
ATOM     72  C   ARG A  10       0.402   4.412  -6.190  1.00 26.40           C
ATOM     73  O   ARG A  10       1.579   4.560  -5.889  1.00 26.71           O
ATOM     74  CB  ARG A  10      -0.680   5.657  -8.002  1.00 25.93           C
ATOM     75  CG  ARG A  10       0.239   6.845  -7.711  1.00 25.30           C
ATOM     76  CD  ARG A  10      -0.311   8.115  -8.336  1.00 24.66           C
ATOM     77  NE  ARG A  10      -1.734   8.228  -8.032  1.00 24.03           N
ATOM     78  CZ  ARG A  10      -2.166   8.881  -6.963  1.00 24.40           C
ATOM     79  NH1 ARG A  10      -1.300   9.481  -6.161  1.00 24.59           N
ATOM     80  NH2 ARG A  10      -3.467   8.942  -6.715  1.00 24.55           N
ATOM     81  N   GLN A  11      -0.540   4.382  -5.257  1.00 26.46           N
ATOM     82  CA  GLN A  11      -0.217   4.519  -3.847  1.00 25.76           C
ATOM     83  C   GLN A  11       0.537   3.334  -3.263  1.00 25.65           C
ATOM     84  O   GLN A  11       1.171   3.520  -2.220  1.00 25.40           O
ATOM     85  CB  GLN A  11      -1.474   4.720  -2.985  1.00 25.04           C
ATOM     86  CG  GLN A  11      -2.378   5.862  -3.378  1.00 25.16           C
ATOM     87  CD  GLN A  11      -3.324   6.292  -2.274  1.00 25.34           C
ATOM     88  OE1 GLN A  11      -2.963   7.072  -1.385  1.00 25.53           O
ATOM     89  NE2 GLN A  11      -4.559   5.800  -2.321  1.00 25.00           N
ATOM     90  N   HIS A  12       0.221   2.119  -3.708  1.00 26.05           N
ATOM     91  CA  HIS A  12       0.670   0.923  -3.014  1.00 26.90           C
ATOM     92  C   HIS A  12       1.461  -0.085  -3.830  1.00 28.69           C
ATOM     93  O   HIS A  12       1.961  -1.040  -3.219  1.00 29.00           O
ATOM     94  CB  HIS A  12      -0.565   0.193  -2.451  1.00 25.03           C
ATOM     95  CG  HIS A  12      -1.483   1.026  -1.619  1.00 23.63           C
ATOM     96  ND1 HIS A  12      -1.083   1.602  -0.428  1.00 23.46           N
ATOM     97  CD2 HIS A  12      -2.757   1.423  -1.816  1.00 22.75           C
ATOM     98  CE1 HIS A  12      -2.076   2.303   0.085  1.00 22.88           C
ATOM     99  NE2 HIS A  12      -3.098   2.210  -0.747  1.00 22.67           N
ATOM    100  N   MET A  13       1.527   0.006  -5.153  1.00 30.20           N
ATOM    101  CA  MET A  13       2.227  -1.020  -5.911  1.00 31.92           C
ATOM    102  C   MET A  13       3.639  -0.641  -6.320  1.00 33.90           C
ATOM    103  O   MET A  13       3.846   0.315  -7.068  1.00 34.92           O
ATOM    104  CB  MET A  13       1.422  -1.371  -7.158  1.00 31.66           C
ATOM    105  CG  MET A  13       0.157  -2.165  -6.861  1.00 32.03           C
ATOM    106  SD  MET A  13       0.511  -3.766  -6.108  1.00 31.50           S
ATOM    107  CE  MET A  13       1.461  -4.521  -7.431  1.00 31.70           C
ATOM    108  N   ASP A  14       4.624  -1.409  -5.870  1.00 35.39           N
ATOM    109  CA  ASP A  14       6.004  -1.199  -6.271  1.00 36.97           C
ATOM    110  C   ASP A  14       6.640  -2.553  -6.584  1.00 38.45           C
ATOM    111  O   ASP A  14       7.520  -3.049  -5.881  1.00 38.88           O
ATOM    112  CB  ASP A  14       6.835  -0.415  -5.269  1.00 36.78           C
ATOM    113  CG  ASP A  14       8.140   0.062  -5.879  1.00 36.00           C
ATOM    114  OD1 ASP A  14       8.372  -0.151  -7.085  1.00 35.63           O
ATOM    115  OD2 ASP A  14       8.949   0.648  -5.141  1.00 36.43           O
ATOM    116  N   SER A  15       6.232  -3.125  -7.713  1.00 39.79           N
ATOM    117  CA  SER A  15       6.717  -4.410  -8.172  1.00 41.27           C
ATOM    118  C   SER A  15       8.195  -4.421  -8.526  1.00 42.58           C
ATOM    119  O   SER A  15       8.849  -5.465  -8.434  1.00 43.39           O
ATOM    120  CB  SER A  15       5.986  -4.884  -9.430  1.00 41.08           C
ATOM    121  OG  SER A  15       4.637  -4.516  -9.505  1.00 41.25           O
ATOM    122  N   SER A  16       8.771  -3.303  -8.923  1.00 43.89           N
ATOM    123  CA  SER A  16      10.156  -3.149  -9.324  1.00 44.82           C
ATOM    124  C   SER A  16      11.205  -3.237  -8.232  1.00 45.52           C
ATOM    125  O   SER A  16      12.288  -2.640  -8.322  1.00 46.47           O
ATOM    126  CB  SER A  16      10.267  -1.758  -9.992  1.00 44.73           C
ATOM    127  OG  SER A  16       9.739  -0.800  -9.077  1.00 44.74           O
ATOM    128  N   THR A  17      10.960  -3.950  -7.153  1.00 45.55           N
ATOM    129  CA  THR A  17      11.883  -4.169  -6.063  1.00 45.81           C
ATOM    130  C   THR A  17      11.344  -5.329  -5.219  1.00 45.86           C
ATOM    131  O   THR A  17      10.160  -5.650  -5.281  1.00 45.79           O
ATOM    132  CB  THR A  17      12.157  -2.950  -5.173  1.00 45.83           C
ATOM    133  OG1 THR A  17      13.064  -3.307  -4.118  1.00 45.33           O
ATOM    134  CG2 THR A  17      10.887  -2.424  -4.520  1.00 46.17           C
ATOM    135  N   SER A  18      12.249  -5.967  -4.487  1.00 45.98           N
ATOM    136  CA  SER A  18      11.860  -7.091  -3.640  1.00 46.08           C
ATOM    137  C   SER A  18      11.753  -6.631  -2.190  1.00 45.96           C
ATOM    138  O   SER A  18      11.271  -7.343  -1.317  1.00 46.10           O
ATOM    139  CB  SER A  18      12.840  -8.250  -3.782  1.00 46.23           C
ATOM    140  OG  SER A  18      14.016  -8.055  -3.011  1.00 46.35           O
ATOM    141  N   ALA A  19      12.240  -5.426  -1.927  1.00 46.06           N
ATOM    142  CA  ALA A  19      12.197  -4.828  -0.600  1.00 46.19           C
ATOM    143  C   ALA A  19      12.717  -3.396  -0.662  1.00 46.31           C
ATOM    144  O   ALA A  19      13.571  -3.105  -1.506  1.00 46.56           O
ATOM    145  CB  ALA A  19      13.019  -5.659   0.374  1.00 45.89           C
ATOM    146  N   ALA A  20      12.204  -2.516   0.193  1.00 46.18           N
ATOM    147  CA  ALA A  20      12.697  -1.133   0.206  1.00 45.96           C
ATOM    148  C   ALA A  20      14.227  -1.183   0.237  1.00 45.92           C
ATOM    149  O   ALA A  20      14.791  -1.655   1.224  1.00 45.58           O
ATOM    150  CB  ALA A  20      12.151  -0.402   1.417  1.00 45.80           C
ATOM    151  N   SER A  21      14.871  -0.758  -0.843  1.00 46.12           N
ATOM    152  CA  SER A  21      16.330  -0.832  -0.911  1.00 46.73           C
ATOM    153  C   SER A  21      16.987  -0.135   0.274  1.00 46.59           C
ATOM    154  O   SER A  21      17.396  -0.796   1.235  1.00 47.00           O
ATOM    155  CB  SER A  21      16.849  -0.285  -2.244  1.00 47.32           C
ATOM    156  OG  SER A  21      15.837   0.425  -2.947  1.00 47.57           O
ATOM    157  N   SER A  22      17.129   1.185   0.197  1.00 46.04           N
ATOM    158  CA  SER A  22      17.808   1.910   1.267  1.00 45.53           C
ATOM    159  C   SER A  22      16.882   2.117   2.456  1.00 45.35           C
ATOM    160  O   SER A  22      15.912   1.392   2.659  1.00 45.63           O
ATOM    161  CB  SER A  22      18.368   3.219   0.726  1.00 45.79           C
ATOM    162  OG  SER A  22      17.333   4.059   0.243  1.00 46.71           O
ATOM    163  N   SER A  23      17.186   3.113   3.273  1.00 44.64           N
ATOM    164  CA  SER A  23      16.407   3.465   4.449  1.00 44.05           C
ATOM    165  C   SER A  23      15.747   4.816   4.182  1.00 43.68           C
ATOM    166  O   SER A  23      15.059   5.423   4.993  1.00 43.48           O
ATOM    167  CB  SER A  23      17.291   3.511   5.687  1.00 44.05           C
ATOM    168  OG  SER A  23      17.426   4.808   6.221  1.00 43.98           O
ATOM    169  N   ASN A  24      15.968   5.270   2.950  1.00 43.03           N
ATOM    170  CA  ASN A  24      15.405   6.510   2.448  1.00 42.64           C
ATOM    171  C   ASN A  24      14.434   6.192   1.314  1.00 42.06           C
ATOM    172  O   ASN A  24      14.178   7.004   0.429  1.00 42.05           O
ATOM    173  CB  ASN A  24      16.509   7.463   1.982  1.00 43.28           C
ATOM    174  CG  ASN A  24      16.184   8.889   2.403  1.00 44.04           C
ATOM    175  OD1 ASN A  24      16.245   9.214   3.595  1.00 44.12           O
ATOM    176  ND2 ASN A  24      15.829   9.722   1.428  1.00 43.96           N
ATOM    177  N   TYR A  25      13.868   4.988   1.368  1.00 41.04           N
ATOM    178  CA  TYR A  25      12.918   4.526   0.369  1.00 39.88           C
ATOM    179  C   TYR A  25      11.594   5.266   0.494  1.00 39.70           C
ATOM    180  O   TYR A  25      11.053   5.735  -0.508  1.00 39.53           O
ATOM    181  CB  TYR A  25      12.690   3.017   0.482  1.00 38.86           C
ATOM    182  CG  TYR A  25      11.551   2.509  -0.379  1.00 38.06           C
ATOM    183  CD1 TYR A  25      10.255   2.455   0.123  1.00 37.51           C
ATOM    184  CD2 TYR A  25      11.771   2.086  -1.683  1.00 37.63           C
ATOM    185  CE1 TYR A  25       9.215   2.007  -0.659  1.00 37.27           C
ATOM    186  CE2 TYR A  25      10.731   1.626  -2.470  1.00 37.27           C
ATOM    187  CZ  TYR A  25       9.455   1.588  -1.950  1.00 37.09           C
ATOM    188  OH  TYR A  25       8.409   1.134  -2.717  1.00 36.74           O
ATOM    189  N   CYS A  26      11.069   5.355   1.708  1.00 39.73           N
ATOM    190  CA  CYS A  26       9.792   6.024   1.927  1.00 40.21           C
ATOM    191  C   CYS A  26       9.826   7.485   1.537  1.00 41.05           C
ATOM    192  O   CYS A  26       8.952   7.939   0.809  1.00 41.66           O
ATOM    193  CB  CYS A  26       9.356   5.880   3.385  1.00 39.47           C
ATOM    194  SG  CYS A  26       8.833   4.188   3.719  1.00 38.72           S
ATOM    195  N   ASN A  27      10.858   8.214   1.932  1.00 41.88           N
ATOM    196  CA  ASN A  27      11.029   9.611   1.558  1.00 42.19           C
ATOM    197  C   ASN A  27      11.007   9.820   0.051  1.00 42.68           C
ATOM    198  O   ASN A  27      10.286  10.688  -0.447  1.00 42.76           O
ATOM    199  CB  ASN A  27      12.331  10.157   2.153  1.00 41.72           C
ATOM    200  CG  ASN A  27      12.232  10.287   3.657  1.00 42.03           C
ATOM    201  OD1 ASN A  27      13.233  10.173   4.366  1.00 42.34           O
ATOM    202  ND2 ASN A  27      11.037  10.529   4.188  1.00 41.77           N
ATOM    203  N   GLN A  28      11.784   9.022  -0.675  1.00 43.10           N
ATOM    204  CA  GLN A  28      11.803   9.119  -2.128  1.00 43.63           C
ATOM    205  C   GLN A  28      10.474   8.684  -2.736  1.00 42.89           C
ATOM    206  O   GLN A  28       9.924   9.385  -3.582  1.00 43.31           O
ATOM    207  CB  GLN A  28      12.915   8.262  -2.732  1.00 44.77           C
ATOM    208  CG  GLN A  28      14.271   8.946  -2.767  1.00 46.54           C
ATOM    209  CD  GLN A  28      15.305   8.136  -2.015  1.00 47.64           C
ATOM    210  OE1 GLN A  28      15.580   6.993  -2.393  1.00 48.78           O
ATOM    211  NE2 GLN A  28      15.826   8.711  -0.937  1.00 47.86           N
ATOM    212  N   MET A  29       9.977   7.524  -2.316  1.00 41.63           N
ATOM    213  CA  MET A  29       8.773   6.955  -2.902  1.00 40.31           C
ATOM    214  C   MET A  29       7.506   7.701  -2.530  1.00 39.32           C
ATOM    215  O   MET A  29       6.703   8.035  -3.409  1.00 38.32           O
ATOM    216  CB  MET A  29       8.671   5.466  -2.569  1.00 40.22           C
ATOM    217  CG  MET A  29       7.892   4.679  -3.615  1.00 40.05           C
ATOM    218  SD  MET A  29       8.862   4.287  -5.076  1.00 40.01           S
ATOM    219  CE  MET A  29       8.130   5.390  -6.282  1.00 39.65           C
ATOM    220  N   MET A  30       7.333   8.057  -1.261  1.00 38.83           N
ATOM    221  CA  MET A  30       6.167   8.807  -0.811  1.00 38.79           C
ATOM    222  C   MET A  30       6.002  10.087  -1.627  1.00 39.82           C
ATOM    223  O   MET A  30       4.916  10.462  -2.049  1.00 39.96           O
ATOM    224  CB  MET A  30       6.249   9.215   0.655  1.00 37.11           C
ATOM    225  CG  MET A  30       5.904   8.166   1.681  1.00 35.82           C
ATOM    226  SD  MET A  30       4.372   7.285   1.382  1.00 34.50           S
ATOM    227  CE  MET A  30       3.188   8.297   2.255  1.00 34.29           C
ATOM    228  N   LYS A  31       7.117  10.789  -1.803  1.00 41.03           N
ATOM    229  CA  LYS A  31       7.161  12.029  -2.569  1.00 41.63           C
ATOM    230  C   LYS A  31       7.002  11.782  -4.061  1.00 41.45           C
ATOM    231  O   LYS A  31       6.259  12.513  -4.725  1.00 41.97           O
ATOM    232  CB  LYS A  31       8.440  12.779  -2.218  1.00 42.06           C
ATOM    233  CG  LYS A  31       9.225  13.484  -3.291  1.00 42.67           C
ATOM    234  CD  LYS A  31       8.802  14.921  -3.493  1.00 42.73           C
ATOM    235  CE  LYS A  31       9.254  15.520  -4.803  1.00 43.61           C
ATOM    236  NZ  LYS A  31      10.034  14.640  -5.715  1.00 43.64           N
ATOM    237  N   SER A  32       7.593  10.722  -4.605  1.00 40.93           N
ATOM    238  CA  SER A  32       7.511  10.494  -6.040  1.00 40.92           C
ATOM    239  C   SER A  32       6.185   9.939  -6.523  1.00 40.89           C
ATOM    240  O   SER A  32       5.967   9.911  -7.742  1.00 41.10           O
ATOM    241  CB  SER A  32       8.656   9.641  -6.581  1.00 40.93           C
ATOM    242  OG  SER A  32       9.061   8.541  -5.815  1.00 40.33           O
ATOM    243  N   ARG A  33       5.305   9.479  -5.643  1.00 41.10           N
ATOM    244  CA  ARG A  33       4.009   8.948  -6.069  1.00 40.72           C
ATOM    245  C   ARG A  33       2.879   9.895  -5.691  1.00 40.59           C
ATOM    246  O   ARG A  33       1.693   9.587  -5.763  1.00 40.32           O
ATOM    247  CB  ARG A  33       3.779   7.530  -5.553  1.00 40.24           C
ATOM    248  CG  ARG A  33       4.869   6.580  -6.021  1.00 40.30           C
ATOM    249  CD  ARG A  33       4.406   5.162  -6.231  1.00 40.06           C
ATOM    250  NE  ARG A  33       4.437   4.758  -7.627  1.00 39.68           N
ATOM    251  CZ  ARG A  33       4.689   3.518  -8.028  1.00 40.22           C
ATOM    252  NH1 ARG A  33       4.932   2.548  -7.162  1.00 39.78           N
ATOM    253  NH2 ARG A  33       4.692   3.240  -9.329  1.00 41.02           N
ATOM    254  N   ASN A  34       3.261  11.111  -5.308  1.00 40.42           N
ATOM    255  CA  ASN A  34       2.336  12.178  -4.998  1.00 40.23           C
ATOM    256  C   ASN A  34       1.514  11.993  -3.740  1.00 39.64           C
ATOM    257  O   ASN A  34       0.394  12.503  -3.653  1.00 39.03           O
ATOM    258  CB  ASN A  34       1.366  12.349  -6.180  1.00 41.17           C
ATOM    259  CG  ASN A  34       1.796  13.550  -6.997  1.00 42.14           C
ATOM    260  OD1 ASN A  34       1.971  14.621  -6.416  1.00 42.90           O
ATOM    261  ND2 ASN A  34       1.966  13.328  -8.290  1.00 42.52           N
ATOM    262  N   LEU A  35       2.084  11.333  -2.741  1.00 39.44           N
ATOM    263  CA  LEU A  35       1.405  11.109  -1.476  1.00 39.25           C
ATOM    264  C   LEU A  35       1.802  12.169  -0.460  1.00 39.56           C
ATOM    265  O   LEU A  35       1.456  12.078   0.719  1.00 40.38           O
ATOM    266  CB  LEU A  35       1.671   9.705  -0.946  1.00 38.83           C
ATOM    267  CG  LEU A  35       1.480   8.509  -1.873  1.00 38.85           C
ATOM    268  CD1 LEU A  35       1.561   7.197  -1.102  1.00 38.12           C
ATOM    269  CD2 LEU A  35       0.161   8.570  -2.636  1.00 38.74           C
ATOM    270  N   THR A  36       2.543  13.179  -0.891  1.00 39.55           N
ATOM    271  CA  THR A  36       2.958  14.288  -0.047  1.00 39.73           C
ATOM    272  C   THR A  36       2.591  15.624  -0.696  1.00 39.72           C
ATOM    273  O   THR A  36       3.011  16.685  -0.245  1.00 39.18           O
ATOM    274  CB  THR A  36       4.463  14.288   0.269  1.00 39.39           C
ATOM    275  OG1 THR A  36       5.208  14.362  -0.955  1.00 39.50           O
ATOM    276  CG2 THR A  36       4.882  13.041   1.027  1.00 39.39           C
ATOM    277  N   LYS A  37       1.792  15.578  -1.749  1.00 40.18           N
ATOM    278  CA  LYS A  37       1.364  16.753  -2.480  1.00 40.92           C
ATOM    279  C   LYS A  37       0.603  17.771  -1.648  1.00 41.74           C
ATOM    280  O   LYS A  37       1.127  18.869  -1.423  1.00 42.01           O
ATOM    281  CB  LYS A  37       0.485  16.283  -3.635  1.00 41.19           C
ATOM    282  CG  LYS A  37       0.266  17.300  -4.736  1.00 41.80           C
ATOM    283  CD  LYS A  37      -0.576  16.652  -5.827  1.00 42.42           C
ATOM    284  CE  LYS A  37      -1.925  17.348  -5.971  1.00 42.79           C
ATOM    285  NZ  LYS A  37      -2.089  17.765  -7.401  1.00 43.42           N
ATOM    286  N   ASP A  38      -0.621  17.476  -1.204  1.00 42.05           N
ATOM    287  CA  ASP A  38      -1.373  18.453  -0.418  1.00 42.29           C
ATOM    288  C   ASP A  38      -0.999  18.420   1.052  1.00 42.33           C
ATOM    289  O   ASP A  38      -1.208  19.377   1.794  1.00 42.79           O
ATOM    290  CB  ASP A  38      -2.879  18.250  -0.533  1.00 42.73           C
ATOM    291  CG  ASP A  38      -3.398  18.551  -1.923  1.00 43.38           C
ATOM    292  OD1 ASP A  38      -2.855  19.462  -2.588  1.00 43.33           O
ATOM    293  OD2 ASP A  38      -4.359  17.860  -2.328  1.00 43.85           O
ATOM    294  N   ARG A  39      -0.504  17.289   1.530  1.00 42.48           N
ATOM    295  CA  ARG A  39      -0.021  17.096   2.876  1.00 42.25           C
ATOM    296  C   ARG A  39       0.787  15.786   2.945  1.00 41.09           C
ATOM    297  O   ARG A  39       0.750  14.979   2.030  1.00 40.94           O
ATOM    298  CB  ARG A  39      -1.018  16.982   4.003  1.00 43.99           C
ATOM    299  CG  ARG A  39      -2.482  16.975   3.913  1.00 45.53           C
ATOM    300  CD  ARG A  39      -3.214  15.754   3.391  1.00 47.03           C
ATOM    301  NE  ARG A  39      -4.581  16.218   3.093  1.00 49.01           N
ATOM    302  CZ  ARG A  39      -5.481  16.604   3.996  1.00 49.54           C
ATOM    303  NH1 ARG A  39      -5.239  16.561   5.299  1.00 49.75           N
ATOM    304  NH2 ARG A  39      -6.662  17.034   3.567  1.00 49.70           N
ATOM    305  N   CYS A  40       1.392  15.582   4.105  1.00 39.59           N
ATOM    306  CA  CYS A  40       2.149  14.365   4.366  1.00 37.68           C
ATOM    307  C   CYS A  40       1.198  13.236   4.746  1.00 36.27           C
ATOM    308  O   CYS A  40       0.703  13.258   5.873  1.00 36.45           O
ATOM    309  CB  CYS A  40       3.159  14.628   5.484  1.00 37.87           C
ATOM    310  SG  CYS A  40       4.330  16.010   5.274  1.00 37.87           S
ATOM    311  N   LYS A  41       0.943  12.270   3.865  1.00 34.55           N
ATOM    312  CA  LYS A  41       0.093  11.136   4.249  1.00 33.24           C
ATOM    313  C   LYS A  41       0.744  10.457   5.447  1.00 32.67           C
ATOM    314  O   LYS A  41       1.920  10.102   5.373  1.00 32.91           O
ATOM    315  CB  LYS A  41      -0.091  10.182   3.069  1.00 32.54           C
ATOM    316  CG  LYS A  41      -1.070   9.053   3.341  1.00 31.43           C
ATOM    317  CD  LYS A  41      -1.418   8.240   2.111  1.00 30.86           C
ATOM    318  CE  LYS A  41      -2.070   6.914   2.475  1.00 30.37           C
ATOM    319  NZ  LYS A  41      -2.316   6.030   1.307  1.00 29.46           N
ATOM    320  N   PRO A  42       0.046  10.328   6.567  1.00 32.33           N
ATOM    321  CA  PRO A  42       0.589   9.752   7.784  1.00 32.19           C
ATOM    322  C   PRO A  42       1.188   8.361   7.650  1.00 32.15           C
ATOM    323  O   PRO A  42       2.308   8.145   8.129  1.00 31.93           O
ATOM    324  CB  PRO A  42      -0.532   9.773   8.799  1.00 31.98           C
ATOM    325  CG  PRO A  42      -1.648  10.527   8.186  1.00 32.63           C
ATOM    326  CD  PRO A  42      -1.354  10.759   6.735  1.00 32.46           C
ATOM    327  N   VAL A  43       0.457   7.386   7.097  1.00 31.46           N
ATOM    328  CA  VAL A  43       0.988   6.050   6.883  1.00 30.61           C
ATOM    329  C   VAL A  43       0.688   5.576   5.454  1.00 29.58           C
ATOM    330  O   VAL A  43      -0.357   5.875   4.889  1.00 30.36           O
ATOM    331  CB  VAL A  43       0.525   4.934   7.835  1.00 30.47           C
ATOM    332  CG1 VAL A  43       0.593   5.276   9.318  1.00 30.02           C
ATOM    333  CG2 VAL A  43      -0.886   4.455   7.512  1.00 30.95           C
ATOM    334  N   ASN A  44       1.583   4.778   4.891  1.00 27.81           N
ATOM    335  CA  ASN A  44       1.384   4.166   3.598  1.00 26.13           C
ATOM    336  C   ASN A  44       2.106   2.820   3.567  1.00 26.65           C
ATOM    337  O   ASN A  44       3.105   2.660   4.257  1.00 27.29           O
ATOM    338  CB  ASN A  44       1.903   4.993   2.422  1.00 24.30           C
ATOM    339  CG  ASN A  44       1.227   4.517   1.151  1.00 23.15           C
ATOM    340  OD1 ASN A  44       0.008   4.599   1.086  1.00 23.40           O
ATOM    341  ND2 ASN A  44       1.924   3.994   0.163  1.00 22.66           N
ATOM    342  N   THR A  45       1.640   1.899   2.742  1.00 26.42           N
ATOM    343  CA  THR A  45       2.268   0.616   2.548  1.00 25.58           C
ATOM    344  C   THR A  45       2.406   0.355   1.055  1.00 25.74           C
ATOM    345  O   THR A  45       1.423   0.435   0.324  1.00 25.57           O
ATOM    346  CB  THR A  45       1.450  -0.547   3.148  1.00 25.23           C
ATOM    347  OG1 THR A  45       1.228  -0.267   4.531  1.00 25.24           O
ATOM    348  CG2 THR A  45       2.170  -1.879   3.022  1.00 24.81           C
ATOM    349  N   PHE A  46       3.613  -0.016   0.664  1.00 26.00           N
ATOM    350  CA  PHE A  46       3.868  -0.421  -0.712  1.00 26.12           C
ATOM    351  C   PHE A  46       4.017  -1.942  -0.706  1.00 26.56           C
ATOM    352  O   PHE A  46       4.453  -2.493   0.298  1.00 26.63           O
ATOM    353  CB  PHE A  46       5.136   0.223  -1.248  1.00 25.66           C
ATOM    354  CG  PHE A  46       5.053   1.716  -1.344  1.00 25.20           C
ATOM    355  CD1 PHE A  46       4.537   2.313  -2.480  1.00 25.06           C
ATOM    356  CD2 PHE A  46       5.501   2.507  -0.300  1.00 24.70           C
ATOM    357  CE1 PHE A  46       4.482   3.691  -2.579  1.00 24.72           C
ATOM    358  CE2 PHE A  46       5.422   3.881  -0.394  1.00 24.62           C
ATOM    359  CZ  PHE A  46       4.918   4.472  -1.529  1.00 24.33           C
ATOM    360  N   VAL A  47       3.571  -2.603  -1.757  1.00 27.26           N
ATOM    361  CA  VAL A  47       3.666  -4.049  -1.867  1.00 27.93           C
ATOM    362  C   VAL A  47       4.705  -4.352  -2.941  1.00 28.79           C
ATOM    363  O   VAL A  47       4.632  -3.801  -4.031  1.00 28.96           O
ATOM    364  CB  VAL A  47       2.332  -4.729  -2.206  1.00 27.94           C
ATOM    365  CG1 VAL A  47       2.493  -6.221  -2.467  1.00 27.18           C
ATOM    366  CG2 VAL A  47       1.338  -4.475  -1.080  1.00 27.67           C
ATOM    367  N   HIS A  48       5.661  -5.215  -2.597  1.00 29.64           N
ATOM    368  CA  HIS A  48       6.730  -5.558  -3.529  1.00 30.04           C
ATOM    369  C   HIS A  48       6.501  -6.912  -4.173  1.00 30.77           C
ATOM    370  O   HIS A  48       7.330  -7.822  -4.066  1.00 32.12           O
ATOM    371  CB  HIS A  48       8.064  -5.557  -2.778  1.00 30.03           C
ATOM    372  CG  HIS A  48       8.410  -4.246  -2.145  1.00 29.48           C
ATOM    373  ND1 HIS A  48       8.246  -3.044  -2.797  1.00 29.29           N
ATOM    374  CD2 HIS A  48       8.896  -3.960  -0.919  1.00 29.34           C
ATOM    375  CE1 HIS A  48       8.614  -2.071  -1.986  1.00 29.71           C
ATOM    376  NE2 HIS A  48       9.026  -2.597  -0.852  1.00 29.54           N
ATOM    377  N   GLU A  49       5.332  -7.116  -4.764  1.00 30.26           N
ATOM    378  CA  GLU A  49       4.968  -8.333  -5.452  1.00 29.71           C
ATOM    379  C   GLU A  49       4.504  -7.958  -6.857  1.00 30.01           C
ATOM    380  O   GLU A  49       4.378  -6.774  -7.165  1.00 30.26           O
ATOM    381  CB  GLU A  49       3.859  -9.085  -4.745  1.00 30.01           C
ATOM    382  CG  GLU A  49       4.040  -9.437  -3.290  1.00 29.86           C
ATOM    383  CD  GLU A  49       5.150 -10.432  -3.038  1.00 29.76           C
ATOM    384  OE1 GLU A  49       5.423 -11.226  -3.967  1.00 30.23           O
ATOM    385  OE2 GLU A  49       5.724 -10.410  -1.928  1.00 29.44           O
ATOM    386  N   SER A  50       4.220  -8.956  -7.686  1.00 30.32           N
ATOM    387  CA  SER A  50       3.740  -8.642  -9.031  1.00 30.61           C
ATOM    388  C   SER A  50       2.299  -8.143  -8.945  1.00 31.04           C
ATOM    389  O   SER A  50       1.592  -8.430  -7.984  1.00 31.76           O
ATOM    390  CB  SER A  50       3.860  -9.845  -9.955  1.00 30.02           C
ATOM    391  OG  SER A  50       2.578 -10.426 -10.131  1.00 31.05           O
ATOM    392  N   LEU A  51       1.843  -7.412  -9.953  1.00 30.89           N
ATOM    393  CA  LEU A  51       0.474  -6.900  -9.950  1.00 30.67           C
ATOM    394  C   LEU A  51      -0.483  -8.078  -9.851  1.00 30.78           C
ATOM    395  O   LEU A  51      -1.267  -8.208  -8.910  1.00 30.98           O
ATOM    396  CB  LEU A  51       0.208  -6.017 -11.166  1.00 30.14           C
ATOM    397  CG  LEU A  51      -1.057  -5.164 -11.165  1.00 29.88           C
ATOM    398  CD1 LEU A  51      -1.120  -4.246  -9.956  1.00 30.36           C
ATOM    399  CD2 LEU A  51      -1.169  -4.336 -12.438  1.00 29.85           C
ATOM    400  N   ALA A  52      -0.350  -9.013 -10.781  1.00 31.03           N
ATOM    401  CA  ALA A  52      -1.142 -10.234 -10.846  1.00 30.63           C
ATOM    402  C   ALA A  52      -1.333 -10.905  -9.492  1.00 30.49           C
ATOM    403  O   ALA A  52      -2.458 -11.241  -9.116  1.00 30.65           O
ATOM    404  CB  ALA A  52      -0.454 -11.197 -11.809  1.00 29.95           C
ATOM    405  N   ASP A  53      -0.263 -11.085  -8.728  1.00 29.83           N
ATOM    406  CA  ASP A  53      -0.355 -11.688  -7.410  1.00 29.39           C
ATOM    407  C   ASP A  53      -1.180 -10.900  -6.409  1.00 28.84           C
ATOM    408  O   ASP A  53      -1.814 -11.490  -5.527  1.00 28.97           O
ATOM    409  CB  ASP A  53       1.066 -11.864  -6.847  1.00 29.32           C
ATOM    410  CG  ASP A  53       1.629 -13.202  -7.292  1.00 29.80           C
ATOM    411  OD1 ASP A  53       1.156 -13.766  -8.305  1.00 30.23           O
ATOM    412  OD2 ASP A  53       2.546 -13.685  -6.607  1.00 30.43           O
ATOM    413  N   VAL A  54      -1.133  -9.575  -6.496  1.00 28.00           N
ATOM    414  CA  VAL A  54      -1.868  -8.725  -5.572  1.00 27.09           C
ATOM    415  C   VAL A  54      -3.337  -8.699  -5.974  1.00 26.52           C
ATOM    416  O   VAL A  54      -4.216  -8.804  -5.126  1.00 25.95           O
ATOM    417  CB  VAL A  54      -1.322  -7.293  -5.516  1.00 26.73           C
ATOM    418  CG1 VAL A  54      -2.288  -6.339  -4.825  1.00 26.46           C
ATOM    419  CG2 VAL A  54       0.015  -7.287  -4.797  1.00 26.63           C
ATOM    420  N   GLN A  55      -3.579  -8.677  -7.287  1.00 26.16           N
ATOM    421  CA  GLN A  55      -4.961  -8.636  -7.767  1.00 25.59           C
ATOM    422  C   GLN A  55      -5.646  -9.965  -7.548  1.00 24.83           C
ATOM    423  O   GLN A  55      -6.874 -10.005  -7.437  1.00 25.52           O
ATOM    424  CB  GLN A  55      -5.025  -7.982  -9.113  1.00 26.26           C
ATOM    425  CG  GLN A  55      -4.878  -8.677 -10.428  1.00 27.80           C
ATOM    426  CD  GLN A  55      -4.690  -7.719 -11.599  1.00 28.63           C
ATOM    427  OE1 GLN A  55      -4.224  -8.125 -12.676  1.00 30.01           O
ATOM    428  NE2 GLN A  55      -5.004  -6.438 -11.455  1.00 27.80           N
ATOM    429  N   ALA A  56      -4.902 -11.040  -7.320  1.00 23.82           N
ATOM    430  CA  ALA A  56      -5.426 -12.360  -7.025  1.00 22.11           C
ATOM    431  C   ALA A  56      -5.859 -12.466  -5.572  1.00 21.34           C
ATOM    432  O   ALA A  56      -6.744 -13.267  -5.265  1.00 21.59           O
ATOM    433  CB  ALA A  56      -4.413 -13.425  -7.379  1.00 21.42           C
ATOM    434  N   VAL A  57      -5.445 -11.524  -4.723  1.00 20.67           N
ATOM    435  CA  VAL A  57      -5.898 -11.481  -3.335  1.00 19.66           C
ATOM    436  C   VAL A  57      -7.402 -11.301  -3.246  1.00 18.57           C
ATOM    437  O   VAL A  57      -8.047 -11.841  -2.340  1.00 17.49           O
ATOM    438  CB  VAL A  57      -5.154 -10.443  -2.484  1.00 19.26           C
ATOM    439  CG1 VAL A  57      -5.631 -10.457  -1.043  1.00 18.47           C
ATOM    440  CG2 VAL A  57      -3.656 -10.760  -2.526  1.00 19.46           C
ATOM    441  N   CYS A  58      -8.025 -10.678  -4.238  1.00 17.96           N
ATOM    442  CA  CYS A  58      -9.472 -10.520  -4.277  1.00 18.20           C
ATOM    443  C   CYS A  58     -10.248 -11.830  -4.360  1.00 18.01           C
ATOM    444  O   CYS A  58     -11.461 -11.808  -4.157  1.00 18.49           O
ATOM    445  CB  CYS A  58      -9.893  -9.605  -5.436  1.00 17.48           C
ATOM    446  SG  CYS A  58      -9.275  -7.915  -5.233  1.00 16.78           S
ATOM    447  N   SER A  59      -9.602 -12.955  -4.625  1.00 17.33           N
ATOM    448  CA  SER A  59     -10.167 -14.273  -4.712  1.00 16.22           C
ATOM    449  C   SER A  59      -9.834 -15.138  -3.499  1.00 15.51           C
ATOM    450  O   SER A  59     -10.020 -16.354  -3.555  1.00 16.40           O
ATOM    451  CB  SER A  59      -9.552 -14.991  -5.928  1.00 16.38           C
ATOM    452  OG  SER A  59     -10.218 -14.508  -7.084  1.00 18.09           O
ATOM    453  N   GLN A  60      -9.159 -14.549  -2.514  1.00 13.99           N
ATOM    454  CA  GLN A  60      -8.686 -15.361  -1.395  1.00 12.83           C
ATOM    455  C   GLN A  60      -9.557 -15.202  -0.174  1.00 12.38           C
ATOM    456  O   GLN A  60     -10.771 -15.287  -0.349  1.00 12.81           O
ATOM    457  CB  GLN A  60      -7.190 -15.121  -1.176  1.00 12.43           C
ATOM    458  CG  GLN A  60      -6.429 -15.714  -2.352  1.00 12.20           C
ATOM    459  CD  GLN A  60      -4.990 -15.299  -2.473  1.00 13.42           C
ATOM    460  OE1 GLN A  60      -4.312 -14.854  -1.536  1.00 14.00           O
ATOM    461  NE2 GLN A  60      -4.488 -15.463  -3.698  1.00 13.74           N
ATOM    462  N   LYS A  61      -9.012 -15.054   1.023  1.00 11.96           N
ATOM    463  CA  LYS A  61      -9.817 -15.058   2.233  1.00 12.03           C
ATOM    464  C   LYS A  61     -10.640 -13.802   2.445  1.00 12.52           C
ATOM    465  O   LYS A  61     -10.119 -12.712   2.642  1.00 12.58           O
ATOM    466  CB  LYS A  61      -8.938 -15.346   3.446  1.00 12.17           C
ATOM    467  CG  LYS A  61      -9.696 -15.940   4.619  1.00 13.74           C
ATOM    468  CD  LYS A  61      -8.827 -15.943   5.884  1.00 14.73           C
ATOM    469  CE  LYS A  61      -9.712 -16.187   7.100  1.00 15.97           C
ATOM    470  NZ  LYS A  61      -9.308 -15.357   8.276  1.00 16.43           N
ATOM    471  N   ASN A  62     -11.961 -13.977   2.436  1.00 12.45           N
ATOM    472  CA  ASN A  62     -12.891 -12.886   2.660  1.00 11.71           C
ATOM    473  C   ASN A  62     -12.927 -12.507   4.128  1.00 12.33           C
ATOM    474  O   ASN A  62     -13.180 -13.356   4.984  1.00 12.63           O
ATOM    475  CB  ASN A  62     -14.280 -13.358   2.248  1.00 11.77           C
ATOM    476  CG  ASN A  62     -15.291 -12.231   2.239  1.00 11.42           C
ATOM    477  OD1 ASN A  62     -16.480 -12.540   2.321  1.00 12.28           O
ATOM    478  ND2 ASN A  62     -14.833 -10.997   2.142  1.00 10.61           N
ATOM    479  N   VAL A  63     -12.568 -11.276   4.470  1.00 12.91           N
ATOM    480  CA  VAL A  63     -12.507 -10.835   5.854  1.00 12.87           C
ATOM    481  C   VAL A  63     -13.221  -9.489   5.975  1.00 13.39           C
ATOM    482  O   VAL A  63     -13.346  -8.822   4.951  1.00 13.10           O
ATOM    483  CB  VAL A  63     -11.070 -10.642   6.377  1.00 12.70           C
ATOM    484  CG1 VAL A  63     -10.242 -11.910   6.301  1.00 13.14           C
ATOM    485  CG2 VAL A  63     -10.340  -9.532   5.622  1.00 12.55           C
ATOM    486  N   ALA A  64     -13.559  -9.076   7.192  1.00 14.45           N
ATOM    487  CA  ALA A  64     -14.178  -7.763   7.346  1.00 15.18           C
ATOM    488  C   ALA A  64     -13.090  -6.699   7.268  1.00 16.22           C
ATOM    489  O   ALA A  64     -11.987  -6.957   7.741  1.00 17.40           O
ATOM    490  CB  ALA A  64     -14.962  -7.648   8.629  1.00 14.50           C
ATOM    491  N   CYS A  65     -13.366  -5.551   6.665  1.00 17.47           N
ATOM    492  CA  CYS A  65     -12.395  -4.478   6.655  1.00 18.76           C
ATOM    493  C   CYS A  65     -12.460  -3.771   8.014  1.00 20.30           C
ATOM    494  O   CYS A  65     -13.331  -4.071   8.839  1.00 20.03           O
ATOM    495  CB  CYS A  65     -12.683  -3.429   5.599  1.00 19.14           C
ATOM    496  SG  CYS A  65     -13.225  -4.040   3.999  1.00 19.73           S
ATOM    497  N   LYS A  66     -11.624  -2.739   8.168  1.00 22.04           N
ATOM    498  CA  LYS A  66     -11.643  -2.016   9.438  1.00 23.43           C
ATOM    499  C   LYS A  66     -12.912  -1.197   9.568  1.00 24.44           C
ATOM    500  O   LYS A  66     -13.503  -1.183  10.661  1.00 25.54           O
ATOM    501  CB  LYS A  66     -10.351  -1.237   9.583  1.00 24.13           C
ATOM    502  CG  LYS A  66      -9.105  -2.086   9.441  1.00 25.26           C
ATOM    503  CD  LYS A  66      -7.881  -1.366  10.004  1.00 27.15           C
ATOM    504  CE  LYS A  66      -7.180  -2.157  11.098  1.00 27.38           C
ATOM    505  NZ  LYS A  66      -7.190  -3.625  10.824  1.00 28.34           N
ATOM    506  N   ASN A  67     -13.435  -0.599   8.498  1.00 24.80           N
ATOM    507  CA  ASN A  67     -14.646   0.198   8.568  1.00 25.08           C
ATOM    508  C   ASN A  67     -15.943  -0.588   8.692  1.00 25.45           C
ATOM    509  O   ASN A  67     -17.000   0.066   8.734  1.00 26.27           O
ATOM    510  CB  ASN A  67     -14.789   1.117   7.356  1.00 25.68           C
ATOM    511  CG  ASN A  67     -15.023   0.412   6.042  1.00 26.76           C
ATOM    512  OD1 ASN A  67     -15.617  -0.664   5.945  1.00 26.97           O
ATOM    513  ND2 ASN A  67     -14.541   1.049   4.972  1.00 27.14           N
ATOM    514  N   GLY A  68     -15.922  -1.917   8.670  1.00 24.92           N
ATOM    515  CA  GLY A  68     -17.136  -2.696   8.802  1.00 23.57           C
ATOM    516  C   GLY A  68     -17.565  -3.379   7.521  1.00 23.02           C
ATOM    517  O   GLY A  68     -18.255  -4.400   7.588  1.00 23.11           O
ATOM    518  N   GLN A  69     -17.168  -2.839   6.368  1.00 22.56           N
ATOM    519  CA  GLN A  69     -17.557  -3.483   5.111  1.00 21.75           C
ATOM    520  C   GLN A  69     -16.920  -4.858   5.003  1.00 20.65           C
ATOM    521  O   GLN A  69     -15.959  -5.181   5.693  1.00 20.49           O
ATOM    522  CB  GLN A  69     -17.238  -2.635   3.907  1.00 23.11           C
ATOM    523  CG  GLN A  69     -18.018  -1.324   3.913  1.00 24.45           C
ATOM    524  CD  GLN A  69     -17.424  -0.344   2.918  1.00 25.68           C
ATOM    525  OE1 GLN A  69     -17.693   0.856   3.041  1.00 26.50           O
ATOM    526  NE2 GLN A  69     -16.653  -0.874   1.966  1.00 25.86           N
ATOM    527  N   THR A  70     -17.580  -5.721   4.240  1.00 19.28           N
ATOM    528  CA  THR A  70     -17.265  -7.142   4.185  1.00 16.96           C
ATOM    529  C   THR A  70     -16.657  -7.581   2.865  1.00 16.00           C
ATOM    530  O   THR A  70     -16.445  -8.768   2.617  1.00 16.19           O
ATOM    531  CB  THR A  70     -18.554  -7.956   4.439  1.00 15.97           C
ATOM    532  OG1 THR A  70     -19.500  -7.629   3.418  1.00 15.51           O
ATOM    533  CG2 THR A  70     -19.193  -7.640   5.772  1.00 15.73           C
ATOM    534  N   ASN A  71     -16.296  -6.637   2.007  1.00 15.08           N
ATOM    535  CA  ASN A  71     -15.649  -6.953   0.737  1.00 14.38           C
ATOM    536  C   ASN A  71     -14.125  -6.852   0.820  1.00 14.46           C
ATOM    537  O   ASN A  71     -13.455  -6.479  -0.144  1.00 13.11           O
ATOM    538  CB  ASN A  71     -16.257  -6.080  -0.358  1.00 13.53           C
ATOM    539  CG  ASN A  71     -15.947  -4.611  -0.194  1.00 13.40           C
ATOM    540  OD1 ASN A  71     -15.526  -3.990  -1.170  1.00 14.10           O
ATOM    541  ND2 ASN A  71     -16.108  -4.047   0.995  1.00 12.75           N
ATOM    542  N   CYS A  72     -13.552  -7.234   1.957  1.00 14.92           N
ATOM    543  CA  CYS A  72     -12.112  -7.241   2.150  1.00 16.71           C
ATOM    544  C   CYS A  72     -11.537  -8.650   2.041  1.00 17.19           C
ATOM    545  O   CYS A  72     -12.175  -9.646   2.385  1.00 16.01           O
ATOM    546  CB  CYS A  72     -11.744  -6.580   3.474  1.00 17.33           C
ATOM    547  SG  CYS A  72     -11.540  -4.809   3.195  1.00 16.98           S
ATOM    548  N   TYR A  73     -10.331  -8.739   1.461  1.00 17.45           N
ATOM    549  CA  TYR A  73      -9.672 -10.007   1.208  1.00 17.33           C
ATOM    550  C   TYR A  73      -8.234 -10.092   1.689  1.00 17.66           C
ATOM    551  O   TYR A  73      -7.365  -9.282   1.364  1.00 18.01           O
ATOM    552  CB  TYR A  73      -9.697 -10.319  -0.301  1.00 17.39           C
ATOM    553  CG  TYR A  73     -11.093 -10.684  -0.775  1.00 17.75           C
ATOM    554  CD1 TYR A  73     -11.978  -9.692  -1.182  1.00 17.63           C
ATOM    555  CD2 TYR A  73     -11.534 -11.992  -0.771  1.00 17.43           C
ATOM    556  CE1 TYR A  73     -13.267  -9.999  -1.563  1.00 17.79           C
ATOM    557  CE2 TYR A  73     -12.809 -12.310  -1.183  1.00 17.73           C
ATOM    558  CZ  TYR A  73     -13.673 -11.310  -1.563  1.00 18.18           C
ATOM    559  OH  TYR A  73     -14.948 -11.626  -1.960  1.00 19.57           O
ATOM    560  N   GLN A  74      -7.972 -11.139   2.473  1.00 17.78           N
ATOM    561  CA  GLN A  74      -6.657 -11.367   3.062  1.00 18.50           C
ATOM    562  C   GLN A  74      -5.892 -12.387   2.230  1.00 18.68           C
ATOM    563  O   GLN A  74      -6.484 -13.388   1.839  1.00 19.36           O
ATOM    564  CB  GLN A  74      -6.764 -11.826   4.507  1.00 19.29           C
ATOM    565  CG  GLN A  74      -5.525 -12.431   5.149  1.00 19.66           C
ATOM    566  CD  GLN A  74      -5.731 -12.532   6.646  1.00 20.69           C
ATOM    567  OE1 GLN A  74      -6.131 -11.523   7.241  1.00 22.86           O
ATOM    568  NE2 GLN A  74      -5.527 -13.664   7.295  1.00 20.55           N
ATOM    569  N   SER A  75      -4.618 -12.106   1.983  1.00 18.41           N
ATOM    570  CA  SER A  75      -3.794 -12.978   1.155  1.00 18.34           C
ATOM    571  C   SER A  75      -3.418 -14.268   1.863  1.00 18.92           C
ATOM    572  O   SER A  75      -3.046 -14.268   3.040  1.00 19.59           O
ATOM    573  CB  SER A  75      -2.530 -12.233   0.706  1.00 18.72           C
ATOM    574  OG  SER A  75      -1.600 -12.021   1.756  1.00 17.94           O
ATOM    575  N   TYR A  76      -3.489 -15.385   1.145  1.00 18.68           N
ATOM    576  CA  TYR A  76      -3.071 -16.670   1.697  1.00 18.62           C
ATOM    577  C   TYR A  76      -1.611 -16.608   2.130  1.00 20.51           C
ATOM    578  O   TYR A  76      -1.296 -16.835   3.302  1.00 21.23           O
ATOM    579  CB  TYR A  76      -3.264 -17.786   0.680  1.00 16.80           C
ATOM    580  CG  TYR A  76      -4.695 -18.074   0.294  1.00 16.01           C
ATOM    581  CD1 TYR A  76      -5.765 -17.857   1.161  1.00 15.00           C
ATOM    582  CD2 TYR A  76      -4.965 -18.584  -0.973  1.00 15.31           C
ATOM    583  CE1 TYR A  76      -7.064 -18.126   0.792  1.00 14.22           C
ATOM    584  CE2 TYR A  76      -6.265 -18.877  -1.346  1.00 15.18           C
ATOM    585  CZ  TYR A  76      -7.299 -18.640  -0.461  1.00 14.89           C
ATOM    586  OH  TYR A  76      -8.575 -18.901  -0.890  1.00 15.55           O
ATOM    587  N   SER A  77      -0.712 -16.324   1.188  1.00 21.99           N
ATOM    588  CA  SER A  77       0.699 -16.223   1.529  1.00 23.47           C
ATOM    589  C   SER A  77       0.950 -14.872   2.210  1.00 24.61           C
ATOM    590  O   SER A  77       0.037 -14.068   2.367  1.00 24.98           O
ATOM    591  CB  SER A  77       1.631 -16.349   0.334  1.00 23.45           C
ATOM    592  OG  SER A  77       1.126 -17.232  -0.647  1.00 24.97           O
ATOM    593  N   THR A  78       2.203 -14.680   2.598  1.00 25.18           N
ATOM    594  CA  THR A  78       2.681 -13.429   3.169  1.00 25.46           C
ATOM    595  C   THR A  78       3.404 -12.725   2.024  1.00 25.57           C
ATOM    596  O   THR A  78       3.770 -13.420   1.078  1.00 25.87           O
ATOM    597  CB  THR A  78       3.619 -13.618   4.368  1.00 25.51           C
ATOM    598  OG1 THR A  78       4.801 -14.322   3.951  1.00 26.51           O
ATOM    599  CG2 THR A  78       2.971 -14.411   5.490  1.00 24.53           C
ATOM    600  N   MET A  79       3.490 -11.408   2.010  1.00 26.19           N
ATOM    601  CA  MET A  79       4.092 -10.680   0.894  1.00 26.27           C
ATOM    602  C   MET A  79       5.126  -9.676   1.372  1.00 26.22           C
ATOM    603  O   MET A  79       5.140  -9.301   2.540  1.00 25.73           O
ATOM    604  CB  MET A  79       3.011  -9.944   0.079  1.00 25.85           C
ATOM    605  CG  MET A  79       2.196 -10.909  -0.755  1.00 26.45           C
ATOM    606  SD  MET A  79       0.779 -10.268  -1.632  1.00 25.93           S
ATOM    607  CE  MET A  79       0.868 -11.204  -3.153  1.00 25.64           C
ATOM    608  N   SER A  80       5.982  -9.245   0.451  1.00 26.76           N
ATOM    609  CA  SER A  80       6.988  -8.251   0.812  1.00 27.26           C
ATOM    610  C   SER A  80       6.394  -6.838   0.770  1.00 27.70           C
ATOM    611  O   SER A  80       6.063  -6.281  -0.279  1.00 27.02           O
ATOM    612  CB  SER A  80       8.264  -8.316  -0.019  1.00 26.43           C
ATOM    613  OG  SER A  80       9.261  -7.576   0.683  1.00 26.11           O
ATOM    614  N   ILE A  81       6.258  -6.281   1.971  1.00 28.01           N
ATOM    615  CA  ILE A  81       5.675  -4.969   2.142  1.00 29.60           C
ATOM    616  C   ILE A  81       6.644  -3.998   2.809  1.00 31.29           C
ATOM    617  O   ILE A  81       7.537  -4.380   3.558  1.00 32.20           O
ATOM    618  CB  ILE A  81       4.382  -5.002   2.985  1.00 28.61           C
ATOM    619  CG1 ILE A  81       4.668  -5.593   4.364  1.00 28.05           C
ATOM    620  CG2 ILE A  81       3.279  -5.781   2.281  1.00 28.51           C
ATOM    621  CD1 ILE A  81       3.572  -5.349   5.369  1.00 28.09           C
ATOM    622  N   THR A  82       6.406  -2.708   2.601  1.00 32.48           N
ATOM    623  CA  THR A  82       7.153  -1.655   3.259  1.00 33.32           C
ATOM    624  C   THR A  82       6.190  -0.689   3.943  1.00 34.44           C
ATOM    625  O   THR A  82       5.415  -0.010   3.284  1.00 34.36           O
ATOM    626  CB  THR A  82       8.024  -0.842   2.286  1.00 32.87           C
ATOM    627  OG1 THR A  82       8.775  -1.708   1.441  1.00 32.37           O
ATOM    628  CG2 THR A  82       8.969   0.047   3.073  1.00 32.54           C
ATOM    629  N   ASP A  83       6.245  -0.636   5.257  1.00 36.35           N
ATOM    630  CA  ASP A  83       5.461   0.279   6.073  1.00 37.91           C
ATOM    631  C   ASP A  83       6.136   1.649   6.099  1.00 38.57           C
ATOM    632  O   ASP A  83       7.307   1.736   6.497  1.00 38.57           O
ATOM    633  CB  ASP A  83       5.431  -0.274   7.501  1.00 39.00           C
ATOM    634  CG  ASP A  83       4.934   0.633   8.599  1.00 40.12           C
ATOM    635  OD1 ASP A  83       5.580   1.652   8.928  1.00 40.10           O
ATOM    636  OD2 ASP A  83       3.856   0.335   9.181  1.00 40.78           O
ATOM    637  N   CYS A  84       5.428   2.693   5.683  1.00 39.04           N
ATOM    638  CA  CYS A  84       5.977   4.047   5.718  1.00 39.34           C
ATOM    639  C   CYS A  84       5.238   4.867   6.775  1.00 40.12           C
ATOM    640  O   CYS A  84       4.035   5.092   6.654  1.00 40.37           O
ATOM    641  CB  CYS A  84       5.900   4.742   4.370  1.00 38.92           C
ATOM    642  SG  CYS A  84       6.928   4.082   3.038  1.00 38.43           S
ATOM    643  N   ARG A  85       5.947   5.265   7.822  1.00 40.81           N
ATOM    644  CA  ARG A  85       5.349   6.010   8.918  1.00 41.80           C
ATOM    645  C   ARG A  85       5.943   7.411   8.983  1.00 42.55           C
ATOM    646  O   ARG A  85       7.141   7.597   8.787  1.00 42.99           O
ATOM    647  CB  ARG A  85       5.613   5.300  10.239  1.00 41.94           C
ATOM    648  CG  ARG A  85       4.489   5.314  11.250  1.00 42.46           C
ATOM    649  CD  ARG A  85       4.431   3.974  11.980  1.00 43.35           C
ATOM    650  NE  ARG A  85       3.792   2.956  11.139  1.00 44.06           N
ATOM    651  CZ  ARG A  85       2.499   2.659  11.252  1.00 44.40           C
ATOM    652  NH1 ARG A  85       1.779   3.308  12.159  1.00 44.69           N
ATOM    653  NH2 ARG A  85       1.935   1.741  10.486  1.00 44.42           N
ATOM    654  N   GLU A  86       5.108   8.408   9.250  1.00 43.28           N
ATOM    655  CA  GLU A  86       5.606   9.772   9.334  1.00 43.69           C
ATOM    656  C   GLU A  86       6.345   9.978  10.650  1.00 44.21           C
ATOM    657  O   GLU A  86       5.829   9.619  11.708  1.00 44.01           O
ATOM    658  CB  GLU A  86       4.470  10.776   9.153  1.00 43.40           C
ATOM    659  CG  GLU A  86       5.019  12.152   8.818  1.00 43.40           C
ATOM    660  CD  GLU A  86       4.006  13.267   8.973  1.00 43.67           C
ATOM    661  OE1 GLU A  86       3.008  13.087   9.704  1.00 43.30           O
ATOM    662  OE2 GLU A  86       4.252  14.321   8.337  1.00 43.56           O
ATOM    663  N   THR A  87       7.544  10.553  10.584  1.00 44.92           N
ATOM    664  CA  THR A  87       8.298  10.805  11.806  1.00 45.78           C
ATOM    665  C   THR A  87       7.639  11.935  12.596  1.00 46.62           C
ATOM    666  O   THR A  87       6.507  12.345  12.320  1.00 46.69           O
ATOM    667  CB  THR A  87       9.776  11.144  11.570  1.00 45.71           C
ATOM    668  OG1 THR A  87       9.878  12.392  10.874  1.00 45.91           O
ATOM    669  CG2 THR A  87      10.466  10.039  10.791  1.00 45.47           C
ATOM    670  N   GLY A  88       8.366  12.434  13.597  1.00 47.08           N
ATOM    671  CA  GLY A  88       7.828  13.551  14.388  1.00 47.36           C
ATOM    672  C   GLY A  88       8.377  14.844  13.777  1.00 47.38           C
ATOM    673  O   GLY A  88       7.758  15.899  13.743  1.00 47.38           O
ATOM    674  N   SER A  89       9.596  14.714  13.272  1.00 47.48           N
ATOM    675  CA  SER A  89      10.322  15.800  12.634  1.00 47.57           C
ATOM    676  C   SER A  89       9.617  16.289  11.377  1.00 47.35           C
ATOM    677  O   SER A  89       9.765  17.451  10.997  1.00 47.43           O
ATOM    678  CB  SER A  89      11.740  15.309  12.313  1.00 47.89           C
ATOM    679  OG  SER A  89      12.132  15.564  10.981  1.00 48.06           O
ATOM    680  N   SER A  90       8.929  15.390  10.680  1.00 47.28           N
ATOM    681  CA  SER A  90       8.259  15.722   9.437  1.00 47.00           C
ATOM    682  C   SER A  90       7.237  16.852   9.589  1.00 46.51           C
ATOM    683  O   SER A  90       6.508  16.961  10.572  1.00 46.11           O
ATOM    684  CB  SER A  90       7.562  14.507   8.818  1.00 47.04           C
ATOM    685  OG  SER A  90       6.778  14.905   7.698  1.00 46.89           O
ATOM    686  N   LYS A  91       7.194  17.684   8.547  1.00 46.07           N
ATOM    687  CA  LYS A  91       6.261  18.797   8.496  1.00 46.04           C
ATOM    688  C   LYS A  91       6.084  19.312   7.069  1.00 45.37           C
ATOM    689  O   LYS A  91       7.048  19.743   6.445  1.00 44.90           O
ATOM    690  CB  LYS A  91       6.730  19.984   9.344  1.00 47.10           C
ATOM    691  CG  LYS A  91       5.607  20.596  10.164  1.00 47.65           C
ATOM    692  CD  LYS A  91       6.020  20.813  11.606  1.00 48.24           C
ATOM    693  CE  LYS A  91       6.454  19.549  12.323  1.00 48.43           C
ATOM    694  NZ  LYS A  91       7.321  19.831  13.502  1.00 48.20           N
ATOM    695  N   TYR A  92       4.852  19.286   6.589  1.00 44.77           N
ATOM    696  CA  TYR A  92       4.519  19.743   5.255  1.00 44.20           C
ATOM    697  C   TYR A  92       5.087  21.129   5.006  1.00 44.56           C
ATOM    698  O   TYR A  92       4.897  22.006   5.847  1.00 45.13           O
ATOM    699  CB  TYR A  92       2.991  19.868   5.109  1.00 43.44           C
ATOM    700  CG  TYR A  92       2.632  20.156   3.663  1.00 42.98           C
ATOM    701  CD1 TYR A  92       2.735  19.139   2.717  1.00 42.53           C
ATOM    702  CD2 TYR A  92       2.264  21.423   3.246  1.00 42.44           C
ATOM    703  CE1 TYR A  92       2.445  19.392   1.391  1.00 42.07           C
ATOM    704  CE2 TYR A  92       1.966  21.665   1.918  1.00 41.96           C
ATOM    705  CZ  TYR A  92       2.049  20.648   0.996  1.00 41.28           C
ATOM    706  OH  TYR A  92       1.773  20.880  -0.322  1.00 40.39           O
ATOM    707  N   PRO A  93       5.751  21.311   3.879  1.00 44.52           N
ATOM    708  CA  PRO A  93       5.909  20.306   2.855  1.00 44.44           C
ATOM    709  C   PRO A  93       7.162  19.462   2.885  1.00 44.37           C
ATOM    710  O   PRO A  93       7.466  18.799   1.890  1.00 44.36           O
ATOM    711  CB  PRO A  93       5.909  21.150   1.569  1.00 44.34           C
ATOM    712  CG  PRO A  93       6.639  22.384   1.976  1.00 44.49           C
ATOM    713  CD  PRO A  93       6.337  22.603   3.435  1.00 44.56           C
ATOM    714  N   ASN A  94       7.923  19.488   3.964  1.00 44.53           N
ATOM    715  CA  ASN A  94       9.114  18.647   4.076  1.00 44.81           C
ATOM    716  C   ASN A  94       8.707  17.344   4.758  1.00 44.34           C
ATOM    717  O   ASN A  94       8.660  17.289   5.992  1.00 44.71           O
ATOM    718  CB  ASN A  94      10.190  19.358   4.891  1.00 45.87           C
ATOM    719  CG  ASN A  94      11.550  19.325   4.223  1.00 46.88           C
ATOM    720  OD1 ASN A  94      12.554  19.087   4.899  1.00 47.12           O
ATOM    721  ND2 ASN A  94      11.558  19.570   2.914  1.00 47.06           N
ATOM    722  N   CYS A  95       8.187  16.401   3.972  1.00 43.12           N
ATOM    723  CA  CYS A  95       7.655  15.183   4.576  1.00 41.47           C
ATOM    724  C   CYS A  95       8.773  14.179   4.819  1.00 41.38           C
ATOM    725  O   CYS A  95       9.499  13.826   3.898  1.00 41.20           O
ATOM    726  CB  CYS A  95       6.559  14.554   3.736  1.00 39.74           C
ATOM    727  SG  CYS A  95       5.159  15.628   3.471  1.00 37.63           S
ATOM    728  N   ALA A  96       8.871  13.758   6.070  1.00 41.20           N
ATOM    729  CA  ALA A  96       9.886  12.796   6.475  1.00 41.25           C
ATOM    730  C   ALA A  96       9.215  11.527   6.987  1.00 41.35           C
ATOM    731  O   ALA A  96       8.275  11.564   7.782  1.00 41.15           O
ATOM    732  CB  ALA A  96      10.798  13.415   7.518  1.00 41.51           C
ATOM    733  N   TYR A  97       9.670  10.382   6.476  1.00 41.29           N
ATOM    734  CA  TYR A  97       9.121   9.088   6.836  1.00 41.28           C
ATOM    735  C   TYR A  97      10.169   8.061   7.247  1.00 41.35           C
ATOM    736  O   TYR A  97      11.313   8.087   6.790  1.00 41.74           O
ATOM    737  CB  TYR A  97       8.365   8.429   5.652  1.00 40.51           C
ATOM    738  CG  TYR A  97       7.202   9.267   5.182  1.00 40.38           C
ATOM    739  CD1 TYR A  97       5.973   9.191   5.811  1.00 40.38           C
ATOM    740  CD2 TYR A  97       7.347  10.158   4.126  1.00 40.48           C
ATOM    741  CE1 TYR A  97       4.909   9.971   5.394  1.00 40.42           C
ATOM    742  CE2 TYR A  97       6.292  10.944   3.701  1.00 40.34           C
ATOM    743  CZ  TYR A  97       5.077  10.842   4.344  1.00 40.40           C
ATOM    744  OH  TYR A  97       4.023  11.614   3.928  1.00 40.81           O
ATOM    745  N   LYS A  98       9.729   7.123   8.085  1.00 41.38           N
ATOM    746  CA  LYS A  98      10.632   6.041   8.488  1.00 41.50           C
ATOM    747  C   LYS A  98      10.221   4.797   7.698  1.00 40.87           C
ATOM    748  O   LYS A  98       9.039   4.478   7.636  1.00 40.91           O
ATOM    749  CB  LYS A  98      10.674   5.775   9.982  1.00 42.03           C
ATOM    750  CG  LYS A  98       9.315   5.698  10.656  1.00 42.73           C
ATOM    751  CD  LYS A  98       9.452   5.877  12.161  1.00 43.38           C
ATOM    752  CE  LYS A  98       8.493   6.935  12.689  1.00 43.27           C
ATOM    753  NZ  LYS A  98       9.210   7.867  13.601  1.00 43.27           N
ATOM    754  N   THR A  99      11.187   4.160   7.064  1.00 40.27           N
ATOM    755  CA  THR A  99      10.953   2.942   6.296  1.00 39.90           C
ATOM    756  C   THR A  99      11.052   1.701   7.178  1.00 40.23           C
ATOM    757  O   THR A  99      12.046   1.476   7.856  1.00 40.19           O
ATOM    758  CB  THR A  99      11.962   2.818   5.143  1.00 39.12           C
ATOM    759  OG1 THR A  99      11.940   4.034   4.390  1.00 38.92           O
ATOM    760  CG2 THR A  99      11.634   1.665   4.221  1.00 38.81           C
ATOM    761  N   THR A 100       9.985   0.917   7.238  1.00 41.02           N
ATOM    762  CA  THR A 100       9.935  -0.307   8.029  1.00 41.26           C
ATOM    763  C   THR A 100       9.560  -1.487   7.142  1.00 41.23           C
ATOM    764  O   THR A 100       8.397  -1.668   6.779  1.00 41.58           O
ATOM    765  CB  THR A 100       8.909  -0.207   9.172  1.00 41.34           C
ATOM    766  OG1 THR A 100       8.808   1.162   9.601  1.00 41.73           O
ATOM    767  CG2 THR A 100       9.288  -1.120  10.319  1.00 40.95           C
ATOM    768  N   GLN A 101      10.549  -2.260   6.719  1.00 41.29           N
ATOM    769  CA  GLN A 101      10.305  -3.408   5.842  1.00 40.77           C
ATOM    770  C   GLN A 101       9.727  -4.585   6.614  1.00 39.96           C
ATOM    771  O   GLN A 101       9.979  -4.771   7.807  1.00 40.04           O
ATOM    772  CB  GLN A 101      11.599  -3.773   5.133  1.00 41.09           C
ATOM    773  CG  GLN A 101      11.556  -4.911   4.158  1.00 42.48           C
ATOM    774  CD  GLN A 101      10.550  -4.807   3.033  1.00 43.04           C
ATOM    775  OE1 GLN A 101       9.891  -5.806   2.704  1.00 43.04           O
ATOM    776  NE2 GLN A 101      10.458  -3.635   2.412  1.00 42.72           N
ATOM    777  N   ALA A 102       8.893  -5.375   5.945  1.00 38.94           N
ATOM    778  CA  ALA A 102       8.264  -6.526   6.586  1.00 37.74           C
ATOM    779  C   ALA A 102       7.656  -7.490   5.576  1.00 36.84           C
ATOM    780  O   ALA A 102       7.389  -7.160   4.425  1.00 37.20           O
ATOM    781  CB  ALA A 102       7.181  -6.072   7.552  1.00 37.36           C
ATOM    782  N   ASN A 103       7.433  -8.717   6.030  1.00 35.51           N
ATOM    783  CA  ASN A 103       6.768  -9.736   5.229  1.00 34.07           C
ATOM    784  C   ASN A 103       5.480 -10.153   5.937  1.00 32.93           C
ATOM    785  O   ASN A 103       5.563 -10.849   6.951  1.00 33.10           O
ATOM    786  CB  ASN A 103       7.682 -10.933   4.983  1.00 34.02           C
ATOM    787  CG  ASN A 103       8.840 -10.633   4.056  1.00 34.37           C
ATOM    788  OD1 ASN A 103      10.001 -10.506   4.476  1.00 35.14           O
ATOM    789  ND2 ASN A 103       8.584 -10.502   2.764  1.00 33.94           N
ATOM    790  N   LYS A 104       4.319  -9.667   5.496  1.00 31.15           N
ATOM    791  CA  LYS A 104       3.079 -10.055   6.156  1.00 29.74           C
ATOM    792  C   LYS A 104       1.949 -10.313   5.158  1.00 28.10           C
ATOM    793  O   LYS A 104       2.116 -10.176   3.948  1.00 27.58           O
ATOM    794  CB  LYS A 104       2.574  -9.092   7.218  1.00 30.06           C
ATOM    795  CG  LYS A 104       3.320  -7.821   7.493  1.00 30.68           C
ATOM    796  CD  LYS A 104       4.196  -7.906   8.729  1.00 31.38           C
ATOM    797  CE  LYS A 104       3.421  -7.550   9.979  1.00 32.58           C
ATOM    798  NZ  LYS A 104       2.404  -6.478   9.725  1.00 34.06           N
ATOM    799  N   HIS A 105       0.807 -10.737   5.700  1.00 26.58           N
ATOM    800  CA  HIS A 105      -0.357 -10.970   4.846  1.00 25.20           C
ATOM    801  C   HIS A 105      -1.030  -9.608   4.619  1.00 23.67           C
ATOM    802  O   HIS A 105      -1.061  -8.823   5.564  1.00 23.49           O
ATOM    803  CB  HIS A 105      -1.363 -11.954   5.393  1.00 24.98           C
ATOM    804  CG  HIS A 105      -0.852 -13.266   5.876  1.00 25.50           C
ATOM    805  ND1 HIS A 105      -1.071 -14.447   5.200  1.00 25.63           N
ATOM    806  CD2 HIS A 105      -0.197 -13.593   7.024  1.00 25.55           C
ATOM    807  CE1 HIS A 105      -0.543 -15.442   5.893  1.00 25.69           C
ATOM    808  NE2 HIS A 105      -0.010 -14.953   7.003  1.00 25.60           N
ATOM    809  N   ILE A 106      -1.453  -9.336   3.392  1.00 21.57           N
ATOM    810  CA  ILE A 106      -2.082  -8.052   3.134  1.00 20.48           C
ATOM    811  C   ILE A 106      -3.591  -8.224   3.024  1.00 20.69           C
ATOM    812  O   ILE A 106      -4.082  -9.208   2.461  1.00 21.27           O
ATOM    813  CB  ILE A 106      -1.485  -7.340   1.910  1.00 19.70           C
ATOM    814  CG1 ILE A 106      -1.788  -8.075   0.616  1.00 19.48           C
ATOM    815  CG2 ILE A 106       0.014  -7.147   2.108  1.00 19.11           C
ATOM    816  CD1 ILE A 106      -1.103  -7.504  -0.607  1.00 19.86           C
ATOM    817  N   ILE A 107      -4.332  -7.287   3.617  1.00 19.89           N
ATOM    818  CA  ILE A 107      -5.789  -7.309   3.548  1.00 18.93           C
ATOM    819  C   ILE A 107      -6.191  -6.141   2.657  1.00 18.31           C
ATOM    820  O   ILE A 107      -5.757  -5.027   2.959  1.00 19.04           O
ATOM    821  CB  ILE A 107      -6.478  -7.121   4.906  1.00 18.69           C
ATOM    822  CG1 ILE A 107      -6.312  -8.375   5.767  1.00 18.73           C
ATOM    823  CG2 ILE A 107      -7.952  -6.797   4.723  1.00 18.34           C
ATOM    824  CD1 ILE A 107      -6.311  -8.102   7.248  1.00 18.19           C
ATOM    825  N   VAL A 108      -6.887  -6.408   1.565  1.00 16.80           N
ATOM    826  CA  VAL A 108      -7.289  -5.364   0.640  1.00 15.18           C
ATOM    827  C   VAL A 108      -8.802  -5.341   0.432  1.00 15.22           C
ATOM    828  O   VAL A 108      -9.520  -6.313   0.673  1.00 14.80           O
ATOM    829  CB  VAL A 108      -6.610  -5.532  -0.726  1.00 14.58           C
ATOM    830  CG1 VAL A 108      -5.131  -5.210  -0.664  1.00 14.20           C
ATOM    831  CG2 VAL A 108      -6.815  -6.937  -1.271  1.00 14.47           C
ATOM    832  N   ALA A 109      -9.301  -4.187  -0.004  1.00 14.94           N
ATOM    833  CA  ALA A 109     -10.726  -4.033  -0.275  1.00 14.92           C
ATOM    834  C   ALA A 109     -10.867  -4.089  -1.792  1.00 15.74           C
ATOM    835  O   ALA A 109     -10.136  -3.426  -2.524  1.00 16.26           O
ATOM    836  CB  ALA A 109     -11.299  -2.778   0.333  1.00 14.20           C
ATOM    837  N   CYS A 110     -11.753  -4.950  -2.264  1.00 16.72           N
ATOM    838  CA  CYS A 110     -11.844  -5.213  -3.695  1.00 17.51           C
ATOM    839  C   CYS A 110     -13.183  -4.786  -4.260  1.00 18.81           C
ATOM    840  O   CYS A 110     -14.199  -4.832  -3.557  1.00 19.13           O
ATOM    841  CB  CYS A 110     -11.658  -6.719  -3.920  1.00 17.36           C
ATOM    842  SG  CYS A 110     -10.021  -7.355  -3.435  1.00 15.92           S
ATOM    843  N   GLU A 111     -13.182  -4.393  -5.535  1.00 19.93           N
ATOM    844  CA  GLU A 111     -14.456  -4.019  -6.141  1.00 21.68           C
ATOM    845  C   GLU A 111     -14.315  -3.732  -7.629  1.00 22.43           C
ATOM    846  O   GLU A 111     -13.210  -3.679  -8.148  1.00 22.44           O
ATOM    847  CB  GLU A 111     -15.142  -2.863  -5.442  1.00 22.03           C
ATOM    848  CG  GLU A 111     -14.679  -1.465  -5.785  1.00 22.03           C
ATOM    849  CD  GLU A 111     -15.298  -0.450  -4.834  1.00 22.71           C
ATOM    850  OE1 GLU A 111     -15.485  -0.749  -3.629  1.00 22.24           O
ATOM    851  OE2 GLU A 111     -15.581   0.654  -5.348  1.00 23.16           O
ATOM    852  N   GLY A 112     -15.477  -3.601  -8.270  1.00 23.31           N
ATOM    853  CA  GLY A 112     -15.522  -3.317  -9.695  1.00 24.64           C
ATOM    854  C   GLY A 112     -15.389  -4.585 -10.503  1.00 26.12           C
ATOM    855  O   GLY A 112     -15.306  -5.681  -9.963  1.00 27.44           O
ATOM    856  N   ASN A 113     -15.176  -4.475 -11.795  1.00 28.02           N
ATOM    857  CA  ASN A 113     -15.028  -5.564 -12.755  1.00 29.04           C
ATOM    858  C   ASN A 113     -14.130  -5.077 -13.895  1.00 29.47           C
ATOM    859  O   ASN A 113     -14.489  -4.138 -14.612  1.00 30.60           O
ATOM    860  CB  ASN A 113     -16.407  -5.930 -13.318  1.00 29.33           C
ATOM    861  CG  ASN A 113     -16.376  -7.080 -14.300  1.00 30.56           C
ATOM    862  OD1 ASN A 113     -15.350  -7.751 -14.471  1.00 31.02           O
ATOM    863  ND2 ASN A 113     -17.488  -7.354 -14.980  1.00 30.43           N
ATOM    864  N   PRO A 114     -12.959  -5.672 -14.062  1.00 28.69           N
ATOM    865  CA  PRO A 114     -12.494  -6.791 -13.273  1.00 27.85           C
ATOM    866  C   PRO A 114     -12.401  -6.509 -11.787  1.00 26.70           C
ATOM    867  O   PRO A 114     -12.328  -5.347 -11.389  1.00 27.29           O
ATOM    868  CB  PRO A 114     -11.124  -7.148 -13.847  1.00 27.36           C
ATOM    869  CG  PRO A 114     -10.700  -5.962 -14.622  1.00 27.85           C
ATOM    870  CD  PRO A 114     -11.966  -5.315 -15.108  1.00 28.66           C
ATOM    871  N   TYR A 115     -12.582  -7.530 -10.971  1.00 24.52           N
ATOM    872  CA  TYR A 115     -12.621  -7.396  -9.524  1.00 22.41           C
ATOM    873  C   TYR A 115     -11.213  -7.215  -8.981  1.00 22.30           C
ATOM    874  O   TYR A 115     -10.504  -8.183  -8.732  1.00 22.11           O
ATOM    875  CB  TYR A 115     -13.290  -8.624  -8.931  1.00 20.49           C
ATOM    876  CG  TYR A 115     -13.756  -8.540  -7.507  1.00 18.49           C
ATOM    877  CD1 TYR A 115     -14.584  -7.527  -7.057  1.00 18.12           C
ATOM    878  CD2 TYR A 115     -13.370  -9.517  -6.599  1.00 17.86           C
ATOM    879  CE1 TYR A 115     -15.018  -7.485  -5.743  1.00 17.77           C
ATOM    880  CE2 TYR A 115     -13.774  -9.477  -5.284  1.00 17.59           C
ATOM    881  CZ  TYR A 115     -14.599  -8.454  -4.862  1.00 17.93           C
ATOM    882  OH  TYR A 115     -15.011  -8.436  -3.550  1.00 17.98           O
ATOM    883  N   VAL A 116     -10.820  -5.949  -8.823  1.00 21.56           N
ATOM    884  CA  VAL A 116      -9.453  -5.627  -8.442  1.00 21.22           C
ATOM    885  C   VAL A 116      -9.389  -4.895  -7.116  1.00 21.15           C
ATOM    886  O   VAL A 116     -10.403  -4.402  -6.643  1.00 22.29           O
ATOM    887  CB  VAL A 116      -8.831  -4.721  -9.530  1.00 20.69           C
ATOM    888  CG1 VAL A 116      -8.797  -5.409 -10.882  1.00 19.92           C
ATOM    889  CG2 VAL A 116      -9.598  -3.409  -9.596  1.00 20.25           C
ATOM    890  N   PRO A 117      -8.218  -4.856  -6.497  1.00 20.43           N
ATOM    891  CA  PRO A 117      -8.035  -4.137  -5.245  1.00 20.35           C
ATOM    892  C   PRO A 117      -8.253  -2.649  -5.447  1.00 19.83           C
ATOM    893  O   PRO A 117      -7.795  -2.110  -6.460  1.00 20.61           O
ATOM    894  CB  PRO A 117      -6.600  -4.455  -4.841  1.00 19.83           C
ATOM    895  CG  PRO A 117      -6.163  -5.568  -5.727  1.00 19.19           C
ATOM    896  CD  PRO A 117      -6.955  -5.442  -6.996  1.00 19.01           C
ATOM    897  N   VAL A 118      -8.964  -1.973  -4.557  1.00 19.12           N
ATOM    898  CA  VAL A 118      -9.191  -0.536  -4.704  1.00 17.84           C
ATOM    899  C   VAL A 118      -8.725   0.206  -3.454  1.00 17.59           C
ATOM    900  O   VAL A 118      -8.647   1.428  -3.468  1.00 18.36           O
ATOM    901  CB  VAL A 118     -10.649  -0.123  -4.991  1.00 16.97           C
ATOM    902  CG1 VAL A 118     -11.163  -0.693  -6.302  1.00 15.50           C
ATOM    903  CG2 VAL A 118     -11.563  -0.522  -3.842  1.00 16.23           C
ATOM    904  N   HIS A 119      -8.451  -0.511  -2.384  1.00 17.88           N
ATOM    905  CA  HIS A 119      -7.951   0.098  -1.157  1.00 18.61           C
ATOM    906  C   HIS A 119      -7.100  -0.900  -0.367  1.00 19.26           C
ATOM    907  O   HIS A 119      -7.363  -2.101  -0.343  1.00 19.32           O
ATOM    908  CB  HIS A 119      -9.130   0.635  -0.374  1.00 18.27           C
ATOM    909  CG  HIS A 119      -9.051   0.515   1.109  1.00 19.31           C
ATOM    910  ND1 HIS A 119      -8.677   1.574   1.913  1.00 20.14           N
ATOM    911  CD2 HIS A 119      -9.306  -0.520   1.945  1.00 19.50           C
ATOM    912  CE1 HIS A 119      -8.705   1.192   3.182  1.00 20.33           C
ATOM    913  NE2 HIS A 119      -9.086  -0.078   3.226  1.00 19.93           N
ATOM    914  N   PHE A 120      -6.042  -0.398   0.260  1.00 19.24           N
ATOM    915  CA  PHE A 120      -5.179  -1.193   1.118  1.00 19.00           C
ATOM    916  C   PHE A 120      -5.717  -1.076   2.536  1.00 19.74           C
ATOM    917  O   PHE A 120      -5.701   0.019   3.097  1.00 19.69           O
ATOM    918  CB  PHE A 120      -3.707  -0.735   1.048  1.00 17.28           C
ATOM    919  CG  PHE A 120      -2.811  -1.718   1.748  1.00 16.18           C
ATOM    920  CD1 PHE A 120      -2.588  -1.633   3.114  1.00 15.13           C
ATOM    921  CD2 PHE A 120      -2.276  -2.793   1.044  1.00 16.17           C
ATOM    922  CE1 PHE A 120      -1.817  -2.571   3.759  1.00 14.59           C
ATOM    923  CE2 PHE A 120      -1.474  -3.725   1.687  1.00 15.34           C
ATOM    924  CZ  PHE A 120      -1.249  -3.614   3.048  1.00 14.64           C
ATOM    925  N   ASP A 121      -6.207  -2.147   3.132  1.00 21.36           N
ATOM    926  CA  ASP A 121      -6.808  -2.029   4.456  1.00 23.19           C
ATOM    927  C   ASP A 121      -5.806  -2.201   5.581  1.00 24.60           C
ATOM    928  O   ASP A 121      -5.574  -1.312   6.397  1.00 25.37           O
ATOM    929  CB  ASP A 121      -7.937  -3.062   4.625  1.00 23.09           C
ATOM    930  CG  ASP A 121      -8.963  -2.587   5.633  1.00 22.64           C
ATOM    931  OD1 ASP A 121      -9.432  -1.440   5.483  1.00 23.19           O
ATOM    932  OD2 ASP A 121      -9.296  -3.336   6.562  1.00 22.44           O
ATOM    933  N   ALA A 122      -5.253  -3.402   5.659  1.00 26.32           N
ATOM    934  CA  ALA A 122      -4.358  -3.758   6.746  1.00 27.66           C
ATOM    935  C   ALA A 122      -3.333  -4.803   6.335  1.00 28.93           C
ATOM    936  O   ALA A 122      -3.388  -5.411   5.269  1.00 29.12           O
ATOM    937  CB  ALA A 122      -5.187  -4.292   7.911  1.00 27.29           C
ATOM    938  N   SER A 123      -2.360  -4.988   7.219  1.00 30.34           N
ATOM    939  CA  SER A 123      -1.363  -6.041   7.033  1.00 31.78           C
ATOM    940  C   SER A 123      -1.421  -6.825   8.342  1.00 32.68           C
ATOM    941  O   SER A 123      -1.674  -6.166   9.346  1.00 33.22           O
ATOM    942  CB  SER A 123       0.033  -5.503   6.799  1.00 32.36           C
ATOM    943  OG  SER A 123       0.398  -4.707   7.923  1.00 33.79           O
ATOM    944  N   VAL A 124      -1.381  -8.138   8.274  1.00 33.76           N
ATOM    945  CA  VAL A 124      -1.502  -8.956   9.474  1.00 34.60           C
ATOM    946  C   VAL A 124      -0.463 -10.068   9.438  1.00 34.90           C
ATOM    947  O   VAL A 124      -0.071 -10.481   8.323  1.00 35.09           O
ATOM    948  CB  VAL A 124      -2.928  -9.516   9.588  1.00 35.28           C
ATOM    949  CG1 VAL A 124      -3.216 -10.569   8.519  1.00 35.84           C
ATOM    950  CG2 VAL A 124      -3.198 -10.119  10.956  1.00 35.77           C
ATOM    951  OXT VAL A 124      -0.304 -10.745  10.477  1.00 35.75           O
