# Supplementary material for: A non-redundant data set of nanobody-antigen crystal structures
Source: Data Brief. 2019 Mar 6;24:103754. doi: 10.1016/j.dib.2019.103754 (PMC6441729; doi:10.1016/j.dib.2019.103754)
Supplement: Multimedia component 5 [file mmc5.zip › Data_set/Ag_1/1jtp_1.pdb]

ATOM      1  N   LYS L   1      22.321  46.209  19.717  1.00 17.15           N
ATOM      2  CA  LYS L   1      22.499  46.504  21.166  1.00 16.70           C
ATOM      3  C   LYS L   1      23.191  45.364  21.857  1.00 18.10           C
ATOM      4  O   LYS L   1      22.825  44.210  21.663  1.00 18.51           O
ATOM      5  CB  LYS L   1      21.138  46.695  21.843  1.00 16.87           C
ATOM      6  CG  LYS L   1      21.168  46.745  23.400  1.00 16.96           C
ATOM      7  CD  LYS L   1      19.731  46.984  23.935  1.00 14.70           C
ATOM      8  CE  LYS L   1      19.645  46.912  25.462  1.00 15.17           C
ATOM      9  NZ  LYS L   1      20.443  47.941  26.107  1.00 19.32           N
ATOM     10  N   VAL L   2      24.174  45.692  22.684  1.00 13.87           N
ATOM     11  CA  VAL L   2      24.861  44.681  23.452  1.00 15.62           C
ATOM     12  C   VAL L   2      24.320  44.759  24.886  1.00 18.40           C
ATOM     13  O   VAL L   2      24.544  45.746  25.594  1.00 19.80           O
ATOM     14  CB  VAL L   2      26.384  44.914  23.452  1.00 18.44           C
ATOM     15  CG1 VAL L   2      27.068  43.908  24.373  1.00 14.46           C
ATOM     16  CG2 VAL L   2      26.926  44.774  22.026  1.00 15.14           C
ATOM     17  N   TYR L   3      23.604  43.719  25.310  1.00 17.91           N
ATOM     18  CA  TYR L   3      23.040  43.677  26.652  1.00 16.41           C
ATOM     19  C   TYR L   3      24.066  43.337  27.710  1.00 15.87           C
ATOM     20  O   TYR L   3      25.056  42.681  27.433  1.00 14.89           O
ATOM     21  CB  TYR L   3      21.946  42.609  26.765  1.00 15.23           C
ATOM     22  CG  TYR L   3      20.571  43.042  26.331  1.00 12.48           C
ATOM     23  CD1 TYR L   3      20.278  43.222  24.989  1.00 12.53           C
ATOM     24  CD2 TYR L   3      19.582  43.309  27.269  1.00  9.57           C
ATOM     25  CE1 TYR L   3      19.038  43.657  24.581  1.00 14.14           C
ATOM     26  CE2 TYR L   3      18.329  43.748  26.882  1.00 11.76           C
ATOM     27  CZ  TYR L   3      18.061  43.919  25.527  1.00 16.27           C
ATOM     28  OH  TYR L   3      16.816  44.307  25.096  1.00 17.68           O
ATOM     29  N   GLY L   4      23.802  43.772  28.937  1.00 17.92           N
ATOM     30  CA  GLY L   4      24.659  43.393  30.048  1.00 14.25           C
ATOM     31  C   GLY L   4      24.067  42.054  30.501  1.00 16.13           C
ATOM     32  O   GLY L   4      22.907  41.742  30.184  1.00 13.92           O
ATOM     33  N   ARG L   5      24.829  41.243  31.232  1.00 18.26           N
ATOM     34  CA  ARG L   5      24.309  39.942  31.683  1.00 17.88           C
ATOM     35  C   ARG L   5      22.958  40.035  32.444  1.00 17.45           C
ATOM     36  O   ARG L   5      21.950  39.423  32.062  1.00 15.67           O
ATOM     37  CB  ARG L   5      25.360  39.245  32.554  1.00 12.98           C
ATOM     38  CG  ARG L   5      24.840  37.939  33.165  1.00 17.42           C
ATOM     39  CD  ARG L   5      25.955  37.169  33.864  1.00 15.69           C
ATOM     40  NE  ARG L   5      26.440  37.888  35.036  1.00 19.53           N
ATOM     41  CZ  ARG L   5      25.902  37.798  36.252  1.00 22.46           C
ATOM     42  NH1 ARG L   5      24.850  37.012  36.473  1.00 14.84           N
ATOM     43  NH2 ARG L   5      26.422  38.500  37.257  1.00 24.10           N
ATOM     44  N   CYS L   6      22.945  40.818  33.513  1.00 15.09           N
ATOM     45  CA  CYS L   6      21.752  40.994  34.316  1.00 15.49           C
ATOM     46  C   CYS L   6      20.661  41.753  33.580  1.00 16.56           C
ATOM     47  O   CYS L   6      19.482  41.481  33.763  1.00 13.49           O
ATOM     48  CB  CYS L   6      22.114  41.695  35.619  1.00 15.82           C
ATOM     49  SG  CYS L   6      23.084  40.639  36.747  1.00 23.33           S
ATOM     50  N   GLU L   7      21.047  42.720  32.750  1.00 16.32           N
ATOM     51  CA  GLU L   7      20.043  43.454  31.968  1.00 16.48           C
ATOM     52  C   GLU L   7      19.296  42.453  31.067  1.00 17.88           C
ATOM     53  O   GLU L   7      18.073  42.530  30.897  1.00 15.52           O
ATOM     54  CB  GLU L   7      20.719  44.507  31.091  1.00 15.31           C
ATOM     55  CG  GLU L   7      19.762  45.219  30.149  1.00 15.81           C
ATOM     56  CD  GLU L   7      20.472  46.207  29.231  1.00 18.10           C
ATOM     57  OE1 GLU L   7      21.701  46.036  28.956  1.00 14.34           O
ATOM     58  OE2 GLU L   7      19.783  47.142  28.784  1.00 16.38           O
ATOM     59  N   LEU L   8      20.032  41.513  30.478  1.00 15.13           N
ATOM     60  CA  LEU L   8      19.364  40.534  29.628  1.00 15.84           C
ATOM     61  C   LEU L   8      18.510  39.582  30.477  1.00 13.60           C
ATOM     62  O   LEU L   8      17.389  39.267  30.101  1.00 12.65           O
ATOM     63  CB  LEU L   8      20.373  39.720  28.809  1.00 13.98           C
ATOM     64  CG  LEU L   8      19.699  38.701  27.857  1.00 18.94           C
ATOM     65  CD1 LEU L   8      18.986  39.424  26.703  1.00 14.34           C
ATOM     66  CD2 LEU L   8      20.749  37.774  27.280  1.00 13.63           C
ATOM     67  N   ALA L   9      19.033  39.112  31.612  1.00 12.70           N
ATOM     68  CA  ALA L   9      18.251  38.214  32.440  1.00 10.96           C
ATOM     69  C   ALA L   9      16.928  38.855  32.801  1.00 16.77           C
ATOM     70  O   ALA L   9      15.886  38.199  32.804  1.00 16.16           O
ATOM     71  CB  ALA L   9      19.009  37.841  33.718  1.00 10.47           C
ATOM     72  N   ALA L  10      16.971  40.151  33.112  1.00 18.15           N
ATOM     73  CA  ALA L  10      15.767  40.858  33.486  1.00 15.64           C
ATOM     74  C   ALA L  10      14.761  40.866  32.334  1.00 15.86           C
ATOM     75  O   ALA L  10      13.598  40.521  32.520  1.00 16.31           O
ATOM     76  CB  ALA L  10      16.114  42.307  33.937  1.00 16.79           C
ATOM     77  N   ALA L  11      15.210  41.244  31.141  1.00 14.23           N
ATOM     78  CA  ALA L  11      14.320  41.290  29.989  1.00 11.53           C
ATOM     79  C   ALA L  11      13.739  39.909  29.655  1.00 13.11           C
ATOM     80  O   ALA L  11      12.548  39.787  29.349  1.00 13.56           O
ATOM     81  CB  ALA L  11      15.052  41.894  28.768  1.00 14.44           C
ATOM     82  N   MET L  12      14.551  38.855  29.749  1.00 14.23           N
ATOM     83  CA  MET L  12      14.047  37.520  29.431  1.00 13.38           C
ATOM     84  C   MET L  12      13.041  37.059  30.464  1.00 14.85           C
ATOM     85  O   MET L  12      12.082  36.330  30.136  1.00 15.95           O
ATOM     86  CB  MET L  12      15.193  36.505  29.357  1.00 14.78           C
ATOM     87  CG  MET L  12      16.150  36.732  28.194  1.00  8.69           C
ATOM     88  SD  MET L  12      17.548  35.526  28.249  1.00 10.97           S
ATOM     89  CE  MET L  12      17.883  35.408  26.457  1.00  8.07           C
ATOM     90  N   LYS L  13      13.246  37.459  31.716  1.00 14.41           N
ATOM     91  CA  LYS L  13      12.297  37.057  32.763  1.00 13.61           C
ATOM     92  C   LYS L  13      10.968  37.767  32.485  1.00 17.97           C
ATOM     93  O   LYS L  13       9.877  37.170  32.526  1.00 17.37           O
ATOM     94  CB  LYS L  13      12.818  37.430  34.155  1.00 17.51           C
ATOM     95  CG  LYS L  13      11.929  36.893  35.325  1.00 18.28           C
ATOM     96  CD  LYS L  13      12.562  37.164  36.667  1.00 29.56           C
ATOM     97  CE  LYS L  13      11.681  36.662  37.785  1.00 32.39           C
ATOM     98  NZ  LYS L  13      11.406  35.199  37.633  1.00 36.65           N
ATOM     99  N   ARG L  14      11.066  39.045  32.152  1.00 20.41           N
ATOM    100  CA  ARG L  14       9.884  39.845  31.846  1.00 21.04           C
ATOM    101  C   ARG L  14       9.096  39.140  30.755  1.00 19.51           C
ATOM    102  O   ARG L  14       7.864  39.075  30.789  1.00 16.75           O
ATOM    103  CB  ARG L  14      10.335  41.214  31.324  1.00 24.35           C
ATOM    104  CG  ARG L  14       9.541  42.416  31.785  1.00 30.73           C
ATOM    105  CD  ARG L  14      10.249  43.700  31.321  1.00 34.74           C
ATOM    106  NE  ARG L  14      11.611  43.790  31.843  1.00 33.49           N
ATOM    107  CZ  ARG L  14      12.663  44.246  31.167  1.00 33.40           C
ATOM    108  NH1 ARG L  14      12.551  44.666  29.911  1.00 38.48           N
ATOM    109  NH2 ARG L  14      13.837  44.288  31.765  1.00 38.40           N
ATOM    110  N   LEU L  15       9.827  38.641  29.764  1.00 18.21           N
ATOM    111  CA  LEU L  15       9.230  37.976  28.617  1.00 16.31           C
ATOM    112  C   LEU L  15       8.843  36.525  28.849  1.00 15.33           C
ATOM    113  O   LEU L  15       8.467  35.807  27.910  1.00 19.48           O
ATOM    114  CB  LEU L  15      10.159  38.143  27.402  1.00 18.21           C
ATOM    115  CG  LEU L  15      10.270  39.638  27.017  1.00 20.76           C
ATOM    116  CD1 LEU L  15      11.409  39.902  26.031  1.00 19.48           C
ATOM    117  CD2 LEU L  15       8.969  40.101  26.420  1.00 22.56           C
ATOM    118  N   GLY L  16       8.924  36.084  30.096  1.00 15.22           N
ATOM    119  CA  GLY L  16       8.477  34.735  30.422  1.00 18.95           C
ATOM    120  C   GLY L  16       9.354  33.512  30.189  1.00 19.63           C
ATOM    121  O   GLY L  16       8.847  32.386  30.196  1.00 13.75           O
ATOM    122  N   LEU L  17      10.657  33.697  29.993  1.00 15.92           N
ATOM    123  CA  LEU L  17      11.538  32.541  29.792  1.00 15.39           C
ATOM    124  C   LEU L  17      11.953  31.789  31.064  1.00 13.87           C
ATOM    125  O   LEU L  17      12.472  30.673  30.951  1.00 14.85           O
ATOM    126  CB  LEU L  17      12.822  32.947  29.042  1.00 13.15           C
ATOM    127  CG  LEU L  17      12.683  33.258  27.549  1.00 14.51           C
ATOM    128  CD1 LEU L  17      14.063  33.627  26.949  1.00  8.33           C
ATOM    129  CD2 LEU L  17      12.062  32.027  26.850  1.00 11.08           C
ATOM    130  N   ASP L  18      11.767  32.376  32.253  1.00 12.26           N
ATOM    131  CA  ASP L  18      12.152  31.704  33.514  1.00 16.89           C
ATOM    132  C   ASP L  18      11.289  30.474  33.716  1.00 15.65           C
ATOM    133  O   ASP L  18      10.087  30.574  33.968  1.00 15.57           O
ATOM    134  CB  ASP L  18      11.998  32.625  34.749  1.00 19.71           C
ATOM    135  CG  ASP L  18      12.951  32.237  35.932  1.00 31.93           C
ATOM    136  OD1 ASP L  18      13.551  31.108  35.948  1.00 24.34           O
ATOM    137  OD2 ASP L  18      13.097  33.071  36.876  1.00 32.39           O
ATOM    138  N   ASN L  19      11.913  29.312  33.589  1.00 14.77           N
ATOM    139  CA  ASN L  19      11.228  28.028  33.742  1.00 13.17           C
ATOM    140  C   ASN L  19      10.293  27.674  32.601  1.00 12.96           C
ATOM    141  O   ASN L  19       9.422  26.818  32.743  1.00 15.27           O
ATOM    142  CB  ASN L  19      10.486  27.975  35.074  1.00 15.55           C
ATOM    143  CG  ASN L  19      11.432  28.018  36.227  1.00 18.50           C
ATOM    144  OD1 ASN L  19      12.408  27.269  36.260  1.00 19.13           O
ATOM    145  ND2 ASN L  19      11.182  28.923  37.166  1.00 19.01           N
ATOM    146  N   TYR L  20      10.502  28.322  31.456  1.00 13.28           N
ATOM    147  CA  TYR L  20       9.732  28.029  30.270  1.00 14.14           C
ATOM    148  C   TYR L  20      10.079  26.593  29.860  1.00 13.51           C
ATOM    149  O   TYR L  20      11.235  26.274  29.567  1.00 11.91           O
ATOM    150  CB  TYR L  20      10.086  29.008  29.150  1.00 13.86           C
ATOM    151  CG  TYR L  20       9.272  28.742  27.903  1.00 15.13           C
ATOM    152  CD1 TYR L  20       7.937  29.136  27.822  1.00 19.87           C
ATOM    153  CD2 TYR L  20       9.816  28.023  26.838  1.00 13.56           C
ATOM    154  CE1 TYR L  20       7.162  28.818  26.708  1.00 21.67           C
ATOM    155  CE2 TYR L  20       9.042  27.691  25.713  1.00 17.00           C
ATOM    156  CZ  TYR L  20       7.723  28.088  25.661  1.00 20.73           C
ATOM    157  OH  TYR L  20       6.949  27.714  24.589  1.00 21.57           O
ATOM    158  N   ARG L  21       9.071  25.730  29.829  1.00 13.69           N
ATOM    159  CA  ARG L  21       9.274  24.316  29.518  1.00 13.26           C
ATOM    160  C   ARG L  21      10.265  23.647  30.480  1.00 12.73           C
ATOM    161  O   ARG L  21      10.879  22.632  30.163  1.00 13.50           O
ATOM    162  CB  ARG L  21       9.736  24.156  28.080  1.00 19.27           C
ATOM    163  CG  ARG L  21       8.581  24.269  27.136  1.00 19.14           C
ATOM    164  CD  ARG L  21       8.968  23.957  25.723  1.00 22.77           C
ATOM    165  NE  ARG L  21       7.742  23.629  25.028  1.00 35.04           N
ATOM    166  CZ  ARG L  21       7.203  22.418  25.015  1.00 33.72           C
ATOM    167  NH1 ARG L  21       7.805  21.418  25.630  1.00 34.16           N
ATOM    168  NH2 ARG L  21       6.021  22.233  24.451  1.00 39.86           N
ATOM    169  N   GLY L  22      10.419  24.223  31.662  1.00 10.07           N
ATOM    170  CA  GLY L  22      11.303  23.638  32.661  1.00 12.26           C
ATOM    171  C   GLY L  22      12.717  24.188  32.689  1.00 15.93           C
ATOM    172  O   GLY L  22      13.515  23.836  33.573  1.00 13.84           O
ATOM    173  N   TYR L  23      13.032  25.051  31.726  1.00  9.99           N
ATOM    174  CA  TYR L  23      14.362  25.668  31.655  1.00 11.06           C
ATOM    175  C   TYR L  23      14.442  26.931  32.492  1.00 12.45           C
ATOM    176  O   TYR L  23      13.866  27.965  32.105  1.00 12.32           O
ATOM    177  CB  TYR L  23      14.676  26.008  30.209  1.00  9.33           C
ATOM    178  CG  TYR L  23      14.846  24.770  29.382  1.00  8.37           C
ATOM    179  CD1 TYR L  23      16.040  24.047  29.430  1.00 11.85           C
ATOM    180  CD2 TYR L  23      13.802  24.295  28.581  1.00  9.00           C
ATOM    181  CE1 TYR L  23      16.206  22.861  28.695  1.00 11.39           C
ATOM    182  CE2 TYR L  23      13.949  23.125  27.839  1.00 10.27           C
ATOM    183  CZ  TYR L  23      15.154  22.413  27.899  1.00 13.71           C
ATOM    184  OH  TYR L  23      15.332  21.268  27.150  1.00 13.50           O
ATOM    185  N   SER L  24      15.136  26.862  33.633  1.00 10.32           N
ATOM    186  CA  SER L  24      15.287  28.047  34.489  1.00 12.46           C
ATOM    187  C   SER L  24      16.016  29.149  33.704  1.00 12.81           C
ATOM    188  O   SER L  24      16.758  28.867  32.750  1.00 12.07           O
ATOM    189  CB  SER L  24      16.046  27.706  35.781  1.00 11.41           C
ATOM    190  OG  SER L  24      17.354  27.242  35.503  1.00  9.12           O
ATOM    191  N   LEU L  25      15.786  30.397  34.114  1.00  9.77           N
ATOM    192  CA  LEU L  25      16.322  31.592  33.446  1.00  9.24           C
ATOM    193  C   LEU L  25      17.785  31.580  32.994  1.00 11.04           C
ATOM    194  O   LEU L  25      18.087  31.969  31.873  1.00  9.16           O
ATOM    195  CB  LEU L  25      16.074  32.827  34.325  1.00 10.68           C
ATOM    196  CG  LEU L  25      16.320  34.230  33.778  1.00  8.38           C
ATOM    197  CD1 LEU L  25      15.484  34.502  32.500  1.00  9.56           C
ATOM    198  CD2 LEU L  25      15.966  35.226  34.867  1.00 10.15           C
ATOM    199  N   GLY L  26      18.682  31.149  33.864  1.00 10.30           N
ATOM    200  CA  GLY L  26      20.085  31.098  33.509  1.00 12.48           C
ATOM    201  C   GLY L  26      20.411  30.289  32.274  1.00 10.14           C
ATOM    202  O   GLY L  26      21.434  30.541  31.647  1.00 10.34           O
ATOM    203  N   ASN L  27      19.552  29.339  31.910  1.00 11.61           N
ATOM    204  CA  ASN L  27      19.789  28.535  30.714  1.00  8.10           C
ATOM    205  C   ASN L  27      19.776  29.440  29.494  1.00  9.63           C
ATOM    206  O   ASN L  27      20.591  29.279  28.586  1.00  8.01           O
ATOM    207  CB  ASN L  27      18.666  27.512  30.478  1.00 10.51           C
ATOM    208  CG  ASN L  27      18.795  26.297  31.344  1.00 14.10           C
ATOM    209  OD1 ASN L  27      19.653  25.425  31.092  1.00 12.12           O
ATOM    210  ND2 ASN L  27      17.967  26.227  32.389  1.00  9.27           N
ATOM    211  N   TRP L  28      18.826  30.376  29.478  1.00  7.95           N
ATOM    212  CA  TRP L  28      18.647  31.251  28.318  1.00  8.52           C
ATOM    213  C   TRP L  28      19.710  32.313  28.273  1.00  8.76           C
ATOM    214  O   TRP L  28      20.161  32.707  27.208  1.00  9.14           O
ATOM    215  CB  TRP L  28      17.256  31.900  28.336  1.00  7.22           C
ATOM    216  CG  TRP L  28      16.148  30.903  28.517  1.00  9.08           C
ATOM    217  CD1 TRP L  28      15.614  30.488  29.705  1.00  7.46           C
ATOM    218  CD2 TRP L  28      15.505  30.128  27.490  1.00  9.69           C
ATOM    219  NE1 TRP L  28      14.676  29.497  29.485  1.00  9.16           N
ATOM    220  CE2 TRP L  28      14.587  29.260  28.138  1.00 11.57           C
ATOM    221  CE3 TRP L  28      15.615  30.072  26.094  1.00  9.21           C
ATOM    222  CZ2 TRP L  28      13.783  28.354  27.427  1.00 10.54           C
ATOM    223  CZ3 TRP L  28      14.823  29.173  25.389  1.00  9.35           C
ATOM    224  CH2 TRP L  28      13.918  28.327  26.053  1.00 14.50           C
ATOM    225  N   VAL L  29      20.093  32.798  29.440  1.00  7.77           N
ATOM    226  CA  VAL L  29      21.149  33.775  29.484  1.00  7.87           C
ATOM    227  C   VAL L  29      22.455  33.125  29.044  1.00  8.44           C
ATOM    228  O   VAL L  29      23.193  33.695  28.235  1.00  9.59           O
ATOM    229  CB  VAL L  29      21.285  34.340  30.892  1.00 12.22           C
ATOM    230  CG1 VAL L  29      22.486  35.267  30.963  1.00  5.91           C
ATOM    231  CG2 VAL L  29      19.991  35.093  31.249  1.00  9.20           C
ATOM    232  N   CYS L  30      22.753  31.939  29.564  1.00  8.87           N
ATOM    233  CA  CYS L  30      23.983  31.236  29.173  1.00  8.23           C
ATOM    234  C   CYS L  30      23.965  30.964  27.638  1.00 10.09           C
ATOM    235  O   CYS L  30      24.991  31.130  26.946  1.00 12.25           O
ATOM    236  CB  CYS L  30      24.104  29.918  29.975  1.00  9.79           C
ATOM    237  SG  CYS L  30      25.562  28.883  29.559  1.00 13.95           S
ATOM    238  N   ALA L  31      22.809  30.560  27.098  1.00  8.12           N
ATOM    239  CA  ALA L  31      22.709  30.308  25.645  1.00  8.42           C
ATOM    240  C   ALA L  31      23.061  31.588  24.845  1.00 10.01           C
ATOM    241  O   ALA L  31      23.855  31.538  23.904  1.00 11.41           O
ATOM    242  CB  ALA L  31      21.281  29.804  25.254  1.00  5.31           C
ATOM    243  N   ALA L  32      22.516  32.731  25.235  1.00  9.28           N
ATOM    244  CA  ALA L  32      22.797  33.979  24.515  1.00 12.40           C
ATOM    245  C   ALA L  32      24.257  34.365  24.621  1.00  8.71           C
ATOM    246  O   ALA L  32      24.833  34.846  23.671  1.00 13.75           O
ATOM    247  CB  ALA L  32      21.928  35.130  25.039  1.00 10.21           C
ATOM    248  N   LYS L  33      24.851  34.153  25.787  1.00 10.55           N
ATOM    249  CA  LYS L  33      26.269  34.499  25.972  1.00 11.68           C
ATOM    250  C   LYS L  33      27.145  33.844  24.921  1.00 12.97           C
ATOM    251  O   LYS L  33      27.909  34.516  24.211  1.00  9.46           O
ATOM    252  CB  LYS L  33      26.776  34.048  27.347  1.00 13.96           C
ATOM    253  CG  LYS L  33      28.274  34.192  27.466  1.00 19.30           C
ATOM    254  CD  LYS L  33      28.683  35.627  27.254  1.00 18.26           C
ATOM    255  CE  LYS L  33      30.182  35.782  27.465  1.00 25.67           C
ATOM    256  NZ  LYS L  33      30.577  37.222  27.431  1.00 24.10           N
ATOM    257  N   PHE L  34      27.004  32.527  24.795  1.00 11.60           N
ATOM    258  CA  PHE L  34      27.852  31.787  23.860  1.00 12.81           C
ATOM    259  C   PHE L  34      27.403  31.789  22.421  1.00 10.28           C
ATOM    260  O   PHE L  34      28.196  31.529  21.526  1.00  9.79           O
ATOM    261  CB  PHE L  34      28.043  30.374  24.397  1.00 11.73           C
ATOM    262  CG  PHE L  34      28.761  30.368  25.719  1.00 13.02           C
ATOM    263  CD1 PHE L  34      30.125  30.667  25.775  1.00 10.58           C
ATOM    264  CD2 PHE L  34      28.070  30.157  26.901  1.00  9.56           C
ATOM    265  CE1 PHE L  34      30.777  30.755  27.007  1.00 12.50           C
ATOM    266  CE2 PHE L  34      28.694  30.238  28.119  1.00 13.27           C
ATOM    267  CZ  PHE L  34      30.062  30.542  28.189  1.00 14.98           C
ATOM    268  N   GLU L  35      26.133  32.074  22.183  1.00 11.57           N
ATOM    269  CA  GLU L  35      25.654  32.175  20.817  1.00 11.54           C
ATOM    270  C   GLU L  35      26.014  33.555  20.239  1.00 12.45           C
ATOM    271  O   GLU L  35      26.546  33.650  19.139  1.00  9.53           O
ATOM    272  CB  GLU L  35      24.128  32.014  20.738  1.00 12.58           C
ATOM    273  CG  GLU L  35      23.577  30.587  20.975  1.00 10.60           C
ATOM    274  CD  GLU L  35      23.923  29.614  19.861  1.00 15.39           C
ATOM    275  OE1 GLU L  35      24.561  30.055  18.887  1.00 12.94           O
ATOM    276  OE2 GLU L  35      23.544  28.417  19.942  1.00 11.71           O
ATOM    277  N   SER L  36      25.764  34.628  20.990  1.00 13.09           N
ATOM    278  CA  SER L  36      25.979  35.967  20.414  1.00 13.26           C
ATOM    279  C   SER L  36      26.773  36.967  21.245  1.00 14.62           C
ATOM    280  O   SER L  36      26.921  38.135  20.844  1.00 13.69           O
ATOM    281  CB  SER L  36      24.612  36.607  20.180  1.00  9.22           C
ATOM    282  OG  SER L  36      24.062  36.923  21.460  1.00  7.50           O
ATOM    283  N   ASN L  37      27.249  36.531  22.403  1.00 14.98           N
ATOM    284  CA  ASN L  37      27.954  37.408  23.311  1.00 14.13           C
ATOM    285  C   ASN L  37      27.016  38.553  23.705  1.00 14.81           C
ATOM    286  O   ASN L  37      27.443  39.688  23.933  1.00 14.62           O
ATOM    287  CB  ASN L  37      29.248  37.947  22.706  1.00 16.52           C
ATOM    288  CG  ASN L  37      30.222  38.406  23.784  1.00 19.23           C
ATOM    289  OD1 ASN L  37      30.155  37.940  24.911  1.00 16.92           O
ATOM    290  ND2 ASN L  37      31.134  39.309  23.441  1.00 22.86           N
ATOM    291  N   PHE L  38      25.725  38.234  23.803  1.00 13.00           N
ATOM    292  CA  PHE L  38      24.703  39.198  24.199  1.00 12.96           C
ATOM    293  C   PHE L  38      24.502  40.352  23.220  1.00 13.80           C
ATOM    294  O   PHE L  38      23.944  41.390  23.589  1.00 14.70           O
ATOM    295  CB  PHE L  38      25.014  39.817  25.573  1.00 14.76           C
ATOM    296  CG  PHE L  38      25.141  38.819  26.705  1.00 14.95           C
ATOM    297  CD1 PHE L  38      24.328  37.687  26.772  1.00 15.34           C
ATOM    298  CD2 PHE L  38      26.036  39.060  27.752  1.00 16.58           C
ATOM    299  CE1 PHE L  38      24.405  36.809  27.867  1.00  8.72           C
ATOM    300  CE2 PHE L  38      26.112  38.185  28.855  1.00 15.64           C
ATOM    301  CZ  PHE L  38      25.290  37.058  28.903  1.00 16.16           C
ATOM    302  N   ASN L  39      24.921  40.176  21.974  1.00 12.09           N
ATOM    303  CA  ASN L  39      24.787  41.234  20.966  1.00 11.48           C
ATOM    304  C   ASN L  39      23.545  40.994  20.079  1.00 12.54           C
ATOM    305  O   ASN L  39      23.497  40.020  19.327  1.00 12.18           O
ATOM    306  CB  ASN L  39      26.084  41.252  20.137  1.00 12.84           C
ATOM    307  CG  ASN L  39      26.074  42.297  19.047  1.00 17.66           C
ATOM    308  OD1 ASN L  39      25.057  42.974  18.850  1.00 15.80           O
ATOM    309  ND2 ASN L  39      27.109  42.442  18.368  1.00 24.18           N
ATOM    310  N   THR L  40      22.524  41.852  20.152  1.00 12.89           N
ATOM    311  CA  THR L  40      21.329  41.607  19.324  1.00 13.56           C
ATOM    312  C   THR L  40      21.580  41.753  17.834  1.00 14.04           C
ATOM    313  O   THR L  40      20.773  41.308  17.035  1.00 14.88           O
ATOM    314  CB  THR L  40      20.156  42.537  19.668  1.00 17.38           C
ATOM    315  OG1 THR L  40      20.523  43.892  19.372  1.00 18.09           O
ATOM    316  CG2 THR L  40      19.762  42.392  21.176  1.00 13.47           C
ATOM    317  N   HIS L  41      22.702  42.360  17.462  1.00 12.83           N
ATOM    318  CA  HIS L  41      23.045  42.556  16.051  1.00 16.74           C
ATOM    319  C   HIS L  41      23.919  41.436  15.477  1.00 17.07           C
ATOM    320  O   HIS L  41      24.271  41.474  14.305  1.00 14.73           O
ATOM    321  CB  HIS L  41      23.833  43.860  15.870  1.00 20.16           C
ATOM    322  CG  HIS L  41      22.989  45.086  15.880  1.00 28.60           C
ATOM    323  ND1 HIS L  41      21.621  45.049  16.049  1.00 31.22           N
ATOM    324  CD2 HIS L  41      23.317  46.392  15.717  1.00 31.27           C
ATOM    325  CE1 HIS L  41      21.140  46.279  15.987  1.00 31.09           C
ATOM    326  NE2 HIS L  41      22.151  47.111  15.786  1.00 30.67           N
ATOM    327  N   ALA L  42      24.293  40.452  16.284  1.00 14.68           N
ATOM    328  CA  ALA L  42      25.157  39.391  15.760  1.00 13.34           C
ATOM    329  C   ALA L  42      24.562  38.632  14.581  1.00 15.02           C
ATOM    330  O   ALA L  42      23.387  38.246  14.596  1.00 14.49           O
ATOM    331  CB  ALA L  42      25.529  38.432  16.868  1.00 12.49           C
ATOM    332  N   THR L  43      25.366  38.451  13.526  1.00 15.14           N
ATOM    333  CA  THR L  43      24.916  37.702  12.357  1.00 15.62           C
ATOM    334  C   THR L  43      26.081  36.828  11.978  1.00 16.50           C
ATOM    335  O   THR L  43      27.229  37.219  12.137  1.00 15.91           O
ATOM    336  CB  THR L  43      24.567  38.609  11.159  1.00 19.46           C
ATOM    337  OG1 THR L  43      25.698  39.434  10.837  1.00 24.28           O
ATOM    338  CG2 THR L  43      23.381  39.499  11.497  1.00 19.62           C
ATOM    339  N   ASN L  44      25.792  35.629  11.507  1.00 13.72           N
ATOM    340  CA  ASN L  44      26.859  34.722  11.109  1.00 16.76           C
ATOM    341  C   ASN L  44      26.363  33.978   9.887  1.00 13.97           C
ATOM    342  O   ASN L  44      25.382  33.249   9.948  1.00 13.25           O
ATOM    343  CB AASN L  44      27.240  33.806  12.277  1.00 15.21           C
ATOM    344  CG AASN L  44      28.024  34.557  13.359  1.00 18.77           C
ATOM    345  OD1AASN L  44      29.193  34.900  13.170  1.00 21.85           O
ATOM    346  ND2AASN L  44      27.373  34.833  14.490  1.00 16.95           N
ATOM    347  N   ARG L  45      27.033  34.203   8.763  1.00 17.22           N
ATOM    348  CA  ARG L  45      26.665  33.559   7.505  1.00 19.01           C
ATOM    349  C   ARG L  45      27.268  32.175   7.444  1.00 17.06           C
ATOM    350  O   ARG L  45      28.452  31.986   7.765  1.00 14.60           O
ATOM    351  CB  ARG L  45      27.157  34.387   6.322  1.00 21.48           C
ATOM    352  CG  ARG L  45      26.497  35.746   6.274  1.00 33.18           C
ATOM    353  CD  ARG L  45      26.198  36.154   4.861  1.00 35.88           C
ATOM    354  NE  ARG L  45      25.423  35.141   4.142  1.00 39.44           N
ATOM    355  CZ  ARG L  45      24.905  35.345   2.933  1.00 42.92           C
ATOM    356  NH1 ARG L  45      25.096  36.519   2.344  1.00 43.26           N
ATOM    357  NH2 ARG L  45      24.199  34.400   2.321  1.00 38.08           N
ATOM    358  N   ASN L  46      26.459  31.214   7.008  1.00 15.63           N
ATOM    359  CA  ASN L  46      26.873  29.817   6.936  1.00 18.08           C
ATOM    360  C   ASN L  46      27.129  29.319   5.489  1.00 19.64           C
ATOM    361  O   ASN L  46      26.587  29.879   4.536  1.00 17.68           O
ATOM    362  CB  ASN L  46      25.807  28.970   7.638  1.00 14.68           C
ATOM    363  CG  ASN L  46      25.507  29.476   9.036  1.00 15.00           C
ATOM    364  OD1 ASN L  46      26.389  29.525   9.885  1.00 17.48           O
ATOM    365  ND2 ASN L  46      24.264  29.856   9.279  1.00 17.53           N
ATOM    366  N   THR L  47      27.935  28.269   5.320  1.00 21.36           N
ATOM    367  CA  THR L  47      28.242  27.798   3.955  1.00 25.70           C
ATOM    368  C   THR L  47      27.060  27.397   3.091  1.00 24.51           C
ATOM    369  O   THR L  47      27.208  27.297   1.870  1.00 23.33           O
ATOM    370  CB  THR L  47      29.222  26.602   3.936  1.00 28.65           C
ATOM    371  OG1 THR L  47      28.910  25.707   5.000  1.00 31.49           O
ATOM    372  CG2 THR L  47      30.659  27.074   4.076  1.00 34.03           C
ATOM    373  N   ASP L  48      25.896  27.179   3.710  1.00 19.57           N
ATOM    374  CA  ASP L  48      24.722  26.766   2.968  1.00 19.34           C
ATOM    375  C   ASP L  48      23.913  27.956   2.502  1.00 22.06           C
ATOM    376  O   ASP L  48      22.800  27.783   1.989  1.00 21.43           O
ATOM    377  CB  ASP L  48      23.843  25.856   3.825  1.00 19.28           C
ATOM    378  CG  ASP L  48      23.052  26.639   4.873  1.00 23.53           C
ATOM    379  OD1 ASP L  48      23.587  27.656   5.354  1.00 16.60           O
ATOM    380  OD2 ASP L  48      21.912  26.240   5.209  1.00 26.19           O
ATOM    381  N   GLY L  49      24.474  29.152   2.679  1.00 22.40           N
ATOM    382  CA  GLY L  49      23.786  30.367   2.273  1.00 19.30           C
ATOM    383  C   GLY L  49      22.830  30.924   3.329  1.00 20.09           C
ATOM    384  O   GLY L  49      22.275  32.018   3.181  1.00 19.93           O
ATOM    385  N   SER L  50      22.594  30.164   4.388  1.00 15.40           N
ATOM    386  CA  SER L  50      21.732  30.659   5.443  1.00 13.75           C
ATOM    387  C   SER L  50      22.547  31.574   6.369  1.00 15.29           C
ATOM    388  O   SER L  50      23.788  31.669   6.268  1.00 12.98           O
ATOM    389  CB  SER L  50      21.169  29.495   6.248  1.00 13.75           C
ATOM    390  OG  SER L  50      22.187  28.872   7.017  1.00 15.60           O
ATOM    391  N   THR L  51      21.839  32.264   7.262  1.00 10.74           N
ATOM    392  CA  THR L  51      22.476  33.142   8.231  1.00 14.51           C
ATOM    393  C   THR L  51      21.808  32.956   9.604  1.00 14.93           C
ATOM    394  O   THR L  51      20.595  32.674   9.674  1.00 12.06           O
ATOM    395  CB  THR L  51      22.348  34.642   7.780  1.00 14.52           C
ATOM    396  OG1 THR L  51      22.935  34.799   6.472  1.00 18.19           O
ATOM    397  CG2 THR L  51      23.020  35.556   8.763  1.00 15.25           C
ATOM    398  N   ASP L  52      22.603  33.095  10.675  1.00 10.52           N
ATOM    399  CA  ASP L  52      22.106  33.015  12.048  1.00 13.42           C
ATOM    400  C   ASP L  52      21.987  34.451  12.500  1.00 14.29           C
ATOM    401  O   ASP L  52      22.933  35.227  12.381  1.00 10.41           O
ATOM    402  CB  ASP L  52      23.063  32.247  12.963  1.00 11.37           C
ATOM    403  CG  ASP L  52      23.155  30.784  12.590  1.00 16.25           C
ATOM    404  OD1 ASP L  52      22.307  30.300  11.796  1.00 15.98           O
ATOM    405  OD2 ASP L  52      24.075  30.112  13.106  1.00 27.79           O
ATOM    406  N   TYR L  53      20.812  34.780  13.027  1.00 13.26           N
ATOM    407  CA  TYR L  53      20.465  36.120  13.441  1.00 13.34           C
ATOM    408  C   TYR L  53      20.182  36.354  14.897  1.00 11.92           C
ATOM    409  O   TYR L  53      19.461  35.575  15.521  1.00  9.63           O
ATOM    410  CB  TYR L  53      19.179  36.567  12.714  1.00 10.02           C
ATOM    411  CG  TYR L  53      19.354  36.770  11.244  1.00 12.44           C
ATOM    412  CD1 TYR L  53      19.839  37.981  10.740  1.00 10.80           C
ATOM    413  CD2 TYR L  53      19.120  35.737  10.359  1.00 14.57           C
ATOM    414  CE1 TYR L  53      20.089  38.137   9.359  1.00 18.01           C
ATOM    415  CE2 TYR L  53      19.367  35.885   8.996  1.00 11.13           C
ATOM    416  CZ  TYR L  53      19.849  37.076   8.512  1.00 12.40           C
ATOM    417  OH  TYR L  53      20.096  37.164   7.163  1.00 20.93           O
ATOM    418  N   GLY L  54      20.708  37.470  15.398  1.00 14.56           N
ATOM    419  CA  GLY L  54      20.398  37.899  16.749  1.00 11.71           C
ATOM    420  C   GLY L  54      21.015  37.280  17.981  1.00 12.73           C
ATOM    421  O   GLY L  54      21.933  36.472  17.943  1.00 10.45           O
ATOM    422  N   ILE L  55      20.461  37.706  19.103  1.00 12.09           N
ATOM    423  CA  ILE L  55      20.882  37.297  20.421  1.00 14.20           C
ATOM    424  C   ILE L  55      20.912  35.777  20.610  1.00 12.08           C
ATOM    425  O   ILE L  55      21.726  35.274  21.360  1.00 12.37           O
ATOM    426  CB  ILE L  55      19.935  37.953  21.463  1.00 17.55           C
ATOM    427  CG1 ILE L  55      20.556  37.899  22.845  1.00 25.38           C
ATOM    428  CG2 ILE L  55      18.574  37.307  21.410  1.00 17.82           C
ATOM    429  CD1 ILE L  55      21.270  39.172  23.219  1.00 23.17           C
ATOM    430  N   LEU L  56      20.035  35.045  19.926  1.00 14.97           N
ATOM    431  CA  LEU L  56      20.019  33.585  20.062  1.00 11.65           C
ATOM    432  C   LEU L  56      20.364  32.844  18.760  1.00 13.66           C
ATOM    433  O   LEU L  56      20.099  31.628  18.597  1.00 11.80           O
ATOM    434  CB  LEU L  56      18.669  33.105  20.636  1.00  7.91           C
ATOM    435  CG  LEU L  56      18.582  33.338  22.162  1.00 13.32           C
ATOM    436  CD1 LEU L  56      17.108  33.274  22.621  1.00 11.42           C
ATOM    437  CD2 LEU L  56      19.440  32.298  22.905  1.00 13.08           C
ATOM    438  N   GLN L  57      20.942  33.612  17.838  1.00 11.38           N
ATOM    439  CA  GLN L  57      21.443  33.112  16.580  1.00 10.47           C
ATOM    440  C   GLN L  57      20.484  32.168  15.871  1.00  9.76           C
ATOM    441  O   GLN L  57      20.830  31.024  15.583  1.00  8.18           O
ATOM    442  CB  GLN L  57      22.800  32.451  16.836  1.00 10.09           C
ATOM    443  CG  GLN L  57      23.936  33.467  17.152  1.00 11.50           C
ATOM    444  CD  GLN L  57      24.289  34.293  15.902  1.00 12.14           C
ATOM    445  OE1 GLN L  57      25.057  33.843  15.055  1.00 10.20           O
ATOM    446  NE2 GLN L  57      23.674  35.471  15.758  1.00  8.92           N
ATOM    447  N   ILE L  58      19.289  32.674  15.572  1.00 11.73           N
ATOM    448  CA  ILE L  58      18.259  31.886  14.882  1.00 11.38           C
ATOM    449  C   ILE L  58      18.531  31.816  13.382  1.00 12.29           C
ATOM    450  O   ILE L  58      18.799  32.844  12.732  1.00 10.77           O
ATOM    451  CB  ILE L  58      16.884  32.461  15.215  1.00 11.40           C
ATOM    452  CG1 ILE L  58      16.653  32.261  16.732  1.00 12.73           C
ATOM    453  CG2 ILE L  58      15.811  31.756  14.413  1.00 10.59           C
ATOM    454  CD1 ILE L  58      15.558  33.099  17.325  1.00 14.28           C
ATOM    455  N   ASN L  59      18.466  30.592  12.849  1.00  8.60           N
ATOM    456  CA  ASN L  59      18.801  30.298  11.454  1.00 13.06           C
ATOM    457  C   ASN L  59      17.753  30.526  10.374  1.00 12.46           C
ATOM    458  O   ASN L  59      16.617  30.058  10.489  1.00 13.47           O
ATOM    459  CB  ASN L  59      19.320  28.856  11.371  1.00 13.17           C
ATOM    460  CG  ASN L  59      19.879  28.517  10.010  1.00 13.76           C
ATOM    461  OD1 ASN L  59      19.156  28.026   9.147  1.00 15.25           O
ATOM    462  ND2 ASN L  59      21.179  28.787   9.806  1.00 10.26           N
ATOM    463  N   SER L  60      18.176  31.208   9.310  1.00 13.82           N
ATOM    464  CA  SER L  60      17.306  31.563   8.198  1.00 17.73           C
ATOM    465  C   SER L  60      16.849  30.434   7.292  1.00 17.90           C
ATOM    466  O   SER L  60      15.948  30.618   6.491  1.00 18.03           O
ATOM    467  CB  SER L  60      17.942  32.675   7.360  1.00 17.03           C
ATOM    468  OG  SER L  60      19.113  32.246   6.690  1.00 17.25           O
ATOM    469  N   ARG L  61      17.434  29.254   7.387  1.00 19.94           N
ATOM    470  CA  ARG L  61      16.902  28.207   6.517  1.00 20.35           C
ATOM    471  C   ARG L  61      15.638  27.579   7.102  1.00 19.15           C
ATOM    472  O   ARG L  61      14.840  26.975   6.369  1.00 21.23           O
ATOM    473  CB  ARG L  61      17.920  27.101   6.279  1.00 19.26           C
ATOM    474  CG  ARG L  61      17.370  26.001   5.364  1.00 21.75           C
ATOM    475  CD  ARG L  61      18.483  25.135   4.854  1.00 22.53           C
ATOM    476  NE  ARG L  61      19.404  25.884   4.010  1.00 23.13           N
ATOM    477  CZ  ARG L  61      19.257  26.032   2.701  1.00 26.30           C
ATOM    478  NH1 ARG L  61      18.222  25.475   2.075  1.00 26.29           N
ATOM    479  NH2 ARG L  61      20.148  26.725   2.020  1.00 22.45           N
ATOM    480  N   TRP L  62      15.442  27.731   8.410  1.00 14.17           N
ATOM    481  CA  TRP L  62      14.288  27.112   9.055  1.00 11.00           C
ATOM    482  C   TRP L  62      13.321  28.025   9.792  1.00 14.39           C
ATOM    483  O   TRP L  62      12.106  27.838   9.717  1.00 15.49           O
ATOM    484  CB  TRP L  62      14.759  26.052  10.063  1.00 13.24           C
ATOM    485  CG  TRP L  62      15.551  24.982   9.460  1.00 13.96           C
ATOM    486  CD1 TRP L  62      16.895  24.952   9.300  1.00 19.45           C
ATOM    487  CD2 TRP L  62      15.047  23.752   8.930  1.00 16.02           C
ATOM    488  NE1 TRP L  62      17.276  23.769   8.705  1.00 15.02           N
ATOM    489  CE2 TRP L  62      16.159  23.011   8.472  1.00 17.66           C
ATOM    490  CE3 TRP L  62      13.763  23.201   8.804  1.00 16.87           C
ATOM    491  CZ2 TRP L  62      16.030  21.735   7.899  1.00 18.71           C
ATOM    492  CZ3 TRP L  62      13.629  21.935   8.239  1.00 17.32           C
ATOM    493  CH2 TRP L  62      14.763  21.214   7.793  1.00 15.47           C
ATOM    494  N   TRP L  63      13.846  29.034  10.476  1.00 15.07           N
ATOM    495  CA  TRP L  63      12.981  29.868  11.314  1.00 12.97           C
ATOM    496  C   TRP L  63      12.493  31.249  10.916  1.00 12.35           C
ATOM    497  O   TRP L  63      11.478  31.703  11.427  1.00 14.98           O
ATOM    498  CB  TRP L  63      13.613  29.961  12.696  1.00 12.25           C
ATOM    499  CG  TRP L  63      14.011  28.638  13.216  1.00 14.85           C
ATOM    500  CD1 TRP L  63      15.273  28.082  13.209  1.00 12.36           C
ATOM    501  CD2 TRP L  63      13.143  27.652  13.786  1.00 11.90           C
ATOM    502  NE1 TRP L  63      15.228  26.812  13.749  1.00 10.62           N
ATOM    503  CE2 TRP L  63      13.937  26.526  14.110  1.00 15.97           C
ATOM    504  CE3 TRP L  63      11.777  27.613  14.060  1.00 12.47           C
ATOM    505  CZ2 TRP L  63      13.407  25.382  14.688  1.00 11.61           C
ATOM    506  CZ3 TRP L  63      11.250  26.472  14.636  1.00 12.79           C
ATOM    507  CH2 TRP L  63      12.062  25.373  14.945  1.00 11.18           C
ATOM    508  N   CYS L  64      13.194  31.934  10.035  1.00 14.91           N
ATOM    509  CA  CYS L  64      12.772  33.286   9.681  1.00 14.80           C
ATOM    510  C   CYS L  64      13.054  33.492   8.200  1.00 17.66           C
ATOM    511  O   CYS L  64      13.705  32.674   7.558  1.00 16.09           O
ATOM    512  CB  CYS L  64      13.523  34.335  10.543  1.00 13.37           C
ATOM    513  SG  CYS L  64      15.355  34.292  10.371  1.00 18.63           S
ATOM    514  N   ASN L  65      12.554  34.577   7.640  1.00 20.20           N
ATOM    515  CA  ASN L  65      12.784  34.804   6.232  1.00 21.26           C
ATOM    516  C   ASN L  65      13.691  35.982   6.013  1.00 20.55           C
ATOM    517  O   ASN L  65      13.423  37.083   6.513  1.00 22.04           O
ATOM    518  CB  ASN L  65      11.441  35.027   5.526  1.00 24.69           C
ATOM    519  CG  ASN L  65      11.603  35.268   4.040  1.00 27.75           C
ATOM    520  OD1 ASN L  65      12.174  34.444   3.325  1.00 28.86           O
ATOM    521  ND2 ASN L  65      11.111  36.406   3.569  1.00 32.39           N
ATOM    522  N   ASP L  66      14.788  35.761   5.291  1.00 22.78           N
ATOM    523  CA  ASP L  66      15.682  36.868   4.984  1.00 22.61           C
ATOM    524  C   ASP L  66      15.790  37.050   3.477  1.00 22.71           C
ATOM    525  O   ASP L  66      16.572  37.862   2.975  1.00 21.83           O
ATOM    526  CB  ASP L  66      17.067  36.704   5.635  1.00 22.10           C
ATOM    527  CG  ASP L  66      17.911  35.609   5.015  1.00 22.14           C
ATOM    528  OD1 ASP L  66      17.519  35.016   3.982  1.00 20.99           O
ATOM    529  OD2 ASP L  66      19.000  35.349   5.585  1.00 22.71           O
ATOM    530  N   GLY L  67      14.967  36.291   2.768  1.00 23.82           N
ATOM    531  CA  GLY L  67      14.914  36.386   1.326  1.00 28.39           C
ATOM    532  C   GLY L  67      16.159  35.959   0.580  1.00 33.37           C
ATOM    533  O   GLY L  67      16.148  35.958  -0.647  1.00 33.56           O
ATOM    534  N   ARG L  68      17.228  35.599   1.286  1.00 32.67           N
ATOM    535  CA  ARG L  68      18.455  35.162   0.619  1.00 30.99           C
ATOM    536  C   ARG L  68      18.590  33.668   0.696  1.00 32.84           C
ATOM    537  O   ARG L  68      19.493  33.090   0.102  1.00 35.08           O
ATOM    538  CB  ARG L  68      19.689  35.737   1.298  1.00 32.20           C
ATOM    539  CG  ARG L  68      19.660  37.203   1.439  1.00 34.21           C
ATOM    540  CD  ARG L  68      20.998  37.736   1.881  1.00 33.72           C
ATOM    541  NE  ARG L  68      21.418  37.220   3.169  1.00 33.73           N
ATOM    542  CZ  ARG L  68      22.297  37.844   3.944  1.00 34.57           C
ATOM    543  NH1 ARG L  68      22.820  38.990   3.548  1.00 35.23           N
ATOM    544  NH2 ARG L  68      22.666  37.328   5.102  1.00 33.82           N
ATOM    545  N   THR L  69      17.692  33.024   1.422  1.00 32.84           N
ATOM    546  CA  THR L  69      17.824  31.592   1.592  1.00 35.47           C
ATOM    547  C   THR L  69      16.813  30.824   0.727  1.00 38.03           C
ATOM    548  O   THR L  69      15.768  30.389   1.183  1.00 38.02           O
ATOM    549  CB  THR L  69      17.748  31.275   3.132  1.00 33.10           C
ATOM    550  OG1 THR L  69      18.535  32.255   3.861  1.00 19.17           O
ATOM    551  CG2 THR L  69      18.314  29.893   3.420  1.00 33.29           C
ATOM    552  N   PRO L  70      17.174  30.603  -0.543  1.00 45.66           N
ATOM    553  CA  PRO L  70      16.501  29.931  -1.674  1.00 47.42           C
ATOM    554  C   PRO L  70      15.197  29.153  -1.453  1.00 47.82           C
ATOM    555  O   PRO L  70      14.112  29.605  -1.834  1.00 48.06           O
ATOM    556  CB  PRO L  70      17.608  29.041  -2.275  1.00 48.59           C
ATOM    557  CG  PRO L  70      18.672  28.965  -1.178  1.00 51.75           C
ATOM    558  CD  PRO L  70      18.630  30.383  -0.650  1.00 47.83           C
ATOM    559  N   GLY L  71      15.306  27.958  -0.885  1.00 47.72           N
ATOM    560  CA  GLY L  71      14.113  27.166  -0.648  1.00 45.47           C
ATOM    561  C   GLY L  71      14.084  26.836   0.818  1.00 43.86           C
ATOM    562  O   GLY L  71      14.265  25.680   1.201  1.00 47.98           O
ATOM    563  N   SER L  72      13.852  27.856   1.639  1.00 38.47           N
ATOM    564  CA  SER L  72      13.844  27.686   3.089  1.00 33.58           C
ATOM    565  C   SER L  72      12.461  27.839   3.718  1.00 30.70           C
ATOM    566  O   SER L  72      11.505  28.266   3.072  1.00 31.95           O
ATOM    567  CB  SER L  72      14.782  28.709   3.715  1.00 26.18           C
ATOM    568  OG  SER L  72      14.288  30.009   3.446  1.00 23.65           O
ATOM    569  N   LYS L  73      12.366  27.481   4.988  1.00 26.04           N
ATOM    570  CA  LYS L  73      11.116  27.585   5.705  1.00 22.17           C
ATOM    571  C   LYS L  73      11.200  28.853   6.521  1.00 23.03           C
ATOM    572  O   LYS L  73      12.227  29.527   6.523  1.00 24.80           O
ATOM    573  CB  LYS L  73      10.940  26.369   6.609  1.00 24.11           C
ATOM    574  CG  LYS L  73      10.606  25.084   5.871  1.00 29.20           C
ATOM    575  CD  LYS L  73      10.797  23.911   6.810  1.00 35.72           C
ATOM    576  CE  LYS L  73      10.014  22.670   6.405  1.00 37.71           C
ATOM    577  NZ  LYS L  73      10.577  21.983   5.210  1.00 40.50           N
ATOM    578  N   ASN L  74      10.131  29.180   7.227  1.00 22.98           N
ATOM    579  CA  ASN L  74      10.089  30.397   8.049  1.00 21.49           C
ATOM    580  C   ASN L  74       9.120  30.024   9.142  1.00 17.77           C
ATOM    581  O   ASN L  74       8.044  30.608   9.275  1.00 19.31           O
ATOM    582  CB  ASN L  74       9.550  31.576   7.218  1.00 23.27           C
ATOM    583  CG  ASN L  74       9.351  32.842   8.039  1.00 27.93           C
ATOM    584  OD1 ASN L  74       9.801  32.935   9.187  1.00 24.11           O
ATOM    585  ND2 ASN L  74       8.675  33.837   7.444  1.00 26.70           N
ATOM    586  N   LEU L  75       9.528  29.026   9.922  1.00 17.79           N
ATOM    587  CA  LEU L  75       8.714  28.484  11.000  1.00 15.94           C
ATOM    588  C   LEU L  75       8.262  29.470  12.059  1.00 16.04           C
ATOM    589  O   LEU L  75       7.227  29.274  12.655  1.00 16.74           O
ATOM    590  CB  LEU L  75       9.424  27.265  11.620  1.00 16.61           C
ATOM    591  CG  LEU L  75       9.534  26.121  10.589  1.00 17.88           C
ATOM    592  CD1 LEU L  75      10.438  25.012  11.099  1.00 18.66           C
ATOM    593  CD2 LEU L  75       8.146  25.564  10.295  1.00 19.84           C
ATOM    594  N   CYS L  76       9.020  30.528  12.319  1.00 17.17           N
ATOM    595  CA  CYS L  76       8.546  31.514  13.296  1.00 16.55           C
ATOM    596  C   CYS L  76       7.704  32.591  12.611  1.00 18.77           C
ATOM    597  O   CYS L  76       7.192  33.501  13.253  1.00 20.38           O
ATOM    598  CB  CYS L  76       9.706  32.165  14.035  1.00 13.86           C
ATOM    599  SG  CYS L  76      10.428  31.047  15.279  1.00 15.28           S
ATOM    600  N   ASN L  77       7.564  32.491  11.302  1.00 18.84           N
ATOM    601  CA  ASN L  77       6.758  33.462  10.580  1.00 20.33           C
ATOM    602  C   ASN L  77       7.143  34.923  10.849  1.00 21.19           C
ATOM    603  O   ASN L  77       6.312  35.722  11.267  1.00 20.28           O
ATOM    604  CB  ASN L  77       5.277  33.233  10.918  1.00 18.16           C
ATOM    605  CG  ASN L  77       4.347  33.929   9.935  1.00 24.99           C
ATOM    606  OD1 ASN L  77       4.583  33.909   8.720  1.00 24.34           O
ATOM    607  ND2 ASN L  77       3.289  34.539  10.447  1.00 19.49           N
ATOM    608  N   ILE L  78       8.410  35.271  10.610  1.00 18.85           N
ATOM    609  CA  ILE L  78       8.918  36.634  10.800  1.00 18.90           C
ATOM    610  C   ILE L  78      10.105  36.887   9.883  1.00 17.82           C
ATOM    611  O   ILE L  78      10.731  35.955   9.390  1.00 19.97           O
ATOM    612  CB  ILE L  78       9.510  36.894  12.220  1.00 17.06           C
ATOM    613  CG1 ILE L  78      10.213  35.636  12.699  1.00 22.21           C
ATOM    614  CG2 ILE L  78       8.483  37.424  13.198  1.00 21.37           C
ATOM    615  CD1 ILE L  78      11.669  35.840  12.885  1.00 25.32           C
ATOM    616  N   PRO L  79      10.409  38.165   9.625  1.00 21.77           N
ATOM    617  CA  PRO L  79      11.550  38.527   8.782  1.00 22.71           C
ATOM    618  C   PRO L  79      12.707  38.414   9.766  1.00 23.09           C
ATOM    619  O   PRO L  79      12.545  38.756  10.940  1.00 22.63           O
ATOM    620  CB  PRO L  79      11.252  39.987   8.386  1.00 23.65           C
ATOM    621  CG  PRO L  79      10.469  40.505   9.541  1.00 25.59           C
ATOM    622  CD  PRO L  79       9.554  39.340   9.885  1.00 24.94           C
ATOM    623  N   CYS L  80      13.849  37.907   9.304  1.00 22.39           N
ATOM    624  CA  CYS L  80      15.030  37.739  10.140  1.00 19.49           C
ATOM    625  C   CYS L  80      15.503  39.067  10.737  1.00 21.96           C
ATOM    626  O   CYS L  80      16.039  39.124  11.855  1.00 18.41           O
ATOM    627  CB  CYS L  80      16.134  37.078   9.315  1.00 18.44           C
ATOM    628  SG  CYS L  80      15.722  35.396   8.696  1.00 20.13           S
ATOM    629  N   SER L  81      15.289  40.152  10.001  1.00 19.20           N
ATOM    630  CA  SER L  81      15.652  41.477  10.492  1.00 17.45           C
ATOM    631  C   SER L  81      14.944  41.735  11.855  1.00 20.46           C
ATOM    632  O   SER L  81      15.433  42.503  12.677  1.00 19.50           O
ATOM    633  CB  SER L  81      15.199  42.530   9.475  1.00 24.67           C
ATOM    634  OG  SER L  81      13.791  42.467   9.325  1.00 21.63           O
ATOM    635  N   ALA L  82      13.794  41.101  12.085  1.00 16.73           N
ATOM    636  CA  ALA L  82      13.075  41.276  13.343  1.00 19.85           C
ATOM    637  C   ALA L  82      13.916  40.737  14.510  1.00 20.88           C
ATOM    638  O   ALA L  82      13.811  41.201  15.655  1.00 18.90           O
ATOM    639  CB  ALA L  82      11.742  40.551  13.281  1.00 18.54           C
ATOM    640  N   LEU L  83      14.773  39.769  14.197  1.00 15.98           N
ATOM    641  CA  LEU L  83      15.623  39.156  15.200  1.00 17.05           C
ATOM    642  C   LEU L  83      16.874  39.973  15.511  1.00 15.81           C
ATOM    643  O   LEU L  83      17.729  39.525  16.267  1.00 18.84           O
ATOM    644  CB  LEU L  83      16.020  37.754  14.723  1.00 10.68           C
ATOM    645  CG  LEU L  83      14.824  36.848  14.401  1.00 13.29           C
ATOM    646  CD1 LEU L  83      15.375  35.534  13.877  1.00 11.84           C
ATOM    647  CD2 LEU L  83      13.927  36.605  15.632  1.00 12.30           C
ATOM    648  N   LEU L  84      16.988  41.175  14.949  1.00 16.97           N
ATOM    649  CA  LEU L  84      18.178  41.990  15.190  1.00 14.89           C
ATOM    650  C   LEU L  84      17.874  43.254  15.997  1.00 22.63           C
ATOM    651  O   LEU L  84      18.749  44.080  16.242  1.00 23.30           O
ATOM    652  CB  LEU L  84      18.829  42.385  13.852  1.00 18.40           C
ATOM    653  CG  LEU L  84      19.324  41.228  12.968  1.00 16.84           C
ATOM    654  CD1 LEU L  84      19.765  41.759  11.608  1.00 17.77           C
ATOM    655  CD2 LEU L  84      20.484  40.502  13.666  1.00 23.63           C
ATOM    656  N   SER L  85      16.631  43.393  16.425  1.00 20.01           N
ATOM    657  CA  SER L  85      16.214  44.553  17.188  1.00 19.29           C
ATOM    658  C   SER L  85      16.797  44.658  18.592  1.00 20.25           C
ATOM    659  O   SER L  85      17.208  43.670  19.189  1.00 19.59           O
ATOM    660  CB  SER L  85      14.681  44.552  17.295  1.00 21.78           C
ATOM    661  OG  SER L  85      14.227  45.613  18.108  1.00 26.73           O
ATOM    662  N   SER L  86      16.800  45.880  19.124  1.00 22.72           N
ATOM    663  CA  SER L  86      17.261  46.131  20.481  1.00 21.47           C
ATOM    664  C   SER L  86      16.301  45.419  21.409  1.00 22.91           C
ATOM    665  O   SER L  86      16.688  44.947  22.484  1.00 25.43           O
ATOM    666  CB  SER L  86      17.204  47.617  20.784  1.00 24.97           C
ATOM    667  OG  SER L  86      18.090  48.328  19.957  1.00 34.54           O
ATOM    668  N   ASP L  87      15.040  45.363  20.979  1.00 21.90           N
ATOM    669  CA  ASP L  87      13.939  44.720  21.709  1.00 21.94           C
ATOM    670  C   ASP L  87      14.007  43.211  21.414  1.00 19.30           C
ATOM    671  O   ASP L  87      13.706  42.774  20.307  1.00 17.80           O
ATOM    672  CB  ASP L  87      12.598  45.289  21.209  1.00 21.43           C
ATOM    673  CG  ASP L  87      11.395  44.827  22.044  1.00 27.55           C
ATOM    674  OD1 ASP L  87      11.346  43.662  22.497  1.00 22.94           O
ATOM    675  OD2 ASP L  87      10.464  45.640  22.233  1.00 29.99           O
ATOM    676  N   ILE L  88      14.372  42.409  22.408  1.00 17.07           N
ATOM    677  CA  ILE L  88      14.503  40.980  22.164  1.00 14.59           C
ATOM    678  C   ILE L  88      13.197  40.224  22.054  1.00 14.64           C
ATOM    679  O   ILE L  88      13.232  39.017  21.925  1.00 14.95           O
ATOM    680  CB  ILE L  88      15.349  40.298  23.273  1.00 14.50           C
ATOM    681  CG1 ILE L  88      14.636  40.386  24.618  1.00 11.96           C
ATOM    682  CG2 ILE L  88      16.732  40.927  23.306  1.00 15.41           C
ATOM    683  CD1 ILE L  88      15.336  39.604  25.740  1.00 15.73           C
ATOM    684  N   THR L  89      12.049  40.917  22.084  1.00 14.02           N
ATOM    685  CA  THR L  89      10.769  40.211  22.051  1.00 15.27           C
ATOM    686  C   THR L  89      10.596  39.204  20.922  1.00 12.77           C
ATOM    687  O   THR L  89      10.211  38.064  21.172  1.00 15.04           O
ATOM    688  CB  THR L  89       9.562  41.192  22.072  1.00 16.02           C
ATOM    689  OG1 THR L  89       9.651  42.006  23.246  1.00 16.37           O
ATOM    690  CG2 THR L  89       8.234  40.406  22.150  1.00 18.54           C
ATOM    691  N   ALA L  90      10.875  39.617  19.689  1.00 12.17           N
ATOM    692  CA  ALA L  90      10.764  38.702  18.559  1.00 13.75           C
ATOM    693  C   ALA L  90      11.666  37.477  18.732  1.00 12.50           C
ATOM    694  O   ALA L  90      11.273  36.355  18.407  1.00 11.23           O
ATOM    695  CB  ALA L  90      11.139  39.410  17.248  1.00  9.51           C
ATOM    696  N   SER L  91      12.881  37.702  19.211  1.00 12.57           N
ATOM    697  CA  SER L  91      13.811  36.584  19.375  1.00 12.89           C
ATOM    698  C   SER L  91      13.290  35.640  20.434  1.00 12.51           C
ATOM    699  O   SER L  91      13.345  34.447  20.252  1.00 13.95           O
ATOM    700  CB  SER L  91      15.215  37.074  19.745  1.00 12.89           C
ATOM    701  OG  SER L  91      15.922  37.584  18.606  1.00 16.14           O
ATOM    702  N   VAL L  92      12.751  36.183  21.526  1.00 11.11           N
ATOM    703  CA  VAL L  92      12.235  35.359  22.600  1.00 12.82           C
ATOM    704  C   VAL L  92      11.023  34.553  22.153  1.00 14.80           C
ATOM    705  O   VAL L  92      10.916  33.370  22.457  1.00 11.48           O
ATOM    706  CB  VAL L  92      11.877  36.219  23.854  1.00 12.91           C
ATOM    707  CG1 VAL L  92      11.141  35.365  24.915  1.00 14.26           C
ATOM    708  CG2 VAL L  92      13.150  36.775  24.471  1.00 13.29           C
ATOM    709  N   ASN L  93      10.111  35.189  21.428  1.00 16.44           N
ATOM    710  CA  ASN L  93       8.922  34.490  20.967  1.00 15.13           C
ATOM    711  C   ASN L  93       9.323  33.377  20.014  1.00 17.20           C
ATOM    712  O   ASN L  93       8.791  32.264  20.091  1.00 12.91           O
ATOM    713  CB  ASN L  93       7.965  35.455  20.268  1.00 18.65           C
ATOM    714  CG  ASN L  93       7.332  36.424  21.227  1.00 20.51           C
ATOM    715  OD1 ASN L  93       7.297  36.176  22.430  1.00 19.90           O
ATOM    716  ND2 ASN L  93       6.820  37.533  20.704  1.00 25.09           N
ATOM    717  N   CYS L  94      10.269  33.660  19.118  1.00 11.64           N
ATOM    718  CA  CYS L  94      10.687  32.608  18.198  1.00 12.50           C
ATOM    719  C   CYS L  94      11.400  31.482  18.989  1.00 10.38           C
ATOM    720  O   CYS L  94      11.142  30.292  18.757  1.00 10.03           O
ATOM    721  CB  CYS L  94      11.605  33.197  17.130  1.00 13.15           C
ATOM    722  SG  CYS L  94      12.119  32.026  15.838  1.00 17.05           S
ATOM    723  N   ALA L  95      12.285  31.854  19.924  1.00 10.96           N
ATOM    724  CA  ALA L  95      13.001  30.858  20.737  1.00 11.34           C
ATOM    725  C   ALA L  95      12.012  29.929  21.482  1.00 13.86           C
ATOM    726  O   ALA L  95      12.269  28.732  21.657  1.00 11.88           O
ATOM    727  CB  ALA L  95      13.958  31.567  21.744  1.00  8.46           C
ATOM    728  N   LYS L  96      10.875  30.477  21.918  1.00 12.84           N
ATOM    729  CA  LYS L  96       9.873  29.656  22.592  1.00 14.68           C
ATOM    730  C   LYS L  96       9.379  28.577  21.646  1.00 16.30           C
ATOM    731  O   LYS L  96       9.257  27.410  22.026  1.00 13.86           O
ATOM    732  CB  LYS L  96       8.695  30.499  23.078  1.00  9.79           C
ATOM    733  CG  LYS L  96       8.996  31.218  24.391  1.00 15.19           C
ATOM    734  CD  LYS L  96       7.859  32.154  24.833  1.00 18.42           C
ATOM    735  CE  LYS L  96       8.245  32.891  26.149  1.00 19.11           C
ATOM    736  NZ  LYS L  96       7.147  33.786  26.691  1.00 22.13           N
ATOM    737  N   LYS L  97       9.119  28.974  20.410  1.00 15.31           N
ATOM    738  CA  LYS L  97       8.648  28.041  19.393  1.00 17.42           C
ATOM    739  C   LYS L  97       9.716  26.992  19.117  1.00 15.92           C
ATOM    740  O   LYS L  97       9.404  25.807  19.024  1.00 15.57           O
ATOM    741  CB  LYS L  97       8.298  28.799  18.102  1.00 17.65           C
ATOM    742  CG  LYS L  97       7.259  29.915  18.335  1.00 22.35           C
ATOM    743  CD  LYS L  97       6.995  30.741  17.072  1.00 25.62           C
ATOM    744  CE  LYS L  97       5.859  31.762  17.273  1.00 24.68           C
ATOM    745  NZ  LYS L  97       5.761  32.687  16.106  1.00 23.56           N
ATOM    746  N   ILE L  98      10.970  27.434  18.991  1.00 14.43           N
ATOM    747  CA  ILE L  98      12.065  26.508  18.735  1.00 13.33           C
ATOM    748  C   ILE L  98      12.203  25.499  19.873  1.00 15.17           C
ATOM    749  O   ILE L  98      12.378  24.300  19.626  1.00 15.90           O
ATOM    750  CB  ILE L  98      13.395  27.253  18.543  1.00 14.23           C
ATOM    751  CG1 ILE L  98      13.380  28.012  17.198  1.00 14.59           C
ATOM    752  CG2 ILE L  98      14.571  26.258  18.567  1.00 15.39           C
ATOM    753  CD1 ILE L  98      14.411  29.107  17.112  1.00  9.84           C
ATOM    754  N   ALA L  99      12.103  25.962  21.115  1.00 10.95           N
ATOM    755  CA  ALA L  99      12.278  25.043  22.234  1.00 12.18           C
ATOM    756  C   ALA L  99      11.090  24.134  22.443  1.00 14.99           C
ATOM    757  O   ALA L  99      11.133  23.231  23.278  1.00 14.01           O
ATOM    758  CB  ALA L  99      12.566  25.801  23.494  1.00 13.93           C
ATOM    759  N   SER L 100      10.016  24.392  21.699  1.00 14.64           N
ATOM    760  CA  SER L 100       8.812  23.568  21.780  1.00 15.90           C
ATOM    761  C   SER L 100       8.854  22.560  20.651  1.00 18.82           C
ATOM    762  O   SER L 100       7.906  21.813  20.444  1.00 21.18           O
ATOM    763  CB  SER L 100       7.561  24.418  21.593  1.00 14.91           C
ATOM    764  OG  SER L 100       7.449  25.374  22.622  1.00 18.92           O
ATOM    765  N   GLY L 101       9.975  22.541  19.941  1.00 19.47           N
ATOM    766  CA  GLY L 101      10.139  21.672  18.783  1.00 25.17           C
ATOM    767  C   GLY L 101      10.194  20.190  19.034  1.00 24.46           C
ATOM    768  O   GLY L 101       9.962  19.405  18.112  1.00 24.26           O
ATOM    769  N   GLY L 102      10.518  19.792  20.260  1.00 24.37           N
ATOM    770  CA  GLY L 102      10.567  18.375  20.553  1.00 22.39           C
ATOM    771  C   GLY L 102      11.863  17.967  21.211  1.00 25.92           C
ATOM    772  O   GLY L 102      11.973  16.875  21.783  1.00 26.26           O
ATOM    773  N   ASN L 103      12.848  18.851  21.159  1.00 21.61           N
ATOM    774  CA  ASN L 103      14.137  18.543  21.757  1.00 18.61           C
ATOM    775  C   ASN L 103      14.567  19.606  22.769  1.00 16.44           C
ATOM    776  O   ASN L 103      15.716  19.632  23.208  1.00 11.32           O
ATOM    777  CB  ASN L 103      15.155  18.400  20.636  1.00 21.11           C
ATOM    778  CG  ASN L 103      14.825  17.235  19.712  1.00 29.35           C
ATOM    779  OD1 ASN L 103      15.090  16.083  20.113  1.00 34.72           O
ATOM    780  ND2 ASN L 103      14.275  17.456  18.603  1.00 33.69           N
ATOM    781  N   GLY L 104      13.633  20.478  23.139  1.00 15.61           N
ATOM    782  CA  GLY L 104      13.940  21.513  24.108  1.00 14.09           C
ATOM    783  C   GLY L 104      15.086  22.401  23.646  1.00 10.64           C
ATOM    784  O   GLY L 104      15.184  22.723  22.466  1.00 10.32           O
ATOM    785  N   MET L 105      15.962  22.773  24.577  1.00  8.64           N
ATOM    786  CA  MET L 105      17.084  23.652  24.245  1.00  6.60           C
ATOM    787  C   MET L 105      18.225  22.977  23.543  1.00  8.79           C
ATOM    788  O   MET L 105      19.198  23.635  23.192  1.00 11.45           O
ATOM    789  CB  MET L 105      17.593  24.377  25.494  1.00  4.31           C
ATOM    790  CG  MET L 105      16.545  25.366  26.027  1.00  8.68           C
ATOM    791  SD  MET L 105      17.145  26.552  27.258  1.00 11.22           S
ATOM    792  CE  MET L 105      18.272  27.570  26.242  1.00  9.38           C
ATOM    793  N   ASN L 106      18.114  21.675  23.307  1.00 11.44           N
ATOM    794  CA  ASN L 106      19.153  20.952  22.570  1.00 10.26           C
ATOM    795  C   ASN L 106      19.281  21.530  21.146  1.00 13.05           C
ATOM    796  O   ASN L 106      20.301  21.361  20.471  1.00 13.58           O
ATOM    797  CB  ASN L 106      18.805  19.468  22.527  1.00 14.47           C
ATOM    798  CG  ASN L 106      19.041  18.793  23.863  1.00 19.33           C
ATOM    799  OD1 ASN L 106      20.187  18.696  24.317  1.00 14.66           O
ATOM    800  ND2 ASN L 106      17.965  18.332  24.507  1.00 19.54           N
ATOM    801  N   ALA L 107      18.254  22.246  20.702  1.00  8.80           N
ATOM    802  CA  ALA L 107      18.263  22.855  19.390  1.00  8.72           C
ATOM    803  C   ALA L 107      19.401  23.877  19.303  1.00 11.40           C
ATOM    804  O   ALA L 107      19.828  24.224  18.201  1.00  8.14           O
ATOM    805  CB  ALA L 107      16.903  23.544  19.102  1.00 12.50           C
ATOM    806  N   TRP L 108      19.867  24.375  20.450  1.00  8.19           N
ATOM    807  CA  TRP L 108      20.974  25.338  20.464  1.00 13.06           C
ATOM    808  C   TRP L 108      22.274  24.587  20.771  1.00 14.88           C
ATOM    809  O   TRP L 108      22.501  24.138  21.897  1.00 11.68           O
ATOM    810  CB  TRP L 108      20.764  26.427  21.523  1.00 12.80           C
ATOM    811  CG  TRP L 108      19.862  27.532  21.094  1.00 11.79           C
ATOM    812  CD1 TRP L 108      20.200  28.635  20.369  1.00 10.12           C
ATOM    813  CD2 TRP L 108      18.452  27.614  21.332  1.00 13.00           C
ATOM    814  NE1 TRP L 108      19.078  29.402  20.132  1.00 14.44           N
ATOM    815  CE2 TRP L 108      17.991  28.795  20.714  1.00 11.47           C
ATOM    816  CE3 TRP L 108      17.533  26.796  22.005  1.00 12.55           C
ATOM    817  CZ2 TRP L 108      16.643  29.185  20.750  1.00  9.88           C
ATOM    818  CZ3 TRP L 108      16.190  27.183  22.040  1.00 10.54           C
ATOM    819  CH2 TRP L 108      15.763  28.369  21.413  1.00 11.15           C
ATOM    820  N   VAL L 109      23.111  24.449  19.748  1.00 16.95           N
ATOM    821  CA  VAL L 109      24.393  23.753  19.869  1.00 20.63           C
ATOM    822  C   VAL L 109      25.198  24.334  21.035  1.00 13.02           C
ATOM    823  O   VAL L 109      25.702  23.612  21.887  1.00 16.82           O
ATOM    824  CB  VAL L 109      25.249  23.950  18.593  1.00 25.36           C
ATOM    825  CG1 VAL L 109      26.511  23.117  18.706  1.00 26.25           C
ATOM    826  CG2 VAL L 109      24.436  23.637  17.330  1.00 32.08           C
ATOM    827  N   ALA L 110      25.295  25.658  21.068  1.00 11.47           N
ATOM    828  CA  ALA L 110      26.065  26.322  22.125  1.00 11.98           C
ATOM    829  C   ALA L 110      25.522  26.047  23.541  1.00 13.64           C
ATOM    830  O   ALA L 110      26.292  25.953  24.504  1.00 13.01           O
ATOM    831  CB  ALA L 110      26.130  27.826  21.843  1.00 15.93           C
ATOM    832  N   TRP L 111      24.203  25.921  23.673  1.00 12.49           N
ATOM    833  CA  TRP L 111      23.610  25.627  24.983  1.00 13.72           C
ATOM    834  C   TRP L 111      24.008  24.204  25.351  1.00 14.37           C
ATOM    835  O   TRP L 111      24.482  23.925  26.456  1.00 12.12           O
ATOM    836  CB  TRP L 111      22.083  25.708  24.924  1.00 10.93           C
ATOM    837  CG  TRP L 111      21.462  25.254  26.203  1.00 12.11           C
ATOM    838  CD1 TRP L 111      21.322  25.985  27.357  1.00 11.23           C
ATOM    839  CD2 TRP L 111      20.930  23.955  26.486  1.00 13.12           C
ATOM    840  NE1 TRP L 111      20.737  25.221  28.330  1.00  9.64           N
ATOM    841  CE2 TRP L 111      20.489  23.970  27.826  1.00 11.47           C
ATOM    842  CE3 TRP L 111      20.778  22.781  25.732  1.00  9.50           C
ATOM    843  CZ2 TRP L 111      19.909  22.853  28.440  1.00 13.17           C
ATOM    844  CZ3 TRP L 111      20.196  21.678  26.332  1.00  9.66           C
ATOM    845  CH2 TRP L 111      19.767  21.724  27.680  1.00 10.87           C
ATOM    846  N   ARG L 112      23.830  23.306  24.393  1.00 17.54           N
ATOM    847  CA  ARG L 112      24.147  21.911  24.641  1.00 20.67           C
ATOM    848  C   ARG L 112      25.604  21.793  25.071  1.00 20.16           C
ATOM    849  O   ARG L 112      25.921  21.112  26.051  1.00 23.34           O
ATOM    850  CB  ARG L 112      23.865  21.084  23.388  1.00 22.72           C
ATOM    851  CG  ARG L 112      23.939  19.553  23.606  1.00 33.43           C
ATOM    852  CD  ARG L 112      25.240  18.965  23.037  1.00 44.22           C
ATOM    853  NE  ARG L 112      25.556  19.523  21.716  1.00 53.62           N
ATOM    854  CZ  ARG L 112      26.573  19.142  20.946  1.00 58.34           C
ATOM    855  NH1 ARG L 112      27.398  18.176  21.349  1.00 61.90           N
ATOM    856  NH2 ARG L 112      26.781  19.750  19.779  1.00 56.62           N
ATOM    857  N   ASN L 113      26.477  22.500  24.366  1.00 20.83           N
ATOM    858  CA  ASN L 113      27.896  22.462  24.670  1.00 22.68           C
ATOM    859  C   ASN L 113      28.341  23.202  25.923  1.00 23.55           C
ATOM    860  O   ASN L 113      29.113  22.673  26.738  1.00 23.83           O
ATOM    861  CB  ASN L 113      28.668  23.053  23.513  1.00 25.34           C
ATOM    862  CG  ASN L 113      29.097  22.029  22.529  1.00 29.69           C
ATOM    863  OD1 ASN L 113      28.778  20.843  22.657  1.00 32.15           O
ATOM    864  ND2 ASN L 113      29.830  22.472  21.526  1.00 33.39           N
ATOM    865  N   ARG L 114      27.857  24.426  26.093  1.00 15.42           N
ATOM    866  CA  ARG L 114      28.353  25.227  27.213  1.00 15.90           C
ATOM    867  C   ARG L 114      27.487  25.412  28.414  1.00 13.65           C
ATOM    868  O   ARG L 114      27.973  25.924  29.436  1.00 17.10           O
ATOM    869  CB  ARG L 114      28.695  26.643  26.718  1.00 14.90           C
ATOM    870  CG  ARG L 114      29.415  26.724  25.409  1.00 17.92           C
ATOM    871  CD  ARG L 114      30.879  26.317  25.536  1.00 24.76           C
ATOM    872  NE  ARG L 114      31.592  26.615  24.297  1.00 21.49           N
ATOM    873  CZ  ARG L 114      32.661  25.964  23.844  1.00 21.25           C
ATOM    874  NH1 ARG L 114      33.190  24.948  24.516  1.00 23.00           N
ATOM    875  NH2 ARG L 114      33.187  26.321  22.686  1.00 21.91           N
ATOM    876  N   CYS L 115      26.216  25.025  28.321  1.00 12.20           N
ATOM    877  CA  CYS L 115      25.299  25.300  29.408  1.00  7.91           C
ATOM    878  C   CYS L 115      24.640  24.075  30.019  1.00 14.72           C
ATOM    879  O   CYS L 115      24.518  23.976  31.231  1.00 14.21           O
ATOM    880  CB  CYS L 115      24.198  26.268  28.889  1.00 13.27           C
ATOM    881  SG  CYS L 115      24.849  27.748  28.019  1.00 14.08           S
ATOM    882  N   LYS L 116      24.216  23.159  29.154  1.00 14.91           N
ATOM    883  CA  LYS L 116      23.545  21.937  29.568  1.00 19.33           C
ATOM    884  C   LYS L 116      24.348  21.202  30.630  1.00 19.29           C
ATOM    885  O   LYS L 116      25.519  20.897  30.423  1.00 19.97           O
ATOM    886  CB  LYS L 116      23.348  21.023  28.349  1.00 20.86           C
ATOM    887  CG  LYS L 116      22.492  19.784  28.617  1.00 24.51           C
ATOM    888  CD  LYS L 116      22.406  18.949  27.342  1.00 22.86           C
ATOM    889  CE  LYS L 116      21.353  17.847  27.404  1.00 24.24           C
ATOM    890  NZ  LYS L 116      21.435  17.062  26.112  1.00 24.46           N
ATOM    891  N   GLY L 117      23.718  20.948  31.769  1.00 17.50           N
ATOM    892  CA  GLY L 117      24.375  20.210  32.834  1.00 24.86           C
ATOM    893  C   GLY L 117      25.264  20.999  33.777  1.00 25.93           C
ATOM    894  O   GLY L 117      25.820  20.436  34.724  1.00 27.09           O
ATOM    895  N   THR L 118      25.389  22.299  33.542  1.00 20.47           N
ATOM    896  CA  THR L 118      26.233  23.134  34.395  1.00 19.47           C
ATOM    897  C   THR L 118      25.358  23.806  35.425  1.00 21.50           C
ATOM    898  O   THR L 118      24.132  23.606  35.427  1.00 20.49           O
ATOM    899  CB  THR L 118      26.935  24.232  33.559  1.00 18.78           C
ATOM    900  OG1 THR L 118      25.950  25.133  33.031  1.00 16.81           O
ATOM    901  CG2 THR L 118      27.716  23.612  32.418  1.00 18.18           C
ATOM    902  N   ASP L 119      25.965  24.622  36.287  1.00 16.50           N
ATOM    903  CA  ASP L 119      25.194  25.326  37.291  1.00 18.41           C
ATOM    904  C   ASP L 119      24.684  26.592  36.586  1.00 18.66           C
ATOM    905  O   ASP L 119      25.256  27.673  36.732  1.00 18.92           O
ATOM    906  CB  ASP L 119      26.084  25.668  38.484  1.00 22.95           C
ATOM    907  CG  ASP L 119      25.407  26.609  39.470  1.00 28.19           C
ATOM    908  OD1 ASP L 119      24.158  26.608  39.553  1.00 30.21           O
ATOM    909  OD2 ASP L 119      26.131  27.340  40.174  1.00 31.65           O
ATOM    910  N   VAL L 120      23.603  26.440  35.816  1.00 16.43           N
ATOM    911  CA  VAL L 120      23.058  27.553  35.054  1.00 13.34           C
ATOM    912  C   VAL L 120      22.585  28.706  35.915  1.00 13.34           C
ATOM    913  O   VAL L 120      22.504  29.834  35.449  1.00 11.35           O
ATOM    914  CB  VAL L 120      21.911  27.107  34.109  1.00 15.79           C
ATOM    915  CG1 VAL L 120      22.470  26.182  33.037  1.00 16.55           C
ATOM    916  CG2 VAL L 120      20.781  26.424  34.895  1.00 14.62           C
ATOM    917  N   HIS L 121      22.268  28.434  37.176  1.00 15.95           N
ATOM    918  CA  HIS L 121      21.814  29.507  38.042  1.00 17.59           C
ATOM    919  C   HIS L 121      22.891  30.593  38.211  1.00 15.28           C
ATOM    920  O   HIS L 121      22.572  31.747  38.524  1.00 14.39           O
ATOM    921  CB  HIS L 121      21.431  28.980  39.415  1.00 18.26           C
ATOM    922  CG  HIS L 121      21.066  30.068  40.379  1.00 20.18           C
ATOM    923  ND1 HIS L 121      19.813  30.643  40.413  1.00 21.01           N
ATOM    924  CD2 HIS L 121      21.805  30.723  41.310  1.00 19.99           C
ATOM    925  CE1 HIS L 121      19.795  31.605  41.321  1.00 23.03           C
ATOM    926  NE2 HIS L 121      20.991  31.671  41.879  1.00 22.43           N
ATOM    927  N   ALA L 122      24.153  30.216  38.029  1.00 13.02           N
ATOM    928  CA  ALA L 122      25.240  31.183  38.170  1.00 14.25           C
ATOM    929  C   ALA L 122      25.018  32.342  37.210  1.00 16.14           C
ATOM    930  O   ALA L 122      25.392  33.467  37.494  1.00 14.09           O
ATOM    931  CB  ALA L 122      26.568  30.526  37.872  1.00 13.13           C
ATOM    932  N   TRP L 123      24.407  32.068  36.061  1.00 16.11           N
ATOM    933  CA  TRP L 123      24.177  33.140  35.095  1.00 16.89           C
ATOM    934  C   TRP L 123      23.202  34.226  35.542  1.00 17.84           C
ATOM    935  O   TRP L 123      23.104  35.274  34.904  1.00 16.33           O
ATOM    936  CB  TRP L 123      23.772  32.545  33.747  1.00 13.72           C
ATOM    937  CG  TRP L 123      24.929  31.860  33.160  1.00 12.21           C
ATOM    938  CD1 TRP L 123      25.268  30.551  33.306  1.00 11.18           C
ATOM    939  CD2 TRP L 123      25.976  32.468  32.396  1.00  9.56           C
ATOM    940  NE1 TRP L 123      26.460  30.306  32.683  1.00 11.19           N
ATOM    941  CE2 TRP L 123      26.918  31.465  32.117  1.00 10.12           C
ATOM    942  CE3 TRP L 123      26.208  33.775  31.924  1.00 10.74           C
ATOM    943  CZ2 TRP L 123      28.089  31.713  31.379  1.00  9.99           C
ATOM    944  CZ3 TRP L 123      27.373  34.030  31.196  1.00 11.70           C
ATOM    945  CH2 TRP L 123      28.298  32.995  30.931  1.00  8.66           C
ATOM    946  N   ILE L 124      22.474  33.998  36.631  1.00 14.67           N
ATOM    947  CA  ILE L 124      21.584  35.059  37.096  1.00 13.90           C
ATOM    948  C   ILE L 124      22.003  35.508  38.500  1.00 18.45           C
ATOM    949  O   ILE L 124      21.424  36.416  39.072  1.00 20.12           O
ATOM    950  CB  ILE L 124      20.107  34.635  37.104  1.00 17.64           C
ATOM    951  CG1 ILE L 124      19.882  33.540  38.125  1.00 20.30           C
ATOM    952  CG2 ILE L 124      19.680  34.161  35.722  1.00 15.99           C
ATOM    953  CD1 ILE L 124      18.416  33.191  38.253  1.00 28.91           C
ATOM    954  N   ARG L 125      23.028  34.876  39.045  1.00 19.47           N
ATOM    955  CA  ARG L 125      23.504  35.267  40.363  1.00 26.38           C
ATOM    956  C   ARG L 125      23.978  36.732  40.363  1.00 25.95           C
ATOM    957  O   ARG L 125      24.661  37.191  39.431  1.00 23.36           O
ATOM    958  CB  ARG L 125      24.625  34.328  40.795  1.00 25.76           C
ATOM    959  CG  ARG L 125      25.241  34.658  42.125  1.00 35.64           C
ATOM    960  CD  ARG L 125      25.647  33.379  42.840  1.00 41.21           C
ATOM    961  NE  ARG L 125      26.516  32.515  42.039  1.00 44.44           N
ATOM    962  CZ  ARG L 125      26.307  31.209  41.860  1.00 45.06           C
ATOM    963  NH1 ARG L 125      25.252  30.617  42.414  1.00 44.66           N
ATOM    964  NH2 ARG L 125      27.165  30.491  41.148  1.00 44.08           N
ATOM    965  N   GLY L 126      23.566  37.468  41.398  1.00 25.81           N
ATOM    966  CA  GLY L 126      23.937  38.864  41.533  1.00 26.06           C
ATOM    967  C   GLY L 126      23.019  39.823  40.787  1.00 28.40           C
ATOM    968  O   GLY L 126      23.278  41.030  40.777  1.00 31.77           O
ATOM    969  N   CYS L 127      21.962  39.308  40.156  1.00 27.04           N
ATOM    970  CA  CYS L 127      21.023  40.152  39.409  1.00 28.65           C
ATOM    971  C   CYS L 127      19.749  40.386  40.239  1.00 34.89           C
ATOM    972  O   CYS L 127      19.366  39.529  41.044  1.00 35.15           O
ATOM    973  CB  CYS L 127      20.612  39.475  38.090  1.00 23.60           C
ATOM    974  SG  CYS L 127      21.950  38.970  36.949  1.00 20.95           S
ATOM    975  N   ARG L 128      19.095  41.533  40.052  1.00 37.59           N
ATOM    976  CA  ARG L 128      17.844  41.793  40.768  1.00 42.39           C
ATOM    977  C   ARG L 128      16.713  41.552  39.785  1.00 43.11           C
ATOM    978  O   ARG L 128      16.610  42.210  38.747  1.00 44.26           O
ATOM    979  CB  ARG L 128      17.782  43.221  41.349  1.00 46.32           C
ATOM    980  CG  ARG L 128      18.204  44.369  40.439  1.00 54.33           C
ATOM    981  CD  ARG L 128      18.172  45.700  41.219  1.00 60.68           C
ATOM    982  NE  ARG L 128      18.952  46.770  40.586  1.00 66.03           N
ATOM    983  CZ  ARG L 128      19.290  47.918  41.182  1.00 68.56           C
ATOM    984  NH1 ARG L 128      18.919  48.166  42.435  1.00 67.21           N
ATOM    985  NH2 ARG L 128      20.023  48.816  40.532  1.00 67.47           N
ATOM    986  N   LEU L 129      15.873  40.576  40.108  1.00 43.90           N
ATOM    987  CA  LEU L 129      14.770  40.208  39.231  1.00 45.20           C
ATOM    988  C   LEU L 129      13.452  40.047  40.004  1.00 47.81           C
ATOM    989  O   LEU L 129      12.625  39.222  39.557  1.00 49.35           O
ATOM    990  CB  LEU L 129      15.128  38.890  38.534  1.00 43.08           C
ATOM    991  CG  LEU L 129      16.517  38.834  37.892  1.00 37.67           C
ATOM    992  CD1 LEU L 129      16.972  37.404  37.749  1.00 33.11           C
ATOM    993  CD2 LEU L 129      16.467  39.518  36.554  1.00 38.04           C
ATOM    994  OXT LEU L 129      13.251  40.745  41.032  1.00 48.60           O
