# Supplementary material for: A non-redundant data set of nanobody-antigen crystal structures
Source: Data Brief. 2019 Mar 6;24:103754. doi: 10.1016/j.dib.2019.103754 (PMC6441729; doi:10.1016/j.dib.2019.103754)
Supplement: Multimedia component 5 [file mmc5.zip › Data_set/Ag_1/1mvf_1.pdb]

ATOM      1  N   SER D   4     -11.690 -12.662  30.886  1.00 52.48           N
ATOM      2  CA  SER D   4     -11.295 -11.255  30.588  1.00 51.33           C
ATOM      3  C   SER D   4     -11.581 -10.937  29.123  1.00 50.10           C
ATOM      4  O   SER D   4     -11.560 -11.828  28.273  1.00 46.64           O
ATOM      5  CB  SER D   4      -9.804 -11.058  30.870  1.00 54.46           C
ATOM      6  OG  SER D   4      -9.475 -11.455  32.190  1.00 55.23           O
ATOM      7  N   SER D   5     -11.844  -9.669  28.829  1.00 47.32           N
ATOM      8  CA  SER D   5     -12.131  -9.266  27.459  1.00 47.61           C
ATOM      9  C   SER D   5     -12.060  -7.757  27.260  1.00 46.35           C
ATOM     10  O   SER D   5     -12.225  -6.982  28.202  1.00 44.22           O
ATOM     11  CB  SER D   5     -13.520  -9.761  27.052  1.00 49.40           C
ATOM     12  OG  SER D   5     -14.519  -9.209  27.891  1.00 51.42           O
ATOM     13  N   VAL D   6     -11.798  -7.342  26.026  1.00 45.58           N
ATOM     14  CA  VAL D   6     -11.740  -5.924  25.716  1.00 44.52           C
ATOM     15  C   VAL D   6     -13.167  -5.525  25.368  1.00 46.67           C
ATOM     16  O   VAL D   6     -13.769  -6.070  24.441  1.00 45.78           O
ATOM     17  CB  VAL D   6     -10.793  -5.641  24.525  1.00 40.64           C
ATOM     18  CG1 VAL D   6     -11.242  -6.408  23.292  1.00 45.05           C
ATOM     19  CG2 VAL D   6     -10.748  -4.149  24.246  1.00 38.62           C
ATOM     20  N   LYS D   7     -13.716  -4.587  26.129  1.00 49.77           N
ATOM     21  CA  LYS D   7     -15.085  -4.144  25.904  1.00 53.45           C
ATOM     22  C   LYS D   7     -15.171  -2.697  25.458  1.00 55.23           C
ATOM     23  O   LYS D   7     -14.271  -1.892  25.714  1.00 56.70           O
ATOM     24  CB  LYS D   7     -15.917  -4.339  27.176  1.00 53.16           C
ATOM     25  N   ARG D   8     -16.271  -2.366  24.795  1.00 54.91           N
ATOM     26  CA  ARG D   8     -16.464  -1.016  24.306  1.00 55.61           C
ATOM     27  C   ARG D   8     -16.999  -0.147  25.431  1.00 53.04           C
ATOM     28  O   ARG D   8     -18.076  -0.389  25.963  1.00 53.19           O
ATOM     29  CB  ARG D   8     -17.454  -1.001  23.145  1.00 56.83           C
ATOM     30  CG  ARG D   8     -17.173   0.113  22.158  1.00 61.60           C
ATOM     31  CD  ARG D   8     -18.270   0.262  21.120  1.00 66.44           C
ATOM     32  NE  ARG D   8     -19.518   0.698  21.733  1.00 67.09           N
ATOM     33  CZ  ARG D   8     -20.532  -0.104  22.031  1.00 66.96           C
ATOM     34  NH1 ARG D   8     -20.463  -1.405  21.771  1.00 65.01           N
ATOM     35  NH2 ARG D   8     -21.606   0.400  22.612  1.00 66.92           N
ATOM     36  N   TRP D   9     -16.233   0.866  25.797  1.00 53.52           N
ATOM     37  CA  TRP D   9     -16.634   1.776  26.858  1.00 53.37           C
ATOM     38  C   TRP D   9     -17.072   3.054  26.181  1.00 52.88           C
ATOM     39  O   TRP D   9     -16.342   4.035  26.147  1.00 51.27           O
ATOM     40  CB  TRP D   9     -15.449   2.025  27.789  1.00 52.69           C
ATOM     41  CG  TRP D   9     -15.635   3.093  28.834  1.00 54.48           C
ATOM     42  CD1 TRP D   9     -16.724   3.908  29.007  1.00 55.06           C
ATOM     43  CD2 TRP D   9     -14.651   3.527  29.776  1.00 54.52           C
ATOM     44  NE1 TRP D   9     -16.466   4.828  29.993  1.00 56.01           N
ATOM     45  CE2 TRP D   9     -15.205   4.623  30.482  1.00 56.21           C
ATOM     46  CE3 TRP D   9     -13.352   3.106  30.089  1.00 50.47           C
ATOM     47  CZ2 TRP D   9     -14.499   5.298  31.488  1.00 55.33           C
ATOM     48  CZ3 TRP D   9     -12.651   3.775  31.087  1.00 52.09           C
ATOM     49  CH2 TRP D   9     -13.225   4.862  31.769  1.00 55.50           C
ATOM     50  N   GLY D  10     -18.277   3.013  25.616  1.00 54.57           N
ATOM     51  CA  GLY D  10     -18.834   4.151  24.900  1.00 53.65           C
ATOM     52  C   GLY D  10     -18.194   4.431  23.549  1.00 55.69           C
ATOM     53  O   GLY D  10     -18.437   3.701  22.590  1.00 57.98           O
ATOM     54  N   ASN D  11     -17.362   5.470  23.489  1.00 53.69           N
ATOM     55  CA  ASN D  11     -16.662   5.913  22.279  1.00 56.19           C
ATOM     56  C   ASN D  11     -15.271   5.255  22.106  1.00 55.11           C
ATOM     57  O   ASN D  11     -14.523   5.603  21.191  1.00 52.89           O
ATOM     58  CB  ASN D  11     -16.517   7.424  22.367  1.00 58.85           C
ATOM     59  CG  ASN D  11     -16.549   8.112  21.035  1.00 59.83           C
ATOM     60  OD1 ASN D  11     -17.449   7.893  20.241  1.00 64.49           O
ATOM     61  ND2 ASN D  11     -15.581   8.989  20.806  1.00 64.66           N
ATOM     62  N   SER D  12     -14.913   4.318  22.988  1.00 52.93           N
ATOM     63  CA  SER D  12     -13.587   3.697  22.892  1.00 49.07           C
ATOM     64  C   SER D  12     -13.445   2.304  23.513  1.00 44.10           C
ATOM     65  O   SER D  12     -14.192   1.929  24.417  1.00 43.86           O
ATOM     66  CB  SER D  12     -12.542   4.614  23.539  1.00 52.21           C
ATOM     67  OG  SER D  12     -12.638   5.934  23.030  1.00 62.84           O
ATOM     68  N   PRO D  13     -12.477   1.513  23.020  1.00 38.72           N
ATOM     69  CA  PRO D  13     -12.219   0.162  23.523  1.00 32.97           C
ATOM     70  C   PRO D  13     -11.603   0.311  24.909  1.00 31.99           C
ATOM     71  O   PRO D  13     -10.868   1.267  25.153  1.00 28.73           O
ATOM     72  CB  PRO D  13     -11.210  -0.384  22.509  1.00 34.21           C
ATOM     73  CG  PRO D  13     -11.479   0.441  21.274  1.00 30.84           C
ATOM     74  CD  PRO D  13     -11.562   1.800  21.904  1.00 32.73           C
ATOM     75  N   ALA D  14     -11.893  -0.626  25.806  1.00 33.48           N
ATOM     76  CA  ALA D  14     -11.356  -0.569  27.163  1.00 36.96           C
ATOM     77  C   ALA D  14     -11.211  -1.941  27.810  1.00 38.18           C
ATOM     78  O   ALA D  14     -11.910  -2.891  27.455  1.00 38.26           O
ATOM     79  CB  ALA D  14     -12.233   0.320  28.034  1.00 38.97           C
ATOM     80  N   VAL D  15     -10.294  -2.027  28.768  1.00 39.21           N
ATOM     81  CA  VAL D  15     -10.040  -3.264  29.494  1.00 39.86           C
ATOM     82  C   VAL D  15     -10.149  -2.981  30.985  1.00 41.13           C
ATOM     83  O   VAL D  15      -9.438  -2.122  31.509  1.00 40.77           O
ATOM     84  CB  VAL D  15      -8.621  -3.801  29.207  1.00 40.47           C
ATOM     85  CG1 VAL D  15      -8.390  -5.102  29.966  1.00 40.57           C
ATOM     86  CG2 VAL D  15      -8.436  -4.001  27.711  1.00 45.42           C
ATOM     87  N   ARG D  16     -11.047  -3.685  31.670  1.00 39.02           N
ATOM     88  CA  ARG D  16     -11.191  -3.477  33.103  1.00 38.39           C
ATOM     89  C   ARG D  16     -10.070  -4.204  33.824  1.00 35.49           C
ATOM     90  O   ARG D  16      -9.689  -5.313  33.445  1.00 36.37           O
ATOM     91  CB  ARG D  16     -12.550  -3.972  33.603  1.00 39.42           C
ATOM     92  CG  ARG D  16     -13.729  -3.209  33.024  1.00 49.35           C
ATOM     93  CD  ARG D  16     -14.940  -3.289  33.940  1.00 52.43           C
ATOM     94  NE  ARG D  16     -15.389  -4.658  34.171  1.00 61.44           N
ATOM     95  CZ  ARG D  16     -15.914  -5.442  33.236  1.00 66.63           C
ATOM     96  NH1 ARG D  16     -16.061  -4.996  31.995  1.00 68.81           N
ATOM     97  NH2 ARG D  16     -16.299  -6.673  33.547  1.00 68.29           N
ATOM     98  N   ILE D  17      -9.533  -3.569  34.857  1.00 35.18           N
ATOM     99  CA  ILE D  17      -8.445  -4.161  35.617  1.00 35.20           C
ATOM    100  C   ILE D  17      -8.958  -4.728  36.933  1.00 35.23           C
ATOM    101  O   ILE D  17      -9.441  -3.985  37.785  1.00 35.51           O
ATOM    102  CB  ILE D  17      -7.359  -3.116  35.932  1.00 35.06           C
ATOM    103  CG1 ILE D  17      -6.958  -2.378  34.652  1.00 38.84           C
ATOM    104  CG2 ILE D  17      -6.155  -3.797  36.556  1.00 31.35           C
ATOM    105  CD1 ILE D  17      -6.501  -3.282  33.536  1.00 35.25           C
ATOM    106  N   PRO D  18      -8.867  -6.056  37.113  1.00 37.32           N
ATOM    107  CA  PRO D  18      -9.332  -6.680  38.355  1.00 33.63           C
ATOM    108  C   PRO D  18      -8.651  -6.059  39.571  1.00 35.09           C
ATOM    109  O   PRO D  18      -7.468  -5.721  39.525  1.00 31.33           O
ATOM    110  CB  PRO D  18      -8.973  -8.152  38.146  1.00 36.98           C
ATOM    111  CG  PRO D  18      -7.788  -8.076  37.201  1.00 43.45           C
ATOM    112  CD  PRO D  18      -8.342  -7.087  36.207  1.00 37.44           C
ATOM    113  N   ALA D  19      -9.409  -5.910  40.653  1.00 31.88           N
ATOM    114  CA  ALA D  19      -8.902  -5.309  41.881  1.00 32.93           C
ATOM    115  C   ALA D  19      -7.545  -5.833  42.346  1.00 33.46           C
ATOM    116  O   ALA D  19      -6.716  -5.065  42.840  1.00 32.08           O
ATOM    117  CB  ALA D  19      -9.930  -5.476  42.998  1.00 36.79           C
ATOM    118  N   THR D  20      -7.314  -7.131  42.195  1.00 29.49           N
ATOM    119  CA  THR D  20      -6.048  -7.708  42.629  1.00 32.76           C
ATOM    120  C   THR D  20      -4.857  -7.209  41.814  1.00 32.46           C
ATOM    121  O   THR D  20      -3.754  -7.077  42.344  1.00 34.70           O
ATOM    122  CB  THR D  20      -6.087  -9.249  42.598  1.00 34.08           C
ATOM    123  OG1 THR D  20      -6.573  -9.694  41.330  1.00 31.47           O
ATOM    124  CG2 THR D  20      -6.983  -9.782  43.716  1.00 33.62           C
ATOM    125  N   LEU D  21      -5.073  -6.931  40.531  1.00 35.31           N
ATOM    126  CA  LEU D  21      -3.990  -6.421  39.695  1.00 31.25           C
ATOM    127  C   LEU D  21      -3.718  -4.959  40.028  1.00 31.08           C
ATOM    128  O   LEU D  21      -2.580  -4.499  39.947  1.00 31.49           O
ATOM    129  CB  LEU D  21      -4.320  -6.588  38.206  1.00 32.32           C
ATOM    130  CG  LEU D  21      -4.095  -7.999  37.650  1.00 35.26           C
ATOM    131  CD1 LEU D  21      -4.614  -8.109  36.223  1.00 27.45           C
ATOM    132  CD2 LEU D  21      -2.605  -8.315  37.699  1.00 30.87           C
ATOM    133  N   MET D  22      -4.761  -4.225  40.402  1.00 30.63           N
ATOM    134  CA  MET D  22      -4.586  -2.828  40.778  1.00 31.11           C
ATOM    135  C   MET D  22      -3.690  -2.815  42.012  1.00 32.50           C
ATOM    136  O   MET D  22      -2.752  -2.020  42.108  1.00 31.81           O
ATOM    137  CB  MET D  22      -5.936  -2.181  41.115  1.00 33.09           C
ATOM    138  CG  MET D  22      -6.852  -1.975  39.915  1.00 32.81           C
ATOM    139  SD  MET D  22      -6.270  -0.673  38.797  1.00 35.83           S
ATOM    140  CE  MET D  22      -6.464   0.773  39.799  1.00 27.36           C
ATOM    141  N   GLN D  23      -3.980  -3.710  42.953  1.00 30.54           N
ATOM    142  CA  GLN D  23      -3.202  -3.792  44.185  1.00 29.84           C
ATOM    143  C   GLN D  23      -1.785  -4.258  43.897  1.00 29.92           C
ATOM    144  O   GLN D  23      -0.828  -3.739  44.463  1.00 31.07           O
ATOM    145  CB  GLN D  23      -3.869  -4.747  45.176  1.00 32.01           C
ATOM    146  CG  GLN D  23      -5.260  -4.304  45.596  1.00 32.05           C
ATOM    147  CD  GLN D  23      -5.890  -5.231  46.615  1.00 34.32           C
ATOM    148  OE1 GLN D  23      -5.970  -6.445  46.409  1.00 34.21           O
ATOM    149  NE2 GLN D  23      -6.357  -4.660  47.717  1.00 34.67           N
ATOM    150  N   ALA D  24      -1.661  -5.235  43.004  1.00 32.28           N
ATOM    151  CA  ALA D  24      -0.362  -5.779  42.637  1.00 30.53           C
ATOM    152  C   ALA D  24       0.579  -4.682  42.148  1.00 35.28           C
ATOM    153  O   ALA D  24       1.768  -4.678  42.469  1.00 30.56           O
ATOM    154  CB  ALA D  24      -0.534  -6.833  41.557  1.00 27.85           C
ATOM    155  N   LEU D  25       0.036  -3.749  41.373  1.00 32.31           N
ATOM    156  CA  LEU D  25       0.830  -2.660  40.821  1.00 32.04           C
ATOM    157  C   LEU D  25       0.670  -1.350  41.576  1.00 33.39           C
ATOM    158  O   LEU D  25       1.110  -0.307  41.104  1.00 33.30           O
ATOM    159  CB  LEU D  25       0.452  -2.448  39.354  1.00 35.62           C
ATOM    160  CG  LEU D  25       0.715  -3.625  38.418  1.00 36.69           C
ATOM    161  CD1 LEU D  25       0.147  -3.330  37.040  1.00 39.59           C
ATOM    162  CD2 LEU D  25       2.211  -3.887  38.347  1.00 41.92           C
ATOM    163  N   ASN D  26       0.054  -1.401  42.752  1.00 31.58           N
ATOM    164  CA  ASN D  26      -0.165  -0.192  43.534  1.00 36.30           C
ATOM    165  C   ASN D  26      -0.791   0.900  42.667  1.00 35.28           C
ATOM    166  O   ASN D  26      -0.421   2.069  42.757  1.00 37.20           O
ATOM    167  CB  ASN D  26       1.151   0.316  44.133  1.00 37.34           C
ATOM    168  CG  ASN D  26       1.744  -0.648  45.140  1.00 44.24           C
ATOM    169  OD1 ASN D  26       1.074  -1.068  46.085  1.00 38.59           O
ATOM    170  ND2 ASN D  26       3.011  -0.996  44.950  1.00 47.68           N
ATOM    171  N   LEU D  27      -1.731   0.503  41.817  1.00 33.92           N
ATOM    172  CA  LEU D  27      -2.424   1.439  40.944  1.00 32.75           C
ATOM    173  C   LEU D  27      -3.692   1.975  41.576  1.00 34.78           C
ATOM    174  O   LEU D  27      -4.402   1.258  42.281  1.00 36.45           O
ATOM    175  CB  LEU D  27      -2.805   0.775  39.622  1.00 36.92           C
ATOM    176  CG  LEU D  27      -1.718   0.468  38.597  1.00 37.06           C
ATOM    177  CD1 LEU D  27      -2.350  -0.220  37.396  1.00 33.67           C
ATOM    178  CD2 LEU D  27      -1.036   1.764  38.178  1.00 35.50           C
ATOM    179  N   ASN D  28      -3.969   3.245  41.308  1.00 34.14           N
ATOM    180  CA  ASN D  28      -5.174   3.896  41.804  1.00 37.65           C
ATOM    181  C   ASN D  28      -5.758   4.645  40.617  1.00 40.96           C
ATOM    182  O   ASN D  28      -5.037   4.975  39.674  1.00 39.02           O
ATOM    183  CB  ASN D  28      -4.849   4.888  42.925  1.00 41.68           C
ATOM    184  CG  ASN D  28      -4.160   4.235  44.104  1.00 43.31           C
ATOM    185  OD1 ASN D  28      -3.001   3.827  44.015  1.00 58.55           O
ATOM    186  ND2 ASN D  28      -4.874   4.119  45.214  1.00 51.22           N
ATOM    187  N   ILE D  29      -7.059   4.901  40.651  1.00 39.70           N
ATOM    188  CA  ILE D  29      -7.700   5.620  39.564  1.00 41.08           C
ATOM    189  C   ILE D  29      -6.936   6.917  39.320  1.00 41.27           C
ATOM    190  O   ILE D  29      -6.418   7.526  40.256  1.00 44.65           O
ATOM    191  CB  ILE D  29      -9.167   5.960  39.905  1.00 42.80           C
ATOM    192  CG1 ILE D  29      -9.954   4.676  40.180  1.00 45.26           C
ATOM    193  CG2 ILE D  29      -9.801   6.729  38.760  1.00 46.49           C
ATOM    194  CD1 ILE D  29     -10.016   3.722  39.008  1.00 49.31           C
ATOM    195  N   ASP D  30      -6.858   7.316  38.055  1.00 42.01           N
ATOM    196  CA  ASP D  30      -6.176   8.537  37.637  1.00 39.10           C
ATOM    197  C   ASP D  30      -4.657   8.450  37.554  1.00 41.14           C
ATOM    198  O   ASP D  30      -4.007   9.430  37.188  1.00 38.58           O
ATOM    199  CB  ASP D  30      -6.573   9.714  38.534  1.00 46.78           C
ATOM    200  CG  ASP D  30      -8.059  10.007  38.482  1.00 53.52           C
ATOM    201  OD1 ASP D  30      -8.581  10.251  37.372  1.00 53.09           O
ATOM    202  OD2 ASP D  30      -8.706   9.995  39.551  1.00 57.80           O
ATOM    203  N   ASP D  31      -4.077   7.302  37.901  1.00 39.68           N
ATOM    204  CA  ASP D  31      -2.628   7.171  37.780  1.00 40.60           C
ATOM    205  C   ASP D  31      -2.330   6.980  36.304  1.00 41.21           C
ATOM    206  O   ASP D  31      -3.023   6.231  35.616  1.00 42.97           O
ATOM    207  CB  ASP D  31      -2.079   5.962  38.548  1.00 42.38           C
ATOM    208  CG  ASP D  31      -2.168   6.125  40.049  1.00 47.20           C
ATOM    209  OD1 ASP D  31      -1.912   7.239  40.549  1.00 44.39           O
ATOM    210  OD2 ASP D  31      -2.462   5.126  40.732  1.00 51.27           O
ATOM    211  N   GLU D  32      -1.305   7.661  35.810  1.00 43.04           N
ATOM    212  CA  GLU D  32      -0.947   7.530  34.408  1.00 40.62           C
ATOM    213  C   GLU D  32      -0.189   6.226  34.184  1.00 41.79           C
ATOM    214  O   GLU D  32       0.562   5.771  35.048  1.00 39.06           O
ATOM    215  CB  GLU D  32      -0.097   8.721  33.956  1.00 44.82           C
ATOM    216  CG  GLU D  32      -0.831  10.054  33.976  1.00 44.57           C
ATOM    217  N   VAL D  33      -0.409   5.622  33.022  1.00 38.00           N
ATOM    218  CA  VAL D  33       0.251   4.377  32.665  1.00 32.33           C
ATOM    219  C   VAL D  33       0.772   4.489  31.240  1.00 33.74           C
ATOM    220  O   VAL D  33       0.380   5.384  30.489  1.00 30.66           O
ATOM    221  CB  VAL D  33      -0.722   3.180  32.732  1.00 29.69           C
ATOM    222  CG1 VAL D  33      -1.210   2.975  34.157  1.00 29.24           C
ATOM    223  CG2 VAL D  33      -1.906   3.426  31.808  1.00 28.15           C
ATOM    224  N   LYS D  34       1.672   3.585  30.880  1.00 33.44           N
ATOM    225  CA  LYS D  34       2.234   3.560  29.540  1.00 34.88           C
ATOM    226  C   LYS D  34       1.685   2.319  28.862  1.00 31.14           C
ATOM    227  O   LYS D  34       1.845   1.211  29.370  1.00 35.34           O
ATOM    228  CB  LYS D  34       3.763   3.489  29.594  1.00 39.49           C
ATOM    229  CG  LYS D  34       4.421   4.706  30.220  1.00 46.43           C
ATOM    230  N   ILE D  35       1.023   2.506  27.726  1.00 28.14           N
ATOM    231  CA  ILE D  35       0.455   1.389  26.988  1.00 30.18           C
ATOM    232  C   ILE D  35       1.340   1.161  25.776  1.00 28.51           C
ATOM    233  O   ILE D  35       1.769   2.115  25.126  1.00 29.06           O
ATOM    234  CB  ILE D  35      -0.974   1.699  26.523  1.00 31.37           C
ATOM    235  CG1 ILE D  35      -1.805   2.190  27.711  1.00 36.22           C
ATOM    236  CG2 ILE D  35      -1.608   0.443  25.945  1.00 32.80           C
ATOM    237  CD1 ILE D  35      -3.216   2.609  27.342  1.00 40.12           C
ATOM    238  N   ASP D  36       1.610  -0.097  25.456  1.00 27.58           N
ATOM    239  CA  ASP D  36       2.490  -0.366  24.332  1.00 29.95           C
ATOM    240  C   ASP D  36       2.340  -1.794  23.813  1.00 29.56           C
ATOM    241  O   ASP D  36       1.552  -2.582  24.346  1.00 28.38           O
ATOM    242  CB  ASP D  36       3.920  -0.092  24.801  1.00 28.92           C
ATOM    243  CG  ASP D  36       4.899   0.085  23.667  1.00 36.73           C
ATOM    244  OD1 ASP D  36       4.484   0.266  22.501  1.00 29.28           O
ATOM    245  OD2 ASP D  36       6.107   0.075  23.967  1.00 33.23           O
ATOM    246  N   LEU D  37       3.093  -2.108  22.763  1.00 28.48           N
ATOM    247  CA  LEU D  37       3.092  -3.429  22.142  1.00 25.98           C
ATOM    248  C   LEU D  37       4.506  -4.004  22.233  1.00 31.79           C
ATOM    249  O   LEU D  37       5.425  -3.523  21.565  1.00 28.21           O
ATOM    250  CB  LEU D  37       2.678  -3.329  20.671  1.00 25.83           C
ATOM    251  CG  LEU D  37       2.606  -4.637  19.875  1.00 29.07           C
ATOM    252  CD1 LEU D  37       1.533  -5.539  20.476  1.00 29.24           C
ATOM    253  CD2 LEU D  37       2.282  -4.343  18.417  1.00 29.31           C
ATOM    254  N   VAL D  38       4.677  -5.027  23.066  1.00 32.31           N
ATOM    255  CA  VAL D  38       5.980  -5.659  23.246  1.00 33.69           C
ATOM    256  C   VAL D  38       5.845  -7.171  23.115  1.00 34.39           C
ATOM    257  O   VAL D  38       5.050  -7.791  23.819  1.00 34.76           O
ATOM    258  CB  VAL D  38       6.560  -5.334  24.635  1.00 34.26           C
ATOM    259  CG1 VAL D  38       7.989  -5.859  24.734  1.00 39.98           C
ATOM    260  CG2 VAL D  38       6.505  -3.836  24.890  1.00 34.17           C
ATOM    261  N   ASP D  39       6.629  -7.759  22.216  1.00 32.66           N
ATOM    262  CA  ASP D  39       6.588  -9.198  21.973  1.00 36.99           C
ATOM    263  C   ASP D  39       5.210  -9.695  21.565  1.00 37.52           C
ATOM    264  O   ASP D  39       4.802 -10.797  21.931  1.00 37.79           O
ATOM    265  CB  ASP D  39       7.065  -9.974  23.203  1.00 45.59           C
ATOM    266  CG  ASP D  39       8.567  -9.924  23.372  1.00 48.29           C
ATOM    267  OD1 ASP D  39       9.275 -10.381  22.450  1.00 50.61           O
ATOM    268  OD2 ASP D  39       9.040  -9.432  24.419  1.00 55.03           O
ATOM    269  N   GLY D  40       4.495  -8.878  20.803  1.00 33.38           N
ATOM    270  CA  GLY D  40       3.180  -9.271  20.338  1.00 36.39           C
ATOM    271  C   GLY D  40       2.116  -9.236  21.410  1.00 34.20           C
ATOM    272  O   GLY D  40       1.019  -9.761  21.221  1.00 37.06           O
ATOM    273  N   LYS D  41       2.436  -8.620  22.542  1.00 34.98           N
ATOM    274  CA  LYS D  41       1.485  -8.524  23.637  1.00 33.89           C
ATOM    275  C   LYS D  41       1.219  -7.073  23.992  1.00 32.25           C
ATOM    276  O   LYS D  41       2.094  -6.211  23.847  1.00 29.63           O
ATOM    277  CB  LYS D  41       2.022  -9.261  24.866  1.00 34.23           C
ATOM    278  CG  LYS D  41       2.355 -10.720  24.609  1.00 41.93           C
ATOM    279  CD  LYS D  41       2.975 -11.366  25.834  1.00 45.51           C
ATOM    280  CE  LYS D  41       3.351 -12.814  25.558  1.00 51.90           C
ATOM    281  NZ  LYS D  41       3.964 -13.464  26.750  1.00 57.09           N
ATOM    282  N   LEU D  42       0.001  -6.802  24.447  1.00 31.78           N
ATOM    283  CA  LEU D  42      -0.374  -5.454  24.849  1.00 34.52           C
ATOM    284  C   LEU D  42       0.171  -5.276  26.259  1.00 33.88           C
ATOM    285  O   LEU D  42      -0.095  -6.095  27.141  1.00 33.62           O
ATOM    286  CB  LEU D  42      -1.898  -5.303  24.855  1.00 38.49           C
ATOM    287  CG  LEU D  42      -2.493  -3.898  25.009  1.00 40.62           C
ATOM    288  CD1 LEU D  42      -4.005  -4.022  24.998  1.00 40.60           C
ATOM    289  CD2 LEU D  42      -2.027  -3.231  26.291  1.00 46.82           C
ATOM    290  N   ILE D  43       0.928  -4.207  26.470  1.00 27.79           N
ATOM    291  CA  ILE D  43       1.522  -3.947  27.778  1.00 33.01           C
ATOM    292  C   ILE D  43       0.983  -2.681  28.440  1.00 31.39           C
ATOM    293  O   ILE D  43       0.866  -1.639  27.802  1.00 29.70           O
ATOM    294  CB  ILE D  43       3.055  -3.779  27.668  1.00 35.98           C
ATOM    295  CG1 ILE D  43       3.667  -4.947  26.896  1.00 42.03           C
ATOM    296  CG2 ILE D  43       3.662  -3.670  29.058  1.00 46.19           C
ATOM    297  CD1 ILE D  43       3.404  -6.294  27.491  1.00 43.11           C
ATOM    298  N   ILE D  44       0.666  -2.780  29.727  1.00 31.71           N
ATOM    299  CA  ILE D  44       0.187  -1.640  30.502  1.00 30.63           C
ATOM    300  C   ILE D  44       1.120  -1.559  31.703  1.00 33.70           C
ATOM    301  O   ILE D  44       1.174  -2.474  32.526  1.00 32.46           O
ATOM    302  CB  ILE D  44      -1.259  -1.837  30.987  1.00 33.22           C
ATOM    303  CG1 ILE D  44      -2.199  -1.980  29.782  1.00 35.84           C
ATOM    304  CG2 ILE D  44      -1.669  -0.660  31.850  1.00 34.83           C
ATOM    305  CD1 ILE D  44      -3.664  -2.164  30.159  1.00 37.17           C
ATOM    306  N   GLU D  45       1.849  -0.456  31.801  1.00 33.22           N
ATOM    307  CA  GLU D  45       2.834  -0.276  32.856  1.00 36.40           C
ATOM    308  C   GLU D  45       2.759   1.089  33.542  1.00 37.70           C
ATOM    309  O   GLU D  45       2.654   2.118  32.880  1.00 38.85           O
ATOM    310  CB  GLU D  45       4.208  -0.497  32.224  1.00 38.07           C
ATOM    311  CG  GLU D  45       5.410  -0.091  33.027  1.00 45.88           C
ATOM    312  CD  GLU D  45       6.687  -0.344  32.249  1.00 51.30           C
ATOM    313  OE1 GLU D  45       6.769   0.106  31.087  1.00 54.66           O
ATOM    314  OE2 GLU D  45       7.607  -0.987  32.793  1.00 58.40           O
ATOM    315  N   PRO D  46       2.812   1.113  34.888  1.00 37.68           N
ATOM    316  CA  PRO D  46       2.750   2.370  35.642  1.00 36.49           C
ATOM    317  C   PRO D  46       3.892   3.312  35.282  1.00 37.38           C
ATOM    318  O   PRO D  46       4.988   2.865  34.947  1.00 42.19           O
ATOM    319  CB  PRO D  46       2.829   1.894  37.096  1.00 37.22           C
ATOM    320  CG  PRO D  46       2.176   0.522  37.024  1.00 34.49           C
ATOM    321  CD  PRO D  46       2.924  -0.019  35.824  1.00 37.89           C
ATOM    322  N   VAL D  47       3.630   4.615  35.351  1.00 40.62           N
ATOM    323  CA  VAL D  47       4.645   5.614  35.037  1.00 46.37           C
ATOM    324  C   VAL D  47       5.557   5.868  36.235  1.00 48.99           C
ATOM    325  O   VAL D  47       5.012   5.960  37.356  1.00 51.19           O
ATOM    326  CB  VAL D  47       4.006   6.955  34.617  1.00 50.51           C
ATOM    327  CG1 VAL D  47       3.189   6.768  33.349  1.00 49.71           C
ATOM    328  CG2 VAL D  47       3.133   7.488  35.741  1.00 54.19           C
ATOM    329  N   SER E   4      -1.833   8.387  28.784  1.00 45.59           N
ATOM    330  CA  SER E   4      -2.836   7.367  29.216  1.00 45.60           C
ATOM    331  C   SER E   4      -2.850   7.226  30.732  1.00 44.04           C
ATOM    332  O   SER E   4      -1.826   7.400  31.392  1.00 44.68           O
ATOM    333  CB  SER E   4      -2.517   6.006  28.596  1.00 43.22           C
ATOM    334  OG  SER E   4      -2.506   6.078  27.183  1.00 50.25           O
ATOM    335  N   SER E   5      -4.014   6.901  31.278  1.00 42.68           N
ATOM    336  CA  SER E   5      -4.152   6.735  32.717  1.00 44.46           C
ATOM    337  C   SER E   5      -5.272   5.756  33.019  1.00 43.66           C
ATOM    338  O   SER E   5      -6.043   5.387  32.136  1.00 44.95           O
ATOM    339  CB  SER E   5      -4.473   8.075  33.375  1.00 47.34           C
ATOM    340  OG  SER E   5      -5.745   8.538  32.959  1.00 46.70           O
ATOM    341  N   VAL E   6      -5.355   5.330  34.273  1.00 42.89           N
ATOM    342  CA  VAL E   6      -6.402   4.409  34.683  1.00 42.26           C
ATOM    343  C   VAL E   6      -7.609   5.274  35.027  1.00 41.42           C
ATOM    344  O   VAL E   6      -7.487   6.242  35.772  1.00 42.49           O
ATOM    345  CB  VAL E   6      -5.977   3.598  35.924  1.00 42.63           C
ATOM    346  CG1 VAL E   6      -7.059   2.599  36.284  1.00 43.49           C
ATOM    347  CG2 VAL E   6      -4.656   2.890  35.654  1.00 42.63           C
ATOM    348  N   LYS E   7      -8.766   4.939  34.471  1.00 41.18           N
ATOM    349  CA  LYS E   7      -9.971   5.712  34.733  1.00 41.95           C
ATOM    350  C   LYS E   7     -11.058   4.837  35.335  1.00 42.11           C
ATOM    351  O   LYS E   7     -10.991   3.608  35.267  1.00 42.50           O
ATOM    352  CB  LYS E   7     -10.478   6.354  33.438  1.00 42.75           C
ATOM    353  N   ARG E   8     -12.062   5.474  35.926  1.00 45.32           N
ATOM    354  CA  ARG E   8     -13.151   4.741  36.544  1.00 47.34           C
ATOM    355  C   ARG E   8     -14.338   4.560  35.605  1.00 46.20           C
ATOM    356  O   ARG E   8     -14.952   5.528  35.163  1.00 46.07           O
ATOM    357  CB  ARG E   8     -13.607   5.452  37.827  1.00 49.59           C
ATOM    358  CG  ARG E   8     -14.658   4.690  38.631  1.00 48.64           C
ATOM    359  N   TRP E   9     -14.642   3.307  35.286  1.00 50.05           N
ATOM    360  CA  TRP E   9     -15.776   2.971  34.419  1.00 53.37           C
ATOM    361  C   TRP E   9     -16.729   2.104  35.241  1.00 52.55           C
ATOM    362  O   TRP E   9     -16.552   0.893  35.362  1.00 50.24           O
ATOM    363  CB  TRP E   9     -15.277   2.240  33.171  1.00 55.87           C
ATOM    364  CG  TRP E   9     -16.351   1.668  32.304  1.00 58.99           C
ATOM    365  CD1 TRP E   9     -17.612   2.164  32.124  1.00 62.16           C
ATOM    366  CD2 TRP E   9     -16.231   0.538  31.443  1.00 60.77           C
ATOM    367  NE1 TRP E   9     -18.285   1.407  31.197  1.00 63.28           N
ATOM    368  CE2 TRP E   9     -17.467   0.398  30.764  1.00 60.58           C
ATOM    369  CE3 TRP E   9     -15.209  -0.378  31.177  1.00 57.98           C
ATOM    370  CZ2 TRP E   9     -17.694  -0.615  29.824  1.00 59.77           C
ATOM    371  CZ3 TRP E   9     -15.431  -1.386  30.253  1.00 57.15           C
ATOM    372  CH2 TRP E   9     -16.667  -1.498  29.588  1.00 58.15           C
ATOM    373  N   GLY E  10     -17.755   2.757  35.788  1.00 54.54           N
ATOM    374  CA  GLY E  10     -18.724   2.121  36.671  1.00 52.94           C
ATOM    375  C   GLY E  10     -18.090   2.508  38.008  1.00 52.87           C
ATOM    376  O   GLY E  10     -17.967   3.690  38.341  1.00 53.59           O
ATOM    377  N   ASN E  11     -17.651   1.503  38.754  1.00 54.26           N
ATOM    378  CA  ASN E  11     -16.933   1.681  40.031  1.00 55.44           C
ATOM    379  C   ASN E  11     -15.804   0.684  39.822  1.00 54.98           C
ATOM    380  O   ASN E  11     -15.444  -0.083  40.713  1.00 55.91           O
ATOM    381  CB  ASN E  11     -17.771   1.245  41.249  1.00 53.24           C
ATOM    382  N   SER E  12     -15.279   0.685  38.603  1.00 53.30           N
ATOM    383  CA  SER E  12     -14.246  -0.250  38.217  1.00 49.40           C
ATOM    384  C   SER E  12     -13.148   0.415  37.397  1.00 45.92           C
ATOM    385  O   SER E  12     -13.426   1.158  36.459  1.00 44.59           O
ATOM    386  CB  SER E  12     -14.910  -1.377  37.417  1.00 49.60           C
ATOM    387  OG  SER E  12     -14.049  -2.488  37.239  1.00 60.60           O
ATOM    388  N   PRO E  13     -11.879   0.171  37.762  1.00 41.33           N
ATOM    389  CA  PRO E  13     -10.729   0.739  37.059  1.00 39.74           C
ATOM    390  C   PRO E  13     -10.698   0.184  35.641  1.00 37.58           C
ATOM    391  O   PRO E  13     -11.050  -0.974  35.414  1.00 34.20           O
ATOM    392  CB  PRO E  13      -9.551   0.250  37.908  1.00 39.70           C
ATOM    393  CG  PRO E  13     -10.061  -1.084  38.405  1.00 40.19           C
ATOM    394  CD  PRO E  13     -11.411  -0.638  38.899  1.00 40.13           C
ATOM    395  N   ALA E  14     -10.292   1.015  34.690  1.00 40.71           N
ATOM    396  CA  ALA E  14     -10.228   0.591  33.303  1.00 39.01           C
ATOM    397  C   ALA E  14      -9.256   1.454  32.522  1.00 36.72           C
ATOM    398  O   ALA E  14      -9.045   2.626  32.839  1.00 35.98           O
ATOM    399  CB  ALA E  14     -11.610   0.664  32.669  1.00 42.23           C
ATOM    400  N   VAL E  15      -8.657   0.860  31.498  1.00 35.59           N
ATOM    401  CA  VAL E  15      -7.718   1.570  30.648  1.00 32.28           C
ATOM    402  C   VAL E  15      -8.279   1.519  29.235  1.00 26.27           C
ATOM    403  O   VAL E  15      -8.709   0.465  28.772  1.00 33.15           O
ATOM    404  CB  VAL E  15      -6.316   0.902  30.682  1.00 25.94           C
ATOM    405  CG1 VAL E  15      -5.373   1.599  29.712  1.00 30.53           C
ATOM    406  CG2 VAL E  15      -5.748   0.967  32.094  1.00 31.93           C
ATOM    407  N   ARG E  16      -8.303   2.664  28.564  1.00 31.22           N
ATOM    408  CA  ARG E  16      -8.807   2.717  27.198  1.00 30.59           C
ATOM    409  C   ARG E  16      -7.691   2.285  26.254  1.00 31.42           C
ATOM    410  O   ARG E  16      -6.522   2.610  26.473  1.00 30.27           O
ATOM    411  CB  ARG E  16      -9.299   4.131  26.853  1.00 34.64           C
ATOM    412  CG  ARG E  16     -10.541   4.568  27.643  1.00 38.86           C
ATOM    413  CD  ARG E  16     -11.244   5.761  26.986  1.00 53.29           C
ATOM    414  NE  ARG E  16     -10.636   7.062  27.263  1.00 61.39           N
ATOM    415  CZ  ARG E  16     -10.994   7.859  28.268  1.00 65.69           C
ATOM    416  NH1 ARG E  16     -11.969   7.497  29.093  1.00 65.82           N
ATOM    417  NH2 ARG E  16     -10.391   9.029  28.436  1.00 67.89           N
ATOM    418  N   ILE E  17      -8.054   1.540  25.213  1.00 28.14           N
ATOM    419  CA  ILE E  17      -7.073   1.048  24.251  1.00 29.01           C
ATOM    420  C   ILE E  17      -7.251   1.781  22.930  1.00 29.43           C
ATOM    421  O   ILE E  17      -8.319   1.722  22.325  1.00 28.26           O
ATOM    422  CB  ILE E  17      -7.252  -0.470  23.994  1.00 28.98           C
ATOM    423  CG1 ILE E  17      -7.272  -1.225  25.326  1.00 34.28           C
ATOM    424  CG2 ILE E  17      -6.129  -0.990  23.090  1.00 24.94           C
ATOM    425  CD1 ILE E  17      -6.055  -0.994  26.199  1.00 31.97           C
ATOM    426  N   PRO E  18      -6.210   2.499  22.475  1.00 30.82           N
ATOM    427  CA  PRO E  18      -6.278   3.239  21.213  1.00 29.37           C
ATOM    428  C   PRO E  18      -6.505   2.320  20.013  1.00 21.29           C
ATOM    429  O   PRO E  18      -6.093   1.158  20.008  1.00 25.82           O
ATOM    430  CB  PRO E  18      -4.925   3.952  21.172  1.00 28.02           C
ATOM    431  CG  PRO E  18      -4.030   2.966  21.897  1.00 33.87           C
ATOM    432  CD  PRO E  18      -4.899   2.712  23.109  1.00 27.68           C
ATOM    433  N   ALA E  19      -7.158   2.855  18.993  1.00 23.21           N
ATOM    434  CA  ALA E  19      -7.465   2.087  17.804  1.00 24.78           C
ATOM    435  C   ALA E  19      -6.260   1.376  17.171  1.00 25.00           C
ATOM    436  O   ALA E  19      -6.383   0.238  16.734  1.00 23.57           O
ATOM    437  CB  ALA E  19      -8.146   2.987  16.781  1.00 24.19           C
ATOM    438  N   THR E  20      -5.099   2.023  17.113  1.00 22.66           N
ATOM    439  CA  THR E  20      -3.956   1.355  16.489  1.00 21.25           C
ATOM    440  C   THR E  20      -3.475   0.122  17.243  1.00 21.28           C
ATOM    441  O   THR E  20      -2.864  -0.772  16.649  1.00 23.44           O
ATOM    442  CB  THR E  20      -2.755   2.306  16.265  1.00 22.74           C
ATOM    443  OG1 THR E  20      -2.395   2.947  17.491  1.00 22.02           O
ATOM    444  CG2 THR E  20      -3.089   3.342  15.188  1.00 19.02           C
ATOM    445  N   LEU E  21      -3.722   0.071  18.545  1.00 24.07           N
ATOM    446  CA  LEU E  21      -3.339  -1.109  19.316  1.00 24.01           C
ATOM    447  C   LEU E  21      -4.314  -2.255  19.053  1.00 24.79           C
ATOM    448  O   LEU E  21      -3.909  -3.414  19.014  1.00 27.61           O
ATOM    449  CB  LEU E  21      -3.252  -0.776  20.804  1.00 22.78           C
ATOM    450  CG  LEU E  21      -1.896  -0.124  21.099  1.00 30.39           C
ATOM    451  CD1 LEU E  21      -1.855   0.439  22.500  1.00 29.90           C
ATOM    452  CD2 LEU E  21      -0.807  -1.169  20.900  1.00 29.01           C
ATOM    453  N   MET E  22      -5.593  -1.929  18.859  1.00 28.18           N
ATOM    454  CA  MET E  22      -6.595  -2.947  18.550  1.00 26.82           C
ATOM    455  C   MET E  22      -6.232  -3.576  17.205  1.00 27.02           C
ATOM    456  O   MET E  22      -6.298  -4.790  17.034  1.00 27.89           O
ATOM    457  CB  MET E  22      -7.995  -2.323  18.440  1.00 27.88           C
ATOM    458  CG  MET E  22      -8.546  -1.706  19.719  1.00 29.92           C
ATOM    459  SD  MET E  22      -9.059  -2.914  20.972  1.00 29.78           S
ATOM    460  CE  MET E  22     -10.452  -3.724  20.162  1.00 26.21           C
ATOM    461  N   GLN E  23      -5.860  -2.739  16.241  1.00 25.05           N
ATOM    462  CA  GLN E  23      -5.508  -3.231  14.921  1.00 24.11           C
ATOM    463  C   GLN E  23      -4.206  -4.022  14.953  1.00 26.30           C
ATOM    464  O   GLN E  23      -4.049  -5.000  14.221  1.00 28.50           O
ATOM    465  CB  GLN E  23      -5.363  -2.068  13.936  1.00 29.16           C
ATOM    466  CG  GLN E  23      -6.609  -1.220  13.759  1.00 24.99           C
ATOM    467  CD  GLN E  23      -6.399  -0.109  12.748  1.00 27.85           C
ATOM    468  OE1 GLN E  23      -5.451   0.662  12.862  1.00 24.09           O
ATOM    469  NE2 GLN E  23      -7.284  -0.017  11.760  1.00 21.84           N
ATOM    470  N   ALA E  24      -3.272  -3.592  15.795  1.00 27.33           N
ATOM    471  CA  ALA E  24      -1.983  -4.268  15.904  1.00 27.11           C
ATOM    472  C   ALA E  24      -2.151  -5.715  16.364  1.00 28.16           C
ATOM    473  O   ALA E  24      -1.391  -6.593  15.964  1.00 27.39           O
ATOM    474  CB  ALA E  24      -1.083  -3.522  16.878  1.00 28.11           C
ATOM    475  N   LEU E  25      -3.150  -5.955  17.207  1.00 26.85           N
ATOM    476  CA  LEU E  25      -3.396  -7.296  17.734  1.00 30.62           C
ATOM    477  C   LEU E  25      -4.603  -7.973  17.099  1.00 29.88           C
ATOM    478  O   LEU E  25      -5.006  -9.055  17.522  1.00 31.69           O
ATOM    479  CB  LEU E  25      -3.589  -7.224  19.251  1.00 35.55           C
ATOM    480  CG  LEU E  25      -2.356  -6.810  20.061  1.00 33.16           C
ATOM    481  CD1 LEU E  25      -2.748  -6.535  21.502  1.00 39.56           C
ATOM    482  CD2 LEU E  25      -1.299  -7.912  19.978  1.00 38.39           C
ATOM    483  N   ASN E  26      -5.161  -7.340  16.073  1.00 31.45           N
ATOM    484  CA  ASN E  26      -6.341  -7.857  15.389  1.00 33.84           C
ATOM    485  C   ASN E  26      -7.444  -8.135  16.396  1.00 35.62           C
ATOM    486  O   ASN E  26      -8.106  -9.169  16.335  1.00 35.40           O
ATOM    487  CB  ASN E  26      -6.020  -9.138  14.616  1.00 37.08           C
ATOM    488  CG  ASN E  26      -5.014  -8.915  13.510  1.00 42.79           C
ATOM    489  OD1 ASN E  26      -5.181  -8.028  12.671  1.00 43.68           O
ATOM    490  ND2 ASN E  26      -3.967  -9.731  13.490  1.00 43.84           N
ATOM    491  N   LEU E  27      -7.627  -7.202  17.324  1.00 30.11           N
ATOM    492  CA  LEU E  27      -8.647  -7.327  18.354  1.00 35.32           C
ATOM    493  C   LEU E  27      -9.924  -6.611  17.969  1.00 37.21           C
ATOM    494  O   LEU E  27      -9.892  -5.475  17.497  1.00 38.81           O
ATOM    495  CB  LEU E  27      -8.143  -6.753  19.680  1.00 30.11           C
ATOM    496  CG  LEU E  27      -7.163  -7.579  20.513  1.00 36.72           C
ATOM    497  CD1 LEU E  27      -6.577  -6.716  21.617  1.00 34.17           C
ATOM    498  CD2 LEU E  27      -7.885  -8.795  21.090  1.00 28.47           C
ATOM    499  N   ASN E  28     -11.048  -7.289  18.169  1.00 39.22           N
ATOM    500  CA  ASN E  28     -12.355  -6.714  17.889  1.00 43.44           C
ATOM    501  C   ASN E  28     -13.014  -6.549  19.249  1.00 42.11           C
ATOM    502  O   ASN E  28     -12.615  -7.204  20.212  1.00 42.67           O
ATOM    503  CB  ASN E  28     -13.203  -7.659  17.029  1.00 48.99           C
ATOM    504  CG  ASN E  28     -12.581  -7.941  15.676  1.00 58.37           C
ATOM    505  OD1 ASN E  28     -11.500  -8.523  15.584  1.00 66.20           O
ATOM    506  ND2 ASN E  28     -13.265  -7.527  14.615  1.00 63.67           N
ATOM    507  N   ILE E  29     -14.006  -5.673  19.342  1.00 42.53           N
ATOM    508  CA  ILE E  29     -14.694  -5.480  20.610  1.00 43.69           C
ATOM    509  C   ILE E  29     -15.244  -6.828  21.077  1.00 44.33           C
ATOM    510  O   ILE E  29     -15.752  -7.613  20.273  1.00 42.36           O
ATOM    511  CB  ILE E  29     -15.865  -4.484  20.475  1.00 43.10           C
ATOM    512  CG1 ILE E  29     -15.343  -3.110  20.043  1.00 43.62           C
ATOM    513  CG2 ILE E  29     -16.604  -4.376  21.799  1.00 47.20           C
ATOM    514  CD1 ILE E  29     -14.406  -2.448  21.038  1.00 38.89           C
ATOM    515  N   ASP E  30     -15.117  -7.088  22.376  1.00 46.77           N
ATOM    516  CA  ASP E  30     -15.590  -8.319  23.005  1.00 47.55           C
ATOM    517  C   ASP E  30     -14.662  -9.517  22.857  1.00 47.39           C
ATOM    518  O   ASP E  30     -14.954 -10.591  23.379  1.00 48.99           O
ATOM    519  CB  ASP E  30     -16.990  -8.690  22.502  1.00 53.69           C
ATOM    520  CG  ASP E  30     -18.020  -7.622  22.815  1.00 55.00           C
ATOM    521  OD1 ASP E  30     -18.124  -7.229  23.995  1.00 61.24           O
ATOM    522  OD2 ASP E  30     -18.731  -7.181  21.887  1.00 60.45           O
ATOM    523  N   ASP E  31     -13.555  -9.347  22.142  1.00 46.43           N
ATOM    524  CA  ASP E  31     -12.596 -10.441  21.995  1.00 48.75           C
ATOM    525  C   ASP E  31     -12.106 -10.796  23.394  1.00 46.27           C
ATOM    526  O   ASP E  31     -11.825  -9.906  24.196  1.00 44.65           O
ATOM    527  CB  ASP E  31     -11.407 -10.011  21.128  1.00 52.19           C
ATOM    528  CG  ASP E  31     -11.730 -10.009  19.646  1.00 56.99           C
ATOM    529  OD1 ASP E  31     -12.785  -9.465  19.268  1.00 63.22           O
ATOM    530  OD2 ASP E  31     -10.919 -10.542  18.857  1.00 57.17           O
ATOM    531  N   GLU E  32     -12.024 -12.087  23.698  1.00 45.43           N
ATOM    532  CA  GLU E  32     -11.555 -12.505  25.010  1.00 47.07           C
ATOM    533  C   GLU E  32     -10.042 -12.303  25.056  1.00 47.38           C
ATOM    534  O   GLU E  32      -9.343 -12.558  24.074  1.00 46.66           O
ATOM    535  CB  GLU E  32     -11.890 -13.983  25.271  1.00 49.23           C
ATOM    536  CG  GLU E  32     -12.727 -14.223  26.534  1.00 56.66           C
ATOM    537  CD  GLU E  32     -14.228 -14.129  26.294  1.00 62.41           C
ATOM    538  OE1 GLU E  32     -14.978 -13.873  27.262  1.00 63.26           O
ATOM    539  OE2 GLU E  32     -14.665 -14.343  25.143  1.00 64.93           O
ATOM    540  N   VAL E  33      -9.540 -11.830  26.192  1.00 46.93           N
ATOM    541  CA  VAL E  33      -8.107 -11.608  26.357  1.00 44.37           C
ATOM    542  C   VAL E  33      -7.616 -12.155  27.694  1.00 45.00           C
ATOM    543  O   VAL E  33      -8.369 -12.211  28.667  1.00 45.10           O
ATOM    544  CB  VAL E  33      -7.751 -10.100  26.291  1.00 48.10           C
ATOM    545  CG1 VAL E  33      -8.144  -9.529  24.939  1.00 47.81           C
ATOM    546  CG2 VAL E  33      -8.452  -9.343  27.413  1.00 36.31           C
ATOM    547  N   LYS E  34      -6.354 -12.568  27.731  1.00 42.18           N
ATOM    548  CA  LYS E  34      -5.758 -13.089  28.954  1.00 42.91           C
ATOM    549  C   LYS E  34      -4.934 -11.980  29.590  1.00 42.59           C
ATOM    550  O   LYS E  34      -4.016 -11.448  28.969  1.00 36.60           O
ATOM    551  CB  LYS E  34      -4.851 -14.286  28.657  1.00 46.65           C
ATOM    552  CG  LYS E  34      -5.566 -15.502  28.101  1.00 58.81           C
ATOM    553  CD  LYS E  34      -4.600 -16.665  27.924  1.00 64.70           C
ATOM    554  CE  LYS E  34      -5.313 -17.915  27.427  1.00 69.63           C
ATOM    555  NZ  LYS E  34      -4.380 -19.070  27.296  1.00 71.38           N
ATOM    556  N   ILE E  35      -5.269 -11.631  30.827  1.00 38.96           N
ATOM    557  CA  ILE E  35      -4.557 -10.581  31.542  1.00 37.78           C
ATOM    558  C   ILE E  35      -3.673 -11.225  32.604  1.00 40.41           C
ATOM    559  O   ILE E  35      -4.112 -12.118  33.331  1.00 34.82           O
ATOM    560  CB  ILE E  35      -5.544  -9.617  32.229  1.00 38.48           C
ATOM    561  CG1 ILE E  35      -6.556  -9.099  31.204  1.00 37.19           C
ATOM    562  CG2 ILE E  35      -4.790  -8.456  32.857  1.00 34.67           C
ATOM    563  CD1 ILE E  35      -7.632  -8.209  31.792  1.00 37.27           C
ATOM    564  N   ASP E  36      -2.426 -10.783  32.692  1.00 38.95           N
ATOM    565  CA  ASP E  36      -1.518 -11.346  33.678  1.00 39.34           C
ATOM    566  C   ASP E  36      -0.448 -10.334  34.057  1.00 37.45           C
ATOM    567  O   ASP E  36      -0.277  -9.317  33.385  1.00 41.85           O
ATOM    568  CB  ASP E  36      -0.893 -12.633  33.128  1.00 37.94           C
ATOM    569  CG  ASP E  36      -0.061 -13.370  34.163  1.00 46.88           C
ATOM    570  OD1 ASP E  36      -0.538 -13.533  35.305  1.00 41.06           O
ATOM    571  OD2 ASP E  36       1.062 -13.805  33.833  1.00 52.73           O
ATOM    572  N   LEU E  37       0.262 -10.609  35.144  1.00 37.97           N
ATOM    573  CA  LEU E  37       1.303  -9.710  35.624  1.00 34.50           C
ATOM    574  C   LEU E  37       2.659 -10.356  35.384  1.00 34.92           C
ATOM    575  O   LEU E  37       2.960 -11.404  35.952  1.00 33.73           O
ATOM    576  CB  LEU E  37       1.123  -9.455  37.124  1.00 36.42           C
ATOM    577  CG  LEU E  37       1.814  -8.244  37.762  1.00 34.46           C
ATOM    578  CD1 LEU E  37       1.714  -8.371  39.272  1.00 35.80           C
ATOM    579  CD2 LEU E  37       3.266  -8.166  37.355  1.00 42.90           C
ATOM    580  N   VAL E  38       3.480  -9.722  34.552  1.00 36.24           N
ATOM    581  CA  VAL E  38       4.803 -10.249  34.242  1.00 36.85           C
ATOM    582  C   VAL E  38       5.848  -9.143  34.281  1.00 37.06           C
ATOM    583  O   VAL E  38       5.710  -8.132  33.598  1.00 34.03           O
ATOM    584  CB  VAL E  38       4.828 -10.889  32.840  1.00 36.61           C
ATOM    585  CG1 VAL E  38       6.217 -11.438  32.540  1.00 35.89           C
ATOM    586  CG2 VAL E  38       3.781 -11.986  32.751  1.00 34.68           C
ATOM    587  N   ASP E  39       6.891  -9.344  35.080  1.00 38.84           N
ATOM    588  CA  ASP E  39       7.969  -8.368  35.204  1.00 39.26           C
ATOM    589  C   ASP E  39       7.456  -6.975  35.558  1.00 41.12           C
ATOM    590  O   ASP E  39       7.877  -5.976  34.970  1.00 40.67           O
ATOM    591  CB  ASP E  39       8.771  -8.308  33.903  1.00 41.11           C
ATOM    592  CG  ASP E  39       9.417  -9.636  33.556  1.00 49.05           C
ATOM    593  N   GLY E  40       6.539  -6.917  36.519  1.00 38.55           N
ATOM    594  CA  GLY E  40       5.993  -5.642  36.947  1.00 38.07           C
ATOM    595  C   GLY E  40       5.153  -4.952  35.894  1.00 38.95           C
ATOM    596  O   GLY E  40       4.852  -3.762  36.009  1.00 40.87           O
ATOM    597  N   LYS E  41       4.770  -5.697  34.864  1.00 36.22           N
ATOM    598  CA  LYS E  41       3.960  -5.141  33.793  1.00 38.20           C
ATOM    599  C   LYS E  41       2.684  -5.944  33.605  1.00 35.51           C
ATOM    600  O   LYS E  41       2.672  -7.163  33.766  1.00 34.66           O
ATOM    601  CB  LYS E  41       4.743  -5.140  32.479  1.00 36.89           C
ATOM    602  CG  LYS E  41       6.059  -4.390  32.533  1.00 47.30           C
ATOM    603  CD  LYS E  41       6.760  -4.455  31.186  1.00 49.81           C
ATOM    604  CE  LYS E  41       8.103  -3.741  31.212  1.00 55.06           C
ATOM    605  NZ  LYS E  41       8.766  -3.770  29.875  1.00 49.89           N
ATOM    606  N   LEU E  42       1.611  -5.247  33.261  1.00 33.76           N
ATOM    607  CA  LEU E  42       0.333  -5.890  33.023  1.00 36.63           C
ATOM    608  C   LEU E  42       0.360  -6.368  31.567  1.00 40.82           C
ATOM    609  O   LEU E  42       0.499  -5.567  30.639  1.00 38.67           O
ATOM    610  CB  LEU E  42      -0.789  -4.879  33.267  1.00 41.95           C
ATOM    611  CG  LEU E  42      -2.244  -5.335  33.309  1.00 44.90           C
ATOM    612  CD1 LEU E  42      -3.105  -4.191  33.822  1.00 48.27           C
ATOM    613  CD2 LEU E  42      -2.696  -5.791  31.935  1.00 52.88           C
ATOM    614  N   ILE E  43       0.254  -7.680  31.376  1.00 39.53           N
ATOM    615  CA  ILE E  43       0.284  -8.270  30.044  1.00 42.26           C
ATOM    616  C   ILE E  43      -1.114  -8.645  29.577  1.00 44.88           C
ATOM    617  O   ILE E  43      -1.885  -9.255  30.319  1.00 44.01           O
ATOM    618  CB  ILE E  43       1.133  -9.553  30.018  1.00 41.13           C
ATOM    619  CG1 ILE E  43       2.481  -9.313  30.705  1.00 43.39           C
ATOM    620  CG2 ILE E  43       1.332 -10.003  28.587  1.00 42.78           C
ATOM    621  CD1 ILE E  43       3.303  -8.209  30.100  1.00 39.78           C
ATOM    622  N   ILE E  44      -1.440  -8.283  28.342  1.00 42.52           N
ATOM    623  CA  ILE E  44      -2.744  -8.605  27.783  1.00 40.07           C
ATOM    624  C   ILE E  44      -2.570  -9.205  26.400  1.00 44.31           C
ATOM    625  O   ILE E  44      -2.060  -8.553  25.490  1.00 44.50           O
ATOM    626  CB  ILE E  44      -3.640  -7.355  27.668  1.00 35.80           C
ATOM    627  CG1 ILE E  44      -3.906  -6.773  29.056  1.00 36.90           C
ATOM    628  CG2 ILE E  44      -4.958  -7.718  27.003  1.00 31.60           C
ATOM    629  CD1 ILE E  44      -4.788  -5.542  29.039  1.00 35.33           C
ATOM    630  N   GLU E  45      -2.984 -10.455  26.247  1.00 45.48           N
ATOM    631  CA  GLU E  45      -2.877 -11.120  24.961  1.00 47.72           C
ATOM    632  C   GLU E  45      -4.208 -11.737  24.555  1.00 46.74           C
ATOM    633  O   GLU E  45      -4.923 -12.310  25.378  1.00 46.27           O
ATOM    634  CB  GLU E  45      -1.776 -12.183  25.005  1.00 51.34           C
ATOM    635  CG  GLU E  45      -1.939 -13.219  26.094  1.00 60.23           C
ATOM    636  CD  GLU E  45      -0.766 -14.178  26.147  1.00 64.99           C
ATOM    637  OE1 GLU E  45      -0.513 -14.866  25.135  1.00 67.00           O
ATOM    638  OE2 GLU E  45      -0.096 -14.239  27.200  1.00 66.16           O
ATOM    639  N   PRO E  46      -4.566 -11.610  23.271  1.00 43.44           N
ATOM    640  CA  PRO E  46      -5.817 -12.152  22.742  1.00 44.01           C
ATOM    641  C   PRO E  46      -5.868 -13.669  22.891  1.00 44.92           C
ATOM    642  O   PRO E  46      -4.832 -14.335  22.915  1.00 41.54           O
ATOM    643  CB  PRO E  46      -5.776 -11.709  21.278  1.00 45.39           C
ATOM    644  CG  PRO E  46      -4.948 -10.428  21.345  1.00 43.80           C
ATOM    645  CD  PRO E  46      -3.819 -10.941  22.195  1.00 43.81           C
ATOM    646  N   VAL E  47      -7.074 -14.213  22.995  1.00 48.79           N
ATOM    647  CA  VAL E  47      -7.235 -15.654  23.128  1.00 51.81           C
ATOM    648  C   VAL E  47      -7.232 -16.303  21.747  1.00 52.91           C
ATOM    649  O   VAL E  47      -7.758 -17.429  21.634  1.00 53.94           O
ATOM    650  CB  VAL E  47      -8.551 -16.003  23.849  1.00 54.84           C
ATOM    651  CG1 VAL E  47      -8.550 -15.403  25.247  1.00 52.12           C
ATOM    652  CG2 VAL E  47      -9.735 -15.491  23.044  1.00 56.18           C
