# Supplementary material for: A non-redundant data set of nanobody-antigen crystal structures
Source: Data Brief. 2019 Mar 6;24:103754. doi: 10.1016/j.dib.2019.103754 (PMC6441729; doi:10.1016/j.dib.2019.103754)
Supplement: Multimedia component 5 [file mmc5.zip › Data_set/Ag_1/1op9_1.pdb]

ATOM      1  N   LYS B   1      39.172  35.341   8.025  1.00 16.45           N
ATOM      2  CA  LYS B   1      40.628  35.064   8.227  1.00 18.26           C
ATOM      3  C   LYS B   1      41.118  33.743   7.655  1.00 16.82           C
ATOM      4  O   LYS B   1      40.367  32.779   7.509  1.00 17.29           O
ATOM      5  CB  LYS B   1      40.956  35.116   9.719  1.00 20.56           C
ATOM      6  CG  LYS B   1      40.297  34.095  10.615  1.00 22.23           C
ATOM      7  CD  LYS B   1      40.951  34.073  12.000  1.00 22.69           C
ATOM      8  CE  LYS B   1      42.274  33.317  11.956  1.00 23.32           C
ATOM      9  NZ  LYS B   1      43.081  33.546  13.180  1.00 23.50           N
ATOM     10  N   VAL B   2      42.399  33.656   7.321  1.00 15.47           N
ATOM     11  CA  VAL B   2      43.005  32.423   6.826  1.00 15.29           C
ATOM     12  C   VAL B   2      43.895  31.907   7.959  1.00 16.08           C
ATOM     13  O   VAL B   2      44.834  32.615   8.341  1.00 14.64           O
ATOM     14  CB  VAL B   2      43.789  32.592   5.524  1.00 14.72           C
ATOM     15  CG1 VAL B   2      44.456  31.307   5.065  1.00 13.85           C
ATOM     16  CG2 VAL B   2      42.826  33.068   4.420  1.00 14.41           C
ATOM     17  N   PHE B   3      43.534  30.770   8.546  1.00 15.86           N
ATOM     18  CA  PHE B   3      44.338  30.246   9.648  1.00 16.72           C
ATOM     19  C   PHE B   3      45.623  29.606   9.121  1.00 16.96           C
ATOM     20  O   PHE B   3      45.627  29.062   8.021  1.00 17.76           O
ATOM     21  CB  PHE B   3      43.602  29.140  10.395  1.00 15.71           C
ATOM     22  CG  PHE B   3      42.523  29.530  11.350  1.00 15.75           C
ATOM     23  CD1 PHE B   3      41.282  29.930  10.910  1.00 15.69           C
ATOM     24  CD2 PHE B   3      42.767  29.478  12.722  1.00 15.52           C
ATOM     25  CE1 PHE B   3      40.281  30.287  11.804  1.00 15.97           C
ATOM     26  CE2 PHE B   3      41.775  29.823  13.623  1.00 16.30           C
ATOM     27  CZ  PHE B   3      40.537  30.224  13.161  1.00 15.63           C
ATOM     28  N   GLU B   4      46.656  29.622   9.949  1.00 17.36           N
ATOM     29  CA  GLU B   4      47.865  28.848   9.627  1.00 17.25           C
ATOM     30  C   GLU B   4      47.521  27.422  10.074  1.00 16.99           C
ATOM     31  O   GLU B   4      46.734  27.282  11.032  1.00 16.93           O
ATOM     32  CB  GLU B   4      49.066  29.439  10.340  1.00 18.36           C
ATOM     33  CG  GLU B   4      50.356  28.650  10.204  1.00 20.47           C
ATOM     34  CD  GLU B   4      50.545  27.604  11.290  1.00 20.32           C
ATOM     35  OE1 GLU B   4      51.049  26.509  10.973  1.00 19.67           O
ATOM     36  OE2 GLU B   4      50.190  27.885  12.453  1.00 21.36           O
ATOM     37  N   ARG B   5      48.059  26.392   9.454  1.00 15.53           N
ATOM     38  CA  ARG B   5      47.760  25.009   9.786  1.00 15.47           C
ATOM     39  C   ARG B   5      47.770  24.684  11.272  1.00 15.81           C
ATOM     40  O   ARG B   5      46.772  24.209  11.834  1.00 14.39           O
ATOM     41  CB  ARG B   5      48.752  24.082   9.064  1.00 15.50           C
ATOM     42  CG  ARG B   5      48.613  22.590   9.328  1.00 15.30           C
ATOM     43  CD  ARG B   5      49.641  21.798   8.512  1.00 15.78           C
ATOM     44  NE  ARG B   5      50.995  22.230   8.878  1.00 15.98           N
ATOM     45  CZ  ARG B   5      51.718  21.611   9.806  1.00 15.29           C
ATOM     46  NH1 ARG B   5      51.244  20.534  10.426  1.00 15.36           N
ATOM     47  NH2 ARG B   5      52.919  22.085  10.100  1.00 15.64           N
ATOM     48  N   CYS B   6      48.904  24.907  11.946  1.00 14.89           N
ATOM     49  CA  CYS B   6      48.982  24.510  13.363  1.00 15.10           C
ATOM     50  C   CYS B   6      48.124  25.364  14.251  1.00 15.39           C
ATOM     51  O   CYS B   6      47.538  24.868  15.226  1.00 16.14           O
ATOM     52  CB  CYS B   6      50.448  24.441  13.810  1.00 14.42           C
ATOM     53  SG  CYS B   6      51.277  22.979  13.179  1.00 13.75           S
ATOM     54  N   GLU B   7      47.970  26.644  13.908  1.00 14.66           N
ATOM     55  CA  GLU B   7      47.102  27.542  14.653  1.00 15.88           C
ATOM     56  C   GLU B   7      45.681  26.977  14.662  1.00 14.39           C
ATOM     57  O   GLU B   7      45.002  26.916  15.694  1.00 13.38           O
ATOM     58  CB  GLU B   7      47.149  28.925  13.997  1.00 17.82           C
ATOM     59  CG  GLU B   7      46.299  29.989  14.669  1.00 20.26           C
ATOM     60  CD  GLU B   7      45.961  31.152  13.756  1.00 21.25           C
ATOM     61  OE1 GLU B   7      46.293  31.143  12.546  1.00 21.39           O
ATOM     62  OE2 GLU B   7      45.323  32.100  14.252  1.00 22.08           O
ATOM     63  N   LEU B   8      45.216  26.542  13.492  1.00 13.29           N
ATOM     64  CA  LEU B   8      43.899  25.936  13.383  1.00 13.59           C
ATOM     65  C   LEU B   8      43.821  24.604  14.133  1.00 12.44           C
ATOM     66  O   LEU B   8      42.821  24.389  14.822  1.00 13.86           O
ATOM     67  CB  LEU B   8      43.488  25.699  11.927  1.00 12.49           C
ATOM     68  CG  LEU B   8      42.091  25.084  11.758  1.00 12.29           C
ATOM     69  CD1 LEU B   8      41.004  26.015  12.301  1.00 11.20           C
ATOM     70  CD2 LEU B   8      41.811  24.770  10.295  1.00 11.55           C
ATOM     71  N   ALA B   9      44.823  23.734  13.995  1.00 12.62           N
ATOM     72  CA  ALA B   9      44.761  22.447  14.720  1.00 12.63           C
ATOM     73  C   ALA B   9      44.601  22.670  16.218  1.00 12.89           C
ATOM     74  O   ALA B   9      43.783  22.021  16.885  1.00 12.85           O
ATOM     75  CB  ALA B   9      46.006  21.620  14.443  1.00 11.64           C
ATOM     76  N   ARG B  10      45.397  23.580  16.777  1.00 13.92           N
ATOM     77  CA  ARG B  10      45.296  23.873  18.219  1.00 14.81           C
ATOM     78  C   ARG B  10      43.940  24.455  18.587  1.00 14.52           C
ATOM     79  O   ARG B  10      43.414  24.180  19.675  1.00 14.16           O
ATOM     80  CB  ARG B  10      46.449  24.785  18.664  1.00 15.62           C
ATOM     81  CG  ARG B  10      47.779  24.044  18.695  1.00 16.53           C
ATOM     82  CD  ARG B  10      48.912  24.848  19.328  1.00 17.98           C
ATOM     83  NE  ARG B  10      49.342  25.906  18.447  1.00 17.58           N
ATOM     84  CZ  ARG B  10      50.317  25.923  17.557  1.00 18.20           C
ATOM     85  NH1 ARG B  10      51.144  24.918  17.311  1.00 17.30           N
ATOM     86  NH2 ARG B  10      50.478  27.036  16.855  1.00 17.95           N
ATOM     87  N   THR B  11      43.338  25.262  17.714  1.00 13.62           N
ATOM     88  CA  THR B  11      42.026  25.848  17.953  1.00 13.71           C
ATOM     89  C   THR B  11      40.953  24.763  17.889  1.00 13.72           C
ATOM     90  O   THR B  11      40.080  24.687  18.762  1.00 13.52           O
ATOM     91  CB  THR B  11      41.685  26.958  16.939  1.00 14.15           C
ATOM     92  OG1 THR B  11      42.701  27.973  17.017  1.00 15.08           O
ATOM     93  CG2 THR B  11      40.329  27.579  17.240  1.00 14.77           C
ATOM     94  N   LEU B  12      41.031  23.909  16.860  1.00 13.10           N
ATOM     95  CA  LEU B  12      40.069  22.803  16.767  1.00 13.82           C
ATOM     96  C   LEU B  12      40.186  21.856  17.954  1.00 14.29           C
ATOM     97  O   LEU B  12      39.185  21.329  18.459  1.00 13.32           O
ATOM     98  CB  LEU B  12      40.228  22.078  15.434  1.00 12.72           C
ATOM     99  CG  LEU B  12      39.924  22.916  14.183  1.00 12.34           C
ATOM    100  CD1 LEU B  12      40.014  22.021  12.945  1.00 12.48           C
ATOM    101  CD2 LEU B  12      38.559  23.571  14.258  1.00 11.82           C
ATOM    102  N   LYS B  13      41.390  21.647  18.479  1.00 16.02           N
ATOM    103  CA  LYS B  13      41.584  20.761  19.627  1.00 17.17           C
ATOM    104  C   LYS B  13      40.954  21.347  20.884  1.00 17.14           C
ATOM    105  O   LYS B  13      40.306  20.657  21.692  1.00 15.21           O
ATOM    106  CB  LYS B  13      43.072  20.457  19.870  1.00 18.84           C
ATOM    107  CG  LYS B  13      43.223  19.380  20.936  1.00 20.69           C
ATOM    108  CD  LYS B  13      44.628  18.944  21.248  1.00 22.18           C
ATOM    109  CE  LYS B  13      44.607  17.755  22.225  1.00 23.40           C
ATOM    110  NZ  LYS B  13      46.011  17.387  22.579  1.00 25.52           N
ATOM    111  N   ARG B  14      41.108  22.656  21.061  1.00 17.43           N
ATOM    112  CA  ARG B  14      40.528  23.366  22.201  1.00 19.65           C
ATOM    113  C   ARG B  14      39.005  23.355  22.142  1.00 18.60           C
ATOM    114  O   ARG B  14      38.325  23.366  23.173  1.00 17.31           O
ATOM    115  CB  ARG B  14      41.031  24.812  22.253  1.00 22.79           C
ATOM    116  CG  ARG B  14      40.418  25.645  23.374  1.00 27.70           C
ATOM    117  CD  ARG B  14      40.453  27.137  23.001  1.00 30.78           C
ATOM    118  NE  ARG B  14      41.733  27.438  22.384  1.00 33.82           N
ATOM    119  CZ  ARG B  14      42.020  28.268  21.396  1.00 36.00           C
ATOM    120  NH1 ARG B  14      41.081  28.987  20.795  1.00 35.92           N
ATOM    121  NH2 ARG B  14      43.293  28.355  21.002  1.00 36.61           N
ATOM    122  N   LEU B  15      38.453  23.320  20.925  1.00 17.15           N
ATOM    123  CA  LEU B  15      37.009  23.235  20.768  1.00 16.74           C
ATOM    124  C   LEU B  15      36.473  21.813  20.725  1.00 16.18           C
ATOM    125  O   LEU B  15      35.319  21.651  20.325  1.00 17.31           O
ATOM    126  CB  LEU B  15      36.558  24.061  19.555  1.00 17.05           C
ATOM    127  CG  LEU B  15      36.859  25.563  19.684  1.00 17.60           C
ATOM    128  CD1 LEU B  15      36.740  26.262  18.337  1.00 18.09           C
ATOM    129  CD2 LEU B  15      35.917  26.236  20.681  1.00 18.13           C
ATOM    130  N   GLY B  16      37.194  20.791  21.156  1.00 15.94           N
ATOM    131  CA  GLY B  16      36.703  19.435  21.300  1.00 15.13           C
ATOM    132  C   GLY B  16      36.451  18.616  20.057  1.00 14.99           C
ATOM    133  O   GLY B  16      35.703  17.634  20.022  1.00 13.94           O
ATOM    134  N   MET B  17      37.163  18.945  18.974  1.00 14.26           N
ATOM    135  CA  MET B  17      36.993  18.193  17.738  1.00 16.55           C
ATOM    136  C   MET B  17      37.762  16.903  17.633  1.00 16.29           C
ATOM    137  O   MET B  17      37.366  16.026  16.863  1.00 15.65           O
ATOM    138  CB  MET B  17      37.395  19.159  16.597  1.00 18.09           C
ATOM    139  CG  MET B  17      36.226  20.170  16.592  1.00 20.75           C
ATOM    140  SD  MET B  17      35.179  19.696  15.159  1.00 27.03           S
ATOM    141  CE  MET B  17      36.207  20.697  14.069  1.00 16.80           C
ATOM    142  N   ASP B  18      38.865  16.786  18.361  1.00 16.92           N
ATOM    143  CA  ASP B  18      39.701  15.599  18.254  1.00 16.86           C
ATOM    144  C   ASP B  18      39.019  14.341  18.763  1.00 16.75           C
ATOM    145  O   ASP B  18      38.762  14.161  19.951  1.00 15.53           O
ATOM    146  CB  ASP B  18      41.034  15.848  18.969  1.00 18.06           C
ATOM    147  CG  ASP B  18      41.993  14.698  18.702  1.00 18.61           C
ATOM    148  OD1 ASP B  18      41.821  13.948  17.709  1.00 18.52           O
ATOM    149  OD2 ASP B  18      42.918  14.568  19.525  1.00 19.49           O
ATOM    150  N   GLY B  19      38.660  13.459  17.831  1.00 16.44           N
ATOM    151  CA  GLY B  19      37.971  12.213  18.152  1.00 16.30           C
ATOM    152  C   GLY B  19      36.458  12.414  18.266  1.00 16.69           C
ATOM    153  O   GLY B  19      35.719  11.497  18.652  1.00 16.02           O
ATOM    154  N   TYR B  20      35.986  13.610  17.910  1.00 15.23           N
ATOM    155  CA  TYR B  20      34.559  13.875  17.997  1.00 15.15           C
ATOM    156  C   TYR B  20      33.836  12.929  17.041  1.00 16.53           C
ATOM    157  O   TYR B  20      34.043  12.967  15.827  1.00 16.15           O
ATOM    158  CB  TYR B  20      34.175  15.319  17.674  1.00 14.35           C
ATOM    159  CG  TYR B  20      32.703  15.553  17.985  1.00 13.81           C
ATOM    160  CD1 TYR B  20      32.307  15.889  19.275  1.00 13.69           C
ATOM    161  CD2 TYR B  20      31.738  15.424  17.000  1.00 13.72           C
ATOM    162  CE1 TYR B  20      30.970  16.081  19.575  1.00 13.00           C
ATOM    163  CE2 TYR B  20      30.392  15.623  17.292  1.00 12.90           C
ATOM    164  CZ  TYR B  20      30.021  15.946  18.580  1.00 13.38           C
ATOM    165  OH  TYR B  20      28.688  16.144  18.879  1.00 12.72           O
ATOM    166  N   ARG B  21      33.049  12.032  17.634  1.00 17.29           N
ATOM    167  CA  ARG B  21      32.294  11.069  16.818  1.00 19.73           C
ATOM    168  C   ARG B  21      33.190  10.114  16.042  1.00 18.96           C
ATOM    169  O   ARG B  21      32.874   9.672  14.926  1.00 18.50           O
ATOM    170  CB  ARG B  21      31.630  12.033  15.877  1.00 23.53           C
ATOM    171  CG  ARG B  21      30.444  11.928  15.060  1.00 27.17           C
ATOM    172  CD  ARG B  21      29.219  11.429  15.834  1.00 29.59           C
ATOM    173  NE  ARG B  21      28.295  10.985  14.774  1.00 32.04           N
ATOM    174  CZ  ARG B  21      28.551   9.946  13.982  1.00 34.10           C
ATOM    175  NH1 ARG B  21      27.706   9.589  13.018  1.00 34.24           N
ATOM    176  NH2 ARG B  21      29.642   9.198  14.097  1.00 35.29           N
ATOM    177  N   GLY B  22      34.364   9.850  16.608  1.00 17.96           N
ATOM    178  CA  GLY B  22      35.346   8.969  16.002  1.00 18.82           C
ATOM    179  C   GLY B  22      36.196   9.625  14.926  1.00 18.06           C
ATOM    180  O   GLY B  22      37.045   8.954  14.316  1.00 18.88           O
ATOM    181  N   ILE B  23      36.045  10.917  14.710  1.00 16.04           N
ATOM    182  CA  ILE B  23      36.772  11.664  13.711  1.00 15.28           C
ATOM    183  C   ILE B  23      38.020  12.309  14.305  1.00 15.16           C
ATOM    184  O   ILE B  23      37.923  13.141  15.203  1.00 14.89           O
ATOM    185  CB  ILE B  23      35.872  12.737  13.071  1.00 15.13           C
ATOM    186  CG1 ILE B  23      34.649  12.060  12.442  1.00 15.33           C
ATOM    187  CG2 ILE B  23      36.661  13.524  12.029  1.00 15.77           C
ATOM    188  CD1 ILE B  23      33.480  12.994  12.175  1.00 14.92           C
ATOM    189  N   SER B  24      39.173  11.908  13.789  1.00 14.59           N
ATOM    190  CA  SER B  24      40.440  12.451  14.272  1.00 14.65           C
ATOM    191  C   SER B  24      40.581  13.926  13.909  1.00 14.31           C
ATOM    192  O   SER B  24      40.082  14.408  12.895  1.00 12.95           O
ATOM    193  CB  SER B  24      41.635  11.686  13.686  1.00 14.96           C
ATOM    194  OG  SER B  24      41.711  11.860  12.279  1.00 14.25           O
ATOM    195  N   LEU B  25      41.390  14.625  14.699  1.00 14.18           N
ATOM    196  CA  LEU B  25      41.741  16.018  14.440  1.00 13.93           C
ATOM    197  C   LEU B  25      42.362  16.142  13.046  1.00 13.42           C
ATOM    198  O   LEU B  25      42.055  17.092  12.324  1.00 13.27           O
ATOM    199  CB  LEU B  25      42.714  16.515  15.510  1.00 14.59           C
ATOM    200  CG  LEU B  25      43.227  17.949  15.368  1.00 14.72           C
ATOM    201  CD1 LEU B  25      42.072  18.936  15.442  1.00 14.98           C
ATOM    202  CD2 LEU B  25      44.253  18.303  16.450  1.00 15.31           C
ATOM    203  N   ALA B  26      43.187  15.172  12.646  1.00 13.22           N
ATOM    204  CA  ALA B  26      43.799  15.219  11.319  1.00 14.31           C
ATOM    205  C   ALA B  26      42.731  15.161  10.232  1.00 14.00           C
ATOM    206  O   ALA B  26      42.899  15.796   9.191  1.00 14.08           O
ATOM    207  CB  ALA B  26      44.805  14.096  11.106  1.00 13.31           C
ATOM    208  N   ASN B  27      41.669  14.382  10.437  1.00 14.58           N
ATOM    209  CA  ASN B  27      40.619  14.298   9.424  1.00 14.47           C
ATOM    210  C   ASN B  27      39.866  15.616   9.335  1.00 14.07           C
ATOM    211  O   ASN B  27      39.506  16.072   8.250  1.00 12.69           O
ATOM    212  CB  ASN B  27      39.667  13.123   9.702  1.00 15.72           C
ATOM    213  CG  ASN B  27      40.197  11.900   8.966  1.00 17.17           C
ATOM    214  OD1 ASN B  27      40.363  11.975   7.749  1.00 17.80           O
ATOM    215  ND2 ASN B  27      40.479  10.842   9.695  1.00 16.89           N
ATOM    216  N   TRP B  28      39.593  16.240  10.489  1.00 13.05           N
ATOM    217  CA  TRP B  28      38.935  17.546  10.497  1.00 12.87           C
ATOM    218  C   TRP B  28      39.802  18.601   9.807  1.00 12.34           C
ATOM    219  O   TRP B  28      39.307  19.501   9.127  1.00 12.35           O
ATOM    220  CB  TRP B  28      38.664  18.025  11.916  1.00 13.34           C
ATOM    221  CG  TRP B  28      37.559  17.303  12.626  1.00 14.56           C
ATOM    222  CD1 TRP B  28      37.676  16.484  13.709  1.00 13.45           C
ATOM    223  CD2 TRP B  28      36.164  17.356  12.299  1.00 14.50           C
ATOM    224  NE1 TRP B  28      36.432  16.028  14.076  1.00 14.44           N
ATOM    225  CE2 TRP B  28      35.486  16.545  13.228  1.00 14.92           C
ATOM    226  CE3 TRP B  28      35.431  18.017  11.310  1.00 15.02           C
ATOM    227  CZ2 TRP B  28      34.106  16.363  13.202  1.00 14.64           C
ATOM    228  CZ3 TRP B  28      34.060  17.834  11.283  1.00 15.26           C
ATOM    229  CH2 TRP B  28      33.409  17.022  12.221  1.00 15.94           C
ATOM    230  N   MET B  29      41.117  18.530  10.011  1.00 12.39           N
ATOM    231  CA  MET B  29      42.053  19.471   9.412  1.00 11.93           C
ATOM    232  C   MET B  29      42.041  19.303   7.894  1.00 12.73           C
ATOM    233  O   MET B  29      41.978  20.278   7.164  1.00 11.81           O
ATOM    234  CB  MET B  29      43.485  19.265   9.917  1.00 12.04           C
ATOM    235  CG  MET B  29      43.714  19.792  11.335  1.00 10.96           C
ATOM    236  SD  MET B  29      43.578  21.593  11.418  1.00 10.70           S
ATOM    237  CE  MET B  29      44.968  22.027  10.358  1.00 11.14           C
ATOM    238  N   CYS B  30      42.086  18.038   7.463  1.00 12.68           N
ATOM    239  CA  CYS B  30      42.060  17.755   6.021  1.00 12.73           C
ATOM    240  C   CYS B  30      40.787  18.316   5.404  1.00 12.54           C
ATOM    241  O   CYS B  30      40.809  18.867   4.301  1.00 11.93           O
ATOM    242  CB  CYS B  30      42.224  16.257   5.802  1.00 13.08           C
ATOM    243  SG  CYS B  30      42.446  15.737   4.072  1.00 12.45           S
ATOM    244  N   LEU B  31      39.646  18.154   6.072  1.00 12.64           N
ATOM    245  CA  LEU B  31      38.365  18.664   5.592  1.00 11.73           C
ATOM    246  C   LEU B  31      38.422  20.170   5.377  1.00 12.62           C
ATOM    247  O   LEU B  31      38.037  20.663   4.322  1.00 13.24           O
ATOM    248  CB  LEU B  31      37.262  18.364   6.613  1.00 11.37           C
ATOM    249  CG  LEU B  31      35.861  18.898   6.300  1.00 11.95           C
ATOM    250  CD1 LEU B  31      35.254  18.167   5.119  1.00 12.47           C
ATOM    251  CD2 LEU B  31      34.970  18.788   7.542  1.00 12.17           C
ATOM    252  N   ALA B  32      38.894  20.895   6.400  1.00 10.96           N
ATOM    253  CA  ALA B  32      39.017  22.342   6.327  1.00 11.62           C
ATOM    254  C   ALA B  32      39.962  22.747   5.188  1.00 11.86           C
ATOM    255  O   ALA B  32      39.724  23.724   4.496  1.00 12.37           O
ATOM    256  CB  ALA B  32      39.572  22.884   7.638  1.00 10.90           C
ATOM    257  N   LYS B  33      41.065  22.020   5.061  1.00 13.09           N
ATOM    258  CA  LYS B  33      42.052  22.309   4.020  1.00 14.85           C
ATOM    259  C   LYS B  33      41.435  22.259   2.634  1.00 14.39           C
ATOM    260  O   LYS B  33      41.575  23.223   1.872  1.00 14.14           O
ATOM    261  CB  LYS B  33      43.221  21.338   4.155  1.00 17.42           C
ATOM    262  CG  LYS B  33      44.169  21.227   2.979  1.00 21.31           C
ATOM    263  CD  LYS B  33      44.843  22.539   2.650  1.00 23.29           C
ATOM    264  CE  LYS B  33      45.317  22.538   1.203  1.00 25.58           C
ATOM    265  NZ  LYS B  33      46.800  22.577   1.106  1.00 27.50           N
ATOM    266  N   TRP B  34      40.765  21.158   2.303  1.00 14.40           N
ATOM    267  CA  TRP B  34      40.211  21.002   0.958  1.00 15.44           C
ATOM    268  C   TRP B  34      38.888  21.713   0.758  1.00 15.69           C
ATOM    269  O   TRP B  34      38.524  22.045  -0.377  1.00 16.31           O
ATOM    270  CB  TRP B  34      40.142  19.506   0.601  1.00 14.91           C
ATOM    271  CG  TRP B  34      41.526  18.913   0.529  1.00 15.21           C
ATOM    272  CD1 TRP B  34      42.168  18.184   1.483  1.00 15.62           C
ATOM    273  CD2 TRP B  34      42.451  19.059  -0.556  1.00 15.48           C
ATOM    274  NE1 TRP B  34      43.427  17.842   1.050  1.00 15.78           N
ATOM    275  CE2 TRP B  34      43.629  18.384  -0.196  1.00 15.71           C
ATOM    276  CE3 TRP B  34      42.398  19.701  -1.796  1.00 16.45           C
ATOM    277  CZ2 TRP B  34      44.736  18.318  -1.038  1.00 16.32           C
ATOM    278  CZ3 TRP B  34      43.506  19.643  -2.636  1.00 16.19           C
ATOM    279  CH2 TRP B  34      44.663  18.958  -2.239  1.00 16.46           C
ATOM    280  N   GLU B  35      38.148  21.970   1.834  1.00 15.27           N
ATOM    281  CA  GLU B  35      36.893  22.701   1.701  1.00 14.85           C
ATOM    282  C   GLU B  35      37.111  24.192   1.467  1.00 15.05           C
ATOM    283  O   GLU B  35      36.523  24.786   0.558  1.00 14.26           O
ATOM    284  CB  GLU B  35      35.998  22.552   2.929  1.00 14.83           C
ATOM    285  CG  GLU B  35      35.289  21.229   3.096  1.00 15.13           C
ATOM    286  CD  GLU B  35      34.393  20.862   1.937  1.00 15.15           C
ATOM    287  OE1 GLU B  35      33.870  21.738   1.217  1.00 15.31           O
ATOM    288  OE2 GLU B  35      34.164  19.688   1.680  1.00 16.34           O
ATOM    289  N   SER B  36      37.911  24.845   2.310  1.00 14.67           N
ATOM    290  CA  SER B  36      38.071  26.288   2.230  1.00 14.53           C
ATOM    291  C   SER B  36      39.483  26.843   2.134  1.00 15.32           C
ATOM    292  O   SER B  36      39.701  27.987   1.771  1.00 14.00           O
ATOM    293  CB  SER B  36      37.449  26.878   3.519  1.00 15.05           C
ATOM    294  OG  SER B  36      38.240  26.442   4.625  1.00 14.16           O
ATOM    295  N   GLY B  37      40.453  25.997   2.475  1.00 15.87           N
ATOM    296  CA  GLY B  37      41.860  26.420   2.486  1.00 14.88           C
ATOM    297  C   GLY B  37      42.066  27.129   3.823  1.00 14.91           C
ATOM    298  O   GLY B  37      42.749  28.142   3.943  1.00 15.37           O
ATOM    299  N   TYR B  38      41.415  26.598   4.856  1.00 13.48           N
ATOM    300  CA  TYR B  38      41.453  27.177   6.195  1.00 14.07           C
ATOM    301  C   TYR B  38      40.952  28.621   6.186  1.00 14.38           C
ATOM    302  O   TYR B  38      41.417  29.438   6.976  1.00 14.48           O
ATOM    303  CB  TYR B  38      42.864  27.157   6.786  1.00 13.89           C
ATOM    304  CG  TYR B  38      43.590  25.831   6.747  1.00 14.23           C
ATOM    305  CD1 TYR B  38      42.951  24.646   7.082  1.00 14.51           C
ATOM    306  CD2 TYR B  38      44.932  25.786   6.376  1.00 14.09           C
ATOM    307  CE1 TYR B  38      43.626  23.437   7.052  1.00 14.38           C
ATOM    308  CE2 TYR B  38      45.612  24.580   6.352  1.00 15.55           C
ATOM    309  CZ  TYR B  38      44.955  23.417   6.685  1.00 14.33           C
ATOM    310  OH  TYR B  38      45.619  22.217   6.656  1.00 13.55           O
ATOM    311  N   ASN B  39      39.951  28.919   5.363  1.00 14.26           N
ATOM    312  CA  ASN B  39      39.471  30.285   5.211  1.00 15.25           C
ATOM    313  C   ASN B  39      38.063  30.458   5.767  1.00 15.04           C
ATOM    314  O   ASN B  39      37.101  29.982   5.161  1.00 15.29           O
ATOM    315  CB  ASN B  39      39.460  30.654   3.716  1.00 14.99           C
ATOM    316  CG  ASN B  39      39.183  32.116   3.459  1.00 16.06           C
ATOM    317  OD1 ASN B  39      38.807  32.916   4.310  1.00 15.01           O
ATOM    318  ND2 ASN B  39      39.383  32.537   2.206  1.00 16.26           N
ATOM    319  N   THR B  40      37.916  31.265   6.816  1.00 15.26           N
ATOM    320  CA  THR B  40      36.589  31.517   7.376  1.00 14.90           C
ATOM    321  C   THR B  40      35.656  32.317   6.482  1.00 15.33           C
ATOM    322  O   THR B  40      34.443  32.375   6.771  1.00 14.26           O
ATOM    323  CB  THR B  40      36.691  32.229   8.744  1.00 15.20           C
ATOM    324  OG1 THR B  40      37.270  33.525   8.564  1.00 14.55           O
ATOM    325  CG2 THR B  40      37.553  31.420   9.704  1.00 13.73           C
ATOM    326  N   ARG B  41      36.139  32.975   5.428  1.00 15.97           N
ATOM    327  CA  ARG B  41      35.262  33.775   4.579  1.00 17.02           C
ATOM    328  C   ARG B  41      34.925  33.116   3.252  1.00 16.68           C
ATOM    329  O   ARG B  41      34.226  33.703   2.422  1.00 15.92           O
ATOM    330  CB  ARG B  41      35.871  35.174   4.344  1.00 18.60           C
ATOM    331  CG  ARG B  41      35.965  36.029   5.597  1.00 20.20           C
ATOM    332  CD  ARG B  41      36.221  37.506   5.330  1.00 21.83           C
ATOM    333  NE  ARG B  41      36.430  38.277   6.558  1.00 25.02           N
ATOM    334  CZ  ARG B  41      35.498  38.718   7.387  1.00 25.89           C
ATOM    335  NH1 ARG B  41      34.205  38.502   7.160  1.00 27.02           N
ATOM    336  NH2 ARG B  41      35.806  39.412   8.479  1.00 27.17           N
ATOM    337  N   ALA B  42      35.354  31.881   3.047  1.00 15.78           N
ATOM    338  CA  ALA B  42      35.086  31.176   1.794  1.00 15.61           C
ATOM    339  C   ALA B  42      33.594  31.055   1.528  1.00 15.36           C
ATOM    340  O   ALA B  42      32.831  30.760   2.453  1.00 14.67           O
ATOM    341  CB  ALA B  42      35.745  29.806   1.824  1.00 16.15           C
ATOM    342  N   THR B  43      33.152  31.220   0.283  1.00 15.51           N
ATOM    343  CA  THR B  43      31.757  31.027  -0.086  1.00 15.95           C
ATOM    344  C   THR B  43      31.689  30.317  -1.445  1.00 16.99           C
ATOM    345  O   THR B  43      32.571  30.510  -2.287  1.00 15.95           O
ATOM    346  CB  THR B  43      30.884  32.282  -0.200  1.00 15.79           C
ATOM    347  OG1 THR B  43      31.420  33.176  -1.188  1.00 15.99           O
ATOM    348  CG2 THR B  43      30.724  33.077   1.088  1.00 16.47           C
ATOM    349  N   ASN B  44      30.650  29.521  -1.668  1.00 18.18           N
ATOM    350  CA  ASN B  44      30.478  28.814  -2.936  1.00 20.65           C
ATOM    351  C   ASN B  44      28.990  28.760  -3.288  1.00 21.65           C
ATOM    352  O   ASN B  44      28.215  28.183  -2.528  1.00 20.17           O
ATOM    353  CB  ASN B  44      31.038  27.393  -2.886  1.00 21.71           C
ATOM    354  CG  ASN B  44      30.793  26.630  -4.182  1.00 24.32           C
ATOM    355  OD1 ASN B  44      31.337  26.972  -5.236  1.00 24.53           O
ATOM    356  ND2 ASN B  44      29.958  25.596  -4.117  1.00 23.43           N
ATOM    357  N   TYR B  45      28.606  29.329  -4.427  1.00 22.73           N
ATOM    358  CA  TYR B  45      27.200  29.304  -4.823  1.00 23.68           C
ATOM    359  C   TYR B  45      26.881  28.090  -5.687  1.00 24.35           C
ATOM    360  O   TYR B  45      27.622  27.770  -6.614  1.00 24.52           O
ATOM    361  CB  TYR B  45      26.829  30.575  -5.582  1.00 24.42           C
ATOM    362  CG  TYR B  45      25.385  30.644  -6.036  1.00 25.04           C
ATOM    363  CD1 TYR B  45      24.359  30.812  -5.122  1.00 25.89           C
ATOM    364  CD2 TYR B  45      25.054  30.548  -7.380  1.00 25.60           C
ATOM    365  CE1 TYR B  45      23.036  30.885  -5.521  1.00 26.41           C
ATOM    366  CE2 TYR B  45      23.737  30.611  -7.799  1.00 26.49           C
ATOM    367  CZ  TYR B  45      22.735  30.784  -6.868  1.00 26.95           C
ATOM    368  OH  TYR B  45      21.429  30.858  -7.281  1.00 26.69           O
ATOM    369  N   ASN B  46      25.771  27.430  -5.379  1.00 24.50           N
ATOM    370  CA  ASN B  46      25.372  26.244  -6.147  1.00 25.54           C
ATOM    371  C   ASN B  46      24.126  26.583  -6.955  1.00 25.13           C
ATOM    372  O   ASN B  46      23.022  26.633  -6.411  1.00 24.58           O
ATOM    373  CB  ASN B  46      25.127  25.071  -5.208  1.00 25.52           C
ATOM    374  CG  ASN B  46      26.342  24.727  -4.373  1.00 26.16           C
ATOM    375  OD1 ASN B  46      27.323  24.189  -4.894  1.00 26.10           O
ATOM    376  ND2 ASN B  46      26.295  25.062  -3.086  1.00 25.42           N
ATOM    377  N   ALA B  47      24.291  26.845  -8.245  1.00 25.52           N
ATOM    378  CA  ALA B  47      23.188  27.240  -9.113  1.00 25.87           C
ATOM    379  C   ALA B  47      22.038  26.250  -9.191  1.00 26.35           C
ATOM    380  O   ALA B  47      20.881  26.664  -9.325  1.00 26.00           O
ATOM    381  CB  ALA B  47      23.735  27.523 -10.513  1.00 27.14           C
ATOM    382  N   GLY B  48      22.309  24.955  -9.095  1.00 26.64           N
ATOM    383  CA  GLY B  48      21.293  23.929  -9.152  1.00 26.76           C
ATOM    384  C   GLY B  48      20.157  24.069  -8.159  1.00 27.06           C
ATOM    385  O   GLY B  48      18.986  23.984  -8.562  1.00 27.23           O
ATOM    386  N   ASP B  49      20.445  24.239  -6.868  1.00 25.98           N
ATOM    387  CA  ASP B  49      19.370  24.372  -5.891  1.00 24.60           C
ATOM    388  C   ASP B  49      19.384  25.738  -5.219  1.00 24.40           C
ATOM    389  O   ASP B  49      18.673  26.022  -4.255  1.00 22.90           O
ATOM    390  CB  ASP B  49      19.453  23.265  -4.848  1.00 25.34           C
ATOM    391  CG  ASP B  49      20.742  23.297  -4.047  1.00 23.85           C
ATOM    392  OD1 ASP B  49      21.507  24.272  -4.152  1.00 23.23           O
ATOM    393  OD2 ASP B  49      20.958  22.315  -3.316  1.00 23.59           O
ATOM    394  N   ARG B  50      20.238  26.616  -5.730  1.00 23.28           N
ATOM    395  CA  ARG B  50      20.389  27.984  -5.269  1.00 24.47           C
ATOM    396  C   ARG B  50      20.825  28.126  -3.818  1.00 22.70           C
ATOM    397  O   ARG B  50      20.531  29.123  -3.153  1.00 22.29           O
ATOM    398  CB  ARG B  50      19.078  28.744  -5.543  1.00 26.37           C
ATOM    399  CG  ARG B  50      18.715  28.685  -7.025  1.00 29.38           C
ATOM    400  CD  ARG B  50      17.519  29.518  -7.399  1.00 31.39           C
ATOM    401  NE  ARG B  50      16.651  29.864  -6.285  1.00 34.16           N
ATOM    402  CZ  ARG B  50      15.326  29.848  -6.317  1.00 34.94           C
ATOM    403  NH1 ARG B  50      14.697  29.474  -7.426  1.00 36.09           N
ATOM    404  NH2 ARG B  50      14.609  30.193  -5.255  1.00 35.23           N
ATOM    405  N   SER B  51      21.601  27.157  -3.344  1.00 20.95           N
ATOM    406  CA  SER B  51      22.144  27.160  -1.993  1.00 19.45           C
ATOM    407  C   SER B  51      23.578  27.688  -2.048  1.00 19.84           C
ATOM    408  O   SER B  51      24.149  27.770  -3.139  1.00 19.86           O
ATOM    409  CB  SER B  51      22.130  25.760  -1.396  1.00 18.38           C
ATOM    410  OG  SER B  51      22.996  24.894  -2.104  1.00 16.99           O
ATOM    411  N   THR B  52      24.136  28.037  -0.902  1.00 18.52           N
ATOM    412  CA  THR B  52      25.502  28.546  -0.835  1.00 18.31           C
ATOM    413  C   THR B  52      26.258  27.826   0.283  1.00 16.90           C
ATOM    414  O   THR B  52      25.672  27.532   1.328  1.00 15.93           O
ATOM    415  CB  THR B  52      25.540  30.064  -0.582  1.00 19.10           C
ATOM    416  OG1 THR B  52      24.923  30.762  -1.679  1.00 20.37           O
ATOM    417  CG2 THR B  52      26.971  30.566  -0.439  1.00 17.65           C
ATOM    418  N   ASP B  53      27.533  27.536   0.062  1.00 16.92           N
ATOM    419  CA  ASP B  53      28.343  26.865   1.089  1.00 16.26           C
ATOM    420  C   ASP B  53      29.145  27.944   1.807  1.00 16.12           C
ATOM    421  O   ASP B  53      29.680  28.826   1.127  1.00 15.96           O
ATOM    422  CB  ASP B  53      29.281  25.833   0.492  1.00 17.45           C
ATOM    423  CG  ASP B  53      28.497  24.847  -0.366  1.00 17.94           C
ATOM    424  OD1 ASP B  53      27.540  24.249   0.143  1.00 17.93           O
ATOM    425  OD2 ASP B  53      28.868  24.742  -1.544  1.00 18.71           O
ATOM    426  N   TYR B  54      29.196  27.928   3.130  1.00 15.02           N
ATOM    427  CA  TYR B  54      29.816  29.007   3.873  1.00 14.79           C
ATOM    428  C   TYR B  54      30.927  28.621   4.839  1.00 15.22           C
ATOM    429  O   TYR B  54      30.821  27.643   5.582  1.00 14.97           O
ATOM    430  CB  TYR B  54      28.732  29.682   4.746  1.00 15.52           C
ATOM    431  CG  TYR B  54      27.675  30.460   4.002  1.00 15.04           C
ATOM    432  CD1 TYR B  54      27.876  31.805   3.724  1.00 14.77           C
ATOM    433  CD2 TYR B  54      26.482  29.877   3.589  1.00 15.84           C
ATOM    434  CE1 TYR B  54      26.915  32.542   3.057  1.00 14.62           C
ATOM    435  CE2 TYR B  54      25.519  30.607   2.906  1.00 15.17           C
ATOM    436  CZ  TYR B  54      25.744  31.932   2.643  1.00 15.37           C
ATOM    437  OH  TYR B  54      24.835  32.740   1.984  1.00 14.39           O
ATOM    438  N   GLY B  55      31.939  29.482   4.887  1.00 13.71           N
ATOM    439  CA  GLY B  55      32.990  29.365   5.871  1.00 14.12           C
ATOM    440  C   GLY B  55      34.034  28.300   5.698  1.00 13.32           C
ATOM    441  O   GLY B  55      34.189  27.628   4.678  1.00 12.88           O
ATOM    442  N   ILE B  56      34.788  28.111   6.785  1.00 12.13           N
ATOM    443  CA  ILE B  56      35.921  27.195   6.832  1.00 12.02           C
ATOM    444  C   ILE B  56      35.545  25.754   6.540  1.00 12.57           C
ATOM    445  O   ILE B  56      36.367  25.027   5.963  1.00 12.19           O
ATOM    446  CB  ILE B  56      36.655  27.407   8.175  1.00 13.13           C
ATOM    447  CG1 ILE B  56      38.069  26.826   8.108  1.00 12.96           C
ATOM    448  CG2 ILE B  56      35.845  26.822   9.336  1.00 12.43           C
ATOM    449  CD1 ILE B  56      38.971  27.242   9.248  1.00 14.87           C
ATOM    450  N   PHE B  57      34.338  25.310   6.878  1.00 11.55           N
ATOM    451  CA  PHE B  57      33.916  23.940   6.605  1.00 11.84           C
ATOM    452  C   PHE B  57      32.916  23.895   5.458  1.00 12.45           C
ATOM    453  O   PHE B  57      32.326  22.838   5.181  1.00 14.74           O
ATOM    454  CB  PHE B  57      33.285  23.328   7.869  1.00 11.98           C
ATOM    455  CG  PHE B  57      34.281  23.131   8.980  1.00 12.41           C
ATOM    456  CD1 PHE B  57      35.386  22.320   8.778  1.00 12.50           C
ATOM    457  CD2 PHE B  57      34.118  23.744  10.212  1.00 13.69           C
ATOM    458  CE1 PHE B  57      36.312  22.113   9.785  1.00 12.56           C
ATOM    459  CE2 PHE B  57      35.036  23.532  11.229  1.00 12.78           C
ATOM    460  CZ  PHE B  57      36.127  22.718  11.013  1.00 13.35           C
ATOM    461  N   GLN B  58      32.654  25.034   4.831  1.00 12.77           N
ATOM    462  CA  GLN B  58      31.734  25.122   3.710  1.00 14.10           C
ATOM    463  C   GLN B  58      30.390  24.461   3.981  1.00 14.85           C
ATOM    464  O   GLN B  58      29.966  23.520   3.301  1.00 16.30           O
ATOM    465  CB  GLN B  58      32.379  24.540   2.449  1.00 14.74           C
ATOM    466  CG  GLN B  58      33.465  25.404   1.832  1.00 13.84           C
ATOM    467  CD  GLN B  58      32.905  26.689   1.256  1.00 14.18           C
ATOM    468  OE1 GLN B  58      32.500  26.739   0.096  1.00 14.94           O
ATOM    469  NE2 GLN B  58      32.874  27.725   2.084  1.00 12.81           N
ATOM    470  N   ILE B  59      29.707  24.987   4.982  1.00 14.51           N
ATOM    471  CA  ILE B  59      28.392  24.522   5.391  1.00 15.38           C
ATOM    472  C   ILE B  59      27.313  25.060   4.459  1.00 14.09           C
ATOM    473  O   ILE B  59      27.265  26.262   4.229  1.00 14.07           O
ATOM    474  CB  ILE B  59      28.093  25.004   6.823  1.00 15.94           C
ATOM    475  CG1 ILE B  59      29.213  24.572   7.762  1.00 17.73           C
ATOM    476  CG2 ILE B  59      26.725  24.544   7.288  1.00 15.80           C
ATOM    477  CD1 ILE B  59      29.368  23.091   7.957  1.00 18.32           C
ATOM    478  N   ASN B  60      26.434  24.195   4.002  1.00 14.21           N
ATOM    479  CA  ASN B  60      25.395  24.516   3.033  1.00 14.58           C
ATOM    480  C   ASN B  60      24.155  25.150   3.628  1.00 15.59           C
ATOM    481  O   ASN B  60      23.651  24.697   4.655  1.00 16.23           O
ATOM    482  CB  ASN B  60      25.004  23.196   2.306  1.00 15.27           C
ATOM    483  CG  ASN B  60      24.238  23.549   1.041  1.00 16.03           C
ATOM    484  OD1 ASN B  60      23.015  23.446   0.978  1.00 16.21           O
ATOM    485  ND2 ASN B  60      24.957  24.034   0.033  1.00 14.91           N
ATOM    486  N   SER B  61      23.595  26.156   2.964  1.00 15.68           N
ATOM    487  CA  SER B  61      22.435  26.900   3.406  1.00 15.59           C
ATOM    488  C   SER B  61      21.092  26.218   3.194  1.00 15.66           C
ATOM    489  O   SER B  61      20.053  26.728   3.631  1.00 15.71           O
ATOM    490  CB  SER B  61      22.408  28.257   2.676  1.00 15.24           C
ATOM    491  OG  SER B  61      22.335  28.023   1.278  1.00 14.26           O
ATOM    492  N   ARG B  62      21.070  25.094   2.497  1.00 15.80           N
ATOM    493  CA  ARG B  62      19.797  24.400   2.313  1.00 18.25           C
ATOM    494  C   ARG B  62      19.444  23.628   3.582  1.00 18.42           C
ATOM    495  O   ARG B  62      18.397  23.929   4.172  1.00 18.45           O
ATOM    496  CB  ARG B  62      19.803  23.519   1.074  1.00 20.41           C
ATOM    497  CG  ARG B  62      18.542  22.672   0.947  1.00 24.03           C
ATOM    498  CD  ARG B  62      18.462  21.943  -0.376  1.00 27.96           C
ATOM    499  NE  ARG B  62      17.414  20.921  -0.418  1.00 31.45           N
ATOM    500  CZ  ARG B  62      17.610  19.687   0.055  1.00 34.48           C
ATOM    501  NH1 ARG B  62      18.797  19.386   0.585  1.00 34.91           N
ATOM    502  NH2 ARG B  62      16.706  18.710   0.030  1.00 35.41           N
ATOM    503  N   TYR B  63      20.306  22.733   4.062  1.00 18.32           N
ATOM    504  CA  TYR B  63      19.941  22.001   5.266  1.00 18.31           C
ATOM    505  C   TYR B  63      20.449  22.559   6.583  1.00 17.15           C
ATOM    506  O   TYR B  63      19.790  22.305   7.591  1.00 15.48           O
ATOM    507  CB  TYR B  63      20.419  20.541   5.163  1.00 21.01           C
ATOM    508  CG  TYR B  63      19.694  19.557   6.065  1.00 23.09           C
ATOM    509  CD1 TYR B  63      18.587  18.856   5.595  1.00 24.48           C
ATOM    510  CD2 TYR B  63      20.101  19.312   7.369  1.00 24.10           C
ATOM    511  CE1 TYR B  63      17.916  17.948   6.390  1.00 24.58           C
ATOM    512  CE2 TYR B  63      19.443  18.406   8.179  1.00 24.80           C
ATOM    513  CZ  TYR B  63      18.352  17.722   7.679  1.00 25.16           C
ATOM    514  OH  TYR B  63      17.679  16.817   8.461  1.00 25.25           O
ATOM    515  N   TRP B  64      21.614  23.199   6.629  1.00 15.92           N
ATOM    516  CA  TRP B  64      22.267  23.538   7.881  1.00 15.00           C
ATOM    517  C   TRP B  64      22.213  24.935   8.458  1.00 14.65           C
ATOM    518  O   TRP B  64      21.995  25.014   9.682  1.00 13.73           O
ATOM    519  CB  TRP B  64      23.760  23.143   7.736  1.00 14.80           C
ATOM    520  CG  TRP B  64      23.874  21.742   7.210  1.00 15.71           C
ATOM    521  CD1 TRP B  64      24.229  21.381   5.938  1.00 15.79           C
ATOM    522  CD2 TRP B  64      23.583  20.532   7.913  1.00 14.93           C
ATOM    523  NE1 TRP B  64      24.204  20.019   5.822  1.00 15.57           N
ATOM    524  CE2 TRP B  64      23.808  19.472   7.016  1.00 15.43           C
ATOM    525  CE3 TRP B  64      23.162  20.233   9.214  1.00 13.76           C
ATOM    526  CZ2 TRP B  64      23.624  18.137   7.380  1.00 14.96           C
ATOM    527  CZ3 TRP B  64      22.994  18.920   9.583  1.00 13.56           C
ATOM    528  CH2 TRP B  64      23.217  17.882   8.659  1.00 14.83           C
ATOM    529  N   CYS B  65      22.450  25.986   7.695  1.00 13.76           N
ATOM    530  CA  CYS B  65      22.368  27.341   8.234  1.00 13.77           C
ATOM    531  C   CYS B  65      21.316  28.145   7.482  1.00 14.59           C
ATOM    532  O   CYS B  65      21.010  27.840   6.332  1.00 13.09           O
ATOM    533  CB  CYS B  65      23.728  28.027   8.242  1.00 12.30           C
ATOM    534  SG  CYS B  65      24.532  28.232   6.627  1.00 11.77           S
ATOM    535  N   ASN B  66      20.890  29.282   8.036  1.00 16.30           N
ATOM    536  CA  ASN B  66      19.921  30.130   7.343  1.00 17.29           C
ATOM    537  C   ASN B  66      20.555  31.358   6.703  1.00 16.86           C
ATOM    538  O   ASN B  66      21.180  32.179   7.385  1.00 15.91           O
ATOM    539  CB  ASN B  66      18.812  30.559   8.308  1.00 18.47           C
ATOM    540  CG  ASN B  66      17.813  31.494   7.652  1.00 19.68           C
ATOM    541  OD1 ASN B  66      17.458  31.336   6.489  1.00 20.24           O
ATOM    542  ND2 ASN B  66      17.404  32.499   8.413  1.00 21.45           N
ATOM    543  N   ASP B  67      20.420  31.488   5.384  1.00 17.20           N
ATOM    544  CA  ASP B  67      20.977  32.667   4.707  1.00 19.20           C
ATOM    545  C   ASP B  67      19.836  33.560   4.222  1.00 20.63           C
ATOM    546  O   ASP B  67      20.017  34.626   3.643  1.00 21.00           O
ATOM    547  CB  ASP B  67      21.941  32.320   3.587  1.00 18.16           C
ATOM    548  CG  ASP B  67      21.343  31.650   2.374  1.00 18.38           C
ATOM    549  OD1 ASP B  67      20.114  31.440   2.311  1.00 17.20           O
ATOM    550  OD2 ASP B  67      22.119  31.323   1.448  1.00 19.09           O
ATOM    551  N   GLY B  68      18.612  33.080   4.412  1.00 22.87           N
ATOM    552  CA  GLY B  68      17.395  33.777   4.069  1.00 24.46           C
ATOM    553  C   GLY B  68      17.063  33.856   2.593  1.00 26.00           C
ATOM    554  O   GLY B  68      16.074  34.492   2.221  1.00 25.80           O
ATOM    555  N   LYS B  69      17.804  33.145   1.746  1.00 27.02           N
ATOM    556  CA  LYS B  69      17.568  33.199   0.311  1.00 28.02           C
ATOM    557  C   LYS B  69      17.695  31.849  -0.371  1.00 27.38           C
ATOM    558  O   LYS B  69      17.839  31.774  -1.590  1.00 26.97           O
ATOM    559  CB  LYS B  69      18.524  34.222  -0.309  1.00 29.10           C
ATOM    560  CG  LYS B  69      19.999  34.004  -0.022  1.00 30.66           C
ATOM    561  CD  LYS B  69      20.765  35.308  -0.257  1.00 31.62           C
ATOM    562  CE  LYS B  69      22.235  35.020  -0.512  1.00 32.92           C
ATOM    563  NZ  LYS B  69      22.408  34.108  -1.683  1.00 34.42           N
ATOM    564  N   THR B  70      17.601  30.780   0.409  1.00 26.73           N
ATOM    565  CA  THR B  70      17.703  29.423  -0.119  1.00 26.08           C
ATOM    566  C   THR B  70      16.387  28.673   0.009  1.00 26.15           C
ATOM    567  O   THR B  70      15.820  28.582   1.099  1.00 24.99           O
ATOM    568  CB  THR B  70      18.806  28.646   0.637  1.00 25.76           C
ATOM    569  OG1 THR B  70      19.999  29.455   0.624  1.00 24.72           O
ATOM    570  CG2 THR B  70      19.079  27.307  -0.006  1.00 26.15           C
ATOM    571  N   PRO B  71      15.884  28.146  -1.102  1.00 26.18           N
ATOM    572  CA  PRO B  71      14.642  27.398  -1.102  1.00 26.16           C
ATOM    573  C   PRO B  71      14.819  26.100  -0.329  1.00 25.70           C
ATOM    574  O   PRO B  71      15.940  25.587  -0.301  1.00 24.42           O
ATOM    575  CB  PRO B  71      14.347  27.107  -2.561  1.00 27.18           C
ATOM    576  CG  PRO B  71      15.564  27.450  -3.337  1.00 26.84           C
ATOM    577  CD  PRO B  71      16.494  28.212  -2.443  1.00 26.85           C
ATOM    578  N   GLY B  72      13.767  25.605   0.300  1.00 25.45           N
ATOM    579  CA  GLY B  72      13.823  24.363   1.061  1.00 25.99           C
ATOM    580  C   GLY B  72      14.767  24.437   2.253  1.00 25.25           C
ATOM    581  O   GLY B  72      15.374  23.415   2.599  1.00 26.50           O
ATOM    582  N   ALA B  73      14.866  25.582   2.911  1.00 24.39           N
ATOM    583  CA  ALA B  73      15.773  25.770   4.034  1.00 23.57           C
ATOM    584  C   ALA B  73      15.271  25.083   5.298  1.00 22.37           C
ATOM    585  O   ALA B  73      14.115  25.196   5.698  1.00 22.51           O
ATOM    586  CB  ALA B  73      16.016  27.257   4.254  1.00 23.99           C
ATOM    587  N   VAL B  74      16.156  24.320   5.920  1.00 20.09           N
ATOM    588  CA  VAL B  74      15.894  23.537   7.122  1.00 18.86           C
ATOM    589  C   VAL B  74      16.475  24.196   8.368  1.00 17.94           C
ATOM    590  O   VAL B  74      15.917  24.149   9.461  1.00 15.50           O
ATOM    591  CB  VAL B  74      16.545  22.140   6.982  1.00 18.38           C
ATOM    592  CG1 VAL B  74      16.267  21.267   8.194  1.00 18.44           C
ATOM    593  CG2 VAL B  74      16.034  21.433   5.729  1.00 19.19           C
ATOM    594  N   ASN B  75      17.663  24.783   8.171  1.00 16.08           N
ATOM    595  CA  ASN B  75      18.379  25.444   9.259  1.00 15.77           C
ATOM    596  C   ASN B  75      18.565  24.472  10.422  1.00 13.99           C
ATOM    597  O   ASN B  75      18.322  24.792  11.594  1.00 13.87           O
ATOM    598  CB  ASN B  75      17.694  26.739   9.698  1.00 15.31           C
ATOM    599  CG  ASN B  75      18.568  27.597  10.605  1.00 15.38           C
ATOM    600  OD1 ASN B  75      19.773  27.371  10.685  1.00 14.38           O
ATOM    601  ND2 ASN B  75      17.997  28.579  11.299  1.00 14.69           N
ATOM    602  N   ALA B  76      19.139  23.303  10.132  1.00 13.43           N
ATOM    603  CA  ALA B  76      19.342  22.293  11.176  1.00 12.69           C
ATOM    604  C   ALA B  76      20.263  22.792  12.280  1.00 12.93           C
ATOM    605  O   ALA B  76      20.006  22.471  13.448  1.00 12.65           O
ATOM    606  CB  ALA B  76      19.826  20.980  10.577  1.00 13.40           C
ATOM    607  N   CYS B  77      21.259  23.613  11.977  1.00 12.37           N
ATOM    608  CA  CYS B  77      22.133  24.153  13.015  1.00 12.47           C
ATOM    609  C   CYS B  77      21.529  25.290  13.820  1.00 13.66           C
ATOM    610  O   CYS B  77      22.126  25.727  14.818  1.00 13.23           O
ATOM    611  CB  CYS B  77      23.422  24.660  12.348  1.00 12.36           C
ATOM    612  SG  CYS B  77      24.471  23.270  11.854  1.00 10.31           S
ATOM    613  N   HIS B  78      20.429  25.867  13.343  1.00 14.24           N
ATOM    614  CA  HIS B  78      19.780  27.003  13.963  1.00 14.36           C
ATOM    615  C   HIS B  78      20.777  28.155  14.118  1.00 13.92           C
ATOM    616  O   HIS B  78      20.976  28.765  15.167  1.00 13.08           O
ATOM    617  CB  HIS B  78      19.138  26.709  15.322  1.00 14.64           C
ATOM    618  CG  HIS B  78      18.098  27.746  15.660  1.00 15.27           C
ATOM    619  ND1 HIS B  78      16.844  27.714  15.091  1.00 16.28           N
ATOM    620  CD2 HIS B  78      18.119  28.831  16.468  1.00 14.73           C
ATOM    621  CE1 HIS B  78      16.120  28.727  15.548  1.00 16.27           C
ATOM    622  NE2 HIS B  78      16.877  29.417  16.391  1.00 16.18           N
ATOM    623  N   LEU B  79      21.412  28.474  12.994  1.00 13.70           N
ATOM    624  CA  LEU B  79      22.411  29.530  12.942  1.00 13.36           C
ATOM    625  C   LEU B  79      22.264  30.322  11.653  1.00 13.29           C
ATOM    626  O   LEU B  79      21.920  29.719  10.635  1.00 13.03           O
ATOM    627  CB  LEU B  79      23.815  28.902  12.959  1.00 12.31           C
ATOM    628  CG  LEU B  79      24.401  28.447  14.291  1.00 12.98           C
ATOM    629  CD1 LEU B  79      25.674  27.631  14.109  1.00 13.60           C
ATOM    630  CD2 LEU B  79      24.694  29.664  15.166  1.00 12.62           C
ATOM    631  N   SER B  80      22.554  31.619  11.686  1.00 13.97           N
ATOM    632  CA  SER B  80      22.565  32.381  10.432  1.00 15.21           C
ATOM    633  C   SER B  80      23.842  31.988   9.720  1.00 15.42           C
ATOM    634  O   SER B  80      24.884  31.839  10.377  1.00 15.45           O
ATOM    635  CB  SER B  80      22.536  33.894  10.690  1.00 16.82           C
ATOM    636  OG  SER B  80      21.357  34.193  11.446  1.00 17.84           O
ATOM    637  N   CYS B  81      23.829  31.873   8.386  1.00 14.11           N
ATOM    638  CA  CYS B  81      25.049  31.508   7.677  1.00 14.18           C
ATOM    639  C   CYS B  81      26.139  32.553   7.862  1.00 14.05           C
ATOM    640  O   CYS B  81      27.319  32.205   7.881  1.00 13.43           O
ATOM    641  CB  CYS B  81      24.744  31.278   6.190  1.00 14.09           C
ATOM    642  SG  CYS B  81      23.636  29.895   5.892  1.00 12.96           S
ATOM    643  N   SER B  82      25.761  33.819   8.108  1.00 13.31           N
ATOM    644  CA  SER B  82      26.727  34.869   8.371  1.00 14.85           C
ATOM    645  C   SER B  82      27.566  34.566   9.605  1.00 14.44           C
ATOM    646  O   SER B  82      28.740  34.933   9.660  1.00 14.72           O
ATOM    647  CB  SER B  82      26.021  36.225   8.494  1.00 15.27           C
ATOM    648  OG  SER B  82      25.154  36.227   9.606  1.00 17.86           O
ATOM    649  N   ALA B  83      27.043  33.832  10.587  1.00 13.99           N
ATOM    650  CA  ALA B  83      27.802  33.457  11.777  1.00 14.35           C
ATOM    651  C   ALA B  83      28.940  32.502  11.452  1.00 14.15           C
ATOM    652  O   ALA B  83      29.908  32.358  12.209  1.00 14.41           O
ATOM    653  CB  ALA B  83      26.871  32.849  12.818  1.00 14.30           C
ATOM    654  N   LEU B  84      28.865  31.821  10.312  1.00 14.15           N
ATOM    655  CA  LEU B  84      29.882  30.932   9.806  1.00 14.10           C
ATOM    656  C   LEU B  84      30.854  31.625   8.844  1.00 13.87           C
ATOM    657  O   LEU B  84      31.579  30.940   8.137  1.00 14.18           O
ATOM    658  CB  LEU B  84      29.265  29.713   9.116  1.00 14.33           C
ATOM    659  CG  LEU B  84      28.060  29.064   9.796  1.00 15.31           C
ATOM    660  CD1 LEU B  84      27.608  27.819   9.034  1.00 14.88           C
ATOM    661  CD2 LEU B  84      28.365  28.726  11.245  1.00 15.36           C
ATOM    662  N   LEU B  85      30.898  32.949   8.827  1.00 13.62           N
ATOM    663  CA  LEU B  85      31.816  33.716   7.999  1.00 14.61           C
ATOM    664  C   LEU B  85      32.639  34.634   8.909  1.00 14.68           C
ATOM    665  O   LEU B  85      33.136  35.676   8.501  1.00 13.84           O
ATOM    666  CB  LEU B  85      31.107  34.589   6.965  1.00 14.92           C
ATOM    667  CG  LEU B  85      30.388  33.881   5.809  1.00 15.01           C
ATOM    668  CD1 LEU B  85      29.636  34.904   4.963  1.00 15.04           C
ATOM    669  CD2 LEU B  85      31.375  33.084   4.970  1.00 14.93           C
ATOM    670  N   GLN B  86      32.748  34.246  10.175  1.00 15.21           N
ATOM    671  CA  GLN B  86      33.456  34.996  11.196  1.00 15.74           C
ATOM    672  C   GLN B  86      34.804  34.401  11.584  1.00 15.89           C
ATOM    673  O   GLN B  86      35.091  33.205  11.486  1.00 14.32           O
ATOM    674  CB  GLN B  86      32.570  35.068  12.459  1.00 17.04           C
ATOM    675  CG  GLN B  86      31.181  35.656  12.232  1.00 18.85           C
ATOM    676  CD  GLN B  86      31.195  36.966  11.460  1.00 19.58           C
ATOM    677  OE1 GLN B  86      30.471  37.151  10.472  1.00 20.63           O
ATOM    678  NE2 GLN B  86      32.061  37.876  11.900  1.00 18.54           N
ATOM    679  N   ASP B  87      35.681  35.263  12.105  1.00 16.17           N
ATOM    680  CA  ASP B  87      37.011  34.865  12.565  1.00 16.42           C
ATOM    681  C   ASP B  87      36.929  33.864  13.707  1.00 16.31           C
ATOM    682  O   ASP B  87      37.741  32.945  13.792  1.00 16.81           O
ATOM    683  CB  ASP B  87      37.789  36.103  13.038  1.00 17.90           C
ATOM    684  CG  ASP B  87      38.275  36.937  11.863  1.00 19.77           C
ATOM    685  OD1 ASP B  87      37.809  36.709  10.730  1.00 18.74           O
ATOM    686  OD2 ASP B  87      39.151  37.802  12.090  1.00 20.16           O
ATOM    687  N   ASN B  88      35.974  34.055  14.608  1.00 16.06           N
ATOM    688  CA  ASN B  88      35.760  33.123  15.715  1.00 15.87           C
ATOM    689  C   ASN B  88      35.002  31.916  15.156  1.00 14.69           C
ATOM    690  O   ASN B  88      33.915  32.119  14.609  1.00 15.27           O
ATOM    691  CB  ASN B  88      34.954  33.813  16.817  1.00 17.18           C
ATOM    692  CG  ASN B  88      34.780  32.912  18.026  1.00 18.99           C
ATOM    693  OD1 ASN B  88      34.370  31.767  17.883  1.00 18.59           O
ATOM    694  ND2 ASN B  88      35.070  33.427  19.216  1.00 19.27           N
ATOM    695  N   ILE B  89      35.572  30.727  15.230  1.00 14.56           N
ATOM    696  CA  ILE B  89      34.933  29.564  14.597  1.00 13.70           C
ATOM    697  C   ILE B  89      34.129  28.682  15.535  1.00 13.42           C
ATOM    698  O   ILE B  89      33.781  27.576  15.109  1.00 13.99           O
ATOM    699  CB  ILE B  89      35.977  28.730  13.837  1.00 13.36           C
ATOM    700  CG1 ILE B  89      37.067  28.190  14.768  1.00 12.51           C
ATOM    701  CG2 ILE B  89      36.593  29.565  12.721  1.00 14.78           C
ATOM    702  CD1 ILE B  89      38.044  27.254  14.046  1.00 12.38           C
ATOM    703  N   ALA B  90      33.761  29.133  16.734  1.00 12.49           N
ATOM    704  CA  ALA B  90      32.935  28.283  17.603  1.00 12.85           C
ATOM    705  C   ALA B  90      31.637  27.848  16.936  1.00 12.96           C
ATOM    706  O   ALA B  90      31.275  26.666  16.965  1.00 12.23           O
ATOM    707  CB  ALA B  90      32.621  28.994  18.912  1.00 14.08           C
ATOM    708  N   ASP B  91      30.900  28.779  16.337  1.00 11.56           N
ATOM    709  CA  ASP B  91      29.641  28.436  15.676  1.00 11.99           C
ATOM    710  C   ASP B  91      29.867  27.477  14.515  1.00 11.46           C
ATOM    711  O   ASP B  91      29.124  26.510  14.367  1.00 10.47           O
ATOM    712  CB  ASP B  91      28.932  29.712  15.209  1.00 12.77           C
ATOM    713  CG  ASP B  91      28.328  30.532  16.325  1.00 14.05           C
ATOM    714  OD1 ASP B  91      28.054  29.989  17.419  1.00 14.00           O
ATOM    715  OD2 ASP B  91      28.121  31.752  16.136  1.00 13.53           O
ATOM    716  N   ALA B  92      30.923  27.708  13.727  1.00 11.05           N
ATOM    717  CA  ALA B  92      31.229  26.826  12.604  1.00 11.53           C
ATOM    718  C   ALA B  92      31.583  25.422  13.084  1.00 10.83           C
ATOM    719  O   ALA B  92      31.071  24.430  12.557  1.00 11.00           O
ATOM    720  CB  ALA B  92      32.368  27.396  11.764  1.00 11.41           C
ATOM    721  N   VAL B  93      32.380  25.328  14.145  1.00 10.11           N
ATOM    722  CA  VAL B  93      32.753  24.023  14.708  1.00 10.21           C
ATOM    723  C   VAL B  93      31.528  23.263  15.198  1.00 10.40           C
ATOM    724  O   VAL B  93      31.379  22.054  14.963  1.00 10.81           O
ATOM    725  CB  VAL B  93      33.758  24.215  15.861  1.00  9.16           C
ATOM    726  CG1 VAL B  93      33.857  22.997  16.771  1.00  9.63           C
ATOM    727  CG2 VAL B  93      35.136  24.558  15.288  1.00 10.38           C
ATOM    728  N   ALA B  94      30.630  23.973  15.904  1.00 11.00           N
ATOM    729  CA  ALA B  94      29.416  23.336  16.422  1.00 11.20           C
ATOM    730  C   ALA B  94      28.498  22.854  15.302  1.00 11.06           C
ATOM    731  O   ALA B  94      27.850  21.808  15.423  1.00 10.12           O
ATOM    732  CB  ALA B  94      28.636  24.316  17.290  1.00 11.35           C
ATOM    733  N   CYS B  95      28.390  23.657  14.239  1.00 11.55           N
ATOM    734  CA  CYS B  95      27.545  23.266  13.104  1.00 11.25           C
ATOM    735  C   CYS B  95      28.158  22.098  12.350  1.00 12.01           C
ATOM    736  O   CYS B  95      27.454  21.176  11.905  1.00 11.85           O
ATOM    737  CB  CYS B  95      27.238  24.487  12.238  1.00 11.17           C
ATOM    738  SG  CYS B  95      26.035  24.151  10.923  1.00 11.33           S
ATOM    739  N   ALA B  96      29.486  22.033  12.247  1.00 11.61           N
ATOM    740  CA  ALA B  96      30.188  20.902  11.635  1.00 11.11           C
ATOM    741  C   ALA B  96      29.947  19.636  12.438  1.00 10.20           C
ATOM    742  O   ALA B  96      29.725  18.543  11.909  1.00 10.13           O
ATOM    743  CB  ALA B  96      31.682  21.194  11.541  1.00 10.64           C
ATOM    744  N   LYS B  97      29.869  19.750  13.772  1.00 10.08           N
ATOM    745  CA  LYS B  97      29.557  18.649  14.651  1.00 10.41           C
ATOM    746  C   LYS B  97      28.126  18.187  14.413  1.00 11.20           C
ATOM    747  O   LYS B  97      27.833  16.990  14.375  1.00 12.46           O
ATOM    748  CB  LYS B  97      29.818  19.052  16.115  1.00  9.64           C
ATOM    749  CG  LYS B  97      31.328  19.044  16.430  1.00  9.31           C
ATOM    750  CD  LYS B  97      31.522  19.468  17.891  1.00  9.63           C
ATOM    751  CE  LYS B  97      32.985  19.721  18.213  1.00 10.61           C
ATOM    752  NZ  LYS B  97      33.157  20.143  19.644  1.00 10.34           N
ATOM    753  N   ARG B  98      27.214  19.144  14.188  1.00 11.98           N
ATOM    754  CA  ARG B  98      25.828  18.809  13.879  1.00 11.10           C
ATOM    755  C   ARG B  98      25.747  18.064  12.543  1.00 11.52           C
ATOM    756  O   ARG B  98      24.969  17.118  12.396  1.00 10.99           O
ATOM    757  CB  ARG B  98      24.959  20.054  13.864  1.00 11.08           C
ATOM    758  CG  ARG B  98      23.525  19.832  13.406  1.00 11.99           C
ATOM    759  CD  ARG B  98      22.732  18.969  14.385  1.00 12.56           C
ATOM    760  NE  ARG B  98      21.432  18.593  13.847  1.00 14.09           N
ATOM    761  CZ  ARG B  98      21.132  17.631  12.996  1.00 15.56           C
ATOM    762  NH1 ARG B  98      22.061  16.816  12.491  1.00 14.43           N
ATOM    763  NH2 ARG B  98      19.866  17.443  12.605  1.00 16.20           N
ATOM    764  N   VAL B  99      26.535  18.464  11.549  1.00 11.55           N
ATOM    765  CA  VAL B  99      26.507  17.731  10.274  1.00 12.44           C
ATOM    766  C   VAL B  99      26.874  16.264  10.463  1.00 12.82           C
ATOM    767  O   VAL B  99      26.175  15.373   9.966  1.00 12.40           O
ATOM    768  CB  VAL B  99      27.501  18.335   9.255  1.00 13.19           C
ATOM    769  CG1 VAL B  99      27.590  17.470   8.007  1.00 12.54           C
ATOM    770  CG2 VAL B  99      27.109  19.761   8.899  1.00 14.03           C
ATOM    771  N   VAL B 100      27.958  15.982  11.181  1.00 13.81           N
ATOM    772  CA  VAL B 100      28.467  14.634  11.374  1.00 14.48           C
ATOM    773  C   VAL B 100      27.639  13.802  12.342  1.00 16.17           C
ATOM    774  O   VAL B 100      27.838  12.588  12.405  1.00 17.20           O
ATOM    775  CB  VAL B 100      29.950  14.523  11.759  1.00 15.15           C
ATOM    776  CG1 VAL B 100      30.808  15.234  10.720  1.00 15.99           C
ATOM    777  CG2 VAL B 100      30.271  15.044  13.153  1.00 14.04           C
ATOM    778  N   ARG B 101      26.703  14.418  13.043  1.00 16.02           N
ATOM    779  CA  ARG B 101      25.774  13.701  13.909  1.00 17.51           C
ATOM    780  C   ARG B 101      24.944  12.735  13.051  1.00 18.31           C
ATOM    781  O   ARG B 101      24.602  11.638  13.495  1.00 17.91           O
ATOM    782  CB  ARG B 101      24.837  14.697  14.581  1.00 16.91           C
ATOM    783  CG  ARG B 101      24.002  14.148  15.732  1.00 15.83           C
ATOM    784  CD  ARG B 101      23.229  15.296  16.377  1.00 14.61           C
ATOM    785  NE  ARG B 101      22.592  14.904  17.633  1.00 13.34           N
ATOM    786  CZ  ARG B 101      23.219  14.750  18.794  1.00 12.74           C
ATOM    787  NH1 ARG B 101      24.534  14.945  18.895  1.00 11.92           N
ATOM    788  NH2 ARG B 101      22.531  14.407  19.876  1.00 11.20           N
ATOM    789  N   ASP B 102      24.581  13.168  11.847  1.00 18.32           N
ATOM    790  CA  ASP B 102      23.805  12.344  10.923  1.00 19.63           C
ATOM    791  C   ASP B 102      24.570  11.095  10.538  1.00 20.98           C
ATOM    792  O   ASP B 102      25.794  11.006  10.598  1.00 19.93           O
ATOM    793  CB  ASP B 102      23.340  13.223   9.759  1.00 19.98           C
ATOM    794  CG  ASP B 102      22.183  14.116  10.179  1.00 20.50           C
ATOM    795  OD1 ASP B 102      21.907  14.214  11.395  1.00 20.49           O
ATOM    796  OD2 ASP B 102      21.495  14.743   9.349  1.00 21.97           O
ATOM    797  N   PRO B 103      23.859  10.034  10.137  1.00 22.79           N
ATOM    798  CA  PRO B 103      24.436   8.735   9.851  1.00 23.75           C
ATOM    799  C   PRO B 103      25.608   8.720   8.897  1.00 23.93           C
ATOM    800  O   PRO B 103      26.568   7.957   9.072  1.00 23.59           O
ATOM    801  CB  PRO B 103      23.246   7.924   9.333  1.00 24.26           C
ATOM    802  CG  PRO B 103      22.092   8.511  10.096  1.00 23.66           C
ATOM    803  CD  PRO B 103      22.370  10.004  10.077  1.00 23.15           C
ATOM    804  N   GLN B 104      25.596   9.594   7.901  1.00 23.69           N
ATOM    805  CA  GLN B 104      26.684   9.689   6.932  1.00 25.15           C
ATOM    806  C   GLN B 104      28.001  10.114   7.557  1.00 23.91           C
ATOM    807  O   GLN B 104      29.069   9.736   7.059  1.00 24.28           O
ATOM    808  CB  GLN B 104      26.256  10.672   5.845  1.00 27.03           C
ATOM    809  CG  GLN B 104      27.127  10.737   4.615  1.00 30.16           C
ATOM    810  CD  GLN B 104      26.439  11.444   3.466  1.00 31.63           C
ATOM    811  OE1 GLN B 104      26.941  11.436   2.341  1.00 33.23           O
ATOM    812  NE2 GLN B 104      25.289  12.063   3.724  1.00 33.13           N
ATOM    813  N   GLY B 105      27.958  10.930   8.610  1.00 21.25           N
ATOM    814  CA  GLY B 105      29.176  11.379   9.275  1.00 18.86           C
ATOM    815  C   GLY B 105      29.939  12.360   8.396  1.00 17.63           C
ATOM    816  O   GLY B 105      29.323  13.140   7.665  1.00 17.56           O
ATOM    817  N   ILE B 106      31.272  12.268   8.412  1.00 16.64           N
ATOM    818  CA  ILE B 106      32.120  13.193   7.669  1.00 17.46           C
ATOM    819  C   ILE B 106      32.101  12.930   6.175  1.00 17.36           C
ATOM    820  O   ILE B 106      32.503  13.775   5.371  1.00 15.64           O
ATOM    821  CB  ILE B 106      33.546  13.230   8.251  1.00 17.52           C
ATOM    822  CG1 ILE B 106      34.312  14.445   7.709  1.00 17.60           C
ATOM    823  CG2 ILE B 106      34.300  11.933   7.970  1.00 18.30           C
ATOM    824  CD1 ILE B 106      35.540  14.786   8.512  1.00 18.25           C
ATOM    825  N   ARG B 107      31.493  11.823   5.730  1.00 18.58           N
ATOM    826  CA  ARG B 107      31.332  11.521   4.319  1.00 20.32           C
ATOM    827  C   ARG B 107      30.322  12.446   3.650  1.00 19.75           C
ATOM    828  O   ARG B 107      30.215  12.464   2.418  1.00 19.11           O
ATOM    829  CB  ARG B 107      30.894  10.083   4.057  1.00 23.01           C
ATOM    830  CG  ARG B 107      31.945   9.047   4.430  1.00 26.85           C
ATOM    831  CD  ARG B 107      31.269   7.687   4.631  1.00 30.88           C
ATOM    832  NE  ARG B 107      31.916   6.988   5.742  1.00 35.52           N
ATOM    833  CZ  ARG B 107      32.918   6.133   5.606  1.00 37.43           C
ATOM    834  NH1 ARG B 107      33.371   5.858   4.385  1.00 38.67           N
ATOM    835  NH2 ARG B 107      33.461   5.543   6.662  1.00 38.44           N
ATOM    836  N   ALA B 108      29.587  13.249   4.421  1.00 19.33           N
ATOM    837  CA  ALA B 108      28.673  14.234   3.880  1.00 19.07           C
ATOM    838  C   ALA B 108      29.408  15.215   2.968  1.00 18.66           C
ATOM    839  O   ALA B 108      28.803  15.771   2.045  1.00 19.01           O
ATOM    840  CB  ALA B 108      27.983  15.011   4.995  1.00 18.23           C
ATOM    841  N   TRP B 109      30.681  15.494   3.252  1.00 17.25           N
ATOM    842  CA  TRP B 109      31.446  16.417   2.426  1.00 17.57           C
ATOM    843  C   TRP B 109      32.096  15.657   1.278  1.00 17.26           C
ATOM    844  O   TRP B 109      33.011  14.870   1.514  1.00 16.67           O
ATOM    845  CB  TRP B 109      32.504  17.131   3.267  1.00 16.46           C
ATOM    846  CG  TRP B 109      31.991  18.190   4.187  1.00 15.94           C
ATOM    847  CD1 TRP B 109      31.716  19.485   3.830  1.00 16.68           C
ATOM    848  CD2 TRP B 109      31.717  18.105   5.592  1.00 15.97           C
ATOM    849  NE1 TRP B 109      31.290  20.207   4.917  1.00 15.41           N
ATOM    850  CE2 TRP B 109      31.276  19.381   6.011  1.00 15.77           C
ATOM    851  CE3 TRP B 109      31.790  17.082   6.539  1.00 16.13           C
ATOM    852  CZ2 TRP B 109      30.912  19.655   7.327  1.00 15.00           C
ATOM    853  CZ3 TRP B 109      31.436  17.352   7.854  1.00 15.65           C
ATOM    854  CH2 TRP B 109      30.999  18.638   8.230  1.00 15.67           C
ATOM    855  N   VAL B 110      31.682  15.949   0.046  1.00 17.88           N
ATOM    856  CA  VAL B 110      32.244  15.241  -1.109  1.00 19.22           C
ATOM    857  C   VAL B 110      33.746  15.448  -1.213  1.00 18.64           C
ATOM    858  O   VAL B 110      34.482  14.497  -1.511  1.00 18.80           O
ATOM    859  CB  VAL B 110      31.514  15.648  -2.403  1.00 20.87           C
ATOM    860  CG1 VAL B 110      31.714  17.125  -2.713  1.00 22.31           C
ATOM    861  CG2 VAL B 110      32.004  14.820  -3.584  1.00 22.39           C
ATOM    862  N   ALA B 111      34.249  16.638  -0.899  1.00 17.52           N
ATOM    863  CA  ALA B 111      35.684  16.911  -0.963  1.00 18.56           C
ATOM    864  C   ALA B 111      36.472  16.068   0.030  1.00 18.40           C
ATOM    865  O   ALA B 111      37.583  15.628  -0.279  1.00 17.54           O
ATOM    866  CB  ALA B 111      35.960  18.394  -0.763  1.00 19.29           C
ATOM    867  N   TRP B 112      35.900  15.764   1.196  1.00 17.12           N
ATOM    868  CA  TRP B 112      36.547  14.909   2.181  1.00 17.23           C
ATOM    869  C   TRP B 112      36.684  13.498   1.620  1.00 16.75           C
ATOM    870  O   TRP B 112      37.629  12.747   1.884  1.00 15.56           O
ATOM    871  CB  TRP B 112      35.771  14.856   3.509  1.00 16.71           C
ATOM    872  CG  TRP B 112      36.514  14.007   4.504  1.00 16.73           C
ATOM    873  CD1 TRP B 112      37.478  14.430   5.375  1.00 16.12           C
ATOM    874  CD2 TRP B 112      36.344  12.606   4.733  1.00 16.61           C
ATOM    875  NE1 TRP B 112      37.941  13.370   6.110  1.00 15.90           N
ATOM    876  CE2 TRP B 112      37.248  12.242   5.746  1.00 16.78           C
ATOM    877  CE3 TRP B 112      35.503  11.631   4.188  1.00 16.73           C
ATOM    878  CZ2 TRP B 112      37.361  10.932   6.201  1.00 16.83           C
ATOM    879  CZ3 TRP B 112      35.619  10.327   4.639  1.00 17.13           C
ATOM    880  CH2 TRP B 112      36.535   9.994   5.643  1.00 17.40           C
ATOM    881  N   ARG B 113      35.672  13.085   0.852  1.00 17.38           N
ATOM    882  CA  ARG B 113      35.672  11.765   0.238  1.00 19.39           C
ATOM    883  C   ARG B 113      36.720  11.661  -0.867  1.00 19.31           C
ATOM    884  O   ARG B 113      37.341  10.617  -1.047  1.00 19.29           O
ATOM    885  CB  ARG B 113      34.297  11.423  -0.347  1.00 21.55           C
ATOM    886  CG  ARG B 113      33.215  11.346   0.720  1.00 23.95           C
ATOM    887  CD  ARG B 113      32.029  10.522   0.263  1.00 27.08           C
ATOM    888  NE  ARG B 113      31.163  11.188  -0.673  1.00 29.63           N
ATOM    889  CZ  ARG B 113      31.170  11.196  -1.994  1.00 31.77           C
ATOM    890  NH1 ARG B 113      32.067  10.497  -2.685  1.00 33.28           N
ATOM    891  NH2 ARG B 113      30.243  11.909  -2.631  1.00 32.18           N
ATOM    892  N   ASN B 114      36.879  12.747  -1.613  1.00 19.76           N
ATOM    893  CA  ASN B 114      37.824  12.776  -2.714  1.00 21.25           C
ATOM    894  C   ASN B 114      39.249  13.112  -2.321  1.00 20.75           C
ATOM    895  O   ASN B 114      40.143  12.850  -3.135  1.00 21.93           O
ATOM    896  CB  ASN B 114      37.378  13.818  -3.758  1.00 23.51           C
ATOM    897  CG  ASN B 114      36.061  13.457  -4.404  1.00 25.00           C
ATOM    898  OD1 ASN B 114      35.647  12.306  -4.416  1.00 26.35           O
ATOM    899  ND2 ASN B 114      35.389  14.468  -4.949  1.00 26.97           N
ATOM    900  N   ARG B 115      39.496  13.707  -1.161  1.00 19.14           N
ATOM    901  CA  ARG B 115      40.865  14.099  -0.824  1.00 18.23           C
ATOM    902  C   ARG B 115      41.390  13.557   0.492  1.00 18.49           C
ATOM    903  O   ARG B 115      42.608  13.562   0.701  1.00 18.22           O
ATOM    904  CB  ARG B 115      40.918  15.637  -0.774  1.00 17.29           C
ATOM    905  CG  ARG B 115      40.641  16.369  -2.073  1.00 17.88           C
ATOM    906  CD  ARG B 115      41.832  16.296  -3.026  1.00 18.11           C
ATOM    907  NE  ARG B 115      41.572  17.046  -4.249  1.00 19.26           N
ATOM    908  CZ  ARG B 115      42.449  17.336  -5.201  1.00 20.71           C
ATOM    909  NH1 ARG B 115      43.713  16.950  -5.129  1.00 20.52           N
ATOM    910  NH2 ARG B 115      42.039  18.036  -6.266  1.00 21.54           N
ATOM    911  N   CYS B 116      40.512  13.183   1.415  1.00 16.37           N
ATOM    912  CA  CYS B 116      40.942  12.779   2.748  1.00 16.53           C
ATOM    913  C   CYS B 116      40.627  11.326   3.070  1.00 17.15           C
ATOM    914  O   CYS B 116      41.379  10.691   3.815  1.00 17.46           O
ATOM    915  CB  CYS B 116      40.255  13.690   3.775  1.00 14.80           C
ATOM    916  SG  CYS B 116      40.507  15.459   3.483  1.00 12.43           S
ATOM    917  N   GLN B 117      39.503  10.832   2.570  1.00 17.68           N
ATOM    918  CA  GLN B 117      39.129   9.433   2.813  1.00 18.48           C
ATOM    919  C   GLN B 117      40.194   8.509   2.233  1.00 17.64           C
ATOM    920  O   GLN B 117      40.637   8.682   1.099  1.00 16.71           O
ATOM    921  CB  GLN B 117      37.754   9.141   2.214  1.00 21.06           C
ATOM    922  CG  GLN B 117      37.384   7.666   2.213  1.00 23.88           C
ATOM    923  CD  GLN B 117      35.899   7.401   2.155  1.00 25.01           C
ATOM    924  OE1 GLN B 117      35.405   6.597   2.957  1.00 27.45           O
ATOM    925  NE2 GLN B 117      35.166   8.001   1.233  1.00 25.79           N
ATOM    926  N   ASN B 118      40.677   7.576   3.036  1.00 16.67           N
ATOM    927  CA  ASN B 118      41.719   6.633   2.689  1.00 17.24           C
ATOM    928  C   ASN B 118      42.981   7.329   2.192  1.00 16.90           C
ATOM    929  O   ASN B 118      43.649   6.901   1.254  1.00 15.84           O
ATOM    930  CB  ASN B 118      41.210   5.589   1.686  1.00 18.51           C
ATOM    931  CG  ASN B 118      40.131   4.744   2.353  1.00 19.56           C
ATOM    932  OD1 ASN B 118      40.406   4.206   3.433  1.00 19.27           O
ATOM    933  ND2 ASN B 118      38.967   4.667   1.738  1.00 18.98           N
ATOM    934  N   ARG B 119      43.334   8.397   2.888  1.00 16.41           N
ATOM    935  CA  ARG B 119      44.511   9.204   2.592  1.00 17.10           C
ATOM    936  C   ARG B 119      45.328   9.363   3.866  1.00 16.67           C
ATOM    937  O   ARG B 119      44.744   9.538   4.932  1.00 16.93           O
ATOM    938  CB  ARG B 119      44.076  10.561   2.054  1.00 17.58           C
ATOM    939  CG  ARG B 119      45.182  11.525   1.682  1.00 18.90           C
ATOM    940  CD  ARG B 119      45.551  11.400   0.210  1.00 20.43           C
ATOM    941  NE  ARG B 119      46.695  12.242  -0.109  1.00 20.92           N
ATOM    942  CZ  ARG B 119      47.094  12.567  -1.330  1.00 21.46           C
ATOM    943  NH1 ARG B 119      48.156  13.351  -1.480  1.00 21.01           N
ATOM    944  NH2 ARG B 119      46.448  12.118  -2.394  1.00 21.21           N
ATOM    945  N   ASP B 120      46.649   9.278   3.763  1.00 17.39           N
ATOM    946  CA  ASP B 120      47.502   9.488   4.940  1.00 18.56           C
ATOM    947  C   ASP B 120      47.310  10.939   5.384  1.00 18.16           C
ATOM    948  O   ASP B 120      47.652  11.809   4.578  1.00 18.34           O
ATOM    949  CB  ASP B 120      48.961   9.248   4.567  1.00 19.86           C
ATOM    950  CG  ASP B 120      49.930   9.618   5.677  1.00 21.78           C
ATOM    951  OD1 ASP B 120      49.506   9.721   6.841  1.00 22.47           O
ATOM    952  OD2 ASP B 120      51.124   9.808   5.384  1.00 23.70           O
ATOM    953  N   VAL B 121      46.765  11.221   6.564  1.00 17.28           N
ATOM    954  CA  VAL B 121      46.538  12.616   6.935  1.00 17.25           C
ATOM    955  C   VAL B 121      47.443  13.102   8.059  1.00 17.53           C
ATOM    956  O   VAL B 121      47.210  14.187   8.611  1.00 16.37           O
ATOM    957  CB  VAL B 121      45.075  12.900   7.327  1.00 16.92           C
ATOM    958  CG1 VAL B 121      44.129  12.763   6.135  1.00 16.85           C
ATOM    959  CG2 VAL B 121      44.623  11.978   8.449  1.00 16.46           C
ATOM    960  N   ARG B 122      48.540  12.413   8.315  1.00 18.54           N
ATOM    961  CA  ARG B 122      49.484  12.793   9.368  1.00 21.13           C
ATOM    962  C   ARG B 122      50.087  14.176   9.211  1.00 20.59           C
ATOM    963  O   ARG B 122      50.367  14.877  10.195  1.00 19.75           O
ATOM    964  CB  ARG B 122      50.627  11.772   9.447  1.00 24.40           C
ATOM    965  CG  ARG B 122      50.383  10.543  10.286  1.00 27.84           C
ATOM    966  CD  ARG B 122      49.273   9.662   9.758  1.00 31.41           C
ATOM    967  NE  ARG B 122      47.959   9.936  10.299  1.00 33.87           N
ATOM    968  CZ  ARG B 122      46.787   9.650   9.751  1.00 34.78           C
ATOM    969  NH1 ARG B 122      46.647   9.063   8.575  1.00 33.43           N
ATOM    970  NH2 ARG B 122      45.726  10.004  10.471  1.00 35.36           N
ATOM    971  N   GLN B 123      50.282  14.626   7.975  1.00 19.87           N
ATOM    972  CA  GLN B 123      50.850  15.940   7.707  1.00 20.46           C
ATOM    973  C   GLN B 123      50.013  17.087   8.250  1.00 19.16           C
ATOM    974  O   GLN B 123      50.546  18.156   8.565  1.00 19.27           O
ATOM    975  CB  GLN B 123      51.016  16.129   6.187  1.00 21.72           C
ATOM    976  CG  GLN B 123      49.691  16.089   5.443  1.00 23.69           C
ATOM    977  CD  GLN B 123      49.786  16.452   3.977  1.00 24.87           C
ATOM    978  OE1 GLN B 123      49.765  17.628   3.587  1.00 26.50           O
ATOM    979  NE2 GLN B 123      49.881  15.445   3.121  1.00 24.56           N
ATOM    980  N   TYR B 124      48.691  16.902   8.372  1.00 17.89           N
ATOM    981  CA  TYR B 124      47.829  17.965   8.850  1.00 16.40           C
ATOM    982  C   TYR B 124      48.024  18.331  10.308  1.00 16.84           C
ATOM    983  O   TYR B 124      47.684  19.462  10.660  1.00 16.05           O
ATOM    984  CB  TYR B 124      46.351  17.649   8.563  1.00 15.87           C
ATOM    985  CG  TYR B 124      46.154  17.593   7.057  1.00 15.31           C
ATOM    986  CD1 TYR B 124      45.984  18.750   6.321  1.00 15.65           C
ATOM    987  CD2 TYR B 124      46.182  16.373   6.403  1.00 14.97           C
ATOM    988  CE1 TYR B 124      45.816  18.697   4.948  1.00 15.95           C
ATOM    989  CE2 TYR B 124      46.013  16.298   5.028  1.00 15.32           C
ATOM    990  CZ  TYR B 124      45.838  17.458   4.316  1.00 15.73           C
ATOM    991  OH  TYR B 124      45.679  17.409   2.947  1.00 16.31           O
ATOM    992  N   VAL B 125      48.577  17.455  11.134  1.00 16.97           N
ATOM    993  CA  VAL B 125      48.763  17.787  12.549  1.00 16.63           C
ATOM    994  C   VAL B 125      50.219  17.672  12.982  1.00 17.03           C
ATOM    995  O   VAL B 125      50.555  17.906  14.149  1.00 16.43           O
ATOM    996  CB  VAL B 125      47.896  16.901  13.460  1.00 15.56           C
ATOM    997  CG1 VAL B 125      46.412  17.238  13.307  1.00 16.35           C
ATOM    998  CG2 VAL B 125      48.134  15.420  13.181  1.00 15.84           C
ATOM    999  N   GLN B 126      51.088  17.285  12.065  1.00 17.76           N
ATOM   1000  CA  GLN B 126      52.512  17.116  12.338  1.00 18.99           C
ATOM   1001  C   GLN B 126      53.108  18.349  12.998  1.00 16.87           C
ATOM   1002  O   GLN B 126      52.922  19.462  12.505  1.00 15.95           O
ATOM   1003  CB  GLN B 126      53.227  16.848  11.004  1.00 21.36           C
ATOM   1004  CG  GLN B 126      54.741  16.844  11.036  1.00 25.87           C
ATOM   1005  CD  GLN B 126      55.362  18.221  10.956  1.00 27.98           C
ATOM   1006  OE1 GLN B 126      54.967  19.063  10.144  1.00 29.70           O
ATOM   1007  NE2 GLN B 126      56.317  18.439  11.860  1.00 29.35           N
ATOM   1008  N   GLY B 127      53.829  18.197  14.100  1.00 16.34           N
ATOM   1009  CA  GLY B 127      54.519  19.269  14.775  1.00 15.25           C
ATOM   1010  C   GLY B 127      53.703  20.372  15.411  1.00 15.69           C
ATOM   1011  O   GLY B 127      54.275  21.351  15.909  1.00 15.05           O
ATOM   1012  N   CYS B 128      52.375  20.260  15.417  1.00 14.74           N
ATOM   1013  CA  CYS B 128      51.515  21.276  16.003  1.00 13.89           C
ATOM   1014  C   CYS B 128      51.413  21.217  17.520  1.00 13.21           C
ATOM   1015  O   CYS B 128      50.930  22.179  18.128  1.00 13.01           O
ATOM   1016  CB  CYS B 128      50.113  21.191  15.378  1.00 14.12           C
ATOM   1017  SG  CYS B 128      50.096  21.399  13.577  1.00 13.12           S
ATOM   1018  N   GLY B 129      51.846  20.142  18.148  1.00 14.88           N
ATOM   1019  CA  GLY B 129      51.746  20.023  19.610  1.00 15.79           C
ATOM   1020  C   GLY B 129      50.293  19.758  20.003  1.00 17.36           C
ATOM   1021  O   GLY B 129      49.757  20.425  20.888  1.00 17.11           O
ATOM   1022  N   VAL B 130      49.634  18.839  19.296  1.00 17.37           N
ATOM   1023  CA  VAL B 130      48.238  18.511  19.581  1.00 18.39           C
ATOM   1024  C   VAL B 130      48.077  16.999  19.778  1.00 19.31           C
ATOM   1025  O   VAL B 130      47.020  16.541  20.285  1.00 19.14           O
ATOM   1026  CB  VAL B 130      47.280  18.920  18.443  1.00 18.36           C
ATOM   1027  CG1 VAL B 130      47.156  20.423  18.245  1.00 17.95           C
ATOM   1028  CG2 VAL B 130      47.722  18.281  17.125  1.00 17.52           C
ATOM   1029  OXT VAL B 130      48.998  16.262  19.378  1.00 18.87           O
