# Supplementary material for: A non-redundant data set of nanobody-antigen crystal structures
Source: Data Brief. 2019 Mar 6;24:103754. doi: 10.1016/j.dib.2019.103754 (PMC6441729; doi:10.1016/j.dib.2019.103754)
Supplement: Multimedia component 5 [file mmc5.zip › Data_set/Ag_1/1ri8_1.pdb]

ATOM      1  N   LYS B   1      14.533  24.985  17.264  1.00 14.68           N
ATOM      2  CA  LYS B   1      13.580  25.665  16.347  1.00 19.14           C
ATOM      3  C   LYS B   1      13.393  24.825  15.106  1.00 16.40           C
ATOM      4  O   LYS B   1      14.353  24.270  14.580  1.00 16.56           O
ATOM      5  CB  LYS B   1      14.135  27.033  15.940  1.00 21.08           C
ATOM      6  CG  LYS B   1      13.371  27.727  14.815  1.00 24.33           C
ATOM      7  CD  LYS B   1      14.015  29.068  14.484  1.00 24.57           C
ATOM      8  CE  LYS B   1      13.381  29.736  13.272  1.00 23.19           C
ATOM      9  NZ  LYS B   1      12.054  30.328  13.542  1.00 29.05           N
ATOM     10  N   VAL B   2      12.155  24.709  14.643  1.00 13.13           N
ATOM     11  CA  VAL B   2      11.888  23.970  13.418  1.00 14.29           C
ATOM     12  C   VAL B   2      11.447  25.012  12.397  1.00 16.76           C
ATOM     13  O   VAL B   2      10.369  25.600  12.533  1.00 14.69           O
ATOM     14  CB  VAL B   2      10.776  22.922  13.599  1.00 14.94           C
ATOM     15  CG1 VAL B   2      10.484  22.239  12.270  1.00 20.53           C
ATOM     16  CG2 VAL B   2      11.203  21.891  14.634  1.00 20.00           C
ATOM     17  N   PHE B   3      12.287  25.257  11.405  1.00 15.22           N
ATOM     18  CA  PHE B   3      11.979  26.242  10.370  1.00 14.50           C
ATOM     19  C   PHE B   3      10.917  25.763   9.401  1.00 13.81           C
ATOM     20  O   PHE B   3      10.769  24.566   9.157  1.00 12.95           O
ATOM     21  CB  PHE B   3      13.211  26.533   9.500  1.00 17.28           C
ATOM     22  CG  PHE B   3      14.147  27.550  10.066  1.00 14.63           C
ATOM     23  CD1 PHE B   3      15.109  27.187  11.003  1.00 16.03           C
ATOM     24  CD2 PHE B   3      14.097  28.871   9.623  1.00 13.37           C
ATOM     25  CE1 PHE B   3      16.028  28.134  11.482  1.00 19.91           C
ATOM     26  CE2 PHE B   3      15.001  29.820  10.085  1.00 15.08           C
ATOM     27  CZ  PHE B   3      15.967  29.455  11.027  1.00 12.28           C
ATOM     28  N   GLY B   4      10.194  26.726   8.832  1.00 16.22           N
ATOM     29  CA  GLY B   4       9.241  26.396   7.800  1.00 14.88           C
ATOM     30  C   GLY B   4      10.132  26.410   6.559  1.00 15.69           C
ATOM     31  O   GLY B   4      11.209  27.013   6.596  1.00 12.51           O
ATOM     32  N   ARG B   5       9.711  25.750   5.480  1.00 12.24           N
ATOM     33  CA  ARG B   5      10.503  25.696   4.244  1.00 12.36           C
ATOM     34  C   ARG B   5      10.867  27.074   3.677  1.00 16.02           C
ATOM     35  O   ARG B   5      12.042  27.375   3.438  1.00 11.25           O
ATOM     36  CB  ARG B   5       9.748  24.892   3.181  1.00 14.24           C
ATOM     37  CG  ARG B   5      10.429  24.867   1.815  1.00 12.53           C
ATOM     38  CD  ARG B   5       9.712  23.930   0.835  1.00 13.84           C
ATOM     39  NE  ARG B   5       8.360  24.381   0.485  1.00 15.70           N
ATOM     40  CZ  ARG B   5       8.077  25.249  -0.487  1.00 17.51           C
ATOM     41  NH1 ARG B   5       9.047  25.783  -1.223  1.00 15.14           N
ATOM     42  NH2 ARG B   5       6.807  25.562  -0.736  1.00 14.01           N
ATOM     43  N   CYS B   6       9.868  27.910   3.446  1.00 12.93           N
ATOM     44  CA  CYS B   6      10.159  29.228   2.890  1.00 14.91           C
ATOM     45  C   CYS B   6      10.869  30.151   3.875  1.00  9.99           C
ATOM     46  O   CYS B   6      11.636  31.036   3.469  1.00 14.40           O
ATOM     47  CB  CYS B   6       8.879  29.877   2.407  1.00 17.81           C
ATOM     48  SG  CYS B   6       8.202  29.070   0.916  1.00 15.56           S
ATOM     49  N   GLU B   7      10.604  29.950   5.160  1.00 10.65           N
ATOM     50  CA  GLU B   7      11.241  30.747   6.198  1.00 12.54           C
ATOM     51  C   GLU B   7      12.738  30.479   6.125  1.00 12.95           C
ATOM     52  O   GLU B   7      13.559  31.401   6.173  1.00  9.86           O
ATOM     53  CB  GLU B   7      10.709  30.345   7.578  1.00 10.95           C
ATOM     54  CG  GLU B   7      11.335  31.114   8.728  1.00 15.12           C
ATOM     55  CD  GLU B   7      10.943  30.564  10.090  1.00 21.11           C
ATOM     56  OE1 GLU B   7      10.437  29.419  10.159  1.00 18.21           O
ATOM     57  OE2 GLU B   7      11.161  31.269  11.099  1.00 18.15           O
ATOM     58  N   LEU B   8      13.102  29.202   6.013  1.00 13.69           N
ATOM     59  CA  LEU B   8      14.514  28.840   5.929  1.00 10.79           C
ATOM     60  C   LEU B   8      15.117  29.322   4.613  1.00 10.64           C
ATOM     61  O   LEU B   8      16.256  29.806   4.588  1.00 12.42           O
ATOM     62  CB  LEU B   8      14.685  27.321   6.062  1.00  9.78           C
ATOM     63  CG  LEU B   8      16.156  26.882   6.043  1.00 12.70           C
ATOM     64  CD1 LEU B   8      16.893  27.505   7.233  1.00  8.68           C
ATOM     65  CD2 LEU B   8      16.249  25.368   6.099  1.00 11.98           C
ATOM     66  N   ALA B   9      14.378  29.202   3.510  1.00 11.51           N
ATOM     67  CA  ALA B   9      14.895  29.664   2.224  1.00 10.47           C
ATOM     68  C   ALA B   9      15.253  31.140   2.328  1.00 12.25           C
ATOM     69  O   ALA B   9      16.296  31.562   1.842  1.00 12.64           O
ATOM     70  CB  ALA B   9      13.860  29.465   1.115  1.00 10.94           C
ATOM     71  N   ALA B  10      14.387  31.921   2.969  1.00 12.28           N
ATOM     72  CA  ALA B  10      14.641  33.353   3.133  1.00 13.12           C
ATOM     73  C   ALA B  10      15.894  33.589   3.982  1.00 13.06           C
ATOM     74  O   ALA B  10      16.734  34.421   3.635  1.00 11.80           O
ATOM     75  CB  ALA B  10      13.435  34.038   3.774  1.00 12.42           C
ATOM     76  N   ALA B  11      16.016  32.856   5.085  1.00 11.83           N
ATOM     77  CA  ALA B  11      17.174  32.996   5.973  1.00 12.29           C
ATOM     78  C   ALA B  11      18.469  32.616   5.272  1.00 12.31           C
ATOM     79  O   ALA B  11      19.489  33.301   5.401  1.00 13.05           O
ATOM     80  CB  ALA B  11      16.994  32.139   7.225  1.00 12.81           C
ATOM     81  N   MET B  12      18.446  31.507   4.530  1.00 11.50           N
ATOM     82  CA  MET B  12      19.650  31.084   3.831  1.00 12.56           C
ATOM     83  C   MET B  12      20.064  32.080   2.757  1.00 14.61           C
ATOM     84  O   MET B  12      21.253  32.327   2.538  1.00 11.82           O
ATOM     85  CB  MET B  12      19.439  29.689   3.243  1.00  9.84           C
ATOM     86  CG  MET B  12      19.321  28.616   4.324  1.00  9.51           C
ATOM     87  SD  MET B  12      19.136  26.982   3.600  1.00 12.26           S
ATOM     88  CE  MET B  12      20.053  25.978   4.752  1.00 11.41           C
ATOM     89  N   LYS B  13      19.081  32.683   2.077  1.00 12.81           N
ATOM     90  CA  LYS B  13      19.400  33.663   1.056  1.00 12.53           C
ATOM     91  C   LYS B  13      20.031  34.890   1.733  1.00 10.80           C
ATOM     92  O   LYS B  13      21.020  35.441   1.242  1.00 14.34           O
ATOM     93  CB  LYS B  13      18.141  34.074   0.286  1.00 12.77           C
ATOM     94  CG  LYS B  13      18.406  35.107  -0.799  1.00 19.83           C
ATOM     95  CD  LYS B  13      17.164  35.430  -1.604  1.00 24.49           C
ATOM     96  CE  LYS B  13      17.478  36.453  -2.688  1.00 32.36           C
ATOM     97  NZ  LYS B  13      16.306  36.740  -3.565  1.00 36.29           N
ATOM     98  N   ARG B  14      19.459  35.296   2.861  1.00 10.59           N
ATOM     99  CA  ARG B  14      19.975  36.442   3.608  1.00 10.73           C
ATOM    100  C   ARG B  14      21.400  36.154   4.089  1.00 14.76           C
ATOM    101  O   ARG B  14      22.229  37.074   4.200  1.00 13.99           O
ATOM    102  CB  ARG B  14      19.050  36.749   4.796  1.00 12.09           C
ATOM    103  CG  ARG B  14      19.472  37.949   5.649  1.00 15.88           C
ATOM    104  CD  ARG B  14      18.332  38.405   6.557  1.00 15.99           C
ATOM    105  NE  ARG B  14      17.217  38.943   5.771  1.00 14.72           N
ATOM    106  CZ  ARG B  14      17.176  40.173   5.276  1.00 14.39           C
ATOM    107  NH1 ARG B  14      18.181  41.031   5.491  1.00 15.18           N
ATOM    108  NH2 ARG B  14      16.142  40.547   4.544  1.00 17.16           N
ATOM    109  N   HIS B  15      21.683  34.879   4.364  1.00 14.12           N
ATOM    110  CA  HIS B  15      23.012  34.452   4.819  1.00 13.21           C
ATOM    111  C   HIS B  15      23.981  34.212   3.654  1.00 14.81           C
ATOM    112  O   HIS B  15      25.073  33.663   3.848  1.00 16.27           O
ATOM    113  CB  HIS B  15      22.918  33.175   5.677  1.00 13.93           C
ATOM    114  CG  HIS B  15      22.631  33.438   7.126  1.00 14.95           C
ATOM    115  ND1 HIS B  15      21.375  33.750   7.594  1.00 19.70           N
ATOM    116  CD2 HIS B  15      23.455  33.461   8.203  1.00 13.09           C
ATOM    117  CE1 HIS B  15      21.437  33.962   8.909  1.00 13.31           C
ATOM    118  NE2 HIS B  15      22.684  33.800   9.293  1.00 17.16           N
ATOM    119  N   GLY B  16      23.570  34.596   2.450  1.00 13.37           N
ATOM    120  CA  GLY B  16      24.432  34.487   1.280  1.00 11.86           C
ATOM    121  C   GLY B  16      24.714  33.126   0.653  1.00 16.39           C
ATOM    122  O   GLY B  16      25.720  32.972  -0.040  1.00 12.33           O
ATOM    123  N   LEU B  17      23.830  32.153   0.858  1.00 11.64           N
ATOM    124  CA  LEU B  17      24.049  30.818   0.294  1.00 11.16           C
ATOM    125  C   LEU B  17      23.572  30.599  -1.142  1.00 12.62           C
ATOM    126  O   LEU B  17      23.956  29.626  -1.776  1.00 11.72           O
ATOM    127  CB  LEU B  17      23.406  29.757   1.195  1.00  8.68           C
ATOM    128  CG  LEU B  17      24.127  29.453   2.515  1.00  9.28           C
ATOM    129  CD1 LEU B  17      23.276  28.510   3.353  1.00 11.55           C
ATOM    130  CD2 LEU B  17      25.496  28.843   2.227  1.00 13.30           C
ATOM    131  N   ASP B  18      22.737  31.494  -1.668  1.00 11.46           N
ATOM    132  CA  ASP B  18      22.253  31.297  -3.031  1.00  9.63           C
ATOM    133  C   ASP B  18      23.394  31.447  -4.028  1.00 15.69           C
ATOM    134  O   ASP B  18      23.964  32.532  -4.166  1.00 14.46           O
ATOM    135  CB  ASP B  18      21.133  32.285  -3.333  1.00 11.72           C
ATOM    136  CG  ASP B  18      20.499  32.040  -4.687  1.00 16.49           C
ATOM    137  OD1 ASP B  18      20.555  30.901  -5.195  1.00 17.01           O
ATOM    138  OD2 ASP B  18      19.917  33.002  -5.233  1.00 22.03           O
ATOM    139  N   ASN B  19      23.714  30.350  -4.711  1.00  9.60           N
ATOM    140  CA  ASN B  19      24.786  30.284  -5.702  1.00 13.35           C
ATOM    141  C   ASN B  19      26.178  30.214  -5.071  1.00 13.14           C
ATOM    142  O   ASN B  19      27.184  30.324  -5.782  1.00 12.08           O
ATOM    143  CB  ASN B  19      24.733  31.476  -6.673  1.00 17.22           C
ATOM    144  CG  ASN B  19      25.504  31.215  -7.969  1.00 25.73           C
ATOM    145  OD1 ASN B  19      26.069  32.137  -8.565  1.00 31.20           O
ATOM    146  ND2 ASN B  19      25.511  29.966  -8.411  1.00 18.71           N
ATOM    147  N   TYR B  20      26.250  30.039  -3.751  1.00 13.95           N
ATOM    148  CA  TYR B  20      27.555  29.924  -3.088  1.00 10.90           C
ATOM    149  C   TYR B  20      28.186  28.633  -3.622  1.00 10.71           C
ATOM    150  O   TYR B  20      27.566  27.566  -3.567  1.00 11.46           O
ATOM    151  CB  TYR B  20      27.396  29.833  -1.564  1.00 10.51           C
ATOM    152  CG  TYR B  20      28.709  30.046  -0.836  1.00 11.00           C
ATOM    153  CD1 TYR B  20      29.082  31.320  -0.392  1.00 11.87           C
ATOM    154  CD2 TYR B  20      29.601  28.988  -0.657  1.00  9.79           C
ATOM    155  CE1 TYR B  20      30.325  31.537   0.220  1.00 10.72           C
ATOM    156  CE2 TYR B  20      30.845  29.198  -0.052  1.00  9.31           C
ATOM    157  CZ  TYR B  20      31.193  30.472   0.381  1.00 11.07           C
ATOM    158  OH  TYR B  20      32.427  30.670   0.981  1.00 13.81           O
ATOM    159  N   ARG B  21      29.413  28.747  -4.142  1.00 10.01           N
ATOM    160  CA  ARG B  21      30.119  27.616  -4.745  1.00 10.29           C
ATOM    161  C   ARG B  21      29.327  27.049  -5.925  1.00 12.11           C
ATOM    162  O   ARG B  21      29.527  25.909  -6.336  1.00 11.57           O
ATOM    163  CB  ARG B  21      30.422  26.517  -3.710  1.00  8.83           C
ATOM    164  CG  ARG B  21      31.790  26.683  -3.037  1.00  9.76           C
ATOM    165  CD  ARG B  21      32.942  26.290  -3.989  1.00  9.53           C
ATOM    166  NE  ARG B  21      33.097  24.835  -4.073  1.00 12.26           N
ATOM    167  CZ  ARG B  21      33.028  24.121  -5.186  1.00 13.77           C
ATOM    168  NH1 ARG B  21      32.796  24.717  -6.355  1.00 12.72           N
ATOM    169  NH2 ARG B  21      33.178  22.803  -5.148  1.00 12.75           N
ATOM    170  N   GLY B  22      28.435  27.878  -6.475  1.00 10.02           N
ATOM    171  CA  GLY B  22      27.644  27.450  -7.619  1.00 11.33           C
ATOM    172  C   GLY B  22      26.400  26.644  -7.298  1.00 12.97           C
ATOM    173  O   GLY B  22      25.736  26.128  -8.200  1.00 13.29           O
ATOM    174  N   TYR B  23      26.081  26.535  -6.013  1.00 11.69           N
ATOM    175  CA  TYR B  23      24.912  25.778  -5.566  1.00 12.18           C
ATOM    176  C   TYR B  23      23.717  26.693  -5.326  1.00 13.09           C
ATOM    177  O   TYR B  23      23.738  27.520  -4.424  1.00 13.51           O
ATOM    178  CB  TYR B  23      25.257  25.025  -4.283  1.00 10.79           C
ATOM    179  CG  TYR B  23      26.198  23.871  -4.518  1.00 10.79           C
ATOM    180  CD1 TYR B  23      25.721  22.649  -5.014  1.00  9.03           C
ATOM    181  CD2 TYR B  23      27.561  23.986  -4.259  1.00 11.63           C
ATOM    182  CE1 TYR B  23      26.587  21.573  -5.237  1.00 12.37           C
ATOM    183  CE2 TYR B  23      28.438  22.918  -4.489  1.00  8.09           C
ATOM    184  CZ  TYR B  23      27.939  21.717  -4.975  1.00  8.61           C
ATOM    185  OH  TYR B  23      28.801  20.657  -5.165  1.00 12.73           O
ATOM    186  N   SER B  24      22.675  26.541  -6.153  1.00 10.22           N
ATOM    187  CA  SER B  24      21.467  27.367  -6.029  1.00 12.42           C
ATOM    188  C   SER B  24      20.832  27.223  -4.648  1.00 14.25           C
ATOM    189  O   SER B  24      21.053  26.236  -3.944  1.00 12.69           O
ATOM    190  CB  SER B  24      20.446  26.968  -7.102  1.00 14.34           C
ATOM    191  OG  SER B  24      20.011  25.634  -6.901  1.00 13.87           O
ATOM    192  N   LEU B  25      20.039  28.220  -4.266  1.00 10.53           N
ATOM    193  CA  LEU B  25      19.379  28.222  -2.981  1.00 13.06           C
ATOM    194  C   LEU B  25      18.595  26.935  -2.724  1.00 11.10           C
ATOM    195  O   LEU B  25      18.588  26.434  -1.606  1.00  9.53           O
ATOM    196  CB  LEU B  25      18.441  29.435  -2.882  1.00 11.89           C
ATOM    197  CG  LEU B  25      17.797  29.667  -1.510  1.00 11.22           C
ATOM    198  CD1 LEU B  25      18.889  29.959  -0.480  1.00 11.83           C
ATOM    199  CD2 LEU B  25      16.833  30.838  -1.592  1.00 10.95           C
ATOM    200  N   GLY B  26      17.956  26.400  -3.756  1.00  9.33           N
ATOM    201  CA  GLY B  26      17.182  25.169  -3.584  1.00  9.05           C
ATOM    202  C   GLY B  26      18.011  23.999  -3.071  1.00 12.42           C
ATOM    203  O   GLY B  26      17.510  23.138  -2.348  1.00  9.00           O
ATOM    204  N   ASN B  27      19.279  23.953  -3.459  1.00  8.18           N
ATOM    205  CA  ASN B  27      20.164  22.890  -2.996  1.00  9.01           C
ATOM    206  C   ASN B  27      20.318  22.923  -1.483  1.00 11.10           C
ATOM    207  O   ASN B  27      20.302  21.880  -0.823  1.00  9.07           O
ATOM    208  CB  ASN B  27      21.540  23.037  -3.634  1.00  9.76           C
ATOM    209  CG  ASN B  27      21.644  22.311  -4.962  1.00 12.59           C
ATOM    210  OD1 ASN B  27      21.571  21.078  -5.017  1.00  9.30           O
ATOM    211  ND2 ASN B  27      21.824  23.070  -6.026  1.00 12.84           N
ATOM    212  N   TRP B  28      20.461  24.128  -0.947  1.00  7.93           N
ATOM    213  CA  TRP B  28      20.652  24.299   0.490  1.00  7.78           C
ATOM    214  C   TRP B  28      19.393  24.003   1.296  1.00  9.95           C
ATOM    215  O   TRP B  28      19.459  23.429   2.386  1.00 10.96           O
ATOM    216  CB  TRP B  28      21.162  25.722   0.777  1.00  6.65           C
ATOM    217  CG  TRP B  28      22.498  25.991   0.154  1.00 10.41           C
ATOM    218  CD1 TRP B  28      22.755  26.687  -0.999  1.00 11.15           C
ATOM    219  CD2 TRP B  28      23.764  25.520   0.629  1.00 10.05           C
ATOM    220  NE1 TRP B  28      24.111  26.680  -1.269  1.00 13.04           N
ATOM    221  CE2 TRP B  28      24.747  25.966  -0.286  1.00 11.48           C
ATOM    222  CE3 TRP B  28      24.161  24.755   1.735  1.00  8.77           C
ATOM    223  CZ2 TRP B  28      26.112  25.685  -0.114  1.00 12.12           C
ATOM    224  CZ3 TRP B  28      25.516  24.469   1.906  1.00  9.08           C
ATOM    225  CH2 TRP B  28      26.475  24.928   0.977  1.00  9.10           C
ATOM    226  N   VAL B  29      18.245  24.397   0.762  1.00 10.50           N
ATOM    227  CA  VAL B  29      16.994  24.135   1.461  1.00  9.66           C
ATOM    228  C   VAL B  29      16.730  22.626   1.411  1.00  9.79           C
ATOM    229  O   VAL B  29      16.330  22.025   2.417  1.00 10.57           O
ATOM    230  CB  VAL B  29      15.826  24.895   0.803  1.00 10.20           C
ATOM    231  CG1 VAL B  29      14.515  24.558   1.514  1.00  9.97           C
ATOM    232  CG2 VAL B  29      16.102  26.399   0.869  1.00 10.90           C
ATOM    233  N   CYS B  30      16.967  22.014   0.259  1.00 10.85           N
ATOM    234  CA  CYS B  30      16.751  20.565   0.146  1.00  9.28           C
ATOM    235  C   CYS B  30      17.707  19.860   1.123  1.00 11.26           C
ATOM    236  O   CYS B  30      17.316  18.922   1.824  1.00 10.60           O
ATOM    237  CB  CYS B  30      16.988  20.096  -1.305  1.00  8.06           C
ATOM    238  SG  CYS B  30      16.614  18.323  -1.579  1.00 10.51           S
ATOM    239  N   ALA B  31      18.951  20.317   1.196  1.00 10.71           N
ATOM    240  CA  ALA B  31      19.913  19.716   2.127  1.00  9.16           C
ATOM    241  C   ALA B  31      19.377  19.747   3.554  1.00 11.32           C
ATOM    242  O   ALA B  31      19.356  18.729   4.245  1.00 11.43           O
ATOM    243  CB  ALA B  31      21.248  20.452   2.066  1.00 10.16           C
ATOM    244  N   ALA B  32      18.953  20.923   4.005  1.00 10.06           N
ATOM    245  CA  ALA B  32      18.418  21.053   5.365  1.00  6.74           C
ATOM    246  C   ALA B  32      17.210  20.152   5.587  1.00 11.11           C
ATOM    247  O   ALA B  32      17.046  19.588   6.673  1.00  9.62           O
ATOM    248  CB  ALA B  32      18.050  22.508   5.641  1.00  8.46           C
ATOM    249  N   LYS B  33      16.356  20.022   4.580  1.00  9.42           N
ATOM    250  CA  LYS B  33      15.169  19.162   4.705  1.00  8.70           C
ATOM    251  C   LYS B  33      15.547  17.715   5.020  1.00 11.31           C
ATOM    252  O   LYS B  33      15.015  17.107   5.955  1.00 11.70           O
ATOM    253  CB  LYS B  33      14.365  19.163   3.401  1.00 10.12           C
ATOM    254  CG  LYS B  33      13.248  18.107   3.374  1.00  9.92           C
ATOM    255  CD  LYS B  33      12.150  18.456   4.357  1.00 13.99           C
ATOM    256  CE  LYS B  33      10.990  17.460   4.270  1.00 24.46           C
ATOM    257  NZ  LYS B  33       9.921  17.797   5.251  1.00 23.86           N
ATOM    258  N   PHE B  34      16.455  17.159   4.231  1.00 10.03           N
ATOM    259  CA  PHE B  34      16.838  15.768   4.435  1.00  8.39           C
ATOM    260  C   PHE B  34      17.907  15.515   5.482  1.00  9.62           C
ATOM    261  O   PHE B  34      17.982  14.419   6.030  1.00  9.56           O
ATOM    262  CB  PHE B  34      17.190  15.150   3.086  1.00  9.31           C
ATOM    263  CG  PHE B  34      16.015  15.045   2.166  1.00  8.79           C
ATOM    264  CD1 PHE B  34      15.037  14.069   2.394  1.00 12.11           C
ATOM    265  CD2 PHE B  34      15.810  15.978   1.149  1.00 11.30           C
ATOM    266  CE1 PHE B  34      13.897  14.005   1.603  1.00 13.63           C
ATOM    267  CE2 PHE B  34      14.668  15.932   0.351  1.00 15.36           C
ATOM    268  CZ  PHE B  34      13.705  14.949   0.585  1.00 13.70           C
ATOM    269  N   GLU B  35      18.721  16.527   5.786  1.00  7.84           N
ATOM    270  CA  GLU B  35      19.735  16.364   6.820  1.00  8.26           C
ATOM    271  C   GLU B  35      19.133  16.484   8.222  1.00 11.14           C
ATOM    272  O   GLU B  35      19.383  15.645   9.094  1.00  8.70           O
ATOM    273  CB  GLU B  35      20.831  17.431   6.697  1.00  9.19           C
ATOM    274  CG  GLU B  35      21.746  17.327   5.458  1.00 11.18           C
ATOM    275  CD  GLU B  35      22.657  16.110   5.458  1.00 11.84           C
ATOM    276  OE1 GLU B  35      23.012  15.590   6.547  1.00  9.94           O
ATOM    277  OE2 GLU B  35      23.059  15.673   4.354  1.00 12.28           O
ATOM    278  N   SER B  36      18.314  17.514   8.429  1.00  9.93           N
ATOM    279  CA  SER B  36      17.757  17.780   9.762  1.00 10.99           C
ATOM    280  C   SER B  36      16.260  17.946   9.877  1.00 11.26           C
ATOM    281  O   SER B  36      15.746  18.172  10.970  1.00  8.73           O
ATOM    282  CB  SER B  36      18.376  19.070  10.303  1.00 12.24           C
ATOM    283  OG  SER B  36      17.909  20.186   9.551  1.00 10.52           O
ATOM    284  N   ASN B  37      15.555  17.852   8.750  1.00 12.42           N
ATOM    285  CA  ASN B  37      14.117  18.069   8.725  1.00 12.58           C
ATOM    286  C   ASN B  37      13.791  19.493   9.208  1.00 13.75           C
ATOM    287  O   ASN B  37      12.765  19.737   9.839  1.00 12.29           O
ATOM    288  CB  ASN B  37      13.377  17.023   9.571  1.00 15.55           C
ATOM    289  CG  ASN B  37      11.910  16.922   9.191  1.00 29.00           C
ATOM    290  OD1 ASN B  37      11.544  17.174   8.042  1.00 33.15           O
ATOM    291  ND2 ASN B  37      11.067  16.546  10.147  1.00 33.70           N
ATOM    292  N   PHE B  38      14.691  20.422   8.879  1.00  8.80           N
ATOM    293  CA  PHE B  38      14.586  21.842   9.221  1.00  9.97           C
ATOM    294  C   PHE B  38      14.650  22.130  10.726  1.00 12.66           C
ATOM    295  O   PHE B  38      14.287  23.221  11.171  1.00 12.02           O
ATOM    296  CB  PHE B  38      13.281  22.455   8.667  1.00  9.12           C
ATOM    297  CG  PHE B  38      13.123  22.346   7.157  1.00 13.95           C
ATOM    298  CD1 PHE B  38      14.209  22.533   6.302  1.00 12.45           C
ATOM    299  CD2 PHE B  38      11.859  22.160   6.598  1.00 15.69           C
ATOM    300  CE1 PHE B  38      14.034  22.533   4.899  1.00 11.43           C
ATOM    301  CE2 PHE B  38      11.667  22.163   5.212  1.00 16.03           C
ATOM    302  CZ  PHE B  38      12.757  22.360   4.357  1.00 11.31           C
ATOM    303  N   ASN B  39      15.135  21.165  11.503  1.00 11.36           N
ATOM    304  CA  ASN B  39      15.226  21.316  12.962  1.00 12.06           C
ATOM    305  C   ASN B  39      16.626  21.752  13.371  1.00 12.20           C
ATOM    306  O   ASN B  39      17.586  21.017  13.149  1.00 12.12           O
ATOM    307  CB  ASN B  39      14.914  19.970  13.628  1.00 11.08           C
ATOM    308  CG  ASN B  39      14.736  20.084  15.137  1.00 19.30           C
ATOM    309  OD1 ASN B  39      15.302  20.968  15.781  1.00 14.22           O
ATOM    310  ND2 ASN B  39      13.955  19.174  15.703  1.00 25.21           N
ATOM    311  N   THR B  40      16.752  22.947  13.964  1.00 10.26           N
ATOM    312  CA  THR B  40      18.064  23.438  14.379  1.00 10.31           C
ATOM    313  C   THR B  40      18.708  22.630  15.503  1.00 12.12           C
ATOM    314  O   THR B  40      19.911  22.726  15.727  1.00 12.70           O
ATOM    315  CB  THR B  40      18.003  24.915  14.844  1.00 12.91           C
ATOM    316  OG1 THR B  40      17.142  25.016  15.982  1.00 14.20           O
ATOM    317  CG2 THR B  40      17.479  25.813  13.721  1.00 14.26           C
ATOM    318  N   GLN B  41      17.913  21.833  16.215  1.00 12.11           N
ATOM    319  CA  GLN B  41      18.456  21.036  17.316  1.00 12.76           C
ATOM    320  C   GLN B  41      18.706  19.573  16.954  1.00 13.83           C
ATOM    321  O   GLN B  41      19.134  18.775  17.800  1.00 12.94           O
ATOM    322  CB  GLN B  41      17.503  21.116  18.515  1.00 16.34           C
ATOM    323  CG  GLN B  41      17.432  22.510  19.129  1.00 21.78           C
ATOM    324  CD  GLN B  41      16.400  22.605  20.236  1.00 31.35           C
ATOM    325  OE1 GLN B  41      16.195  21.652  20.987  1.00 39.78           O
ATOM    326  NE2 GLN B  41      15.757  23.759  20.350  1.00 38.24           N
ATOM    327  N   ALA B  42      18.460  19.210  15.707  1.00 12.14           N
ATOM    328  CA  ALA B  42      18.667  17.827  15.283  1.00 13.49           C
ATOM    329  C   ALA B  42      20.093  17.364  15.543  1.00 12.95           C
ATOM    330  O   ALA B  42      21.048  18.077  15.255  1.00 11.40           O
ATOM    331  CB  ALA B  42      18.337  17.677  13.799  1.00 14.97           C
ATOM    332  N   THR B  43      20.227  16.165  16.101  1.00 13.20           N
ATOM    333  CA  THR B  43      21.542  15.586  16.352  1.00 10.16           C
ATOM    334  C   THR B  43      21.413  14.107  16.040  1.00 16.52           C
ATOM    335  O   THR B  43      20.443  13.462  16.425  1.00 17.50           O
ATOM    336  CB  THR B  43      21.975  15.744  17.823  1.00 18.50           C
ATOM    337  OG1 THR B  43      21.140  14.932  18.648  1.00 22.89           O
ATOM    338  CG2 THR B  43      21.862  17.206  18.266  1.00 12.67           C
ATOM    339  N   ASN B  44      22.400  13.563  15.319  1.00 11.83           N
ATOM    340  CA  ASN B  44      22.367  12.157  14.960  1.00 10.17           C
ATOM    341  C   ASN B  44      23.722  11.523  15.220  1.00 14.45           C
ATOM    342  O   ASN B  44      24.749  12.087  14.852  1.00 11.80           O
ATOM    343  CB  ASN B  44      22.000  11.997  13.478  1.00  8.54           C
ATOM    344  CG  ASN B  44      20.530  12.226  13.217  1.00 11.19           C
ATOM    345  OD1 ASN B  44      19.681  11.453  13.670  1.00 11.43           O
ATOM    346  ND2 ASN B  44      20.217  13.292  12.489  1.00 10.25           N
ATOM    347  N   ARG B  45      23.725  10.346  15.834  1.00 12.88           N
ATOM    348  CA  ARG B  45      24.996   9.670  16.115  1.00 13.27           C
ATOM    349  C   ARG B  45      25.322   8.695  14.994  1.00 11.64           C
ATOM    350  O   ARG B  45      24.428   8.082  14.400  1.00 10.48           O
ATOM    351  CB  ARG B  45      24.878   8.935  17.439  1.00 14.23           C
ATOM    352  CG  ARG B  45      24.310   9.791  18.558  1.00 17.82           C
ATOM    353  CD  ARG B  45      25.390  10.457  19.367  1.00 31.96           C
ATOM    354  NE  ARG B  45      24.873  10.978  20.636  1.00 38.00           N
ATOM    355  CZ  ARG B  45      25.419  11.995  21.302  1.00 39.95           C
ATOM    356  NH1 ARG B  45      26.470  12.625  20.808  1.00 37.42           N
ATOM    357  NH2 ARG B  45      24.881  12.388  22.450  1.00 41.15           N
ATOM    358  N   ASN B  46      26.615   8.562  14.719  1.00 11.15           N
ATOM    359  CA  ASN B  46      27.105   7.694  13.656  1.00 10.67           C
ATOM    360  C   ASN B  46      27.919   6.539  14.211  1.00 11.22           C
ATOM    361  O   ASN B  46      28.569   6.674  15.251  1.00 10.27           O
ATOM    362  CB  ASN B  46      27.976   8.503  12.685  1.00 10.73           C
ATOM    363  CG  ASN B  46      27.190   9.591  11.992  1.00 12.25           C
ATOM    364  OD1 ASN B  46      26.188   9.319  11.334  1.00 10.41           O
ATOM    365  ND2 ASN B  46      27.637  10.838  12.130  1.00  9.17           N
ATOM    366  N   THR B  47      27.904   5.416  13.509  1.00 10.67           N
ATOM    367  CA  THR B  47      28.634   4.244  13.970  1.00  9.96           C
ATOM    368  C   THR B  47      30.145   4.446  13.946  1.00 15.89           C
ATOM    369  O   THR B  47      30.881   3.673  14.573  1.00 11.11           O
ATOM    370  CB  THR B  47      28.261   3.005  13.147  1.00  8.88           C
ATOM    371  OG1 THR B  47      28.558   3.226  11.765  1.00  9.72           O
ATOM    372  CG2 THR B  47      26.769   2.706  13.312  1.00  8.72           C
ATOM    373  N   ASP B  48      30.619   5.466  13.237  1.00  9.63           N
ATOM    374  CA  ASP B  48      32.058   5.724  13.221  1.00 11.03           C
ATOM    375  C   ASP B  48      32.484   6.522  14.465  1.00 13.37           C
ATOM    376  O   ASP B  48      33.639   6.929  14.581  1.00 14.25           O
ATOM    377  CB  ASP B  48      32.487   6.464  11.944  1.00 11.16           C
ATOM    378  CG  ASP B  48      31.933   7.881  11.852  1.00 13.04           C
ATOM    379  OD1 ASP B  48      31.220   8.327  12.773  1.00 12.62           O
ATOM    380  OD2 ASP B  48      32.214   8.540  10.827  1.00 15.09           O
ATOM    381  N   GLY B  49      31.548   6.740  15.388  1.00 11.65           N
ATOM    382  CA  GLY B  49      31.872   7.470  16.608  1.00 13.60           C
ATOM    383  C   GLY B  49      31.660   8.977  16.588  1.00 13.13           C
ATOM    384  O   GLY B  49      31.770   9.646  17.629  1.00 12.35           O
ATOM    385  N   SER B  50      31.355   9.523  15.421  1.00 12.55           N
ATOM    386  CA  SER B  50      31.125  10.961  15.313  1.00 12.23           C
ATOM    387  C   SER B  50      29.648  11.254  15.526  1.00 14.20           C
ATOM    388  O   SER B  50      28.825  10.334  15.605  1.00 11.96           O
ATOM    389  CB  SER B  50      31.543  11.467  13.923  1.00 10.53           C
ATOM    390  OG  SER B  50      30.690  10.961  12.899  1.00 12.88           O
ATOM    391  N   THR B  51      29.314  12.534  15.630  1.00 11.99           N
ATOM    392  CA  THR B  51      27.925  12.963  15.786  1.00 10.79           C
ATOM    393  C   THR B  51      27.736  14.145  14.841  1.00 10.43           C
ATOM    394  O   THR B  51      28.663  14.942  14.648  1.00 11.71           O
ATOM    395  CB  THR B  51      27.614  13.410  17.243  1.00 11.94           C
ATOM    396  OG1 THR B  51      27.779  12.297  18.139  1.00 11.28           O
ATOM    397  CG2 THR B  51      26.167  13.924  17.352  1.00 10.23           C
ATOM    398  N   ASP B  52      26.556  14.238  14.219  1.00 10.28           N
ATOM    399  CA  ASP B  52      26.231  15.334  13.302  1.00  8.51           C
ATOM    400  C   ASP B  52      25.314  16.289  14.039  1.00  8.91           C
ATOM    401  O   ASP B  52      24.362  15.855  14.688  1.00 11.70           O
ATOM    402  CB  ASP B  52      25.536  14.803  12.045  1.00 10.70           C
ATOM    403  CG  ASP B  52      26.457  13.937  11.198  1.00 12.82           C
ATOM    404  OD1 ASP B  52      27.672  14.174  11.239  1.00 13.58           O
ATOM    405  OD2 ASP B  52      25.963  13.032  10.507  1.00 11.73           O
ATOM    406  N   TYR B  53      25.573  17.585  13.889  1.00 10.02           N
ATOM    407  CA  TYR B  53      24.825  18.611  14.608  1.00 10.40           C
ATOM    408  C   TYR B  53      24.142  19.732  13.826  1.00 10.14           C
ATOM    409  O   TYR B  53      24.725  20.339  12.932  1.00 12.68           O
ATOM    410  CB  TYR B  53      25.759  19.308  15.597  1.00 10.63           C
ATOM    411  CG  TYR B  53      26.368  18.408  16.637  1.00  9.46           C
ATOM    412  CD1 TYR B  53      25.748  18.231  17.870  1.00 13.06           C
ATOM    413  CD2 TYR B  53      27.569  17.746  16.397  1.00  9.47           C
ATOM    414  CE1 TYR B  53      26.313  17.438  18.854  1.00 13.81           C
ATOM    415  CE2 TYR B  53      28.150  16.940  17.388  1.00 12.23           C
ATOM    416  CZ  TYR B  53      27.510  16.790  18.605  1.00 15.19           C
ATOM    417  OH  TYR B  53      28.063  16.014  19.595  1.00 13.14           O
ATOM    418  N   GLY B  54      22.898  20.017  14.214  1.00 10.90           N
ATOM    419  CA  GLY B  54      22.204  21.142  13.632  1.00 11.03           C
ATOM    420  C   GLY B  54      21.453  21.031  12.325  1.00 12.56           C
ATOM    421  O   GLY B  54      21.296  19.952  11.752  1.00 11.03           O
ATOM    422  N   ILE B  55      21.012  22.209  11.883  1.00  9.45           N
ATOM    423  CA  ILE B  55      20.234  22.404  10.663  1.00  8.40           C
ATOM    424  C   ILE B  55      20.903  21.755   9.440  1.00 10.85           C
ATOM    425  O   ILE B  55      20.212  21.269   8.537  1.00 10.46           O
ATOM    426  CB  ILE B  55      19.991  23.924  10.444  1.00 11.26           C
ATOM    427  CG1 ILE B  55      18.953  24.157   9.351  1.00 14.42           C
ATOM    428  CG2 ILE B  55      21.307  24.624  10.098  1.00 11.43           C
ATOM    429  CD1 ILE B  55      17.555  23.703   9.732  1.00 14.92           C
ATOM    430  N   LEU B  56      22.236  21.747   9.414  1.00  8.73           N
ATOM    431  CA  LEU B  56      22.975  21.116   8.312  1.00 10.84           C
ATOM    432  C   LEU B  56      23.831  19.910   8.739  1.00 10.79           C
ATOM    433  O   LEU B  56      24.745  19.481   8.016  1.00 10.81           O
ATOM    434  CB  LEU B  56      23.832  22.144   7.556  1.00 11.49           C
ATOM    435  CG  LEU B  56      23.016  23.134   6.712  1.00 12.93           C
ATOM    436  CD1 LEU B  56      23.939  24.236   6.199  1.00 12.21           C
ATOM    437  CD2 LEU B  56      22.329  22.403   5.540  1.00 12.41           C
ATOM    438  N   GLN B  57      23.548  19.374   9.924  1.00  8.57           N
ATOM    439  CA  GLN B  57      24.213  18.162  10.384  1.00  9.76           C
ATOM    440  C   GLN B  57      25.721  18.123  10.187  1.00 11.71           C
ATOM    441  O   GLN B  57      26.251  17.183   9.605  1.00 10.45           O
ATOM    442  CB  GLN B  57      23.586  16.968   9.659  1.00  9.55           C
ATOM    443  CG  GLN B  57      22.141  16.734  10.066  1.00 10.27           C
ATOM    444  CD  GLN B  57      22.064  16.244  11.492  1.00 12.42           C
ATOM    445  OE1 GLN B  57      22.261  15.059  11.760  1.00  8.94           O
ATOM    446  NE2 GLN B  57      21.816  17.161  12.437  1.00  7.80           N
ATOM    447  N   ILE B  58      26.398  19.147  10.679  1.00 10.01           N
ATOM    448  CA  ILE B  58      27.852  19.225  10.536  1.00 10.80           C
ATOM    449  C   ILE B  58      28.507  18.229  11.493  1.00 12.93           C
ATOM    450  O   ILE B  58      28.143  18.129  12.661  1.00 13.54           O
ATOM    451  CB  ILE B  58      28.293  20.684  10.721  1.00 13.35           C
ATOM    452  CG1 ILE B  58      27.830  21.458   9.459  1.00 20.21           C
ATOM    453  CG2 ILE B  58      29.805  20.778  10.929  1.00 13.59           C
ATOM    454  CD1 ILE B  58      28.040  22.953   9.470  1.00 20.50           C
ATOM    455  N   ASN B  59      29.484  17.505  10.960  1.00  9.08           N
ATOM    456  CA  ASN B  59      30.179  16.406  11.633  1.00 13.37           C
ATOM    457  C   ASN B  59      31.274  16.729  12.652  1.00 13.59           C
ATOM    458  O   ASN B  59      32.149  17.576  12.416  1.00 12.81           O
ATOM    459  CB  ASN B  59      30.717  15.460  10.536  1.00 15.26           C
ATOM    460  CG  ASN B  59      31.214  14.139  11.073  1.00 22.44           C
ATOM    461  OD1 ASN B  59      32.414  13.962  11.309  1.00 21.72           O
ATOM    462  ND2 ASN B  59      30.291  13.198  11.276  1.00 18.00           N
ATOM    463  N   SER B  60      31.225  16.016  13.778  1.00 11.48           N
ATOM    464  CA  SER B  60      32.180  16.199  14.860  1.00 13.76           C
ATOM    465  C   SER B  60      33.561  15.588  14.630  1.00 15.04           C
ATOM    466  O   SER B  60      34.458  15.774  15.450  1.00 15.08           O
ATOM    467  CB  SER B  60      31.610  15.627  16.160  1.00 13.52           C
ATOM    468  OG  SER B  60      31.533  14.212  16.079  1.00 15.63           O
ATOM    469  N   ARG B  61      33.760  14.836  13.549  1.00 14.80           N
ATOM    470  CA  ARG B  61      35.111  14.300  13.350  1.00 15.98           C
ATOM    471  C   ARG B  61      35.992  15.324  12.645  1.00 19.66           C
ATOM    472  O   ARG B  61      37.173  15.467  12.958  1.00 21.94           O
ATOM    473  CB  ARG B  61      35.096  12.996  12.543  1.00 17.64           C
ATOM    474  CG  ARG B  61      36.517  12.482  12.224  1.00 19.82           C
ATOM    475  CD  ARG B  61      36.601  10.956  12.258  1.00 21.59           C
ATOM    476  NE  ARG B  61      36.526  10.429  13.623  1.00 26.32           N
ATOM    477  CZ  ARG B  61      35.761   9.405  13.988  1.00 27.92           C
ATOM    478  NH1 ARG B  61      35.006   8.788  13.085  1.00 24.15           N
ATOM    479  NH2 ARG B  61      35.758   8.988  15.249  1.00 23.25           N
ATOM    480  N   TRP B  62      35.407  16.072  11.715  1.00 15.38           N
ATOM    481  CA  TRP B  62      36.171  17.056  10.970  1.00 16.23           C
ATOM    482  C   TRP B  62      35.923  18.527  11.241  1.00 11.85           C
ATOM    483  O   TRP B  62      36.846  19.341  11.231  1.00 14.81           O
ATOM    484  CB  TRP B  62      35.927  16.887   9.463  1.00 17.39           C
ATOM    485  CG  TRP B  62      36.310  15.591   8.895  1.00 26.88           C
ATOM    486  CD1 TRP B  62      35.534  14.474   8.779  1.00 30.92           C
ATOM    487  CD2 TRP B  62      37.576  15.264   8.314  1.00 29.69           C
ATOM    488  NE1 TRP B  62      36.235  13.466   8.161  1.00 32.60           N
ATOM    489  CE2 TRP B  62      37.499  13.927   7.872  1.00 33.19           C
ATOM    490  CE3 TRP B  62      38.771  15.967   8.138  1.00 35.74           C
ATOM    491  CZ2 TRP B  62      38.566  13.277   7.245  1.00 31.75           C
ATOM    492  CZ3 TRP B  62      39.840  15.327   7.519  1.00 37.72           C
ATOM    493  CH2 TRP B  62      39.728  13.993   7.084  1.00 38.56           C
ATOM    494  N   TRP B  63      34.669  18.871  11.496  1.00 13.85           N
ATOM    495  CA  TRP B  63      34.309  20.274  11.578  1.00 12.66           C
ATOM    496  C   TRP B  63      34.113  21.030  12.883  1.00  9.15           C
ATOM    497  O   TRP B  63      34.375  22.228  12.935  1.00 12.69           O
ATOM    498  CB  TRP B  63      33.092  20.463  10.676  1.00 10.91           C
ATOM    499  CG  TRP B  63      33.317  19.826   9.325  1.00 12.07           C
ATOM    500  CD1 TRP B  63      32.757  18.678   8.847  1.00 16.85           C
ATOM    501  CD2 TRP B  63      34.242  20.271   8.328  1.00 11.70           C
ATOM    502  NE1 TRP B  63      33.277  18.370   7.606  1.00 16.47           N
ATOM    503  CE2 TRP B  63      34.192  19.342   7.262  1.00 16.45           C
ATOM    504  CE3 TRP B  63      35.102  21.373   8.220  1.00 14.23           C
ATOM    505  CZ2 TRP B  63      34.973  19.468   6.114  1.00 17.83           C
ATOM    506  CZ3 TRP B  63      35.884  21.506   7.071  1.00 21.27           C
ATOM    507  CH2 TRP B  63      35.811  20.560   6.032  1.00 18.80           C
ATOM    508  N   CYS B  64      33.631  20.352  13.914  1.00 10.70           N
ATOM    509  CA  CYS B  64      33.409  21.012  15.197  1.00 12.54           C
ATOM    510  C   CYS B  64      33.898  20.082  16.295  1.00 10.97           C
ATOM    511  O   CYS B  64      34.040  18.878  16.077  1.00 12.05           O
ATOM    512  CB  CYS B  64      31.924  21.343  15.394  1.00 10.24           C
ATOM    513  SG  CYS B  64      30.808  19.889  15.411  1.00 13.50           S
ATOM    514  N   ASN B  65      34.159  20.637  17.467  1.00  9.33           N
ATOM    515  CA  ASN B  65      34.653  19.844  18.586  1.00 11.92           C
ATOM    516  C   ASN B  65      33.540  19.583  19.592  1.00 11.21           C
ATOM    517  O   ASN B  65      32.945  20.526  20.107  1.00 12.34           O
ATOM    518  CB  ASN B  65      35.816  20.602  19.258  1.00 12.76           C
ATOM    519  CG  ASN B  65      36.440  19.838  20.425  1.00 19.14           C
ATOM    520  OD1 ASN B  65      36.595  20.386  21.507  1.00 23.88           O
ATOM    521  ND2 ASN B  65      36.814  18.582  20.199  1.00 22.41           N
ATOM    522  N   ASP B  66      33.230  18.315  19.843  1.00 10.24           N
ATOM    523  CA  ASP B  66      32.208  18.009  20.847  1.00 12.87           C
ATOM    524  C   ASP B  66      32.821  17.311  22.043  1.00 12.99           C
ATOM    525  O   ASP B  66      32.115  16.871  22.966  1.00 15.01           O
ATOM    526  CB  ASP B  66      31.054  17.185  20.263  1.00 13.71           C
ATOM    527  CG  ASP B  66      31.456  15.777  19.841  1.00 14.66           C
ATOM    528  OD1 ASP B  66      32.635  15.351  20.002  1.00 13.09           O
ATOM    529  OD2 ASP B  66      30.547  15.086  19.339  1.00 13.77           O
ATOM    530  N   GLY B  67      34.148  17.207  22.027  1.00 13.34           N
ATOM    531  CA  GLY B  67      34.880  16.599  23.121  1.00 13.21           C
ATOM    532  C   GLY B  67      34.684  15.121  23.357  1.00 20.06           C
ATOM    533  O   GLY B  67      35.181  14.583  24.354  1.00 20.69           O
ATOM    534  N   ARG B  68      33.965  14.443  22.461  1.00 14.83           N
ATOM    535  CA  ARG B  68      33.734  13.013  22.632  1.00 16.30           C
ATOM    536  C   ARG B  68      33.986  12.221  21.355  1.00 15.45           C
ATOM    537  O   ARG B  68      33.563  11.070  21.238  1.00 16.81           O
ATOM    538  CB  ARG B  68      32.297  12.762  23.109  1.00 17.91           C
ATOM    539  CG  ARG B  68      31.223  13.239  22.147  1.00 22.93           C
ATOM    540  CD  ARG B  68      29.827  12.754  22.565  1.00 27.59           C
ATOM    541  N   THR B  69      34.688  12.829  20.405  1.00 12.98           N
ATOM    542  CA  THR B  69      34.945  12.164  19.139  1.00 13.73           C
ATOM    543  C   THR B  69      36.437  11.962  18.869  1.00 14.84           C
ATOM    544  O   THR B  69      37.158  12.911  18.584  1.00 13.19           O
ATOM    545  CB  THR B  69      34.352  12.975  17.969  1.00 12.92           C
ATOM    546  OG1 THR B  69      32.982  13.289  18.254  1.00 11.31           O
ATOM    547  CG2 THR B  69      34.414  12.178  16.675  1.00 13.75           C
ATOM    548  N   PRO B  70      36.915  10.718  18.968  1.00 21.29           N
ATOM    549  CA  PRO B  70      38.347  10.541  18.692  1.00 27.06           C
ATOM    550  C   PRO B  70      38.689  10.960  17.263  1.00 29.47           C
ATOM    551  O   PRO B  70      37.862  10.837  16.354  1.00 25.76           O
ATOM    552  CB  PRO B  70      38.577   9.048  18.966  1.00 33.54           C
ATOM    553  CG  PRO B  70      37.191   8.432  18.928  1.00 33.32           C
ATOM    554  CD  PRO B  70      36.312   9.493  19.511  1.00 26.90           C
ATOM    555  N   GLY B  71      39.897  11.486  17.071  1.00 30.22           N
ATOM    556  CA  GLY B  71      40.324  11.927  15.747  1.00 31.98           C
ATOM    557  C   GLY B  71      39.717  13.248  15.308  1.00 32.85           C
ATOM    558  O   GLY B  71      39.586  13.516  14.109  1.00 38.40           O
ATOM    559  N   SER B  72      39.361  14.087  16.271  1.00 25.53           N
ATOM    560  CA  SER B  72      38.754  15.392  16.004  1.00 27.49           C
ATOM    561  C   SER B  72      39.723  16.387  15.378  1.00 26.55           C
ATOM    562  O   SER B  72      40.865  16.518  15.832  1.00 27.68           O
ATOM    563  CB  SER B  72      38.192  15.972  17.310  1.00 23.83           C
ATOM    564  OG  SER B  72      37.813  17.341  17.185  1.00 27.66           O
ATOM    565  N   ARG B  73      39.266  17.097  14.345  1.00 19.56           N
ATOM    566  CA  ARG B  73      40.079  18.100  13.659  1.00 19.59           C
ATOM    567  C   ARG B  73      39.570  19.537  13.897  1.00 23.24           C
ATOM    568  O   ARG B  73      40.344  20.500  13.835  1.00 25.00           O
ATOM    569  CB  ARG B  73      40.105  17.818  12.149  1.00 19.86           C
ATOM    570  CG  ARG B  73      40.763  16.496  11.769  1.00 28.17           C
ATOM    571  N   ASN B  74      38.272  19.666  14.158  1.00 17.39           N
ATOM    572  CA  ASN B  74      37.630  20.963  14.411  1.00 15.31           C
ATOM    573  C   ASN B  74      38.069  22.038  13.418  1.00 15.85           C
ATOM    574  O   ASN B  74      38.550  23.112  13.802  1.00 14.51           O
ATOM    575  CB  ASN B  74      37.930  21.426  15.845  1.00 15.94           C
ATOM    576  CG  ASN B  74      37.044  22.587  16.279  1.00 14.41           C
ATOM    577  OD1 ASN B  74      37.201  23.129  17.382  1.00 19.56           O
ATOM    578  ND2 ASN B  74      36.116  22.975  15.420  1.00  8.62           N
ATOM    579  N   LEU B  75      37.866  21.752  12.131  1.00 12.66           N
ATOM    580  CA  LEU B  75      38.272  22.671  11.083  1.00 13.93           C
ATOM    581  C   LEU B  75      37.497  23.978  11.043  1.00 17.90           C
ATOM    582  O   LEU B  75      38.008  24.983  10.536  1.00 14.56           O
ATOM    583  CB  LEU B  75      38.232  21.950   9.731  1.00 15.91           C
ATOM    584  CG  LEU B  75      39.281  20.830   9.663  1.00 16.10           C
ATOM    585  CD1 LEU B  75      39.198  20.090   8.319  1.00 18.72           C
ATOM    586  CD2 LEU B  75      40.669  21.426   9.859  1.00 22.68           C
ATOM    587  N   CYS B  76      36.274  23.991  11.566  1.00 12.78           N
ATOM    588  CA  CYS B  76      35.511  25.240  11.604  1.00 14.65           C
ATOM    589  C   CYS B  76      35.845  26.018  12.865  1.00 15.53           C
ATOM    590  O   CYS B  76      35.377  27.144  13.070  1.00 13.55           O
ATOM    591  CB  CYS B  76      34.019  24.954  11.544  1.00 12.39           C
ATOM    592  SG  CYS B  76      33.527  24.513   9.860  1.00 13.37           S
ATOM    593  N   ASN B  77      36.654  25.398  13.721  1.00 12.93           N
ATOM    594  CA  ASN B  77      37.096  26.010  14.969  1.00 14.43           C
ATOM    595  C   ASN B  77      35.947  26.488  15.843  1.00 15.40           C
ATOM    596  O   ASN B  77      35.883  27.647  16.253  1.00 15.69           O
ATOM    597  CB  ASN B  77      38.038  27.175  14.666  1.00 19.54           C
ATOM    598  CG  ASN B  77      38.905  27.525  15.850  1.00 31.26           C
ATOM    599  OD1 ASN B  77      39.521  26.641  16.446  1.00 31.88           O
ATOM    600  ND2 ASN B  77      38.959  28.806  16.195  1.00 33.65           N
ATOM    601  N   ILE B  78      35.046  25.570  16.152  1.00 10.23           N
ATOM    602  CA  ILE B  78      33.894  25.905  16.967  1.00 12.45           C
ATOM    603  C   ILE B  78      33.454  24.704  17.780  1.00 11.64           C
ATOM    604  O   ILE B  78      33.791  23.568  17.449  1.00 14.04           O
ATOM    605  CB  ILE B  78      32.670  26.278  16.089  1.00 13.66           C
ATOM    606  CG1 ILE B  78      32.485  25.198  15.009  1.00 11.84           C
ATOM    607  CG2 ILE B  78      32.851  27.662  15.479  1.00 17.87           C
ATOM    608  CD1 ILE B  78      31.173  25.291  14.232  1.00 18.95           C
ATOM    609  N   PRO B  79      32.735  24.947  18.879  1.00 10.74           N
ATOM    610  CA  PRO B  79      32.254  23.827  19.694  1.00 12.57           C
ATOM    611  C   PRO B  79      31.023  23.366  18.896  1.00 13.93           C
ATOM    612  O   PRO B  79      30.351  24.211  18.280  1.00 12.37           O
ATOM    613  CB  PRO B  79      31.866  24.489  21.015  1.00 13.29           C
ATOM    614  CG  PRO B  79      31.437  25.891  20.589  1.00 12.41           C
ATOM    615  CD  PRO B  79      32.471  26.248  19.529  1.00 12.25           C
ATOM    616  N   CYS B  80      30.728  22.075  18.877  1.00 12.37           N
ATOM    617  CA  CYS B  80      29.561  21.613  18.122  1.00 11.98           C
ATOM    618  C   CYS B  80      28.254  22.232  18.636  1.00 14.85           C
ATOM    619  O   CYS B  80      27.258  22.316  17.906  1.00 11.69           O
ATOM    620  CB  CYS B  80      29.464  20.096  18.150  1.00 13.55           C
ATOM    621  SG  CYS B  80      30.878  19.254  17.351  1.00 12.38           S
ATOM    622  N   SER B  81      28.253  22.668  19.893  1.00 15.51           N
ATOM    623  CA  SER B  81      27.054  23.285  20.476  1.00 14.81           C
ATOM    624  C   SER B  81      26.656  24.549  19.719  1.00 17.35           C
ATOM    625  O   SER B  81      25.486  24.949  19.717  1.00 17.16           O
ATOM    626  CB  SER B  81      27.318  23.643  21.940  1.00 19.52           C
ATOM    627  OG  SER B  81      28.337  24.621  22.021  1.00 16.82           O
ATOM    628  N   ALA B  82      27.623  25.189  19.080  1.00 16.10           N
ATOM    629  CA  ALA B  82      27.367  26.415  18.327  1.00 17.06           C
ATOM    630  C   ALA B  82      26.442  26.146  17.145  1.00 18.81           C
ATOM    631  O   ALA B  82      25.741  27.041  16.662  1.00 15.48           O
ATOM    632  CB  ALA B  82      28.680  27.000  17.833  1.00 16.96           C
ATOM    633  N   LEU B  83      26.430  24.900  16.696  1.00 13.89           N
ATOM    634  CA  LEU B  83      25.618  24.520  15.558  1.00 14.71           C
ATOM    635  C   LEU B  83      24.188  24.170  15.945  1.00 12.33           C
ATOM    636  O   LEU B  83      23.391  23.825  15.082  1.00 14.29           O
ATOM    637  CB  LEU B  83      26.270  23.333  14.849  1.00 11.99           C
ATOM    638  CG  LEU B  83      27.727  23.569  14.428  1.00 15.91           C
ATOM    639  CD1 LEU B  83      28.346  22.247  14.013  1.00 23.04           C
ATOM    640  CD2 LEU B  83      27.794  24.576  13.281  1.00 18.03           C
ATOM    641  N   LEU B  84      23.848  24.269  17.222  1.00 15.25           N
ATOM    642  CA  LEU B  84      22.490  23.931  17.670  1.00 18.20           C
ATOM    643  C   LEU B  84      21.603  25.135  18.007  1.00 23.29           C
ATOM    644  O   LEU B  84      20.531  24.990  18.594  1.00 25.83           O
ATOM    645  CB  LEU B  84      22.569  23.004  18.884  1.00 15.45           C
ATOM    646  CG  LEU B  84      23.288  21.678  18.632  1.00 12.08           C
ATOM    647  CD1 LEU B  84      23.454  20.913  19.944  1.00 19.77           C
ATOM    648  CD2 LEU B  84      22.485  20.852  17.632  1.00 17.79           C
ATOM    649  N   SER B  85      22.039  26.328  17.613  1.00 21.28           N
ATOM    650  CA  SER B  85      21.279  27.540  17.909  1.00 23.68           C
ATOM    651  C   SER B  85      20.104  27.774  16.976  1.00 20.13           C
ATOM    652  O   SER B  85      20.047  27.232  15.874  1.00 16.94           O
ATOM    653  CB  SER B  85      22.219  28.745  17.854  1.00 22.22           C
ATOM    654  OG  SER B  85      21.485  29.952  17.827  1.00 31.37           O
ATOM    655  N   SER B  86      19.145  28.591  17.427  1.00 16.57           N
ATOM    656  CA  SER B  86      17.992  28.919  16.606  1.00 19.20           C
ATOM    657  C   SER B  86      18.483  29.841  15.496  1.00 17.59           C
ATOM    658  O   SER B  86      17.847  29.977  14.448  1.00 20.36           O
ATOM    659  CB  SER B  86      16.924  29.615  17.454  1.00 25.07           C
ATOM    660  OG  SER B  86      16.405  28.715  18.422  1.00 38.02           O
ATOM    661  N   ASP B  87      19.637  30.454  15.745  1.00 15.57           N
ATOM    662  CA  ASP B  87      20.309  31.361  14.809  1.00 19.26           C
ATOM    663  C   ASP B  87      21.210  30.472  13.947  1.00 16.92           C
ATOM    664  O   ASP B  87      22.096  29.810  14.476  1.00 17.44           O
ATOM    665  CB  ASP B  87      21.129  32.379  15.617  1.00 17.13           C
ATOM    666  CG  ASP B  87      22.226  33.044  14.807  1.00 27.32           C
ATOM    667  OD1 ASP B  87      22.104  33.131  13.567  1.00 29.39           O
ATOM    668  OD2 ASP B  87      23.215  33.501  15.421  1.00 39.36           O
ATOM    669  N   ILE B  88      20.999  30.457  12.634  1.00 16.57           N
ATOM    670  CA  ILE B  88      21.793  29.579  11.765  1.00 15.54           C
ATOM    671  C   ILE B  88      23.162  30.104  11.350  1.00 14.69           C
ATOM    672  O   ILE B  88      23.883  29.449  10.595  1.00 12.44           O
ATOM    673  CB  ILE B  88      21.015  29.207  10.475  1.00 17.54           C
ATOM    674  CG1 ILE B  88      20.814  30.444   9.595  1.00 14.60           C
ATOM    675  CG2 ILE B  88      19.659  28.598  10.842  1.00 19.83           C
ATOM    676  CD1 ILE B  88      20.231  30.130   8.217  1.00 14.76           C
ATOM    677  N   THR B  89      23.538  31.274  11.862  1.00 12.91           N
ATOM    678  CA  THR B  89      24.813  31.871  11.485  1.00 13.14           C
ATOM    679  C   THR B  89      26.024  30.950  11.570  1.00 12.54           C
ATOM    680  O   THR B  89      26.776  30.828  10.608  1.00 10.27           O
ATOM    681  CB  THR B  89      25.111  33.138  12.313  1.00 15.06           C
ATOM    682  OG1 THR B  89      24.060  34.085  12.113  1.00 16.51           O
ATOM    683  CG2 THR B  89      26.430  33.772  11.871  1.00 16.81           C
ATOM    684  N   ALA B  90      26.223  30.317  12.726  1.00 11.67           N
ATOM    685  CA  ALA B  90      27.380  29.443  12.896  1.00 11.87           C
ATOM    686  C   ALA B  90      27.353  28.280  11.920  1.00 12.22           C
ATOM    687  O   ALA B  90      28.384  27.905  11.348  1.00 13.25           O
ATOM    688  CB  ALA B  90      27.440  28.925  14.335  1.00 13.73           C
ATOM    689  N   SER B  91      26.176  27.687  11.724  1.00 10.45           N
ATOM    690  CA  SER B  91      26.065  26.563  10.794  1.00 10.74           C
ATOM    691  C   SER B  91      26.356  26.996   9.358  1.00 13.59           C
ATOM    692  O   SER B  91      27.011  26.275   8.606  1.00 10.71           O
ATOM    693  CB  SER B  91      24.678  25.926  10.865  1.00 12.63           C
ATOM    694  OG  SER B  91      24.527  25.171  12.059  1.00 11.84           O
ATOM    695  N   VAL B  92      25.860  28.164   8.974  1.00 10.59           N
ATOM    696  CA  VAL B  92      26.105  28.659   7.629  1.00 10.68           C
ATOM    697  C   VAL B  92      27.591  28.952   7.435  1.00 15.22           C
ATOM    698  O   VAL B  92      28.189  28.557   6.422  1.00 12.10           O
ATOM    699  CB  VAL B  92      25.305  29.958   7.349  1.00 14.24           C
ATOM    700  CG1 VAL B  92      25.784  30.594   6.046  1.00 12.91           C
ATOM    701  CG2 VAL B  92      23.814  29.636   7.258  1.00 11.33           C
ATOM    702  N   ASN B  93      28.190  29.629   8.390  1.00 11.75           N
ATOM    703  CA  ASN B  93      29.602  29.970   8.265  1.00 13.71           C
ATOM    704  C   ASN B  93      30.478  28.735   8.129  1.00 14.57           C
ATOM    705  O   ASN B  93      31.416  28.728   7.337  1.00 11.13           O
ATOM    706  CB  ASN B  93      30.056  30.838   9.436  1.00 12.20           C
ATOM    707  CG  ASN B  93      29.505  32.251   9.352  1.00 22.36           C
ATOM    708  OD1 ASN B  93      28.980  32.643   8.316  1.00 24.19           O
ATOM    709  ND2 ASN B  93      29.632  33.001  10.428  1.00 19.44           N
ATOM    710  N   CYS B  94      30.167  27.688   8.886  1.00 11.52           N
ATOM    711  CA  CYS B  94      30.949  26.465   8.792  1.00  8.27           C
ATOM    712  C   CYS B  94      30.624  25.754   7.469  1.00  8.35           C
ATOM    713  O   CYS B  94      31.523  25.262   6.807  1.00 12.93           O
ATOM    714  CB  CYS B  94      30.649  25.557   9.990  1.00  9.28           C
ATOM    715  SG  CYS B  94      31.581  23.994  10.080  1.00 11.84           S
ATOM    716  N   ALA B  95      29.349  25.707   7.087  1.00 10.06           N
ATOM    717  CA  ALA B  95      28.987  25.078   5.811  1.00  8.78           C
ATOM    718  C   ALA B  95      29.735  25.747   4.648  1.00 10.95           C
ATOM    719  O   ALA B  95      30.132  25.081   3.685  1.00  9.68           O
ATOM    720  CB  ALA B  95      27.490  25.180   5.577  1.00  7.50           C
ATOM    721  N   LYS B  96      29.925  27.054   4.726  1.00  8.85           N
ATOM    722  CA  LYS B  96      30.624  27.740   3.641  1.00 11.28           C
ATOM    723  C   LYS B  96      32.068  27.265   3.552  1.00 11.94           C
ATOM    724  O   LYS B  96      32.637  27.159   2.460  1.00 11.23           O
ATOM    725  CB  LYS B  96      30.566  29.257   3.845  1.00 13.10           C
ATOM    726  CG  LYS B  96      29.202  29.870   3.490  1.00 11.53           C
ATOM    727  CD  LYS B  96      29.194  31.375   3.747  1.00 13.22           C
ATOM    728  CE  LYS B  96      27.885  32.015   3.264  1.00 11.53           C
ATOM    729  NZ  LYS B  96      27.875  33.490   3.575  1.00 13.47           N
ATOM    730  N   LYS B  97      32.672  26.976   4.699  1.00 11.45           N
ATOM    731  CA  LYS B  97      34.048  26.501   4.732  1.00 10.89           C
ATOM    732  C   LYS B  97      34.119  25.091   4.155  1.00 13.19           C
ATOM    733  O   LYS B  97      35.019  24.755   3.383  1.00 10.67           O
ATOM    734  CB  LYS B  97      34.560  26.504   6.178  1.00 12.65           C
ATOM    735  CG  LYS B  97      36.029  26.125   6.308  1.00 27.75           C
ATOM    736  CD  LYS B  97      36.516  26.260   7.751  1.00 28.13           C
ATOM    737  N   ILE B  98      33.151  24.261   4.524  1.00 11.32           N
ATOM    738  CA  ILE B  98      33.092  22.892   4.043  1.00  9.59           C
ATOM    739  C   ILE B  98      32.895  22.816   2.533  1.00  9.56           C
ATOM    740  O   ILE B  98      33.648  22.151   1.829  1.00 10.57           O
ATOM    741  CB  ILE B  98      31.914  22.136   4.693  1.00  8.85           C
ATOM    742  CG1 ILE B  98      32.133  22.063   6.211  1.00  7.96           C
ATOM    743  CG2 ILE B  98      31.762  20.758   4.051  1.00  9.19           C
ATOM    744  CD1 ILE B  98      30.934  21.493   6.986  1.00 13.07           C
ATOM    745  N   VAL B  99      31.885  23.513   2.050  1.00  8.19           N
ATOM    746  CA  VAL B  99      31.549  23.461   0.634  1.00  5.40           C
ATOM    747  C   VAL B  99      32.580  24.105  -0.287  1.00  9.53           C
ATOM    748  O   VAL B  99      32.577  23.837  -1.490  1.00 11.98           O
ATOM    749  CB  VAL B  99      30.167  24.092   0.397  1.00  5.77           C
ATOM    750  CG1 VAL B  99      30.262  25.625   0.472  1.00  8.62           C
ATOM    751  CG2 VAL B  99      29.606  23.634  -0.949  1.00  9.04           C
ATOM    752  N   SER B 100      33.453  24.937   0.264  1.00  7.51           N
ATOM    753  CA  SER B 100      34.466  25.615  -0.544  1.00 10.72           C
ATOM    754  C   SER B 100      35.495  24.657  -1.118  1.00 13.20           C
ATOM    755  O   SER B 100      36.194  25.002  -2.066  1.00 11.03           O
ATOM    756  CB  SER B 100      35.182  26.706   0.266  1.00 13.39           C
ATOM    757  OG  SER B 100      34.331  27.834   0.410  1.00 16.75           O
ATOM    758  N   ASP B 101      35.595  23.461  -0.534  1.00 11.23           N
ATOM    759  CA  ASP B 101      36.543  22.467  -1.046  1.00 11.94           C
ATOM    760  C   ASP B 101      35.988  21.869  -2.353  1.00 12.90           C
ATOM    761  O   ASP B 101      34.830  22.096  -2.720  1.00 12.77           O
ATOM    762  CB  ASP B 101      36.757  21.356  -0.012  1.00 13.23           C
ATOM    763  CG  ASP B 101      38.105  20.662  -0.168  1.00 14.60           C
ATOM    764  OD1 ASP B 101      38.707  20.729  -1.268  1.00 12.71           O
ATOM    765  OD2 ASP B 101      38.563  20.043   0.813  1.00 17.29           O
ATOM    766  N   GLY B 102      36.812  21.084  -3.036  1.00 12.81           N
ATOM    767  CA  GLY B 102      36.389  20.525  -4.315  1.00 11.53           C
ATOM    768  C   GLY B 102      35.188  19.611  -4.336  1.00 13.98           C
ATOM    769  O   GLY B 102      34.455  19.557  -5.330  1.00 16.26           O
ATOM    770  N   ASN B 103      34.973  18.886  -3.247  1.00 11.01           N
ATOM    771  CA  ASN B 103      33.869  17.942  -3.159  1.00 13.87           C
ATOM    772  C   ASN B 103      32.527  18.665  -3.059  1.00 15.08           C
ATOM    773  O   ASN B 103      31.472  18.063  -3.223  1.00 13.83           O
ATOM    774  CB  ASN B 103      34.087  17.026  -1.960  1.00 22.95           C
ATOM    775  CG  ASN B 103      33.319  15.727  -2.076  1.00 31.15           C
ATOM    776  OD1 ASN B 103      33.176  15.180  -3.170  1.00 28.64           O
ATOM    777  ND2 ASN B 103      32.838  15.218  -0.945  1.00 35.01           N
ATOM    778  N   GLY B 104      32.572  19.962  -2.791  1.00 12.16           N
ATOM    779  CA  GLY B 104      31.347  20.736  -2.716  1.00 10.80           C
ATOM    780  C   GLY B 104      30.328  20.208  -1.732  1.00 10.38           C
ATOM    781  O   GLY B 104      30.681  19.854  -0.613  1.00  8.73           O
ATOM    782  N   MET B 105      29.068  20.150  -2.144  1.00 10.54           N
ATOM    783  CA  MET B 105      28.008  19.694  -1.241  1.00  9.38           C
ATOM    784  C   MET B 105      27.947  18.191  -1.016  1.00  9.94           C
ATOM    785  O   MET B 105      27.138  17.724  -0.238  1.00  9.32           O
ATOM    786  CB  MET B 105      26.645  20.209  -1.713  1.00 10.40           C
ATOM    787  CG  MET B 105      26.436  21.689  -1.431  1.00  7.12           C
ATOM    788  SD  MET B 105      24.740  22.193  -1.767  1.00 10.07           S
ATOM    789  CE  MET B 105      23.917  21.573  -0.279  1.00  8.90           C
ATOM    790  N   ASN B 106      28.819  17.443  -1.685  1.00 10.71           N
ATOM    791  CA  ASN B 106      28.844  15.994  -1.492  1.00 12.74           C
ATOM    792  C   ASN B 106      29.177  15.631  -0.050  1.00 13.75           C
ATOM    793  O   ASN B 106      29.006  14.481   0.357  1.00 12.84           O
ATOM    794  CB  ASN B 106      29.855  15.356  -2.448  1.00  9.50           C
ATOM    795  CG  ASN B 106      29.369  15.372  -3.880  1.00 14.78           C
ATOM    796  OD1 ASN B 106      28.351  14.770  -4.197  1.00 15.74           O
ATOM    797  ND2 ASN B 106      30.083  16.076  -4.745  1.00 18.85           N
ATOM    798  N   ALA B 107      29.665  16.611   0.716  1.00 10.10           N
ATOM    799  CA  ALA B 107      29.982  16.406   2.126  1.00 12.91           C
ATOM    800  C   ALA B 107      28.708  16.040   2.899  1.00 13.82           C
ATOM    801  O   ALA B 107      28.766  15.331   3.896  1.00 15.41           O
ATOM    802  CB  ALA B 107      30.592  17.677   2.716  1.00 12.24           C
ATOM    803  N   TRP B 108      27.569  16.537   2.430  1.00 12.05           N
ATOM    804  CA  TRP B 108      26.277  16.277   3.065  1.00 11.13           C
ATOM    805  C   TRP B 108      25.679  15.017   2.428  1.00 10.56           C
ATOM    806  O   TRP B 108      25.183  15.053   1.301  1.00  9.80           O
ATOM    807  CB  TRP B 108      25.378  17.503   2.892  1.00 10.46           C
ATOM    808  CG  TRP B 108      25.799  18.642   3.796  1.00  9.24           C
ATOM    809  CD1 TRP B 108      25.521  18.774   5.130  1.00 10.17           C
ATOM    810  CD2 TRP B 108      26.642  19.756   3.454  1.00 10.65           C
ATOM    811  NE1 TRP B 108      26.141  19.895   5.645  1.00 12.34           N
ATOM    812  CE2 TRP B 108      26.842  20.511   4.635  1.00 11.65           C
ATOM    813  CE3 TRP B 108      27.262  20.180   2.271  1.00 14.67           C
ATOM    814  CZ2 TRP B 108      27.623  21.680   4.669  1.00  8.94           C
ATOM    815  CZ3 TRP B 108      28.043  21.344   2.302  1.00 12.02           C
ATOM    816  CH2 TRP B 108      28.216  22.074   3.499  1.00 11.98           C
ATOM    817  N   VAL B 109      25.727  13.924   3.172  1.00  7.30           N
ATOM    818  CA  VAL B 109      25.275  12.632   2.654  1.00  9.06           C
ATOM    819  C   VAL B 109      23.783  12.542   2.338  1.00  8.56           C
ATOM    820  O   VAL B 109      23.398  11.913   1.351  1.00 11.04           O
ATOM    821  CB  VAL B 109      25.694  11.494   3.622  1.00 13.18           C
ATOM    822  CG1 VAL B 109      25.335  10.138   3.023  1.00 11.22           C
ATOM    823  CG2 VAL B 109      27.200  11.569   3.881  1.00 14.87           C
ATOM    824  N   ALA B 110      22.942  13.162   3.159  1.00  9.43           N
ATOM    825  CA  ALA B 110      21.505  13.123   2.891  1.00  8.56           C
ATOM    826  C   ALA B 110      21.241  13.939   1.625  1.00  8.68           C
ATOM    827  O   ALA B 110      20.418  13.563   0.780  1.00 12.17           O
ATOM    828  CB  ALA B 110      20.719  13.692   4.078  1.00  7.53           C
ATOM    829  N   TRP B 111      21.948  15.058   1.482  1.00 10.95           N
ATOM    830  CA  TRP B 111      21.793  15.882   0.281  1.00  7.03           C
ATOM    831  C   TRP B 111      22.220  15.041  -0.919  1.00  8.02           C
ATOM    832  O   TRP B 111      21.561  15.010  -1.953  1.00 13.14           O
ATOM    833  CB  TRP B 111      22.691  17.129   0.354  1.00  7.66           C
ATOM    834  CG  TRP B 111      22.752  17.891  -0.962  1.00  8.80           C
ATOM    835  CD1 TRP B 111      21.861  18.831  -1.408  1.00  9.74           C
ATOM    836  CD2 TRP B 111      23.719  17.729  -2.006  1.00  8.51           C
ATOM    837  NE1 TRP B 111      22.214  19.259  -2.670  1.00 10.01           N
ATOM    838  CE2 TRP B 111      23.355  18.596  -3.064  1.00 11.40           C
ATOM    839  CE3 TRP B 111      24.868  16.928  -2.162  1.00  8.65           C
ATOM    840  CZ2 TRP B 111      24.090  18.690  -4.254  1.00 13.18           C
ATOM    841  CZ3 TRP B 111      25.603  17.024  -3.343  1.00 10.93           C
ATOM    842  CH2 TRP B 111      25.204  17.900  -4.374  1.00 14.48           C
ATOM    843  N   ARG B 112      23.341  14.342  -0.780  1.00 10.34           N
ATOM    844  CA  ARG B 112      23.840  13.539  -1.893  1.00 12.18           C
ATOM    845  C   ARG B 112      22.837  12.486  -2.338  1.00 16.13           C
ATOM    846  O   ARG B 112      22.606  12.283  -3.536  1.00 11.23           O
ATOM    847  CB  ARG B 112      25.157  12.855  -1.491  1.00 16.58           C
ATOM    848  CG  ARG B 112      25.929  12.243  -2.649  1.00 20.79           C
ATOM    849  CD  ARG B 112      27.222  11.588  -2.172  1.00 18.43           C
ATOM    850  NE  ARG B 112      28.011  11.075  -3.294  1.00 33.65           N
ATOM    851  N   ASN B 113      22.212  11.828  -1.369  1.00 11.98           N
ATOM    852  CA  ASN B 113      21.272  10.770  -1.701  1.00 16.90           C
ATOM    853  C   ASN B 113      19.834  11.161  -1.975  1.00 15.47           C
ATOM    854  O   ASN B 113      19.093  10.380  -2.565  1.00 13.56           O
ATOM    855  CB  ASN B 113      21.313   9.697  -0.616  1.00 18.92           C
ATOM    856  CG  ASN B 113      22.595   8.882  -0.663  1.00 24.52           C
ATOM    857  OD1 ASN B 113      23.409   8.939   0.245  1.00 22.68           O
ATOM    858  ND2 ASN B 113      22.782   8.131  -1.745  1.00 27.66           N
ATOM    859  N   ARG B 114      19.444  12.357  -1.553  1.00 10.24           N
ATOM    860  CA  ARG B 114      18.065  12.817  -1.743  1.00 10.59           C
ATOM    861  C   ARG B 114      17.879  14.048  -2.624  1.00 13.96           C
ATOM    862  O   ARG B 114      16.814  14.235  -3.215  1.00 14.03           O
ATOM    863  CB  ARG B 114      17.450  13.122  -0.368  1.00 10.89           C
ATOM    864  CG  ARG B 114      17.300  11.907   0.555  1.00 12.16           C
ATOM    865  CD  ARG B 114      16.251  10.932   0.040  1.00 12.26           C
ATOM    866  NE  ARG B 114      16.076   9.803   0.964  1.00  9.82           N
ATOM    867  CZ  ARG B 114      15.259   8.776   0.734  1.00 17.78           C
ATOM    868  NH1 ARG B 114      14.548   8.733  -0.383  1.00 12.80           N
ATOM    869  NH2 ARG B 114      15.167   7.794   1.621  1.00 13.05           N
ATOM    870  N   CYS B 115      18.919  14.881  -2.729  1.00 10.86           N
ATOM    871  CA  CYS B 115      18.827  16.141  -3.479  1.00 12.46           C
ATOM    872  C   CYS B 115      19.657  16.263  -4.746  1.00 11.01           C
ATOM    873  O   CYS B 115      19.185  16.783  -5.756  1.00 11.24           O
ATOM    874  CB  CYS B 115      19.246  17.302  -2.581  1.00 10.64           C
ATOM    875  SG  CYS B 115      18.348  17.417  -1.016  1.00 11.24           S
ATOM    876  N   LYS B 116      20.902  15.839  -4.665  1.00 10.47           N
ATOM    877  CA  LYS B 116      21.815  15.947  -5.798  1.00 10.23           C
ATOM    878  C   LYS B 116      21.196  15.416  -7.089  1.00 14.66           C
ATOM    879  O   LYS B 116      20.668  14.313  -7.128  1.00 15.23           O
ATOM    880  CB  LYS B 116      23.111  15.190  -5.499  1.00 10.93           C
ATOM    881  CG  LYS B 116      24.166  15.303  -6.585  1.00 14.12           C
ATOM    882  CD  LYS B 116      25.426  14.527  -6.221  1.00 14.66           C
ATOM    883  CE  LYS B 116      26.521  14.751  -7.266  1.00 19.43           C
ATOM    884  NZ  LYS B 116      27.790  14.077  -6.874  1.00 22.11           N
ATOM    885  N   GLY B 117      21.265  16.237  -8.136  1.00 15.79           N
ATOM    886  CA  GLY B 117      20.746  15.829  -9.430  1.00 19.04           C
ATOM    887  C   GLY B 117      19.240  15.931  -9.612  1.00 22.70           C
ATOM    888  O   GLY B 117      18.739  15.657 -10.698  1.00 22.17           O
ATOM    889  N   THR B 118      18.518  16.321  -8.565  1.00 14.10           N
ATOM    890  CA  THR B 118      17.062  16.429  -8.679  1.00 12.33           C
ATOM    891  C   THR B 118      16.664  17.877  -8.944  1.00 14.04           C
ATOM    892  O   THR B 118      17.517  18.762  -8.969  1.00 12.80           O
ATOM    893  CB  THR B 118      16.378  15.949  -7.395  1.00 13.84           C
ATOM    894  OG1 THR B 118      16.564  16.913  -6.357  1.00 10.74           O
ATOM    895  CG2 THR B 118      16.981  14.605  -6.957  1.00 11.79           C
ATOM    896  N   ASP B 119      15.366  18.104  -9.154  1.00 13.39           N
ATOM    897  CA  ASP B 119      14.832  19.436  -9.412  1.00 12.79           C
ATOM    898  C   ASP B 119      14.799  20.216  -8.094  1.00 14.32           C
ATOM    899  O   ASP B 119      13.725  20.450  -7.529  1.00 13.88           O
ATOM    900  CB  ASP B 119      13.423  19.310 -10.001  1.00 14.53           C
ATOM    901  CG  ASP B 119      12.781  20.658 -10.290  1.00 19.05           C
ATOM    902  OD1 ASP B 119      13.518  21.660 -10.378  1.00 14.20           O
ATOM    903  OD2 ASP B 119      11.539  20.696 -10.446  1.00 14.68           O
ATOM    904  N   VAL B 120      15.969  20.624  -7.620  1.00  9.70           N
ATOM    905  CA  VAL B 120      16.063  21.335  -6.343  1.00 13.43           C
ATOM    906  C   VAL B 120      15.412  22.721  -6.305  1.00 12.23           C
ATOM    907  O   VAL B 120      15.104  23.235  -5.231  1.00 10.65           O
ATOM    908  CB  VAL B 120      17.535  21.453  -5.864  1.00 15.16           C
ATOM    909  CG1 VAL B 120      18.131  20.069  -5.656  1.00  8.15           C
ATOM    910  CG2 VAL B 120      18.355  22.240  -6.876  1.00 15.46           C
ATOM    911  N   GLN B 121      15.188  23.340  -7.467  1.00 13.67           N
ATOM    912  CA  GLN B 121      14.556  24.661  -7.437  1.00 14.21           C
ATOM    913  C   GLN B 121      13.144  24.561  -6.860  1.00 13.86           C
ATOM    914  O   GLN B 121      12.603  25.534  -6.341  1.00 10.97           O
ATOM    915  CB  GLN B 121      14.488  25.277  -8.831  1.00 17.44           C
ATOM    916  CG  GLN B 121      14.318  26.793  -8.774  1.00 30.77           C
ATOM    917  CD  GLN B 121      14.117  27.421 -10.135  1.00 34.50           C
ATOM    918  OE1 GLN B 121      14.785  27.059 -11.101  1.00 40.62           O
ATOM    919  NE2 GLN B 121      13.201  28.378 -10.211  1.00 38.97           N
ATOM    920  N   ALA B 122      12.535  23.378  -6.956  1.00 10.32           N
ATOM    921  CA  ALA B 122      11.194  23.183  -6.407  1.00 11.94           C
ATOM    922  C   ALA B 122      11.157  23.583  -4.922  1.00 13.67           C
ATOM    923  O   ALA B 122      10.138  24.069  -4.417  1.00 11.95           O
ATOM    924  CB  ALA B 122      10.786  21.715  -6.547  1.00 11.14           C
ATOM    925  N   TRP B 123      12.277  23.381  -4.229  1.00 11.57           N
ATOM    926  CA  TRP B 123      12.327  23.690  -2.794  1.00 10.18           C
ATOM    927  C   TRP B 123      12.203  25.157  -2.416  1.00  9.51           C
ATOM    928  O   TRP B 123      12.033  25.483  -1.232  1.00 13.05           O
ATOM    929  CB  TRP B 123      13.588  23.079  -2.169  1.00 13.14           C
ATOM    930  CG  TRP B 123      13.479  21.591  -2.094  1.00 11.24           C
ATOM    931  CD1 TRP B 123      13.897  20.683  -3.032  1.00 14.61           C
ATOM    932  CD2 TRP B 123      12.768  20.843  -1.106  1.00 12.00           C
ATOM    933  NE1 TRP B 123      13.482  19.417  -2.682  1.00 14.58           N
ATOM    934  CE2 TRP B 123      12.797  19.494  -1.495  1.00 13.53           C
ATOM    935  CE3 TRP B 123      12.123  21.200   0.092  1.00 11.65           C
ATOM    936  CZ2 TRP B 123      12.171  18.483  -0.752  1.00 17.71           C
ATOM    937  CZ3 TRP B 123      11.504  20.197   0.837  1.00 16.67           C
ATOM    938  CH2 TRP B 123      11.540  18.855   0.410  1.00 13.33           C
ATOM    939  N   ILE B 124      12.288  26.060  -3.392  1.00 11.47           N
ATOM    940  CA  ILE B 124      12.126  27.470  -3.081  1.00 10.06           C
ATOM    941  C   ILE B 124      10.916  28.089  -3.791  1.00 13.72           C
ATOM    942  O   ILE B 124      10.653  29.286  -3.665  1.00 11.95           O
ATOM    943  CB  ILE B 124      13.387  28.294  -3.422  1.00 15.28           C
ATOM    944  CG1 ILE B 124      13.684  28.239  -4.921  1.00 16.03           C
ATOM    945  CG2 ILE B 124      14.568  27.783  -2.606  1.00 10.67           C
ATOM    946  CD1 ILE B 124      14.676  29.300  -5.360  1.00 19.48           C
ATOM    947  N   ARG B 125      10.172  27.277  -4.531  1.00  9.97           N
ATOM    948  CA  ARG B 125       8.987  27.788  -5.226  1.00 14.11           C
ATOM    949  C   ARG B 125       7.860  28.049  -4.235  1.00 16.60           C
ATOM    950  O   ARG B 125       7.675  27.292  -3.273  1.00 13.93           O
ATOM    951  CB  ARG B 125       8.526  26.801  -6.294  1.00 11.87           C
ATOM    952  CG  ARG B 125       9.456  26.724  -7.507  1.00 13.14           C
ATOM    953  CD  ARG B 125       8.935  25.763  -8.564  1.00  9.64           C
ATOM    954  NE  ARG B 125       9.887  25.547  -9.652  1.00 11.36           N
ATOM    955  CZ  ARG B 125      10.170  26.423 -10.615  1.00 17.70           C
ATOM    956  NH1 ARG B 125       9.569  27.610 -10.662  1.00 12.16           N
ATOM    957  NH2 ARG B 125      11.040  26.089 -11.568  1.00 15.46           N
ATOM    958  N   GLY B 126       7.111  29.118  -4.471  1.00 15.75           N
ATOM    959  CA  GLY B 126       6.012  29.474  -3.590  1.00 15.92           C
ATOM    960  C   GLY B 126       6.489  30.362  -2.464  1.00 17.20           C
ATOM    961  O   GLY B 126       5.699  30.835  -1.644  1.00 16.67           O
ATOM    962  N   CYS B 127       7.798  30.597  -2.422  1.00 15.94           N
ATOM    963  CA  CYS B 127       8.392  31.419  -1.383  1.00 13.46           C
ATOM    964  C   CYS B 127       8.610  32.859  -1.837  1.00 17.56           C
ATOM    965  O   CYS B 127       8.994  33.097  -2.980  1.00 20.25           O
ATOM    966  CB  CYS B 127       9.748  30.847  -0.986  1.00 13.73           C
ATOM    967  SG  CYS B 127       9.736  29.124  -0.400  1.00 16.44           S
ATOM    968  N   ARG B 128       8.377  33.805  -0.941  1.00 22.99           N
ATOM    969  CA  ARG B 128       8.592  35.214  -1.247  1.00 28.43           C
ATOM    970  C   ARG B 128      10.055  35.455  -0.883  1.00 29.00           C
ATOM    971  O   ARG B 128      10.408  35.459   0.293  1.00 35.13           O
ATOM    972  CB  ARG B 128       7.677  36.092  -0.385  1.00 32.82           C
ATOM    973  N   LEU B 129      10.900  35.625  -1.888  1.00 29.01           N
ATOM    974  CA  LEU B 129      12.327  35.815  -1.643  1.00 32.75           C
ATOM    975  C   LEU B 129      12.867  37.037  -2.370  1.00 36.32           C
ATOM    976  O   LEU B 129      12.101  37.637  -3.149  1.00 35.67           O
ATOM    977  CB  LEU B 129      13.102  34.574  -2.099  1.00 27.51           C
ATOM    978  CG  LEU B 129      12.666  33.223  -1.514  1.00 28.88           C
ATOM    979  CD1 LEU B 129      13.401  32.107  -2.221  1.00 32.71           C
ATOM    980  CD2 LEU B 129      12.950  33.185  -0.018  1.00 33.24           C
ATOM    981  OXT LEU B 129      14.060  37.359  -2.154  1.00 34.03           O
