# Supplementary material for: A non-redundant data set of nanobody-antigen crystal structures
Source: Data Brief. 2019 Mar 6;24:103754. doi: 10.1016/j.dib.2019.103754 (PMC6441729; doi:10.1016/j.dib.2019.103754)
Supplement: Multimedia component 5 [file mmc5.zip › Data_set/Ag_1/1rjc_1.pdb]

ATOM      1  N   LYS B   1      47.646  54.103  23.780  1.00 18.24           N
ATOM      2  CA  LYS B   1      47.090  55.458  23.521  1.00 18.81           C
ATOM      3  C   LYS B   1      46.012  55.408  22.448  1.00 17.01           C
ATOM      4  O   LYS B   1      46.197  54.773  21.410  1.00 17.19           O
ATOM      5  CB  LYS B   1      48.210  56.402  23.067  1.00 20.71           C
ATOM      6  CG  LYS B   1      47.730  57.773  22.621  1.00 23.12           C
ATOM      7  CD  LYS B   1      48.889  58.660  22.189  1.00 22.98           C
ATOM      8  CE  LYS B   1      48.400  60.031  21.744  1.00 24.77           C
ATOM      9  NZ  LYS B   1      49.525  60.912  21.330  1.00 27.42           N
ATOM     10  N   VAL B   2      44.883  56.062  22.702  1.00 15.57           N
ATOM     11  CA  VAL B   2      43.806  56.114  21.722  1.00 13.53           C
ATOM     12  C   VAL B   2      43.795  57.528  21.153  1.00 13.06           C
ATOM     13  O   VAL B   2      43.380  58.477  21.821  1.00 13.47           O
ATOM     14  CB  VAL B   2      42.422  55.810  22.347  1.00 13.75           C
ATOM     15  CG1 VAL B   2      41.331  55.963  21.292  1.00 15.39           C
ATOM     16  CG2 VAL B   2      42.407  54.397  22.913  1.00 16.40           C
ATOM     17  N   PHE B   3      44.280  57.664  19.925  1.00 10.05           N
ATOM     18  CA  PHE B   3      44.335  58.957  19.258  1.00  9.88           C
ATOM     19  C   PHE B   3      42.966  59.518  18.928  1.00 10.06           C
ATOM     20  O   PHE B   3      41.998  58.781  18.730  1.00 11.23           O
ATOM     21  CB  PHE B   3      45.086  58.860  17.926  1.00  9.30           C
ATOM     22  CG  PHE B   3      46.569  59.063  18.025  1.00 10.24           C
ATOM     23  CD1 PHE B   3      47.414  58.007  18.352  1.00 10.61           C
ATOM     24  CD2 PHE B   3      47.128  60.309  17.756  1.00 10.33           C
ATOM     25  CE1 PHE B   3      48.796  58.189  18.400  1.00 11.76           C
ATOM     26  CE2 PHE B   3      48.509  60.500  17.802  1.00 11.06           C
ATOM     27  CZ  PHE B   3      49.342  59.439  18.127  1.00 12.08           C
ATOM     28  N   GLY B   4      42.904  60.842  18.863  1.00 11.10           N
ATOM     29  CA  GLY B   4      41.688  61.505  18.451  1.00  9.95           C
ATOM     30  C   GLY B   4      41.869  61.581  16.941  1.00  9.05           C
ATOM     31  O   GLY B   4      43.002  61.487  16.452  1.00 10.19           O
ATOM     32  N   ARG B   5      40.783  61.746  16.198  1.00  8.27           N
ATOM     33  CA  ARG B   5      40.865  61.811  14.739  1.00  9.63           C
ATOM     34  C   ARG B   5      41.805  62.909  14.254  1.00  8.90           C
ATOM     35  O   ARG B   5      42.758  62.651  13.522  1.00  8.88           O
ATOM     36  CB  ARG B   5      39.470  62.022  14.142  1.00  9.74           C
ATOM     37  CG  ARG B   5      39.441  62.155  12.625  1.00 11.18           C
ATOM     38  CD  ARG B   5      38.009  62.289  12.120  1.00 12.64           C
ATOM     39  NE  ARG B   5      37.349  63.499  12.612  1.00 15.28           N
ATOM     40  CZ  ARG B   5      37.417  64.687  12.019  1.00 15.99           C
ATOM     41  NH1 ARG B   5      38.112  64.840  10.902  1.00 15.42           N
ATOM     42  NH2 ARG B   5      36.783  65.729  12.546  1.00 20.06           N
ATOM     43  N   CYS B   6      41.543  64.142  14.664  1.00  9.21           N
ATOM     44  CA  CYS B   6      42.387  65.239  14.228  1.00  9.60           C
ATOM     45  C   CYS B   6      43.794  65.167  14.822  1.00  8.30           C
ATOM     46  O   CYS B   6      44.767  65.572  14.183  1.00  9.25           O
ATOM     47  CB  CYS B   6      41.717  66.568  14.562  1.00 10.60           C
ATOM     48  SG  CYS B   6      40.293  66.966  13.493  1.00 13.27           S
ATOM     49  N   GLU B   7      43.905  64.642  16.039  1.00  8.37           N
ATOM     50  CA  GLU B   7      45.208  64.491  16.671  1.00  8.86           C
ATOM     51  C   GLU B   7      46.077  63.579  15.792  1.00  7.27           C
ATOM     52  O   GLU B   7      47.254  63.858  15.553  1.00  8.94           O
ATOM     53  CB  GLU B   7      45.057  63.878  18.065  1.00 10.65           C
ATOM     54  CG  GLU B   7      46.385  63.621  18.754  1.00 10.93           C
ATOM     55  CD  GLU B   7      46.238  62.871  20.061  1.00 12.00           C
ATOM     56  OE1 GLU B   7      45.246  62.133  20.224  1.00 11.52           O
ATOM     57  OE2 GLU B   7      47.133  63.005  20.920  1.00 15.34           O
ATOM     58  N   LEU B   8      45.488  62.488  15.307  1.00  7.88           N
ATOM     59  CA  LEU B   8      46.229  61.556  14.464  1.00  7.66           C
ATOM     60  C   LEU B   8      46.525  62.157  13.093  1.00  6.60           C
ATOM     61  O   LEU B   8      47.614  61.976  12.556  1.00  7.95           O
ATOM     62  CB  LEU B   8      45.453  60.248  14.297  1.00  8.05           C
ATOM     63  CG  LEU B   8      46.205  59.207  13.463  1.00  7.87           C
ATOM     64  CD1 LEU B   8      47.525  58.862  14.120  1.00  8.62           C
ATOM     65  CD2 LEU B   8      45.352  57.964  13.322  1.00  8.91           C
ATOM     66  N   ALA B   9      45.556  62.869  12.527  1.00  8.07           N
ATOM     67  CA  ALA B   9      45.758  63.494  11.226  1.00  8.33           C
ATOM     68  C   ALA B   9      46.966  64.433  11.268  1.00  9.02           C
ATOM     69  O   ALA B   9      47.797  64.431  10.358  1.00  9.23           O
ATOM     70  CB  ALA B   9      44.508  64.259  10.817  1.00 10.05           C
ATOM     71  N   ALA B  10      47.065  65.230  12.329  1.00  9.05           N
ATOM     72  CA  ALA B  10      48.179  66.163  12.470  1.00  8.47           C
ATOM     73  C   ALA B  10      49.510  65.419  12.605  1.00  8.60           C
ATOM     74  O   ALA B  10      50.510  65.798  11.990  1.00  9.40           O
ATOM     75  CB  ALA B  10      47.953  67.072  13.686  1.00  8.99           C
ATOM     76  N   ALA B  11      49.525  64.360  13.409  1.00  8.97           N
ATOM     77  CA  ALA B  11      50.746  63.584  13.594  1.00  9.03           C
ATOM     78  C   ALA B  11      51.168  62.896  12.294  1.00  8.66           C
ATOM     79  O   ALA B  11      52.350  62.885  11.944  1.00  9.77           O
ATOM     80  CB  ALA B  11      50.551  62.548  14.704  1.00  9.17           C
ATOM     81  N   MET B  12      50.202  62.327  11.576  1.00  8.42           N
ATOM     82  CA  MET B  12      50.516  61.649  10.325  1.00  7.96           C
ATOM     83  C   MET B  12      51.022  62.631   9.282  1.00  9.03           C
ATOM     84  O   MET B  12      51.875  62.281   8.462  1.00  9.45           O
ATOM     85  CB  MET B  12      49.296  60.894   9.795  1.00  7.87           C
ATOM     86  CG  MET B  12      48.948  59.667  10.625  1.00  7.03           C
ATOM     87  SD  MET B  12      47.599  58.741   9.896  1.00  7.61           S
ATOM     88  CE  MET B  12      48.036  57.052  10.335  1.00  9.23           C
ATOM     89  N   LYS B  13      50.501  63.855   9.304  1.00  9.04           N
ATOM     90  CA  LYS B  13      50.963  64.863   8.360  1.00  9.41           C
ATOM     91  C   LYS B  13      52.414  65.214   8.685  1.00  9.68           C
ATOM     92  O   LYS B  13      53.252  65.317   7.787  1.00 10.39           O
ATOM     93  CB  LYS B  13      50.095  66.121   8.432  1.00 10.36           C
ATOM     94  CG  LYS B  13      50.554  67.205   7.465  1.00 14.72           C
ATOM     95  CD  LYS B  13      49.509  68.288   7.292  1.00 19.79           C
ATOM     96  CE  LYS B  13      49.964  69.323   6.277  1.00 23.45           C
ATOM     97  NZ  LYS B  13      50.280  68.706   4.957  1.00 26.48           N
ATOM     98  N   ARG B  14      52.715  65.398   9.968  1.00 10.54           N
ATOM     99  CA  ARG B  14      54.083  65.721  10.366  1.00 10.77           C
ATOM    100  C   ARG B  14      55.036  64.587  10.012  1.00 10.97           C
ATOM    101  O   ARG B  14      56.214  64.817   9.737  1.00 12.87           O
ATOM    102  CB  ARG B  14      54.167  65.996  11.867  1.00 11.19           C
ATOM    103  CG  ARG B  14      53.570  67.320  12.292  1.00 11.44           C
ATOM    104  CD  ARG B  14      53.964  67.644  13.722  1.00 12.70           C
ATOM    105  NE  ARG B  14      53.368  66.728  14.693  1.00 12.72           N
ATOM    106  CZ  ARG B  14      52.138  66.854  15.185  1.00 11.61           C
ATOM    107  NH1 ARG B  14      51.365  67.861  14.796  1.00 11.48           N
ATOM    108  NH2 ARG B  14      51.690  65.984  16.082  1.00 12.48           N
ATOM    109  N   HIS B  15      54.528  63.358  10.026  1.00  9.69           N
ATOM    110  CA  HIS B  15      55.357  62.209   9.694  1.00  9.70           C
ATOM    111  C   HIS B  15      55.414  61.907   8.197  1.00  9.75           C
ATOM    112  O   HIS B  15      55.868  60.840   7.785  1.00 11.65           O
ATOM    113  CB  HIS B  15      54.909  60.977  10.484  1.00  9.94           C
ATOM    114  CG  HIS B  15      55.429  60.951  11.889  1.00 10.25           C
ATOM    115  ND1 HIS B  15      54.918  61.744  12.892  1.00 12.36           N
ATOM    116  CD2 HIS B  15      56.455  60.261  12.440  1.00 11.44           C
ATOM    117  CE1 HIS B  15      55.609  61.544  14.003  1.00 11.77           C
ATOM    118  NE2 HIS B  15      56.547  60.650  13.754  1.00 15.45           N
ATOM    119  N   GLY B  16      54.939  62.856   7.398  1.00  9.90           N
ATOM    120  CA  GLY B  16      55.004  62.737   5.952  1.00  9.53           C
ATOM    121  C   GLY B  16      54.145  61.747   5.196  1.00  8.79           C
ATOM    122  O   GLY B  16      54.583  61.231   4.168  1.00  8.99           O
ATOM    123  N   LEU B  17      52.930  61.480   5.664  1.00  8.18           N
ATOM    124  CA  LEU B  17      52.068  60.544   4.952  1.00  7.44           C
ATOM    125  C   LEU B  17      51.132  61.208   3.953  1.00  8.18           C
ATOM    126  O   LEU B  17      50.565  60.528   3.108  1.00  8.58           O
ATOM    127  CB  LEU B  17      51.246  59.705   5.933  1.00  7.28           C
ATOM    128  CG  LEU B  17      52.007  58.584   6.643  1.00  7.03           C
ATOM    129  CD1 LEU B  17      51.086  57.897   7.632  1.00  9.13           C
ATOM    130  CD2 LEU B  17      52.522  57.581   5.628  1.00  8.28           C
ATOM    131  N   ASP B  18      50.971  62.526   4.032  1.00  7.85           N
ATOM    132  CA  ASP B  18      50.076  63.205   3.103  1.00  8.30           C
ATOM    133  C   ASP B  18      50.600  63.128   1.671  1.00  8.72           C
ATOM    134  O   ASP B  18      51.644  63.697   1.343  1.00  9.90           O
ATOM    135  CB  ASP B  18      49.876  64.666   3.520  1.00 10.45           C
ATOM    136  CG  ASP B  18      48.833  65.375   2.678  1.00 12.80           C
ATOM    137  OD1 ASP B  18      47.919  64.704   2.152  1.00 10.61           O
ATOM    138  OD2 ASP B  18      48.920  66.615   2.550  1.00 17.48           O
ATOM    139  N   ASN B  19      49.857  62.410   0.834  1.00  9.06           N
ATOM    140  CA  ASN B  19      50.183  62.205  -0.575  1.00  9.61           C
ATOM    141  C   ASN B  19      51.344  61.248  -0.803  1.00  9.78           C
ATOM    142  O   ASN B  19      51.913  61.199  -1.897  1.00 10.05           O
ATOM    143  CB  ASN B  19      50.461  63.543  -1.266  1.00 12.05           C
ATOM    144  CG  ASN B  19      49.228  64.409  -1.347  1.00 14.16           C
ATOM    145  OD1 ASN B  19      48.138  63.920  -1.650  1.00 15.79           O
ATOM    146  ND2 ASN B  19      49.389  65.701  -1.085  1.00 17.62           N
ATOM    147  N   TYR B  20      51.687  60.471   0.221  1.00  8.20           N
ATOM    148  CA  TYR B  20      52.775  59.512   0.082  1.00  8.04           C
ATOM    149  C   TYR B  20      52.327  58.451  -0.923  1.00  8.36           C
ATOM    150  O   TYR B  20      51.302  57.798  -0.729  1.00  8.03           O
ATOM    151  CB  TYR B  20      53.102  58.863   1.426  1.00  8.97           C
ATOM    152  CG  TYR B  20      54.416  58.133   1.401  1.00  9.15           C
ATOM    153  CD1 TYR B  20      55.618  58.821   1.560  1.00  9.27           C
ATOM    154  CD2 TYR B  20      54.466  56.763   1.153  1.00  8.03           C
ATOM    155  CE1 TYR B  20      56.838  58.163   1.470  1.00  9.05           C
ATOM    156  CE2 TYR B  20      55.682  56.096   1.054  1.00  9.12           C
ATOM    157  CZ  TYR B  20      56.862  56.801   1.214  1.00  9.79           C
ATOM    158  OH  TYR B  20      58.069  56.147   1.108  1.00 12.75           O
ATOM    159  N   ARG B  21      53.100  58.286  -1.995  1.00  8.62           N
ATOM    160  CA  ARG B  21      52.779  57.346  -3.070  1.00 11.13           C
ATOM    161  C   ARG B  21      51.407  57.659  -3.671  1.00  9.65           C
ATOM    162  O   ARG B  21      50.703  56.761  -4.139  1.00 10.99           O
ATOM    163  CB  ARG B  21      52.788  55.894  -2.579  1.00 13.91           C
ATOM    164  CG  ARG B  21      54.074  55.425  -1.928  1.00 20.82           C
ATOM    165  CD  ARG B  21      55.284  55.615  -2.813  1.00 22.78           C
ATOM    166  NE  ARG B  21      55.191  54.923  -4.097  1.00 23.59           N
ATOM    167  CZ  ARG B  21      56.173  54.920  -4.991  1.00 19.78           C
ATOM    168  NH1 ARG B  21      57.300  55.560  -4.721  1.00 21.18           N
ATOM    169  NH2 ARG B  21      56.023  54.309  -6.158  1.00 16.31           N
ATOM    170  N   GLY B  22      51.028  58.935  -3.639  1.00 10.32           N
ATOM    171  CA  GLY B  22      49.756  59.350  -4.204  1.00 10.80           C
ATOM    172  C   GLY B  22      48.546  59.223  -3.296  1.00  9.70           C
ATOM    173  O   GLY B  22      47.433  59.543  -3.710  1.00 11.79           O
ATOM    174  N   TYR B  23      48.751  58.767  -2.064  1.00  8.65           N
ATOM    175  CA  TYR B  23      47.648  58.599  -1.122  1.00  8.46           C
ATOM    176  C   TYR B  23      47.481  59.799  -0.196  1.00  6.30           C
ATOM    177  O   TYR B  23      48.307  60.039   0.689  1.00  7.20           O
ATOM    178  CB  TYR B  23      47.868  57.328  -0.301  1.00  8.01           C
ATOM    179  CG  TYR B  23      47.715  56.066  -1.114  1.00  7.99           C
ATOM    180  CD1 TYR B  23      46.454  55.581  -1.452  1.00  7.91           C
ATOM    181  CD2 TYR B  23      48.831  55.355  -1.546  1.00  7.56           C
ATOM    182  CE1 TYR B  23      46.309  54.412  -2.200  1.00  8.12           C
ATOM    183  CE2 TYR B  23      48.697  54.187  -2.298  1.00  8.22           C
ATOM    184  CZ  TYR B  23      47.434  53.720  -2.616  1.00  8.53           C
ATOM    185  OH  TYR B  23      47.299  52.551  -3.333  1.00 10.51           O
ATOM    186  N   SER B  24      46.405  60.552  -0.402  1.00  7.29           N
ATOM    187  CA  SER B  24      46.137  61.727   0.419  1.00  7.21           C
ATOM    188  C   SER B  24      46.011  61.343   1.893  1.00  7.12           C
ATOM    189  O   SER B  24      45.663  60.210   2.230  1.00  7.76           O
ATOM    190  CB  SER B  24      44.862  62.426  -0.058  1.00  7.99           C
ATOM    191  OG  SER B  24      43.733  61.594   0.124  1.00 10.07           O
ATOM    192  N   LEU B  25      46.286  62.308   2.762  1.00  7.28           N
ATOM    193  CA  LEU B  25      46.251  62.099   4.206  1.00  7.24           C
ATOM    194  C   LEU B  25      45.018  61.371   4.746  1.00  7.77           C
ATOM    195  O   LEU B  25      45.136  60.500   5.610  1.00  6.61           O
ATOM    196  CB  LEU B  25      46.409  63.445   4.919  1.00  8.02           C
ATOM    197  CG  LEU B  25      46.606  63.405   6.437  1.00  8.80           C
ATOM    198  CD1 LEU B  25      47.867  62.628   6.797  1.00  9.02           C
ATOM    199  CD2 LEU B  25      46.702  64.836   6.956  1.00  9.38           C
ATOM    200  N   GLY B  26      43.836  61.730   4.251  1.00  7.55           N
ATOM    201  CA  GLY B  26      42.612  61.090   4.709  1.00  7.41           C
ATOM    202  C   GLY B  26      42.629  59.574   4.599  1.00  7.06           C
ATOM    203  O   GLY B  26      42.020  58.879   5.415  1.00  7.76           O
ATOM    204  N   ASN B  27      43.313  59.055   3.583  1.00  6.26           N
ATOM    205  CA  ASN B  27      43.415  57.610   3.396  1.00  6.03           C
ATOM    206  C   ASN B  27      44.072  56.941   4.592  1.00  5.66           C
ATOM    207  O   ASN B  27      43.624  55.892   5.050  1.00  7.54           O
ATOM    208  CB  ASN B  27      44.241  57.294   2.153  1.00  6.93           C
ATOM    209  CG  ASN B  27      43.449  57.436   0.885  1.00  6.66           C
ATOM    210  OD1 ASN B  27      42.549  56.649   0.623  1.00  8.27           O
ATOM    211  ND2 ASN B  27      43.775  58.450   0.089  1.00  9.08           N
ATOM    212  N   TRP B  28      45.134  57.562   5.096  1.00  6.34           N
ATOM    213  CA  TRP B  28      45.881  57.019   6.224  1.00  6.13           C
ATOM    214  C   TRP B  28      45.117  57.106   7.536  1.00  5.89           C
ATOM    215  O   TRP B  28      45.176  56.188   8.361  1.00  6.76           O
ATOM    216  CB  TRP B  28      47.231  57.732   6.332  1.00  6.66           C
ATOM    217  CG  TRP B  28      48.038  57.612   5.067  1.00  6.80           C
ATOM    218  CD1 TRP B  28      48.109  58.516   4.040  1.00  7.85           C
ATOM    219  CD2 TRP B  28      48.849  56.497   4.675  1.00  7.53           C
ATOM    220  NE1 TRP B  28      48.915  58.032   3.037  1.00  7.19           N
ATOM    221  CE2 TRP B  28      49.385  56.797   3.403  1.00  7.61           C
ATOM    222  CE3 TRP B  28      49.180  55.276   5.279  1.00  6.82           C
ATOM    223  CZ2 TRP B  28      50.231  55.915   2.718  1.00  7.83           C
ATOM    224  CZ3 TRP B  28      50.018  54.400   4.599  1.00  8.17           C
ATOM    225  CH2 TRP B  28      50.537  54.727   3.334  1.00  9.28           C
ATOM    226  N   VAL B  29      44.393  58.202   7.735  1.00  5.59           N
ATOM    227  CA  VAL B  29      43.609  58.355   8.954  1.00  6.47           C
ATOM    228  C   VAL B  29      42.465  57.335   8.918  1.00  6.41           C
ATOM    229  O   VAL B  29      42.189  56.652   9.908  1.00  6.88           O
ATOM    230  CB  VAL B  29      43.042  59.788   9.063  1.00  6.29           C
ATOM    231  CG1 VAL B  29      42.129  59.905  10.279  1.00  8.60           C
ATOM    232  CG2 VAL B  29      44.187  60.790   9.169  1.00  8.26           C
ATOM    233  N   CYS B  30      41.811  57.229   7.766  1.00  7.34           N
ATOM    234  CA  CYS B  30      40.712  56.282   7.594  1.00  7.68           C
ATOM    235  C   CYS B  30      41.215  54.845   7.820  1.00  6.08           C
ATOM    236  O   CYS B  30      40.561  54.037   8.485  1.00  7.30           O
ATOM    237  CB  CYS B  30      40.116  56.432   6.187  1.00  8.31           C
ATOM    238  SG  CYS B  30      38.666  55.378   5.863  1.00  9.10           S
ATOM    239  N   ALA B  31      42.388  54.531   7.281  1.00  6.16           N
ATOM    240  CA  ALA B  31      42.951  53.199   7.458  1.00  6.57           C
ATOM    241  C   ALA B  31      43.145  52.895   8.944  1.00  5.58           C
ATOM    242  O   ALA B  31      42.791  51.807   9.412  1.00  6.28           O
ATOM    243  CB  ALA B  31      44.284  53.090   6.726  1.00  7.44           C
ATOM    244  N   ALA B  32      43.702  53.851   9.687  1.00  6.22           N
ATOM    245  CA  ALA B  32      43.931  53.648  11.116  1.00  6.39           C
ATOM    246  C   ALA B  32      42.621  53.446  11.864  1.00  6.04           C
ATOM    247  O   ALA B  32      42.537  52.617  12.766  1.00  6.91           O
ATOM    248  CB  ALA B  32      44.692  54.832  11.706  1.00  7.07           C
ATOM    249  N   LYS B  33      41.598  54.201  11.484  1.00  7.46           N
ATOM    250  CA  LYS B  33      40.310  54.076  12.147  1.00  6.86           C
ATOM    251  C   LYS B  33      39.753  52.666  12.040  1.00  7.26           C
ATOM    252  O   LYS B  33      39.356  52.064  13.038  1.00  8.41           O
ATOM    253  CB  LYS B  33      39.298  55.054  11.544  1.00  8.36           C
ATOM    254  CG  LYS B  33      37.854  54.800  11.976  1.00 10.32           C
ATOM    255  CD  LYS B  33      37.649  55.059  13.462  1.00 13.97           C
ATOM    256  CE  LYS B  33      36.188  54.865  13.849  1.00 17.61           C
ATOM    257  NZ  LYS B  33      35.956  55.068  15.306  1.00 19.32           N
ATOM    258  N   PHE B  34      39.735  52.125  10.830  1.00  6.82           N
ATOM    259  CA  PHE B  34      39.148  50.810  10.644  1.00  6.65           C
ATOM    260  C   PHE B  34      40.054  49.621  10.938  1.00  6.27           C
ATOM    261  O   PHE B  34      39.578  48.498  11.122  1.00  7.20           O
ATOM    262  CB  PHE B  34      38.510  50.757   9.256  1.00  7.37           C
ATOM    263  CG  PHE B  34      37.364  51.725   9.113  1.00  7.39           C
ATOM    264  CD1 PHE B  34      36.201  51.542   9.856  1.00  8.82           C
ATOM    265  CD2 PHE B  34      37.481  52.867   8.329  1.00  7.75           C
ATOM    266  CE1 PHE B  34      35.172  52.482   9.827  1.00  8.27           C
ATOM    267  CE2 PHE B  34      36.454  53.816   8.294  1.00  9.38           C
ATOM    268  CZ  PHE B  34      35.301  53.622   9.046  1.00  8.63           C
ATOM    269  N   GLU B  35      41.355  49.870  11.010  1.00  6.19           N
ATOM    270  CA  GLU B  35      42.303  48.820  11.351  1.00  6.63           C
ATOM    271  C   GLU B  35      42.428  48.675  12.872  1.00  6.65           C
ATOM    272  O   GLU B  35      42.300  47.576  13.406  1.00  7.58           O
ATOM    273  CB  GLU B  35      43.688  49.135  10.777  1.00  6.14           C
ATOM    274  CG  GLU B  35      43.862  48.847   9.293  1.00  7.07           C
ATOM    275  CD  GLU B  35      43.789  47.368   8.952  1.00  6.63           C
ATOM    276  OE1 GLU B  35      43.852  46.526   9.876  1.00  6.96           O
ATOM    277  OE2 GLU B  35      43.682  47.049   7.746  1.00  7.57           O
ATOM    278  N   SER B  36      42.640  49.793  13.563  1.00  7.57           N
ATOM    279  CA  SER B  36      42.863  49.787  15.011  1.00  7.74           C
ATOM    280  C   SER B  36      41.928  50.634  15.861  1.00  9.35           C
ATOM    281  O   SER B  36      42.059  50.644  17.084  1.00  9.20           O
ATOM    282  CB  SER B  36      44.278  50.283  15.295  1.00  7.51           C
ATOM    283  OG  SER B  36      44.347  51.682  15.020  1.00  7.92           O
ATOM    284  N   ASN B  37      41.006  51.349  15.229  1.00  8.33           N
ATOM    285  CA  ASN B  37      40.108  52.251  15.945  1.00 10.05           C
ATOM    286  C   ASN B  37      40.949  53.290  16.691  1.00 10.24           C
ATOM    287  O   ASN B  37      40.595  53.743  17.784  1.00 10.31           O
ATOM    288  CB  ASN B  37      39.201  51.494  16.920  1.00 11.86           C
ATOM    289  CG  ASN B  37      37.976  52.303  17.299  1.00 14.08           C
ATOM    290  OD1 ASN B  37      37.443  53.045  16.474  1.00 16.39           O
ATOM    291  ND2 ASN B  37      37.519  52.161  18.540  1.00 17.85           N
ATOM    292  N   PHE B  38      42.073  53.654  16.077  1.00  7.71           N
ATOM    293  CA  PHE B  38      43.007  54.652  16.606  1.00  8.84           C
ATOM    294  C   PHE B  38      43.768  54.248  17.866  1.00 10.09           C
ATOM    295  O   PHE B  38      44.382  55.094  18.514  1.00  9.56           O
ATOM    296  CB  PHE B  38      42.289  55.985  16.882  1.00  9.15           C
ATOM    297  CG  PHE B  38      41.689  56.640  15.659  1.00  9.26           C
ATOM    298  CD1 PHE B  38      42.284  56.516  14.404  1.00 10.01           C
ATOM    299  CD2 PHE B  38      40.550  57.433  15.784  1.00 10.76           C
ATOM    300  CE1 PHE B  38      41.750  57.176  13.292  1.00  9.04           C
ATOM    301  CE2 PHE B  38      40.010  58.097  14.682  1.00 10.51           C
ATOM    302  CZ  PHE B  38      40.614  57.968  13.434  1.00  9.57           C
ATOM    303  N   ASN B  39      43.739  52.964  18.205  1.00  9.84           N
ATOM    304  CA  ASN B  39      44.427  52.469  19.397  1.00 10.71           C
ATOM    305  C   ASN B  39      45.849  52.011  19.062  1.00 10.13           C
ATOM    306  O   ASN B  39      46.036  51.010  18.366  1.00 10.40           O
ATOM    307  CB  ASN B  39      43.642  51.302  20.001  1.00 11.62           C
ATOM    308  CG  ASN B  39      44.063  50.994  21.425  1.00 14.00           C
ATOM    309  OD1 ASN B  39      45.242  51.049  21.761  1.00 13.63           O
ATOM    310  ND2 ASN B  39      43.090  50.662  22.270  1.00 19.01           N
ATOM    311  N   THR B  40      46.847  52.732  19.568  1.00 10.58           N
ATOM    312  CA  THR B  40      48.244  52.394  19.303  1.00 11.15           C
ATOM    313  C   THR B  40      48.674  51.056  19.897  1.00 10.34           C
ATOM    314  O   THR B  40      49.673  50.485  19.467  1.00 10.37           O
ATOM    315  CB  THR B  40      49.213  53.462  19.857  1.00 10.50           C
ATOM    316  OG1 THR B  40      49.083  53.530  21.282  1.00 12.91           O
ATOM    317  CG2 THR B  40      48.910  54.831  19.263  1.00 12.78           C
ATOM    318  N   GLN B  41      47.922  50.559  20.878  1.00 10.58           N
ATOM    319  CA  GLN B  41      48.265  49.298  21.533  1.00 12.29           C
ATOM    320  C   GLN B  41      47.502  48.088  21.009  1.00 11.87           C
ATOM    321  O   GLN B  41      47.675  46.974  21.505  1.00 11.74           O
ATOM    322  CB  GLN B  41      48.044  49.423  23.043  1.00 14.81           C
ATOM    323  CG  GLN B  41      49.017  50.372  23.719  1.00 18.97           C
ATOM    324  CD  GLN B  41      48.824  50.434  25.220  1.00 23.21           C
ATOM    325  OE1 GLN B  41      48.822  49.408  25.897  1.00 27.27           O
ATOM    326  NE2 GLN B  41      48.668  51.642  25.749  1.00 27.61           N
ATOM    327  N   ALA B  42      46.674  48.298  19.996  1.00 11.87           N
ATOM    328  CA  ALA B  42      45.886  47.213  19.435  1.00 10.11           C
ATOM    329  C   ALA B  42      46.716  46.056  18.891  1.00  9.85           C
ATOM    330  O   ALA B  42      47.650  46.257  18.111  1.00  9.51           O
ATOM    331  CB  ALA B  42      44.982  47.750  18.331  1.00 11.77           C
ATOM    332  N   THR B  43      46.379  44.845  19.324  1.00  9.40           N
ATOM    333  CA  THR B  43      47.036  43.640  18.824  1.00 11.27           C
ATOM    334  C   THR B  43      45.921  42.644  18.530  1.00 10.15           C
ATOM    335  O   THR B  43      44.992  42.479  19.328  1.00 12.33           O
ATOM    336  CB  THR B  43      48.037  43.026  19.837  1.00 13.73           C
ATOM    337  OG1 THR B  43      47.345  42.591  21.011  1.00 15.99           O
ATOM    338  CG2 THR B  43      49.091  44.045  20.222  1.00 14.00           C
ATOM    339  N   ASN B  44      45.997  42.007  17.368  1.00  9.73           N
ATOM    340  CA  ASN B  44      44.989  41.038  16.962  1.00  9.42           C
ATOM    341  C   ASN B  44      45.669  39.857  16.295  1.00  9.53           C
ATOM    342  O   ASN B  44      46.520  40.024  15.423  1.00  9.86           O
ATOM    343  CB  ASN B  44      43.985  41.710  16.024  1.00 10.78           C
ATOM    344  CG  ASN B  44      43.094  42.698  16.753  1.00 10.79           C
ATOM    345  OD1 ASN B  44      42.216  42.304  17.524  1.00 13.26           O
ATOM    346  ND2 ASN B  44      43.322  43.986  16.527  1.00  9.19           N
ATOM    347  N   ARG B  45      45.301  38.658  16.728  1.00 10.40           N
ATOM    348  CA  ARG B  45      45.896  37.438  16.199  1.00 10.55           C
ATOM    349  C   ARG B  45      45.292  36.962  14.887  1.00 11.08           C
ATOM    350  O   ARG B  45      44.081  37.047  14.674  1.00 12.87           O
ATOM    351  CB  ARG B  45      45.783  36.321  17.233  1.00 11.07           C
ATOM    352  CG  ARG B  45      46.518  36.600  18.527  1.00 11.92           C
ATOM    353  CD  ARG B  45      46.312  35.448  19.500  1.00 13.64           C
ATOM    354  NE  ARG B  45      44.920  35.344  19.932  1.00 14.41           N
ATOM    355  CZ  ARG B  45      44.379  36.079  20.898  1.00 14.35           C
ATOM    356  NH1 ARG B  45      45.111  36.978  21.544  1.00 14.78           N
ATOM    357  NH2 ARG B  45      43.106  35.913  21.222  1.00 15.33           N
ATOM    358  N   ASN B  46      46.156  36.458  14.012  1.00 11.79           N
ATOM    359  CA  ASN B  46      45.740  35.944  12.714  1.00 13.11           C
ATOM    360  C   ASN B  46      45.716  34.421  12.790  1.00 13.82           C
ATOM    361  O   ASN B  46      46.339  33.825  13.670  1.00 13.80           O
ATOM    362  CB  ASN B  46      46.710  36.415  11.631  1.00 13.73           C
ATOM    363  CG  ASN B  46      46.764  37.929  11.522  1.00 14.01           C
ATOM    364  OD1 ASN B  46      47.840  38.516  11.394  1.00 15.75           O
ATOM    365  ND2 ASN B  46      45.598  38.567  11.561  1.00 12.93           N
ATOM    366  N   THR B  47      44.999  33.794  11.867  1.00 11.88           N
ATOM    367  CA  THR B  47      44.872  32.341  11.860  1.00 13.85           C
ATOM    368  C   THR B  47      46.155  31.561  11.573  1.00 13.83           C
ATOM    369  O   THR B  47      46.207  30.356  11.820  1.00 15.27           O
ATOM    370  CB  THR B  47      43.797  31.897  10.852  1.00 12.13           C
ATOM    371  OG1 THR B  47      44.121  32.411   9.555  1.00 12.86           O
ATOM    372  CG2 THR B  47      42.426  32.412  11.275  1.00 13.87           C
ATOM    373  N   ASP B  48      47.182  32.232  11.062  1.00 13.97           N
ATOM    374  CA  ASP B  48      48.443  31.561  10.743  1.00 14.17           C
ATOM    375  C   ASP B  48      49.477  31.665  11.865  1.00 14.47           C
ATOM    376  O   ASP B  48      50.627  31.256  11.696  1.00 15.96           O
ATOM    377  CB  ASP B  48      49.034  32.151   9.463  1.00 15.79           C
ATOM    378  CG  ASP B  48      49.599  33.537   9.676  1.00 14.65           C
ATOM    379  OD1 ASP B  48      49.034  34.278  10.508  1.00 14.13           O
ATOM    380  OD2 ASP B  48      50.598  33.888   9.012  1.00 18.53           O
ATOM    381  N   GLY B  49      49.077  32.218  13.002  1.00 12.43           N
ATOM    382  CA  GLY B  49      50.008  32.352  14.109  1.00 13.07           C
ATOM    383  C   GLY B  49      50.691  33.704  14.153  1.00 11.37           C
ATOM    384  O   GLY B  49      51.432  34.002  15.089  1.00 10.68           O
ATOM    385  N   SER B  50      50.470  34.520  13.127  1.00 10.09           N
ATOM    386  CA  SER B  50      51.051  35.853  13.103  1.00  9.56           C
ATOM    387  C   SER B  50      50.096  36.768  13.861  1.00  8.94           C
ATOM    388  O   SER B  50      48.984  36.366  14.218  1.00  8.19           O
ATOM    389  CB  SER B  50      51.219  36.360  11.667  1.00 10.68           C
ATOM    390  OG  SER B  50      49.964  36.607  11.053  1.00 12.69           O
ATOM    391  N   THR B  51      50.531  37.999  14.095  1.00  7.65           N
ATOM    392  CA  THR B  51      49.726  38.974  14.817  1.00  7.38           C
ATOM    393  C   THR B  51      49.843  40.340  14.138  1.00  7.25           C
ATOM    394  O   THR B  51      50.872  40.645  13.531  1.00  7.55           O
ATOM    395  CB  THR B  51      50.205  39.077  16.291  1.00  7.43           C
ATOM    396  OG1 THR B  51      50.055  37.800  16.928  1.00  9.12           O
ATOM    397  CG2 THR B  51      49.404  40.113  17.057  1.00  9.76           C
ATOM    398  N   ASP B  52      48.777  41.135  14.232  1.00  7.40           N
ATOM    399  CA  ASP B  52      48.720  42.493  13.677  1.00  7.71           C
ATOM    400  C   ASP B  52      48.998  43.437  14.844  1.00  7.20           C
ATOM    401  O   ASP B  52      48.377  43.318  15.906  1.00  8.13           O
ATOM    402  CB  ASP B  52      47.331  42.792  13.114  1.00  7.83           C
ATOM    403  CG  ASP B  52      47.111  42.212  11.730  1.00 10.59           C
ATOM    404  OD1 ASP B  52      47.983  41.482  11.217  1.00 10.07           O
ATOM    405  OD2 ASP B  52      46.042  42.497  11.147  1.00 12.18           O
ATOM    406  N   TYR B  53      49.901  44.388  14.633  1.00  7.41           N
ATOM    407  CA  TYR B  53      50.320  45.310  15.683  1.00  7.89           C
ATOM    408  C   TYR B  53      50.132  46.799  15.457  1.00  8.61           C
ATOM    409  O   TYR B  53      50.483  47.329  14.406  1.00  8.26           O
ATOM    410  CB  TYR B  53      51.808  45.101  15.965  1.00  8.45           C
ATOM    411  CG  TYR B  53      52.163  43.765  16.550  1.00  8.21           C
ATOM    412  CD1 TYR B  53      52.196  43.582  17.928  1.00  9.45           C
ATOM    413  CD2 TYR B  53      52.455  42.679  15.730  1.00  7.80           C
ATOM    414  CE1 TYR B  53      52.508  42.349  18.481  1.00  8.80           C
ATOM    415  CE2 TYR B  53      52.770  41.438  16.273  1.00  7.91           C
ATOM    416  CZ  TYR B  53      52.793  41.283  17.650  1.00  9.08           C
ATOM    417  OH  TYR B  53      53.093  40.059  18.195  1.00  9.34           O
ATOM    418  N   GLY B  54      49.604  47.468  16.476  1.00  8.84           N
ATOM    419  CA  GLY B  54      49.473  48.911  16.441  1.00  8.46           C
ATOM    420  C   GLY B  54      48.413  49.618  15.632  1.00  7.84           C
ATOM    421  O   GLY B  54      47.485  49.017  15.098  1.00  8.32           O
ATOM    422  N   ILE B  55      48.599  50.932  15.557  1.00  8.63           N
ATOM    423  CA  ILE B  55      47.704  51.852  14.872  1.00  9.97           C
ATOM    424  C   ILE B  55      47.343  51.439  13.445  1.00  9.16           C
ATOM    425  O   ILE B  55      46.219  51.677  12.993  1.00  8.43           O
ATOM    426  CB  ILE B  55      48.321  53.281  14.880  1.00 13.00           C
ATOM    427  CG1 ILE B  55      47.289  54.314  14.434  1.00 16.92           C
ATOM    428  CG2 ILE B  55      49.544  53.332  13.993  1.00 13.82           C
ATOM    429  CD1 ILE B  55      46.232  54.584  15.470  1.00 17.44           C
ATOM    430  N   LEU B  56      48.286  50.825  12.736  1.00  7.73           N
ATOM    431  CA  LEU B  56      48.019  50.383  11.372  1.00  8.25           C
ATOM    432  C   LEU B  56      48.026  48.866  11.218  1.00  8.40           C
ATOM    433  O   LEU B  56      48.146  48.341  10.115  1.00  7.99           O
ATOM    434  CB  LEU B  56      48.996  51.044  10.393  1.00  8.76           C
ATOM    435  CG  LEU B  56      48.695  52.532  10.141  1.00  8.38           C
ATOM    436  CD1 LEU B  56      49.851  53.172   9.383  1.00  7.94           C
ATOM    437  CD2 LEU B  56      47.386  52.678   9.352  1.00  9.08           C
ATOM    438  N   GLN B  57      47.902  48.165  12.341  1.00  7.24           N
ATOM    439  CA  GLN B  57      47.821  46.708  12.345  1.00  6.90           C
ATOM    440  C   GLN B  57      48.795  46.003  11.413  1.00  7.23           C
ATOM    441  O   GLN B  57      48.409  45.164  10.594  1.00  9.02           O
ATOM    442  CB  GLN B  57      46.381  46.300  12.022  1.00  7.76           C
ATOM    443  CG  GLN B  57      45.412  46.671  13.129  1.00  7.75           C
ATOM    444  CD  GLN B  57      45.616  45.811  14.356  1.00  6.17           C
ATOM    445  OE1 GLN B  57      45.093  44.701  14.436  1.00  9.02           O
ATOM    446  NE2 GLN B  57      46.400  46.306  15.309  1.00  6.96           N
ATOM    447  N   ILE B  58      50.067  46.340  11.565  1.00  7.82           N
ATOM    448  CA  ILE B  58      51.126  45.764  10.751  1.00  8.94           C
ATOM    449  C   ILE B  58      51.404  44.341  11.239  1.00  8.69           C
ATOM    450  O   ILE B  58      51.563  44.102  12.436  1.00  9.01           O
ATOM    451  CB  ILE B  58      52.360  46.676  10.820  1.00  9.77           C
ATOM    452  CG1 ILE B  58      52.013  47.997  10.121  1.00 10.64           C
ATOM    453  CG2 ILE B  58      53.567  46.007  10.185  1.00 10.58           C
ATOM    454  CD1 ILE B  58      53.046  49.080  10.263  1.00 12.81           C
ATOM    455  N   ASN B  59      51.449  43.398  10.300  1.00  8.85           N
ATOM    456  CA  ASN B  59      51.616  41.985  10.629  1.00  9.47           C
ATOM    457  C   ASN B  59      53.034  41.452  10.783  1.00  8.93           C
ATOM    458  O   ASN B  59      53.973  41.906  10.123  1.00 10.35           O
ATOM    459  CB  ASN B  59      50.861  41.131   9.605  1.00 12.08           C
ATOM    460  CG  ASN B  59      51.581  41.040   8.283  1.00 14.22           C
ATOM    461  OD1 ASN B  59      52.614  40.380   8.172  1.00 16.37           O
ATOM    462  ND2 ASN B  59      51.043  41.705   7.268  1.00 16.18           N
ATOM    463  N   SER B  60      53.162  40.456  11.657  1.00  8.00           N
ATOM    464  CA  SER B  60      54.439  39.824  11.958  1.00  9.81           C
ATOM    465  C   SER B  60      54.846  38.747  10.954  1.00  9.22           C
ATOM    466  O   SER B  60      55.939  38.195  11.048  1.00 11.29           O
ATOM    467  CB  SER B  60      54.397  39.216  13.363  1.00 10.65           C
ATOM    468  OG  SER B  60      53.414  38.196  13.451  1.00  9.66           O
ATOM    469  N   ARG B  61      53.976  38.446   9.998  1.00 10.86           N
ATOM    470  CA  ARG B  61      54.289  37.441   8.987  1.00 12.60           C
ATOM    471  C   ARG B  61      55.362  37.953   8.031  1.00 12.81           C
ATOM    472  O   ARG B  61      56.235  37.201   7.601  1.00 14.25           O
ATOM    473  CB  ARG B  61      53.032  37.076   8.193  1.00 14.86           C
ATOM    474  CG  ARG B  61      53.289  36.205   6.968  1.00 19.34           C
ATOM    475  CD  ARG B  61      54.058  34.945   7.332  1.00 21.40           C
ATOM    476  NE  ARG B  61      53.340  34.128   8.305  1.00 24.77           N
ATOM    477  CZ  ARG B  61      53.855  33.062   8.910  1.00 25.78           C
ATOM    478  NH1 ARG B  61      55.098  32.682   8.643  1.00 26.85           N
ATOM    479  NH2 ARG B  61      53.129  32.377   9.783  1.00 25.79           N
ATOM    480  N   TRP B  62      55.295  39.240   7.708  1.00 11.66           N
ATOM    481  CA  TRP B  62      56.251  39.837   6.786  1.00 11.84           C
ATOM    482  C   TRP B  62      57.012  41.064   7.270  1.00  9.40           C
ATOM    483  O   TRP B  62      58.171  41.249   6.907  1.00  9.63           O
ATOM    484  CB  TRP B  62      55.546  40.258   5.490  1.00 14.06           C
ATOM    485  CG  TRP B  62      55.223  39.151   4.551  1.00 19.24           C
ATOM    486  CD1 TRP B  62      54.039  38.479   4.444  1.00 22.19           C
ATOM    487  CD2 TRP B  62      56.094  38.591   3.564  1.00 21.20           C
ATOM    488  NE1 TRP B  62      54.120  37.533   3.449  1.00 23.30           N
ATOM    489  CE2 TRP B  62      55.373  37.577   2.897  1.00 23.09           C
ATOM    490  CE3 TRP B  62      57.420  38.842   3.187  1.00 21.98           C
ATOM    491  CZ2 TRP B  62      55.931  36.820   1.860  1.00 23.97           C
ATOM    492  CZ3 TRP B  62      57.975  38.087   2.155  1.00 22.82           C
ATOM    493  CH2 TRP B  62      57.231  37.086   1.508  1.00 24.28           C
ATOM    494  N   TRP B  63      56.381  41.882   8.104  1.00 10.01           N
ATOM    495  CA  TRP B  63      56.970  43.166   8.475  1.00  9.63           C
ATOM    496  C   TRP B  63      57.770  43.426   9.739  1.00 10.00           C
ATOM    497  O   TRP B  63      58.684  44.254   9.722  1.00 10.26           O
ATOM    498  CB  TRP B  63      55.868  44.221   8.358  1.00 10.30           C
ATOM    499  CG  TRP B  63      55.131  44.097   7.063  1.00 10.41           C
ATOM    500  CD1 TRP B  63      53.889  43.562   6.871  1.00 10.36           C
ATOM    501  CD2 TRP B  63      55.638  44.412   5.761  1.00 10.95           C
ATOM    502  NE1 TRP B  63      53.593  43.519   5.528  1.00 12.42           N
ATOM    503  CE2 TRP B  63      54.652  44.032   4.824  1.00 10.01           C
ATOM    504  CE3 TRP B  63      56.835  44.974   5.296  1.00 10.67           C
ATOM    505  CZ2 TRP B  63      54.824  44.199   3.445  1.00 11.92           C
ATOM    506  CZ3 TRP B  63      57.006  45.141   3.926  1.00 11.11           C
ATOM    507  CH2 TRP B  63      56.006  44.752   3.018  1.00 12.01           C
ATOM    508  N   CYS B  64      57.429  42.767  10.839  1.00 10.53           N
ATOM    509  CA  CYS B  64      58.161  42.986  12.078  1.00 10.28           C
ATOM    510  C   CYS B  64      58.442  41.658  12.756  1.00  9.46           C
ATOM    511  O   CYS B  64      57.849  40.639  12.411  1.00 11.02           O
ATOM    512  CB  CYS B  64      57.368  43.904  13.017  1.00  9.49           C
ATOM    513  SG  CYS B  64      55.738  43.249  13.496  1.00  9.77           S
ATOM    514  N   ASN B  65      59.357  41.674  13.717  1.00 10.88           N
ATOM    515  CA  ASN B  65      59.715  40.464  14.437  1.00 10.70           C
ATOM    516  C   ASN B  65      59.089  40.441  15.826  1.00 10.26           C
ATOM    517  O   ASN B  65      59.351  41.332  16.635  1.00  9.99           O
ATOM    518  CB  ASN B  65      61.236  40.376  14.583  1.00 12.52           C
ATOM    519  CG  ASN B  65      61.677  39.135  15.336  1.00 14.08           C
ATOM    520  OD1 ASN B  65      62.682  39.151  16.047  1.00 19.88           O
ATOM    521  ND2 ASN B  65      60.935  38.051  15.173  1.00 14.30           N
ATOM    522  N   ASP B  66      58.254  39.440  16.100  1.00 10.19           N
ATOM    523  CA  ASP B  66      57.664  39.319  17.426  1.00  9.14           C
ATOM    524  C   ASP B  66      58.162  38.044  18.102  1.00 10.77           C
ATOM    525  O   ASP B  66      57.718  37.700  19.194  1.00 11.44           O
ATOM    526  CB  ASP B  66      56.121  39.365  17.386  1.00  9.46           C
ATOM    527  CG  ASP B  66      55.489  38.185  16.661  1.00  9.69           C
ATOM    528  OD1 ASP B  66      56.189  37.242  16.237  1.00  9.51           O
ATOM    529  OD2 ASP B  66      54.247  38.206  16.527  1.00 10.24           O
ATOM    530  N   GLY B  67      59.094  37.363  17.434  1.00 10.40           N
ATOM    531  CA  GLY B  67      59.700  36.152  17.962  1.00 12.26           C
ATOM    532  C   GLY B  67      58.825  34.929  18.140  1.00 11.91           C
ATOM    533  O   GLY B  67      59.298  33.906  18.639  1.00 13.26           O
ATOM    534  N   ARG B  68      57.566  35.001  17.724  1.00 10.90           N
ATOM    535  CA  ARG B  68      56.670  33.858  17.896  1.00 10.13           C
ATOM    536  C   ARG B  68      55.929  33.477  16.619  1.00 10.71           C
ATOM    537  O   ARG B  68      54.919  32.777  16.666  1.00 10.28           O
ATOM    538  CB  ARG B  68      55.666  34.155  19.015  1.00  8.79           C
ATOM    539  CG  ARG B  68      54.751  35.341  18.730  1.00  8.36           C
ATOM    540  CD  ARG B  68      53.737  35.543  19.844  1.00  9.18           C
ATOM    541  NE  ARG B  68      52.640  36.412  19.426  1.00  9.57           N
ATOM    542  CZ  ARG B  68      51.703  36.885  20.242  1.00 11.00           C
ATOM    543  NH1 ARG B  68      51.730  36.584  21.534  1.00 12.49           N
ATOM    544  NH2 ARG B  68      50.719  37.635  19.760  1.00 11.90           N
ATOM    545  N   THR B  69      56.440  33.934  15.480  1.00 11.20           N
ATOM    546  CA  THR B  69      55.833  33.646  14.187  1.00 12.31           C
ATOM    547  C   THR B  69      56.897  32.956  13.316  1.00 15.22           C
ATOM    548  O   THR B  69      57.541  33.589  12.489  1.00 15.90           O
ATOM    549  CB  THR B  69      55.366  34.964  13.507  1.00 11.34           C
ATOM    550  OG1 THR B  69      54.607  35.742  14.443  1.00 10.25           O
ATOM    551  CG2 THR B  69      54.499  34.670  12.292  1.00 12.41           C
ATOM    552  N   PRO B  70      57.099  31.640  13.508  1.00 17.39           N
ATOM    553  CA  PRO B  70      58.086  30.853  12.754  1.00 19.11           C
ATOM    554  C   PRO B  70      58.049  30.991  11.229  1.00 20.35           C
ATOM    555  O   PRO B  70      56.980  31.013  10.616  1.00 21.19           O
ATOM    556  CB  PRO B  70      57.799  29.423  13.210  1.00 19.25           C
ATOM    557  CG  PRO B  70      57.368  29.616  14.627  1.00 18.30           C
ATOM    558  CD  PRO B  70      56.430  30.801  14.519  1.00 18.74           C
ATOM    559  N   GLY B  71      59.234  31.084  10.629  1.00 21.18           N
ATOM    560  CA  GLY B  71      59.345  31.200   9.184  1.00 22.22           C
ATOM    561  C   GLY B  71      58.884  32.519   8.591  1.00 21.67           C
ATOM    562  O   GLY B  71      58.704  32.625   7.377  1.00 24.05           O
ATOM    563  N   SER B  72      58.701  33.527   9.436  1.00 19.87           N
ATOM    564  CA  SER B  72      58.251  34.832   8.973  1.00 18.40           C
ATOM    565  C   SER B  72      59.425  35.742   8.649  1.00 17.54           C
ATOM    566  O   SER B  72      60.584  35.401   8.884  1.00 18.23           O
ATOM    567  CB  SER B  72      57.390  35.506  10.042  1.00 17.62           C
ATOM    568  OG  SER B  72      58.181  35.875  11.161  1.00 15.61           O
ATOM    569  N   ARG B  73      59.112  36.909   8.104  1.00 16.74           N
ATOM    570  CA  ARG B  73      60.137  37.877   7.771  1.00 15.06           C
ATOM    571  C   ARG B  73      59.978  39.091   8.677  1.00 14.70           C
ATOM    572  O   ARG B  73      59.013  39.208   9.435  1.00 15.68           O
ATOM    573  CB  ARG B  73      60.025  38.301   6.302  1.00 15.40           C
ATOM    574  CG  ARG B  73      60.236  37.167   5.317  1.00 17.70           C
ATOM    575  N   ASN B  74      60.949  39.984   8.589  1.00 13.34           N
ATOM    576  CA  ASN B  74      60.977  41.206   9.371  1.00 11.17           C
ATOM    577  C   ASN B  74      61.507  42.261   8.403  1.00 11.26           C
ATOM    578  O   ASN B  74      62.577  42.829   8.603  1.00 12.10           O
ATOM    579  CB  ASN B  74      61.919  41.009  10.563  1.00 12.08           C
ATOM    580  CG  ASN B  74      62.104  42.264  11.389  1.00 11.24           C
ATOM    581  OD1 ASN B  74      61.312  43.202  11.309  1.00 11.75           O
ATOM    582  ND2 ASN B  74      63.152  42.280  12.206  1.00 13.06           N
ATOM    583  N   LEU B  75      60.741  42.510   7.344  1.00 10.96           N
ATOM    584  CA  LEU B  75      61.155  43.463   6.322  1.00 11.84           C
ATOM    585  C   LEU B  75      61.362  44.888   6.816  1.00 11.81           C
ATOM    586  O   LEU B  75      62.195  45.615   6.276  1.00 12.54           O
ATOM    587  CB  LEU B  75      60.163  43.443   5.156  1.00 11.12           C
ATOM    588  CG  LEU B  75      60.137  42.133   4.360  1.00 12.09           C
ATOM    589  CD1 LEU B  75      59.075  42.208   3.274  1.00 14.02           C
ATOM    590  CD2 LEU B  75      61.512  41.872   3.753  1.00 14.26           C
ATOM    591  N   CYS B  76      60.615  45.296   7.837  1.00 11.32           N
ATOM    592  CA  CYS B  76      60.770  46.641   8.375  1.00 10.68           C
ATOM    593  C   CYS B  76      61.930  46.709   9.361  1.00 12.09           C
ATOM    594  O   CYS B  76      62.273  47.780   9.864  1.00 12.19           O
ATOM    595  CB  CYS B  76      59.472  47.094   9.038  1.00 10.68           C
ATOM    596  SG  CYS B  76      58.233  47.586   7.804  1.00 10.33           S
ATOM    597  N   ASN B  77      62.530  45.551   9.620  1.00 11.76           N
ATOM    598  CA  ASN B  77      63.672  45.434  10.518  1.00 13.82           C
ATOM    599  C   ASN B  77      63.426  46.107  11.863  1.00 13.60           C
ATOM    600  O   ASN B  77      64.185  46.977  12.295  1.00 14.20           O
ATOM    601  CB  ASN B  77      64.910  46.028   9.844  1.00 16.42           C
ATOM    602  CG  ASN B  77      66.186  45.703  10.584  1.00 19.84           C
ATOM    603  OD1 ASN B  77      66.413  44.558  10.971  1.00 20.58           O
ATOM    604  ND2 ASN B  77      67.034  46.707  10.776  1.00 22.15           N
ATOM    605  N   ILE B  78      62.355  45.692  12.528  1.00 12.62           N
ATOM    606  CA  ILE B  78      61.997  46.251  13.824  1.00 13.03           C
ATOM    607  C   ILE B  78      61.238  45.234  14.659  1.00 12.73           C
ATOM    608  O   ILE B  78      60.613  44.323  14.121  1.00 12.58           O
ATOM    609  CB  ILE B  78      61.060  47.467  13.681  1.00 15.24           C
ATOM    610  CG1 ILE B  78      59.838  47.070  12.848  1.00 15.28           C
ATOM    611  CG2 ILE B  78      61.805  48.640  13.072  1.00 15.47           C
ATOM    612  CD1 ILE B  78      58.718  48.082  12.872  1.00 19.44           C
ATOM    613  N   PRO B  79      61.301  45.369  15.992  1.00 12.77           N
ATOM    614  CA  PRO B  79      60.573  44.434  16.849  1.00 12.11           C
ATOM    615  C   PRO B  79      59.116  44.883  16.760  1.00 11.15           C
ATOM    616  O   PRO B  79      58.840  46.082  16.700  1.00 10.98           O
ATOM    617  CB  PRO B  79      61.179  44.685  18.228  1.00 13.48           C
ATOM    618  CG  PRO B  79      61.544  46.138  18.177  1.00 15.38           C
ATOM    619  CD  PRO B  79      62.139  46.282  16.791  1.00 13.92           C
ATOM    620  N   CYS B  80      58.182  43.943  16.733  1.00 10.60           N
ATOM    621  CA  CYS B  80      56.785  44.337  16.633  1.00 10.90           C
ATOM    622  C   CYS B  80      56.369  45.228  17.803  1.00 11.72           C
ATOM    623  O   CYS B  80      55.446  46.030  17.682  1.00 11.03           O
ATOM    624  CB  CYS B  80      55.884  43.105  16.552  1.00 10.57           C
ATOM    625  SG  CYS B  80      56.154  42.055  15.085  1.00  9.91           S
ATOM    626  N   SER B  81      57.064  45.100  18.930  1.00 12.15           N
ATOM    627  CA  SER B  81      56.763  45.911  20.104  1.00 13.62           C
ATOM    628  C   SER B  81      56.932  47.401  19.796  1.00 12.69           C
ATOM    629  O   SER B  81      56.273  48.243  20.400  1.00 13.95           O
ATOM    630  CB  SER B  81      57.675  45.514  21.272  1.00 15.30           C
ATOM    631  OG  SER B  81      59.041  45.651  20.930  1.00 17.66           O
ATOM    632  N   ALA B  82      57.813  47.721  18.852  1.00 12.83           N
ATOM    633  CA  ALA B  82      58.050  49.113  18.475  1.00 13.45           C
ATOM    634  C   ALA B  82      56.811  49.721  17.820  1.00 13.06           C
ATOM    635  O   ALA B  82      56.632  50.939  17.805  1.00 13.63           O
ATOM    636  CB  ALA B  82      59.238  49.202  17.526  1.00 14.75           C
ATOM    637  N   LEU B  83      55.956  48.863  17.278  1.00 12.39           N
ATOM    638  CA  LEU B  83      54.739  49.317  16.618  1.00 12.45           C
ATOM    639  C   LEU B  83      53.604  49.558  17.609  1.00 12.58           C
ATOM    640  O   LEU B  83      52.500  49.926  17.217  1.00 11.57           O
ATOM    641  CB  LEU B  83      54.300  48.286  15.576  1.00 12.78           C
ATOM    642  CG  LEU B  83      55.309  47.974  14.468  1.00 14.63           C
ATOM    643  CD1 LEU B  83      54.803  46.815  13.621  1.00 14.25           C
ATOM    644  CD2 LEU B  83      55.531  49.216  13.613  1.00 16.24           C
ATOM    645  N   LEU B  84      53.876  49.360  18.896  1.00 11.62           N
ATOM    646  CA  LEU B  84      52.853  49.549  19.918  1.00 12.87           C
ATOM    647  C   LEU B  84      53.083  50.799  20.762  1.00 14.50           C
ATOM    648  O   LEU B  84      52.435  50.991  21.791  1.00 17.42           O
ATOM    649  CB  LEU B  84      52.794  48.316  20.827  1.00 12.15           C
ATOM    650  CG  LEU B  84      52.456  46.983  20.149  1.00 10.47           C
ATOM    651  CD1 LEU B  84      52.522  45.854  21.177  1.00 11.46           C
ATOM    652  CD2 LEU B  84      51.065  47.062  19.521  1.00 11.52           C
ATOM    653  N   SER B  85      53.999  51.648  20.312  1.00 15.13           N
ATOM    654  CA  SER B  85      54.336  52.881  21.019  1.00 16.10           C
ATOM    655  C   SER B  85      53.296  53.985  20.831  1.00 15.83           C
ATOM    656  O   SER B  85      52.504  53.948  19.892  1.00 15.73           O
ATOM    657  CB  SER B  85      55.695  53.386  20.537  1.00 17.25           C
ATOM    658  OG  SER B  85      55.966  54.678  21.049  1.00 19.94           O
ATOM    659  N   SER B  86      53.301  54.964  21.731  1.00 15.52           N
ATOM    660  CA  SER B  86      52.375  56.086  21.635  1.00 15.98           C
ATOM    661  C   SER B  86      52.873  57.013  20.533  1.00 14.73           C
ATOM    662  O   SER B  86      52.117  57.821  19.992  1.00 17.34           O
ATOM    663  CB  SER B  86      52.304  56.842  22.964  1.00 17.37           C
ATOM    664  OG  SER B  86      51.722  56.030  23.969  1.00 22.12           O
ATOM    665  N   ASP B  87      54.158  56.890  20.220  1.00 13.96           N
ATOM    666  CA  ASP B  87      54.789  57.678  19.166  1.00 13.66           C
ATOM    667  C   ASP B  87      54.636  56.835  17.900  1.00 11.90           C
ATOM    668  O   ASP B  87      55.079  55.687  17.865  1.00 12.94           O
ATOM    669  CB  ASP B  87      56.267  57.895  19.499  1.00 16.72           C
ATOM    670  CG  ASP B  87      56.978  58.743  18.470  1.00 20.18           C
ATOM    671  OD1 ASP B  87      57.074  58.303  17.308  1.00 21.22           O
ATOM    672  OD2 ASP B  87      57.441  59.849  18.822  1.00 23.69           O
ATOM    673  N   ILE B  88      54.015  57.400  16.868  1.00 10.53           N
ATOM    674  CA  ILE B  88      53.770  56.653  15.632  1.00 10.51           C
ATOM    675  C   ILE B  88      54.930  56.505  14.645  1.00 10.46           C
ATOM    676  O   ILE B  88      54.761  55.899  13.589  1.00  9.18           O
ATOM    677  CB  ILE B  88      52.554  57.239  14.852  1.00  9.43           C
ATOM    678  CG1 ILE B  88      52.888  58.631  14.305  1.00 11.12           C
ATOM    679  CG2 ILE B  88      51.329  57.297  15.758  1.00 12.88           C
ATOM    680  CD1 ILE B  88      51.791  59.214  13.417  1.00  9.94           C
ATOM    681  N   THR B  89      56.106  57.027  14.986  1.00 10.74           N
ATOM    682  CA  THR B  89      57.263  56.951  14.094  1.00 10.99           C
ATOM    683  C   THR B  89      57.520  55.575  13.480  1.00 10.47           C
ATOM    684  O   THR B  89      57.590  55.441  12.260  1.00 10.07           O
ATOM    685  CB  THR B  89      58.554  57.402  14.808  1.00 12.76           C
ATOM    686  OG1 THR B  89      58.404  58.757  15.247  1.00 14.37           O
ATOM    687  CG2 THR B  89      59.746  57.320  13.862  1.00 14.61           C
ATOM    688  N   ALA B  90      57.672  54.554  14.318  1.00  9.80           N
ATOM    689  CA  ALA B  90      57.941  53.213  13.813  1.00  9.60           C
ATOM    690  C   ALA B  90      56.842  52.712  12.879  1.00  7.89           C
ATOM    691  O   ALA B  90      57.134  52.143  11.825  1.00  9.37           O
ATOM    692  CB  ALA B  90      58.133  52.241  14.972  1.00 11.74           C
ATOM    693  N   SER B  91      55.584  52.913  13.262  1.00  7.85           N
ATOM    694  CA  SER B  91      54.474  52.463  12.424  1.00  6.88           C
ATOM    695  C   SER B  91      54.447  53.185  11.081  1.00  6.66           C
ATOM    696  O   SER B  91      54.231  52.562  10.041  1.00  8.49           O
ATOM    697  CB  SER B  91      53.138  52.647  13.147  1.00  7.31           C
ATOM    698  OG  SER B  91      52.983  51.673  14.168  1.00  8.82           O
ATOM    699  N   VAL B  92      54.677  54.492  11.097  1.00  7.43           N
ATOM    700  CA  VAL B  92      54.688  55.259   9.861  1.00  8.49           C
ATOM    701  C   VAL B  92      55.846  54.833   8.959  1.00  8.87           C
ATOM    702  O   VAL B  92      55.662  54.609   7.765  1.00  9.29           O
ATOM    703  CB  VAL B  92      54.792  56.769  10.148  1.00  8.53           C
ATOM    704  CG1 VAL B  92      55.069  57.537   8.861  1.00  9.24           C
ATOM    705  CG2 VAL B  92      53.497  57.259  10.774  1.00  9.52           C
ATOM    706  N   ASN B  93      57.041  54.714   9.525  1.00  8.72           N
ATOM    707  CA  ASN B  93      58.192  54.320   8.720  1.00 10.48           C
ATOM    708  C   ASN B  93      57.979  52.962   8.067  1.00  9.68           C
ATOM    709  O   ASN B  93      58.352  52.747   6.910  1.00 10.43           O
ATOM    710  CB  ASN B  93      59.462  54.295   9.571  1.00 13.82           C
ATOM    711  CG  ASN B  93      59.856  55.672  10.054  1.00 16.87           C
ATOM    712  OD1 ASN B  93      59.418  56.680   9.500  1.00 20.15           O
ATOM    713  ND2 ASN B  93      60.695  55.724  11.082  1.00 20.64           N
ATOM    714  N   CYS B  94      57.374  52.040   8.806  1.00  9.08           N
ATOM    715  CA  CYS B  94      57.129  50.717   8.262  1.00  8.92           C
ATOM    716  C   CYS B  94      56.016  50.779   7.217  1.00  7.49           C
ATOM    717  O   CYS B  94      56.097  50.125   6.178  1.00  7.77           O
ATOM    718  CB  CYS B  94      56.773  49.753   9.392  1.00  9.98           C
ATOM    719  SG  CYS B  94      56.581  48.011   8.899  1.00  9.70           S
ATOM    720  N   ALA B  95      54.985  51.575   7.485  1.00  7.86           N
ATOM    721  CA  ALA B  95      53.880  51.719   6.541  1.00  7.56           C
ATOM    722  C   ALA B  95      54.375  52.246   5.193  1.00  6.76           C
ATOM    723  O   ALA B  95      53.864  51.856   4.142  1.00  7.20           O
ATOM    724  CB  ALA B  95      52.821  52.656   7.114  1.00  7.69           C
ATOM    725  N   LYS B  96      55.364  53.131   5.221  1.00  7.91           N
ATOM    726  CA  LYS B  96      55.898  53.676   3.980  1.00  8.26           C
ATOM    727  C   LYS B  96      56.568  52.586   3.150  1.00  8.64           C
ATOM    728  O   LYS B  96      56.546  52.635   1.921  1.00 10.27           O
ATOM    729  CB  LYS B  96      56.882  54.805   4.280  1.00  9.16           C
ATOM    730  CG  LYS B  96      56.199  56.073   4.747  1.00  8.42           C
ATOM    731  CD  LYS B  96      57.199  57.133   5.157  1.00 10.73           C
ATOM    732  CE  LYS B  96      56.484  58.419   5.530  1.00 10.21           C
ATOM    733  NZ  LYS B  96      57.426  59.464   6.024  1.00 12.06           N
ATOM    734  N   LYS B  97      57.159  51.599   3.818  1.00  7.98           N
ATOM    735  CA  LYS B  97      57.793  50.496   3.114  1.00  9.62           C
ATOM    736  C   LYS B  97      56.710  49.573   2.552  1.00  9.72           C
ATOM    737  O   LYS B  97      56.770  49.157   1.394  1.00 11.70           O
ATOM    738  CB  LYS B  97      58.720  49.739   4.067  1.00  9.89           C
ATOM    739  CG  LYS B  97      59.877  50.605   4.539  1.00 12.07           C
ATOM    740  CD  LYS B  97      60.688  49.967   5.652  1.00 12.39           C
ATOM    741  CE  LYS B  97      61.870  50.858   6.028  1.00 14.83           C
ATOM    742  NZ  LYS B  97      62.620  50.332   7.202  1.00 17.97           N
ATOM    743  N   ILE B  98      55.702  49.278   3.365  1.00  8.50           N
ATOM    744  CA  ILE B  98      54.608  48.407   2.954  1.00  9.18           C
ATOM    745  C   ILE B  98      53.874  48.917   1.715  1.00  9.53           C
ATOM    746  O   ILE B  98      53.625  48.160   0.775  1.00  9.59           O
ATOM    747  CB  ILE B  98      53.579  48.247   4.105  1.00  9.60           C
ATOM    748  CG1 ILE B  98      54.228  47.507   5.276  1.00  8.95           C
ATOM    749  CG2 ILE B  98      52.343  47.495   3.615  1.00  9.82           C
ATOM    750  CD1 ILE B  98      53.407  47.529   6.551  1.00 11.62           C
ATOM    751  N   VAL B  99      53.534  50.201   1.715  1.00 10.06           N
ATOM    752  CA  VAL B  99      52.791  50.793   0.610  1.00 10.56           C
ATOM    753  C   VAL B  99      53.558  50.815  -0.711  1.00 12.21           C
ATOM    754  O   VAL B  99      52.974  51.061  -1.766  1.00 12.52           O
ATOM    755  CB  VAL B  99      52.309  52.226   0.977  1.00 10.06           C
ATOM    756  CG1 VAL B  99      53.454  53.216   0.875  1.00 10.46           C
ATOM    757  CG2 VAL B  99      51.134  52.627   0.091  1.00 11.04           C
ATOM    758  N   SER B 100      54.859  50.554  -0.659  1.00 12.67           N
ATOM    759  CA  SER B 100      55.659  50.529  -1.879  1.00 15.34           C
ATOM    760  C   SER B 100      55.983  49.088  -2.275  1.00 15.41           C
ATOM    761  O   SER B 100      56.729  48.855  -3.224  1.00 16.95           O
ATOM    762  CB  SER B 100      56.959  51.322  -1.687  1.00 16.47           C
ATOM    763  OG  SER B 100      57.841  50.682  -0.781  1.00 21.08           O
ATOM    764  N   ASP B 101      55.395  48.127  -1.566  1.00 15.80           N
ATOM    765  CA  ASP B 101      55.655  46.710  -1.824  1.00 16.48           C
ATOM    766  C   ASP B 101      54.915  46.119  -3.027  1.00 17.33           C
ATOM    767  O   ASP B 101      54.984  44.913  -3.262  1.00 19.19           O
ATOM    768  CB  ASP B 101      55.352  45.888  -0.558  1.00 17.50           C
ATOM    769  CG  ASP B 101      55.887  44.458  -0.632  1.00 18.23           C
ATOM    770  OD1 ASP B 101      57.090  44.266  -0.928  1.00 17.54           O
ATOM    771  OD2 ASP B 101      55.102  43.521  -0.375  1.00 19.89           O
ATOM    772  N   GLY B 102      54.204  46.954  -3.783  1.00 17.52           N
ATOM    773  CA  GLY B 102      53.517  46.451  -4.963  1.00 17.91           C
ATOM    774  C   GLY B 102      52.003  46.533  -5.039  1.00 17.81           C
ATOM    775  O   GLY B 102      51.447  46.564  -6.138  1.00 20.71           O
ATOM    776  N   ASN B 103      51.327  46.569  -3.894  1.00 15.30           N
ATOM    777  CA  ASN B 103      49.868  46.630  -3.886  1.00 14.17           C
ATOM    778  C   ASN B 103      49.317  47.927  -3.303  1.00 12.47           C
ATOM    779  O   ASN B 103      48.126  48.020  -3.001  1.00 12.17           O
ATOM    780  CB  ASN B 103      49.301  45.444  -3.101  1.00 15.61           C
ATOM    781  N   GLY B 104      50.181  48.925  -3.146  1.00 11.14           N
ATOM    782  CA  GLY B 104      49.743  50.194  -2.592  1.00 10.43           C
ATOM    783  C   GLY B 104      49.091  50.002  -1.236  1.00  9.02           C
ATOM    784  O   GLY B 104      49.513  49.155  -0.447  1.00  9.80           O
ATOM    785  N   MET B 105      48.050  50.775  -0.956  1.00  8.98           N
ATOM    786  CA  MET B 105      47.375  50.653   0.326  1.00  8.09           C
ATOM    787  C   MET B 105      46.465  49.429   0.435  1.00  8.35           C
ATOM    788  O   MET B 105      45.875  49.181   1.483  1.00  7.42           O
ATOM    789  CB  MET B 105      46.600  51.938   0.641  1.00  7.67           C
ATOM    790  CG  MET B 105      47.510  53.094   1.057  1.00  7.92           C
ATOM    791  SD  MET B 105      46.640  54.458   1.858  1.00  7.71           S
ATOM    792  CE  MET B 105      46.269  53.701   3.460  1.00  7.50           C
ATOM    793  N   ASN B 106      46.366  48.646  -0.636  1.00  8.82           N
ATOM    794  CA  ASN B 106      45.536  47.444  -0.602  1.00  9.84           C
ATOM    795  C   ASN B 106      46.078  46.441   0.414  1.00  9.37           C
ATOM    796  O   ASN B 106      45.403  45.471   0.758  1.00 10.31           O
ATOM    797  CB  ASN B 106      45.462  46.809  -1.992  1.00 11.54           C
ATOM    798  CG  ASN B 106      44.672  47.656  -2.967  1.00 12.46           C
ATOM    799  OD1 ASN B 106      43.475  47.876  -2.782  1.00 12.51           O
ATOM    800  ND2 ASN B 106      45.340  48.146  -4.003  1.00 15.48           N
ATOM    801  N   ALA B 107      47.299  46.680   0.893  1.00  9.13           N
ATOM    802  CA  ALA B 107      47.913  45.818   1.898  1.00  9.46           C
ATOM    803  C   ALA B 107      47.061  45.856   3.166  1.00  9.08           C
ATOM    804  O   ALA B 107      47.022  44.894   3.932  1.00 10.65           O
ATOM    805  CB  ALA B 107      49.323  46.301   2.203  1.00  9.97           C
ATOM    806  N   TRP B 108      46.391  46.983   3.389  1.00  8.05           N
ATOM    807  CA  TRP B 108      45.522  47.143   4.548  1.00  7.36           C
ATOM    808  C   TRP B 108      44.111  46.754   4.145  1.00  6.80           C
ATOM    809  O   TRP B 108      43.404  47.511   3.477  1.00  7.80           O
ATOM    810  CB  TRP B 108      45.568  48.589   5.050  1.00  6.56           C
ATOM    811  CG  TRP B 108      46.850  48.901   5.763  1.00  6.94           C
ATOM    812  CD1 TRP B 108      47.166  48.594   7.061  1.00  8.45           C
ATOM    813  CD2 TRP B 108      48.019  49.509   5.201  1.00  7.51           C
ATOM    814  NE1 TRP B 108      48.458  48.973   7.338  1.00  8.77           N
ATOM    815  CE2 TRP B 108      49.004  49.537   6.214  1.00  6.68           C
ATOM    816  CE3 TRP B 108      48.329  50.035   3.939  1.00  6.90           C
ATOM    817  CZ2 TRP B 108      50.282  50.064   6.001  1.00  7.38           C
ATOM    818  CZ3 TRP B 108      49.600  50.561   3.728  1.00  7.37           C
ATOM    819  CH2 TRP B 108      50.561  50.571   4.756  1.00  8.17           C
ATOM    820  N   VAL B 109      43.710  45.558   4.554  1.00  7.06           N
ATOM    821  CA  VAL B 109      42.396  45.041   4.219  1.00  7.54           C
ATOM    822  C   VAL B 109      41.260  45.957   4.672  1.00  8.03           C
ATOM    823  O   VAL B 109      40.286  46.138   3.946  1.00  7.74           O
ATOM    824  CB  VAL B 109      42.206  43.627   4.810  1.00  7.73           C
ATOM    825  CG1 VAL B 109      40.843  43.076   4.422  1.00  9.12           C
ATOM    826  CG2 VAL B 109      43.303  42.700   4.293  1.00 11.02           C
ATOM    827  N   ALA B 110      41.375  46.551   5.858  1.00  6.29           N
ATOM    828  CA  ALA B 110      40.309  47.437   6.321  1.00  6.61           C
ATOM    829  C   ALA B 110      40.229  48.686   5.443  1.00  6.44           C
ATOM    830  O   ALA B 110      39.145  49.224   5.216  1.00  8.07           O
ATOM    831  CB  ALA B 110      40.528  47.825   7.778  1.00  7.77           C
ATOM    832  N   TRP B 111      41.372  49.158   4.953  1.00  6.64           N
ATOM    833  CA  TRP B 111      41.357  50.327   4.080  1.00  7.03           C
ATOM    834  C   TRP B 111      40.675  49.947   2.767  1.00  8.34           C
ATOM    835  O   TRP B 111      39.849  50.688   2.236  1.00  8.46           O
ATOM    836  CB  TRP B 111      42.783  50.806   3.796  1.00  8.23           C
ATOM    837  CG  TRP B 111      42.843  51.893   2.757  1.00  6.90           C
ATOM    838  CD1 TRP B 111      42.687  53.233   2.959  1.00  6.60           C
ATOM    839  CD2 TRP B 111      43.025  51.717   1.347  1.00  6.66           C
ATOM    840  NE1 TRP B 111      42.763  53.906   1.759  1.00  7.00           N
ATOM    841  CE2 TRP B 111      42.976  52.999   0.755  1.00  7.39           C
ATOM    842  CE3 TRP B 111      43.239  50.601   0.527  1.00  7.59           C
ATOM    843  CZ2 TRP B 111      43.114  53.194  -0.623  1.00  6.56           C
ATOM    844  CZ3 TRP B 111      43.379  50.796  -0.841  1.00  7.78           C
ATOM    845  CH2 TRP B 111      43.322  52.086  -1.402  1.00  7.17           C
ATOM    846  N   ARG B 112      41.020  48.778   2.249  1.00  7.96           N
ATOM    847  CA  ARG B 112      40.447  48.309   0.998  1.00 10.99           C
ATOM    848  C   ARG B 112      38.925  48.219   1.083  1.00  9.66           C
ATOM    849  O   ARG B 112      38.220  48.593   0.140  1.00 11.44           O
ATOM    850  CB  ARG B 112      41.021  46.934   0.655  1.00 14.48           C
ATOM    851  CG  ARG B 112      40.686  46.441  -0.736  1.00 20.07           C
ATOM    852  CD  ARG B 112      40.802  44.931  -0.790  1.00 25.30           C
ATOM    853  NE  ARG B 112      39.682  44.299  -0.100  1.00 28.37           N
ATOM    854  CZ  ARG B 112      39.651  43.024   0.273  1.00 29.27           C
ATOM    855  NH1 ARG B 112      40.686  42.232   0.030  1.00 30.92           N
ATOM    856  NH2 ARG B 112      38.578  42.539   0.878  1.00 29.90           N
ATOM    857  N   ASN B 113      38.417  47.738   2.215  1.00  8.59           N
ATOM    858  CA  ASN B 113      36.977  47.573   2.384  1.00  9.64           C
ATOM    859  C   ASN B 113      36.180  48.782   2.868  1.00 10.37           C
ATOM    860  O   ASN B 113      35.021  48.949   2.489  1.00 12.51           O
ATOM    861  CB  ASN B 113      36.686  46.403   3.330  1.00  9.31           C
ATOM    862  CG  ASN B 113      37.075  45.062   2.743  1.00  9.69           C
ATOM    863  OD1 ASN B 113      37.107  44.892   1.526  1.00 10.70           O
ATOM    864  ND2 ASN B 113      37.348  44.092   3.609  1.00 10.19           N
ATOM    865  N   ARG B 114      36.784  49.625   3.699  1.00  8.31           N
ATOM    866  CA  ARG B 114      36.071  50.774   4.253  1.00  9.38           C
ATOM    867  C   ARG B 114      36.483  52.148   3.740  1.00  9.45           C
ATOM    868  O   ARG B 114      35.708  53.101   3.841  1.00 11.50           O
ATOM    869  CB  ARG B 114      36.218  50.796   5.782  1.00  9.54           C
ATOM    870  CG  ARG B 114      35.717  49.564   6.518  1.00  9.83           C
ATOM    871  CD  ARG B 114      34.224  49.336   6.295  1.00 11.71           C
ATOM    872  NE  ARG B 114      33.389  50.462   6.721  1.00 12.53           N
ATOM    873  CZ  ARG B 114      32.960  50.672   7.962  1.00 12.69           C
ATOM    874  NH1 ARG B 114      33.278  49.834   8.938  1.00 13.73           N
ATOM    875  NH2 ARG B 114      32.200  51.730   8.232  1.00 12.99           N
ATOM    876  N   CYS B 115      37.685  52.260   3.186  1.00  8.82           N
ATOM    877  CA  CYS B 115      38.189  53.562   2.756  1.00  8.49           C
ATOM    878  C   CYS B 115      38.370  53.801   1.274  1.00  8.45           C
ATOM    879  O   CYS B 115      38.023  54.869   0.767  1.00  8.50           O
ATOM    880  CB  CYS B 115      39.531  53.831   3.432  1.00  8.87           C
ATOM    881  SG  CYS B 115      39.490  53.621   5.233  1.00  8.59           S
ATOM    882  N   LYS B 116      38.952  52.820   0.595  1.00  8.13           N
ATOM    883  CA  LYS B 116      39.226  52.916  -0.828  1.00  8.51           C
ATOM    884  C   LYS B 116      38.021  53.387  -1.632  1.00  7.30           C
ATOM    885  O   LYS B 116      36.933  52.813  -1.544  1.00  8.83           O
ATOM    886  CB  LYS B 116      39.702  51.555  -1.342  1.00  8.95           C
ATOM    887  CG  LYS B 116      40.178  51.541  -2.784  1.00 12.17           C
ATOM    888  CD  LYS B 116      40.660  50.149  -3.167  1.00 14.13           C
ATOM    889  CE  LYS B 116      41.331  50.143  -4.524  1.00 16.03           C
ATOM    890  NZ  LYS B 116      41.770  48.770  -4.888  1.00 18.30           N
ATOM    891  N   GLY B 117      38.225  54.448  -2.405  1.00  8.95           N
ATOM    892  CA  GLY B 117      37.161  54.973  -3.241  1.00 10.84           C
ATOM    893  C   GLY B 117      36.096  55.810  -2.561  1.00 10.16           C
ATOM    894  O   GLY B 117      35.123  56.201  -3.204  1.00 10.79           O
ATOM    895  N   THR B 118      36.253  56.085  -1.269  1.00  8.74           N
ATOM    896  CA  THR B 118      35.276  56.898  -0.555  1.00 10.10           C
ATOM    897  C   THR B 118      35.818  58.312  -0.377  1.00  9.58           C
ATOM    898  O   THR B 118      36.949  58.606  -0.759  1.00  9.62           O
ATOM    899  CB  THR B 118      34.947  56.319   0.844  1.00 10.14           C
ATOM    900  OG1 THR B 118      36.086  56.461   1.702  1.00 11.14           O
ATOM    901  CG2 THR B 118      34.560  54.840   0.743  1.00 11.06           C
ATOM    902  N   ASP B 119      34.999  59.185   0.194  1.00  9.99           N
ATOM    903  CA  ASP B 119      35.406  60.561   0.439  1.00 11.58           C
ATOM    904  C   ASP B 119      36.313  60.594   1.670  1.00 10.89           C
ATOM    905  O   ASP B 119      35.917  61.066   2.737  1.00 11.75           O
ATOM    906  CB  ASP B 119      34.165  61.426   0.659  1.00 12.55           C
ATOM    907  CG  ASP B 119      34.507  62.855   0.993  1.00 16.62           C
ATOM    908  OD1 ASP B 119      35.520  63.354   0.458  1.00 17.52           O
ATOM    909  OD2 ASP B 119      33.755  63.475   1.777  1.00 18.65           O
ATOM    910  N   VAL B 120      37.534  60.092   1.510  1.00 10.59           N
ATOM    911  CA  VAL B 120      38.480  60.033   2.619  1.00 10.01           C
ATOM    912  C   VAL B 120      38.894  61.395   3.163  1.00 10.32           C
ATOM    913  O   VAL B 120      39.348  61.490   4.298  1.00  9.55           O
ATOM    914  CB  VAL B 120      39.748  59.213   2.248  1.00  9.04           C
ATOM    915  CG1 VAL B 120      39.366  57.761   1.989  1.00 10.06           C
ATOM    916  CG2 VAL B 120      40.435  59.810   1.036  1.00  8.31           C
ATOM    917  N   GLN B 121      38.730  62.449   2.369  1.00  9.61           N
ATOM    918  CA  GLN B 121      39.087  63.784   2.834  1.00 10.36           C
ATOM    919  C   GLN B 121      38.250  64.148   4.062  1.00 11.50           C
ATOM    920  O   GLN B 121      38.667  64.954   4.892  1.00 11.49           O
ATOM    921  CB  GLN B 121      38.863  64.810   1.720  1.00 14.21           C
ATOM    922  N   ALA B 122      37.072  63.546   4.184  1.00 11.43           N
ATOM    923  CA  ALA B 122      36.203  63.823   5.321  1.00 12.35           C
ATOM    924  C   ALA B 122      36.881  63.463   6.640  1.00 12.11           C
ATOM    925  O   ALA B 122      36.533  64.000   7.694  1.00 12.83           O
ATOM    926  CB  ALA B 122      34.891  63.055   5.180  1.00 12.76           C
ATOM    927  N   TRP B 123      37.854  62.558   6.590  1.00 11.33           N
ATOM    928  CA  TRP B 123      38.551  62.154   7.804  1.00 10.32           C
ATOM    929  C   TRP B 123      39.504  63.212   8.354  1.00 10.70           C
ATOM    930  O   TRP B 123      39.924  63.130   9.507  1.00 12.29           O
ATOM    931  CB  TRP B 123      39.280  60.823   7.584  1.00 11.76           C
ATOM    932  CG  TRP B 123      38.335  59.667   7.667  1.00 11.82           C
ATOM    933  CD1 TRP B 123      37.702  59.041   6.628  1.00 13.95           C
ATOM    934  CD2 TRP B 123      37.819  59.081   8.865  1.00 12.58           C
ATOM    935  NE1 TRP B 123      36.817  58.105   7.112  1.00 13.80           N
ATOM    936  CE2 TRP B 123      36.866  58.112   8.481  1.00 13.08           C
ATOM    937  CE3 TRP B 123      38.060  59.289  10.230  1.00 14.67           C
ATOM    938  CZ2 TRP B 123      36.158  57.347   9.416  1.00 14.26           C
ATOM    939  CZ3 TRP B 123      37.353  58.529  11.159  1.00 16.25           C
ATOM    940  CH2 TRP B 123      36.411  57.572  10.744  1.00 15.45           C
ATOM    941  N   ILE B 124      39.841  64.207   7.539  1.00  9.78           N
ATOM    942  CA  ILE B 124      40.721  65.278   8.000  1.00 11.81           C
ATOM    943  C   ILE B 124      40.004  66.623   7.978  1.00 11.62           C
ATOM    944  O   ILE B 124      40.588  67.656   8.312  1.00 12.21           O
ATOM    945  CB  ILE B 124      42.008  65.388   7.145  1.00 12.96           C
ATOM    946  CG1 ILE B 124      41.658  65.737   5.696  1.00 14.19           C
ATOM    947  CG2 ILE B 124      42.788  64.084   7.220  1.00 13.05           C
ATOM    948  CD1 ILE B 124      42.871  66.071   4.845  1.00 14.84           C
ATOM    949  N   ARG B 125      38.732  66.607   7.596  1.00 12.34           N
ATOM    950  CA  ARG B 125      37.948  67.833   7.523  1.00 13.12           C
ATOM    951  C   ARG B 125      37.807  68.480   8.894  1.00 14.29           C
ATOM    952  O   ARG B 125      37.503  67.808   9.880  1.00 14.86           O
ATOM    953  CB  ARG B 125      36.563  67.538   6.942  1.00 14.93           C
ATOM    954  CG  ARG B 125      35.723  68.779   6.693  1.00 16.50           C
ATOM    955  N   GLY B 126      38.040  69.789   8.943  1.00 14.94           N
ATOM    956  CA  GLY B 126      37.929  70.526  10.190  1.00 17.46           C
ATOM    957  C   GLY B 126      39.127  70.396  11.109  1.00 18.53           C
ATOM    958  O   GLY B 126      39.151  70.984  12.192  1.00 20.40           O
ATOM    959  N   CYS B 127      40.129  69.637  10.678  1.00 16.34           N
ATOM    960  CA  CYS B 127      41.330  69.419  11.475  1.00 16.23           C
ATOM    961  C   CYS B 127      42.424  70.447  11.238  1.00 16.73           C
ATOM    962  O   CYS B 127      42.652  70.879  10.107  1.00 18.80           O
ATOM    963  CB  CYS B 127      41.932  68.054  11.171  1.00 15.27           C
ATOM    964  SG  CYS B 127      40.956  66.590  11.608  1.00 14.23           S
ATOM    965  N   ARG B 128      43.112  70.826  12.308  1.00 16.11           N
ATOM    966  CA  ARG B 128      44.219  71.757  12.184  1.00 17.27           C
ATOM    967  C   ARG B 128      45.464  70.908  11.963  1.00 18.91           C
ATOM    968  O   ARG B 128      45.909  70.195  12.865  1.00 16.78           O
ATOM    969  CB  ARG B 128      44.396  72.591  13.453  1.00 17.69           C
ATOM    970  CG  ARG B 128      45.557  73.566  13.342  1.00 20.16           C
ATOM    971  CD  ARG B 128      45.852  74.288  14.645  1.00 22.41           C
ATOM    972  NE  ARG B 128      47.009  75.168  14.499  1.00 24.26           N
ATOM    973  CZ  ARG B 128      47.015  76.282  13.772  1.00 24.48           C
ATOM    974  NH1 ARG B 128      48.117  77.016  13.690  1.00 26.45           N
ATOM    975  NH2 ARG B 128      45.919  76.672  13.140  1.00 25.83           N
ATOM    976  N   LEU B 129      46.012  70.968  10.755  1.00 21.54           N
ATOM    977  CA  LEU B 129      47.203  70.199  10.430  1.00 24.76           C
ATOM    978  C   LEU B 129      48.434  71.087  10.560  1.00 26.76           C
ATOM    979  O   LEU B 129      49.136  70.968  11.583  1.00 28.99           O
ATOM    980  CB  LEU B 129      47.105  69.659   9.001  1.00 24.36           C
ATOM    981  CG  LEU B 129      45.873  68.815   8.668  1.00 24.75           C
ATOM    982  CD1 LEU B 129      45.901  68.441   7.195  1.00 24.81           C
ATOM    983  CD2 LEU B 129      45.847  67.567   9.539  1.00 24.25           C
ATOM    984  OXT LEU B 129      48.668  71.903   9.645  1.00 30.58           O
