# Supplementary material for: A non-redundant data set of nanobody-antigen crystal structures
Source: Data Brief. 2019 Mar 6;24:103754. doi: 10.1016/j.dib.2019.103754 (PMC6441729; doi:10.1016/j.dib.2019.103754)
Supplement: Multimedia component 5 [file mmc5.zip › Data_set/Ag_1/1zv5_1.pdb]

ATOM      1  N   LYS L   1      22.689 -30.738   0.203  1.00 47.45           N
ATOM      2  CA  LYS L   1      22.787 -29.676   1.245  1.00 48.77           C
ATOM      3  C   LYS L   1      23.014 -30.245   2.640  1.00 48.00           C
ATOM      4  O   LYS L   1      22.442 -31.273   3.008  1.00 48.77           O
ATOM      5  CB  LYS L   1      21.508 -28.828   1.252  1.00 49.50           C
ATOM      6  CG  LYS L   1      21.407 -27.868   2.434  1.00 51.29           C
ATOM      7  CD  LYS L   1      20.113 -27.067   2.398  1.00 51.39           C
ATOM      8  N   VAL L   2      23.861 -29.574   3.412  1.00 47.18           N
ATOM      9  CA  VAL L   2      24.133 -29.992   4.777  1.00 47.56           C
ATOM     10  C   VAL L   2      23.398 -29.020   5.692  1.00 48.47           C
ATOM     11  O   VAL L   2      23.677 -27.820   5.686  1.00 47.78           O
ATOM     12  CB  VAL L   2      25.646 -29.956   5.100  1.00 48.14           C
ATOM     13  CG1 VAL L   2      25.873 -30.269   6.571  1.00 46.69           C
ATOM     14  CG2 VAL L   2      26.390 -30.966   4.229  1.00 47.11           C
ATOM     15  N   PHE L   3      22.448 -29.538   6.466  1.00 47.84           N
ATOM     16  CA  PHE L   3      21.666 -28.706   7.376  1.00 48.21           C
ATOM     17  C   PHE L   3      22.353 -28.462   8.706  1.00 48.12           C
ATOM     18  O   PHE L   3      23.329 -29.126   9.052  1.00 48.62           O
ATOM     19  CB  PHE L   3      20.305 -29.345   7.669  1.00 48.96           C
ATOM     20  CG  PHE L   3      19.280 -29.121   6.604  1.00 49.00           C
ATOM     21  CD1 PHE L   3      19.338 -29.814   5.401  1.00 50.14           C
ATOM     22  CD2 PHE L   3      18.238 -28.221   6.812  1.00 49.36           C
ATOM     23  CE1 PHE L   3      18.371 -29.618   4.418  1.00 50.07           C
ATOM     24  CE2 PHE L   3      17.265 -28.016   5.836  1.00 50.07           C
ATOM     25  CZ  PHE L   3      17.331 -28.717   4.636  1.00 49.69           C
ATOM     26  N   GLY L   4      21.818 -27.497   9.447  1.00 47.77           N
ATOM     27  CA  GLY L   4      22.334 -27.183  10.763  1.00 46.51           C
ATOM     28  C   GLY L   4      21.361 -27.792  11.756  1.00 47.23           C
ATOM     29  O   GLY L   4      20.181 -27.968  11.444  1.00 47.54           O
ATOM     30  N   ARG L   5      21.848 -28.116  12.947  1.00 45.91           N
ATOM     31  CA  ARG L   5      21.020 -28.720  13.987  1.00 46.20           C
ATOM     32  C   ARG L   5      19.646 -28.053  14.132  1.00 46.01           C
ATOM     33  O   ARG L   5      18.603 -28.701  13.992  1.00 43.38           O
ATOM     34  CB  ARG L   5      21.771 -28.671  15.321  1.00 45.68           C
ATOM     35  CG  ARG L   5      21.068 -29.351  16.477  1.00 48.54           C
ATOM     36  CD  ARG L   5      21.984 -29.413  17.689  1.00 50.12           C
ATOM     37  NE  ARG L   5      22.322 -28.087  18.199  1.00 51.60           N
ATOM     38  CZ  ARG L   5      21.544 -27.375  19.008  1.00 52.22           C
ATOM     39  NH1 ARG L   5      20.378 -27.861  19.410  1.00 52.65           N
ATOM     40  NH2 ARG L   5      21.930 -26.175  19.416  1.00 54.03           N
ATOM     41  N   CYS L   6      19.651 -26.755  14.406  1.00 46.08           N
ATOM     42  CA  CYS L   6      18.412 -26.007  14.586  1.00 45.53           C
ATOM     43  C   CYS L   6      17.640 -25.768  13.294  1.00 44.20           C
ATOM     44  O   CYS L   6      16.407 -25.735  13.294  1.00 43.08           O
ATOM     45  CB  CYS L   6      18.714 -24.674  15.261  1.00 47.20           C
ATOM     46  SG  CYS L   6      19.307 -24.836  16.971  1.00 49.56           S
ATOM     47  N   GLU L   7      18.364 -25.595  12.194  1.00 42.21           N
ATOM     48  CA  GLU L   7      17.726 -25.375  10.904  1.00 41.21           C
ATOM     49  C   GLU L   7      16.893 -26.598  10.515  1.00 40.02           C
ATOM     50  O   GLU L   7      15.776 -26.471  10.010  1.00 38.77           O
ATOM     51  CB  GLU L   7      18.784 -25.106   9.832  1.00 40.38           C
ATOM     52  CG  GLU L   7      18.242 -25.147   8.418  1.00 44.92           C
ATOM     53  CD  GLU L   7      19.288 -24.799   7.377  1.00 46.54           C
ATOM     54  OE1 GLU L   7      20.436 -25.280   7.496  1.00 48.76           O
ATOM     55  OE2 GLU L   7      18.957 -24.056   6.431  1.00 48.55           O
ATOM     56  N   LEU L   8      17.444 -27.784  10.757  1.00 37.99           N
ATOM     57  CA  LEU L   8      16.750 -29.026  10.436  1.00 35.70           C
ATOM     58  C   LEU L   8      15.540 -29.205  11.341  1.00 34.36           C
ATOM     59  O   LEU L   8      14.470 -29.588  10.882  1.00 33.31           O
ATOM     60  CB  LEU L   8      17.687 -30.230  10.603  1.00 34.83           C
ATOM     61  CG  LEU L   8      17.047 -31.592  10.313  1.00 35.92           C
ATOM     62  CD1 LEU L   8      16.647 -31.671   8.844  1.00 34.06           C
ATOM     63  CD2 LEU L   8      18.025 -32.705  10.660  1.00 38.14           C
ATOM     64  N   ALA L   9      15.716 -28.933  12.629  1.00 31.72           N
ATOM     65  CA  ALA L   9      14.626 -29.077  13.582  1.00 32.84           C
ATOM     66  C   ALA L   9      13.413 -28.246  13.145  1.00 31.81           C
ATOM     67  O   ALA L   9      12.278 -28.716  13.208  1.00 31.18           O
ATOM     68  CB  ALA L   9      15.088 -28.652  14.972  1.00 33.58           C
ATOM     69  N   ALA L  10      13.662 -27.019  12.696  1.00 31.53           N
ATOM     70  CA  ALA L  10      12.588 -26.135  12.251  1.00 33.08           C
ATOM     71  C   ALA L  10      11.948 -26.643  10.960  1.00 32.54           C
ATOM     72  O   ALA L  10      10.729 -26.599  10.804  1.00 32.54           O
ATOM     73  CB  ALA L  10      13.122 -24.729  12.047  1.00 32.64           C
ATOM     74  N   ALA L  11      12.778 -27.125  10.040  1.00 33.96           N
ATOM     75  CA  ALA L  11      12.301 -27.647   8.764  1.00 33.12           C
ATOM     76  C   ALA L  11      11.385 -28.856   8.981  1.00 34.15           C
ATOM     77  O   ALA L  11      10.353 -28.997   8.314  1.00 32.29           O
ATOM     78  CB  ALA L  11      13.484 -28.032   7.886  1.00 33.61           C
ATOM     79  N   MET L  12      11.769 -29.726   9.914  1.00 32.16           N
ATOM     80  CA  MET L  12      10.975 -30.906  10.224  1.00 33.09           C
ATOM     81  C   MET L  12       9.678 -30.464  10.886  1.00 32.07           C
ATOM     82  O   MET L  12       8.624 -31.069  10.686  1.00 31.01           O
ATOM     83  CB  MET L  12      11.742 -31.835  11.170  1.00 33.12           C
ATOM     84  CG  MET L  12      13.102 -32.257  10.650  1.00 35.21           C
ATOM     85  SD  MET L  12      13.927 -33.426  11.746  1.00 37.11           S
ATOM     86  CE  MET L  12      14.508 -34.622  10.533  1.00 35.53           C
ATOM     87  N   LYS L  13       9.762 -29.400  11.676  1.00 31.49           N
ATOM     88  CA  LYS L  13       8.587 -28.885  12.360  1.00 33.92           C
ATOM     89  C   LYS L  13       7.586 -28.357  11.333  1.00 31.66           C
ATOM     90  O   LYS L  13       6.382 -28.510  11.503  1.00 32.74           O
ATOM     91  CB  LYS L  13       8.978 -27.769  13.333  1.00 34.61           C
ATOM     92  CG  LYS L  13       7.836 -27.307  14.224  1.00 37.51           C
ATOM     93  CD  LYS L  13       8.303 -26.252  15.217  1.00 42.72           C
ATOM     94  CE  LYS L  13       7.157 -25.785  16.105  1.00 42.69           C
ATOM     95  NZ  LYS L  13       6.609 -26.907  16.903  1.00 46.81           N
ATOM     96  N   ARG L  14       8.093 -27.748  10.266  1.00 32.28           N
ATOM     97  CA  ARG L  14       7.228 -27.207   9.216  1.00 32.62           C
ATOM     98  C   ARG L  14       6.462 -28.305   8.471  1.00 32.33           C
ATOM     99  O   ARG L  14       5.533 -28.014   7.722  1.00 33.20           O
ATOM    100  CB  ARG L  14       8.038 -26.394   8.205  1.00 30.47           C
ATOM    101  CG  ARG L  14       8.683 -25.138   8.756  1.00 32.23           C
ATOM    102  CD  ARG L  14       9.059 -24.210   7.611  1.00 32.64           C
ATOM    103  NE  ARG L  14       9.925 -23.115   8.032  1.00 34.91           N
ATOM    104  CZ  ARG L  14      11.236 -23.229   8.223  1.00 35.26           C
ATOM    105  NH1 ARG L  14      11.841 -24.393   8.029  1.00 34.55           N
ATOM    106  NH2 ARG L  14      11.943 -22.175   8.603  1.00 35.65           N
ATOM    107  N   HIS L  15       6.855 -29.562   8.657  1.00 32.05           N
ATOM    108  CA  HIS L  15       6.147 -30.655   7.998  1.00 32.98           C
ATOM    109  C   HIS L  15       5.566 -31.699   8.946  1.00 32.85           C
ATOM    110  O   HIS L  15       5.509 -32.892   8.645  1.00 33.31           O
ATOM    111  CB  HIS L  15       7.025 -31.297   6.918  1.00 32.20           C
ATOM    112  CG  HIS L  15       7.200 -30.428   5.710  1.00 33.64           C
ATOM    113  ND1 HIS L  15       8.173 -29.456   5.624  1.00 35.24           N
ATOM    114  CD2 HIS L  15       6.468 -30.328   4.573  1.00 33.28           C
ATOM    115  CE1 HIS L  15       8.034 -28.794   4.488  1.00 33.96           C
ATOM    116  NE2 HIS L  15       7.006 -29.303   3.833  1.00 33.98           N
ATOM    117  N   GLY L  16       5.120 -31.212  10.099  1.00 33.64           N
ATOM    118  CA  GLY L  16       4.469 -32.044  11.096  1.00 34.79           C
ATOM    119  C   GLY L  16       5.187 -33.183  11.788  1.00 34.08           C
ATOM    120  O   GLY L  16       4.530 -34.135  12.212  1.00 33.62           O
ATOM    121  N   LEU L  17       6.506 -33.102  11.921  1.00 35.45           N
ATOM    122  CA  LEU L  17       7.252 -34.161  12.596  1.00 37.11           C
ATOM    123  C   LEU L  17       7.330 -33.950  14.103  1.00 37.97           C
ATOM    124  O   LEU L  17       7.532 -34.902  14.859  1.00 38.47           O
ATOM    125  CB  LEU L  17       8.671 -34.271  12.033  1.00 38.59           C
ATOM    126  CG  LEU L  17       8.835 -35.202  10.831  1.00 41.71           C
ATOM    127  CD1 LEU L  17      10.320 -35.380  10.524  1.00 41.40           C
ATOM    128  CD2 LEU L  17       8.188 -36.555  11.137  1.00 40.28           C
ATOM    129  N   ASP L  18       7.175 -32.704  14.540  1.00 37.97           N
ATOM    130  CA  ASP L  18       7.235 -32.394  15.961  1.00 39.57           C
ATOM    131  C   ASP L  18       6.141 -33.158  16.709  1.00 40.58           C
ATOM    132  O   ASP L  18       4.964 -32.831  16.598  1.00 42.82           O
ATOM    133  CB  ASP L  18       7.075 -30.888  16.176  1.00 36.87           C
ATOM    134  CG  ASP L  18       7.405 -30.462  17.594  1.00 35.31           C
ATOM    135  OD1 ASP L  18       7.459 -29.244  17.850  1.00 32.88           O
ATOM    136  OD2 ASP L  18       7.609 -31.345  18.451  1.00 34.04           O
ATOM    137  N   ASN L  19       6.540 -34.187  17.450  1.00 42.44           N
ATOM    138  CA  ASN L  19       5.611 -35.011  18.220  1.00 44.37           C
ATOM    139  C   ASN L  19       4.730 -35.914  17.359  1.00 44.73           C
ATOM    140  O   ASN L  19       3.703 -36.406  17.828  1.00 44.44           O
ATOM    141  CB  ASN L  19       4.708 -34.134  19.095  1.00 47.75           C
ATOM    142  CG  ASN L  19       5.488 -33.285  20.074  1.00 51.40           C
ATOM    143  OD1 ASN L  19       6.297 -33.795  20.850  1.00 55.16           O
ATOM    144  ND2 ASN L  19       5.246 -31.978  20.047  1.00 53.25           N
ATOM    145  N   TYR L  20       5.119 -36.139  16.108  1.00 43.93           N
ATOM    146  CA  TYR L  20       4.321 -36.991  15.235  1.00 42.34           C
ATOM    147  C   TYR L  20       4.195 -38.385  15.841  1.00 42.19           C
ATOM    148  O   TYR L  20       5.189 -39.084  16.012  1.00 41.77           O
ATOM    149  CB  TYR L  20       4.953 -37.099  13.853  1.00 41.43           C
ATOM    150  CG  TYR L  20       4.108 -37.894  12.884  1.00 42.31           C
ATOM    151  CD1 TYR L  20       2.947 -37.350  12.336  1.00 42.63           C
ATOM    152  CD2 TYR L  20       4.454 -39.199  12.535  1.00 41.74           C
ATOM    153  CE1 TYR L  20       2.149 -38.087  11.463  1.00 42.57           C
ATOM    154  CE2 TYR L  20       3.664 -39.943  11.666  1.00 41.94           C
ATOM    155  CZ  TYR L  20       2.513 -39.381  11.133  1.00 43.19           C
ATOM    156  OH  TYR L  20       1.726 -40.113  10.270  1.00 46.02           O
ATOM    157  N   ARG L  21       2.966 -38.779  16.160  1.00 43.02           N
ATOM    158  CA  ARG L  21       2.696 -40.084  16.757  1.00 44.00           C
ATOM    159  C   ARG L  21       3.450 -40.274  18.069  1.00 43.79           C
ATOM    160  O   ARG L  21       3.771 -41.399  18.455  1.00 43.59           O
ATOM    161  CB  ARG L  21       3.056 -41.212  15.782  1.00 44.86           C
ATOM    162  CG  ARG L  21       2.111 -41.332  14.592  1.00 46.73           C
ATOM    163  N   GLY L  22       3.736 -39.169  18.747  1.00 44.16           N
ATOM    164  CA  GLY L  22       4.430 -39.246  20.020  1.00 45.39           C
ATOM    165  C   GLY L  22       5.947 -39.197  19.979  1.00 46.13           C
ATOM    166  O   GLY L  22       6.592 -39.283  21.025  1.00 45.61           O
ATOM    167  N   TYR L  23       6.528 -39.058  18.791  1.00 45.27           N
ATOM    168  CA  TYR L  23       7.985 -39.006  18.675  1.00 44.60           C
ATOM    169  C   TYR L  23       8.471 -37.564  18.666  1.00 42.87           C
ATOM    170  O   TYR L  23       8.210 -36.816  17.724  1.00 41.63           O
ATOM    171  CB  TYR L  23       8.429 -39.739  17.408  1.00 46.30           C
ATOM    172  CG  TYR L  23       8.035 -41.200  17.417  1.00 48.13           C
ATOM    173  CD1 TYR L  23       8.649 -42.104  18.285  1.00 49.24           C
ATOM    174  CD2 TYR L  23       7.011 -41.668  16.595  1.00 49.90           C
ATOM    175  CE1 TYR L  23       8.248 -43.440  18.338  1.00 49.32           C
ATOM    176  CE2 TYR L  23       6.602 -42.996  16.639  1.00 50.93           C
ATOM    177  CZ  TYR L  23       7.222 -43.876  17.513  1.00 50.67           C
ATOM    178  OH  TYR L  23       6.793 -45.183  17.572  1.00 52.12           O
ATOM    179  N   SER L  24       9.181 -37.181  19.724  1.00 41.77           N
ATOM    180  CA  SER L  24       9.681 -35.818  19.867  1.00 40.42           C
ATOM    181  C   SER L  24      10.659 -35.398  18.784  1.00 40.31           C
ATOM    182  O   SER L  24      11.354 -36.227  18.185  1.00 39.24           O
ATOM    183  CB  SER L  24      10.340 -35.626  21.236  1.00 41.53           C
ATOM    184  OG  SER L  24      11.571 -36.322  21.323  1.00 43.43           O
ATOM    185  N   LEU L  25      10.708 -34.090  18.556  1.00 37.88           N
ATOM    186  CA  LEU L  25      11.581 -33.500  17.557  1.00 39.33           C
ATOM    187  C   LEU L  25      13.041 -33.847  17.850  1.00 39.07           C
ATOM    188  O   LEU L  25      13.847 -34.002  16.932  1.00 36.99           O
ATOM    189  CB  LEU L  25      11.390 -31.984  17.548  1.00 38.42           C
ATOM    190  CG  LEU L  25      11.999 -31.206  16.384  1.00 40.78           C
ATOM    191  CD1 LEU L  25      11.468 -31.754  15.063  1.00 40.66           C
ATOM    192  CD2 LEU L  25      11.656 -29.728  16.536  1.00 41.69           C
ATOM    193  N   GLY L  26      13.369 -33.967  19.133  1.00 39.07           N
ATOM    194  CA  GLY L  26      14.726 -34.308  19.520  1.00 37.76           C
ATOM    195  C   GLY L  26      15.144 -35.627  18.896  1.00 37.77           C
ATOM    196  O   GLY L  26      16.225 -35.736  18.317  1.00 36.03           O
ATOM    197  N   ASN L  27      14.278 -36.631  19.013  1.00 38.17           N
ATOM    198  CA  ASN L  27      14.548 -37.952  18.454  1.00 38.48           C
ATOM    199  C   ASN L  27      14.812 -37.892  16.957  1.00 37.73           C
ATOM    200  O   ASN L  27      15.725 -38.548  16.458  1.00 37.71           O
ATOM    201  CB  ASN L  27      13.372 -38.896  18.709  1.00 39.36           C
ATOM    202  CG  ASN L  27      13.411 -39.517  20.086  1.00 42.00           C
ATOM    203  OD1 ASN L  27      14.372 -40.201  20.445  1.00 42.50           O
ATOM    204  ND2 ASN L  27      12.361 -39.288  20.867  1.00 43.59           N
ATOM    205  N   TRP L  28      14.008 -37.115  16.239  1.00 36.70           N
ATOM    206  CA  TRP L  28      14.177 -37.000  14.798  1.00 36.98           C
ATOM    207  C   TRP L  28      15.498 -36.333  14.444  1.00 37.37           C
ATOM    208  O   TRP L  28      16.166 -36.730  13.481  1.00 36.53           O
ATOM    209  CB  TRP L  28      13.014 -36.217  14.186  1.00 36.34           C
ATOM    210  CG  TRP L  28      11.716 -36.952  14.258  1.00 37.13           C
ATOM    211  CD1 TRP L  28      10.624 -36.625  15.015  1.00 37.35           C
ATOM    212  CD2 TRP L  28      11.376 -38.157  13.561  1.00 36.56           C
ATOM    213  NE1 TRP L  28       9.627 -37.554  14.831  1.00 36.82           N
ATOM    214  CE2 TRP L  28      10.061 -38.504  13.944  1.00 36.34           C
ATOM    215  CE3 TRP L  28      12.055 -38.978  12.650  1.00 35.83           C
ATOM    216  CZ2 TRP L  28       9.411 -39.639  13.448  1.00 36.50           C
ATOM    217  CZ3 TRP L  28      11.407 -40.107  12.157  1.00 35.73           C
ATOM    218  CH2 TRP L  28      10.098 -40.425  12.558  1.00 35.70           C
ATOM    219  N   VAL L  29      15.875 -35.317  15.218  1.00 35.62           N
ATOM    220  CA  VAL L  29      17.127 -34.613  14.969  1.00 35.72           C
ATOM    221  C   VAL L  29      18.309 -35.517  15.298  1.00 34.53           C
ATOM    222  O   VAL L  29      19.305 -35.544  14.575  1.00 34.60           O
ATOM    223  CB  VAL L  29      17.242 -33.329  15.819  1.00 36.85           C
ATOM    224  CG1 VAL L  29      18.606 -32.689  15.597  1.00 37.64           C
ATOM    225  CG2 VAL L  29      16.140 -32.350  15.442  1.00 36.25           C
ATOM    226  N   CYS L  30      18.202 -36.256  16.393  1.00 35.35           N
ATOM    227  CA  CYS L  30      19.283 -37.150  16.780  1.00 35.98           C
ATOM    228  C   CYS L  30      19.447 -38.245  15.724  1.00 34.85           C
ATOM    229  O   CYS L  30      20.568 -38.628  15.382  1.00 35.78           O
ATOM    230  CB  CYS L  30      19.008 -37.773  18.148  1.00 35.87           C
ATOM    231  SG  CYS L  30      20.407 -38.766  18.761  1.00 37.92           S
ATOM    232  N   ALA L  31      18.326 -38.733  15.199  1.00 33.55           N
ATOM    233  CA  ALA L  31      18.351 -39.774  14.177  1.00 33.35           C
ATOM    234  C   ALA L  31      19.083 -39.298  12.924  1.00 32.85           C
ATOM    235  O   ALA L  31      19.959 -39.993  12.409  1.00 33.12           O
ATOM    236  CB  ALA L  31      16.923 -40.201  13.815  1.00 31.37           C
ATOM    237  N   ALA L  32      18.724 -38.112  12.440  1.00 31.82           N
ATOM    238  CA  ALA L  32      19.344 -37.560  11.240  1.00 32.52           C
ATOM    239  C   ALA L  32      20.842 -37.315  11.431  1.00 32.58           C
ATOM    240  O   ALA L  32      21.623 -37.435  10.491  1.00 32.87           O
ATOM    241  CB  ALA L  32      18.645 -36.255  10.836  1.00 31.39           C
ATOM    242  N   LYS L  33      21.231 -36.960  12.648  1.00 31.75           N
ATOM    243  CA  LYS L  33      22.632 -36.698  12.949  1.00 33.33           C
ATOM    244  C   LYS L  33      23.484 -37.940  12.707  1.00 32.98           C
ATOM    245  O   LYS L  33      24.458 -37.901  11.961  1.00 33.58           O
ATOM    246  CB  LYS L  33      22.781 -36.254  14.409  1.00 32.66           C
ATOM    247  CG  LYS L  33      24.220 -36.232  14.918  1.00 33.95           C
ATOM    248  CD  LYS L  33      25.072 -35.229  14.152  1.00 35.15           C
ATOM    249  CE  LYS L  33      26.519 -35.269  14.629  1.00 37.04           C
ATOM    250  NZ  LYS L  33      27.366 -34.272  13.919  1.00 36.47           N
ATOM    251  N   PHE L  34      23.097 -39.044  13.331  1.00 33.23           N
ATOM    252  CA  PHE L  34      23.843 -40.289  13.217  1.00 34.47           C
ATOM    253  C   PHE L  34      23.563 -41.113  11.972  1.00 33.52           C
ATOM    254  O   PHE L  34      24.332 -42.014  11.641  1.00 34.96           O
ATOM    255  CB  PHE L  34      23.616 -41.124  14.476  1.00 35.70           C
ATOM    256  CG  PHE L  34      24.231 -40.517  15.708  1.00 40.37           C
ATOM    257  CD1 PHE L  34      25.609 -40.564  15.907  1.00 40.70           C
ATOM    258  CD2 PHE L  34      23.440 -39.851  16.643  1.00 40.78           C
ATOM    259  CE1 PHE L  34      26.194 -39.955  17.015  1.00 42.41           C
ATOM    260  CE2 PHE L  34      24.014 -39.238  17.758  1.00 42.52           C
ATOM    261  CZ  PHE L  34      25.395 -39.289  17.945  1.00 42.31           C
ATOM    262  N   GLU L  35      22.474 -40.809  11.276  1.00 33.82           N
ATOM    263  CA  GLU L  35      22.140 -41.539  10.058  1.00 31.21           C
ATOM    264  C   GLU L  35      22.815 -40.932   8.830  1.00 33.14           C
ATOM    265  O   GLU L  35      23.345 -41.651   7.982  1.00 31.34           O
ATOM    266  CB  GLU L  35      20.622 -41.551   9.825  1.00 30.57           C
ATOM    267  CG  GLU L  35      19.815 -42.419  10.781  1.00 29.58           C
ATOM    268  CD  GLU L  35      19.999 -43.912  10.556  1.00 31.61           C
ATOM    269  OE1 GLU L  35      20.584 -44.307   9.524  1.00 30.11           O
ATOM    270  OE2 GLU L  35      19.539 -44.695  11.413  1.00 30.94           O
ATOM    271  N   SER L  36      22.812 -39.606   8.738  1.00 32.83           N
ATOM    272  CA  SER L  36      23.391 -38.954   7.569  1.00 33.92           C
ATOM    273  C   SER L  36      24.257 -37.739   7.876  1.00 34.37           C
ATOM    274  O   SER L  36      24.758 -37.097   6.956  1.00 32.92           O
ATOM    275  CB  SER L  36      22.265 -38.514   6.636  1.00 34.09           C
ATOM    276  OG  SER L  36      21.531 -37.460   7.239  1.00 35.85           O
ATOM    277  N   ASN L  37      24.421 -37.418   9.155  1.00 36.96           N
ATOM    278  CA  ASN L  37      25.204 -36.253   9.557  1.00 39.58           C
ATOM    279  C   ASN L  37      24.599 -34.988   8.929  1.00 40.87           C
ATOM    280  O   ASN L  37      25.316 -34.090   8.473  1.00 40.12           O
ATOM    281  CB  ASN L  37      26.666 -36.413   9.126  1.00 41.54           C
ATOM    282  CG  ASN L  37      27.610 -35.560   9.951  1.00 44.91           C
ATOM    283  OD1 ASN L  37      27.541 -35.554  11.183  1.00 43.74           O
ATOM    284  ND2 ASN L  37      28.504 -34.842   9.278  1.00 47.39           N
ATOM    285  N   PHE L  38      23.268 -34.943   8.908  1.00 40.55           N
ATOM    286  CA  PHE L  38      22.515 -33.816   8.363  1.00 40.93           C
ATOM    287  C   PHE L  38      22.704 -33.579   6.866  1.00 41.15           C
ATOM    288  O   PHE L  38      22.314 -32.533   6.348  1.00 40.71           O
ATOM    289  CB  PHE L  38      22.862 -32.533   9.126  1.00 38.60           C
ATOM    290  CG  PHE L  38      22.600 -32.615  10.605  1.00 38.70           C
ATOM    291  CD1 PHE L  38      21.466 -33.261  11.094  1.00 37.21           C
ATOM    292  CD2 PHE L  38      23.473 -32.019  11.510  1.00 38.08           C
ATOM    293  CE1 PHE L  38      21.205 -33.309  12.464  1.00 39.00           C
ATOM    294  CE2 PHE L  38      23.221 -32.060  12.882  1.00 39.58           C
ATOM    295  CZ  PHE L  38      22.085 -32.706  13.361  1.00 38.09           C
ATOM    296  N   ASN L  39      23.280 -34.553   6.170  1.00 42.00           N
ATOM    297  CA  ASN L  39      23.520 -34.426   4.736  1.00 42.36           C
ATOM    298  C   ASN L  39      22.370 -35.020   3.924  1.00 42.25           C
ATOM    299  O   ASN L  39      22.108 -36.220   3.996  1.00 41.06           O
ATOM    300  CB  ASN L  39      24.826 -35.130   4.369  1.00 44.96           C
ATOM    301  CG  ASN L  39      25.338 -34.732   3.001  1.00 48.11           C
ATOM    302  OD1 ASN L  39      24.590 -34.715   2.020  1.00 48.29           O
ATOM    303  ND2 ASN L  39      26.628 -34.417   2.925  1.00 49.78           N
ATOM    304  N   THR L  40      21.694 -34.179   3.143  1.00 41.27           N
ATOM    305  CA  THR L  40      20.565 -34.625   2.332  1.00 41.53           C
ATOM    306  C   THR L  40      20.966 -35.510   1.155  1.00 41.49           C
ATOM    307  O   THR L  40      20.120 -36.188   0.569  1.00 41.37           O
ATOM    308  CB  THR L  40      19.753 -33.421   1.779  1.00 41.50           C
ATOM    309  OG1 THR L  40      20.582 -32.631   0.916  1.00 40.03           O
ATOM    310  CG2 THR L  40      19.242 -32.554   2.922  1.00 41.27           C
ATOM    311  N   GLN L  41      22.252 -35.513   0.812  1.00 41.85           N
ATOM    312  CA  GLN L  41      22.735 -36.312  -0.315  1.00 41.55           C
ATOM    313  C   GLN L  41      23.371 -37.644   0.088  1.00 41.27           C
ATOM    314  O   GLN L  41      23.761 -38.437  -0.770  1.00 40.94           O
ATOM    315  CB  GLN L  41      23.741 -35.501  -1.137  1.00 42.00           C
ATOM    316  CG  GLN L  41      23.170 -34.237  -1.746  1.00 42.29           C
ATOM    317  N   ALA L  42      23.470 -37.890   1.390  1.00 40.09           N
ATOM    318  CA  ALA L  42      24.063 -39.125   1.889  1.00 39.30           C
ATOM    319  C   ALA L  42      23.411 -40.368   1.293  1.00 39.21           C
ATOM    320  O   ALA L  42      22.189 -40.516   1.323  1.00 39.14           O
ATOM    321  CB  ALA L  42      23.964 -39.175   3.410  1.00 37.36           C
ATOM    322  N   THR L  43      24.238 -41.253   0.742  1.00 36.64           N
ATOM    323  CA  THR L  43      23.766 -42.507   0.165  1.00 35.86           C
ATOM    324  C   THR L  43      24.730 -43.589   0.642  1.00 34.63           C
ATOM    325  O   THR L  43      25.943 -43.425   0.545  1.00 36.92           O
ATOM    326  CB  THR L  43      23.774 -42.471  -1.372  1.00 37.05           C
ATOM    327  OG1 THR L  43      25.124 -42.384  -1.841  1.00 40.51           O
ATOM    328  CG2 THR L  43      22.989 -41.272  -1.882  1.00 37.06           C
ATOM    329  N   ASN L  44      24.194 -44.685   1.168  1.00 32.50           N
ATOM    330  CA  ASN L  44      25.023 -45.772   1.679  1.00 30.70           C
ATOM    331  C   ASN L  44      24.566 -47.145   1.222  1.00 30.87           C
ATOM    332  O   ASN L  44      23.428 -47.554   1.484  1.00 29.63           O
ATOM    333  CB  ASN L  44      25.033 -45.761   3.212  1.00 29.91           C
ATOM    334  CG  ASN L  44      25.886 -44.647   3.791  1.00 31.97           C
ATOM    335  OD1 ASN L  44      27.110 -44.641   3.641  1.00 28.94           O
ATOM    336  ND2 ASN L  44      25.241 -43.697   4.466  1.00 27.89           N
ATOM    337  N   ARG L  45      25.464 -47.857   0.547  1.00 28.30           N
ATOM    338  CA  ARG L  45      25.184 -49.208   0.082  1.00 28.43           C
ATOM    339  C   ARG L  45      25.367 -50.146   1.278  1.00 27.18           C
ATOM    340  O   ARG L  45      26.367 -50.061   1.994  1.00 26.91           O
ATOM    341  CB  ARG L  45      26.162 -49.590  -1.036  1.00 31.11           C
ATOM    342  CG  ARG L  45      26.039 -51.020  -1.541  1.00 32.98           C
ATOM    343  CD  ARG L  45      24.642 -51.300  -2.073  1.00 38.53           C
ATOM    344  NE  ARG L  45      24.203 -50.253  -2.988  1.00 39.32           N
ATOM    345  CZ  ARG L  45      24.745 -50.015  -4.176  1.00 42.36           C
ATOM    346  NH1 ARG L  45      25.759 -50.756  -4.614  1.00 44.27           N
ATOM    347  NH2 ARG L  45      24.278 -49.025  -4.925  1.00 43.05           N
ATOM    348  N   ASN L  46      24.399 -51.030   1.489  1.00 25.71           N
ATOM    349  CA  ASN L  46      24.445 -51.981   2.590  1.00 27.64           C
ATOM    350  C   ASN L  46      24.918 -53.331   2.075  1.00 27.76           C
ATOM    351  O   ASN L  46      24.919 -53.572   0.867  1.00 28.04           O
ATOM    352  CB  ASN L  46      23.064 -52.113   3.219  1.00 29.64           C
ATOM    353  CG  ASN L  46      22.558 -50.800   3.777  1.00 31.86           C
ATOM    354  OD1 ASN L  46      21.385 -50.458   3.611  1.00 33.66           O
ATOM    355  ND2 ASN L  46      23.440 -50.055   4.446  1.00 27.85           N
ATOM    356  N   THR L  47      25.305 -54.211   2.993  1.00 23.95           N
ATOM    357  CA  THR L  47      25.812 -55.526   2.619  1.00 22.40           C
ATOM    358  C   THR L  47      24.819 -56.428   1.880  1.00 24.66           C
ATOM    359  O   THR L  47      25.226 -57.369   1.193  1.00 25.17           O
ATOM    360  CB  THR L  47      26.342 -56.277   3.855  1.00 16.84           C
ATOM    361  OG1 THR L  47      25.318 -56.349   4.856  1.00 10.46           O
ATOM    362  CG2 THR L  47      27.553 -55.559   4.424  1.00 12.37           C
ATOM    363  N   ASP L  48      23.528 -56.134   2.002  1.00 26.53           N
ATOM    364  CA  ASP L  48      22.506 -56.949   1.352  1.00 28.15           C
ATOM    365  C   ASP L  48      22.092 -56.470  -0.043  1.00 29.33           C
ATOM    366  O   ASP L  48      21.148 -57.002  -0.626  1.00 29.45           O
ATOM    367  CB  ASP L  48      21.272 -57.032   2.251  1.00 31.05           C
ATOM    368  CG  ASP L  48      20.457 -55.755   2.248  1.00 32.69           C
ATOM    369  OD1 ASP L  48      21.025 -54.670   1.996  1.00 32.64           O
ATOM    370  OD2 ASP L  48      19.243 -55.838   2.513  1.00 36.80           O
ATOM    371  N   GLY L  49      22.788 -55.468  -0.573  1.00 28.17           N
ATOM    372  CA  GLY L  49      22.458 -54.970  -1.900  1.00 31.55           C
ATOM    373  C   GLY L  49      21.534 -53.761  -1.943  1.00 31.40           C
ATOM    374  O   GLY L  49      21.410 -53.110  -2.982  1.00 30.70           O
ATOM    375  N   SER L  50      20.881 -53.456  -0.825  1.00 30.34           N
ATOM    376  CA  SER L  50      19.984 -52.309  -0.768  1.00 30.59           C
ATOM    377  C   SER L  50      20.782 -51.051  -0.450  1.00 30.33           C
ATOM    378  O   SER L  50      21.918 -51.126   0.026  1.00 30.09           O
ATOM    379  CB  SER L  50      18.905 -52.519   0.301  1.00 31.11           C
ATOM    380  OG  SER L  50      19.456 -52.491   1.610  1.00 31.90           O
ATOM    381  N   THR L  51      20.186 -49.895  -0.717  1.00 29.06           N
ATOM    382  CA  THR L  51      20.844 -48.624  -0.456  1.00 30.09           C
ATOM    383  C   THR L  51      19.951 -47.739   0.405  1.00 29.07           C
ATOM    384  O   THR L  51      18.733 -47.739   0.239  1.00 30.75           O
ATOM    385  CB  THR L  51      21.150 -47.882  -1.773  1.00 30.19           C
ATOM    386  OG1 THR L  51      21.922 -48.729  -2.629  1.00 32.29           O
ATOM    387  CG2 THR L  51      21.920 -46.604  -1.503  1.00 31.47           C
ATOM    388  N   ASP L  52      20.557 -47.009   1.337  1.00 28.86           N
ATOM    389  CA  ASP L  52      19.813 -46.092   2.197  1.00 30.31           C
ATOM    390  C   ASP L  52      20.035 -44.681   1.648  1.00 31.61           C
ATOM    391  O   ASP L  52      21.177 -44.260   1.452  1.00 30.78           O
ATOM    392  CB  ASP L  52      20.299 -46.183   3.645  1.00 29.28           C
ATOM    393  CG  ASP L  52      19.979 -47.526   4.289  1.00 29.63           C
ATOM    394  OD1 ASP L  52      18.952 -48.144   3.929  1.00 30.26           O
ATOM    395  OD2 ASP L  52      20.748 -47.957   5.171  1.00 32.48           O
ATOM    396  N   TYR L  53      18.943 -43.957   1.408  1.00 33.51           N
ATOM    397  CA  TYR L  53      19.021 -42.610   0.834  1.00 33.80           C
ATOM    398  C   TYR L  53      18.548 -41.433   1.684  1.00 34.16           C
ATOM    399  O   TYR L  53      17.572 -41.533   2.435  1.00 32.47           O
ATOM    400  CB  TYR L  53      18.216 -42.541  -0.470  1.00 33.95           C
ATOM    401  CG  TYR L  53      18.613 -43.513  -1.557  1.00 35.70           C
ATOM    402  CD1 TYR L  53      18.232 -44.851  -1.500  1.00 35.55           C
ATOM    403  CD2 TYR L  53      19.348 -43.082  -2.664  1.00 37.43           C
ATOM    404  CE1 TYR L  53      18.570 -45.737  -2.518  1.00 36.93           C
ATOM    405  CE2 TYR L  53      19.692 -43.961  -3.686  1.00 36.78           C
ATOM    406  CZ  TYR L  53      19.300 -45.282  -3.607  1.00 36.28           C
ATOM    407  OH  TYR L  53      19.636 -46.152  -4.616  1.00 39.31           O
ATOM    408  N   GLY L  54      19.240 -40.307   1.525  1.00 33.97           N
ATOM    409  CA  GLY L  54      18.852 -39.079   2.195  1.00 33.13           C
ATOM    410  C   GLY L  54      19.200 -38.819   3.640  1.00 33.73           C
ATOM    411  O   GLY L  54      19.854 -39.615   4.309  1.00 33.41           O
ATOM    412  N   ILE L  55      18.727 -37.675   4.123  1.00 33.31           N
ATOM    413  CA  ILE L  55      18.984 -37.254   5.487  1.00 33.01           C
ATOM    414  C   ILE L  55      18.450 -38.240   6.526  1.00 31.27           C
ATOM    415  O   ILE L  55      18.935 -38.271   7.655  1.00 31.14           O
ATOM    416  CB  ILE L  55      18.410 -35.833   5.737  1.00 33.95           C
ATOM    417  CG1 ILE L  55      18.971 -35.278   7.046  1.00 36.99           C
ATOM    418  CG2 ILE L  55      16.887 -35.872   5.760  1.00 37.19           C
ATOM    419  CD1 ILE L  55      18.825 -33.788   7.197  1.00 37.89           C
ATOM    420  N   LEU L  56      17.465 -39.053   6.152  1.00 30.92           N
ATOM    421  CA  LEU L  56      16.926 -40.039   7.086  1.00 31.04           C
ATOM    422  C   LEU L  56      17.247 -41.480   6.682  1.00 30.97           C
ATOM    423  O   LEU L  56      16.710 -42.435   7.251  1.00 29.69           O
ATOM    424  CB  LEU L  56      15.418 -39.844   7.266  1.00 31.45           C
ATOM    425  CG  LEU L  56      15.078 -38.598   8.098  1.00 32.51           C
ATOM    426  CD1 LEU L  56      13.571 -38.378   8.134  1.00 31.34           C
ATOM    427  CD2 LEU L  56      15.629 -38.769   9.508  1.00 32.06           C
ATOM    428  N   GLN L  57      18.126 -41.622   5.692  1.00 30.68           N
ATOM    429  CA  GLN L  57      18.583 -42.929   5.222  1.00 31.21           C
ATOM    430  C   GLN L  57      17.488 -43.963   5.021  1.00 31.12           C
ATOM    431  O   GLN L  57      17.491 -45.019   5.662  1.00 31.27           O
ATOM    432  CB  GLN L  57      19.629 -43.473   6.201  1.00 30.54           C
ATOM    433  CG  GLN L  57      20.919 -42.689   6.166  1.00 31.58           C
ATOM    434  CD  GLN L  57      21.668 -42.906   4.864  1.00 33.12           C
ATOM    435  OE1 GLN L  57      22.289 -43.952   4.663  1.00 33.16           O
ATOM    436  NE2 GLN L  57      21.598 -41.928   3.966  1.00 30.73           N
ATOM    437  N   ILE L  58      16.571 -43.658   4.111  1.00 30.28           N
ATOM    438  CA  ILE L  58      15.451 -44.537   3.810  1.00 32.18           C
ATOM    439  C   ILE L  58      15.871 -45.650   2.844  1.00 30.54           C
ATOM    440  O   ILE L  58      16.434 -45.388   1.785  1.00 31.72           O
ATOM    441  CB  ILE L  58      14.272 -43.697   3.257  1.00 31.77           C
ATOM    442  CG1 ILE L  58      13.750 -42.789   4.385  1.00 32.89           C
ATOM    443  CG2 ILE L  58      13.170 -44.598   2.717  1.00 31.86           C
ATOM    444  CD1 ILE L  58      12.632 -41.855   3.988  1.00 33.01           C
ATOM    445  N   ASN L  59      15.580 -46.887   3.240  1.00 30.87           N
ATOM    446  CA  ASN L  59      15.950 -48.097   2.503  1.00 31.88           C
ATOM    447  C   ASN L  59      15.176 -48.409   1.219  1.00 32.85           C
ATOM    448  O   ASN L  59      13.941 -48.388   1.186  1.00 33.08           O
ATOM    449  CB  ASN L  59      15.890 -49.293   3.464  1.00 30.84           C
ATOM    450  CG  ASN L  59      16.562 -50.532   2.902  1.00 31.95           C
ATOM    451  OD1 ASN L  59      15.942 -51.325   2.195  1.00 32.08           O
ATOM    452  ND2 ASN L  59      17.847 -50.696   3.207  1.00 30.58           N
ATOM    453  N   SER L  60      15.929 -48.723   0.168  1.00 32.28           N
ATOM    454  CA  SER L  60      15.372 -49.021  -1.148  1.00 33.45           C
ATOM    455  C   SER L  60      14.758 -50.410  -1.250  1.00 35.00           C
ATOM    456  O   SER L  60      14.179 -50.770  -2.277  1.00 33.65           O
ATOM    457  CB  SER L  60      16.463 -48.880  -2.216  1.00 35.83           C
ATOM    458  OG  SER L  60      17.504 -49.821  -1.999  1.00 30.74           O
ATOM    459  N   ARG L  61      14.896 -51.198  -0.192  1.00 35.54           N
ATOM    460  CA  ARG L  61      14.350 -52.543  -0.190  1.00 37.49           C
ATOM    461  C   ARG L  61      12.871 -52.532   0.192  1.00 39.84           C
ATOM    462  O   ARG L  61      12.075 -53.300  -0.353  1.00 41.29           O
ATOM    463  N   TRP L  62      12.498 -51.646   1.107  1.00 38.50           N
ATOM    464  CA  TRP L  62      11.116 -51.599   1.556  1.00 41.39           C
ATOM    465  C   TRP L  62      10.335 -50.319   1.307  1.00 40.42           C
ATOM    466  O   TRP L  62       9.143 -50.371   0.992  1.00 40.19           O
ATOM    467  CB  TRP L  62      11.044 -51.895   3.056  1.00 44.40           C
ATOM    468  CG  TRP L  62      11.719 -53.158   3.470  1.00 49.62           C
ATOM    469  CD1 TRP L  62      13.027 -53.310   3.829  1.00 50.74           C
ATOM    470  CD2 TRP L  62      11.125 -54.457   3.552  1.00 52.24           C
ATOM    471  NE1 TRP L  62      13.285 -54.626   4.132  1.00 52.71           N
ATOM    472  CE2 TRP L  62      12.134 -55.353   3.971  1.00 53.36           C
ATOM    473  CE3 TRP L  62       9.835 -54.953   3.313  1.00 54.59           C
ATOM    474  CZ2 TRP L  62      11.895 -56.720   4.157  1.00 54.71           C
ATOM    475  CZ3 TRP L  62       9.597 -56.315   3.499  1.00 55.61           C
ATOM    476  CH2 TRP L  62      10.625 -57.180   3.917  1.00 55.74           C
ATOM    477  N   TRP L  63      11.006 -49.177   1.424  1.00 39.74           N
ATOM    478  CA  TRP L  63      10.327 -47.890   1.314  1.00 38.76           C
ATOM    479  C   TRP L  63      10.305 -47.104   0.007  1.00 39.36           C
ATOM    480  O   TRP L  63       9.266 -46.543  -0.351  1.00 39.46           O
ATOM    481  CB  TRP L  63      10.830 -47.005   2.449  1.00 37.05           C
ATOM    482  CG  TRP L  63      10.820 -47.748   3.745  1.00 36.26           C
ATOM    483  CD1 TRP L  63      11.895 -48.268   4.403  1.00 37.10           C
ATOM    484  CD2 TRP L  63       9.663 -48.135   4.497  1.00 37.54           C
ATOM    485  NE1 TRP L  63      11.481 -48.961   5.519  1.00 36.26           N
ATOM    486  CE2 TRP L  63      10.115 -48.895   5.600  1.00 36.69           C
ATOM    487  CE3 TRP L  63       8.284 -47.914   4.345  1.00 38.89           C
ATOM    488  CZ2 TRP L  63       9.237 -49.438   6.550  1.00 37.22           C
ATOM    489  CZ3 TRP L  63       7.409 -48.455   5.292  1.00 37.76           C
ATOM    490  CH2 TRP L  63       7.892 -49.208   6.379  1.00 38.05           C
ATOM    491  N   CYS L  64      11.428 -47.033  -0.699  1.00 39.20           N
ATOM    492  CA  CYS L  64      11.454 -46.294  -1.959  1.00 39.96           C
ATOM    493  C   CYS L  64      12.007 -47.167  -3.074  1.00 42.14           C
ATOM    494  O   CYS L  64      12.672 -48.172  -2.823  1.00 41.82           O
ATOM    495  CB  CYS L  64      12.296 -45.015  -1.826  1.00 38.74           C
ATOM    496  SG  CYS L  64      14.060 -45.316  -1.487  1.00 38.65           S
ATOM    497  N   ASN L  65      11.726 -46.783  -4.311  1.00 44.13           N
ATOM    498  CA  ASN L  65      12.203 -47.539  -5.457  1.00 46.10           C
ATOM    499  C   ASN L  65      13.339 -46.801  -6.152  1.00 46.41           C
ATOM    500  O   ASN L  65      13.163 -45.676  -6.621  1.00 46.33           O
ATOM    501  CB  ASN L  65      11.051 -47.784  -6.438  1.00 48.84           C
ATOM    502  CG  ASN L  65      11.519 -48.389  -7.749  1.00 51.70           C
ATOM    503  OD1 ASN L  65      12.045 -47.689  -8.616  1.00 54.09           O
ATOM    504  ND2 ASN L  65      11.340 -49.697  -7.896  1.00 52.61           N
ATOM    505  N   ASP L  66      14.512 -47.428  -6.198  1.00 46.19           N
ATOM    506  CA  ASP L  66      15.662 -46.823  -6.857  1.00 46.32           C
ATOM    507  C   ASP L  66      15.926 -47.543  -8.174  1.00 47.94           C
ATOM    508  O   ASP L  66      16.901 -47.258  -8.870  1.00 48.58           O
ATOM    509  CB  ASP L  66      16.906 -46.877  -5.955  1.00 44.96           C
ATOM    510  CG  ASP L  66      17.366 -48.298  -5.652  1.00 43.71           C
ATOM    511  OD1 ASP L  66      16.788 -49.261  -6.199  1.00 41.02           O
ATOM    512  OD2 ASP L  66      18.321 -48.446  -4.860  1.00 42.96           O
ATOM    513  N   GLY L  67      15.039 -48.478  -8.504  1.00 49.47           N
ATOM    514  CA  GLY L  67      15.160 -49.234  -9.737  1.00 51.79           C
ATOM    515  C   GLY L  67      16.358 -50.162  -9.798  1.00 53.00           C
ATOM    516  O   GLY L  67      16.670 -50.702 -10.860  1.00 53.78           O
ATOM    517  N   ARG L  68      17.026 -50.360  -8.666  1.00 52.77           N
ATOM    518  CA  ARG L  68      18.201 -51.223  -8.622  1.00 52.16           C
ATOM    519  C   ARG L  68      18.192 -52.166  -7.423  1.00 51.98           C
ATOM    520  O   ARG L  68      19.226 -52.727  -7.067  1.00 51.76           O
ATOM    521  CB  ARG L  68      19.473 -50.370  -8.590  1.00 52.52           C
ATOM    522  N   THR L  69      17.027 -52.343  -6.805  1.00 51.80           N
ATOM    523  CA  THR L  69      16.913 -53.222  -5.646  1.00 51.05           C
ATOM    524  C   THR L  69      15.823 -54.276  -5.822  1.00 52.51           C
ATOM    525  O   THR L  69      14.632 -53.978  -5.728  1.00 52.25           O
ATOM    526  CB  THR L  69      16.616 -52.419  -4.368  1.00 48.87           C
ATOM    527  OG1 THR L  69      17.591 -51.380  -4.225  1.00 46.94           O
ATOM    528  CG2 THR L  69      16.668 -53.325  -3.147  1.00 45.72           C
ATOM    529  N   PRO L  70      16.225 -55.532  -6.072  1.00 53.72           N
ATOM    530  CA  PRO L  70      15.282 -56.637  -6.263  1.00 54.39           C
ATOM    531  C   PRO L  70      14.335 -56.811  -5.079  1.00 54.80           C
ATOM    532  O   PRO L  70      14.742 -56.690  -3.922  1.00 55.01           O
ATOM    533  CB  PRO L  70      16.200 -57.843  -6.446  1.00 54.66           C
ATOM    534  CG  PRO L  70      17.413 -57.243  -7.085  1.00 54.81           C
ATOM    535  CD  PRO L  70      17.611 -55.992  -6.267  1.00 54.44           C
ATOM    536  N   GLY L  71      13.070 -57.089  -5.381  1.00 54.47           N
ATOM    537  CA  GLY L  71      12.079 -57.288  -4.338  1.00 54.26           C
ATOM    538  C   GLY L  71      11.743 -56.048  -3.531  1.00 53.49           C
ATOM    539  O   GLY L  71      11.353 -56.153  -2.369  1.00 53.63           O
ATOM    540  N   SER L  72      11.894 -54.876  -4.141  1.00 53.41           N
ATOM    541  CA  SER L  72      11.596 -53.614  -3.467  1.00 52.83           C
ATOM    542  C   SER L  72      10.089 -53.433  -3.317  1.00 51.91           C
ATOM    543  O   SER L  72       9.359 -53.400  -4.309  1.00 52.19           O
ATOM    544  CB  SER L  72      12.174 -52.439  -4.258  1.00 52.74           C
ATOM    545  OG  SER L  72      11.865 -51.208  -3.625  1.00 55.02           O
ATOM    546  N   ARG L  73       9.632 -53.307  -2.076  1.00 50.27           N
ATOM    547  CA  ARG L  73       8.209 -53.137  -1.792  1.00 49.94           C
ATOM    548  C   ARG L  73       7.711 -51.707  -2.028  1.00 49.36           C
ATOM    549  O   ARG L  73       6.522 -51.494  -2.269  1.00 49.40           O
ATOM    550  CB  ARG L  73       7.913 -53.563  -0.351  1.00 48.96           C
ATOM    551  N   ASN L  74       8.620 -50.736  -1.958  1.00 48.72           N
ATOM    552  CA  ASN L  74       8.289 -49.326  -2.171  1.00 48.33           C
ATOM    553  C   ASN L  74       7.003 -48.906  -1.456  1.00 47.56           C
ATOM    554  O   ASN L  74       6.060 -48.417  -2.082  1.00 47.72           O
ATOM    555  CB  ASN L  74       8.173 -49.046  -3.675  1.00 49.14           C
ATOM    556  CG  ASN L  74       7.927 -47.579  -3.982  1.00 50.30           C
ATOM    557  OD1 ASN L  74       8.483 -46.694  -3.331  1.00 49.56           O
ATOM    558  ND2 ASN L  74       7.103 -47.316  -4.989  1.00 50.96           N
ATOM    559  N   LEU L  75       6.982 -49.086  -0.138  1.00 45.73           N
ATOM    560  CA  LEU L  75       5.814 -48.756   0.675  1.00 44.43           C
ATOM    561  C   LEU L  75       5.464 -47.265   0.732  1.00 43.11           C
ATOM    562  O   LEU L  75       4.353 -46.899   1.123  1.00 41.62           O
ATOM    563  CB  LEU L  75       6.003 -49.302   2.096  1.00 44.65           C
ATOM    564  CG  LEU L  75       6.119 -50.828   2.202  1.00 46.77           C
ATOM    565  CD1 LEU L  75       6.453 -51.227   3.633  1.00 45.32           C
ATOM    566  CD2 LEU L  75       4.812 -51.474   1.755  1.00 45.82           C
ATOM    567  N   CYS L  76       6.405 -46.405   0.356  1.00 40.88           N
ATOM    568  CA  CYS L  76       6.150 -44.967   0.355  1.00 38.46           C
ATOM    569  C   CYS L  76       5.758 -44.491  -1.040  1.00 39.49           C
ATOM    570  O   CYS L  76       5.565 -43.297  -1.266  1.00 39.21           O
ATOM    571  CB  CYS L  76       7.384 -44.197   0.836  1.00 35.22           C
ATOM    572  SG  CYS L  76       7.638 -44.247   2.638  1.00 31.62           S
ATOM    573  N   ASN L  77       5.635 -45.436  -1.969  1.00 39.42           N
ATOM    574  CA  ASN L  77       5.268 -45.122  -3.346  1.00 41.88           C
ATOM    575  C   ASN L  77       6.016 -43.892  -3.847  1.00 42.21           C
ATOM    576  O   ASN L  77       5.407 -42.879  -4.196  1.00 42.48           O
ATOM    577  CB  ASN L  77       3.758 -44.884  -3.447  1.00 40.53           C
ATOM    578  CG  ASN L  77       2.950 -46.086  -3.004  1.00 41.24           C
ATOM    579  N   ILE L  78       7.340 -43.981  -3.890  1.00 42.54           N
ATOM    580  CA  ILE L  78       8.146 -42.859  -4.344  1.00 43.46           C
ATOM    581  C   ILE L  78       9.550 -43.283  -4.759  1.00 43.83           C
ATOM    582  O   ILE L  78      10.123 -44.214  -4.189  1.00 43.11           O
ATOM    583  CB  ILE L  78       8.265 -41.794  -3.234  1.00 44.63           C
ATOM    584  CG1 ILE L  78       9.118 -40.621  -3.716  1.00 46.03           C
ATOM    585  CG2 ILE L  78       8.875 -42.413  -1.982  1.00 45.05           C
ATOM    586  CD1 ILE L  78       9.251 -39.503  -2.699  1.00 49.45           C
ATOM    587  N   PRO L  79      10.112 -42.619  -5.784  1.00 43.96           N
ATOM    588  CA  PRO L  79      11.465 -42.943  -6.251  1.00 42.92           C
ATOM    589  C   PRO L  79      12.500 -42.444  -5.239  1.00 42.41           C
ATOM    590  O   PRO L  79      12.401 -41.324  -4.733  1.00 39.51           O
ATOM    591  CB  PRO L  79      11.551 -42.219  -7.593  1.00 43.31           C
ATOM    592  CG  PRO L  79      10.611 -41.056  -7.419  1.00 44.42           C
ATOM    593  CD  PRO L  79       9.440 -41.704  -6.726  1.00 44.17           C
ATOM    594  N   CYS L  80      13.487 -43.283  -4.942  1.00 40.84           N
ATOM    595  CA  CYS L  80      14.513 -42.926  -3.972  1.00 40.95           C
ATOM    596  C   CYS L  80      15.242 -41.628  -4.308  1.00 41.69           C
ATOM    597  O   CYS L  80      15.725 -40.933  -3.411  1.00 41.70           O
ATOM    598  CB  CYS L  80      15.530 -44.060  -3.841  1.00 40.52           C
ATOM    599  SG  CYS L  80      14.840 -45.669  -3.329  1.00 39.93           S
ATOM    600  N   SER L  81      15.323 -41.305  -5.597  1.00 43.09           N
ATOM    601  CA  SER L  81      16.003 -40.089  -6.036  1.00 44.01           C
ATOM    602  C   SER L  81      15.298 -38.838  -5.527  1.00 44.91           C
ATOM    603  O   SER L  81      15.877 -37.753  -5.506  1.00 45.02           O
ATOM    604  CB  SER L  81      16.098 -40.053  -7.567  1.00 44.94           C
ATOM    605  OG  SER L  81      14.824 -40.175  -8.170  1.00 45.99           O
ATOM    606  N   ALA L  82      14.044 -38.996  -5.113  1.00 45.95           N
ATOM    607  CA  ALA L  82      13.268 -37.880  -4.586  1.00 46.69           C
ATOM    608  C   ALA L  82      13.681 -37.607  -3.140  1.00 46.20           C
ATOM    609  O   ALA L  82      13.435 -36.525  -2.602  1.00 45.93           O
ATOM    610  CB  ALA L  82      11.774 -38.202  -4.655  1.00 46.21           C
ATOM    611  N   LEU L  83      14.319 -38.594  -2.519  1.00 45.61           N
ATOM    612  CA  LEU L  83      14.759 -38.473  -1.130  1.00 45.63           C
ATOM    613  C   LEU L  83      16.101 -37.764  -0.985  1.00 45.13           C
ATOM    614  O   LEU L  83      16.614 -37.616   0.124  1.00 44.25           O
ATOM    615  CB  LEU L  83      14.843 -39.864  -0.490  1.00 45.10           C
ATOM    616  CG  LEU L  83      13.560 -40.700  -0.583  1.00 46.77           C
ATOM    617  CD1 LEU L  83      13.763 -42.042   0.093  1.00 46.68           C
ATOM    618  CD2 LEU L  83      12.410 -39.948   0.066  1.00 47.65           C
ATOM    619  N   LEU L  84      16.665 -37.319  -2.102  1.00 46.13           N
ATOM    620  CA  LEU L  84      17.955 -36.637  -2.077  1.00 47.83           C
ATOM    621  C   LEU L  84      17.826 -35.126  -2.255  1.00 49.24           C
ATOM    622  O   LEU L  84      18.816 -34.395  -2.171  1.00 50.44           O
ATOM    623  CB  LEU L  84      18.871 -37.218  -3.160  1.00 47.86           C
ATOM    624  CG  LEU L  84      19.274 -38.684  -2.967  1.00 48.12           C
ATOM    625  CD1 LEU L  84      19.977 -39.201  -4.213  1.00 49.49           C
ATOM    626  CD2 LEU L  84      20.175 -38.810  -1.745  1.00 48.07           C
ATOM    627  N   SER L  85      16.603 -34.666  -2.492  1.00 49.43           N
ATOM    628  CA  SER L  85      16.325 -33.246  -2.681  1.00 50.03           C
ATOM    629  C   SER L  85      16.805 -32.375  -1.524  1.00 49.74           C
ATOM    630  O   SER L  85      17.045 -32.867  -0.422  1.00 48.99           O
ATOM    631  CB  SER L  85      14.822 -33.032  -2.871  1.00 51.10           C
ATOM    632  OG  SER L  85      14.474 -31.677  -2.650  1.00 50.56           O
ATOM    633  N   SER L  86      16.937 -31.076  -1.791  1.00 49.11           N
ATOM    634  CA  SER L  86      17.363 -30.108  -0.782  1.00 48.79           C
ATOM    635  C   SER L  86      16.183 -29.872   0.148  1.00 47.37           C
ATOM    636  O   SER L  86      16.346 -29.446   1.291  1.00 47.73           O
ATOM    637  CB  SER L  86      17.767 -28.787  -1.441  1.00 50.35           C
ATOM    638  OG  SER L  86      18.815 -28.979  -2.376  1.00 53.46           O
ATOM    639  N   ASP L  87      14.988 -30.141  -0.369  1.00 46.88           N
ATOM    640  CA  ASP L  87      13.756 -30.001   0.396  1.00 46.74           C
ATOM    641  C   ASP L  87      13.473 -31.371   1.009  1.00 44.09           C
ATOM    642  O   ASP L  87      13.338 -32.359   0.295  1.00 43.84           O
ATOM    643  CB  ASP L  87      12.605 -29.578  -0.520  1.00 49.12           C
ATOM    644  CG  ASP L  87      11.253 -29.699   0.154  1.00 52.40           C
ATOM    645  OD1 ASP L  87      11.055 -29.079   1.219  1.00 54.70           O
ATOM    646  OD2 ASP L  87      10.388 -30.422  -0.381  1.00 55.65           O
ATOM    647  N   ILE L  88      13.385 -31.420   2.332  1.00 43.30           N
ATOM    648  CA  ILE L  88      13.169 -32.674   3.045  1.00 41.71           C
ATOM    649  C   ILE L  88      11.729 -33.182   3.112  1.00 40.24           C
ATOM    650  O   ILE L  88      11.452 -34.156   3.808  1.00 40.20           O
ATOM    651  CB  ILE L  88      13.707 -32.566   4.487  1.00 43.23           C
ATOM    652  CG1 ILE L  88      12.862 -31.571   5.286  1.00 42.41           C
ATOM    653  CG2 ILE L  88      15.156 -32.107   4.466  1.00 44.09           C
ATOM    654  CD1 ILE L  88      13.294 -31.419   6.725  1.00 42.22           C
ATOM    655  N   THR L  89      10.817 -32.547   2.383  1.00 38.57           N
ATOM    656  CA  THR L  89       9.412 -32.953   2.410  1.00 37.61           C
ATOM    657  C   THR L  89       9.151 -34.434   2.138  1.00 36.41           C
ATOM    658  O   THR L  89       8.471 -35.104   2.918  1.00 35.62           O
ATOM    659  CB  THR L  89       8.572 -32.130   1.413  1.00 38.05           C
ATOM    660  OG1 THR L  89       8.692 -30.737   1.724  1.00 41.02           O
ATOM    661  CG2 THR L  89       7.105 -32.528   1.501  1.00 37.00           C
ATOM    662  N   ALA L  90       9.677 -34.945   1.029  1.00 35.22           N
ATOM    663  CA  ALA L  90       9.466 -36.346   0.676  1.00 35.10           C
ATOM    664  C   ALA L  90      10.037 -37.283   1.737  1.00 34.41           C
ATOM    665  O   ALA L  90       9.387 -38.256   2.134  1.00 34.52           O
ATOM    666  CB  ALA L  90      10.088 -36.647  -0.687  1.00 32.45           C
ATOM    667  N   SER L  91      11.249 -36.990   2.198  1.00 34.70           N
ATOM    668  CA  SER L  91      11.884 -37.818   3.221  1.00 33.84           C
ATOM    669  C   SER L  91      11.073 -37.825   4.508  1.00 32.18           C
ATOM    670  O   SER L  91      10.836 -38.877   5.095  1.00 31.53           O
ATOM    671  CB  SER L  91      13.302 -37.318   3.516  1.00 35.51           C
ATOM    672  OG  SER L  91      14.184 -37.643   2.457  1.00 37.03           O
ATOM    673  N   VAL L  92      10.651 -36.642   4.943  1.00 30.73           N
ATOM    674  CA  VAL L  92       9.867 -36.512   6.167  1.00 30.10           C
ATOM    675  C   VAL L  92       8.528 -37.236   6.081  1.00 28.27           C
ATOM    676  O   VAL L  92       8.089 -37.868   7.044  1.00 25.76           O
ATOM    677  CB  VAL L  92       9.621 -35.015   6.504  1.00 32.22           C
ATOM    678  CG1 VAL L  92       8.499 -34.874   7.516  1.00 34.49           C
ATOM    679  CG2 VAL L  92      10.895 -34.404   7.070  1.00 34.17           C
ATOM    680  N   ASN L  93       7.878 -37.151   4.925  1.00 27.96           N
ATOM    681  CA  ASN L  93       6.585 -37.796   4.764  1.00 28.35           C
ATOM    682  C   ASN L  93       6.674 -39.310   4.641  1.00 28.97           C
ATOM    683  O   ASN L  93       5.736 -40.024   5.001  1.00 28.85           O
ATOM    684  CB  ASN L  93       5.840 -37.170   3.587  1.00 28.77           C
ATOM    685  CG  ASN L  93       5.152 -35.872   3.982  1.00 29.68           C
ATOM    686  OD1 ASN L  93       4.253 -35.875   4.827  1.00 28.37           O
ATOM    687  ND2 ASN L  93       5.579 -34.760   3.393  1.00 28.13           N
ATOM    688  N   CYS L  94       7.803 -39.807   4.148  1.00 27.94           N
ATOM    689  CA  CYS L  94       7.977 -41.249   4.052  1.00 27.45           C
ATOM    690  C   CYS L  94       8.278 -41.744   5.469  1.00 26.53           C
ATOM    691  O   CYS L  94       7.805 -42.799   5.884  1.00 29.37           O
ATOM    692  CB  CYS L  94       9.118 -41.588   3.090  1.00 29.54           C
ATOM    693  SG  CYS L  94       9.453 -43.372   2.907  1.00 32.08           S
ATOM    694  N   ALA L  95       9.038 -40.959   6.226  1.00 26.92           N
ATOM    695  CA  ALA L  95       9.361 -41.330   7.599  1.00 27.25           C
ATOM    696  C   ALA L  95       8.075 -41.494   8.422  1.00 28.18           C
ATOM    697  O   ALA L  95       7.990 -42.361   9.296  1.00 27.01           O
ATOM    698  CB  ALA L  95      10.258 -40.268   8.234  1.00 28.38           C
ATOM    699  N   LYS L  96       7.083 -40.651   8.147  1.00 28.86           N
ATOM    700  CA  LYS L  96       5.807 -40.716   8.855  1.00 30.23           C
ATOM    701  C   LYS L  96       5.177 -42.088   8.653  1.00 31.87           C
ATOM    702  O   LYS L  96       4.629 -42.670   9.587  1.00 32.07           O
ATOM    703  CB  LYS L  96       4.842 -39.643   8.335  1.00 32.20           C
ATOM    704  CG  LYS L  96       5.234 -38.212   8.666  1.00 32.24           C
ATOM    705  CD  LYS L  96       4.244 -37.237   8.045  1.00 33.32           C
ATOM    706  CE  LYS L  96       4.658 -35.793   8.277  1.00 32.84           C
ATOM    707  NZ  LYS L  96       3.744 -34.844   7.572  1.00 30.68           N
ATOM    708  N   LYS L  97       5.254 -42.597   7.426  1.00 32.87           N
ATOM    709  CA  LYS L  97       4.690 -43.905   7.104  1.00 34.83           C
ATOM    710  C   LYS L  97       5.500 -45.023   7.761  1.00 36.31           C
ATOM    711  O   LYS L  97       4.949 -46.052   8.155  1.00 37.40           O
ATOM    712  CB  LYS L  97       4.659 -44.110   5.586  1.00 35.95           C
ATOM    713  N   ILE L  98       6.807 -44.812   7.883  1.00 36.34           N
ATOM    714  CA  ILE L  98       7.693 -45.800   8.492  1.00 36.83           C
ATOM    715  C   ILE L  98       7.418 -46.003   9.982  1.00 38.74           C
ATOM    716  O   ILE L  98       7.243 -47.135  10.435  1.00 35.01           O
ATOM    717  CB  ILE L  98       9.175 -45.397   8.317  1.00 36.97           C
ATOM    718  CG1 ILE L  98       9.541 -45.406   6.831  1.00 36.05           C
ATOM    719  CG2 ILE L  98      10.077 -46.347   9.098  1.00 36.18           C
ATOM    720  CD1 ILE L  98      10.960 -44.956   6.550  1.00 35.12           C
ATOM    721  N   VAL L  99       7.377 -44.910  10.740  1.00 40.66           N
ATOM    722  CA  VAL L  99       7.141 -44.993  12.181  1.00 45.38           C
ATOM    723  C   VAL L  99       5.732 -45.423  12.558  1.00 48.74           C
ATOM    724  O   VAL L  99       5.436 -45.628  13.733  1.00 50.99           O
ATOM    725  CB  VAL L  99       7.422 -43.651  12.880  1.00 43.69           C
ATOM    726  CG1 VAL L  99       8.894 -43.340  12.813  1.00 44.15           C
ATOM    727  CG2 VAL L  99       6.601 -42.544  12.240  1.00 42.41           C
ATOM    728  N   SER L 100       4.861 -45.559  11.565  1.00 52.57           N
ATOM    729  CA  SER L 100       3.488 -45.963  11.823  1.00 56.10           C
ATOM    730  C   SER L 100       3.311 -47.480  11.786  1.00 58.40           C
ATOM    731  O   SER L 100       2.358 -48.013  12.353  1.00 59.01           O
ATOM    732  CB  SER L 100       2.554 -45.311  10.802  1.00 56.34           C
ATOM    733  OG  SER L 100       2.610 -43.899  10.897  1.00 57.05           O
ATOM    734  N   ASP L 101       4.235 -48.171  11.124  1.00 60.87           N
ATOM    735  CA  ASP L 101       4.163 -49.624  11.005  1.00 63.47           C
ATOM    736  C   ASP L 101       4.022 -50.362  12.331  1.00 63.81           C
ATOM    737  O   ASP L 101       3.108 -51.168  12.499  1.00 65.43           O
ATOM    738  CB  ASP L 101       5.383 -50.152  10.250  1.00 65.16           C
ATOM    739  CG  ASP L 101       5.294 -49.897   8.760  1.00 66.91           C
ATOM    740  OD1 ASP L 101       5.194 -48.716   8.366  1.00 67.64           O
ATOM    741  OD2 ASP L 101       5.318 -50.877   7.983  1.00 67.97           O
ATOM    742  N   GLY L 102       4.921 -50.097  13.272  1.00 63.35           N
ATOM    743  CA  GLY L 102       4.832 -50.770  14.554  1.00 61.99           C
ATOM    744  C   GLY L 102       6.175 -51.011  15.207  1.00 60.70           C
ATOM    745  O   GLY L 102       6.246 -51.513  16.330  1.00 61.14           O
ATOM    746  N   ASN L 103       7.246 -50.664  14.503  1.00 58.69           N
ATOM    747  CA  ASN L 103       8.588 -50.834  15.039  1.00 56.12           C
ATOM    748  C   ASN L 103       9.041 -49.503  15.629  1.00 54.32           C
ATOM    749  O   ASN L 103      10.142 -49.393  16.173  1.00 54.52           O
ATOM    750  CB  ASN L 103       9.554 -51.270  13.932  1.00 56.70           C
ATOM    751  N   GLY L 104       8.176 -48.496  15.526  1.00 51.38           N
ATOM    752  CA  GLY L 104       8.509 -47.182  16.043  1.00 47.61           C
ATOM    753  C   GLY L 104       9.740 -46.667  15.324  1.00 45.37           C
ATOM    754  O   GLY L 104       9.902 -46.896  14.123  1.00 44.45           O
ATOM    755  N   MET L 105      10.615 -45.980  16.047  1.00 41.92           N
ATOM    756  CA  MET L 105      11.829 -45.462  15.437  1.00 40.68           C
ATOM    757  C   MET L 105      12.966 -46.482  15.449  1.00 39.17           C
ATOM    758  O   MET L 105      14.078 -46.188  15.014  1.00 36.90           O
ATOM    759  CB  MET L 105      12.263 -44.170  16.130  1.00 39.47           C
ATOM    760  CG  MET L 105      11.388 -42.981  15.771  1.00 40.87           C
ATOM    761  SD  MET L 105      12.005 -41.429  16.430  1.00 42.63           S
ATOM    762  CE  MET L 105      13.092 -40.911  15.111  1.00 41.70           C
ATOM    763  N   ASN L 106      12.683 -47.685  15.940  1.00 39.66           N
ATOM    764  CA  ASN L 106      13.698 -48.738  15.982  1.00 40.02           C
ATOM    765  C   ASN L 106      14.115 -49.107  14.566  1.00 38.74           C
ATOM    766  O   ASN L 106      15.159 -49.726  14.355  1.00 38.88           O
ATOM    767  CB  ASN L 106      13.162 -49.974  16.699  1.00 40.64           C
ATOM    768  CG  ASN L 106      12.927 -49.728  18.171  1.00 42.84           C
ATOM    769  OD1 ASN L 106      13.866 -49.476  18.924  1.00 41.34           O
ATOM    770  ND2 ASN L 106      11.667 -49.790  18.590  1.00 44.37           N
ATOM    771  N   ALA L 107      13.287 -48.721  13.602  1.00 35.89           N
ATOM    772  CA  ALA L 107      13.562 -48.989  12.200  1.00 34.85           C
ATOM    773  C   ALA L 107      14.875 -48.328  11.782  1.00 33.68           C
ATOM    774  O   ALA L 107      15.508 -48.752  10.821  1.00 34.14           O
ATOM    775  CB  ALA L 107      12.416 -48.465  11.337  1.00 36.23           C
ATOM    776  N   TRP L 108      15.273 -47.286  12.506  1.00 30.78           N
ATOM    777  CA  TRP L 108      16.510 -46.567  12.207  1.00 30.34           C
ATOM    778  C   TRP L 108      17.645 -47.122  13.050  1.00 30.20           C
ATOM    779  O   TRP L 108      17.752 -46.824  14.238  1.00 29.62           O
ATOM    780  CB  TRP L 108      16.328 -45.071  12.478  1.00 29.35           C
ATOM    781  CG  TRP L 108      15.618 -44.365  11.369  1.00 30.74           C
ATOM    782  CD1 TRP L 108      16.176 -43.850  10.233  1.00 29.82           C
ATOM    783  CD2 TRP L 108      14.207 -44.151  11.256  1.00 31.17           C
ATOM    784  NE1 TRP L 108      15.197 -43.326   9.416  1.00 30.36           N
ATOM    785  CE2 TRP L 108      13.979 -43.498  10.019  1.00 31.57           C
ATOM    786  CE3 TRP L 108      13.111 -44.448  12.077  1.00 31.70           C
ATOM    787  CZ2 TRP L 108      12.697 -43.137   9.584  1.00 31.90           C
ATOM    788  CZ3 TRP L 108      11.835 -44.088  11.646  1.00 32.71           C
ATOM    789  CH2 TRP L 108      11.640 -43.439  10.409  1.00 32.61           C
ATOM    790  N   VAL L 109      18.493 -47.924  12.414  1.00 29.61           N
ATOM    791  CA  VAL L 109      19.618 -48.572  13.077  1.00 29.69           C
ATOM    792  C   VAL L 109      20.558 -47.640  13.845  1.00 28.54           C
ATOM    793  O   VAL L 109      21.003 -47.976  14.938  1.00 30.69           O
ATOM    794  CB  VAL L 109      20.456 -49.392  12.060  1.00 29.43           C
ATOM    795  CG1 VAL L 109      21.329 -50.387  12.801  1.00 32.16           C
ATOM    796  CG2 VAL L 109      19.534 -50.116  11.090  1.00 32.51           C
ATOM    797  N   ALA L 110      20.874 -46.477  13.285  1.00 28.09           N
ATOM    798  CA  ALA L 110      21.769 -45.561  13.985  1.00 29.09           C
ATOM    799  C   ALA L 110      21.059 -44.947  15.192  1.00 30.37           C
ATOM    800  O   ALA L 110      21.656 -44.766  16.252  1.00 31.12           O
ATOM    801  CB  ALA L 110      22.258 -44.471  13.042  1.00 28.71           C
ATOM    802  N   TRP L 111      19.779 -44.637  15.034  1.00 31.20           N
ATOM    803  CA  TRP L 111      19.010 -44.063  16.131  1.00 32.51           C
ATOM    804  C   TRP L 111      18.951 -45.039  17.308  1.00 33.15           C
ATOM    805  O   TRP L 111      19.196 -44.658  18.455  1.00 32.80           O
ATOM    806  CB  TRP L 111      17.589 -43.737  15.670  1.00 31.86           C
ATOM    807  CG  TRP L 111      16.695 -43.277  16.790  1.00 33.41           C
ATOM    808  CD1 TRP L 111      16.564 -42.003  17.270  1.00 31.65           C
ATOM    809  CD2 TRP L 111      15.864 -44.104  17.612  1.00 32.62           C
ATOM    810  NE1 TRP L 111      15.703 -41.989  18.346  1.00 34.09           N
ATOM    811  CE2 TRP L 111      15.260 -43.264  18.577  1.00 33.94           C
ATOM    812  CE3 TRP L 111      15.573 -45.476  17.630  1.00 33.58           C
ATOM    813  CZ2 TRP L 111      14.383 -43.751  19.549  1.00 35.10           C
ATOM    814  CZ3 TRP L 111      14.698 -45.962  18.600  1.00 34.34           C
ATOM    815  CH2 TRP L 111      14.115 -45.099  19.546  1.00 35.95           C
ATOM    816  N   ARG L 112      18.635 -46.299  17.016  1.00 33.40           N
ATOM    817  CA  ARG L 112      18.524 -47.316  18.060  1.00 35.16           C
ATOM    818  C   ARG L 112      19.821 -47.507  18.835  1.00 33.18           C
ATOM    819  O   ARG L 112      19.798 -47.819  20.026  1.00 33.37           O
ATOM    820  CB  ARG L 112      18.109 -48.670  17.467  1.00 37.45           C
ATOM    821  CG  ARG L 112      19.291 -49.543  17.052  1.00 41.81           C
ATOM    822  CD  ARG L 112      18.872 -50.953  16.660  1.00 45.05           C
ATOM    823  NE  ARG L 112      17.946 -50.951  15.535  1.00 45.98           N
ATOM    824  CZ  ARG L 112      17.886 -51.905  14.613  1.00 44.50           C
ATOM    825  NH1 ARG L 112      18.704 -52.948  14.675  1.00 43.75           N
ATOM    826  NH2 ARG L 112      17.011 -51.808  13.623  1.00 44.15           N
ATOM    827  N   ASN L 113      20.949 -47.324  18.159  1.00 32.49           N
ATOM    828  CA  ASN L 113      22.249 -47.509  18.795  1.00 32.81           C
ATOM    829  C   ASN L 113      22.911 -46.263  19.363  1.00 33.06           C
ATOM    830  O   ASN L 113      23.789 -46.372  20.214  1.00 35.13           O
ATOM    831  CB  ASN L 113      23.217 -48.178  17.814  1.00 30.16           C
ATOM    832  CG  ASN L 113      22.854 -49.621  17.537  1.00 30.63           C
ATOM    833  OD1 ASN L 113      22.917 -50.465  18.426  1.00 29.90           O
ATOM    834  ND2 ASN L 113      22.460 -49.909  16.303  1.00 28.43           N
ATOM    835  N   ARG L 114      22.507 -45.084  18.903  1.00 34.46           N
ATOM    836  CA  ARG L 114      23.130 -43.857  19.389  1.00 36.08           C
ATOM    837  C   ARG L 114      22.197 -42.916  20.155  1.00 38.61           C
ATOM    838  O   ARG L 114      22.635 -42.222  21.071  1.00 38.41           O
ATOM    839  CB  ARG L 114      23.757 -43.090  18.215  1.00 34.85           C
ATOM    840  CG  ARG L 114      24.711 -43.913  17.349  1.00 35.83           C
ATOM    841  CD  ARG L 114      25.868 -44.476  18.166  1.00 36.65           C
ATOM    842  NE  ARG L 114      26.828 -43.454  18.571  1.00 34.31           N
ATOM    843  CZ  ARG L 114      27.816 -43.000  17.801  1.00 34.93           C
ATOM    844  NH1 ARG L 114      27.987 -43.475  16.576  1.00 32.79           N
ATOM    845  NH2 ARG L 114      28.636 -42.065  18.259  1.00 31.95           N
ATOM    846  N   CYS L 115      20.917 -42.904  19.789  1.00 40.39           N
ATOM    847  CA  CYS L 115      19.942 -42.009  20.411  1.00 41.90           C
ATOM    848  C   CYS L 115      19.057 -42.633  21.485  1.00 45.41           C
ATOM    849  O   CYS L 115      18.895 -42.071  22.569  1.00 46.19           O
ATOM    850  CB  CYS L 115      19.059 -41.403  19.322  1.00 39.67           C
ATOM    851  SG  CYS L 115      20.022 -40.609  18.001  1.00 37.89           S
ATOM    852  N   LYS L 116      18.472 -43.783  21.173  1.00 47.60           N
ATOM    853  CA  LYS L 116      17.601 -44.476  22.113  1.00 49.92           C
ATOM    854  C   LYS L 116      18.230 -44.524  23.503  1.00 51.60           C
ATOM    855  O   LYS L 116      19.392 -44.898  23.654  1.00 52.06           O
ATOM    856  CB  LYS L 116      17.331 -45.900  21.615  1.00 49.83           C
ATOM    857  CG  LYS L 116      16.332 -46.685  22.448  1.00 49.59           C
ATOM    858  N   GLY L 117      17.463 -44.124  24.514  1.00 54.06           N
ATOM    859  CA  GLY L 117      17.959 -44.151  25.881  1.00 54.43           C
ATOM    860  C   GLY L 117      18.844 -42.993  26.307  1.00 55.07           C
ATOM    861  O   GLY L 117      19.565 -43.093  27.303  1.00 55.66           O
ATOM    862  N   THR L 118      18.797 -41.893  25.562  1.00 54.48           N
ATOM    863  CA  THR L 118      19.602 -40.721  25.890  1.00 53.77           C
ATOM    864  C   THR L 118      18.722 -39.475  25.892  1.00 53.75           C
ATOM    865  O   THR L 118      17.590 -39.500  25.407  1.00 53.72           O
ATOM    866  CB  THR L 118      20.738 -40.504  24.863  1.00 53.23           C
ATOM    867  OG1 THR L 118      20.180 -40.052  23.623  1.00 52.12           O
ATOM    868  CG2 THR L 118      21.500 -41.799  24.621  1.00 52.13           C
ATOM    869  N   ASP L 119      19.247 -38.383  26.438  1.00 53.63           N
ATOM    870  CA  ASP L 119      18.509 -37.127  26.488  1.00 52.68           C
ATOM    871  C   ASP L 119      18.522 -36.473  25.110  1.00 51.70           C
ATOM    872  O   ASP L 119      19.355 -35.616  24.831  1.00 52.00           O
ATOM    873  N   VAL L 120      17.595 -36.886  24.253  1.00 51.95           N
ATOM    874  CA  VAL L 120      17.511 -36.347  22.902  1.00 51.90           C
ATOM    875  C   VAL L 120      16.990 -34.913  22.885  1.00 51.87           C
ATOM    876  O   VAL L 120      17.056 -34.234  21.858  1.00 51.25           O
ATOM    877  CB  VAL L 120      16.601 -37.222  22.006  1.00 52.80           C
ATOM    878  CG1 VAL L 120      17.194 -38.614  21.872  1.00 52.10           C
ATOM    879  CG2 VAL L 120      15.198 -37.297  22.597  1.00 52.08           C
ATOM    880  N   GLN L 121      16.470 -34.458  24.021  1.00 51.76           N
ATOM    881  CA  GLN L 121      15.950 -33.100  24.124  1.00 51.61           C
ATOM    882  C   GLN L 121      17.091 -32.103  23.937  1.00 50.91           C
ATOM    883  O   GLN L 121      16.873 -30.964  23.530  1.00 51.85           O
ATOM    884  CB  GLN L 121      15.290 -32.885  25.489  1.00 52.63           C
ATOM    885  N   ALA L 122      18.310 -32.543  24.229  1.00 50.05           N
ATOM    886  CA  ALA L 122      19.486 -31.692  24.089  1.00 48.84           C
ATOM    887  C   ALA L 122      19.694 -31.265  22.638  1.00 48.42           C
ATOM    888  O   ALA L 122      20.254 -30.200  22.367  1.00 46.97           O
ATOM    889  CB  ALA L 122      20.720 -32.425  24.594  1.00 48.58           C
ATOM    890  N   TRP L 123      19.238 -32.096  21.704  1.00 46.76           N
ATOM    891  CA  TRP L 123      19.394 -31.795  20.284  1.00 45.77           C
ATOM    892  C   TRP L 123      18.597 -30.593  19.788  1.00 45.78           C
ATOM    893  O   TRP L 123      18.879 -30.056  18.716  1.00 44.19           O
ATOM    894  CB  TRP L 123      19.051 -33.027  19.446  1.00 44.77           C
ATOM    895  CG  TRP L 123      20.060 -34.109  19.604  1.00 44.57           C
ATOM    896  CD1 TRP L 123      19.963 -35.216  20.397  1.00 44.04           C
ATOM    897  CD2 TRP L 123      21.363 -34.151  19.011  1.00 44.33           C
ATOM    898  NE1 TRP L 123      21.128 -35.943  20.338  1.00 44.44           N
ATOM    899  CE2 TRP L 123      22.004 -35.312  19.496  1.00 44.20           C
ATOM    900  CE3 TRP L 123      22.051 -33.318  18.119  1.00 44.82           C
ATOM    901  CZ2 TRP L 123      23.304 -35.662  19.119  1.00 44.27           C
ATOM    902  CZ3 TRP L 123      23.347 -33.667  17.742  1.00 45.92           C
ATOM    903  CH2 TRP L 123      23.958 -34.830  18.244  1.00 45.32           C
ATOM    904  N   ILE L 124      17.599 -30.172  20.556  1.00 46.68           N
ATOM    905  CA  ILE L 124      16.800 -29.019  20.161  1.00 48.58           C
ATOM    906  C   ILE L 124      17.026 -27.850  21.120  1.00 50.34           C
ATOM    907  O   ILE L 124      16.304 -26.853  21.084  1.00 50.40           O
ATOM    908  CB  ILE L 124      15.294 -29.362  20.112  1.00 48.78           C
ATOM    909  CG1 ILE L 124      14.830 -29.889  21.470  1.00 49.90           C
ATOM    910  CG2 ILE L 124      15.030 -30.385  19.013  1.00 48.42           C
ATOM    911  CD1 ILE L 124      13.349 -30.198  21.522  1.00 51.05           C
ATOM    912  N   ARG L 125      18.038 -27.980  21.973  1.00 51.70           N
ATOM    913  CA  ARG L 125      18.369 -26.936  22.936  1.00 53.43           C
ATOM    914  C   ARG L 125      19.088 -25.781  22.245  1.00 55.29           C
ATOM    915  O   ARG L 125      19.962 -25.995  21.404  1.00 54.67           O
ATOM    916  N   GLY L 126      18.708 -24.556  22.599  1.00 57.03           N
ATOM    917  CA  GLY L 126      19.334 -23.389  22.002  1.00 58.08           C
ATOM    918  C   GLY L 126      18.776 -23.047  20.634  1.00 58.98           C
ATOM    919  O   GLY L 126      19.298 -22.170  19.945  1.00 59.46           O
ATOM    920  N   CYS L 127      17.714 -23.741  20.239  1.00 59.06           N
ATOM    921  CA  CYS L 127      17.085 -23.507  18.945  1.00 59.03           C
ATOM    922  C   CYS L 127      15.907 -22.542  19.049  1.00 60.85           C
ATOM    923  O   CYS L 127      15.132 -22.591  20.006  1.00 61.12           O
ATOM    924  CB  CYS L 127      16.602 -24.829  18.348  1.00 57.18           C
ATOM    925  SG  CYS L 127      17.912 -26.002  17.865  1.00 52.32           S
ATOM    926  N   ARG L 128      15.769 -21.672  18.053  1.00 61.86           N
ATOM    927  CA  ARG L 128      14.681 -20.699  18.038  1.00 64.06           C
ATOM    928  C   ARG L 128      13.426 -21.266  17.380  1.00 65.01           C
ATOM    929  O   ARG L 128      12.903 -20.691  16.425  1.00 66.05           O
ATOM    930  N   LEU L 129      12.944 -22.391  17.898  1.00 65.50           N
ATOM    931  CA  LEU L 129      11.753 -23.032  17.350  1.00 65.84           C
ATOM    932  C   LEU L 129      10.477 -22.354  17.837  1.00 65.87           C
ATOM    933  O   LEU L 129      10.580 -21.456  18.699  1.00 66.35           O
ATOM    934  CB  LEU L 129      11.728 -24.511  17.741  1.00 66.02           C
ATOM    935  CG  LEU L 129      12.936 -25.340  17.298  1.00 66.34           C
ATOM    936  CD1 LEU L 129      12.814 -26.744  17.854  1.00 66.28           C
ATOM    937  CD2 LEU L 129      13.024 -25.365  15.778  1.00 66.24           C
ATOM    938  OXT LEU L 129       9.391 -22.734  17.350  1.00 65.23           O
