# Supplementary material for: A non-redundant data set of nanobody-antigen crystal structures
Source: Data Brief. 2019 Mar 6;24:103754. doi: 10.1016/j.dib.2019.103754 (PMC6441729; doi:10.1016/j.dib.2019.103754)
Supplement: Multimedia component 5 [file mmc5.zip › Data_set/Ag_1/1zvh_1.pdb]

ATOM      1  N   LYS L   1      36.662  14.170   0.310  1.00 23.53           N
ATOM      2  CA  LYS L   1      37.345  13.259  -0.651  1.00 19.93           C
ATOM      3  C   LYS L   1      36.816  11.846  -0.538  1.00 19.74           C
ATOM      4  O   LYS L   1      36.679  11.309   0.558  1.00 16.73           O
ATOM      5  CB  LYS L   1      38.848  13.244  -0.387  1.00 19.39           C
ATOM      6  CG  LYS L   1      39.615  12.183  -1.183  1.00 20.02           C
ATOM      7  CD  LYS L   1      41.088  12.189  -0.803  1.00 20.72           C
ATOM      8  CE  LYS L   1      41.887  11.108  -1.530  1.00 22.98           C
ATOM      9  NZ  LYS L   1      42.042  11.377  -2.984  1.00 28.05           N
ATOM     10  N   VAL L   2      36.490  11.248  -1.675  1.00 17.30           N
ATOM     11  CA  VAL L   2      36.025   9.877  -1.665  1.00 18.17           C
ATOM     12  C   VAL L   2      37.159   9.100  -2.289  1.00 17.19           C
ATOM     13  O   VAL L   2      37.448   9.244  -3.475  1.00 17.89           O
ATOM     14  CB  VAL L   2      34.761   9.657  -2.501  1.00 20.54           C
ATOM     15  CG1 VAL L   2      34.369   8.191  -2.436  1.00 21.75           C
ATOM     16  CG2 VAL L   2      33.624  10.530  -1.974  1.00 19.73           C
ATOM     17  N   PHE L   3      37.820   8.298  -1.469  1.00 14.62           N
ATOM     18  CA  PHE L   3      38.935   7.508  -1.929  1.00 12.38           C
ATOM     19  C   PHE L   3      38.538   6.403  -2.853  1.00 13.02           C
ATOM     20  O   PHE L   3      37.427   5.882  -2.796  1.00 15.12           O
ATOM     21  CB  PHE L   3      39.636   6.816  -0.770  1.00 10.55           C
ATOM     22  CG  PHE L   3      40.709   7.618  -0.142  1.00 10.49           C
ATOM     23  CD1 PHE L   3      40.409   8.593   0.797  1.00  9.08           C
ATOM     24  CD2 PHE L   3      42.035   7.377  -0.462  1.00 10.82           C
ATOM     25  CE1 PHE L   3      41.417   9.305   1.405  1.00 11.21           C
ATOM     26  CE2 PHE L   3      43.053   8.087   0.141  1.00 12.89           C
ATOM     27  CZ  PHE L   3      42.747   9.055   1.081  1.00 11.28           C
ATOM     28  N   GLY L   4      39.491   6.046  -3.700  1.00 12.44           N
ATOM     29  CA  GLY L   4      39.307   4.910  -4.564  1.00 11.15           C
ATOM     30  C   GLY L   4      39.804   3.798  -3.653  1.00 11.44           C
ATOM     31  O   GLY L   4      40.603   4.027  -2.736  1.00 11.84           O
ATOM     32  N   ARG L   5      39.338   2.590  -3.904  1.00 11.16           N
ATOM     33  CA  ARG L   5      39.726   1.441  -3.108  1.00 11.82           C
ATOM     34  C   ARG L   5      41.241   1.295  -3.021  1.00 11.00           C
ATOM     35  O   ARG L   5      41.820   1.206  -1.943  1.00 11.02           O
ATOM     36  CB  ARG L   5      39.124   0.191  -3.737  1.00 14.28           C
ATOM     37  CG  ARG L   5      39.521  -1.088  -3.065  1.00 13.24           C
ATOM     38  CD  ARG L   5      38.834  -2.260  -3.732  1.00 16.05           C
ATOM     39  NE  ARG L   5      39.197  -2.397  -5.141  1.00 15.65           N
ATOM     40  CZ  ARG L   5      40.275  -3.039  -5.588  1.00 18.37           C
ATOM     41  NH1 ARG L   5      41.119  -3.613  -4.741  1.00 17.28           N
ATOM     42  NH2 ARG L   5      40.498  -3.125  -6.896  1.00 18.02           N
ATOM     43  N   CYS L   6      41.886   1.274  -4.173  1.00 11.52           N
ATOM     44  CA  CYS L   6      43.326   1.102  -4.206  1.00 11.15           C
ATOM     45  C   CYS L   6      44.082   2.261  -3.628  1.00 12.24           C
ATOM     46  O   CYS L   6      45.112   2.088  -2.992  1.00 11.38           O
ATOM     47  CB  CYS L   6      43.775   0.858  -5.630  1.00 12.52           C
ATOM     48  SG  CYS L   6      43.326  -0.808  -6.171  1.00 16.78           S
ATOM     49  N   GLU L   7      43.585   3.459  -3.885  1.00 11.62           N
ATOM     50  CA  GLU L   7      44.224   4.643  -3.356  1.00 11.47           C
ATOM     51  C   GLU L   7      44.186   4.560  -1.839  1.00 11.53           C
ATOM     52  O   GLU L   7      45.159   4.871  -1.156  1.00 10.23           O
ATOM     53  CB  GLU L   7      43.484   5.890  -3.818  1.00 16.50           C
ATOM     54  CG  GLU L   7      43.663   6.209  -5.288  1.00 16.52           C
ATOM     55  CD  GLU L   7      42.853   5.317  -6.222  1.00 21.29           C
ATOM     56  OE1 GLU L   7      42.098   4.434  -5.757  1.00 20.19           O
ATOM     57  OE2 GLU L   7      42.974   5.517  -7.447  1.00 21.60           O
ATOM     58  N   LEU L   8      43.046   4.140  -1.318  1.00 10.85           N
ATOM     59  CA  LEU L   8      42.911   4.021   0.122  1.00 10.23           C
ATOM     60  C   LEU L   8      43.791   2.894   0.632  1.00 12.30           C
ATOM     61  O   LEU L   8      44.434   3.018   1.675  1.00 10.15           O
ATOM     62  CB  LEU L   8      41.455   3.762   0.491  1.00  9.39           C
ATOM     63  CG  LEU L   8      41.255   3.657   1.998  1.00 10.75           C
ATOM     64  CD1 LEU L   8      41.624   5.002   2.631  1.00  9.34           C
ATOM     65  CD2 LEU L   8      39.823   3.287   2.305  1.00 12.04           C
ATOM     66  N   ALA L   9      43.820   1.789  -0.103  1.00 10.64           N
ATOM     67  CA  ALA L   9      44.656   0.673   0.305  1.00 10.21           C
ATOM     68  C   ALA L   9      46.094   1.156   0.410  1.00 10.72           C
ATOM     69  O   ALA L   9      46.789   0.861   1.370  1.00 11.08           O
ATOM     70  CB  ALA L   9      44.565  -0.457  -0.713  1.00 10.20           C
ATOM     71  N   ALA L  10      46.540   1.909  -0.587  1.00 11.55           N
ATOM     72  CA  ALA L  10      47.906   2.402  -0.573  1.00 10.82           C
ATOM     73  C   ALA L  10      48.136   3.353   0.585  1.00  9.83           C
ATOM     74  O   ALA L  10      49.176   3.308   1.235  1.00 13.02           O
ATOM     75  CB  ALA L  10      48.227   3.098  -1.882  1.00 10.68           C
ATOM     76  N   ALA L  11      47.155   4.208   0.846  1.00  9.46           N
ATOM     77  CA  ALA L  11      47.280   5.162   1.930  1.00 10.93           C
ATOM     78  C   ALA L  11      47.311   4.399   3.243  1.00 10.54           C
ATOM     79  O   ALA L  11      48.120   4.683   4.123  1.00 11.21           O
ATOM     80  CB  ALA L  11      46.120   6.136   1.909  1.00 12.06           C
ATOM     81  N   MET L  12      46.440   3.408   3.380  1.00 11.73           N
ATOM     82  CA  MET L  12      46.431   2.652   4.622  1.00 10.12           C
ATOM     83  C   MET L  12      47.712   1.870   4.805  1.00 12.82           C
ATOM     84  O   MET L  12      48.195   1.702   5.924  1.00 12.65           O
ATOM     85  CB  MET L  12      45.229   1.735   4.654  1.00 10.07           C
ATOM     86  CG  MET L  12      43.955   2.519   4.764  1.00 10.51           C
ATOM     87  SD  MET L  12      42.589   1.419   4.851  1.00  9.58           S
ATOM     88  CE  MET L  12      41.454   2.322   5.922  1.00 10.52           C
ATOM     89  N   LYS L  13      48.261   1.386   3.701  1.00 11.38           N
ATOM     90  CA  LYS L  13      49.509   0.655   3.775  1.00 12.90           C
ATOM     91  C   LYS L  13      50.590   1.637   4.206  1.00 14.70           C
ATOM     92  O   LYS L  13      51.416   1.326   5.063  1.00 15.51           O
ATOM     93  CB  LYS L  13      49.846   0.052   2.416  1.00 15.01           C
ATOM     94  CG  LYS L  13      51.139  -0.741   2.408  1.00 17.76           C
ATOM     95  CD  LYS L  13      51.219  -1.611   1.165  1.00 20.24           C
ATOM     96  N   ARG L  14      50.570   2.826   3.615  1.00 14.39           N
ATOM     97  CA  ARG L  14      51.544   3.857   3.945  1.00 15.58           C
ATOM     98  C   ARG L  14      51.467   4.176   5.430  1.00 16.55           C
ATOM     99  O   ARG L  14      52.466   4.535   6.052  1.00 17.05           O
ATOM    100  CB  ARG L  14      51.270   5.123   3.132  1.00 17.19           C
ATOM    101  CG  ARG L  14      52.219   6.277   3.425  1.00 24.91           C
ATOM    102  CD  ARG L  14      51.825   7.516   2.634  1.00 28.45           C
ATOM    103  N   HIS L  15      50.270   4.043   5.996  1.00 14.06           N
ATOM    104  CA  HIS L  15      50.078   4.325   7.408  1.00 16.55           C
ATOM    105  C   HIS L  15      50.289   3.094   8.274  1.00 14.32           C
ATOM    106  O   HIS L  15      49.879   3.060   9.433  1.00 21.52           O
ATOM    107  CB  HIS L  15      48.684   4.901   7.653  1.00 16.44           C
ATOM    108  CG  HIS L  15      48.521   6.300   7.155  1.00 17.26           C
ATOM    109  ND1 HIS L  15      48.201   6.595   5.848  1.00 21.96           N
ATOM    110  CD2 HIS L  15      48.674   7.490   7.782  1.00 20.34           C
ATOM    111  CE1 HIS L  15      48.165   7.907   5.690  1.00 21.06           C
ATOM    112  NE2 HIS L  15      48.449   8.472   6.848  1.00 23.15           N
ATOM    113  N   GLY L  16      50.922   2.082   7.697  1.00 16.21           N
ATOM    114  CA  GLY L  16      51.225   0.873   8.435  1.00 17.95           C
ATOM    115  C   GLY L  16      50.049   0.076   8.947  1.00 18.24           C
ATOM    116  O   GLY L  16      50.137  -0.548  10.006  1.00 19.81           O
ATOM    117  N   LEU L  17      48.940   0.082   8.218  1.00 15.69           N
ATOM    118  CA  LEU L  17      47.794  -0.691   8.661  1.00 14.54           C
ATOM    119  C   LEU L  17      47.889  -2.131   8.217  1.00 15.04           C
ATOM    120  O   LEU L  17      47.212  -2.997   8.766  1.00 16.75           O
ATOM    121  CB  LEU L  17      46.486  -0.099   8.142  1.00 15.00           C
ATOM    122  CG  LEU L  17      45.945   1.078   8.946  1.00 12.08           C
ATOM    123  CD1 LEU L  17      44.600   1.489   8.375  1.00 14.27           C
ATOM    124  CD2 LEU L  17      45.801   0.689  10.416  1.00 15.11           C
ATOM    125  N   ASP L  18      48.730  -2.402   7.228  1.00 16.10           N
ATOM    126  CA  ASP L  18      48.838  -3.771   6.778  1.00 16.86           C
ATOM    127  C   ASP L  18      49.403  -4.629   7.889  1.00 18.66           C
ATOM    128  O   ASP L  18      50.552  -4.460   8.303  1.00 21.02           O
ATOM    129  CB  ASP L  18      49.707  -3.886   5.531  1.00 16.84           C
ATOM    130  CG  ASP L  18      49.667  -5.276   4.949  1.00 18.07           C
ATOM    131  OD1 ASP L  18      48.662  -5.974   5.186  1.00 17.20           O
ATOM    132  OD2 ASP L  18      50.623  -5.671   4.255  1.00 22.21           O
ATOM    133  N   ASN L  19      48.563  -5.538   8.370  1.00 20.03           N
ATOM    134  CA  ASN L  19      48.895  -6.453   9.448  1.00 18.53           C
ATOM    135  C   ASN L  19      49.032  -5.740  10.773  1.00 19.36           C
ATOM    136  O   ASN L  19      49.622  -6.263  11.723  1.00 20.72           O
ATOM    137  CB  ASN L  19      50.165  -7.227   9.123  1.00 22.10           C
ATOM    138  CG  ASN L  19      49.987  -8.120   7.923  1.00 23.93           C
ATOM    139  OD1 ASN L  19      48.997  -8.852   7.828  1.00 27.98           O
ATOM    140  ND2 ASN L  19      50.932  -8.066   6.995  1.00 27.66           N
ATOM    141  N   TYR L  20      48.489  -4.532  10.844  1.00 18.70           N
ATOM    142  CA  TYR L  20      48.552  -3.807  12.091  1.00 17.71           C
ATOM    143  C   TYR L  20      47.743  -4.634  13.074  1.00 16.00           C
ATOM    144  O   TYR L  20      46.608  -5.016  12.789  1.00 15.10           O
ATOM    145  CB  TYR L  20      47.930  -2.426  11.964  1.00 16.62           C
ATOM    146  CG  TYR L  20      48.074  -1.657  13.243  1.00 15.82           C
ATOM    147  CD1 TYR L  20      49.280  -1.055  13.575  1.00 18.97           C
ATOM    148  CD2 TYR L  20      47.023  -1.585  14.153  1.00 16.57           C
ATOM    149  CE1 TYR L  20      49.440  -0.394  14.783  1.00 18.33           C
ATOM    150  CE2 TYR L  20      47.173  -0.933  15.364  1.00 16.30           C
ATOM    151  CZ  TYR L  20      48.380  -0.339  15.670  1.00 17.40           C
ATOM    152  OH  TYR L  20      48.523   0.329  16.855  1.00 19.35           O
ATOM    153  N   ARG L  21      48.326  -4.904  14.237  1.00 19.26           N
ATOM    154  CA  ARG L  21      47.663  -5.723  15.240  1.00 21.48           C
ATOM    155  C   ARG L  21      47.230  -7.035  14.601  1.00 21.28           C
ATOM    156  O   ARG L  21      46.255  -7.648  15.018  1.00 22.33           O
ATOM    157  CB  ARG L  21      46.450  -5.000  15.827  1.00 24.41           C
ATOM    158  CG  ARG L  21      46.808  -3.865  16.772  1.00 26.85           C
ATOM    159  N   GLY L  22      47.957  -7.443  13.562  1.00 21.54           N
ATOM    160  CA  GLY L  22      47.655  -8.692  12.887  1.00 21.42           C
ATOM    161  C   GLY L  22      46.535  -8.669  11.865  1.00 21.87           C
ATOM    162  O   GLY L  22      46.154  -9.713  11.337  1.00 24.24           O
ATOM    163  N   TYR L  23      45.997  -7.489  11.579  1.00 18.69           N
ATOM    164  CA  TYR L  23      44.919  -7.380  10.608  1.00 18.30           C
ATOM    165  C   TYR L  23      45.453  -6.987   9.256  1.00 16.97           C
ATOM    166  O   TYR L  23      45.949  -5.875   9.074  1.00 16.03           O
ATOM    167  CB  TYR L  23      43.892  -6.359  11.078  1.00 19.28           C
ATOM    168  CG  TYR L  23      43.023  -6.900  12.179  1.00 20.79           C
ATOM    169  CD1 TYR L  23      41.915  -7.690  11.885  1.00 20.22           C
ATOM    170  CD2 TYR L  23      43.337  -6.669  13.516  1.00 24.45           C
ATOM    171  CE1 TYR L  23      41.138  -8.243  12.895  1.00 24.73           C
ATOM    172  CE2 TYR L  23      42.566  -7.217  14.536  1.00 26.24           C
ATOM    173  CZ  TYR L  23      41.470  -8.004  14.215  1.00 25.36           C
ATOM    174  OH  TYR L  23      40.705  -8.566  15.212  1.00 29.33           O
ATOM    175  N   SER L  24      45.346  -7.914   8.311  1.00 15.13           N
ATOM    176  CA  SER L  24      45.825  -7.673   6.965  1.00 16.22           C
ATOM    177  C   SER L  24      45.152  -6.433   6.404  1.00 14.56           C
ATOM    178  O   SER L  24      44.008  -6.113   6.736  1.00 14.15           O
ATOM    179  CB  SER L  24      45.541  -8.885   6.078  1.00 13.98           C
ATOM    180  OG  SER L  24      44.160  -9.066   5.876  1.00 17.16           O
ATOM    181  N   LEU L  25      45.874  -5.748   5.533  1.00 14.58           N
ATOM    182  CA  LEU L  25      45.391  -4.522   4.926  1.00 13.27           C
ATOM    183  C   LEU L  25      43.947  -4.532   4.442  1.00 13.47           C
ATOM    184  O   LEU L  25      43.225  -3.568   4.651  1.00 11.72           O
ATOM    185  CB  LEU L  25      46.301  -4.143   3.768  1.00 12.67           C
ATOM    186  CG  LEU L  25      46.050  -2.748   3.205  1.00 11.04           C
ATOM    187  CD1 LEU L  25      46.265  -1.689   4.283  1.00 13.00           C
ATOM    188  CD2 LEU L  25      47.018  -2.521   2.052  1.00 11.78           C
ATOM    189  N   GLY L  26      43.532  -5.610   3.779  1.00 11.32           N
ATOM    190  CA  GLY L  26      42.180  -5.681   3.261  1.00 10.28           C
ATOM    191  C   GLY L  26      41.103  -5.444   4.302  1.00  8.21           C
ATOM    192  O   GLY L  26      40.016  -4.977   3.978  1.00 10.36           O
ATOM    193  N   ASN L  27      41.407  -5.793   5.543  1.00 11.67           N
ATOM    194  CA  ASN L  27      40.455  -5.603   6.628  1.00 10.43           C
ATOM    195  C   ASN L  27      40.099  -4.152   6.777  1.00 11.28           C
ATOM    196  O   ASN L  27      38.931  -3.799   6.936  1.00 13.65           O
ATOM    197  CB  ASN L  27      41.055  -6.084   7.935  1.00 12.15           C
ATOM    198  CG  ASN L  27      41.039  -7.571   8.044  1.00 12.79           C
ATOM    199  OD1 ASN L  27      39.974  -8.170   8.138  1.00 16.99           O
ATOM    200  ND2 ASN L  27      42.221  -8.187   8.015  1.00 11.89           N
ATOM    201  N   TRP L  28      41.129  -3.321   6.730  1.00 11.32           N
ATOM    202  CA  TRP L  28      40.961  -1.890   6.899  1.00 10.31           C
ATOM    203  C   TRP L  28      40.290  -1.240   5.717  1.00 11.48           C
ATOM    204  O   TRP L  28      39.454  -0.360   5.873  1.00 12.45           O
ATOM    205  CB  TRP L  28      42.314  -1.261   7.157  1.00 12.35           C
ATOM    206  CG  TRP L  28      43.023  -1.936   8.278  1.00 11.88           C
ATOM    207  CD1 TRP L  28      43.917  -2.965   8.184  1.00 12.87           C
ATOM    208  CD2 TRP L  28      42.898  -1.638   9.672  1.00 12.95           C
ATOM    209  NE1 TRP L  28      44.358  -3.321   9.434  1.00 13.83           N
ATOM    210  CE2 TRP L  28      43.749  -2.522  10.366  1.00 15.10           C
ATOM    211  CE3 TRP L  28      42.148  -0.706  10.401  1.00 19.13           C
ATOM    212  CZ2 TRP L  28      43.876  -2.504  11.754  1.00 17.38           C
ATOM    213  CZ3 TRP L  28      42.271  -0.689  11.783  1.00 20.03           C
ATOM    214  CH2 TRP L  28      43.130  -1.582  12.444  1.00 20.41           C
ATOM    215  N   VAL L  29      40.657  -1.675   4.522  1.00 10.95           N
ATOM    216  CA  VAL L  29      40.050  -1.133   3.326  1.00 11.23           C
ATOM    217  C   VAL L  29      38.587  -1.551   3.323  1.00 11.70           C
ATOM    218  O   VAL L  29      37.685  -0.761   3.064  1.00 10.25           O
ATOM    219  CB  VAL L  29      40.746  -1.683   2.070  1.00 10.82           C
ATOM    220  CG1 VAL L  29      40.003  -1.240   0.814  1.00 13.48           C
ATOM    221  CG2 VAL L  29      42.196  -1.206   2.059  1.00 13.39           C
ATOM    222  N   CYS L  30      38.355  -2.814   3.633  1.00 12.85           N
ATOM    223  CA  CYS L  30      37.002  -3.298   3.659  1.00 13.26           C
ATOM    224  C   CYS L  30      36.203  -2.516   4.708  1.00 12.00           C
ATOM    225  O   CYS L  30      35.090  -2.060   4.441  1.00 12.13           O
ATOM    226  CB  CYS L  30      37.022  -4.788   3.976  1.00 13.91           C
ATOM    227  SG  CYS L  30      35.364  -5.500   3.942  1.00 17.18           S
ATOM    228  N   ALA L  31      36.779  -2.351   5.889  1.00 10.36           N
ATOM    229  CA  ALA L  31      36.084  -1.627   6.946  1.00 12.20           C
ATOM    230  C   ALA L  31      35.701  -0.241   6.437  1.00 11.27           C
ATOM    231  O   ALA L  31      34.563   0.213   6.601  1.00 13.13           O
ATOM    232  CB  ALA L  31      36.964  -1.502   8.166  1.00 11.37           C
ATOM    233  N   ALA L  32      36.653   0.435   5.816  1.00 12.27           N
ATOM    234  CA  ALA L  32      36.380   1.767   5.304  1.00 12.21           C
ATOM    235  C   ALA L  32      35.284   1.715   4.257  1.00 12.52           C
ATOM    236  O   ALA L  32      34.432   2.595   4.190  1.00 13.62           O
ATOM    237  CB  ALA L  32      37.631   2.366   4.704  1.00 10.15           C
ATOM    238  N   LYS L  33      35.299   0.673   3.437  1.00 12.40           N
ATOM    239  CA  LYS L  33      34.293   0.569   2.399  1.00 12.74           C
ATOM    240  C   LYS L  33      32.901   0.545   2.987  1.00 12.94           C
ATOM    241  O   LYS L  33      32.025   1.276   2.558  1.00 14.90           O
ATOM    242  CB  LYS L  33      34.502  -0.699   1.564  1.00 14.34           C
ATOM    243  CG  LYS L  33      33.410  -0.942   0.512  1.00 14.67           C
ATOM    244  CD  LYS L  33      33.349   0.159  -0.539  1.00 19.69           C
ATOM    245  CE  LYS L  33      32.400  -0.209  -1.674  1.00 23.48           C
ATOM    246  NZ  LYS L  33      31.009  -0.401  -1.197  1.00 30.64           N
ATOM    247  N   PHE L  34      32.704  -0.290   3.988  1.00 13.12           N
ATOM    248  CA  PHE L  34      31.382  -0.413   4.554  1.00 14.35           C
ATOM    249  C   PHE L  34      31.025   0.629   5.574  1.00 16.15           C
ATOM    250  O   PHE L  34      29.849   0.903   5.798  1.00 18.13           O
ATOM    251  CB  PHE L  34      31.215  -1.831   5.067  1.00 18.34           C
ATOM    252  CG  PHE L  34      31.234  -2.834   3.965  1.00 20.07           C
ATOM    253  CD1 PHE L  34      30.170  -2.908   3.070  1.00 21.61           C
ATOM    254  CD2 PHE L  34      32.346  -3.639   3.757  1.00 22.90           C
ATOM    255  CE1 PHE L  34      30.215  -3.766   1.979  1.00 23.49           C
ATOM    256  CE2 PHE L  34      32.400  -4.502   2.665  1.00 23.73           C
ATOM    257  CZ  PHE L  34      31.334  -4.563   1.777  1.00 24.28           C
ATOM    258  N   GLU L  35      32.035   1.245   6.171  1.00 13.28           N
ATOM    259  CA  GLU L  35      31.763   2.291   7.135  1.00 12.79           C
ATOM    260  C   GLU L  35      31.379   3.571   6.425  1.00 11.83           C
ATOM    261  O   GLU L  35      30.364   4.178   6.738  1.00 13.63           O
ATOM    262  CB  GLU L  35      32.990   2.576   7.996  1.00 12.08           C
ATOM    263  CG  GLU L  35      33.251   1.556   9.075  1.00 13.86           C
ATOM    264  CD  GLU L  35      32.116   1.465  10.077  1.00 16.86           C
ATOM    265  OE1 GLU L  35      31.215   2.331  10.066  1.00 14.43           O
ATOM    266  OE2 GLU L  35      32.122   0.517  10.886  1.00 23.30           O
ATOM    267  N   SER L  36      32.165   3.947   5.427  1.00 14.04           N
ATOM    268  CA  SER L  36      31.955   5.220   4.756  1.00 11.21           C
ATOM    269  C   SER L  36      31.942   5.180   3.250  1.00 11.58           C
ATOM    270  O   SER L  36      31.822   6.218   2.609  1.00 13.65           O
ATOM    271  CB  SER L  36      33.086   6.144   5.146  1.00 11.28           C
ATOM    272  OG  SER L  36      34.295   5.632   4.594  1.00 11.28           O
ATOM    273  N   ASN L  37      32.080   3.992   2.685  1.00 12.86           N
ATOM    274  CA  ASN L  37      32.167   3.869   1.247  1.00 15.80           C
ATOM    275  C   ASN L  37      33.350   4.723   0.786  1.00 14.99           C
ATOM    276  O   ASN L  37      33.298   5.369  -0.257  1.00 17.27           O
ATOM    277  CB  ASN L  37      30.878   4.329   0.572  1.00 19.55           C
ATOM    278  CG  ASN L  37      30.728   3.738  -0.810  1.00 20.71           C
ATOM    279  OD1 ASN L  37      31.239   2.652  -1.076  1.00 23.36           O
ATOM    280  ND2 ASN L  37      30.026   4.436  -1.689  1.00 24.01           N
ATOM    281  N   PHE L  38      34.412   4.718   1.593  1.00 14.55           N
ATOM    282  CA  PHE L  38      35.654   5.452   1.317  1.00 13.26           C
ATOM    283  C   PHE L  38      35.540   6.966   1.339  1.00 10.94           C
ATOM    284  O   PHE L  38      36.456   7.665   0.920  1.00 13.74           O
ATOM    285  CB  PHE L  38      36.250   5.050  -0.036  1.00 13.60           C
ATOM    286  CG  PHE L  38      36.463   3.578  -0.197  1.00 14.35           C
ATOM    287  CD1 PHE L  38      36.864   2.804   0.879  1.00 11.10           C
ATOM    288  CD2 PHE L  38      36.320   2.975  -1.442  1.00 13.91           C
ATOM    289  CE1 PHE L  38      37.126   1.450   0.727  1.00 14.93           C
ATOM    290  CE2 PHE L  38      36.581   1.622  -1.605  1.00 15.98           C
ATOM    291  CZ  PHE L  38      36.986   0.861  -0.517  1.00 13.37           C
ATOM    292  N   ASN L  39      34.424   7.473   1.833  1.00 12.71           N
ATOM    293  CA  ASN L  39      34.231   8.910   1.878  1.00 13.44           C
ATOM    294  C   ASN L  39      34.837   9.487   3.148  1.00 11.35           C
ATOM    295  O   ASN L  39      34.353   9.224   4.249  1.00 10.71           O
ATOM    296  CB  ASN L  39      32.736   9.210   1.809  1.00 14.89           C
ATOM    297  CG  ASN L  39      32.437  10.680   1.900  1.00 14.09           C
ATOM    298  OD1 ASN L  39      33.330  11.511   1.794  1.00 15.34           O
ATOM    299  ND2 ASN L  39      31.165  11.012   2.100  1.00 19.11           N
ATOM    300  N   THR L  40      35.897  10.271   2.994  1.00 10.78           N
ATOM    301  CA  THR L  40      36.553  10.872   4.152  1.00 13.46           C
ATOM    302  C   THR L  40      35.645  11.844   4.863  1.00 14.18           C
ATOM    303  O   THR L  40      35.885  12.188   6.015  1.00 11.43           O
ATOM    304  CB  THR L  40      37.811  11.663   3.766  1.00 13.13           C
ATOM    305  OG1 THR L  40      37.444  12.745   2.896  1.00 13.30           O
ATOM    306  CG2 THR L  40      38.817  10.777   3.069  1.00 14.23           C
ATOM    307  N   GLN L  41      34.608  12.301   4.177  1.00 13.94           N
ATOM    308  CA  GLN L  41      33.710  13.278   4.775  1.00 15.62           C
ATOM    309  C   GLN L  41      32.462  12.671   5.366  1.00 14.49           C
ATOM    310  O   GLN L  41      31.595  13.384   5.856  1.00 15.66           O
ATOM    311  CB  GLN L  41      33.324  14.328   3.732  1.00 15.21           C
ATOM    312  CG  GLN L  41      34.519  14.991   3.069  1.00 19.42           C
ATOM    313  CD  GLN L  41      35.490  15.578   4.067  1.00 25.61           C
ATOM    314  OE1 GLN L  41      36.632  15.126   4.186  1.00 24.71           O
ATOM    315  NE2 GLN L  41      35.042  16.593   4.793  1.00 27.27           N
ATOM    316  N   ALA L  42      32.371  11.349   5.335  1.00 14.44           N
ATOM    317  CA  ALA L  42      31.198  10.679   5.850  1.00 14.47           C
ATOM    318  C   ALA L  42      30.929  10.994   7.309  1.00 12.59           C
ATOM    319  O   ALA L  42      31.821  10.980   8.141  1.00 11.41           O
ATOM    320  CB  ALA L  42      31.330   9.176   5.667  1.00 14.42           C
ATOM    321  N   THR L  43      29.679  11.286   7.614  1.00 15.27           N
ATOM    322  CA  THR L  43      29.305  11.547   8.984  1.00 15.41           C
ATOM    323  C   THR L  43      27.943  10.928   9.176  1.00 17.80           C
ATOM    324  O   THR L  43      27.084  11.002   8.297  1.00 20.57           O
ATOM    325  CB  THR L  43      29.207  13.046   9.297  1.00 18.26           C
ATOM    326  OG1 THR L  43      28.110  13.611   8.572  1.00 22.56           O
ATOM    327  CG2 THR L  43      30.503  13.750   8.925  1.00 14.59           C
ATOM    328  N   ASN L  44      27.771  10.277  10.311  1.00 13.35           N
ATOM    329  CA  ASN L  44      26.510   9.662  10.649  1.00 16.91           C
ATOM    330  C   ASN L  44      26.219  10.025  12.079  1.00 16.16           C
ATOM    331  O   ASN L  44      26.993   9.724  12.985  1.00 13.44           O
ATOM    332  CB  ASN L  44      26.573   8.141  10.520  1.00 18.22           C
ATOM    333  CG  ASN L  44      25.420   7.452  11.236  1.00 22.11           C
ATOM    334  OD1 ASN L  44      25.561   6.991  12.369  1.00 21.95           O
ATOM    335  ND2 ASN L  44      24.267   7.404  10.584  1.00 24.31           N
ATOM    336  N   ARG L  45      25.097  10.692  12.278  1.00 15.27           N
ATOM    337  CA  ARG L  45      24.714  11.077  13.610  1.00 17.34           C
ATOM    338  C   ARG L  45      23.874   9.971  14.195  1.00 18.13           C
ATOM    339  O   ARG L  45      23.055   9.364  13.508  1.00 21.53           O
ATOM    340  CB  ARG L  45      23.951  12.392  13.572  1.00 17.23           C
ATOM    341  CG  ARG L  45      24.795  13.497  12.995  1.00 19.57           C
ATOM    342  CD  ARG L  45      24.401  14.821  13.582  1.00 17.00           C
ATOM    343  NE  ARG L  45      24.439  14.754  15.036  1.00 18.57           N
ATOM    344  CZ  ARG L  45      24.172  15.779  15.833  1.00 15.12           C
ATOM    345  NH1 ARG L  45      23.849  16.949  15.315  1.00 14.15           N
ATOM    346  NH2 ARG L  45      24.226  15.628  17.148  1.00 17.06           N
ATOM    347  N   ASN L  46      24.112   9.697  15.465  1.00 18.91           N
ATOM    348  CA  ASN L  46      23.396   8.650  16.158  1.00 21.86           C
ATOM    349  C   ASN L  46      22.421   9.260  17.137  1.00 24.24           C
ATOM    350  O   ASN L  46      22.616  10.379  17.613  1.00 22.77           O
ATOM    351  CB  ASN L  46      24.393   7.755  16.876  1.00 22.38           C
ATOM    352  CG  ASN L  46      25.380   7.120  15.920  1.00 24.72           C
ATOM    353  OD1 ASN L  46      25.002   6.302  15.079  1.00 25.37           O
ATOM    354  ND2 ASN L  46      26.648   7.503  16.031  1.00 21.47           N
ATOM    355  N   THR L  47      21.368   8.514  17.437  1.00 26.32           N
ATOM    356  CA  THR L  47      20.352   8.979  18.362  1.00 28.81           C
ATOM    357  C   THR L  47      20.938   9.244  19.744  1.00 28.65           C
ATOM    358  O   THR L  47      20.392  10.036  20.512  1.00 31.12           O
ATOM    359  CB  THR L  47      19.221   7.947  18.487  1.00 29.20           C
ATOM    360  OG1 THR L  47      19.746   6.723  19.013  1.00 33.62           O
ATOM    361  CG2 THR L  47      18.600   7.681  17.129  1.00 27.62           C
ATOM    362  N   ASP L  48      22.054   8.595  20.062  1.00 28.32           N
ATOM    363  CA  ASP L  48      22.679   8.774  21.369  1.00 26.62           C
ATOM    364  C   ASP L  48      23.435  10.099  21.490  1.00 25.13           C
ATOM    365  O   ASP L  48      24.062  10.375  22.514  1.00 24.87           O
ATOM    366  CB  ASP L  48      23.620   7.603  21.668  1.00 29.14           C
ATOM    367  CG  ASP L  48      24.936   7.710  20.932  1.00 31.21           C
ATOM    368  OD1 ASP L  48      24.952   8.297  19.832  1.00 28.50           O
ATOM    369  OD2 ASP L  48      25.950   7.197  21.452  1.00 33.91           O
ATOM    370  N   GLY L  49      23.376  10.915  20.442  1.00 23.07           N
ATOM    371  CA  GLY L  49      24.050  12.200  20.478  1.00 20.03           C
ATOM    372  C   GLY L  49      25.477  12.156  19.973  1.00 18.67           C
ATOM    373  O   GLY L  49      26.121  13.191  19.822  1.00 17.45           O
ATOM    374  N   SER L  50      25.982  10.954  19.735  1.00 16.23           N
ATOM    375  CA  SER L  50      27.336  10.810  19.223  1.00 15.34           C
ATOM    376  C   SER L  50      27.225  10.825  17.715  1.00 14.12           C
ATOM    377  O   SER L  50      26.143  10.692  17.147  1.00 13.29           O
ATOM    378  CB  SER L  50      27.956   9.486  19.674  1.00 16.76           C
ATOM    379  OG  SER L  50      27.353   8.395  19.008  1.00 17.07           O
ATOM    380  N   THR L  51      28.361  10.972  17.061  1.00 12.33           N
ATOM    381  CA  THR L  51      28.379  10.996  15.622  1.00 10.70           C
ATOM    382  C   THR L  51      29.563  10.168  15.188  1.00 10.13           C
ATOM    383  O   THR L  51      30.584  10.137  15.860  1.00 12.17           O
ATOM    384  CB  THR L  51      28.546  12.439  15.110  1.00 12.00           C
ATOM    385  OG1 THR L  51      27.419  13.209  15.531  1.00 13.86           O
ATOM    386  CG2 THR L  51      28.649  12.482  13.584  1.00 12.34           C
ATOM    387  N   ASP L  52      29.403   9.490  14.064  1.00 10.31           N
ATOM    388  CA  ASP L  52      30.471   8.695  13.508  1.00 10.93           C
ATOM    389  C   ASP L  52      31.069   9.558  12.432  1.00  9.83           C
ATOM    390  O   ASP L  52      30.371  10.065  11.560  1.00  9.72           O
ATOM    391  CB  ASP L  52      29.905   7.405  12.950  1.00 10.99           C
ATOM    392  CG  ASP L  52      29.203   6.605  14.013  1.00 13.65           C
ATOM    393  OD1 ASP L  52      29.856   6.291  15.028  1.00 17.22           O
ATOM    394  OD2 ASP L  52      28.011   6.306  13.840  1.00 21.10           O
ATOM    395  N   TYR L  53      32.377   9.718  12.510  1.00  8.82           N
ATOM    396  CA  TYR L  53      33.076  10.584  11.607  1.00  7.98           C
ATOM    397  C   TYR L  53      34.119   9.986  10.731  1.00  8.86           C
ATOM    398  O   TYR L  53      34.930   9.186  11.160  1.00 10.75           O
ATOM    399  CB  TYR L  53      33.788  11.661  12.389  1.00  7.70           C
ATOM    400  CG  TYR L  53      32.884  12.577  13.120  1.00  9.05           C
ATOM    401  CD1 TYR L  53      32.312  13.666  12.473  1.00  9.06           C
ATOM    402  CD2 TYR L  53      32.631  12.388  14.472  1.00  8.64           C
ATOM    403  CE1 TYR L  53      31.517  14.552  13.160  1.00 10.41           C
ATOM    404  CE2 TYR L  53      31.834  13.265  15.170  1.00 10.06           C
ATOM    405  CZ  TYR L  53      31.282  14.349  14.503  1.00  9.42           C
ATOM    406  OH  TYR L  53      30.506  15.236  15.184  1.00  9.46           O
ATOM    407  N   GLY L  54      34.108  10.452   9.497  1.00  9.95           N
ATOM    408  CA  GLY L  54      35.136  10.057   8.577  1.00  7.63           C
ATOM    409  C   GLY L  54      35.075   8.728   7.906  1.00  7.38           C
ATOM    410  O   GLY L  54      34.133   7.949   8.021  1.00 10.24           O
ATOM    411  N   ILE L  55      36.174   8.474   7.225  1.00  8.81           N
ATOM    412  CA  ILE L  55      36.315   7.289   6.427  1.00  8.55           C
ATOM    413  C   ILE L  55      36.144   6.002   7.206  1.00  8.99           C
ATOM    414  O   ILE L  55      35.754   4.992   6.636  1.00  9.21           O
ATOM    415  CB  ILE L  55      37.647   7.358   5.693  1.00 11.18           C
ATOM    416  CG1 ILE L  55      37.619   6.410   4.501  1.00 12.55           C
ATOM    417  CG2 ILE L  55      38.788   7.122   6.655  1.00 10.20           C
ATOM    418  CD1 ILE L  55      38.680   6.713   3.492  1.00 13.84           C
ATOM    419  N   LEU L  56      36.411   6.035   8.505  1.00  9.21           N
ATOM    420  CA  LEU L  56      36.240   4.838   9.310  1.00  8.66           C
ATOM    421  C   LEU L  56      35.102   5.004  10.310  1.00 10.91           C
ATOM    422  O   LEU L  56      34.953   4.206  11.230  1.00 10.34           O
ATOM    423  CB  LEU L  56      37.546   4.482  10.013  1.00 11.15           C
ATOM    424  CG  LEU L  56      38.562   3.886   9.035  1.00 14.22           C
ATOM    425  CD1 LEU L  56      39.884   3.675   9.730  1.00 12.99           C
ATOM    426  CD2 LEU L  56      38.035   2.569   8.494  1.00 14.96           C
ATOM    427  N   GLN L  57      34.296   6.042  10.110  1.00 10.54           N
ATOM    428  CA  GLN L  57      33.135   6.288  10.952  1.00 10.89           C
ATOM    429  C   GLN L  57      33.406   6.090  12.428  1.00 11.45           C
ATOM    430  O   GLN L  57      32.734   5.325  13.132  1.00 12.24           O
ATOM    431  CB  GLN L  57      31.997   5.389  10.479  1.00 11.98           C
ATOM    432  CG  GLN L  57      31.465   5.830   9.143  1.00 12.40           C
ATOM    433  CD  GLN L  57      30.770   7.171   9.249  1.00 14.35           C
ATOM    434  OE1 GLN L  57      29.585   7.237   9.582  1.00 14.69           O
ATOM    435  NE2 GLN L  57      31.510   8.250   8.999  1.00 11.47           N
ATOM    436  N   ILE L  58      34.393   6.823  12.900  1.00 10.35           N
ATOM    437  CA  ILE L  58      34.801   6.742  14.275  1.00  9.90           C
ATOM    438  C   ILE L  58      33.855   7.562  15.123  1.00 11.18           C
ATOM    439  O   ILE L  58      33.578   8.726  14.845  1.00  9.67           O
ATOM    440  CB  ILE L  58      36.251   7.184  14.395  1.00 10.23           C
ATOM    441  CG1 ILE L  58      37.135   6.080  13.808  1.00 11.86           C
ATOM    442  CG2 ILE L  58      36.606   7.477  15.830  1.00 10.59           C
ATOM    443  CD1 ILE L  58      38.582   6.490  13.610  1.00 13.13           C
ATOM    444  N   ASN L  59      33.363   6.912  16.165  1.00 12.22           N
ATOM    445  CA  ASN L  59      32.384   7.485  17.060  1.00 12.28           C
ATOM    446  C   ASN L  59      32.899   8.512  18.045  1.00 12.04           C
ATOM    447  O   ASN L  59      33.929   8.336  18.686  1.00 12.71           O
ATOM    448  CB  ASN L  59      31.687   6.364  17.811  1.00 13.46           C
ATOM    449  CG  ASN L  59      30.479   6.847  18.537  1.00 15.74           C
ATOM    450  OD1 ASN L  59      30.533   7.159  19.724  1.00 19.15           O
ATOM    451  ND2 ASN L  59      29.378   6.948  17.818  1.00 12.88           N
ATOM    452  N   SER L  60      32.126   9.579  18.186  1.00 11.82           N
ATOM    453  CA  SER L  60      32.495  10.680  19.059  1.00 11.63           C
ATOM    454  C   SER L  60      32.255  10.451  20.544  1.00 14.35           C
ATOM    455  O   SER L  60      32.636  11.283  21.357  1.00 13.78           O
ATOM    456  CB  SER L  60      31.756  11.941  18.625  1.00 11.28           C
ATOM    457  OG  SER L  60      30.363  11.772  18.799  1.00 12.92           O
ATOM    458  N   ARG L  61      31.620   9.348  20.912  1.00 13.97           N
ATOM    459  CA  ARG L  61      31.416   9.127  22.332  1.00 16.65           C
ATOM    460  C   ARG L  61      32.708   8.633  22.953  1.00 16.25           C
ATOM    461  O   ARG L  61      33.147   9.119  23.991  1.00 20.75           O
ATOM    462  CB  ARG L  61      30.316   8.103  22.590  1.00 18.09           C
ATOM    463  CG  ARG L  61      30.131   7.822  24.085  1.00 21.63           C
ATOM    464  CD  ARG L  61      28.972   6.877  24.336  1.00 27.67           C
ATOM    465  NE  ARG L  61      27.738   7.367  23.729  1.00 34.21           N
ATOM    466  CZ  ARG L  61      27.197   8.554  23.985  1.00 39.16           C
ATOM    467  NH1 ARG L  61      27.781   9.380  24.841  1.00 42.11           N
ATOM    468  NH2 ARG L  61      26.075   8.919  23.386  1.00 40.11           N
ATOM    469  N   TRP L  62      33.344   7.682  22.291  1.00 15.43           N
ATOM    470  CA  TRP L  62      34.558   7.117  22.828  1.00 16.59           C
ATOM    471  C   TRP L  62      35.876   7.582  22.247  1.00 12.27           C
ATOM    472  O   TRP L  62      36.856   7.765  22.970  1.00 14.48           O
ATOM    473  CB  TRP L  62      34.489   5.587  22.704  1.00 23.20           C
ATOM    474  CG  TRP L  62      33.766   4.915  23.840  1.00 31.29           C
ATOM    475  CD1 TRP L  62      34.260   4.658  25.086  1.00 33.84           C
ATOM    476  CD2 TRP L  62      32.405   4.466  23.849  1.00 34.55           C
ATOM    477  NE1 TRP L  62      33.293   4.080  25.873  1.00 36.53           N
ATOM    478  CE2 TRP L  62      32.143   3.951  25.139  1.00 37.36           C
ATOM    479  CE3 TRP L  62      31.380   4.452  22.893  1.00 35.34           C
ATOM    480  CZ2 TRP L  62      30.898   3.427  25.499  1.00 39.07           C
ATOM    481  CZ3 TRP L  62      30.141   3.931  23.250  1.00 39.84           C
ATOM    482  CH2 TRP L  62      29.911   3.426  24.544  1.00 40.81           C
ATOM    483  N   TRP L  63      35.891   7.841  20.949  1.00 11.63           N
ATOM    484  CA  TRP L  63      37.148   8.107  20.282  1.00 10.83           C
ATOM    485  C   TRP L  63      37.668   9.483  19.994  1.00  8.68           C
ATOM    486  O   TRP L  63      38.868   9.708  20.058  1.00 10.27           O
ATOM    487  CB  TRP L  63      37.145   7.301  18.999  1.00 11.99           C
ATOM    488  CG  TRP L  63      36.683   5.923  19.272  1.00 12.37           C
ATOM    489  CD1 TRP L  63      35.519   5.351  18.868  1.00 11.41           C
ATOM    490  CD2 TRP L  63      37.369   4.947  20.051  1.00 12.71           C
ATOM    491  NE1 TRP L  63      35.435   4.062  19.345  1.00 14.89           N
ATOM    492  CE2 TRP L  63      36.562   3.794  20.075  1.00 11.72           C
ATOM    493  CE3 TRP L  63      38.592   4.935  20.730  1.00 14.16           C
ATOM    494  CZ2 TRP L  63      36.940   2.635  20.753  1.00 14.05           C
ATOM    495  CZ3 TRP L  63      38.969   3.778  21.407  1.00 14.80           C
ATOM    496  CH2 TRP L  63      38.141   2.649  21.411  1.00 12.90           C
ATOM    497  N   CYS L  64      36.782  10.398  19.637  1.00  9.97           N
ATOM    498  CA  CYS L  64      37.237  11.737  19.339  1.00 10.32           C
ATOM    499  C   CYS L  64      36.247  12.656  20.003  1.00  9.19           C
ATOM    500  O   CYS L  64      35.134  12.259  20.330  1.00 11.85           O
ATOM    501  CB  CYS L  64      37.262  11.971  17.824  1.00  9.92           C
ATOM    502  SG  CYS L  64      35.640  11.717  17.049  1.00  9.60           S
ATOM    503  N   ASN L  65      36.655  13.897  20.198  1.00 10.93           N
ATOM    504  CA  ASN L  65      35.767  14.838  20.830  1.00 10.18           C
ATOM    505  C   ASN L  65      35.222  15.778  19.782  1.00  9.13           C
ATOM    506  O   ASN L  65      35.983  16.440  19.080  1.00 10.79           O
ATOM    507  CB  ASN L  65      36.538  15.625  21.879  1.00 10.05           C
ATOM    508  CG  ASN L  65      35.653  16.570  22.662  1.00 12.45           C
ATOM    509  OD1 ASN L  65      34.437  16.568  22.505  1.00 14.28           O
ATOM    510  ND2 ASN L  65      36.267  17.377  23.524  1.00 18.44           N
ATOM    511  N   ASP L  66      33.906  15.815  19.643  1.00  8.62           N
ATOM    512  CA  ASP L  66      33.339  16.755  18.697  1.00  8.83           C
ATOM    513  C   ASP L  66      32.698  17.912  19.434  1.00 12.16           C
ATOM    514  O   ASP L  66      32.113  18.785  18.824  1.00 10.90           O
ATOM    515  CB  ASP L  66      32.355  16.087  17.732  1.00  9.41           C
ATOM    516  CG  ASP L  66      31.156  15.467  18.416  1.00 10.16           C
ATOM    517  OD1 ASP L  66      31.005  15.588  19.647  1.00  9.70           O
ATOM    518  OD2 ASP L  66      30.353  14.855  17.683  1.00 11.59           O
ATOM    519  N   GLY L  67      32.823  17.896  20.756  1.00 10.92           N
ATOM    520  CA  GLY L  67      32.303  18.975  21.567  1.00 12.61           C
ATOM    521  C   GLY L  67      30.810  18.993  21.761  1.00 15.05           C
ATOM    522  O   GLY L  67      30.279  19.929  22.351  1.00 16.00           O
ATOM    523  N   ARG L  68      30.115  17.975  21.281  1.00 12.18           N
ATOM    524  CA  ARG L  68      28.675  17.955  21.454  1.00 11.84           C
ATOM    525  C   ARG L  68      28.185  16.579  21.854  1.00 12.01           C
ATOM    526  O   ARG L  68      26.984  16.326  21.863  1.00 13.88           O
ATOM    527  CB  ARG L  68      27.984  18.368  20.166  1.00 13.23           C
ATOM    528  CG  ARG L  68      28.169  17.379  19.047  1.00 11.85           C
ATOM    529  CD  ARG L  68      27.301  17.740  17.875  1.00 11.53           C
ATOM    530  NE  ARG L  68      27.512  16.808  16.777  1.00 12.66           N
ATOM    531  CZ  ARG L  68      27.219  17.065  15.512  1.00 11.01           C
ATOM    532  NH1 ARG L  68      26.692  18.235  15.174  1.00  9.85           N
ATOM    533  NH2 ARG L  68      27.471  16.156  14.582  1.00 14.61           N
ATOM    534  N   THR L  69      29.124  15.695  22.168  1.00 11.91           N
ATOM    535  CA  THR L  69      28.782  14.339  22.556  1.00 15.54           C
ATOM    536  C   THR L  69      28.979  14.128  24.044  1.00 15.30           C
ATOM    537  O   THR L  69      30.075  14.275  24.569  1.00 18.26           O
ATOM    538  CB  THR L  69      29.643  13.321  21.818  1.00 12.46           C
ATOM    539  OG1 THR L  69      29.536  13.553  20.414  1.00 12.60           O
ATOM    540  CG2 THR L  69      29.169  11.915  22.117  1.00 12.86           C
ATOM    541  N   PRO L  70      27.905  13.778  24.745  1.00 20.55           N
ATOM    542  CA  PRO L  70      28.040  13.557  26.183  1.00 22.53           C
ATOM    543  C   PRO L  70      28.858  12.298  26.447  1.00 22.61           C
ATOM    544  O   PRO L  70      28.884  11.387  25.625  1.00 22.02           O
ATOM    545  CB  PRO L  70      26.591  13.435  26.643  1.00 25.23           C
ATOM    546  CG  PRO L  70      25.923  12.811  25.473  1.00 22.61           C
ATOM    547  CD  PRO L  70      26.525  13.543  24.291  1.00 20.66           C
ATOM    548  N   GLY L  71      29.551  12.267  27.579  1.00 23.83           N
ATOM    549  CA  GLY L  71      30.352  11.103  27.921  1.00 22.41           C
ATOM    550  C   GLY L  71      31.518  10.896  26.977  1.00 22.25           C
ATOM    551  O   GLY L  71      31.935   9.772  26.723  1.00 24.14           O
ATOM    552  N   SER L  72      32.042  11.995  26.456  1.00 20.75           N
ATOM    553  CA  SER L  72      33.160  11.943  25.534  1.00 20.63           C
ATOM    554  C   SER L  72      34.433  11.479  26.231  1.00 18.90           C
ATOM    555  O   SER L  72      34.886  12.092  27.198  1.00 21.16           O
ATOM    556  CB  SER L  72      33.373  13.327  24.915  1.00 19.14           C
ATOM    557  OG  SER L  72      34.566  13.370  24.152  1.00 26.42           O
ATOM    558  N   ARG L  73      35.000  10.380  25.746  1.00 17.76           N
ATOM    559  CA  ARG L  73      36.232   9.854  26.309  1.00 18.73           C
ATOM    560  C   ARG L  73      37.402  10.372  25.505  1.00 17.35           C
ATOM    561  O   ARG L  73      38.502  10.526  26.020  1.00 19.04           O
ATOM    562  CB  ARG L  73      36.265   8.330  26.239  1.00 17.58           C
ATOM    563  CG  ARG L  73      35.525   7.595  27.337  1.00 19.83           C
ATOM    564  CD  ARG L  73      34.033   7.670  27.181  1.00 22.60           C
ATOM    565  NE  ARG L  73      33.392   6.731  28.093  1.00 24.00           N
ATOM    566  CZ  ARG L  73      32.081   6.649  28.289  1.00 26.16           C
ATOM    567  NH1 ARG L  73      31.258   7.456  27.638  1.00 27.89           N
ATOM    568  NH2 ARG L  73      31.595   5.746  29.132  1.00 24.41           N
ATOM    569  N   ASN L  74      37.155  10.616  24.224  1.00 15.42           N
ATOM    570  CA  ASN L  74      38.193  11.092  23.329  1.00 13.93           C
ATOM    571  C   ASN L  74      39.458  10.256  23.522  1.00 14.30           C
ATOM    572  O   ASN L  74      40.542  10.784  23.764  1.00 13.54           O
ATOM    573  CB  ASN L  74      38.494  12.560  23.607  1.00 13.36           C
ATOM    574  CG  ASN L  74      39.381  13.174  22.555  1.00 12.79           C
ATOM    575  OD1 ASN L  74      39.838  14.303  22.694  1.00 16.99           O
ATOM    576  ND2 ASN L  74      39.626  12.431  21.487  1.00  9.06           N
ATOM    577  N   LEU L  75      39.311   8.944  23.402  1.00 14.09           N
ATOM    578  CA  LEU L  75      40.450   8.059  23.593  1.00 14.85           C
ATOM    579  C   LEU L  75      41.508   8.206  22.522  1.00 14.44           C
ATOM    580  O   LEU L  75      42.668   7.844  22.725  1.00 16.78           O
ATOM    581  CB  LEU L  75      39.976   6.617  23.682  1.00 15.74           C
ATOM    582  CG  LEU L  75      39.052   6.442  24.884  1.00 19.79           C
ATOM    583  CD1 LEU L  75      38.690   4.978  25.037  1.00 16.79           C
ATOM    584  CD2 LEU L  75      39.749   6.975  26.131  1.00 18.50           C
ATOM    585  N   CYS L  76      41.126   8.744  21.374  1.00 12.50           N
ATOM    586  CA  CYS L  76      42.107   8.943  20.335  1.00 12.39           C
ATOM    587  C   CYS L  76      42.777  10.264  20.518  1.00  9.87           C
ATOM    588  O   CYS L  76      43.694  10.613  19.786  1.00 11.60           O
ATOM    589  CB  CYS L  76      41.451   8.879  18.983  1.00  9.79           C
ATOM    590  SG  CYS L  76      41.121   7.156  18.615  1.00 12.01           S
ATOM    591  N   ASN L  77      42.290  10.997  21.510  1.00 10.50           N
ATOM    592  CA  ASN L  77      42.827  12.289  21.848  1.00 14.05           C
ATOM    593  C   ASN L  77      42.869  13.167  20.626  1.00 11.70           C
ATOM    594  O   ASN L  77      43.898  13.710  20.277  1.00 12.53           O
ATOM    595  CB  ASN L  77      44.239  12.148  22.413  1.00 17.63           C
ATOM    596  CG  ASN L  77      44.678  13.376  23.167  1.00 26.34           C
ATOM    597  OD1 ASN L  77      45.873  13.624  23.341  1.00 34.94           O
ATOM    598  ND2 ASN L  77      43.711  14.155  23.633  1.00 28.86           N
ATOM    599  N   ILE L  78      41.724  13.300  19.972  1.00 10.83           N
ATOM    600  CA  ILE L  78      41.636  14.144  18.800  1.00 10.72           C
ATOM    601  C   ILE L  78      40.253  14.720  18.688  1.00  8.62           C
ATOM    602  O   ILE L  78      39.285  14.160  19.183  1.00 10.49           O
ATOM    603  CB  ILE L  78      41.862  13.380  17.478  1.00 11.00           C
ATOM    604  CG1 ILE L  78      40.987  12.129  17.451  1.00 11.11           C
ATOM    605  CG2 ILE L  78      43.327  13.070  17.288  1.00 11.01           C
ATOM    606  CD1 ILE L  78      40.781  11.568  16.054  1.00 10.73           C
ATOM    607  N   PRO L  79      40.160  15.893  18.069  1.00  8.69           N
ATOM    608  CA  PRO L  79      38.841  16.492  17.898  1.00  8.92           C
ATOM    609  C   PRO L  79      38.316  15.663  16.732  1.00  7.92           C
ATOM    610  O   PRO L  79      39.095  15.245  15.879  1.00  9.62           O
ATOM    611  CB  PRO L  79      39.167  17.918  17.488  1.00  8.33           C
ATOM    612  CG  PRO L  79      40.489  17.787  16.786  1.00  7.79           C
ATOM    613  CD  PRO L  79      41.229  16.821  17.674  1.00  9.72           C
ATOM    614  N   CYS L  80      37.019  15.417  16.693  1.00  7.91           N
ATOM    615  CA  CYS L  80      36.476  14.622  15.612  1.00  6.63           C
ATOM    616  C   CYS L  80      36.715  15.268  14.281  1.00  7.76           C
ATOM    617  O   CYS L  80      36.758  14.597  13.263  1.00  9.76           O
ATOM    618  CB  CYS L  80      34.997  14.416  15.821  1.00  7.12           C
ATOM    619  SG  CYS L  80      34.697  13.483  17.340  1.00  9.49           S
ATOM    620  N   SER L  81      36.870  16.581  14.286  1.00  7.23           N
ATOM    621  CA  SER L  81      37.101  17.300  13.054  1.00  7.07           C
ATOM    622  C   SER L  81      38.367  16.801  12.379  1.00  8.47           C
ATOM    623  O   SER L  81      38.504  16.888  11.166  1.00  9.07           O
ATOM    624  CB  SER L  81      37.208  18.792  13.344  1.00  7.35           C
ATOM    625  OG  SER L  81      38.160  19.006  14.364  1.00  8.85           O
ATOM    626  N   ALA L  82      39.287  16.264  13.169  1.00  8.00           N
ATOM    627  CA  ALA L  82      40.523  15.753  12.604  1.00  8.06           C
ATOM    628  C   ALA L  82      40.210  14.551  11.738  1.00  9.43           C
ATOM    629  O   ALA L  82      40.948  14.242  10.808  1.00  9.92           O
ATOM    630  CB  ALA L  82      41.474  15.342  13.706  1.00  9.80           C
ATOM    631  N   LEU L  83      39.110  13.878  12.040  1.00  9.49           N
ATOM    632  CA  LEU L  83      38.749  12.690  11.286  1.00  8.36           C
ATOM    633  C   LEU L  83      38.134  12.985   9.946  1.00  8.83           C
ATOM    634  O   LEU L  83      37.870  12.069   9.181  1.00 13.97           O
ATOM    635  CB  LEU L  83      37.770  11.838  12.078  1.00  7.17           C
ATOM    636  CG  LEU L  83      38.335  11.332  13.391  1.00  9.04           C
ATOM    637  CD1 LEU L  83      37.250  10.603  14.151  1.00 10.72           C
ATOM    638  CD2 LEU L  83      39.499  10.420  13.096  1.00  9.20           C
ATOM    639  N   LEU L  84      37.888  14.253   9.662  1.00  9.31           N
ATOM    640  CA  LEU L  84      37.282  14.618   8.401  1.00 11.84           C
ATOM    641  C   LEU L  84      38.306  15.172   7.439  1.00 12.45           C
ATOM    642  O   LEU L  84      37.961  15.744   6.412  1.00 14.26           O
ATOM    643  CB  LEU L  84      36.159  15.618   8.647  1.00 13.85           C
ATOM    644  CG  LEU L  84      35.042  15.026   9.515  1.00 18.94           C
ATOM    645  CD1 LEU L  84      33.888  15.997   9.574  1.00 21.21           C
ATOM    646  CD2 LEU L  84      34.572  13.696   8.940  1.00 21.08           C
ATOM    647  N   SER L  85      39.575  14.993   7.787  1.00 10.67           N
ATOM    648  CA  SER L  85      40.664  15.437   6.937  1.00 11.30           C
ATOM    649  C   SER L  85      40.590  14.609   5.663  1.00 12.38           C
ATOM    650  O   SER L  85      40.034  13.508   5.664  1.00 12.99           O
ATOM    651  CB  SER L  85      42.001  15.177   7.622  1.00  9.95           C
ATOM    652  OG  SER L  85      42.124  13.795   7.955  1.00 14.45           O
ATOM    653  N   SER L  86      41.151  15.136   4.583  1.00 13.57           N
ATOM    654  CA  SER L  86      41.144  14.420   3.314  1.00 15.25           C
ATOM    655  C   SER L  86      42.183  13.315   3.373  1.00 13.78           C
ATOM    656  O   SER L  86      42.065  12.302   2.681  1.00 14.69           O
ATOM    657  CB  SER L  86      41.438  15.371   2.152  1.00 18.44           C
ATOM    658  OG  SER L  86      42.745  15.908   2.233  1.00 24.36           O
ATOM    659  N   ASP L  87      43.212  13.511   4.184  1.00 12.77           N
ATOM    660  CA  ASP L  87      44.218  12.481   4.347  1.00 15.00           C
ATOM    661  C   ASP L  87      43.633  11.620   5.448  1.00 12.39           C
ATOM    662  O   ASP L  87      42.884  12.102   6.296  1.00 12.84           O
ATOM    663  CB  ASP L  87      45.558  13.052   4.789  1.00 17.64           C
ATOM    664  CG  ASP L  87      45.483  13.701   6.135  1.00 21.20           C
ATOM    665  OD1 ASP L  87      44.982  14.845   6.208  1.00 20.44           O
ATOM    666  OD2 ASP L  87      45.905  13.054   7.115  1.00 18.03           O
ATOM    667  N   ILE L  88      43.985  10.349   5.456  1.00 13.14           N
ATOM    668  CA  ILE L  88      43.404   9.462   6.441  1.00  8.96           C
ATOM    669  C   ILE L  88      44.175   9.307   7.724  1.00 10.98           C
ATOM    670  O   ILE L  88      43.784   8.533   8.585  1.00  9.99           O
ATOM    671  CB  ILE L  88      43.194   8.089   5.816  1.00  8.41           C
ATOM    672  CG1 ILE L  88      44.536   7.429   5.525  1.00 11.78           C
ATOM    673  CG2 ILE L  88      42.398   8.252   4.529  1.00 10.43           C
ATOM    674  CD1 ILE L  88      44.395   5.989   5.097  1.00 12.68           C
ATOM    675  N   THR L  89      45.249  10.070   7.874  1.00 10.78           N
ATOM    676  CA  THR L  89      46.083   9.938   9.051  1.00 10.60           C
ATOM    677  C   THR L  89      45.378   9.884  10.396  1.00 10.03           C
ATOM    678  O   THR L  89      45.552   8.926  11.140  1.00  9.16           O
ATOM    679  CB  THR L  89      47.127  11.041   9.106  1.00 13.69           C
ATOM    680  OG1 THR L  89      47.840  11.070   7.866  1.00 17.53           O
ATOM    681  CG2 THR L  89      48.116  10.765  10.233  1.00 14.72           C
ATOM    682  N   ALA L  90      44.592  10.905  10.724  1.00 10.72           N
ATOM    683  CA  ALA L  90      43.909  10.907  12.007  1.00 10.70           C
ATOM    684  C   ALA L  90      42.989   9.707  12.153  1.00 10.24           C
ATOM    685  O   ALA L  90      42.898   9.113  13.216  1.00  9.80           O
ATOM    686  CB  ALA L  90      43.115  12.198  12.182  1.00 10.90           C
ATOM    687  N   SER L  91      42.286   9.359  11.083  1.00  9.17           N
ATOM    688  CA  SER L  91      41.390   8.218  11.155  1.00  7.77           C
ATOM    689  C   SER L  91      42.165   6.938  11.378  1.00  9.08           C
ATOM    690  O   SER L  91      41.765   6.086  12.171  1.00  9.87           O
ATOM    691  CB  SER L  91      40.557   8.120   9.882  1.00  8.79           C
ATOM    692  OG  SER L  91      39.605   9.158   9.852  1.00  8.06           O
ATOM    693  N   VAL L  92      43.288   6.807  10.688  1.00  9.22           N
ATOM    694  CA  VAL L  92      44.103   5.624  10.838  1.00  8.59           C
ATOM    695  C   VAL L  92      44.689   5.558  12.231  1.00  9.81           C
ATOM    696  O   VAL L  92      44.639   4.516  12.870  1.00 10.34           O
ATOM    697  CB  VAL L  92      45.240   5.607   9.826  1.00 10.53           C
ATOM    698  CG1 VAL L  92      46.275   4.546  10.202  1.00 12.37           C
ATOM    699  CG2 VAL L  92      44.671   5.340   8.461  1.00 10.59           C
ATOM    700  N   ASN L  93      45.247   6.667  12.702  1.00 10.44           N
ATOM    701  CA  ASN L  93      45.837   6.655  14.028  1.00 11.11           C
ATOM    702  C   ASN L  93      44.807   6.296  15.061  1.00  9.53           C
ATOM    703  O   ASN L  93      45.092   5.581  16.005  1.00 12.03           O
ATOM    704  CB  ASN L  93      46.466   8.003  14.371  1.00 10.30           C
ATOM    705  CG  ASN L  93      47.764   8.215  13.643  1.00 13.54           C
ATOM    706  OD1 ASN L  93      48.389   7.249  13.197  1.00 17.85           O
ATOM    707  ND2 ASN L  93      48.184   9.464  13.517  1.00 13.65           N
ATOM    708  N   CYS L  94      43.596   6.800  14.890  1.00  9.17           N
ATOM    709  CA  CYS L  94      42.554   6.494  15.841  1.00  9.33           C
ATOM    710  C   CYS L  94      42.125   5.043  15.671  1.00  9.75           C
ATOM    711  O   CYS L  94      41.943   4.326  16.644  1.00 11.12           O
ATOM    712  CB  CYS L  94      41.379   7.430  15.621  1.00 12.25           C
ATOM    713  SG  CYS L  94      40.090   7.266  16.880  1.00 11.67           S
ATOM    714  N   ALA L  95      41.968   4.606  14.429  1.00  9.15           N
ATOM    715  CA  ALA L  95      41.586   3.230  14.199  1.00 10.69           C
ATOM    716  C   ALA L  95      42.619   2.320  14.855  1.00  8.76           C
ATOM    717  O   ALA L  95      42.268   1.288  15.410  1.00 10.67           O
ATOM    718  CB  ALA L  95      41.503   2.952  12.704  1.00  9.84           C
ATOM    719  N   LYS L  96      43.889   2.692  14.783  1.00 11.04           N
ATOM    720  CA  LYS L  96      44.925   1.869  15.391  1.00 11.15           C
ATOM    721  C   LYS L  96      44.675   1.754  16.870  1.00 14.08           C
ATOM    722  O   LYS L  96      44.879   0.703  17.465  1.00 14.46           O
ATOM    723  CB  LYS L  96      46.299   2.469  15.143  1.00 11.32           C
ATOM    724  CG  LYS L  96      46.807   2.254  13.733  1.00 14.54           C
ATOM    725  CD  LYS L  96      48.187   2.837  13.576  1.00 14.36           C
ATOM    726  CE  LYS L  96      48.727   2.580  12.188  1.00 14.86           C
ATOM    727  NZ  LYS L  96      50.093   3.131  12.040  1.00 17.18           N
ATOM    728  N   LYS L  97      44.219   2.846  17.462  1.00 13.27           N
ATOM    729  CA  LYS L  97      43.931   2.870  18.881  1.00 14.89           C
ATOM    730  C   LYS L  97      42.701   2.014  19.168  1.00 14.47           C
ATOM    731  O   LYS L  97      42.679   1.214  20.106  1.00 16.21           O
ATOM    732  CB  LYS L  97      43.701   4.319  19.309  1.00 16.49           C
ATOM    733  CG  LYS L  97      42.991   4.493  20.633  1.00 15.84           C
ATOM    734  CD  LYS L  97      43.799   3.907  21.762  1.00 17.41           C
ATOM    735  CE  LYS L  97      43.203   4.321  23.096  1.00 16.79           C
ATOM    736  NZ  LYS L  97      43.979   3.756  24.224  1.00 19.54           N
ATOM    737  N   ILE L  98      41.673   2.181  18.349  1.00 16.24           N
ATOM    738  CA  ILE L  98      40.438   1.436  18.510  1.00 14.89           C
ATOM    739  C   ILE L  98      40.682  -0.068  18.442  1.00 17.85           C
ATOM    740  O   ILE L  98      40.101  -0.837  19.207  1.00 20.20           O
ATOM    741  CB  ILE L  98      39.430   1.821  17.412  1.00 14.23           C
ATOM    742  CG1 ILE L  98      39.011   3.286  17.590  1.00 14.68           C
ATOM    743  CG2 ILE L  98      38.229   0.888  17.449  1.00 14.32           C
ATOM    744  CD1 ILE L  98      38.228   3.841  16.413  1.00 15.08           C
ATOM    745  N   VAL L  99      41.547  -0.486  17.527  1.00 17.24           N
ATOM    746  CA  VAL L  99      41.830  -1.901  17.370  1.00 17.14           C
ATOM    747  C   VAL L  99      42.791  -2.413  18.417  1.00 21.45           C
ATOM    748  O   VAL L  99      42.762  -3.592  18.762  1.00 21.28           O
ATOM    749  CB  VAL L  99      42.383  -2.190  15.974  1.00 16.29           C
ATOM    750  CG1 VAL L  99      42.834  -3.643  15.868  1.00 17.61           C
ATOM    751  CG2 VAL L  99      41.301  -1.915  14.967  1.00 18.73           C
ATOM    752  N   SER L 100      43.642  -1.527  18.916  1.00 23.96           N
ATOM    753  CA  SER L 100      44.604  -1.900  19.945  1.00 27.91           C
ATOM    754  C   SER L 100      43.882  -2.162  21.257  1.00 30.37           C
ATOM    755  O   SER L 100      44.108  -3.181  21.903  1.00 31.11           O
ATOM    756  CB  SER L 100      45.634  -0.790  20.139  1.00 26.54           C
ATOM    757  OG  SER L 100      46.441  -0.651  18.987  1.00 29.73           O
ATOM    758  N   ASP L 101      43.008  -1.238  21.644  1.00 34.45           N
ATOM    759  CA  ASP L 101      42.250  -1.375  22.882  1.00 36.49           C
ATOM    760  C   ASP L 101      41.150  -2.422  22.737  1.00 38.11           C
ATOM    761  O   ASP L 101      40.841  -2.863  21.628  1.00 39.14           O
ATOM    762  N   GLY L 104      41.408  -6.123  17.959  1.00 34.48           N
ATOM    763  CA  GLY L 104      40.142  -6.558  17.393  1.00 32.95           C
ATOM    764  C   GLY L 104      39.462  -5.484  16.573  1.00 32.42           C
ATOM    765  O   GLY L 104      39.355  -4.339  17.008  1.00 33.76           O
ATOM    766  N   MET L 105      38.992  -5.852  15.384  1.00 27.84           N
ATOM    767  CA  MET L 105      38.321  -4.914  14.499  1.00 27.19           C
ATOM    768  C   MET L 105      36.808  -4.986  14.595  1.00 25.48           C
ATOM    769  O   MET L 105      36.083  -4.300  13.864  1.00 26.83           O
ATOM    770  CB  MET L 105      38.739  -5.168  13.067  1.00 26.90           C
ATOM    771  CG  MET L 105      40.145  -4.758  12.791  1.00 25.71           C
ATOM    772  SD  MET L 105      40.346  -4.698  11.054  1.00 23.14           S
ATOM    773  CE  MET L 105      39.273  -3.361  10.615  1.00 25.14           C
ATOM    774  N   ASN L 106      36.330  -5.830  15.491  1.00 22.14           N
ATOM    775  CA  ASN L 106      34.898  -5.982  15.688  1.00 26.77           C
ATOM    776  C   ASN L 106      34.278  -4.644  16.066  1.00 26.02           C
ATOM    777  O   ASN L 106      33.081  -4.428  15.867  1.00 26.14           O
ATOM    778  CB  ASN L 106      34.633  -7.016  16.782  1.00 27.33           C
ATOM    779  CG  ASN L 106      35.073  -8.411  16.375  1.00 31.74           C
ATOM    780  OD1 ASN L 106      34.510  -9.007  15.454  1.00 33.81           O
ATOM    781  ND2 ASN L 106      36.089  -8.935  17.053  1.00 33.27           N
ATOM    782  N   ALA L 107      35.103  -3.753  16.608  1.00 26.02           N
ATOM    783  CA  ALA L 107      34.659  -2.425  17.017  1.00 30.53           C
ATOM    784  C   ALA L 107      33.879  -1.808  15.868  1.00 30.48           C
ATOM    785  O   ALA L 107      32.957  -1.014  16.070  1.00 31.45           O
ATOM    786  CB  ALA L 107      35.859  -1.556  17.374  1.00 31.33           C
ATOM    787  N   TRP L 108      34.267  -2.170  14.652  1.00 30.44           N
ATOM    788  CA  TRP L 108      33.563  -1.683  13.480  1.00 30.51           C
ATOM    789  C   TRP L 108      32.529  -2.729  13.158  1.00 33.02           C
ATOM    790  O   TRP L 108      32.811  -3.695  12.449  1.00 31.43           O
ATOM    791  CB  TRP L 108      34.502  -1.522  12.294  1.00 27.85           C
ATOM    792  CG  TRP L 108      35.275  -0.279  12.349  1.00 23.86           C
ATOM    793  CD1 TRP L 108      34.870   0.958  11.955  1.00 24.49           C
ATOM    794  CD2 TRP L 108      36.582  -0.126  12.889  1.00 22.97           C
ATOM    795  NE1 TRP L 108      35.851   1.883  12.220  1.00 22.26           N
ATOM    796  CE2 TRP L 108      36.916   1.242  12.795  1.00 23.28           C
ATOM    797  CE3 TRP L 108      37.507  -1.012  13.449  1.00 22.67           C
ATOM    798  CZ2 TRP L 108      38.138   1.746  13.240  1.00 20.58           C
ATOM    799  CZ3 TRP L 108      38.721  -0.512  13.892  1.00 23.23           C
ATOM    800  CH2 TRP L 108      39.027   0.855  13.785  1.00 23.72           C
ATOM    801  N   VAL L 109      31.337  -2.552  13.712  1.00 33.59           N
ATOM    802  CA  VAL L 109      30.256  -3.481  13.460  1.00 33.84           C
ATOM    803  C   VAL L 109      30.281  -3.744  11.960  1.00 33.71           C
ATOM    804  O   VAL L 109      30.096  -4.874  11.508  1.00 32.68           O
ATOM    805  CB  VAL L 109      28.904  -2.865  13.870  1.00 33.94           C
ATOM    806  CG1 VAL L 109      27.779  -3.852  13.625  1.00 35.48           C
ATOM    807  CG2 VAL L 109      28.954  -2.460  15.331  1.00 35.30           C
ATOM    808  N   ALA L 110      30.547  -2.689  11.196  1.00 31.21           N
ATOM    809  CA  ALA L 110      30.616  -2.791   9.748  1.00 30.14           C
ATOM    810  C   ALA L 110      31.667  -3.819   9.354  1.00 27.63           C
ATOM    811  O   ALA L 110      31.422  -4.655   8.488  1.00 28.86           O
ATOM    812  CB  ALA L 110      30.949  -1.440   9.143  1.00 30.77           C
ATOM    813  N   TRP L 111      32.835  -3.760   9.988  1.00 26.77           N
ATOM    814  CA  TRP L 111      33.893  -4.717   9.682  1.00 24.24           C
ATOM    815  C   TRP L 111      33.472  -6.122  10.078  1.00 23.57           C
ATOM    816  O   TRP L 111      33.527  -7.047   9.269  1.00 22.47           O
ATOM    817  CB  TRP L 111      35.183  -4.395  10.427  1.00 23.90           C
ATOM    818  CG  TRP L 111      36.219  -5.466  10.221  1.00 22.32           C
ATOM    819  CD1 TRP L 111      37.057  -5.604   9.151  1.00 20.91           C
ATOM    820  CD2 TRP L 111      36.481  -6.582  11.080  1.00 21.81           C
ATOM    821  NE1 TRP L 111      37.822  -6.732   9.293  1.00 16.44           N
ATOM    822  CE2 TRP L 111      37.490  -7.354  10.467  1.00 19.08           C
ATOM    823  CE3 TRP L 111      35.958  -7.005  12.309  1.00 21.12           C
ATOM    824  CZ2 TRP L 111      37.989  -8.526  11.041  1.00 21.49           C
ATOM    825  CZ3 TRP L 111      36.454  -8.169  12.880  1.00 22.53           C
ATOM    826  CH2 TRP L 111      37.461  -8.917  12.244  1.00 21.61           C
ATOM    827  N   ARG L 112      33.061  -6.285  11.331  1.00 23.96           N
ATOM    828  CA  ARG L 112      32.652  -7.601  11.795  1.00 24.77           C
ATOM    829  C   ARG L 112      31.556  -8.164  10.902  1.00 25.13           C
ATOM    830  O   ARG L 112      31.564  -9.351  10.583  1.00 24.64           O
ATOM    831  CB  ARG L 112      32.161  -7.543  13.252  1.00 24.57           C
ATOM    832  CG  ARG L 112      31.706  -8.903  13.796  1.00 27.65           C
ATOM    833  CD  ARG L 112      31.516  -8.903  15.310  1.00 28.33           C
ATOM    834  NE  ARG L 112      30.502  -7.950  15.745  1.00 32.69           N
ATOM    835  NH2 ARG L 112      28.504  -6.521  16.208  1.00 35.43           N
ATOM    836  N   ASN L 113      30.635  -7.310  10.469  1.00 24.95           N
ATOM    837  CA  ASN L 113      29.519  -7.762   9.644  1.00 24.41           C
ATOM    838  C   ASN L 113      29.710  -7.855   8.132  1.00 23.94           C
ATOM    839  O   ASN L 113      29.096  -8.699   7.487  1.00 23.63           O
ATOM    840  CB  ASN L 113      28.279  -6.907   9.921  1.00 26.93           C
ATOM    841  CG  ASN L 113      27.776  -7.053  11.344  1.00 26.37           C
ATOM    842  OD1 ASN L 113      28.055  -8.046  12.014  1.00 25.65           O
ATOM    843  ND2 ASN L 113      27.023  -6.063  11.809  1.00 28.38           N
ATOM    844  N   ARG L 114      30.546  -7.006   7.549  1.00 21.97           N
ATOM    845  CA  ARG L 114      30.714  -7.045   6.102  1.00 21.41           C
ATOM    846  C   ARG L 114      32.094  -7.482   5.639  1.00 16.38           C
ATOM    847  O   ARG L 114      32.290  -7.790   4.465  1.00 19.62           O
ATOM    848  CB  ARG L 114      30.410  -5.671   5.506  1.00 23.70           C
ATOM    849  CG  ARG L 114      28.991  -5.172   5.749  1.00 27.46           C
ATOM    850  CD  ARG L 114      27.964  -6.172   5.237  1.00 29.13           C
ATOM    851  NE  ARG L 114      28.116  -6.458   3.811  1.00 29.84           N
ATOM    852  CZ  ARG L 114      27.762  -5.627   2.836  1.00 30.46           C
ATOM    853  NH1 ARG L 114      27.231  -4.448   3.129  1.00 31.75           N
ATOM    854  NH2 ARG L 114      27.933  -5.975   1.568  1.00 30.29           N
ATOM    855  N   CYS L 115      33.036  -7.527   6.563  1.00 17.39           N
ATOM    856  CA  CYS L 115      34.406  -7.877   6.221  1.00 19.46           C
ATOM    857  C   CYS L 115      34.866  -9.150   6.859  1.00 18.35           C
ATOM    858  O   CYS L 115      35.326 -10.071   6.185  1.00 17.68           O
ATOM    859  CB  CYS L 115      35.317  -6.744   6.645  1.00 19.76           C
ATOM    860  SG  CYS L 115      34.776  -5.214   5.856  1.00 18.70           S
ATOM    861  N   LYS L 116      34.771  -9.187   8.176  1.00 17.76           N
ATOM    862  CA  LYS L 116      35.154 -10.360   8.919  1.00 18.48           C
ATOM    863  C   LYS L 116      34.467 -11.552   8.262  1.00 17.58           C
ATOM    864  O   LYS L 116      33.290 -11.485   7.892  1.00 17.09           O
ATOM    865  CB  LYS L 116      34.690 -10.216  10.361  1.00 21.19           C
ATOM    866  CG  LYS L 116      34.991 -11.390  11.246  1.00 25.13           C
ATOM    867  CD  LYS L 116      34.343 -11.150  12.595  1.00 30.45           C
ATOM    868  CE  LYS L 116      34.529 -12.312  13.535  1.00 32.92           C
ATOM    869  NZ  LYS L 116      33.730 -12.093  14.772  1.00 35.45           N
ATOM    870  N   GLY L 117      35.222 -12.623   8.075  1.00 16.19           N
ATOM    871  CA  GLY L 117      34.638 -13.806   7.480  1.00 18.19           C
ATOM    872  C   GLY L 117      34.612 -13.801   5.971  1.00 17.21           C
ATOM    873  O   GLY L 117      34.071 -14.716   5.360  1.00 17.49           O
ATOM    874  N   THR L 118      35.169 -12.768   5.350  1.00 15.41           N
ATOM    875  CA  THR L 118      35.207 -12.742   3.897  1.00 13.38           C
ATOM    876  C   THR L 118      36.662 -12.634   3.511  1.00 11.23           C
ATOM    877  O   THR L 118      37.530 -12.436   4.361  1.00 12.23           O
ATOM    878  CB  THR L 118      34.488 -11.540   3.284  1.00 16.38           C
ATOM    879  OG1 THR L 118      35.224 -10.344   3.573  1.00 15.25           O
ATOM    880  CG2 THR L 118      33.063 -11.433   3.827  1.00 16.25           C
ATOM    881  N   ASP L 119      36.915 -12.783   2.221  1.00 12.32           N
ATOM    882  CA  ASP L 119      38.263 -12.686   1.694  1.00 11.78           C
ATOM    883  C   ASP L 119      38.577 -11.197   1.677  1.00 11.14           C
ATOM    884  O   ASP L 119      38.518 -10.558   0.637  1.00 12.67           O
ATOM    885  CB  ASP L 119      38.289 -13.269   0.285  1.00 12.22           C
ATOM    886  CG  ASP L 119      39.659 -13.205  -0.352  1.00 11.75           C
ATOM    887  OD1 ASP L 119      40.629 -12.884   0.355  1.00 11.69           O
ATOM    888  OD2 ASP L 119      39.752 -13.480  -1.559  1.00 14.13           O
ATOM    889  N   VAL L 120      38.890 -10.657   2.847  1.00 13.05           N
ATOM    890  CA  VAL L 120      39.154  -9.230   2.942  1.00 12.58           C
ATOM    891  C   VAL L 120      40.294  -8.769   2.070  1.00 12.12           C
ATOM    892  O   VAL L 120      40.305  -7.628   1.636  1.00 12.45           O
ATOM    893  CB  VAL L 120      39.434  -8.777   4.393  1.00 13.64           C
ATOM    894  CG1 VAL L 120      38.169  -8.939   5.231  1.00 18.39           C
ATOM    895  CG2 VAL L 120      40.583  -9.555   4.982  1.00 14.74           C
ATOM    896  N   GLN L 121      41.245  -9.652   1.798  1.00 12.21           N
ATOM    897  CA  GLN L 121      42.362  -9.259   0.960  1.00 11.96           C
ATOM    898  C   GLN L 121      41.918  -8.951  -0.463  1.00 11.58           C
ATOM    899  O   GLN L 121      42.664  -8.362  -1.240  1.00 12.30           O
ATOM    900  CB  GLN L 121      43.436 -10.337   0.970  1.00 12.03           C
ATOM    901  CG  GLN L 121      44.189 -10.405   2.286  1.00 14.07           C
ATOM    902  CD  GLN L 121      44.756  -9.052   2.687  1.00 14.25           C
ATOM    903  OE1 GLN L 121      44.119  -8.286   3.411  1.00 12.84           O
ATOM    904  NE2 GLN L 121      45.951  -8.746   2.199  1.00 14.81           N
ATOM    905  N   ALA L 122      40.703  -9.342  -0.812  1.00 11.13           N
ATOM    906  CA  ALA L 122      40.196  -9.051  -2.136  1.00 11.04           C
ATOM    907  C   ALA L 122      40.138  -7.533  -2.283  1.00 11.19           C
ATOM    908  O   ALA L 122      40.221  -6.998  -3.382  1.00 14.71           O
ATOM    909  CB  ALA L 122      38.797  -9.645  -2.308  1.00 13.05           C
ATOM    910  N   TRP L 123      40.012  -6.845  -1.155  1.00 10.97           N
ATOM    911  CA  TRP L 123      39.924  -5.399  -1.186  1.00 12.96           C
ATOM    912  C   TRP L 123      41.174  -4.692  -1.628  1.00 13.71           C
ATOM    913  O   TRP L 123      41.122  -3.527  -2.026  1.00 13.18           O
ATOM    914  CB  TRP L 123      39.484  -4.870   0.173  1.00 12.61           C
ATOM    915  CG  TRP L 123      38.058  -5.134   0.385  1.00 12.95           C
ATOM    916  CD1 TRP L 123      37.505  -6.178   1.071  1.00 13.86           C
ATOM    917  CD2 TRP L 123      36.983  -4.441  -0.235  1.00 13.19           C
ATOM    918  NE1 TRP L 123      36.145  -6.181   0.902  1.00 15.48           N
ATOM    919  CE2 TRP L 123      35.796  -5.126   0.102  1.00 14.32           C
ATOM    920  CE3 TRP L 123      36.903  -3.306  -1.050  1.00 13.69           C
ATOM    921  CZ2 TRP L 123      34.542  -4.714  -0.352  1.00 14.65           C
ATOM    922  CZ3 TRP L 123      35.651  -2.895  -1.504  1.00 16.24           C
ATOM    923  CH2 TRP L 123      34.490  -3.601  -1.152  1.00 16.93           C
ATOM    924  N   ILE L 124      42.302  -5.393  -1.582  1.00 14.09           N
ATOM    925  CA  ILE L 124      43.552  -4.778  -1.990  1.00 14.40           C
ATOM    926  C   ILE L 124      44.078  -5.327  -3.307  1.00 14.55           C
ATOM    927  O   ILE L 124      45.162  -4.965  -3.736  1.00 15.05           O
ATOM    928  CB  ILE L 124      44.624  -4.912  -0.882  1.00 14.74           C
ATOM    929  CG1 ILE L 124      44.810  -6.375  -0.478  1.00 17.51           C
ATOM    930  CG2 ILE L 124      44.197  -4.118   0.341  1.00 17.08           C
ATOM    931  CD1 ILE L 124      45.592  -7.203  -1.468  1.00 21.82           C
ATOM    932  N   ARG L 125      43.298  -6.179  -3.965  1.00 17.24           N
ATOM    933  CA  ARG L 125      43.735  -6.743  -5.245  1.00 17.07           C
ATOM    934  C   ARG L 125      43.587  -5.794  -6.412  1.00 20.32           C
ATOM    935  O   ARG L 125      42.621  -5.036  -6.494  1.00 18.94           O
ATOM    936  CB  ARG L 125      42.988  -8.039  -5.543  1.00 17.82           C
ATOM    937  CG  ARG L 125      43.243  -9.040  -4.477  1.00 15.14           C
ATOM    938  CD  ARG L 125      42.924 -10.481  -4.848  1.00 14.96           C
ATOM    939  NE  ARG L 125      43.200 -11.256  -3.656  1.00 11.03           N
ATOM    940  CZ  ARG L 125      42.288 -11.902  -2.939  1.00 11.76           C
ATOM    941  NH1 ARG L 125      42.663 -12.545  -1.847  1.00 12.41           N
ATOM    942  NH2 ARG L 125      41.022 -11.939  -3.342  1.00 12.81           N
ATOM    943  N   GLY L 126      44.563  -5.853  -7.320  1.00 20.03           N
ATOM    944  CA  GLY L 126      44.563  -4.988  -8.483  1.00 23.20           C
ATOM    945  C   GLY L 126      45.249  -3.687  -8.130  1.00 23.73           C
ATOM    946  O   GLY L 126      45.554  -2.865  -8.995  1.00 27.95           O
ATOM    947  N   CYS L 127      45.500  -3.509  -6.840  1.00 21.41           N
ATOM    948  CA  CYS L 127      46.140  -2.306  -6.343  1.00 20.27           C
ATOM    949  C   CYS L 127      47.652  -2.372  -6.424  1.00 22.18           C
ATOM    950  O   CYS L 127      48.253  -3.417  -6.182  1.00 23.49           O
ATOM    951  CB  CYS L 127      45.746  -2.082  -4.895  1.00 16.60           C
ATOM    952  SG  CYS L 127      43.959  -1.960  -4.631  1.00 17.79           S
ATOM    953  N   ARG L 128      48.263  -1.246  -6.767  1.00 23.25           N
ATOM    954  CA  ARG L 128      49.714  -1.175  -6.844  1.00 27.66           C
ATOM    955  C   ARG L 128      50.150  -0.905  -5.415  1.00 28.92           C
ATOM    956  O   ARG L 128      50.073   0.229  -4.938  1.00 31.40           O
ATOM    957  CB  ARG L 128      50.150  -0.028  -7.757  1.00 28.20           C
ATOM    958  N   LEU L 129      50.588  -1.950  -4.723  1.00 28.38           N
ATOM    959  CA  LEU L 129      51.003  -1.806  -3.337  1.00 29.24           C
ATOM    960  C   LEU L 129      52.420  -2.300  -3.089  1.00 31.68           C
ATOM    961  O   LEU L 129      53.105  -1.685  -2.244  1.00 31.85           O
ATOM    962  CB  LEU L 129      50.021  -2.545  -2.424  1.00 26.95           C
ATOM    963  CG  LEU L 129      48.567  -2.089  -2.565  1.00 27.30           C
ATOM    964  CD1 LEU L 129      47.670  -2.925  -1.658  1.00 27.51           C
ATOM    965  CD2 LEU L 129      48.458  -0.614  -2.208  1.00 26.13           C
ATOM    966  OXT LEU L 129      52.817  -3.303  -3.722  1.00 33.57           O
