# Supplementary material for: A non-redundant data set of nanobody-antigen crystal structures
Source: Data Brief. 2019 Mar 6;24:103754. doi: 10.1016/j.dib.2019.103754 (PMC6441729; doi:10.1016/j.dib.2019.103754)
Supplement: Multimedia component 5 [file mmc5.zip › Data_set/Ag_1/1zvy_1.pdb]

ATOM      1  N   LYS B   1      26.863  82.765  26.175  1.00 23.68           N
ATOM      2  CA  LYS B   1      28.120  83.520  25.914  1.00 22.44           C
ATOM      3  C   LYS B   1      29.342  82.618  25.893  1.00 22.04           C
ATOM      4  O   LYS B   1      29.528  81.788  26.788  1.00 20.47           O
ATOM      5  CB  LYS B   1      28.330  84.596  26.983  1.00 23.04           C
ATOM      6  CG  LYS B   1      29.692  85.286  26.908  1.00 23.20           C
ATOM      7  CD  LYS B   1      29.904  86.225  28.086  1.00 23.91           C
ATOM      8  CE  LYS B   1      31.270  86.896  28.038  1.00 24.90           C
ATOM      9  NZ  LYS B   1      31.411  87.800  26.869  1.00 27.24           N
ATOM     10  N   VAL B   2      30.168  82.793  24.867  1.00 20.63           N
ATOM     11  CA  VAL B   2      31.399  82.034  24.730  1.00 20.26           C
ATOM     12  C   VAL B   2      32.552  82.985  25.022  1.00 19.85           C
ATOM     13  O   VAL B   2      32.847  83.895  24.238  1.00 21.04           O
ATOM     14  CB  VAL B   2      31.563  81.452  23.313  1.00 21.61           C
ATOM     15  CG1 VAL B   2      32.919  80.763  23.191  1.00 21.76           C
ATOM     16  CG2 VAL B   2      30.443  80.469  23.026  1.00 23.36           C
ATOM     17  N   PHE B   3      33.185  82.780  26.171  1.00 15.48           N
ATOM     18  CA  PHE B   3      34.302  83.601  26.602  1.00 14.29           C
ATOM     19  C   PHE B   3      35.569  83.352  25.794  1.00 14.30           C
ATOM     20  O   PHE B   3      35.769  82.276  25.227  1.00 14.51           O
ATOM     21  CB  PHE B   3      34.670  83.294  28.055  1.00 14.46           C
ATOM     22  CG  PHE B   3      33.878  84.042  29.072  1.00 12.85           C
ATOM     23  CD1 PHE B   3      32.602  83.624  29.432  1.00 14.43           C
ATOM     24  CD2 PHE B   3      34.430  85.144  29.718  1.00 14.88           C
ATOM     25  CE1 PHE B   3      31.891  84.300  30.430  1.00 11.88           C
ATOM     26  CE2 PHE B   3      33.730  85.820  30.710  1.00 12.62           C
ATOM     27  CZ  PHE B   3      32.462  85.398  31.065  1.00 13.92           C
ATOM     28  N   GLY B   4      36.430  84.362  25.778  1.00 13.74           N
ATOM     29  CA  GLY B   4      37.722  84.227  25.143  1.00 13.85           C
ATOM     30  C   GLY B   4      38.553  83.723  26.316  1.00 13.74           C
ATOM     31  O   GLY B   4      38.179  83.952  27.468  1.00 14.30           O
ATOM     32  N   ARG B   5      39.653  83.032  26.045  1.00 12.02           N
ATOM     33  CA  ARG B   5      40.498  82.491  27.105  1.00 11.97           C
ATOM     34  C   ARG B   5      40.920  83.544  28.123  1.00 13.17           C
ATOM     35  O   ARG B   5      40.680  83.397  29.317  1.00 10.94           O
ATOM     36  CB  ARG B   5      41.745  81.832  26.505  1.00 10.96           C
ATOM     37  CG  ARG B   5      42.757  81.341  27.540  1.00 11.70           C
ATOM     38  CD  ARG B   5      43.938  80.646  26.860  1.00  9.06           C
ATOM     39  NE  ARG B   5      44.748  81.580  26.073  1.00 12.23           N
ATOM     40  CZ  ARG B   5      45.751  82.312  26.558  1.00 12.30           C
ATOM     41  NH1 ARG B   5      46.088  82.238  27.840  1.00 12.11           N
ATOM     42  NH2 ARG B   5      46.446  83.102  25.748  1.00 14.66           N
ATOM     43  N   CYS B   6      41.547  84.610  27.650  1.00 10.88           N
ATOM     44  CA  CYS B   6      42.001  85.659  28.553  1.00 13.19           C
ATOM     45  C   CYS B   6      40.852  86.452  29.175  1.00 13.44           C
ATOM     46  O   CYS B   6      40.967  86.947  30.306  1.00 12.04           O
ATOM     47  CB  CYS B   6      42.965  86.577  27.820  1.00 12.79           C
ATOM     48  SG  CYS B   6      44.599  85.817  27.529  1.00 14.57           S
ATOM     49  N   GLU B   7      39.751  86.574  28.440  1.00 12.19           N
ATOM     50  CA  GLU B   7      38.578  87.270  28.960  1.00 13.40           C
ATOM     51  C   GLU B   7      38.095  86.513  30.198  1.00 13.09           C
ATOM     52  O   GLU B   7      37.766  87.116  31.223  1.00 12.52           O
ATOM     53  CB  GLU B   7      37.465  87.289  27.917  1.00 14.49           C
ATOM     54  CG  GLU B   7      36.170  87.905  28.419  1.00 15.82           C
ATOM     55  CD  GLU B   7      35.063  87.850  27.386  1.00 17.14           C
ATOM     56  OE1 GLU B   7      35.104  86.965  26.502  1.00 16.58           O
ATOM     57  OE2 GLU B   7      34.140  88.687  27.473  1.00 19.73           O
ATOM     58  N   LEU B   8      38.058  85.187  30.090  1.00 12.50           N
ATOM     59  CA  LEU B   8      37.617  84.351  31.202  1.00 11.49           C
ATOM     60  C   LEU B   8      38.637  84.370  32.331  1.00  9.33           C
ATOM     61  O   LEU B   8      38.265  84.387  33.504  1.00 10.44           O
ATOM     62  CB  LEU B   8      37.409  82.908  30.740  1.00  9.77           C
ATOM     63  CG  LEU B   8      36.860  81.960  31.815  1.00  9.43           C
ATOM     64  CD1 LEU B   8      35.513  82.462  32.328  1.00  8.92           C
ATOM     65  CD2 LEU B   8      36.718  80.571  31.222  1.00 11.04           C
ATOM     66  N   ALA B   9      39.921  84.341  31.982  1.00 11.08           N
ATOM     67  CA  ALA B   9      40.963  84.358  32.997  1.00  8.80           C
ATOM     68  C   ALA B   9      40.814  85.611  33.849  1.00 11.24           C
ATOM     69  O   ALA B   9      40.895  85.551  35.073  1.00 11.76           O
ATOM     70  CB  ALA B   9      42.341  84.326  32.349  1.00 12.21           C
ATOM     71  N   ALA B  10      40.605  86.747  33.188  1.00 10.90           N
ATOM     72  CA  ALA B  10      40.434  88.017  33.898  1.00 12.62           C
ATOM     73  C   ALA B  10      39.211  87.964  34.806  1.00 13.57           C
ATOM     74  O   ALA B  10      39.261  88.384  35.963  1.00 12.20           O
ATOM     75  CB  ALA B  10      40.282  89.168  32.891  1.00 13.79           C
ATOM     76  N   ALA B  11      38.110  87.450  34.277  1.00 12.57           N
ATOM     77  CA  ALA B  11      36.888  87.356  35.059  1.00 13.04           C
ATOM     78  C   ALA B  11      37.077  86.417  36.249  1.00 10.37           C
ATOM     79  O   ALA B  11      36.640  86.714  37.366  1.00 12.03           O
ATOM     80  CB  ALA B  11      35.743  86.886  34.183  1.00 12.12           C
ATOM     81  N   MET B  12      37.743  85.290  36.028  1.00 10.98           N
ATOM     82  CA  MET B  12      37.945  84.361  37.129  1.00 11.35           C
ATOM     83  C   MET B  12      38.867  84.939  38.187  1.00 11.73           C
ATOM     84  O   MET B  12      38.712  84.644  39.372  1.00 12.87           O
ATOM     85  CB  MET B  12      38.476  83.024  36.615  1.00 11.23           C
ATOM     86  CG  MET B  12      37.413  82.246  35.857  1.00 13.00           C
ATOM     87  SD  MET B  12      38.035  80.683  35.225  1.00 11.64           S
ATOM     88  CE  MET B  12      36.561  79.687  35.300  1.00 14.36           C
ATOM     89  N   LYS B  13      39.817  85.769  37.767  1.00 12.20           N
ATOM     90  CA  LYS B  13      40.728  86.385  38.710  1.00 11.22           C
ATOM     91  C   LYS B  13      39.939  87.365  39.574  1.00 12.19           C
ATOM     92  O   LYS B  13      40.116  87.413  40.792  1.00 12.93           O
ATOM     93  CB  LYS B  13      41.844  87.131  37.988  1.00 12.70           C
ATOM     94  CG  LYS B  13      42.982  87.521  38.918  1.00 17.77           C
ATOM     95  CD  LYS B  13      44.146  88.124  38.145  1.00 22.49           C
ATOM     96  CE  LYS B  13      45.376  88.274  39.028  1.00 25.76           C
ATOM     97  NZ  LYS B  13      45.073  89.017  40.273  1.00 29.33           N
ATOM     98  N   ARG B  14      39.063  88.137  38.936  1.00 12.04           N
ATOM     99  CA  ARG B  14      38.245  89.104  39.662  1.00 13.38           C
ATOM    100  C   ARG B  14      37.351  88.407  40.687  1.00 13.57           C
ATOM    101  O   ARG B  14      37.034  88.980  41.739  1.00 14.70           O
ATOM    102  CB  ARG B  14      37.386  89.915  38.685  1.00 14.48           C
ATOM    103  CG  ARG B  14      38.185  90.878  37.812  1.00 15.10           C
ATOM    104  CD  ARG B  14      37.270  91.905  37.155  1.00 19.69           C
ATOM    105  NE  ARG B  14      36.359  91.332  36.162  1.00 21.47           N
ATOM    106  CZ  ARG B  14      36.679  91.097  34.892  1.00 22.23           C
ATOM    107  NH1 ARG B  14      37.895  91.381  34.446  1.00 21.45           N
ATOM    108  NH2 ARG B  14      35.774  90.596  34.064  1.00 21.93           N
ATOM    109  N   HIS B  15      36.944  87.177  40.374  1.00 12.89           N
ATOM    110  CA  HIS B  15      36.092  86.389  41.262  1.00 12.58           C
ATOM    111  C   HIS B  15      36.865  85.690  42.375  1.00 13.56           C
ATOM    112  O   HIS B  15      36.292  84.933  43.161  1.00 17.82           O
ATOM    113  CB  HIS B  15      35.294  85.358  40.468  1.00 14.37           C
ATOM    114  CG  HIS B  15      34.034  85.905  39.883  1.00 12.26           C
ATOM    115  ND1 HIS B  15      33.993  86.546  38.665  1.00 17.24           N
ATOM    116  CD2 HIS B  15      32.776  85.963  40.380  1.00 14.36           C
ATOM    117  CE1 HIS B  15      32.765  86.974  38.436  1.00 14.08           C
ATOM    118  NE2 HIS B  15      32.008  86.632  39.461  1.00 17.16           N
ATOM    119  N   GLY B  16      38.166  85.940  42.430  1.00 12.56           N
ATOM    120  CA  GLY B  16      38.997  85.369  43.478  1.00 13.59           C
ATOM    121  C   GLY B  16      39.328  83.892  43.379  1.00 14.73           C
ATOM    122  O   GLY B  16      39.608  83.246  44.396  1.00 15.97           O
ATOM    123  N   LEU B  17      39.317  83.344  42.170  1.00 12.01           N
ATOM    124  CA  LEU B  17      39.633  81.927  42.007  1.00 11.95           C
ATOM    125  C   LEU B  17      41.124  81.599  42.019  1.00 11.98           C
ATOM    126  O   LEU B  17      41.499  80.436  42.198  1.00 12.54           O
ATOM    127  CB  LEU B  17      39.009  81.384  40.722  1.00 10.83           C
ATOM    128  CG  LEU B  17      37.508  81.106  40.771  1.00 11.37           C
ATOM    129  CD1 LEU B  17      37.051  80.680  39.390  1.00 13.71           C
ATOM    130  CD2 LEU B  17      37.195  79.994  41.789  1.00 11.67           C
ATOM    131  N   ASP B  18      41.978  82.603  41.840  1.00 11.27           N
ATOM    132  CA  ASP B  18      43.418  82.347  41.833  1.00 13.50           C
ATOM    133  C   ASP B  18      43.869  81.813  43.194  1.00 14.31           C
ATOM    134  O   ASP B  18      43.797  82.515  44.203  1.00 14.33           O
ATOM    135  CB  ASP B  18      44.197  83.623  41.491  1.00 15.61           C
ATOM    136  CG  ASP B  18      45.644  83.337  41.114  1.00 20.01           C
ATOM    137  OD1 ASP B  18      46.439  84.300  41.023  1.00 22.26           O
ATOM    138  OD2 ASP B  18      45.995  82.153  40.901  1.00 16.16           O
ATOM    139  N   ASN B  19      44.312  80.558  43.205  1.00 12.33           N
ATOM    140  CA  ASN B  19      44.776  79.888  44.416  1.00 14.45           C
ATOM    141  C   ASN B  19      43.630  79.499  45.358  1.00 13.59           C
ATOM    142  O   ASN B  19      43.869  79.162  46.523  1.00 13.50           O
ATOM    143  CB  ASN B  19      45.781  80.769  45.172  1.00 16.91           C
ATOM    144  CG  ASN B  19      46.781  79.958  45.972  1.00 25.22           C
ATOM    145  OD1 ASN B  19      46.416  79.146  46.821  1.00 34.34           O
ATOM    146  N   TYR B  20      42.390  79.545  44.874  1.00 10.83           N
ATOM    147  CA  TYR B  20      41.260  79.149  45.723  1.00 10.86           C
ATOM    148  C   TYR B  20      41.441  77.654  46.025  1.00 12.08           C
ATOM    149  O   TYR B  20      41.553  76.831  45.106  1.00 11.37           O
ATOM    150  CB  TYR B  20      39.927  79.389  45.013  1.00 11.57           C
ATOM    151  CG  TYR B  20      38.753  79.345  45.958  1.00 10.75           C
ATOM    152  CD1 TYR B  20      38.332  80.493  46.634  1.00 13.47           C
ATOM    153  CD2 TYR B  20      38.098  78.146  46.227  1.00 11.38           C
ATOM    154  CE1 TYR B  20      37.287  80.439  47.557  1.00 12.58           C
ATOM    155  CE2 TYR B  20      37.058  78.084  47.144  1.00 15.06           C
ATOM    156  CZ  TYR B  20      36.659  79.233  47.807  1.00 15.56           C
ATOM    157  OH  TYR B  20      35.641  79.161  48.728  1.00 16.81           O
ATOM    158  N   ARG B  21      41.463  77.315  47.314  1.00  9.24           N
ATOM    159  CA  ARG B  21      41.698  75.949  47.783  1.00 10.41           C
ATOM    160  C   ARG B  21      43.021  75.430  47.227  1.00 10.72           C
ATOM    161  O   ARG B  21      43.215  74.229  47.039  1.00 12.35           O
ATOM    162  CB  ARG B  21      40.537  75.010  47.416  1.00 11.84           C
ATOM    163  CG  ARG B  21      39.265  75.275  48.208  1.00 10.10           C
ATOM    164  CD  ARG B  21      39.486  75.207  49.715  1.00 15.04           C
ATOM    165  NE  ARG B  21      38.264  75.559  50.433  1.00 16.28           N
ATOM    166  CZ  ARG B  21      38.170  75.647  51.755  1.00 21.48           C
ATOM    167  NH1 ARG B  21      39.231  75.405  52.515  1.00 18.65           N
ATOM    168  NH2 ARG B  21      37.015  75.986  52.314  1.00 20.55           N
ATOM    169  N   GLY B  22      43.931  76.362  46.955  1.00 11.22           N
ATOM    170  CA  GLY B  22      45.244  75.986  46.465  1.00 12.02           C
ATOM    171  C   GLY B  22      45.400  75.791  44.977  1.00 13.49           C
ATOM    172  O   GLY B  22      46.467  75.391  44.522  1.00 15.75           O
ATOM    173  N   TYR B  23      44.351  76.081  44.216  1.00 10.04           N
ATOM    174  CA  TYR B  23      44.410  75.912  42.774  1.00 10.46           C
ATOM    175  C   TYR B  23      44.672  77.212  42.042  1.00  9.58           C
ATOM    176  O   TYR B  23      43.817  78.095  42.020  1.00 10.87           O
ATOM    177  CB  TYR B  23      43.105  75.295  42.286  1.00  8.57           C
ATOM    178  CG  TYR B  23      42.947  73.873  42.739  1.00 11.49           C
ATOM    179  CD1 TYR B  23      43.598  72.838  42.067  1.00  9.62           C
ATOM    180  CD2 TYR B  23      42.171  73.556  43.850  1.00 11.30           C
ATOM    181  CE1 TYR B  23      43.483  71.523  42.488  1.00 11.64           C
ATOM    182  CE2 TYR B  23      42.043  72.230  44.285  1.00 11.84           C
ATOM    183  CZ  TYR B  23      42.703  71.221  43.595  1.00 12.16           C
ATOM    184  OH  TYR B  23      42.579  69.912  43.997  1.00 12.56           O
ATOM    185  N   SER B  24      45.861  77.325  41.450  1.00 10.26           N
ATOM    186  CA  SER B  24      46.222  78.525  40.698  1.00 10.31           C
ATOM    187  C   SER B  24      45.191  78.774  39.605  1.00 11.03           C
ATOM    188  O   SER B  24      44.549  77.841  39.118  1.00 10.01           O
ATOM    189  CB  SER B  24      47.614  78.380  40.069  1.00 11.85           C
ATOM    190  OG  SER B  24      47.629  77.345  39.103  1.00 11.75           O
ATOM    191  N   LEU B  25      45.064  80.037  39.211  1.00 10.18           N
ATOM    192  CA  LEU B  25      44.094  80.473  38.199  1.00  9.99           C
ATOM    193  C   LEU B  25      44.025  79.617  36.937  1.00  9.49           C
ATOM    194  O   LEU B  25      42.932  79.332  36.438  1.00  9.49           O
ATOM    195  CB  LEU B  25      44.373  81.927  37.808  1.00 11.65           C
ATOM    196  CG  LEU B  25      43.317  82.622  36.937  1.00  9.41           C
ATOM    197  CD1 LEU B  25      41.968  82.591  37.645  1.00 13.57           C
ATOM    198  CD2 LEU B  25      43.748  84.066  36.669  1.00 10.87           C
ATOM    199  N   GLY B  26      45.183  79.210  36.429  1.00  8.43           N
ATOM    200  CA  GLY B  26      45.221  78.402  35.224  1.00  8.80           C
ATOM    201  C   GLY B  26      44.394  77.126  35.311  1.00 11.65           C
ATOM    202  O   GLY B  26      43.864  76.669  34.303  1.00 10.93           O
ATOM    203  N   ASN B  27      44.293  76.545  36.504  1.00  9.86           N
ATOM    204  CA  ASN B  27      43.507  75.321  36.686  1.00 11.06           C
ATOM    205  C   ASN B  27      42.058  75.562  36.312  1.00  9.88           C
ATOM    206  O   ASN B  27      41.422  74.721  35.680  1.00 10.77           O
ATOM    207  CB  ASN B  27      43.533  74.865  38.144  1.00 10.25           C
ATOM    208  CG  ASN B  27      44.827  74.189  38.518  1.00 10.37           C
ATOM    209  OD1 ASN B  27      45.092  73.062  38.102  1.00 12.67           O
ATOM    210  ND2 ASN B  27      45.651  74.877  39.302  1.00 12.23           N
ATOM    211  N   TRP B  28      41.545  76.712  36.734  1.00  9.88           N
ATOM    212  CA  TRP B  28      40.157  77.076  36.488  1.00  9.24           C
ATOM    213  C   TRP B  28      39.853  77.364  35.036  1.00 11.47           C
ATOM    214  O   TRP B  28      38.796  76.975  34.530  1.00  9.10           O
ATOM    215  CB  TRP B  28      39.790  78.275  37.358  1.00  9.24           C
ATOM    216  CG  TRP B  28      39.959  77.957  38.803  1.00 10.85           C
ATOM    217  CD1 TRP B  28      41.029  78.268  39.598  1.00  8.34           C
ATOM    218  CD2 TRP B  28      39.051  77.213  39.627  1.00  9.45           C
ATOM    219  NE1 TRP B  28      40.840  77.766  40.861  1.00  9.85           N
ATOM    220  CE2 TRP B  28      39.635  77.115  40.907  1.00 13.31           C
ATOM    221  CE3 TRP B  28      37.798  76.621  39.405  1.00 11.03           C
ATOM    222  CZ2 TRP B  28      39.009  76.448  41.969  1.00 11.61           C
ATOM    223  CZ3 TRP B  28      37.175  75.959  40.458  1.00 12.83           C
ATOM    224  CH2 TRP B  28      37.785  75.881  41.726  1.00 12.55           C
ATOM    225  N   VAL B  29      40.778  78.049  34.373  1.00 12.17           N
ATOM    226  CA  VAL B  29      40.604  78.369  32.968  1.00 12.26           C
ATOM    227  C   VAL B  29      40.673  77.067  32.171  1.00 11.31           C
ATOM    228  O   VAL B  29      39.846  76.832  31.299  1.00  8.94           O
ATOM    229  CB  VAL B  29      41.685  79.357  32.483  1.00 11.62           C
ATOM    230  CG1 VAL B  29      41.520  79.621  30.987  1.00 11.64           C
ATOM    231  CG2 VAL B  29      41.569  80.667  33.273  1.00 11.09           C
ATOM    232  N   CYS B  30      41.649  76.216  32.495  1.00 11.07           N
ATOM    233  CA  CYS B  30      41.798  74.925  31.818  1.00 10.89           C
ATOM    234  C   CYS B  30      40.540  74.067  32.036  1.00 12.13           C
ATOM    235  O   CYS B  30      40.045  73.420  31.107  1.00 11.90           O
ATOM    236  CB  CYS B  30      43.042  74.189  32.348  1.00 12.67           C
ATOM    237  SG  CYS B  30      43.384  72.606  31.504  1.00 14.48           S
ATOM    238  N   ALA B  31      40.023  74.067  33.262  1.00 10.18           N
ATOM    239  CA  ALA B  31      38.827  73.296  33.569  1.00 11.39           C
ATOM    240  C   ALA B  31      37.668  73.755  32.699  1.00 11.69           C
ATOM    241  O   ALA B  31      36.948  72.937  32.136  1.00 11.54           O
ATOM    242  CB  ALA B  31      38.456  73.440  35.041  1.00 10.57           C
ATOM    243  N   ALA B  32      37.489  75.067  32.581  1.00 11.62           N
ATOM    244  CA  ALA B  32      36.390  75.592  31.776  1.00 11.69           C
ATOM    245  C   ALA B  32      36.535  75.239  30.297  1.00 12.02           C
ATOM    246  O   ALA B  32      35.550  74.941  29.622  1.00 12.15           O
ATOM    247  CB  ALA B  32      36.290  77.102  31.948  1.00 11.42           C
ATOM    248  N   LYS B  33      37.764  75.265  29.801  1.00 11.37           N
ATOM    249  CA  LYS B  33      38.023  74.943  28.407  1.00 11.93           C
ATOM    250  C   LYS B  33      37.575  73.526  28.091  1.00 10.89           C
ATOM    251  O   LYS B  33      36.868  73.294  27.123  1.00 13.13           O
ATOM    252  CB  LYS B  33      39.516  75.089  28.096  1.00 13.14           C
ATOM    253  CG  LYS B  33      39.954  74.442  26.784  1.00 18.22           C
ATOM    254  CD  LYS B  33      39.279  75.071  25.575  1.00 20.31           C
ATOM    255  CE  LYS B  33      39.636  74.308  24.304  1.00 23.87           C
ATOM    256  NZ  LYS B  33      39.064  74.958  23.087  1.00 25.90           N
ATOM    257  N   PHE B  34      37.973  72.573  28.922  1.00 12.09           N
ATOM    258  CA  PHE B  34      37.611  71.193  28.637  1.00 11.92           C
ATOM    259  C   PHE B  34      36.227  70.758  29.079  1.00 11.93           C
ATOM    260  O   PHE B  34      35.680  69.796  28.540  1.00 13.57           O
ATOM    261  CB  PHE B  34      38.705  70.273  29.172  1.00 12.43           C
ATOM    262  CG  PHE B  34      40.005  70.416  28.419  1.00  9.64           C
ATOM    263  CD1 PHE B  34      40.125  69.928  27.116  1.00 12.88           C
ATOM    264  CD2 PHE B  34      41.080  71.097  28.977  1.00 11.87           C
ATOM    265  CE1 PHE B  34      41.293  70.119  26.377  1.00 13.79           C
ATOM    266  CE2 PHE B  34      42.271  71.297  28.243  1.00 13.41           C
ATOM    267  CZ  PHE B  34      42.369  70.803  26.934  1.00 12.01           C
ATOM    268  N   GLU B  35      35.641  71.470  30.034  1.00 10.59           N
ATOM    269  CA  GLU B  35      34.296  71.132  30.486  1.00 11.43           C
ATOM    270  C   GLU B  35      33.239  71.699  29.540  1.00 11.78           C
ATOM    271  O   GLU B  35      32.291  71.003  29.172  1.00 13.23           O
ATOM    272  CB  GLU B  35      34.020  71.689  31.885  1.00 11.83           C
ATOM    273  CG  GLU B  35      34.696  70.935  33.022  1.00 13.21           C
ATOM    274  CD  GLU B  35      34.175  69.514  33.180  1.00 15.95           C
ATOM    275  OE1 GLU B  35      33.194  69.148  32.496  1.00 19.07           O
ATOM    276  OE2 GLU B  35      34.750  68.759  33.991  1.00 12.68           O
ATOM    277  N   SER B  36      33.414  72.954  29.135  1.00 13.76           N
ATOM    278  CA  SER B  36      32.415  73.626  28.293  1.00 13.68           C
ATOM    279  C   SER B  36      32.933  74.366  27.067  1.00 14.87           C
ATOM    280  O   SER B  36      32.145  74.980  26.338  1.00 16.98           O
ATOM    281  CB  SER B  36      31.687  74.653  29.142  1.00 12.18           C
ATOM    282  OG  SER B  36      32.610  75.682  29.478  1.00 12.88           O
ATOM    283  N   ASN B  37      34.237  74.340  26.850  1.00 15.55           N
ATOM    284  CA  ASN B  37      34.833  75.061  25.739  1.00 16.54           C
ATOM    285  C   ASN B  37      34.521  76.556  25.905  1.00 17.23           C
ATOM    286  O   ASN B  37      34.266  77.267  24.930  1.00 17.68           O
ATOM    287  CB  ASN B  37      34.292  74.536  24.409  1.00 21.37           C
ATOM    288  CG  ASN B  37      35.152  74.945  23.239  1.00 24.56           C
ATOM    289  OD1 ASN B  37      36.378  74.885  23.309  1.00 27.35           O
ATOM    290  ND2 ASN B  37      34.516  75.356  22.150  1.00 31.69           N
ATOM    291  N   PHE B  38      34.528  77.006  27.161  1.00 13.48           N
ATOM    292  CA  PHE B  38      34.285  78.406  27.529  1.00 14.03           C
ATOM    293  C   PHE B  38      32.865  78.899  27.255  1.00 15.66           C
ATOM    294  O   PHE B  38      32.628  80.108  27.196  1.00 14.33           O
ATOM    295  CB  PHE B  38      35.269  79.344  26.803  1.00 15.20           C
ATOM    296  CG  PHE B  38      36.724  79.048  27.067  1.00 14.23           C
ATOM    297  CD1 PHE B  38      37.170  78.723  28.346  1.00 14.24           C
ATOM    298  CD2 PHE B  38      37.659  79.146  26.042  1.00 12.47           C
ATOM    299  CE1 PHE B  38      38.523  78.505  28.597  1.00 13.48           C
ATOM    300  CE2 PHE B  38      39.022  78.929  26.284  1.00 15.02           C
ATOM    301  CZ  PHE B  38      39.455  78.609  27.563  1.00 13.51           C
ATOM    302  N   ASN B  39      31.924  77.969  27.122  1.00 15.51           N
ATOM    303  CA  ASN B  39      30.531  78.303  26.825  1.00 17.34           C
ATOM    304  C   ASN B  39      29.649  78.291  28.075  1.00 18.28           C
ATOM    305  O   ASN B  39      29.429  77.236  28.675  1.00 16.86           O
ATOM    306  CB  ASN B  39      29.987  77.303  25.796  1.00 17.83           C
ATOM    307  CG  ASN B  39      28.628  77.702  25.241  1.00 20.17           C
ATOM    308  OD1 ASN B  39      28.012  78.669  25.690  1.00 17.60           O
ATOM    309  ND2 ASN B  39      28.155  76.950  24.256  1.00 22.89           N
ATOM    310  N   THR B  40      29.139  79.462  28.456  1.00 17.79           N
ATOM    311  CA  THR B  40      28.282  79.579  29.633  1.00 19.16           C
ATOM    312  C   THR B  40      26.939  78.870  29.443  1.00 19.09           C
ATOM    313  O   THR B  40      26.261  78.546  30.419  1.00 18.98           O
ATOM    314  CB  THR B  40      28.010  81.066  29.999  1.00 19.84           C
ATOM    315  OG1 THR B  40      27.232  81.693  28.966  1.00 21.77           O
ATOM    316  CG2 THR B  40      29.318  81.821  30.154  1.00 20.05           C
ATOM    317  N   GLN B  41      26.557  78.617  28.192  1.00 19.11           N
ATOM    318  CA  GLN B  41      25.283  77.955  27.923  1.00 19.41           C
ATOM    319  C   GLN B  41      25.381  76.449  27.688  1.00 19.96           C
ATOM    320  O   GLN B  41      24.385  75.802  27.362  1.00 21.07           O
ATOM    321  CB  GLN B  41      24.601  78.605  26.719  1.00 22.73           C
ATOM    322  CG  GLN B  41      24.346  80.084  26.896  1.00 26.31           C
ATOM    323  CD  GLN B  41      23.455  80.639  25.810  1.00 29.93           C
ATOM    324  OE1 GLN B  41      23.604  80.299  24.638  1.00 32.83           O
ATOM    325  NE2 GLN B  41      22.525  81.503  26.194  1.00 34.16           N
ATOM    326  N   ALA B  42      26.575  75.890  27.852  1.00 18.12           N
ATOM    327  CA  ALA B  42      26.781  74.457  27.657  1.00 17.52           C
ATOM    328  C   ALA B  42      25.912  73.630  28.605  1.00 18.71           C
ATOM    329  O   ALA B  42      25.765  73.968  29.779  1.00 17.88           O
ATOM    330  CB  ALA B  42      28.254  74.113  27.873  1.00 14.36           C
ATOM    331  N   THR B  43      25.338  72.547  28.086  1.00 19.55           N
ATOM    332  CA  THR B  43      24.504  71.653  28.885  1.00 21.37           C
ATOM    333  C   THR B  43      24.727  70.231  28.407  1.00 23.44           C
ATOM    334  O   THR B  43      24.915  69.992  27.213  1.00 22.78           O
ATOM    335  CB  THR B  43      22.997  71.959  28.748  1.00 21.49           C
ATOM    336  OG1 THR B  43      22.600  71.798  27.379  1.00 26.49           O
ATOM    337  CG2 THR B  43      22.689  73.376  29.205  1.00 23.76           C
ATOM    338  N   ASN B  44      24.704  69.289  29.341  1.00 23.26           N
ATOM    339  CA  ASN B  44      24.910  67.894  29.005  1.00 25.45           C
ATOM    340  C   ASN B  44      24.031  67.017  29.882  1.00 25.55           C
ATOM    341  O   ASN B  44      24.146  67.032  31.106  1.00 22.85           O
ATOM    342  CB  ASN B  44      26.383  67.522  29.189  1.00 26.97           C
ATOM    343  CG  ASN B  44      26.638  66.039  29.005  1.00 32.88           C
ATOM    344  OD1 ASN B  44      26.372  65.236  29.899  1.00 36.87           O
ATOM    345  ND2 ASN B  44      27.146  65.666  27.836  1.00 36.14           N
ATOM    346  N   ARG B  45      23.142  66.260  29.247  1.00 25.95           N
ATOM    347  CA  ARG B  45      22.241  65.374  29.970  1.00 27.00           C
ATOM    348  C   ARG B  45      22.951  64.064  30.275  1.00 27.26           C
ATOM    349  O   ARG B  45      23.748  63.579  29.471  1.00 27.52           O
ATOM    350  CB  ARG B  45      20.986  65.108  29.134  1.00 27.33           C
ATOM    351  CG  ARG B  45      20.194  66.367  28.802  1.00 28.89           C
ATOM    352  CD  ARG B  45      18.967  66.053  27.956  1.00 28.80           C
ATOM    353  N   ASN B  46      22.671  63.496  31.443  1.00 27.44           N
ATOM    354  CA  ASN B  46      23.296  62.241  31.838  1.00 27.61           C
ATOM    355  C   ASN B  46      22.265  61.126  31.922  1.00 26.84           C
ATOM    356  O   ASN B  46      21.065  61.387  31.960  1.00 26.33           O
ATOM    357  CB  ASN B  46      24.007  62.407  33.179  1.00 29.38           C
ATOM    358  CG  ASN B  46      25.085  63.471  33.130  1.00 31.42           C
ATOM    359  OD1 ASN B  46      24.819  64.653  33.355  1.00 31.44           O
ATOM    360  ND2 ASN B  46      26.309  63.059  32.810  1.00 31.86           N
ATOM    361  N   THR B  47      22.739  59.886  31.955  1.00 27.47           N
ATOM    362  CA  THR B  47      21.846  58.735  32.009  1.00 28.69           C
ATOM    363  C   THR B  47      21.040  58.609  33.299  1.00 28.27           C
ATOM    364  O   THR B  47      20.092  57.831  33.360  1.00 29.80           O
ATOM    365  CB  THR B  47      22.618  57.422  31.772  1.00 29.57           C
ATOM    366  OG1 THR B  47      23.716  57.333  32.687  1.00 33.03           O
ATOM    367  CG2 THR B  47      23.149  57.370  30.345  1.00 31.98           C
ATOM    368  N   ASP B  48      21.398  59.371  34.328  1.00 26.74           N
ATOM    369  CA  ASP B  48      20.665  59.297  35.587  1.00 26.02           C
ATOM    370  C   ASP B  48      19.595  60.382  35.697  1.00 25.61           C
ATOM    371  O   ASP B  48      19.031  60.601  36.769  1.00 28.36           O
ATOM    372  CB  ASP B  48      21.633  59.394  36.771  1.00 24.17           C
ATOM    373  CG  ASP B  48      22.293  60.758  36.875  1.00 25.23           C
ATOM    374  OD1 ASP B  48      22.269  61.507  35.876  1.00 23.02           O
ATOM    375  OD2 ASP B  48      22.845  61.072  37.953  1.00 25.78           O
ATOM    376  N   GLY B  49      19.323  61.065  34.589  1.00 24.67           N
ATOM    377  CA  GLY B  49      18.305  62.103  34.593  1.00 23.05           C
ATOM    378  C   GLY B  49      18.778  63.489  34.994  1.00 22.92           C
ATOM    379  O   GLY B  49      18.013  64.454  34.948  1.00 21.47           O
ATOM    380  N   SER B  50      20.036  63.593  35.404  1.00 20.65           N
ATOM    381  CA  SER B  50      20.587  64.883  35.794  1.00 19.56           C
ATOM    382  C   SER B  50      21.176  65.573  34.570  1.00 19.15           C
ATOM    383  O   SER B  50      21.299  64.980  33.498  1.00 20.04           O
ATOM    384  CB  SER B  50      21.685  64.699  36.839  1.00 17.29           C
ATOM    385  OG  SER B  50      22.806  64.059  36.266  1.00 18.40           O
ATOM    386  N   THR B  51      21.550  66.832  34.745  1.00 17.04           N
ATOM    387  CA  THR B  51      22.133  67.615  33.671  1.00 17.29           C
ATOM    388  C   THR B  51      23.279  68.449  34.219  1.00 16.34           C
ATOM    389  O   THR B  51      23.213  68.931  35.352  1.00 16.00           O
ATOM    390  CB  THR B  51      21.093  68.574  33.060  1.00 19.84           C
ATOM    391  OG1 THR B  51      19.990  67.821  32.536  1.00 18.79           O
ATOM    392  CG2 THR B  51      21.722  69.404  31.946  1.00 21.74           C
ATOM    393  N   ASP B  52      24.322  68.606  33.406  1.00 16.40           N
ATOM    394  CA  ASP B  52      25.487  69.416  33.758  1.00 16.45           C
ATOM    395  C   ASP B  52      25.263  70.773  33.096  1.00 16.58           C
ATOM    396  O   ASP B  52      25.000  70.844  31.892  1.00 17.89           O
ATOM    397  CB  ASP B  52      26.759  68.763  33.223  1.00 17.89           C
ATOM    398  CG  ASP B  52      27.035  67.415  33.871  1.00 19.85           C
ATOM    399  OD1 ASP B  52      27.508  66.496  33.169  1.00 24.90           O
ATOM    400  OD2 ASP B  52      26.785  67.281  35.087  1.00 22.07           O
ATOM    401  N   TYR B  53      25.379  71.841  33.882  1.00 14.87           N
ATOM    402  CA  TYR B  53      25.135  73.199  33.400  1.00 17.51           C
ATOM    403  C   TYR B  53      26.274  74.197  33.498  1.00 16.60           C
ATOM    404  O   TYR B  53      27.032  74.210  34.466  1.00 14.55           O
ATOM    405  CB  TYR B  53      23.974  73.822  34.175  1.00 18.05           C
ATOM    406  CG  TYR B  53      22.647  73.128  34.035  1.00 19.74           C
ATOM    407  CD1 TYR B  53      21.786  73.434  32.980  1.00 19.76           C
ATOM    408  CD2 TYR B  53      22.244  72.167  34.963  1.00 19.18           C
ATOM    409  CE1 TYR B  53      20.556  72.797  32.855  1.00 20.48           C
ATOM    410  CE2 TYR B  53      21.016  71.522  34.844  1.00 20.02           C
ATOM    411  CZ  TYR B  53      20.180  71.843  33.787  1.00 21.33           C
ATOM    412  OH  TYR B  53      18.975  71.201  33.654  1.00 20.11           O
ATOM    413  N   GLY B  54      26.349  75.067  32.497  1.00 15.96           N
ATOM    414  CA  GLY B  54      27.322  76.136  32.511  1.00 15.63           C
ATOM    415  C   GLY B  54      28.749  75.891  32.100  1.00 11.53           C
ATOM    416  O   GLY B  54      29.140  74.793  31.694  1.00 13.40           O
ATOM    417  N   ILE B  55      29.530  76.955  32.243  1.00 12.08           N
ATOM    418  CA  ILE B  55      30.931  76.966  31.871  1.00 13.92           C
ATOM    419  C   ILE B  55      31.768  75.950  32.650  1.00 12.84           C
ATOM    420  O   ILE B  55      32.825  75.529  32.181  1.00 13.72           O
ATOM    421  CB  ILE B  55      31.490  78.403  32.023  1.00 14.76           C
ATOM    422  CG1 ILE B  55      32.803  78.544  31.252  1.00 17.34           C
ATOM    423  CG2 ILE B  55      31.643  78.757  33.492  1.00 17.17           C
ATOM    424  CD1 ILE B  55      33.109  79.976  30.876  1.00 17.70           C
ATOM    425  N   LEU B  56      31.286  75.546  33.826  1.00 11.62           N
ATOM    426  CA  LEU B  56      31.996  74.557  34.623  1.00 10.44           C
ATOM    427  C   LEU B  56      31.211  73.254  34.789  1.00 12.76           C
ATOM    428  O   LEU B  56      31.510  72.430  35.654  1.00 12.77           O
ATOM    429  CB  LEU B  56      32.398  75.142  35.985  1.00 12.13           C
ATOM    430  CG  LEU B  56      33.592  76.101  35.901  1.00 15.37           C
ATOM    431  CD1 LEU B  56      33.858  76.708  37.272  1.00 16.04           C
ATOM    432  CD2 LEU B  56      34.830  75.348  35.411  1.00 18.51           C
ATOM    433  N   GLN B  57      30.194  73.081  33.948  1.00 11.05           N
ATOM    434  CA  GLN B  57      29.393  71.859  33.925  1.00 11.46           C
ATOM    435  C   GLN B  57      29.064  71.284  35.295  1.00 12.71           C
ATOM    436  O   GLN B  57      29.485  70.181  35.644  1.00 14.73           O
ATOM    437  CB  GLN B  57      30.127  70.820  33.078  1.00 12.90           C
ATOM    438  CG  GLN B  57      30.164  71.179  31.606  1.00 14.93           C
ATOM    439  CD  GLN B  57      28.797  71.062  30.971  1.00 15.25           C
ATOM    440  OE1 GLN B  57      28.363  69.968  30.620  1.00 15.81           O
ATOM    441  NE2 GLN B  57      28.099  72.187  30.845  1.00 16.18           N
ATOM    442  N   ILE B  58      28.283  72.040  36.052  1.00 13.09           N
ATOM    443  CA  ILE B  58      27.867  71.668  37.397  1.00 13.26           C
ATOM    444  C   ILE B  58      26.581  70.833  37.360  1.00 13.70           C
ATOM    445  O   ILE B  58      25.589  71.205  36.725  1.00 13.71           O
ATOM    446  CB  ILE B  58      27.726  72.955  38.240  1.00 14.78           C
ATOM    447  CG1 ILE B  58      29.127  73.537  38.474  1.00 12.73           C
ATOM    448  CG2 ILE B  58      27.022  72.678  39.543  1.00 15.25           C
ATOM    449  CD1 ILE B  58      29.129  74.939  39.030  1.00 15.69           C
ATOM    450  N   ASN B  59      26.610  69.704  38.062  1.00 11.97           N
ATOM    451  CA  ASN B  59      25.502  68.743  38.053  1.00 11.90           C
ATOM    452  C   ASN B  59      24.258  69.017  38.891  1.00 13.04           C
ATOM    453  O   ASN B  59      24.335  69.330  40.077  1.00 14.24           O
ATOM    454  CB  ASN B  59      26.063  67.357  38.383  1.00 15.16           C
ATOM    455  CG  ASN B  59      25.118  66.241  37.998  1.00 15.09           C
ATOM    456  OD1 ASN B  59      24.376  65.725  38.830  1.00 18.80           O
ATOM    457  ND2 ASN B  59      25.132  65.871  36.723  1.00 17.86           N
ATOM    458  N   SER B  60      23.099  68.851  38.256  1.00 12.89           N
ATOM    459  CA  SER B  60      21.818  69.090  38.905  1.00 13.46           C
ATOM    460  C   SER B  60      21.387  68.035  39.925  1.00 14.22           C
ATOM    461  O   SER B  60      20.399  68.235  40.630  1.00 16.85           O
ATOM    462  CB  SER B  60      20.728  69.240  37.846  1.00 13.81           C
ATOM    463  OG  SER B  60      20.494  68.002  37.209  1.00 16.43           O
ATOM    464  N   ARG B  61      22.101  66.916  40.014  1.00 14.24           N
ATOM    465  CA  ARG B  61      21.727  65.901  40.993  1.00 14.54           C
ATOM    466  C   ARG B  61      22.148  66.372  42.382  1.00 15.60           C
ATOM    467  O   ARG B  61      21.520  66.025  43.383  1.00 17.67           O
ATOM    468  CB  ARG B  61      22.405  64.557  40.675  1.00 13.22           C
ATOM    469  CG  ARG B  61      22.003  63.376  41.580  1.00 18.83           C
ATOM    470  CD  ARG B  61      22.514  62.047  40.999  1.00 20.18           C
ATOM    471  NE  ARG B  61      22.293  60.887  41.865  1.00 21.50           N
ATOM    472  CZ  ARG B  61      22.553  59.632  41.502  1.00 23.84           C
ATOM    473  NH1 ARG B  61      23.037  59.376  40.294  1.00 23.45           N
ATOM    474  NH2 ARG B  61      22.337  58.628  42.343  1.00 26.17           N
ATOM    475  N   TRP B  62      23.191  67.196  42.442  1.00 14.46           N
ATOM    476  CA  TRP B  62      23.701  67.635  43.736  1.00 12.69           C
ATOM    477  C   TRP B  62      23.784  69.121  44.048  1.00 13.09           C
ATOM    478  O   TRP B  62      23.561  69.539  45.191  1.00 13.77           O
ATOM    479  CB  TRP B  62      25.119  67.089  43.936  1.00 14.07           C
ATOM    480  CG  TRP B  62      25.282  65.649  43.625  1.00 13.17           C
ATOM    481  CD1 TRP B  62      26.016  65.110  42.607  1.00 14.86           C
ATOM    482  CD2 TRP B  62      24.722  64.544  44.347  1.00 14.22           C
ATOM    483  NE1 TRP B  62      25.948  63.736  42.652  1.00 16.41           N
ATOM    484  CE2 TRP B  62      25.161  63.363  43.709  1.00 15.22           C
ATOM    485  CE3 TRP B  62      23.893  64.438  45.470  1.00 17.59           C
ATOM    486  CZ2 TRP B  62      24.797  62.084  44.159  1.00 17.39           C
ATOM    487  CZ3 TRP B  62      23.531  63.162  45.919  1.00 19.17           C
ATOM    488  CH2 TRP B  62      23.985  62.006  45.261  1.00 16.39           C
ATOM    489  N   TRP B  63      24.113  69.919  43.041  1.00 12.52           N
ATOM    490  CA  TRP B  63      24.365  71.326  43.289  1.00 12.56           C
ATOM    491  C   TRP B  63      23.324  72.391  43.020  1.00 14.31           C
ATOM    492  O   TRP B  63      23.261  73.381  43.741  1.00 19.50           O
ATOM    493  CB  TRP B  63      25.665  71.689  42.573  1.00 14.82           C
ATOM    494  CG  TRP B  63      26.739  70.661  42.824  1.00 13.77           C
ATOM    495  CD1 TRP B  63      27.129  69.651  41.985  1.00 11.50           C
ATOM    496  CD2 TRP B  63      27.498  70.495  44.031  1.00 14.18           C
ATOM    497  NE1 TRP B  63      28.081  68.867  42.601  1.00 12.56           N
ATOM    498  CE2 TRP B  63      28.325  69.363  43.854  1.00 12.48           C
ATOM    499  CE3 TRP B  63      27.559  71.195  45.245  1.00 13.43           C
ATOM    500  CZ2 TRP B  63      29.203  68.913  44.848  1.00 12.64           C
ATOM    501  CZ3 TRP B  63      28.430  70.752  46.231  1.00 13.39           C
ATOM    502  CH2 TRP B  63      29.242  69.617  46.025  1.00 12.72           C
ATOM    503  N   CYS B  64      22.534  72.209  41.975  1.00 16.66           N
ATOM    504  CA  CYS B  64      21.521  73.191  41.620  1.00 18.12           C
ATOM    505  C   CYS B  64      20.226  72.464  41.307  1.00 19.05           C
ATOM    506  O   CYS B  64      20.230  71.277  40.988  1.00 18.41           O
ATOM    507  CB  CYS B  64      21.972  73.995  40.394  1.00 19.34           C
ATOM    508  SG  CYS B  64      22.216  72.985  38.895  1.00 19.88           S
ATOM    509  N   ASN B  65      19.115  73.180  41.390  1.00 20.88           N
ATOM    510  CA  ASN B  65      17.828  72.573  41.113  1.00 22.60           C
ATOM    511  C   ASN B  65      17.288  72.987  39.750  1.00 22.23           C
ATOM    512  O   ASN B  65      17.129  74.177  39.477  1.00 22.65           O
ATOM    513  CB  ASN B  65      16.822  72.966  42.190  1.00 25.40           C
ATOM    514  CG  ASN B  65      15.434  72.443  41.899  1.00 27.58           C
ATOM    515  OD1 ASN B  65      15.218  71.232  41.823  1.00 30.42           O
ATOM    516  ND2 ASN B  65      14.483  73.353  41.723  1.00 31.57           N
ATOM    517  N   ASP B  66      17.036  72.007  38.886  1.00 22.86           N
ATOM    518  CA  ASP B  66      16.464  72.302  37.580  1.00 25.95           C
ATOM    519  C   ASP B  66      15.047  71.737  37.551  1.00 27.46           C
ATOM    520  O   ASP B  66      14.379  71.744  36.518  1.00 27.65           O
ATOM    521  CB  ASP B  66      17.317  71.734  36.428  1.00 22.82           C
ATOM    522  CG  ASP B  66      17.387  70.219  36.408  1.00 23.41           C
ATOM    523  OD1 ASP B  66      16.630  69.543  37.139  1.00 21.54           O
ATOM    524  OD2 ASP B  66      18.214  69.697  35.629  1.00 23.78           O
ATOM    525  N   GLY B  67      14.608  71.256  38.714  1.00 28.30           N
ATOM    526  CA  GLY B  67      13.273  70.700  38.863  1.00 32.47           C
ATOM    527  C   GLY B  67      12.907  69.519  37.983  1.00 33.78           C
ATOM    528  O   GLY B  67      11.727  69.203  37.835  1.00 35.89           O
ATOM    529  N   ARG B  68      13.902  68.854  37.409  1.00 34.13           N
ATOM    530  CA  ARG B  68      13.641  67.713  36.541  1.00 33.99           C
ATOM    531  C   ARG B  68      14.567  66.543  36.847  1.00 34.84           C
ATOM    532  O   ARG B  68      14.558  65.532  36.141  1.00 36.49           O
ATOM    533  CB  ARG B  68      13.818  68.127  35.078  1.00 35.78           C
ATOM    534  N   THR B  69      15.356  66.676  37.907  1.00 33.34           N
ATOM    535  CA  THR B  69      16.307  65.638  38.278  1.00 33.35           C
ATOM    536  C   THR B  69      15.894  64.835  39.505  1.00 34.82           C
ATOM    537  O   THR B  69      15.556  65.399  40.549  1.00 34.18           O
ATOM    538  CB  THR B  69      17.696  66.249  38.547  1.00 29.03           C
ATOM    539  OG1 THR B  69      18.054  67.113  37.463  1.00 25.66           O
ATOM    540  CG2 THR B  69      18.740  65.153  38.680  1.00 28.21           C
ATOM    541  N   PRO B  70      15.919  63.498  39.394  1.00 36.39           N
ATOM    542  CA  PRO B  70      15.547  62.621  40.507  1.00 37.53           C
ATOM    543  C   PRO B  70      16.636  62.569  41.582  1.00 38.34           C
ATOM    544  O   PRO B  70      17.817  62.383  41.275  1.00 37.99           O
ATOM    545  CB  PRO B  70      15.340  61.276  39.822  1.00 38.00           C
ATOM    546  CG  PRO B  70      16.359  61.311  38.724  1.00 38.86           C
ATOM    547  CD  PRO B  70      16.185  62.712  38.175  1.00 37.71           C
ATOM    548  N   GLY B  71      16.229  62.745  42.837  1.00 38.12           N
ATOM    549  CA  GLY B  71      17.170  62.711  43.945  1.00 38.36           C
ATOM    550  C   GLY B  71      18.101  63.909  44.016  1.00 38.00           C
ATOM    551  O   GLY B  71      19.267  63.773  44.391  1.00 40.53           O
ATOM    552  N   SER B  72      17.586  65.084  43.668  1.00 35.05           N
ATOM    553  CA  SER B  72      18.373  66.315  43.676  1.00 33.86           C
ATOM    554  C   SER B  72      18.544  66.870  45.087  1.00 32.61           C
ATOM    555  O   SER B  72      17.650  66.726  45.924  1.00 32.61           O
ATOM    556  CB  SER B  72      17.693  67.361  42.797  1.00 34.48           C
ATOM    557  OG  SER B  72      17.458  66.852  41.497  1.00 37.80           O
ATOM    558  N   ARG B  73      19.680  67.519  45.345  1.00 28.39           N
ATOM    559  CA  ARG B  73      19.955  68.079  46.667  1.00 27.56           C
ATOM    560  C   ARG B  73      20.268  69.578  46.741  1.00 26.09           C
ATOM    561  O   ARG B  73      20.447  70.124  47.832  1.00 27.89           O
ATOM    562  CB  ARG B  73      21.083  67.290  47.328  1.00 25.65           C
ATOM    563  CG  ARG B  73      20.728  65.838  47.565  1.00 26.71           C
ATOM    564  CD  ARG B  73      19.399  65.729  48.302  1.00 24.80           C
ATOM    565  N   ASN B  74      20.334  70.230  45.585  1.00 22.81           N
ATOM    566  CA  ASN B  74      20.603  71.665  45.481  1.00 19.72           C
ATOM    567  C   ASN B  74      21.474  72.249  46.597  1.00 17.94           C
ATOM    568  O   ASN B  74      21.051  73.148  47.326  1.00 15.98           O
ATOM    569  CB  ASN B  74      19.270  72.422  45.416  1.00 20.60           C
ATOM    570  CG  ASN B  74      19.437  73.874  45.012  1.00 22.14           C
ATOM    571  OD1 ASN B  74      20.501  74.284  44.550  1.00 17.93           O
ATOM    572  ND2 ASN B  74      18.374  74.659  45.172  1.00 20.55           N
ATOM    573  N   LEU B  75      22.702  71.761  46.721  1.00 14.07           N
ATOM    574  CA  LEU B  75      23.587  72.248  47.774  1.00 15.18           C
ATOM    575  C   LEU B  75      24.076  73.680  47.592  1.00 13.77           C
ATOM    576  O   LEU B  75      24.502  74.323  48.560  1.00 16.61           O
ATOM    577  CB  LEU B  75      24.785  71.321  47.922  1.00 15.15           C
ATOM    578  CG  LEU B  75      24.460  69.882  48.318  1.00 15.36           C
ATOM    579  CD1 LEU B  75      25.768  69.123  48.448  1.00 17.35           C
ATOM    580  CD2 LEU B  75      23.684  69.843  49.638  1.00 15.32           C
ATOM    581  N   CYS B  76      24.027  74.179  46.363  1.00 15.08           N
ATOM    582  CA  CYS B  76      24.455  75.549  46.100  1.00 16.76           C
ATOM    583  C   CYS B  76      23.269  76.504  46.255  1.00 18.40           C
ATOM    584  O   CYS B  76      23.411  77.723  46.144  1.00 17.92           O
ATOM    585  CB  CYS B  76      25.072  75.661  44.701  1.00 16.17           C
ATOM    586  SG  CYS B  76      26.763  74.960  44.611  1.00 17.06           S
ATOM    587  N   ASN B  77      22.100  75.925  46.521  1.00 19.72           N
ATOM    588  CA  ASN B  77      20.870  76.682  46.737  1.00 22.59           C
ATOM    589  C   ASN B  77      20.598  77.701  45.639  1.00 22.39           C
ATOM    590  O   ASN B  77      20.390  78.889  45.906  1.00 22.09           O
ATOM    591  CB  ASN B  77      20.932  77.375  48.100  1.00 25.88           C
ATOM    592  CG  ASN B  77      19.593  77.932  48.530  1.00 30.12           C
ATOM    593  OD1 ASN B  77      18.562  77.274  48.386  1.00 33.62           O
ATOM    594  ND2 ASN B  77      19.602  79.143  49.073  1.00 32.32           N
ATOM    595  N   ILE B  78      20.583  77.213  44.403  1.00 20.30           N
ATOM    596  CA  ILE B  78      20.346  78.045  43.235  1.00 22.37           C
ATOM    597  C   ILE B  78      19.661  77.263  42.134  1.00 19.76           C
ATOM    598  O   ILE B  78      19.773  76.039  42.056  1.00 20.85           O
ATOM    599  CB  ILE B  78      21.660  78.543  42.611  1.00 22.22           C
ATOM    600  CG1 ILE B  78      22.550  77.334  42.297  1.00 22.85           C
ATOM    601  CG2 ILE B  78      22.343  79.532  43.531  1.00 25.93           C
ATOM    602  CD1 ILE B  78      23.680  77.623  41.331  1.00 24.02           C
ATOM    603  N   PRO B  79      18.935  77.968  41.260  1.00 20.28           N
ATOM    604  CA  PRO B  79      18.255  77.307  40.150  1.00 19.73           C
ATOM    605  C   PRO B  79      19.370  77.069  39.131  1.00 17.68           C
ATOM    606  O   PRO B  79      20.258  77.914  38.988  1.00 20.12           O
ATOM    607  CB  PRO B  79      17.252  78.364  39.690  1.00 19.94           C
ATOM    608  CG  PRO B  79      17.983  79.642  39.954  1.00 19.80           C
ATOM    609  CD  PRO B  79      18.604  79.405  41.310  1.00 21.65           C
ATOM    610  N   CYS B  80      19.353  75.934  38.441  1.00 19.62           N
ATOM    611  CA  CYS B  80      20.412  75.659  37.478  1.00 20.69           C
ATOM    612  C   CYS B  80      20.467  76.704  36.369  1.00 22.13           C
ATOM    613  O   CYS B  80      21.506  76.895  35.739  1.00 22.11           O
ATOM    614  CB  CYS B  80      20.260  74.258  36.874  1.00 21.38           C
ATOM    615  SG  CYS B  80      20.354  72.873  38.064  1.00 21.89           S
ATOM    616  N   SER B  81      19.354  77.392  36.136  1.00 21.78           N
ATOM    617  CA  SER B  81      19.323  78.420  35.101  1.00 22.05           C
ATOM    618  C   SER B  81      20.342  79.524  35.390  1.00 19.84           C
ATOM    619  O   SER B  81      20.834  80.181  34.472  1.00 21.69           O
ATOM    620  CB  SER B  81      17.916  79.021  34.995  1.00 22.53           C
ATOM    621  OG  SER B  81      17.523  79.628  36.212  1.00 25.74           O
ATOM    622  N   ALA B  82      20.667  79.719  36.667  1.00 18.66           N
ATOM    623  CA  ALA B  82      21.627  80.743  37.068  1.00 17.22           C
ATOM    624  C   ALA B  82      23.029  80.383  36.576  1.00 17.96           C
ATOM    625  O   ALA B  82      23.895  81.251  36.443  1.00 17.17           O
ATOM    626  CB  ALA B  82      21.626  80.897  38.589  1.00 16.14           C
ATOM    627  N   LEU B  83      23.238  79.098  36.305  1.00 18.95           N
ATOM    628  CA  LEU B  83      24.517  78.603  35.817  1.00 18.23           C
ATOM    629  C   LEU B  83      24.660  78.755  34.301  1.00 19.63           C
ATOM    630  O   LEU B  83      25.705  78.428  33.731  1.00 16.28           O
ATOM    631  CB  LEU B  83      24.687  77.132  36.196  1.00 19.27           C
ATOM    632  CG  LEU B  83      24.757  76.840  37.693  1.00 18.25           C
ATOM    633  CD1 LEU B  83      24.856  75.338  37.913  1.00 21.14           C
ATOM    634  CD2 LEU B  83      25.955  77.566  38.301  1.00 21.30           C
ATOM    635  N   LEU B  84      23.608  79.246  33.651  1.00 19.09           N
ATOM    636  CA  LEU B  84      23.632  79.433  32.203  1.00 20.32           C
ATOM    637  C   LEU B  84      23.754  80.913  31.850  1.00 22.43           C
ATOM    638  O   LEU B  84      23.703  81.294  30.676  1.00 22.69           O
ATOM    639  CB  LEU B  84      22.357  78.858  31.576  1.00 19.88           C
ATOM    640  CG  LEU B  84      22.142  77.355  31.788  1.00 19.79           C
ATOM    641  CD1 LEU B  84      20.810  76.937  31.184  1.00 22.27           C
ATOM    642  CD2 LEU B  84      23.286  76.575  31.155  1.00 20.32           C
ATOM    643  N   SER B  85      23.931  81.742  32.872  1.00 21.57           N
ATOM    644  CA  SER B  85      24.042  83.184  32.678  1.00 20.85           C
ATOM    645  C   SER B  85      25.356  83.631  32.034  1.00 22.69           C
ATOM    646  O   SER B  85      26.378  82.955  32.141  1.00 22.10           O
ATOM    647  CB  SER B  85      23.868  83.894  34.019  1.00 22.21           C
ATOM    648  OG  SER B  85      24.054  85.290  33.885  1.00 22.13           O
ATOM    649  N   SER B  86      25.321  84.776  31.359  1.00 22.45           N
ATOM    650  CA  SER B  86      26.519  85.315  30.728  1.00 23.54           C
ATOM    651  C   SER B  86      27.419  85.837  31.838  1.00 21.19           C
ATOM    652  O   SER B  86      28.598  86.103  31.626  1.00 23.01           O
ATOM    653  CB  SER B  86      26.156  86.450  29.763  1.00 26.36           C
ATOM    654  OG  SER B  86      25.380  87.444  30.412  1.00 31.55           O
ATOM    655  N   ASP B  87      26.835  85.982  33.023  1.00 20.17           N
ATOM    656  CA  ASP B  87      27.543  86.448  34.211  1.00 20.25           C
ATOM    657  C   ASP B  87      27.907  85.173  34.971  1.00 18.48           C
ATOM    658  O   ASP B  87      27.022  84.458  35.444  1.00 19.62           O
ATOM    659  CB  ASP B  87      26.613  87.321  35.057  1.00 22.06           C
ATOM    660  CG  ASP B  87      27.284  87.849  36.306  1.00 27.50           C
ATOM    661  OD2 ASP B  87      27.901  87.046  37.031  1.00 24.21           O
ATOM    662  N   ILE B  88      29.201  84.894  35.090  1.00 17.03           N
ATOM    663  CA  ILE B  88      29.654  83.665  35.753  1.00 15.47           C
ATOM    664  C   ILE B  88      29.603  83.616  37.281  1.00 16.31           C
ATOM    665  O   ILE B  88      29.997  82.615  37.875  1.00 15.70           O
ATOM    666  CB  ILE B  88      31.092  83.301  35.322  1.00 14.93           C
ATOM    667  CG1 ILE B  88      32.089  84.300  35.922  1.00 13.02           C
ATOM    668  CG2 ILE B  88      31.187  83.296  33.798  1.00 14.49           C
ATOM    669  CD1 ILE B  88      33.538  83.949  35.679  1.00 13.89           C
ATOM    670  N   THR B  89      29.111  84.670  37.918  1.00 14.50           N
ATOM    671  CA  THR B  89      29.036  84.706  39.377  1.00 15.93           C
ATOM    672  C   THR B  89      28.464  83.446  40.033  1.00 15.88           C
ATOM    673  O   THR B  89      29.069  82.889  40.947  1.00 12.45           O
ATOM    674  CB  THR B  89      28.205  85.907  39.854  1.00 16.73           C
ATOM    675  OG1 THR B  89      28.808  87.113  39.374  1.00 18.01           O
ATOM    676  CG2 THR B  89      28.144  85.943  41.381  1.00 20.62           C
ATOM    677  N   ALA B  90      27.295  83.006  39.577  1.00 12.44           N
ATOM    678  CA  ALA B  90      26.657  81.822  40.149  1.00 14.64           C
ATOM    679  C   ALA B  90      27.498  80.564  39.955  1.00 13.45           C
ATOM    680  O   ALA B  90      27.609  79.737  40.861  1.00 14.46           O
ATOM    681  CB  ALA B  90      25.287  81.622  39.538  1.00 15.70           C
ATOM    682  N   SER B  91      28.078  80.419  38.771  1.00 12.87           N
ATOM    683  CA  SER B  91      28.916  79.260  38.494  1.00 13.22           C
ATOM    684  C   SER B  91      30.139  79.276  39.394  1.00 12.08           C
ATOM    685  O   SER B  91      30.516  78.246  39.946  1.00 11.44           O
ATOM    686  CB  SER B  91      29.361  79.244  37.034  1.00 14.83           C
ATOM    687  OG  SER B  91      28.315  78.778  36.208  1.00 14.81           O
ATOM    688  N   VAL B  92      30.754  80.448  39.533  1.00 12.12           N
ATOM    689  CA  VAL B  92      31.945  80.589  40.369  1.00 13.70           C
ATOM    690  C   VAL B  92      31.633  80.280  41.827  1.00 12.35           C
ATOM    691  O   VAL B  92      32.343  79.510  42.469  1.00 11.21           O
ATOM    692  CB  VAL B  92      32.535  82.017  40.293  1.00 16.61           C
ATOM    693  CG1 VAL B  92      33.629  82.186  41.349  1.00 16.31           C
ATOM    694  CG2 VAL B  92      33.115  82.269  38.909  1.00 13.46           C
ATOM    695  N   ASN B  93      30.571  80.879  42.358  1.00 13.34           N
ATOM    696  CA  ASN B  93      30.238  80.638  43.748  1.00 14.45           C
ATOM    697  C   ASN B  93      29.935  79.180  44.025  1.00 13.54           C
ATOM    698  O   ASN B  93      30.297  78.672  45.077  1.00 12.92           O
ATOM    699  CB  ASN B  93      29.079  81.526  44.202  1.00 18.14           C
ATOM    700  CG  ASN B  93      29.477  82.985  44.271  1.00 21.37           C
ATOM    701  OD1 ASN B  93      30.668  83.309  44.327  1.00 24.83           O
ATOM    702  ND2 ASN B  93      28.492  83.873  44.276  1.00 24.67           N
ATOM    703  N   CYS B  94      29.287  78.501  43.083  1.00 11.91           N
ATOM    704  CA  CYS B  94      28.981  77.095  43.282  1.00 12.66           C
ATOM    705  C   CYS B  94      30.278  76.287  43.155  1.00 10.56           C
ATOM    706  O   CYS B  94      30.510  75.360  43.926  1.00 10.14           O
ATOM    707  CB  CYS B  94      27.936  76.632  42.271  1.00 14.25           C
ATOM    708  SG  CYS B  94      27.223  74.997  42.620  1.00 18.99           S
ATOM    709  N   ALA B  95      31.125  76.652  42.193  1.00 10.25           N
ATOM    710  CA  ALA B  95      32.406  75.973  42.018  1.00  9.03           C
ATOM    711  C   ALA B  95      33.223  76.094  43.301  1.00 11.13           C
ATOM    712  O   ALA B  95      33.917  75.160  43.687  1.00  9.35           O
ATOM    713  CB  ALA B  95      33.191  76.580  40.845  1.00  9.95           C
ATOM    714  N   LYS B  96      33.147  77.247  43.963  1.00  9.34           N
ATOM    715  CA  LYS B  96      33.890  77.421  45.208  1.00 10.68           C
ATOM    716  C   LYS B  96      33.405  76.407  46.242  1.00 11.24           C
ATOM    717  O   LYS B  96      34.198  75.855  46.997  1.00 11.04           O
ATOM    718  CB  LYS B  96      33.729  78.848  45.728  1.00  9.27           C
ATOM    719  CG  LYS B  96      34.582  79.845  44.961  1.00 12.91           C
ATOM    720  CD  LYS B  96      34.365  81.263  45.456  1.00 11.25           C
ATOM    721  CE  LYS B  96      35.281  82.245  44.740  1.00 13.02           C
ATOM    722  NZ  LYS B  96      34.985  83.658  45.151  1.00 12.93           N
ATOM    723  N   LYS B  97      32.101  76.143  46.273  1.00 10.70           N
ATOM    724  CA  LYS B  97      31.578  75.160  47.216  1.00 10.21           C
ATOM    725  C   LYS B  97      32.008  73.747  46.822  1.00 10.42           C
ATOM    726  O   LYS B  97      32.389  72.943  47.673  1.00  9.85           O
ATOM    727  CB  LYS B  97      30.049  75.212  47.278  1.00 10.35           C
ATOM    728  CG  LYS B  97      29.473  74.260  48.312  1.00 15.15           C
ATOM    729  CD  LYS B  97      27.975  74.441  48.482  1.00 20.39           C
ATOM    730  N   ILE B  98      31.926  73.442  45.531  1.00  9.42           N
ATOM    731  CA  ILE B  98      32.295  72.117  45.047  1.00 10.52           C
ATOM    732  C   ILE B  98      33.756  71.791  45.327  1.00  9.77           C
ATOM    733  O   ILE B  98      34.072  70.713  45.847  1.00  8.74           O
ATOM    734  CB  ILE B  98      32.031  71.988  43.529  1.00 11.44           C
ATOM    735  CG1 ILE B  98      30.522  72.057  43.268  1.00 12.02           C
ATOM    736  CG2 ILE B  98      32.585  70.664  43.003  1.00 11.09           C
ATOM    737  CD1 ILE B  98      30.150  72.287  41.807  1.00 11.97           C
ATOM    738  N   VAL B  99      34.644  72.725  44.995  1.00 10.50           N
ATOM    739  CA  VAL B  99      36.067  72.489  45.193  1.00  9.28           C
ATOM    740  C   VAL B  99      36.434  72.439  46.679  1.00 11.09           C
ATOM    741  O   VAL B  99      37.532  72.006  47.039  1.00 10.68           O
ATOM    742  CB  VAL B  99      36.920  73.559  44.457  1.00  7.91           C
ATOM    743  CG1 VAL B  99      36.852  74.904  45.185  1.00  6.51           C
ATOM    744  CG2 VAL B  99      38.350  73.061  44.304  1.00  9.83           C
ATOM    745  N   SER B 100      35.507  72.875  47.533  1.00  8.55           N
ATOM    746  CA  SER B 100      35.720  72.862  48.981  1.00 10.89           C
ATOM    747  C   SER B 100      35.069  71.634  49.609  1.00 10.34           C
ATOM    748  O   SER B 100      35.109  71.452  50.833  1.00 10.90           O
ATOM    749  CB  SER B 100      35.127  74.125  49.618  1.00  9.31           C
ATOM    750  OG  SER B 100      35.773  75.287  49.137  1.00 10.03           O
ATOM    751  N   ASP B 101      34.476  70.785  48.772  1.00 10.50           N
ATOM    752  CA  ASP B 101      33.794  69.594  49.266  1.00 11.46           C
ATOM    753  C   ASP B 101      34.690  68.576  49.970  1.00 10.66           C
ATOM    754  O   ASP B 101      34.224  67.822  50.836  1.00 13.04           O
ATOM    755  CB  ASP B 101      33.040  68.912  48.126  1.00 10.82           C
ATOM    756  CG  ASP B 101      32.054  67.890  48.630  1.00 13.16           C
ATOM    757  OD1 ASP B 101      32.253  66.685  48.366  1.00 10.23           O
ATOM    758  OD2 ASP B 101      31.086  68.301  49.305  1.00 14.54           O
ATOM    759  N   GLY B 102      35.968  68.537  49.610  1.00 10.95           N
ATOM    760  CA  GLY B 102      36.865  67.608  50.269  1.00 11.07           C
ATOM    761  C   GLY B 102      37.791  66.873  49.328  1.00 11.47           C
ATOM    762  O   GLY B 102      38.748  66.229  49.770  1.00 13.49           O
ATOM    763  N   ASN B 103      37.528  66.981  48.030  1.00  9.31           N
ATOM    764  CA  ASN B 103      38.361  66.295  47.057  1.00  9.26           C
ATOM    765  C   ASN B 103      38.929  67.185  45.963  1.00  8.93           C
ATOM    766  O   ASN B 103      39.259  66.722  44.871  1.00 10.03           O
ATOM    767  CB  ASN B 103      37.578  65.115  46.482  1.00  7.78           C
ATOM    768  CG  ASN B 103      37.404  64.005  47.509  1.00  8.00           C
ATOM    769  OD1 ASN B 103      38.392  63.431  47.967  1.00  9.29           O
ATOM    770  ND2 ASN B 103      36.161  63.713  47.893  1.00  9.23           N
ATOM    771  N   GLY B 104      39.048  68.473  46.278  1.00  9.69           N
ATOM    772  CA  GLY B 104      39.618  69.422  45.342  1.00  9.05           C
ATOM    773  C   GLY B 104      38.935  69.494  43.996  1.00  6.18           C
ATOM    774  O   GLY B 104      37.723  69.280  43.875  1.00  9.25           O
ATOM    775  N   MET B 105      39.718  69.793  42.972  1.00  8.70           N
ATOM    776  CA  MET B 105      39.158  69.918  41.635  1.00  8.27           C
ATOM    777  C   MET B 105      38.893  68.585  40.953  1.00  7.59           C
ATOM    778  O   MET B 105      38.455  68.552  39.802  1.00  9.66           O
ATOM    779  CB  MET B 105      40.066  70.795  40.770  1.00  9.59           C
ATOM    780  CG  MET B 105      40.044  72.257  41.194  1.00 10.52           C
ATOM    781  SD  MET B 105      40.822  73.328  39.987  1.00 10.07           S
ATOM    782  CE  MET B 105      39.544  73.385  38.701  1.00  9.54           C
ATOM    783  N   ASN B 106      39.129  67.488  41.668  1.00  7.61           N
ATOM    784  CA  ASN B 106      38.892  66.168  41.103  1.00  7.71           C
ATOM    785  C   ASN B 106      37.422  65.974  40.757  1.00  9.44           C
ATOM    786  O   ASN B 106      37.079  65.109  39.947  1.00 10.73           O
ATOM    787  CB  ASN B 106      39.380  65.091  42.074  1.00  9.54           C
ATOM    788  CG  ASN B 106      40.883  65.043  42.143  1.00  8.70           C
ATOM    789  OD1 ASN B 106      41.537  64.646  41.179  1.00  8.54           O
ATOM    790  ND2 ASN B 106      41.449  65.474  43.271  1.00 11.58           N
ATOM    791  N   ALA B 107      36.562  66.789  41.366  1.00  8.46           N
ATOM    792  CA  ALA B 107      35.132  66.732  41.090  1.00 10.48           C
ATOM    793  C   ALA B 107      34.842  67.061  39.625  1.00 12.28           C
ATOM    794  O   ALA B 107      33.750  66.791  39.137  1.00 14.26           O
ATOM    795  CB  ALA B 107      34.369  67.699  42.007  1.00  9.58           C
ATOM    796  N   TRP B 108      35.806  67.671  38.937  1.00  9.79           N
ATOM    797  CA  TRP B 108      35.649  67.999  37.521  1.00  9.49           C
ATOM    798  C   TRP B 108      36.428  66.974  36.706  1.00  9.26           C
ATOM    799  O   TRP B 108      37.663  66.980  36.697  1.00  9.69           O
ATOM    800  CB  TRP B 108      36.175  69.409  37.219  1.00  9.97           C
ATOM    801  CG  TRP B 108      35.205  70.464  37.615  1.00 10.49           C
ATOM    802  CD1 TRP B 108      34.104  70.863  36.916  1.00  9.87           C
ATOM    803  CD2 TRP B 108      35.197  71.205  38.842  1.00  9.41           C
ATOM    804  NE1 TRP B 108      33.402  71.804  37.634  1.00 10.53           N
ATOM    805  CE2 TRP B 108      34.053  72.034  38.820  1.00 12.29           C
ATOM    806  CE3 TRP B 108      36.047  71.248  39.959  1.00 10.47           C
ATOM    807  CZ2 TRP B 108      33.733  72.900  39.873  1.00 10.24           C
ATOM    808  CZ3 TRP B 108      35.729  72.110  41.010  1.00 11.48           C
ATOM    809  CH2 TRP B 108      34.579  72.927  40.956  1.00 11.93           C
ATOM    810  N   VAL B 109      35.701  66.099  36.019  1.00 10.31           N
ATOM    811  CA  VAL B 109      36.336  65.060  35.212  1.00 11.93           C
ATOM    812  C   VAL B 109      37.271  65.645  34.157  1.00 10.37           C
ATOM    813  O   VAL B 109      38.385  65.147  33.951  1.00 10.03           O
ATOM    814  CB  VAL B 109      35.281  64.192  34.490  1.00 13.96           C
ATOM    815  CG1 VAL B 109      35.972  63.090  33.689  1.00 14.22           C
ATOM    816  CG2 VAL B 109      34.335  63.583  35.501  1.00 17.45           C
ATOM    817  N   ALA B 110      36.823  66.707  33.496  1.00  9.83           N
ATOM    818  CA  ALA B 110      37.627  67.330  32.446  1.00 11.34           C
ATOM    819  C   ALA B 110      38.947  67.834  33.015  1.00 11.16           C
ATOM    820  O   ALA B 110      39.991  67.723  32.373  1.00 11.53           O
ATOM    821  CB  ALA B 110      36.856  68.467  31.795  1.00 12.19           C
ATOM    822  N   TRP B 111      38.899  68.390  34.221  1.00  8.01           N
ATOM    823  CA  TRP B 111      40.109  68.877  34.862  1.00 10.35           C
ATOM    824  C   TRP B 111      41.057  67.712  35.183  1.00 10.56           C
ATOM    825  O   TRP B 111      42.257  67.781  34.910  1.00  9.03           O
ATOM    826  CB  TRP B 111      39.769  69.638  36.146  1.00  9.36           C
ATOM    827  CG  TRP B 111      40.994  70.096  36.879  1.00 12.02           C
ATOM    828  CD1 TRP B 111      41.734  71.217  36.620  1.00  9.53           C
ATOM    829  CD2 TRP B 111      41.654  69.418  37.953  1.00 11.93           C
ATOM    830  NE1 TRP B 111      42.815  71.275  37.469  1.00  9.69           N
ATOM    831  CE2 TRP B 111      42.791  70.184  38.295  1.00 13.09           C
ATOM    832  CE3 TRP B 111      41.395  68.233  38.663  1.00 11.84           C
ATOM    833  CZ2 TRP B 111      43.671  69.804  39.318  1.00 13.01           C
ATOM    834  CZ3 TRP B 111      42.263  67.857  39.677  1.00 13.39           C
ATOM    835  CH2 TRP B 111      43.392  68.641  39.998  1.00 10.96           C
ATOM    836  N   ARG B 112      40.525  66.637  35.754  1.00 10.60           N
ATOM    837  CA  ARG B 112      41.364  65.485  36.073  1.00  9.69           C
ATOM    838  C   ARG B 112      42.086  64.953  34.841  1.00 10.32           C
ATOM    839  O   ARG B 112      43.286  64.678  34.870  1.00 12.83           O
ATOM    840  CB  ARG B 112      40.542  64.314  36.625  1.00 10.50           C
ATOM    841  CG  ARG B 112      39.880  64.517  37.953  1.00 12.19           C
ATOM    842  CD  ARG B 112      39.678  63.148  38.627  1.00 10.97           C
ATOM    843  NE  ARG B 112      39.004  62.155  37.775  1.00 11.87           N
ATOM    844  CZ  ARG B 112      37.685  62.024  37.661  1.00 10.11           C
ATOM    845  NH1 ARG B 112      36.871  62.826  38.338  1.00 11.38           N
ATOM    846  NH2 ARG B 112      37.174  61.071  36.879  1.00 11.91           N
ATOM    847  N   ASN B 113      41.348  64.817  33.748  1.00 11.04           N
ATOM    848  CA  ASN B 113      41.921  64.229  32.546  1.00 11.03           C
ATOM    849  C   ASN B 113      42.760  65.070  31.606  1.00 12.05           C
ATOM    850  O   ASN B 113      43.595  64.525  30.888  1.00 10.74           O
ATOM    851  CB  ASN B 113      40.817  63.553  31.748  1.00 11.54           C
ATOM    852  CG  ASN B 113      40.208  62.403  32.498  1.00 14.47           C
ATOM    853  OD1 ASN B 113      40.892  61.742  33.287  1.00 18.95           O
ATOM    854  ND2 ASN B 113      38.933  62.142  32.256  1.00 12.14           N
ATOM    855  N   ARG B 114      42.565  66.383  31.611  1.00  9.93           N
ATOM    856  CA  ARG B 114      43.315  67.236  30.693  1.00 11.06           C
ATOM    857  C   ARG B 114      44.051  68.414  31.321  1.00 11.97           C
ATOM    858  O   ARG B 114      44.792  69.123  30.631  1.00 15.47           O
ATOM    859  CB  ARG B 114      42.373  67.747  29.596  1.00 11.96           C
ATOM    860  CG  ARG B 114      41.668  66.650  28.805  1.00 15.14           C
ATOM    861  CD  ARG B 114      42.658  65.801  28.010  1.00 13.75           C
ATOM    862  NE  ARG B 114      43.428  66.615  27.070  1.00 14.41           N
ATOM    863  CZ  ARG B 114      42.984  67.051  25.894  1.00 14.14           C
ATOM    864  NH1 ARG B 114      41.759  66.754  25.480  1.00 12.49           N
ATOM    865  NH2 ARG B 114      43.773  67.796  25.132  1.00 16.22           N
ATOM    866  N   CYS B 115      43.870  68.618  32.622  1.00 10.58           N
ATOM    867  CA  CYS B 115      44.508  69.734  33.315  1.00 11.72           C
ATOM    868  C   CYS B 115      45.424  69.317  34.455  1.00 11.91           C
ATOM    869  O   CYS B 115      46.550  69.795  34.562  1.00 13.99           O
ATOM    870  CB  CYS B 115      43.444  70.684  33.862  1.00 10.93           C
ATOM    871  SG  CYS B 115      42.285  71.276  32.596  1.00 15.10           S
ATOM    872  N   LYS B 116      44.929  68.430  35.312  1.00 11.30           N
ATOM    873  CA  LYS B 116      45.694  67.949  36.456  1.00 12.59           C
ATOM    874  C   LYS B 116      47.073  67.457  36.026  1.00 14.32           C
ATOM    875  O   LYS B 116      47.198  66.668  35.091  1.00 15.65           O
ATOM    876  CB  LYS B 116      44.917  66.826  37.144  1.00 12.08           C
ATOM    877  CG  LYS B 116      45.539  66.289  38.426  1.00 14.63           C
ATOM    878  CD  LYS B 116      44.621  65.231  39.030  1.00 14.67           C
ATOM    879  CE  LYS B 116      45.104  64.726  40.381  1.00 16.31           C
ATOM    880  NZ  LYS B 116      44.153  63.688  40.908  1.00 16.47           N
ATOM    881  N   GLY B 117      48.107  67.943  36.701  1.00 16.96           N
ATOM    882  CA  GLY B 117      49.456  67.522  36.373  1.00 17.83           C
ATOM    883  C   GLY B 117      50.085  68.200  35.169  1.00 19.18           C
ATOM    884  O   GLY B 117      51.232  67.906  34.834  1.00 22.33           O
ATOM    885  N   THR B 118      49.362  69.099  34.511  1.00 17.53           N
ATOM    886  CA  THR B 118      49.921  69.793  33.350  1.00 16.73           C
ATOM    887  C   THR B 118      50.377  71.193  33.737  1.00 17.01           C
ATOM    888  O   THR B 118      50.183  71.631  34.876  1.00 16.85           O
ATOM    889  CB  THR B 118      48.897  69.951  32.206  1.00 17.11           C
ATOM    890  OG1 THR B 118      47.897  70.908  32.590  1.00 14.43           O
ATOM    891  CG2 THR B 118      48.234  68.615  31.883  1.00 16.72           C
ATOM    892  N   ASP B 119      50.974  71.890  32.774  1.00 18.58           N
ATOM    893  CA  ASP B 119      51.449  73.253  32.986  1.00 19.81           C
ATOM    894  C   ASP B 119      50.254  74.190  32.826  1.00 18.44           C
ATOM    895  O   ASP B 119      50.139  74.908  31.836  1.00 17.81           O
ATOM    896  CB  ASP B 119      52.538  73.575  31.956  1.00 23.64           C
ATOM    897  CG  ASP B 119      53.002  75.020  32.021  1.00 28.89           C
ATOM    898  OD1 ASP B 119      53.133  75.555  33.143  1.00 28.34           O
ATOM    899  OD2 ASP B 119      53.251  75.611  30.945  1.00 30.92           O
ATOM    900  N   VAL B 120      49.361  74.177  33.811  1.00 18.30           N
ATOM    901  CA  VAL B 120      48.153  74.993  33.757  1.00 15.25           C
ATOM    902  C   VAL B 120      48.373  76.501  33.626  1.00 16.20           C
ATOM    903  O   VAL B 120      47.502  77.211  33.118  1.00 16.97           O
ATOM    904  CB  VAL B 120      47.239  74.714  34.980  1.00 15.46           C
ATOM    905  CG1 VAL B 120      46.805  73.246  34.974  1.00 15.86           C
ATOM    906  CG2 VAL B 120      47.959  75.053  36.271  1.00 15.82           C
ATOM    907  N   GLN B 121      49.530  76.988  34.066  1.00 17.50           N
ATOM    908  CA  GLN B 121      49.828  78.415  33.968  1.00 18.89           C
ATOM    909  C   GLN B 121      49.773  78.862  32.506  1.00 19.71           C
ATOM    910  O   GLN B 121      49.540  80.039  32.208  1.00 16.83           O
ATOM    911  CB  GLN B 121      51.217  78.708  34.550  1.00 20.86           C
ATOM    912  N   ALA B 122      49.988  77.921  31.591  1.00 19.09           N
ATOM    913  CA  ALA B 122      49.958  78.242  30.171  1.00 17.33           C
ATOM    914  C   ALA B 122      48.625  78.874  29.811  1.00 17.55           C
ATOM    915  O   ALA B 122      48.553  79.731  28.935  1.00 17.38           O
ATOM    916  CB  ALA B 122      50.181  76.981  29.330  1.00 17.80           C
ATOM    917  N   TRP B 123      47.575  78.468  30.519  1.00 14.39           N
ATOM    918  CA  TRP B 123      46.237  78.970  30.257  1.00 14.09           C
ATOM    919  C   TRP B 123      45.986  80.430  30.582  1.00 12.29           C
ATOM    920  O   TRP B 123      44.963  80.983  30.178  1.00 14.88           O
ATOM    921  CB  TRP B 123      45.208  78.094  30.962  1.00 12.38           C
ATOM    922  CG  TRP B 123      45.152  76.752  30.344  1.00 14.86           C
ATOM    923  CD1 TRP B 123      45.789  75.619  30.766  1.00 14.53           C
ATOM    924  CD2 TRP B 123      44.493  76.414  29.122  1.00 14.87           C
ATOM    925  NE1 TRP B 123      45.567  74.595  29.879  1.00 15.85           N
ATOM    926  CE2 TRP B 123      44.777  75.055  28.859  1.00 15.25           C
ATOM    927  CE3 TRP B 123      43.695  77.131  28.219  1.00 15.19           C
ATOM    928  CZ2 TRP B 123      44.287  74.392  27.727  1.00 20.26           C
ATOM    929  CZ3 TRP B 123      43.206  76.471  27.089  1.00 19.68           C
ATOM    930  CH2 TRP B 123      43.507  75.113  26.857  1.00 20.60           C
ATOM    931  N   ILE B 124      46.903  81.057  31.309  1.00 13.09           N
ATOM    932  CA  ILE B 124      46.733  82.469  31.615  1.00 13.25           C
ATOM    933  C   ILE B 124      47.880  83.292  31.025  1.00 14.64           C
ATOM    934  O   ILE B 124      47.936  84.507  31.186  1.00 13.84           O
ATOM    935  CB  ILE B 124      46.621  82.713  33.134  1.00 14.62           C
ATOM    936  CG1 ILE B 124      47.889  82.255  33.851  1.00 13.21           C
ATOM    937  CG2 ILE B 124      45.401  81.975  33.671  1.00 14.61           C
ATOM    938  CD1 ILE B 124      47.970  82.749  35.293  1.00 18.89           C
ATOM    939  N   ARG B 125      48.786  82.627  30.320  1.00 12.70           N
ATOM    940  CA  ARG B 125      49.912  83.324  29.705  1.00 15.11           C
ATOM    941  C   ARG B 125      49.425  84.199  28.548  1.00 14.57           C
ATOM    942  O   ARG B 125      48.579  83.783  27.751  1.00 12.96           O
ATOM    943  CB  ARG B 125      50.949  82.319  29.188  1.00 14.84           C
ATOM    944  N   GLY B 126      49.966  85.412  28.464  1.00 14.41           N
ATOM    945  CA  GLY B 126      49.576  86.330  27.407  1.00 13.59           C
ATOM    946  C   GLY B 126      48.378  87.178  27.790  1.00 11.42           C
ATOM    947  O   GLY B 126      48.034  88.130  27.098  1.00 12.99           O
ATOM    948  N   CYS B 127      47.756  86.856  28.918  1.00 13.11           N
ATOM    949  CA  CYS B 127      46.575  87.589  29.355  1.00 12.85           C
ATOM    950  C   CYS B 127      46.845  88.908  30.081  1.00 13.86           C
ATOM    951  O   CYS B 127      45.912  89.630  30.419  1.00 14.76           O
ATOM    952  CB  CYS B 127      45.726  86.693  30.241  1.00 14.91           C
ATOM    953  SG  CYS B 127      45.116  85.195  29.406  1.00 17.09           S
ATOM    954  N   ARG B 128      48.115  89.202  30.339  1.00 15.06           N
ATOM    955  CA  ARG B 128      48.495  90.445  31.007  1.00 15.96           C
ATOM    956  C   ARG B 128      47.647  90.747  32.242  1.00 18.11           C
ATOM    957  O   ARG B 128      47.199  91.876  32.436  1.00 17.34           O
ATOM    958  CB  ARG B 128      48.390  91.607  30.012  1.00 15.67           C
ATOM    959  CG  ARG B 128      49.257  91.446  28.767  1.00 19.02           C
ATOM    960  CD  ARG B 128      50.737  91.608  29.087  1.00 18.39           C
ATOM    961  NE  ARG B 128      51.547  91.712  27.879  1.00 24.03           N
ATOM    962  CZ  ARG B 128      51.815  90.706  27.053  1.00 23.58           C
ATOM    963  NH1 ARG B 128      51.347  89.489  27.299  1.00 27.59           N
ATOM    964  NH2 ARG B 128      52.536  90.925  25.962  1.00 25.76           N
ATOM    965  N   LEU B 129      47.439  89.741  33.083  1.00 18.30           N
ATOM    966  CA  LEU B 129      46.634  89.910  34.287  1.00 21.63           C
ATOM    967  C   LEU B 129      47.364  90.665  35.395  1.00 25.41           C
ATOM    968  O   LEU B 129      46.669  91.296  36.217  1.00 28.51           O
ATOM    969  CB  LEU B 129      46.183  88.546  34.806  1.00 20.21           C
ATOM    970  CG  LEU B 129      45.374  87.740  33.792  1.00 20.36           C
ATOM    971  CD1 LEU B 129      45.008  86.387  34.389  1.00 21.69           C
ATOM    972  CD2 LEU B 129      44.126  88.512  33.403  1.00 22.06           C
ATOM    973  OXT LEU B 129      48.612  90.604  35.440  1.00 28.07           O
