# Supplementary material for: A non-redundant data set of nanobody-antigen crystal structures
Source: Data Brief. 2019 Mar 6;24:103754. doi: 10.1016/j.dib.2019.103754 (PMC6441729; doi:10.1016/j.dib.2019.103754)
Supplement: Multimedia component 5 [file mmc5.zip › Data_set/Ag_1/2bse_1.pdb]

ATOM      1  N   SER A 158     -12.692  35.617  31.084  1.00 41.13           N
ATOM      2  CA  SER A 158     -12.064  34.283  31.306  1.00 41.16           C
ATOM      3  C   SER A 158     -12.965  33.149  30.820  1.00 41.07           C
ATOM      4  O   SER A 158     -14.150  33.090  31.169  1.00 41.05           O
ATOM      5  CB  SER A 158     -11.722  34.087  32.787  1.00 41.27           C
ATOM      6  OG  SER A 158     -10.715  33.100  32.955  1.00 41.40           O
ATOM      7  N   ILE A 159     -12.389  32.254  30.017  1.00 40.87           N
ATOM      8  CA  ILE A 159     -13.115  31.103  29.476  1.00 40.62           C
ATOM      9  C   ILE A 159     -12.796  29.821  30.260  1.00 40.32           C
ATOM     10  O   ILE A 159     -11.629  29.526  30.548  1.00 40.23           O
ATOM     11  CB  ILE A 159     -12.852  30.961  27.942  1.00 40.66           C
ATOM     12  CG1 ILE A 159     -14.010  31.578  27.151  1.00 40.74           C
ATOM     13  CG2 ILE A 159     -12.636  29.501  27.518  1.00 40.74           C
ATOM     14  CD1 ILE A 159     -13.572  32.470  26.006  1.00 40.97           C
ATOM     15  N   ASP A 160     -13.850  29.081  30.608  1.00 39.88           N
ATOM     16  CA  ASP A 160     -13.734  27.841  31.376  1.00 39.43           C
ATOM     17  C   ASP A 160     -13.658  26.609  30.475  1.00 38.90           C
ATOM     18  O   ASP A 160     -14.425  26.475  29.516  1.00 38.90           O
ATOM     19  CB  ASP A 160     -14.902  27.707  32.362  1.00 39.60           C
ATOM     20  CG  ASP A 160     -14.684  26.602  33.389  1.00 40.05           C
ATOM     21  OD1 ASP A 160     -13.553  26.478  33.915  1.00 40.60           O
ATOM     22  OD2 ASP A 160     -15.592  25.812  33.733  1.00 40.36           O
ATOM     23  N   VAL A 161     -12.729  25.714  30.803  1.00 38.18           N
ATOM     24  CA  VAL A 161     -12.478  24.499  30.025  1.00 37.47           C
ATOM     25  C   VAL A 161     -12.356  23.272  30.944  1.00 36.83           C
ATOM     26  O   VAL A 161     -11.916  23.409  32.092  1.00 36.97           O
ATOM     27  CB  VAL A 161     -11.192  24.631  29.148  1.00 37.59           C
ATOM     28  CG1 VAL A 161     -11.434  25.560  27.961  1.00 37.60           C
ATOM     29  CG2 VAL A 161      -9.990  25.099  29.976  1.00 37.35           C
ATOM     30  N   PRO A 162     -12.744  22.087  30.457  1.00 36.02           N
ATOM     31  CA  PRO A 162     -12.601  20.845  31.236  1.00 35.31           C
ATOM     32  C   PRO A 162     -11.141  20.542  31.600  1.00 34.57           C
ATOM     33  O   PRO A 162     -10.252  20.700  30.756  1.00 34.44           O
ATOM     34  CB  PRO A 162     -13.144  19.768  30.288  1.00 35.33           C
ATOM     35  CG  PRO A 162     -14.004  20.502  29.326  1.00 35.62           C
ATOM     36  CD  PRO A 162     -13.362  21.838  29.140  1.00 35.87           C
ATOM     37  N   VAL A 163     -10.908  20.128  32.847  1.00 33.60           N
ATOM     38  CA  VAL A 163      -9.562  19.810  33.333  1.00 32.65           C
ATOM     39  C   VAL A 163      -9.492  18.386  33.893  1.00 32.01           C
ATOM     40  O   VAL A 163     -10.261  18.020  34.784  1.00 32.03           O
ATOM     41  CB  VAL A 163      -9.073  20.820  34.418  1.00 32.64           C
ATOM     42  CG1 VAL A 163      -7.621  20.556  34.795  1.00 32.42           C
ATOM     43  CG2 VAL A 163      -9.240  22.265  33.951  1.00 32.59           C
ATOM     44  N   GLN A 164      -8.570  17.589  33.360  1.00 31.14           N
ATOM     45  CA  GLN A 164      -8.311  16.243  33.870  1.00 30.33           C
ATOM     46  C   GLN A 164      -6.883  16.135  34.404  1.00 29.63           C
ATOM     47  O   GLN A 164      -6.009  16.914  34.025  1.00 29.50           O
ATOM     48  CB  GLN A 164      -8.567  15.193  32.789  1.00 30.44           C
ATOM     49  CG  GLN A 164      -9.973  14.618  32.803  1.00 30.87           C
ATOM     50  CD  GLN A 164     -10.234  13.693  31.626  1.00 31.43           C
ATOM     51  OE1 GLN A 164      -9.904  12.506  31.677  1.00 31.74           O
ATOM     52  NE2 GLN A 164     -10.825  14.234  30.566  1.00 31.21           N
ATOM     53  N   THR A 165      -6.658  15.161  35.279  1.00 28.83           N
ATOM     54  CA  THR A 165      -5.399  15.037  36.003  1.00 28.08           C
ATOM     55  C   THR A 165      -4.977  13.574  36.123  1.00 27.55           C
ATOM     56  O   THR A 165      -5.812  12.695  36.352  1.00 27.66           O
ATOM     57  CB  THR A 165      -5.535  15.725  37.393  1.00 28.14           C
ATOM     58  OG1 THR A 165      -4.796  16.951  37.389  1.00 28.09           O
ATOM     59  CG2 THR A 165      -4.884  14.917  38.517  1.00 28.30           C
ATOM     60  N   LEU A 166      -3.681  13.320  35.956  1.00 26.82           N
ATOM     61  CA  LEU A 166      -3.135  11.971  36.067  1.00 25.99           C
ATOM     62  C   LEU A 166      -1.704  11.977  36.587  1.00 25.54           C
ATOM     63  O   LEU A 166      -0.892  12.811  36.186  1.00 25.53           O
ATOM     64  CB  LEU A 166      -3.199  11.255  34.711  1.00 25.94           C
ATOM     65  CG  LEU A 166      -2.638   9.835  34.567  1.00 25.69           C
ATOM     66  CD1 LEU A 166      -3.521   8.806  35.268  1.00 25.69           C
ATOM     67  CD2 LEU A 166      -2.469   9.485  33.101  1.00 25.43           C
ATOM     68  N   THR A 167      -1.409  11.039  37.483  1.00 24.98           N
ATOM     69  CA  THR A 167      -0.043  10.790  37.930  1.00 24.48           C
ATOM     70  C   THR A 167       0.403   9.406  37.461  1.00 24.15           C
ATOM     71  O   THR A 167      -0.282   8.406  37.695  1.00 24.03           O
ATOM     72  CB  THR A 167       0.073  10.926  39.461  1.00 24.48           C
ATOM     73  OG1 THR A 167      -0.357  12.234  39.856  1.00 24.78           O
ATOM     74  CG2 THR A 167       1.529  10.904  39.902  1.00 24.36           C
ATOM     75  N   VAL A 168       1.549   9.366  36.785  1.00 23.73           N
ATOM     76  CA  VAL A 168       2.092   8.127  36.240  1.00 23.35           C
ATOM     77  C   VAL A 168       3.461   7.811  36.841  1.00 23.14           C
ATOM     78  O   VAL A 168       4.405   8.593  36.704  1.00 23.06           O
ATOM     79  CB  VAL A 168       2.214   8.182  34.688  1.00 23.34           C
ATOM     80  CG1 VAL A 168       2.703   6.851  34.131  1.00 23.29           C
ATOM     81  CG2 VAL A 168       0.890   8.558  34.052  1.00 23.19           C
ATOM     82  N   GLU A 169       3.557   6.667  37.513  1.00 22.89           N
ATOM     83  CA  GLU A 169       4.849   6.127  37.915  1.00 22.67           C
ATOM     84  C   GLU A 169       5.443   5.432  36.695  1.00 22.43           C
ATOM     85  O   GLU A 169       5.194   4.248  36.456  1.00 22.38           O
ATOM     86  CB  GLU A 169       4.710   5.154  39.093  1.00 22.79           C
ATOM     87  CG  GLU A 169       4.059   5.726  40.352  1.00 23.39           C
ATOM     88  CD  GLU A 169       4.759   6.965  40.903  1.00 24.21           C
ATOM     89  OE1 GLU A 169       6.007   7.047  40.838  1.00 24.47           O
ATOM     90  OE2 GLU A 169       4.051   7.863  41.411  1.00 24.06           O
ATOM     91  N   ALA A 170       6.215   6.192  35.920  1.00 22.21           N
ATOM     92  CA  ALA A 170       6.728   5.756  34.621  1.00 21.97           C
ATOM     93  C   ALA A 170       7.714   4.595  34.718  1.00 21.87           C
ATOM     94  O   ALA A 170       7.919   3.864  33.746  1.00 21.89           O
ATOM     95  CB  ALA A 170       7.364   6.929  33.887  1.00 21.98           C
ATOM     96  N   GLY A 171       8.308   4.430  35.897  1.00 21.67           N
ATOM     97  CA  GLY A 171       9.295   3.395  36.133  1.00 21.33           C
ATOM     98  C   GLY A 171      10.677   3.997  36.267  1.00 21.19           C
ATOM     99  O   GLY A 171      10.909   5.132  35.833  1.00 21.19           O
ATOM    100  N   ASN A 172      11.589   3.234  36.874  1.00 20.96           N
ATOM    101  CA  ASN A 172      12.984   3.643  37.071  1.00 20.65           C
ATOM    102  C   ASN A 172      13.144   4.860  37.990  1.00 20.63           C
ATOM    103  O   ASN A 172      14.228   5.440  38.090  1.00 20.51           O
ATOM    104  CB  ASN A 172      13.682   3.879  35.723  1.00 20.58           C
ATOM    105  CG  ASN A 172      13.607   2.671  34.804  1.00 20.10           C
ATOM    106  OD1 ASN A 172      14.494   1.818  34.811  1.00 19.35           O
ATOM    107  ND2 ASN A 172      12.548   2.597  34.006  1.00 19.59           N
ATOM    108  N   GLY A 173      12.056   5.229  38.662  1.00 20.64           N
ATOM    109  CA  GLY A 173      12.050   6.353  39.578  1.00 20.71           C
ATOM    110  C   GLY A 173      11.341   7.591  39.061  1.00 20.81           C
ATOM    111  O   GLY A 173      10.900   8.423  39.854  1.00 21.05           O
ATOM    112  N   LEU A 174      11.226   7.712  37.739  1.00 20.87           N
ATOM    113  CA  LEU A 174      10.605   8.879  37.111  1.00 20.83           C
ATOM    114  C   LEU A 174       9.099   8.981  37.367  1.00 20.92           C
ATOM    115  O   LEU A 174       8.338   8.056  37.074  1.00 20.74           O
ATOM    116  CB  LEU A 174      10.897   8.902  35.606  1.00 20.80           C
ATOM    117  CG  LEU A 174      10.486  10.139  34.796  1.00 20.54           C
ATOM    118  CD1 LEU A 174      11.399  11.329  35.065  1.00 20.13           C
ATOM    119  CD2 LEU A 174      10.469   9.813  33.313  1.00 20.30           C
ATOM    120  N   GLN A 175       8.697  10.124  37.918  1.00 20.00           N
ATOM    121  CA  GLN A 175       7.301  10.447  38.203  1.00 20.00           C
ATOM    122  C   GLN A 175       6.807  11.501  37.209  1.00 20.00           C
ATOM    123  O   GLN A 175       7.509  12.478  36.935  1.00 20.00           O
ATOM    124  CB  GLN A 175       7.165  11.003  39.621  1.00 20.00           C
ATOM    125  CG  GLN A 175       5.717  11.318  39.997  1.00 20.00           C
ATOM    126  CD  GLN A 175       5.551  11.676  41.474  1.00 20.00           C
ATOM    127  OE1 GLN A 175       4.598  11.231  42.109  1.00 20.00           O
ATOM    128  NE2 GLN A 175       6.426  12.461  42.066  1.00 20.00           N
ATOM    129  N   LEU A 176       5.610  11.292  36.663  1.00 21.65           N
ATOM    130  CA  LEU A 176       4.999  12.246  35.733  1.00 21.51           C
ATOM    131  C   LEU A 176       3.676  12.750  36.269  1.00 21.44           C
ATOM    132  O   LEU A 176       2.837  11.959  36.705  1.00 21.30           O
ATOM    133  CB  LEU A 176       4.755  11.625  34.351  1.00 21.46           C
ATOM    134  CG  LEU A 176       5.803  10.773  33.632  1.00 21.70           C
ATOM    135  CD1 LEU A 176       5.337  10.502  32.214  1.00 22.07           C
ATOM    136  CD2 LEU A 176       7.156  11.440  33.612  1.00 21.48           C
ATOM    137  N   GLN A 177       3.497  14.067  36.228  1.00 21.45           N
ATOM    138  CA  GLN A 177       2.226  14.686  36.577  1.00 21.51           C
ATOM    139  C   GLN A 177       1.617  15.379  35.360  1.00 21.34           C
ATOM    140  O   GLN A 177       2.092  16.432  34.922  1.00 21.30           O
ATOM    141  CB  GLN A 177       2.397  15.665  37.738  1.00 21.69           C
ATOM    142  CG  GLN A 177       1.230  15.654  38.711  1.00 22.32           C
ATOM    143  CD  GLN A 177       0.206  16.753  38.453  1.00 23.34           C
ATOM    144  OE1 GLN A 177      -0.747  16.904  39.230  1.00 25.42           O
ATOM    145  NE2 GLN A 177       0.390  17.518  37.376  1.00 22.51           N
ATOM    146  N   LEU A 178       0.559  14.777  34.825  1.00 21.16           N
ATOM    147  CA  LEU A 178      -0.045  15.223  33.576  1.00 21.02           C
ATOM    148  C   LEU A 178      -1.340  15.979  33.826  1.00 21.01           C
ATOM    149  O   LEU A 178      -2.224  15.491  34.528  1.00 21.07           O
ATOM    150  CB  LEU A 178      -0.308  14.023  32.660  1.00 20.98           C
ATOM    151  CG  LEU A 178       0.902  13.293  32.070  1.00 20.87           C
ATOM    152  CD1 LEU A 178       1.242  12.072  32.897  1.00 20.84           C
ATOM    153  CD2 LEU A 178       0.638  12.898  30.632  1.00 20.77           C
ATOM    154  N   THR A 179      -1.441  17.174  33.253  1.00 21.07           N
ATOM    155  CA  THR A 179      -2.656  17.977  33.351  1.00 21.19           C
ATOM    156  C   THR A 179      -3.175  18.310  31.959  1.00 21.33           C
ATOM    157  O   THR A 179      -2.496  18.967  31.168  1.00 21.35           O
ATOM    158  CB  THR A 179      -2.401  19.256  34.176  1.00 21.18           C
ATOM    159  OG1 THR A 179      -2.237  18.904  35.555  1.00 21.37           O
ATOM    160  CG2 THR A 179      -3.630  20.157  34.195  1.00 21.04           C
ATOM    161  N   LYS A 180      -4.385  17.845  31.672  1.00 21.59           N
ATOM    162  CA  LYS A 180      -5.002  18.015  30.361  1.00 21.76           C
ATOM    163  C   LYS A 180      -6.151  19.017  30.443  1.00 21.81           C
ATOM    164  O   LYS A 180      -7.166  18.761  31.092  1.00 21.83           O
ATOM    165  CB  LYS A 180      -5.490  16.656  29.842  1.00 21.72           C
ATOM    166  CG  LYS A 180      -6.197  16.677  28.498  1.00 21.67           C
ATOM    167  CD  LYS A 180      -6.705  15.291  28.132  1.00 21.92           C
ATOM    168  CE  LYS A 180      -7.991  14.943  28.868  1.00 22.34           C
ATOM    169  NZ  LYS A 180      -8.455  13.563  28.559  1.00 22.49           N
ATOM    170  N   LYS A 181      -5.977  20.164  29.792  1.00 21.90           N
ATOM    171  CA  LYS A 181      -7.023  21.183  29.745  1.00 22.02           C
ATOM    172  C   LYS A 181      -7.638  21.259  28.358  1.00 21.95           C
ATOM    173  O   LYS A 181      -6.927  21.195  27.353  1.00 21.87           O
ATOM    174  CB  LYS A 181      -6.490  22.550  30.177  1.00 22.08           C
ATOM    175  CG  LYS A 181      -5.918  22.555  31.586  1.00 22.65           C
ATOM    176  CD  LYS A 181      -6.133  23.880  32.285  1.00 23.26           C
ATOM    177  CE  LYS A 181      -5.390  23.906  33.611  1.00 23.54           C
ATOM    178  NZ  LYS A 181      -6.239  24.405  34.720  1.00 24.29           N
ATOM    179  N   ASN A 182      -8.966  21.388  28.330  1.00 21.96           N
ATOM    180  CA  ASN A 182      -9.761  21.420  27.101  1.00 22.00           C
ATOM    181  C   ASN A 182      -9.597  20.162  26.238  1.00 22.07           C
ATOM    182  O   ASN A 182      -9.732  20.217  25.012  1.00 22.26           O
ATOM    183  CB  ASN A 182      -9.491  22.703  26.295  1.00 21.97           C
ATOM    184  CG  ASN A 182     -10.648  23.078  25.376  1.00 22.12           C
ATOM    185  OD1 ASN A 182     -11.814  23.106  25.789  1.00 22.21           O
ATOM    186  ND2 ASN A 182     -10.327  23.369  24.120  1.00 21.77           N
ATOM    187  N   ASN A 183      -9.312  19.036  26.895  1.00 21.98           N
ATOM    188  CA  ASN A 183      -9.157  17.727  26.242  1.00 21.92           C
ATOM    189  C   ASN A 183      -8.168  17.698  25.066  1.00 21.83           C
ATOM    190  O   ASN A 183      -8.284  16.859  24.169  1.00 21.90           O
ATOM    191  CB  ASN A 183     -10.524  17.165  25.818  1.00 21.86           C
ATOM    192  CG  ASN A 183     -11.145  16.274  26.882  1.00 22.12           C
ATOM    193  OD1 ASN A 183     -11.957  16.726  27.698  1.00 21.98           O
ATOM    194  ND2 ASN A 183     -10.768  14.999  26.879  1.00 21.99           N
ATOM    195  N   ASP A 184      -7.196  18.608  25.085  1.00 21.73           N
ATOM    196  CA  ASP A 184      -6.231  18.744  23.998  1.00 21.64           C
ATOM    197  C   ASP A 184      -4.825  18.999  24.526  1.00 21.35           C
ATOM    198  O   ASP A 184      -3.957  18.128  24.431  1.00 21.51           O
ATOM    199  CB  ASP A 184      -6.646  19.878  23.054  1.00 21.85           C
ATOM    200  CG  ASP A 184      -6.039  19.746  21.664  1.00 22.57           C
ATOM    201  OD1 ASP A 184      -4.968  19.115  21.515  1.00 23.25           O
ATOM    202  OD2 ASP A 184      -6.574  20.252  20.651  1.00 23.48           O
ATOM    203  N   LEU A 185      -4.610  20.194  25.076  1.00 20.85           N
ATOM    204  CA  LEU A 185      -3.299  20.613  25.558  1.00 20.28           C
ATOM    205  C   LEU A 185      -2.947  19.935  26.879  1.00 19.98           C
ATOM    206  O   LEU A 185      -3.699  20.015  27.846  1.00 20.18           O
ATOM    207  CB  LEU A 185      -3.238  22.142  25.690  1.00 20.18           C
ATOM    208  CG  LEU A 185      -1.966  22.803  26.247  1.00 20.29           C
ATOM    209  CD1 LEU A 185      -0.756  22.640  25.325  1.00 18.90           C
ATOM    210  CD2 LEU A 185      -2.225  24.273  26.538  1.00 20.15           C
ATOM    211  N   VAL A 186      -1.804  19.258  26.898  1.00 19.64           N
ATOM    212  CA  VAL A 186      -1.315  18.569  28.089  1.00 19.33           C
ATOM    213  C   VAL A 186       0.030  19.155  28.502  1.00 19.25           C
ATOM    214  O   VAL A 186       0.926  19.283  27.669  1.00 19.36           O
ATOM    215  CB  VAL A 186      -1.145  17.048  27.839  1.00 19.35           C
ATOM    216  CG1 VAL A 186      -0.711  16.320  29.115  1.00 19.15           C
ATOM    217  CG2 VAL A 186      -2.422  16.439  27.284  1.00 19.03           C
ATOM    218  N   ILE A 187       0.168  19.514  29.777  1.00 19.11           N
ATOM    219  CA  ILE A 187       1.471  19.907  30.323  1.00 19.00           C
ATOM    220  C   ILE A 187       1.980  18.869  31.323  1.00 18.97           C
ATOM    221  O   ILE A 187       1.366  18.634  32.365  1.00 19.11           O
ATOM    222  CB  ILE A 187       1.446  21.335  30.934  1.00 19.00           C
ATOM    223  CG1 ILE A 187       1.121  22.371  29.852  1.00 18.73           C
ATOM    224  CG2 ILE A 187       2.792  21.659  31.601  1.00 18.78           C
ATOM    225  CD1 ILE A 187       1.164  23.808  30.320  1.00 18.79           C
ATOM    226  N   VAL A 188       3.103  18.249  30.976  1.00 18.91           N
ATOM    227  CA  VAL A 188       3.710  17.196  31.779  1.00 18.93           C
ATOM    228  C   VAL A 188       4.739  17.801  32.720  1.00 18.91           C
ATOM    229  O   VAL A 188       5.603  18.579  32.297  1.00 18.96           O
ATOM    230  CB  VAL A 188       4.389  16.122  30.882  1.00 18.99           C
ATOM    231  CG1 VAL A 188       5.152  15.095  31.720  1.00 19.00           C
ATOM    232  CG2 VAL A 188       3.356  15.430  30.004  1.00 18.97           C
ATOM    233  N   ARG A 189       4.635  17.442  33.996  1.00 18.81           N
ATOM    234  CA  ARG A 189       5.608  17.844  35.004  1.00 18.68           C
ATOM    235  C   ARG A 189       6.408  16.620  35.443  1.00 18.73           C
ATOM    236  O   ARG A 189       5.832  15.567  35.739  1.00 18.77           O
ATOM    237  CB  ARG A 189       4.903  18.503  36.192  1.00 18.56           C
ATOM    238  CG  ARG A 189       4.228  19.829  35.847  1.00 18.50           C
ATOM    239  CD  ARG A 189       3.116  20.253  36.801  1.00 18.38           C
ATOM    240  NE  ARG A 189       3.656  20.702  38.080  1.00 18.71           N
ATOM    241  CZ  ARG A 189       3.167  20.370  39.269  1.00 18.90           C
ATOM    242  NH1 ARG A 189       2.102  19.580  39.366  1.00 19.03           N
ATOM    243  NH2 ARG A 189       3.747  20.829  40.370  1.00 18.40           N
ATOM    244  N   PHE A 190       7.732  16.753  35.460  1.00 18.73           N
ATOM    245  CA  PHE A 190       8.613  15.659  35.866  1.00 18.77           C
ATOM    246  C   PHE A 190       8.924  15.731  37.347  1.00 18.79           C
ATOM    247  O   PHE A 190       9.115  16.819  37.892  1.00 18.78           O
ATOM    248  CB  PHE A 190       9.927  15.686  35.077  1.00 18.85           C
ATOM    249  CG  PHE A 190       9.766  15.395  33.613  1.00 19.37           C
ATOM    250  CD1 PHE A 190       9.203  14.199  33.181  1.00 19.38           C
ATOM    251  CD2 PHE A 190      10.186  16.320  32.661  1.00 19.85           C
ATOM    252  CE1 PHE A 190       9.051  13.930  31.827  1.00 19.85           C
ATOM    253  CE2 PHE A 190      10.043  16.059  31.304  1.00 20.09           C
ATOM    254  CZ  PHE A 190       9.472  14.862  30.886  1.00 20.39           C
ATOM    255  N   PHE A 191       8.972  14.566  37.990  1.00 18.95           N
ATOM    256  CA  PHE A 191       9.357  14.454  39.397  1.00 19.11           C
ATOM    257  C   PHE A 191      10.081  13.139  39.673  1.00 19.34           C
ATOM    258  O   PHE A 191      10.214  12.298  38.783  1.00 19.48           O
ATOM    259  CB  PHE A 191       8.137  14.605  40.311  1.00 18.99           C
ATOM    260  CG  PHE A 191       7.581  15.995  40.344  1.00 18.85           C
ATOM    261  CD1 PHE A 191       8.233  17.002  41.053  1.00 18.80           C
ATOM    262  CD2 PHE A 191       6.417  16.306  39.649  1.00 18.56           C
ATOM    263  CE1 PHE A 191       7.730  18.297  41.077  1.00 18.85           C
ATOM    264  CE2 PHE A 191       5.904  17.601  39.666  1.00 18.92           C
ATOM    265  CZ  PHE A 191       6.561  18.598  40.382  1.00 19.09           C
ATOM    266  N   GLY A 192      10.552  12.973  40.905  1.00 19.60           N
ATOM    267  CA  GLY A 192      11.284  11.784  41.302  1.00 19.94           C
ATOM    268  C   GLY A 192      12.740  11.827  40.885  1.00 20.26           C
ATOM    269  O   GLY A 192      13.330  12.902  40.749  1.00 20.27           O
ATOM    270  N   SER A 193      13.316  10.645  40.682  1.00 20.53           N
ATOM    271  CA  SER A 193      14.718  10.502  40.318  1.00 20.76           C
ATOM    272  C   SER A 193      14.888   9.269  39.454  1.00 20.91           C
ATOM    273  O   SER A 193      14.419   8.189  39.814  1.00 21.10           O
ATOM    274  CB  SER A 193      15.587  10.361  41.569  1.00 20.78           C
ATOM    275  OG  SER A 193      15.528  11.521  42.377  1.00 21.27           O
ATOM    276  N   VAL A 194      15.567   9.428  38.323  1.00 20.99           N
ATOM    277  CA  VAL A 194      15.773   8.326  37.389  1.00 21.06           C
ATOM    278  C   VAL A 194      17.057   7.555  37.714  1.00 21.07           C
ATOM    279  O   VAL A 194      18.016   8.135  38.224  1.00 21.18           O
ATOM    280  CB  VAL A 194      15.743   8.822  35.913  1.00 21.04           C
ATOM    281  CG1 VAL A 194      17.075   9.433  35.495  1.00 21.24           C
ATOM    282  CG2 VAL A 194      15.342   7.698  34.967  1.00 21.23           C
ATOM    283  N   SER A 195      17.051   6.249  37.439  1.00 21.10           N
ATOM    284  CA  SER A 195      18.228   5.385  37.589  1.00 21.11           C
ATOM    285  C   SER A 195      18.052   4.053  36.861  1.00 21.13           C
ATOM    286  O   SER A 195      16.924   3.620  36.613  1.00 21.09           O
ATOM    287  CB  SER A 195      18.537   5.120  39.065  1.00 21.09           C
ATOM    288  OG  SER A 195      17.477   4.421  39.691  1.00 21.53           O
ATOM    289  N   ASN A 196      19.178   3.414  36.531  1.00 21.13           N
ATOM    290  CA  ASN A 196      19.210   2.078  35.921  1.00 21.14           C
ATOM    291  C   ASN A 196      18.398   1.933  34.628  1.00 21.02           C
ATOM    292  O   ASN A 196      17.677   0.950  34.441  1.00 21.01           O
ATOM    293  CB  ASN A 196      18.799   1.002  36.939  1.00 21.31           C
ATOM    294  CG  ASN A 196      19.906   0.673  37.925  1.00 21.85           C
ATOM    295  OD1 ASN A 196      19.923   1.176  39.049  1.00 22.77           O
ATOM    296  ND2 ASN A 196      20.834  -0.181  37.510  1.00 22.15           N
ATOM    297  N   ILE A 197      18.524   2.912  33.739  1.00 20.94           N
ATOM    298  CA  ILE A 197      17.851   2.860  32.442  1.00 20.82           C
ATOM    299  C   ILE A 197      18.827   3.134  31.299  1.00 20.94           C
ATOM    300  O   ILE A 197      19.609   4.086  31.351  1.00 21.02           O
ATOM    301  CB  ILE A 197      16.615   3.815  32.407  1.00 20.76           C
ATOM    302  CG1 ILE A 197      15.775   3.586  31.145  1.00 20.28           C
ATOM    303  CG2 ILE A 197      17.032   5.280  32.536  1.00 20.49           C
ATOM    304  CD1 ILE A 197      14.644   2.606  31.320  1.00 19.51           C
ATOM    305  N   GLN A 198      18.786   2.277  30.281  1.00 21.01           N
ATOM    306  CA  GLN A 198      19.622   2.432  29.096  1.00 21.08           C
ATOM    307  C   GLN A 198      18.927   3.335  28.078  1.00 21.01           C
ATOM    308  O   GLN A 198      17.714   3.549  28.159  1.00 20.83           O
ATOM    309  CB  GLN A 198      19.935   1.066  28.486  1.00 21.10           C
ATOM    310  CG  GLN A 198      20.815   0.184  29.361  1.00 21.82           C
ATOM    311  CD  GLN A 198      21.140  -1.161  28.710  1.00 23.18           C
ATOM    312  OE1 GLN A 198      21.716  -1.212  27.619  1.00 22.99           O
ATOM    313  NE2 GLN A 198      20.773  -2.250  29.382  1.00 23.59           N
ATOM    314  N   LYS A 199      19.698   3.872  27.133  1.00 21.01           N
ATOM    315  CA  LYS A 199      19.145   4.760  26.112  1.00 21.00           C
ATOM    316  C   LYS A 199      18.271   4.012  25.105  1.00 21.01           C
ATOM    317  O   LYS A 199      18.604   2.908  24.666  1.00 21.00           O
ATOM    318  CB  LYS A 199      20.245   5.567  25.411  1.00 21.01           C
ATOM    319  CG  LYS A 199      21.255   4.759  24.618  1.00 21.28           C
ATOM    320  CD  LYS A 199      22.004   5.641  23.634  1.00 21.87           C
ATOM    321  CE  LYS A 199      23.499   5.640  23.917  1.00 22.47           C
ATOM    322  NZ  LYS A 199      24.122   4.306  23.664  1.00 23.06           N
ATOM    323  N   GLY A 200      17.136   4.617  24.770  1.00 21.11           N
ATOM    324  CA  GLY A 200      16.198   4.040  23.822  1.00 21.17           C
ATOM    325  C   GLY A 200      15.321   2.932  24.369  1.00 21.15           C
ATOM    326  O   GLY A 200      14.556   2.327  23.619  1.00 21.27           O
ATOM    327  N   TRP A 201      15.421   2.673  25.670  1.00 21.08           N
ATOM    328  CA  TRP A 201      14.702   1.564  26.286  1.00 21.08           C
ATOM    329  C   TRP A 201      13.331   1.959  26.821  1.00 20.93           C
ATOM    330  O   TRP A 201      13.096   3.112  27.185  1.00 20.76           O
ATOM    331  CB  TRP A 201      15.545   0.917  27.391  1.00 21.15           C
ATOM    332  CG  TRP A 201      16.520  -0.108  26.876  1.00 21.57           C
ATOM    333  CD1 TRP A 201      17.544   0.102  25.998  1.00 21.72           C
ATOM    334  CD2 TRP A 201      16.560  -1.504  27.206  1.00 22.07           C
ATOM    335  NE1 TRP A 201      18.216  -1.072  25.759  1.00 21.83           N
ATOM    336  CE2 TRP A 201      17.636  -2.075  26.489  1.00 21.76           C
ATOM    337  CE3 TRP A 201      15.793  -2.335  28.037  1.00 22.35           C
ATOM    338  CZ2 TRP A 201      17.967  -3.429  26.577  1.00 21.95           C
ATOM    339  CZ3 TRP A 201      16.122  -3.683  28.124  1.00 22.39           C
ATOM    340  CH2 TRP A 201      17.202  -4.215  27.397  1.00 22.39           C
ATOM    341  N   ASN A 202      12.430   0.981  26.840  1.00 20.88           N
ATOM    342  CA  ASN A 202      11.115   1.118  27.445  1.00 20.78           C
ATOM    343  C   ASN A 202      11.266   1.293  28.948  1.00 20.67           C
ATOM    344  O   ASN A 202      12.028   0.569  29.591  1.00 20.63           O
ATOM    345  CB  ASN A 202      10.270  -0.124  27.142  1.00 20.86           C
ATOM    346  CG  ASN A 202       8.778   0.126  27.284  1.00 21.25           C
ATOM    347  OD1 ASN A 202       8.078   0.349  26.296  1.00 21.42           O
ATOM    348  ND2 ASN A 202       8.282   0.077  28.517  1.00 21.74           N
ATOM    349  N   MET A 203      10.548   2.263  29.502  1.00 20.56           N
ATOM    350  CA  MET A 203      10.582   2.508  30.939  1.00 20.49           C
ATOM    351  C   MET A 203       9.729   1.465  31.653  1.00 20.53           C
ATOM    352  O   MET A 203       8.680   1.061  31.148  1.00 20.45           O
ATOM    353  CB  MET A 203      10.133   3.935  31.254  1.00 20.46           C
ATOM    354  CG  MET A 203      10.995   4.994  30.574  1.00 20.11           C
ATOM    355  SD  MET A 203      11.100   6.557  31.452  1.00 19.43           S
ATOM    356  CE  MET A 203      12.239   6.148  32.777  1.00 20.15           C
ATOM    357  N   SER A 204      10.195   1.029  32.820  1.00 20.62           N
ATOM    358  CA  SER A 204       9.664  -0.166  33.480  1.00 20.77           C
ATOM    359  C   SER A 204       8.545   0.100  34.488  1.00 20.67           C
ATOM    360  O   SER A 204       8.533  -0.480  35.578  1.00 20.74           O
ATOM    361  CB  SER A 204      10.801  -0.933  34.160  1.00 20.87           C
ATOM    362  OG  SER A 204      11.237  -0.249  35.325  1.00 21.18           O
ATOM    363  N   GLY A 205       7.606   0.966  34.121  1.00 20.52           N
ATOM    364  CA  GLY A 205       6.488   1.277  34.990  1.00 20.29           C
ATOM    365  C   GLY A 205       5.170   1.351  34.253  1.00 20.24           C
ATOM    366  O   GLY A 205       4.984   0.703  33.220  1.00 20.21           O
ATOM    367  N   THR A 206       4.258   2.154  34.796  1.00 20.19           N
ATOM    368  CA  THR A 206       2.914   2.312  34.249  1.00 20.13           C
ATOM    369  C   THR A 206       2.921   3.066  32.925  1.00 20.03           C
ATOM    370  O   THR A 206       3.645   4.048  32.759  1.00 20.12           O
ATOM    371  CB  THR A 206       1.996   3.030  35.264  1.00 20.08           C
ATOM    372  OG1 THR A 206       2.186   2.465  36.565  1.00 20.37           O
ATOM    373  CG2 THR A 206       0.531   2.731  34.972  1.00 20.01           C
ATOM    374  N   TRP A 207       2.112   2.589  31.987  1.00 19.91           N
ATOM    375  CA  TRP A 207       1.898   3.275  30.723  1.00 19.84           C
ATOM    376  C   TRP A 207       0.870   4.385  30.922  1.00 19.91           C
ATOM    377  O   TRP A 207       0.026   4.307  31.820  1.00 19.87           O
ATOM    378  CB  TRP A 207       1.415   2.288  29.659  1.00 19.75           C
ATOM    379  CG  TRP A 207       2.446   1.272  29.222  1.00 19.34           C
ATOM    380  CD1 TRP A 207       3.512   0.805  29.946  1.00 18.94           C
ATOM    381  CD2 TRP A 207       2.499   0.596  27.961  1.00 18.83           C
ATOM    382  NE1 TRP A 207       4.220  -0.113  29.210  1.00 18.68           N
ATOM    383  CE2 TRP A 207       3.622  -0.260  27.986  1.00 18.71           C
ATOM    384  CE3 TRP A 207       1.708   0.628  26.803  1.00 18.86           C
ATOM    385  CZ2 TRP A 207       3.970  -1.076  26.905  1.00 18.82           C
ATOM    386  CZ3 TRP A 207       2.057  -0.182  25.728  1.00 18.88           C
ATOM    387  CH2 TRP A 207       3.179  -1.021  25.788  1.00 18.80           C
ATOM    388  N   VAL A 208       0.954   5.418  30.088  1.00 19.94           N
ATOM    389  CA  VAL A 208       0.022   6.540  30.127  1.00 20.08           C
ATOM    390  C   VAL A 208      -1.388   6.063  29.776  1.00 20.39           C
ATOM    391  O   VAL A 208      -1.582   5.398  28.752  1.00 20.36           O
ATOM    392  CB  VAL A 208       0.452   7.661  29.149  1.00 20.07           C
ATOM    393  CG1 VAL A 208      -0.546   8.804  29.157  1.00 19.87           C
ATOM    394  CG2 VAL A 208       1.851   8.173  29.484  1.00 19.98           C
ATOM    395  N   ASP A 209      -2.354   6.399  30.636  1.00 20.61           N
ATOM    396  CA  ASP A 209      -3.769   6.059  30.437  1.00 20.86           C
ATOM    397  C   ASP A 209      -4.321   6.575  29.109  1.00 20.79           C
ATOM    398  O   ASP A 209      -3.865   7.596  28.592  1.00 20.85           O
ATOM    399  CB  ASP A 209      -4.616   6.626  31.580  1.00 21.08           C
ATOM    400  CG  ASP A 209      -4.611   5.739  32.812  1.00 21.84           C
ATOM    401  OD1 ASP A 209      -5.706   5.372  33.288  1.00 21.55           O
ATOM    402  OD2 ASP A 209      -3.559   5.368  33.379  1.00 23.52           O
ATOM    403  N   ARG A 210      -5.324   5.875  28.579  1.00 20.71           N
ATOM    404  CA  ARG A 210      -5.937   6.220  27.291  1.00 20.64           C
ATOM    405  C   ARG A 210      -6.339   7.702  27.092  1.00 20.26           C
ATOM    406  O   ARG A 210      -6.012   8.271  26.049  1.00 20.22           O
ATOM    407  CB  ARG A 210      -7.111   5.283  26.973  1.00 20.77           C
ATOM    408  CG  ARG A 210      -7.032   4.647  25.592  1.00 21.64           C
ATOM    409  CD  ARG A 210      -8.224   3.766  25.249  1.00 22.95           C
ATOM    410  NE  ARG A 210      -7.844   2.384  24.943  1.00 24.14           N
ATOM    411  CZ  ARG A 210      -7.541   1.455  25.851  1.00 24.71           C
ATOM    412  NH1 ARG A 210      -7.552   1.745  27.148  1.00 24.54           N
ATOM    413  NH2 ARG A 210      -7.218   0.228  25.459  1.00 25.00           N
ATOM    414  N   PRO A 211      -7.030   8.326  28.058  1.00 19.94           N
ATOM    415  CA  PRO A 211      -7.436   9.737  27.921  1.00 19.65           C
ATOM    416  C   PRO A 211      -6.284  10.721  27.686  1.00 19.40           C
ATOM    417  O   PRO A 211      -6.517  11.795  27.128  1.00 19.33           O
ATOM    418  CB  PRO A 211      -8.104  10.041  29.267  1.00 19.60           C
ATOM    419  CG  PRO A 211      -8.528   8.730  29.789  1.00 19.57           C
ATOM    420  CD  PRO A 211      -7.502   7.755  29.336  1.00 19.82           C
ATOM    421  N   PHE A 212      -5.072  10.361  28.103  1.00 19.18           N
ATOM    422  CA  PHE A 212      -3.913  11.251  27.988  1.00 18.97           C
ATOM    423  C   PHE A 212      -2.991  10.904  26.819  1.00 18.73           C
ATOM    424  O   PHE A 212      -2.028  11.626  26.549  1.00 18.80           O
ATOM    425  CB  PHE A 212      -3.120  11.274  29.300  1.00 18.96           C
ATOM    426  CG  PHE A 212      -3.802  12.022  30.406  1.00 19.20           C
ATOM    427  CD1 PHE A 212      -3.406  13.314  30.730  1.00 19.15           C
ATOM    428  CD2 PHE A 212      -4.852  11.439  31.119  1.00 18.88           C
ATOM    429  CE1 PHE A 212      -4.041  14.012  31.754  1.00 19.49           C
ATOM    430  CE2 PHE A 212      -5.493  12.128  32.139  1.00 18.96           C
ATOM    431  CZ  PHE A 212      -5.089  13.415  32.458  1.00 19.47           C
ATOM    432  N   ARG A 213      -3.293   9.808  26.128  1.00 18.45           N
ATOM    433  CA  ARG A 213      -2.488   9.359  24.996  1.00 18.18           C
ATOM    434  C   ARG A 213      -2.566  10.341  23.830  1.00 17.94           C
ATOM    435  O   ARG A 213      -3.655  10.806  23.485  1.00 18.16           O
ATOM    436  CB  ARG A 213      -2.943   7.974  24.537  1.00 18.18           C
ATOM    437  CG  ARG A 213      -2.209   6.836  25.209  1.00 18.15           C
ATOM    438  CD  ARG A 213      -2.959   5.522  25.191  1.00 18.34           C
ATOM    439  NE  ARG A 213      -2.639   4.713  26.364  1.00 18.43           N
ATOM    440  CZ  ARG A 213      -2.803   3.399  26.443  1.00 18.10           C
ATOM    441  NH1 ARG A 213      -3.292   2.719  25.415  1.00 18.09           N
ATOM    442  NH2 ARG A 213      -2.474   2.759  27.556  1.00 18.02           N
ATOM    443  N   PRO A 214      -1.418  10.656  23.228  1.00 17.53           N
ATOM    444  CA  PRO A 214      -1.379  11.519  22.043  1.00 17.30           C
ATOM    445  C   PRO A 214      -1.702  10.739  20.769  1.00 17.08           C
ATOM    446  O   PRO A 214      -1.523   9.522  20.742  1.00 17.12           O
ATOM    447  CB  PRO A 214       0.074  11.997  22.017  1.00 17.32           C
ATOM    448  CG  PRO A 214       0.855  10.885  22.647  1.00 17.31           C
ATOM    449  CD  PRO A 214      -0.069  10.217  23.632  1.00 17.52           C
ATOM    450  N   ALA A 215      -2.174  11.427  19.734  1.00 16.82           N
ATOM    451  CA  ALA A 215      -2.430  10.784  18.447  1.00 16.56           C
ATOM    452  C   ALA A 215      -1.120  10.425  17.735  1.00 16.41           C
ATOM    453  O   ALA A 215      -1.052   9.430  17.011  1.00 16.50           O
ATOM    454  CB  ALA A 215      -3.301  11.664  17.567  1.00 16.53           C
ATOM    455  N   ALA A 216      -0.088  11.238  17.951  1.00 20.00           N
ATOM    456  CA  ALA A 216       1.243  10.976  17.407  1.00 20.00           C
ATOM    457  C   ALA A 216       2.318  11.219  18.477  1.00 20.00           C
ATOM    458  O   ALA A 216       2.081  11.946  19.441  1.00 20.00           O
ATOM    459  CB  ALA A 216       1.518  11.899  16.216  1.00 20.00           C
ATOM    460  N   VAL A 217       3.484  10.597  18.304  1.00 15.13           N
ATOM    461  CA  VAL A 217       4.579  10.632  19.285  1.00 14.79           C
ATOM    462  C   VAL A 217       4.979  12.050  19.719  1.00 14.66           C
ATOM    463  O   VAL A 217       4.953  12.987  18.922  1.00 14.55           O
ATOM    464  CB  VAL A 217       5.818   9.810  18.784  1.00 14.77           C
ATOM    465  CG1 VAL A 217       6.628  10.571  17.729  1.00 14.61           C
ATOM    466  CG2 VAL A 217       6.700   9.356  19.944  1.00 14.58           C
ATOM    467  N   GLN A 218       5.319  12.200  20.996  1.00 14.57           N
ATOM    468  CA  GLN A 218       5.713  13.492  21.541  1.00 14.65           C
ATOM    469  C   GLN A 218       6.951  13.342  22.424  1.00 14.83           C
ATOM    470  O   GLN A 218       6.944  12.581  23.394  1.00 14.80           O
ATOM    471  CB  GLN A 218       4.566  14.131  22.336  1.00 14.68           C
ATOM    472  CG  GLN A 218       3.197  14.140  21.642  1.00 14.42           C
ATOM    473  CD  GLN A 218       3.073  15.197  20.549  1.00 14.17           C
ATOM    474  OE1 GLN A 218       3.584  16.312  20.684  1.00 14.05           O
ATOM    475  NE2 GLN A 218       2.382  14.848  19.470  1.00 13.79           N
ATOM    476  N   SER A 219       8.015  14.062  22.071  1.00 14.92           N
ATOM    477  CA  SER A 219       9.254  14.041  22.834  1.00 14.98           C
ATOM    478  C   SER A 219       9.284  15.220  23.795  1.00 15.21           C
ATOM    479  O   SER A 219       9.205  16.379  23.375  1.00 15.34           O
ATOM    480  CB  SER A 219      10.461  14.092  21.903  1.00 15.04           C
ATOM    481  OG  SER A 219      10.332  13.157  20.850  1.00 15.39           O
ATOM    482  N   LEU A 220       9.390  14.920  25.088  1.00 15.27           N
ATOM    483  CA  LEU A 220       9.360  15.955  26.118  1.00 15.17           C
ATOM    484  C   LEU A 220      10.699  16.077  26.842  1.00 15.13           C
ATOM    485  O   LEU A 220      11.220  15.100  27.381  1.00 15.15           O
ATOM    486  CB  LEU A 220       8.208  15.715  27.097  1.00 15.03           C
ATOM    487  CG  LEU A 220       6.823  15.621  26.445  1.00 15.10           C
ATOM    488  CD1 LEU A 220       5.898  14.761  27.285  1.00 15.05           C
ATOM    489  CD2 LEU A 220       6.205  16.994  26.209  1.00 14.83           C
ATOM    490  N   VAL A 221      11.247  17.289  26.833  1.00 15.04           N
ATOM    491  CA  VAL A 221      12.565  17.558  27.397  1.00 14.85           C
ATOM    492  C   VAL A 221      12.470  17.796  28.896  1.00 14.75           C
ATOM    493  O   VAL A 221      11.595  18.522  29.371  1.00 14.83           O
ATOM    494  CB  VAL A 221      13.254  18.764  26.695  1.00 14.89           C
ATOM    495  CG1 VAL A 221      14.651  19.015  27.266  1.00 15.11           C
ATOM    496  CG2 VAL A 221      13.345  18.530  25.191  1.00 14.67           C
ATOM    497  N   GLY A 222      13.369  17.156  29.634  1.00 14.70           N
ATOM    498  CA  GLY A 222      13.484  17.356  31.064  1.00 14.67           C
ATOM    499  C   GLY A 222      14.899  17.747  31.428  1.00 14.70           C
ATOM    500  O   GLY A 222      15.782  17.793  30.562  1.00 14.68           O
ATOM    501  N   HIS A 223      15.115  18.020  32.710  1.00 14.64           N
ATOM    502  CA  HIS A 223      16.409  18.483  33.192  1.00 14.77           C
ATOM    503  C   HIS A 223      16.798  17.813  34.506  1.00 14.78           C
ATOM    504  O   HIS A 223      15.953  17.594  35.375  1.00 14.75           O
ATOM    505  CB  HIS A 223      16.395  20.007  33.355  1.00 14.79           C
ATOM    506  CG  HIS A 223      17.684  20.574  33.862  1.00 15.20           C
ATOM    507  ND1 HIS A 223      17.802  21.155  35.105  1.00 15.30           N
ATOM    508  CD2 HIS A 223      18.912  20.643  33.298  1.00 15.65           C
ATOM    509  CE1 HIS A 223      19.046  21.563  35.283  1.00 15.84           C
ATOM    510  NE2 HIS A 223      19.742  21.261  34.201  1.00 15.38           N
ATOM    511  N   PHE A 224      18.083  17.490  34.637  1.00 14.79           N
ATOM    512  CA  PHE A 224      18.627  16.948  35.878  1.00 14.86           C
ATOM    513  C   PHE A 224      18.997  18.090  36.818  1.00 14.91           C
ATOM    514  O   PHE A 224      19.772  18.971  36.460  1.00 15.02           O
ATOM    515  CB  PHE A 224      19.851  16.072  35.601  1.00 14.79           C
ATOM    516  CG  PHE A 224      19.547  14.831  34.810  1.00 14.75           C
ATOM    517  CD1 PHE A 224      18.707  13.845  35.321  1.00 14.73           C
ATOM    518  CD2 PHE A 224      20.107  14.644  33.552  1.00 14.63           C
ATOM    519  CE1 PHE A 224      18.434  12.693  34.583  1.00 15.19           C
ATOM    520  CE2 PHE A 224      19.835  13.496  32.808  1.00 14.53           C
ATOM    521  CZ  PHE A 224      19.002  12.521  33.323  1.00 14.58           C
ATOM    522  N   ALA A 225      18.436  18.054  38.021  1.00 15.08           N
ATOM    523  CA  ALA A 225      18.570  19.126  39.004  1.00 15.23           C
ATOM    524  C   ALA A 225      20.001  19.332  39.496  1.00 15.42           C
ATOM    525  O   ALA A 225      20.699  18.370  39.819  1.00 15.54           O
ATOM    526  CB  ALA A 225      17.643  18.859  40.179  1.00 15.25           C
ATOM    527  N   GLY A 226      20.425  20.594  39.550  1.00 15.59           N
ATOM    528  CA  GLY A 226      21.751  20.956  40.032  1.00 15.91           C
ATOM    529  C   GLY A 226      22.889  20.590  39.092  1.00 16.18           C
ATOM    530  O   GLY A 226      24.058  20.626  39.482  1.00 16.32           O
ATOM    531  N   ARG A 227      22.541  20.235  37.858  1.00 16.36           N
ATOM    532  CA  ARG A 227      23.508  19.847  36.837  1.00 16.60           C
ATOM    533  C   ARG A 227      23.204  20.610  35.552  1.00 16.77           C
ATOM    534  O   ARG A 227      22.150  21.243  35.443  1.00 16.73           O
ATOM    535  CB  ARG A 227      23.429  18.337  36.585  1.00 16.51           C
ATOM    536  CG  ARG A 227      24.107  17.490  37.652  1.00 16.96           C
ATOM    537  CD  ARG A 227      23.356  16.221  38.018  1.00 17.20           C
ATOM    538  NE  ARG A 227      23.970  15.030  37.433  1.00 17.53           N
ATOM    539  CZ  ARG A 227      24.380  13.970  38.125  1.00 17.66           C
ATOM    540  NH1 ARG A 227      24.251  13.929  39.444  1.00 17.76           N
ATOM    541  NH2 ARG A 227      24.926  12.943  37.492  1.00 17.65           N
ATOM    542  N   ASP A 228      24.122  20.563  34.589  1.00 16.84           N
ATOM    543  CA  ASP A 228      23.869  21.159  33.275  1.00 17.20           C
ATOM    544  C   ASP A 228      23.401  20.140  32.243  1.00 16.94           C
ATOM    545  O   ASP A 228      23.176  20.482  31.082  1.00 16.98           O
ATOM    546  CB  ASP A 228      25.091  21.911  32.737  1.00 17.55           C
ATOM    547  CG  ASP A 228      26.372  21.541  33.443  1.00 19.17           C
ATOM    548  OD1 ASP A 228      26.568  20.341  33.774  1.00 21.29           O
ATOM    549  OD2 ASP A 228      27.249  22.394  33.699  1.00 20.39           O
ATOM    550  N   THR A 229      23.244  18.893  32.679  1.00 16.74           N
ATOM    551  CA  THR A 229      22.896  17.794  31.785  1.00 16.37           C
ATOM    552  C   THR A 229      21.393  17.693  31.595  1.00 16.20           C
ATOM    553  O   THR A 229      20.621  18.201  32.403  1.00 16.10           O
ATOM    554  CB  THR A 229      23.466  16.465  32.301  1.00 16.34           C
ATOM    555  OG1 THR A 229      23.144  16.309  33.688  1.00 16.79           O
ATOM    556  CG2 THR A 229      24.993  16.488  32.279  1.00 15.98           C
ATOM    557  N   SER A 230      20.993  17.015  30.524  1.00 16.08           N
ATOM    558  CA  SER A 230      19.609  17.008  30.073  1.00 15.83           C
ATOM    559  C   SER A 230      19.123  15.602  29.724  1.00 15.55           C
ATOM    560  O   SER A 230      19.921  14.667  29.609  1.00 15.47           O
ATOM    561  CB  SER A 230      19.479  17.914  28.848  1.00 15.77           C
ATOM    562  OG  SER A 230      18.156  18.389  28.722  1.00 16.86           O
ATOM    563  N   PHE A 231      17.809  15.463  29.563  1.00 15.21           N
ATOM    564  CA  PHE A 231      17.206  14.233  29.050  1.00 15.07           C
ATOM    565  C   PHE A 231      15.913  14.533  28.304  1.00 15.02           C
ATOM    566  O   PHE A 231      15.385  15.644  28.384  1.00 15.24           O
ATOM    567  CB  PHE A 231      16.959  13.217  30.180  1.00 14.99           C
ATOM    568  CG  PHE A 231      15.796  13.560  31.081  1.00 15.07           C
ATOM    569  CD1 PHE A 231      14.512  13.094  30.797  1.00 14.99           C
ATOM    570  CD2 PHE A 231      15.989  14.330  32.224  1.00 15.29           C
ATOM    571  CE1 PHE A 231      13.434  13.401  31.630  1.00 15.04           C
ATOM    572  CE2 PHE A 231      14.914  14.643  33.067  1.00 15.31           C
ATOM    573  CZ  PHE A 231      13.637  14.176  32.765  1.00 15.19           C
ATOM    574  N   HIS A 232      15.410  13.543  27.577  1.00 14.84           N
ATOM    575  CA  HIS A 232      14.076  13.626  26.992  1.00 14.80           C
ATOM    576  C   HIS A 232      13.413  12.251  26.901  1.00 14.78           C
ATOM    577  O   HIS A 232      14.092  11.223  26.840  1.00 14.58           O
ATOM    578  CB  HIS A 232      14.090  14.373  25.645  1.00 14.85           C
ATOM    579  CG  HIS A 232      14.204  13.485  24.442  1.00 14.88           C
ATOM    580  ND1 HIS A 232      13.106  12.922  23.827  1.00 14.98           N
ATOM    581  CD2 HIS A 232      15.281  13.086  23.725  1.00 14.23           C
ATOM    582  CE1 HIS A 232      13.504  12.206  22.791  1.00 14.61           C
ATOM    583  NE2 HIS A 232      14.819  12.291  22.706  1.00 14.24           N
ATOM    584  N   ILE A 233      12.083  12.244  26.930  1.00 14.80           N
ATOM    585  CA  ILE A 233      11.321  11.000  26.863  1.00 14.78           C
ATOM    586  C   ILE A 233      10.295  11.042  25.743  1.00 14.81           C
ATOM    587  O   ILE A 233       9.788  12.111  25.392  1.00 14.89           O
ATOM    588  CB  ILE A 233      10.616  10.677  28.210  1.00 14.65           C
ATOM    589  CG1 ILE A 233       9.714  11.830  28.662  1.00 14.84           C
ATOM    590  CG2 ILE A 233      11.625  10.285  29.281  1.00 14.49           C
ATOM    591  CD1 ILE A 233       8.288  11.413  28.938  1.00 14.30           C
ATOM    592  N   ASP A 234       9.987   9.869  25.198  1.00 14.66           N
ATOM    593  CA  ASP A 234       8.969   9.747  24.172  1.00 14.65           C
ATOM    594  C   ASP A 234       7.710   9.091  24.719  1.00 14.54           C
ATOM    595  O   ASP A 234       7.740   7.931  25.137  1.00 14.52           O
ATOM    596  CB  ASP A 234       9.505   8.927  22.998  1.00 14.86           C
ATOM    597  CG  ASP A 234      10.142   9.788  21.922  1.00 15.35           C
ATOM    598  OD1 ASP A 234      10.546  10.934  22.219  1.00 15.91           O
ATOM    599  OD2 ASP A 234      10.292   9.391  20.746  1.00 15.66           O
ATOM    600  N   ILE A 235       6.609   9.839  24.725  1.00 14.44           N
ATOM    601  CA  ILE A 235       5.297   9.255  24.984  1.00 14.33           C
ATOM    602  C   ILE A 235       4.709   8.803  23.649  1.00 14.34           C
ATOM    603  O   ILE A 235       4.340   9.632  22.813  1.00 14.45           O
ATOM    604  CB  ILE A 235       4.356  10.255  25.699  1.00 14.33           C
ATOM    605  CG1 ILE A 235       4.959  10.698  27.036  1.00 14.23           C
ATOM    606  CG2 ILE A 235       2.957   9.641  25.893  1.00 13.90           C
ATOM    607  CD1 ILE A 235       4.099  11.686  27.814  1.00 14.63           C
ATOM    608  N   ASN A 236       4.648   7.489  23.449  1.00 14.29           N
ATOM    609  CA  ASN A 236       4.115   6.914  22.216  1.00 14.16           C
ATOM    610  C   ASN A 236       2.601   6.818  22.270  1.00 14.10           C
ATOM    611  O   ASN A 236       2.040   6.588  23.343  1.00 14.18           O
ATOM    612  CB  ASN A 236       4.701   5.526  21.966  1.00 14.19           C
ATOM    613  CG  ASN A 236       6.208   5.495  22.099  1.00 14.35           C
ATOM    614  OD1 ASN A 236       6.742   4.996  23.091  1.00 14.94           O
ATOM    615  ND2 ASN A 236       6.904   6.022  21.098  1.00 13.88           N
ATOM    616  N   PRO A 237       1.938   6.993  21.123  1.00 13.99           N
ATOM    617  CA  PRO A 237       0.477   6.870  21.029  1.00 13.90           C
ATOM    618  C   PRO A 237      -0.105   5.638  21.721  1.00 13.87           C
ATOM    619  O   PRO A 237      -1.248   5.703  22.170  1.00 14.11           O
ATOM    620  CB  PRO A 237       0.240   6.774  19.522  1.00 13.86           C
ATOM    621  CG  PRO A 237       1.340   7.555  18.931  1.00 13.70           C
ATOM    622  CD  PRO A 237       2.531   7.350  19.821  1.00 13.90           C
ATOM    623  N   ASN A 238       0.661   4.550  21.803  1.00 13.83           N
ATOM    624  CA  ASN A 238       0.189   3.306  22.424  1.00 13.75           C
ATOM    625  C   ASN A 238       0.147   3.339  23.958  1.00 13.65           C
ATOM    626  O   ASN A 238      -0.466   2.472  24.589  1.00 13.53           O
ATOM    627  CB  ASN A 238       0.990   2.094  21.910  1.00 13.75           C
ATOM    628  CG  ASN A 238       2.358   1.956  22.567  1.00 13.70           C
ATOM    629  OD1 ASN A 238       2.939   2.925  23.047  1.00 14.45           O
ATOM    630  ND2 ASN A 238       2.880   0.740  22.578  1.00 13.71           N
ATOM    631  N   GLY A 239       0.802   4.345  24.539  1.00 13.55           N
ATOM    632  CA  GLY A 239       0.798   4.561  25.976  1.00 13.44           C
ATOM    633  C   GLY A 239       2.156   4.411  26.634  1.00 13.40           C
ATOM    634  O   GLY A 239       2.391   4.957  27.711  1.00 13.30           O
ATOM    635  N   SER A 240       3.044   3.667  25.980  1.00 13.48           N
ATOM    636  CA  SER A 240       4.379   3.389  26.495  1.00 13.62           C
ATOM    637  C   SER A 240       5.273   4.628  26.482  1.00 13.80           C
ATOM    638  O   SER A 240       5.135   5.497  25.616  1.00 13.81           O
ATOM    639  CB  SER A 240       5.030   2.282  25.671  1.00 13.63           C
ATOM    640  OG  SER A 240       5.311   2.738  24.357  1.00 13.88           O
ATOM    641  N   ILE A 241       6.187   4.694  27.448  1.00 13.90           N
ATOM    642  CA  ILE A 241       7.167   5.772  27.530  1.00 13.90           C
ATOM    643  C   ILE A 241       8.559   5.231  27.225  1.00 14.12           C
ATOM    644  O   ILE A 241       8.988   4.240  27.821  1.00 14.07           O
ATOM    645  CB  ILE A 241       7.135   6.435  28.922  1.00 13.90           C
ATOM    646  CG1 ILE A 241       5.737   6.983  29.224  1.00 13.55           C
ATOM    647  CG2 ILE A 241       8.187   7.551  29.026  1.00 13.86           C
ATOM    648  CD1 ILE A 241       5.382   6.970  30.688  1.00 12.97           C
ATOM    649  N   THR A 242       9.249   5.882  26.287  1.00 14.34           N
ATOM    650  CA  THR A 242      10.620   5.527  25.926  1.00 14.61           C
ATOM    651  C   THR A 242      11.609   6.513  26.532  1.00 14.81           C
ATOM    652  O   THR A 242      11.417   7.729  26.443  1.00 14.95           O
ATOM    653  CB  THR A 242      10.806   5.489  24.391  1.00 14.60           C
ATOM    654  OG1 THR A 242       9.668   4.878  23.773  1.00 14.85           O
ATOM    655  CG2 THR A 242      11.946   4.552  24.012  1.00 14.51           C
ATOM    656  N   TRP A 243      12.665   5.980  27.142  1.00 14.93           N
ATOM    657  CA  TRP A 243      13.730   6.801  27.700  1.00 15.06           C
ATOM    658  C   TRP A 243      14.732   7.151  26.616  1.00 15.29           C
ATOM    659  O   TRP A 243      15.322   6.263  26.005  1.00 15.22           O
ATOM    660  CB  TRP A 243      14.443   6.073  28.837  1.00 14.92           C
ATOM    661  CG  TRP A 243      15.630   6.832  29.371  1.00 14.55           C
ATOM    662  CD1 TRP A 243      16.954   6.587  29.113  1.00 13.96           C
ATOM    663  CD2 TRP A 243      15.599   7.965  30.247  1.00 13.96           C
ATOM    664  NE1 TRP A 243      17.743   7.494  29.779  1.00 13.56           N
ATOM    665  CE2 TRP A 243      16.938   8.353  30.483  1.00 13.66           C
ATOM    666  CE3 TRP A 243      14.571   8.694  30.863  1.00 13.64           C
ATOM    667  CZ2 TRP A 243      17.272   9.432  31.305  1.00 13.25           C
ATOM    668  CZ3 TRP A 243      14.905   9.766  31.680  1.00 13.43           C
ATOM    669  CH2 TRP A 243      16.245  10.123  31.893  1.00 13.50           C
ATOM    670  N   TRP A 244      14.935   8.447  26.393  1.00 15.77           N
ATOM    671  CA  TRP A 244      15.876   8.901  25.372  1.00 16.21           C
ATOM    672  C   TRP A 244      16.951   9.850  25.896  1.00 16.68           C
ATOM    673  O   TRP A 244      17.488  10.670  25.151  1.00 16.78           O
ATOM    674  CB  TRP A 244      15.132   9.492  24.175  1.00 15.98           C
ATOM    675  CG  TRP A 244      14.687   8.445  23.214  1.00 15.68           C
ATOM    676  CD1 TRP A 244      13.403   8.116  22.897  1.00 15.44           C
ATOM    677  CD2 TRP A 244      15.526   7.562  22.452  1.00 15.78           C
ATOM    678  NE1 TRP A 244      13.385   7.090  21.984  1.00 15.64           N
ATOM    679  CE2 TRP A 244      14.675   6.729  21.692  1.00 15.89           C
ATOM    680  CE3 TRP A 244      16.916   7.394  22.327  1.00 15.29           C
ATOM    681  CZ2 TRP A 244      15.166   5.748  20.816  1.00 15.71           C
ATOM    682  CZ3 TRP A 244      17.401   6.418  21.463  1.00 15.03           C
ATOM    683  CH2 TRP A 244      16.527   5.609  20.718  1.00 15.14           C
ATOM    684  N   GLY A 245      17.258   9.727  27.182  1.00 17.19           N
ATOM    685  CA  GLY A 245      18.420  10.375  27.754  1.00 17.89           C
ATOM    686  C   GLY A 245      19.606   9.435  27.656  1.00 18.53           C
ATOM    687  O   GLY A 245      19.526   8.379  27.021  1.00 18.44           O
ATOM    688  N   ALA A 246      20.708   9.827  28.288  1.00 20.00           N
ATOM    689  CA  ALA A 246      21.921   9.018  28.350  1.00 20.00           C
ATOM    690  C   ALA A 246      21.705   7.776  29.227  1.00 20.00           C
ATOM    691  O   ALA A 246      20.695   7.679  29.933  1.00 20.00           O
ATOM    692  CB  ALA A 246      23.074   9.838  28.939  1.00 20.00           C
ATOM    693  N   ASN A 247      22.641   6.830  29.174  1.00 20.00           N
ATOM    694  CA  ASN A 247      22.609   5.655  30.045  1.00 20.00           C
ATOM    695  C   ASN A 247      22.863   6.074  31.496  1.00 20.00           C
ATOM    696  O   ASN A 247      23.932   6.603  31.819  1.00 20.00           O
ATOM    697  CB  ASN A 247      23.689   4.655  29.623  1.00 20.00           C
ATOM    698  CG  ASN A 247      23.304   3.852  28.382  1.00 20.00           C
ATOM    699  OD1 ASN A 247      22.129   3.577  28.170  1.00 20.00           O
ATOM    700  ND2 ASN A 247      24.238   3.455  27.540  1.00 20.00           N
ATOM    701  N   ILE A 248      21.868   5.847  32.354  1.00 21.07           N
ATOM    702  CA  ILE A 248      21.953   6.179  33.776  1.00 21.39           C
ATOM    703  C   ILE A 248      22.250   4.912  34.574  1.00 21.62           C
ATOM    704  O   ILE A 248      21.614   3.880  34.358  1.00 21.69           O
ATOM    705  CB  ILE A 248      20.626   6.830  34.274  1.00 21.39           C
ATOM    706  CG1 ILE A 248      20.089   7.860  33.268  1.00 21.49           C
ATOM    707  CG2 ILE A 248      20.796   7.443  35.667  1.00 21.27           C
ATOM    708  CD1 ILE A 248      20.954   9.103  33.086  1.00 21.87           C
ATOM    709  N   ASP A 249      23.213   4.995  35.492  1.00 22.02           N
ATOM    710  CA  ASP A 249      23.605   3.838  36.309  1.00 22.46           C
ATOM    711  C   ASP A 249      22.828   3.742  37.635  1.00 22.41           C
ATOM    712  O   ASP A 249      21.700   4.232  37.733  1.00 22.40           O
ATOM    713  CB  ASP A 249      25.135   3.775  36.519  1.00 22.63           C
ATOM    714  CG  ASP A 249      25.723   5.086  37.030  1.00 23.53           C
ATOM    715  OD1 ASP A 249      25.435   5.465  38.191  1.00 24.75           O
ATOM    716  OD2 ASP A 249      26.491   5.800  36.344  1.00 24.03           O
ATOM    717  N   LYS A 250      23.434   3.111  38.640  1.00 20.00           N
ATOM    718  CA  LYS A 250      22.760   2.806  39.907  1.00 20.00           C
ATOM    719  C   LYS A 250      22.408   4.011  40.782  1.00 20.00           C
ATOM    720  O   LYS A 250      21.467   3.948  41.580  1.00 20.00           O
ATOM    721  CB  LYS A 250      23.665   1.831  40.721  1.00 20.00           C
ATOM    722  CG  LYS A 250      23.848   0.467  40.063  1.00 20.00           C
ATOM    723  CD  LYS A 250      24.731  -0.475  40.878  1.00 20.00           C
ATOM    724  CE  LYS A 250      24.901  -1.845  40.220  1.00 20.00           C
ATOM    725  NZ  LYS A 250      25.751  -2.757  40.999  1.00 20.00           N
ATOM    726  N   THR A 251      23.160   5.100  40.624  1.00 22.35           N
ATOM    727  CA  THR A 251      22.926   6.337  41.367  1.00 22.03           C
ATOM    728  C   THR A 251      21.735   7.104  40.789  1.00 21.79           C
ATOM    729  O   THR A 251      21.748   7.466  39.612  1.00 21.96           O
ATOM    730  CB  THR A 251      24.198   7.220  41.347  1.00 22.10           C
ATOM    731  OG1 THR A 251      25.289   6.502  41.936  1.00 21.92           O
ATOM    732  CG2 THR A 251      24.038   8.437  42.260  1.00 22.01           C
ATOM    733  N   PRO A 252      20.713   7.352  41.609  1.00 21.56           N
ATOM    734  CA  PRO A 252      19.528   8.100  41.164  1.00 21.32           C
ATOM    735  C   PRO A 252      19.802   9.599  41.028  1.00 21.22           C
ATOM    736  O   PRO A 252      20.434  10.191  41.910  1.00 21.22           O
ATOM    737  CB  PRO A 252      18.505   7.846  42.280  1.00 21.24           C
ATOM    738  CG  PRO A 252      19.121   6.803  43.169  1.00 21.28           C
ATOM    739  CD  PRO A 252      20.599   6.936  43.018  1.00 21.50           C
ATOM    740  N   ILE A 253      19.336  10.193  39.928  1.00 20.98           N
ATOM    741  CA  ILE A 253      19.469  11.630  39.691  1.00 20.63           C
ATOM    742  C   ILE A 253      18.090  12.274  39.595  1.00 20.55           C
ATOM    743  O   ILE A 253      17.256  11.837  38.802  1.00 20.56           O
ATOM    744  CB  ILE A 253      20.275  11.915  38.400  1.00 20.59           C
ATOM    745  CG1 ILE A 253      21.520  11.021  38.314  1.00 20.49           C
ATOM    746  CG2 ILE A 253      20.661  13.396  38.329  1.00 20.35           C
ATOM    747  CD1 ILE A 253      22.052  10.827  36.898  1.00 19.91           C
ATOM    748  N   ALA A 254      17.864  13.315  40.395  1.00 20.45           N
ATOM    749  CA  ALA A 254      16.575  14.014  40.428  1.00 20.32           C
ATOM    750  C   ALA A 254      16.233  14.642  39.079  1.00 20.23           C
ATOM    751  O   ALA A 254      17.078  15.282  38.453  1.00 20.13           O
ATOM    752  CB  ALA A 254      16.555  15.065  41.537  1.00 20.21           C
ATOM    753  N   THR A 255      14.985  14.449  38.652  1.00 20.21           N
ATOM    754  CA  THR A 255      14.522  14.831  37.318  1.00 20.22           C
ATOM    755  C   THR A 255      13.364  15.823  37.383  1.00 20.27           C
ATOM    756  O   THR A 255      12.353  15.570  38.047  1.00 20.38           O
ATOM    757  CB  THR A 255      14.075  13.578  36.536  1.00 20.28           C
ATOM    758  OG1 THR A 255      13.282  12.739  37.388  1.00 20.58           O
ATOM    759  CG2 THR A 255      15.263  12.700  36.192  1.00 20.26           C
ATOM    760  N   ARG A 256      13.513  16.945  36.683  1.00 20.24           N
ATOM    761  CA  ARG A 256      12.519  18.017  36.706  1.00 20.26           C
ATOM    762  C   ARG A 256      12.302  18.626  35.329  1.00 20.28           C
ATOM    763  O   ARG A 256      13.201  18.607  34.493  1.00 20.39           O
ATOM    764  CB  ARG A 256      12.952  19.127  37.672  1.00 20.29           C
ATOM    765  CG  ARG A 256      12.898  18.767  39.146  1.00 20.22           C
ATOM    766  CD  ARG A 256      11.508  18.438  39.680  1.00 20.07           C
ATOM    767  NE  ARG A 256      11.487  18.398  41.139  1.00 20.11           N
ATOM    768  CZ  ARG A 256      11.971  17.404  41.880  1.00 20.10           C
ATOM    769  NH1 ARG A 256      12.521  16.336  41.311  1.00 19.50           N
ATOM    770  NH2 ARG A 256      11.901  17.482  43.201  1.00 20.70           N
ATOM    771  N   GLY A 257      11.110  19.178  35.109  1.00 20.39           N
ATOM    772  CA  GLY A 257      10.812  19.913  33.891  1.00 20.38           C
ATOM    773  C   GLY A 257       9.337  19.987  33.539  1.00 20.38           C
ATOM    774  O   GLY A 257       8.541  19.148  33.970  1.00 20.45           O
ATOM    775  N   ASN A 258       8.978  21.007  32.761  1.00 20.29           N
ATOM    776  CA  ASN A 258       7.646  21.118  32.174  1.00 20.25           C
ATOM    777  C   ASN A 258       7.721  20.937  30.663  1.00 20.37           C
ATOM    778  O   ASN A 258       8.538  21.577  29.993  1.00 20.37           O
ATOM    779  CB  ASN A 258       7.016  22.481  32.488  1.00 20.18           C
ATOM    780  CG  ASN A 258       6.358  22.532  33.859  1.00 19.96           C
ATOM    781  OD1 ASN A 258       6.672  21.744  34.749  1.00 19.78           O
ATOM    782  ND2 ASN A 258       5.445  23.482  34.035  1.00 19.61           N
ATOM    783  N   GLY A 259       6.875  20.057  30.135  1.00 20.41           N
ATOM    784  CA  GLY A 259       6.763  19.846  28.701  1.00 20.42           C
ATOM    785  C   GLY A 259       5.306  19.761  28.294  1.00 20.64           C
ATOM    786  O   GLY A 259       4.494  19.145  28.992  1.00 20.72           O
ATOM    787  N   SER A 260       4.958  20.381  27.171  1.00 20.65           N
ATOM    788  CA  SER A 260       3.567  20.369  26.721  1.00 20.64           C
ATOM    789  C   SER A 260       3.391  19.708  25.355  1.00 20.43           C
ATOM    790  O   SER A 260       4.285  19.759  24.505  1.00 20.31           O
ATOM    791  CB  SER A 260       2.962  21.780  26.743  1.00 20.62           C
ATOM    792  OG  SER A 260       3.455  22.579  25.683  1.00 21.52           O
ATOM    793  N   TYR A 261       2.236  19.072  25.171  1.00 20.31           N
ATOM    794  CA  TYR A 261       1.879  18.454  23.899  1.00 20.17           C
ATOM    795  C   TYR A 261       0.375  18.487  23.657  1.00 20.32           C
ATOM    796  O   TYR A 261      -0.410  18.629  24.595  1.00 20.24           O
ATOM    797  CB  TYR A 261       2.429  17.023  23.803  1.00 20.03           C
ATOM    798  CG  TYR A 261       1.782  16.010  24.722  1.00 19.36           C
ATOM    799  CD1 TYR A 261       0.610  15.345  24.348  1.00 18.79           C
ATOM    800  CD2 TYR A 261       2.352  15.699  25.954  1.00 18.64           C
ATOM    801  CE1 TYR A 261       0.014  14.410  25.186  1.00 18.21           C
ATOM    802  CE2 TYR A 261       1.768  14.764  26.800  1.00 18.38           C
ATOM    803  CZ  TYR A 261       0.599  14.123  26.411  1.00 18.53           C
ATOM    804  OH  TYR A 261       0.017  13.195  27.245  1.00 17.86           O
ATOM    805  N   PHE A 262      -0.006  18.354  22.389  1.00 20.62           N
ATOM    806  CA  PHE A 262      -1.403  18.279  21.978  1.00 20.83           C
ATOM    807  C   PHE A 262      -1.816  16.824  21.789  1.00 21.03           C
ATOM    808  O   PHE A 262      -0.983  15.983  21.445  1.00 21.09           O
ATOM    809  CB  PHE A 262      -1.594  19.014  20.652  1.00 20.83           C
ATOM    810  CG  PHE A 262      -1.589  20.512  20.768  1.00 20.78           C
ATOM    811  CD1 PHE A 262      -2.273  21.156  21.796  1.00 20.75           C
ATOM    812  CD2 PHE A 262      -0.916  21.283  19.823  1.00 21.11           C
ATOM    813  CE1 PHE A 262      -2.276  22.545  21.889  1.00 20.98           C
ATOM    814  CE2 PHE A 262      -0.912  22.672  19.904  1.00 21.46           C
ATOM    815  CZ  PHE A 262      -1.593  23.305  20.941  1.00 21.59           C
ATOM    816  N   ILE A 263      -3.100  16.534  21.992  1.00 21.16           N
ATOM    817  CA  ILE A 263      -3.631  15.186  21.777  1.00 21.47           C
ATOM    818  C   ILE A 263      -4.283  15.026  20.398  1.00 21.71           C
ATOM    819  O   ILE A 263      -4.106  13.996  19.743  1.00 21.80           O
ATOM    820  CB  ILE A 263      -4.627  14.796  22.905  1.00 21.59           C
ATOM    821  CG1 ILE A 263      -3.873  14.494  24.201  1.00 21.24           C
ATOM    822  CG2 ILE A 263      -5.501  13.594  22.496  1.00 21.51           C
ATOM    823  CD1 ILE A 263      -4.762  14.422  25.407  1.00 20.86           C
ATOM    824  N   LYS A 264      -5.035  16.041  19.973  1.00 21.93           N
ATOM    825  CA  LYS A 264      -5.795  15.995  18.719  1.00 22.11           C
ATOM    826  C   LYS A 264      -4.914  16.134  17.475  1.00 22.15           C
ATOM    827  O   LYS A 264      -3.810  16.675  17.537  1.00 22.27           O
ATOM    828  CB  LYS A 264      -6.885  17.069  18.714  1.00 22.12           C
ATOM    829  CG  LYS A 264      -8.204  16.621  19.321  1.00 22.57           C
ATOM    830  CD  LYS A 264      -8.697  17.596  20.382  1.00 23.17           C
ATOM    831  CE  LYS A 264      -9.920  17.044  21.116  1.00 23.78           C
ATOM    832  NZ  LYS A 264     -10.878  18.133  21.515  1.00 23.95           N
