# Supplementary material for: A non-redundant data set of nanobody-antigen crystal structures
Source: Data Brief. 2019 Mar 6;24:103754. doi: 10.1016/j.dib.2019.103754 (PMC6441729; doi:10.1016/j.dib.2019.103754)
Supplement: Multimedia component 5 [file mmc5.zip › Data_set/Ag_1/3cfi_1.pdb]

ATOM      1  N   TYR A  33      27.723  12.470  18.360  1.00 67.88           N
ATOM      2  CA  TYR A  33      27.305  12.522  16.925  1.00 68.65           C
ATOM      3  C   TYR A  33      25.857  12.982  16.776  1.00 68.23           C
ATOM      4  O   TYR A  33      25.474  13.515  15.730  1.00 67.53           O
ATOM      5  CB  TYR A  33      27.448  11.142  16.272  1.00 70.44           C
ATOM      6  CG  TYR A  33      26.142  10.371  16.193  1.00 71.34           C
ATOM      7  CD1 TYR A  33      25.400  10.335  15.012  1.00 71.01           C
ATOM      8  CD2 TYR A  33      25.636   9.702  17.307  1.00 72.14           C
ATOM      9  CE1 TYR A  33      24.197   9.642  14.939  1.00 71.11           C
ATOM     10  CE2 TYR A  33      24.433   9.006  17.244  1.00 71.84           C
ATOM     11  CZ  TYR A  33      23.719   8.980  16.057  1.00 71.74           C
ATOM     12  OH  TYR A  33      22.528   8.292  15.988  1.00 71.87           O
ATOM     13  N   LEU A  34      25.056  12.759  17.821  1.00 67.42           N
ATOM     14  CA  LEU A  34      23.608  13.008  17.767  1.00 66.49           C
ATOM     15  C   LEU A  34      23.233  14.495  17.722  1.00 65.39           C
ATOM     16  O   LEU A  34      22.047  14.831  17.688  1.00 64.75           O
ATOM     17  CB  LEU A  34      22.865  12.277  18.904  1.00 66.41           C
ATOM     18  CG  LEU A  34      23.472  12.191  20.308  1.00 66.97           C
ATOM     19  CD1 LEU A  34      23.917  13.555  20.809  1.00 66.70           C
ATOM     20  CD2 LEU A  34      22.473  11.559  21.270  1.00 66.50           C
ATOM     21  N   GLU A  35      24.235  15.378  17.714  1.00 64.53           N
ATOM     22  CA  GLU A  35      24.022  16.780  17.353  1.00 64.63           C
ATOM     23  C   GLU A  35      23.373  16.851  15.974  1.00 64.73           C
ATOM     24  O   GLU A  35      22.348  17.511  15.792  1.00 64.67           O
ATOM     25  CB  GLU A  35      25.341  17.553  17.299  1.00 63.72           C
ATOM     26  CG  GLU A  35      25.969  17.872  18.639  1.00 64.47           C
ATOM     27  CD  GLU A  35      27.207  18.742  18.490  1.00 66.40           C
ATOM     28  OE1 GLU A  35      27.183  19.651  17.631  1.00 68.84           O
ATOM     29  OE2 GLU A  35      28.200  18.524  19.223  1.00 66.03           O
ATOM     30  N   GLN A  36      23.989  16.162  15.013  1.00 64.68           N
ATOM     31  CA  GLN A  36      23.523  16.137  13.623  1.00 64.48           C
ATOM     32  C   GLN A  36      22.082  15.629  13.507  1.00 64.45           C
ATOM     33  O   GLN A  36      21.285  16.176  12.746  1.00 64.57           O
ATOM     34  CB  GLN A  36      24.456  15.268  12.761  1.00 64.88           C
ATOM     35  CG  GLN A  36      24.633  15.786  11.337  1.00 65.60           C
ATOM     36  CD  GLN A  36      25.451  14.865  10.447  1.00 63.66           C
ATOM     37  OE1 GLN A  36      25.366  13.640  10.543  1.00 63.42           O
ATOM     38  NE2 GLN A  36      26.238  15.458   9.561  1.00 63.17           N
ATOM     39  N   LYS A  37      21.758  14.589  14.271  1.00 64.62           N
ATOM     40  CA  LYS A  37      20.415  14.001  14.274  1.00 64.66           C
ATOM     41  C   LYS A  37      19.363  14.990  14.775  1.00 64.60           C
ATOM     42  O   LYS A  37      18.279  15.094  14.204  1.00 64.71           O
ATOM     43  CB  LYS A  37      20.386  12.733  15.135  1.00 64.88           C
ATOM     44  CG  LYS A  37      19.006  12.102  15.283  1.00 65.16           C
ATOM     45  CD  LYS A  37      19.081  10.730  15.935  1.00 66.02           C
ATOM     46  CE  LYS A  37      17.718  10.284  16.447  1.00 66.57           C
ATOM     47  NZ  LYS A  37      16.662  10.386  15.399  1.00 67.85           N
ATOM     48  N   MET A  38      19.691  15.710  15.843  1.00 64.69           N
ATOM     49  CA  MET A  38      18.773  16.670  16.450  1.00 64.87           C
ATOM     50  C   MET A  38      18.570  17.897  15.562  1.00 64.68           C
ATOM     51  O   MET A  38      17.433  18.311  15.319  1.00 64.66           O
ATOM     52  CB  MET A  38      19.309  17.112  17.816  1.00 64.33           C
ATOM     53  CG  MET A  38      18.321  17.927  18.633  1.00 65.52           C
ATOM     54  SD  MET A  38      18.952  18.448  20.236  1.00 67.13           S
ATOM     55  CE  MET A  38      20.041  19.782  19.755  1.00 69.14           C
ATOM     56  N   PHE A  39      19.677  18.469  15.086  1.00 64.48           N
ATOM     57  CA  PHE A  39      19.640  19.688  14.277  1.00 64.18           C
ATOM     58  C   PHE A  39      19.005  19.462  12.903  1.00 64.05           C
ATOM     59  O   PHE A  39      18.307  20.338  12.393  1.00 64.61           O
ATOM     60  CB  PHE A  39      21.045  20.290  14.125  1.00 62.62           C
ATOM     61  CG  PHE A  39      21.681  20.712  15.436  1.00 62.32           C
ATOM     62  CD1 PHE A  39      20.951  21.382  16.410  1.00 61.49           C
ATOM     63  CD2 PHE A  39      23.022  20.455  15.684  1.00 62.72           C
ATOM     64  CE1 PHE A  39      21.540  21.770  17.605  1.00 59.87           C
ATOM     65  CE2 PHE A  39      23.615  20.844  16.881  1.00 62.24           C
ATOM     66  CZ  PHE A  39      22.869  21.498  17.840  1.00 61.59           C
ATOM     67  N   ALA A  40      19.237  18.295  12.310  1.00 64.22           N
ATOM     68  CA  ALA A  40      18.591  17.947  11.044  1.00 64.21           C
ATOM     69  C   ALA A  40      17.076  17.831  11.225  1.00 64.29           C
ATOM     70  O   ALA A  40      16.313  18.268  10.365  1.00 64.25           O
ATOM     71  CB  ALA A  40      19.161  16.652  10.487  1.00 63.84           C
ATOM     72  N   ALA A  41      16.652  17.252  12.349  1.00 64.57           N
ATOM     73  CA  ALA A  41      15.229  17.131  12.676  1.00 64.33           C
ATOM     74  C   ALA A  41      14.585  18.506  12.862  1.00 64.52           C
ATOM     75  O   ALA A  41      13.449  18.725  12.451  1.00 65.17           O
ATOM     76  CB  ALA A  41      15.040  16.295  13.927  1.00 62.10           C
ATOM     77  N   MET A  42      15.317  19.430  13.481  1.00 64.53           N
ATOM     78  CA  MET A  42      14.816  20.791  13.691  1.00 64.03           C
ATOM     79  C   MET A  42      14.591  21.509  12.366  1.00 64.02           C
ATOM     80  O   MET A  42      13.580  22.181  12.191  1.00 64.37           O
ATOM     81  CB  MET A  42      15.768  21.602  14.573  1.00 62.57           C
ATOM     82  CG  MET A  42      15.725  21.207  16.026  1.00 61.67           C
ATOM     83  SD  MET A  42      16.822  22.213  17.029  1.00 62.95           S
ATOM     84  CE  MET A  42      15.832  23.698  17.186  1.00 65.92           C
ATOM     85  N   VAL A  43      15.535  21.363  11.441  1.00 64.25           N
ATOM     86  CA  VAL A  43      15.405  21.960  10.107  1.00 63.98           C
ATOM     87  C   VAL A  43      14.226  21.339   9.350  1.00 64.29           C
ATOM     88  O   VAL A  43      13.465  22.045   8.696  1.00 64.70           O
ATOM     89  CB  VAL A  43      16.710  21.827   9.273  1.00 63.38           C
ATOM     90  CG1 VAL A  43      16.504  22.354   7.862  1.00 60.69           C
ATOM     91  CG2 VAL A  43      17.857  22.572   9.947  1.00 61.33           C
ATOM     92  N   ALA A  44      14.072  20.021   9.461  1.00 64.68           N
ATOM     93  CA  ALA A  44      12.951  19.311   8.841  1.00 64.44           C
ATOM     94  C   ALA A  44      11.603  19.817   9.356  1.00 64.60           C
ATOM     95  O   ALA A  44      10.664  19.978   8.576  1.00 64.75           O
ATOM     96  CB  ALA A  44      13.073  17.811   9.081  1.00 64.51           C
ATOM     97  N   ASP A  45      11.513  20.062  10.663  1.00 64.47           N
ATOM     98  CA  ASP A  45      10.279  20.572  11.277  1.00 64.48           C
ATOM     99  C   ASP A  45       9.947  21.971  10.775  1.00 64.57           C
ATOM    100  O   ASP A  45       8.787  22.284  10.503  1.00 64.25           O
ATOM    101  CB  ASP A  45      10.386  20.600  12.802  1.00 64.56           C
ATOM    102  CG  ASP A  45      10.409  19.216  13.424  1.00 64.94           C
ATOM    103  OD1 ASP A  45      10.260  18.206  12.705  1.00 66.66           O
ATOM    104  OD2 ASP A  45      10.581  19.142  14.657  1.00 67.81           O
ATOM    105  N   ASN A  46      10.974  22.809  10.666  1.00 64.46           N
ATOM    106  CA  ASN A  46      10.808  24.182  10.197  1.00 64.42           C
ATOM    107  C   ASN A  46      10.269  24.244   8.773  1.00 64.49           C
ATOM    108  O   ASN A  46       9.366  25.024   8.485  1.00 64.59           O
ATOM    109  CB  ASN A  46      12.136  24.945  10.292  1.00 64.35           C
ATOM    110  CG  ASN A  46      12.497  25.316  11.723  1.00 65.34           C
ATOM    111  OD1 ASN A  46      11.816  24.920  12.668  1.00 67.75           O
ATOM    112  ND2 ASN A  46      13.573  26.083  11.887  1.00 66.33           N
ATOM    113  N   GLN A  47      10.819  23.407   7.896  1.00 64.59           N
ATOM    114  CA  GLN A  47      10.408  23.370   6.494  1.00 64.51           C
ATOM    115  C   GLN A  47       9.039  22.718   6.311  1.00 64.41           C
ATOM    116  O   GLN A  47       8.271  23.127   5.445  1.00 64.37           O
ATOM    117  CB  GLN A  47      11.456  22.643   5.651  1.00 64.59           C
ATOM    118  CG  GLN A  47      12.835  23.308   5.667  1.00 64.72           C
ATOM    119  CD  GLN A  47      12.813  24.739   5.163  1.00 62.43           C
ATOM    120  OE1 GLN A  47      12.066  25.078   4.245  1.00 62.85           O
ATOM    121  NE2 GLN A  47      13.637  25.586   5.762  1.00 59.62           N
ATOM    122  N   MET A  48       8.742  21.702   7.120  1.00 64.39           N
ATOM    123  CA  MET A  48       7.409  21.097   7.138  1.00 64.91           C
ATOM    124  C   MET A  48       6.352  22.141   7.471  1.00 64.88           C
ATOM    125  O   MET A  48       5.270  22.143   6.887  1.00 64.71           O
ATOM    126  CB  MET A  48       7.331  19.947   8.146  1.00 65.06           C
ATOM    127  CG  MET A  48       7.904  18.640   7.620  1.00 67.70           C
ATOM    128  SD  MET A  48       7.687  17.237   8.740  1.00 69.76           S
ATOM    129  CE  MET A  48       8.745  17.700  10.109  1.00 66.08           C
ATOM    130  N   ALA A  49       6.676  23.026   8.409  1.00 64.58           N
ATOM    131  CA  ALA A  49       5.779  24.109   8.794  1.00 64.47           C
ATOM    132  C   ALA A  49       5.610  25.126   7.668  1.00 64.44           C
ATOM    133  O   ALA A  49       4.513  25.652   7.473  1.00 64.42           O
ATOM    134  CB  ALA A  49       6.294  24.795  10.056  1.00 64.83           C
ATOM    135  N   MET A  50       6.688  25.390   6.929  1.00 64.39           N
ATOM    136  CA  MET A  50       6.669  26.389   5.853  1.00 64.61           C
ATOM    137  C   MET A  50       5.811  25.944   4.667  1.00 64.65           C
ATOM    138  O   MET A  50       5.114  26.760   4.060  1.00 64.80           O
ATOM    139  CB  MET A  50       8.095  26.693   5.378  1.00 65.74           C
ATOM    140  CG  MET A  50       8.218  27.870   4.402  1.00 66.54           C
ATOM    141  SD  MET A  50       7.842  29.482   5.138  1.00 72.57           S
ATOM    142  CE  MET A  50       7.848  30.540   3.684  1.00 69.05           C
ATOM    143  N   VAL A  51       5.867  24.658   4.335  1.00 64.37           N
ATOM    144  CA  VAL A  51       5.027  24.111   3.268  1.00 64.63           C
ATOM    145  C   VAL A  51       3.560  24.043   3.705  1.00 64.39           C
ATOM    146  O   VAL A  51       2.665  24.098   2.872  1.00 64.52           O
ATOM    147  CB  VAL A  51       5.507  22.717   2.806  1.00 64.28           C
ATOM    148  CG1 VAL A  51       5.370  21.711   3.925  1.00 65.49           C
ATOM    149  CG2 VAL A  51       4.727  22.266   1.593  1.00 63.41           C
ATOM    150  N   MET A  52       3.324  23.932   5.012  1.00 64.53           N
ATOM    151  CA  MET A  52       1.962  23.950   5.559  1.00 64.69           C
ATOM    152  C   MET A  52       1.327  25.343   5.514  1.00 64.51           C
ATOM    153  O   MET A  52       0.109  25.467   5.637  1.00 64.51           O
ATOM    154  CB  MET A  52       1.948  23.429   7.003  1.00 66.47           C
ATOM    155  CG  MET A  52       2.234  21.939   7.137  1.00 67.80           C
ATOM    156  SD  MET A  52       0.828  20.914   6.680  1.00 74.17           S
ATOM    157  CE  MET A  52       1.524  19.271   6.864  1.00 71.59           C
ATOM    158  N   LEU A  53       2.145  26.385   5.353  1.00 64.53           N
ATOM    159  CA  LEU A  53       1.634  27.753   5.230  1.00 64.50           C
ATOM    160  C   LEU A  53       0.882  27.963   3.914  1.00 64.97           C
ATOM    161  O   LEU A  53       0.046  28.863   3.820  1.00 65.17           O
ATOM    162  CB  LEU A  53       2.756  28.783   5.402  1.00 63.67           C
ATOM    163  CG  LEU A  53       3.249  28.909   6.850  1.00 62.52           C
ATOM    164  CD1 LEU A  53       4.560  29.683   6.933  1.00 61.32           C
ATOM    165  CD2 LEU A  53       2.185  29.546   7.738  1.00 59.18           C
ATOM    166  N   ASN A  54       1.161  27.121   2.919  1.00 64.28           N
ATOM    167  CA  ASN A  54       0.369  27.081   1.692  1.00 63.78           C
ATOM    168  C   ASN A  54      -0.268  25.705   1.489  1.00 62.84           C
ATOM    169  O   ASN A  54       0.390  24.747   1.077  1.00 60.67           O
ATOM    170  CB  ASN A  54       1.230  27.461   0.486  1.00 63.74           C
ATOM    171  CG  ASN A  54       0.405  27.973  -0.680  1.00 64.91           C
ATOM    172  OD1 ASN A  54      -0.689  27.476  -0.955  1.00 65.76           O
ATOM    173  ND2 ASN A  54       0.927  28.976  -1.373  1.00 67.07           N
ATOM    174  N   LYS A  56      -0.869  24.238  -1.229  1.00 87.56           N
ATOM    175  CA  LYS A  56      -1.975  24.116  -2.172  1.00 87.78           C
ATOM    176  C   LYS A  56      -1.451  23.757  -3.564  1.00 87.66           C
ATOM    177  O   LYS A  56      -1.922  22.799  -4.185  1.00 87.47           O
ATOM    178  CB  LYS A  56      -2.787  25.414  -2.214  1.00 87.82           C
ATOM    179  CG  LYS A  56      -4.123  25.285  -2.936  1.00 87.87           C
ATOM    180  CD  LYS A  56      -5.056  26.457  -2.639  1.00 88.42           C
ATOM    181  CE  LYS A  56      -4.507  27.778  -3.166  1.00 88.85           C
ATOM    182  NZ  LYS A  56      -5.499  28.887  -3.056  1.00 87.95           N
ATOM    183  N   ASN A  57      -0.481  24.530  -4.048  1.00 87.24           N
ATOM    184  CA  ASN A  57       0.250  24.173  -5.271  1.00 86.61           C
ATOM    185  C   ASN A  57       1.220  23.030  -4.981  1.00 85.13           C
ATOM    186  O   ASN A  57       1.296  22.064  -5.742  1.00 84.88           O
ATOM    187  CB  ASN A  57       1.014  25.379  -5.837  1.00 87.76           C
ATOM    188  CG  ASN A  57       0.095  26.408  -6.484  1.00 90.28           C
ATOM    189  OD1 ASN A  57      -0.837  26.060  -7.215  1.00 91.93           O
ATOM    190  ND2 ASN A  57       0.363  27.685  -6.225  1.00 91.98           N
ATOM    191  N   LEU A  58       1.956  23.164  -3.878  1.00 82.82           N
ATOM    192  CA  LEU A  58       2.820  22.108  -3.349  1.00 81.10           C
ATOM    193  C   LEU A  58       3.728  21.513  -4.425  1.00 79.21           C
ATOM    194  O   LEU A  58       3.575  20.360  -4.820  1.00 78.97           O
ATOM    195  CB  LEU A  58       1.969  21.024  -2.670  1.00 81.09           C
ATOM    196  CG  LEU A  58       2.688  19.910  -1.896  1.00 81.61           C
ATOM    197  CD1 LEU A  58       3.800  20.462  -1.016  1.00 80.38           C
ATOM    198  CD2 LEU A  58       1.687  19.112  -1.066  1.00 80.60           C
ATOM    199  N   LYS A  59       4.663  22.324  -4.904  1.00 77.37           N
ATOM    200  CA  LYS A  59       5.623  21.885  -5.913  1.00 75.95           C
ATOM    201  C   LYS A  59       6.886  21.380  -5.229  1.00 73.97           C
ATOM    202  O   LYS A  59       7.138  21.697  -4.067  1.00 73.06           O
ATOM    203  CB  LYS A  59       5.947  23.016  -6.902  1.00 76.04           C
ATOM    204  CG  LYS A  59       6.555  24.276  -6.286  1.00 75.76           C
ATOM    205  CD  LYS A  59       6.854  25.319  -7.350  1.00 75.76           C
ATOM    206  CE  LYS A  59       7.537  26.540  -6.757  1.00 75.59           C
ATOM    207  NZ  LYS A  59       7.930  27.519  -7.807  1.00 74.91           N
ATOM    208  N   ALA A  60       7.667  20.586  -5.955  1.00 72.85           N
ATOM    209  CA  ALA A  60       8.906  20.019  -5.424  1.00 72.06           C
ATOM    210  C   ALA A  60       9.990  21.091  -5.362  1.00 71.55           C
ATOM    211  O   ALA A  60      10.639  21.394  -6.366  1.00 72.17           O
ATOM    212  CB  ALA A  60       9.364  18.840  -6.274  1.00 70.94           C
ATOM    213  N   SER A  61      10.167  21.671  -4.178  1.00 70.15           N
ATOM    214  CA  SER A  61      11.157  22.721  -3.964  1.00 68.59           C
ATOM    215  C   SER A  61      12.362  22.190  -3.193  1.00 67.58           C
ATOM    216  O   SER A  61      12.345  21.072  -2.673  1.00 68.27           O
ATOM    217  CB  SER A  61      10.529  23.894  -3.207  1.00 68.59           C
ATOM    218  OG  SER A  61      10.113  23.510  -1.907  1.00 68.07           O
ATOM    219  N   ASN A  62      13.407  23.007  -3.137  1.00 64.90           N
ATOM    220  CA  ASN A  62      14.619  22.695  -2.381  1.00 64.79           C
ATOM    221  C   ASN A  62      15.310  23.980  -1.943  1.00 64.69           C
ATOM    222  O   ASN A  62      15.087  25.041  -2.524  1.00 64.73           O
ATOM    223  CB  ASN A  62      15.572  21.810  -3.193  1.00 64.47           C
ATOM    224  CG  ASN A  62      16.072  22.482  -4.456  1.00 64.55           C
ATOM    225  OD1 ASN A  62      16.915  23.377  -4.406  1.00 65.14           O
ATOM    226  ND2 ASN A  62      15.569  22.036  -5.600  1.00 64.53           N
ATOM    227  N   GLY A  63      16.144  23.886  -0.916  1.00 64.67           N
ATOM    228  CA  GLY A  63      16.845  25.058  -0.411  1.00 64.62           C
ATOM    229  C   GLY A  63      17.835  24.775   0.697  1.00 64.51           C
ATOM    230  O   GLY A  63      18.261  23.636   0.895  1.00 64.48           O
ATOM    231  N   GLU A  64      18.193  25.832   1.420  1.00 64.81           N
ATOM    232  CA  GLU A  64      19.200  25.767   2.479  1.00 64.83           C
ATOM    233  C   GLU A  64      18.712  26.492   3.729  1.00 64.36           C
ATOM    234  O   GLU A  64      17.938  27.443   3.641  1.00 64.75           O
ATOM    235  CB  GLU A  64      20.526  26.367   2.000  1.00 65.06           C
ATOM    236  CG  GLU A  64      21.144  25.613   0.822  1.00 64.84           C
ATOM    237  CD  GLU A  64      22.483  26.178   0.369  1.00 65.02           C
ATOM    238  OE1 GLU A  64      23.025  27.083   1.044  1.00 64.79           O
ATOM    239  OE2 GLU A  64      22.993  25.708  -0.671  1.00 62.55           O
ATOM    240  N   GLU A  65      19.154  26.022   4.891  1.00 64.62           N
ATOM    241  CA  GLU A  65      18.825  26.655   6.169  1.00 64.44           C
ATOM    242  C   GLU A  65      20.034  26.654   7.094  1.00 64.35           C
ATOM    243  O   GLU A  65      20.639  25.615   7.345  1.00 64.36           O
ATOM    244  CB  GLU A  65      17.658  25.933   6.846  1.00 64.67           C
ATOM    245  CG  GLU A  65      17.061  26.693   8.026  1.00 64.34           C
ATOM    246  CD  GLU A  65      15.951  25.933   8.728  1.00 65.31           C
ATOM    247  OE1 GLU A  65      15.245  25.136   8.072  1.00 67.29           O
ATOM    248  OE2 GLU A  65      15.780  26.139   9.946  1.00 66.93           O
ATOM    249  N   GLU A  66      20.377  27.834   7.596  1.00 65.03           N
ATOM    250  CA  GLU A  66      21.481  27.994   8.532  1.00 64.70           C
ATOM    251  C   GLU A  66      20.965  27.736   9.950  1.00 64.44           C
ATOM    252  O   GLU A  66      20.060  28.426  10.418  1.00 64.64           O
ATOM    253  CB  GLU A  66      22.064  29.407   8.394  1.00 65.21           C
ATOM    254  CG  GLU A  66      23.491  29.572   8.902  1.00 67.36           C
ATOM    255  CD  GLU A  66      24.518  28.790   8.093  1.00 71.23           C
ATOM    256  OE1 GLU A  66      24.388  28.710   6.849  1.00 72.63           O
ATOM    257  OE2 GLU A  66      25.467  28.262   8.711  1.00 73.99           O
ATOM    258  N   LEU A  67      21.525  26.730  10.618  1.00 64.16           N
ATOM    259  CA  LEU A  67      21.087  26.354  11.971  1.00 64.09           C
ATOM    260  C   LEU A  67      22.224  25.702  12.757  1.00 64.37           C
ATOM    261  O   LEU A  67      22.970  24.890  12.215  1.00 64.22           O
ATOM    262  CB  LEU A  67      19.882  25.403  11.907  1.00 63.15           C
ATOM    263  CG  LEU A  67      19.159  25.091  13.229  1.00 62.68           C
ATOM    264  CD1 LEU A  67      17.665  24.833  13.008  1.00 60.50           C
ATOM    265  CD2 LEU A  67      19.796  23.912  13.956  1.00 61.84           C
ATOM    266  N   ALA A  68      22.344  26.069  14.033  1.00 64.31           N
ATOM    267  CA  ALA A  68      23.403  25.567  14.912  1.00 64.17           C
ATOM    268  C   ALA A  68      24.806  25.797  14.332  1.00 64.41           C
ATOM    269  O   ALA A  68      25.696  24.964  14.490  1.00 64.55           O
ATOM    270  CB  ALA A  68      23.181  24.091  15.216  1.00 64.64           C
ATOM    271  N   GLY A  69      24.993  26.937  13.672  1.00 64.36           N
ATOM    272  CA  GLY A  69      26.278  27.287  13.066  1.00 64.56           C
ATOM    273  C   GLY A  69      26.714  26.357  11.941  1.00 64.68           C
ATOM    274  O   GLY A  69      27.911  26.116  11.754  1.00 64.83           O
ATOM    275  N   GLN A  70      25.742  25.839  11.192  1.00 64.71           N
ATOM    276  CA  GLN A  70      26.002  24.886  10.106  1.00 64.74           C
ATOM    277  C   GLN A  70      24.955  25.018   9.009  1.00 64.60           C
ATOM    278  O   GLN A  70      23.799  25.370   9.275  1.00 64.60           O
ATOM    279  CB  GLN A  70      25.959  23.440  10.605  1.00 64.95           C
ATOM    280  CG  GLN A  70      26.971  23.073  11.668  1.00 66.27           C
ATOM    281  CD  GLN A  70      26.759  21.662  12.181  1.00 66.71           C
ATOM    282  OE1 GLN A  70      26.846  20.694  11.420  1.00 68.00           O
ATOM    283  NE2 GLN A  70      26.467  21.537  13.475  1.00 67.10           N
ATOM    284  N   THR A  71      25.357  24.715   7.778  1.00 64.43           N
ATOM    285  CA  THR A  71      24.441  24.769   6.643  1.00 64.36           C
ATOM    286  C   THR A  71      23.740  23.425   6.456  1.00 64.39           C
ATOM    287  O   THR A  71      24.376  22.369   6.485  1.00 64.17           O
ATOM    288  CB  THR A  71      25.151  25.170   5.343  1.00 64.36           C
ATOM    289  OG1 THR A  71      25.934  26.349   5.570  1.00 64.22           O
ATOM    290  CG2 THR A  71      24.125  25.444   4.240  1.00 64.19           C
ATOM    291  N   TRP A  72      22.424  23.484   6.267  1.00 64.38           N
ATOM    292  CA  TRP A  72      21.599  22.295   6.078  1.00 64.31           C
ATOM    293  C   TRP A  72      20.844  22.384   4.757  1.00 64.30           C
ATOM    294  O   TRP A  72      20.170  23.375   4.489  1.00 64.23           O
ATOM    295  CB  TRP A  72      20.611  22.149   7.236  1.00 62.67           C
ATOM    296  CG  TRP A  72      21.289  21.986   8.555  1.00 61.88           C
ATOM    297  CD1 TRP A  72      21.580  22.972   9.455  1.00 61.58           C
ATOM    298  CD2 TRP A  72      21.780  20.767   9.121  1.00 61.17           C
ATOM    299  NE1 TRP A  72      22.218  22.440  10.548  1.00 61.45           N
ATOM    300  CE2 TRP A  72      22.351  21.089  10.372  1.00 61.95           C
ATOM    301  CE3 TRP A  72      21.790  19.433   8.697  1.00 60.99           C
ATOM    302  CZ2 TRP A  72      22.926  20.126  11.203  1.00 61.60           C
ATOM    303  CZ3 TRP A  72      22.362  18.475   9.525  1.00 61.31           C
ATOM    304  CH2 TRP A  72      22.924  18.829  10.762  1.00 61.59           C
ATOM    305  N   TYR A  73      20.960  21.338   3.944  1.00 64.48           N
ATOM    306  CA  TYR A  73      20.374  21.314   2.605  1.00 64.57           C
ATOM    307  C   TYR A  73      19.104  20.471   2.631  1.00 64.60           C
ATOM    308  O   TYR A  73      19.159  19.264   2.876  1.00 64.78           O
ATOM    309  CB  TYR A  73      21.390  20.761   1.593  1.00 63.89           C
ATOM    310  CG  TYR A  73      22.745  21.434   1.698  1.00 63.04           C
ATOM    311  CD1 TYR A  73      23.672  21.018   2.648  1.00 63.43           C
ATOM    312  CD2 TYR A  73      23.086  22.500   0.872  1.00 62.73           C
ATOM    313  CE1 TYR A  73      24.903  21.635   2.771  1.00 63.81           C
ATOM    314  CE2 TYR A  73      24.323  23.129   0.986  1.00 63.05           C
ATOM    315  CZ  TYR A  73      25.225  22.688   1.940  1.00 63.60           C
ATOM    316  OH  TYR A  73      26.454  23.286   2.078  1.00 63.78           O
ATOM    317  N   TRP A  74      17.963  21.114   2.389  1.00 64.53           N
ATOM    318  CA  TRP A  74      16.662  20.439   2.468  1.00 64.66           C
ATOM    319  C   TRP A  74      15.974  20.328   1.112  1.00 64.47           C
ATOM    320  O   TRP A  74      16.233  21.120   0.203  1.00 65.03           O
ATOM    321  CB  TRP A  74      15.727  21.140   3.466  1.00 64.30           C
ATOM    322  CG  TRP A  74      15.514  22.610   3.224  1.00 63.86           C
ATOM    323  CD1 TRP A  74      16.159  23.635   3.842  1.00 64.27           C
ATOM    324  CD2 TRP A  74      14.578  23.214   2.318  1.00 64.65           C
ATOM    325  NE1 TRP A  74      15.695  24.840   3.377  1.00 64.34           N
ATOM    326  CE2 TRP A  74      14.726  24.613   2.439  1.00 62.85           C
ATOM    327  CE3 TRP A  74      13.634  22.710   1.411  1.00 64.86           C
ATOM    328  CZ2 TRP A  74      13.965  25.518   1.691  1.00 62.89           C
ATOM    329  CZ3 TRP A  74      12.879  23.614   0.663  1.00 64.69           C
ATOM    330  CH2 TRP A  74      13.053  25.004   0.811  1.00 63.58           C
ATOM    331  N   LYS A  75      15.094  19.335   0.996  1.00 64.27           N
ATOM    332  CA  LYS A  75      14.237  19.157  -0.178  1.00 64.75           C
ATOM    333  C   LYS A  75      12.829  18.788   0.263  1.00 64.66           C
ATOM    334  O   LYS A  75      12.660  17.889   1.089  1.00 64.89           O
ATOM    335  CB  LYS A  75      14.733  17.998  -1.053  1.00 65.21           C
ATOM    336  CG  LYS A  75      16.045  18.198  -1.778  1.00 64.93           C
ATOM    337  CD  LYS A  75      16.507  16.871  -2.375  1.00 65.53           C
ATOM    338  CE  LYS A  75      17.667  17.052  -3.349  1.00 67.03           C
ATOM    339  NZ  LYS A  75      18.311  15.757  -3.699  1.00 64.90           N
ATOM    340  N   VAL A  76      11.824  19.467  -0.287  1.00 64.70           N
ATOM    341  CA  VAL A  76      10.435  19.030  -0.137  1.00 64.41           C
ATOM    342  C   VAL A  76      10.020  18.408  -1.467  1.00 64.58           C
ATOM    343  O   VAL A  76      10.240  18.996  -2.526  1.00 65.02           O
ATOM    344  CB  VAL A  76       9.464  20.171   0.298  1.00 63.52           C
ATOM    345  CG1 VAL A  76      10.178  21.172   1.187  1.00 60.49           C
ATOM    346  CG2 VAL A  76       8.835  20.867  -0.902  1.00 63.02           C
ATOM    347  N   ALA A  77       9.452  17.205  -1.403  1.00 64.76           N
ATOM    348  CA  ALA A  77       9.084  16.439  -2.597  1.00 64.29           C
ATOM    349  C   ALA A  77       7.676  15.863  -2.453  1.00 64.75           C
ATOM    350  O   ALA A  77       7.450  14.997  -1.600  1.00 64.62           O
ATOM    351  CB  ALA A  77      10.081  15.312  -2.817  1.00 62.72           C
ATOM    352  N   PRO A  78       6.721  16.352  -3.273  1.00 64.85           N
ATOM    353  CA  PRO A  78       5.371  15.801  -3.294  1.00 64.79           C
ATOM    354  C   PRO A  78       5.354  14.304  -3.518  1.00 64.59           C
ATOM    355  O   PRO A  78       6.147  13.774  -4.299  1.00 64.34           O
ATOM    356  CB  PRO A  78       4.716  16.514  -4.482  1.00 64.28           C
ATOM    357  CG  PRO A  78       5.450  17.775  -4.614  1.00 63.87           C
ATOM    358  CD  PRO A  78       6.860  17.476  -4.216  1.00 65.03           C
ATOM    359  N   VAL A  79       4.455  13.654  -2.793  1.00 63.84           N
ATOM    360  CA  VAL A  79       4.254  12.230  -2.866  1.00 63.75           C
ATOM    361  C   VAL A  79       2.801  12.033  -3.268  1.00 63.81           C
ATOM    362  O   VAL A  79       1.897  12.462  -2.550  1.00 63.55           O
ATOM    363  CB  VAL A  79       4.539  11.575  -1.498  1.00 63.64           C
ATOM    364  CG1 VAL A  79       4.211  10.082  -1.518  1.00 62.54           C
ATOM    365  CG2 VAL A  79       5.993  11.809  -1.099  1.00 62.32           C
ATOM    366  N   ALA A  80       2.582  11.422  -4.431  1.00 63.38           N
ATOM    367  CA  ALA A  80       1.234  11.105  -4.883  1.00 63.57           C
ATOM    368  C   ALA A  80       0.644  10.050  -3.960  1.00 63.68           C
ATOM    369  O   ALA A  80       1.354   9.147  -3.512  1.00 63.37           O
ATOM    370  CB  ALA A  80       1.254  10.609  -6.309  1.00 62.72           C
ATOM    371  N   THR A  81      -0.647  10.181  -3.662  1.00 64.86           N
ATOM    372  CA  THR A  81      -1.343   9.242  -2.781  1.00 65.70           C
ATOM    373  C   THR A  81      -2.262   8.325  -3.582  1.00 66.81           C
ATOM    374  O   THR A  81      -2.471   8.524  -4.782  1.00 66.86           O
ATOM    375  CB  THR A  81      -2.176   9.978  -1.710  1.00 65.18           C
ATOM    376  OG1 THR A  81      -3.312  10.600  -2.321  1.00 66.47           O
ATOM    377  CG2 THR A  81      -1.334  11.036  -1.006  1.00 64.63           C
ATOM    378  N   THR A  82      -2.820   7.327  -2.903  1.00 68.22           N
ATOM    379  CA  THR A  82      -3.716   6.359  -3.537  1.00 68.44           C
ATOM    380  C   THR A  82      -5.181   6.812  -3.481  1.00 69.17           C
ATOM    381  O   THR A  82      -6.090   6.004  -3.676  1.00 69.37           O
ATOM    382  CB  THR A  82      -3.573   4.963  -2.877  1.00 68.25           C
ATOM    383  OG1 THR A  82      -4.142   3.965  -3.728  1.00 67.35           O
ATOM    384  CG2 THR A  82      -4.257   4.921  -1.508  1.00 68.90           C
ATOM    385  N   GLN A  83      -5.405   8.104  -3.234  1.00 70.06           N
ATOM    386  CA  GLN A  83      -6.748   8.635  -3.002  1.00 70.62           C
ATOM    387  C   GLN A  83      -6.782  10.161  -3.145  1.00 71.01           C
ATOM    388  O   GLN A  83      -5.743  10.815  -3.039  1.00 69.94           O
ATOM    389  CB  GLN A  83      -7.232   8.225  -1.608  1.00 70.71           C
ATOM    390  CG  GLN A  83      -6.296   8.624  -0.472  1.00 70.68           C
ATOM    391  CD  GLN A  83      -6.543   7.824   0.793  1.00 71.01           C
ATOM    392  OE1 GLN A  83      -7.688   7.580   1.174  1.00 72.04           O
ATOM    393  NE2 GLN A  83      -5.466   7.410   1.450  1.00 70.84           N
ATOM    394  N   PRO A  84      -7.979  10.734  -3.389  1.00 71.86           N
ATOM    395  CA  PRO A  84      -8.110  12.184  -3.536  1.00 72.22           C
ATOM    396  C   PRO A  84      -8.240  12.903  -2.188  1.00 72.79           C
ATOM    397  O   PRO A  84      -8.143  12.263  -1.137  1.00 73.62           O
ATOM    398  CB  PRO A  84      -9.394  12.324  -4.356  1.00 72.56           C
ATOM    399  CG  PRO A  84     -10.230  11.173  -3.922  1.00 72.60           C
ATOM    400  CD  PRO A  84      -9.281  10.056  -3.549  1.00 72.14           C
ATOM    401  N   LEU A  85      -8.453  14.218  -2.235  1.00 72.48           N
ATOM    402  CA  LEU A  85      -8.618  15.055  -1.039  1.00 72.20           C
ATOM    403  C   LEU A  85      -7.346  15.075  -0.191  1.00 72.72           C
ATOM    404  O   LEU A  85      -7.187  14.274   0.730  1.00 73.24           O
ATOM    405  CB  LEU A  85      -9.823  14.608  -0.191  1.00 72.04           C
ATOM    406  CG  LEU A  85     -11.232  14.872  -0.739  1.00 72.06           C
ATOM    407  CD1 LEU A  85     -11.457  14.213  -2.093  1.00 71.60           C
ATOM    408  CD2 LEU A  85     -12.283  14.397   0.259  1.00 71.73           C
ATOM    409  N   LYS A  87      -3.141  13.999  -0.855  1.00 66.09           N
ATOM    410  CA  LYS A  87      -2.098  15.014  -0.711  1.00 66.71           C
ATOM    411  C   LYS A  87      -1.017  14.576   0.287  1.00 66.71           C
ATOM    412  O   LYS A  87      -1.323  14.244   1.434  1.00 66.86           O
ATOM    413  CB  LYS A  87      -2.721  16.341  -0.262  1.00 67.84           C
ATOM    414  CG  LYS A  87      -3.026  17.331  -1.389  1.00 69.28           C
ATOM    415  CD  LYS A  87      -1.881  18.319  -1.622  1.00 70.44           C
ATOM    416  CE  LYS A  87      -2.325  19.500  -2.487  1.00 70.12           C
ATOM    417  NZ  LYS A  87      -1.230  20.493  -2.715  1.00 69.73           N
ATOM    418  N   ALA A  88       0.241  14.578  -0.154  1.00 65.77           N
ATOM    419  CA  ALA A  88       1.362  14.177   0.702  1.00 65.06           C
ATOM    420  C   ALA A  88       2.686  14.747   0.207  1.00 64.16           C
ATOM    421  O   ALA A  88       2.819  15.100  -0.965  1.00 61.95           O
ATOM    422  CB  ALA A  88       1.448  12.666   0.781  1.00 64.58           C
ATOM    423  N   PHE A  89       3.663  14.840   1.108  1.00 64.78           N
ATOM    424  CA  PHE A  89       5.002  15.297   0.730  1.00 64.69           C
ATOM    425  C   PHE A  89       6.083  14.814   1.689  1.00 64.40           C
ATOM    426  O   PHE A  89       5.822  14.583   2.866  1.00 64.50           O
ATOM    427  CB  PHE A  89       5.049  16.828   0.637  1.00 65.22           C
ATOM    428  CG  PHE A  89       4.723  17.530   1.927  1.00 65.53           C
ATOM    429  CD1 PHE A  89       5.723  17.823   2.847  1.00 66.03           C
ATOM    430  CD2 PHE A  89       3.419  17.908   2.217  1.00 65.98           C
ATOM    431  CE1 PHE A  89       5.427  18.471   4.033  1.00 65.97           C
ATOM    432  CE2 PHE A  89       3.114  18.556   3.405  1.00 65.61           C
ATOM    433  CZ  PHE A  89       4.116  18.837   4.314  1.00 65.90           C
ATOM    434  N   ASP A  90       7.300  14.681   1.166  1.00 64.73           N
ATOM    435  CA  ASP A  90       8.468  14.266   1.950  1.00 64.90           C
ATOM    436  C   ASP A  90       9.432  15.431   2.143  1.00 64.54           C
ATOM    437  O   ASP A  90       9.914  16.005   1.173  1.00 65.21           O
ATOM    438  CB  ASP A  90       9.224  13.132   1.244  1.00 65.91           C
ATOM    439  CG  ASP A  90       8.658  11.753   1.552  1.00 66.68           C
ATOM    440  OD1 ASP A  90       8.365  11.467   2.732  1.00 64.48           O
ATOM    441  OD2 ASP A  90       8.538  10.944   0.606  1.00 68.16           O
ATOM    442  N   VAL A  91       9.713  15.767   3.396  1.00 64.27           N
ATOM    443  CA  VAL A  91      10.766  16.717   3.729  1.00 64.34           C
ATOM    444  C   VAL A  91      12.022  15.945   4.129  1.00 64.71           C
ATOM    445  O   VAL A  91      12.003  15.178   5.095  1.00 64.91           O
ATOM    446  CB  VAL A  91      10.360  17.633   4.894  1.00 63.06           C
ATOM    447  CG1 VAL A  91      11.566  18.412   5.396  1.00 64.14           C
ATOM    448  CG2 VAL A  91       9.252  18.576   4.463  1.00 62.80           C
ATOM    449  N   SER A  92      13.106  16.140   3.381  1.00 64.67           N
ATOM    450  CA  SER A  92      14.386  15.497   3.688  1.00 64.66           C
ATOM    451  C   SER A  92      15.471  16.550   3.879  1.00 64.73           C
ATOM    452  O   SER A  92      15.479  17.557   3.181  1.00 64.75           O
ATOM    453  CB  SER A  92      14.787  14.546   2.561  1.00 64.30           C
ATOM    454  OG  SER A  92      14.943  15.250   1.343  1.00 65.09           O
ATOM    455  N   VAL A  93      16.381  16.312   4.824  1.00 65.00           N
ATOM    456  CA  VAL A  93      17.496  17.234   5.079  1.00 64.68           C
ATOM    457  C   VAL A  93      18.843  16.506   5.079  1.00 64.68           C
ATOM    458  O   VAL A  93      18.963  15.396   5.596  1.00 64.34           O
ATOM    459  CB  VAL A  93      17.339  18.007   6.409  1.00 64.29           C
ATOM    460  CG1 VAL A  93      15.963  18.656   6.500  1.00 64.62           C
ATOM    461  CG2 VAL A  93      17.574  17.103   7.583  1.00 66.97           C
ATOM    462  N   ALA A  94      19.853  17.154   4.501  1.00 64.64           N
ATOM    463  CA  ALA A  94      21.190  16.577   4.364  1.00 64.58           C
ATOM    464  C   ALA A  94      22.246  17.513   4.942  1.00 64.62           C
ATOM    465  O   ALA A  94      22.051  18.727   4.978  1.00 64.30           O
ATOM    466  CB  ALA A  94      21.487  16.305   2.900  1.00 63.44           C
ATOM    467  N   ALA A  95      23.362  16.943   5.389  1.00 65.34           N
ATOM    468  CA  ALA A  95      24.468  17.724   5.950  1.00 65.89           C
ATOM    469  C   ALA A  95      25.385  18.300   4.868  1.00 66.86           C
ATOM    470  O   ALA A  95      26.073  19.295   5.107  1.00 68.17           O
ATOM    471  CB  ALA A  95      25.274  16.876   6.920  1.00 65.89           C
ATOM    472  N   GLU A  96      25.405  17.675   3.691  1.00 67.75           N
ATOM    473  CA  GLU A  96      26.224  18.152   2.571  1.00 67.93           C
ATOM    474  C   GLU A  96      25.371  18.431   1.328  1.00 67.97           C
ATOM    475  O   GLU A  96      24.195  18.069   1.274  1.00 67.51           O
ATOM    476  CB  GLU A  96      27.338  17.150   2.248  1.00 68.46           C
ATOM    477  CG  GLU A  96      28.157  16.674   3.459  1.00 69.81           C
ATOM    478  CD  GLU A  96      28.891  17.798   4.190  1.00 71.57           C
ATOM    479  OE1 GLU A  96      28.998  18.921   3.644  1.00 71.29           O
ATOM    480  OE2 GLU A  96      29.372  17.551   5.320  1.00 71.91           O
ATOM    481  N   LYS A  97      25.984  19.074   0.335  1.00 68.29           N
ATOM    482  CA  LYS A  97      25.267  19.619  -0.827  1.00 68.29           C
ATOM    483  C   LYS A  97      24.508  18.567  -1.646  1.00 68.32           C
ATOM    484  O   LYS A  97      23.280  18.629  -1.745  1.00 67.83           O
ATOM    485  CB  LYS A  97      26.236  20.388  -1.738  1.00 68.46           C
ATOM    486  CG  LYS A  97      26.784  21.673  -1.129  1.00 68.69           C
ATOM    487  CD  LYS A  97      27.811  22.339  -2.040  1.00 68.44           C
ATOM    488  CE  LYS A  97      28.442  23.552  -1.371  1.00 68.35           C
ATOM    489  NZ  LYS A  97      29.366  24.294  -2.282  1.00 68.10           N
ATOM    490  N   GLN A  98      25.237  17.617  -2.234  1.00 68.21           N
ATOM    491  CA  GLN A  98      24.627  16.570  -3.069  1.00 68.15           C
ATOM    492  C   GLN A  98      24.502  15.223  -2.345  1.00 67.62           C
ATOM    493  O   GLN A  98      24.248  14.199  -2.985  1.00 67.42           O
ATOM    494  CB  GLN A  98      25.433  16.371  -4.362  1.00 68.18           C
ATOM    495  CG  GLN A  98      25.748  17.651  -5.131  1.00 69.66           C
ATOM    496  CD  GLN A  98      27.157  18.180  -4.871  1.00 71.01           C
ATOM    497  OE1 GLN A  98      27.637  18.189  -3.736  1.00 72.65           O
ATOM    498  NE2 GLN A  98      27.822  18.627  -5.931  1.00 70.43           N
ATOM    499  N   ALA A  99      24.660  15.224  -1.022  1.00 67.05           N
ATOM    500  CA  ALA A  99      24.750  13.980  -0.252  1.00 67.08           C
ATOM    501  C   ALA A  99      23.379  13.424   0.134  1.00 66.99           C
ATOM    502  O   ALA A  99      22.356  14.100  -0.004  1.00 66.93           O
ATOM    503  CB  ALA A  99      25.604  14.191   0.990  1.00 66.34           C
ATOM    504  N   SER A 100      23.380  12.182   0.616  1.00 66.86           N
ATOM    505  CA  SER A 100      22.160  11.488   1.022  1.00 66.96           C
ATOM    506  C   SER A 100      21.620  12.075   2.329  1.00 67.36           C
ATOM    507  O   SER A 100      22.402  12.433   3.214  1.00 67.50           O
ATOM    508  CB  SER A 100      22.441   9.991   1.191  1.00 67.82           C
ATOM    509  OG  SER A 100      21.344   9.316   1.785  1.00 70.19           O
ATOM    510  N   PRO A 101      20.281  12.173   2.458  1.00 66.76           N
ATOM    511  CA  PRO A 101      19.697  12.823   3.630  1.00 65.79           C
ATOM    512  C   PRO A 101      19.876  12.012   4.908  1.00 65.79           C
ATOM    513  O   PRO A 101      19.829  10.784   4.871  1.00 66.30           O
ATOM    514  CB  PRO A 101      18.212  12.927   3.267  1.00 65.83           C
ATOM    515  CG  PRO A 101      17.974  11.806   2.336  1.00 65.98           C
ATOM    516  CD  PRO A 101      19.241  11.688   1.531  1.00 67.20           C
ATOM    517  N   ILE A 102      20.091  12.704   6.025  1.00 65.10           N
ATOM    518  CA  ILE A 102      20.221  12.043   7.321  1.00 64.87           C
ATOM    519  C   ILE A 102      18.853  11.854   7.995  1.00 64.45           C
ATOM    520  O   ILE A 102      18.709  11.029   8.896  1.00 64.33           O
ATOM    521  CB  ILE A 102      21.242  12.746   8.258  1.00 65.52           C
ATOM    522  CG1 ILE A 102      20.728  14.083   8.781  1.00 65.92           C
ATOM    523  CG2 ILE A 102      22.571  12.941   7.537  1.00 65.69           C
ATOM    524  CD1 ILE A 102      21.737  14.776   9.661  1.00 64.48           C
ATOM    525  N   ILE A 103      17.851  12.603   7.542  1.00 64.54           N
ATOM    526  CA  ILE A 103      16.462  12.393   7.972  1.00 64.17           C
ATOM    527  C   ILE A 103      15.487  12.664   6.825  1.00 64.43           C
ATOM    528  O   ILE A 103      15.699  13.581   6.030  1.00 64.54           O
ATOM    529  CB  ILE A 103      16.081  13.303   9.169  1.00 64.51           C
ATOM    530  CG1 ILE A 103      14.689  12.949   9.707  1.00 63.88           C
ATOM    531  CG2 ILE A 103      16.108  14.763   8.765  1.00 62.75           C
ATOM    532  CD1 ILE A 103      14.363  13.611  11.028  1.00 63.61           C
ATOM    533  N   THR A 104      14.426  11.863   6.753  1.00 64.28           N
ATOM    534  CA  THR A 104      13.339  12.063   5.793  1.00 64.41           C
ATOM    535  C   THR A 104      11.999  11.814   6.486  1.00 64.56           C
ATOM    536  O   THR A 104      11.779  10.735   7.035  1.00 64.68           O
ATOM    537  CB  THR A 104      13.442  11.092   4.595  1.00 65.59           C
ATOM    538  OG1 THR A 104      14.764  11.139   4.041  1.00 66.61           O
ATOM    539  CG2 THR A 104      12.414  11.452   3.512  1.00 63.65           C
ATOM    540  N   VAL A 105      11.109  12.804   6.450  1.00 64.34           N
ATOM    541  CA  VAL A 105       9.831  12.729   7.160  1.00 64.18           C
ATOM    542  C   VAL A 105       8.656  12.980   6.214  1.00 64.51           C
ATOM    543  O   VAL A 105       8.649  13.965   5.476  1.00 64.42           O
ATOM    544  CB  VAL A 105       9.764  13.762   8.309  1.00 63.91           C
ATOM    545  CG1 VAL A 105       8.402  13.699   9.003  1.00 65.02           C
ATOM    546  CG2 VAL A 105      10.888  13.539   9.313  1.00 60.27           C
ATOM    547  N   ARG A 106       7.665  12.088   6.246  1.00 64.33           N
ATOM    548  CA  ARG A 106       6.468  12.230   5.415  1.00 64.34           C
ATOM    549  C   ARG A 106       5.370  12.964   6.182  1.00 64.66           C
ATOM    550  O   ARG A 106       5.201  12.764   7.385  1.00 64.66           O
ATOM    551  CB  ARG A 106       5.963  10.867   4.938  1.00 63.91           C
ATOM    552  CG  ARG A 106       4.870  10.962   3.876  1.00 63.84           C
ATOM    553  CD  ARG A 106       4.690   9.673   3.088  1.00 62.65           C
ATOM    554  NE  ARG A 106       5.792   9.433   2.155  1.00 61.49           N
ATOM    555  CZ  ARG A 106       5.782   8.535   1.168  1.00 62.83           C
ATOM    556  NH1 ARG A 106       4.714   7.772   0.946  1.00 64.44           N
ATOM    557  NH2 ARG A 106       6.845   8.400   0.382  1.00 61.17           N
ATOM    558  N   SER A 107       4.633  13.816   5.472  1.00 64.58           N
ATOM    559  CA  SER A 107       3.578  14.624   6.072  1.00 64.93           C
ATOM    560  C   SER A 107       2.345  14.653   5.167  1.00 64.92           C
ATOM    561  O   SER A 107       2.463  14.770   3.946  1.00 64.69           O
ATOM    562  CB  SER A 107       4.081  16.048   6.314  1.00 65.46           C
ATOM    563  OG  SER A 107       5.048  16.085   7.351  1.00 67.16           O
ATOM    564  N   TYR A 108       1.167  14.544   5.778  1.00 64.88           N
ATOM    565  CA  TYR A 108      -0.096  14.513   5.040  1.00 64.98           C
ATOM    566  C   TYR A 108      -0.926  15.771   5.284  1.00 64.88           C
ATOM    567  O   TYR A 108      -1.041  16.241   6.420  1.00 64.70           O
ATOM    568  CB  TYR A 108      -0.900  13.267   5.422  1.00 64.01           C
ATOM    569  CG  TYR A 108      -0.158  11.982   5.140  1.00 63.92           C
ATOM    570  CD1 TYR A 108      -0.259  11.350   3.903  1.00 62.37           C
ATOM    571  CD2 TYR A 108       0.664  11.409   6.105  1.00 64.95           C
ATOM    572  CE1 TYR A 108       0.429  10.176   3.637  1.00 62.10           C
ATOM    573  CE2 TYR A 108       1.360  10.234   5.848  1.00 64.80           C
ATOM    574  CZ  TYR A 108       1.238   9.622   4.614  1.00 64.10           C
ATOM    575  OH  TYR A 108       1.932   8.458   4.370  1.00 64.08           O
ATOM    576  N   VAL A 109      -1.529  16.282   4.211  1.00 65.97           N
ATOM    577  CA  VAL A 109      -2.295  17.531   4.249  1.00 66.76           C
ATOM    578  C   VAL A 109      -3.574  17.398   3.399  1.00 67.72           C
ATOM    579  O   VAL A 109      -3.767  16.390   2.713  1.00 68.29           O
ATOM    580  CB  VAL A 109      -1.408  18.719   3.767  1.00 66.43           C
ATOM    581  CG1 VAL A 109      -1.191  18.664   2.262  1.00 66.70           C
ATOM    582  CG2 VAL A 109      -1.999  20.059   4.181  1.00 66.67           C
ATOM    583  N   ALA A 110      -4.456  18.394   3.482  1.00 68.08           N
ATOM    584  CA  ALA A 110      -5.683  18.450   2.673  1.00 68.21           C
ATOM    585  C   ALA A 110      -6.697  17.370   3.058  1.00 68.61           C
ATOM    586  O   ALA A 110      -7.770  17.275   2.457  1.00 68.73           O
ATOM    587  CB  ALA A 110      -5.351  18.365   1.182  1.00 68.14           C
ATOM    588  N   GLU B  32      34.249  12.650  28.763  1.00 69.41           N
ATOM    589  CA  GLU B  32      34.026  13.481  29.984  1.00 69.12           C
ATOM    590  C   GLU B  32      33.441  14.828  29.568  1.00 69.44           C
ATOM    591  O   GLU B  32      32.403  15.263  30.079  1.00 70.64           O
ATOM    592  CB  GLU B  32      35.344  13.660  30.745  1.00 70.14           C
ATOM    593  CG  GLU B  32      35.207  13.663  32.274  1.00 71.02           C
ATOM    594  CD  GLU B  32      34.886  15.029  32.858  1.00 72.96           C
ATOM    595  OE1 GLU B  32      34.392  15.909  32.116  1.00 71.48           O
ATOM    596  OE2 GLU B  32      35.135  15.218  34.071  1.00 73.08           O
ATOM    597  N   LEU B  33      34.115  15.479  28.626  1.00 67.83           N
ATOM    598  CA  LEU B  33      33.553  16.629  27.930  1.00 65.94           C
ATOM    599  C   LEU B  33      32.379  16.160  27.078  1.00 65.64           C
ATOM    600  O   LEU B  33      31.442  16.919  26.841  1.00 65.20           O
ATOM    601  CB  LEU B  33      34.619  17.296  27.050  1.00 65.95           C
ATOM    602  CG  LEU B  33      34.249  18.509  26.186  1.00 65.76           C
ATOM    603  CD1 LEU B  33      33.813  19.701  27.024  1.00 61.05           C
ATOM    604  CD2 LEU B  33      35.433  18.881  25.309  1.00 64.45           C
ATOM    605  N   SER B  34      32.417  14.906  26.622  1.00 65.52           N
ATOM    606  CA  SER B  34      31.330  14.400  25.791  1.00 65.21           C
ATOM    607  C   SER B  34      30.028  14.261  26.587  1.00 64.68           C
ATOM    608  O   SER B  34      28.943  14.479  26.042  1.00 64.68           O
ATOM    609  CB  SER B  34      31.698  13.068  25.122  1.00 65.13           C
ATOM    610  OG  SER B  34      31.463  11.968  25.986  1.00 68.34           O
ATOM    611  N   GLN B  35      30.138  13.889  27.862  1.00 64.08           N
ATOM    612  CA  GLN B  35      28.976  13.844  28.757  1.00 64.56           C
ATOM    613  C   GLN B  35      28.345  15.226  28.897  1.00 64.57           C
ATOM    614  O   GLN B  35      27.123  15.366  28.916  1.00 64.57           O
ATOM    615  CB  GLN B  35      29.383  13.340  30.144  1.00 64.30           C
ATOM    616  CG  GLN B  35      29.771  11.876  30.189  1.00 64.29           C
ATOM    617  CD  GLN B  35      30.400  11.475  31.512  1.00 64.90           C
ATOM    618  OE1 GLN B  35      31.222  12.200  32.074  1.00 66.77           O
ATOM    619  NE2 GLN B  35      30.026  10.305  32.008  1.00 66.43           N
ATOM    620  N   GLU B  36      29.199  16.240  28.997  1.00 64.63           N
ATOM    621  CA  GLU B  36      28.765  17.630  29.075  1.00 64.31           C
ATOM    622  C   GLU B  36      28.019  18.056  27.807  1.00 64.33           C
ATOM    623  O   GLU B  36      27.005  18.738  27.892  1.00 64.40           O
ATOM    624  CB  GLU B  36      29.976  18.537  29.367  1.00 64.40           C
ATOM    625  CG  GLU B  36      30.008  19.906  28.672  1.00 64.90           C
ATOM    626  CD  GLU B  36      28.910  20.835  29.123  1.00 65.36           C
ATOM    627  OE1 GLU B  36      28.246  20.523  30.134  1.00 70.48           O
ATOM    628  OE2 GLU B  36      28.710  21.875  28.461  1.00 60.81           O
ATOM    629  N   ARG B  37      28.519  17.661  26.639  1.00 64.60           N
ATOM    630  CA  ARG B  37      27.896  18.057  25.365  1.00 64.67           C
ATOM    631  C   ARG B  37      26.621  17.270  25.083  1.00 64.54           C
ATOM    632  O   ARG B  37      25.702  17.784  24.447  1.00 64.66           O
ATOM    633  CB  ARG B  37      28.875  17.930  24.189  1.00 65.72           C
ATOM    634  CG  ARG B  37      30.214  18.678  24.368  1.00 67.71           C
ATOM    635  CD  ARG B  37      30.054  20.113  24.883  1.00 69.24           C
ATOM    636  NE  ARG B  37      29.531  21.021  23.861  1.00 70.28           N
ATOM    637  CZ  ARG B  37      28.883  22.164  24.101  1.00 68.21           C
ATOM    638  NH1 ARG B  37      28.641  22.572  25.342  1.00 64.50           N
ATOM    639  NH2 ARG B  37      28.458  22.898  23.078  1.00 68.93           N
ATOM    640  N   THR B  38      26.566  16.028  25.555  1.00 64.74           N
ATOM    641  CA  THR B  38      25.339  15.243  25.501  1.00 64.36           C
ATOM    642  C   THR B  38      24.274  15.883  26.383  1.00 64.27           C
ATOM    643  O   THR B  38      23.103  15.945  26.006  1.00 65.00           O
ATOM    644  CB  THR B  38      25.575  13.793  25.965  1.00 63.63           C
ATOM    645  OG1 THR B  38      26.517  13.161  25.095  1.00 60.06           O
ATOM    646  CG2 THR B  38      24.272  13.001  25.962  1.00 63.45           C
ATOM    647  N   ALA B  39      24.685  16.356  27.556  1.00 63.74           N
ATOM    648  CA  ALA B  39      23.773  17.023  28.486  1.00 63.96           C
ATOM    649  C   ALA B  39      23.301  18.370  27.940  1.00 64.32           C
ATOM    650  O   ALA B  39      22.173  18.788  28.188  1.00 64.56           O
ATOM    651  CB  ALA B  39      24.437  17.205  29.835  1.00 62.10           C
ATOM    652  N   ARG B  40      24.171  19.039  27.193  1.00 64.36           N
ATOM    653  CA  ARG B  40      23.855  20.320  26.572  1.00 64.07           C
ATOM    654  C   ARG B  40      22.712  20.179  25.572  1.00 64.28           C
ATOM    655  O   ARG B  40      21.812  21.017  25.526  1.00 64.36           O
ATOM    656  CB  ARG B  40      25.114  20.870  25.882  1.00 63.83           C
ATOM    657  CG  ARG B  40      24.953  22.197  25.149  1.00 63.75           C
ATOM    658  CD  ARG B  40      24.368  23.277  26.036  1.00 63.69           C
ATOM    659  NE  ARG B  40      24.448  24.601  25.421  1.00 63.99           N
ATOM    660  CZ  ARG B  40      23.809  25.675  25.878  1.00 64.09           C
ATOM    661  NH1 ARG B  40      23.013  25.586  26.937  1.00 65.59           N
ATOM    662  NH2 ARG B  40      23.951  26.840  25.264  1.00 63.68           N
ATOM    663  N   LEU B  41      22.751  19.112  24.779  1.00 64.36           N
ATOM    664  CA  LEU B  41      21.703  18.833  23.810  1.00 63.89           C
ATOM    665  C   LEU B  41      20.385  18.506  24.513  1.00 64.53           C
ATOM    666  O   LEU B  41      19.321  18.916  24.045  1.00 64.86           O
ATOM    667  CB  LEU B  41      22.132  17.707  22.864  1.00 62.19           C
ATOM    668  CG  LEU B  41      23.336  18.067  21.980  1.00 62.31           C
ATOM    669  CD1 LEU B  41      23.788  16.898  21.107  1.00 56.93           C
ATOM    670  CD2 LEU B  41      23.029  19.291  21.117  1.00 61.97           C
ATOM    671  N   ASN B  42      20.460  17.792  25.638  1.00 64.32           N
ATOM    672  CA  ASN B  42      19.271  17.517  26.452  1.00 64.17           C
ATOM    673  C   ASN B  42      18.687  18.803  27.028  1.00 64.22           C
ATOM    674  O   ASN B  42      17.473  18.977  27.055  1.00 63.85           O
ATOM    675  CB  ASN B  42      19.581  16.514  27.565  1.00 64.01           C
ATOM    676  CG  ASN B  42      19.891  15.123  27.025  1.00 64.18           C
ATOM    677  OD1 ASN B  42      20.010  14.925  25.815  1.00 62.91           O
ATOM    678  ND2 ASN B  42      20.024  14.154  27.925  1.00 63.51           N
ATOM    679  N   GLU B  43      19.559  19.709  27.463  1.00 64.25           N
ATOM    680  CA  GLU B  43      19.133  21.003  27.975  1.00 64.32           C
ATOM    681  C   GLU B  43      18.394  21.803  26.898  1.00 64.27           C
ATOM    682  O   GLU B  43      17.358  22.417  27.169  1.00 64.70           O
ATOM    683  CB  GLU B  43      20.330  21.798  28.481  1.00 63.69           C
ATOM    684  CG  GLU B  43      19.940  23.039  29.276  1.00 64.32           C
ATOM    685  CD  GLU B  43      21.107  23.966  29.540  1.00 63.49           C
ATOM    686  OE1 GLU B  43      22.226  23.658  29.078  1.00 63.27           O
ATOM    687  OE2 GLU B  43      20.902  24.999  30.216  1.00 61.95           O
ATOM    688  N   LEU B  44      18.930  21.789  25.683  1.00 64.20           N
ATOM    689  CA  LEU B  44      18.305  22.483  24.558  1.00 64.32           C
ATOM    690  C   LEU B  44      16.909  21.918  24.262  1.00 64.51           C
ATOM    691  O   LEU B  44      15.968  22.672  23.995  1.00 64.56           O
ATOM    692  CB  LEU B  44      19.204  22.400  23.312  1.00 64.21           C
ATOM    693  CG  LEU B  44      18.769  23.133  22.034  1.00 64.62           C
ATOM    694  CD1 LEU B  44      18.565  24.623  22.270  1.00 62.61           C
ATOM    695  CD2 LEU B  44      19.781  22.915  20.917  1.00 63.16           C
ATOM    696  N   GLN B  45      16.774  20.597  24.332  1.00 64.52           N
ATOM    697  CA  GLN B  45      15.488  19.946  24.087  1.00 65.11           C
ATOM    698  C   GLN B  45      14.450  20.264  25.164  1.00 64.53           C
ATOM    699  O   GLN B  45      13.282  20.461  24.850  1.00 64.08           O
ATOM    700  CB  GLN B  45      15.659  18.434  23.914  1.00 66.83           C
ATOM    701  CG  GLN B  45      16.022  18.020  22.483  1.00 70.15           C
ATOM    702  CD  GLN B  45      14.906  18.296  21.462  1.00 74.89           C
ATOM    703  OE1 GLN B  45      13.742  18.482  21.822  1.00 78.95           O
ATOM    704  NE2 GLN B  45      15.269  18.322  20.183  1.00 76.32           N
ATOM    705  N   ARG B  46      14.877  20.326  26.421  1.00 64.34           N
ATOM    706  CA  ARG B  46      13.991  20.749  27.508  1.00 64.89           C
ATOM    707  C   ARG B  46      13.461  22.158  27.250  1.00 64.64           C
ATOM    708  O   ARG B  46      12.277  22.424  27.449  1.00 65.10           O
ATOM    709  CB  ARG B  46      14.704  20.674  28.864  1.00 65.87           C
ATOM    710  CG  ARG B  46      15.002  19.239  29.317  1.00 66.59           C
ATOM    711  CD  ARG B  46      15.230  19.126  30.820  1.00 66.38           C
ATOM    712  NE  ARG B  46      16.238  20.060  31.330  1.00 68.12           N
ATOM    713  CZ  ARG B  46      17.558  19.868  31.312  1.00 66.02           C
ATOM    714  NH1 ARG B  46      18.094  18.772  30.789  1.00 67.47           N
ATOM    715  NH2 ARG B  46      18.354  20.791  31.826  1.00 65.50           N
ATOM    716  N   ALA B  47      14.342  23.042  26.783  1.00 64.47           N
ATOM    717  CA  ALA B  47      13.982  24.418  26.451  1.00 64.23           C
ATOM    718  C   ALA B  47      13.014  24.463  25.273  1.00 64.15           C
ATOM    719  O   ALA B  47      11.977  25.115  25.348  1.00 64.10           O
ATOM    720  CB  ALA B  47      15.238  25.226  26.134  1.00 62.08           C
ATOM    721  N   LEU B  48      13.361  23.759  24.196  1.00 64.28           N
ATOM    722  CA  LEU B  48      12.555  23.753  22.974  1.00 63.67           C
ATOM    723  C   LEU B  48      11.157  23.186  23.210  1.00 63.94           C
ATOM    724  O   LEU B  48      10.181  23.746  22.730  1.00 63.75           O
ATOM    725  CB  LEU B  48      13.263  22.989  21.846  1.00 62.46           C
ATOM    726  CG  LEU B  48      14.554  23.608  21.284  1.00 61.99           C
ATOM    727  CD1 LEU B  48      15.212  22.677  20.261  1.00 57.95           C
ATOM    728  CD2 LEU B  48      14.302  24.973  20.667  1.00 57.59           C
ATOM    729  N   VAL B  49      11.061  22.094  23.967  1.00 64.51           N
ATOM    730  CA  VAL B  49       9.763  21.472  24.268  1.00 64.20           C
ATOM    731  C   VAL B  49       8.893  22.363  25.161  1.00 64.26           C
ATOM    732  O   VAL B  49       7.670  22.348  25.054  1.00 64.45           O
ATOM    733  CB  VAL B  49       9.931  20.062  24.893  1.00 64.77           C
ATOM    734  CG1 VAL B  49       8.584  19.453  25.214  1.00 63.31           C
ATOM    735  CG2 VAL B  49      10.689  19.146  23.935  1.00 65.38           C
ATOM    736  N   MET B  50       9.523  23.145  26.033  1.00 64.29           N
ATOM    737  CA  MET B  50       8.797  24.140  26.824  1.00 64.48           C
ATOM    738  C   MET B  50       8.248  25.245  25.927  1.00 64.55           C
ATOM    739  O   MET B  50       7.101  25.674  26.085  1.00 64.53           O
ATOM    740  CB  MET B  50       9.696  24.733  27.917  1.00 64.20           C
ATOM    741  CG  MET B  50       9.741  23.908  29.184  1.00 63.63           C
ATOM    742  SD  MET B  50       8.098  23.691  29.916  1.00 65.57           S
ATOM    743  CE  MET B  50       7.600  25.393  30.174  1.00 60.28           C
ATOM    744  N   MET B  51       9.069  25.689  24.979  1.00 64.59           N
ATOM    745  CA  MET B  51       8.649  26.682  23.996  1.00 64.99           C
ATOM    746  C   MET B  51       7.542  26.153  23.083  1.00 64.36           C
ATOM    747  O   MET B  51       6.646  26.902  22.710  1.00 64.86           O
ATOM    748  CB  MET B  51       9.846  27.146  23.169  1.00 65.92           C
ATOM    749  CG  MET B  51      10.834  27.968  23.960  1.00 66.83           C
ATOM    750  SD  MET B  51      12.050  28.745  22.902  1.00 70.01           S
ATOM    751  CE  MET B  51      12.924  27.325  22.276  1.00 68.31           C
ATOM    752  N   ASP B  52       7.610  24.872  22.730  1.00 64.36           N
ATOM    753  CA  ASP B  52       6.560  24.229  21.934  1.00 64.43           C
ATOM    754  C   ASP B  52       5.218  24.283  22.653  1.00 64.31           C
ATOM    755  O   ASP B  52       4.200  24.592  22.047  1.00 63.87           O
ATOM    756  CB  ASP B  52       6.913  22.769  21.619  1.00 63.25           C
ATOM    757  CG  ASP B  52       8.035  22.638  20.607  1.00 62.49           C
ATOM    758  OD1 ASP B  52       8.659  23.654  20.239  1.00 58.81           O
ATOM    759  OD2 ASP B  52       8.301  21.502  20.180  1.00 66.91           O
ATOM    760  N   SER B  53       5.232  24.002  23.951  1.00 64.43           N
ATOM    761  CA  SER B  53       4.008  23.964  24.748  1.00 64.69           C
ATOM    762  C   SER B  53       3.346  25.343  24.910  1.00 64.93           C
ATOM    763  O   SER B  53       2.158  25.424  25.215  1.00 65.03           O
ATOM    764  CB  SER B  53       4.296  23.346  26.118  1.00 65.33           C
ATOM    765  OG  SER B  53       4.911  22.072  25.976  1.00 65.01           O
ATOM    766  N   ASP B  54       4.108  26.418  24.705  1.00 64.81           N
ATOM    767  CA  ASP B  54       3.563  27.775  24.762  1.00 64.28           C
ATOM    768  C   ASP B  54       3.170  28.273  23.376  1.00 64.20           C
ATOM    769  O   ASP B  54       2.014  28.628  23.143  1.00 64.05           O
ATOM    770  CB  ASP B  54       4.576  28.736  25.394  1.00 63.94           C
ATOM    771  CG  ASP B  54       4.899  28.391  26.845  1.00 63.31           C
ATOM    772  OD1 ASP B  54       4.011  27.891  27.562  1.00 65.22           O
ATOM    773  OD2 ASP B  54       6.047  28.624  27.277  1.00 56.86           O
ATOM    774  N   PHE B  55       4.133  28.284  22.456  1.00 64.34           N
ATOM    775  CA  PHE B  55       3.936  28.876  21.123  1.00 64.01           C
ATOM    776  C   PHE B  55       2.961  28.108  20.228  1.00 63.94           C
ATOM    777  O   PHE B  55       2.405  28.678  19.296  1.00 64.41           O
ATOM    778  CB  PHE B  55       5.281  29.052  20.396  1.00 63.38           C
ATOM    779  CG  PHE B  55       6.059  30.251  20.848  1.00 62.64           C
ATOM    780  CD1 PHE B  55       5.818  31.499  20.288  1.00 63.29           C
ATOM    781  CD2 PHE B  55       7.022  30.142  21.837  1.00 63.17           C
ATOM    782  CE1 PHE B  55       6.524  32.622  20.709  1.00 62.62           C
ATOM    783  CE2 PHE B  55       7.734  31.263  22.268  1.00 63.60           C
ATOM    784  CZ  PHE B  55       7.483  32.503  21.701  1.00 61.97           C
ATOM    785  N   ARG B  56       2.770  26.820  20.488  1.00 64.17           N
ATOM    786  CA  ARG B  56       1.767  26.041  19.762  1.00 64.59           C
ATOM    787  C   ARG B  56       0.369  26.224  20.354  1.00 64.31           C
ATOM    788  O   ARG B  56      -0.630  25.966  19.684  1.00 64.49           O
ATOM    789  CB  ARG B  56       2.123  24.557  19.771  1.00 65.29           C
ATOM    790  CG  ARG B  56       3.385  24.209  19.008  1.00 65.59           C
ATOM    791  CD  ARG B  56       3.589  22.701  18.972  1.00 67.14           C
ATOM    792  NE  ARG B  56       4.728  22.321  18.138  1.00 69.00           N
ATOM    793  CZ  ARG B  56       5.175  21.075  17.986  1.00 69.02           C
ATOM    794  NH1 ARG B  56       4.594  20.061  18.617  1.00 68.06           N
ATOM    795  NH2 ARG B  56       6.221  20.841  17.201  1.00 70.17           N
ATOM    796  N   GLN B  57       0.309  26.660  21.610  1.00 64.26           N
ATOM    797  CA  GLN B  57      -0.953  26.793  22.332  1.00 63.52           C
ATOM    798  C   GLN B  57      -1.292  28.251  22.631  1.00 63.85           C
ATOM    799  O   GLN B  57      -1.850  28.563  23.682  1.00 63.96           O
ATOM    800  CB  GLN B  57      -0.890  25.971  23.622  1.00 62.30           C
ATOM    801  CG  GLN B  57      -0.729  24.482  23.363  1.00 62.14           C
ATOM    802  CD  GLN B  57      -0.348  23.703  24.593  1.00 61.55           C
ATOM    803  OE1 GLN B  57       0.453  22.774  24.521  1.00 58.94           O
ATOM    804  NE2 GLN B  57      -0.916  24.077  25.734  1.00 62.58           N
ATOM    805  N   ILE B  58      -0.976  29.135  21.686  1.00 64.33           N
ATOM    806  CA  ILE B  58      -1.231  30.565  21.847  1.00 64.57           C
ATOM    807  C   ILE B  58      -2.735  30.806  21.861  1.00 64.27           C
ATOM    808  O   ILE B  58      -3.425  30.432  20.927  1.00 64.24           O
ATOM    809  CB  ILE B  58      -0.603  31.403  20.698  1.00 64.80           C
ATOM    810  CG1 ILE B  58       0.919  31.270  20.683  1.00 65.77           C
ATOM    811  CG2 ILE B  58      -0.942  32.876  20.855  1.00 65.01           C
ATOM    812  CD1 ILE B  58       1.570  31.911  19.465  1.00 63.92           C
ATOM    813  N   ALA B  59      -3.230  31.421  22.930  1.00 64.20           N
ATOM    814  CA  ALA B  59      -4.652  31.705  23.071  1.00 64.29           C
ATOM    815  C   ALA B  59      -5.010  32.996  22.346  1.00 64.60           C
ATOM    816  O   ALA B  59      -4.229  33.947  22.337  1.00 64.43           O
ATOM    817  CB  ALA B  59      -5.028  31.805  24.540  1.00 63.62           C
ATOM    818  N   LEU B  60      -6.196  33.018  21.735  1.00 65.25           N
ATOM    819  CA  LEU B  60      -6.730  34.226  21.107  1.00 64.82           C
ATOM    820  C   LEU B  60      -7.392  35.111  22.171  1.00 64.70           C
ATOM    821  O   LEU B  60      -8.619  35.233  22.234  1.00 64.05           O
ATOM    822  CB  LEU B  60      -7.716  33.863  19.994  1.00 65.22           C
ATOM    823  CG  LEU B  60      -8.004  34.988  18.998  1.00 65.99           C
ATOM    824  CD1 LEU B  60      -6.828  35.146  18.042  1.00 66.65           C
ATOM    825  CD2 LEU B  60      -9.295  34.725  18.232  1.00 65.20           C
ATOM    826  N   ARG B  61      -6.552  35.711  23.013  1.00 64.78           N
ATOM    827  CA  ARG B  61      -6.998  36.627  24.060  1.00 64.86           C
ATOM    828  C   ARG B  61      -5.980  37.743  24.236  1.00 64.79           C
ATOM    829  O   ARG B  61      -4.783  37.483  24.336  1.00 64.82           O
ATOM    830  CB  ARG B  61      -7.169  35.907  25.397  1.00 65.44           C
ATOM    831  CG  ARG B  61      -7.465  36.863  26.566  1.00 65.91           C
ATOM    832  CD  ARG B  61      -8.009  36.142  27.781  1.00 66.64           C
ATOM    833  NE  ARG B  61      -9.244  35.423  27.478  1.00 66.78           N
ATOM    834  CZ  ARG B  61      -9.862  34.598  28.321  1.00 68.16           C
ATOM    835  NH1 ARG B  61      -9.372  34.384  29.541  1.00 67.90           N
ATOM    836  NH2 ARG B  61     -10.982  33.986  27.941  1.00 68.49           N
ATOM    837  N   GLN B  62      -6.468  38.979  24.302  1.00 64.74           N
ATOM    838  CA  GLN B  62      -5.602  40.134  24.512  1.00 64.28           C
ATOM    839  C   GLN B  62      -5.184  40.226  25.975  1.00 64.29           C
ATOM    840  O   GLN B  62      -6.016  40.117  26.876  1.00 64.51           O
ATOM    841  CB  GLN B  62      -6.293  41.434  24.085  1.00 64.73           C
ATOM    842  CG  GLN B  62      -6.476  41.591  22.574  1.00 64.21           C
ATOM    843  CD  GLN B  62      -7.163  42.896  22.194  1.00 63.54           C
ATOM    844  OE1 GLN B  62      -7.577  43.672  23.058  1.00 61.19           O
ATOM    845  NE2 GLN B  62      -7.290  43.141  20.894  1.00 62.75           N
ATOM    846  N   THR B  63      -3.885  40.412  26.196  1.00 64.45           N
ATOM    847  CA  THR B  63      -3.333  40.615  27.532  1.00 64.18           C
ATOM    848  C   THR B  63      -2.889  42.061  27.680  1.00 64.54           C
ATOM    849  O   THR B  63      -2.661  42.755  26.688  1.00 64.57           O
ATOM    850  CB  THR B  63      -2.110  39.714  27.804  1.00 63.75           C
ATOM    851  OG1 THR B  63      -1.162  39.844  26.737  1.00 63.86           O
ATOM    852  CG2 THR B  63      -2.528  38.256  27.942  1.00 63.08           C
ATOM    853  N   ARG B  64      -2.757  42.498  28.929  1.00 64.84           N
ATOM    854  CA  ARG B  64      -2.401  43.874  29.238  1.00 64.97           C
ATOM    855  C   ARG B  64      -1.008  43.942  29.878  1.00 64.85           C
ATOM    856  O   ARG B  64      -0.651  43.096  30.701  1.00 64.74           O
ATOM    857  CB  ARG B  64      -3.457  44.464  30.180  1.00 64.68           C
ATOM    858  CG  ARG B  64      -3.639  45.969  30.061  1.00 66.46           C
ATOM    859  CD  ARG B  64      -4.856  46.468  30.846  1.00 66.21           C
ATOM    860  NE  ARG B  64      -6.129  46.076  30.236  1.00 67.07           N
ATOM    861  CZ  ARG B  64      -7.329  46.524  30.615  1.00 68.46           C
ATOM    862  NH1 ARG B  64      -8.426  46.101  29.988  1.00 67.37           N
ATOM    863  NH2 ARG B  64      -7.448  47.395  31.616  1.00 68.98           N
ATOM    864  N   THR B  65      -0.225  44.941  29.473  1.00 64.89           N
ATOM    865  CA  THR B  65       1.007  45.308  30.170  1.00 65.75           C
ATOM    866  C   THR B  65       0.642  46.470  31.096  1.00 65.97           C
ATOM    867  O   THR B  65       0.274  47.552  30.625  1.00 65.76           O
ATOM    868  CB  THR B  65       2.133  45.726  29.191  1.00 66.96           C
ATOM    869  OG1 THR B  65       3.319  46.049  29.931  1.00 69.05           O
ATOM    870  CG2 THR B  65       1.716  46.934  28.336  1.00 66.22           C
ATOM    871  N   ASN B  66       0.689  46.225  32.408  1.00 70.16           N
ATOM    872  CA  ASN B  66       0.098  47.136  33.400  1.00 71.98           C
ATOM    873  C   ASN B  66       1.108  48.164  33.954  1.00 73.68           C
ATOM    874  O   ASN B  66       1.142  48.439  35.160  1.00 72.71           O
ATOM    875  CB  ASN B  66      -0.547  46.315  34.533  1.00 72.62           C
ATOM    876  CG  ASN B  66      -1.635  47.083  35.293  1.00 73.33           C
ATOM    877  OD1 ASN B  66      -1.645  48.319  35.331  1.00 77.00           O
ATOM    878  ND2 ASN B  66      -2.552  46.342  35.914  1.00 75.10           N
ATOM    879  N   GLY B  67       1.915  48.737  33.060  1.00 75.05           N
ATOM    880  CA  GLY B  67       2.890  49.763  33.420  1.00 75.96           C
ATOM    881  C   GLY B  67       2.408  51.157  33.052  1.00 77.67           C
ATOM    882  O   GLY B  67       1.638  51.778  33.797  1.00 76.86           O
ATOM    883  N   GLU B  68       2.865  51.647  31.900  1.00 79.03           N
ATOM    884  CA  GLU B  68       2.515  52.991  31.428  1.00 79.15           C
ATOM    885  C   GLU B  68       2.836  53.151  29.940  1.00 79.20           C
ATOM    886  O   GLU B  68       2.018  52.825  29.078  1.00 79.12           O
ATOM    887  CB  GLU B  68       3.261  54.053  32.246  1.00 79.26           C
ATOM    888  CG  GLU B  68       2.753  55.476  32.034  1.00 79.66           C
ATOM    889  CD  GLU B  68       3.409  56.489  32.965  1.00 80.29           C
ATOM    890  OE1 GLU B  68       4.503  56.197  33.497  1.00 81.69           O
ATOM    891  OE2 GLU B  68       2.828  57.581  33.160  1.00 80.13           O
ATOM    892  N   SER B  71       0.142  49.182  27.007  1.00 68.63           N
ATOM    893  CA  SER B  71      -1.291  49.051  26.758  1.00 67.63           C
ATOM    894  C   SER B  71      -1.702  47.573  26.609  1.00 68.00           C
ATOM    895  O   SER B  71      -1.344  46.749  27.456  1.00 69.39           O
ATOM    896  CB  SER B  71      -1.702  49.883  25.533  1.00 67.68           C
ATOM    897  OG  SER B  71      -3.065  49.674  25.192  1.00 65.77           O
ATOM    898  N   LYS B  72      -2.409  47.243  25.523  1.00 65.80           N
ATOM    899  CA  LYS B  72      -3.201  46.007  25.421  1.00 65.53           C
ATOM    900  C   LYS B  72      -3.098  45.375  24.024  1.00 64.98           C
ATOM    901  O   LYS B  72      -3.584  45.938  23.044  1.00 64.37           O
ATOM    902  CB  LYS B  72      -4.663  46.311  25.768  1.00 65.42           C
ATOM    903  CG  LYS B  72      -5.630  45.153  25.545  1.00 66.08           C
ATOM    904  CD  LYS B  72      -6.845  45.221  26.473  1.00 66.64           C
ATOM    905  CE  LYS B  72      -7.620  46.530  26.350  1.00 68.87           C
ATOM    906  NZ  LYS B  72      -8.248  46.711  25.009  1.00 70.48           N
ATOM    907  N   LYS B  73      -2.466  44.202  23.950  1.00 65.06           N
ATOM    908  CA  LYS B  73      -2.200  43.524  22.681  1.00 64.97           C
ATOM    909  C   LYS B  73      -2.445  42.009  22.755  1.00 64.64           C
ATOM    910  O   LYS B  73      -2.664  41.455  23.833  1.00 64.45           O
ATOM    911  CB  LYS B  73      -0.745  43.752  22.262  1.00 65.43           C
ATOM    912  CG  LYS B  73      -0.276  45.202  22.225  1.00 65.38           C
ATOM    913  CD  LYS B  73       1.236  45.283  22.024  1.00 66.16           C
ATOM    914  CE  LYS B  73       1.672  44.873  20.612  1.00 66.91           C
ATOM    915  NZ  LYS B  73       3.087  44.387  20.573  1.00 67.18           N
ATOM    916  N   LEU B  74      -2.400  41.356  21.595  1.00 64.69           N
ATOM    917  CA  LEU B  74      -2.428  39.891  21.505  1.00 64.59           C
ATOM    918  C   LEU B  74      -1.029  39.331  21.710  1.00 64.44           C
ATOM    919  O   LEU B  74      -0.830  38.428  22.516  1.00 64.90           O
ATOM    920  CB  LEU B  74      -2.951  39.428  20.137  1.00 64.69           C
ATOM    921  CG  LEU B  74      -4.457  39.194  19.999  1.00 65.59           C
ATOM    922  CD1 LEU B  74      -4.848  39.103  18.534  1.00 66.17           C
ATOM    923  CD2 LEU B  74      -4.884  37.933  20.745  1.00 65.47           C
ATOM    924  N   LEU B  75      -0.071  39.861  20.953  1.00 64.29           N
ATOM    925  CA  LEU B  75       1.342  39.504  21.100  1.00 64.71           C
ATOM    926  C   LEU B  75       2.148  40.743  21.477  1.00 64.49           C
ATOM    927  O   LEU B  75       2.177  41.713  20.724  1.00 64.99           O
ATOM    928  CB  LEU B  75       1.899  38.914  19.797  1.00 65.49           C
ATOM    929  CG  LEU B  75       1.696  37.413  19.568  1.00 67.07           C
ATOM    930  CD1 LEU B  75       1.941  37.048  18.107  1.00 68.33           C
ATOM    931  CD2 LEU B  75       2.597  36.597  20.481  1.00 65.91           C
ATOM    932  N   HIS B  76       2.794  40.707  22.640  1.00 64.44           N
ATOM    933  CA  HIS B  76       3.668  41.793  23.085  1.00 64.10           C
ATOM    934  C   HIS B  76       5.110  41.475  22.719  1.00 64.37           C
ATOM    935  O   HIS B  76       5.597  40.387  23.007  1.00 64.92           O
ATOM    936  CB  HIS B  76       3.552  41.986  24.591  1.00 63.37           C
ATOM    937  CG  HIS B  76       2.179  42.360  25.045  1.00 63.14           C
ATOM    938  ND1 HIS B  76       1.803  43.665  25.279  1.00 63.96           N
ATOM    939  CD2 HIS B  76       1.088  41.602  25.303  1.00 63.04           C
ATOM    940  CE1 HIS B  76       0.540  43.695  25.666  1.00 63.79           C
ATOM    941  NE2 HIS B  76       0.083  42.456  25.689  1.00 64.11           N
ATOM    942  N   TRP B  77       5.789  42.423  22.085  1.00 64.35           N
ATOM    943  CA  TRP B  77       7.146  42.203  21.590  1.00 64.17           C
ATOM    944  C   TRP B  77       7.906  43.525  21.503  1.00 64.13           C
ATOM    945  O   TRP B  77       7.597  44.379  20.673  1.00 64.45           O
ATOM    946  CB  TRP B  77       7.098  41.512  20.225  1.00 63.05           C
ATOM    947  CG  TRP B  77       8.419  41.445  19.532  1.00 62.58           C
ATOM    948  CD1 TRP B  77       8.803  42.159  18.441  1.00 62.86           C
ATOM    949  CD2 TRP B  77       9.535  40.626  19.890  1.00 62.46           C
ATOM    950  NE1 TRP B  77      10.085  41.829  18.086  1.00 63.36           N
ATOM    951  CE2 TRP B  77      10.562  40.893  18.964  1.00 62.09           C
ATOM    952  CE3 TRP B  77       9.766  39.687  20.904  1.00 63.79           C
ATOM    953  CZ2 TRP B  77      11.805  40.261  19.020  1.00 61.60           C
ATOM    954  CZ3 TRP B  77      11.000  39.056  20.957  1.00 63.02           C
ATOM    955  CH2 TRP B  77      12.003  39.346  20.016  1.00 62.66           C
ATOM    956  N   ALA B  78       8.896  43.688  22.373  1.00 64.50           N
ATOM    957  CA  ALA B  78       9.669  44.925  22.439  1.00 64.49           C
ATOM    958  C   ALA B  78      10.975  44.741  23.210  1.00 64.56           C
ATOM    959  O   ALA B  78      11.185  43.725  23.868  1.00 64.61           O
ATOM    960  CB  ALA B  78       8.833  46.017  23.080  1.00 64.16           C
ATOM    961  N   ASP B  79      11.851  45.736  23.120  1.00 64.85           N
ATOM    962  CA  ASP B  79      13.103  45.734  23.873  1.00 64.66           C
ATOM    963  C   ASP B  79      12.840  45.918  25.362  1.00 64.61           C
ATOM    964  O   ASP B  79      12.000  46.725  25.759  1.00 64.80           O
ATOM    965  CB  ASP B  79      14.025  46.869  23.409  1.00 66.02           C
ATOM    966  CG  ASP B  79      14.671  46.591  22.072  1.00 66.82           C
ATOM    967  OD1 ASP B  79      15.139  45.453  21.864  1.00 66.67           O
ATOM    968  OD2 ASP B  79      14.734  47.518  21.238  1.00 68.68           O
ATOM    969  N   TYR B  80      13.575  45.172  26.177  1.00 64.92           N
ATOM    970  CA  TYR B  80      13.525  45.286  27.643  1.00 64.68           C
ATOM    971  C   TYR B  80      12.173  44.924  28.262  1.00 64.45           C
ATOM    972  O   TYR B  80      11.917  45.251  29.419  1.00 64.28           O
ATOM    973  CB  TYR B  80      13.969  46.686  28.103  1.00 65.88           C
ATOM    974  CG  TYR B  80      15.203  47.178  27.385  1.00 65.74           C
ATOM    975  CD1 TYR B  80      16.402  46.477  27.466  1.00 65.74           C
ATOM    976  CD2 TYR B  80      15.164  48.321  26.595  1.00 65.74           C
ATOM    977  CE1 TYR B  80      17.536  46.906  26.789  1.00 66.91           C
ATOM    978  CE2 TYR B  80      16.291  48.762  25.914  1.00 66.53           C
ATOM    979  CZ  TYR B  80      17.473  48.052  26.018  1.00 67.33           C
ATOM    980  OH  TYR B  80      18.590  48.489  25.351  1.00 68.44           O
ATOM    981  N   LEU B  81      11.330  44.220  27.506  1.00 64.67           N
ATOM    982  CA  LEU B  81      10.038  43.761  28.019  1.00 64.43           C
ATOM    983  C   LEU B  81      10.299  42.643  29.023  1.00 64.59           C
ATOM    984  O   LEU B  81      11.165  41.793  28.809  1.00 64.72           O
ATOM    985  CB  LEU B  81       9.122  43.266  26.891  1.00 63.83           C
ATOM    986  CG  LEU B  81       7.624  43.223  27.220  1.00 64.53           C
ATOM    987  CD1 LEU B  81       7.004  44.623  27.180  1.00 59.38           C
ATOM    988  CD2 LEU B  81       6.886  42.302  26.269  1.00 64.67           C
ATOM    989  N   LEU B  82       9.546  42.659  30.117  1.00 64.39           N
ATOM    990  CA  LEU B  82       9.756  41.744  31.239  1.00 63.92           C
ATOM    991  C   LEU B  82      11.153  41.898  31.848  1.00 64.24           C
ATOM    992  O   LEU B  82      11.701  40.948  32.395  1.00 64.30           O
ATOM    993  CB  LEU B  82       9.524  40.294  30.815  1.00 61.74           C
ATOM    994  CG  LEU B  82       8.245  40.021  30.024  1.00 62.01           C
ATOM    995  CD1 LEU B  82       8.166  38.533  29.720  1.00 57.65           C
ATOM    996  CD2 LEU B  82       6.997  40.512  30.775  1.00 57.81           C
ATOM    997  N   ASP B  83      11.713  43.101  31.756  1.00 64.42           N
ATOM    998  CA  ASP B  83      13.079  43.384  32.227  1.00 64.35           C
ATOM    999  C   ASP B  83      14.136  42.489  31.554  1.00 64.24           C
ATOM   1000  O   ASP B  83      15.113  42.080  32.187  1.00 64.21           O
ATOM   1001  CB  ASP B  83      13.171  43.260  33.762  1.00 63.23           C
ATOM   1002  CG  ASP B  83      14.454  43.858  34.329  1.00 63.59           C
ATOM   1003  OD1 ASP B  83      14.966  44.849  33.770  1.00 66.21           O
ATOM   1004  OD2 ASP B  83      14.957  43.345  35.348  1.00 61.72           O
ATOM   1005  N   SER B  84      13.943  42.204  30.271  1.00 63.73           N
ATOM   1006  CA  SER B  84      14.905  41.426  29.509  1.00 63.76           C
ATOM   1007  C   SER B  84      16.171  42.243  29.275  1.00 63.78           C
ATOM   1008  O   SER B  84      16.114  43.461  29.182  1.00 63.85           O
ATOM   1009  CB  SER B  84      14.308  41.022  28.163  1.00 62.87           C
ATOM   1010  OG  SER B  84      15.147  40.106  27.491  1.00 59.78           O
ATOM   1011  N   ASP B  85      17.310  41.566  29.183  1.00 63.85           N
ATOM   1012  CA  ASP B  85      18.575  42.229  28.854  1.00 64.23           C
ATOM   1013  C   ASP B  85      18.570  42.718  27.407  1.00 64.34           C
ATOM   1014  O   ASP B  85      19.216  43.711  27.086  1.00 64.87           O
ATOM   1015  CB  ASP B  85      19.770  41.297  29.107  1.00 64.32           C
ATOM   1016  CG  ASP B  85      20.011  41.029  30.599  1.00 64.20           C
ATOM   1017  OD1 ASP B  85      19.644  41.875  31.442  1.00 59.38           O
ATOM   1018  OD2 ASP B  85      20.582  39.966  30.931  1.00 64.84           O
ATOM   1019  N   ASN B  86      17.842  42.015  26.544  1.00 64.51           N
ATOM   1020  CA  ASN B  86      17.574  42.484  25.182  1.00 64.91           C
ATOM   1021  C   ASN B  86      16.070  42.359  24.873  1.00 64.73           C
ATOM   1022  O   ASN B  86      15.266  43.015  25.541  1.00 64.43           O
ATOM   1023  CB  ASN B  86      18.490  41.791  24.157  1.00 66.58           C
ATOM   1024  CG  ASN B  86      18.574  40.292  24.356  1.00 67.59           C
ATOM   1025  OD1 ASN B  86      17.678  39.554  23.955  1.00 70.54           O
ATOM   1026  ND2 ASN B  86      19.663  39.835  24.967  1.00 67.52           N
ATOM   1027  N   LYS B  87      15.674  41.529  23.909  1.00 64.10           N
ATOM   1028  CA  LYS B  87      14.262  41.434  23.542  1.00 64.33           C
ATOM   1029  C   LYS B  87      13.442  40.636  24.557  1.00 64.16           C
ATOM   1030  O   LYS B  87      13.954  39.740  25.221  1.00 63.57           O
ATOM   1031  CB  LYS B  87      14.102  40.810  22.159  1.00 64.69           C
ATOM   1032  CG  LYS B  87      14.588  41.693  21.017  1.00 64.75           C
ATOM   1033  CD  LYS B  87      13.641  42.847  20.730  1.00 62.42           C
ATOM   1034  CE  LYS B  87      14.107  43.634  19.515  1.00 62.80           C
ATOM   1035  NZ  LYS B  87      13.253  44.824  19.260  1.00 64.10           N
ATOM   1036  N   GLY B  88      12.159  40.978  24.655  1.00 64.24           N
ATOM   1037  CA  GLY B  88      11.217  40.278  25.522  1.00 64.35           C
ATOM   1038  C   GLY B  88       9.890  40.048  24.820  1.00 64.16           C
ATOM   1039  O   GLY B  88       9.418  40.919  24.084  1.00 64.01           O
ATOM   1040  N   ILE B  89       9.300  38.872  25.035  1.00 64.01           N
ATOM   1041  CA  ILE B  89       8.011  38.525  24.435  1.00 64.01           C
ATOM   1042  C   ILE B  89       7.008  38.111  25.515  1.00 64.50           C
ATOM   1043  O   ILE B  89       7.386  37.547  26.545  1.00 64.80           O
ATOM   1044  CB  ILE B  89       8.161  37.406  23.369  1.00 62.93           C
ATOM   1045  CG1 ILE B  89       6.984  37.434  22.397  1.00 63.56           C
ATOM   1046  CG2 ILE B  89       8.284  36.042  24.019  1.00 61.24           C
ATOM   1047  CD1 ILE B  89       7.131  36.468  21.244  1.00 63.79           C
ATOM   1048  N   MET B  90       5.734  38.415  25.280  1.00 64.60           N
ATOM   1049  CA  MET B  90       4.655  38.067  26.213  1.00 64.45           C
ATOM   1050  C   MET B  90       3.348  37.849  25.445  1.00 64.68           C
ATOM   1051  O   MET B  90       3.028  38.613  24.532  1.00 64.89           O
ATOM   1052  CB  MET B  90       4.471  39.175  27.266  1.00 63.46           C
ATOM   1053  CG  MET B  90       3.466  38.848  28.383  1.00 64.48           C
ATOM   1054  SD  MET B  90       3.265  40.129  29.660  1.00 65.19           S
ATOM   1055  CE  MET B  90       2.324  41.376  28.783  1.00 59.39           C
ATOM   1056  N   PHE B  91       2.602  36.812  25.820  1.00 64.12           N
ATOM   1057  CA  PHE B  91       1.348  36.480  25.151  1.00 64.14           C
ATOM   1058  C   PHE B  91       0.460  35.582  26.012  1.00 64.35           C
ATOM   1059  O   PHE B  91       0.897  35.063  27.045  1.00 64.00           O
ATOM   1060  CB  PHE B  91       1.628  35.813  23.796  1.00 63.76           C
ATOM   1061  CG  PHE B  91       2.552  34.624  23.878  1.00 64.48           C
ATOM   1062  CD1 PHE B  91       3.934  34.793  23.826  1.00 65.06           C
ATOM   1063  CD2 PHE B  91       2.044  33.335  24.003  1.00 63.67           C
ATOM   1064  CE1 PHE B  91       4.794  33.695  23.901  1.00 63.93           C
ATOM   1065  CE2 PHE B  91       2.895  32.237  24.077  1.00 63.84           C
ATOM   1066  CZ  PHE B  91       4.275  32.420  24.024  1.00 63.32           C
ATOM   1067  N   ALA B  92      -0.792  35.420  25.583  1.00 64.60           N
ATOM   1068  CA  ALA B  92      -1.751  34.556  26.272  1.00 64.81           C
ATOM   1069  C   ALA B  92      -1.582  33.107  25.820  1.00 64.69           C
ATOM   1070  O   ALA B  92      -1.294  32.846  24.653  1.00 64.48           O
ATOM   1071  CB  ALA B  92      -3.169  35.028  26.014  1.00 64.71           C
ATOM   1072  N   ARG B  93      -1.777  32.177  26.751  1.00 64.59           N
ATOM   1073  CA  ARG B  93      -1.603  30.748  26.487  1.00 64.88           C
ATOM   1074  C   ARG B  93      -2.806  29.940  26.969  1.00 64.42           C
ATOM   1075  O   ARG B  93      -3.392  30.254  28.003  1.00 64.84           O
ATOM   1076  CB  ARG B  93      -0.352  30.251  27.194  1.00 65.00           C
ATOM   1077  CG  ARG B  93       0.172  28.947  26.658  1.00 65.81           C
ATOM   1078  CD  ARG B  93       1.180  28.361  27.614  1.00 68.08           C
ATOM   1079  NE  ARG B  93       0.526  27.788  28.785  1.00 70.70           N
ATOM   1080  CZ  ARG B  93       0.322  26.487  28.987  1.00 69.84           C
ATOM   1081  NH1 ARG B  93       0.737  25.576  28.108  1.00 66.87           N
ATOM   1082  NH2 ARG B  93      -0.299  26.093  30.094  1.00 71.06           N
ATOM   1083  N   LEU B  94      -3.153  28.892  26.226  1.00 64.33           N
ATOM   1084  CA  LEU B  94      -4.303  28.042  26.539  1.00 64.19           C
ATOM   1085  C   LEU B  94      -3.828  26.672  27.031  1.00 64.25           C
ATOM   1086  O   LEU B  94      -3.276  25.893  26.262  1.00 64.93           O
ATOM   1087  CB  LEU B  94      -5.175  27.889  25.287  1.00 64.68           C
ATOM   1088  CG  LEU B  94      -6.577  27.294  25.425  1.00 64.15           C
ATOM   1089  CD1 LEU B  94      -7.483  28.194  26.245  1.00 63.49           C
ATOM   1090  CD2 LEU B  94      -7.168  27.069  24.048  1.00 64.69           C
ATOM   1091  N   GLY B  95      -4.034  26.392  28.317  1.00 64.22           N
ATOM   1092  CA  GLY B  95      -3.579  25.147  28.938  1.00 64.29           C
ATOM   1093  C   GLY B  95      -4.724  24.195  29.215  1.00 64.22           C
ATOM   1094  O   GLY B  95      -5.783  24.612  29.670  1.00 65.08           O
ATOM   1095  N   TRP B  96      -4.509  22.914  28.930  1.00 66.02           N
ATOM   1096  CA  TRP B  96      -5.567  21.902  29.013  1.00 67.75           C
ATOM   1097  C   TRP B  96      -5.305  20.872  30.101  1.00 68.64           C
ATOM   1098  O   TRP B  96      -6.236  20.385  30.735  1.00 68.10           O
ATOM   1099  CB  TRP B  96      -5.702  21.179  27.669  1.00 68.66           C
ATOM   1100  CG  TRP B  96      -5.920  22.102  26.515  1.00 69.13           C
ATOM   1101  CD1 TRP B  96      -4.965  22.802  25.827  1.00 69.64           C
ATOM   1102  CD2 TRP B  96      -7.171  22.431  25.911  1.00 68.96           C
ATOM   1103  NE1 TRP B  96      -5.550  23.549  24.835  1.00 69.86           N
ATOM   1104  CE2 TRP B  96      -6.904  23.338  24.863  1.00 68.77           C
ATOM   1105  CE3 TRP B  96      -8.495  22.047  26.155  1.00 68.94           C
ATOM   1106  CZ2 TRP B  96      -7.911  23.868  24.059  1.00 69.03           C
ATOM   1107  CZ3 TRP B  96      -9.495  22.570  25.355  1.00 69.53           C
ATOM   1108  CH2 TRP B  96      -9.199  23.476  24.321  1.00 69.80           C
ATOM   1109  N   HIS B  97      -4.034  20.540  30.306  1.00 70.90           N
ATOM   1110  CA  HIS B  97      -3.643  19.473  31.221  1.00 72.12           C
ATOM   1111  C   HIS B  97      -2.989  20.048  32.477  1.00 74.37           C
ATOM   1112  O   HIS B  97      -1.926  19.600  32.915  1.00 74.88           O
ATOM   1113  CB  HIS B  97      -2.720  18.499  30.491  1.00 70.36           C
ATOM   1114  CG  HIS B  97      -3.243  18.078  29.153  1.00 67.68           C
ATOM   1115  ND1 HIS B  97      -4.200  17.098  29.005  1.00 65.82           N
ATOM   1116  CD2 HIS B  97      -2.962  18.520  27.905  1.00 66.49           C
ATOM   1117  CE1 HIS B  97      -4.478  16.946  27.722  1.00 65.40           C
ATOM   1118  NE2 HIS B  97      -3.740  17.798  27.034  1.00 67.09           N
ATOM   1119  N   ASN B  98      -3.647  21.057  33.041  1.00 76.71           N
ATOM   1120  CA  ASN B  98      -3.276  21.627  34.334  1.00 77.88           C
ATOM   1121  C   ASN B  98      -3.359  20.570  35.452  1.00 79.10           C
ATOM   1122  O   ASN B  98      -4.441  20.031  35.709  1.00 78.86           O
ATOM   1123  CB  ASN B  98      -4.173  22.842  34.663  1.00 79.07           C
ATOM   1124  CG  ASN B  98      -5.679  22.568  34.465  1.00 79.71           C
ATOM   1125  OD1 ASN B  98      -6.082  21.564  33.869  1.00 79.37           O
ATOM   1126  ND2 ASN B  98      -6.508  23.477  34.967  1.00 77.98           N
ATOM   1127  N   PRO B  99      -2.217  20.248  36.101  1.00 79.96           N
ATOM   1128  CA  PRO B  99      -2.251  19.252  37.182  1.00 80.55           C
ATOM   1129  C   PRO B  99      -2.900  19.769  38.469  1.00 81.42           C
ATOM   1130  O   PRO B  99      -3.620  19.019  39.137  1.00 81.93           O
ATOM   1131  CB  PRO B  99      -0.770  18.926  37.412  1.00 80.49           C
ATOM   1132  CG  PRO B  99      -0.039  20.135  36.975  1.00 80.00           C
ATOM   1133  CD  PRO B  99      -0.852  20.758  35.870  1.00 80.39           C
ATOM   1134  N   GLN B 100      -2.649  21.036  38.801  1.00 82.21           N
ATOM   1135  CA  GLN B 100      -3.213  21.659  40.001  1.00 82.49           C
ATOM   1136  C   GLN B 100      -4.730  21.837  39.871  1.00 83.38           C
ATOM   1137  O   GLN B 100      -5.498  21.243  40.634  1.00 83.77           O
ATOM   1138  CB  GLN B 100      -2.532  23.009  40.272  1.00 82.59           C
ATOM   1139  CG  GLN B 100      -2.927  23.667  41.592  1.00 82.45           C
ATOM   1140  CD  GLN B 100      -2.169  24.959  41.866  1.00 82.66           C
ATOM   1141  OE1 GLN B 100      -1.386  25.428  41.037  1.00 81.90           O
ATOM   1142  NE2 GLN B 100      -2.402  25.540  43.040  1.00 82.19           N
ATOM   1143  N   GLN B 101      -5.149  22.638  38.891  1.00 83.63           N
ATOM   1144  CA  GLN B 101      -6.567  22.957  38.678  1.00 83.21           C
ATOM   1145  C   GLN B 101      -7.212  21.979  37.687  1.00 83.62           C
ATOM   1146  O   GLN B 101      -6.517  21.167  37.071  1.00 84.43           O
ATOM   1147  CB  GLN B 101      -6.706  24.404  38.187  1.00 83.43           C
ATOM   1148  CG  GLN B 101      -6.307  25.454  39.235  1.00 83.42           C
ATOM   1149  CD  GLN B 101      -5.698  26.712  38.629  1.00 83.29           C
ATOM   1150  OE1 GLN B 101      -4.698  26.652  37.910  1.00 82.61           O
ATOM   1151  NE2 GLN B 101      -6.291  27.861  38.934  1.00 82.97           N
ATOM   1152  N   GLN B 102      -8.537  22.045  37.546  1.00 82.74           N
ATOM   1153  CA  GLN B 102      -9.264  21.138  36.647  1.00 81.78           C
ATOM   1154  C   GLN B 102     -10.476  21.793  35.963  1.00 81.22           C
ATOM   1155  O   GLN B 102     -11.603  21.739  36.466  1.00 79.70           O
ATOM   1156  CB  GLN B 102      -9.691  19.868  37.395  1.00 81.94           C
ATOM   1157  CG  GLN B 102      -8.535  18.919  37.722  1.00 81.12           C
ATOM   1158  CD  GLN B 102      -8.999  17.569  38.244  1.00 81.15           C
ATOM   1159  OE1 GLN B 102     -10.177  17.372  38.549  1.00 79.81           O
ATOM   1160  NE2 GLN B 102      -8.066  16.630  38.350  1.00 80.69           N
ATOM   1161  N   PHE B 103     -10.213  22.414  34.813  1.00 80.80           N
ATOM   1162  CA  PHE B 103     -11.251  22.907  33.909  1.00 79.77           C
ATOM   1163  C   PHE B 103     -11.061  22.167  32.588  1.00 78.26           C
ATOM   1164  O   PHE B 103      -9.998  22.276  31.973  1.00 78.98           O
ATOM   1165  CB  PHE B 103     -11.125  24.421  33.658  1.00 81.47           C
ATOM   1166  CG  PHE B 103     -10.484  25.183  34.785  1.00 81.77           C
ATOM   1167  CD1 PHE B 103     -11.246  25.671  35.840  1.00 82.90           C
ATOM   1168  CD2 PHE B 103      -9.117  25.420  34.780  1.00 82.08           C
ATOM   1169  CE1 PHE B 103     -10.652  26.378  36.878  1.00 82.66           C
ATOM   1170  CE2 PHE B 103      -8.511  26.126  35.811  1.00 82.37           C
ATOM   1171  CZ  PHE B 103      -9.279  26.607  36.863  1.00 82.95           C
ATOM   1172  N   PRO B 104     -12.073  21.404  32.145  1.00 76.16           N
ATOM   1173  CA  PRO B 104     -11.893  20.628  30.913  1.00 75.13           C
ATOM   1174  C   PRO B 104     -11.627  21.481  29.670  1.00 73.83           C
ATOM   1175  O   PRO B 104     -10.822  21.092  28.822  1.00 73.02           O
ATOM   1176  CB  PRO B 104     -13.227  19.884  30.763  1.00 75.16           C
ATOM   1177  CG  PRO B 104     -13.847  19.924  32.099  1.00 75.38           C
ATOM   1178  CD  PRO B 104     -13.409  21.198  32.727  1.00 75.77           C
ATOM   1179  N   ARG B 105     -12.288  22.636  29.583  1.00 72.64           N
ATOM   1180  CA  ARG B 105     -12.238  23.485  28.385  1.00 71.45           C
ATOM   1181  C   ARG B 105     -10.892  24.177  28.144  1.00 71.28           C
ATOM   1182  O   ARG B 105     -10.648  24.682  27.048  1.00 71.60           O
ATOM   1183  CB  ARG B 105     -13.350  24.535  28.440  1.00 70.46           C
ATOM   1184  CG  ARG B 105     -14.759  23.950  28.353  1.00 66.93           C
ATOM   1185  CD  ARG B 105     -15.134  23.535  26.934  1.00 62.60           C
ATOM   1186  NE  ARG B 105     -15.017  24.635  25.974  1.00 61.58           N
ATOM   1187  CZ  ARG B 105     -15.843  25.682  25.894  1.00 61.37           C
ATOM   1188  NH1 ARG B 105     -16.879  25.809  26.721  1.00 61.79           N
ATOM   1189  NH2 ARG B 105     -15.631  26.621  24.976  1.00 61.00           N
ATOM   1190  N   GLY B 106     -10.034  24.215  29.160  1.00 70.69           N
ATOM   1191  CA  GLY B 106      -8.690  24.767  29.018  1.00 69.92           C
ATOM   1192  C   GLY B 106      -8.549  26.137  29.661  1.00 69.76           C
ATOM   1193  O   GLY B 106      -9.249  27.082  29.288  1.00 69.68           O
ATOM   1194  N   GLU B 107      -7.635  26.246  30.624  1.00 69.15           N
ATOM   1195  CA  GLU B 107      -7.405  27.500  31.338  1.00 67.84           C
ATOM   1196  C   GLU B 107      -6.563  28.438  30.489  1.00 65.97           C
ATOM   1197  O   GLU B 107      -5.585  28.014  29.877  1.00 64.91           O
ATOM   1198  CB  GLU B 107      -6.705  27.237  32.679  1.00 68.78           C
ATOM   1199  CG  GLU B 107      -6.446  28.483  33.549  1.00 71.76           C
ATOM   1200  CD  GLU B 107      -7.723  29.166  34.051  1.00 75.88           C
ATOM   1201  OE1 GLU B 107      -8.837  28.653  33.793  1.00 78.14           O
ATOM   1202  OE2 GLU B 107      -7.609  30.221  34.717  1.00 75.49           O
ATOM   1203  N   VAL B 108      -6.956  29.710  30.447  1.00 64.97           N
ATOM   1204  CA  VAL B 108      -6.172  30.738  29.767  1.00 64.77           C
ATOM   1205  C   VAL B 108      -5.274  31.451  30.774  1.00 64.42           C
ATOM   1206  O   VAL B 108      -5.740  31.951  31.794  1.00 64.32           O
ATOM   1207  CB  VAL B 108      -7.060  31.780  29.069  1.00 64.37           C
ATOM   1208  CG1 VAL B 108      -6.197  32.772  28.300  1.00 63.86           C
ATOM   1209  CG2 VAL B 108      -8.053  31.098  28.135  1.00 64.16           C
ATOM   1210  N   THR B 109      -3.979  31.478  30.486  1.00 64.48           N
ATOM   1211  CA  THR B 109      -3.011  32.144  31.348  1.00 64.69           C
ATOM   1212  C   THR B 109      -1.988  32.889  30.509  1.00 64.40           C
ATOM   1213  O   THR B 109      -1.737  32.532  29.360  1.00 64.41           O
ATOM   1214  CB  THR B 109      -2.272  31.143  32.257  1.00 65.44           C
ATOM   1215  OG1 THR B 109      -1.728  30.083  31.465  1.00 66.54           O
ATOM   1216  CG2 THR B 109      -3.215  30.559  33.296  1.00 67.24           C
ATOM   1217  N   LYS B 110      -1.410  33.931  31.095  1.00 64.37           N
ATOM   1218  CA  LYS B 110      -0.409  34.743  30.424  1.00 64.18           C
ATOM   1219  C   LYS B 110       0.972  34.100  30.576  1.00 64.59           C
ATOM   1220  O   LYS B 110       1.293  33.551  31.631  1.00 64.54           O
ATOM   1221  CB  LYS B 110      -0.421  36.158  31.002  1.00 63.51           C
ATOM   1222  CG  LYS B 110       0.463  37.154  30.267  1.00 63.91           C
ATOM   1223  CD  LYS B 110       0.016  38.594  30.513  1.00 62.97           C
ATOM   1224  CE  LYS B 110       0.242  39.021  31.949  1.00 62.58           C
ATOM   1225  NZ  LYS B 110      -0.270  40.392  32.202  1.00 63.18           N
ATOM   1226  N   VAL B 111       1.770  34.154  29.510  1.00 65.07           N
ATOM   1227  CA  VAL B 111       3.137  33.614  29.510  1.00 64.92           C
ATOM   1228  C   VAL B 111       4.092  34.552  28.787  1.00 64.67           C
ATOM   1229  O   VAL B 111       3.671  35.404  28.014  1.00 64.55           O
ATOM   1230  CB  VAL B 111       3.229  32.253  28.795  1.00 65.27           C
ATOM   1231  CG1 VAL B 111       2.408  31.213  29.516  1.00 66.89           C
ATOM   1232  CG2 VAL B 111       2.791  32.387  27.343  1.00 65.12           C
ATOM   1233  N   GLY B 112       5.385  34.369  29.017  1.00 65.03           N
ATOM   1234  CA  GLY B 112       6.393  35.205  28.374  1.00 65.00           C
ATOM   1235  C   GLY B 112       7.790  34.622  28.397  1.00 64.77           C
ATOM   1236  O   GLY B 112       8.069  33.670  29.130  1.00 64.51           O
ATOM   1237  N   TYR B 113       8.660  35.198  27.571  1.00 64.41           N
ATOM   1238  CA  TYR B 113      10.059  34.791  27.490  1.00 64.13           C
ATOM   1239  C   TYR B 113      10.983  36.003  27.498  1.00 64.36           C
ATOM   1240  O   TYR B 113      10.607  37.092  27.064  1.00 63.83           O
ATOM   1241  CB  TYR B 113      10.300  33.950  26.234  1.00 62.87           C
ATOM   1242  CG  TYR B 113       9.796  32.530  26.364  1.00 62.33           C
ATOM   1243  CD1 TYR B 113       8.465  32.213  26.104  1.00 61.98           C
ATOM   1244  CD2 TYR B 113      10.646  31.508  26.768  1.00 59.76           C
ATOM   1245  CE1 TYR B 113       7.999  30.909  26.231  1.00 61.06           C
ATOM   1246  CE2 TYR B 113      10.190  30.208  26.902  1.00 60.76           C
ATOM   1247  CZ  TYR B 113       8.867  29.915  26.635  1.00 60.47           C
ATOM   1248  OH  TYR B 113       8.421  28.623  26.768  1.00 60.90           O
ATOM   1249  N   ARG B 114      12.197  35.797  27.999  1.00 64.39           N
ATOM   1250  CA  ARG B 114      13.191  36.858  28.083  1.00 63.82           C
ATOM   1251  C   ARG B 114      14.595  36.291  28.232  1.00 64.14           C
ATOM   1252  O   ARG B 114      14.775  35.086  28.425  1.00 63.93           O
ATOM   1253  CB  ARG B 114      12.894  37.766  29.275  1.00 62.18           C
ATOM   1254  CG  ARG B 114      13.068  37.093  30.619  1.00 60.66           C
ATOM   1255  CD  ARG B 114      13.104  38.108  31.725  1.00 61.85           C
ATOM   1256  NE  ARG B 114      13.479  37.512  33.004  1.00 61.48           N
ATOM   1257  CZ  ARG B 114      13.859  38.205  34.073  1.00 58.13           C
ATOM   1258  NH1 ARG B 114      13.922  39.527  34.037  1.00 60.29           N
ATOM   1259  NH2 ARG B 114      14.175  37.577  35.191  1.00 58.70           N
ATOM   1260  N   ILE B 115      15.583  37.176  28.157  1.00 63.81           N
ATOM   1261  CA  ILE B 115      16.964  36.819  28.473  1.00 64.11           C
ATOM   1262  C   ILE B 115      17.429  37.631  29.689  1.00 64.48           C
ATOM   1263  O   ILE B 115      17.247  38.851  29.751  1.00 64.24           O
ATOM   1264  CB  ILE B 115      17.896  36.952  27.252  1.00 62.44           C
ATOM   1265  CG1 ILE B 115      17.565  35.823  26.265  1.00 63.26           C
ATOM   1266  CG2 ILE B 115      19.362  36.889  27.680  1.00 61.29           C
ATOM   1267  CD1 ILE B 115      18.553  35.631  25.145  1.00 64.19           C
ATOM   1268  N   LYS B 116      17.982  36.931  30.674  1.00 64.11           N
ATOM   1269  CA  LYS B 116      18.545  37.581  31.852  1.00 64.42           C
ATOM   1270  C   LYS B 116      19.814  36.862  32.289  1.00 64.21           C
ATOM   1271  O   LYS B 116      19.797  35.659  32.496  1.00 64.63           O
ATOM   1272  CB  LYS B 116      17.534  37.609  33.001  1.00 63.24           C
ATOM   1273  CG  LYS B 116      17.793  38.713  34.013  1.00 61.93           C
ATOM   1274  CD  LYS B 116      17.417  40.060  33.438  1.00 61.12           C
ATOM   1275  CE  LYS B 116      17.686  41.204  34.392  1.00 61.12           C
ATOM   1276  NZ  LYS B 116      17.323  42.496  33.751  1.00 61.31           N
ATOM   1277  N   ASP B 117      20.904  37.616  32.424  1.00 64.21           N
ATOM   1278  CA  ASP B 117      22.222  37.066  32.742  1.00 64.63           C
ATOM   1279  C   ASP B 117      22.600  35.927  31.791  1.00 64.11           C
ATOM   1280  O   ASP B 117      23.058  34.870  32.217  1.00 63.83           O
ATOM   1281  CB  ASP B 117      22.284  36.611  34.199  1.00 65.67           C
ATOM   1282  CG  ASP B 117      21.953  37.728  35.169  1.00 69.85           C
ATOM   1283  OD1 ASP B 117      22.441  38.865  34.967  1.00 70.95           O
ATOM   1284  OD2 ASP B 117      21.207  37.465  36.138  1.00 73.01           O
ATOM   1285  N   GLU B 118      22.388  36.168  30.499  1.00 64.33           N
ATOM   1286  CA  GLU B 118      22.664  35.199  29.433  1.00 64.77           C
ATOM   1287  C   GLU B 118      21.987  33.837  29.630  1.00 64.38           C
ATOM   1288  O   GLU B 118      22.548  32.800  29.279  1.00 64.25           O
ATOM   1289  CB  GLU B 118      24.171  35.039  29.231  1.00 65.32           C
ATOM   1290  CG  GLU B 118      24.844  36.310  28.744  1.00 66.89           C
ATOM   1291  CD  GLU B 118      26.254  36.074  28.242  1.00 65.59           C
ATOM   1292  OE1 GLU B 118      27.018  35.353  28.913  1.00 67.27           O
ATOM   1293  OE2 GLU B 118      26.597  36.610  27.169  1.00 67.44           O
ATOM   1294  N   ARG B 119      20.776  33.859  30.184  1.00 64.83           N
ATOM   1295  CA  ARG B 119      19.920  32.673  30.289  1.00 65.58           C
ATOM   1296  C   ARG B 119      18.579  32.968  29.623  1.00 64.64           C
ATOM   1297  O   ARG B 119      18.006  34.036  29.828  1.00 64.12           O
ATOM   1298  CB  ARG B 119      19.635  32.325  31.751  1.00 65.54           C
ATOM   1299  CG  ARG B 119      20.816  31.833  32.555  1.00 69.23           C
ATOM   1300  CD  ARG B 119      20.453  31.777  34.040  1.00 71.13           C
ATOM   1301  NE  ARG B 119      20.225  33.116  34.583  1.00 76.64           N
ATOM   1302  CZ  ARG B 119      19.840  33.382  35.832  1.00 77.86           C
ATOM   1303  NH1 ARG B 119      19.623  32.398  36.707  1.00 78.30           N
ATOM   1304  NH2 ARG B 119      19.672  34.645  36.210  1.00 74.84           N
ATOM   1305  N   LEU B 120      18.070  32.024  28.841  1.00 64.53           N
ATOM   1306  CA  LEU B 120      16.683  32.099  28.387  1.00 64.13           C
ATOM   1307  C   LEU B 120      15.809  31.758  29.581  1.00 64.06           C
ATOM   1308  O   LEU B 120      16.002  30.716  30.209  1.00 64.41           O
ATOM   1309  CB  LEU B 120      16.405  31.126  27.236  1.00 63.14           C
ATOM   1310  CG  LEU B 120      14.938  31.048  26.780  1.00 62.52           C
ATOM   1311  CD1 LEU B 120      14.440  32.407  26.334  1.00 57.20           C
ATOM   1312  CD2 LEU B 120      14.748  30.015  25.665  1.00 62.56           C
ATOM   1313  N   GLU B 121      14.868  32.640  29.906  1.00 63.59           N
ATOM   1314  CA  GLU B 121      13.983  32.425  31.043  1.00 64.02           C
ATOM   1315  C   GLU B 121      12.525  32.512  30.607  1.00 64.35           C
ATOM   1316  O   GLU B 121      12.153  33.396  29.840  1.00 64.30           O
ATOM   1317  CB  GLU B 121      14.270  33.435  32.166  1.00 63.23           C
ATOM   1318  CG  GLU B 121      15.725  33.439  32.655  1.00 63.93           C
ATOM   1319  CD  GLU B 121      15.949  34.254  33.941  1.00 63.53           C
ATOM   1320  OE1 GLU B 121      15.140  35.150  34.238  1.00 58.60           O
ATOM   1321  OE2 GLU B 121      16.949  34.003  34.654  1.00 63.25           O
ATOM   1322  N   ARG B 122      11.714  31.577  31.096  1.00 64.09           N
ATOM   1323  CA  ARG B 122      10.270  31.612  30.907  1.00 64.01           C
ATOM   1324  C   ARG B 122       9.623  32.333  32.086  1.00 64.14           C
ATOM   1325  O   ARG B 122       9.942  32.063  33.240  1.00 64.14           O
ATOM   1326  CB  ARG B 122       9.716  30.191  30.791  1.00 64.26           C
ATOM   1327  CG  ARG B 122       8.195  30.104  30.686  1.00 63.77           C
ATOM   1328  CD  ARG B 122       7.764  28.704  30.296  1.00 63.87           C
ATOM   1329  NE  ARG B 122       6.314  28.576  30.122  1.00 64.53           N
ATOM   1330  CZ  ARG B 122       5.458  28.157  31.059  1.00 63.82           C
ATOM   1331  NH1 ARG B 122       5.860  27.842  32.290  1.00 62.78           N
ATOM   1332  NH2 ARG B 122       4.169  28.070  30.761  1.00 65.00           N
ATOM   1333  N   VAL B 123       8.721  33.258  31.788  1.00 64.38           N
ATOM   1334  CA  VAL B 123       7.948  33.942  32.819  1.00 64.29           C
ATOM   1335  C   VAL B 123       6.494  33.504  32.704  1.00 64.60           C
ATOM   1336  O   VAL B 123       5.933  33.484  31.602  1.00 64.60           O
ATOM   1337  CB  VAL B 123       8.044  35.463  32.686  1.00 63.45           C
ATOM   1338  CG1 VAL B 123       7.355  36.134  33.864  1.00 58.90           C
ATOM   1339  CG2 VAL B 123       9.510  35.890  32.589  1.00 62.55           C
ATOM   1340  N   TRP B 124       5.895  33.144  33.838  1.00 64.67           N
ATOM   1341  CA  TRP B 124       4.525  32.636  33.864  1.00 64.46           C
ATOM   1342  C   TRP B 124       3.669  33.349  34.903  1.00 64.34           C
ATOM   1343  O   TRP B 124       4.064  33.480  36.062  1.00 64.12           O
ATOM   1344  CB  TRP B 124       4.527  31.132  34.149  1.00 65.44           C
ATOM   1345  CG  TRP B 124       3.208  30.478  33.910  1.00 64.90           C
ATOM   1346  CD1 TRP B 124       2.401  30.642  32.824  1.00 65.99           C
ATOM   1347  CD2 TRP B 124       2.548  29.536  34.761  1.00 65.21           C
ATOM   1348  NE1 TRP B 124       1.271  29.866  32.946  1.00 65.52           N
ATOM   1349  CE2 TRP B 124       1.337  29.175  34.127  1.00 66.50           C
ATOM   1350  CE3 TRP B 124       2.862  28.958  35.995  1.00 65.73           C
ATOM   1351  CZ2 TRP B 124       0.438  28.267  34.691  1.00 66.23           C
ATOM   1352  CZ3 TRP B 124       1.970  28.051  36.552  1.00 65.57           C
ATOM   1353  CH2 TRP B 124       0.770  27.719  35.901  1.00 65.76           C
ATOM   1354  N   TRP B 125       2.493  33.796  34.473  1.00 64.42           N
ATOM   1355  CA  TRP B 125       1.514  34.421  35.352  1.00 64.29           C
ATOM   1356  C   TRP B 125       0.358  33.446  35.578  1.00 64.36           C
ATOM   1357  O   TRP B 125      -0.386  33.129  34.650  1.00 64.38           O
ATOM   1358  CB  TRP B 125       0.988  35.706  34.722  1.00 63.53           C
ATOM   1359  CG  TRP B 125       1.990  36.810  34.616  1.00 62.76           C
ATOM   1360  CD1 TRP B 125       2.080  37.907  35.417  1.00 62.37           C
ATOM   1361  CD2 TRP B 125       3.035  36.940  33.642  1.00 64.11           C
ATOM   1362  NE1 TRP B 125       3.110  38.711  35.007  1.00 62.45           N
ATOM   1363  CE2 TRP B 125       3.716  38.140  33.922  1.00 64.35           C
ATOM   1364  CE3 TRP B 125       3.466  36.156  32.566  1.00 62.87           C
ATOM   1365  CZ2 TRP B 125       4.805  38.576  33.163  1.00 64.93           C
ATOM   1366  CZ3 TRP B 125       4.541  36.592  31.813  1.00 61.82           C
ATOM   1367  CH2 TRP B 125       5.197  37.790  32.112  1.00 63.41           C
ATOM   1368  N   ARG B 126       0.207  32.983  36.814  1.00 64.52           N
ATOM   1369  CA  ARG B 126      -0.795  31.961  37.146  1.00 65.08           C
ATOM   1370  C   ARG B 126      -2.217  32.507  37.261  1.00 64.68           C
ATOM   1371  O   ARG B 126      -3.172  31.837  36.882  1.00 64.79           O
ATOM   1372  CB  ARG B 126      -0.432  31.271  38.462  1.00 65.96           C
ATOM   1373  CG  ARG B 126       0.745  30.328  38.348  1.00 66.62           C
ATOM   1374  CD  ARG B 126       1.368  30.022  39.699  1.00 66.08           C
ATOM   1375  NE  ARG B 126       2.027  31.186  40.285  1.00 65.97           N
ATOM   1376  CZ  ARG B 126       2.749  31.156  41.402  1.00 66.02           C
ATOM   1377  NH1 ARG B 126       2.931  30.019  42.071  1.00 66.81           N
ATOM   1378  NH2 ARG B 126       3.306  32.270  41.848  1.00 65.36           N
ATOM   1379  N   TYR B 127      -2.350  33.715  37.798  1.00 64.81           N
ATOM   1380  CA  TYR B 127      -3.666  34.287  38.111  1.00 65.43           C
ATOM   1381  C   TYR B 127      -3.969  35.505  37.226  1.00 65.01           C
ATOM   1382  O   TYR B 127      -3.068  36.038  36.584  1.00 64.78           O
ATOM   1383  CB  TYR B 127      -3.738  34.661  39.593  1.00 66.36           C
ATOM   1384  CG  TYR B 127      -3.186  33.574  40.486  1.00 67.48           C
ATOM   1385  CD1 TYR B 127      -3.877  32.376  40.670  1.00 67.80           C
ATOM   1386  CD2 TYR B 127      -1.958  33.730  41.124  1.00 68.19           C
ATOM   1387  CE1 TYR B 127      -3.363  31.368  41.479  1.00 67.51           C
ATOM   1388  CE2 TYR B 127      -1.438  32.730  41.937  1.00 68.16           C
ATOM   1389  CZ  TYR B 127      -2.141  31.554  42.110  1.00 67.64           C
ATOM   1390  OH  TYR B 127      -1.616  30.572  42.917  1.00 67.77           O
ATOM   1391  N   PRO B 128      -5.243  35.943  37.168  1.00 65.23           N
ATOM   1392  CA  PRO B 128      -5.595  37.110  36.337  1.00 65.34           C
ATOM   1393  C   PRO B 128      -4.953  38.443  36.763  1.00 65.28           C
ATOM   1394  O   PRO B 128      -4.437  38.561  37.877  1.00 64.35           O
ATOM   1395  CB  PRO B 128      -7.127  37.185  36.467  1.00 64.48           C
ATOM   1396  CG  PRO B 128      -7.549  35.842  36.951  1.00 63.44           C
ATOM   1397  CD  PRO B 128      -6.435  35.370  37.819  1.00 64.42           C
ATOM   1398  N   ASP B 129      -4.999  39.430  35.866  1.00 65.72           N
ATOM   1399  CA  ASP B 129      -4.414  40.755  36.113  1.00 66.57           C
ATOM   1400  C   ASP B 129      -5.260  41.586  37.078  1.00 66.53           C
ATOM   1401  O   ASP B 129      -6.464  41.754  36.877  1.00 66.99           O
ATOM   1402  CB  ASP B 129      -4.236  41.534  34.799  1.00 67.44           C
ATOM   1403  CG  ASP B 129      -3.013  41.093  34.007  1.00 69.44           C
ATOM   1404  OD1 ASP B 129      -1.908  41.031  34.589  1.00 72.24           O
ATOM   1405  OD2 ASP B 129      -3.152  40.831  32.791  1.00 70.67           O
ATOM   1406  N   THR B 130      -4.609  42.115  38.113  1.00 66.95           N
ATOM   1407  CA  THR B 130      -5.262  42.934  39.137  1.00 66.45           C
ATOM   1408  C   THR B 130      -4.369  44.135  39.447  1.00 66.33           C
ATOM   1409  O   THR B 130      -3.143  44.015  39.402  1.00 66.21           O
ATOM   1410  CB  THR B 130      -5.474  42.120  40.433  1.00 66.38           C
ATOM   1411  OG1 THR B 130      -6.202  40.925  40.133  1.00 66.03           O
ATOM   1412  CG2 THR B 130      -6.241  42.920  41.475  1.00 67.41           C
ATOM   1413  N   PRO B 131      -4.969  45.302  39.755  1.00 66.38           N
ATOM   1414  CA  PRO B 131      -4.162  46.448  40.202  1.00 66.12           C
ATOM   1415  C   PRO B 131      -3.270  46.176  41.427  1.00 65.83           C
ATOM   1416  O   PRO B 131      -2.338  46.934  41.684  1.00 65.74           O
ATOM   1417  CB  PRO B 131      -5.217  47.512  40.529  1.00 65.92           C
ATOM   1418  CG  PRO B 131      -6.388  47.149  39.698  1.00 66.03           C
ATOM   1419  CD  PRO B 131      -6.399  45.651  39.667  1.00 66.34           C
ATOM   1420  N   ALA B 132      -3.564  45.120  42.183  1.00 66.26           N
ATOM   1421  CA  ALA B 132      -2.657  44.645  43.232  1.00 66.03           C
ATOM   1422  C   ALA B 132      -1.324  44.177  42.644  1.00 65.85           C
ATOM   1423  O   ALA B 132      -0.257  44.528  43.149  1.00 66.47           O
ATOM   1424  CB  ALA B 132      -3.306  43.511  44.020  1.00 65.74           C
ATOM   1425  N   GLY B 133      -1.395  43.399  41.567  1.00 64.75           N
ATOM   1426  CA  GLY B 133      -0.217  42.755  40.991  1.00 64.70           C
ATOM   1427  C   GLY B 133      -0.102  41.328  41.498  1.00 64.63           C
ATOM   1428  O   GLY B 133      -0.809  40.944  42.432  1.00 65.75           O
ATOM   1429  N   GLN B 134       0.780  40.538  40.889  1.00 63.17           N
ATOM   1430  CA  GLN B 134       0.974  39.151  41.309  1.00 62.98           C
ATOM   1431  C   GLN B 134       2.425  38.703  41.241  1.00 63.33           C
ATOM   1432  O   GLN B 134       3.259  39.338  40.592  1.00 63.01           O
ATOM   1433  CB  GLN B 134       0.109  38.213  40.470  1.00 63.05           C
ATOM   1434  CG  GLN B 134       0.457  38.174  38.989  1.00 62.44           C
ATOM   1435  CD  GLN B 134      -0.498  37.305  38.196  1.00 61.66           C
ATOM   1436  OE1 GLN B 134      -0.877  36.217  38.634  1.00 60.10           O
ATOM   1437  NE2 GLN B 134      -0.889  37.778  37.020  1.00 60.29           N
ATOM   1438  N   GLU B 135       2.707  37.594  41.919  1.00 64.60           N
ATOM   1439  CA  GLU B 135       4.034  36.994  41.922  1.00 64.70           C
ATOM   1440  C   GLU B 135       4.223  36.197  40.635  1.00 64.22           C
ATOM   1441  O   GLU B 135       3.592  35.165  40.442  1.00 64.49           O
ATOM   1442  CB  GLU B 135       4.203  36.080  43.139  1.00 64.62           C
ATOM   1443  CG  GLU B 135       5.558  35.398  43.232  1.00 65.75           C
ATOM   1444  CD  GLU B 135       5.575  34.269  44.242  1.00 66.86           C
ATOM   1445  OE1 GLU B 135       5.384  34.543  45.449  1.00 70.67           O
ATOM   1446  OE2 GLU B 135       5.792  33.111  43.828  1.00 66.62           O
ATOM   1447  N   GLY B 136       5.077  36.693  39.750  1.00 63.98           N
ATOM   1448  CA  GLY B 136       5.414  35.982  38.523  1.00 64.19           C
ATOM   1449  C   GLY B 136       6.349  34.819  38.806  1.00 64.27           C
ATOM   1450  O   GLY B 136       7.153  34.883  39.736  1.00 64.88           O
ATOM   1451  N   VAL B 137       6.228  33.753  38.018  1.00 64.14           N
ATOM   1452  CA  VAL B 137       7.088  32.582  38.153  1.00 64.11           C
ATOM   1453  C   VAL B 137       8.159  32.620  37.072  1.00 64.21           C
ATOM   1454  O   VAL B 137       7.882  32.334  35.911  1.00 64.58           O
ATOM   1455  CB  VAL B 137       6.279  31.261  38.038  1.00 65.19           C
ATOM   1456  CG1 VAL B 137       7.186  30.061  38.282  1.00 64.43           C
ATOM   1457  CG2 VAL B 137       5.109  31.253  39.014  1.00 63.68           C
ATOM   1458  N   VAL B 138       9.377  33.001  37.452  1.00 64.21           N
ATOM   1459  CA  VAL B 138      10.490  33.051  36.507  1.00 64.04           C
ATOM   1460  C   VAL B 138      11.294  31.762  36.580  1.00 64.32           C
ATOM   1461  O   VAL B 138      11.822  31.414  37.634  1.00 64.53           O
ATOM   1462  CB  VAL B 138      11.405  34.252  36.754  1.00 63.73           C
ATOM   1463  CG1 VAL B 138      12.565  34.228  35.777  1.00 61.01           C
ATOM   1464  CG2 VAL B 138      10.615  35.539  36.610  1.00 60.96           C
ATOM   1465  N   THR B 139      11.380  31.065  35.448  1.00 64.53           N
ATOM   1466  CA  THR B 139      12.060  29.780  35.368  1.00 64.64           C
ATOM   1467  C   THR B 139      13.121  29.807  34.268  1.00 64.65           C
ATOM   1468  O   THR B 139      12.786  29.956  33.095  1.00 64.99           O
ATOM   1469  CB  THR B 139      11.064  28.650  35.060  1.00 65.79           C
ATOM   1470  OG1 THR B 139       9.928  28.755  35.931  1.00 69.73           O
ATOM   1471  CG2 THR B 139      11.728  27.295  35.246  1.00 64.89           C
ATOM   1472  N   PRO B 140      14.403  29.644  34.636  1.00 64.86           N
ATOM   1473  CA  PRO B 140      15.444  29.589  33.609  1.00 64.49           C
ATOM   1474  C   PRO B 140      15.399  28.263  32.853  1.00 64.31           C
ATOM   1475  O   PRO B 140      15.453  27.199  33.471  1.00 64.87           O
ATOM   1476  CB  PRO B 140      16.737  29.728  34.412  1.00 64.36           C
ATOM   1477  CG  PRO B 140      16.407  29.189  35.751  1.00 64.82           C
ATOM   1478  CD  PRO B 140      14.957  29.477  35.992  1.00 64.82           C
ATOM   1479  N   LEU B 141      15.290  28.340  31.529  1.00 64.51           N
ATOM   1480  CA  LEU B 141      15.204  27.153  30.670  1.00 64.82           C
ATOM   1481  C   LEU B 141      16.550  26.734  30.088  1.00 64.22           C
ATOM   1482  O   LEU B 141      16.887  25.555  30.097  1.00 64.79           O
ATOM   1483  CB  LEU B 141      14.223  27.399  29.512  1.00 65.02           C
ATOM   1484  CG  LEU B 141      12.803  26.860  29.684  1.00 67.68           C
ATOM   1485  CD1 LEU B 141      12.157  27.377  30.958  1.00 68.69           C
ATOM   1486  CD2 LEU B 141      11.959  27.234  28.468  1.00 68.28           C
ATOM   1487  N   LEU B 142      17.298  27.700  29.564  1.00 64.16           N
ATOM   1488  CA  LEU B 142      18.508  27.417  28.806  1.00 63.93           C
ATOM   1489  C   LEU B 142      19.633  28.394  29.166  1.00 64.32           C
ATOM   1490  O   LEU B 142      19.461  29.614  29.107  1.00 64.44           O
ATOM   1491  CB  LEU B 142      18.188  27.489  27.308  1.00 62.68           C
ATOM   1492  CG  LEU B 142      19.153  26.813  26.330  1.00 63.51           C
ATOM   1493  CD1 LEU B 142      19.238  25.317  26.588  1.00 62.96           C
ATOM   1494  CD2 LEU B 142      18.737  27.080  24.884  1.00 63.18           C
ATOM   1495  N   SER B 143      20.782  27.840  29.539  1.00 63.95           N
ATOM   1496  CA  SER B 143      21.954  28.621  29.890  1.00 63.67           C
ATOM   1497  C   SER B 143      22.704  29.077  28.642  1.00 64.35           C
ATOM   1498  O   SER B 143      22.409  28.630  27.533  1.00 64.01           O
ATOM   1499  CB  SER B 143      22.883  27.778  30.770  1.00 63.42           C
ATOM   1500  OG  SER B 143      23.243  26.568  30.114  1.00 62.15           O
ATOM   1501  N   ASP B 144      23.677  29.967  28.840  1.00 64.50           N
ATOM   1502  CA  ASP B 144      24.533  30.477  27.759  1.00 64.42           C
ATOM   1503  C   ASP B 144      23.748  30.864  26.494  1.00 64.15           C
ATOM   1504  O   ASP B 144      24.101  30.473  25.382  1.00 63.89           O
ATOM   1505  CB  ASP B 144      25.651  29.471  27.438  1.00 64.34           C
ATOM   1506  CG  ASP B 144      26.780  29.503  28.458  1.00 66.49           C
ATOM   1507  OD1 ASP B 144      27.131  30.605  28.935  1.00 66.84           O
ATOM   1508  OD2 ASP B 144      27.333  28.426  28.774  1.00 68.73           O
ATOM   1509  N   VAL B 145      22.685  31.641  26.689  1.00 64.19           N
ATOM   1510  CA  VAL B 145      21.904  32.192  25.582  1.00 64.06           C
ATOM   1511  C   VAL B 145      22.055  33.718  25.556  1.00 64.25           C
ATOM   1512  O   VAL B 145      21.595  34.412  26.465  1.00 64.70           O
ATOM   1513  CB  VAL B 145      20.422  31.811  25.704  1.00 63.41           C
ATOM   1514  CG1 VAL B 145      19.632  32.364  24.527  1.00 63.15           C
ATOM   1515  CG2 VAL B 145      20.274  30.294  25.785  1.00 62.35           C
ATOM   1516  N   GLU B 146      22.710  34.231  24.518  1.00 64.21           N
ATOM   1517  CA  GLU B 146      22.973  35.667  24.400  1.00 64.49           C
ATOM   1518  C   GLU B 146      21.712  36.450  24.053  1.00 64.82           C
ATOM   1519  O   GLU B 146      21.326  37.372  24.771  1.00 65.11           O
ATOM   1520  CB  GLU B 146      24.005  35.946  23.306  1.00 64.01           C
ATOM   1521  CG  GLU B 146      25.388  35.369  23.546  1.00 65.15           C
ATOM   1522  CD  GLU B 146      26.327  35.614  22.374  1.00 64.79           C
ATOM   1523  OE1 GLU B 146      25.920  36.310  21.414  1.00 65.56           O
ATOM   1524  OE2 GLU B 146      27.470  35.109  22.412  1.00 63.57           O
ATOM   1525  N   GLU B 147      21.082  36.073  22.943  1.00 65.06           N
ATOM   1526  CA  GLU B 147      20.035  36.878  22.324  1.00 65.39           C
ATOM   1527  C   GLU B 147      18.744  36.098  22.083  1.00 64.63           C
ATOM   1528  O   GLU B 147      18.769  34.911  21.767  1.00 64.47           O
ATOM   1529  CB  GLU B 147      20.557  37.421  20.987  1.00 65.81           C
ATOM   1530  CG  GLU B 147      19.688  38.491  20.347  1.00 67.51           C
ATOM   1531  CD  GLU B 147      20.218  38.966  18.999  1.00 68.25           C
ATOM   1532  OE1 GLU B 147      21.456  39.043  18.823  1.00 68.67           O
ATOM   1533  OE2 GLU B 147      19.386  39.274  18.117  1.00 69.94           O
ATOM   1534  N   LEU B 148      17.618  36.786  22.249  1.00 64.57           N
ATOM   1535  CA  LEU B 148      16.309  36.272  21.861  1.00 64.37           C
ATOM   1536  C   LEU B 148      15.812  37.131  20.703  1.00 64.44           C
ATOM   1537  O   LEU B 148      15.914  38.359  20.741  1.00 64.38           O
ATOM   1538  CB  LEU B 148      15.317  36.336  23.030  1.00 64.00           C
ATOM   1539  CG  LEU B 148      13.866  35.905  22.747  1.00 63.56           C
ATOM   1540  CD1 LEU B 148      13.769  34.394  22.572  1.00 61.30           C
ATOM   1541  CD2 LEU B 148      12.924  36.376  23.842  1.00 61.53           C
ATOM   1542  N   ASN B 149      15.286  36.482  19.674  1.00 64.57           N
ATOM   1543  CA  ASN B 149      14.751  37.182  18.515  1.00 64.77           C
ATOM   1544  C   ASN B 149      13.534  36.435  17.985  1.00 64.38           C
ATOM   1545  O   ASN B 149      13.519  35.209  17.960  1.00 64.23           O
ATOM   1546  CB  ASN B 149      15.827  37.307  17.430  1.00 65.33           C
ATOM   1547  CG  ASN B 149      15.494  38.360  16.384  1.00 66.33           C
ATOM   1548  OD1 ASN B 149      14.327  38.601  16.062  1.00 68.88           O
ATOM   1549  ND2 ASN B 149      16.530  38.988  15.839  1.00 68.85           N
ATOM   1550  N   VAL B 150      12.517  37.180  17.566  1.00 64.44           N
ATOM   1551  CA  VAL B 150      11.282  36.580  17.067  1.00 64.35           C
ATOM   1552  C   VAL B 150      10.833  37.304  15.811  1.00 64.32           C
ATOM   1553  O   VAL B 150      10.851  38.532  15.759  1.00 64.84           O
ATOM   1554  CB  VAL B 150      10.144  36.610  18.115  1.00 63.20           C
ATOM   1555  CG1 VAL B 150       8.911  35.929  17.571  1.00 62.22           C
ATOM   1556  CG2 VAL B 150      10.577  35.939  19.396  1.00 62.01           C
ATOM   1557  N   ARG B 151      10.450  36.528  14.803  1.00 64.28           N
ATOM   1558  CA  ARG B 151       9.945  37.058  13.546  1.00 65.01           C
ATOM   1559  C   ARG B 151       8.541  36.501  13.305  1.00 64.62           C
ATOM   1560  O   ARG B 151       8.240  35.370  13.686  1.00 64.60           O
ATOM   1561  CB  ARG B 151      10.901  36.702  12.411  1.00 65.09           C
ATOM   1562  CG  ARG B 151      12.254  37.394  12.530  1.00 66.54           C
ATOM   1563  CD  ARG B 151      13.306  36.767  11.625  1.00 69.18           C
ATOM   1564  NE  ARG B 151      12.993  36.934  10.205  1.00 72.95           N
ATOM   1565  CZ  ARG B 151      13.168  38.058   9.503  1.00 75.26           C
ATOM   1566  NH1 ARG B 151      13.655  39.156  10.075  1.00 76.56           N
ATOM   1567  NH2 ARG B 151      12.845  38.089   8.210  1.00 74.05           N
ATOM   1568  N   PHE B 152       7.682  37.313  12.692  1.00 64.61           N
ATOM   1569  CA  PHE B 152       6.271  36.966  12.508  1.00 64.43           C
ATOM   1570  C   PHE B 152       5.924  36.877  11.028  1.00 64.44           C
ATOM   1571  O   PHE B 152       6.287  37.759  10.247  1.00 64.34           O
ATOM   1572  CB  PHE B 152       5.380  38.007  13.188  1.00 64.77           C
ATOM   1573  CG  PHE B 152       5.754  38.291  14.621  1.00 64.18           C
ATOM   1574  CD1 PHE B 152       6.658  39.296  14.929  1.00 64.18           C
ATOM   1575  CD2 PHE B 152       5.198  37.553  15.659  1.00 65.45           C
ATOM   1576  CE1 PHE B 152       7.006  39.562  16.247  1.00 64.45           C
ATOM   1577  CE2 PHE B 152       5.536  37.814  16.980  1.00 65.23           C
ATOM   1578  CZ  PHE B 152       6.447  38.819  17.273  1.00 64.44           C
ATOM   1579  N   TYR B 153       5.222  35.800  10.659  1.00 65.76           N
ATOM   1580  CA  TYR B 153       4.793  35.549   9.279  1.00 66.03           C
ATOM   1581  C   TYR B 153       3.322  35.915   9.128  1.00 67.24           C
ATOM   1582  O   TYR B 153       2.448  35.237   9.676  1.00 67.10           O
ATOM   1583  CB  TYR B 153       5.000  34.078   8.914  1.00 64.88           C
ATOM   1584  CG  TYR B 153       4.797  33.753   7.446  1.00 65.11           C
ATOM   1585  CD1 TYR B 153       5.772  34.072   6.499  1.00 64.82           C
ATOM   1586  CD2 TYR B 153       3.641  33.107   7.004  1.00 64.39           C
ATOM   1587  CE1 TYR B 153       5.596  33.766   5.147  1.00 64.59           C
ATOM   1588  CE2 TYR B 153       3.458  32.793   5.653  1.00 63.99           C
ATOM   1589  CZ  TYR B 153       4.438  33.127   4.730  1.00 64.21           C
ATOM   1590  OH  TYR B 153       4.263  32.824   3.395  1.00 63.29           O
ATOM   1591  N   ASP B 154       3.064  36.993   8.386  1.00 68.13           N
ATOM   1592  CA  ASP B 154       1.707  37.535   8.214  1.00 68.75           C
ATOM   1593  C   ASP B 154       0.815  36.673   7.325  1.00 69.90           C
ATOM   1594  O   ASP B 154      -0.414  36.741   7.422  1.00 71.42           O
ATOM   1595  CB  ASP B 154       1.754  38.971   7.655  1.00 68.93           C
ATOM   1596  CG  ASP B 154       2.569  39.087   6.364  1.00 69.81           C
ATOM   1597  OD1 ASP B 154       2.205  38.463   5.343  1.00 68.03           O
ATOM   1598  OD2 ASP B 154       3.578  39.821   6.373  1.00 71.87           O
ATOM   1599  N   GLY B 155       1.438  35.869   6.466  1.00 69.72           N
ATOM   1600  CA  GLY B 155       0.726  35.123   5.435  1.00 68.84           C
ATOM   1601  C   GLY B 155       1.552  34.992   4.169  1.00 68.81           C
ATOM   1602  O   GLY B 155       1.447  33.988   3.464  1.00 69.66           O
ATOM   1603  N   LYS B 156       2.369  36.006   3.877  1.00 68.76           N
ATOM   1604  CA  LYS B 156       3.242  35.996   2.694  1.00 68.65           C
ATOM   1605  C   LYS B 156       4.717  36.371   2.950  1.00 67.85           C
ATOM   1606  O   LYS B 156       5.567  36.132   2.090  1.00 66.78           O
ATOM   1607  CB  LYS B 156       2.662  36.926   1.620  1.00 69.14           C
ATOM   1608  CG  LYS B 156       1.215  36.617   1.232  1.00 69.70           C
ATOM   1609  CD  LYS B 156       0.844  37.270  -0.094  1.00 70.07           C
ATOM   1610  CE  LYS B 156      -0.640  37.122  -0.416  1.00 70.49           C
ATOM   1611  NZ  LYS B 156      -1.501  37.991   0.438  1.00 71.62           N
ATOM   1612  N   GLN B 157       5.029  36.940   4.116  1.00 67.22           N
ATOM   1613  CA  GLN B 157       6.364  37.497   4.360  1.00 66.84           C
ATOM   1614  C   GLN B 157       6.695  37.553   5.855  1.00 65.89           C
ATOM   1615  O   GLN B 157       5.802  37.808   6.670  1.00 65.01           O
ATOM   1616  CB  GLN B 157       6.424  38.904   3.761  1.00 67.18           C
ATOM   1617  CG  GLN B 157       7.818  39.479   3.592  1.00 67.44           C
ATOM   1618  CD  GLN B 157       7.783  40.927   3.131  1.00 67.71           C
ATOM   1619  OE1 GLN B 157       7.424  41.223   1.985  1.00 66.48           O
ATOM   1620  NE2 GLN B 157       8.150  41.839   4.028  1.00 67.00           N
ATOM   1621  N   TRP B 158       7.965  37.310   6.213  1.00 64.76           N
ATOM   1622  CA  TRP B 158       8.405  37.429   7.613  1.00 64.68           C
ATOM   1623  C   TRP B 158       8.738  38.884   7.962  1.00 64.35           C
ATOM   1624  O   TRP B 158       9.547  39.520   7.288  1.00 64.58           O
ATOM   1625  CB  TRP B 158       9.622  36.533   7.901  1.00 64.53           C
ATOM   1626  CG  TRP B 158       9.346  35.055   7.809  1.00 64.18           C
ATOM   1627  CD1 TRP B 158       9.552  34.252   6.727  1.00 64.48           C
ATOM   1628  CD2 TRP B 158       8.828  34.207   8.843  1.00 63.95           C
ATOM   1629  NE1 TRP B 158       9.189  32.959   7.018  1.00 64.13           N
ATOM   1630  CE2 TRP B 158       8.740  32.904   8.310  1.00 63.27           C
ATOM   1631  CE3 TRP B 158       8.423  34.423  10.165  1.00 64.40           C
ATOM   1632  CZ2 TRP B 158       8.263  31.822   9.050  1.00 63.73           C
ATOM   1633  CZ3 TRP B 158       7.950  33.339  10.904  1.00 64.22           C
ATOM   1634  CH2 TRP B 158       7.878  32.058  10.343  1.00 63.81           C
ATOM   1635  N   ILE B 159       8.114  39.395   9.022  1.00 64.63           N
ATOM   1636  CA  ILE B 159       8.326  40.778   9.470  1.00 64.17           C
ATOM   1637  C   ILE B 159       8.892  40.830  10.892  1.00 64.48           C
ATOM   1638  O   ILE B 159       8.856  39.838  11.627  1.00 64.71           O
ATOM   1639  CB  ILE B 159       7.016  41.622   9.390  1.00 64.55           C
ATOM   1640  CG1 ILE B 159       5.826  40.862  10.003  1.00 63.99           C
ATOM   1641  CG2 ILE B 159       6.716  41.990   7.942  1.00 63.50           C
ATOM   1642  CD1 ILE B 159       4.615  41.724  10.302  1.00 62.62           C
ATOM   1643  N   ASN B 160       9.399  42.003  11.267  1.00 64.85           N
ATOM   1644  CA  ASN B 160      10.147  42.180  12.516  1.00 64.50           C
ATOM   1645  C   ASN B 160       9.295  42.557  13.725  1.00 64.42           C
ATOM   1646  O   ASN B 160       9.710  42.337  14.860  1.00 64.67           O
ATOM   1647  CB  ASN B 160      11.278  43.186  12.313  1.00 64.79           C
ATOM   1648  CG  ASN B 160      12.374  42.639  11.423  1.00 65.02           C
ATOM   1649  OD1 ASN B 160      12.764  41.478  11.553  1.00 66.51           O
ATOM   1650  ND2 ASN B 160      12.867  43.462  10.507  1.00 65.86           N
ATOM   1651  N   GLU B 161       8.112  43.115  13.479  1.00 64.68           N
ATOM   1652  CA  GLU B 161       7.188  43.514  14.543  1.00 64.69           C
ATOM   1653  C   GLU B 161       5.796  42.941  14.280  1.00 64.71           C
ATOM   1654  O   GLU B 161       5.546  42.368  13.218  1.00 64.81           O
ATOM   1655  CB  GLU B 161       7.121  45.043  14.629  1.00 65.00           C
ATOM   1656  CG  GLU B 161       6.630  45.734  13.346  1.00 66.74           C
ATOM   1657  CD  GLU B 161       6.927  47.231  13.309  1.00 67.49           C
ATOM   1658  OE1 GLU B 161       7.370  47.788  14.337  1.00 70.11           O
ATOM   1659  OE2 GLU B 161       6.714  47.852  12.241  1.00 69.01           O
ATOM   1660  N   TRP B 162       4.897  43.093  15.249  1.00 64.63           N
ATOM   1661  CA  TRP B 162       3.496  42.695  15.070  1.00 64.49           C
ATOM   1662  C   TRP B 162       2.550  43.699  15.729  1.00 64.63           C
ATOM   1663  O   TRP B 162       2.223  43.586  16.913  1.00 64.59           O
ATOM   1664  CB  TRP B 162       3.256  41.284  15.608  1.00 64.61           C
ATOM   1665  CG  TRP B 162       1.937  40.679  15.181  1.00 64.91           C
ATOM   1666  CD1 TRP B 162       0.874  40.377  15.985  1.00 65.17           C
ATOM   1667  CD2 TRP B 162       1.554  40.296  13.852  1.00 64.42           C
ATOM   1668  NE1 TRP B 162      -0.145  39.832  15.241  1.00 64.65           N
ATOM   1669  CE2 TRP B 162       0.245  39.770  13.929  1.00 64.13           C
ATOM   1670  CE3 TRP B 162       2.189  40.348  12.604  1.00 64.90           C
ATOM   1671  CZ2 TRP B 162      -0.443  39.302  12.806  1.00 64.26           C
ATOM   1672  CZ3 TRP B 162       1.503  39.881  11.486  1.00 65.00           C
ATOM   1673  CH2 TRP B 162       0.201  39.365  11.597  1.00 64.61           C
ATOM   1674  N   SER B 163       2.114  44.678  14.939  1.00 64.77           N
ATOM   1675  CA  SER B 163       1.254  45.759  15.416  1.00 64.51           C
ATOM   1676  C   SER B 163      -0.225  45.378  15.432  1.00 64.40           C
ATOM   1677  O   SER B 163      -1.025  46.046  16.077  1.00 64.34           O
ATOM   1678  CB  SER B 163       1.431  46.998  14.531  1.00 64.39           C
ATOM   1679  OG  SER B 163       2.788  47.403  14.478  1.00 64.40           O
ATOM   1680  N   ASN B 164      -0.590  44.323  14.707  1.00 64.69           N
ATOM   1681  CA  ASN B 164      -1.990  43.897  14.614  1.00 64.75           C
ATOM   1682  C   ASN B 164      -2.467  43.255  15.917  1.00 64.68           C
ATOM   1683  O   ASN B 164      -2.073  42.134  16.245  1.00 65.10           O
ATOM   1684  CB  ASN B 164      -2.175  42.921  13.440  1.00 64.90           C
ATOM   1685  CG  ASN B 164      -3.642  42.577  13.174  1.00 64.67           C
ATOM   1686  OD1 ASN B 164      -4.450  42.455  14.096  1.00 64.01           O
ATOM   1687  ND2 ASN B 164      -3.981  42.401  11.901  1.00 64.48           N
ATOM   1688  N   GLU B 165      -3.326  43.968  16.641  1.00 64.80           N
ATOM   1689  CA  GLU B 165      -3.854  43.498  17.924  1.00 65.24           C
ATOM   1690  C   GLU B 165      -5.144  42.681  17.779  1.00 64.97           C
ATOM   1691  O   GLU B 165      -5.621  42.103  18.757  1.00 64.86           O
ATOM   1692  CB  GLU B 165      -4.101  44.685  18.867  1.00 66.76           C
ATOM   1693  CG  GLU B 165      -2.872  45.102  19.669  1.00 69.50           C
ATOM   1694  CD  GLU B 165      -1.890  45.945  18.882  1.00 71.56           C
ATOM   1695  OE1 GLU B 165      -2.283  47.043  18.420  1.00 72.00           O
ATOM   1696  OE2 GLU B 165      -0.720  45.514  18.749  1.00 70.63           O
ATOM   1697  N   LEU B 166      -5.698  42.629  16.569  1.00 64.84           N
ATOM   1698  CA  LEU B 166      -6.984  41.966  16.331  1.00 64.86           C
ATOM   1699  C   LEU B 166      -6.831  40.482  15.979  1.00 64.74           C
ATOM   1700  O   LEU B 166      -7.649  39.658  16.397  1.00 64.61           O
ATOM   1701  CB  LEU B 166      -7.766  42.684  15.223  1.00 65.44           C
ATOM   1702  CG  LEU B 166      -8.346  44.060  15.573  1.00 65.93           C
ATOM   1703  CD1 LEU B 166      -7.249  45.114  15.682  1.00 66.64           C
ATOM   1704  CD2 LEU B 166      -9.383  44.479  14.541  1.00 65.32           C
ATOM   1705  N   THR B 167      -5.792  40.149  15.211  1.00 64.78           N
ATOM   1706  CA  THR B 167      -5.555  38.768  14.769  1.00 64.81           C
ATOM   1707  C   THR B 167      -4.078  38.367  14.899  1.00 64.66           C
ATOM   1708  O   THR B 167      -3.187  39.213  14.806  1.00 64.33           O
ATOM   1709  CB  THR B 167      -6.033  38.565  13.304  1.00 64.62           C
ATOM   1710  OG1 THR B 167      -5.737  37.231  12.867  1.00 64.55           O
ATOM   1711  CG2 THR B 167      -5.365  39.566  12.365  1.00 64.48           C
ATOM   1712  N   LEU B 168      -3.840  37.073  15.118  1.00 64.52           N
ATOM   1713  CA  LEU B 168      -2.483  36.522  15.261  1.00 64.33           C
ATOM   1714  C   LEU B 168      -1.780  36.374  13.913  1.00 64.44           C
ATOM   1715  O   LEU B 168      -2.437  36.330  12.874  1.00 64.78           O
ATOM   1716  CB  LEU B 168      -2.538  35.147  15.939  1.00 62.92           C
ATOM   1717  CG  LEU B 168      -2.835  35.139  17.437  1.00 62.41           C
ATOM   1718  CD1 LEU B 168      -3.310  33.765  17.882  1.00 60.71           C
ATOM   1719  CD2 LEU B 168      -1.610  35.582  18.235  1.00 60.53           C
ATOM   1720  N   PRO B 169      -0.437  36.280  13.928  1.00 64.58           N
ATOM   1721  CA  PRO B 169       0.277  36.007  12.686  1.00 64.68           C
ATOM   1722  C   PRO B 169       0.170  34.529  12.329  1.00 64.66           C
ATOM   1723  O   PRO B 169       0.056  33.689  13.224  1.00 64.09           O
ATOM   1724  CB  PRO B 169       1.724  36.392  13.016  1.00 64.55           C
ATOM   1725  CG  PRO B 169       1.844  36.212  14.477  1.00 63.90           C
ATOM   1726  CD  PRO B 169       0.480  36.398  15.078  1.00 64.35           C
ATOM   1727  N   ALA B 170       0.201  34.225  11.032  1.00 64.94           N
ATOM   1728  CA  ALA B 170       0.062  32.850  10.549  1.00 64.59           C
ATOM   1729  C   ALA B 170       1.139  31.931  11.133  1.00 64.58           C
ATOM   1730  O   ALA B 170       0.860  30.783  11.482  1.00 64.60           O
ATOM   1731  CB  ALA B 170       0.099  32.815   9.033  1.00 64.67           C
ATOM   1732  N   ALA B 171       2.360  32.444  11.249  1.00 64.38           N
ATOM   1733  CA  ALA B 171       3.468  31.675  11.810  1.00 64.31           C
ATOM   1734  C   ALA B 171       4.406  32.557  12.640  1.00 64.32           C
ATOM   1735  O   ALA B 171       4.513  33.761  12.398  1.00 64.30           O
ATOM   1736  CB  ALA B 171       4.238  30.975  10.692  1.00 63.74           C
ATOM   1737  N   ILE B 172       5.074  31.942  13.616  1.00 64.08           N
ATOM   1738  CA  ILE B 172       6.036  32.628  14.479  1.00 64.14           C
ATOM   1739  C   ILE B 172       7.359  31.865  14.479  1.00 64.71           C
ATOM   1740  O   ILE B 172       7.379  30.657  14.706  1.00 65.18           O
ATOM   1741  CB  ILE B 172       5.526  32.702  15.935  1.00 63.74           C
ATOM   1742  CG1 ILE B 172       4.113  33.299  15.987  1.00 63.83           C
ATOM   1743  CG2 ILE B 172       6.484  33.509  16.794  1.00 62.90           C
ATOM   1744  CD1 ILE B 172       3.557  33.451  17.388  1.00 63.11           C
ATOM   1745  N   SER B 173       8.459  32.571  14.228  1.00 64.50           N
ATOM   1746  CA  SER B 173       9.797  31.965  14.236  1.00 64.39           C
ATOM   1747  C   SER B 173      10.604  32.484  15.414  1.00 64.59           C
ATOM   1748  O   SER B 173      11.023  33.636  15.413  1.00 64.65           O
ATOM   1749  CB  SER B 173      10.544  32.283  12.935  1.00 64.32           C
ATOM   1750  OG  SER B 173      11.938  32.069  13.076  1.00 61.34           O
ATOM   1751  N   VAL B 174      10.821  31.635  16.414  1.00 64.68           N
ATOM   1752  CA  VAL B 174      11.620  32.011  17.584  1.00 64.55           C
ATOM   1753  C   VAL B 174      13.079  31.623  17.363  1.00 64.39           C
ATOM   1754  O   VAL B 174      13.387  30.442  17.213  1.00 64.15           O
ATOM   1755  CB  VAL B 174      11.100  31.328  18.857  1.00 65.00           C
ATOM   1756  CG1 VAL B 174      11.899  31.775  20.067  1.00 64.49           C
ATOM   1757  CG2 VAL B 174       9.619  31.633  19.050  1.00 65.42           C
ATOM   1758  N   GLU B 175      13.961  32.623  17.336  1.00 64.88           N
ATOM   1759  CA  GLU B 175      15.393  32.418  17.112  1.00 64.75           C
ATOM   1760  C   GLU B 175      16.204  32.681  18.383  1.00 64.35           C
ATOM   1761  O   GLU B 175      16.182  33.787  18.927  1.00 64.21           O
ATOM   1762  CB  GLU B 175      15.908  33.323  15.987  1.00 65.16           C
ATOM   1763  CG  GLU B 175      17.307  32.933  15.489  1.00 66.80           C
ATOM   1764  CD  GLU B 175      17.975  34.000  14.636  1.00 67.55           C
ATOM   1765  OE1 GLU B 175      18.227  35.111  15.154  1.00 67.41           O
ATOM   1766  OE2 GLU B 175      18.272  33.712  13.452  1.00 70.53           O
ATOM   1767  N   LEU B 176      16.936  31.663  18.831  1.00 64.12           N
ATOM   1768  CA  LEU B 176      17.808  31.762  20.002  1.00 64.25           C
ATOM   1769  C   LEU B 176      19.271  31.774  19.564  1.00 64.40           C
ATOM   1770  O   LEU B 176      19.694  30.905  18.804  1.00 64.20           O
ATOM   1771  CB  LEU B 176      17.572  30.571  20.936  1.00 63.30           C
ATOM   1772  CG  LEU B 176      16.160  30.433  21.516  1.00 62.81           C
ATOM   1773  CD1 LEU B 176      15.964  29.075  22.150  1.00 61.37           C
ATOM   1774  CD2 LEU B 176      15.890  31.540  22.522  1.00 63.88           C
ATOM   1775  N   THR B 177      20.035  32.759  20.034  1.00 64.25           N
ATOM   1776  CA  THR B 177      21.466  32.832  19.749  1.00 64.34           C
ATOM   1777  C   THR B 177      22.245  32.280  20.943  1.00 64.46           C
ATOM   1778  O   THR B 177      22.409  32.965  21.960  1.00 64.85           O
ATOM   1779  CB  THR B 177      21.925  34.289  19.426  1.00 65.25           C
ATOM   1780  OG1 THR B 177      21.158  34.819  18.332  1.00 62.75           O
ATOM   1781  CG2 THR B 177      23.406  34.331  19.060  1.00 63.46           C
ATOM   1782  N   LEU B 178      22.711  31.037  20.815  1.00 64.50           N
ATOM   1783  CA  LEU B 178      23.496  30.376  21.865  1.00 64.50           C
ATOM   1784  C   LEU B 178      24.983  30.707  21.732  1.00 64.35           C
ATOM   1785  O   LEU B 178      25.494  30.871  20.626  1.00 64.15           O
ATOM   1786  CB  LEU B 178      23.319  28.855  21.797  1.00 64.96           C
ATOM   1787  CG  LEU B 178      21.898  28.281  21.779  1.00 65.81           C
ATOM   1788  CD1 LEU B 178      21.935  26.771  22.019  1.00 63.82           C
ATOM   1789  CD2 LEU B 178      21.023  28.958  22.807  1.00 66.41           C
ATOM   1790  N   LYS B 179      25.672  30.774  22.866  1.00 64.74           N
ATOM   1791  CA  LYS B 179      27.095  31.111  22.890  1.00 64.82           C
ATOM   1792  C   LYS B 179      27.949  30.043  22.190  1.00 64.44           C
ATOM   1793  O   LYS B 179      28.930  30.371  21.523  1.00 64.50           O
ATOM   1794  CB  LYS B 179      27.560  31.323  24.337  1.00 64.25           C
ATOM   1795  CG  LYS B 179      28.777  32.233  24.471  1.00 66.86           C
ATOM   1796  CD  LYS B 179      29.348  32.242  25.907  1.00 67.96           C
ATOM   1797  CE  LYS B 179      28.475  33.020  26.897  1.00 65.71           C
ATOM   1798  NZ  LYS B 179      28.671  34.485  26.769  1.00 64.26           N
ATOM   1799  N   ASP B 180      27.553  28.779  22.324  1.00 64.32           N
ATOM   1800  CA  ASP B 180      28.313  27.655  21.762  1.00 63.96           C
ATOM   1801  C   ASP B 180      27.876  27.287  20.346  1.00 64.05           C
ATOM   1802  O   ASP B 180      28.717  27.147  19.457  1.00 64.79           O
ATOM   1803  CB  ASP B 180      28.266  26.422  22.682  1.00 62.14           C
ATOM   1804  CG  ASP B 180      26.882  26.152  23.261  1.00 60.55           C
ATOM   1805  OD1 ASP B 180      25.885  26.711  22.765  1.00 57.58           O
ATOM   1806  OD2 ASP B 180      26.798  25.369  24.224  1.00 58.77           O
ATOM   1807  N   TYR B 181      26.568  27.144  20.140  1.00 64.64           N
ATOM   1808  CA  TYR B 181      26.019  26.689  18.859  1.00 64.40           C
ATOM   1809  C   TYR B 181      25.608  27.822  17.918  1.00 64.40           C
ATOM   1810  O   TYR B 181      25.414  27.589  16.732  1.00 65.01           O
ATOM   1811  CB  TYR B 181      24.812  25.785  19.110  1.00 65.16           C
ATOM   1812  CG  TYR B 181      25.154  24.423  19.679  1.00 65.14           C
ATOM   1813  CD1 TYR B 181      26.116  23.613  19.076  1.00 64.53           C
ATOM   1814  CD2 TYR B 181      24.485  23.926  20.793  1.00 64.75           C
ATOM   1815  CE1 TYR B 181      26.420  22.356  19.582  1.00 65.05           C
ATOM   1816  CE2 TYR B 181      24.785  22.669  21.309  1.00 65.91           C
ATOM   1817  CZ  TYR B 181      25.756  21.891  20.699  1.00 65.47           C
ATOM   1818  OH  TYR B 181      26.060  20.647  21.201  1.00 64.53           O
ATOM   1819  N   GLY B 182      25.470  29.041  18.432  1.00 64.37           N
ATOM   1820  CA  GLY B 182      25.062  30.173  17.600  1.00 64.20           C
ATOM   1821  C   GLY B 182      23.559  30.199  17.409  1.00 64.39           C
ATOM   1822  O   GLY B 182      22.816  29.839  18.316  1.00 64.50           O
ATOM   1823  N   LYS B 183      23.110  30.619  16.231  1.00 64.14           N
ATOM   1824  CA  LYS B 183      21.687  30.806  15.961  1.00 64.38           C
ATOM   1825  C   LYS B 183      20.965  29.488  15.716  1.00 64.75           C
ATOM   1826  O   LYS B 183      21.338  28.723  14.826  1.00 64.53           O
ATOM   1827  CB  LYS B 183      21.474  31.712  14.744  1.00 64.60           C
ATOM   1828  CG  LYS B 183      21.712  33.195  15.013  1.00 66.49           C
ATOM   1829  CD  LYS B 183      21.874  33.973  13.714  1.00 65.51           C
ATOM   1830  CE  LYS B 183      22.150  35.442  13.973  1.00 66.07           C
ATOM   1831  NZ  LYS B 183      20.955  36.153  14.490  1.00 65.78           N
ATOM   1832  N   ILE B 184      19.928  29.237  16.508  1.00 64.22           N
ATOM   1833  CA  ILE B 184      18.991  28.154  16.255  1.00 65.16           C
ATOM   1834  C   ILE B 184      17.581  28.715  16.229  1.00 64.70           C
ATOM   1835  O   ILE B 184      17.199  29.464  17.125  1.00 64.63           O
ATOM   1836  CB  ILE B 184      19.084  27.097  17.375  1.00 65.75           C
ATOM   1837  CG1 ILE B 184      20.325  26.229  17.172  1.00 65.45           C
ATOM   1838  CG2 ILE B 184      17.826  26.234  17.427  1.00 64.33           C
ATOM   1839  CD1 ILE B 184      20.713  25.460  18.403  1.00 67.51           C
ATOM   1840  N   ALA B 185      16.808  28.348  15.208  1.00 64.63           N
ATOM   1841  CA  ALA B 185      15.449  28.866  15.045  1.00 64.63           C
ATOM   1842  C   ALA B 185      14.419  27.748  15.031  1.00 64.31           C
ATOM   1843  O   ALA B 185      14.703  26.634  14.594  1.00 63.96           O
ATOM   1844  CB  ALA B 185      15.346  29.680  13.770  1.00 65.08           C
ATOM   1845  N   ARG B 186      13.218  28.066  15.512  1.00 64.51           N
ATOM   1846  CA  ARG B 186      12.103  27.130  15.523  1.00 64.49           C
ATOM   1847  C   ARG B 186      10.811  27.822  15.081  1.00 64.36           C
ATOM   1848  O   ARG B 186      10.424  28.845  15.648  1.00 64.50           O
ATOM   1849  CB  ARG B 186      11.940  26.543  16.923  1.00 63.92           C
ATOM   1850  CG  ARG B 186      10.901  25.441  16.994  1.00 66.25           C
ATOM   1851  CD  ARG B 186      11.107  24.502  18.172  1.00 66.20           C
ATOM   1852  NE  ARG B 186      10.291  23.301  18.016  1.00 65.42           N
ATOM   1853  CZ  ARG B 186      10.707  22.158  17.471  1.00 68.18           C
ATOM   1854  NH1 ARG B 186      11.945  22.019  17.009  1.00 69.22           N
ATOM   1855  NH2 ARG B 186       9.865  21.133  17.385  1.00 69.88           N
ATOM   1856  N   THR B 187      10.145  27.255  14.075  1.00 64.82           N
ATOM   1857  CA  THR B 187       8.904  27.819  13.529  1.00 64.35           C
ATOM   1858  C   THR B 187       7.664  27.202  14.177  1.00 64.36           C
ATOM   1859  O   THR B 187       7.601  25.994  14.399  1.00 64.35           O
ATOM   1860  CB  THR B 187       8.790  27.582  12.008  1.00 63.66           C
ATOM   1861  OG1 THR B 187       9.895  28.193  11.328  1.00 63.00           O
ATOM   1862  CG2 THR B 187       7.489  28.156  11.470  1.00 63.57           C
ATOM   1863  N   TYR B 188       6.672  28.042  14.451  1.00 64.46           N
ATOM   1864  CA  TYR B 188       5.413  27.607  15.049  1.00 64.27           C
ATOM   1865  C   TYR B 188       4.232  28.129  14.247  1.00 64.58           C
ATOM   1866  O   TYR B 188       4.147  29.329  13.990  1.00 64.81           O
ATOM   1867  CB  TYR B 188       5.281  28.143  16.473  1.00 64.26           C
ATOM   1868  CG  TYR B 188       6.386  27.723  17.400  1.00 63.00           C
ATOM   1869  CD1 TYR B 188       6.410  26.445  17.944  1.00 63.11           C
ATOM   1870  CD2 TYR B 188       7.399  28.603  17.743  1.00 62.48           C
ATOM   1871  CE1 TYR B 188       7.425  26.051  18.795  1.00 63.17           C
ATOM   1872  CE2 TYR B 188       8.421  28.218  18.600  1.00 63.70           C
ATOM   1873  CZ  TYR B 188       8.429  26.944  19.121  1.00 62.71           C
ATOM   1874  OH  TYR B 188       9.438  26.576  19.973  1.00 63.53           O
ATOM   1875  N   LEU B 189       3.327  27.230  13.867  1.00 64.55           N
ATOM   1876  CA  LEU B 189       2.067  27.619  13.232  1.00 64.50           C
ATOM   1877  C   LEU B 189       1.047  27.958  14.313  1.00 64.66           C
ATOM   1878  O   LEU B 189       0.908  27.223  15.292  1.00 64.71           O
ATOM   1879  CB  LEU B 189       1.509  26.503  12.331  1.00 63.75           C
ATOM   1880  CG  LEU B 189       1.890  26.530  10.846  1.00 63.12           C
ATOM   1881  CD1 LEU B 189       3.298  26.020  10.635  1.00 62.81           C
ATOM   1882  CD2 LEU B 189       0.904  25.713  10.014  1.00 64.31           C
ATOM   1883  N   THR B 190       0.338  29.068  14.128  1.00 64.82           N
ATOM   1884  CA  THR B 190      -0.685  29.497  15.075  1.00 65.27           C
ATOM   1885  C   THR B 190      -2.052  28.979  14.626  1.00 65.63           C
ATOM   1886  O   THR B 190      -2.337  28.962  13.424  1.00 65.15           O
ATOM   1887  CB  THR B 190      -0.738  31.023  15.181  1.00 65.03           C
ATOM   1888  OG1 THR B 190      -0.917  31.581  13.875  1.00 64.71           O
ATOM   1889  CG2 THR B 190       0.555  31.555  15.780  1.00 65.74           C
ATOM   1890  N   PRO B 191      -2.877  28.489  15.575  1.00 67.83           N
ATOM   1891  CA  PRO B 191      -4.287  28.249  15.253  1.00 68.61           C
ATOM   1892  C   PRO B 191      -5.018  29.563  14.971  1.00 69.70           C
ATOM   1893  O   PRO B 191      -4.721  30.581  15.603  1.00 69.74           O
ATOM   1894  CB  PRO B 191      -4.839  27.575  16.521  1.00 68.54           C
ATOM   1895  CG  PRO B 191      -3.648  27.113  17.281  1.00 68.58           C
ATOM   1896  CD  PRO B 191      -2.558  28.082  16.956  1.00 68.17           C
ATOM   1897  N   GLU B 192      -5.960  29.537  14.031  1.00 70.67           N
ATOM   1898  CA  GLU B 192      -6.671  30.747  13.625  1.00 70.93           C
ATOM   1899  C   GLU B 192      -7.996  30.906  14.369  1.00 71.21           C
ATOM   1900  O   GLU B 192      -8.583  29.927  14.833  1.00 71.09           O
ATOM   1901  CB  GLU B 192      -6.905  30.747  12.107  1.00 71.38           C
ATOM   1902  CG  GLU B 192      -7.328  32.105  11.525  1.00 72.07           C
ATOM   1903  CD  GLU B 192      -6.373  33.240  11.891  1.00 73.78           C
ATOM   1904  OE1 GLU B 192      -5.143  33.007  11.921  1.00 75.44           O
ATOM   1905  OE2 GLU B 192      -6.854  34.364  12.152  1.00 73.66           O
ATOM   1906  N   GLY B 193      -8.446  32.154  14.484  1.00 71.72           N
ATOM   1907  CA  GLY B 193      -9.708  32.487  15.142  1.00 71.53           C
ATOM   1908  C   GLY B 193     -10.029  33.966  15.017  1.00 72.04           C
ATOM   1909  O   GLY B 193      -9.332  34.700  14.313  1.00 71.73           O
ATOM   1910  N   ILE J  28     -15.032  17.817   7.712  1.00 71.18           N
ATOM   1911  CA  ILE J  28     -14.733  17.736   9.171  1.00 71.29           C
ATOM   1912  C   ILE J  28     -13.721  16.613   9.440  1.00 71.35           C
ATOM   1913  O   ILE J  28     -13.997  15.657  10.171  1.00 71.12           O
ATOM   1914  CB  ILE J  28     -16.044  17.559  10.003  1.00 71.82           C
ATOM   1915  CG1 ILE J  28     -15.791  17.786  11.502  1.00 71.99           C
ATOM   1916  CG2 ILE J  28     -16.691  16.195   9.734  1.00 72.00           C
ATOM   1917  CD1 ILE J  28     -15.421  19.217  11.858  1.00 71.81           C
ATOM   1918  N   ASN J  29     -12.543  16.742   8.830  1.00 71.17           N
ATOM   1919  CA  ASN J  29     -11.453  15.784   9.029  1.00 70.35           C
ATOM   1920  C   ASN J  29     -10.664  16.097  10.302  1.00 69.99           C
ATOM   1921  O   ASN J  29     -10.947  17.078  10.991  1.00 69.89           O
ATOM   1922  CB  ASN J  29     -10.529  15.732   7.796  1.00 70.67           C
ATOM   1923  CG  ASN J  29      -9.695  16.999   7.615  1.00 70.64           C
ATOM   1924  OD1 ASN J  29      -8.748  17.247   8.361  1.00 71.41           O
ATOM   1925  ND2 ASN J  29     -10.031  17.787   6.601  1.00 69.47           N
ATOM   1926  N   THR J  30      -9.679  15.255  10.605  1.00 69.44           N
ATOM   1927  CA  THR J  30      -8.868  15.402  11.809  1.00 68.31           C
ATOM   1928  C   THR J  30      -7.379  15.276  11.490  1.00 67.94           C
ATOM   1929  O   THR J  30      -6.976  14.453  10.659  1.00 67.19           O
ATOM   1930  CB  THR J  30      -9.233  14.329  12.851  1.00 68.38           C
ATOM   1931  OG1 THR J  30      -8.890  13.031  12.346  1.00 67.76           O
ATOM   1932  CG2 THR J  30     -10.726  14.373  13.172  1.00 67.25           C
ATOM   1933  N   VAL J  31      -6.566  16.090  12.159  1.00 66.94           N
ATOM   1934  CA  VAL J  31      -5.116  15.979  12.056  1.00 65.82           C
ATOM   1935  C   VAL J  31      -4.610  15.043  13.160  1.00 64.98           C
ATOM   1936  O   VAL J  31      -3.970  15.468  14.120  1.00 63.56           O
ATOM   1937  CB  VAL J  31      -4.419  17.361  12.131  1.00 66.20           C
ATOM   1938  CG1 VAL J  31      -2.943  17.232  11.767  1.00 65.63           C
ATOM   1939  CG2 VAL J  31      -5.107  18.364  11.207  1.00 65.42           C
ATOM   1940  N   GLY J  32      -4.939  13.760  13.019  1.00 65.03           N
ATOM   1941  CA  GLY J  32      -4.332  12.693  13.812  1.00 64.05           C
ATOM   1942  C   GLY J  32      -3.132  12.116  13.075  1.00 63.25           C
ATOM   1943  O   GLY J  32      -2.758  10.963  13.289  1.00 60.78           O
ATOM   1944  N   TYR J  33      -2.556  12.917  12.178  1.00 63.45           N
ATOM   1945  CA  TYR J  33      -1.282  12.610  11.544  1.00 63.82           C
ATOM   1946  C   TYR J  33      -0.141  13.102  12.425  1.00 63.29           C
ATOM   1947  O   TYR J  33       0.989  12.640  12.287  1.00 62.48           O
ATOM   1948  CB  TYR J  33      -1.185  13.276  10.172  1.00 65.09           C
ATOM   1949  CG  TYR J  33      -2.253  12.857   9.184  1.00 66.07           C
ATOM   1950  CD1 TYR J  33      -2.153  11.651   8.486  1.00 66.42           C
ATOM   1951  CD2 TYR J  33      -3.355  13.676   8.930  1.00 66.51           C
ATOM   1952  CE1 TYR J  33      -3.130  11.268   7.564  1.00 66.02           C
ATOM   1953  CE2 TYR J  33      -4.334  13.304   8.015  1.00 66.07           C
ATOM   1954  CZ  TYR J  33      -4.217  12.100   7.336  1.00 66.46           C
ATOM   1955  OH  TYR J  33      -5.190  11.730   6.435  1.00 66.77           O
ATOM   1956  N   LEU J  34      -0.439  14.059  13.308  1.00 63.12           N
ATOM   1957  CA  LEU J  34       0.505  14.498  14.338  1.00 63.00           C
ATOM   1958  C   LEU J  34       0.853  13.331  15.254  1.00 63.00           C
ATOM   1959  O   LEU J  34       2.013  13.131  15.616  1.00 62.04           O
ATOM   1960  CB  LEU J  34      -0.089  15.637  15.173  1.00 62.31           C
ATOM   1961  CG  LEU J  34      -0.297  16.988  14.482  1.00 62.55           C
ATOM   1962  CD1 LEU J  34      -1.154  17.900  15.348  1.00 59.82           C
ATOM   1963  CD2 LEU J  34       1.041  17.655  14.150  1.00 61.29           C
ATOM   1964  N   GLU J  35      -0.168  12.568  15.629  1.00 64.36           N
ATOM   1965  CA  GLU J  35       0.016  11.370  16.443  1.00 64.47           C
ATOM   1966  C   GLU J  35       0.951  10.381  15.749  1.00 64.70           C
ATOM   1967  O   GLU J  35       1.925   9.910  16.337  1.00 64.60           O
ATOM   1968  CB  GLU J  35      -1.330  10.697  16.718  1.00 64.10           C
ATOM   1969  CG  GLU J  35      -2.293  11.528  17.557  1.00 63.35           C
ATOM   1970  CD  GLU J  35      -3.597  10.804  17.850  1.00 62.80           C
ATOM   1971  OE1 GLU J  35      -3.977   9.900  17.080  1.00 61.18           O
ATOM   1972  OE2 GLU J  35      -4.251  11.141  18.854  1.00 63.59           O
ATOM   1973  N   GLN J  36       0.642  10.087  14.489  1.00 64.68           N
ATOM   1974  CA  GLN J  36       1.420   9.163  13.667  1.00 64.47           C
ATOM   1975  C   GLN J  36       2.889   9.589  13.537  1.00 64.41           C
ATOM   1976  O   GLN J  36       3.793   8.758  13.614  1.00 64.56           O
ATOM   1977  CB  GLN J  36       0.759   9.068  12.287  1.00 64.62           C
ATOM   1978  CG  GLN J  36       1.351   8.050  11.329  1.00 64.74           C
ATOM   1979  CD  GLN J  36       0.476   7.854  10.108  1.00 66.01           C
ATOM   1980  OE1 GLN J  36       0.979   8.264   8.950  1.00 67.17           O
ATOM   1981  NE2 GLN J  36      -0.644   7.344  10.203  1.00 68.72           N
ATOM   1982  N   LYS J  37       3.112  10.887  13.355  1.00 64.55           N
ATOM   1983  CA  LYS J  37       4.454  11.454  13.220  1.00 64.71           C
ATOM   1984  C   LYS J  37       5.289  11.262  14.490  1.00 64.66           C
ATOM   1985  O   LYS J  37       6.471  10.927  14.419  1.00 64.82           O
ATOM   1986  CB  LYS J  37       4.335  12.947  12.886  1.00 64.90           C
ATOM   1987  CG  LYS J  37       5.617  13.602  12.403  1.00 65.02           C
ATOM   1988  CD  LYS J  37       5.364  15.027  11.903  1.00 65.62           C
ATOM   1989  CE  LYS J  37       4.622  15.044  10.563  1.00 65.66           C
ATOM   1990  NZ  LYS J  37       4.514  16.412   9.991  1.00 65.34           N
ATOM   1991  N   MET J  38       4.666  11.478  15.645  1.00 64.66           N
ATOM   1992  CA  MET J  38       5.351  11.357  16.932  1.00 64.89           C
ATOM   1993  C   MET J  38       5.628   9.905  17.294  1.00 64.69           C
ATOM   1994  O   MET J  38       6.742   9.571  17.707  1.00 64.78           O
ATOM   1995  CB  MET J  38       4.533  12.004  18.051  1.00 64.35           C
ATOM   1996  CG  MET J  38       5.230  11.992  19.389  1.00 63.78           C
ATOM   1997  SD  MET J  38       4.472  13.111  20.567  1.00 69.20           S
ATOM   1998  CE  MET J  38       4.998  14.716  19.950  1.00 71.40           C
ATOM   1999  N   PHE J  39       4.614   9.052  17.150  1.00 64.50           N
ATOM   2000  CA  PHE J  39       4.742   7.639  17.518  1.00 64.21           C
ATOM   2001  C   PHE J  39       5.677   6.876  16.583  1.00 64.04           C
ATOM   2002  O   PHE J  39       6.373   5.966  17.020  1.00 64.61           O
ATOM   2003  CB  PHE J  39       3.377   6.947  17.581  1.00 62.66           C
ATOM   2004  CG  PHE J  39       2.436   7.539  18.597  1.00 63.27           C
ATOM   2005  CD1 PHE J  39       2.881   7.900  19.866  1.00 63.33           C
ATOM   2006  CD2 PHE J  39       1.096   7.721  18.291  1.00 63.10           C
ATOM   2007  CE1 PHE J  39       2.010   8.441  20.798  1.00 62.96           C
ATOM   2008  CE2 PHE J  39       0.219   8.262  19.224  1.00 62.67           C
ATOM   2009  CZ  PHE J  39       0.675   8.619  20.476  1.00 62.04           C
ATOM   2010  N   ALA J  40       5.698   7.241  15.306  1.00 64.25           N
ATOM   2011  CA  ALA J  40       6.642   6.642  14.362  1.00 64.21           C
ATOM   2012  C   ALA J  40       8.077   7.014  14.724  1.00 64.30           C
ATOM   2013  O   ALA J  40       8.981   6.186  14.616  1.00 64.39           O
ATOM   2014  CB  ALA J  40       6.328   7.076  12.942  1.00 63.00           C
ATOM   2015  N   ALA J  41       8.279   8.259  15.150  1.00 64.48           N
ATOM   2016  CA  ALA J  41       9.598   8.728  15.582  1.00 64.40           C
ATOM   2017  C   ALA J  41      10.060   8.008  16.845  1.00 64.41           C
ATOM   2018  O   ALA J  41      11.241   7.711  16.986  1.00 65.12           O
ATOM   2019  CB  ALA J  41       9.591  10.242  15.803  1.00 64.21           C
ATOM   2020  N   MET J  42       9.128   7.733  17.757  1.00 64.48           N
ATOM   2021  CA  MET J  42       9.441   7.010  18.997  1.00 64.04           C
ATOM   2022  C   MET J  42       9.930   5.598  18.703  1.00 64.03           C
ATOM   2023  O   MET J  42      10.904   5.129  19.296  1.00 64.23           O
ATOM   2024  CB  MET J  42       8.223   6.954  19.928  1.00 63.26           C
ATOM   2025  CG  MET J  42       7.973   8.244  20.697  1.00 63.25           C
ATOM   2026  SD  MET J  42       6.430   8.239  21.641  1.00 63.25           S
ATOM   2027  CE  MET J  42       6.878   7.204  23.033  1.00 68.57           C
ATOM   2028  N   VAL J  43       9.243   4.932  17.785  1.00 64.27           N
ATOM   2029  CA  VAL J  43       9.613   3.590  17.359  1.00 63.94           C
ATOM   2030  C   VAL J  43      10.989   3.597  16.696  1.00 64.32           C
ATOM   2031  O   VAL J  43      11.821   2.729  16.969  1.00 64.76           O
ATOM   2032  CB  VAL J  43       8.565   3.028  16.389  1.00 63.11           C
ATOM   2033  CG1 VAL J  43       9.039   1.697  15.767  1.00 61.55           C
ATOM   2034  CG2 VAL J  43       7.240   2.864  17.113  1.00 61.91           C
ATOM   2035  N   ALA J  44      11.221   4.584  15.834  1.00 64.55           N
ATOM   2036  CA  ALA J  44      12.504   4.738  15.149  1.00 64.35           C
ATOM   2037  C   ALA J  44      13.652   4.924  16.143  1.00 64.62           C
ATOM   2038  O   ALA J  44      14.727   4.347  15.957  1.00 64.79           O
ATOM   2039  CB  ALA J  44      12.449   5.908  14.176  1.00 62.83           C
ATOM   2040  N   ASP J  45      13.415   5.714  17.194  1.00 64.43           N
ATOM   2041  CA  ASP J  45      14.410   5.930  18.257  1.00 64.47           C
ATOM   2042  C   ASP J  45      14.732   4.638  19.003  1.00 64.58           C
ATOM   2043  O   ASP J  45      15.900   4.355  19.288  1.00 64.28           O
ATOM   2044  CB  ASP J  45      13.920   6.966  19.280  1.00 64.15           C
ATOM   2045  CG  ASP J  45      13.907   8.385  18.739  1.00 64.92           C
ATOM   2046  OD1 ASP J  45      14.455   8.646  17.640  1.00 70.06           O
ATOM   2047  OD2 ASP J  45      13.339   9.253  19.432  1.00 62.34           O
ATOM   2048  N   ASN J  46      13.691   3.870  19.324  1.00 64.39           N
ATOM   2049  CA  ASN J  46      13.850   2.614  20.051  1.00 64.37           C
ATOM   2050  C   ASN J  46      14.688   1.603  19.277  1.00 64.50           C
ATOM   2051  O   ASN J  46      15.563   0.955  19.852  1.00 64.67           O
ATOM   2052  CB  ASN J  46      12.487   2.010  20.400  1.00 63.83           C
ATOM   2053  CG  ASN J  46      11.735   2.816  21.447  1.00 65.33           C
ATOM   2054  OD1 ASN J  46      12.336   3.470  22.298  1.00 68.32           O
ATOM   2055  ND2 ASN J  46      10.410   2.757  21.398  1.00 65.48           N
ATOM   2056  N   GLN J  47      14.428   1.484  17.975  1.00 64.59           N
ATOM   2057  CA  GLN J  47      15.155   0.537  17.116  1.00 64.58           C
ATOM   2058  C   GLN J  47      16.576   1.000  16.819  1.00 64.45           C
ATOM   2059  O   GLN J  47      17.479   0.176  16.699  1.00 64.36           O
ATOM   2060  CB  GLN J  47      14.409   0.308  15.799  1.00 64.95           C
ATOM   2061  CG  GLN J  47      13.004  -0.260  15.966  1.00 65.59           C
ATOM   2062  CD  GLN J  47      12.980  -1.601  16.689  1.00 65.69           C
ATOM   2063  OE1 GLN J  47      13.870  -2.437  16.515  1.00 59.83           O
ATOM   2064  NE2 GLN J  47      11.952  -1.806  17.506  1.00 67.25           N
ATOM   2065  N   MET J  48      16.767   2.311  16.689  1.00 64.37           N
ATOM   2066  CA  MET J  48      18.107   2.880  16.562  1.00 64.93           C
ATOM   2067  C   MET J  48      18.968   2.528  17.773  1.00 64.88           C
ATOM   2068  O   MET J  48      20.157   2.244  17.631  1.00 64.58           O
ATOM   2069  CB  MET J  48      18.043   4.399  16.402  1.00 65.62           C
ATOM   2070  CG  MET J  48      17.819   4.860  14.977  1.00 66.48           C
ATOM   2071  SD  MET J  48      17.835   6.655  14.838  1.00 67.69           S
ATOM   2072  CE  MET J  48      16.328   7.085  15.704  1.00 68.56           C
ATOM   2073  N   ALA J  49      18.362   2.556  18.958  1.00 64.56           N
ATOM   2074  CA  ALA J  49      19.057   2.193  20.194  1.00 64.51           C
ATOM   2075  C   ALA J  49      19.387   0.701  20.231  1.00 64.42           C
ATOM   2076  O   ALA J  49      20.433   0.305  20.741  1.00 64.40           O
ATOM   2077  CB  ALA J  49      18.221   2.579  21.414  1.00 64.39           C
ATOM   2078  N   MET J  50      18.489  -0.115  19.687  1.00 64.35           N
ATOM   2079  CA  MET J  50      18.644  -1.570  19.691  1.00 64.59           C
ATOM   2080  C   MET J  50      19.803  -2.027  18.806  1.00 64.59           C
ATOM   2081  O   MET J  50      20.536  -2.949  19.160  1.00 64.73           O
ATOM   2082  CB  MET J  50      17.349  -2.225  19.189  1.00 64.19           C
ATOM   2083  CG  MET J  50      16.904  -3.432  19.981  1.00 64.49           C
ATOM   2084  SD  MET J  50      16.164  -2.957  21.550  1.00 64.70           S
ATOM   2085  CE  MET J  50      14.728  -2.025  21.014  1.00 63.52           C
ATOM   2086  N   VAL J  51      19.948  -1.393  17.646  1.00 64.40           N
ATOM   2087  CA  VAL J  51      21.062  -1.686  16.743  1.00 64.59           C
ATOM   2088  C   VAL J  51      22.385  -1.181  17.320  1.00 64.38           C
ATOM   2089  O   VAL J  51      23.442  -1.734  17.028  1.00 64.54           O
ATOM   2090  CB  VAL J  51      20.860  -1.073  15.336  1.00 64.81           C
ATOM   2091  CG1 VAL J  51      19.657  -1.699  14.638  1.00 64.25           C
ATOM   2092  CG2 VAL J  51      20.704   0.425  15.428  1.00 66.06           C
ATOM   2093  N   MET J  52      22.320  -0.132  18.137  1.00 64.46           N
ATOM   2094  CA  MET J  52      23.505   0.399  18.813  1.00 64.59           C
ATOM   2095  C   MET J  52      24.007  -0.521  19.937  1.00 64.48           C
ATOM   2096  O   MET J  52      25.145  -0.382  20.383  1.00 64.56           O
ATOM   2097  CB  MET J  52      23.224   1.794  19.384  1.00 64.31           C
ATOM   2098  CG  MET J  52      23.028   2.876  18.335  1.00 65.37           C
ATOM   2099  SD  MET J  52      24.554   3.635  17.749  1.00 67.27           S
ATOM   2100  CE  MET J  52      25.006   4.661  19.148  1.00 67.74           C
ATOM   2101  N   LEU J  53      23.166  -1.443  20.401  1.00 64.48           N
ATOM   2102  CA  LEU J  53      23.577  -2.418  21.418  1.00 64.59           C
ATOM   2103  C   LEU J  53      24.580  -3.442  20.880  1.00 65.08           C
ATOM   2104  O   LEU J  53      25.393  -3.964  21.642  1.00 65.17           O
ATOM   2105  CB  LEU J  53      22.369  -3.156  22.003  1.00 63.83           C
ATOM   2106  CG  LEU J  53      21.430  -2.353  22.905  1.00 63.15           C
ATOM   2107  CD1 LEU J  53      20.143  -3.126  23.142  1.00 62.86           C
ATOM   2108  CD2 LEU J  53      22.094  -2.006  24.229  1.00 61.35           C
ATOM   2109  N   ASN J  54      24.508  -3.739  19.581  1.00 67.53           N
ATOM   2110  CA  ASN J  54      25.464  -4.646  18.924  1.00 68.61           C
ATOM   2111  C   ASN J  54      25.894  -4.146  17.532  1.00 69.44           C
ATOM   2112  O   ASN J  54      25.394  -4.631  16.513  1.00 69.45           O
ATOM   2113  CB  ASN J  54      24.905  -6.079  18.848  1.00 69.41           C
ATOM   2114  CG  ASN J  54      23.542  -6.156  18.171  1.00 70.32           C
ATOM   2115  OD1 ASN J  54      22.682  -5.298  18.375  1.00 72.69           O
ATOM   2116  ND2 ASN J  54      23.338  -7.196  17.370  1.00 70.31           N
ATOM   2117  N   PRO J  55      26.829  -3.171  17.487  1.00 70.45           N
ATOM   2118  CA  PRO J  55      27.288  -2.597  16.211  1.00 70.79           C
ATOM   2119  C   PRO J  55      28.052  -3.575  15.303  1.00 71.06           C
ATOM   2120  O   PRO J  55      28.017  -3.423  14.078  1.00 70.84           O
ATOM   2121  CB  PRO J  55      28.196  -1.438  16.648  1.00 70.95           C
ATOM   2122  CG  PRO J  55      28.638  -1.788  18.013  1.00 70.99           C
ATOM   2123  CD  PRO J  55      27.503  -2.543  18.639  1.00 70.54           C
ATOM   2124  N   LYS J  56      28.740  -4.551  15.894  1.00 71.15           N
ATOM   2125  CA  LYS J  56      29.374  -5.618  15.117  1.00 71.29           C
ATOM   2126  C   LYS J  56      28.285  -6.561  14.598  1.00 71.69           C
ATOM   2127  O   LYS J  56      27.231  -6.703  15.225  1.00 71.52           O
ATOM   2128  CB  LYS J  56      30.402  -6.377  15.962  1.00 71.07           C
ATOM   2129  CG  LYS J  56      31.343  -7.268  15.154  1.00 71.10           C
ATOM   2130  CD  LYS J  56      32.414  -7.900  16.036  1.00 70.90           C
ATOM   2131  CE  LYS J  56      33.216  -8.954  15.285  1.00 70.77           C
ATOM   2132  NZ  LYS J  56      34.040  -8.371  14.191  1.00 70.59           N
ATOM   2133  N   ASN J  57      28.550  -7.193  13.454  1.00 72.19           N
ATOM   2134  CA  ASN J  57      27.547  -7.949  12.684  1.00 72.36           C
ATOM   2135  C   ASN J  57      26.424  -7.051  12.145  1.00 72.90           C
ATOM   2136  O   ASN J  57      26.311  -6.875  10.929  1.00 73.09           O
ATOM   2137  CB  ASN J  57      26.982  -9.142  13.473  1.00 72.21           C
ATOM   2138  CG  ASN J  57      27.983 -10.281  13.609  1.00 71.58           C
ATOM   2139  OD1 ASN J  57      29.192 -10.060  13.664  1.00 70.57           O
ATOM   2140  ND2 ASN J  57      27.477 -11.508  13.666  1.00 70.83           N
ATOM   2141  N   LEU J  58      25.602  -6.501  13.043  1.00 73.20           N
ATOM   2142  CA  LEU J  58      24.579  -5.490  12.704  1.00 73.26           C
ATOM   2143  C   LEU J  58      23.424  -6.030  11.851  1.00 73.27           C
ATOM   2144  O   LEU J  58      22.280  -6.058  12.307  1.00 73.93           O
ATOM   2145  CB  LEU J  58      25.218  -4.261  12.032  1.00 73.63           C
ATOM   2146  CG  LEU J  58      24.314  -3.115  11.565  1.00 73.78           C
ATOM   2147  CD1 LEU J  58      23.268  -2.737  12.613  1.00 74.56           C
ATOM   2148  CD2 LEU J  58      25.176  -1.911  11.191  1.00 73.77           C
ATOM   2149  N   LYS J  59      23.731  -6.422  10.614  1.00 72.85           N
ATOM   2150  CA  LYS J  59      22.773  -7.051   9.692  1.00 72.51           C
ATOM   2151  C   LYS J  59      21.672  -6.110   9.196  1.00 71.60           C
ATOM   2152  O   LYS J  59      21.430  -5.048   9.765  1.00 70.76           O
ATOM   2153  CB  LYS J  59      22.122  -8.295  10.317  1.00 73.11           C
ATOM   2154  CG  LYS J  59      23.095  -9.294  10.937  1.00 73.59           C
ATOM   2155  CD  LYS J  59      22.402 -10.605  11.323  1.00 73.76           C
ATOM   2156  CE  LYS J  59      21.264 -10.398  12.328  1.00 74.03           C
ATOM   2157  NZ  LYS J  59      19.967 -10.037  11.681  1.00 72.44           N
ATOM   2158  N   ALA J  60      21.016  -6.529   8.116  1.00 71.02           N
ATOM   2159  CA  ALA J  60      19.860  -5.833   7.572  1.00 69.92           C
ATOM   2160  C   ALA J  60      18.609  -6.537   8.075  1.00 69.32           C
ATOM   2161  O   ALA J  60      18.150  -7.510   7.475  1.00 69.17           O
ATOM   2162  CB  ALA J  60      19.902  -5.843   6.053  1.00 69.94           C
ATOM   2163  N   SER J  61      18.071  -6.047   9.188  1.00 68.27           N
ATOM   2164  CA  SER J  61      16.913  -6.662   9.824  1.00 67.45           C
ATOM   2165  C   SER J  61      15.630  -5.875   9.575  1.00 66.59           C
ATOM   2166  O   SER J  61      15.656  -4.745   9.092  1.00 67.82           O
ATOM   2167  CB  SER J  61      17.149  -6.795  11.332  1.00 67.67           C
ATOM   2168  OG  SER J  61      17.301  -5.526  11.948  1.00 67.17           O
ATOM   2169  N   ASN J  62      14.511  -6.502   9.914  1.00 64.86           N
ATOM   2170  CA  ASN J  62      13.192  -5.866   9.891  1.00 64.80           C
ATOM   2171  C   ASN J  62      12.295  -6.510  10.944  1.00 64.76           C
ATOM   2172  O   ASN J  62      12.549  -7.637  11.380  1.00 64.71           O
ATOM   2173  CB  ASN J  62      12.555  -5.948   8.502  1.00 64.64           C
ATOM   2174  CG  ASN J  62      12.499  -7.365   7.965  1.00 66.15           C
ATOM   2175  OD1 ASN J  62      11.862  -8.241   8.552  1.00 67.27           O
ATOM   2176  ND2 ASN J  62      13.161  -7.595   6.836  1.00 65.45           N
ATOM   2177  N   GLY J  63      11.258  -5.791  11.363  1.00 64.70           N
ATOM   2178  CA  GLY J  63      10.354  -6.310  12.379  1.00 64.63           C
ATOM   2179  C   GLY J  63       9.178  -5.414  12.707  1.00 64.55           C
ATOM   2180  O   GLY J  63       8.805  -4.536  11.927  1.00 64.44           O
ATOM   2181  N   GLU J  64       8.608  -5.649  13.886  1.00 64.79           N
ATOM   2182  CA  GLU J  64       7.372  -5.025  14.313  1.00 64.84           C
ATOM   2183  C   GLU J  64       7.483  -4.522  15.755  1.00 64.37           C
ATOM   2184  O   GLU J  64       8.144  -5.147  16.578  1.00 64.83           O
ATOM   2185  CB  GLU J  64       6.297  -6.103  14.219  1.00 64.88           C
ATOM   2186  CG  GLU J  64       4.910  -5.631  13.917  1.00 66.72           C
ATOM   2187  CD  GLU J  64       3.999  -6.791  13.561  1.00 66.46           C
ATOM   2188  OE1 GLU J  64       4.216  -7.402  12.492  1.00 66.58           O
ATOM   2189  OE2 GLU J  64       3.079  -7.096  14.354  1.00 66.70           O
ATOM   2190  N   GLU J  65       6.839  -3.398  16.060  1.00 64.67           N
ATOM   2191  CA  GLU J  65       6.808  -2.859  17.428  1.00 64.52           C
ATOM   2192  C   GLU J  65       5.411  -2.340  17.771  1.00 64.40           C
ATOM   2193  O   GLU J  65       4.844  -1.523  17.044  1.00 64.37           O
ATOM   2194  CB  GLU J  65       7.840  -1.734  17.587  1.00 64.69           C
ATOM   2195  CG  GLU J  65       8.028  -1.233  19.026  1.00 66.04           C
ATOM   2196  CD  GLU J  65       9.145  -0.187  19.180  1.00 66.36           C
ATOM   2197  OE1 GLU J  65      10.045  -0.116  18.315  1.00 68.60           O
ATOM   2198  OE2 GLU J  65       9.127   0.561  20.182  1.00 64.44           O
ATOM   2199  N   GLU J  66       4.863  -2.825  18.878  1.00 64.89           N
ATOM   2200  CA  GLU J  66       3.568  -2.369  19.362  1.00 64.70           C
ATOM   2201  C   GLU J  66       3.772  -1.114  20.219  1.00 64.43           C
ATOM   2202  O   GLU J  66       4.484  -1.146  21.222  1.00 64.55           O
ATOM   2203  CB  GLU J  66       2.887  -3.481  20.172  1.00 64.47           C
ATOM   2204  CG  GLU J  66       1.373  -3.349  20.272  1.00 65.78           C
ATOM   2205  CD  GLU J  66       0.661  -3.550  18.939  1.00 68.03           C
ATOM   2206  OE1 GLU J  66       1.087  -4.418  18.140  1.00 67.02           O
ATOM   2207  OE2 GLU J  66      -0.337  -2.836  18.695  1.00 68.70           O
ATOM   2208  N   LEU J  67       3.154  -0.009  19.813  1.00 64.20           N
ATOM   2209  CA  LEU J  67       3.292   1.262  20.524  1.00 63.99           C
ATOM   2210  C   LEU J  67       2.058   2.138  20.310  1.00 64.37           C
ATOM   2211  O   LEU J  67       1.520   2.212  19.205  1.00 64.25           O
ATOM   2212  CB  LEU J  67       4.554   1.987  20.048  1.00 63.37           C
ATOM   2213  CG  LEU J  67       4.989   3.264  20.773  1.00 63.43           C
ATOM   2214  CD1 LEU J  67       6.503   3.417  20.720  1.00 61.82           C
ATOM   2215  CD2 LEU J  67       4.310   4.496  20.188  1.00 62.60           C
ATOM   2216  N   ALA J  68       1.612   2.794  21.378  1.00 64.28           N
ATOM   2217  CA  ALA J  68       0.442   3.664  21.330  1.00 64.14           C
ATOM   2218  C   ALA J  68      -0.813   2.939  20.841  1.00 64.45           C
ATOM   2219  O   ALA J  68      -1.650   3.533  20.162  1.00 64.56           O
ATOM   2220  CB  ALA J  68       0.730   4.867  20.444  1.00 64.58           C
ATOM   2221  N   GLY J  69      -0.937   1.661  21.192  1.00 64.34           N
ATOM   2222  CA  GLY J  69      -2.072   0.845  20.768  1.00 64.52           C
ATOM   2223  C   GLY J  69      -2.156   0.615  19.270  1.00 64.64           C
ATOM   2224  O   GLY J  69      -3.252   0.513  18.713  1.00 64.90           O
ATOM   2225  N   GLN J  70      -0.998   0.521  18.619  1.00 64.81           N
ATOM   2226  CA  GLN J  70      -0.927   0.391  17.166  1.00 64.72           C
ATOM   2227  C   GLN J  70       0.337  -0.361  16.758  1.00 64.57           C
ATOM   2228  O   GLN J  70       1.366  -0.275  17.436  1.00 64.58           O
ATOM   2229  CB  GLN J  70      -0.943   1.784  16.540  1.00 63.97           C
ATOM   2230  CG  GLN J  70      -1.041   1.805  15.025  1.00 66.33           C
ATOM   2231  CD  GLN J  70      -1.146   3.216  14.462  1.00 67.29           C
ATOM   2232  OE1 GLN J  70      -1.639   4.134  15.128  1.00 69.70           O
ATOM   2233  NE2 GLN J  70      -0.685   3.393  13.227  1.00 65.71           N
ATOM   2234  N   THR J  71       0.253  -1.101  15.655  1.00 64.37           N
ATOM   2235  CA  THR J  71       1.393  -1.856  15.142  1.00 64.30           C
ATOM   2236  C   THR J  71       2.234  -0.992  14.205  1.00 64.37           C
ATOM   2237  O   THR J  71       1.700  -0.314  13.324  1.00 64.10           O
ATOM   2238  CB  THR J  71       0.938  -3.113  14.391  1.00 64.01           C
ATOM   2239  OG1 THR J  71       0.061  -3.878  15.224  1.00 64.56           O
ATOM   2240  CG2 THR J  71       2.133  -3.960  14.011  1.00 63.33           C
ATOM   2241  N   TRP J  72       3.550  -1.024  14.403  1.00 64.40           N
ATOM   2242  CA  TRP J  72       4.486  -0.258  13.583  1.00 64.27           C
ATOM   2243  C   TRP J  72       5.514  -1.193  12.960  1.00 64.32           C
ATOM   2244  O   TRP J  72       6.137  -1.989  13.656  1.00 64.27           O
ATOM   2245  CB  TRP J  72       5.194   0.807  14.418  1.00 63.28           C
ATOM   2246  CG  TRP J  72       4.271   1.784  15.066  1.00 62.40           C
ATOM   2247  CD1 TRP J  72       3.844   1.771  16.363  1.00 62.73           C
ATOM   2248  CD2 TRP J  72       3.655   2.923  14.452  1.00 61.77           C
ATOM   2249  NE1 TRP J  72       3.000   2.831  16.594  1.00 62.13           N
ATOM   2250  CE2 TRP J  72       2.866   3.553  15.439  1.00 62.53           C
ATOM   2251  CE3 TRP J  72       3.682   3.464  13.162  1.00 61.96           C
ATOM   2252  CZ2 TRP J  72       2.118   4.702  15.178  1.00 62.68           C
ATOM   2253  CZ3 TRP J  72       2.935   4.607  12.901  1.00 62.06           C
ATOM   2254  CH2 TRP J  72       2.167   5.214  13.906  1.00 63.17           C
ATOM   2255  N   TYR J  73       5.688  -1.080  11.647  1.00 64.56           N
ATOM   2256  CA  TYR J  73       6.578  -1.954  10.887  1.00 64.59           C
ATOM   2257  C   TYR J  73       7.881  -1.227  10.580  1.00 64.60           C
ATOM   2258  O   TYR J  73       7.884  -0.232   9.856  1.00 64.78           O
ATOM   2259  CB  TYR J  73       5.902  -2.378   9.584  1.00 64.35           C
ATOM   2260  CG  TYR J  73       4.582  -3.085   9.798  1.00 64.06           C
ATOM   2261  CD1 TYR J  73       3.389  -2.370   9.870  1.00 63.59           C
ATOM   2262  CD2 TYR J  73       4.529  -4.467   9.949  1.00 62.52           C
ATOM   2263  CE1 TYR J  73       2.178  -3.014  10.075  1.00 64.44           C
ATOM   2264  CE2 TYR J  73       3.325  -5.120  10.153  1.00 63.78           C
ATOM   2265  CZ  TYR J  73       2.152  -4.390  10.213  1.00 64.02           C
ATOM   2266  OH  TYR J  73       0.958  -5.040  10.412  1.00 63.75           O
ATOM   2267  N   TRP J  74       8.982  -1.727  11.136  1.00 64.47           N
ATOM   2268  CA  TRP J  74      10.282  -1.067  11.009  1.00 64.72           C
ATOM   2269  C   TRP J  74      11.266  -1.879  10.179  1.00 64.44           C
ATOM   2270  O   TRP J  74      11.157  -3.099  10.091  1.00 64.99           O
ATOM   2271  CB  TRP J  74      10.887  -0.790  12.396  1.00 64.28           C
ATOM   2272  CG  TRP J  74      11.112  -2.016  13.238  1.00 64.16           C
ATOM   2273  CD1 TRP J  74      10.275  -2.517  14.188  1.00 65.12           C
ATOM   2274  CD2 TRP J  74      12.250  -2.889  13.209  1.00 65.10           C
ATOM   2275  NE1 TRP J  74      10.815  -3.649  14.753  1.00 64.55           N
ATOM   2276  CE2 TRP J  74      12.026  -3.902  14.169  1.00 63.79           C
ATOM   2277  CE3 TRP J  74      13.437  -2.916  12.465  1.00 64.96           C
ATOM   2278  CZ2 TRP J  74      12.943  -4.929  14.405  1.00 64.30           C
ATOM   2279  CZ3 TRP J  74      14.350  -3.944  12.698  1.00 64.86           C
ATOM   2280  CH2 TRP J  74      14.095  -4.935  13.661  1.00 64.28           C
ATOM   2281  N   LYS J  75      12.230  -1.184   9.580  1.00 64.38           N
ATOM   2282  CA  LYS J  75      13.342  -1.814   8.874  1.00 64.76           C
ATOM   2283  C   LYS J  75      14.637  -1.093   9.216  1.00 64.61           C
ATOM   2284  O   LYS J  75      14.682   0.135   9.175  1.00 64.84           O
ATOM   2285  CB  LYS J  75      13.148  -1.719   7.359  1.00 64.77           C
ATOM   2286  CG  LYS J  75      11.815  -2.204   6.823  1.00 66.70           C
ATOM   2287  CD  LYS J  75      11.903  -2.459   5.311  1.00 66.92           C
ATOM   2288  CE  LYS J  75      10.527  -2.656   4.665  1.00 68.28           C
ATOM   2289  NZ  LYS J  75       9.852  -1.361   4.322  1.00 65.97           N
ATOM   2290  N   VAL J  76      15.679  -1.850   9.556  1.00 64.67           N
ATOM   2291  CA  VAL J  76      17.036  -1.309   9.640  1.00 64.52           C
ATOM   2292  C   VAL J  76      17.803  -1.771   8.410  1.00 64.58           C
ATOM   2293  O   VAL J  76      17.820  -2.963   8.108  1.00 64.97           O
ATOM   2294  CB  VAL J  76      17.782  -1.795  10.898  1.00 64.58           C
ATOM   2295  CG1 VAL J  76      19.151  -1.136  10.986  1.00 65.29           C
ATOM   2296  CG2 VAL J  76      16.975  -1.499  12.147  1.00 65.06           C
ATOM   2297  N   ALA J  77      18.438  -0.833   7.710  1.00 64.73           N
ATOM   2298  CA  ALA J  77      19.153  -1.135   6.466  1.00 64.29           C
ATOM   2299  C   ALA J  77      20.528  -0.468   6.455  1.00 64.71           C
ATOM   2300  O   ALA J  77      20.618   0.762   6.425  1.00 64.60           O
ATOM   2301  CB  ALA J  77      18.342  -0.673   5.271  1.00 63.65           C
ATOM   2302  N   PRO J  78      21.604  -1.275   6.502  1.00 64.85           N
ATOM   2303  CA  PRO J  78      22.966  -0.757   6.361  1.00 64.90           C
ATOM   2304  C   PRO J  78      23.183   0.053   5.084  1.00 64.68           C
ATOM   2305  O   PRO J  78      22.583  -0.242   4.052  1.00 64.32           O
ATOM   2306  CB  PRO J  78      23.821  -2.029   6.333  1.00 65.17           C
ATOM   2307  CG  PRO J  78      23.025  -3.035   7.072  1.00 64.89           C
ATOM   2308  CD  PRO J  78      21.597  -2.730   6.745  1.00 65.11           C
ATOM   2309  N   VAL J  79      24.042   1.063   5.176  1.00 66.03           N
ATOM   2310  CA  VAL J  79      24.399   1.895   4.036  1.00 67.13           C
ATOM   2311  C   VAL J  79      25.916   1.937   3.903  1.00 68.20           C
ATOM   2312  O   VAL J  79      26.626   2.166   4.885  1.00 68.68           O
ATOM   2313  CB  VAL J  79      23.871   3.325   4.204  1.00 66.90           C
ATOM   2314  CG1 VAL J  79      24.180   4.153   2.965  1.00 66.58           C
ATOM   2315  CG2 VAL J  79      22.376   3.304   4.480  1.00 67.84           C
ATOM   2316  N   ALA J  80      26.407   1.712   2.689  1.00 69.76           N
ATOM   2317  CA  ALA J  80      27.845   1.704   2.431  1.00 70.81           C
ATOM   2318  C   ALA J  80      28.454   3.088   2.681  1.00 72.12           C
ATOM   2319  O   ALA J  80      27.822   4.117   2.411  1.00 72.34           O
ATOM   2320  CB  ALA J  80      28.128   1.243   1.004  1.00 70.32           C
ATOM   2321  N   THR J  81      29.673   3.099   3.217  1.00 72.91           N
ATOM   2322  CA  THR J  81      30.400   4.341   3.480  1.00 73.70           C
ATOM   2323  C   THR J  81      31.908   4.061   3.516  1.00 74.79           C
ATOM   2324  O   THR J  81      32.363   3.168   4.235  1.00 75.27           O
ATOM   2325  CB  THR J  81      29.918   5.019   4.796  1.00 73.36           C
ATOM   2326  OG1 THR J  81      30.728   6.165   5.087  1.00 72.67           O
ATOM   2327  CG2 THR J  81      29.970   4.050   5.965  1.00 72.75           C
ATOM   2328  N   THR J  82      32.673   4.822   2.731  1.00 75.44           N
ATOM   2329  CA  THR J  82      34.118   4.600   2.592  1.00 76.33           C
ATOM   2330  C   THR J  82      34.952   5.211   3.728  1.00 77.24           C
ATOM   2331  O   THR J  82      36.178   5.071   3.741  1.00 77.39           O
ATOM   2332  CB  THR J  82      34.646   5.132   1.233  1.00 76.22           C
ATOM   2333  OG1 THR J  82      34.192   6.475   1.024  1.00 75.43           O
ATOM   2334  CG2 THR J  82      34.161   4.252   0.091  1.00 76.14           C
ATOM   2335  N   GLN J  83      34.292   5.884   4.671  1.00 78.21           N
ATOM   2336  CA  GLN J  83      34.961   6.429   5.855  1.00 78.75           C
ATOM   2337  C   GLN J  83      35.246   5.302   6.859  1.00 79.28           C
ATOM   2338  O   GLN J  83      34.410   4.412   7.044  1.00 79.76           O
ATOM   2339  CB  GLN J  83      34.099   7.519   6.501  1.00 79.16           C
ATOM   2340  CG  GLN J  83      33.866   8.735   5.598  1.00 79.49           C
ATOM   2341  CD  GLN J  83      32.757   9.656   6.090  1.00 79.66           C
ATOM   2342  OE1 GLN J  83      31.883   9.253   6.864  1.00 80.71           O
ATOM   2343  NE2 GLN J  83      32.784  10.901   5.630  1.00 78.99           N
ATOM   2344  N   PRO J  84      36.422   5.343   7.518  1.00 79.16           N
ATOM   2345  CA  PRO J  84      36.873   4.243   8.383  1.00 78.75           C
ATOM   2346  C   PRO J  84      36.114   4.136   9.714  1.00 78.52           C
ATOM   2347  O   PRO J  84      35.904   5.147  10.387  1.00 78.69           O
ATOM   2348  CB  PRO J  84      38.344   4.582   8.633  1.00 78.99           C
ATOM   2349  CG  PRO J  84      38.406   6.061   8.529  1.00 79.39           C
ATOM   2350  CD  PRO J  84      37.396   6.450   7.488  1.00 79.09           C
ATOM   2351  N   LEU J  85      35.715   2.911  10.068  1.00 77.76           N
ATOM   2352  CA  LEU J  85      34.959   2.590  11.300  1.00 77.16           C
ATOM   2353  C   LEU J  85      33.511   3.086  11.274  1.00 76.94           C
ATOM   2354  O   LEU J  85      32.600   2.340  11.643  1.00 78.31           O
ATOM   2355  CB  LEU J  85      35.674   3.082  12.569  1.00 77.26           C
ATOM   2356  CG  LEU J  85      35.500   2.185  13.809  1.00 76.91           C
ATOM   2357  CD1 LEU J  85      36.394   2.658  14.949  1.00 74.93           C
ATOM   2358  CD2 LEU J  85      34.045   2.100  14.272  1.00 75.19           C
ATOM   2359  N   LEU J  86      33.304   4.340  10.869  1.00 75.90           N
ATOM   2360  CA  LEU J  86      31.958   4.863  10.617  1.00 74.73           C
ATOM   2361  C   LEU J  86      31.173   3.883   9.748  1.00 73.51           C
ATOM   2362  O   LEU J  86      31.561   3.604   8.614  1.00 73.61           O
ATOM   2363  CB  LEU J  86      32.024   6.231   9.924  1.00 74.80           C
ATOM   2364  CG  LEU J  86      32.379   7.443  10.789  1.00 74.22           C
ATOM   2365  CD1 LEU J  86      32.622   8.667   9.915  1.00 73.51           C
ATOM   2366  CD2 LEU J  86      31.283   7.717  11.805  1.00 73.38           C
ATOM   2367  N   LYS J  87      30.079   3.361  10.294  1.00 72.48           N
ATOM   2368  CA  LYS J  87      29.279   2.337   9.631  1.00 71.77           C
ATOM   2369  C   LYS J  87      27.798   2.714   9.690  1.00 70.94           C
ATOM   2370  O   LYS J  87      27.096   2.379  10.645  1.00 71.78           O
ATOM   2371  CB  LYS J  87      29.534   0.988  10.306  1.00 71.75           C
ATOM   2372  CG  LYS J  87      28.765  -0.189   9.719  1.00 72.86           C
ATOM   2373  CD  LYS J  87      29.457  -1.524  10.023  1.00 72.93           C
ATOM   2374  CE  LYS J  87      29.685  -1.736  11.522  1.00 73.73           C
ATOM   2375  NZ  LYS J  87      30.376  -3.023  11.812  1.00 73.82           N
ATOM   2376  N   ALA J  88      27.330   3.412   8.658  1.00 69.31           N
ATOM   2377  CA  ALA J  88      25.986   3.991   8.662  1.00 67.86           C
ATOM   2378  C   ALA J  88      24.876   2.968   8.424  1.00 66.36           C
ATOM   2379  O   ALA J  88      25.094   1.930   7.803  1.00 65.90           O
ATOM   2380  CB  ALA J  88      25.895   5.104   7.629  1.00 68.23           C
ATOM   2381  N   PHE J  89      23.685   3.293   8.925  1.00 64.86           N
ATOM   2382  CA  PHE J  89      22.468   2.503   8.707  1.00 64.65           C
ATOM   2383  C   PHE J  89      21.213   3.390   8.758  1.00 64.48           C
ATOM   2384  O   PHE J  89      21.206   4.432   9.423  1.00 64.51           O
ATOM   2385  CB  PHE J  89      22.367   1.356   9.723  1.00 63.53           C
ATOM   2386  CG  PHE J  89      22.314   1.804  11.162  1.00 63.03           C
ATOM   2387  CD1 PHE J  89      21.101   2.114  11.765  1.00 62.99           C
ATOM   2388  CD2 PHE J  89      23.476   1.890  11.920  1.00 62.33           C
ATOM   2389  CE1 PHE J  89      21.048   2.523  13.091  1.00 62.21           C
ATOM   2390  CE2 PHE J  89      23.432   2.294  13.249  1.00 62.62           C
ATOM   2391  CZ  PHE J  89      22.215   2.611  13.836  1.00 61.89           C
ATOM   2392  N   ASP J  90      20.169   2.970   8.042  1.00 64.70           N
ATOM   2393  CA  ASP J  90      18.890   3.685   7.993  1.00 64.93           C
ATOM   2394  C   ASP J  90      17.817   2.926   8.766  1.00 64.55           C
ATOM   2395  O   ASP J  90      17.527   1.776   8.452  1.00 65.16           O
ATOM   2396  CB  ASP J  90      18.402   3.826   6.542  1.00 65.15           C
ATOM   2397  CG  ASP J  90      19.097   4.937   5.787  1.00 67.28           C
ATOM   2398  OD1 ASP J  90      19.267   6.041   6.348  1.00 68.51           O
ATOM   2399  OD2 ASP J  90      19.450   4.706   4.611  1.00 68.53           O
ATOM   2400  N   VAL J  91      17.217   3.576   9.756  1.00 64.23           N
ATOM   2401  CA  VAL J  91      16.026   3.044  10.410  1.00 64.29           C
ATOM   2402  C   VAL J  91      14.799   3.732   9.826  1.00 64.69           C
ATOM   2403  O   VAL J  91      14.675   4.955   9.903  1.00 64.92           O
ATOM   2404  CB  VAL J  91      16.032   3.275  11.927  1.00 62.50           C
ATOM   2405  CG1 VAL J  91      14.727   2.794  12.527  1.00 62.29           C
ATOM   2406  CG2 VAL J  91      17.212   2.568  12.570  1.00 61.12           C
ATOM   2407  N   SER J  92      13.902   2.945   9.239  1.00 64.64           N
ATOM   2408  CA  SER J  92      12.648   3.462   8.693  1.00 64.64           C
ATOM   2409  C   SER J  92      11.463   2.757   9.337  1.00 64.72           C
ATOM   2410  O   SER J  92      11.533   1.558   9.604  1.00 64.70           O
ATOM   2411  CB  SER J  92      12.606   3.245   7.183  1.00 66.05           C
ATOM   2412  OG  SER J  92      12.508   1.862   6.862  1.00 67.35           O
ATOM   2413  N   VAL J  93      10.381   3.498   9.587  1.00 64.96           N
ATOM   2414  CA  VAL J  93       9.169   2.925  10.192  1.00 64.70           C
ATOM   2415  C   VAL J  93       7.915   3.288   9.383  1.00 64.77           C
ATOM   2416  O   VAL J  93       7.779   4.420   8.905  1.00 64.43           O
ATOM   2417  CB  VAL J  93       9.003   3.337  11.675  1.00 64.11           C
ATOM   2418  CG1 VAL J  93      10.363   3.585  12.317  1.00 63.62           C
ATOM   2419  CG2 VAL J  93       8.120   4.542  11.810  1.00 64.81           C
ATOM   2420  N   ALA J  94       7.011   2.317   9.236  1.00 64.64           N
ATOM   2421  CA  ALA J  94       5.795   2.480   8.434  1.00 64.60           C
ATOM   2422  C   ALA J  94       4.551   2.090   9.235  1.00 64.57           C
ATOM   2423  O   ALA J  94       4.646   1.350  10.209  1.00 64.25           O
ATOM   2424  CB  ALA J  94       5.892   1.648   7.170  1.00 65.00           C
ATOM   2425  N   ALA J  95       3.387   2.583   8.813  1.00 65.42           N
ATOM   2426  CA  ALA J  95       2.119   2.310   9.506  1.00 65.77           C
ATOM   2427  C   ALA J  95       1.414   1.048   8.996  1.00 66.95           C
ATOM   2428  O   ALA J  95       0.632   0.434   9.728  1.00 66.59           O
ATOM   2429  CB  ALA J  95       1.192   3.506   9.398  1.00 65.13           C
ATOM   2430  N   GLU J  96       1.669   0.676   7.742  1.00 67.68           N
ATOM   2431  CA  GLU J  96       1.142  -0.572   7.183  1.00 68.34           C
ATOM   2432  C   GLU J  96       2.263  -1.536   6.812  1.00 68.83           C
ATOM   2433  O   GLU J  96       3.417  -1.136   6.637  1.00 68.07           O
ATOM   2434  CB  GLU J  96       0.260  -0.303   5.956  1.00 69.19           C
ATOM   2435  CG  GLU J  96      -1.229  -0.191   6.266  1.00 70.27           C
ATOM   2436  CD  GLU J  96      -1.547   0.936   7.234  1.00 71.17           C
ATOM   2437  OE1 GLU J  96      -0.974   2.038   7.078  1.00 72.09           O
ATOM   2438  OE2 GLU J  96      -2.372   0.716   8.149  1.00 69.77           O
ATOM   2439  N   LYS J  97       1.894  -2.810   6.693  1.00 69.32           N
ATOM   2440  CA  LYS J  97       2.821  -3.882   6.332  1.00 69.28           C
ATOM   2441  C   LYS J  97       3.648  -3.529   5.091  1.00 69.55           C
ATOM   2442  O   LYS J  97       4.878  -3.611   5.113  1.00 69.22           O
ATOM   2443  CB  LYS J  97       2.029  -5.167   6.088  1.00 69.25           C
ATOM   2444  CG  LYS J  97       2.856  -6.419   5.818  1.00 70.13           C
ATOM   2445  CD  LYS J  97       3.395  -7.062   7.092  1.00 70.06           C
ATOM   2446  CE  LYS J  97       3.405  -8.587   6.977  1.00 69.42           C
ATOM   2447  NZ  LYS J  97       3.966  -9.075   5.683  1.00 68.05           N
ATOM   2448  N   GLN J  98       2.963  -3.119   4.025  1.00 69.63           N
ATOM   2449  CA  GLN J  98       3.600  -2.858   2.730  1.00 69.73           C
ATOM   2450  C   GLN J  98       3.798  -1.362   2.415  1.00 68.95           C
ATOM   2451  O   GLN J  98       4.389  -1.017   1.387  1.00 68.82           O
ATOM   2452  CB  GLN J  98       2.767  -3.499   1.613  1.00 71.25           C
ATOM   2453  CG  GLN J  98       2.366  -4.966   1.856  1.00 74.26           C
ATOM   2454  CD  GLN J  98       3.547  -5.935   1.869  1.00 78.04           C
ATOM   2455  OE1 GLN J  98       3.556  -6.905   2.628  1.00 79.41           O
ATOM   2456  NE2 GLN J  98       4.541  -5.681   1.023  1.00 80.70           N
ATOM   2457  N   ALA J  99       3.316  -0.481   3.291  1.00 67.48           N
ATOM   2458  CA  ALA J  99       3.319   0.961   3.018  1.00 66.72           C
ATOM   2459  C   ALA J  99       4.724   1.559   3.032  1.00 65.98           C
ATOM   2460  O   ALA J  99       5.647   1.000   3.624  1.00 66.84           O
ATOM   2461  CB  ALA J  99       2.430   1.693   4.018  1.00 65.62           C
ATOM   2462  N   SER J 100       4.878   2.699   2.368  1.00 65.10           N
ATOM   2463  CA  SER J 100       6.139   3.430   2.394  1.00 64.85           C
ATOM   2464  C   SER J 100       6.331   4.054   3.774  1.00 64.72           C
ATOM   2465  O   SER J 100       5.353   4.373   4.455  1.00 63.83           O
ATOM   2466  CB  SER J 100       6.150   4.517   1.323  1.00 64.61           C
ATOM   2467  OG  SER J 100       6.002   3.954   0.037  1.00 64.22           O
ATOM   2468  N   PRO J 101       7.592   4.233   4.195  1.00 64.83           N
ATOM   2469  CA  PRO J 101       7.829   4.708   5.557  1.00 64.72           C
ATOM   2470  C   PRO J 101       7.397   6.158   5.772  1.00 64.52           C
ATOM   2471  O   PRO J 101       7.543   6.991   4.882  1.00 65.33           O
ATOM   2472  CB  PRO J 101       9.343   4.543   5.736  1.00 65.16           C
ATOM   2473  CG  PRO J 101       9.909   4.496   4.362  1.00 64.80           C
ATOM   2474  CD  PRO J 101       8.842   4.007   3.444  1.00 64.45           C
ATOM   2475  N   ILE J 102       6.841   6.431   6.946  1.00 65.08           N
ATOM   2476  CA  ILE J 102       6.444   7.775   7.343  1.00 64.94           C
ATOM   2477  C   ILE J 102       7.646   8.559   7.854  1.00 64.43           C
ATOM   2478  O   ILE J 102       7.640   9.787   7.842  1.00 64.31           O
ATOM   2479  CB  ILE J 102       5.398   7.712   8.490  1.00 65.10           C
ATOM   2480  CG1 ILE J 102       4.124   7.013   8.019  1.00 66.71           C
ATOM   2481  CG2 ILE J 102       5.064   9.104   9.015  1.00 66.11           C
ATOM   2482  CD1 ILE J 102       3.335   6.382   9.151  1.00 68.08           C
ATOM   2483  N   ILE J 103       8.657   7.842   8.335  1.00 64.47           N
ATOM   2484  CA  ILE J 103       9.903   8.461   8.776  1.00 64.05           C
ATOM   2485  C   ILE J 103      11.099   7.549   8.476  1.00 64.43           C
ATOM   2486  O   ILE J 103      11.002   6.327   8.597  1.00 64.52           O
ATOM   2487  CB  ILE J 103       9.862   8.824  10.279  1.00 62.62           C
ATOM   2488  CG1 ILE J 103      11.154   9.543  10.688  1.00 62.04           C
ATOM   2489  CG2 ILE J 103       9.637   7.585  11.123  1.00 59.34           C
ATOM   2490  CD1 ILE J 103      11.079  10.240  12.015  1.00 61.12           C
ATOM   2491  N   THR J 104      12.213   8.160   8.071  1.00 64.28           N
ATOM   2492  CA  THR J 104      13.470   7.454   7.815  1.00 64.38           C
ATOM   2493  C   THR J 104      14.625   8.266   8.391  1.00 64.48           C
ATOM   2494  O   THR J 104      14.787   9.433   8.045  1.00 64.69           O
ATOM   2495  CB  THR J 104      13.716   7.269   6.305  1.00 63.68           C
ATOM   2496  OG1 THR J 104      12.508   6.839   5.671  1.00 66.87           O
ATOM   2497  CG2 THR J 104      14.811   6.244   6.052  1.00 62.75           C
ATOM   2498  N   VAL J 105      15.420   7.657   9.267  1.00 64.30           N
ATOM   2499  CA  VAL J 105      16.500   8.366   9.958  1.00 64.22           C
ATOM   2500  C   VAL J 105      17.832   7.638   9.798  1.00 64.49           C
ATOM   2501  O   VAL J 105      17.921   6.433  10.037  1.00 64.50           O
ATOM   2502  CB  VAL J 105      16.186   8.539  11.459  1.00 64.39           C
ATOM   2503  CG1 VAL J 105      17.395   9.096  12.206  1.00 63.60           C
ATOM   2504  CG2 VAL J 105      14.986   9.455  11.641  1.00 64.60           C
ATOM   2505  N   ARG J 106      18.863   8.376   9.392  1.00 64.28           N
ATOM   2506  CA  ARG J 106      20.204   7.809   9.233  1.00 64.38           C
ATOM   2507  C   ARG J 106      21.011   7.979  10.515  1.00 64.62           C
ATOM   2508  O   ARG J 106      20.908   8.998  11.194  1.00 64.67           O
ATOM   2509  CB  ARG J 106      20.952   8.456   8.065  1.00 64.10           C
ATOM   2510  CG  ARG J 106      22.349   7.882   7.836  1.00 64.23           C
ATOM   2511  CD  ARG J 106      22.890   8.202   6.451  1.00 63.53           C
ATOM   2512  NE  ARG J 106      22.233   7.406   5.418  1.00 63.33           N
ATOM   2513  CZ  ARG J 106      22.647   7.303   4.156  1.00 64.64           C
ATOM   2514  NH1 ARG J 106      23.736   7.946   3.735  1.00 66.69           N
ATOM   2515  NH2 ARG J 106      21.970   6.542   3.303  1.00 63.91           N
ATOM   2516  N   SER J 107      21.820   6.972  10.831  1.00 64.69           N
ATOM   2517  CA  SER J 107      22.646   6.983  12.040  1.00 64.90           C
ATOM   2518  C   SER J 107      24.041   6.451  11.734  1.00 64.90           C
ATOM   2519  O   SER J 107      24.191   5.466  11.008  1.00 64.76           O
ATOM   2520  CB  SER J 107      22.015   6.126  13.138  1.00 65.09           C
ATOM   2521  OG  SER J 107      20.634   6.405  13.280  1.00 66.84           O
ATOM   2522  N   TYR J 108      25.054   7.101  12.302  1.00 64.89           N
ATOM   2523  CA  TYR J 108      26.451   6.710  12.106  1.00 65.02           C
ATOM   2524  C   TYR J 108      27.013   6.085  13.383  1.00 64.87           C
ATOM   2525  O   TYR J 108      26.935   6.680  14.456  1.00 64.66           O
ATOM   2526  CB  TYR J 108      27.293   7.927  11.709  1.00 65.18           C
ATOM   2527  CG  TYR J 108      27.009   8.438  10.313  1.00 65.55           C
ATOM   2528  CD1 TYR J 108      27.868   8.143   9.255  1.00 65.57           C
ATOM   2529  CD2 TYR J 108      25.881   9.213  10.046  1.00 64.96           C
ATOM   2530  CE1 TYR J 108      27.615   8.608   7.969  1.00 65.36           C
ATOM   2531  CE2 TYR J 108      25.618   9.683   8.762  1.00 65.26           C
ATOM   2532  CZ  TYR J 108      26.489   9.376   7.728  1.00 65.57           C
ATOM   2533  OH  TYR J 108      26.240   9.835   6.452  1.00 65.54           O
ATOM   2534  N   GLU K  32     -10.423  23.003  18.713  1.00 64.61           N
ATOM   2535  CA  GLU K  32     -11.680  23.024  19.514  1.00 66.27           C
ATOM   2536  C   GLU K  32     -11.602  21.949  20.590  1.00 65.77           C
ATOM   2537  O   GLU K  32     -11.798  22.220  21.775  1.00 64.85           O
ATOM   2538  CB  GLU K  32     -12.888  22.791  18.607  1.00 66.74           C
ATOM   2539  CG  GLU K  32     -12.981  23.767  17.442  1.00 67.57           C
ATOM   2540  CD  GLU K  32     -14.253  23.587  16.640  1.00 67.66           C
ATOM   2541  OE1 GLU K  32     -14.590  22.429  16.320  1.00 68.01           O
ATOM   2542  OE2 GLU K  32     -14.916  24.600  16.325  1.00 69.13           O
ATOM   2543  N   LEU K  33     -11.358  20.721  20.142  1.00 66.21           N
ATOM   2544  CA  LEU K  33     -10.861  19.642  20.994  1.00 66.29           C
ATOM   2545  C   LEU K  33      -9.671  18.952  20.323  1.00 66.26           C
ATOM   2546  O   LEU K  33      -8.932  18.216  20.973  1.00 67.49           O
ATOM   2547  CB  LEU K  33     -11.966  18.630  21.329  1.00 66.85           C
ATOM   2548  CG  LEU K  33     -12.204  17.431  20.407  1.00 67.16           C
ATOM   2549  CD1 LEU K  33     -13.238  16.498  21.033  1.00 66.59           C
ATOM   2550  CD2 LEU K  33     -12.638  17.885  19.016  1.00 67.55           C
ATOM   2551  N   SER K  34      -9.495  19.173  19.022  1.00 65.53           N
ATOM   2552  CA  SER K  34      -8.227  18.871  18.364  1.00 65.24           C
ATOM   2553  C   SER K  34      -7.094  19.673  19.015  1.00 64.65           C
ATOM   2554  O   SER K  34      -5.953  19.220  19.050  1.00 64.69           O
ATOM   2555  CB  SER K  34      -8.305  19.179  16.873  1.00 65.36           C
ATOM   2556  OG  SER K  34      -8.565  20.553  16.659  1.00 68.01           O
ATOM   2557  N   GLN K  35      -7.416  20.860  19.528  1.00 64.13           N
ATOM   2558  CA  GLN K  35      -6.463  21.650  20.312  1.00 64.56           C
ATOM   2559  C   GLN K  35      -6.034  20.898  21.568  1.00 64.54           C
ATOM   2560  O   GLN K  35      -4.869  20.940  21.954  1.00 64.61           O
ATOM   2561  CB  GLN K  35      -7.070  23.001  20.697  1.00 64.74           C
ATOM   2562  CG  GLN K  35      -7.190  23.971  19.529  1.00 65.34           C
ATOM   2563  CD  GLN K  35      -7.905  25.258  19.904  1.00 64.64           C
ATOM   2564  OE1 GLN K  35      -7.335  26.343  19.821  1.00 63.76           O
ATOM   2565  NE2 GLN K  35      -9.160  25.140  20.319  1.00 64.18           N
ATOM   2566  N   GLU K  36      -6.990  20.220  22.196  1.00 64.54           N
ATOM   2567  CA  GLU K  36      -6.731  19.386  23.369  1.00 64.31           C
ATOM   2568  C   GLU K  36      -5.788  18.219  23.046  1.00 64.36           C
ATOM   2569  O   GLU K  36      -4.886  17.908  23.828  1.00 64.34           O
ATOM   2570  CB  GLU K  36      -8.070  18.915  23.976  1.00 64.09           C
ATOM   2571  CG  GLU K  36      -8.301  17.401  24.078  1.00 64.74           C
ATOM   2572  CD  GLU K  36      -7.667  16.779  25.291  1.00 63.34           C
ATOM   2573  OE1 GLU K  36      -6.968  17.492  26.034  1.00 66.21           O
ATOM   2574  OE2 GLU K  36      -7.879  15.572  25.507  1.00 61.91           O
ATOM   2575  N   ARG K  37      -5.991  17.588  21.893  1.00 64.56           N
ATOM   2576  CA  ARG K  37      -5.162  16.451  21.483  1.00 64.59           C
ATOM   2577  C   ARG K  37      -3.778  16.871  21.006  1.00 64.50           C
ATOM   2578  O   ARG K  37      -2.809  16.138  21.191  1.00 64.66           O
ATOM   2579  CB  ARG K  37      -5.872  15.600  20.424  1.00 65.25           C
ATOM   2580  CG  ARG K  37      -6.679  14.455  21.027  1.00 65.73           C
ATOM   2581  CD  ARG K  37      -5.757  13.363  21.550  1.00 67.07           C
ATOM   2582  NE  ARG K  37      -6.317  12.613  22.676  1.00 67.84           N
ATOM   2583  CZ  ARG K  37      -6.354  13.027  23.944  1.00 66.12           C
ATOM   2584  NH1 ARG K  37      -5.895  14.216  24.299  1.00 66.65           N
ATOM   2585  NH2 ARG K  37      -6.874  12.242  24.874  1.00 69.17           N
ATOM   2586  N   THR K  38      -3.683  18.049  20.403  1.00 64.69           N
ATOM   2587  CA  THR K  38      -2.386  18.615  20.048  1.00 64.40           C
ATOM   2588  C   THR K  38      -1.596  18.981  21.309  1.00 64.30           C
ATOM   2589  O   THR K  38      -0.381  18.799  21.360  1.00 64.94           O
ATOM   2590  CB  THR K  38      -2.534  19.842  19.145  1.00 64.75           C
ATOM   2591  OG1 THR K  38      -3.239  19.470  17.952  1.00 64.60           O
ATOM   2592  CG2 THR K  38      -1.173  20.390  18.768  1.00 65.01           C
ATOM   2593  N   ALA K  39      -2.293  19.485  22.326  1.00 63.79           N
ATOM   2594  CA  ALA K  39      -1.670  19.803  23.612  1.00 63.99           C
ATOM   2595  C   ALA K  39      -1.241  18.541  24.364  1.00 64.40           C
ATOM   2596  O   ALA K  39      -0.240  18.555  25.081  1.00 64.56           O
ATOM   2597  CB  ALA K  39      -2.610  20.631  24.466  1.00 63.02           C
ATOM   2598  N   ARG K  40      -1.999  17.458  24.195  1.00 64.41           N
ATOM   2599  CA  ARG K  40      -1.680  16.173  24.823  1.00 64.10           C
ATOM   2600  C   ARG K  40      -0.362  15.606  24.304  1.00 64.27           C
ATOM   2601  O   ARG K  40       0.425  15.050  25.066  1.00 64.29           O
ATOM   2602  CB  ARG K  40      -2.815  15.170  24.584  1.00 64.57           C
ATOM   2603  CG  ARG K  40      -2.578  13.762  25.128  1.00 63.53           C
ATOM   2604  CD  ARG K  40      -2.170  13.768  26.581  1.00 62.63           C
ATOM   2605  NE  ARG K  40      -2.277  12.441  27.175  1.00 63.11           N
ATOM   2606  CZ  ARG K  40      -2.000  12.167  28.446  1.00 61.22           C
ATOM   2607  NH1 ARG K  40      -1.562  13.121  29.259  1.00 60.43           N
ATOM   2608  NH2 ARG K  40      -2.150  10.926  28.900  1.00 60.57           N
ATOM   2609  N   LEU K  41      -0.125  15.750  23.005  1.00 64.42           N
ATOM   2610  CA  LEU K  41       1.141  15.324  22.409  1.00 63.90           C
ATOM   2611  C   LEU K  41       2.303  16.181  22.906  1.00 64.47           C
ATOM   2612  O   LEU K  41       3.399  15.670  23.127  1.00 64.93           O
ATOM   2613  CB  LEU K  41       1.070  15.368  20.883  1.00 61.99           C
ATOM   2614  CG  LEU K  41       0.129  14.352  20.239  1.00 60.10           C
ATOM   2615  CD1 LEU K  41       0.149  14.494  18.733  1.00 57.33           C
ATOM   2616  CD2 LEU K  41       0.497  12.934  20.646  1.00 61.22           C
ATOM   2617  N   ASN K  42       2.058  17.479  23.080  1.00 64.38           N
ATOM   2618  CA  ASN K  42       3.049  18.385  23.670  1.00 64.23           C
ATOM   2619  C   ASN K  42       3.391  17.981  25.100  1.00 64.22           C
ATOM   2620  O   ASN K  42       4.560  17.999  25.495  1.00 63.82           O
ATOM   2621  CB  ASN K  42       2.545  19.842  23.681  1.00 64.43           C
ATOM   2622  CG  ASN K  42       2.530  20.481  22.300  1.00 64.75           C
ATOM   2623  OD1 ASN K  42       3.039  19.920  21.328  1.00 65.45           O
ATOM   2624  ND2 ASN K  42       1.946  21.673  22.214  1.00 63.95           N
ATOM   2625  N   GLU K  43       2.364  17.622  25.869  1.00 64.22           N
ATOM   2626  CA  GLU K  43       2.550  17.177  27.252  1.00 64.23           C
ATOM   2627  C   GLU K  43       3.395  15.911  27.299  1.00 64.14           C
ATOM   2628  O   GLU K  43       4.275  15.786  28.143  1.00 64.64           O
ATOM   2629  CB  GLU K  43       1.207  16.932  27.959  1.00 63.99           C
ATOM   2630  CG  GLU K  43       1.349  16.692  29.476  1.00 63.28           C
ATOM   2631  CD  GLU K  43       0.050  16.307  30.177  1.00 64.05           C
ATOM   2632  OE1 GLU K  43      -0.962  16.034  29.498  1.00 61.22           O
ATOM   2633  OE2 GLU K  43       0.045  16.273  31.427  1.00 65.75           O
ATOM   2634  N   LEU K  44       3.127  14.978  26.391  1.00 64.19           N
ATOM   2635  CA  LEU K  44       3.894  13.740  26.323  1.00 64.35           C
ATOM   2636  C   LEU K  44       5.365  13.999  25.977  1.00 64.46           C
ATOM   2637  O   LEU K  44       6.249  13.341  26.518  1.00 64.49           O
ATOM   2638  CB  LEU K  44       3.267  12.760  25.324  1.00 65.35           C
ATOM   2639  CG  LEU K  44       3.963  11.398  25.182  1.00 65.28           C
ATOM   2640  CD1 LEU K  44       4.278  10.779  26.545  1.00 65.55           C
ATOM   2641  CD2 LEU K  44       3.114  10.459  24.351  1.00 64.28           C
ATOM   2642  N   GLN K  45       5.621  14.960  25.089  1.00 64.45           N
ATOM   2643  CA  GLN K  45       6.996  15.332  24.735  1.00 65.07           C
ATOM   2644  C   GLN K  45       7.742  16.008  25.893  1.00 64.69           C
ATOM   2645  O   GLN K  45       8.934  15.757  26.088  1.00 64.08           O
ATOM   2646  CB  GLN K  45       7.037  16.220  23.482  1.00 66.38           C
ATOM   2647  CG  GLN K  45       7.316  15.452  22.192  1.00 70.36           C
ATOM   2648  CD  GLN K  45       8.742  14.903  22.108  1.00 72.32           C
ATOM   2649  OE1 GLN K  45       9.698  15.549  22.539  1.00 75.71           O
ATOM   2650  NE2 GLN K  45       8.885  13.708  21.542  1.00 71.96           N
ATOM   2651  N   ARG K  46       7.053  16.861  26.655  1.00 64.33           N
ATOM   2652  CA  ARG K  46       7.659  17.452  27.860  1.00 64.95           C
ATOM   2653  C   ARG K  46       8.102  16.353  28.824  1.00 64.72           C
ATOM   2654  O   ARG K  46       9.198  16.419  29.384  1.00 65.12           O
ATOM   2655  CB  ARG K  46       6.700  18.396  28.592  1.00 65.19           C
ATOM   2656  CG  ARG K  46       6.515  19.752  27.937  1.00 66.93           C
ATOM   2657  CD  ARG K  46       6.068  20.809  28.940  1.00 68.02           C
ATOM   2658  NE  ARG K  46       4.974  20.362  29.801  1.00 69.19           N
ATOM   2659  CZ  ARG K  46       3.688  20.333  29.458  1.00 69.76           C
ATOM   2660  NH1 ARG K  46       3.289  20.718  28.251  1.00 70.43           N
ATOM   2661  NH2 ARG K  46       2.787  19.911  30.337  1.00 70.27           N
ATOM   2662  N   ALA K  47       7.244  15.348  29.004  1.00 64.36           N
ATOM   2663  CA  ALA K  47       7.535  14.223  29.887  1.00 64.20           C
ATOM   2664  C   ALA K  47       8.714  13.405  29.369  1.00 64.16           C
ATOM   2665  O   ALA K  47       9.640  13.098  30.113  1.00 64.04           O
ATOM   2666  CB  ALA K  47       6.307  13.332  30.031  1.00 62.91           C
ATOM   2667  N   LEU K  48       8.665  13.052  28.090  1.00 64.21           N
ATOM   2668  CA  LEU K  48       9.702  12.229  27.475  1.00 63.72           C
ATOM   2669  C   LEU K  48      11.077  12.902  27.495  1.00 64.01           C
ATOM   2670  O   LEU K  48      12.080  12.256  27.787  1.00 63.72           O
ATOM   2671  CB  LEU K  48       9.311  11.881  26.040  1.00 62.26           C
ATOM   2672  CG  LEU K  48       8.179  10.863  25.907  1.00 62.05           C
ATOM   2673  CD1 LEU K  48       7.672  10.804  24.469  1.00 57.69           C
ATOM   2674  CD2 LEU K  48       8.638   9.492  26.386  1.00 62.27           C
ATOM   2675  N   VAL K  49      11.113  14.197  27.194  1.00 64.50           N
ATOM   2676  CA  VAL K  49      12.363  14.957  27.210  1.00 64.24           C
ATOM   2677  C   VAL K  49      12.936  15.065  28.627  1.00 64.32           C
ATOM   2678  O   VAL K  49      14.152  15.061  28.805  1.00 64.51           O
ATOM   2679  CB  VAL K  49      12.183  16.371  26.592  1.00 63.61           C
ATOM   2680  CG1 VAL K  49      13.459  17.185  26.727  1.00 64.69           C
ATOM   2681  CG2 VAL K  49      11.793  16.260  25.131  1.00 63.12           C
ATOM   2682  N   MET K  50      12.066  15.161  29.629  1.00 64.29           N
ATOM   2683  CA  MET K  50      12.518  15.146  31.024  1.00 64.47           C
ATOM   2684  C   MET K  50      13.120  13.793  31.375  1.00 64.46           C
ATOM   2685  O   MET K  50      14.135  13.722  32.062  1.00 64.60           O
ATOM   2686  CB  MET K  50      11.377  15.470  32.000  1.00 64.60           C
ATOM   2687  CG  MET K  50      11.086  16.961  32.161  1.00 65.96           C
ATOM   2688  SD  MET K  50      12.416  17.906  32.958  1.00 67.26           S
ATOM   2689  CE  MET K  50      11.596  19.476  33.236  1.00 68.21           C
ATOM   2690  N   MET K  51      12.485  12.725  30.905  1.00 64.59           N
ATOM   2691  CA  MET K  51      12.996  11.373  31.102  1.00 64.88           C
ATOM   2692  C   MET K  51      14.315  11.156  30.370  1.00 64.42           C
ATOM   2693  O   MET K  51      15.199  10.479  30.881  1.00 64.85           O
ATOM   2694  CB  MET K  51      11.966  10.344  30.646  1.00 65.07           C
ATOM   2695  CG  MET K  51      10.808  10.175  31.624  1.00 64.69           C
ATOM   2696  SD  MET K  51       9.442   9.219  30.938  1.00 67.24           S
ATOM   2697  CE  MET K  51      10.304   7.901  30.069  1.00 64.93           C
ATOM   2698  N   ASP K  52      14.442  11.735  29.179  1.00 64.49           N
ATOM   2699  CA  ASP K  52      15.688  11.673  28.415  1.00 64.49           C
ATOM   2700  C   ASP K  52      16.845  12.283  29.189  1.00 64.36           C
ATOM   2701  O   ASP K  52      17.944  11.734  29.213  1.00 63.91           O
ATOM   2702  CB  ASP K  52      15.537  12.397  27.075  1.00 65.06           C
ATOM   2703  CG  ASP K  52      14.780  11.581  26.052  1.00 66.52           C
ATOM   2704  OD1 ASP K  52      13.937  10.741  26.443  1.00 66.29           O
ATOM   2705  OD2 ASP K  52      15.035  11.781  24.847  1.00 67.95           O
ATOM   2706  N   SER K  53      16.584  13.418  29.826  1.00 64.42           N
ATOM   2707  CA  SER K  53      17.612  14.143  30.562  1.00 64.78           C
ATOM   2708  C   SER K  53      18.101  13.412  31.817  1.00 64.87           C
ATOM   2709  O   SER K  53      19.187  13.698  32.307  1.00 65.00           O
ATOM   2710  CB  SER K  53      17.102  15.542  30.908  1.00 65.37           C
ATOM   2711  OG  SER K  53      15.834  15.486  31.532  1.00 69.49           O
ATOM   2712  N   ASP K  54      17.304  12.475  32.327  1.00 64.75           N
ATOM   2713  CA  ASP K  54      17.690  11.666  33.483  1.00 64.39           C
ATOM   2714  C   ASP K  54      18.293  10.330  33.069  1.00 64.16           C
ATOM   2715  O   ASP K  54      19.415  10.001  33.450  1.00 63.96           O
ATOM   2716  CB  ASP K  54      16.482  11.423  34.384  1.00 67.15           C
ATOM   2717  CG  ASP K  54      16.062  12.663  35.129  1.00 67.81           C
ATOM   2718  OD1 ASP K  54      15.885  13.712  34.484  1.00 69.25           O
ATOM   2719  OD2 ASP K  54      15.911  12.590  36.364  1.00 74.59           O
ATOM   2720  N   PHE K  55      17.544   9.570  32.278  1.00 64.24           N
ATOM   2721  CA  PHE K  55      17.946   8.214  31.902  1.00 63.96           C
ATOM   2722  C   PHE K  55      19.161   8.154  30.973  1.00 63.95           C
ATOM   2723  O   PHE K  55      19.845   7.137  30.940  1.00 64.49           O
ATOM   2724  CB  PHE K  55      16.767   7.455  31.280  1.00 61.13           C
ATOM   2725  CG  PHE K  55      15.776   6.958  32.287  1.00 59.54           C
ATOM   2726  CD1 PHE K  55      15.987   5.756  32.944  1.00 59.69           C
ATOM   2727  CD2 PHE K  55      14.639   7.691  32.589  1.00 58.94           C
ATOM   2728  CE1 PHE K  55      15.079   5.288  33.880  1.00 59.09           C
ATOM   2729  CE2 PHE K  55      13.729   7.233  33.523  1.00 59.21           C
ATOM   2730  CZ  PHE K  55      13.947   6.030  34.169  1.00 59.36           C
ATOM   2731  N   ARG K  56      19.423   9.215  30.212  1.00 64.09           N
ATOM   2732  CA  ARG K  56      20.645   9.277  29.395  1.00 64.60           C
ATOM   2733  C   ARG K  56      21.853   9.707  30.213  1.00 64.28           C
ATOM   2734  O   ARG K  56      22.985   9.474  29.807  1.00 64.53           O
ATOM   2735  CB  ARG K  56      20.517  10.263  28.237  1.00 64.68           C
ATOM   2736  CG  ARG K  56      19.578   9.859  27.126  1.00 66.42           C
ATOM   2737  CD  ARG K  56      19.393  11.038  26.191  1.00 67.47           C
ATOM   2738  NE  ARG K  56      18.554  10.742  25.035  1.00 68.13           N
ATOM   2739  CZ  ARG K  56      18.112  11.660  24.178  1.00 69.02           C
ATOM   2740  NH1 ARG K  56      18.416  12.943  24.348  1.00 67.61           N
ATOM   2741  NH2 ARG K  56      17.357  11.297  23.147  1.00 70.83           N
ATOM   2742  N   GLN K  57      21.606  10.362  31.344  1.00 64.27           N
ATOM   2743  CA  GLN K  57      22.673  10.914  32.172  1.00 63.54           C
ATOM   2744  C   GLN K  57      22.784  10.190  33.516  1.00 63.83           C
ATOM   2745  O   GLN K  57      23.056  10.817  34.541  1.00 63.90           O
ATOM   2746  CB  GLN K  57      22.434  12.408  32.404  1.00 63.25           C
ATOM   2747  CG  GLN K  57      22.226  13.218  31.127  1.00 61.72           C
ATOM   2748  CD  GLN K  57      22.053  14.709  31.384  1.00 61.09           C
ATOM   2749  OE1 GLN K  57      21.467  15.423  30.570  1.00 58.80           O
ATOM   2750  NE2 GLN K  57      22.558  15.183  32.516  1.00 60.61           N
ATOM   2751  N   ILE K  58      22.582   8.874  33.509  1.00 64.32           N
ATOM   2752  CA  ILE K  58      22.658   8.089  34.745  1.00 64.62           C
ATOM   2753  C   ILE K  58      24.099   8.059  35.233  1.00 64.34           C
ATOM   2754  O   ILE K  58      25.007   7.664  34.499  1.00 64.25           O
ATOM   2755  CB  ILE K  58      22.175   6.627  34.604  1.00 64.94           C
ATOM   2756  CG1 ILE K  58      20.729   6.561  34.133  1.00 66.66           C
ATOM   2757  CG2 ILE K  58      22.267   5.918  35.952  1.00 64.33           C
ATOM   2758  CD1 ILE K  58      20.108   5.167  34.265  1.00 66.46           C
ATOM   2759  N   ALA K  59      24.294   8.480  36.476  1.00 64.21           N
ATOM   2760  CA  ALA K  59      25.614   8.514  37.083  1.00 64.38           C
ATOM   2761  C   ALA K  59      25.985   7.143  37.643  1.00 64.67           C
ATOM   2762  O   ALA K  59      25.134   6.432  38.187  1.00 64.39           O
ATOM   2763  CB  ALA K  59      25.649   9.547  38.190  1.00 64.24           C
ATOM   2764  N   LEU K  60      27.262   6.787  37.514  1.00 65.15           N
ATOM   2765  CA  LEU K  60      27.802   5.571  38.126  1.00 64.80           C
ATOM   2766  C   LEU K  60      28.128   5.839  39.595  1.00 64.69           C
ATOM   2767  O   LEU K  60      29.296   5.915  39.988  1.00 64.05           O
ATOM   2768  CB  LEU K  60      29.051   5.082  37.378  1.00 64.64           C
ATOM   2769  CG  LEU K  60      28.750   4.254  36.131  1.00 64.73           C
ATOM   2770  CD1 LEU K  60      29.864   4.367  35.102  1.00 64.16           C
ATOM   2771  CD2 LEU K  60      28.510   2.806  36.531  1.00 64.77           C
ATOM   2772  N   ARG K  61      27.076   5.987  40.396  1.00 64.80           N
ATOM   2773  CA  ARG K  61      27.212   6.192  41.833  1.00 64.83           C
ATOM   2774  C   ARG K  61      26.065   5.514  42.568  1.00 64.79           C
ATOM   2775  O   ARG K  61      24.902   5.648  42.182  1.00 64.86           O
ATOM   2776  CB  ARG K  61      27.241   7.679  42.174  1.00 64.82           C
ATOM   2777  CG  ARG K  61      27.531   7.947  43.646  1.00 65.32           C
ATOM   2778  CD  ARG K  61      27.614   9.428  43.942  1.00 66.66           C
ATOM   2779  NE  ARG K  61      27.470   9.713  45.368  1.00 68.31           N
ATOM   2780  CZ  ARG K  61      27.501  10.933  45.907  1.00 69.38           C
ATOM   2781  NH1 ARG K  61      27.360  11.076  47.223  1.00 69.02           N
ATOM   2782  NH2 ARG K  61      27.672  12.011  45.144  1.00 69.50           N
ATOM   2783  N   GLN K  62      26.404   4.783  43.625  1.00 64.63           N
ATOM   2784  CA  GLN K  62      25.412   4.091  44.428  1.00 64.28           C
ATOM   2785  C   GLN K  62      24.678   5.072  45.333  1.00 64.28           C
ATOM   2786  O   GLN K  62      25.298   5.898  45.991  1.00 64.52           O
ATOM   2787  CB  GLN K  62      26.081   3.002  45.261  1.00 63.77           C
ATOM   2788  CG  GLN K  62      26.604   1.859  44.422  1.00 64.13           C
ATOM   2789  CD  GLN K  62      27.266   0.788  45.253  1.00 64.66           C
ATOM   2790  OE1 GLN K  62      28.198   1.061  46.010  1.00 65.87           O
ATOM   2791  NE2 GLN K  62      26.794  -0.443  45.114  1.00 66.48           N
ATOM   2792  N   THR K  63      23.354   4.985  45.346  1.00 64.45           N
ATOM   2793  CA  THR K  63      22.535   5.791  46.243  1.00 64.12           C
ATOM   2794  C   THR K  63      21.909   4.897  47.301  1.00 64.47           C
ATOM   2795  O   THR K  63      21.840   3.678  47.137  1.00 64.54           O
ATOM   2796  CB  THR K  63      21.442   6.544  45.486  1.00 63.04           C
ATOM   2797  OG1 THR K  63      20.822   5.665  44.543  1.00 62.52           O
ATOM   2798  CG2 THR K  63      22.042   7.727  44.749  1.00 62.83           C
ATOM   2799  N   ARG K  64      21.469   5.511  48.394  1.00 64.79           N
ATOM   2800  CA  ARG K  64      20.905   4.776  49.520  1.00 64.96           C
ATOM   2801  C   ARG K  64      19.420   5.092  49.690  1.00 64.80           C
ATOM   2802  O   ARG K  64      18.995   6.231  49.494  1.00 64.78           O
ATOM   2803  CB  ARG K  64      21.675   5.097  50.806  1.00 64.53           C
ATOM   2804  CG  ARG K  64      21.474   4.064  51.913  1.00 65.72           C
ATOM   2805  CD  ARG K  64      22.399   4.296  53.107  1.00 67.28           C
ATOM   2806  NE  ARG K  64      23.665   3.559  53.004  1.00 68.89           N
ATOM   2807  CZ  ARG K  64      23.846   2.280  53.345  1.00 69.13           C
ATOM   2808  NH1 ARG K  64      22.841   1.542  53.814  1.00 69.14           N
ATOM   2809  NH2 ARG K  64      25.048   1.725  53.209  1.00 68.67           N
ATOM   2810  N   THR K  65      18.637   4.067  50.021  1.00 64.89           N
ATOM   2811  CA  THR K  65      17.241   4.245  50.428  1.00 65.57           C
ATOM   2812  C   THR K  65      17.124   4.100  51.943  1.00 65.72           C
ATOM   2813  O   THR K  65      17.638   3.147  52.531  1.00 65.73           O
ATOM   2814  CB  THR K  65      16.302   3.244  49.708  1.00 66.27           C
ATOM   2815  OG1 THR K  65      14.938   3.655  49.872  1.00 67.01           O
ATOM   2816  CG2 THR K  65      16.481   1.826  50.244  1.00 66.92           C
ATOM   2817  N   PRO K  70      15.752   0.206  53.461  1.00 68.93           N
ATOM   2818  CA  PRO K  70      17.080  -0.134  53.962  1.00 69.26           C
ATOM   2819  C   PRO K  70      17.942  -0.869  52.921  1.00 69.38           C
ATOM   2820  O   PRO K  70      18.117  -2.086  53.008  1.00 69.66           O
ATOM   2821  CB  PRO K  70      16.768  -1.025  55.172  1.00 69.13           C
ATOM   2822  CG  PRO K  70      15.450  -0.506  55.686  1.00 69.12           C
ATOM   2823  CD  PRO K  70      14.740   0.179  54.533  1.00 68.66           C
ATOM   2824  N   SER K  71      18.477  -0.120  51.954  1.00 69.09           N
ATOM   2825  CA  SER K  71      19.246  -0.693  50.839  1.00 68.56           C
ATOM   2826  C   SER K  71      20.254   0.309  50.255  1.00 68.00           C
ATOM   2827  O   SER K  71      20.092   1.521  50.415  1.00 68.33           O
ATOM   2828  CB  SER K  71      18.301  -1.154  49.717  1.00 69.30           C
ATOM   2829  OG  SER K  71      17.268  -2.003  50.198  1.00 69.65           O
ATOM   2830  N   LYS K  72      21.283  -0.213  49.578  1.00 65.79           N
ATOM   2831  CA  LYS K  72      22.262   0.597  48.831  1.00 65.55           C
ATOM   2832  C   LYS K  72      22.521  -0.017  47.449  1.00 65.00           C
ATOM   2833  O   LYS K  72      23.135  -1.081  47.345  1.00 64.37           O
ATOM   2834  CB  LYS K  72      23.572   0.693  49.617  1.00 66.24           C
ATOM   2835  CG  LYS K  72      24.692   1.470  48.926  1.00 66.04           C
ATOM   2836  CD  LYS K  72      25.728   1.941  49.948  1.00 66.65           C
ATOM   2837  CE  LYS K  72      27.036   2.355  49.292  1.00 67.57           C
ATOM   2838  NZ  LYS K  72      27.816   1.174  48.824  1.00 68.23           N
ATOM   2839  N   LYS K  73      22.047   0.656  46.399  1.00 65.02           N
ATOM   2840  CA  LYS K  73      22.131   0.137  45.030  1.00 64.96           C
ATOM   2841  C   LYS K  73      22.498   1.223  44.012  1.00 64.68           C
ATOM   2842  O   LYS K  73      22.546   2.408  44.344  1.00 64.48           O
ATOM   2843  CB  LYS K  73      20.802  -0.505  44.625  1.00 64.56           C
ATOM   2844  CG  LYS K  73      20.341  -1.635  45.536  1.00 64.85           C
ATOM   2845  CD  LYS K  73      19.571  -2.702  44.771  1.00 65.92           C
ATOM   2846  CE  LYS K  73      18.254  -2.180  44.224  1.00 66.95           C
ATOM   2847  NZ  LYS K  73      17.751  -3.008  43.080  1.00 65.78           N
ATOM   2848  N   LEU K  74      22.760   0.801  42.775  1.00 64.69           N
ATOM   2849  CA  LEU K  74      22.942   1.730  41.651  1.00 64.63           C
ATOM   2850  C   LEU K  74      21.589   2.123  41.057  1.00 64.48           C
ATOM   2851  O   LEU K  74      21.314   3.306  40.842  1.00 64.85           O
ATOM   2852  CB  LEU K  74      23.819   1.118  40.555  1.00 64.63           C
ATOM   2853  CG  LEU K  74      25.324   1.325  40.698  1.00 64.44           C
ATOM   2854  CD1 LEU K  74      26.057   0.489  39.667  1.00 65.42           C
ATOM   2855  CD2 LEU K  74      25.686   2.794  40.552  1.00 63.81           C
ATOM   2856  N   LEU K  75      20.762   1.120  40.777  1.00 64.32           N
ATOM   2857  CA  LEU K  75      19.393   1.332  40.312  1.00 64.63           C
ATOM   2858  C   LEU K  75      18.420   0.728  41.302  1.00 64.43           C
ATOM   2859  O   LEU K  75      18.456  -0.474  41.537  1.00 65.01           O
ATOM   2860  CB  LEU K  75      19.177   0.656  38.960  1.00 65.17           C
ATOM   2861  CG  LEU K  75      19.568   1.449  37.722  1.00 64.63           C
ATOM   2862  CD1 LEU K  75      19.711   0.510  36.541  1.00 64.39           C
ATOM   2863  CD2 LEU K  75      18.527   2.507  37.456  1.00 64.90           C
ATOM   2864  N   HIS K  76      17.547   1.555  41.870  1.00 64.39           N
ATOM   2865  CA  HIS K  76      16.483   1.071  42.751  1.00 64.09           C
ATOM   2866  C   HIS K  76      15.204   0.877  41.955  1.00 64.37           C
ATOM   2867  O   HIS K  76      14.791   1.768  41.216  1.00 64.79           O
ATOM   2868  CB  HIS K  76      16.218   2.056  43.882  1.00 63.82           C
ATOM   2869  CG  HIS K  76      17.383   2.252  44.795  1.00 64.04           C
ATOM   2870  ND1 HIS K  76      18.501   2.971  44.428  1.00 64.73           N
ATOM   2871  CD2 HIS K  76      17.604   1.832  46.063  1.00 63.07           C
ATOM   2872  CE1 HIS K  76      19.361   2.983  45.430  1.00 63.38           C
ATOM   2873  NE2 HIS K  76      18.842   2.298  46.433  1.00 64.37           N
ATOM   2874  N   TRP K  77      14.570  -0.279  42.127  1.00 64.30           N
ATOM   2875  CA  TRP K  77      13.382  -0.635  41.361  1.00 64.12           C
ATOM   2876  C   TRP K  77      12.535  -1.638  42.131  1.00 64.13           C
ATOM   2877  O   TRP K  77      12.935  -2.791  42.314  1.00 64.31           O
ATOM   2878  CB  TRP K  77      13.809  -1.225  40.014  1.00 62.95           C
ATOM   2879  CG  TRP K  77      12.704  -1.804  39.191  1.00 61.95           C
ATOM   2880  CD1 TRP K  77      12.526  -3.113  38.869  1.00 62.66           C
ATOM   2881  CD2 TRP K  77      11.626  -1.092  38.577  1.00 61.03           C
ATOM   2882  NE1 TRP K  77      11.403  -3.263  38.086  1.00 62.02           N
ATOM   2883  CE2 TRP K  77      10.836  -2.033  37.894  1.00 60.28           C
ATOM   2884  CE3 TRP K  77      11.258   0.252  38.532  1.00 61.89           C
ATOM   2885  CZ2 TRP K  77       9.703  -1.674  37.184  1.00 62.12           C
ATOM   2886  CZ3 TRP K  77      10.130   0.606  37.820  1.00 61.91           C
ATOM   2887  CH2 TRP K  77       9.368  -0.348  37.158  1.00 61.80           C
ATOM   2888  N   ALA K  78      11.368  -1.191  42.586  1.00 64.46           N
ATOM   2889  CA  ALA K  78      10.465  -2.036  43.365  1.00 64.51           C
ATOM   2890  C   ALA K  78       9.060  -1.451  43.414  1.00 64.67           C
ATOM   2891  O   ALA K  78       8.828  -0.313  42.993  1.00 64.57           O
ATOM   2892  CB  ALA K  78      11.000  -2.215  44.777  1.00 64.34           C
ATOM   2893  N   ASP K  79       8.126  -2.238  43.940  1.00 64.86           N
ATOM   2894  CA  ASP K  79       6.757  -1.777  44.129  1.00 64.54           C
ATOM   2895  C   ASP K  79       6.692  -0.792  45.280  1.00 64.58           C
ATOM   2896  O   ASP K  79       7.376  -0.952  46.293  1.00 64.67           O
ATOM   2897  CB  ASP K  79       5.818  -2.944  44.395  1.00 64.23           C
ATOM   2898  CG  ASP K  79       5.753  -3.913  43.233  1.00 64.07           C
ATOM   2899  OD1 ASP K  79       5.110  -3.582  42.212  1.00 63.25           O
ATOM   2900  OD2 ASP K  79       6.348  -5.005  43.344  1.00 65.40           O
ATOM   2901  N   TYR K  80       5.876   0.242  45.096  1.00 64.91           N
ATOM   2902  CA  TYR K  80       5.607   1.244  46.130  1.00 64.70           C
ATOM   2903  C   TYR K  80       6.838   2.050  46.570  1.00 64.46           C
ATOM   2904  O   TYR K  80       6.824   2.682  47.626  1.00 64.34           O
ATOM   2905  CB  TYR K  80       4.904   0.592  47.328  1.00 64.95           C
ATOM   2906  CG  TYR K  80       3.771  -0.331  46.929  1.00 63.99           C
ATOM   2907  CD1 TYR K  80       3.607  -1.570  47.542  1.00 65.90           C
ATOM   2908  CD2 TYR K  80       2.877   0.023  45.921  1.00 64.03           C
ATOM   2909  CE1 TYR K  80       2.567  -2.427  47.173  1.00 65.49           C
ATOM   2910  CE2 TYR K  80       1.844  -0.824  45.543  1.00 66.27           C
ATOM   2911  CZ  TYR K  80       1.694  -2.048  46.172  1.00 65.87           C
ATOM   2912  OH  TYR K  80       0.671  -2.883  45.794  1.00 65.36           O
ATOM   2913  N   LEU K  81       7.878   2.057  45.737  1.00 64.60           N
ATOM   2914  CA  LEU K  81       9.074   2.854  45.992  1.00 64.38           C
ATOM   2915  C   LEU K  81       8.737   4.323  45.759  1.00 64.64           C
ATOM   2916  O   LEU K  81       8.043   4.659  44.797  1.00 64.80           O
ATOM   2917  CB  LEU K  81      10.211   2.418  45.068  1.00 64.34           C
ATOM   2918  CG  LEU K  81      11.617   2.962  45.326  1.00 63.49           C
ATOM   2919  CD1 LEU K  81      12.184   2.435  46.627  1.00 59.39           C
ATOM   2920  CD2 LEU K  81      12.521   2.582  44.171  1.00 63.53           C
ATOM   2921  N   LEU K  82       9.229   5.185  46.647  1.00 64.39           N
ATOM   2922  CA  LEU K  82       8.896   6.611  46.647  1.00 63.90           C
ATOM   2923  C   LEU K  82       7.391   6.830  46.832  1.00 64.27           C
ATOM   2924  O   LEU K  82       6.843   7.823  46.363  1.00 64.32           O
ATOM   2925  CB  LEU K  82       9.402   7.307  45.375  1.00 62.20           C
ATOM   2926  CG  LEU K  82      10.838   6.992  44.941  1.00 63.83           C
ATOM   2927  CD1 LEU K  82      11.235   7.829  43.732  1.00 62.15           C
ATOM   2928  CD2 LEU K  82      11.834   7.192  46.087  1.00 62.45           C
ATOM   2929  N   ASP K  83       6.743   5.902  47.536  1.00 64.40           N
ATOM   2930  CA  ASP K  83       5.295   5.928  47.763  1.00 64.21           C
ATOM   2931  C   ASP K  83       4.479   5.930  46.467  1.00 64.15           C
ATOM   2932  O   ASP K  83       3.429   6.560  46.378  1.00 64.07           O
ATOM   2933  CB  ASP K  83       4.912   7.122  48.635  1.00 62.94           C
ATOM   2934  CG  ASP K  83       3.520   6.999  49.211  1.00 63.42           C
ATOM   2935  OD1 ASP K  83       3.044   5.859  49.422  1.00 61.72           O
ATOM   2936  OD2 ASP K  83       2.901   8.052  49.455  1.00 61.14           O
ATOM   2937  N   SER K  84       4.966   5.202  45.472  1.00 63.81           N
ATOM   2938  CA  SER K  84       4.278   5.073  44.194  1.00 63.84           C
ATOM   2939  C   SER K  84       3.016   4.231  44.363  1.00 63.72           C
ATOM   2940  O   SER K  84       2.977   3.341  45.204  1.00 63.84           O
ATOM   2941  CB  SER K  84       5.213   4.416  43.168  1.00 62.77           C
ATOM   2942  OG  SER K  84       4.640   4.385  41.874  1.00 60.06           O
ATOM   2943  N   ASP K  85       1.986   4.525  43.571  1.00 63.83           N
ATOM   2944  CA  ASP K  85       0.754   3.730  43.584  1.00 64.06           C
ATOM   2945  C   ASP K  85       1.012   2.340  43.010  1.00 64.40           C
ATOM   2946  O   ASP K  85       0.352   1.375  43.392  1.00 65.06           O
ATOM   2947  CB  ASP K  85      -0.374   4.423  42.812  1.00 62.87           C
ATOM   2948  CG  ASP K  85      -1.001   5.578  43.586  1.00 58.60           C
ATOM   2949  OD1 ASP K  85      -0.819   5.657  44.819  1.00 53.05           O
ATOM   2950  OD2 ASP K  85      -1.683   6.408  42.952  1.00 54.17           O
ATOM   2951  N   ASN K  86       1.971   2.241  42.094  1.00 64.52           N
ATOM   2952  CA  ASN K  86       2.474   0.941  41.644  1.00 64.86           C
ATOM   2953  C   ASN K  86       4.012   0.918  41.681  1.00 64.68           C
ATOM   2954  O   ASN K  86       4.595   1.016  42.768  1.00 64.36           O
ATOM   2955  CB  ASN K  86       1.865   0.513  40.289  1.00 65.88           C
ATOM   2956  CG  ASN K  86       1.957   1.585  39.223  1.00 66.78           C
ATOM   2957  OD1 ASN K  86       3.044   1.894  38.728  1.00 72.62           O
ATOM   2958  ND2 ASN K  86       0.813   2.135  38.841  1.00 64.47           N
ATOM   2959  N   LYS K  87       4.677   0.796  40.534  1.00 64.18           N
ATOM   2960  CA  LYS K  87       6.136   0.698  40.521  1.00 64.34           C
ATOM   2961  C   LYS K  87       6.800   2.052  40.743  1.00 64.11           C
ATOM   2962  O   LYS K  87       6.248   3.087  40.396  1.00 63.66           O
ATOM   2963  CB  LYS K  87       6.638   0.090  39.209  1.00 63.84           C
ATOM   2964  CG  LYS K  87       6.293  -1.381  39.022  1.00 64.14           C
ATOM   2965  CD  LYS K  87       7.215  -2.296  39.802  1.00 63.66           C
ATOM   2966  CE  LYS K  87       6.871  -3.760  39.543  1.00 64.66           C
ATOM   2967  NZ  LYS K  87       7.675  -4.701  40.375  1.00 61.80           N
ATOM   2968  N   GLY K  88       7.991   2.024  41.330  1.00 64.25           N
ATOM   2969  CA  GLY K  88       8.792   3.223  41.538  1.00 64.29           C
ATOM   2970  C   GLY K  88      10.248   2.968  41.221  1.00 64.06           C
ATOM   2971  O   GLY K  88      10.771   1.900  41.518  1.00 63.96           O
ATOM   2972  N   ILE K  89      10.901   3.959  40.619  1.00 64.13           N
ATOM   2973  CA  ILE K  89      12.315   3.860  40.255  1.00 64.02           C
ATOM   2974  C   ILE K  89      13.106   5.028  40.846  1.00 64.54           C
ATOM   2975  O   ILE K  89      12.579   6.136  40.981  1.00 64.99           O
ATOM   2976  CB  ILE K  89      12.492   3.842  38.717  1.00 64.14           C
ATOM   2977  CG1 ILE K  89      13.939   3.493  38.335  1.00 63.69           C
ATOM   2978  CG2 ILE K  89      12.080   5.182  38.118  1.00 59.99           C
ATOM   2979  CD1 ILE K  89      14.117   3.129  36.868  1.00 63.73           C
ATOM   2980  N   MET K  90      14.366   4.771  41.194  1.00 64.63           N
ATOM   2981  CA  MET K  90      15.255   5.793  41.749  1.00 64.47           C
ATOM   2982  C   MET K  90      16.702   5.487  41.379  1.00 64.67           C
ATOM   2983  O   MET K  90      17.122   4.330  41.427  1.00 64.90           O
ATOM   2984  CB  MET K  90      15.118   5.837  43.271  1.00 64.00           C
ATOM   2985  CG  MET K  90      15.786   7.038  43.930  1.00 65.05           C
ATOM   2986  SD  MET K  90      15.923   6.882  45.724  1.00 64.80           S
ATOM   2987  CE  MET K  90      17.195   5.620  45.852  1.00 60.53           C
ATOM   2988  N   PHE K  91      17.460   6.523  41.025  1.00 64.14           N
ATOM   2989  CA  PHE K  91      18.867   6.359  40.644  1.00 64.14           C
ATOM   2990  C   PHE K  91      19.654   7.671  40.693  1.00 64.28           C
ATOM   2991  O   PHE K  91      19.080   8.749  40.817  1.00 64.02           O
ATOM   2992  CB  PHE K  91      18.985   5.723  39.254  1.00 63.06           C
ATOM   2993  CG  PHE K  91      18.221   6.444  38.188  1.00 63.08           C
ATOM   2994  CD1 PHE K  91      16.933   6.047  37.850  1.00 63.31           C
ATOM   2995  CD2 PHE K  91      18.789   7.511  37.509  1.00 63.38           C
ATOM   2996  CE1 PHE K  91      16.220   6.708  36.861  1.00 61.90           C
ATOM   2997  CE2 PHE K  91      18.081   8.180  36.518  1.00 63.14           C
ATOM   2998  CZ  PHE K  91      16.795   7.776  36.193  1.00 63.10           C
ATOM   2999  N   ALA K  92      20.976   7.560  40.594  1.00 64.64           N
ATOM   3000  CA  ALA K  92      21.866   8.727  40.596  1.00 64.87           C
ATOM   3001  C   ALA K  92      21.958   9.346  39.202  1.00 64.74           C
ATOM   3002  O   ALA K  92      21.950   8.639  38.195  1.00 64.55           O
ATOM   3003  CB  ALA K  92      23.257   8.343  41.094  1.00 65.60           C
ATOM   3004  N   ARG K  93      22.047  10.671  39.161  1.00 64.65           N
ATOM   3005  CA  ARG K  93      22.045  11.429  37.915  1.00 64.94           C
ATOM   3006  C   ARG K  93      23.208  12.421  37.875  1.00 64.43           C
ATOM   3007  O   ARG K  93      23.536  13.027  38.893  1.00 64.64           O
ATOM   3008  CB  ARG K  93      20.732  12.197  37.833  1.00 65.50           C
ATOM   3009  CG  ARG K  93      20.503  12.925  36.545  1.00 66.10           C
ATOM   3010  CD  ARG K  93      19.251  13.781  36.633  1.00 66.46           C
ATOM   3011  NE  ARG K  93      19.123  14.627  35.453  1.00 66.69           N
ATOM   3012  CZ  ARG K  93      19.843  15.717  35.228  1.00 64.53           C
ATOM   3013  NH1 ARG K  93      20.754  16.123  36.104  1.00 65.67           N
ATOM   3014  NH2 ARG K  93      19.650  16.410  34.116  1.00 67.50           N
ATOM   3015  N   LEU K  94      23.815  12.591  36.698  1.00 64.38           N
ATOM   3016  CA  LEU K  94      24.955  13.513  36.528  1.00 64.07           C
ATOM   3017  C   LEU K  94      24.536  14.736  35.706  1.00 64.27           C
ATOM   3018  O   LEU K  94      24.265  14.621  34.510  1.00 64.95           O
ATOM   3019  CB  LEU K  94      26.150  12.803  35.876  1.00 62.68           C
ATOM   3020  CG  LEU K  94      27.460  13.590  35.694  1.00 63.34           C
ATOM   3021  CD1 LEU K  94      27.875  14.358  36.949  1.00 60.43           C
ATOM   3022  CD2 LEU K  94      28.594  12.665  35.258  1.00 61.00           C
ATOM   3023  N   GLY K  95      24.475  15.897  36.356  1.00 64.17           N
ATOM   3024  CA  GLY K  95      24.046  17.148  35.705  1.00 64.24           C
ATOM   3025  C   GLY K  95      25.176  18.146  35.526  1.00 64.08           C
ATOM   3026  O   GLY K  95      26.134  18.128  36.289  1.00 65.06           O
ATOM   3027  N   TRP K  96      25.066  19.041  34.545  1.00 61.78           N
ATOM   3028  CA  TRP K  96      26.131  20.032  34.288  1.00 62.35           C
ATOM   3029  C   TRP K  96      25.685  21.500  34.283  1.00 62.62           C
ATOM   3030  O   TRP K  96      26.488  22.386  34.576  1.00 61.58           O
ATOM   3031  CB  TRP K  96      26.815  19.739  32.952  1.00 60.98           C
ATOM   3032  CG  TRP K  96      27.379  18.375  32.859  1.00 60.21           C
ATOM   3033  CD1 TRP K  96      26.733  17.257  32.438  1.00 60.28           C
ATOM   3034  CD2 TRP K  96      28.711  17.972  33.190  1.00 60.66           C
ATOM   3035  NE1 TRP K  96      27.576  16.174  32.486  1.00 61.47           N
ATOM   3036  CE2 TRP K  96      28.799  16.585  32.944  1.00 60.10           C
ATOM   3037  CE3 TRP K  96      29.840  18.647  33.672  1.00 59.14           C
ATOM   3038  CZ2 TRP K  96      29.966  15.858  33.166  1.00 60.49           C
ATOM   3039  CZ3 TRP K  96      31.000  17.925  33.893  1.00 60.05           C
ATOM   3040  CH2 TRP K  96      31.057  16.545  33.636  1.00 60.97           C
ATOM   3041  N   HIS K  97      24.424  21.755  33.942  1.00 63.59           N
ATOM   3042  CA  HIS K  97      23.947  23.112  33.675  1.00 64.30           C
ATOM   3043  C   HIS K  97      22.865  23.538  34.670  1.00 65.48           C
ATOM   3044  O   HIS K  97      21.785  23.981  34.274  1.00 66.30           O
ATOM   3045  CB  HIS K  97      23.427  23.192  32.233  1.00 63.07           C
ATOM   3046  CG  HIS K  97      24.357  22.590  31.225  1.00 63.24           C
ATOM   3047  ND1 HIS K  97      24.179  21.323  30.711  1.00 61.59           N
ATOM   3048  CD2 HIS K  97      25.487  23.074  30.652  1.00 62.79           C
ATOM   3049  CE1 HIS K  97      25.154  21.056  29.859  1.00 62.55           C
ATOM   3050  NE2 HIS K  97      25.962  22.101  29.806  1.00 61.16           N
ATOM   3051  N   ASN K  98      23.168  23.410  35.961  1.00 66.92           N
ATOM   3052  CA  ASN K  98      22.234  23.784  37.026  1.00 68.68           C
ATOM   3053  C   ASN K  98      22.145  25.308  37.158  1.00 70.33           C
ATOM   3054  O   ASN K  98      23.132  25.947  37.528  1.00 70.93           O
ATOM   3055  CB  ASN K  98      22.674  23.164  38.360  1.00 68.78           C
ATOM   3056  CG  ASN K  98      21.562  23.144  39.403  1.00 67.69           C
ATOM   3057  OD1 ASN K  98      20.779  24.085  39.522  1.00 67.73           O
ATOM   3058  ND2 ASN K  98      21.501  22.066  40.173  1.00 67.40           N
ATOM   3059  N   PRO K  99      20.961  25.896  36.871  1.00 72.36           N
ATOM   3060  CA  PRO K  99      20.838  27.360  36.894  1.00 74.42           C
ATOM   3061  C   PRO K  99      20.963  27.982  38.291  1.00 76.24           C
ATOM   3062  O   PRO K  99      21.171  29.190  38.401  1.00 76.57           O
ATOM   3063  CB  PRO K  99      19.442  27.609  36.307  1.00 73.93           C
ATOM   3064  CG  PRO K  99      18.684  26.369  36.575  1.00 73.28           C
ATOM   3065  CD  PRO K  99      19.680  25.246  36.529  1.00 72.46           C
ATOM   3066  N   GLN K 100      20.837  27.162  39.333  1.00 79.06           N
ATOM   3067  CA  GLN K 100      21.013  27.604  40.719  1.00 81.18           C
ATOM   3068  C   GLN K 100      22.374  28.278  40.933  1.00 83.53           C
ATOM   3069  O   GLN K 100      22.449  29.374  41.495  1.00 84.26           O
ATOM   3070  CB  GLN K 100      20.862  26.411  41.669  1.00 81.35           C
ATOM   3071  CG  GLN K 100      20.792  26.766  43.149  1.00 81.52           C
ATOM   3072  CD  GLN K 100      20.396  25.576  44.017  1.00 82.50           C
ATOM   3073  OE1 GLN K 100      20.652  24.419  43.667  1.00 82.48           O
ATOM   3074  NE2 GLN K 100      19.768  25.859  45.156  1.00 82.97           N
ATOM   3075  N   GLN K 101      23.438  27.616  40.482  1.00 85.11           N
ATOM   3076  CA  GLN K 101      24.796  28.163  40.546  1.00 86.35           C
ATOM   3077  C   GLN K 101      25.573  27.783  39.284  1.00 87.76           C
ATOM   3078  O   GLN K 101      26.168  26.705  39.208  1.00 88.06           O
ATOM   3079  CB  GLN K 101      25.524  27.682  41.813  1.00 86.81           C
ATOM   3080  CG  GLN K 101      25.380  26.184  42.125  1.00 87.57           C
ATOM   3081  CD  GLN K 101      26.075  25.777  43.417  1.00 87.29           C
ATOM   3082  OE1 GLN K 101      26.163  26.560  44.364  1.00 87.15           O
ATOM   3083  NE2 GLN K 101      26.562  24.540  43.463  1.00 87.58           N
ATOM   3084  N   GLN K 102      25.554  28.676  38.294  1.00 89.20           N
ATOM   3085  CA  GLN K 102      26.165  28.414  36.984  1.00 89.99           C
ATOM   3086  C   GLN K 102      27.655  28.761  36.982  1.00 91.28           C
ATOM   3087  O   GLN K 102      28.049  29.865  36.584  1.00 91.90           O
ATOM   3088  CB  GLN K 102      25.433  29.191  35.879  1.00 90.43           C
ATOM   3089  CG  GLN K 102      23.975  28.759  35.682  1.00 90.59           C
ATOM   3090  CD  GLN K 102      23.259  29.499  34.553  1.00 89.88           C
ATOM   3091  OE1 GLN K 102      22.257  29.017  34.027  1.00 88.71           O
ATOM   3092  NE2 GLN K 102      23.765  30.671  34.185  1.00 89.38           N
ATOM   3093  N   PHE K 103      28.471  27.807  37.432  1.00 91.79           N
ATOM   3094  CA  PHE K 103      29.927  27.962  37.477  1.00 91.43           C
ATOM   3095  C   PHE K 103      30.611  26.761  36.827  1.00 91.31           C
ATOM   3096  O   PHE K 103      30.029  26.083  35.977  1.00 90.37           O
ATOM   3097  CB  PHE K 103      30.405  28.115  38.925  1.00 91.81           C
ATOM   3098  CG  PHE K 103      29.859  29.334  39.624  1.00 92.18           C
ATOM   3099  CD1 PHE K 103      30.591  30.517  39.664  1.00 92.70           C
ATOM   3100  CD2 PHE K 103      28.617  29.295  40.250  1.00 91.89           C
ATOM   3101  CE1 PHE K 103      30.091  31.644  40.314  1.00 92.34           C
ATOM   3102  CE2 PHE K 103      28.108  30.414  40.901  1.00 91.81           C
ATOM   3103  CZ  PHE K 103      28.846  31.591  40.933  1.00 92.23           C
ATOM   3104  N   GLY K 106      29.795  20.318  37.093  1.00 63.40           N
ATOM   3105  CA  GLY K 106      29.506  18.884  37.126  1.00 65.10           C
ATOM   3106  C   GLY K 106      28.978  18.457  38.482  1.00 65.39           C
ATOM   3107  O   GLY K 106      29.649  18.636  39.488  1.00 66.23           O
ATOM   3108  N   GLU K 107      27.781  17.878  38.511  1.00 66.43           N
ATOM   3109  CA  GLU K 107      27.075  17.645  39.769  1.00 66.41           C
ATOM   3110  C   GLU K 107      26.332  16.314  39.744  1.00 65.81           C
ATOM   3111  O   GLU K 107      25.597  16.031  38.800  1.00 66.15           O
ATOM   3112  CB  GLU K 107      26.084  18.787  40.016  1.00 67.08           C
ATOM   3113  CG  GLU K 107      25.598  18.914  41.455  1.00 67.78           C
ATOM   3114  CD  GLU K 107      24.639  20.086  41.651  1.00 68.18           C
ATOM   3115  OE1 GLU K 107      23.494  20.016  41.148  1.00 72.13           O
ATOM   3116  OE2 GLU K 107      25.025  21.071  42.315  1.00 67.09           O
ATOM   3117  N   VAL K 108      26.540  15.501  40.779  1.00 64.90           N
ATOM   3118  CA  VAL K 108      25.805  14.251  40.946  1.00 64.74           C
ATOM   3119  C   VAL K 108      24.648  14.445  41.935  1.00 64.47           C
ATOM   3120  O   VAL K 108      24.844  14.899  43.064  1.00 64.34           O
ATOM   3121  CB  VAL K 108      26.720  13.100  41.422  1.00 63.74           C
ATOM   3122  CG1 VAL K 108      25.931  11.801  41.545  1.00 61.17           C
ATOM   3123  CG2 VAL K 108      27.876  12.922  40.456  1.00 64.17           C
ATOM   3124  N   THR K 109      23.443  14.109  41.490  1.00 64.39           N
ATOM   3125  CA  THR K 109      22.249  14.223  42.322  1.00 64.66           C
ATOM   3126  C   THR K 109      21.346  13.016  42.124  1.00 64.35           C
ATOM   3127  O   THR K 109      21.355  12.384  41.069  1.00 64.42           O
ATOM   3128  CB  THR K 109      21.441  15.508  42.008  1.00 65.17           C
ATOM   3129  OG1 THR K 109      21.195  15.600  40.598  1.00 63.53           O
ATOM   3130  CG2 THR K 109      22.194  16.749  42.477  1.00 64.05           C
ATOM   3131  N   LYS K 110      20.566  12.704  43.151  1.00 64.36           N
ATOM   3132  CA  LYS K 110      19.649  11.572  43.110  1.00 64.26           C
ATOM   3133  C   LYS K 110      18.344  11.994  42.443  1.00 64.49           C
ATOM   3134  O   LYS K 110      17.881  13.111  42.646  1.00 64.46           O
ATOM   3135  CB  LYS K 110      19.396  11.059  44.526  1.00 64.42           C
ATOM   3136  CG  LYS K 110      18.723   9.704  44.597  1.00 64.24           C
ATOM   3137  CD  LYS K 110      18.900   9.072  45.978  1.00 64.49           C
ATOM   3138  CE  LYS K 110      18.150   9.831  47.070  1.00 62.90           C
ATOM   3139  NZ  LYS K 110      18.255   9.147  48.394  1.00 63.22           N
ATOM   3140  N   VAL K 111      17.778  11.103  41.626  1.00 65.11           N
ATOM   3141  CA  VAL K 111      16.509  11.346  40.928  1.00 64.90           C
ATOM   3142  C   VAL K 111      15.643  10.099  40.940  1.00 64.68           C
ATOM   3143  O   VAL K 111      16.135   8.996  41.170  1.00 64.48           O
ATOM   3144  CB  VAL K 111      16.722  11.740  39.453  1.00 65.56           C
ATOM   3145  CG1 VAL K 111      17.512  13.024  39.357  1.00 69.73           C
ATOM   3146  CG2 VAL K 111      17.420  10.624  38.690  1.00 62.59           C
ATOM   3147  N   GLY K 112      14.354  10.279  40.672  1.00 65.00           N
ATOM   3148  CA  GLY K 112      13.417   9.157  40.650  1.00 65.08           C
ATOM   3149  C   GLY K 112      12.102   9.426  39.937  1.00 64.80           C
ATOM   3150  O   GLY K 112      11.754  10.576  39.657  1.00 64.45           O
ATOM   3151  N   TYR K 113      11.376   8.347  39.647  1.00 64.41           N
ATOM   3152  CA  TYR K 113      10.057   8.432  39.020  1.00 64.13           C
ATOM   3153  C   TYR K 113       9.039   7.562  39.738  1.00 64.26           C
ATOM   3154  O   TYR K 113       9.386   6.548  40.350  1.00 63.80           O
ATOM   3155  CB  TYR K 113      10.122   8.041  37.544  1.00 62.23           C
ATOM   3156  CG  TYR K 113      10.699   9.126  36.678  1.00 61.84           C
ATOM   3157  CD1 TYR K 113      12.066   9.206  36.451  1.00 60.40           C
ATOM   3158  CD2 TYR K 113       9.879  10.090  36.105  1.00 60.72           C
ATOM   3159  CE1 TYR K 113      12.602  10.210  35.665  1.00 61.20           C
ATOM   3160  CE2 TYR K 113      10.407  11.098  35.311  1.00 60.97           C
ATOM   3161  CZ  TYR K 113      11.769  11.152  35.096  1.00 60.66           C
ATOM   3162  OH  TYR K 113      12.302  12.155  34.321  1.00 61.92           O
ATOM   3163  N   ARG K 114       7.778   7.977  39.660  1.00 64.30           N
ATOM   3164  CA  ARG K 114       6.679   7.245  40.291  1.00 63.92           C
ATOM   3165  C   ARG K 114       5.337   7.590  39.652  1.00 64.26           C
ATOM   3166  O   ARG K 114       5.246   8.507  38.834  1.00 63.91           O
ATOM   3167  CB  ARG K 114       6.619   7.539  41.797  1.00 62.59           C
ATOM   3168  CG  ARG K 114       6.175   8.949  42.154  1.00 62.40           C
ATOM   3169  CD  ARG K 114       5.925   9.114  43.643  1.00 62.05           C
ATOM   3170  NE  ARG K 114       5.291  10.402  43.921  1.00 61.58           N
ATOM   3171  CZ  ARG K 114       4.697  10.733  45.071  1.00 60.04           C
ATOM   3172  NH1 ARG K 114       4.661   9.899  46.100  1.00 56.62           N
ATOM   3173  NH2 ARG K 114       4.142  11.929  45.194  1.00 62.52           N
ATOM   3174  N   ILE K 115       4.303   6.845  40.045  1.00 63.85           N
ATOM   3175  CA  ILE K 115       2.927   7.164  39.692  1.00 64.07           C
ATOM   3176  C   ILE K 115       2.164   7.512  40.969  1.00 64.57           C
ATOM   3177  O   ILE K 115       2.195   6.757  41.942  1.00 64.35           O
ATOM   3178  CB  ILE K 115       2.215   5.983  38.975  1.00 64.57           C
ATOM   3179  CG1 ILE K 115       2.861   5.682  37.615  1.00 62.66           C
ATOM   3180  CG2 ILE K 115       0.724   6.279  38.782  1.00 64.34           C
ATOM   3181  CD1 ILE K 115       2.732   6.798  36.619  1.00 61.10           C
ATOM   3182  N   LYS K 116       1.492   8.661  40.973  1.00 64.32           N
ATOM   3183  CA  LYS K 116       0.620   9.028  42.090  1.00 64.46           C
ATOM   3184  C   LYS K 116      -0.627   9.746  41.572  1.00 64.24           C
ATOM   3185  O   LYS K 116      -0.528  10.713  40.813  1.00 64.70           O
ATOM   3186  CB  LYS K 116       1.369   9.882  43.116  1.00 64.63           C
ATOM   3187  CG  LYS K 116       0.805   9.784  44.542  1.00 65.12           C
ATOM   3188  CD  LYS K 116       1.237   8.493  45.228  1.00 62.69           C
ATOM   3189  CE  LYS K 116       0.509   8.265  46.543  1.00 63.45           C
ATOM   3190  NZ  LYS K 116       0.767   6.899  47.109  1.00 62.81           N
ATOM   3191  N   ASP K 117      -1.791   9.249  41.979  1.00 64.14           N
ATOM   3192  CA  ASP K 117      -3.079   9.749  41.504  1.00 64.52           C
ATOM   3193  C   ASP K 117      -3.150   9.762  39.975  1.00 64.11           C
ATOM   3194  O   ASP K 117      -3.620  10.729  39.375  1.00 63.85           O
ATOM   3195  CB  ASP K 117      -3.361  11.142  42.077  1.00 65.00           C
ATOM   3196  CG  ASP K 117      -3.300  11.178  43.602  1.00 67.21           C
ATOM   3197  OD1 ASP K 117      -3.817  10.244  44.253  1.00 68.00           O
ATOM   3198  OD2 ASP K 117      -2.744  12.153  44.150  1.00 67.46           O
ATOM   3199  N   GLU K 118      -2.682   8.673  39.366  1.00 64.30           N
ATOM   3200  CA  GLU K 118      -2.646   8.498  37.903  1.00 64.72           C
ATOM   3201  C   GLU K 118      -1.903   9.617  37.165  1.00 64.40           C
ATOM   3202  O   GLU K 118      -2.287  10.009  36.063  1.00 64.29           O
ATOM   3203  CB  GLU K 118      -4.065   8.279  37.339  1.00 64.38           C
ATOM   3204  CG  GLU K 118      -4.858   7.209  38.119  1.00 64.40           C
ATOM   3205  CD  GLU K 118      -5.886   6.461  37.284  1.00 65.27           C
ATOM   3206  OE1 GLU K 118      -6.678   7.113  36.566  1.00 66.52           O
ATOM   3207  OE2 GLU K 118      -5.910   5.209  37.361  1.00 64.90           O
ATOM   3208  N   ARG K 119      -0.836  10.119  37.785  1.00 64.86           N
ATOM   3209  CA  ARG K 119       0.085  11.061  37.142  1.00 65.60           C
ATOM   3210  C   ARG K 119       1.500  10.510  37.247  1.00 64.69           C
ATOM   3211  O   ARG K 119       1.887  10.011  38.307  1.00 64.13           O
ATOM   3212  CB  ARG K 119       0.044  12.429  37.824  1.00 66.58           C
ATOM   3213  CG  ARG K 119      -1.274  13.176  37.709  1.00 69.86           C
ATOM   3214  CD  ARG K 119      -1.298  14.387  38.645  1.00 70.80           C
ATOM   3215  NE  ARG K 119      -1.277  13.984  40.053  1.00 74.79           N
ATOM   3216  CZ  ARG K 119      -1.337  14.820  41.091  1.00 75.75           C
ATOM   3217  NH1 ARG K 119      -1.408  16.138  40.903  1.00 77.06           N
ATOM   3218  NH2 ARG K 119      -1.309  14.334  42.331  1.00 74.02           N
ATOM   3219  N   LEU K 120       2.265  10.588  36.156  1.00 64.55           N
ATOM   3220  CA  LEU K 120       3.701  10.323  36.220  1.00 64.13           C
ATOM   3221  C   LEU K 120       4.353  11.512  36.915  1.00 64.05           C
ATOM   3222  O   LEU K 120       4.164  12.657  36.504  1.00 64.44           O
ATOM   3223  CB  LEU K 120       4.319  10.150  34.833  1.00 64.12           C
ATOM   3224  CG  LEU K 120       5.847  10.007  34.861  1.00 62.58           C
ATOM   3225  CD1 LEU K 120       6.223   8.638  35.398  1.00 59.76           C
ATOM   3226  CD2 LEU K 120       6.461  10.242  33.493  1.00 63.14           C
ATOM   3227  N   GLU K 121       5.119  11.239  37.961  1.00 63.66           N
ATOM   3228  CA  GLU K 121       5.786  12.290  38.712  1.00 64.19           C
ATOM   3229  C   GLU K 121       7.277  12.041  38.792  1.00 64.44           C
ATOM   3230  O   GLU K 121       7.713  10.918  39.043  1.00 64.29           O
ATOM   3231  CB  GLU K 121       5.253  12.355  40.135  1.00 64.98           C
ATOM   3232  CG  GLU K 121       3.821  12.829  40.269  1.00 65.64           C
ATOM   3233  CD  GLU K 121       3.345  12.740  41.697  1.00 64.92           C
ATOM   3234  OE1 GLU K 121       3.705  11.755  42.356  1.00 67.02           O
ATOM   3235  OE2 GLU K 121       2.626  13.645  42.171  1.00 68.71           O
ATOM   3236  N   ARG K 122       8.050  13.106  38.602  1.00 64.07           N
ATOM   3237  CA  ARG K 122       9.488  13.073  38.821  1.00 64.02           C
ATOM   3238  C   ARG K 122       9.789  13.509  40.255  1.00 64.15           C
ATOM   3239  O   ARG K 122       9.256  14.508  40.738  1.00 64.14           O
ATOM   3240  CB  ARG K 122      10.192  13.995  37.826  1.00 63.27           C
ATOM   3241  CG  ARG K 122      11.706  14.056  37.954  1.00 63.56           C
ATOM   3242  CD  ARG K 122      12.266  14.990  36.891  1.00 65.42           C
ATOM   3243  NE  ARG K 122      13.726  14.970  36.814  1.00 64.09           N
ATOM   3244  CZ  ARG K 122      14.547  15.853  37.385  1.00 66.30           C
ATOM   3245  NH1 ARG K 122      14.084  16.875  38.105  1.00 65.73           N
ATOM   3246  NH2 ARG K 122      15.860  15.713  37.229  1.00 66.74           N
ATOM   3247  N   VAL K 123      10.641  12.749  40.933  1.00 64.38           N
ATOM   3248  CA  VAL K 123      11.117  13.110  42.265  1.00 64.31           C
ATOM   3249  C   VAL K 123      12.594  13.468  42.164  1.00 64.55           C
ATOM   3250  O   VAL K 123      13.370  12.728  41.555  1.00 64.58           O
ATOM   3251  CB  VAL K 123      10.936  11.952  43.273  1.00 64.47           C
ATOM   3252  CG1 VAL K 123      11.255  12.419  44.682  1.00 63.19           C
ATOM   3253  CG2 VAL K 123       9.513  11.399  43.214  1.00 64.03           C
ATOM   3254  N   TRP K 124      12.976  14.604  42.753  1.00 64.72           N
ATOM   3255  CA  TRP K 124      14.356  15.096  42.678  1.00 64.45           C
ATOM   3256  C   TRP K 124      14.915  15.474  44.050  1.00 64.39           C
ATOM   3257  O   TRP K 124      14.293  16.236  44.796  1.00 64.17           O
ATOM   3258  CB  TRP K 124      14.438  16.301  41.731  1.00 64.82           C
ATOM   3259  CG  TRP K 124      15.847  16.734  41.413  1.00 64.87           C
ATOM   3260  CD1 TRP K 124      16.907  15.925  41.121  1.00 64.72           C
ATOM   3261  CD2 TRP K 124      16.340  18.077  41.334  1.00 65.26           C
ATOM   3262  NE1 TRP K 124      18.030  16.674  40.878  1.00 63.87           N
ATOM   3263  CE2 TRP K 124      17.711  18.001  41.001  1.00 65.16           C
ATOM   3264  CE3 TRP K 124      15.758  19.339  41.519  1.00 65.60           C
ATOM   3265  CZ2 TRP K 124      18.513  19.139  40.849  1.00 65.08           C
ATOM   3266  CZ3 TRP K 124      16.556  20.473  41.367  1.00 64.92           C
ATOM   3267  CH2 TRP K 124      17.920  20.362  41.036  1.00 64.94           C
ATOM   3268  N   TRP K 125      16.093  14.938  44.368  1.00 64.49           N
ATOM   3269  CA  TRP K 125      16.809  15.262  45.606  1.00 64.35           C
ATOM   3270  C   TRP K 125      17.972  16.183  45.269  1.00 64.38           C
ATOM   3271  O   TRP K 125      18.915  15.770  44.591  1.00 64.38           O
ATOM   3272  CB  TRP K 125      17.351  13.996  46.272  1.00 64.15           C
ATOM   3273  CG  TRP K 125      16.297  13.097  46.816  1.00 63.53           C
ATOM   3274  CD1 TRP K 125      15.867  13.034  48.102  1.00 63.55           C
ATOM   3275  CD2 TRP K 125      15.536  12.128  46.088  1.00 63.62           C
ATOM   3276  NE1 TRP K 125      14.885  12.088  48.224  1.00 64.64           N
ATOM   3277  CE2 TRP K 125      14.661  11.517  47.002  1.00 64.11           C
ATOM   3278  CE3 TRP K 125      15.509  11.716  44.752  1.00 64.17           C
ATOM   3279  CZ2 TRP K 125      13.768  10.514  46.629  1.00 64.52           C
ATOM   3280  CZ3 TRP K 125      14.621  10.722  44.380  1.00 63.75           C
ATOM   3281  CH2 TRP K 125      13.762  10.132  45.316  1.00 64.03           C
ATOM   3282  N   ARG K 126      17.905  17.420  45.751  1.00 64.44           N
ATOM   3283  CA  ARG K 126      18.894  18.441  45.409  1.00 65.13           C
ATOM   3284  C   ARG K 126      20.199  18.308  46.192  1.00 64.79           C
ATOM   3285  O   ARG K 126      21.281  18.588  45.663  1.00 64.83           O
ATOM   3286  CB  ARG K 126      18.299  19.836  45.632  1.00 65.92           C
ATOM   3287  CG  ARG K 126      17.161  20.171  44.672  1.00 67.07           C
ATOM   3288  CD  ARG K 126      16.419  21.423  45.103  1.00 67.63           C
ATOM   3289  NE  ARG K 126      15.549  21.176  46.251  1.00 68.51           N
ATOM   3290  CZ  ARG K 126      14.825  22.107  46.870  1.00 68.31           C
ATOM   3291  NH1 ARG K 126      14.062  21.764  47.905  1.00 68.69           N
ATOM   3292  NH2 ARG K 126      14.854  23.375  46.461  1.00 66.69           N
ATOM   3293  N   TYR K 127      20.093  17.887  47.448  1.00 64.82           N
ATOM   3294  CA  TYR K 127      21.229  17.889  48.359  1.00 65.43           C
ATOM   3295  C   TYR K 127      21.638  16.469  48.761  1.00 65.09           C
ATOM   3296  O   TYR K 127      20.873  15.522  48.566  1.00 64.79           O
ATOM   3297  CB  TYR K 127      20.867  18.720  49.592  1.00 65.75           C
ATOM   3298  CG  TYR K 127      20.123  20.004  49.269  1.00 65.08           C
ATOM   3299  CD1 TYR K 127      20.808  21.141  48.849  1.00 66.38           C
ATOM   3300  CD2 TYR K 127      18.736  20.083  49.394  1.00 63.60           C
ATOM   3301  CE1 TYR K 127      20.135  22.321  48.558  1.00 66.21           C
ATOM   3302  CE2 TYR K 127      18.052  21.256  49.103  1.00 64.26           C
ATOM   3303  CZ  TYR K 127      18.760  22.373  48.685  1.00 66.18           C
ATOM   3304  OH  TYR K 127      18.101  23.546  48.397  1.00 66.10           O
ATOM   3305  N   PRO K 128      22.850  16.318  49.332  1.00 67.29           N
ATOM   3306  CA  PRO K 128      23.312  14.980  49.705  1.00 67.62           C
ATOM   3307  C   PRO K 128      22.531  14.416  50.890  1.00 68.14           C
ATOM   3308  O   PRO K 128      22.018  15.176  51.716  1.00 68.27           O
ATOM   3309  CB  PRO K 128      24.789  15.197  50.083  1.00 67.71           C
ATOM   3310  CG  PRO K 128      25.124  16.601  49.682  1.00 66.70           C
ATOM   3311  CD  PRO K 128      23.843  17.352  49.680  1.00 66.56           C
ATOM   3312  N   ASP K 129      22.461  13.090  50.970  1.00 68.78           N
ATOM   3313  CA  ASP K 129      21.655  12.414  51.986  1.00 69.55           C
ATOM   3314  C   ASP K 129      22.215  12.679  53.378  1.00 69.66           C
ATOM   3315  O   ASP K 129      23.418  12.894  53.536  1.00 71.39           O
ATOM   3316  CB  ASP K 129      21.598  10.903  51.719  1.00 70.36           C
ATOM   3317  CG  ASP K 129      20.993  10.563  50.362  1.00 74.98           C
ATOM   3318  OD1 ASP K 129      20.274  11.413  49.779  1.00 76.83           O
ATOM   3319  OD2 ASP K 129      21.237   9.434  49.876  1.00 79.99           O
ATOM   3320  N   THR K 130      21.339  12.680  54.379  1.00 69.34           N
ATOM   3321  CA  THR K 130      21.744  12.900  55.771  1.00 69.17           C
ATOM   3322  C   THR K 130      20.638  12.411  56.715  1.00 68.88           C
ATOM   3323  O   THR K 130      19.462  12.442  56.345  1.00 69.87           O
ATOM   3324  CB  THR K 130      22.066  14.404  56.043  1.00 68.81           C
ATOM   3325  OG1 THR K 130      22.566  14.570  57.373  1.00 71.86           O
ATOM   3326  CG2 THR K 130      20.835  15.281  55.879  1.00 69.00           C
ATOM   3327  N   PRO K 131      21.001  11.927  57.921  1.00 69.12           N
ATOM   3328  CA  PRO K 131      19.978  11.591  58.929  1.00 68.75           C
ATOM   3329  C   PRO K 131      18.852  12.628  59.091  1.00 68.47           C
ATOM   3330  O   PRO K 131      17.705  12.249  59.321  1.00 68.85           O
ATOM   3331  CB  PRO K 131      20.786  11.463  60.238  1.00 68.24           C
ATOM   3332  CG  PRO K 131      22.222  11.763  59.887  1.00 67.93           C
ATOM   3333  CD  PRO K 131      22.356  11.611  58.412  1.00 69.10           C
ATOM   3334  N   ALA K 132      19.179  13.915  58.976  1.00 67.76           N
ATOM   3335  CA  ALA K 132      18.171  14.982  58.997  1.00 67.27           C
ATOM   3336  C   ALA K 132      17.121  14.791  57.897  1.00 67.14           C
ATOM   3337  O   ALA K 132      15.943  15.084  58.097  1.00 67.00           O
ATOM   3338  CB  ALA K 132      18.840  16.345  58.853  1.00 66.42           C
ATOM   3339  N   GLY K 133      17.559  14.288  56.744  1.00 66.98           N
ATOM   3340  CA  GLY K 133      16.693  14.104  55.586  1.00 65.96           C
ATOM   3341  C   GLY K 133      16.662  15.375  54.769  1.00 65.88           C
ATOM   3342  O   GLY K 133      17.428  16.308  55.026  1.00 66.49           O
ATOM   3343  N   GLN K 134      15.773  15.420  53.784  1.00 65.66           N
ATOM   3344  CA  GLN K 134      15.652  16.598  52.932  1.00 64.63           C
ATOM   3345  C   GLN K 134      14.295  16.697  52.265  1.00 64.11           C
ATOM   3346  O   GLN K 134      13.581  15.709  52.121  1.00 63.01           O
ATOM   3347  CB  GLN K 134      16.747  16.609  51.861  1.00 64.98           C
ATOM   3348  CG  GLN K 134      16.872  15.314  51.062  1.00 64.40           C
ATOM   3349  CD  GLN K 134      17.876  15.435  49.938  1.00 62.82           C
ATOM   3350  OE1 GLN K 134      17.805  16.362  49.132  1.00 60.06           O
ATOM   3351  NE2 GLN K 134      18.818  14.500  49.877  1.00 60.60           N
ATOM   3352  N   GLU K 135      13.960  17.916  51.862  1.00 64.66           N
ATOM   3353  CA  GLU K 135      12.722  18.200  51.158  1.00 64.75           C
ATOM   3354  C   GLU K 135      12.880  17.773  49.706  1.00 64.26           C
ATOM   3355  O   GLU K 135      13.631  18.384  48.949  1.00 64.52           O
ATOM   3356  CB  GLU K 135      12.397  19.695  51.257  1.00 65.03           C
ATOM   3357  CG  GLU K 135      11.261  20.175  50.373  1.00 65.47           C
ATOM   3358  CD  GLU K 135      10.773  21.550  50.776  1.00 67.31           C
ATOM   3359  OE1 GLU K 135      10.215  21.678  51.890  1.00 73.14           O
ATOM   3360  OE2 GLU K 135      10.948  22.501  49.985  1.00 68.24           O
ATOM   3361  N   GLY K 136      12.185  16.707  49.328  1.00 64.09           N
ATOM   3362  CA  GLY K 136      12.188  16.240  47.949  1.00 64.15           C
ATOM   3363  C   GLY K 136      11.332  17.138  47.081  1.00 64.26           C
ATOM   3364  O   GLY K 136      10.354  17.708  47.556  1.00 64.90           O
ATOM   3365  N   VAL K 137      11.714  17.276  45.814  1.00 64.23           N
ATOM   3366  CA  VAL K 137      10.956  18.067  44.849  1.00 64.06           C
ATOM   3367  C   VAL K 137      10.139  17.133  43.959  1.00 64.27           C
ATOM   3368  O   VAL K 137      10.675  16.489  43.053  1.00 64.59           O
ATOM   3369  CB  VAL K 137      11.877  18.937  43.962  1.00 63.73           C
ATOM   3370  CG1 VAL K 137      11.053  19.753  42.968  1.00 60.25           C
ATOM   3371  CG2 VAL K 137      12.742  19.843  44.818  1.00 63.32           C
ATOM   3372  N   VAL K 138       8.839  17.058  44.227  1.00 64.24           N
ATOM   3373  CA  VAL K 138       7.936  16.240  43.422  1.00 64.05           C
ATOM   3374  C   VAL K 138       7.295  17.094  42.340  1.00 64.32           C
ATOM   3375  O   VAL K 138       6.625  18.082  42.637  1.00 64.51           O
ATOM   3376  CB  VAL K 138       6.818  15.608  44.263  1.00 63.48           C
ATOM   3377  CG1 VAL K 138       5.937  14.735  43.386  1.00 65.35           C
ATOM   3378  CG2 VAL K 138       7.401  14.796  45.408  1.00 61.95           C
ATOM   3379  N   THR K 139       7.502  16.698  41.087  1.00 64.51           N
ATOM   3380  CA  THR K 139       7.005  17.442  39.938  1.00 64.63           C
ATOM   3381  C   THR K 139       6.201  16.526  39.013  1.00 64.67           C
ATOM   3382  O   THR K 139       6.764  15.606  38.417  1.00 64.98           O
ATOM   3383  CB  THR K 139       8.178  18.080  39.158  1.00 65.09           C
ATOM   3384  OG1 THR K 139       8.986  18.849  40.059  1.00 65.33           O
ATOM   3385  CG2 THR K 139       7.661  18.987  38.053  1.00 64.84           C
ATOM   3386  N   PRO K 140       4.877  16.751  38.912  1.00 64.86           N
ATOM   3387  CA  PRO K 140       4.076  15.973  37.955  1.00 64.47           C
ATOM   3388  C   PRO K 140       4.407  16.289  36.506  1.00 64.28           C
ATOM   3389  O   PRO K 140       4.308  17.442  36.104  1.00 64.81           O
ATOM   3390  CB  PRO K 140       2.631  16.386  38.264  1.00 64.48           C
ATOM   3391  CG  PRO K 140       2.710  17.622  39.085  1.00 64.29           C
ATOM   3392  CD  PRO K 140       4.059  17.679  39.718  1.00 64.36           C
ATOM   3393  N   LEU K 141       4.780  15.267  35.734  1.00 64.47           N
ATOM   3394  CA  LEU K 141       5.163  15.436  34.328  1.00 64.64           C
ATOM   3395  C   LEU K 141       4.023  15.154  33.358  1.00 64.25           C
ATOM   3396  O   LEU K 141       3.813  15.904  32.409  1.00 64.75           O
ATOM   3397  CB  LEU K 141       6.336  14.517  33.977  1.00 64.87           C
ATOM   3398  CG  LEU K 141       7.734  15.121  34.026  1.00 63.98           C
ATOM   3399  CD1 LEU K 141       8.033  15.772  35.379  1.00 65.34           C
ATOM   3400  CD2 LEU K 141       8.736  14.031  33.697  1.00 63.69           C
ATOM   3401  N   LEU K 142       3.307  14.058  33.584  1.00 64.23           N
ATOM   3402  CA  LEU K 142       2.309  13.586  32.630  1.00 64.02           C
ATOM   3403  C   LEU K 142       1.055  13.094  33.343  1.00 64.35           C
ATOM   3404  O   LEU K 142       1.127  12.245  34.234  1.00 64.41           O
ATOM   3405  CB  LEU K 142       2.909  12.466  31.771  1.00 63.79           C
ATOM   3406  CG  LEU K 142       2.120  11.965  30.560  1.00 64.28           C
ATOM   3407  CD1 LEU K 142       1.816  13.096  29.575  1.00 64.38           C
ATOM   3408  CD2 LEU K 142       2.900  10.848  29.877  1.00 62.81           C
ATOM   3409  N   SER K 143      -0.091  13.638  32.939  1.00 64.11           N
ATOM   3410  CA  SER K 143      -1.381  13.261  33.509  1.00 63.65           C
ATOM   3411  C   SER K 143      -1.918  11.985  32.860  1.00 64.35           C
ATOM   3412  O   SER K 143      -1.371  11.504  31.870  1.00 64.02           O
ATOM   3413  CB  SER K 143      -2.388  14.403  33.358  1.00 62.25           C
ATOM   3414  OG  SER K 143      -2.540  14.785  32.006  1.00 60.53           O
ATOM   3415  N   ASP K 144      -2.983  11.440  33.445  1.00 64.52           N
ATOM   3416  CA  ASP K 144      -3.639  10.226  32.954  1.00 64.30           C
ATOM   3417  C   ASP K 144      -2.661   9.096  32.604  1.00 64.15           C
ATOM   3418  O   ASP K 144      -2.752   8.479  31.535  1.00 64.09           O
ATOM   3419  CB  ASP K 144      -4.536  10.564  31.757  1.00 64.58           C
ATOM   3420  CG  ASP K 144      -5.659  11.520  32.120  1.00 66.79           C
ATOM   3421  OD1 ASP K 144      -6.370  11.259  33.118  1.00 66.88           O
ATOM   3422  OD2 ASP K 144      -5.836  12.531  31.404  1.00 68.51           O
ATOM   3423  N   VAL K 145      -1.733   8.824  33.516  1.00 64.13           N
ATOM   3424  CA  VAL K 145      -0.796   7.708  33.369  1.00 64.01           C
ATOM   3425  C   VAL K 145      -1.095   6.670  34.450  1.00 64.15           C
ATOM   3426  O   VAL K 145      -0.907   6.933  35.638  1.00 64.56           O
ATOM   3427  CB  VAL K 145       0.679   8.171  33.471  1.00 62.58           C
ATOM   3428  CG1 VAL K 145       1.621   6.991  33.321  1.00 59.13           C
ATOM   3429  CG2 VAL K 145       0.982   9.223  32.422  1.00 60.16           C
ATOM   3430  N   GLU K 146      -1.571   5.500  34.029  1.00 64.17           N
ATOM   3431  CA  GLU K 146      -1.960   4.440  34.959  1.00 64.54           C
ATOM   3432  C   GLU K 146      -0.760   3.746  35.579  1.00 64.83           C
ATOM   3433  O   GLU K 146      -0.649   3.680  36.803  1.00 65.15           O
ATOM   3434  CB  GLU K 146      -2.829   3.399  34.261  1.00 64.90           C
ATOM   3435  CG  GLU K 146      -4.260   3.840  34.036  1.00 66.02           C
ATOM   3436  CD  GLU K 146      -5.053   2.846  33.214  1.00 66.38           C
ATOM   3437  OE1 GLU K 146      -4.558   1.718  33.001  1.00 68.00           O
ATOM   3438  OE2 GLU K 146      -6.171   3.192  32.773  1.00 69.55           O
ATOM   3439  N   GLU K 147       0.132   3.234  34.734  1.00 65.08           N
ATOM   3440  CA  GLU K 147       1.223   2.376  35.191  1.00 65.43           C
ATOM   3441  C   GLU K 147       2.593   2.824  34.709  1.00 64.67           C
ATOM   3442  O   GLU K 147       2.738   3.401  33.631  1.00 64.40           O
ATOM   3443  CB  GLU K 147       0.975   0.935  34.766  1.00 66.00           C
ATOM   3444  CG  GLU K 147       0.057   0.194  35.709  1.00 68.14           C
ATOM   3445  CD  GLU K 147      -0.307  -1.176  35.191  1.00 70.97           C
ATOM   3446  OE1 GLU K 147       0.506  -1.764  34.439  1.00 74.54           O
ATOM   3447  OE2 GLU K 147      -1.412  -1.659  35.531  1.00 75.47           O
ATOM   3448  N   LEU K 148       3.589   2.555  35.546  1.00 64.70           N
ATOM   3449  CA  LEU K 148       4.987   2.715  35.193  1.00 64.47           C
ATOM   3450  C   LEU K 148       5.604   1.328  35.186  1.00 64.43           C
ATOM   3451  O   LEU K 148       5.327   0.515  36.067  1.00 64.30           O
ATOM   3452  CB  LEU K 148       5.693   3.607  36.212  1.00 64.70           C
ATOM   3453  CG  LEU K 148       7.220   3.696  36.131  1.00 64.86           C
ATOM   3454  CD1 LEU K 148       7.683   4.016  34.722  1.00 64.55           C
ATOM   3455  CD2 LEU K 148       7.722   4.737  37.124  1.00 64.87           C
ATOM   3456  N   ASN K 149       6.422   1.052  34.178  1.00 64.65           N
ATOM   3457  CA  ASN K 149       7.112  -0.226  34.082  1.00 64.72           C
ATOM   3458  C   ASN K 149       8.476  -0.031  33.430  1.00 64.40           C
ATOM   3459  O   ASN K 149       8.623   0.770  32.511  1.00 64.37           O
ATOM   3460  CB  ASN K 149       6.261  -1.230  33.297  1.00 65.55           C
ATOM   3461  CG  ASN K 149       6.399  -2.654  33.816  1.00 67.85           C
ATOM   3462  OD1 ASN K 149       6.904  -2.892  34.919  1.00 68.67           O
ATOM   3463  ND2 ASN K 149       5.936  -3.610  33.023  1.00 69.65           N
ATOM   3464  N   VAL K 150       9.476  -0.746  33.929  1.00 64.44           N
ATOM   3465  CA  VAL K 150      10.842  -0.606  33.439  1.00 64.36           C
ATOM   3466  C   VAL K 150      11.465  -1.987  33.241  1.00 64.34           C
ATOM   3467  O   VAL K 150      11.333  -2.871  34.089  1.00 64.77           O
ATOM   3468  CB  VAL K 150      11.717   0.232  34.399  1.00 62.60           C
ATOM   3469  CG1 VAL K 150      13.070   0.514  33.772  1.00 64.34           C
ATOM   3470  CG2 VAL K 150      11.037   1.537  34.741  1.00 61.68           C
ATOM   3471  N   ARG K 151      12.129  -2.162  32.104  1.00 64.27           N
ATOM   3472  CA  ARG K 151      12.836  -3.396  31.787  1.00 65.04           C
ATOM   3473  C   ARG K 151      14.309  -3.067  31.563  1.00 64.61           C
ATOM   3474  O   ARG K 151      14.635  -1.995  31.052  1.00 64.54           O
ATOM   3475  CB  ARG K 151      12.229  -4.043  30.539  1.00 64.69           C
ATOM   3476  CG  ARG K 151      11.118  -5.066  30.818  1.00 67.20           C
ATOM   3477  CD  ARG K 151       9.987  -5.058  29.762  1.00 70.07           C
ATOM   3478  NE  ARG K 151      10.409  -4.595  28.429  1.00 74.23           N
ATOM   3479  CZ  ARG K 151      10.693  -5.368  27.375  1.00 73.77           C
ATOM   3480  NH1 ARG K 151      10.614  -6.697  27.440  1.00 74.25           N
ATOM   3481  NH2 ARG K 151      11.064  -4.795  26.230  1.00 72.94           N
ATOM   3482  N   PHE K 152      15.188  -3.987  31.953  1.00 64.54           N
ATOM   3483  CA  PHE K 152      16.634  -3.774  31.878  1.00 64.32           C
ATOM   3484  C   PHE K 152      17.275  -4.808  30.959  1.00 64.42           C
ATOM   3485  O   PHE K 152      17.009  -6.002  31.094  1.00 64.31           O
ATOM   3486  CB  PHE K 152      17.250  -3.873  33.272  1.00 62.64           C
ATOM   3487  CG  PHE K 152      16.454  -3.173  34.334  1.00 62.39           C
ATOM   3488  CD1 PHE K 152      15.584  -3.883  35.149  1.00 63.10           C
ATOM   3489  CD2 PHE K 152      16.568  -1.805  34.515  1.00 62.07           C
ATOM   3490  CE1 PHE K 152      14.850  -3.244  36.132  1.00 61.62           C
ATOM   3491  CE2 PHE K 152      15.837  -1.160  35.489  1.00 62.11           C
ATOM   3492  CZ  PHE K 152      14.974  -1.882  36.302  1.00 62.17           C
ATOM   3493  N   TYR K 153      18.113  -4.351  30.029  1.00 64.29           N
ATOM   3494  CA  TYR K 153      18.801  -5.248  29.100  1.00 65.31           C
ATOM   3495  C   TYR K 153      20.178  -5.611  29.650  1.00 65.91           C
ATOM   3496  O   TYR K 153      21.006  -4.732  29.890  1.00 66.79           O
ATOM   3497  CB  TYR K 153      18.928  -4.599  27.720  1.00 65.15           C
ATOM   3498  CG  TYR K 153      19.527  -5.502  26.670  1.00 64.61           C
ATOM   3499  CD1 TYR K 153      18.898  -6.684  26.303  1.00 66.34           C
ATOM   3500  CD2 TYR K 153      20.724  -5.174  26.038  1.00 65.83           C
ATOM   3501  CE1 TYR K 153      19.447  -7.524  25.332  1.00 66.07           C
ATOM   3502  CE2 TYR K 153      21.281  -6.005  25.072  1.00 65.24           C
ATOM   3503  CZ  TYR K 153      20.636  -7.175  24.724  1.00 65.71           C
ATOM   3504  OH  TYR K 153      21.183  -8.000  23.768  1.00 65.60           O
ATOM   3505  N   ASP K 154      20.421  -6.907  29.837  1.00 66.09           N
ATOM   3506  CA  ASP K 154      21.655  -7.380  30.475  1.00 66.93           C
ATOM   3507  C   ASP K 154      22.721  -7.877  29.486  1.00 67.24           C
ATOM   3508  O   ASP K 154      23.632  -8.612  29.871  1.00 66.86           O
ATOM   3509  CB  ASP K 154      21.328  -8.477  31.500  1.00 66.79           C
ATOM   3510  CG  ASP K 154      20.895  -9.786  30.859  1.00 66.12           C
ATOM   3511  OD1 ASP K 154      20.764  -9.849  29.616  1.00 65.01           O
ATOM   3512  OD2 ASP K 154      20.687 -10.759  31.615  1.00 67.37           O
ATOM   3513  N   GLY K 155      22.606  -7.476  28.222  1.00 67.68           N
ATOM   3514  CA  GLY K 155      23.540  -7.905  27.183  1.00 67.43           C
ATOM   3515  C   GLY K 155      22.983  -9.022  26.320  1.00 67.15           C
ATOM   3516  O   GLY K 155      23.236  -9.064  25.119  1.00 66.54           O
ATOM   3517  N   LYS K 156      22.227  -9.930  26.931  1.00 67.73           N
ATOM   3518  CA  LYS K 156      21.634 -11.059  26.211  1.00 67.74           C
ATOM   3519  C   LYS K 156      20.115 -10.943  26.055  1.00 67.02           C
ATOM   3520  O   LYS K 156      19.560 -11.394  25.052  1.00 66.65           O
ATOM   3521  CB  LYS K 156      21.977 -12.379  26.916  1.00 68.27           C
ATOM   3522  CG  LYS K 156      23.467 -12.708  26.944  1.00 68.57           C
ATOM   3523  CD  LYS K 156      23.716 -14.209  27.107  1.00 68.68           C
ATOM   3524  CE  LYS K 156      25.199 -14.553  26.974  1.00 69.09           C
ATOM   3525  NZ  LYS K 156      25.430 -15.994  26.646  1.00 68.82           N
ATOM   3526  N   GLN K 157      19.447 -10.345  27.040  1.00 66.44           N
ATOM   3527  CA  GLN K 157      17.984 -10.364  27.092  1.00 65.74           C
ATOM   3528  C   GLN K 157      17.420  -9.332  28.062  1.00 64.69           C
ATOM   3529  O   GLN K 157      18.069  -8.977  29.051  1.00 63.23           O
ATOM   3530  CB  GLN K 157      17.515 -11.756  27.510  1.00 66.30           C
ATOM   3531  CG  GLN K 157      18.096 -12.224  28.858  1.00 66.60           C
ATOM   3532  CD  GLN K 157      18.611 -13.654  28.837  1.00 66.12           C
ATOM   3533  OE1 GLN K 157      18.579 -14.332  27.808  1.00 64.74           O
ATOM   3534  NE2 GLN K 157      19.101 -14.116  29.982  1.00 66.51           N
ATOM   3535  N   TRP K 158      16.206  -8.864  27.777  1.00 64.67           N
ATOM   3536  CA  TRP K 158      15.511  -7.931  28.659  1.00 64.59           C
ATOM   3537  C   TRP K 158      14.980  -8.651  29.889  1.00 64.31           C
ATOM   3538  O   TRP K 158      14.280  -9.652  29.765  1.00 64.60           O
ATOM   3539  CB  TRP K 158      14.359  -7.265  27.916  1.00 65.43           C
ATOM   3540  CG  TRP K 158      14.848  -6.382  26.820  1.00 66.39           C
ATOM   3541  CD1 TRP K 158      15.135  -6.747  25.540  1.00 65.54           C
ATOM   3542  CD2 TRP K 158      15.133  -4.988  26.917  1.00 64.62           C
ATOM   3543  NE1 TRP K 158      15.573  -5.660  24.828  1.00 66.17           N
ATOM   3544  CE2 TRP K 158      15.585  -4.567  25.651  1.00 64.86           C
ATOM   3545  CE3 TRP K 158      15.048  -4.053  27.951  1.00 64.86           C
ATOM   3546  CZ2 TRP K 158      15.946  -3.249  25.387  1.00 65.18           C
ATOM   3547  CZ3 TRP K 158      15.411  -2.745  27.694  1.00 65.36           C
ATOM   3548  CH2 TRP K 158      15.851  -2.352  26.421  1.00 66.07           C
ATOM   3549  N   ILE K 159      15.315  -8.142  31.072  1.00 64.56           N
ATOM   3550  CA  ILE K 159      14.848  -8.737  32.323  1.00 64.02           C
ATOM   3551  C   ILE K 159      14.023  -7.763  33.166  1.00 64.43           C
ATOM   3552  O   ILE K 159      13.986  -6.561  32.913  1.00 64.76           O
ATOM   3553  CB  ILE K 159      15.997  -9.357  33.157  1.00 63.55           C
ATOM   3554  CG1 ILE K 159      17.043  -8.315  33.553  1.00 63.20           C
ATOM   3555  CG2 ILE K 159      16.642 -10.499  32.380  1.00 63.84           C
ATOM   3556  CD1 ILE K 159      18.070  -8.848  34.540  1.00 60.44           C
ATOM   3557  N   ASN K 160      13.360  -8.324  34.168  1.00 64.82           N
ATOM   3558  CA  ASN K 160      12.339  -7.666  34.977  1.00 64.47           C
ATOM   3559  C   ASN K 160      12.896  -6.865  36.150  1.00 64.41           C
ATOM   3560  O   ASN K 160      12.285  -5.899  36.601  1.00 64.58           O
ATOM   3561  CB  ASN K 160      11.440  -8.795  35.525  1.00 64.64           C
ATOM   3562  CG  ASN K 160      10.215  -8.301  36.231  1.00 64.92           C
ATOM   3563  OD1 ASN K 160      10.301  -7.618  37.247  1.00 72.68           O
ATOM   3564  ND2 ASN K 160       9.054  -8.690  35.728  1.00 64.08           N
ATOM   3565  N   GLU K 161      14.038  -7.300  36.669  1.00 64.69           N
ATOM   3566  CA  GLU K 161      14.658  -6.674  37.833  1.00 64.58           C
ATOM   3567  C   GLU K 161      16.116  -6.367  37.530  1.00 64.69           C
ATOM   3568  O   GLU K 161      16.637  -6.742  36.478  1.00 64.83           O
ATOM   3569  CB  GLU K 161      14.578  -7.613  39.042  1.00 65.33           C
ATOM   3570  CG  GLU K 161      13.153  -8.056  39.442  1.00 65.09           C
ATOM   3571  CD  GLU K 161      12.621  -7.366  40.691  1.00 66.32           C
ATOM   3572  OE1 GLU K 161      12.881  -6.158  40.897  1.00 66.57           O
ATOM   3573  OE2 GLU K 161      11.930  -8.048  41.478  1.00 69.58           O
ATOM   3574  N   TRP K 162      16.775  -5.684  38.459  1.00 64.65           N
ATOM   3575  CA  TRP K 162      18.209  -5.420  38.348  1.00 64.50           C
ATOM   3576  C   TRP K 162      18.899  -5.522  39.713  1.00 64.55           C
ATOM   3577  O   TRP K 162      18.976  -4.550  40.457  1.00 64.49           O
ATOM   3578  CB  TRP K 162      18.452  -4.047  37.717  1.00 63.62           C
ATOM   3579  CG  TRP K 162      19.873  -3.850  37.310  1.00 64.23           C
ATOM   3580  CD1 TRP K 162      20.783  -3.011  37.881  1.00 63.60           C
ATOM   3581  CD2 TRP K 162      20.562  -4.533  36.257  1.00 63.16           C
ATOM   3582  NE1 TRP K 162      21.990  -3.116  37.241  1.00 62.12           N
ATOM   3583  CE2 TRP K 162      21.883  -4.044  36.238  1.00 62.66           C
ATOM   3584  CE3 TRP K 162      20.187  -5.504  35.321  1.00 63.14           C
ATOM   3585  CZ2 TRP K 162      22.837  -4.496  35.321  1.00 62.24           C
ATOM   3586  CZ3 TRP K 162      21.139  -5.955  34.411  1.00 63.77           C
ATOM   3587  CH2 TRP K 162      22.447  -5.449  34.421  1.00 62.83           C
ATOM   3588  N   SER K 163      19.395  -6.716  40.023  1.00 64.77           N
ATOM   3589  CA  SER K 163      20.015  -7.002  41.314  1.00 64.53           C
ATOM   3590  C   SER K 163      21.491  -6.606  41.360  1.00 64.38           C
ATOM   3591  O   SER K 163      22.066  -6.477  42.439  1.00 64.33           O
ATOM   3592  CB  SER K 163      19.882  -8.491  41.633  1.00 65.32           C
ATOM   3593  OG  SER K 163      20.532  -9.279  40.647  1.00 66.90           O
ATOM   3594  N   ASN K 164      22.101  -6.422  40.193  1.00 64.70           N
ATOM   3595  CA  ASN K 164      23.521  -6.085  40.104  1.00 64.77           C
ATOM   3596  C   ASN K 164      23.795  -4.653  40.567  1.00 64.67           C
ATOM   3597  O   ASN K 164      23.452  -3.693  39.876  1.00 65.06           O
ATOM   3598  CB  ASN K 164      24.015  -6.277  38.663  1.00 65.09           C
ATOM   3599  CG  ASN K 164      25.529  -6.274  38.553  1.00 66.11           C
ATOM   3600  OD1 ASN K 164      26.236  -5.865  39.476  1.00 68.70           O
ATOM   3601  ND2 ASN K 164      26.036  -6.738  37.415  1.00 67.76           N
ATOM   3602  N   GLU K 165      24.420  -4.524  41.735  1.00 64.85           N
ATOM   3603  CA  GLU K 165      24.715  -3.219  42.336  1.00 65.28           C
ATOM   3604  C   GLU K 165      26.078  -2.662  41.916  1.00 64.94           C
ATOM   3605  O   GLU K 165      26.395  -1.513  42.225  1.00 64.76           O
ATOM   3606  CB  GLU K 165      24.670  -3.326  43.865  1.00 65.41           C
ATOM   3607  CG  GLU K 165      23.314  -3.748  44.415  1.00 67.19           C
ATOM   3608  CD  GLU K 165      23.357  -4.174  45.878  1.00 68.83           C
ATOM   3609  OE1 GLU K 165      24.409  -3.996  46.536  1.00 71.12           O
ATOM   3610  OE2 GLU K 165      22.326  -4.691  46.369  1.00 70.48           O
ATOM   3611  N   LEU K 166      26.874  -3.472  41.219  1.00 64.84           N
ATOM   3612  CA  LEU K 166      28.242  -3.088  40.843  1.00 64.82           C
ATOM   3613  C   LEU K 166      28.302  -2.374  39.492  1.00 64.71           C
ATOM   3614  O   LEU K 166      29.093  -1.448  39.323  1.00 64.61           O
ATOM   3615  CB  LEU K 166      29.184  -4.305  40.828  1.00 65.14           C
ATOM   3616  CG  LEU K 166      30.073  -4.520  42.060  1.00 64.65           C
ATOM   3617  CD1 LEU K 166      29.257  -4.944  43.272  1.00 65.43           C
ATOM   3618  CD2 LEU K 166      31.150  -5.551  41.758  1.00 64.45           C
ATOM   3619  N   THR K 167      27.487  -2.816  38.534  1.00 64.78           N
ATOM   3620  CA  THR K 167      27.486  -2.240  37.183  1.00 64.85           C
ATOM   3621  C   THR K 167      26.067  -2.011  36.669  1.00 64.65           C
ATOM   3622  O   THR K 167      25.143  -2.721  37.060  1.00 64.28           O
ATOM   3623  CB  THR K 167      28.238  -3.149  36.182  1.00 65.28           C
ATOM   3624  OG1 THR K 167      28.284  -2.519  34.895  1.00 65.15           O
ATOM   3625  CG2 THR K 167      27.549  -4.503  36.054  1.00 65.96           C
ATOM   3626  N   LEU K 168      25.913  -1.019  35.789  1.00 64.52           N
ATOM   3627  CA  LEU K 168      24.609  -0.675  35.195  1.00 64.38           C
ATOM   3628  C   LEU K 168      24.227  -1.618  34.055  1.00 64.42           C
ATOM   3629  O   LEU K 168      25.093  -2.284  33.487  1.00 64.77           O
ATOM   3630  CB  LEU K 168      24.621   0.768  34.686  1.00 63.76           C
ATOM   3631  CG  LEU K 168      24.573   1.825  35.789  1.00 64.04           C
ATOM   3632  CD1 LEU K 168      25.038   3.181  35.263  1.00 63.40           C
ATOM   3633  CD2 LEU K 168      23.172   1.909  36.384  1.00 60.18           C
ATOM   3634  N   PRO K 169      22.924  -1.682  33.716  1.00 64.54           N
ATOM   3635  CA  PRO K 169      22.522  -2.480  32.561  1.00 64.67           C
ATOM   3636  C   PRO K 169      22.859  -1.750  31.268  1.00 64.66           C
ATOM   3637  O   PRO K 169      22.882  -0.517  31.247  1.00 64.19           O
ATOM   3638  CB  PRO K 169      21.002  -2.609  32.728  1.00 63.87           C
ATOM   3639  CG  PRO K 169      20.601  -1.395  33.454  1.00 63.45           C
ATOM   3640  CD  PRO K 169      21.764  -1.027  34.353  1.00 64.80           C
ATOM   3641  N   ALA K 170      23.119  -2.514  30.208  1.00 64.95           N
ATOM   3642  CA  ALA K 170      23.487  -1.956  28.905  1.00 64.62           C
ATOM   3643  C   ALA K 170      22.417  -1.001  28.373  1.00 64.56           C
ATOM   3644  O   ALA K 170      22.737   0.038  27.793  1.00 64.63           O
ATOM   3645  CB  ALA K 170      23.740  -3.084  27.906  1.00 64.27           C
ATOM   3646  N   ALA K 171      21.151  -1.356  28.580  1.00 64.39           N
ATOM   3647  CA  ALA K 171      20.032  -0.524  28.136  1.00 64.27           C
ATOM   3648  C   ALA K 171      18.861  -0.581  29.117  1.00 64.25           C
ATOM   3649  O   ALA K 171      18.675  -1.570  29.819  1.00 64.22           O
ATOM   3650  CB  ALA K 171      19.577  -0.954  26.743  1.00 63.57           C
ATOM   3651  N   ILE K 172      18.076   0.494  29.145  1.00 64.15           N
ATOM   3652  CA  ILE K 172      16.892   0.590  29.996  1.00 64.24           C
ATOM   3653  C   ILE K 172      15.680   0.979  29.150  1.00 64.80           C
ATOM   3654  O   ILE K 172      15.737   1.958  28.406  1.00 65.38           O
ATOM   3655  CB  ILE K 172      17.073   1.657  31.107  1.00 64.95           C
ATOM   3656  CG1 ILE K 172      18.367   1.412  31.891  1.00 64.19           C
ATOM   3657  CG2 ILE K 172      15.866   1.667  32.043  1.00 63.91           C
ATOM   3658  CD1 ILE K 172      18.469   2.210  33.159  1.00 64.05           C
ATOM   3659  N   SER K 173      14.590   0.225  29.272  1.00 64.45           N
ATOM   3660  CA  SER K 173      13.353   0.515  28.542  1.00 64.42           C
ATOM   3661  C   SER K 173      12.256   0.964  29.500  1.00 64.64           C
ATOM   3662  O   SER K 173      11.719   0.152  30.252  1.00 64.50           O
ATOM   3663  CB  SER K 173      12.879  -0.720  27.774  1.00 65.21           C
ATOM   3664  OG  SER K 173      11.551  -0.561  27.297  1.00 66.65           O
ATOM   3665  N   VAL K 174      11.930   2.256  29.473  1.00 64.68           N
ATOM   3666  CA  VAL K 174      10.863   2.798  30.315  1.00 64.44           C
ATOM   3667  C   VAL K 174       9.523   2.755  29.575  1.00 64.38           C
ATOM   3668  O   VAL K 174       9.352   3.388  28.534  1.00 64.06           O
ATOM   3669  CB  VAL K 174      11.134   4.243  30.735  1.00 63.76           C
ATOM   3670  CG1 VAL K 174      10.083   4.689  31.745  1.00 61.62           C
ATOM   3671  CG2 VAL K 174      12.541   4.377  31.313  1.00 64.29           C
ATOM   3672  N   GLU K 175       8.576   2.007  30.127  1.00 64.85           N
ATOM   3673  CA  GLU K 175       7.257   1.841  29.525  1.00 64.86           C
ATOM   3674  C   GLU K 175       6.178   2.539  30.349  1.00 64.39           C
ATOM   3675  O   GLU K 175       5.985   2.215  31.521  1.00 64.21           O
ATOM   3676  CB  GLU K 175       6.922   0.350  29.389  1.00 64.96           C
ATOM   3677  CG  GLU K 175       5.858   0.060  28.341  1.00 66.73           C
ATOM   3678  CD  GLU K 175       5.322  -1.369  28.395  1.00 68.45           C
ATOM   3679  OE1 GLU K 175       4.972  -1.845  29.498  1.00 70.84           O
ATOM   3680  OE2 GLU K 175       5.229  -2.008  27.322  1.00 71.19           O
ATOM   3681  N   LEU K 176       5.479   3.486  29.725  1.00 64.12           N
ATOM   3682  CA  LEU K 176       4.378   4.209  30.367  1.00 64.27           C
ATOM   3683  C   LEU K 176       3.042   3.761  29.781  1.00 64.37           C
ATOM   3684  O   LEU K 176       2.861   3.774  28.562  1.00 64.14           O
ATOM   3685  CB  LEU K 176       4.525   5.715  30.158  1.00 63.63           C
ATOM   3686  CG  LEU K 176       5.812   6.387  30.641  1.00 64.68           C
ATOM   3687  CD1 LEU K 176       5.858   7.842  30.165  1.00 62.10           C
ATOM   3688  CD2 LEU K 176       5.944   6.294  32.163  1.00 61.62           C
ATOM   3689  N   THR K 177       2.108   3.377  30.648  1.00 64.37           N
ATOM   3690  CA  THR K 177       0.751   3.014  30.223  1.00 64.41           C
ATOM   3691  C   THR K 177      -0.187   4.208  30.407  1.00 64.45           C
ATOM   3692  O   THR K 177      -0.599   4.512  31.526  1.00 64.79           O
ATOM   3693  CB  THR K 177       0.197   1.812  31.015  1.00 64.10           C
ATOM   3694  OG1 THR K 177       0.890   0.623  30.628  1.00 65.81           O
ATOM   3695  CG2 THR K 177      -1.289   1.615  30.748  1.00 64.47           C
ATOM   3696  N   LEU K 178      -0.508   4.884  29.306  1.00 64.51           N
ATOM   3697  CA  LEU K 178      -1.405   6.037  29.336  1.00 64.33           C
ATOM   3698  C   LEU K 178      -2.848   5.581  29.167  1.00 64.36           C
ATOM   3699  O   LEU K 178      -3.114   4.600  28.477  1.00 64.14           O
ATOM   3700  CB  LEU K 178      -1.055   7.048  28.235  1.00 63.46           C
ATOM   3701  CG  LEU K 178       0.404   7.472  28.036  1.00 62.91           C
ATOM   3702  CD1 LEU K 178       0.461   8.774  27.250  1.00 62.98           C
ATOM   3703  CD2 LEU K 178       1.132   7.627  29.346  1.00 64.01           C
ATOM   3704  N   LYS K 179      -3.776   6.311  29.787  1.00 64.83           N
ATOM   3705  CA  LYS K 179      -5.208   5.974  29.728  1.00 64.79           C
ATOM   3706  C   LYS K 179      -5.767   6.101  28.314  1.00 64.48           C
ATOM   3707  O   LYS K 179      -6.640   5.332  27.918  1.00 64.41           O
ATOM   3708  CB  LYS K 179      -6.025   6.871  30.667  1.00 65.40           C
ATOM   3709  CG  LYS K 179      -5.708   6.692  32.140  1.00 66.29           C
ATOM   3710  CD  LYS K 179      -6.559   7.594  33.017  1.00 66.26           C
ATOM   3711  CE  LYS K 179      -7.870   6.925  33.409  1.00 67.35           C
ATOM   3712  NZ  LYS K 179      -7.666   5.826  34.399  1.00 66.09           N
ATOM   3713  N   ASP K 180      -5.260   7.077  27.561  1.00 64.39           N
ATOM   3714  CA  ASP K 180      -5.758   7.354  26.209  1.00 64.03           C
ATOM   3715  C   ASP K 180      -5.001   6.574  25.129  1.00 64.06           C
ATOM   3716  O   ASP K 180      -5.616   5.930  24.287  1.00 64.81           O
ATOM   3717  CB  ASP K 180      -5.759   8.871  25.907  1.00 62.69           C
ATOM   3718  CG  ASP K 180      -4.425   9.563  26.217  1.00 61.90           C
ATOM   3719  OD1 ASP K 180      -3.481   8.899  26.694  1.00 59.69           O
ATOM   3720  OD2 ASP K 180      -4.329  10.791  25.987  1.00 57.32           O
ATOM   3721  N   TYR K 181      -3.673   6.622  25.167  1.00 64.54           N
ATOM   3722  CA  TYR K 181      -2.842   6.004  24.125  1.00 64.47           C
ATOM   3723  C   TYR K 181      -2.373   4.586  24.444  1.00 64.40           C
ATOM   3724  O   TYR K 181      -1.913   3.878  23.554  1.00 64.79           O
ATOM   3725  CB  TYR K 181      -1.630   6.890  23.808  1.00 64.68           C
ATOM   3726  CG  TYR K 181      -2.025   8.167  23.116  1.00 63.82           C
ATOM   3727  CD1 TYR K 181      -2.592   8.136  21.850  1.00 63.66           C
ATOM   3728  CD2 TYR K 181      -1.855   9.401  23.733  1.00 64.56           C
ATOM   3729  CE1 TYR K 181      -2.976   9.300  21.210  1.00 65.38           C
ATOM   3730  CE2 TYR K 181      -2.229  10.572  23.101  1.00 65.01           C
ATOM   3731  CZ  TYR K 181      -2.792  10.518  21.838  1.00 65.80           C
ATOM   3732  OH  TYR K 181      -3.170  11.681  21.201  1.00 65.64           O
ATOM   3733  N   GLY K 182      -2.479   4.172  25.702  1.00 64.37           N
ATOM   3734  CA  GLY K 182      -2.020   2.847  26.101  1.00 64.21           C
ATOM   3735  C   GLY K 182      -0.519   2.827  26.342  1.00 64.45           C
ATOM   3736  O   GLY K 182       0.051   3.802  26.840  1.00 64.28           O
ATOM   3737  N   LYS K 183       0.120   1.717  25.986  1.00 64.09           N
ATOM   3738  CA  LYS K 183       1.537   1.524  26.263  1.00 64.28           C
ATOM   3739  C   LYS K 183       2.440   2.271  25.274  1.00 64.82           C
ATOM   3740  O   LYS K 183       2.373   2.046  24.064  1.00 64.40           O
ATOM   3741  CB  LYS K 183       1.898   0.038  26.229  1.00 63.82           C
ATOM   3742  CG  LYS K 183       1.225  -0.824  27.280  1.00 63.24           C
ATOM   3743  CD  LYS K 183       1.803  -2.240  27.260  1.00 63.52           C
ATOM   3744  CE  LYS K 183       0.871  -3.260  27.904  1.00 65.27           C
ATOM   3745  NZ  LYS K 183       0.668  -3.011  29.359  1.00 66.65           N
ATOM   3746  N   ILE K 184       3.297   3.145  25.799  1.00 64.31           N
ATOM   3747  CA  ILE K 184       4.379   3.716  25.008  1.00 65.31           C
ATOM   3748  C   ILE K 184       5.703   3.496  25.735  1.00 64.81           C
ATOM   3749  O   ILE K 184       5.810   3.727  26.939  1.00 64.82           O
ATOM   3750  CB  ILE K 184       4.170   5.211  24.679  1.00 67.13           C
ATOM   3751  CG1 ILE K 184       4.013   6.054  25.945  1.00 68.11           C
ATOM   3752  CG2 ILE K 184       2.959   5.384  23.772  1.00 69.06           C
ATOM   3753  CD1 ILE K 184       3.884   7.544  25.645  1.00 69.24           C
ATOM   3754  N   ALA K 185       6.708   3.039  24.995  1.00 64.69           N
ATOM   3755  CA  ALA K 185       7.998   2.699  25.582  1.00 64.59           C
ATOM   3756  C   ALA K 185       9.115   3.523  24.960  1.00 64.24           C
ATOM   3757  O   ALA K 185       9.036   3.918  23.800  1.00 63.91           O
ATOM   3758  CB  ALA K 185       8.278   1.217  25.422  1.00 63.03           C
ATOM   3759  N   ARG K 186      10.150   3.781  25.753  1.00 64.44           N
ATOM   3760  CA  ARG K 186      11.331   4.486  25.280  1.00 64.60           C
ATOM   3761  C   ARG K 186      12.597   3.810  25.793  1.00 64.29           C
ATOM   3762  O   ARG K 186      12.739   3.582  26.988  1.00 64.38           O
ATOM   3763  CB  ARG K 186      11.297   5.955  25.699  1.00 64.90           C
ATOM   3764  CG  ARG K 186      12.433   6.744  25.080  1.00 64.68           C
ATOM   3765  CD  ARG K 186      12.056   8.159  24.703  1.00 65.79           C
ATOM   3766  NE  ARG K 186      12.947   8.660  23.655  1.00 64.99           N
ATOM   3767  CZ  ARG K 186      12.976   9.912  23.216  1.00 66.60           C
ATOM   3768  NH1 ARG K 186      12.162  10.827  23.731  1.00 68.87           N
ATOM   3769  NH2 ARG K 186      13.831  10.255  22.258  1.00 67.96           N
ATOM   3770  N   THR K 187      13.517   3.506  24.881  1.00 64.83           N
ATOM   3771  CA  THR K 187      14.769   2.832  25.235  1.00 64.45           C
ATOM   3772  C   THR K 187      15.914   3.822  25.421  1.00 64.38           C
ATOM   3773  O   THR K 187      16.042   4.782  24.664  1.00 64.44           O
ATOM   3774  CB  THR K 187      15.167   1.801  24.182  1.00 64.31           C
ATOM   3775  OG1 THR K 187      14.033   0.985  23.877  1.00 64.98           O
ATOM   3776  CG2 THR K 187      16.299   0.917  24.699  1.00 63.86           C
ATOM   3777  N   TYR K 188      16.741   3.566  26.432  1.00 64.47           N
ATOM   3778  CA  TYR K 188      17.875   4.415  26.771  1.00 64.20           C
ATOM   3779  C   TYR K 188      19.138   3.583  26.910  1.00 64.58           C
ATOM   3780  O   TYR K 188      19.152   2.604  27.656  1.00 64.79           O
ATOM   3781  CB  TYR K 188      17.618   5.114  28.102  1.00 63.70           C
ATOM   3782  CG  TYR K 188      16.411   6.010  28.110  1.00 63.05           C
ATOM   3783  CD1 TYR K 188      16.438   7.243  27.468  1.00 61.95           C
ATOM   3784  CD2 TYR K 188      15.242   5.634  28.769  1.00 63.38           C
ATOM   3785  CE1 TYR K 188      15.334   8.078  27.474  1.00 62.81           C
ATOM   3786  CE2 TYR K 188      14.127   6.465  28.783  1.00 62.80           C
ATOM   3787  CZ  TYR K 188      14.180   7.687  28.134  1.00 63.33           C
ATOM   3788  OH  TYR K 188      13.081   8.515  28.141  1.00 64.46           O
ATOM   3789  N   LEU K 189      20.193   3.977  26.198  1.00 64.62           N
ATOM   3790  CA  LEU K 189      21.499   3.340  26.337  1.00 64.42           C
ATOM   3791  C   LEU K 189      22.259   4.007  27.478  1.00 64.67           C
ATOM   3792  O   LEU K 189      22.264   5.235  27.598  1.00 64.79           O
ATOM   3793  CB  LEU K 189      22.280   3.441  25.029  1.00 64.89           C
ATOM   3794  CG  LEU K 189      21.578   2.824  23.816  1.00 63.78           C
ATOM   3795  CD1 LEU K 189      22.433   2.979  22.583  1.00 63.56           C
ATOM   3796  CD2 LEU K 189      21.262   1.362  24.061  1.00 63.61           C
ATOM   3797  N   THR K 190      22.884   3.192  28.324  1.00 64.90           N
ATOM   3798  CA  THR K 190      23.623   3.689  29.482  1.00 65.24           C
ATOM   3799  C   THR K 190      25.100   3.825  29.139  1.00 65.55           C
ATOM   3800  O   THR K 190      25.637   3.032  28.365  1.00 65.16           O
ATOM   3801  CB  THR K 190      23.455   2.753  30.698  1.00 65.66           C
ATOM   3802  OG1 THR K 190      24.254   1.577  30.523  1.00 65.03           O
ATOM   3803  CG2 THR K 190      21.988   2.359  30.868  1.00 65.55           C
