# Supplementary material for: A non-redundant data set of nanobody-antigen crystal structures
Source: Data Brief. 2019 Mar 6;24:103754. doi: 10.1016/j.dib.2019.103754 (PMC6441729; doi:10.1016/j.dib.2019.103754)
Supplement: Multimedia component 5 [file mmc5.zip › Data_set/Ag_1/3ezj_1.pdb]

ATOM      1  N   ALA A   3      67.369 -22.272  14.803  1.00 65.53           N
ATOM      2  CA  ALA A   3      67.161 -22.712  16.223  1.00 65.74           C
ATOM      3  C   ALA A   3      65.809 -23.429  16.383  1.00 65.78           C
ATOM      4  O   ALA A   3      64.752 -22.842  16.115  1.00 65.92           O
ATOM      5  CB  ALA A   3      67.249 -21.513  17.172  1.00 65.53           C
ATOM      6  N   THR A   4      65.843 -24.693  16.808  1.00 65.55           N
ATOM      7  CA  THR A   4      64.625 -25.497  16.902  1.00 65.44           C
ATOM      8  C   THR A   4      64.450 -26.128  18.277  1.00 65.33           C
ATOM      9  O   THR A   4      65.421 -26.452  18.955  1.00 65.21           O
ATOM     10  CB  THR A   4      64.587 -26.619  15.851  1.00 65.35           C
ATOM     11  OG1 THR A   4      65.590 -27.589  16.160  1.00 65.60           O
ATOM     12  CG2 THR A   4      64.814 -26.072  14.442  1.00 65.15           C
ATOM     13  N   PHE A   5      63.186 -26.314  18.651  1.00 65.42           N
ATOM     14  CA  PHE A   5      62.788 -26.775  19.976  1.00 65.42           C
ATOM     15  C   PHE A   5      61.982 -28.052  19.868  1.00 65.45           C
ATOM     16  O   PHE A   5      61.389 -28.338  18.826  1.00 65.47           O
ATOM     17  CB  PHE A   5      61.924 -25.717  20.668  1.00 65.43           C
ATOM     18  CG  PHE A   5      62.631 -24.418  20.896  1.00 65.29           C
ATOM     19  CD1 PHE A   5      62.747 -23.490  19.872  1.00 65.14           C
ATOM     20  CD2 PHE A   5      63.195 -24.129  22.131  1.00 65.23           C
ATOM     21  CE1 PHE A   5      63.414 -22.291  20.076  1.00 65.52           C
ATOM     22  CE2 PHE A   5      63.858 -22.935  22.344  1.00 65.43           C
ATOM     23  CZ  PHE A   5      63.967 -22.011  21.317  1.00 65.45           C
ATOM     24  N   THR A   6      61.953 -28.793  20.970  1.00 65.47           N
ATOM     25  CA  THR A   6      61.212 -30.043  21.077  1.00 65.51           C
ATOM     26  C   THR A   6      60.343 -30.009  22.332  1.00 65.70           C
ATOM     27  O   THR A   6      60.604 -29.238  23.252  1.00 65.95           O
ATOM     28  CB  THR A   6      62.195 -31.215  21.137  1.00 65.34           C
ATOM     29  OG1 THR A   6      62.769 -31.391  19.840  1.00 64.56           O
ATOM     30  CG2 THR A   6      61.510 -32.502  21.566  1.00 65.41           C
ATOM     31  N   ALA A   7      59.298 -30.824  22.362  1.00 65.91           N
ATOM     32  CA  ALA A   7      58.509 -30.997  23.573  1.00 66.09           C
ATOM     33  C   ALA A   7      58.120 -32.459  23.722  1.00 66.30           C
ATOM     34  O   ALA A   7      57.424 -32.999  22.874  1.00 66.30           O
ATOM     35  CB  ALA A   7      57.276 -30.125  23.522  1.00 65.87           C
ATOM     36  N   ASN A   8      58.589 -33.107  24.785  1.00 66.70           N
ATOM     37  CA  ASN A   8      58.123 -34.458  25.123  1.00 66.90           C
ATOM     38  C   ASN A   8      57.754 -34.553  26.595  1.00 66.94           C
ATOM     39  O   ASN A   8      58.612 -34.736  27.449  1.00 66.97           O
ATOM     40  CB  ASN A   8      59.160 -35.521  24.755  1.00 67.06           C
ATOM     41  CG  ASN A   8      59.013 -36.003  23.325  1.00 67.83           C
ATOM     42  OD1 ASN A   8      58.533 -37.111  23.081  1.00 68.74           O
ATOM     43  ND2 ASN A   8      59.411 -35.166  22.370  1.00 68.63           N
ATOM     44  N   PHE A   9      56.463 -34.412  26.877  1.00 67.05           N
ATOM     45  CA  PHE A   9      55.969 -34.418  28.242  1.00 67.06           C
ATOM     46  C   PHE A   9      54.843 -35.433  28.390  1.00 66.98           C
ATOM     47  O   PHE A   9      54.032 -35.591  27.482  1.00 66.83           O
ATOM     48  CB  PHE A   9      55.469 -33.027  28.616  1.00 67.34           C
ATOM     49  CG  PHE A   9      56.535 -31.972  28.595  1.00 67.28           C
ATOM     50  CD1 PHE A   9      56.653 -31.110  27.517  1.00 67.45           C
ATOM     51  CD2 PHE A   9      57.411 -31.831  29.663  1.00 67.89           C
ATOM     52  CE1 PHE A   9      57.627 -30.123  27.495  1.00 67.40           C
ATOM     53  CE2 PHE A   9      58.395 -30.844  29.650  1.00 67.96           C
ATOM     54  CZ  PHE A   9      58.501 -29.989  28.560  1.00 67.72           C
ATOM     55  N   LYS A  10      54.808 -36.103  29.544  1.00 66.82           N
ATOM     56  CA  LYS A  10      53.822 -37.138  29.845  1.00 66.73           C
ATOM     57  C   LYS A  10      53.361 -36.996  31.292  1.00 66.41           C
ATOM     58  O   LYS A  10      54.081 -37.357  32.224  1.00 66.05           O
ATOM     59  CB  LYS A  10      54.431 -38.520  29.626  1.00 66.85           C
ATOM     60  CG  LYS A  10      54.931 -38.759  28.204  1.00 67.29           C
ATOM     61  CD  LYS A  10      55.525 -40.166  28.040  1.00 67.39           C
ATOM     62  CE  LYS A  10      55.586 -40.584  26.563  1.00 67.64           C
ATOM     63  NZ  LYS A  10      55.905 -42.034  26.403  1.00 67.60           N
ATOM     64  N   ASP A  11      52.152 -36.470  31.464  1.00 66.36           N
ATOM     65  CA  ASP A  11      51.623 -36.091  32.779  1.00 66.32           C
ATOM     66  C   ASP A  11      52.633 -35.257  33.559  1.00 66.14           C
ATOM     67  O   ASP A  11      52.956 -35.572  34.704  1.00 66.10           O
ATOM     68  CB  ASP A  11      51.193 -37.321  33.593  1.00 66.26           C
ATOM     69  CG  ASP A  11      49.965 -38.012  33.017  1.00 66.55           C
ATOM     70  OD1 ASP A  11      49.292 -37.434  32.143  1.00 66.84           O
ATOM     71  OD2 ASP A  11      49.667 -39.148  33.444  1.00 67.20           O
ATOM     72  N   THR A  12      53.134 -34.200  32.923  1.00 65.84           N
ATOM     73  CA  THR A  12      54.053 -33.281  33.574  1.00 65.86           C
ATOM     74  C   THR A  12      53.242 -32.191  34.254  1.00 65.89           C
ATOM     75  O   THR A  12      52.337 -31.615  33.644  1.00 66.05           O
ATOM     76  CB  THR A  12      55.045 -32.651  32.579  1.00 65.83           C
ATOM     77  OG1 THR A  12      56.002 -33.633  32.167  1.00 65.90           O
ATOM     78  CG2 THR A  12      55.786 -31.490  33.215  1.00 65.73           C
ATOM     79  N   ASP A  13      53.565 -31.921  35.518  1.00 65.87           N
ATOM     80  CA  ASP A  13      52.879 -30.901  36.315  1.00 65.64           C
ATOM     81  C   ASP A  13      52.897 -29.552  35.577  1.00 65.44           C
ATOM     82  O   ASP A  13      53.957 -29.095  35.149  1.00 65.47           O
ATOM     83  CB  ASP A  13      53.544 -30.801  37.699  1.00 65.69           C
ATOM     84  CG  ASP A  13      52.985 -29.670  38.550  1.00 66.23           C
ATOM     85  OD1 ASP A  13      51.749 -29.472  38.571  1.00 67.59           O
ATOM     86  OD2 ASP A  13      53.789 -28.974  39.207  1.00 67.33           O
ATOM     87  N   LEU A  14      51.727 -28.929  35.426  1.00 65.07           N
ATOM     88  CA  LEU A  14      51.588 -27.727  34.589  1.00 65.03           C
ATOM     89  C   LEU A  14      52.624 -26.659  34.916  1.00 64.93           C
ATOM     90  O   LEU A  14      53.170 -26.015  34.013  1.00 64.66           O
ATOM     91  CB  LEU A  14      50.175 -27.128  34.710  1.00 65.12           C
ATOM     92  CG  LEU A  14      49.826 -25.899  33.846  1.00 64.89           C
ATOM     93  CD1 LEU A  14      50.200 -26.108  32.387  1.00 64.42           C
ATOM     94  CD2 LEU A  14      48.349 -25.549  33.968  1.00 64.68           C
ATOM     95  N   LYS A  15      52.880 -26.477  36.211  1.00 64.94           N
ATOM     96  CA  LYS A  15      53.870 -25.513  36.680  1.00 64.89           C
ATOM     97  C   LYS A  15      55.239 -25.818  36.087  1.00 64.88           C
ATOM     98  O   LYS A  15      55.857 -24.938  35.485  1.00 65.16           O
ATOM     99  CB  LYS A  15      53.960 -25.523  38.203  1.00 64.96           C
ATOM    100  CG  LYS A  15      52.727 -24.993  38.920  1.00 65.10           C
ATOM    101  CD  LYS A  15      52.873 -25.199  40.422  1.00 65.03           C
ATOM    102  CE  LYS A  15      51.643 -24.761  41.179  1.00 65.07           C
ATOM    103  NZ  LYS A  15      51.748 -25.165  42.602  1.00 65.30           N
ATOM    104  N   SER A  16      55.701 -27.061  36.243  1.00 64.58           N
ATOM    105  CA  SER A  16      56.992 -27.479  35.679  1.00 64.59           C
ATOM    106  C   SER A  16      57.076 -27.223  34.176  1.00 64.58           C
ATOM    107  O   SER A  16      58.111 -26.794  33.670  1.00 64.83           O
ATOM    108  CB  SER A  16      57.245 -28.963  35.928  1.00 64.50           C
ATOM    109  OG  SER A  16      57.063 -29.283  37.285  1.00 64.88           O
ATOM    110  N   PHE A  17      55.993 -27.500  33.462  1.00 64.35           N
ATOM    111  CA  PHE A  17      55.971 -27.256  32.037  1.00 64.43           C
ATOM    112  C   PHE A  17      56.237 -25.775  31.761  1.00 64.46           C
ATOM    113  O   PHE A  17      57.116 -25.441  30.962  1.00 64.45           O
ATOM    114  CB  PHE A  17      54.636 -27.707  31.438  1.00 64.52           C
ATOM    115  CG  PHE A  17      54.462 -27.349  29.988  1.00 64.29           C
ATOM    116  CD1 PHE A  17      55.242 -27.943  29.013  1.00 64.82           C
ATOM    117  CD2 PHE A  17      53.512 -26.425  29.600  1.00 64.34           C
ATOM    118  CE1 PHE A  17      55.078 -27.614  27.666  1.00 64.74           C
ATOM    119  CE2 PHE A  17      53.347 -26.093  28.268  1.00 64.59           C
ATOM    120  CZ  PHE A  17      54.133 -26.693  27.299  1.00 64.48           C
ATOM    121  N   ILE A  18      55.500 -24.899  32.449  1.00 64.41           N
ATOM    122  CA  ILE A  18      55.588 -23.446  32.224  1.00 64.48           C
ATOM    123  C   ILE A  18      56.982 -22.915  32.538  1.00 64.54           C
ATOM    124  O   ILE A  18      57.537 -22.112  31.780  1.00 64.61           O
ATOM    125  CB  ILE A  18      54.529 -22.672  33.049  1.00 64.41           C
ATOM    126  CG1 ILE A  18      53.125 -22.970  32.512  1.00 64.65           C
ATOM    127  CG2 ILE A  18      54.779 -21.169  33.006  1.00 64.10           C
ATOM    128  CD1 ILE A  18      52.000 -22.671  33.499  1.00 64.73           C
ATOM    129  N   GLU A  19      57.553 -23.384  33.640  1.00 64.53           N
ATOM    130  CA  GLU A  19      58.907 -23.009  34.007  1.00 64.77           C
ATOM    131  C   GLU A  19      59.905 -23.457  32.932  1.00 64.67           C
ATOM    132  O   GLU A  19      60.808 -22.698  32.566  1.00 64.74           O
ATOM    133  CB  GLU A  19      59.268 -23.593  35.379  1.00 64.82           C
ATOM    134  CG  GLU A  19      58.393 -23.043  36.510  1.00 65.59           C
ATOM    135  CD  GLU A  19      58.796 -23.523  37.899  1.00 66.12           C
ATOM    136  OE1 GLU A  19      59.856 -24.176  38.043  1.00 67.76           O
ATOM    137  OE2 GLU A  19      58.043 -23.240  38.860  1.00 67.34           O
ATOM    138  N   THR A  20      59.728 -24.677  32.418  1.00 64.53           N
ATOM    139  CA  THR A  20      60.643 -25.242  31.421  1.00 64.41           C
ATOM    140  C   THR A  20      60.612 -24.415  30.147  1.00 64.30           C
ATOM    141  O   THR A  20      61.661 -24.038  29.621  1.00 64.32           O
ATOM    142  CB  THR A  20      60.282 -26.709  31.078  1.00 64.45           C
ATOM    143  OG1 THR A  20      60.483 -27.542  32.229  1.00 64.40           O
ATOM    144  CG2 THR A  20      61.133 -27.229  29.918  1.00 64.35           C
ATOM    145  N   VAL A  21      59.402 -24.126  29.673  1.00 64.16           N
ATOM    146  CA  VAL A  21      59.203 -23.345  28.454  1.00 64.18           C
ATOM    147  C   VAL A  21      59.703 -21.902  28.590  1.00 64.16           C
ATOM    148  O   VAL A  21      60.239 -21.349  27.635  1.00 64.28           O
ATOM    149  CB  VAL A  21      57.710 -23.319  28.029  1.00 64.32           C
ATOM    150  CG1 VAL A  21      57.500 -22.380  26.845  1.00 63.91           C
ATOM    151  CG2 VAL A  21      57.214 -24.732  27.703  1.00 64.00           C
ATOM    152  N   GLY A  22      59.522 -21.294  29.761  1.00 64.05           N
ATOM    153  CA  GLY A  22      59.985 -19.919  29.996  1.00 63.94           C
ATOM    154  C   GLY A  22      61.500 -19.775  29.947  1.00 63.90           C
ATOM    155  O   GLY A  22      62.029 -18.827  29.355  1.00 63.76           O
ATOM    156  N   ALA A  23      62.197 -20.720  30.575  1.00 63.91           N
ATOM    157  CA  ALA A  23      63.656 -20.772  30.529  1.00 63.88           C
ATOM    158  C   ALA A  23      64.150 -21.006  29.101  1.00 63.88           C
ATOM    159  O   ALA A  23      65.147 -20.422  28.694  1.00 63.94           O
ATOM    160  CB  ALA A  23      64.181 -21.860  31.460  1.00 63.77           C
ATOM    161  N   ASN A  24      63.455 -21.857  28.347  1.00 63.90           N
ATOM    162  CA  ASN A  24      63.790 -22.084  26.936  1.00 63.95           C
ATOM    163  C   ASN A  24      63.578 -20.846  26.078  1.00 63.88           C
ATOM    164  O   ASN A  24      64.326 -20.617  25.135  1.00 63.89           O
ATOM    165  CB  ASN A  24      62.959 -23.229  26.344  1.00 64.02           C
ATOM    166  CG  ASN A  24      63.401 -24.605  26.826  1.00 63.92           C
ATOM    167  OD1 ASN A  24      64.546 -24.806  27.227  1.00 64.12           O
ATOM    168  ND2 ASN A  24      62.485 -25.564  26.775  1.00 63.55           N
ATOM    169  N   LEU A  25      62.552 -20.064  26.405  1.00 64.05           N
ATOM    170  CA  LEU A  25      62.191 -18.861  25.638  1.00 64.24           C
ATOM    171  C   LEU A  25      62.809 -17.564  26.161  1.00 64.33           C
ATOM    172  O   LEU A  25      62.625 -16.520  25.544  1.00 64.18           O
ATOM    173  CB  LEU A  25      60.666 -18.687  25.603  1.00 64.11           C
ATOM    174  CG  LEU A  25      59.873 -19.639  24.707  1.00 63.69           C
ATOM    175  CD1 LEU A  25      58.394 -19.370  24.853  1.00 62.96           C
ATOM    176  CD2 LEU A  25      60.297 -19.497  23.258  1.00 63.31           C
ATOM    177  N   ASN A  26      63.533 -17.636  27.282  1.00 64.67           N
ATOM    178  CA  ASN A  26      64.134 -16.457  27.946  1.00 64.87           C
ATOM    179  C   ASN A  26      63.097 -15.438  28.399  1.00 64.99           C
ATOM    180  O   ASN A  26      63.288 -14.221  28.269  1.00 64.72           O
ATOM    181  CB  ASN A  26      65.188 -15.790  27.059  1.00 64.91           C
ATOM    182  CG  ASN A  26      66.301 -16.732  26.694  1.00 65.35           C
ATOM    183  OD1 ASN A  26      67.261 -16.892  27.447  1.00 66.10           O
ATOM    184  ND2 ASN A  26      66.177 -17.379  25.540  1.00 65.35           N
ATOM    185  N   LYS A  27      61.992 -15.963  28.925  1.00 65.20           N
ATOM    186  CA  LYS A  27      60.924 -15.149  29.485  1.00 65.32           C
ATOM    187  C   LYS A  27      60.840 -15.419  30.981  1.00 65.22           C
ATOM    188  O   LYS A  27      61.052 -16.545  31.433  1.00 65.09           O
ATOM    189  CB  LYS A  27      59.579 -15.486  28.826  1.00 65.63           C
ATOM    190  CG  LYS A  27      59.547 -15.356  27.298  1.00 66.34           C
ATOM    191  CD  LYS A  27      59.826 -13.923  26.823  1.00 67.40           C
ATOM    192  CE  LYS A  27      59.767 -13.810  25.290  1.00 67.27           C
ATOM    193  NZ  LYS A  27      60.181 -12.450  24.814  1.00 67.42           N
ATOM    194  N   THR A  28      60.555 -14.378  31.751  1.00 65.07           N
ATOM    195  CA  THR A  28      60.209 -14.563  33.145  1.00 65.12           C
ATOM    196  C   THR A  28      58.755 -14.990  33.179  1.00 65.20           C
ATOM    197  O   THR A  28      57.946 -14.513  32.383  1.00 65.22           O
ATOM    198  CB  THR A  28      60.397 -13.282  33.952  1.00 64.99           C
ATOM    199  OG1 THR A  28      61.733 -12.811  33.768  1.00 64.96           O
ATOM    200  CG2 THR A  28      60.147 -13.534  35.435  1.00 64.92           C
ATOM    201  N   ILE A  29      58.431 -15.903  34.087  1.00 65.32           N
ATOM    202  CA  ILE A  29      57.069 -16.378  34.244  1.00 65.28           C
ATOM    203  C   ILE A  29      56.558 -16.021  35.627  1.00 65.36           C
ATOM    204  O   ILE A  29      57.227 -16.284  36.621  1.00 65.56           O
ATOM    205  CB  ILE A  29      57.004 -17.889  34.060  1.00 65.32           C
ATOM    206  CG1 ILE A  29      57.208 -18.248  32.580  1.00 65.55           C
ATOM    207  CG2 ILE A  29      55.690 -18.442  34.596  1.00 65.48           C
ATOM    208  CD1 ILE A  29      56.091 -17.833  31.664  1.00 65.29           C
ATOM    209  N   ILE A  30      55.378 -15.405  35.676  1.00 65.40           N
ATOM    210  CA  ILE A  30      54.664 -15.139  36.924  1.00 65.33           C
ATOM    211  C   ILE A  30      53.341 -15.912  36.910  1.00 65.38           C
ATOM    212  O   ILE A  30      52.597 -15.822  35.938  1.00 65.46           O
ATOM    213  CB  ILE A  30      54.360 -13.641  37.063  1.00 65.27           C
ATOM    214  CG1 ILE A  30      55.658 -12.833  37.060  1.00 65.12           C
ATOM    215  CG2 ILE A  30      53.565 -13.372  38.327  1.00 65.47           C
ATOM    216  CD1 ILE A  30      55.449 -11.357  37.257  1.00 65.09           C
ATOM    217  N   MET A  31      53.042 -16.657  37.975  1.00 65.42           N
ATOM    218  CA  MET A  31      51.763 -17.375  38.084  1.00 65.52           C
ATOM    219  C   MET A  31      50.914 -16.821  39.252  1.00 65.60           C
ATOM    220  O   MET A  31      50.438 -17.544  40.143  1.00 65.48           O
ATOM    221  CB  MET A  31      52.024 -18.874  38.227  1.00 65.58           C
ATOM    222  CG  MET A  31      53.157 -19.398  37.331  1.00 65.88           C
ATOM    223  SD  MET A  31      53.128 -21.194  37.055  1.00 65.88           S
ATOM    224  CE  MET A  31      54.881 -21.573  37.127  1.00 65.60           C
ATOM    225  N   VAL A  35      46.722 -21.846  39.456  1.00 63.36           N
ATOM    226  CA  VAL A  35      47.364 -22.613  38.387  1.00 63.68           C
ATOM    227  C   VAL A  35      47.703 -24.048  38.804  1.00 63.78           C
ATOM    228  O   VAL A  35      48.610 -24.281  39.607  1.00 63.90           O
ATOM    229  CB  VAL A  35      48.642 -21.915  37.848  1.00 63.71           C
ATOM    230  CG1 VAL A  35      49.523 -22.894  37.080  1.00 63.68           C
ATOM    231  CG2 VAL A  35      48.270 -20.773  36.934  1.00 63.73           C
ATOM    232  N   GLN A  36      46.973 -24.998  38.225  1.00 63.87           N
ATOM    233  CA  GLN A  36      47.089 -26.416  38.560  1.00 63.78           C
ATOM    234  C   GLN A  36      46.677 -27.252  37.338  1.00 63.78           C
ATOM    235  O   GLN A  36      45.863 -26.823  36.515  1.00 63.75           O
ATOM    236  CB  GLN A  36      46.239 -26.734  39.810  1.00 63.72           C
ATOM    237  CG  GLN A  36      45.907 -28.232  40.104  1.00 64.27           C
ATOM    238  CD  GLN A  36      47.107 -29.109  40.553  1.00 64.82           C
ATOM    239  OE1 GLN A  36      48.012 -29.416  39.759  1.00 64.76           O
ATOM    240  NE2 GLN A  36      47.076 -29.557  41.814  1.00 63.42           N
ATOM    241  N   GLY A  37      47.268 -28.436  37.208  1.00 63.70           N
ATOM    242  CA  GLY A  37      46.954 -29.325  36.096  1.00 63.51           C
ATOM    243  C   GLY A  37      48.130 -30.168  35.652  1.00 63.36           C
ATOM    244  O   GLY A  37      49.228 -30.081  36.209  1.00 63.26           O
ATOM    245  N   ALA A  38      47.877 -30.994  34.642  1.00 63.14           N
ATOM    246  CA  ALA A  38      48.901 -31.821  34.021  1.00 62.89           C
ATOM    247  C   ALA A  38      48.985 -31.458  32.549  1.00 62.68           C
ATOM    248  O   ALA A  38      48.117 -30.763  32.012  1.00 62.87           O
ATOM    249  CB  ALA A  38      48.570 -33.304  34.191  1.00 62.75           C
ATOM    250  N   VAL A  39      50.038 -31.931  31.900  1.00 62.44           N
ATOM    251  CA  VAL A  39      50.269 -31.645  30.489  1.00 62.13           C
ATOM    252  C   VAL A  39      51.017 -32.803  29.831  1.00 61.85           C
ATOM    253  O   VAL A  39      52.000 -33.322  30.369  1.00 61.91           O
ATOM    254  CB  VAL A  39      51.061 -30.330  30.311  1.00 62.06           C
ATOM    255  CG1 VAL A  39      51.996 -30.409  29.121  1.00 62.24           C
ATOM    256  CG2 VAL A  39      50.105 -29.158  30.170  1.00 62.60           C
ATOM    257  N   SER A  40      50.512 -33.213  28.677  1.00 61.35           N
ATOM    258  CA  SER A  40      51.176 -34.182  27.843  1.00 60.99           C
ATOM    259  C   SER A  40      51.239 -33.610  26.440  1.00 60.59           C
ATOM    260  O   SER A  40      50.273 -33.019  25.959  1.00 60.70           O
ATOM    261  CB  SER A  40      50.406 -35.502  27.847  1.00 61.13           C
ATOM    262  OG  SER A  40      50.426 -36.101  29.131  1.00 61.47           O
ATOM    263  N   ILE A  41      52.386 -33.762  25.795  1.00 60.09           N
ATOM    264  CA  ILE A  41      52.535 -33.352  24.411  1.00 59.60           C
ATOM    265  C   ILE A  41      53.830 -33.916  23.854  1.00 59.28           C
ATOM    266  O   ILE A  41      54.856 -33.897  24.532  1.00 59.21           O
ATOM    267  CB  ILE A  41      52.538 -31.809  24.270  1.00 59.37           C
ATOM    268  CG1 ILE A  41      52.414 -31.402  22.798  1.00 58.86           C
ATOM    269  CG2 ILE A  41      53.783 -31.211  24.913  1.00 58.76           C
ATOM    270  CD1 ILE A  41      51.063 -31.716  22.197  1.00 57.86           C
ATOM    271  N   ARG A  42      53.763 -34.426  22.628  1.00 59.02           N
ATOM    272  CA  ARG A  42      54.934 -34.896  21.891  1.00 58.87           C
ATOM    273  C   ARG A  42      55.046 -34.118  20.582  1.00 58.59           C
ATOM    274  O   ARG A  42      54.105 -34.092  19.799  1.00 58.95           O
ATOM    275  CB  ARG A  42      54.815 -36.399  21.594  1.00 58.99           C
ATOM    276  CG  ARG A  42      55.973 -36.997  20.771  1.00 59.06           C
ATOM    277  CD  ARG A  42      55.880 -38.519  20.682  1.00 59.02           C
ATOM    278  NE  ARG A  42      54.778 -38.951  19.821  1.00 59.14           N
ATOM    279  CZ  ARG A  42      54.861 -39.123  18.503  1.00 59.23           C
ATOM    280  NH1 ARG A  42      55.996 -38.895  17.851  1.00 59.76           N
ATOM    281  NH2 ARG A  42      53.790 -39.512  17.825  1.00 58.80           N
ATOM    282  N   THR A  43      56.192 -33.490  20.345  1.00 58.15           N
ATOM    283  CA  THR A  43      56.428 -32.797  19.087  1.00 57.80           C
ATOM    284  C   THR A  43      56.827 -33.800  18.005  1.00 57.26           C
ATOM    285  O   THR A  43      57.857 -34.452  18.100  1.00 56.77           O
ATOM    286  CB  THR A  43      57.485 -31.659  19.225  1.00 57.79           C
ATOM    287  OG1 THR A  43      58.615 -32.112  19.975  1.00 58.18           O
ATOM    288  CG2 THR A  43      56.888 -30.466  19.932  1.00 57.62           C
ATOM    289  N   MET A  44      55.973 -33.923  16.994  1.00 57.09           N
ATOM    290  CA  MET A  44      56.211 -34.810  15.856  1.00 57.03           C
ATOM    291  C   MET A  44      57.253 -34.242  14.890  1.00 56.63           C
ATOM    292  O   MET A  44      57.939 -34.990  14.193  1.00 56.51           O
ATOM    293  CB  MET A  44      54.908 -35.060  15.092  1.00 57.17           C
ATOM    294  CG  MET A  44      53.944 -36.019  15.767  1.00 57.41           C
ATOM    295  SD  MET A  44      52.402 -36.180  14.835  1.00 57.78           S
ATOM    296  CE  MET A  44      52.240 -37.974  14.716  1.00 57.31           C
ATOM    297  N   THR A  45      57.336 -32.920  14.818  1.00 56.18           N
ATOM    298  CA  THR A  45      58.385 -32.259  14.051  1.00 55.78           C
ATOM    299  C   THR A  45      59.066 -31.248  14.966  1.00 55.28           C
ATOM    300  O   THR A  45      58.474 -30.828  15.960  1.00 55.19           O
ATOM    301  CB  THR A  45      57.821 -31.552  12.788  1.00 55.79           C
ATOM    302  OG1 THR A  45      56.799 -30.621  13.161  1.00 56.24           O
ATOM    303  CG2 THR A  45      57.232 -32.560  11.831  1.00 55.60           C
ATOM    304  N   PRO A  46      60.321 -30.876  14.655  1.00 54.61           N
ATOM    305  CA  PRO A  46      60.959 -29.793  15.404  1.00 54.12           C
ATOM    306  C   PRO A  46      60.258 -28.464  15.142  1.00 53.61           C
ATOM    307  O   PRO A  46      59.806 -28.215  14.027  1.00 53.88           O
ATOM    308  CB  PRO A  46      62.390 -29.775  14.859  1.00 54.26           C
ATOM    309  CG  PRO A  46      62.306 -30.422  13.522  1.00 54.49           C
ATOM    310  CD  PRO A  46      61.208 -31.432  13.617  1.00 54.61           C
ATOM    311  N   LEU A  47      60.160 -27.630  16.169  1.00 52.90           N
ATOM    312  CA  LEU A  47      59.437 -26.362  16.089  1.00 52.17           C
ATOM    313  C   LEU A  47      60.439 -25.226  16.181  1.00 51.58           C
ATOM    314  O   LEU A  47      61.430 -25.349  16.893  1.00 51.91           O
ATOM    315  CB  LEU A  47      58.453 -26.244  17.262  1.00 52.24           C
ATOM    316  CG  LEU A  47      57.452 -27.378  17.489  1.00 51.80           C
ATOM    317  CD1 LEU A  47      56.629 -27.097  18.721  1.00 51.97           C
ATOM    318  CD2 LEU A  47      56.561 -27.534  16.295  1.00 51.66           C
ATOM    319  N   ASN A  48      60.194 -24.123  15.480  1.00 50.58           N
ATOM    320  CA  ASN A  48      60.976 -22.907  15.711  1.00 49.67           C
ATOM    321  C   ASN A  48      60.365 -22.119  16.887  1.00 49.10           C
ATOM    322  O   ASN A  48      59.336 -22.512  17.442  1.00 48.71           O
ATOM    323  CB  ASN A  48      61.113 -22.072  14.431  1.00 49.25           C
ATOM    324  CG  ASN A  48      59.791 -21.530  13.925  1.00 48.62           C
ATOM    325  OD1 ASN A  48      58.817 -21.448  14.659  1.00 48.59           O
ATOM    326  ND2 ASN A  48      59.759 -21.144  12.661  1.00 47.65           N
ATOM    327  N   GLU A  49      60.999 -21.018  17.276  1.00 48.49           N
ATOM    328  CA  GLU A  49      60.604 -20.317  18.496  1.00 48.06           C
ATOM    329  C   GLU A  49      59.157 -19.805  18.481  1.00 47.42           C
ATOM    330  O   GLU A  49      58.462 -19.847  19.502  1.00 47.41           O
ATOM    331  CB  GLU A  49      61.546 -19.154  18.767  1.00 48.06           C
ATOM    332  CG  GLU A  49      61.410 -18.587  20.164  1.00 48.45           C
ATOM    333  CD  GLU A  49      62.299 -17.399  20.375  1.00 48.94           C
ATOM    334  OE1 GLU A  49      62.529 -16.669  19.388  1.00 50.27           O
ATOM    335  OE2 GLU A  49      62.767 -17.196  21.520  1.00 51.08           O
ATOM    336  N   ARG A  50      58.720 -19.300  17.337  1.00 46.46           N
ATOM    337  CA  ARG A  50      57.352 -18.850  17.186  1.00 45.98           C
ATOM    338  C   ARG A  50      56.387 -20.012  17.400  1.00 45.55           C
ATOM    339  O   ARG A  50      55.378 -19.867  18.088  1.00 45.86           O
ATOM    340  CB  ARG A  50      57.164 -18.248  15.801  1.00 45.88           C
ATOM    341  CG  ARG A  50      55.751 -17.842  15.475  1.00 46.22           C
ATOM    342  CD  ARG A  50      55.707 -17.083  14.165  1.00 46.45           C
ATOM    343  NE  ARG A  50      56.011 -15.672  14.349  1.00 47.10           N
ATOM    344  CZ  ARG A  50      56.163 -14.797  13.359  1.00 47.54           C
ATOM    345  NH1 ARG A  50      56.063 -15.187  12.089  1.00 48.05           N
ATOM    346  NH2 ARG A  50      56.428 -13.527  13.645  1.00 46.88           N
ATOM    347  N   GLN A  51      56.707 -21.166  16.818  1.00 44.91           N
ATOM    348  CA  GLN A  51      55.856 -22.359  16.908  1.00 44.23           C
ATOM    349  C   GLN A  51      55.860 -22.943  18.321  1.00 43.61           C
ATOM    350  O   GLN A  51      54.817 -23.295  18.847  1.00 43.33           O
ATOM    351  CB  GLN A  51      56.309 -23.401  15.879  1.00 44.06           C
ATOM    352  CG  GLN A  51      56.039 -22.981  14.428  1.00 44.10           C
ATOM    353  CD  GLN A  51      57.056 -23.525  13.418  1.00 44.27           C
ATOM    354  OE1 GLN A  51      57.980 -24.272  13.765  1.00 44.01           O
ATOM    355  NE2 GLN A  51      56.889 -23.133  12.158  1.00 43.50           N
ATOM    356  N   TYR A  52      57.041 -23.026  18.928  1.00 43.18           N
ATOM    357  CA  TYR A  52      57.187 -23.468  20.318  1.00 43.10           C
ATOM    358  C   TYR A  52      56.343 -22.601  21.234  1.00 42.93           C
ATOM    359  O   TYR A  52      55.549 -23.108  22.017  1.00 43.25           O
ATOM    360  CB  TYR A  52      58.657 -23.389  20.743  1.00 42.79           C
ATOM    361  CG  TYR A  52      59.000 -24.040  22.070  1.00 42.66           C
ATOM    362  CD1 TYR A  52      58.798 -25.402  22.275  1.00 42.17           C
ATOM    363  CD2 TYR A  52      59.579 -23.302  23.099  1.00 42.19           C
ATOM    364  CE1 TYR A  52      59.134 -26.002  23.482  1.00 42.26           C
ATOM    365  CE2 TYR A  52      59.914 -23.891  24.311  1.00 42.18           C
ATOM    366  CZ  TYR A  52      59.694 -25.241  24.493  1.00 42.41           C
ATOM    367  OH  TYR A  52      60.032 -25.829  25.687  1.00 42.54           O
ATOM    368  N   TYR A  53      56.504 -21.289  21.119  1.00 42.75           N
ATOM    369  CA  TYR A  53      55.737 -20.346  21.927  1.00 42.63           C
ATOM    370  C   TYR A  53      54.244 -20.520  21.668  1.00 42.35           C
ATOM    371  O   TYR A  53      53.452 -20.518  22.601  1.00 42.10           O
ATOM    372  CB  TYR A  53      56.197 -18.914  21.635  1.00 42.54           C
ATOM    373  CG  TYR A  53      55.531 -17.815  22.441  1.00 42.52           C
ATOM    374  CD1 TYR A  53      55.053 -18.035  23.731  1.00 41.90           C
ATOM    375  CD2 TYR A  53      55.421 -16.525  21.913  1.00 42.85           C
ATOM    376  CE1 TYR A  53      54.449 -17.000  24.458  1.00 42.71           C
ATOM    377  CE2 TYR A  53      54.827 -15.486  22.628  1.00 42.56           C
ATOM    378  CZ  TYR A  53      54.341 -15.721  23.900  1.00 42.95           C
ATOM    379  OH  TYR A  53      53.754 -14.681  24.610  1.00 42.40           O
ATOM    380  N   GLN A  54      53.871 -20.712  20.408  1.00 42.40           N
ATOM    381  CA  GLN A  54      52.474 -20.962  20.056  1.00 42.50           C
ATOM    382  C   GLN A  54      51.927 -22.240  20.688  1.00 42.58           C
ATOM    383  O   GLN A  54      50.761 -22.284  21.077  1.00 42.73           O
ATOM    384  CB  GLN A  54      52.288 -21.029  18.541  1.00 42.31           C
ATOM    385  CG  GLN A  54      50.828 -21.104  18.109  1.00 42.41           C
ATOM    386  CD  GLN A  54      50.030 -19.908  18.569  1.00 43.11           C
ATOM    387  OE1 GLN A  54      50.270 -18.785  18.123  1.00 44.14           O
ATOM    388  NE2 GLN A  54      49.079 -20.133  19.473  1.00 43.53           N
ATOM    389  N   LEU A  55      52.753 -23.280  20.776  1.00 42.65           N
ATOM    390  CA  LEU A  55      52.340 -24.533  21.416  1.00 42.69           C
ATOM    391  C   LEU A  55      51.982 -24.235  22.870  1.00 42.83           C
ATOM    392  O   LEU A  55      50.885 -24.546  23.344  1.00 42.89           O
ATOM    393  CB  LEU A  55      53.468 -25.570  21.334  1.00 42.62           C
ATOM    394  CG  LEU A  55      53.303 -26.888  22.091  1.00 42.63           C
ATOM    395  CD1 LEU A  55      51.963 -27.515  21.760  1.00 43.08           C
ATOM    396  CD2 LEU A  55      54.448 -27.849  21.771  1.00 42.50           C
ATOM    397  N   PHE A  56      52.930 -23.610  23.556  1.00 42.86           N
ATOM    398  CA  PHE A  56      52.777 -23.179  24.936  1.00 42.95           C
ATOM    399  C   PHE A  56      51.421 -22.479  25.196  1.00 43.10           C
ATOM    400  O   PHE A  56      50.692 -22.832  26.123  1.00 43.13           O
ATOM    401  CB  PHE A  56      53.971 -22.277  25.272  1.00 42.86           C
ATOM    402  CG  PHE A  56      53.888 -21.619  26.607  1.00 42.81           C
ATOM    403  CD1 PHE A  56      53.974 -22.370  27.768  1.00 42.82           C
ATOM    404  CD2 PHE A  56      53.747 -20.247  26.704  1.00 42.52           C
ATOM    405  CE1 PHE A  56      53.902 -21.763  29.003  1.00 43.03           C
ATOM    406  CE2 PHE A  56      53.674 -19.635  27.935  1.00 42.91           C
ATOM    407  CZ  PHE A  56      53.756 -20.390  29.089  1.00 42.80           C
ATOM    408  N   LEU A  57      51.073 -21.512  24.359  1.00 43.28           N
ATOM    409  CA  LEU A  57      49.791 -20.817  24.487  1.00 43.46           C
ATOM    410  C   LEU A  57      48.618 -21.793  24.308  1.00 43.88           C
ATOM    411  O   LEU A  57      47.626 -21.734  25.041  1.00 43.97           O
ATOM    412  CB  LEU A  57      49.691 -19.694  23.452  1.00 43.26           C
ATOM    413  CG  LEU A  57      50.825 -18.663  23.484  1.00 43.16           C
ATOM    414  CD1 LEU A  57      50.647 -17.619  22.383  1.00 42.81           C
ATOM    415  CD2 LEU A  57      50.933 -18.001  24.856  1.00 42.33           C
ATOM    416  N   ASN A  58      48.744 -22.695  23.334  1.00 44.14           N
ATOM    417  CA  ASN A  58      47.688 -23.648  23.029  1.00 44.10           C
ATOM    418  C   ASN A  58      47.427 -24.596  24.195  1.00 44.42           C
ATOM    419  O   ASN A  58      46.269 -24.889  24.507  1.00 45.03           O
ATOM    420  CB  ASN A  58      48.021 -24.458  21.770  1.00 44.04           C
ATOM    421  CG  ASN A  58      48.010 -23.620  20.489  1.00 43.81           C
ATOM    422  OD1 ASN A  58      47.501 -22.510  20.454  1.00 43.03           O
ATOM    423  ND2 ASN A  58      48.578 -24.172  19.426  1.00 44.33           N
ATOM    424  N   LEU A  59      48.487 -25.077  24.839  1.00 44.41           N
ATOM    425  CA  LEU A  59      48.322 -26.005  25.955  1.00 44.55           C
ATOM    426  C   LEU A  59      47.789 -25.282  27.192  1.00 44.68           C
ATOM    427  O   LEU A  59      47.007 -25.845  27.955  1.00 44.81           O
ATOM    428  CB  LEU A  59      49.636 -26.721  26.271  1.00 44.80           C
ATOM    429  CG  LEU A  59      50.228 -27.606  25.160  1.00 44.96           C
ATOM    430  CD1 LEU A  59      51.630 -28.071  25.525  1.00 44.73           C
ATOM    431  CD2 LEU A  59      49.337 -28.791  24.854  1.00 44.40           C
ATOM    432  N   LEU A  60      48.198 -24.032  27.386  1.00 44.79           N
ATOM    433  CA  LEU A  60      47.663 -23.223  28.488  1.00 44.90           C
ATOM    434  C   LEU A  60      46.177 -22.917  28.304  1.00 45.12           C
ATOM    435  O   LEU A  60      45.401 -22.961  29.265  1.00 45.34           O
ATOM    436  CB  LEU A  60      48.453 -21.920  28.660  1.00 44.76           C
ATOM    437  CG  LEU A  60      49.593 -21.972  29.677  1.00 44.47           C
ATOM    438  CD1 LEU A  60      50.489 -23.182  29.459  1.00 43.90           C
ATOM    439  CD2 LEU A  60      50.397 -20.689  29.606  1.00 44.59           C
ATOM    440  N   GLU A  61      45.788 -22.607  27.071  1.00 45.43           N
ATOM    441  CA  GLU A  61      44.389 -22.299  26.754  1.00 45.59           C
ATOM    442  C   GLU A  61      43.482 -23.500  27.029  1.00 45.66           C
ATOM    443  O   GLU A  61      42.371 -23.338  27.534  1.00 45.42           O
ATOM    444  CB  GLU A  61      44.258 -21.867  25.292  1.00 45.56           C
ATOM    445  CG  GLU A  61      42.918 -21.246  24.938  1.00 45.74           C
ATOM    446  CD  GLU A  61      42.836 -20.805  23.481  1.00 46.35           C
ATOM    447  OE1 GLU A  61      43.443 -21.477  22.614  1.00 47.39           O
ATOM    448  OE2 GLU A  61      42.146 -19.797  23.201  1.00 47.26           O
ATOM    449  N   ALA A  62      43.973 -24.697  26.694  1.00 45.79           N
ATOM    450  CA  ALA A  62      43.229 -25.938  26.889  1.00 45.72           C
ATOM    451  C   ALA A  62      42.959 -26.187  28.365  1.00 45.78           C
ATOM    452  O   ALA A  62      41.886 -26.659  28.728  1.00 45.78           O
ATOM    453  CB  ALA A  62      43.993 -27.097  26.304  1.00 45.67           C
ATOM    454  N   GLN A  63      43.934 -25.855  29.209  1.00 45.86           N
ATOM    455  CA  GLN A  63      43.814 -26.043  30.659  1.00 45.88           C
ATOM    456  C   GLN A  63      43.030 -24.923  31.355  1.00 45.79           C
ATOM    457  O   GLN A  63      42.770 -25.008  32.556  1.00 45.72           O
ATOM    458  CB  GLN A  63      45.207 -26.172  31.293  1.00 46.04           C
ATOM    459  CG  GLN A  63      45.974 -27.429  30.884  1.00 46.41           C
ATOM    460  CD  GLN A  63      45.345 -28.686  31.439  1.00 46.98           C
ATOM    461  OE1 GLN A  63      45.117 -28.802  32.650  1.00 47.63           O
ATOM    462  NE2 GLN A  63      45.045 -29.635  30.557  1.00 46.78           N
ATOM    463  N   GLY A  64      42.666 -23.882  30.609  1.00 45.76           N
ATOM    464  CA  GLY A  64      41.852 -22.781  31.136  1.00 45.81           C
ATOM    465  C   GLY A  64      42.656 -21.561  31.565  1.00 45.88           C
ATOM    466  O   GLY A  64      42.204 -20.769  32.407  1.00 45.69           O
ATOM    467  N   TYR A  65      43.842 -21.396  30.979  1.00 45.81           N
ATOM    468  CA  TYR A  65      44.725 -20.295  31.340  1.00 45.74           C
ATOM    469  C   TYR A  65      45.105 -19.455  30.127  1.00 45.69           C
ATOM    470  O   TYR A  65      45.030 -19.916  28.994  1.00 45.67           O
ATOM    471  CB  TYR A  65      45.975 -20.842  32.027  1.00 45.57           C
ATOM    472  CG  TYR A  65      45.657 -21.637  33.269  1.00 45.46           C
ATOM    473  CD1 TYR A  65      45.294 -21.000  34.448  1.00 45.33           C
ATOM    474  CD2 TYR A  65      45.704 -23.027  33.262  1.00 45.30           C
ATOM    475  CE1 TYR A  65      44.994 -21.724  35.582  1.00 45.37           C
ATOM    476  CE2 TYR A  65      45.411 -23.756  34.390  1.00 44.92           C
ATOM    477  CZ  TYR A  65      45.053 -23.104  35.541  1.00 45.10           C
ATOM    478  OH  TYR A  65      44.764 -23.834  36.662  1.00 45.30           O
ATOM    479  N   ALA A  66      45.505 -18.214  30.383  1.00 45.81           N
ATOM    480  CA  ALA A  66      45.936 -17.296  29.326  1.00 45.86           C
ATOM    481  C   ALA A  66      47.164 -16.504  29.767  1.00 45.86           C
ATOM    482  O   ALA A  66      47.451 -16.396  30.965  1.00 45.93           O
ATOM    483  CB  ALA A  66      44.804 -16.353  28.953  1.00 45.90           C
ATOM    484  N   VAL A  67      47.878 -15.951  28.792  1.00 45.74           N
ATOM    485  CA  VAL A  67      49.121 -15.225  29.047  1.00 45.85           C
ATOM    486  C   VAL A  67      48.925 -13.720  28.864  1.00 45.69           C
ATOM    487  O   VAL A  67      48.162 -13.285  28.008  1.00 45.66           O
ATOM    488  CB  VAL A  67      50.253 -15.752  28.123  1.00 45.81           C
ATOM    489  CG1 VAL A  67      51.377 -14.752  27.992  1.00 45.93           C
ATOM    490  CG2 VAL A  67      50.780 -17.055  28.659  1.00 45.88           C
ATOM    491  N   VAL A  68      49.603 -12.931  29.688  1.00 45.87           N
ATOM    492  CA  VAL A  68      49.634 -11.477  29.515  1.00 46.15           C
ATOM    493  C   VAL A  68      51.093 -11.032  29.399  1.00 46.25           C
ATOM    494  O   VAL A  68      51.828 -11.091  30.379  1.00 46.43           O
ATOM    495  CB  VAL A  68      48.945 -10.727  30.689  1.00 46.07           C
ATOM    496  CG1 VAL A  68      48.837  -9.249  30.379  1.00 45.94           C
ATOM    497  CG2 VAL A  68      47.563 -11.299  30.961  1.00 46.14           C
ATOM    498  N   PRO A  69      51.524 -10.604  28.200  1.00 46.45           N
ATOM    499  CA  PRO A  69      52.894 -10.136  28.043  1.00 46.65           C
ATOM    500  C   PRO A  69      53.044  -8.748  28.620  1.00 46.74           C
ATOM    501  O   PRO A  69      52.166  -7.911  28.443  1.00 46.59           O
ATOM    502  CB  PRO A  69      53.082 -10.107  26.533  1.00 46.62           C
ATOM    503  CG  PRO A  69      51.741  -9.838  26.010  1.00 46.82           C
ATOM    504  CD  PRO A  69      50.777 -10.521  26.937  1.00 46.59           C
ATOM    505  N   MET A  70      54.162  -8.514  29.289  1.00 47.20           N
ATOM    506  CA  MET A  70      54.324  -7.344  30.127  1.00 47.65           C
ATOM    507  C   MET A  70      55.741  -6.786  30.067  1.00 48.05           C
ATOM    508  O   MET A  70      56.613  -7.338  29.405  1.00 48.03           O
ATOM    509  CB  MET A  70      53.959  -7.713  31.567  1.00 47.52           C
ATOM    510  CG  MET A  70      52.464  -7.750  31.836  1.00 47.43           C
ATOM    511  SD  MET A  70      52.079  -7.937  33.593  1.00 47.85           S
ATOM    512  CE  MET A  70      51.048  -6.492  33.893  1.00 47.69           C
ATOM    513  N   GLU A  71      55.937  -5.670  30.762  1.00 48.85           N
ATOM    514  CA  GLU A  71      57.230  -4.997  30.889  1.00 49.25           C
ATOM    515  C   GLU A  71      58.433  -5.945  30.899  1.00 49.61           C
ATOM    516  O   GLU A  71      58.579  -6.774  31.800  1.00 49.59           O
ATOM    517  CB  GLU A  71      57.235  -4.155  32.173  1.00 49.27           C
ATOM    518  CG  GLU A  71      58.432  -3.214  32.327  1.00 49.35           C
ATOM    519  CD  GLU A  71      58.191  -2.131  33.373  1.00 49.97           C
ATOM    520  OE1 GLU A  71      57.080  -1.555  33.387  1.00 50.96           O
ATOM    521  OE2 GLU A  71      59.108  -1.846  34.181  1.00 51.32           O
ATOM    522  N   ASN A  72      59.274  -5.818  29.874  1.00 50.14           N
ATOM    523  CA  ASN A  72      60.627  -6.375  29.885  1.00 50.55           C
ATOM    524  C   ASN A  72      60.682  -7.909  29.828  1.00 50.81           C
ATOM    525  O   ASN A  72      61.204  -8.567  30.736  1.00 50.63           O
ATOM    526  CB  ASN A  72      61.390  -5.837  31.110  1.00 50.83           C
ATOM    527  CG  ASN A  72      62.891  -5.791  30.893  1.00 51.32           C
ATOM    528  OD1 ASN A  72      63.452  -6.594  30.136  1.00 52.28           O
ATOM    529  ND2 ASN A  72      63.552  -4.841  31.553  1.00 50.68           N
ATOM    530  N   ASP A  73      60.155  -8.476  28.745  1.00 51.12           N
ATOM    531  CA  ASP A  73      60.206  -9.929  28.542  1.00 51.38           C
ATOM    532  C   ASP A  73      59.635 -10.695  29.752  1.00 51.37           C
ATOM    533  O   ASP A  73      60.351 -11.459  30.408  1.00 51.78           O
ATOM    534  CB  ASP A  73      61.657 -10.382  28.238  1.00 51.79           C
ATOM    535  CG  ASP A  73      62.053 -10.158  26.776  1.00 52.65           C
ATOM    536  OD1 ASP A  73      61.454 -10.820  25.892  1.00 53.82           O
ATOM    537  OD2 ASP A  73      62.962  -9.336  26.513  1.00 53.20           O
ATOM    538  N   VAL A  74      58.355 -10.467  30.046  1.00 50.88           N
ATOM    539  CA  VAL A  74      57.688 -11.106  31.178  1.00 50.52           C
ATOM    540  C   VAL A  74      56.322 -11.609  30.740  1.00 50.36           C
ATOM    541  O   VAL A  74      55.631 -10.943  29.973  1.00 50.41           O
ATOM    542  CB  VAL A  74      57.548 -10.135  32.373  1.00 50.39           C
ATOM    543  CG1 VAL A  74      56.512 -10.631  33.371  1.00 50.07           C
ATOM    544  CG2 VAL A  74      58.891  -9.950  33.060  1.00 49.91           C
ATOM    545  N   LEU A  75      55.949 -12.794  31.213  1.00 50.15           N
ATOM    546  CA  LEU A  75      54.658 -13.383  30.883  1.00 50.19           C
ATOM    547  C   LEU A  75      53.908 -13.761  32.147  1.00 50.07           C
ATOM    548  O   LEU A  75      54.326 -14.646  32.882  1.00 50.06           O
ATOM    549  CB  LEU A  75      54.834 -14.624  30.002  1.00 50.08           C
ATOM    550  CG  LEU A  75      55.413 -14.443  28.594  1.00 49.98           C
ATOM    551  CD1 LEU A  75      55.359 -15.766  27.847  1.00 49.88           C
ATOM    552  CD2 LEU A  75      54.682 -13.372  27.811  1.00 49.41           C
ATOM    553  N   LYS A  76      52.796 -13.083  32.392  1.00 50.21           N
ATOM    554  CA  LYS A  76      51.929 -13.404  33.517  1.00 50.37           C
ATOM    555  C   LYS A  76      50.862 -14.429  33.080  1.00 50.43           C
ATOM    556  O   LYS A  76      50.099 -14.174  32.148  1.00 50.58           O
ATOM    557  CB  LYS A  76      51.280 -12.121  34.059  1.00 50.39           C
ATOM    558  CG  LYS A  76      50.728 -12.243  35.475  1.00 50.41           C
ATOM    559  CD  LYS A  76      49.821 -11.072  35.836  1.00 50.42           C
ATOM    560  CE  LYS A  76      49.070 -11.355  37.130  1.00 50.66           C
ATOM    561  NZ  LYS A  76      48.090 -10.293  37.486  1.00 51.03           N
ATOM    562  N   VAL A  77      50.828 -15.584  33.746  1.00 50.43           N
ATOM    563  CA  VAL A  77      49.817 -16.618  33.499  1.00 50.47           C
ATOM    564  C   VAL A  77      48.578 -16.359  34.359  1.00 50.62           C
ATOM    565  O   VAL A  77      48.697 -16.176  35.564  1.00 50.72           O
ATOM    566  CB  VAL A  77      50.375 -18.018  33.836  1.00 50.24           C
ATOM    567  CG1 VAL A  77      49.283 -19.066  33.774  1.00 49.94           C
ATOM    568  CG2 VAL A  77      51.518 -18.379  32.897  1.00 50.21           C
ATOM    569  N   VAL A  78      47.396 -16.342  33.746  1.00 51.02           N
ATOM    570  CA  VAL A  78      46.143 -16.103  34.475  1.00 51.33           C
ATOM    571  C   VAL A  78      45.007 -16.989  33.951  1.00 51.66           C
ATOM    572  O   VAL A  78      45.093 -17.551  32.860  1.00 51.29           O
ATOM    573  CB  VAL A  78      45.719 -14.594  34.412  1.00 51.33           C
ATOM    574  CG1 VAL A  78      45.062 -14.256  33.072  1.00 50.87           C
ATOM    575  CG2 VAL A  78      44.784 -14.234  35.573  1.00 51.18           C
ATOM    576  N   LYS A  79      43.949 -17.099  34.755  1.00 52.48           N
ATOM    577  CA  LYS A  79      42.731 -17.858  34.417  1.00 52.83           C
ATOM    578  C   LYS A  79      41.989 -17.218  33.236  1.00 53.04           C
ATOM    579  O   LYS A  79      42.019 -15.997  33.064  1.00 53.10           O
ATOM    580  CB  LYS A  79      41.822 -17.934  35.656  1.00 52.92           C
ATOM    581  CG  LYS A  79      40.572 -18.802  35.526  1.00 53.11           C
ATOM    582  CD  LYS A  79      39.691 -18.664  36.794  1.00 53.75           C
ATOM    583  CE  LYS A  79      38.231 -19.148  36.581  1.00 54.29           C
ATOM    584  NZ  LYS A  79      37.304 -18.753  37.707  1.00 53.65           N
ATOM    585  N   SER A  80      41.324 -18.050  32.434  1.00 53.21           N
ATOM    586  CA  SER A  80      40.713 -17.607  31.183  1.00 53.28           C
ATOM    587  C   SER A  80      39.184 -17.619  31.247  1.00 53.47           C
ATOM    588  O   SER A  80      38.558 -16.694  31.778  1.00 53.66           O
ATOM    589  CB  SER A  80      41.195 -18.505  30.048  1.00 53.34           C
ATOM    590  OG  SER A  80      40.925 -17.915  28.793  1.00 53.74           O
ATOM    591  N   GLY A 100      46.011 -42.779  19.247  1.00 43.30           N
ATOM    592  CA  GLY A 100      44.956 -41.966  18.633  1.00 43.37           C
ATOM    593  C   GLY A 100      44.543 -40.756  19.461  1.00 43.34           C
ATOM    594  O   GLY A 100      44.223 -39.704  18.922  1.00 42.88           O
ATOM    595  N   ASP A 101      44.537 -40.934  20.779  1.00 43.68           N
ATOM    596  CA  ASP A 101      44.252 -39.873  21.747  1.00 43.93           C
ATOM    597  C   ASP A 101      45.509 -39.114  22.154  1.00 43.97           C
ATOM    598  O   ASP A 101      45.427 -38.123  22.878  1.00 44.07           O
ATOM    599  CB  ASP A 101      43.613 -40.466  23.020  1.00 44.13           C
ATOM    600  CG  ASP A 101      42.100 -40.572  22.927  1.00 44.88           C
ATOM    601  OD1 ASP A 101      41.457 -39.629  22.408  1.00 47.40           O
ATOM    602  OD2 ASP A 101      41.551 -41.588  23.394  1.00 45.32           O
ATOM    603  N   GLU A 102      46.671 -39.583  21.712  1.00 44.11           N
ATOM    604  CA  GLU A 102      47.927 -38.985  22.125  1.00 44.22           C
ATOM    605  C   GLU A 102      47.962 -37.528  21.700  1.00 44.33           C
ATOM    606  O   GLU A 102      47.734 -37.207  20.531  1.00 44.04           O
ATOM    607  CB  GLU A 102      49.117 -39.730  21.517  1.00 44.11           C
ATOM    608  CG  GLU A 102      50.469 -39.177  21.971  1.00 44.30           C
ATOM    609  CD  GLU A 102      51.658 -39.882  21.345  1.00 44.52           C
ATOM    610  OE1 GLU A 102      51.495 -40.488  20.265  1.00 44.83           O
ATOM    611  OE2 GLU A 102      52.762 -39.815  21.936  1.00 44.57           O
ATOM    612  N   MET A 103      48.247 -36.647  22.654  1.00 44.60           N
ATOM    613  CA  MET A 103      48.399 -35.233  22.339  1.00 44.74           C
ATOM    614  C   MET A 103      49.711 -35.018  21.619  1.00 44.48           C
ATOM    615  O   MET A 103      50.776 -35.343  22.138  1.00 44.00           O
ATOM    616  CB  MET A 103      48.319 -34.367  23.599  1.00 45.13           C
ATOM    617  CG  MET A 103      46.888 -34.039  24.011  1.00 46.11           C
ATOM    618  SD  MET A 103      46.097 -32.954  22.807  1.00 48.92           S
ATOM    619  CE  MET A 103      46.792 -31.360  23.256  1.00 47.80           C
ATOM    620  N   VAL A 104      49.615 -34.488  20.406  1.00 44.65           N
ATOM    621  CA  VAL A 104      50.783 -34.257  19.564  1.00 44.85           C
ATOM    622  C   VAL A 104      50.730 -32.881  18.914  1.00 44.83           C
ATOM    623  O   VAL A 104      49.673 -32.278  18.801  1.00 44.92           O
ATOM    624  CB  VAL A 104      50.881 -35.310  18.438  1.00 44.72           C
ATOM    625  CG1 VAL A 104      51.001 -36.700  19.020  1.00 44.49           C
ATOM    626  CG2 VAL A 104      49.667 -35.209  17.507  1.00 44.53           C
ATOM    627  N   THR A 105      51.883 -32.389  18.490  1.00 45.09           N
ATOM    628  CA  THR A 105      51.931 -31.233  17.616  1.00 45.35           C
ATOM    629  C   THR A 105      52.766 -31.534  16.379  1.00 45.39           C
ATOM    630  O   THR A 105      53.659 -32.380  16.402  1.00 45.31           O
ATOM    631  CB  THR A 105      52.482 -29.981  18.324  1.00 45.41           C
ATOM    632  OG1 THR A 105      52.204 -28.829  17.519  1.00 45.75           O
ATOM    633  CG2 THR A 105      53.981 -30.090  18.542  1.00 45.48           C
ATOM    634  N   LYS A 106      52.460 -30.823  15.306  1.00 45.62           N
ATOM    635  CA  LYS A 106      53.077 -31.049  14.007  1.00 45.73           C
ATOM    636  C   LYS A 106      53.022 -29.751  13.214  1.00 45.82           C
ATOM    637  O   LYS A 106      52.047 -29.002  13.319  1.00 45.76           O
ATOM    638  CB  LYS A 106      52.329 -32.154  13.265  1.00 45.58           C
ATOM    639  CG  LYS A 106      52.656 -32.266  11.789  1.00 45.90           C
ATOM    640  CD  LYS A 106      51.750 -33.278  11.067  1.00 46.09           C
ATOM    641  CE  LYS A 106      52.163 -34.725  11.307  1.00 46.52           C
ATOM    642  NZ  LYS A 106      51.894 -35.582  10.120  1.00 46.84           N
ATOM    643  N   VAL A 107      54.068 -29.485  12.434  1.00 45.89           N
ATOM    644  CA  VAL A 107      54.084 -28.337  11.536  1.00 45.88           C
ATOM    645  C   VAL A 107      54.154 -28.832  10.097  1.00 45.95           C
ATOM    646  O   VAL A 107      55.129 -29.468   9.695  1.00 45.92           O
ATOM    647  CB  VAL A 107      55.256 -27.397  11.841  1.00 45.94           C
ATOM    648  CG1 VAL A 107      55.336 -26.282  10.812  1.00 45.99           C
ATOM    649  CG2 VAL A 107      55.104 -26.817  13.237  1.00 45.69           C
ATOM    650  N   VAL A 108      53.095 -28.541   9.341  1.00 46.02           N
ATOM    651  CA  VAL A 108      52.955 -28.976   7.950  1.00 45.87           C
ATOM    652  C   VAL A 108      53.276 -27.814   7.018  1.00 45.84           C
ATOM    653  O   VAL A 108      52.505 -26.860   6.935  1.00 45.77           O
ATOM    654  CB  VAL A 108      51.507 -29.429   7.634  1.00 45.84           C
ATOM    655  CG1 VAL A 108      51.457 -30.108   6.283  1.00 45.32           C
ATOM    656  CG2 VAL A 108      50.969 -30.339   8.728  1.00 45.70           C
ATOM    657  N   PRO A 109      54.415 -27.881   6.316  1.00 45.91           N
ATOM    658  CA  PRO A 109      54.667 -26.857   5.313  1.00 45.81           C
ATOM    659  C   PRO A 109      53.707 -27.034   4.149  1.00 45.64           C
ATOM    660  O   PRO A 109      53.276 -28.147   3.894  1.00 45.52           O
ATOM    661  CB  PRO A 109      56.114 -27.131   4.884  1.00 45.83           C
ATOM    662  CG  PRO A 109      56.330 -28.560   5.169  1.00 45.93           C
ATOM    663  CD  PRO A 109      55.509 -28.866   6.385  1.00 46.02           C
ATOM    664  N   VAL A 110      53.366 -25.932   3.484  1.00 45.67           N
ATOM    665  CA  VAL A 110      52.480 -25.931   2.324  1.00 45.62           C
ATOM    666  C   VAL A 110      53.185 -25.224   1.179  1.00 45.69           C
ATOM    667  O   VAL A 110      53.623 -24.090   1.306  1.00 45.63           O
ATOM    668  CB  VAL A 110      51.169 -25.202   2.630  1.00 45.56           C
ATOM    669  CG1 VAL A 110      50.278 -25.168   1.409  1.00 45.31           C
ATOM    670  CG2 VAL A 110      50.463 -25.871   3.787  1.00 45.78           C
ATOM    671  N   ARG A 111      53.266 -25.898   0.049  1.00 46.09           N
ATOM    672  CA  ARG A 111      54.199 -25.530  -0.993  1.00 46.56           C
ATOM    673  C   ARG A 111      53.574 -24.828  -2.201  1.00 46.13           C
ATOM    674  O   ARG A 111      54.226 -23.999  -2.806  1.00 46.34           O
ATOM    675  CB  ARG A 111      54.941 -26.792  -1.438  1.00 46.65           C
ATOM    676  CG  ARG A 111      56.346 -26.545  -1.929  1.00 47.89           C
ATOM    677  CD  ARG A 111      57.070 -27.845  -2.283  1.00 48.53           C
ATOM    678  NE  ARG A 111      56.501 -28.539  -3.454  1.00 50.52           N
ATOM    679  CZ  ARG A 111      56.758 -28.248  -4.735  1.00 50.48           C
ATOM    680  NH1 ARG A 111      57.568 -27.246  -5.068  1.00 50.65           N
ATOM    681  NH2 ARG A 111      56.182 -28.960  -5.697  1.00 50.53           N
ATOM    682  N   ASN A 112      52.328 -25.145  -2.545  1.00 45.98           N
ATOM    683  CA  ASN A 112      51.717 -24.692  -3.814  1.00 46.02           C
ATOM    684  C   ASN A 112      50.492 -23.787  -3.674  1.00 45.83           C
ATOM    685  O   ASN A 112      49.963 -23.297  -4.672  1.00 45.61           O
ATOM    686  CB  ASN A 112      51.283 -25.908  -4.644  1.00 46.07           C
ATOM    687  CG  ASN A 112      52.311 -27.022  -4.641  1.00 46.20           C
ATOM    688  OD1 ASN A 112      53.487 -26.795  -4.915  1.00 47.27           O
ATOM    689  ND2 ASN A 112      51.869 -28.237  -4.343  1.00 45.59           N
ATOM    690  N   VAL A 113      50.039 -23.567  -2.446  1.00 45.88           N
ATOM    691  CA  VAL A 113      48.735 -22.967  -2.211  1.00 46.08           C
ATOM    692  C   VAL A 113      48.769 -22.104  -0.966  1.00 46.01           C
ATOM    693  O   VAL A 113      49.527 -22.371  -0.047  1.00 46.30           O
ATOM    694  CB  VAL A 113      47.656 -24.081  -2.077  1.00 46.25           C
ATOM    695  CG1 VAL A 113      46.629 -23.733  -1.021  1.00 46.59           C
ATOM    696  CG2 VAL A 113      46.993 -24.347  -3.429  1.00 45.91           C
ATOM    697  N   SER A 114      47.951 -21.061  -0.947  1.00 46.15           N
ATOM    698  CA  SER A 114      47.882 -20.143   0.185  1.00 46.35           C
ATOM    699  C   SER A 114      47.192 -20.834   1.366  1.00 46.49           C
ATOM    700  O   SER A 114      46.153 -21.471   1.180  1.00 46.74           O
ATOM    701  CB  SER A 114      47.104 -18.900  -0.235  1.00 46.27           C
ATOM    702  OG  SER A 114      47.138 -17.917   0.771  1.00 47.03           O
ATOM    703  N   VAL A 115      47.751 -20.726   2.572  1.00 46.45           N
ATOM    704  CA  VAL A 115      47.205 -21.488   3.713  1.00 46.61           C
ATOM    705  C   VAL A 115      45.780 -21.114   4.127  1.00 46.60           C
ATOM    706  O   VAL A 115      45.018 -21.966   4.536  1.00 46.06           O
ATOM    707  CB  VAL A 115      48.118 -21.454   4.949  1.00 46.66           C
ATOM    708  CG1 VAL A 115      49.388 -22.246   4.666  1.00 47.28           C
ATOM    709  CG2 VAL A 115      48.431 -20.029   5.381  1.00 46.27           C
ATOM    710  N   ARG A 116      45.417 -19.845   3.994  1.00 47.13           N
ATOM    711  CA  ARG A 116      44.073 -19.391   4.359  1.00 47.38           C
ATOM    712  C   ARG A 116      42.980 -19.884   3.395  1.00 47.62           C
ATOM    713  O   ARG A 116      41.782 -19.786   3.702  1.00 47.58           O
ATOM    714  CB  ARG A 116      44.037 -17.865   4.468  1.00 47.38           C
ATOM    715  CG  ARG A 116      44.933 -17.294   5.569  1.00 47.76           C
ATOM    716  CD  ARG A 116      44.448 -17.685   6.964  1.00 48.47           C
ATOM    717  NE  ARG A 116      43.090 -17.198   7.236  1.00 48.96           N
ATOM    718  CZ  ARG A 116      42.281 -17.672   8.186  1.00 48.56           C
ATOM    719  NH1 ARG A 116      42.662 -18.673   8.980  1.00 48.08           N
ATOM    720  NH2 ARG A 116      41.072 -17.144   8.337  1.00 48.47           N
ATOM    721  N   GLU A 117      43.377 -20.413   2.241  1.00 47.82           N
ATOM    722  CA  GLU A 117      42.421 -21.072   1.352  1.00 48.24           C
ATOM    723  C   GLU A 117      41.889 -22.376   1.957  1.00 47.92           C
ATOM    724  O   GLU A 117      40.755 -22.776   1.684  1.00 48.21           O
ATOM    725  CB  GLU A 117      43.041 -21.356  -0.017  1.00 48.47           C
ATOM    726  CG  GLU A 117      43.338 -20.097  -0.824  1.00 49.63           C
ATOM    727  CD  GLU A 117      44.029 -20.403  -2.163  1.00 50.40           C
ATOM    728  OE1 GLU A 117      44.804 -19.520  -2.629  1.00 52.56           O
ATOM    729  OE2 GLU A 117      43.792 -21.513  -2.739  1.00 52.09           O
ATOM    730  N   LEU A 118      42.709 -23.035   2.768  1.00 47.40           N
ATOM    731  CA  LEU A 118      42.291 -24.249   3.459  1.00 47.00           C
ATOM    732  C   LEU A 118      41.421 -23.963   4.681  1.00 46.57           C
ATOM    733  O   LEU A 118      40.715 -24.842   5.149  1.00 46.79           O
ATOM    734  CB  LEU A 118      43.521 -25.042   3.899  1.00 47.07           C
ATOM    735  CG  LEU A 118      44.351 -25.589   2.744  1.00 47.06           C
ATOM    736  CD1 LEU A 118      45.796 -25.824   3.145  1.00 46.40           C
ATOM    737  CD2 LEU A 118      43.687 -26.874   2.255  1.00 48.06           C
ATOM    738  N   ALA A 119      41.468 -22.742   5.194  1.00 46.12           N
ATOM    739  CA  ALA A 119      40.862 -22.430   6.486  1.00 45.94           C
ATOM    740  C   ALA A 119      39.411 -22.907   6.640  1.00 45.55           C
ATOM    741  O   ALA A 119      39.092 -23.624   7.598  1.00 45.35           O
ATOM    742  CB  ALA A 119      40.978 -20.925   6.783  1.00 45.89           C
ATOM    743  N   PRO A 120      38.526 -22.519   5.708  1.00 45.20           N
ATOM    744  CA  PRO A 120      37.153 -22.995   5.827  1.00 45.23           C
ATOM    745  C   PRO A 120      37.018 -24.519   5.977  1.00 44.94           C
ATOM    746  O   PRO A 120      36.281 -24.954   6.845  1.00 44.78           O
ATOM    747  CB  PRO A 120      36.494 -22.493   4.536  1.00 45.25           C
ATOM    748  CG  PRO A 120      37.270 -21.293   4.173  1.00 44.99           C
ATOM    749  CD  PRO A 120      38.689 -21.637   4.541  1.00 45.16           C
ATOM    750  N   ILE A 121      37.724 -25.325   5.185  1.00 44.79           N
ATOM    751  CA  ILE A 121      37.578 -26.778   5.337  1.00 45.04           C
ATOM    752  C   ILE A 121      38.313 -27.345   6.560  1.00 45.00           C
ATOM    753  O   ILE A 121      37.867 -28.331   7.137  1.00 45.26           O
ATOM    754  CB  ILE A 121      37.911 -27.603   4.052  1.00 44.91           C
ATOM    755  CG1 ILE A 121      39.395 -27.595   3.731  1.00 44.91           C
ATOM    756  CG2 ILE A 121      37.099 -27.113   2.857  1.00 44.84           C
ATOM    757  CD1 ILE A 121      39.716 -28.480   2.561  1.00 45.21           C
ATOM    758  N   LEU A 122      39.416 -26.739   6.968  1.00 44.93           N
ATOM    759  CA  LEU A 122      40.044 -27.146   8.221  1.00 45.09           C
ATOM    760  C   LEU A 122      39.126 -26.851   9.415  1.00 45.15           C
ATOM    761  O   LEU A 122      39.085 -27.607  10.388  1.00 45.02           O
ATOM    762  CB  LEU A 122      41.409 -26.473   8.398  1.00 45.01           C
ATOM    763  CG  LEU A 122      42.480 -26.939   7.403  1.00 45.12           C
ATOM    764  CD1 LEU A 122      43.824 -26.254   7.673  1.00 44.30           C
ATOM    765  CD2 LEU A 122      42.637 -28.467   7.399  1.00 43.98           C
ATOM    766  N   ARG A 123      38.383 -25.753   9.335  1.00 45.37           N
ATOM    767  CA  ARG A 123      37.378 -25.443  10.352  1.00 45.46           C
ATOM    768  C   ARG A 123      36.250 -26.474  10.366  1.00 45.20           C
ATOM    769  O   ARG A 123      35.806 -26.887  11.425  1.00 45.22           O
ATOM    770  CB  ARG A 123      36.815 -24.035  10.147  1.00 45.37           C
ATOM    771  CG  ARG A 123      37.615 -22.965  10.852  1.00 45.87           C
ATOM    772  CD  ARG A 123      37.068 -21.579  10.573  1.00 46.51           C
ATOM    773  NE  ARG A 123      37.614 -21.040   9.326  1.00 47.79           N
ATOM    774  CZ  ARG A 123      37.030 -20.115   8.574  1.00 47.74           C
ATOM    775  NH1 ARG A 123      35.859 -19.615   8.926  1.00 48.88           N
ATOM    776  NH2 ARG A 123      37.614 -19.695   7.457  1.00 47.57           N
ATOM    777  N   GLN A 124      35.794 -26.884   9.189  1.00 45.22           N
ATOM    778  CA  GLN A 124      34.761 -27.917   9.066  1.00 45.29           C
ATOM    779  C   GLN A 124      35.232 -29.208   9.733  1.00 45.46           C
ATOM    780  O   GLN A 124      34.495 -29.850  10.488  1.00 45.51           O
ATOM    781  CB  GLN A 124      34.444 -28.176   7.588  1.00 45.02           C
ATOM    782  CG  GLN A 124      33.279 -29.117   7.367  1.00 45.26           C
ATOM    783  CD  GLN A 124      32.914 -29.284   5.910  1.00 44.99           C
ATOM    784  OE1 GLN A 124      33.717 -29.001   5.022  1.00 44.32           O
ATOM    785  NE2 GLN A 124      31.698 -29.761   5.657  1.00 43.93           N
ATOM    786  N   MET A 125      36.477 -29.569   9.442  1.00 45.87           N
ATOM    787  CA  MET A 125      37.096 -30.760   9.980  1.00 45.62           C
ATOM    788  C   MET A 125      37.075 -30.752  11.507  1.00 45.51           C
ATOM    789  O   MET A 125      36.777 -31.767  12.137  1.00 45.99           O
ATOM    790  CB  MET A 125      38.537 -30.864   9.476  1.00 45.92           C
ATOM    791  CG  MET A 125      39.190 -32.214   9.733  1.00 47.19           C
ATOM    792  SD  MET A 125      38.525 -33.535   8.687  1.00 51.70           S
ATOM    793  CE  MET A 125      38.722 -32.693   7.092  1.00 51.05           C
ATOM    794  N   ILE A 126      37.379 -29.613  12.105  1.00 45.07           N
ATOM    795  CA  ILE A 126      37.462 -29.532  13.557  1.00 45.03           C
ATOM    796  C   ILE A 126      36.105 -29.591  14.248  1.00 44.92           C
ATOM    797  O   ILE A 126      36.030 -30.014  15.400  1.00 44.99           O
ATOM    798  CB  ILE A 126      38.266 -28.281  14.003  1.00 44.88           C
ATOM    799  CG1 ILE A 126      39.748 -28.650  14.084  1.00 44.49           C
ATOM    800  CG2 ILE A 126      37.777 -27.764  15.345  1.00 44.28           C
ATOM    801  CD1 ILE A 126      40.653 -27.527  13.863  1.00 45.38           C
ATOM    802  N   ASP A 127      35.038 -29.197  13.554  1.00 45.00           N
ATOM    803  CA  ASP A 127      33.683 -29.254  14.132  1.00 45.25           C
ATOM    804  C   ASP A 127      33.149 -30.675  14.273  1.00 45.49           C
ATOM    805  O   ASP A 127      32.192 -30.898  15.013  1.00 45.41           O
ATOM    806  CB  ASP A 127      32.690 -28.409  13.325  1.00 45.06           C
ATOM    807  CG  ASP A 127      32.656 -26.968  13.777  1.00 44.74           C
ATOM    808  OD1 ASP A 127      33.517 -26.574  14.589  1.00 44.33           O
ATOM    809  OD2 ASP A 127      31.763 -26.224  13.332  1.00 44.32           O
ATOM    810  N   SER A 128      33.753 -31.619  13.551  1.00 45.87           N
ATOM    811  CA  SER A 128      33.503 -33.041  13.771  1.00 46.14           C
ATOM    812  C   SER A 128      34.444 -33.588  14.847  1.00 46.46           C
ATOM    813  O   SER A 128      34.057 -34.471  15.616  1.00 46.98           O
ATOM    814  CB  SER A 128      33.673 -33.840  12.476  1.00 46.19           C
ATOM    815  OG  SER A 128      32.601 -33.605  11.585  1.00 46.11           O
ATOM    816  N   ALA A 129      35.661 -33.052  14.905  1.00 46.48           N
ATOM    817  CA  ALA A 129      36.724 -33.581  15.776  1.00 46.66           C
ATOM    818  C   ALA A 129      36.391 -33.681  17.270  1.00 46.81           C
ATOM    819  O   ALA A 129      36.800 -34.633  17.934  1.00 47.08           O
ATOM    820  CB  ALA A 129      38.015 -32.763  15.590  1.00 46.55           C
ATOM    821  N   GLY A 130      35.658 -32.712  17.799  1.00 46.89           N
ATOM    822  CA  GLY A 130      35.563 -32.557  19.248  1.00 46.94           C
ATOM    823  C   GLY A 130      36.610 -31.560  19.720  1.00 47.10           C
ATOM    824  O   GLY A 130      37.279 -30.916  18.906  1.00 47.12           O
ATOM    825  N   SER A 131      36.772 -31.446  21.034  1.00 47.11           N
ATOM    826  CA  SER A 131      37.500 -30.315  21.622  1.00 47.02           C
ATOM    827  C   SER A 131      39.007 -30.530  21.759  1.00 46.88           C
ATOM    828  O   SER A 131      39.512 -31.644  21.633  1.00 47.14           O
ATOM    829  CB  SER A 131      36.924 -30.003  23.002  1.00 47.13           C
ATOM    830  OG  SER A 131      37.145 -31.095  23.879  1.00 47.04           O
ATOM    831  N   GLY A 132      39.716 -29.446  22.040  1.00 46.59           N
ATOM    832  CA  GLY A 132      41.146 -29.509  22.313  1.00 46.56           C
ATOM    833  C   GLY A 132      42.062 -29.588  21.100  1.00 46.57           C
ATOM    834  O   GLY A 132      43.262 -29.811  21.262  1.00 47.15           O
ATOM    835  N   ASN A 133      41.521 -29.404  19.894  1.00 46.16           N
ATOM    836  CA  ASN A 133      42.337 -29.373  18.681  1.00 45.79           C
ATOM    837  C   ASN A 133      42.402 -27.956  18.101  1.00 45.89           C
ATOM    838  O   ASN A 133      41.413 -27.220  18.088  1.00 46.08           O
ATOM    839  CB  ASN A 133      41.795 -30.349  17.642  1.00 45.69           C
ATOM    840  CG  ASN A 133      41.508 -31.728  18.222  1.00 44.89           C
ATOM    841  OD1 ASN A 133      42.418 -32.526  18.446  1.00 43.42           O
ATOM    842  ND2 ASN A 133      40.234 -32.014  18.455  1.00 44.38           N
ATOM    843  N   VAL A 134      43.581 -27.569  17.631  1.00 45.66           N
ATOM    844  CA  VAL A 134      43.810 -26.212  17.191  1.00 45.38           C
ATOM    845  C   VAL A 134      44.687 -26.182  15.954  1.00 45.18           C
ATOM    846  O   VAL A 134      45.758 -26.794  15.930  1.00 44.80           O
ATOM    847  CB  VAL A 134      44.489 -25.376  18.306  1.00 45.59           C
ATOM    848  CG1 VAL A 134      45.005 -24.046  17.752  1.00 44.78           C
ATOM    849  CG2 VAL A 134      43.525 -25.153  19.455  1.00 45.29           C
ATOM    850  N   VAL A 135      44.225 -25.452  14.940  1.00 45.15           N
ATOM    851  CA  VAL A 135      45.013 -25.183  13.742  1.00 45.16           C
ATOM    852  C   VAL A 135      45.522 -23.752  13.827  1.00 44.98           C
ATOM    853  O   VAL A 135      44.738 -22.843  14.070  1.00 45.05           O
ATOM    854  CB  VAL A 135      44.168 -25.373  12.454  1.00 45.43           C
ATOM    855  CG1 VAL A 135      44.958 -24.949  11.200  1.00 45.02           C
ATOM    856  CG2 VAL A 135      43.663 -26.827  12.343  1.00 44.14           C
ATOM    857  N   ASN A 136      46.835 -23.576  13.667  1.00 45.00           N
ATOM    858  CA  ASN A 136      47.470 -22.259  13.637  1.00 45.05           C
ATOM    859  C   ASN A 136      48.134 -22.030  12.298  1.00 44.94           C
ATOM    860  O   ASN A 136      48.743 -22.935  11.747  1.00 44.90           O
ATOM    861  CB  ASN A 136      48.522 -22.128  14.737  1.00 45.12           C
ATOM    862  CG  ASN A 136      47.913 -21.931  16.109  1.00 45.75           C
ATOM    863  OD1 ASN A 136      48.158 -22.709  17.024  1.00 48.05           O
ATOM    864  ND2 ASN A 136      47.108 -20.893  16.256  1.00 46.45           N
ATOM    865  N   TYR A 137      48.018 -20.806  11.792  1.00 45.04           N
ATOM    866  CA  TYR A 137      48.564 -20.430  10.495  1.00 45.02           C
ATOM    867  C   TYR A 137      49.732 -19.462  10.684  1.00 45.22           C
ATOM    868  O   TYR A 137      49.637 -18.487  11.436  1.00 45.50           O
ATOM    869  CB  TYR A 137      47.486 -19.768   9.630  1.00 44.92           C
ATOM    870  CG  TYR A 137      46.234 -20.594   9.455  1.00 44.52           C
ATOM    871  CD1 TYR A 137      45.991 -21.290   8.281  1.00 44.60           C
ATOM    872  CD2 TYR A 137      45.292 -20.672  10.465  1.00 44.47           C
ATOM    873  CE1 TYR A 137      44.834 -22.062   8.126  1.00 44.72           C
ATOM    874  CE2 TYR A 137      44.145 -21.429  10.324  1.00 44.93           C
ATOM    875  CZ  TYR A 137      43.919 -22.124   9.153  1.00 44.69           C
ATOM    876  OH  TYR A 137      42.778 -22.871   9.024  1.00 44.14           O
ATOM    877  N   ASP A 138      50.827 -19.737   9.982  1.00 45.42           N
ATOM    878  CA  ASP A 138      52.043 -18.944  10.060  1.00 45.24           C
ATOM    879  C   ASP A 138      52.121 -18.097   8.800  1.00 44.99           C
ATOM    880  O   ASP A 138      51.805 -18.582   7.723  1.00 44.83           O
ATOM    881  CB  ASP A 138      53.240 -19.894  10.130  1.00 45.68           C
ATOM    882  CG  ASP A 138      54.509 -19.217  10.616  1.00 46.21           C
ATOM    883  OD1 ASP A 138      55.022 -18.316   9.919  1.00 47.50           O
ATOM    884  OD2 ASP A 138      55.009 -19.624  11.690  1.00 48.78           O
ATOM    885  N   PRO A 139      52.525 -16.824   8.918  1.00 44.89           N
ATOM    886  CA  PRO A 139      52.701 -16.018   7.703  1.00 44.73           C
ATOM    887  C   PRO A 139      53.789 -16.518   6.743  1.00 44.69           C
ATOM    888  O   PRO A 139      53.787 -16.118   5.578  1.00 45.00           O
ATOM    889  CB  PRO A 139      53.054 -14.633   8.244  1.00 44.67           C
ATOM    890  CG  PRO A 139      52.610 -14.636   9.656  1.00 44.78           C
ATOM    891  CD  PRO A 139      52.780 -16.036  10.133  1.00 44.92           C
ATOM    892  N   SER A 140      54.698 -17.377   7.210  1.00 44.54           N
ATOM    893  CA  SER A 140      55.665 -18.048   6.317  1.00 44.48           C
ATOM    894  C   SER A 140      55.020 -19.177   5.478  1.00 44.40           C
ATOM    895  O   SER A 140      55.714 -19.876   4.728  1.00 44.42           O
ATOM    896  CB  SER A 140      56.832 -18.626   7.127  1.00 44.52           C
ATOM    897  OG  SER A 140      56.423 -19.776   7.871  1.00 44.92           O
ATOM    898  N   ASN A 141      53.703 -19.354   5.634  1.00 44.25           N
ATOM    899  CA  ASN A 141      52.887 -20.311   4.869  1.00 43.98           C
ATOM    900  C   ASN A 141      53.146 -21.754   5.261  1.00 43.93           C
ATOM    901  O   ASN A 141      53.407 -22.618   4.414  1.00 43.91           O
ATOM    902  CB  ASN A 141      53.038 -20.122   3.356  1.00 43.93           C
ATOM    903  CG  ASN A 141      51.743 -20.335   2.626  1.00 43.68           C
ATOM    904  OD1 ASN A 141      50.819 -19.532   2.761  1.00 43.75           O
ATOM    905  ND2 ASN A 141      51.653 -21.416   1.858  1.00 42.61           N
ATOM    906  N   VAL A 142      53.078 -21.992   6.565  1.00 43.79           N
ATOM    907  CA  VAL A 142      52.998 -23.333   7.104  1.00 43.78           C
ATOM    908  C   VAL A 142      51.859 -23.346   8.117  1.00 43.96           C
ATOM    909  O   VAL A 142      51.644 -22.350   8.820  1.00 44.06           O
ATOM    910  CB  VAL A 142      54.316 -23.771   7.781  1.00 43.74           C
ATOM    911  CG1 VAL A 142      55.493 -23.521   6.858  1.00 43.41           C
ATOM    912  CG2 VAL A 142      54.510 -23.062   9.109  1.00 43.28           C
ATOM    913  N   ILE A 143      51.130 -24.465   8.166  1.00 43.77           N
ATOM    914  CA  ILE A 143      50.111 -24.702   9.174  1.00 43.72           C
ATOM    915  C   ILE A 143      50.715 -25.524  10.308  1.00 43.98           C
ATOM    916  O   ILE A 143      51.446 -26.494  10.069  1.00 43.95           O
ATOM    917  CB  ILE A 143      48.928 -25.499   8.604  1.00 43.67           C
ATOM    918  CG1 ILE A 143      48.259 -24.735   7.457  1.00 43.80           C
ATOM    919  CG2 ILE A 143      47.921 -25.803   9.701  1.00 43.46           C
ATOM    920  CD1 ILE A 143      47.191 -25.526   6.739  1.00 43.61           C
ATOM    921  N   MET A 144      50.414 -25.131  11.543  1.00 44.15           N
ATOM    922  CA  MET A 144      50.757 -25.936  12.709  1.00 44.10           C
ATOM    923  C   MET A 144      49.482 -26.540  13.281  1.00 43.98           C
ATOM    924  O   MET A 144      48.472 -25.847  13.421  1.00 44.21           O
ATOM    925  CB  MET A 144      51.473 -25.098  13.765  1.00 44.04           C
ATOM    926  CG  MET A 144      51.638 -25.790  15.108  1.00 44.27           C
ATOM    927  SD  MET A 144      52.570 -24.801  16.294  1.00 45.49           S
ATOM    928  CE  MET A 144      51.780 -25.246  17.849  1.00 44.39           C
ATOM    929  N   LEU A 145      49.551 -27.830  13.615  1.00 43.58           N
ATOM    930  CA  LEU A 145      48.433 -28.569  14.183  1.00 43.09           C
ATOM    931  C   LEU A 145      48.770 -29.021  15.599  1.00 42.87           C
ATOM    932  O   LEU A 145      49.812 -29.616  15.832  1.00 42.74           O
ATOM    933  CB  LEU A 145      48.164 -29.793  13.328  1.00 42.81           C
ATOM    934  CG  LEU A 145      47.956 -29.530  11.839  1.00 42.56           C
ATOM    935  CD1 LEU A 145      48.233 -30.804  11.035  1.00 42.47           C
ATOM    936  CD2 LEU A 145      46.547 -29.001  11.573  1.00 41.59           C
ATOM    937  N   THR A 146      47.887 -28.725  16.543  1.00 42.76           N
ATOM    938  CA  THR A 146      48.002 -29.233  17.902  1.00 42.62           C
ATOM    939  C   THR A 146      46.723 -29.980  18.251  1.00 42.68           C
ATOM    940  O   THR A 146      45.627 -29.419  18.169  1.00 42.87           O
ATOM    941  CB  THR A 146      48.181 -28.103  18.917  1.00 42.45           C
ATOM    942  OG1 THR A 146      49.302 -27.304  18.548  1.00 42.62           O
ATOM    943  CG2 THR A 146      48.413 -28.660  20.303  1.00 42.47           C
ATOM    944  N   GLY A 147      46.856 -31.240  18.648  1.00 42.49           N
ATOM    945  CA  GLY A 147      45.722 -31.984  19.166  1.00 42.29           C
ATOM    946  C   GLY A 147      45.995 -33.463  19.189  1.00 42.15           C
ATOM    947  O   GLY A 147      47.155 -33.893  19.175  1.00 41.88           O
ATOM    948  N   ARG A 148      44.910 -34.234  19.214  1.00 42.03           N
ATOM    949  CA  ARG A 148      44.987 -35.687  19.257  1.00 42.24           C
ATOM    950  C   ARG A 148      45.524 -36.227  17.933  1.00 41.59           C
ATOM    951  O   ARG A 148      45.216 -35.694  16.871  1.00 41.30           O
ATOM    952  CB  ARG A 148      43.617 -36.270  19.595  1.00 42.10           C
ATOM    953  CG  ARG A 148      43.155 -35.907  21.014  1.00 43.44           C
ATOM    954  CD  ARG A 148      41.761 -36.456  21.336  1.00 45.11           C
ATOM    955  NE  ARG A 148      40.709 -35.803  20.541  1.00 48.25           N
ATOM    956  CZ  ARG A 148      39.786 -34.942  20.992  1.00 48.77           C
ATOM    957  NH1 ARG A 148      39.736 -34.569  22.276  1.00 49.23           N
ATOM    958  NH2 ARG A 148      38.893 -34.446  20.128  1.00 48.44           N
ATOM    959  N   ALA A 149      46.348 -37.271  18.006  1.00 41.32           N
ATOM    960  CA  ALA A 149      47.011 -37.820  16.823  1.00 41.11           C
ATOM    961  C   ALA A 149      46.021 -38.132  15.698  1.00 40.88           C
ATOM    962  O   ALA A 149      46.288 -37.829  14.539  1.00 40.81           O
ATOM    963  CB  ALA A 149      47.810 -39.049  17.188  1.00 40.93           C
ATOM    964  N   SER A 150      44.874 -38.713  16.041  1.00 40.65           N
ATOM    965  CA  SER A 150      43.851 -39.028  15.046  1.00 40.71           C
ATOM    966  C   SER A 150      43.333 -37.774  14.336  1.00 40.70           C
ATOM    967  O   SER A 150      43.246 -37.737  13.107  1.00 40.97           O
ATOM    968  CB  SER A 150      42.684 -39.798  15.678  1.00 40.78           C
ATOM    969  OG  SER A 150      42.149 -39.109  16.795  1.00 41.05           O
ATOM    970  N   VAL A 151      42.991 -36.743  15.097  1.00 40.45           N
ATOM    971  CA  VAL A 151      42.517 -35.501  14.491  1.00 40.24           C
ATOM    972  C   VAL A 151      43.623 -34.877  13.636  1.00 40.22           C
ATOM    973  O   VAL A 151      43.361 -34.366  12.551  1.00 40.34           O
ATOM    974  CB  VAL A 151      42.031 -34.497  15.559  1.00 40.11           C
ATOM    975  CG1 VAL A 151      41.841 -33.098  14.967  1.00 39.89           C
ATOM    976  CG2 VAL A 151      40.751 -34.988  16.187  1.00 39.58           C
ATOM    977  N   VAL A 152      44.857 -34.934  14.131  1.00 40.25           N
ATOM    978  CA  VAL A 152      46.015 -34.345  13.442  1.00 40.04           C
ATOM    979  C   VAL A 152      46.307 -35.103  12.146  1.00 39.94           C
ATOM    980  O   VAL A 152      46.645 -34.504  11.130  1.00 39.77           O
ATOM    981  CB  VAL A 152      47.276 -34.354  14.355  1.00 39.87           C
ATOM    982  CG1 VAL A 152      48.499 -33.902  13.593  1.00 39.81           C
ATOM    983  CG2 VAL A 152      47.051 -33.477  15.572  1.00 39.07           C
ATOM    984  N   GLU A 153      46.160 -36.421  12.182  1.00 40.10           N
ATOM    985  CA  GLU A 153      46.329 -37.224  10.977  1.00 39.95           C
ATOM    986  C   GLU A 153      45.352 -36.784   9.896  1.00 39.89           C
ATOM    987  O   GLU A 153      45.735 -36.605   8.749  1.00 40.29           O
ATOM    988  CB  GLU A 153      46.127 -38.704  11.270  1.00 39.96           C
ATOM    989  CG  GLU A 153      46.013 -39.567  10.012  1.00 41.09           C
ATOM    990  CD  GLU A 153      47.235 -39.466   9.097  1.00 43.36           C
ATOM    991  OE1 GLU A 153      48.367 -39.620   9.608  1.00 44.52           O
ATOM    992  OE2 GLU A 153      47.058 -39.246   7.872  1.00 44.39           O
ATOM    993  N   ARG A 154      44.088 -36.620  10.268  1.00 39.60           N
ATOM    994  CA  ARG A 154      43.061 -36.228   9.313  1.00 39.31           C
ATOM    995  C   ARG A 154      43.341 -34.873   8.717  1.00 39.33           C
ATOM    996  O   ARG A 154      43.246 -34.699   7.507  1.00 39.27           O
ATOM    997  CB  ARG A 154      41.685 -36.231   9.961  1.00 38.91           C
ATOM    998  CG  ARG A 154      40.904 -37.502   9.687  1.00 38.17           C
ATOM    999  CD  ARG A 154      40.148 -37.960  10.908  1.00 36.75           C
ATOM   1000  NE  ARG A 154      39.388 -36.874  11.518  1.00 35.36           N
ATOM   1001  CZ  ARG A 154      39.048 -36.820  12.799  1.00 34.96           C
ATOM   1002  NH1 ARG A 154      39.393 -37.785  13.642  1.00 34.61           N
ATOM   1003  NH2 ARG A 154      38.362 -35.782  13.242  1.00 35.82           N
ATOM   1004  N   LEU A 155      43.691 -33.913   9.564  1.00 39.62           N
ATOM   1005  CA  LEU A 155      44.001 -32.571   9.091  1.00 39.66           C
ATOM   1006  C   LEU A 155      45.208 -32.582   8.152  1.00 39.99           C
ATOM   1007  O   LEU A 155      45.265 -31.773   7.234  1.00 40.20           O
ATOM   1008  CB  LEU A 155      44.239 -31.617  10.261  1.00 39.34           C
ATOM   1009  CG  LEU A 155      43.022 -31.314  11.138  1.00 38.79           C
ATOM   1010  CD1 LEU A 155      43.447 -30.638  12.420  1.00 37.60           C
ATOM   1011  CD2 LEU A 155      42.016 -30.467  10.409  1.00 37.53           C
ATOM   1012  N   THR A 156      46.156 -33.496   8.362  1.00 40.30           N
ATOM   1013  CA  THR A 156      47.347 -33.542   7.526  1.00 40.79           C
ATOM   1014  C   THR A 156      46.981 -34.085   6.160  1.00 41.24           C
ATOM   1015  O   THR A 156      47.362 -33.514   5.145  1.00 41.19           O
ATOM   1016  CB  THR A 156      48.460 -34.414   8.137  1.00 40.82           C
ATOM   1017  OG1 THR A 156      48.736 -33.981   9.476  1.00 41.30           O
ATOM   1018  CG2 THR A 156      49.741 -34.323   7.296  1.00 40.26           C
ATOM   1019  N   GLU A 157      46.245 -35.197   6.156  1.00 42.00           N
ATOM   1020  CA  GLU A 157      45.708 -35.816   4.936  1.00 42.55           C
ATOM   1021  C   GLU A 157      45.104 -34.757   4.005  1.00 42.64           C
ATOM   1022  O   GLU A 157      45.358 -34.763   2.808  1.00 42.72           O
ATOM   1023  CB  GLU A 157      44.644 -36.909   5.278  1.00 42.76           C
ATOM   1024  CG  GLU A 157      45.170 -38.389   5.320  1.00 43.50           C
ATOM   1025  CD  GLU A 157      44.256 -39.401   6.098  1.00 44.02           C
ATOM   1026  OE1 GLU A 157      43.268 -39.010   6.774  1.00 46.23           O
ATOM   1027  OE2 GLU A 157      44.539 -40.617   6.040  1.00 44.70           O
ATOM   1028  N   VAL A 158      44.315 -33.850   4.573  1.00 42.91           N
ATOM   1029  CA  VAL A 158      43.553 -32.875   3.797  1.00 43.21           C
ATOM   1030  C   VAL A 158      44.426 -31.754   3.269  1.00 43.48           C
ATOM   1031  O   VAL A 158      44.343 -31.408   2.098  1.00 43.47           O
ATOM   1032  CB  VAL A 158      42.407 -32.277   4.625  1.00 43.11           C
ATOM   1033  CG1 VAL A 158      41.949 -30.967   4.027  1.00 42.75           C
ATOM   1034  CG2 VAL A 158      41.252 -33.274   4.717  1.00 43.00           C
ATOM   1035  N   ILE A 159      45.254 -31.187   4.138  1.00 44.07           N
ATOM   1036  CA  ILE A 159      46.222 -30.170   3.732  1.00 44.59           C
ATOM   1037  C   ILE A 159      47.055 -30.679   2.561  1.00 45.10           C
ATOM   1038  O   ILE A 159      47.084 -30.072   1.501  1.00 45.05           O
ATOM   1039  CB  ILE A 159      47.160 -29.793   4.890  1.00 44.52           C
ATOM   1040  CG1 ILE A 159      46.396 -29.018   5.972  1.00 44.64           C
ATOM   1041  CG2 ILE A 159      48.312 -28.946   4.388  1.00 44.31           C
ATOM   1042  CD1 ILE A 159      47.078 -29.007   7.325  1.00 44.30           C
ATOM   1043  N   GLN A 160      47.695 -31.823   2.752  1.00 46.03           N
ATOM   1044  CA  GLN A 160      48.558 -32.412   1.721  1.00 46.79           C
ATOM   1045  C   GLN A 160      47.836 -32.678   0.405  1.00 47.39           C
ATOM   1046  O   GLN A 160      48.402 -32.472  -0.678  1.00 47.53           O
ATOM   1047  CB  GLN A 160      49.208 -33.697   2.241  1.00 46.59           C
ATOM   1048  CG  GLN A 160      50.222 -33.405   3.322  1.00 46.98           C
ATOM   1049  CD  GLN A 160      50.874 -34.627   3.893  1.00 47.40           C
ATOM   1050  OE1 GLN A 160      50.330 -35.733   3.847  1.00 48.83           O
ATOM   1051  NE2 GLN A 160      52.058 -34.435   4.456  1.00 48.85           N
ATOM   1052  N   ARG A 161      46.589 -33.126   0.502  1.00 48.16           N
ATOM   1053  CA  ARG A 161      45.797 -33.437  -0.680  1.00 48.61           C
ATOM   1054  C   ARG A 161      45.535 -32.163  -1.472  1.00 48.80           C
ATOM   1055  O   ARG A 161      45.775 -32.137  -2.675  1.00 48.66           O
ATOM   1056  CB  ARG A 161      44.485 -34.116  -0.283  1.00 48.67           C
ATOM   1057  CG  ARG A 161      43.716 -34.779  -1.427  1.00 48.97           C
ATOM   1058  CD  ARG A 161      42.258 -34.974  -1.033  1.00 50.15           C
ATOM   1059  NE  ARG A 161      41.659 -33.678  -0.687  1.00 52.18           N
ATOM   1060  CZ  ARG A 161      40.636 -33.490   0.152  1.00 53.10           C
ATOM   1061  NH1 ARG A 161      40.043 -34.513   0.774  1.00 53.30           N
ATOM   1062  NH2 ARG A 161      40.206 -32.253   0.381  1.00 53.23           N
ATOM   1063  N   VAL A 162      45.078 -31.104  -0.799  1.00 49.27           N
ATOM   1064  CA  VAL A 162      44.815 -29.827  -1.481  1.00 49.61           C
ATOM   1065  C   VAL A 162      46.106 -29.237  -2.027  1.00 50.04           C
ATOM   1066  O   VAL A 162      46.119 -28.671  -3.122  1.00 49.99           O
ATOM   1067  CB  VAL A 162      44.125 -28.786  -0.579  1.00 49.45           C
ATOM   1068  CG1 VAL A 162      43.882 -27.492  -1.350  1.00 48.73           C
ATOM   1069  CG2 VAL A 162      42.806 -29.328  -0.034  1.00 49.22           C
ATOM   1070  N   ASP A 163      47.194 -29.397  -1.279  1.00 50.74           N
ATOM   1071  CA  ASP A 163      48.482 -28.863  -1.705  1.00 51.38           C
ATOM   1072  C   ASP A 163      48.890 -29.526  -2.998  1.00 51.95           C
ATOM   1073  O   ASP A 163      49.132 -28.853  -3.985  1.00 52.13           O
ATOM   1074  CB  ASP A 163      49.571 -29.064  -0.635  1.00 51.35           C
ATOM   1075  CG  ASP A 163      50.768 -28.113  -0.816  1.00 50.96           C
ATOM   1076  OD1 ASP A 163      50.549 -26.961  -1.243  1.00 50.89           O
ATOM   1077  OD2 ASP A 163      51.924 -28.504  -0.514  1.00 49.89           O
ATOM   1078  N   HIS A 164      48.943 -30.850  -2.992  1.00 53.13           N
ATOM   1079  CA  HIS A 164      49.335 -31.606  -4.175  1.00 53.58           C
ATOM   1080  C   HIS A 164      48.420 -31.309  -5.369  1.00 54.13           C
ATOM   1081  O   HIS A 164      48.886 -31.258  -6.506  1.00 54.25           O
ATOM   1082  CB  HIS A 164      49.343 -33.100  -3.864  1.00 53.73           C
ATOM   1083  CG  HIS A 164      49.898 -33.945  -4.969  1.00 54.20           C
ATOM   1084  ND1 HIS A 164      51.243 -34.232  -5.083  1.00 55.49           N
ATOM   1085  CD2 HIS A 164      49.289 -34.571  -6.008  1.00 54.95           C
ATOM   1086  CE1 HIS A 164      51.439 -34.996  -6.145  1.00 55.53           C
ATOM   1087  NE2 HIS A 164      50.270 -35.215  -6.724  1.00 55.46           N
ATOM   1088  N   ALA A 165      47.134 -31.082  -5.107  1.00 54.80           N
ATOM   1089  CA  ALA A 165      46.163 -30.798  -6.171  1.00 55.42           C
ATOM   1090  C   ALA A 165      46.379 -29.447  -6.847  1.00 56.08           C
ATOM   1091  O   ALA A 165      45.953 -29.254  -7.976  1.00 56.55           O
ATOM   1092  CB  ALA A 165      44.743 -30.885  -5.640  1.00 55.37           C
ATOM   1093  N   GLY A 166      47.029 -28.512  -6.165  1.00 56.80           N
ATOM   1094  CA  GLY A 166      47.328 -27.204  -6.755  1.00 57.33           C
ATOM   1095  C   GLY A 166      48.605 -27.139  -7.583  1.00 57.90           C
ATOM   1096  O   GLY A 166      48.993 -26.061  -8.034  1.00 58.08           O
ATOM   1097  N   ASN A 167      49.259 -28.282  -7.789  1.00 58.54           N
ATOM   1098  CA  ASN A 167      50.545 -28.333  -8.484  1.00 58.85           C
ATOM   1099  C   ASN A 167      50.482 -29.270  -9.688  1.00 59.41           C
ATOM   1100  O   ASN A 167      51.486 -29.885 -10.065  1.00 59.66           O
ATOM   1101  CB  ASN A 167      51.619 -28.800  -7.500  1.00 58.96           C
ATOM   1102  CG  ASN A 167      53.038 -28.717  -8.063  1.00 58.87           C
ATOM   1103  OD1 ASN A 167      53.346 -27.885  -8.922  1.00 59.71           O
ATOM   1104  ND2 ASN A 167      53.911 -29.587  -7.564  1.00 58.75           N
ATOM   1105  N   ARG A 168      49.303 -29.378 -10.297  1.00 59.77           N
ATOM   1106  CA  ARG A 168      49.139 -30.232 -11.472  1.00 59.93           C
ATOM   1107  C   ARG A 168      50.029 -29.766 -12.621  1.00 59.65           C
ATOM   1108  O   ARG A 168      50.246 -28.563 -12.800  1.00 59.61           O
ATOM   1109  CB  ARG A 168      47.674 -30.274 -11.902  1.00 60.36           C
ATOM   1110  CG  ARG A 168      46.890 -31.308 -11.125  1.00 61.11           C
ATOM   1111  CD  ARG A 168      45.407 -30.999 -11.070  1.00 61.80           C
ATOM   1112  NE  ARG A 168      44.741 -31.859 -10.088  1.00 63.09           N
ATOM   1113  CZ  ARG A 168      43.528 -31.644  -9.576  1.00 64.39           C
ATOM   1114  NH1 ARG A 168      42.807 -30.586  -9.944  1.00 64.87           N
ATOM   1115  NH2 ARG A 168      43.028 -32.500  -8.684  1.00 64.64           N
ATOM   1116  N   THR A 169      50.564 -30.724 -13.376  1.00 59.20           N
ATOM   1117  CA  THR A 169      51.432 -30.403 -14.504  1.00 58.91           C
ATOM   1118  C   THR A 169      50.555 -29.932 -15.664  1.00 58.48           C
ATOM   1119  O   THR A 169      49.474 -30.476 -15.890  1.00 58.25           O
ATOM   1120  CB  THR A 169      52.329 -31.604 -14.946  1.00 58.97           C
ATOM   1121  OG1 THR A 169      51.585 -32.493 -15.784  1.00 59.24           O
ATOM   1122  CG2 THR A 169      52.885 -32.374 -13.738  1.00 58.81           C
ATOM   1123  N   GLU A 170      51.020 -28.903 -16.369  1.00 58.02           N
ATOM   1124  CA  GLU A 170      50.272 -28.293 -17.465  1.00 57.74           C
ATOM   1125  C   GLU A 170      50.874 -28.686 -18.800  1.00 57.06           C
ATOM   1126  O   GLU A 170      52.039 -29.056 -18.871  1.00 57.21           O
ATOM   1127  CB  GLU A 170      50.284 -26.770 -17.324  1.00 57.94           C
ATOM   1128  CG  GLU A 170      49.523 -26.258 -16.102  1.00 58.64           C
ATOM   1129  CD  GLU A 170      49.085 -24.809 -16.244  1.00 58.81           C
ATOM   1130  OE1 GLU A 170      49.863 -23.906 -15.859  1.00 60.80           O
ATOM   1131  OE2 GLU A 170      47.958 -24.579 -16.738  1.00 59.99           O
ATOM   1132  N   GLU A 171      50.082 -28.593 -19.860  1.00 56.23           N
ATOM   1133  CA  GLU A 171      50.523 -29.038 -21.176  1.00 55.82           C
ATOM   1134  C   GLU A 171      49.706 -28.364 -22.271  1.00 55.29           C
ATOM   1135  O   GLU A 171      48.480 -28.399 -22.232  1.00 55.31           O
ATOM   1136  CB  GLU A 171      50.363 -30.555 -21.286  1.00 55.68           C
ATOM   1137  CG  GLU A 171      51.011 -31.163 -22.515  1.00 55.90           C
ATOM   1138  CD  GLU A 171      50.245 -32.352 -23.071  1.00 55.83           C
ATOM   1139  OE1 GLU A 171      49.731 -33.179 -22.288  1.00 55.48           O
ATOM   1140  OE2 GLU A 171      50.174 -32.472 -24.312  1.00 55.83           O
ATOM   1141  N   VAL A 172      50.384 -27.753 -23.239  1.00 54.70           N
ATOM   1142  CA  VAL A 172      49.714 -27.128 -24.372  1.00 54.44           C
ATOM   1143  C   VAL A 172      49.541 -28.143 -25.488  1.00 54.22           C
ATOM   1144  O   VAL A 172      50.449 -28.908 -25.793  1.00 54.02           O
ATOM   1145  CB  VAL A 172      50.496 -25.918 -24.894  1.00 54.13           C
ATOM   1146  CG1 VAL A 172      49.839 -25.345 -26.138  1.00 53.58           C
ATOM   1147  CG2 VAL A 172      50.585 -24.868 -23.813  1.00 54.02           C
ATOM   1148  N   ILE A 173      48.356 -28.152 -26.081  1.00 54.41           N
ATOM   1149  CA  ILE A 173      48.054 -29.016 -27.209  1.00 54.60           C
ATOM   1150  C   ILE A 173      47.492 -28.111 -28.297  1.00 54.76           C
ATOM   1151  O   ILE A 173      46.402 -27.565 -28.136  1.00 54.71           O
ATOM   1152  CB  ILE A 173      47.016 -30.124 -26.842  1.00 54.62           C
ATOM   1153  CG1 ILE A 173      47.381 -30.805 -25.516  1.00 54.32           C
ATOM   1154  CG2 ILE A 173      46.923 -31.164 -27.951  1.00 54.32           C
ATOM   1155  CD1 ILE A 173      46.432 -31.910 -25.100  1.00 54.29           C
ATOM   1156  N   PRO A 174      48.252 -27.905 -29.386  1.00 55.16           N
ATOM   1157  CA  PRO A 174      47.761 -27.103 -30.503  1.00 55.47           C
ATOM   1158  C   PRO A 174      46.727 -27.830 -31.354  1.00 55.70           C
ATOM   1159  O   PRO A 174      46.761 -29.052 -31.464  1.00 55.64           O
ATOM   1160  CB  PRO A 174      49.024 -26.838 -31.319  1.00 55.33           C
ATOM   1161  CG  PRO A 174      49.874 -27.998 -31.055  1.00 55.30           C
ATOM   1162  CD  PRO A 174      49.623 -28.384 -29.630  1.00 55.24           C
ATOM   1163  N   LEU A 175      45.815 -27.069 -31.944  1.00 56.27           N
ATOM   1164  CA  LEU A 175      44.780 -27.620 -32.804  1.00 56.75           C
ATOM   1165  C   LEU A 175      44.988 -27.122 -34.232  1.00 57.17           C
ATOM   1166  O   LEU A 175      45.094 -25.914 -34.462  1.00 57.13           O
ATOM   1167  CB  LEU A 175      43.401 -27.187 -32.306  1.00 56.84           C
ATOM   1168  CG  LEU A 175      43.020 -27.593 -30.879  1.00 56.82           C
ATOM   1169  CD1 LEU A 175      41.815 -26.799 -30.410  1.00 56.78           C
ATOM   1170  CD2 LEU A 175      42.747 -29.084 -30.794  1.00 56.36           C
ATOM   1171  N   ASP A 176      45.044 -28.054 -35.183  1.00 57.71           N
ATOM   1172  CA  ASP A 176      45.175 -27.716 -36.607  1.00 58.02           C
ATOM   1173  C   ASP A 176      43.879 -27.151 -37.213  1.00 58.54           C
ATOM   1174  O   ASP A 176      43.937 -26.258 -38.060  1.00 58.83           O
ATOM   1175  CB  ASP A 176      45.605 -28.945 -37.421  1.00 57.93           C
ATOM   1176  CG  ASP A 176      46.994 -29.440 -37.063  1.00 57.58           C
ATOM   1177  OD1 ASP A 176      47.729 -28.745 -36.337  1.00 57.57           O
ATOM   1178  OD2 ASP A 176      47.356 -30.539 -37.521  1.00 57.16           O
ATOM   1179  N   ASN A 177      42.724 -27.666 -36.779  1.00 58.90           N
ATOM   1180  CA  ASN A 177      41.440 -27.385 -37.435  1.00 59.06           C
ATOM   1181  C   ASN A 177      40.381 -26.791 -36.511  1.00 59.44           C
ATOM   1182  O   ASN A 177      39.875 -25.696 -36.762  1.00 59.67           O
ATOM   1183  CB  ASN A 177      40.890 -28.675 -38.040  1.00 59.07           C
ATOM   1184  CG  ASN A 177      41.846 -29.306 -39.018  1.00 58.88           C
ATOM   1185  OD1 ASN A 177      42.343 -30.412 -38.798  1.00 58.27           O
ATOM   1186  ND2 ASN A 177      42.127 -28.595 -40.104  1.00 59.12           N
ATOM   1187  N   ALA A 178      40.045 -27.525 -35.451  1.00 59.64           N
ATOM   1188  CA  ALA A 178      38.967 -27.147 -34.535  1.00 59.75           C
ATOM   1189  C   ALA A 178      39.236 -25.818 -33.842  1.00 60.00           C
ATOM   1190  O   ALA A 178      40.378 -25.356 -33.792  1.00 60.21           O
ATOM   1191  CB  ALA A 178      38.779 -28.231 -33.495  1.00 59.66           C
ATOM   1192  N   SER A 179      38.179 -25.209 -33.306  1.00 60.22           N
ATOM   1193  CA  SER A 179      38.307 -23.978 -32.522  1.00 60.41           C
ATOM   1194  C   SER A 179      38.577 -24.330 -31.060  1.00 60.57           C
ATOM   1195  O   SER A 179      37.876 -25.157 -30.474  1.00 60.61           O
ATOM   1196  CB  SER A 179      37.046 -23.118 -32.639  1.00 60.44           C
ATOM   1197  OG  SER A 179      37.212 -21.882 -31.963  1.00 60.43           O
ATOM   1198  N   ALA A 180      39.589 -23.693 -30.480  1.00 60.72           N
ATOM   1199  CA  ALA A 180      40.063 -24.036 -29.142  1.00 60.96           C
ATOM   1200  C   ALA A 180      39.012 -23.792 -28.063  1.00 61.20           C
ATOM   1201  O   ALA A 180      38.868 -24.593 -27.138  1.00 61.20           O
ATOM   1202  CB  ALA A 180      41.336 -23.258 -28.824  1.00 60.97           C
ATOM   1203  N   SER A 181      38.286 -22.685 -28.179  1.00 61.49           N
ATOM   1204  CA  SER A 181      37.256 -22.339 -27.203  1.00 61.72           C
ATOM   1205  C   SER A 181      36.051 -23.283 -27.261  1.00 62.00           C
ATOM   1206  O   SER A 181      35.376 -23.465 -26.246  1.00 62.08           O
ATOM   1207  CB  SER A 181      36.801 -20.892 -27.397  1.00 61.76           C
ATOM   1208  OG  SER A 181      36.648 -20.595 -28.774  1.00 62.14           O
ATOM   1209  N   GLU A 182      35.777 -23.870 -28.433  1.00 62.16           N
ATOM   1210  CA  GLU A 182      34.713 -24.882 -28.569  1.00 62.27           C
ATOM   1211  C   GLU A 182      35.097 -26.147 -27.816  1.00 62.26           C
ATOM   1212  O   GLU A 182      34.325 -26.660 -27.006  1.00 62.18           O
ATOM   1213  CB  GLU A 182      34.434 -25.234 -30.038  1.00 62.31           C
ATOM   1214  CG  GLU A 182      33.499 -24.267 -30.741  1.00 62.70           C
ATOM   1215  CD  GLU A 182      33.028 -24.771 -32.101  1.00 62.75           C
ATOM   1216  OE1 GLU A 182      32.043 -25.545 -32.144  1.00 62.89           O
ATOM   1217  OE2 GLU A 182      33.631 -24.373 -33.124  1.00 62.73           O
ATOM   1218  N   ILE A 183      36.301 -26.637 -28.093  1.00 62.23           N
ATOM   1219  CA  ILE A 183      36.843 -27.808 -27.411  1.00 62.25           C
ATOM   1220  C   ILE A 183      37.001 -27.539 -25.913  1.00 62.20           C
ATOM   1221  O   ILE A 183      36.813 -28.438 -25.099  1.00 62.16           O
ATOM   1222  CB  ILE A 183      38.189 -28.235 -28.037  1.00 62.26           C
ATOM   1223  CG1 ILE A 183      37.952 -28.795 -29.442  1.00 62.33           C
ATOM   1224  CG2 ILE A 183      38.902 -29.273 -27.171  1.00 62.21           C
ATOM   1225  CD1 ILE A 183      39.216 -28.950 -30.249  1.00 62.51           C
ATOM   1226  N   ALA A 184      37.338 -26.302 -25.554  1.00 62.24           N
ATOM   1227  CA  ALA A 184      37.357 -25.890 -24.153  1.00 62.29           C
ATOM   1228  C   ALA A 184      35.977 -26.106 -23.517  1.00 62.28           C
ATOM   1229  O   ALA A 184      35.871 -26.789 -22.501  1.00 61.99           O
ATOM   1230  CB  ALA A 184      37.788 -24.431 -24.027  1.00 62.16           C
ATOM   1231  N   ARG A 185      34.935 -25.539 -24.133  1.00 62.49           N
ATOM   1232  CA  ARG A 185      33.542 -25.676 -23.653  1.00 62.70           C
ATOM   1233  C   ARG A 185      33.114 -27.135 -23.590  1.00 62.68           C
ATOM   1234  O   ARG A 185      32.849 -27.669 -22.514  1.00 62.58           O
ATOM   1235  CB  ARG A 185      32.546 -24.928 -24.563  1.00 62.63           C
ATOM   1236  CG  ARG A 185      32.552 -23.410 -24.444  1.00 63.03           C
ATOM   1237  CD  ARG A 185      31.568 -22.759 -25.425  1.00 63.23           C
ATOM   1238  NE  ARG A 185      32.236 -21.753 -26.258  1.00 63.84           N
ATOM   1239  CZ  ARG A 185      32.243 -21.718 -27.595  1.00 63.90           C
ATOM   1240  NH1 ARG A 185      31.586 -22.620 -28.321  1.00 63.72           N
ATOM   1241  NH2 ARG A 185      32.908 -20.749 -28.219  1.00 64.09           N
ATOM   1242  N   VAL A 186      33.071 -27.760 -24.765  1.00 62.78           N
ATOM   1243  CA  VAL A 186      32.559 -29.117 -24.948  1.00 62.89           C
ATOM   1244  C   VAL A 186      33.079 -30.129 -23.921  1.00 63.07           C
ATOM   1245  O   VAL A 186      32.316 -30.964 -23.436  1.00 63.40           O
ATOM   1246  CB  VAL A 186      32.881 -29.617 -26.367  1.00 62.75           C
ATOM   1247  CG1 VAL A 186      32.581 -31.095 -26.493  1.00 63.11           C
ATOM   1248  CG2 VAL A 186      32.099 -28.808 -27.407  1.00 62.49           C
ATOM   1249  N   LEU A 187      34.364 -30.047 -23.587  1.00 63.30           N
ATOM   1250  CA  LEU A 187      34.980 -30.954 -22.612  1.00 63.43           C
ATOM   1251  C   LEU A 187      34.876 -30.446 -21.169  1.00 63.70           C
ATOM   1252  O   LEU A 187      34.806 -31.244 -20.241  1.00 63.76           O
ATOM   1253  CB  LEU A 187      36.447 -31.207 -22.970  1.00 63.32           C
ATOM   1254  CG  LEU A 187      36.728 -31.677 -24.400  1.00 63.02           C
ATOM   1255  CD1 LEU A 187      38.199 -31.990 -24.549  1.00 62.65           C
ATOM   1256  CD2 LEU A 187      35.886 -32.884 -24.770  1.00 62.92           C
ATOM   1257  N   GLU A 188      34.882 -29.128 -20.978  1.00 64.14           N
ATOM   1258  CA  GLU A 188      34.672 -28.535 -19.647  1.00 64.20           C
ATOM   1259  C   GLU A 188      33.186 -28.617 -19.266  1.00 64.19           C
ATOM   1260  O   GLU A 188      32.840 -28.639 -18.086  1.00 63.96           O
ATOM   1261  CB  GLU A 188      35.187 -27.080 -19.606  1.00 64.25           C
ATOM   1262  CG  GLU A 188      35.179 -26.406 -18.223  1.00 64.50           C
ATOM   1263  CD  GLU A 188      36.087 -27.093 -17.203  1.00 65.28           C
ATOM   1264  OE1 GLU A 188      37.300 -27.240 -17.485  1.00 66.01           O
ATOM   1265  OE2 GLU A 188      35.589 -27.475 -16.116  1.00 64.80           O
ATOM   1266  N   SER A 189      32.321 -28.670 -20.277  1.00 64.36           N
ATOM   1267  CA  SER A 189      30.881 -28.844 -20.076  1.00 64.65           C
ATOM   1268  C   SER A 189      30.536 -30.260 -19.592  1.00 64.89           C
ATOM   1269  O   SER A 189      29.553 -30.447 -18.868  1.00 64.87           O
ATOM   1270  CB  SER A 189      30.120 -28.535 -21.374  1.00 64.51           C
ATOM   1271  OG  SER A 189      28.744 -28.329 -21.131  1.00 64.32           O
ATOM   1272  N   LEU A 190      31.351 -31.243 -19.983  1.00 65.21           N
ATOM   1273  CA  LEU A 190      31.103 -32.654 -19.652  1.00 65.41           C
ATOM   1274  C   LEU A 190      32.243 -33.244 -18.809  1.00 65.57           C
ATOM   1275  O   LEU A 190      32.740 -34.337 -19.095  1.00 65.66           O
ATOM   1276  CB  LEU A 190      30.904 -33.466 -20.943  1.00 65.49           C
ATOM   1277  CG  LEU A 190      29.788 -32.983 -21.888  1.00 65.66           C
ATOM   1278  CD1 LEU A 190      30.016 -33.479 -23.315  1.00 65.65           C
ATOM   1279  CD2 LEU A 190      28.400 -33.393 -21.386  1.00 65.67           C
ATOM   1280  N   THR A 191      32.639 -32.516 -17.763  1.00 65.68           N
ATOM   1281  CA  THR A 191      33.759 -32.915 -16.902  1.00 65.69           C
ATOM   1282  C   THR A 191      33.640 -32.296 -15.506  1.00 65.65           C
ATOM   1283  O   THR A 191      32.711 -32.598 -14.757  1.00 65.59           O
ATOM   1284  CB  THR A 191      35.120 -32.507 -17.527  1.00 65.74           C
ATOM   1285  OG1 THR A 191      36.156 -33.373 -17.053  1.00 66.03           O
ATOM   1286  CG2 THR A 191      35.474 -31.048 -17.203  1.00 65.66           C
ATOM   1287  N   GLN A 205      40.843 -30.027 -15.630  1.00 73.28           N
ATOM   1288  CA  GLN A 205      40.811 -28.674 -16.171  1.00 73.29           C
ATOM   1289  C   GLN A 205      41.285 -28.603 -17.625  1.00 73.14           C
ATOM   1290  O   GLN A 205      42.226 -29.292 -18.030  1.00 72.88           O
ATOM   1291  CB  GLN A 205      41.663 -27.725 -15.315  1.00 73.42           C
ATOM   1292  CG  GLN A 205      40.905 -27.046 -14.181  1.00 73.92           C
ATOM   1293  CD  GLN A 205      39.827 -26.086 -14.672  1.00 74.24           C
ATOM   1294  OE1 GLN A 205      39.827 -25.662 -15.832  1.00 74.20           O
ATOM   1295  NE2 GLN A 205      38.905 -25.738 -13.783  1.00 74.04           N
ATOM   1296  N   ILE A 206      40.603 -27.755 -18.391  1.00 72.92           N
ATOM   1297  CA  ILE A 206      40.957 -27.439 -19.769  1.00 72.89           C
ATOM   1298  C   ILE A 206      40.722 -25.942 -19.963  1.00 72.77           C
ATOM   1299  O   ILE A 206      39.785 -25.394 -19.391  1.00 72.94           O
ATOM   1300  CB  ILE A 206      40.084 -28.221 -20.766  1.00 72.75           C
ATOM   1301  CG1 ILE A 206      40.076 -29.709 -20.416  1.00 73.01           C
ATOM   1302  CG2 ILE A 206      40.580 -28.030 -22.182  1.00 72.60           C
ATOM   1303  CD1 ILE A 206      39.432 -30.588 -21.482  1.00 73.29           C
ATOM   1304  N   VAL A 207      41.576 -25.282 -20.743  1.00 72.55           N
ATOM   1305  CA  VAL A 207      41.417 -23.857 -21.044  1.00 72.50           C
ATOM   1306  C   VAL A 207      41.866 -23.587 -22.468  1.00 72.47           C
ATOM   1307  O   VAL A 207      42.829 -24.183 -22.931  1.00 72.57           O
ATOM   1308  CB  VAL A 207      42.266 -22.974 -20.107  1.00 72.41           C
ATOM   1309  CG1 VAL A 207      41.868 -21.516 -20.251  1.00 72.12           C
ATOM   1310  CG2 VAL A 207      42.123 -23.416 -18.665  1.00 72.53           C
ATOM   1311  N   ALA A 208      41.181 -22.682 -23.157  1.00 72.63           N
ATOM   1312  CA  ALA A 208      41.548 -22.309 -24.523  1.00 72.84           C
ATOM   1313  C   ALA A 208      42.547 -21.148 -24.546  1.00 73.06           C
ATOM   1314  O   ALA A 208      42.568 -20.326 -23.630  1.00 73.18           O
ATOM   1315  CB  ALA A 208      40.302 -21.930 -25.309  1.00 72.82           C
ATOM   1316  N   ASP A 209      43.377 -21.101 -25.590  1.00 73.23           N
ATOM   1317  CA  ASP A 209      44.181 -19.918 -25.910  1.00 73.39           C
ATOM   1318  C   ASP A 209      43.784 -19.419 -27.304  1.00 73.59           C
ATOM   1319  O   ASP A 209      44.248 -19.949 -28.314  1.00 73.36           O
ATOM   1320  CB  ASP A 209      45.676 -20.244 -25.848  1.00 73.37           C
ATOM   1321  CG  ASP A 209      46.567 -19.014 -26.043  1.00 73.35           C
ATOM   1322  OD1 ASP A 209      46.147 -18.043 -26.708  1.00 73.39           O
ATOM   1323  OD2 ASP A 209      47.709 -19.023 -25.537  1.00 73.83           O
ATOM   1324  N   GLU A 210      42.926 -18.397 -27.343  1.00 74.02           N
ATOM   1325  CA  GLU A 210      42.404 -17.826 -28.603  1.00 74.35           C
ATOM   1326  C   GLU A 210      43.504 -17.310 -29.547  1.00 74.34           C
ATOM   1327  O   GLU A 210      43.353 -17.356 -30.777  1.00 74.59           O
ATOM   1328  CB  GLU A 210      41.442 -16.652 -28.310  1.00 75.04           C
ATOM   1329  CG  GLU A 210      40.136 -17.011 -27.570  1.00 76.74           C
ATOM   1330  CD  GLU A 210      39.077 -17.675 -28.464  1.00 79.22           C
ATOM   1331  OE1 GLU A 210      39.343 -17.938 -29.671  1.00 80.03           O
ATOM   1332  OE2 GLU A 210      37.968 -17.937 -27.940  1.00 80.56           O
ATOM   1333  N   ARG A 211      44.589 -16.804 -28.956  1.00 73.85           N
ATOM   1334  CA  ARG A 211      45.720 -16.234 -29.693  1.00 73.36           C
ATOM   1335  C   ARG A 211      46.424 -17.284 -30.579  1.00 72.71           C
ATOM   1336  O   ARG A 211      46.561 -17.088 -31.786  1.00 72.37           O
ATOM   1337  CB  ARG A 211      46.713 -15.606 -28.694  1.00 73.56           C
ATOM   1338  CG  ARG A 211      47.636 -14.515 -29.261  1.00 73.82           C
ATOM   1339  CD  ARG A 211      48.414 -13.812 -28.142  1.00 74.10           C
ATOM   1340  NE  ARG A 211      48.922 -14.753 -27.140  1.00 74.65           N
ATOM   1341  CZ  ARG A 211      49.999 -15.529 -27.291  1.00 75.19           C
ATOM   1342  NH1 ARG A 211      50.726 -15.499 -28.411  1.00 74.53           N
ATOM   1343  NH2 ARG A 211      50.352 -16.352 -26.307  1.00 75.85           N
ATOM   1344  N   THR A 212      46.851 -18.394 -29.976  1.00 72.00           N
ATOM   1345  CA  THR A 212      47.572 -19.450 -30.702  1.00 71.47           C
ATOM   1346  C   THR A 212      46.668 -20.621 -31.087  1.00 70.92           C
ATOM   1347  O   THR A 212      47.154 -21.639 -31.583  1.00 70.65           O
ATOM   1348  CB  THR A 212      48.768 -19.988 -29.876  1.00 71.41           C
ATOM   1349  OG1 THR A 212      48.293 -20.668 -28.708  1.00 71.20           O
ATOM   1350  CG2 THR A 212      49.685 -18.847 -29.452  1.00 71.31           C
ATOM   1351  N   ASN A 213      45.359 -20.457 -30.881  1.00 70.44           N
ATOM   1352  CA  ASN A 213      44.367 -21.538 -31.036  1.00 70.01           C
ATOM   1353  C   ASN A 213      44.826 -22.913 -30.513  1.00 69.48           C
ATOM   1354  O   ASN A 213      44.936 -23.889 -31.263  1.00 69.40           O
ATOM   1355  CB  ASN A 213      43.888 -21.646 -32.483  1.00 69.99           C
ATOM   1356  CG  ASN A 213      42.726 -22.610 -32.627  1.00 70.49           C
ATOM   1357  OD1 ASN A 213      41.664 -22.421 -32.020  1.00 70.71           O
ATOM   1358  ND2 ASN A 213      42.930 -23.667 -33.410  1.00 71.12           N
ATOM   1359  N   SER A 214      45.092 -22.966 -29.214  1.00 68.87           N
ATOM   1360  CA  SER A 214      45.522 -24.189 -28.558  1.00 68.50           C
ATOM   1361  C   SER A 214      44.674 -24.404 -27.314  1.00 68.02           C
ATOM   1362  O   SER A 214      43.917 -23.525 -26.902  1.00 68.05           O
ATOM   1363  CB  SER A 214      46.998 -24.095 -28.158  1.00 68.65           C
ATOM   1364  OG  SER A 214      47.777 -23.380 -29.111  1.00 69.16           O
ATOM   1365  N   VAL A 215      44.815 -25.580 -26.719  1.00 67.46           N
ATOM   1366  CA  VAL A 215      44.114 -25.927 -25.496  1.00 67.04           C
ATOM   1367  C   VAL A 215      45.166 -26.228 -24.451  1.00 66.73           C
ATOM   1368  O   VAL A 215      46.167 -26.880 -24.761  1.00 66.56           O
ATOM   1369  CB  VAL A 215      43.236 -27.168 -25.707  1.00 66.81           C
ATOM   1370  CG1 VAL A 215      42.599 -27.592 -24.421  1.00 66.75           C
ATOM   1371  CG2 VAL A 215      42.178 -26.876 -26.732  1.00 66.74           C
ATOM   1372  N   ILE A 216      44.958 -25.746 -23.225  1.00 66.45           N
ATOM   1373  CA  ILE A 216      45.875 -26.049 -22.122  1.00 66.29           C
ATOM   1374  C   ILE A 216      45.197 -26.963 -21.107  1.00 66.02           C
ATOM   1375  O   ILE A 216      44.356 -26.534 -20.322  1.00 66.15           O
ATOM   1376  CB  ILE A 216      46.409 -24.791 -21.408  1.00 66.36           C
ATOM   1377  CG1 ILE A 216      47.096 -23.842 -22.397  1.00 66.51           C
ATOM   1378  CG2 ILE A 216      47.402 -25.193 -20.325  1.00 66.64           C
ATOM   1379  CD1 ILE A 216      46.228 -22.684 -22.839  1.00 67.02           C
ATOM   1380  N   VAL A 217      45.596 -28.228 -21.135  1.00 65.78           N
ATOM   1381  CA  VAL A 217      45.036 -29.266 -20.291  1.00 65.50           C
ATOM   1382  C   VAL A 217      45.993 -29.516 -19.119  1.00 65.30           C
ATOM   1383  O   VAL A 217      47.211 -29.460 -19.284  1.00 65.20           O
ATOM   1384  CB  VAL A 217      44.819 -30.551 -21.125  1.00 65.40           C
ATOM   1385  CG1 VAL A 217      46.154 -31.159 -21.553  1.00 64.79           C
ATOM   1386  CG2 VAL A 217      44.002 -31.552 -20.352  1.00 65.78           C
ATOM   1387  N   SER A 218      45.455 -29.776 -17.933  1.00 65.17           N
ATOM   1388  CA  SER A 218      46.310 -29.978 -16.765  1.00 65.26           C
ATOM   1389  C   SER A 218      45.839 -31.128 -15.890  1.00 65.16           C
ATOM   1390  O   SER A 218      44.675 -31.182 -15.503  1.00 65.22           O
ATOM   1391  CB  SER A 218      46.398 -28.692 -15.940  1.00 65.33           C
ATOM   1392  OG  SER A 218      45.115 -28.255 -15.542  1.00 65.33           O
ATOM   1393  N   GLY A 219      46.759 -32.039 -15.581  1.00 65.10           N
ATOM   1394  CA  GLY A 219      46.464 -33.200 -14.746  1.00 65.11           C
ATOM   1395  C   GLY A 219      47.656 -34.132 -14.613  1.00 65.10           C
ATOM   1396  O   GLY A 219      48.800 -33.735 -14.850  1.00 65.07           O
ATOM   1397  N   ASP A 220      47.386 -35.373 -14.222  1.00 65.11           N
ATOM   1398  CA  ASP A 220      48.429 -36.397 -14.112  1.00 65.12           C
ATOM   1399  C   ASP A 220      48.578 -37.138 -15.450  1.00 65.13           C
ATOM   1400  O   ASP A 220      47.679 -37.066 -16.294  1.00 64.93           O
ATOM   1401  CB  ASP A 220      48.130 -37.369 -12.949  1.00 65.04           C
ATOM   1402  CG  ASP A 220      46.766 -38.035 -13.056  1.00 64.95           C
ATOM   1403  OD1 ASP A 220      45.883 -37.500 -13.757  1.00 64.88           O
ATOM   1404  OD2 ASP A 220      46.574 -39.092 -12.419  1.00 64.74           O
ATOM   1405  N   PRO A 221      49.725 -37.825 -15.660  1.00 65.27           N
ATOM   1406  CA  PRO A 221      49.966 -38.629 -16.866  1.00 65.32           C
ATOM   1407  C   PRO A 221      48.737 -39.368 -17.396  1.00 65.38           C
ATOM   1408  O   PRO A 221      48.488 -39.351 -18.600  1.00 65.39           O
ATOM   1409  CB  PRO A 221      51.022 -39.632 -16.400  1.00 65.30           C
ATOM   1410  CG  PRO A 221      51.813 -38.885 -15.383  1.00 65.27           C
ATOM   1411  CD  PRO A 221      50.897 -37.853 -14.761  1.00 65.29           C
ATOM   1412  N   ALA A 222      47.990 -40.005 -16.494  1.00 65.46           N
ATOM   1413  CA  ALA A 222      46.766 -40.729 -16.846  1.00 65.52           C
ATOM   1414  C   ALA A 222      45.702 -39.817 -17.468  1.00 65.56           C
ATOM   1415  O   ALA A 222      45.198 -40.096 -18.557  1.00 65.41           O
ATOM   1416  CB  ALA A 222      46.197 -41.438 -15.606  1.00 65.48           C
ATOM   1417  N   THR A 223      45.372 -38.728 -16.777  1.00 65.68           N
ATOM   1418  CA  THR A 223      44.282 -37.842 -17.199  1.00 65.75           C
ATOM   1419  C   THR A 223      44.636 -36.982 -18.421  1.00 65.85           C
ATOM   1420  O   THR A 223      43.750 -36.618 -19.198  1.00 65.87           O
ATOM   1421  CB  THR A 223      43.811 -36.941 -16.034  1.00 65.68           C
ATOM   1422  OG1 THR A 223      43.504 -37.758 -14.898  1.00 65.60           O
ATOM   1423  CG2 THR A 223      42.572 -36.144 -16.426  1.00 65.62           C
ATOM   1424  N   ARG A 224      45.916 -36.658 -18.598  1.00 65.93           N
ATOM   1425  CA  ARG A 224      46.344 -35.907 -19.781  1.00 66.09           C
ATOM   1426  C   ARG A 224      46.403 -36.805 -21.016  1.00 66.36           C
ATOM   1427  O   ARG A 224      45.927 -36.415 -22.081  1.00 66.21           O
ATOM   1428  CB  ARG A 224      47.683 -35.209 -19.541  1.00 66.05           C
ATOM   1429  CG  ARG A 224      47.547 -33.957 -18.691  1.00 65.77           C
ATOM   1430  CD  ARG A 224      48.865 -33.237 -18.505  1.00 65.62           C
ATOM   1431  NE  ARG A 224      49.824 -34.056 -17.766  1.00 65.20           N
ATOM   1432  CZ  ARG A 224      51.001 -34.478 -18.227  1.00 65.00           C
ATOM   1433  NH1 ARG A 224      51.425 -34.173 -19.449  1.00 65.05           N
ATOM   1434  NH2 ARG A 224      51.770 -35.217 -17.440  1.00 65.31           N
ATOM   1435  N   ASP A 225      46.980 -38.002 -20.868  1.00 66.72           N
ATOM   1436  CA  ASP A 225      46.909 -39.034 -21.909  1.00 67.04           C
ATOM   1437  C   ASP A 225      45.490 -39.095 -22.472  1.00 67.44           C
ATOM   1438  O   ASP A 225      45.287 -38.929 -23.672  1.00 67.75           O
ATOM   1439  CB  ASP A 225      47.273 -40.430 -21.358  1.00 67.04           C
ATOM   1440  CG  ASP A 225      48.760 -40.779 -21.490  1.00 66.62           C
ATOM   1441  OD1 ASP A 225      49.506 -40.085 -22.202  1.00 66.05           O
ATOM   1442  OD2 ASP A 225      49.178 -41.789 -20.883  1.00 66.14           O
ATOM   1443  N   LYS A 226      44.515 -39.323 -21.593  1.00 67.81           N
ATOM   1444  CA  LYS A 226      43.106 -39.412 -21.987  1.00 68.15           C
ATOM   1445  C   LYS A 226      42.652 -38.186 -22.764  1.00 68.43           C
ATOM   1446  O   LYS A 226      42.023 -38.306 -23.811  1.00 68.56           O
ATOM   1447  CB  LYS A 226      42.205 -39.590 -20.758  1.00 68.16           C
ATOM   1448  CG  LYS A 226      42.228 -40.993 -20.171  1.00 68.28           C
ATOM   1449  CD  LYS A 226      41.181 -41.172 -19.072  1.00 68.36           C
ATOM   1450  CE  LYS A 226      41.562 -40.462 -17.777  1.00 68.48           C
ATOM   1451  NZ  LYS A 226      40.701 -40.878 -16.635  1.00 68.13           N
ATOM   1452  N   MET A 227      42.977 -37.007 -22.249  1.00 68.85           N
ATOM   1453  CA  MET A 227      42.502 -35.765 -22.845  1.00 69.22           C
ATOM   1454  C   MET A 227      43.238 -35.444 -24.135  1.00 69.13           C
ATOM   1455  O   MET A 227      42.656 -34.874 -25.058  1.00 68.98           O
ATOM   1456  CB  MET A 227      42.600 -34.610 -21.844  1.00 69.19           C
ATOM   1457  CG  MET A 227      41.486 -34.646 -20.811  1.00 69.87           C
ATOM   1458  SD  MET A 227      41.314 -33.115 -19.877  1.00 71.10           S
ATOM   1459  CE  MET A 227      42.301 -33.435 -18.402  1.00 71.44           C
ATOM   1460  N   ARG A 228      44.511 -35.820 -24.202  1.00 69.31           N
ATOM   1461  CA  ARG A 228      45.296 -35.626 -25.413  1.00 69.41           C
ATOM   1462  C   ARG A 228      44.610 -36.365 -26.565  1.00 69.33           C
ATOM   1463  O   ARG A 228      44.388 -35.793 -27.636  1.00 69.21           O
ATOM   1464  CB  ARG A 228      46.724 -36.144 -25.214  1.00 69.37           C
ATOM   1465  CG  ARG A 228      47.792 -35.389 -25.994  1.00 69.63           C
ATOM   1466  CD  ARG A 228      49.101 -36.184 -26.053  1.00 70.34           C
ATOM   1467  NE  ARG A 228      49.371 -36.920 -24.809  1.00 71.37           N
ATOM   1468  CZ  ARG A 228      50.031 -36.443 -23.749  1.00 71.64           C
ATOM   1469  NH1 ARG A 228      50.526 -35.215 -23.738  1.00 71.39           N
ATOM   1470  NH2 ARG A 228      50.205 -37.210 -22.680  1.00 71.68           N
ATOM   1471  N   ARG A 229      44.243 -37.623 -26.316  1.00 69.32           N
ATOM   1472  CA  ARG A 229      43.606 -38.471 -27.325  1.00 69.35           C
ATOM   1473  C   ARG A 229      42.270 -37.904 -27.787  1.00 69.23           C
ATOM   1474  O   ARG A 229      42.021 -37.789 -28.983  1.00 69.38           O
ATOM   1475  CB  ARG A 229      43.396 -39.897 -26.797  1.00 69.38           C
ATOM   1476  CG  ARG A 229      44.682 -40.694 -26.588  1.00 69.51           C
ATOM   1477  CD  ARG A 229      44.391 -42.189 -26.402  1.00 69.53           C
ATOM   1478  NE  ARG A 229      43.779 -42.473 -25.102  1.00 69.54           N
ATOM   1479  CZ  ARG A 229      44.428 -42.870 -24.004  1.00 69.54           C
ATOM   1480  NH1 ARG A 229      45.745 -43.056 -24.004  1.00 69.56           N
ATOM   1481  NH2 ARG A 229      43.747 -43.087 -22.884  1.00 69.64           N
ATOM   1482  N   LEU A 230      41.412 -37.550 -26.842  1.00 69.06           N
ATOM   1483  CA  LEU A 230      40.081 -37.062 -27.189  1.00 69.13           C
ATOM   1484  C   LEU A 230      40.161 -35.799 -28.053  1.00 69.24           C
ATOM   1485  O   LEU A 230      39.449 -35.687 -29.057  1.00 69.43           O
ATOM   1486  CB  LEU A 230      39.250 -36.814 -25.924  1.00 69.07           C
ATOM   1487  CG  LEU A 230      37.854 -36.218 -26.114  1.00 68.93           C
ATOM   1488  CD1 LEU A 230      37.093 -36.920 -27.221  1.00 68.52           C
ATOM   1489  CD2 LEU A 230      37.089 -36.278 -24.812  1.00 68.86           C
ATOM   1490  N   ILE A 231      41.036 -34.868 -27.662  1.00 69.17           N
ATOM   1491  CA  ILE A 231      41.286 -33.637 -28.421  1.00 69.15           C
ATOM   1492  C   ILE A 231      41.792 -33.941 -29.831  1.00 69.27           C
ATOM   1493  O   ILE A 231      41.355 -33.320 -30.805  1.00 69.47           O
ATOM   1494  CB  ILE A 231      42.340 -32.758 -27.724  1.00 69.15           C
ATOM   1495  CG1 ILE A 231      41.787 -32.194 -26.419  1.00 69.34           C
ATOM   1496  CG2 ILE A 231      42.791 -31.612 -28.625  1.00 68.73           C
ATOM   1497  CD1 ILE A 231      42.864 -31.664 -25.502  1.00 69.28           C
ATOM   1498  N   ARG A 232      42.719 -34.889 -29.937  1.00 69.16           N
ATOM   1499  CA  ARG A 232      43.285 -35.253 -31.234  1.00 69.20           C
ATOM   1500  C   ARG A 232      42.216 -35.768 -32.204  1.00 69.22           C
ATOM   1501  O   ARG A 232      42.324 -35.550 -33.415  1.00 69.19           O
ATOM   1502  CB  ARG A 232      44.377 -36.309 -31.064  1.00 69.32           C
ATOM   1503  CG  ARG A 232      45.646 -35.801 -30.385  1.00 69.43           C
ATOM   1504  CD  ARG A 232      46.815 -35.710 -31.343  1.00 70.04           C
ATOM   1505  NE  ARG A 232      48.073 -35.967 -30.650  1.00 70.04           N
ATOM   1506  CZ  ARG A 232      48.817 -35.044 -30.044  1.00 70.79           C
ATOM   1507  NH1 ARG A 232      48.456 -33.761 -30.036  1.00 70.91           N
ATOM   1508  NH2 ARG A 232      49.944 -35.407 -29.440  1.00 71.00           N
ATOM   1509  N   ARG A 233      41.192 -36.442 -31.675  1.00 69.10           N
ATOM   1510  CA  ARG A 233      40.138 -37.016 -32.517  1.00 68.93           C
ATOM   1511  C   ARG A 233      39.206 -35.957 -33.081  1.00 68.68           C
ATOM   1512  O   ARG A 233      38.646 -36.140 -34.161  1.00 68.74           O
ATOM   1513  CB  ARG A 233      39.339 -38.082 -31.764  1.00 69.04           C
ATOM   1514  CG  ARG A 233      40.142 -39.344 -31.531  1.00 69.29           C
ATOM   1515  CD  ARG A 233      39.303 -40.543 -31.091  1.00 69.21           C
ATOM   1516  NE  ARG A 233      40.127 -41.489 -30.335  1.00 69.31           N
ATOM   1517  CZ  ARG A 233      39.716 -42.666 -29.878  1.00 69.38           C
ATOM   1518  NH1 ARG A 233      38.475 -43.078 -30.102  1.00 69.78           N
ATOM   1519  NH2 ARG A 233      40.558 -43.437 -29.197  1.00 69.43           N
ATOM   1520  N   LEU A 234      39.053 -34.848 -32.369  1.00 68.30           N
ATOM   1521  CA  LEU A 234      38.299 -33.716 -32.887  1.00 68.28           C
ATOM   1522  C   LEU A 234      39.210 -32.770 -33.712  1.00 68.29           C
ATOM   1523  O   LEU A 234      39.105 -31.552 -33.622  1.00 68.27           O
ATOM   1524  CB  LEU A 234      37.608 -32.998 -31.726  1.00 68.14           C
ATOM   1525  CG  LEU A 234      36.681 -33.900 -30.886  1.00 68.12           C
ATOM   1526  CD1 LEU A 234      36.675 -33.530 -29.398  1.00 66.95           C
ATOM   1527  CD2 LEU A 234      35.253 -33.908 -31.452  1.00 67.93           C
ATOM   1528  N   ASP A 235      40.094 -33.354 -34.524  1.00 68.38           N
ATOM   1529  CA  ASP A 235      40.959 -32.614 -35.455  1.00 68.32           C
ATOM   1530  C   ASP A 235      41.140 -33.394 -36.768  1.00 68.12           C
ATOM   1531  O   ASP A 235      40.185 -33.925 -37.344  1.00 67.71           O
ATOM   1532  CB  ASP A 235      42.333 -32.357 -34.811  1.00 68.57           C
ATOM   1533  CG  ASP A 235      42.614 -30.876 -34.555  1.00 68.53           C
ATOM   1534  OD1 ASP A 235      41.730 -30.156 -34.051  1.00 69.11           O
ATOM   1535  OD2 ASP A 235      43.744 -30.438 -34.846  1.00 67.93           O
ATOM   1536  N   THR E   4      68.885 -28.023  -4.685  1.00 63.28           N
ATOM   1537  CA  THR E   4      69.016 -26.563  -5.002  1.00 63.52           C
ATOM   1538  C   THR E   4      69.973 -26.291  -6.177  1.00 63.58           C
ATOM   1539  O   THR E   4      70.766 -27.150  -6.558  1.00 63.55           O
ATOM   1540  CB  THR E   4      69.466 -25.725  -3.770  1.00 63.43           C
ATOM   1541  OG1 THR E   4      70.814 -26.056  -3.419  1.00 62.90           O
ATOM   1542  CG2 THR E   4      68.537 -25.957  -2.578  1.00 63.18           C
ATOM   1543  N   PHE E   5      69.897 -25.080  -6.728  1.00 63.65           N
ATOM   1544  CA  PHE E   5      70.528 -24.758  -8.005  1.00 63.80           C
ATOM   1545  C   PHE E   5      71.245 -23.422  -8.002  1.00 63.86           C
ATOM   1546  O   PHE E   5      71.031 -22.591  -7.133  1.00 63.84           O
ATOM   1547  CB  PHE E   5      69.478 -24.780  -9.112  1.00 63.72           C
ATOM   1548  CG  PHE E   5      68.932 -26.153  -9.389  1.00 63.94           C
ATOM   1549  CD1 PHE E   5      67.813 -26.620  -8.711  1.00 63.82           C
ATOM   1550  CD2 PHE E   5      69.555 -26.991 -10.310  1.00 63.87           C
ATOM   1551  CE1 PHE E   5      67.314 -27.896  -8.958  1.00 63.53           C
ATOM   1552  CE2 PHE E   5      69.062 -28.265 -10.558  1.00 63.61           C
ATOM   1553  CZ  PHE E   5      67.940 -28.716  -9.881  1.00 63.45           C
ATOM   1554  N   THR E   6      72.105 -23.237  -8.995  1.00 64.29           N
ATOM   1555  CA  THR E   6      72.979 -22.076  -9.071  1.00 64.55           C
ATOM   1556  C   THR E   6      73.214 -21.690 -10.534  1.00 64.95           C
ATOM   1557  O   THR E   6      73.178 -22.541 -11.416  1.00 65.03           O
ATOM   1558  CB  THR E   6      74.321 -22.363  -8.377  1.00 64.33           C
ATOM   1559  OG1 THR E   6      75.081 -21.164  -8.311  1.00 64.29           O
ATOM   1560  CG2 THR E   6      75.134 -23.407  -9.135  1.00 64.51           C
ATOM   1561  N   ALA E   7      73.452 -20.405 -10.782  1.00 65.57           N
ATOM   1562  CA  ALA E   7      73.616 -19.884 -12.141  1.00 65.76           C
ATOM   1563  C   ALA E   7      74.653 -18.775 -12.154  1.00 66.20           C
ATOM   1564  O   ALA E   7      74.587 -17.856 -11.339  1.00 66.55           O
ATOM   1565  CB  ALA E   7      72.302 -19.357 -12.658  1.00 65.75           C
ATOM   1566  N   ASN E   8      75.610 -18.876 -13.073  1.00 66.54           N
ATOM   1567  CA  ASN E   8      76.650 -17.864 -13.256  1.00 66.58           C
ATOM   1568  C   ASN E   8      77.073 -17.806 -14.715  1.00 66.57           C
ATOM   1569  O   ASN E   8      78.035 -18.447 -15.114  1.00 66.75           O
ATOM   1570  CB  ASN E   8      77.869 -18.193 -12.400  1.00 66.86           C
ATOM   1571  CG  ASN E   8      77.599 -18.051 -10.924  1.00 67.88           C
ATOM   1572  OD1 ASN E   8      77.279 -16.961 -10.443  1.00 69.58           O
ATOM   1573  ND2 ASN E   8      77.737 -19.151 -10.186  1.00 68.60           N
ATOM   1574  N   PHE E   9      76.348 -17.039 -15.513  1.00 66.62           N
ATOM   1575  CA  PHE E   9      76.621 -16.939 -16.937  1.00 66.63           C
ATOM   1576  C   PHE E   9      77.059 -15.510 -17.279  1.00 66.51           C
ATOM   1577  O   PHE E   9      76.502 -14.541 -16.762  1.00 66.20           O
ATOM   1578  CB  PHE E   9      75.377 -17.363 -17.730  1.00 66.95           C
ATOM   1579  CG  PHE E   9      74.912 -18.776 -17.431  1.00 67.11           C
ATOM   1580  CD1 PHE E   9      73.857 -19.011 -16.561  1.00 67.46           C
ATOM   1581  CD2 PHE E   9      75.539 -19.872 -18.018  1.00 67.75           C
ATOM   1582  CE1 PHE E   9      73.432 -20.320 -16.281  1.00 67.38           C
ATOM   1583  CE2 PHE E   9      75.117 -21.182 -17.742  1.00 67.42           C
ATOM   1584  CZ  PHE E   9      74.068 -21.401 -16.873  1.00 67.28           C
ATOM   1585  N   LYS E  10      78.076 -15.395 -18.132  1.00 66.51           N
ATOM   1586  CA  LYS E  10      78.624 -14.100 -18.540  1.00 66.56           C
ATOM   1587  C   LYS E  10      78.780 -14.041 -20.055  1.00 66.23           C
ATOM   1588  O   LYS E  10      79.690 -14.645 -20.608  1.00 66.10           O
ATOM   1589  CB  LYS E  10      79.965 -13.847 -17.844  1.00 66.66           C
ATOM   1590  CG  LYS E  10      79.840 -13.780 -16.317  1.00 67.25           C
ATOM   1591  CD  LYS E  10      81.111 -13.269 -15.620  1.00 67.21           C
ATOM   1592  CE  LYS E  10      80.843 -12.940 -14.136  1.00 67.52           C
ATOM   1593  NZ  LYS E  10      81.921 -12.109 -13.505  1.00 68.01           N
ATOM   1594  N   ASP E  11      77.880 -13.303 -20.704  1.00 66.18           N
ATOM   1595  CA  ASP E  11      77.766 -13.252 -22.168  1.00 66.25           C
ATOM   1596  C   ASP E  11      77.718 -14.645 -22.779  1.00 66.22           C
ATOM   1597  O   ASP E  11      78.452 -14.934 -23.722  1.00 66.37           O
ATOM   1598  CB  ASP E  11      78.907 -12.445 -22.800  1.00 66.20           C
ATOM   1599  CG  ASP E  11      78.922 -10.998 -22.349  1.00 66.46           C
ATOM   1600  OD1 ASP E  11      77.929 -10.546 -21.737  1.00 67.34           O
ATOM   1601  OD2 ASP E  11      79.932 -10.310 -22.603  1.00 65.96           O
ATOM   1602  N   THR E  12      76.856 -15.502 -22.237  1.00 66.02           N
ATOM   1603  CA  THR E  12      76.706 -16.857 -22.739  1.00 65.97           C
ATOM   1604  C   THR E  12      75.692 -16.879 -23.864  1.00 65.84           C
ATOM   1605  O   THR E  12      74.633 -16.262 -23.769  1.00 65.73           O
ATOM   1606  CB  THR E  12      76.241 -17.816 -21.645  1.00 66.05           C
ATOM   1607  OG1 THR E  12      77.180 -17.785 -20.567  1.00 66.62           O
ATOM   1608  CG2 THR E  12      76.139 -19.237 -22.178  1.00 65.84           C
ATOM   1609  N   ASP E  13      76.029 -17.596 -24.931  1.00 65.87           N
ATOM   1610  CA  ASP E  13      75.146 -17.738 -26.083  1.00 65.75           C
ATOM   1611  C   ASP E  13      73.826 -18.377 -25.638  1.00 65.60           C
ATOM   1612  O   ASP E  13      73.820 -19.297 -24.815  1.00 65.59           O
ATOM   1613  CB  ASP E  13      75.830 -18.577 -27.169  1.00 65.77           C
ATOM   1614  CG  ASP E  13      74.965 -18.773 -28.397  1.00 66.02           C
ATOM   1615  OD1 ASP E  13      74.068 -17.939 -28.647  1.00 66.84           O
ATOM   1616  OD2 ASP E  13      75.191 -19.764 -29.121  1.00 66.76           O
ATOM   1617  N   LEU E  14      72.715 -17.876 -26.176  1.00 65.29           N
ATOM   1618  CA  LEU E  14      71.388 -18.280 -25.709  1.00 65.18           C
ATOM   1619  C   LEU E  14      71.162 -19.783 -25.833  1.00 65.10           C
ATOM   1620  O   LEU E  14      70.603 -20.406 -24.926  1.00 65.00           O
ATOM   1621  CB  LEU E  14      70.287 -17.521 -26.458  1.00 65.15           C
ATOM   1622  CG  LEU E  14      68.881 -17.706 -25.882  1.00 64.94           C
ATOM   1623  CD1 LEU E  14      68.846 -17.320 -24.417  1.00 64.44           C
ATOM   1624  CD2 LEU E  14      67.875 -16.896 -26.664  1.00 65.00           C
ATOM   1625  N   LYS E  15      71.603 -20.355 -26.952  1.00 64.95           N
ATOM   1626  CA  LYS E  15      71.457 -21.784 -27.188  1.00 64.80           C
ATOM   1627  C   LYS E  15      72.159 -22.583 -26.099  1.00 64.58           C
ATOM   1628  O   LYS E  15      71.581 -23.505 -25.549  1.00 64.74           O
ATOM   1629  CB  LYS E  15      72.009 -22.164 -28.557  1.00 64.90           C
ATOM   1630  CG  LYS E  15      71.228 -21.580 -29.721  1.00 65.02           C
ATOM   1631  CD  LYS E  15      71.945 -21.829 -31.039  1.00 65.01           C
ATOM   1632  CE  LYS E  15      71.314 -21.045 -32.181  1.00 65.11           C
ATOM   1633  NZ  LYS E  15      72.138 -21.128 -33.426  1.00 65.23           N
ATOM   1634  N   SER E  16      73.396 -22.212 -25.782  1.00 64.49           N
ATOM   1635  CA  SER E  16      74.140 -22.838 -24.683  1.00 64.50           C
ATOM   1636  C   SER E  16      73.346 -22.772 -23.393  1.00 64.49           C
ATOM   1637  O   SER E  16      73.146 -23.784 -22.714  1.00 64.50           O
ATOM   1638  CB  SER E  16      75.477 -22.128 -24.447  1.00 64.30           C
ATOM   1639  OG  SER E  16      76.033 -21.679 -25.659  1.00 64.43           O
ATOM   1640  N   PHE E  17      72.905 -21.562 -23.059  1.00 64.47           N
ATOM   1641  CA  PHE E  17      72.189 -21.331 -21.823  1.00 64.46           C
ATOM   1642  C   PHE E  17      70.997 -22.249 -21.735  1.00 64.31           C
ATOM   1643  O   PHE E  17      70.788 -22.890 -20.714  1.00 64.25           O
ATOM   1644  CB  PHE E  17      71.715 -19.884 -21.715  1.00 64.59           C
ATOM   1645  CG  PHE E  17      70.746 -19.660 -20.594  1.00 64.50           C
ATOM   1646  CD1 PHE E  17      71.136 -19.885 -19.278  1.00 64.79           C
ATOM   1647  CD2 PHE E  17      69.447 -19.248 -20.849  1.00 64.57           C
ATOM   1648  CE1 PHE E  17      70.249 -19.692 -18.224  1.00 64.94           C
ATOM   1649  CE2 PHE E  17      68.549 -19.047 -19.802  1.00 64.78           C
ATOM   1650  CZ  PHE E  17      68.952 -19.272 -18.483  1.00 64.75           C
ATOM   1651  N   ILE E  18      70.224 -22.302 -22.815  1.00 64.31           N
ATOM   1652  CA  ILE E  18      69.015 -23.113 -22.856  1.00 64.51           C
ATOM   1653  C   ILE E  18      69.324 -24.584 -22.618  1.00 64.52           C
ATOM   1654  O   ILE E  18      68.665 -25.233 -21.801  1.00 64.67           O
ATOM   1655  CB  ILE E  18      68.282 -22.964 -24.192  1.00 64.51           C
ATOM   1656  CG1 ILE E  18      67.611 -21.591 -24.274  1.00 64.67           C
ATOM   1657  CG2 ILE E  18      67.238 -24.058 -24.348  1.00 64.21           C
ATOM   1658  CD1 ILE E  18      67.131 -21.232 -25.681  1.00 64.74           C
ATOM   1659  N   GLU E  19      70.327 -25.097 -23.324  1.00 64.47           N
ATOM   1660  CA  GLU E  19      70.724 -26.497 -23.196  1.00 64.58           C
ATOM   1661  C   GLU E  19      71.105 -26.827 -21.747  1.00 64.39           C
ATOM   1662  O   GLU E  19      70.674 -27.841 -21.205  1.00 64.33           O
ATOM   1663  CB  GLU E  19      71.888 -26.834 -24.146  1.00 64.86           C
ATOM   1664  CG  GLU E  19      71.589 -26.678 -25.657  1.00 65.69           C
ATOM   1665  CD  GLU E  19      70.912 -27.897 -26.288  1.00 67.01           C
ATOM   1666  OE1 GLU E  19      71.535 -28.530 -27.175  1.00 67.74           O
ATOM   1667  OE2 GLU E  19      69.758 -28.216 -25.915  1.00 67.49           O
ATOM   1668  N   THR E  20      71.894 -25.957 -21.124  1.00 64.32           N
ATOM   1669  CA  THR E  20      72.338 -26.152 -19.740  1.00 64.25           C
ATOM   1670  C   THR E  20      71.181 -26.292 -18.761  1.00 64.08           C
ATOM   1671  O   THR E  20      71.118 -27.257 -18.001  1.00 63.97           O
ATOM   1672  CB  THR E  20      73.190 -24.976 -19.274  1.00 64.28           C
ATOM   1673  OG1 THR E  20      74.283 -24.809 -20.176  1.00 64.64           O
ATOM   1674  CG2 THR E  20      73.717 -25.211 -17.859  1.00 64.38           C
ATOM   1675  N   VAL E  21      70.277 -25.317 -18.785  1.00 63.98           N
ATOM   1676  CA  VAL E  21      69.097 -25.320 -17.921  1.00 63.96           C
ATOM   1677  C   VAL E  21      68.211 -26.527 -18.224  1.00 63.84           C
ATOM   1678  O   VAL E  21      67.646 -27.128 -17.317  1.00 63.72           O
ATOM   1679  CB  VAL E  21      68.290 -24.000 -18.064  1.00 63.97           C
ATOM   1680  CG1 VAL E  21      66.909 -24.122 -17.449  1.00 63.93           C
ATOM   1681  CG2 VAL E  21      69.047 -22.849 -17.431  1.00 63.84           C
ATOM   1682  N   GLY E  22      68.102 -26.887 -19.499  1.00 63.88           N
ATOM   1683  CA  GLY E  22      67.333 -28.060 -19.892  1.00 63.95           C
ATOM   1684  C   GLY E  22      67.811 -29.332 -19.211  1.00 63.92           C
ATOM   1685  O   GLY E  22      67.030 -30.038 -18.574  1.00 63.94           O
ATOM   1686  N   ALA E  23      69.100 -29.621 -19.341  1.00 63.94           N
ATOM   1687  CA  ALA E  23      69.685 -30.818 -18.736  1.00 64.09           C
ATOM   1688  C   ALA E  23      69.467 -30.813 -17.227  1.00 64.17           C
ATOM   1689  O   ALA E  23      69.068 -31.831 -16.650  1.00 64.24           O
ATOM   1690  CB  ALA E  23      71.187 -30.913 -19.065  1.00 64.03           C
ATOM   1691  N   ASN E  24      69.719 -29.656 -16.609  1.00 64.26           N
ATOM   1692  CA  ASN E  24      69.534 -29.461 -15.162  1.00 64.33           C
ATOM   1693  C   ASN E  24      68.118 -29.751 -14.672  1.00 64.43           C
ATOM   1694  O   ASN E  24      67.942 -30.305 -13.589  1.00 64.63           O
ATOM   1695  CB  ASN E  24      69.908 -28.025 -14.749  1.00 64.37           C
ATOM   1696  CG  ASN E  24      71.405 -27.808 -14.656  1.00 64.04           C
ATOM   1697  OD1 ASN E  24      72.199 -28.580 -15.188  1.00 64.51           O
ATOM   1698  ND2 ASN E  24      71.795 -26.749 -13.979  1.00 64.09           N
ATOM   1699  N   LEU E  25      67.120 -29.368 -15.467  1.00 64.51           N
ATOM   1700  CA  LEU E  25      65.714 -29.548 -15.101  1.00 64.50           C
ATOM   1701  C   LEU E  25      65.152 -30.874 -15.591  1.00 64.69           C
ATOM   1702  O   LEU E  25      64.001 -31.195 -15.301  1.00 64.88           O
ATOM   1703  CB  LEU E  25      64.880 -28.413 -15.690  1.00 64.37           C
ATOM   1704  CG  LEU E  25      65.231 -27.005 -15.203  1.00 63.82           C
ATOM   1705  CD1 LEU E  25      64.597 -25.978 -16.116  1.00 63.14           C
ATOM   1706  CD2 LEU E  25      64.788 -26.804 -13.767  1.00 63.06           C
ATOM   1707  N   ASN E  26      65.967 -31.638 -16.321  1.00 64.91           N
ATOM   1708  CA  ASN E  26      65.527 -32.856 -17.015  1.00 64.97           C
ATOM   1709  C   ASN E  26      64.374 -32.564 -17.971  1.00 64.99           C
ATOM   1710  O   ASN E  26      63.318 -33.182 -17.901  1.00 65.24           O
ATOM   1711  CB  ASN E  26      65.188 -33.985 -16.025  1.00 64.96           C
ATOM   1712  CG  ASN E  26      66.433 -34.607 -15.406  1.00 65.28           C
ATOM   1713  OD1 ASN E  26      66.722 -35.782 -15.624  1.00 65.22           O
ATOM   1714  ND2 ASN E  26      67.190 -33.809 -14.654  1.00 65.48           N
ATOM   1715  N   LYS E  27      64.597 -31.604 -18.861  1.00 65.04           N
ATOM   1716  CA  LYS E  27      63.601 -31.197 -19.840  1.00 65.20           C
ATOM   1717  C   LYS E  27      64.202 -31.233 -21.241  1.00 65.16           C
ATOM   1718  O   LYS E  27      65.331 -30.779 -21.455  1.00 65.00           O
ATOM   1719  CB  LYS E  27      63.098 -29.782 -19.525  1.00 65.45           C
ATOM   1720  CG  LYS E  27      62.383 -29.636 -18.173  1.00 66.09           C
ATOM   1721  CD  LYS E  27      61.071 -30.442 -18.128  1.00 67.28           C
ATOM   1722  CE  LYS E  27      60.400 -30.424 -16.751  1.00 66.90           C
ATOM   1723  NZ  LYS E  27      59.464 -31.580 -16.625  1.00 66.40           N
ATOM   1724  N   THR E  28      63.454 -31.784 -22.193  1.00 65.02           N
ATOM   1725  CA  THR E  28      63.879 -31.765 -23.586  1.00 65.18           C
ATOM   1726  C   THR E  28      63.435 -30.448 -24.210  1.00 65.35           C
ATOM   1727  O   THR E  28      62.256 -30.092 -24.154  1.00 65.40           O
ATOM   1728  CB  THR E  28      63.315 -32.954 -24.384  1.00 65.07           C
ATOM   1729  OG1 THR E  28      63.988 -34.151 -23.986  1.00 64.95           O
ATOM   1730  CG2 THR E  28      63.525 -32.755 -25.865  1.00 64.81           C
ATOM   1731  N   ILE E  29      64.392 -29.741 -24.810  1.00 65.53           N
ATOM   1732  CA  ILE E  29      64.163 -28.419 -25.383  1.00 65.39           C
ATOM   1733  C   ILE E  29      64.142 -28.429 -26.918  1.00 65.33           C
ATOM   1734  O   ILE E  29      64.921 -29.136 -27.555  1.00 65.27           O
ATOM   1735  CB  ILE E  29      65.262 -27.459 -24.931  1.00 65.61           C
ATOM   1736  CG1 ILE E  29      65.228 -27.281 -23.401  1.00 65.65           C
ATOM   1737  CG2 ILE E  29      65.132 -26.124 -25.659  1.00 65.92           C
ATOM   1738  CD1 ILE E  29      64.138 -26.372 -22.888  1.00 65.17           C
ATOM   1739  N   ILE E  30      63.236 -27.640 -27.493  1.00 65.27           N
ATOM   1740  CA  ILE E  30      63.162 -27.416 -28.938  1.00 65.23           C
ATOM   1741  C   ILE E  30      63.370 -25.919 -29.189  1.00 65.29           C
ATOM   1742  O   ILE E  30      63.091 -25.104 -28.309  1.00 65.18           O
ATOM   1743  CB  ILE E  30      61.794 -27.861 -29.512  1.00 65.20           C
ATOM   1744  CG1 ILE E  30      61.480 -29.309 -29.116  1.00 65.06           C
ATOM   1745  CG2 ILE E  30      61.770 -27.723 -31.036  1.00 65.29           C
ATOM   1746  CD1 ILE E  30      60.149 -29.817 -29.639  1.00 64.81           C
ATOM   1747  N   MET E  31      63.875 -25.564 -30.373  1.00 65.40           N
ATOM   1748  CA  MET E  31      64.138 -24.160 -30.726  1.00 65.52           C
ATOM   1749  C   MET E  31      63.825 -23.847 -32.188  1.00 65.59           C
ATOM   1750  O   MET E  31      64.045 -24.683 -33.062  1.00 65.70           O
ATOM   1751  CB  MET E  31      65.611 -23.827 -30.489  1.00 65.57           C
ATOM   1752  CG  MET E  31      66.121 -24.103 -29.090  1.00 65.78           C
ATOM   1753  SD  MET E  31      67.699 -23.277 -28.811  1.00 65.70           S
ATOM   1754  CE  MET E  31      68.458 -24.341 -27.583  1.00 65.59           C
ATOM   1755  N   GLY E  32      63.347 -22.630 -32.456  1.00 65.64           N
ATOM   1756  CA  GLY E  32      63.145 -22.159 -33.836  1.00 65.55           C
ATOM   1757  C   GLY E  32      64.460 -21.980 -34.584  1.00 65.45           C
ATOM   1758  O   GLY E  32      64.551 -21.206 -35.536  1.00 65.15           O
ATOM   1759  N   VAL E  35      66.436 -18.333 -32.956  1.00 63.57           N
ATOM   1760  CA  VAL E  35      66.760 -18.105 -31.547  1.00 63.68           C
ATOM   1761  C   VAL E  35      68.208 -17.645 -31.374  1.00 63.80           C
ATOM   1762  O   VAL E  35      69.103 -18.442 -31.084  1.00 64.09           O
ATOM   1763  CB  VAL E  35      66.505 -19.366 -30.684  1.00 63.65           C
ATOM   1764  CG1 VAL E  35      66.908 -19.127 -29.239  1.00 63.55           C
ATOM   1765  CG2 VAL E  35      65.044 -19.764 -30.748  1.00 63.96           C
ATOM   1766  N   GLN E  36      68.427 -16.350 -31.576  1.00 63.80           N
ATOM   1767  CA  GLN E  36      69.723 -15.722 -31.342  1.00 63.53           C
ATOM   1768  C   GLN E  36      69.605 -14.971 -30.013  1.00 63.24           C
ATOM   1769  O   GLN E  36      68.498 -14.693 -29.565  1.00 63.05           O
ATOM   1770  CB  GLN E  36      70.059 -14.763 -32.496  1.00 63.64           C
ATOM   1771  CG  GLN E  36      71.495 -14.216 -32.507  1.00 64.03           C
ATOM   1772  CD  GLN E  36      72.354 -14.781 -33.641  1.00 65.12           C
ATOM   1773  OE1 GLN E  36      72.059 -14.580 -34.823  1.00 65.43           O
ATOM   1774  NE2 GLN E  36      73.436 -15.468 -33.280  1.00 65.61           N
ATOM   1775  N   GLY E  37      70.736 -14.673 -29.378  1.00 62.99           N
ATOM   1776  CA  GLY E  37      70.758 -13.852 -28.167  1.00 62.81           C
ATOM   1777  C   GLY E  37      71.933 -14.159 -27.254  1.00 62.69           C
ATOM   1778  O   GLY E  37      72.590 -15.195 -27.405  1.00 62.88           O
ATOM   1779  N   ALA E  38      72.194 -13.253 -26.308  1.00 62.26           N
ATOM   1780  CA  ALA E  38      73.256 -13.427 -25.311  1.00 61.94           C
ATOM   1781  C   ALA E  38      72.677 -13.286 -23.909  1.00 61.67           C
ATOM   1782  O   ALA E  38      71.944 -12.335 -23.649  1.00 61.68           O
ATOM   1783  CB  ALA E  38      74.356 -12.398 -25.526  1.00 61.98           C
ATOM   1784  N   VAL E  39      73.012 -14.223 -23.016  1.00 61.32           N
ATOM   1785  CA  VAL E  39      72.488 -14.234 -21.639  1.00 61.00           C
ATOM   1786  C   VAL E  39      73.570 -13.943 -20.576  1.00 60.76           C
ATOM   1787  O   VAL E  39      74.733 -14.358 -20.716  1.00 60.52           O
ATOM   1788  CB  VAL E  39      71.778 -15.579 -21.323  1.00 60.98           C
ATOM   1789  CG1 VAL E  39      71.577 -15.765 -19.823  1.00 60.82           C
ATOM   1790  CG2 VAL E  39      70.444 -15.648 -22.042  1.00 61.06           C
ATOM   1791  N   SER E  40      73.163 -13.218 -19.526  1.00 60.32           N
ATOM   1792  CA  SER E  40      74.025 -12.890 -18.392  1.00 60.09           C
ATOM   1793  C   SER E  40      73.210 -12.850 -17.103  1.00 59.73           C
ATOM   1794  O   SER E  40      72.181 -12.180 -17.044  1.00 59.76           O
ATOM   1795  CB  SER E  40      74.698 -11.538 -18.615  1.00 60.13           C
ATOM   1796  OG  SER E  40      75.684 -11.608 -19.638  1.00 60.78           O
ATOM   1797  N   ILE E  41      73.664 -13.569 -16.078  1.00 59.45           N
ATOM   1798  CA  ILE E  41      72.944 -13.642 -14.801  1.00 59.31           C
ATOM   1799  C   ILE E  41      73.819 -14.216 -13.699  1.00 59.12           C
ATOM   1800  O   ILE E  41      74.594 -15.141 -13.949  1.00 59.13           O
ATOM   1801  CB  ILE E  41      71.693 -14.558 -14.906  1.00 59.50           C
ATOM   1802  CG1 ILE E  41      70.753 -14.358 -13.707  1.00 59.34           C
ATOM   1803  CG2 ILE E  41      72.110 -16.041 -15.023  1.00 59.10           C
ATOM   1804  CD1 ILE E  41      70.186 -12.960 -13.587  1.00 58.80           C
ATOM   1805  N   ARG E  42      73.681 -13.693 -12.482  1.00 58.76           N
ATOM   1806  CA  ARG E  42      74.369 -14.261 -11.327  1.00 58.69           C
ATOM   1807  C   ARG E  42      73.385 -14.547 -10.202  1.00 58.38           C
ATOM   1808  O   ARG E  42      72.625 -13.680  -9.806  1.00 58.46           O
ATOM   1809  CB  ARG E  42      75.483 -13.328 -10.835  1.00 58.77           C
ATOM   1810  CG  ARG E  42      76.271 -13.892  -9.655  1.00 58.89           C
ATOM   1811  CD  ARG E  42      77.531 -13.116  -9.363  1.00 58.98           C
ATOM   1812  NE  ARG E  42      77.245 -11.798  -8.801  1.00 59.56           N
ATOM   1813  CZ  ARG E  42      76.837 -11.573  -7.551  1.00 59.69           C
ATOM   1814  NH1 ARG E  42      76.655 -12.572  -6.689  1.00 60.07           N
ATOM   1815  NH2 ARG E  42      76.610 -10.329  -7.153  1.00 59.48           N
ATOM   1816  N   THR E  43      73.410 -15.768  -9.681  1.00 58.17           N
ATOM   1817  CA  THR E  43      72.549 -16.141  -8.559  1.00 57.97           C
ATOM   1818  C   THR E  43      73.187 -15.737  -7.230  1.00 57.63           C
ATOM   1819  O   THR E  43      74.169 -16.345  -6.789  1.00 57.68           O
ATOM   1820  CB  THR E  43      72.276 -17.656  -8.533  1.00 57.99           C
ATOM   1821  OG1 THR E  43      73.522 -18.363  -8.495  1.00 58.63           O
ATOM   1822  CG2 THR E  43      71.499 -18.077  -9.757  1.00 57.90           C
ATOM   1823  N   MET E  44      72.620 -14.715  -6.600  1.00 57.19           N
ATOM   1824  CA  MET E  44      73.062 -14.270  -5.287  1.00 57.07           C
ATOM   1825  C   MET E  44      72.773 -15.308  -4.201  1.00 56.66           C
ATOM   1826  O   MET E  44      73.561 -15.465  -3.273  1.00 56.87           O
ATOM   1827  CB  MET E  44      72.411 -12.927  -4.933  1.00 57.12           C
ATOM   1828  CG  MET E  44      72.925 -11.753  -5.779  1.00 57.46           C
ATOM   1829  SD  MET E  44      72.126 -10.155  -5.455  1.00 58.16           S
ATOM   1830  CE  MET E  44      72.994  -9.576  -3.985  1.00 57.76           C
ATOM   1831  N   THR E  45      71.649 -16.012  -4.319  1.00 56.22           N
ATOM   1832  CA  THR E  45      71.289 -17.075  -3.372  1.00 55.70           C
ATOM   1833  C   THR E  45      71.072 -18.370  -4.137  1.00 55.22           C
ATOM   1834  O   THR E  45      70.838 -18.329  -5.340  1.00 55.44           O
ATOM   1835  CB  THR E  45      69.997 -16.732  -2.586  1.00 55.74           C
ATOM   1836  OG1 THR E  45      68.920 -16.511  -3.500  1.00 55.84           O
ATOM   1837  CG2 THR E  45      70.192 -15.492  -1.749  1.00 55.15           C
ATOM   1838  N   PRO E  46      71.166 -19.526  -3.454  1.00 54.57           N
ATOM   1839  CA  PRO E  46      70.799 -20.778  -4.136  1.00 54.01           C
ATOM   1840  C   PRO E  46      69.295 -20.846  -4.448  1.00 53.44           C
ATOM   1841  O   PRO E  46      68.482 -20.320  -3.698  1.00 53.82           O
ATOM   1842  CB  PRO E  46      71.216 -21.866  -3.139  1.00 54.07           C
ATOM   1843  CG  PRO E  46      71.348 -21.182  -1.814  1.00 54.10           C
ATOM   1844  CD  PRO E  46      71.622 -19.743  -2.068  1.00 54.45           C
ATOM   1845  N   LEU E  47      68.936 -21.472  -5.558  1.00 52.75           N
ATOM   1846  CA  LEU E  47      67.537 -21.574  -5.981  1.00 52.04           C
ATOM   1847  C   LEU E  47      67.074 -23.026  -5.972  1.00 51.38           C
ATOM   1848  O   LEU E  47      67.860 -23.930  -6.243  1.00 51.31           O
ATOM   1849  CB  LEU E  47      67.383 -21.022  -7.400  1.00 52.12           C
ATOM   1850  CG  LEU E  47      67.846 -19.587  -7.621  1.00 51.75           C
ATOM   1851  CD1 LEU E  47      67.681 -19.225  -9.086  1.00 51.46           C
ATOM   1852  CD2 LEU E  47      67.062 -18.646  -6.718  1.00 50.80           C
ATOM   1853  N   ASN E  48      65.797 -23.249  -5.668  1.00 50.54           N
ATOM   1854  CA  ASN E  48      65.208 -24.582  -5.794  1.00 49.65           C
ATOM   1855  C   ASN E  48      64.673 -24.736  -7.211  1.00 49.05           C
ATOM   1856  O   ASN E  48      64.744 -23.796  -8.010  1.00 48.86           O
ATOM   1857  CB  ASN E  48      64.142 -24.846  -4.721  1.00 49.25           C
ATOM   1858  CG  ASN E  48      62.974 -23.883  -4.786  1.00 49.11           C
ATOM   1859  OD1 ASN E  48      62.714 -23.251  -5.815  1.00 49.08           O
ATOM   1860  ND2 ASN E  48      62.251 -23.774  -3.676  1.00 47.54           N
ATOM   1861  N   GLU E  49      64.158 -25.916  -7.533  1.00 48.42           N
ATOM   1862  CA  GLU E  49      63.824 -26.234  -8.916  1.00 47.97           C
ATOM   1863  C   GLU E  49      62.806 -25.247  -9.500  1.00 47.16           C
ATOM   1864  O   GLU E  49      62.970 -24.768 -10.622  1.00 46.91           O
ATOM   1865  CB  GLU E  49      63.326 -27.676  -9.030  1.00 47.99           C
ATOM   1866  CG  GLU E  49      63.391 -28.242 -10.447  1.00 48.53           C
ATOM   1867  CD  GLU E  49      63.025 -29.714 -10.516  1.00 48.96           C
ATOM   1868  OE1 GLU E  49      62.797 -30.312  -9.442  1.00 50.21           O
ATOM   1869  OE2 GLU E  49      62.964 -30.270 -11.642  1.00 50.56           O
ATOM   1870  N   ARG E  50      61.772 -24.933  -8.728  1.00 46.45           N
ATOM   1871  CA  ARG E  50      60.771 -23.969  -9.153  1.00 46.04           C
ATOM   1872  C   ARG E  50      61.414 -22.624  -9.493  1.00 45.43           C
ATOM   1873  O   ARG E  50      61.264 -22.124 -10.602  1.00 45.27           O
ATOM   1874  CB  ARG E  50      59.722 -23.783  -8.064  1.00 45.89           C
ATOM   1875  CG  ARG E  50      58.730 -22.681  -8.366  1.00 46.35           C
ATOM   1876  CD  ARG E  50      57.639 -22.624  -7.333  1.00 46.59           C
ATOM   1877  NE  ARG E  50      56.639 -23.666  -7.524  1.00 46.88           N
ATOM   1878  CZ  ARG E  50      55.682 -23.953  -6.642  1.00 47.95           C
ATOM   1879  NH1 ARG E  50      55.599 -23.274  -5.500  1.00 48.86           N
ATOM   1880  NH2 ARG E  50      54.809 -24.928  -6.893  1.00 47.87           N
ATOM   1881  N   GLN E  51      62.135 -22.057  -8.531  1.00 44.92           N
ATOM   1882  CA  GLN E  51      62.787 -20.750  -8.701  1.00 44.45           C
ATOM   1883  C   GLN E  51      63.765 -20.720  -9.883  1.00 43.91           C
ATOM   1884  O   GLN E  51      63.774 -19.763 -10.654  1.00 43.98           O
ATOM   1885  CB  GLN E  51      63.504 -20.346  -7.409  1.00 44.26           C
ATOM   1886  CG  GLN E  51      62.550 -20.001  -6.280  1.00 44.04           C
ATOM   1887  CD  GLN E  51      63.048 -20.408  -4.896  1.00 44.22           C
ATOM   1888  OE1 GLN E  51      64.176 -20.886  -4.725  1.00 43.79           O
ATOM   1889  NE2 GLN E  51      62.196 -20.215  -3.896  1.00 43.76           N
ATOM   1890  N   TYR E  52      64.577 -21.763 -10.015  1.00 43.28           N
ATOM   1891  CA  TYR E  52      65.493 -21.909 -11.155  1.00 43.27           C
ATOM   1892  C   TYR E  52      64.716 -21.916 -12.480  1.00 43.01           C
ATOM   1893  O   TYR E  52      65.050 -21.187 -13.408  1.00 42.88           O
ATOM   1894  CB  TYR E  52      66.307 -23.205 -10.986  1.00 43.16           C
ATOM   1895  CG  TYR E  52      67.408 -23.476 -12.000  1.00 43.05           C
ATOM   1896  CD1 TYR E  52      68.574 -22.725 -12.022  1.00 43.11           C
ATOM   1897  CD2 TYR E  52      67.304 -24.529 -12.897  1.00 43.03           C
ATOM   1898  CE1 TYR E  52      69.595 -23.000 -12.935  1.00 42.79           C
ATOM   1899  CE2 TYR E  52      68.312 -24.806 -13.812  1.00 42.86           C
ATOM   1900  CZ  TYR E  52      69.449 -24.040 -13.826  1.00 42.94           C
ATOM   1901  OH  TYR E  52      70.432 -24.333 -14.739  1.00 43.30           O
ATOM   1902  N   TYR E  53      63.661 -22.724 -12.556  1.00 42.88           N
ATOM   1903  CA  TYR E  53      62.835 -22.775 -13.757  1.00 42.71           C
ATOM   1904  C   TYR E  53      62.324 -21.388 -14.095  1.00 42.62           C
ATOM   1905  O   TYR E  53      62.324 -20.989 -15.262  1.00 42.73           O
ATOM   1906  CB  TYR E  53      61.661 -23.740 -13.570  1.00 42.54           C
ATOM   1907  CG  TYR E  53      60.763 -23.957 -14.795  1.00 42.51           C
ATOM   1908  CD1 TYR E  53      61.231 -23.792 -16.100  1.00 42.19           C
ATOM   1909  CD2 TYR E  53      59.453 -24.370 -14.632  1.00 42.33           C
ATOM   1910  CE1 TYR E  53      60.403 -24.002 -17.195  1.00 42.10           C
ATOM   1911  CE2 TYR E  53      58.625 -24.590 -15.715  1.00 42.57           C
ATOM   1912  CZ  TYR E  53      59.104 -24.405 -16.992  1.00 42.53           C
ATOM   1913  OH  TYR E  53      58.263 -24.640 -18.051  1.00 42.76           O
ATOM   1914  N   GLN E  54      61.899 -20.663 -13.063  1.00 42.47           N
ATOM   1915  CA  GLN E  54      61.351 -19.329 -13.219  1.00 42.41           C
ATOM   1916  C   GLN E  54      62.413 -18.371 -13.759  1.00 42.43           C
ATOM   1917  O   GLN E  54      62.131 -17.559 -14.642  1.00 42.25           O
ATOM   1918  CB  GLN E  54      60.795 -18.833 -11.879  1.00 42.32           C
ATOM   1919  CG  GLN E  54      60.081 -17.492 -11.949  1.00 42.65           C
ATOM   1920  CD  GLN E  54      58.878 -17.510 -12.855  1.00 42.61           C
ATOM   1921  OE1 GLN E  54      57.873 -18.128 -12.542  1.00 42.50           O
ATOM   1922  NE2 GLN E  54      58.975 -16.823 -13.989  1.00 42.94           N
ATOM   1923  N   LEU E  55      63.632 -18.485 -13.236  1.00 42.46           N
ATOM   1924  CA  LEU E  55      64.759 -17.673 -13.701  1.00 42.53           C
ATOM   1925  C   LEU E  55      64.972 -17.887 -15.196  1.00 42.71           C
ATOM   1926  O   LEU E  55      65.225 -16.934 -15.947  1.00 42.91           O
ATOM   1927  CB  LEU E  55      66.040 -18.037 -12.941  1.00 42.33           C
ATOM   1928  CG  LEU E  55      67.325 -17.372 -13.425  1.00 42.32           C
ATOM   1929  CD1 LEU E  55      67.248 -15.894 -13.136  1.00 42.43           C
ATOM   1930  CD2 LEU E  55      68.557 -17.994 -12.778  1.00 42.34           C
ATOM   1931  N   PHE E  56      64.883 -19.145 -15.611  1.00 42.50           N
ATOM   1932  CA  PHE E  56      64.977 -19.502 -17.010  1.00 42.62           C
ATOM   1933  C   PHE E  56      63.852 -18.842 -17.809  1.00 42.77           C
ATOM   1934  O   PHE E  56      64.090 -18.289 -18.883  1.00 42.63           O
ATOM   1935  CB  PHE E  56      64.931 -21.022 -17.143  1.00 42.82           C
ATOM   1936  CG  PHE E  56      64.768 -21.511 -18.547  1.00 42.59           C
ATOM   1937  CD1 PHE E  56      65.757 -21.304 -19.481  1.00 42.87           C
ATOM   1938  CD2 PHE E  56      63.631 -22.199 -18.924  1.00 42.64           C
ATOM   1939  CE1 PHE E  56      65.610 -21.774 -20.786  1.00 43.47           C
ATOM   1940  CE2 PHE E  56      63.476 -22.669 -20.220  1.00 42.98           C
ATOM   1941  CZ  PHE E  56      64.465 -22.461 -21.152  1.00 42.84           C
ATOM   1942  N   LEU E  57      62.635 -18.887 -17.271  1.00 42.89           N
ATOM   1943  CA  LEU E  57      61.481 -18.296 -17.937  1.00 42.99           C
ATOM   1944  C   LEU E  57      61.599 -16.790 -18.028  1.00 43.19           C
ATOM   1945  O   LEU E  57      61.209 -16.202 -19.027  1.00 43.29           O
ATOM   1946  CB  LEU E  57      60.177 -18.653 -17.213  1.00 42.95           C
ATOM   1947  CG  LEU E  57      59.622 -20.053 -17.451  1.00 42.10           C
ATOM   1948  CD1 LEU E  57      58.502 -20.316 -16.477  1.00 41.24           C
ATOM   1949  CD2 LEU E  57      59.150 -20.210 -18.887  1.00 41.02           C
ATOM   1950  N   ASN E  58      62.119 -16.164 -16.978  1.00 43.54           N
ATOM   1951  CA  ASN E  58      62.294 -14.717 -16.967  1.00 43.65           C
ATOM   1952  C   ASN E  58      63.331 -14.274 -17.994  1.00 43.85           C
ATOM   1953  O   ASN E  58      63.096 -13.345 -18.763  1.00 43.99           O
ATOM   1954  CB  ASN E  58      62.704 -14.226 -15.579  1.00 43.63           C
ATOM   1955  CG  ASN E  58      61.592 -14.337 -14.557  1.00 44.10           C
ATOM   1956  OD1 ASN E  58      60.405 -14.333 -14.895  1.00 44.37           O
ATOM   1957  ND2 ASN E  58      61.974 -14.433 -13.287  1.00 45.07           N
ATOM   1958  N   LEU E  59      64.478 -14.939 -18.014  1.00 43.99           N
ATOM   1959  CA  LEU E  59      65.551 -14.527 -18.906  1.00 44.30           C
ATOM   1960  C   LEU E  59      65.157 -14.674 -20.385  1.00 44.50           C
ATOM   1961  O   LEU E  59      65.469 -13.809 -21.207  1.00 44.48           O
ATOM   1962  CB  LEU E  59      66.830 -15.294 -18.583  1.00 44.46           C
ATOM   1963  CG  LEU E  59      67.412 -14.987 -17.191  1.00 45.21           C
ATOM   1964  CD1 LEU E  59      68.479 -16.017 -16.810  1.00 45.48           C
ATOM   1965  CD2 LEU E  59      67.974 -13.565 -17.088  1.00 44.78           C
ATOM   1966  N   LEU E  60      64.456 -15.753 -20.718  1.00 44.61           N
ATOM   1967  CA  LEU E  60      63.934 -15.920 -22.071  1.00 44.75           C
ATOM   1968  C   LEU E  60      62.987 -14.777 -22.453  1.00 44.93           C
ATOM   1969  O   LEU E  60      63.127 -14.196 -23.528  1.00 44.74           O
ATOM   1970  CB  LEU E  60      63.243 -17.283 -22.237  1.00 44.62           C
ATOM   1971  CG  LEU E  60      64.157 -18.396 -22.757  1.00 44.56           C
ATOM   1972  CD1 LEU E  60      65.401 -18.505 -21.909  1.00 44.65           C
ATOM   1973  CD2 LEU E  60      63.437 -19.721 -22.806  1.00 44.69           C
ATOM   1974  N   GLU E  61      62.040 -14.458 -21.571  1.00 45.23           N
ATOM   1975  CA  GLU E  61      61.071 -13.384 -21.819  1.00 45.44           C
ATOM   1976  C   GLU E  61      61.770 -12.062 -22.134  1.00 45.45           C
ATOM   1977  O   GLU E  61      61.414 -11.375 -23.092  1.00 45.25           O
ATOM   1978  CB  GLU E  61      60.146 -13.201 -20.609  1.00 45.59           C
ATOM   1979  CG  GLU E  61      59.067 -12.112 -20.779  1.00 45.82           C
ATOM   1980  CD  GLU E  61      58.035 -12.104 -19.657  1.00 46.23           C
ATOM   1981  OE1 GLU E  61      58.284 -12.735 -18.610  1.00 48.16           O
ATOM   1982  OE2 GLU E  61      56.973 -11.465 -19.820  1.00 47.29           O
ATOM   1983  N   ALA E  62      62.763 -11.722 -21.315  1.00 45.56           N
ATOM   1984  CA  ALA E  62      63.583 -10.527 -21.514  1.00 45.58           C
ATOM   1985  C   ALA E  62      64.186 -10.465 -22.918  1.00 45.53           C
ATOM   1986  O   ALA E  62      64.224  -9.402 -23.528  1.00 45.42           O
ATOM   1987  CB  ALA E  62      64.693 -10.473 -20.468  1.00 45.56           C
ATOM   1988  N   GLN E  63      64.637 -11.613 -23.420  1.00 45.70           N
ATOM   1989  CA  GLN E  63      65.283 -11.709 -24.740  1.00 45.75           C
ATOM   1990  C   GLN E  63      64.290 -11.794 -25.900  1.00 45.60           C
ATOM   1991  O   GLN E  63      64.698 -11.815 -27.052  1.00 45.56           O
ATOM   1992  CB  GLN E  63      66.203 -12.939 -24.788  1.00 45.89           C
ATOM   1993  CG  GLN E  63      67.304 -12.954 -23.732  1.00 46.24           C
ATOM   1994  CD  GLN E  63      68.460 -12.073 -24.107  1.00 46.78           C
ATOM   1995  OE1 GLN E  63      69.197 -12.370 -25.049  1.00 47.85           O
ATOM   1996  NE2 GLN E  63      68.627 -10.974 -23.382  1.00 46.79           N
ATOM   1997  N   GLY E  64      62.998 -11.875 -25.586  1.00 45.82           N
ATOM   1998  CA  GLY E  64      61.931 -11.943 -26.588  1.00 45.81           C
ATOM   1999  C   GLY E  64      61.354 -13.330 -26.853  1.00 45.86           C
ATOM   2000  O   GLY E  64      60.710 -13.531 -27.884  1.00 46.08           O
ATOM   2001  N   TYR E  65      61.550 -14.279 -25.932  1.00 45.75           N
ATOM   2002  CA  TYR E  65      61.143 -15.678 -26.162  1.00 45.70           C
ATOM   2003  C   TYR E  65      60.219 -16.247 -25.075  1.00 45.69           C
ATOM   2004  O   TYR E  65      60.346 -15.925 -23.892  1.00 45.55           O
ATOM   2005  CB  TYR E  65      62.381 -16.565 -26.318  1.00 45.58           C
ATOM   2006  CG  TYR E  65      63.244 -16.168 -27.496  1.00 45.66           C
ATOM   2007  CD1 TYR E  65      62.920 -16.571 -28.793  1.00 45.77           C
ATOM   2008  CD2 TYR E  65      64.372 -15.372 -27.321  1.00 45.39           C
ATOM   2009  CE1 TYR E  65      63.705 -16.196 -29.882  1.00 45.48           C
ATOM   2010  CE2 TYR E  65      65.161 -14.992 -28.404  1.00 45.40           C
ATOM   2011  CZ  TYR E  65      64.824 -15.406 -29.679  1.00 45.40           C
ATOM   2012  OH  TYR E  65      65.607 -15.034 -30.751  1.00 45.59           O
ATOM   2013  N   ALA E  66      59.289 -17.097 -25.507  1.00 45.83           N
ATOM   2014  CA  ALA E  66      58.329 -17.763 -24.618  1.00 45.86           C
ATOM   2015  C   ALA E  66      58.575 -19.265 -24.589  1.00 45.78           C
ATOM   2016  O   ALA E  66      59.145 -19.820 -25.518  1.00 45.90           O
ATOM   2017  CB  ALA E  66      56.908 -17.491 -25.085  1.00 45.91           C
ATOM   2018  N   VAL E  67      58.139 -19.918 -23.521  1.00 45.78           N
ATOM   2019  CA  VAL E  67      58.179 -21.373 -23.454  1.00 45.93           C
ATOM   2020  C   VAL E  67      56.779 -21.961 -23.691  1.00 45.91           C
ATOM   2021  O   VAL E  67      55.765 -21.379 -23.284  1.00 45.71           O
ATOM   2022  CB  VAL E  67      58.757 -21.852 -22.109  1.00 46.02           C
ATOM   2023  CG1 VAL E  67      58.629 -23.370 -21.969  1.00 45.82           C
ATOM   2024  CG2 VAL E  67      60.212 -21.426 -21.999  1.00 45.87           C
ATOM   2025  N   VAL E  68      56.737 -23.101 -24.378  1.00 45.93           N
ATOM   2026  CA  VAL E  68      55.491 -23.843 -24.600  1.00 46.02           C
ATOM   2027  C   VAL E  68      55.701 -25.275 -24.103  1.00 46.07           C
ATOM   2028  O   VAL E  68      56.369 -26.062 -24.767  1.00 45.83           O
ATOM   2029  CB  VAL E  68      55.079 -23.852 -26.094  1.00 45.90           C
ATOM   2030  CG1 VAL E  68      53.770 -24.583 -26.279  1.00 45.57           C
ATOM   2031  CG2 VAL E  68      54.976 -22.428 -26.632  1.00 45.74           C
ATOM   2032  N   PRO E  69      55.162 -25.603 -22.916  1.00 46.33           N
ATOM   2033  CA  PRO E  69      55.331 -26.929 -22.324  1.00 46.56           C
ATOM   2034  C   PRO E  69      54.437 -27.951 -22.985  1.00 46.54           C
ATOM   2035  O   PRO E  69      53.270 -27.674 -23.190  1.00 46.30           O
ATOM   2036  CB  PRO E  69      54.927 -26.717 -20.866  1.00 46.65           C
ATOM   2037  CG  PRO E  69      54.021 -25.568 -20.878  1.00 46.71           C
ATOM   2038  CD  PRO E  69      54.365 -24.713 -22.055  1.00 46.43           C
ATOM   2039  N   MET E  70      54.985 -29.119 -23.308  1.00 46.99           N
ATOM   2040  CA  MET E  70      54.325 -30.055 -24.223  1.00 47.45           C
ATOM   2041  C   MET E  70      54.375 -31.532 -23.798  1.00 47.86           C
ATOM   2042  O   MET E  70      54.817 -31.881 -22.711  1.00 48.09           O
ATOM   2043  CB  MET E  70      54.922 -29.887 -25.627  1.00 47.33           C
ATOM   2044  CG  MET E  70      54.549 -28.576 -26.291  1.00 47.31           C
ATOM   2045  SD  MET E  70      55.061 -28.466 -28.010  1.00 46.76           S
ATOM   2046  CE  MET E  70      53.853 -29.547 -28.785  1.00 47.50           C
ATOM   2047  N   GLU E  71      53.858 -32.382 -24.669  1.00 48.49           N
ATOM   2048  CA  GLU E  71      53.893 -33.834 -24.517  1.00 49.08           C
ATOM   2049  C   GLU E  71      55.125 -34.388 -23.804  1.00 49.21           C
ATOM   2050  O   GLU E  71      56.245 -34.037 -24.140  1.00 49.23           O
ATOM   2051  CB  GLU E  71      53.807 -34.462 -25.902  1.00 49.11           C
ATOM   2052  CG  GLU E  71      53.212 -35.835 -25.920  1.00 49.56           C
ATOM   2053  CD  GLU E  71      52.739 -36.197 -27.300  1.00 50.11           C
ATOM   2054  OE1 GLU E  71      53.303 -35.628 -28.266  1.00 51.11           O
ATOM   2055  OE2 GLU E  71      51.807 -37.032 -27.415  1.00 51.85           O
ATOM   2056  N   ASN E  72      54.885 -35.285 -22.848  1.00 49.64           N
ATOM   2057  CA  ASN E  72      55.913 -35.890 -21.986  1.00 49.99           C
ATOM   2058  C   ASN E  72      57.171 -35.042 -21.767  1.00 50.29           C
ATOM   2059  O   ASN E  72      58.304 -35.422 -22.111  1.00 50.32           O
ATOM   2060  CB  ASN E  72      56.244 -37.348 -22.406  1.00 50.13           C
ATOM   2061  CG  ASN E  72      56.238 -37.557 -23.912  1.00 50.30           C
ATOM   2062  OD1 ASN E  72      55.486 -38.381 -24.432  1.00 49.62           O
ATOM   2063  ND2 ASN E  72      57.085 -36.820 -24.616  1.00 51.49           N
ATOM   2064  N   ASP E  73      56.926 -33.866 -21.194  1.00 50.46           N
ATOM   2065  CA  ASP E  73      57.971 -33.027 -20.605  1.00 50.50           C
ATOM   2066  C   ASP E  73      58.994 -32.437 -21.607  1.00 50.33           C
ATOM   2067  O   ASP E  73      60.197 -32.361 -21.329  1.00 50.54           O
ATOM   2068  CB  ASP E  73      58.644 -33.793 -19.448  1.00 51.00           C
ATOM   2069  CG  ASP E  73      57.627 -34.246 -18.376  1.00 52.03           C
ATOM   2070  OD1 ASP E  73      56.610 -34.908 -18.734  1.00 52.48           O
ATOM   2071  OD2 ASP E  73      57.849 -33.931 -17.177  1.00 53.24           O
ATOM   2072  N   VAL E  74      58.484 -31.989 -22.753  1.00 49.76           N
ATOM   2073  CA  VAL E  74      59.255 -31.208 -23.717  1.00 49.24           C
ATOM   2074  C   VAL E  74      58.860 -29.739 -23.592  1.00 48.89           C
ATOM   2075  O   VAL E  74      57.683 -29.429 -23.416  1.00 49.01           O
ATOM   2076  CB  VAL E  74      58.973 -31.677 -25.159  1.00 49.12           C
ATOM   2077  CG1 VAL E  74      59.600 -30.725 -26.171  1.00 48.95           C
ATOM   2078  CG2 VAL E  74      59.477 -33.100 -25.364  1.00 48.65           C
ATOM   2079  N   LEU E  75      59.839 -28.842 -23.670  1.00 48.52           N
ATOM   2080  CA  LEU E  75      59.584 -27.396 -23.718  1.00 48.21           C
ATOM   2081  C   LEU E  75      59.993 -26.836 -25.089  1.00 47.88           C
ATOM   2082  O   LEU E  75      61.082 -27.131 -25.578  1.00 47.90           O
ATOM   2083  CB  LEU E  75      60.368 -26.676 -22.621  1.00 48.17           C
ATOM   2084  CG  LEU E  75      60.081 -27.040 -21.159  1.00 48.29           C
ATOM   2085  CD1 LEU E  75      61.166 -26.456 -20.278  1.00 48.50           C
ATOM   2086  CD2 LEU E  75      58.717 -26.558 -20.697  1.00 47.40           C
ATOM   2087  N   LYS E  76      59.111 -26.054 -25.710  1.00 47.50           N
ATOM   2088  CA  LYS E  76      59.404 -25.399 -26.981  1.00 47.44           C
ATOM   2089  C   LYS E  76      59.613 -23.909 -26.738  1.00 47.56           C
ATOM   2090  O   LYS E  76      58.790 -23.258 -26.088  1.00 47.61           O
ATOM   2091  CB  LYS E  76      58.262 -25.599 -27.974  1.00 47.26           C
ATOM   2092  CG  LYS E  76      58.625 -25.271 -29.421  1.00 47.21           C
ATOM   2093  CD  LYS E  76      57.418 -25.355 -30.356  1.00 47.15           C
ATOM   2094  CE  LYS E  76      57.842 -25.287 -31.831  1.00 47.11           C
ATOM   2095  NZ  LYS E  76      56.695 -25.124 -32.781  1.00 46.11           N
ATOM   2096  N   VAL E  77      60.718 -23.380 -27.254  1.00 47.49           N
ATOM   2097  CA  VAL E  77      61.001 -21.953 -27.189  1.00 47.57           C
ATOM   2098  C   VAL E  77      60.592 -21.328 -28.525  1.00 47.55           C
ATOM   2099  O   VAL E  77      60.825 -21.922 -29.568  1.00 47.56           O
ATOM   2100  CB  VAL E  77      62.497 -21.701 -26.899  1.00 47.54           C
ATOM   2101  CG1 VAL E  77      62.744 -20.237 -26.616  1.00 47.72           C
ATOM   2102  CG2 VAL E  77      62.967 -22.547 -25.720  1.00 47.28           C
ATOM   2103  N   VAL E  78      59.979 -20.145 -28.501  1.00 47.85           N
ATOM   2104  CA  VAL E  78      59.437 -19.543 -29.735  1.00 47.97           C
ATOM   2105  C   VAL E  78      59.463 -17.994 -29.776  1.00 48.11           C
ATOM   2106  O   VAL E  78      58.835 -17.303 -28.968  1.00 48.22           O
ATOM   2107  CB  VAL E  78      58.002 -20.091 -30.031  1.00 48.06           C
ATOM   2108  CG1 VAL E  78      57.061 -19.870 -28.837  1.00 47.56           C
ATOM   2109  CG2 VAL E  78      57.440 -19.480 -31.326  1.00 48.09           C
ATOM   2110  N   ALA E  99      78.456  -2.020 -11.896  1.00 44.97           N
ATOM   2111  CA  ALA E  99      78.213  -2.691 -10.616  1.00 45.06           C
ATOM   2112  C   ALA E  99      76.726  -2.787 -10.310  1.00 45.05           C
ATOM   2113  O   ALA E  99      76.209  -3.861 -10.005  1.00 45.25           O
ATOM   2114  CB  ALA E  99      78.917  -1.960  -9.496  1.00 45.09           C
ATOM   2115  N   GLY E 100      76.045  -1.650 -10.383  1.00 45.03           N
ATOM   2116  CA  GLY E 100      74.595  -1.606 -10.241  1.00 45.06           C
ATOM   2117  C   GLY E 100      73.834  -2.105 -11.461  1.00 45.04           C
ATOM   2118  O   GLY E 100      72.621  -2.293 -11.393  1.00 44.93           O
ATOM   2119  N   ASP E 101      74.545  -2.308 -12.572  1.00 45.06           N
ATOM   2120  CA  ASP E 101      73.951  -2.779 -13.832  1.00 45.16           C
ATOM   2121  C   ASP E 101      73.973  -4.297 -14.006  1.00 44.98           C
ATOM   2122  O   ASP E 101      73.345  -4.819 -14.929  1.00 44.65           O
ATOM   2123  CB  ASP E 101      74.671  -2.136 -15.036  1.00 45.31           C
ATOM   2124  CG  ASP E 101      73.893  -0.983 -15.640  1.00 45.97           C
ATOM   2125  OD1 ASP E 101      72.650  -0.951 -15.485  1.00 47.37           O
ATOM   2126  OD2 ASP E 101      74.524  -0.113 -16.280  1.00 47.01           O
ATOM   2127  N   GLU E 102      74.696  -4.993 -13.132  1.00 45.05           N
ATOM   2128  CA  GLU E 102      74.843  -6.442 -13.224  1.00 45.14           C
ATOM   2129  C   GLU E 102      73.513  -7.165 -13.032  1.00 45.13           C
ATOM   2130  O   GLU E 102      72.775  -6.881 -12.084  1.00 45.20           O
ATOM   2131  CB  GLU E 102      75.839  -6.948 -12.181  1.00 45.22           C
ATOM   2132  CG  GLU E 102      76.163  -8.438 -12.323  1.00 45.36           C
ATOM   2133  CD  GLU E 102      76.941  -8.999 -11.151  1.00 45.47           C
ATOM   2134  OE1 GLU E 102      77.000  -8.334 -10.086  1.00 45.98           O
ATOM   2135  OE2 GLU E 102      77.488 -10.113 -11.306  1.00 45.20           O
ATOM   2136  N   MET E 103      73.227  -8.111 -13.927  1.00 45.18           N
ATOM   2137  CA  MET E 103      71.992  -8.890 -13.875  1.00 45.12           C
ATOM   2138  C   MET E 103      72.122  -9.958 -12.801  1.00 44.98           C
ATOM   2139  O   MET E 103      72.970 -10.841 -12.906  1.00 45.18           O
ATOM   2140  CB  MET E 103      71.693  -9.545 -15.233  1.00 45.33           C
ATOM   2141  CG  MET E 103      70.908  -8.669 -16.225  1.00 45.57           C
ATOM   2142  SD  MET E 103      69.247  -8.197 -15.675  1.00 46.21           S
ATOM   2143  CE  MET E 103      68.601  -9.741 -15.045  1.00 44.27           C
ATOM   2144  N   VAL E 104      71.291  -9.861 -11.767  1.00 44.75           N
ATOM   2145  CA  VAL E 104      71.338 -10.784 -10.644  1.00 44.76           C
ATOM   2146  C   VAL E 104      69.941 -11.315 -10.339  1.00 45.01           C
ATOM   2147  O   VAL E 104      68.937 -10.721 -10.727  1.00 45.18           O
ATOM   2148  CB  VAL E 104      71.919 -10.120  -9.369  1.00 44.45           C
ATOM   2149  CG1 VAL E 104      73.373  -9.755  -9.560  1.00 44.08           C
ATOM   2150  CG2 VAL E 104      71.119  -8.904  -8.990  1.00 44.10           C
ATOM   2151  N   THR E 105      69.887 -12.451  -9.653  1.00 45.24           N
ATOM   2152  CA  THR E 105      68.641 -12.974  -9.131  1.00 45.34           C
ATOM   2153  C   THR E 105      68.828 -13.249  -7.640  1.00 45.38           C
ATOM   2154  O   THR E 105      69.904 -13.650  -7.211  1.00 45.31           O
ATOM   2155  CB  THR E 105      68.207 -14.253  -9.891  1.00 45.66           C
ATOM   2156  OG1 THR E 105      66.813 -14.510  -9.669  1.00 45.79           O
ATOM   2157  CG2 THR E 105      69.032 -15.464  -9.460  1.00 45.49           C
ATOM   2158  N   LYS E 106      67.782 -13.021  -6.856  1.00 45.53           N
ATOM   2159  CA  LYS E 106      67.835 -13.222  -5.415  1.00 45.56           C
ATOM   2160  C   LYS E 106      66.461 -13.671  -4.920  1.00 45.64           C
ATOM   2161  O   LYS E 106      65.446 -13.184  -5.411  1.00 45.80           O
ATOM   2162  CB  LYS E 106      68.260 -11.914  -4.745  1.00 45.60           C
ATOM   2163  CG  LYS E 106      67.992 -11.834  -3.247  1.00 45.98           C
ATOM   2164  CD  LYS E 106      68.355 -10.463  -2.662  1.00 45.93           C
ATOM   2165  CE  LYS E 106      69.775 -10.426  -2.130  1.00 46.65           C
ATOM   2166  NZ  LYS E 106      70.060  -9.148  -1.402  1.00 47.45           N
ATOM   2167  N   VAL E 107      66.426 -14.608  -3.972  1.00 45.64           N
ATOM   2168  CA  VAL E 107      65.177 -14.977  -3.294  1.00 45.68           C
ATOM   2169  C   VAL E 107      65.167 -14.382  -1.890  1.00 45.76           C
ATOM   2170  O   VAL E 107      66.112 -14.580  -1.119  1.00 45.76           O
ATOM   2171  CB  VAL E 107      64.983 -16.510  -3.167  1.00 45.77           C
ATOM   2172  CG1 VAL E 107      63.815 -16.819  -2.241  1.00 45.76           C
ATOM   2173  CG2 VAL E 107      64.743 -17.155  -4.521  1.00 45.74           C
ATOM   2174  N   VAL E 108      64.094 -13.666  -1.563  1.00 45.77           N
ATOM   2175  CA  VAL E 108      63.932 -13.056  -0.244  1.00 45.76           C
ATOM   2176  C   VAL E 108      62.799 -13.733   0.522  1.00 45.78           C
ATOM   2177  O   VAL E 108      61.630 -13.590   0.151  1.00 45.75           O
ATOM   2178  CB  VAL E 108      63.626 -11.551  -0.341  1.00 45.76           C
ATOM   2179  CG1 VAL E 108      63.470 -10.960   1.047  1.00 45.25           C
ATOM   2180  CG2 VAL E 108      64.733 -10.839  -1.101  1.00 45.91           C
ATOM   2181  N   PRO E 109      63.139 -14.473   1.596  1.00 45.79           N
ATOM   2182  CA  PRO E 109      62.091 -15.032   2.452  1.00 45.74           C
ATOM   2183  C   PRO E 109      61.349 -13.920   3.167  1.00 45.60           C
ATOM   2184  O   PRO E 109      61.943 -12.888   3.457  1.00 45.59           O
ATOM   2185  CB  PRO E 109      62.852 -15.892   3.469  1.00 45.65           C
ATOM   2186  CG  PRO E 109      64.276 -15.841   3.107  1.00 45.74           C
ATOM   2187  CD  PRO E 109      64.496 -14.806   2.060  1.00 45.69           C
ATOM   2188  N   VAL E 110      60.063 -14.120   3.422  1.00 45.59           N
ATOM   2189  CA  VAL E 110      59.282 -13.164   4.187  1.00 45.94           C
ATOM   2190  C   VAL E 110      58.580 -13.899   5.322  1.00 46.13           C
ATOM   2191  O   VAL E 110      57.918 -14.912   5.111  1.00 46.19           O
ATOM   2192  CB  VAL E 110      58.280 -12.398   3.303  1.00 45.98           C
ATOM   2193  CG1 VAL E 110      57.713 -11.189   4.048  1.00 45.35           C
ATOM   2194  CG2 VAL E 110      58.959 -11.940   2.022  1.00 46.10           C
ATOM   2195  N   ARG E 111      58.719 -13.350   6.523  1.00 46.47           N
ATOM   2196  CA  ARG E 111      58.487 -14.074   7.759  1.00 46.74           C
ATOM   2197  C   ARG E 111      57.209 -13.663   8.522  1.00 46.47           C
ATOM   2198  O   ARG E 111      56.586 -14.506   9.158  1.00 46.58           O
ATOM   2199  CB  ARG E 111      59.719 -13.879   8.652  1.00 46.97           C
ATOM   2200  CG  ARG E 111      59.964 -14.984   9.663  1.00 47.91           C
ATOM   2201  CD  ARG E 111      61.252 -14.737  10.452  1.00 48.45           C
ATOM   2202  NE  ARG E 111      61.158 -13.602  11.386  1.00 49.80           N
ATOM   2203  CZ  ARG E 111      60.687 -13.665  12.636  1.00 49.98           C
ATOM   2204  NH1 ARG E 111      60.233 -14.806  13.139  1.00 50.48           N
ATOM   2205  NH2 ARG E 111      60.662 -12.572  13.391  1.00 49.93           N
ATOM   2206  N   ASN E 112      56.815 -12.391   8.468  1.00 46.17           N
ATOM   2207  CA  ASN E 112      55.718 -11.898   9.318  1.00 46.17           C
ATOM   2208  C   ASN E 112      54.529 -11.274   8.588  1.00 45.96           C
ATOM   2209  O   ASN E 112      53.588 -10.805   9.222  1.00 45.92           O
ATOM   2210  CB  ASN E 112      56.272 -10.884  10.323  1.00 46.12           C
ATOM   2211  CG  ASN E 112      57.643 -11.277  10.842  1.00 46.38           C
ATOM   2212  OD1 ASN E 112      57.908 -12.453  11.109  1.00 46.94           O
ATOM   2213  ND2 ASN E 112      58.531 -10.300  10.961  1.00 45.92           N
ATOM   2214  N   VAL E 113      54.565 -11.272   7.265  1.00 46.05           N
ATOM   2215  CA  VAL E 113      53.541 -10.608   6.466  1.00 46.24           C
ATOM   2216  C   VAL E 113      53.363 -11.348   5.158  1.00 46.23           C
ATOM   2217  O   VAL E 113      54.302 -11.947   4.652  1.00 46.42           O
ATOM   2218  CB  VAL E 113      53.937  -9.145   6.171  1.00 46.30           C
ATOM   2219  CG1 VAL E 113      53.238  -8.632   4.919  1.00 46.40           C
ATOM   2220  CG2 VAL E 113      53.635  -8.261   7.377  1.00 45.93           C
ATOM   2221  N   SER E 114      52.154 -11.316   4.616  1.00 46.45           N
ATOM   2222  CA  SER E 114      51.877 -11.982   3.344  1.00 46.55           C
ATOM   2223  C   SER E 114      52.625 -11.283   2.202  1.00 46.57           C
ATOM   2224  O   SER E 114      52.620 -10.057   2.118  1.00 46.94           O
ATOM   2225  CB  SER E 114      50.376 -11.991   3.076  1.00 46.46           C
ATOM   2226  OG  SER E 114      50.127 -12.197   1.705  1.00 47.16           O
ATOM   2227  N   VAL E 115      53.271 -12.059   1.337  1.00 46.44           N
ATOM   2228  CA  VAL E 115      54.045 -11.491   0.231  1.00 46.62           C
ATOM   2229  C   VAL E 115      53.214 -10.611  -0.707  1.00 46.70           C
ATOM   2230  O   VAL E 115      53.715  -9.625  -1.240  1.00 46.24           O
ATOM   2231  CB  VAL E 115      54.742 -12.577  -0.618  1.00 46.59           C
ATOM   2232  CG1 VAL E 115      55.696 -13.377   0.240  1.00 47.27           C
ATOM   2233  CG2 VAL E 115      53.732 -13.482  -1.281  1.00 46.29           C
ATOM   2234  N   ARG E 116      51.946 -10.965  -0.899  1.00 47.00           N
ATOM   2235  CA  ARG E 116      51.083 -10.226  -1.819  1.00 47.22           C
ATOM   2236  C   ARG E 116      50.643  -8.866  -1.299  1.00 47.27           C
ATOM   2237  O   ARG E 116      50.250  -8.009  -2.085  1.00 47.15           O
ATOM   2238  CB  ARG E 116      49.860 -11.062  -2.181  1.00 47.27           C
ATOM   2239  CG  ARG E 116      50.180 -12.276  -3.030  1.00 47.82           C
ATOM   2240  CD  ARG E 116      50.798 -11.893  -4.376  1.00 48.45           C
ATOM   2241  NE  ARG E 116      49.918 -11.051  -5.192  1.00 48.64           N
ATOM   2242  CZ  ARG E 116      50.313 -10.332  -6.242  1.00 48.32           C
ATOM   2243  NH1 ARG E 116      51.592 -10.315  -6.616  1.00 48.05           N
ATOM   2244  NH2 ARG E 116      49.421  -9.618  -6.915  1.00 48.10           N
ATOM   2245  N   GLU E 117      50.704  -8.668   0.014  1.00 47.51           N
ATOM   2246  CA  GLU E 117      50.448  -7.350   0.600  1.00 48.01           C
ATOM   2247  C   GLU E 117      51.499  -6.315   0.162  1.00 47.73           C
ATOM   2248  O   GLU E 117      51.243  -5.114   0.221  1.00 48.14           O
ATOM   2249  CB  GLU E 117      50.385  -7.424   2.138  1.00 48.16           C
ATOM   2250  CG  GLU E 117      49.193  -8.235   2.671  1.00 49.40           C
ATOM   2251  CD  GLU E 117      49.071  -8.229   4.208  1.00 49.90           C
ATOM   2252  OE1 GLU E 117      48.170  -8.929   4.733  1.00 51.16           O
ATOM   2253  OE2 GLU E 117      49.859  -7.521   4.886  1.00 52.20           O
ATOM   2254  N   LEU E 118      52.669  -6.785  -0.266  1.00 47.30           N
ATOM   2255  CA  LEU E 118      53.725  -5.920  -0.793  1.00 46.96           C
ATOM   2256  C   LEU E 118      53.610  -5.606  -2.291  1.00 46.45           C
ATOM   2257  O   LEU E 118      54.354  -4.780  -2.795  1.00 46.49           O
ATOM   2258  CB  LEU E 118      55.097  -6.563  -0.544  1.00 46.94           C
ATOM   2259  CG  LEU E 118      55.436  -6.956   0.892  1.00 46.98           C
ATOM   2260  CD1 LEU E 118      56.844  -7.484   0.979  1.00 46.59           C
ATOM   2261  CD2 LEU E 118      55.284  -5.771   1.797  1.00 47.97           C
ATOM   2262  N   ALA E 119      52.701  -6.254  -3.009  1.00 46.15           N
ATOM   2263  CA  ALA E 119      52.718  -6.178  -4.477  1.00 46.04           C
ATOM   2264  C   ALA E 119      52.567  -4.745  -5.006  1.00 45.83           C
ATOM   2265  O   ALA E 119      53.345  -4.316  -5.868  1.00 45.81           O
ATOM   2266  CB  ALA E 119      51.665  -7.097  -5.086  1.00 45.88           C
ATOM   2267  N   PRO E 120      51.590  -3.990  -4.478  1.00 45.44           N
ATOM   2268  CA  PRO E 120      51.421  -2.604  -4.912  1.00 45.36           C
ATOM   2269  C   PRO E 120      52.688  -1.745  -4.823  1.00 44.92           C
ATOM   2270  O   PRO E 120      53.037  -1.084  -5.795  1.00 44.50           O
ATOM   2271  CB  PRO E 120      50.337  -2.075  -3.965  1.00 45.26           C
ATOM   2272  CG  PRO E 120      49.566  -3.278  -3.614  1.00 45.24           C
ATOM   2273  CD  PRO E 120      50.587  -4.353  -3.466  1.00 45.34           C
ATOM   2274  N   ILE E 121      53.374  -1.747  -3.687  1.00 44.75           N
ATOM   2275  CA  ILE E 121      54.540  -0.874  -3.578  1.00 45.06           C
ATOM   2276  C   ILE E 121      55.760  -1.412  -4.348  1.00 45.04           C
ATOM   2277  O   ILE E 121      56.588  -0.621  -4.791  1.00 45.25           O
ATOM   2278  CB  ILE E 121      54.874  -0.444  -2.102  1.00 45.08           C
ATOM   2279  CG1 ILE E 121      55.434  -1.582  -1.261  1.00 45.26           C
ATOM   2280  CG2 ILE E 121      53.635   0.140  -1.413  1.00 44.95           C
ATOM   2281  CD1 ILE E 121      55.625  -1.165   0.180  1.00 45.11           C
ATOM   2282  N   LEU E 122      55.854  -2.732  -4.537  1.00 45.07           N
ATOM   2283  CA  LEU E 122      56.895  -3.315  -5.398  1.00 44.96           C
ATOM   2284  C   LEU E 122      56.619  -3.040  -6.887  1.00 45.03           C
ATOM   2285  O   LEU E 122      57.540  -2.987  -7.695  1.00 45.03           O
ATOM   2286  CB  LEU E 122      57.044  -4.822  -5.159  1.00 44.87           C
ATOM   2287  CG  LEU E 122      57.575  -5.307  -3.801  1.00 44.42           C
ATOM   2288  CD1 LEU E 122      57.560  -6.822  -3.736  1.00 43.39           C
ATOM   2289  CD2 LEU E 122      58.963  -4.811  -3.534  1.00 43.79           C
ATOM   2290  N   ARG E 123      55.354  -2.868  -7.250  1.00 45.09           N
ATOM   2291  CA  ARG E 123      55.012  -2.451  -8.600  1.00 45.25           C
ATOM   2292  C   ARG E 123      55.377  -0.991  -8.812  1.00 45.27           C
ATOM   2293  O   ARG E 123      55.818  -0.613  -9.894  1.00 45.57           O
ATOM   2294  CB  ARG E 123      53.527  -2.673  -8.887  1.00 45.22           C
ATOM   2295  CG  ARG E 123      53.203  -4.069  -9.370  1.00 45.70           C
ATOM   2296  CD  ARG E 123      51.709  -4.264  -9.514  1.00 46.48           C
ATOM   2297  NE  ARG E 123      51.092  -4.723  -8.267  1.00 47.95           N
ATOM   2298  CZ  ARG E 123      49.796  -4.633  -7.984  1.00 48.11           C
ATOM   2299  NH1 ARG E 123      48.962  -4.097  -8.854  1.00 48.99           N
ATOM   2300  NH2 ARG E 123      49.330  -5.072  -6.819  1.00 48.26           N
ATOM   2301  N   GLN E 124      55.189  -0.174  -7.778  1.00 45.26           N
ATOM   2302  CA  GLN E 124      55.579   1.233  -7.817  1.00 45.21           C
ATOM   2303  C   GLN E 124      57.081   1.370  -8.033  1.00 45.14           C
ATOM   2304  O   GLN E 124      57.552   2.270  -8.739  1.00 44.74           O
ATOM   2305  CB  GLN E 124      55.184   1.921  -6.503  1.00 45.30           C
ATOM   2306  CG  GLN E 124      55.373   3.445  -6.486  1.00 45.27           C
ATOM   2307  CD  GLN E 124      54.790   4.117  -5.250  1.00 45.04           C
ATOM   2308  OE1 GLN E 124      54.521   3.471  -4.238  1.00 44.37           O
ATOM   2309  NE2 GLN E 124      54.605   5.429  -5.329  1.00 44.90           N
ATOM   2310  N   MET E 125      57.818   0.461  -7.405  1.00 45.59           N
ATOM   2311  CA  MET E 125      59.276   0.484  -7.390  1.00 45.55           C
ATOM   2312  C   MET E 125      59.867   0.171  -8.771  1.00 45.40           C
ATOM   2313  O   MET E 125      60.792   0.844  -9.228  1.00 45.45           O
ATOM   2314  CB  MET E 125      59.780  -0.520  -6.350  1.00 45.91           C
ATOM   2315  CG  MET E 125      61.255  -0.396  -5.987  1.00 47.08           C
ATOM   2316  SD  MET E 125      61.603   1.004  -4.914  1.00 51.01           S
ATOM   2317  CE  MET E 125      60.377   0.735  -3.618  1.00 50.42           C
ATOM   2318  N   ILE E 126      59.314  -0.838  -9.433  1.00 45.07           N
ATOM   2319  CA  ILE E 126      59.745  -1.219 -10.775  1.00 45.06           C
ATOM   2320  C   ILE E 126      59.349  -0.191 -11.820  1.00 44.86           C
ATOM   2321  O   ILE E 126      59.986  -0.110 -12.870  1.00 44.83           O
ATOM   2322  CB  ILE E 126      59.167  -2.590 -11.169  1.00 44.78           C
ATOM   2323  CG1 ILE E 126      59.939  -3.686 -10.456  1.00 44.72           C
ATOM   2324  CG2 ILE E 126      59.245  -2.828 -12.664  1.00 44.65           C
ATOM   2325  CD1 ILE E 126      59.120  -4.906 -10.247  1.00 45.95           C
ATOM   2326  N   ASP E 127      58.302   0.584 -11.543  1.00 44.72           N
ATOM   2327  CA  ASP E 127      57.874   1.625 -12.471  1.00 44.86           C
ATOM   2328  C   ASP E 127      58.860   2.789 -12.523  1.00 44.88           C
ATOM   2329  O   ASP E 127      58.945   3.465 -13.536  1.00 44.80           O
ATOM   2330  CB  ASP E 127      56.451   2.115 -12.155  1.00 44.73           C
ATOM   2331  CG  ASP E 127      55.412   1.563 -13.117  1.00 44.21           C
ATOM   2332  OD1 ASP E 127      55.616   0.463 -13.671  1.00 43.40           O
ATOM   2333  OD2 ASP E 127      54.388   2.240 -13.332  1.00 43.40           O
ATOM   2334  N   SER E 128      59.607   3.004 -11.444  1.00 45.16           N
ATOM   2335  CA  SER E 128      60.662   4.017 -11.412  1.00 45.37           C
ATOM   2336  C   SER E 128      62.029   3.484 -11.827  1.00 45.52           C
ATOM   2337  O   SER E 128      62.981   4.259 -11.938  1.00 45.56           O
ATOM   2338  CB  SER E 128      60.780   4.597 -10.014  1.00 45.32           C
ATOM   2339  OG  SER E 128      59.520   5.037  -9.570  1.00 45.70           O
ATOM   2340  N   ALA E 129      62.122   2.177 -12.058  1.00 45.69           N
ATOM   2341  CA  ALA E 129      63.397   1.514 -12.316  1.00 45.91           C
ATOM   2342  C   ALA E 129      63.686   1.234 -13.786  1.00 46.13           C
ATOM   2343  O   ALA E 129      64.760   0.752 -14.101  1.00 46.50           O
ATOM   2344  CB  ALA E 129      63.470   0.213 -11.534  1.00 45.82           C
ATOM   2345  N   GLY E 130      62.755   1.513 -14.688  1.00 46.28           N
ATOM   2346  CA  GLY E 130      62.953   1.137 -16.088  1.00 46.37           C
ATOM   2347  C   GLY E 130      62.736  -0.354 -16.316  1.00 46.57           C
ATOM   2348  O   GLY E 130      62.298  -1.075 -15.412  1.00 47.00           O
ATOM   2349  N   SER E 131      63.047  -0.823 -17.522  1.00 46.30           N
ATOM   2350  CA  SER E 131      62.659  -2.172 -17.950  1.00 46.07           C
ATOM   2351  C   SER E 131      63.716  -3.220 -17.609  1.00 45.84           C
ATOM   2352  O   SER E 131      64.830  -2.869 -17.230  1.00 45.95           O
ATOM   2353  CB  SER E 131      62.374  -2.183 -19.453  1.00 46.18           C
ATOM   2354  OG  SER E 131      63.501  -1.744 -20.185  1.00 46.95           O
ATOM   2355  N   GLY E 132      63.347  -4.500 -17.733  1.00 45.35           N
ATOM   2356  CA  GLY E 132      64.271  -5.621 -17.517  1.00 44.98           C
ATOM   2357  C   GLY E 132      64.220  -6.282 -16.141  1.00 44.89           C
ATOM   2358  O   GLY E 132      64.890  -7.295 -15.916  1.00 45.04           O
ATOM   2359  N   ASN E 133      63.421  -5.728 -15.224  1.00 44.38           N
ATOM   2360  CA  ASN E 133      63.340  -6.219 -13.845  1.00 43.69           C
ATOM   2361  C   ASN E 133      61.979  -6.852 -13.558  1.00 43.20           C
ATOM   2362  O   ASN E 133      60.957  -6.359 -14.027  1.00 42.88           O
ATOM   2363  CB  ASN E 133      63.582  -5.071 -12.866  1.00 43.79           C
ATOM   2364  CG  ASN E 133      64.718  -4.160 -13.293  1.00 43.62           C
ATOM   2365  OD1 ASN E 133      65.877  -4.564 -13.315  1.00 43.28           O
ATOM   2366  ND2 ASN E 133      64.386  -2.917 -13.629  1.00 43.68           N
ATOM   2367  N   VAL E 134      61.980  -7.926 -12.769  1.00 42.80           N
ATOM   2368  CA  VAL E 134      60.811  -8.766 -12.566  1.00 42.77           C
ATOM   2369  C   VAL E 134      60.696  -9.222 -11.120  1.00 42.73           C
ATOM   2370  O   VAL E 134      61.659  -9.725 -10.552  1.00 42.45           O
ATOM   2371  CB  VAL E 134      60.878 -10.045 -13.438  1.00 42.57           C
ATOM   2372  CG1 VAL E 134      59.706 -10.951 -13.140  1.00 42.65           C
ATOM   2373  CG2 VAL E 134      60.888  -9.707 -14.904  1.00 42.51           C
ATOM   2374  N   VAL E 135      59.503  -9.072 -10.541  1.00 43.03           N
ATOM   2375  CA  VAL E 135      59.213  -9.588  -9.204  1.00 43.04           C
ATOM   2376  C   VAL E 135      58.272 -10.768  -9.329  1.00 43.25           C
ATOM   2377  O   VAL E 135      57.171 -10.625  -9.853  1.00 43.11           O
ATOM   2378  CB  VAL E 135      58.533  -8.541  -8.288  1.00 43.13           C
ATOM   2379  CG1 VAL E 135      58.207  -9.162  -6.914  1.00 41.97           C
ATOM   2380  CG2 VAL E 135      59.418  -7.303  -8.129  1.00 42.76           C
ATOM   2381  N   ASN E 136      58.718 -11.925  -8.838  1.00 43.50           N
ATOM   2382  CA  ASN E 136      57.900 -13.126  -8.774  1.00 43.48           C
ATOM   2383  C   ASN E 136      57.579 -13.474  -7.327  1.00 43.76           C
ATOM   2384  O   ASN E 136      58.416 -13.298  -6.424  1.00 43.25           O
ATOM   2385  CB  ASN E 136      58.616 -14.303  -9.442  1.00 43.37           C
ATOM   2386  CG  ASN E 136      58.701 -14.161 -10.952  1.00 43.02           C
ATOM   2387  OD1 ASN E 136      59.792 -14.011 -11.507  1.00 43.06           O
ATOM   2388  ND2 ASN E 136      57.551 -14.208 -11.624  1.00 41.23           N
ATOM   2389  N   TYR E 137      56.363 -13.982  -7.124  1.00 44.31           N
ATOM   2390  CA  TYR E 137      55.872 -14.357  -5.803  1.00 44.40           C
ATOM   2391  C   TYR E 137      55.605 -15.851  -5.756  1.00 44.68           C
ATOM   2392  O   TYR E 137      54.962 -16.409  -6.648  1.00 44.83           O
ATOM   2393  CB  TYR E 137      54.593 -13.601  -5.471  1.00 44.35           C
ATOM   2394  CG  TYR E 137      54.686 -12.101  -5.656  1.00 44.30           C
ATOM   2395  CD1 TYR E 137      54.808 -11.251  -4.566  1.00 44.29           C
ATOM   2396  CD2 TYR E 137      54.635 -11.537  -6.925  1.00 44.39           C
ATOM   2397  CE1 TYR E 137      54.887  -9.873  -4.739  1.00 44.73           C
ATOM   2398  CE2 TYR E 137      54.713 -10.165  -7.109  1.00 44.72           C
ATOM   2399  CZ  TYR E 137      54.839  -9.336  -6.016  1.00 44.59           C
ATOM   2400  OH  TYR E 137      54.915  -7.980  -6.206  1.00 43.57           O
ATOM   2401  N   ASP E 138      56.092 -16.489  -4.699  1.00 45.08           N
ATOM   2402  CA  ASP E 138      55.927 -17.923  -4.506  1.00 45.02           C
ATOM   2403  C   ASP E 138      54.859 -18.206  -3.450  1.00 44.85           C
ATOM   2404  O   ASP E 138      54.825 -17.549  -2.418  1.00 44.62           O
ATOM   2405  CB  ASP E 138      57.259 -18.524  -4.059  1.00 45.47           C
ATOM   2406  CG  ASP E 138      57.216 -20.018  -3.967  1.00 46.12           C
ATOM   2407  OD1 ASP E 138      56.510 -20.519  -3.072  1.00 48.70           O
ATOM   2408  OD2 ASP E 138      57.886 -20.696  -4.777  1.00 49.44           O
ATOM   2409  N   PRO E 139      54.003 -19.209  -3.687  1.00 44.76           N
ATOM   2410  CA  PRO E 139      53.028 -19.645  -2.684  1.00 44.68           C
ATOM   2411  C   PRO E 139      53.589 -20.059  -1.310  1.00 44.65           C
ATOM   2412  O   PRO E 139      52.813 -20.147  -0.358  1.00 44.83           O
ATOM   2413  CB  PRO E 139      52.366 -20.846  -3.346  1.00 44.51           C
ATOM   2414  CG  PRO E 139      52.553 -20.648  -4.777  1.00 44.68           C
ATOM   2415  CD  PRO E 139      53.878 -19.988  -4.928  1.00 44.98           C
ATOM   2416  N   SER E 140      54.899 -20.312  -1.207  1.00 44.44           N
ATOM   2417  CA  SER E 140      55.557 -20.583   0.086  1.00 44.19           C
ATOM   2418  C   SER E 140      55.965 -19.303   0.813  1.00 44.13           C
ATOM   2419  O   SER E 140      56.597 -19.361   1.872  1.00 44.02           O
ATOM   2420  CB  SER E 140      56.804 -21.434  -0.106  1.00 44.06           C
ATOM   2421  OG  SER E 140      57.872 -20.632  -0.562  1.00 43.87           O
ATOM   2422  N   ASN E 141      55.638 -18.161   0.213  1.00 44.03           N
ATOM   2423  CA  ASN E 141      55.778 -16.845   0.837  1.00 43.91           C
ATOM   2424  C   ASN E 141      57.208 -16.330   0.871  1.00 43.83           C
ATOM   2425  O   ASN E 141      57.649 -15.749   1.867  1.00 43.89           O
ATOM   2426  CB  ASN E 141      55.161 -16.828   2.242  1.00 44.02           C
ATOM   2427  CG  ASN E 141      54.489 -15.519   2.556  1.00 43.64           C
ATOM   2428  OD1 ASN E 141      53.468 -15.181   1.949  1.00 43.11           O
ATOM   2429  ND2 ASN E 141      55.049 -14.773   3.502  1.00 43.18           N
ATOM   2430  N   VAL E 142      57.922 -16.552  -0.227  1.00 43.68           N
ATOM   2431  CA  VAL E 142      59.168 -15.856  -0.500  1.00 43.60           C
ATOM   2432  C   VAL E 142      58.978 -15.119  -1.819  1.00 43.56           C
ATOM   2433  O   VAL E 142      58.174 -15.535  -2.656  1.00 43.26           O
ATOM   2434  CB  VAL E 142      60.377 -16.815  -0.585  1.00 43.60           C
ATOM   2435  CG1 VAL E 142      60.343 -17.826   0.554  1.00 43.56           C
ATOM   2436  CG2 VAL E 142      60.412 -17.532  -1.924  1.00 43.71           C
ATOM   2437  N   ILE E 143      59.698 -14.009  -1.973  1.00 43.65           N
ATOM   2438  CA  ILE E 143      59.695 -13.204  -3.194  1.00 43.63           C
ATOM   2439  C   ILE E 143      61.018 -13.452  -3.915  1.00 43.84           C
ATOM   2440  O   ILE E 143      62.064 -13.549  -3.271  1.00 43.79           O
ATOM   2441  CB  ILE E 143      59.559 -11.691  -2.861  1.00 43.60           C
ATOM   2442  CG1 ILE E 143      58.223 -11.417  -2.165  1.00 43.64           C
ATOM   2443  CG2 ILE E 143      59.691 -10.831  -4.115  1.00 43.45           C
ATOM   2444  CD1 ILE E 143      58.009  -9.981  -1.806  1.00 43.11           C
ATOM   2445  N   MET E 144      60.966 -13.595  -5.239  1.00 44.03           N
ATOM   2446  CA  MET E 144      62.174 -13.768  -6.039  1.00 44.05           C
ATOM   2447  C   MET E 144      62.350 -12.538  -6.896  1.00 44.04           C
ATOM   2448  O   MET E 144      61.405 -12.096  -7.540  1.00 44.62           O
ATOM   2449  CB  MET E 144      62.085 -15.011  -6.929  1.00 44.17           C
ATOM   2450  CG  MET E 144      63.274 -15.184  -7.885  1.00 44.34           C
ATOM   2451  SD  MET E 144      63.117 -16.611  -8.981  1.00 44.84           S
ATOM   2452  CE  MET E 144      64.239 -16.168 -10.299  1.00 44.26           C
ATOM   2453  N   LEU E 145      63.565 -12.001  -6.912  1.00 43.76           N
ATOM   2454  CA  LEU E 145      63.878 -10.791  -7.662  1.00 43.40           C
ATOM   2455  C   LEU E 145      64.915 -11.104  -8.747  1.00 43.28           C
ATOM   2456  O   LEU E 145      65.989 -11.655  -8.465  1.00 43.19           O
ATOM   2457  CB  LEU E 145      64.419  -9.706  -6.717  1.00 43.24           C
ATOM   2458  CG  LEU E 145      63.598  -9.420  -5.452  1.00 42.87           C
ATOM   2459  CD1 LEU E 145      64.370  -8.479  -4.569  1.00 41.86           C
ATOM   2460  CD2 LEU E 145      62.213  -8.852  -5.757  1.00 41.35           C
ATOM   2461  N   THR E 146      64.581 -10.757  -9.986  1.00 42.97           N
ATOM   2462  CA  THR E 146      65.507 -10.860 -11.106  1.00 42.82           C
ATOM   2463  C   THR E 146      65.656  -9.480 -11.717  1.00 42.57           C
ATOM   2464  O   THR E 146      64.675  -8.850 -12.069  1.00 42.74           O
ATOM   2465  CB  THR E 146      64.969 -11.802 -12.192  1.00 42.83           C
ATOM   2466  OG1 THR E 146      64.682 -13.083 -11.621  1.00 43.04           O
ATOM   2467  CG2 THR E 146      65.980 -11.955 -13.310  1.00 42.84           C
ATOM   2468  N   GLY E 147      66.878  -8.999 -11.849  1.00 42.34           N
ATOM   2469  CA  GLY E 147      67.086  -7.728 -12.512  1.00 42.31           C
ATOM   2470  C   GLY E 147      68.458  -7.207 -12.206  1.00 42.19           C
ATOM   2471  O   GLY E 147      69.344  -7.970 -11.837  1.00 42.38           O
ATOM   2472  N   ARG E 148      68.631  -5.902 -12.351  1.00 42.03           N
ATOM   2473  CA  ARG E 148      69.916  -5.281 -12.119  1.00 42.17           C
ATOM   2474  C   ARG E 148      70.168  -5.134 -10.621  1.00 41.61           C
ATOM   2475  O   ARG E 148      69.248  -4.852  -9.863  1.00 41.42           O
ATOM   2476  CB  ARG E 148      69.959  -3.937 -12.821  1.00 42.12           C
ATOM   2477  CG  ARG E 148      69.871  -4.047 -14.333  1.00 43.11           C
ATOM   2478  CD  ARG E 148      69.820  -2.679 -14.953  1.00 44.64           C
ATOM   2479  NE  ARG E 148      68.574  -1.998 -14.586  1.00 47.73           N
ATOM   2480  CZ  ARG E 148      67.527  -1.806 -15.392  1.00 48.48           C
ATOM   2481  NH1 ARG E 148      67.540  -2.222 -16.662  1.00 49.17           N
ATOM   2482  NH2 ARG E 148      66.455  -1.180 -14.919  1.00 47.95           N
ATOM   2483  N   ALA E 149      71.417  -5.336 -10.210  1.00 41.29           N
ATOM   2484  CA  ALA E 149      71.802  -5.349  -8.795  1.00 40.97           C
ATOM   2485  C   ALA E 149      71.300  -4.145  -8.013  1.00 40.63           C
ATOM   2486  O   ALA E 149      70.840  -4.308  -6.884  1.00 40.56           O
ATOM   2487  CB  ALA E 149      73.319  -5.465  -8.659  1.00 40.83           C
ATOM   2488  N   SER E 150      71.406  -2.948  -8.603  1.00 40.31           N
ATOM   2489  CA  SER E 150      70.875  -1.705  -8.001  1.00 40.11           C
ATOM   2490  C   SER E 150      69.368  -1.769  -7.719  1.00 39.91           C
ATOM   2491  O   SER E 150      68.912  -1.497  -6.610  1.00 39.75           O
ATOM   2492  CB  SER E 150      71.148  -0.509  -8.911  1.00 40.06           C
ATOM   2493  OG  SER E 150      70.468  -0.633 -10.146  1.00 39.90           O
ATOM   2494  N   VAL E 151      68.600  -2.133  -8.736  1.00 39.70           N
ATOM   2495  CA  VAL E 151      67.168  -2.304  -8.575  1.00 39.46           C
ATOM   2496  C   VAL E 151      66.883  -3.393  -7.535  1.00 39.29           C
ATOM   2497  O   VAL E 151      66.098  -3.188  -6.625  1.00 39.45           O
ATOM   2498  CB  VAL E 151      66.487  -2.672  -9.903  1.00 39.29           C
ATOM   2499  CG1 VAL E 151      64.990  -2.687  -9.724  1.00 39.66           C
ATOM   2500  CG2 VAL E 151      66.873  -1.714 -11.008  1.00 38.47           C
ATOM   2501  N   VAL E 152      67.533  -4.541  -7.671  1.00 39.22           N
ATOM   2502  CA  VAL E 152      67.339  -5.673  -6.756  1.00 39.12           C
ATOM   2503  C   VAL E 152      67.693  -5.339  -5.292  1.00 39.44           C
ATOM   2504  O   VAL E 152      67.061  -5.859  -4.359  1.00 39.66           O
ATOM   2505  CB  VAL E 152      68.138  -6.905  -7.236  1.00 38.86           C
ATOM   2506  CG1 VAL E 152      68.175  -7.993  -6.179  1.00 38.48           C
ATOM   2507  CG2 VAL E 152      67.557  -7.419  -8.537  1.00 37.79           C
ATOM   2508  N   GLU E 153      68.679  -4.469  -5.089  1.00 39.49           N
ATOM   2509  CA  GLU E 153      68.994  -3.981  -3.748  1.00 39.31           C
ATOM   2510  C   GLU E 153      67.848  -3.133  -3.200  1.00 39.22           C
ATOM   2511  O   GLU E 153      67.479  -3.253  -2.035  1.00 39.52           O
ATOM   2512  CB  GLU E 153      70.302  -3.180  -3.757  1.00 39.53           C
ATOM   2513  CG  GLU E 153      70.538  -2.266  -2.544  1.00 39.95           C
ATOM   2514  CD  GLU E 153      70.613  -3.002  -1.219  1.00 41.50           C
ATOM   2515  OE1 GLU E 153      70.832  -4.228  -1.224  1.00 42.90           O
ATOM   2516  OE2 GLU E 153      70.462  -2.345  -0.165  1.00 42.13           O
ATOM   2517  N   ARG E 154      67.287  -2.268  -4.030  1.00 38.93           N
ATOM   2518  CA  ARG E 154      66.188  -1.415  -3.586  1.00 38.86           C
ATOM   2519  C   ARG E 154      64.944  -2.206  -3.261  1.00 38.91           C
ATOM   2520  O   ARG E 154      64.206  -1.844  -2.352  1.00 38.92           O
ATOM   2521  CB  ARG E 154      65.844  -0.369  -4.640  1.00 38.69           C
ATOM   2522  CG  ARG E 154      66.456   0.986  -4.381  1.00 37.78           C
ATOM   2523  CD  ARG E 154      66.925   1.581  -5.660  1.00 36.50           C
ATOM   2524  NE  ARG E 154      65.875   1.560  -6.667  1.00 35.46           N
ATOM   2525  CZ  ARG E 154      66.087   1.531  -7.978  1.00 34.84           C
ATOM   2526  NH1 ARG E 154      67.316   1.498  -8.470  1.00 34.15           N
ATOM   2527  NH2 ARG E 154      65.052   1.529  -8.805  1.00 35.22           N
ATOM   2528  N   LEU E 155      64.704  -3.274  -4.016  1.00 39.13           N
ATOM   2529  CA  LEU E 155      63.552  -4.130  -3.782  1.00 39.18           C
ATOM   2530  C   LEU E 155      63.750  -4.943  -2.518  1.00 39.32           C
ATOM   2531  O   LEU E 155      62.824  -5.115  -1.735  1.00 39.24           O
ATOM   2532  CB  LEU E 155      63.301  -5.031  -4.983  1.00 38.98           C
ATOM   2533  CG  LEU E 155      62.817  -4.334  -6.256  1.00 38.30           C
ATOM   2534  CD1 LEU E 155      62.835  -5.299  -7.407  1.00 37.73           C
ATOM   2535  CD2 LEU E 155      61.430  -3.760  -6.085  1.00 37.20           C
ATOM   2536  N   THR E 156      64.964  -5.428  -2.305  1.00 39.92           N
ATOM   2537  CA  THR E 156      65.286  -6.110  -1.057  1.00 40.50           C
ATOM   2538  C   THR E 156      65.050  -5.206   0.170  1.00 41.06           C
ATOM   2539  O   THR E 156      64.402  -5.633   1.121  1.00 40.96           O
ATOM   2540  CB  THR E 156      66.733  -6.635  -1.066  1.00 40.37           C
ATOM   2541  OG1 THR E 156      66.910  -7.510  -2.184  1.00 39.89           O
ATOM   2542  CG2 THR E 156      67.041  -7.391   0.212  1.00 40.12           C
ATOM   2543  N   GLU E 157      65.563  -3.967   0.125  1.00 41.79           N
ATOM   2544  CA  GLU E 157      65.431  -2.987   1.231  1.00 42.30           C
ATOM   2545  C   GLU E 157      63.980  -2.808   1.646  1.00 42.33           C
ATOM   2546  O   GLU E 157      63.654  -2.873   2.825  1.00 42.33           O
ATOM   2547  CB  GLU E 157      66.036  -1.603   0.863  1.00 42.46           C
ATOM   2548  CG  GLU E 157      67.504  -1.397   1.299  1.00 43.30           C
ATOM   2549  CD  GLU E 157      68.205  -0.165   0.668  1.00 43.70           C
ATOM   2550  OE1 GLU E 157      68.036   0.108  -0.545  1.00 45.56           O
ATOM   2551  OE2 GLU E 157      68.964   0.523   1.388  1.00 44.91           O
ATOM   2552  N   VAL E 158      63.117  -2.586   0.665  1.00 42.60           N
ATOM   2553  CA  VAL E 158      61.713  -2.329   0.930  1.00 43.00           C
ATOM   2554  C   VAL E 158      61.060  -3.548   1.575  1.00 43.44           C
ATOM   2555  O   VAL E 158      60.443  -3.430   2.633  1.00 43.45           O
ATOM   2556  CB  VAL E 158      60.968  -1.936  -0.351  1.00 42.83           C
ATOM   2557  CG1 VAL E 158      59.485  -1.801  -0.089  1.00 42.42           C
ATOM   2558  CG2 VAL E 158      61.529  -0.631  -0.895  1.00 42.98           C
ATOM   2559  N   ILE E 159      61.225  -4.717   0.958  1.00 43.91           N
ATOM   2560  CA  ILE E 159      60.663  -5.957   1.500  1.00 44.41           C
ATOM   2561  C   ILE E 159      61.066  -6.171   2.958  1.00 45.01           C
ATOM   2562  O   ILE E 159      60.218  -6.409   3.812  1.00 45.01           O
ATOM   2563  CB  ILE E 159      61.103  -7.190   0.689  1.00 44.46           C
ATOM   2564  CG1 ILE E 159      60.448  -7.191  -0.702  1.00 44.31           C
ATOM   2565  CG2 ILE E 159      60.755  -8.465   1.440  1.00 43.76           C
ATOM   2566  CD1 ILE E 159      61.130  -8.096  -1.707  1.00 43.93           C
ATOM   2567  N   GLN E 160      62.360  -6.070   3.238  1.00 45.77           N
ATOM   2568  CA  GLN E 160      62.875  -6.339   4.573  1.00 46.46           C
ATOM   2569  C   GLN E 160      62.373  -5.334   5.605  1.00 47.10           C
ATOM   2570  O   GLN E 160      62.209  -5.669   6.782  1.00 46.92           O
ATOM   2571  CB  GLN E 160      64.402  -6.382   4.550  1.00 46.40           C
ATOM   2572  CG  GLN E 160      64.942  -7.631   3.861  1.00 46.90           C
ATOM   2573  CD  GLN E 160      66.462  -7.683   3.773  1.00 47.03           C
ATOM   2574  OE1 GLN E 160      67.153  -6.674   3.946  1.00 47.73           O
ATOM   2575  NE2 GLN E 160      66.990  -8.872   3.491  1.00 47.71           N
ATOM   2576  N   ARG E 161      62.126  -4.105   5.155  1.00 48.10           N
ATOM   2577  CA  ARG E 161      61.640  -3.038   6.025  1.00 48.49           C
ATOM   2578  C   ARG E 161      60.185  -3.287   6.414  1.00 48.80           C
ATOM   2579  O   ARG E 161      59.814  -3.132   7.576  1.00 48.81           O
ATOM   2580  CB  ARG E 161      61.772  -1.691   5.324  1.00 48.42           C
ATOM   2581  CG  ARG E 161      61.474  -0.487   6.201  1.00 48.82           C
ATOM   2582  CD  ARG E 161      61.242   0.748   5.343  1.00 50.07           C
ATOM   2583  NE  ARG E 161      60.014   0.623   4.552  1.00 51.79           N
ATOM   2584  CZ  ARG E 161      59.763   1.252   3.399  1.00 52.74           C
ATOM   2585  NH1 ARG E 161      60.655   2.078   2.845  1.00 52.90           N
ATOM   2586  NH2 ARG E 161      58.600   1.045   2.784  1.00 52.74           N
ATOM   2587  N   VAL E 162      59.360  -3.665   5.444  1.00 49.16           N
ATOM   2588  CA  VAL E 162      57.964  -3.954   5.729  1.00 49.56           C
ATOM   2589  C   VAL E 162      57.849  -5.216   6.573  1.00 50.00           C
ATOM   2590  O   VAL E 162      57.056  -5.255   7.511  1.00 50.00           O
ATOM   2591  CB  VAL E 162      57.121  -4.069   4.442  1.00 49.50           C
ATOM   2592  CG1 VAL E 162      55.737  -4.637   4.746  1.00 48.86           C
ATOM   2593  CG2 VAL E 162      57.007  -2.699   3.769  1.00 49.08           C
ATOM   2594  N   ASP E 163      58.657  -6.229   6.262  1.00 50.78           N
ATOM   2595  CA  ASP E 163      58.607  -7.508   6.985  1.00 51.38           C
ATOM   2596  C   ASP E 163      58.988  -7.354   8.454  1.00 52.04           C
ATOM   2597  O   ASP E 163      58.416  -8.013   9.318  1.00 52.10           O
ATOM   2598  CB  ASP E 163      59.522  -8.552   6.338  1.00 51.16           C
ATOM   2599  CG  ASP E 163      59.266  -9.964   6.860  1.00 50.94           C
ATOM   2600  OD1 ASP E 163      58.140 -10.246   7.323  1.00 50.77           O
ATOM   2601  OD2 ASP E 163      60.185 -10.809   6.795  1.00 50.28           O
ATOM   2602  N   HIS E 164      59.962  -6.492   8.723  1.00 53.02           N
ATOM   2603  CA  HIS E 164      60.399  -6.206  10.086  1.00 53.51           C
ATOM   2604  C   HIS E 164      59.348  -5.377  10.843  1.00 54.09           C
ATOM   2605  O   HIS E 164      59.218  -5.505  12.060  1.00 54.11           O
ATOM   2606  CB  HIS E 164      61.748  -5.473  10.042  1.00 53.72           C
ATOM   2607  CG  HIS E 164      62.348  -5.209  11.389  1.00 53.99           C
ATOM   2608  ND1 HIS E 164      63.085  -6.152  12.077  1.00 55.05           N
ATOM   2609  CD2 HIS E 164      62.330  -4.101  12.170  1.00 54.66           C
ATOM   2610  CE1 HIS E 164      63.488  -5.637  13.226  1.00 54.96           C
ATOM   2611  NE2 HIS E 164      63.044  -4.394  13.306  1.00 54.83           N
ATOM   2612  N   ALA E 165      58.600  -4.542  10.118  1.00 54.77           N
ATOM   2613  CA  ALA E 165      57.562  -3.689  10.713  1.00 55.34           C
ATOM   2614  C   ALA E 165      56.366  -4.488  11.220  1.00 55.95           C
ATOM   2615  O   ALA E 165      55.798  -4.155  12.260  1.00 56.10           O
ATOM   2616  CB  ALA E 165      57.093  -2.635   9.715  1.00 55.25           C
ATOM   2617  N   GLY E 166      55.987  -5.539  10.495  1.00 56.63           N
ATOM   2618  CA  GLY E 166      54.874  -6.405  10.907  1.00 57.21           C
ATOM   2619  C   GLY E 166      55.227  -7.408  12.000  1.00 57.78           C
ATOM   2620  O   GLY E 166      54.565  -8.437  12.141  1.00 57.88           O
ATOM   2621  N   ASN E 167      56.265  -7.100  12.776  1.00 58.51           N
ATOM   2622  CA  ASN E 167      56.782  -7.976  13.824  1.00 58.84           C
ATOM   2623  C   ASN E 167      56.847  -7.263  15.178  1.00 59.29           C
ATOM   2624  O   ASN E 167      57.526  -7.730  16.102  1.00 59.37           O
ATOM   2625  CB  ASN E 167      58.190  -8.428  13.430  1.00 58.99           C
ATOM   2626  CG  ASN E 167      58.687  -9.617  14.238  1.00 58.98           C
ATOM   2627  OD1 ASN E 167      57.914 -10.331  14.879  1.00 59.68           O
ATOM   2628  ND2 ASN E 167      59.995  -9.832  14.205  1.00 59.78           N
ATOM   2629  N   ARG E 168      56.143  -6.139  15.298  1.00 59.64           N
ATOM   2630  CA  ARG E 168      56.213  -5.325  16.508  1.00 59.93           C
ATOM   2631  C   ARG E 168      55.638  -6.082  17.717  1.00 59.68           C
ATOM   2632  O   ARG E 168      54.487  -6.544  17.691  1.00 59.53           O
ATOM   2633  CB  ARG E 168      55.516  -3.975  16.290  1.00 60.31           C
ATOM   2634  CG  ARG E 168      56.284  -3.078  15.330  1.00 61.01           C
ATOM   2635  CD  ARG E 168      55.445  -1.928  14.762  1.00 61.73           C
ATOM   2636  NE  ARG E 168      56.095  -1.325  13.589  1.00 62.98           N
ATOM   2637  CZ  ARG E 168      55.838  -0.107  13.098  1.00 64.44           C
ATOM   2638  NH1 ARG E 168      54.941   0.698  13.665  1.00 64.92           N
ATOM   2639  NH2 ARG E 168      56.502   0.322  12.026  1.00 64.59           N
ATOM   2640  N   THR E 169      56.465  -6.225  18.754  1.00 59.28           N
ATOM   2641  CA  THR E 169      56.086  -6.954  19.963  1.00 59.01           C
ATOM   2642  C   THR E 169      55.092  -6.128  20.783  1.00 58.65           C
ATOM   2643  O   THR E 169      55.230  -4.911  20.893  1.00 58.72           O
ATOM   2644  CB  THR E 169      57.322  -7.308  20.848  1.00 59.14           C
ATOM   2645  OG1 THR E 169      57.972  -6.106  21.281  1.00 59.14           O
ATOM   2646  CG2 THR E 169      58.323  -8.198  20.083  1.00 58.98           C
ATOM   2647  N   GLU E 170      54.099  -6.801  21.359  1.00 58.12           N
ATOM   2648  CA  GLU E 170      53.039  -6.132  22.106  1.00 57.64           C
ATOM   2649  C   GLU E 170      53.216  -6.285  23.617  1.00 56.84           C
ATOM   2650  O   GLU E 170      53.859  -7.213  24.094  1.00 56.67           O
ATOM   2651  CB  GLU E 170      51.676  -6.648  21.648  1.00 57.63           C
ATOM   2652  CG  GLU E 170      51.392  -6.280  20.198  1.00 58.40           C
ATOM   2653  CD  GLU E 170      50.046  -6.780  19.678  1.00 58.95           C
ATOM   2654  OE1 GLU E 170      49.555  -7.838  20.149  1.00 60.90           O
ATOM   2655  OE2 GLU E 170      49.493  -6.115  18.767  1.00 60.34           O
ATOM   2656  N   GLU E 171      52.648  -5.339  24.357  1.00 56.07           N
ATOM   2657  CA  GLU E 171      52.785  -5.284  25.805  1.00 55.39           C
ATOM   2658  C   GLU E 171      51.459  -4.850  26.392  1.00 54.50           C
ATOM   2659  O   GLU E 171      50.809  -3.967  25.845  1.00 54.27           O
ATOM   2660  CB  GLU E 171      53.865  -4.272  26.191  1.00 55.46           C
ATOM   2661  CG  GLU E 171      54.336  -4.379  27.637  1.00 55.74           C
ATOM   2662  CD  GLU E 171      54.773  -3.044  28.227  1.00 55.57           C
ATOM   2663  OE1 GLU E 171      55.366  -2.222  27.493  1.00 55.46           O
ATOM   2664  OE2 GLU E 171      54.525  -2.821  29.434  1.00 55.23           O
ATOM   2665  N   VAL E 172      51.057  -5.481  27.490  1.00 53.62           N
ATOM   2666  CA  VAL E 172      49.882  -5.060  28.238  1.00 52.94           C
ATOM   2667  C   VAL E 172      50.322  -4.246  29.457  1.00 52.15           C
ATOM   2668  O   VAL E 172      51.241  -4.633  30.175  1.00 51.99           O
ATOM   2669  CB  VAL E 172      49.042  -6.253  28.681  1.00 52.86           C
ATOM   2670  CG1 VAL E 172      47.805  -5.780  29.430  1.00 52.93           C
ATOM   2671  CG2 VAL E 172      48.648  -7.075  27.481  1.00 52.93           C
ATOM   2672  N   ILE E 173      49.668  -3.110  29.672  1.00 51.01           N
ATOM   2673  CA  ILE E 173      50.025  -2.193  30.745  1.00 50.54           C
ATOM   2674  C   ILE E 173      48.789  -1.866  31.577  1.00 49.83           C
ATOM   2675  O   ILE E 173      47.925  -1.112  31.132  1.00 49.40           O
ATOM   2676  CB  ILE E 173      50.615  -0.897  30.182  1.00 50.44           C
ATOM   2677  CG1 ILE E 173      51.897  -1.194  29.397  1.00 50.40           C
ATOM   2678  CG2 ILE E 173      50.902   0.087  31.311  1.00 50.55           C
ATOM   2679  CD1 ILE E 173      52.114  -0.280  28.226  1.00 50.52           C
ATOM   2680  N   PRO E 174      48.698  -2.437  32.791  1.00 49.35           N
ATOM   2681  CA  PRO E 174      47.520  -2.224  33.623  1.00 48.94           C
ATOM   2682  C   PRO E 174      47.566  -0.878  34.321  1.00 48.31           C
ATOM   2683  O   PRO E 174      48.645  -0.336  34.545  1.00 48.09           O
ATOM   2684  CB  PRO E 174      47.595  -3.369  34.634  1.00 48.91           C
ATOM   2685  CG  PRO E 174      49.038  -3.621  34.789  1.00 49.29           C
ATOM   2686  CD  PRO E 174      49.686  -3.300  33.463  1.00 49.44           C
ATOM   2687  N   LEU E 175      46.390  -0.359  34.655  1.00 47.80           N
ATOM   2688  CA  LEU E 175      46.245   0.972  35.230  1.00 47.45           C
ATOM   2689  C   LEU E 175      45.518   0.882  36.555  1.00 46.97           C
ATOM   2690  O   LEU E 175      44.406   0.374  36.618  1.00 46.88           O
ATOM   2691  CB  LEU E 175      45.438   1.864  34.286  1.00 47.33           C
ATOM   2692  CG  LEU E 175      45.889   1.902  32.830  1.00 47.07           C
ATOM   2693  CD1 LEU E 175      44.921   2.756  32.044  1.00 47.09           C
ATOM   2694  CD2 LEU E 175      47.316   2.424  32.720  1.00 46.53           C
ATOM   2695  N   ASP E 176      46.129   1.405  37.609  1.00 46.68           N
ATOM   2696  CA  ASP E 176      45.517   1.364  38.936  1.00 46.52           C
ATOM   2697  C   ASP E 176      44.413   2.412  39.088  1.00 46.16           C
ATOM   2698  O   ASP E 176      43.333   2.114  39.598  1.00 46.27           O
ATOM   2699  CB  ASP E 176      46.590   1.521  40.019  1.00 46.52           C
ATOM   2700  CG  ASP E 176      47.644   0.400  39.968  1.00 47.26           C
ATOM   2701  OD1 ASP E 176      48.855   0.711  40.051  1.00 48.21           O
ATOM   2702  OD2 ASP E 176      47.266  -0.790  39.826  1.00 47.22           O
ATOM   2703  N   ASN E 177      44.664   3.620  38.600  1.00 45.81           N
ATOM   2704  CA  ASN E 177      43.786   4.753  38.869  1.00 45.55           C
ATOM   2705  C   ASN E 177      42.972   5.234  37.669  1.00 45.30           C
ATOM   2706  O   ASN E 177      41.744   5.230  37.719  1.00 45.21           O
ATOM   2707  CB  ASN E 177      44.614   5.901  39.434  1.00 45.51           C
ATOM   2708  CG  ASN E 177      45.546   5.449  40.543  1.00 45.22           C
ATOM   2709  OD1 ASN E 177      46.740   5.754  40.523  1.00 45.55           O
ATOM   2710  ND2 ASN E 177      45.011   4.703  41.505  1.00 43.95           N
ATOM   2711  N   ALA E 178      43.640   5.652  36.597  1.00 45.03           N
ATOM   2712  CA  ALA E 178      42.930   6.204  35.438  1.00 45.09           C
ATOM   2713  C   ALA E 178      42.145   5.122  34.684  1.00 45.03           C
ATOM   2714  O   ALA E 178      42.326   3.935  34.923  1.00 44.92           O
ATOM   2715  CB  ALA E 178      43.899   6.919  34.505  1.00 44.79           C
ATOM   2716  N   SER E 179      41.268   5.548  33.780  1.00 45.24           N
ATOM   2717  CA  SER E 179      40.465   4.624  32.978  1.00 45.36           C
ATOM   2718  C   SER E 179      41.213   4.120  31.742  1.00 45.47           C
ATOM   2719  O   SER E 179      41.903   4.881  31.049  1.00 45.27           O
ATOM   2720  CB  SER E 179      39.159   5.285  32.533  1.00 45.40           C
ATOM   2721  OG  SER E 179      38.452   4.439  31.637  1.00 45.82           O
ATOM   2722  N   ALA E 180      41.042   2.830  31.463  1.00 45.65           N
ATOM   2723  CA  ALA E 180      41.660   2.193  30.310  1.00 45.67           C
ATOM   2724  C   ALA E 180      41.142   2.792  29.006  1.00 45.66           C
ATOM   2725  O   ALA E 180      41.928   3.216  28.164  1.00 45.49           O
ATOM   2726  CB  ALA E 180      41.400   0.692  30.345  1.00 45.65           C
ATOM   2727  N   SER E 181      39.820   2.827  28.849  1.00 45.94           N
ATOM   2728  CA  SER E 181      39.201   3.334  27.623  1.00 46.22           C
ATOM   2729  C   SER E 181      39.665   4.746  27.349  1.00 46.44           C
ATOM   2730  O   SER E 181      40.020   5.087  26.222  1.00 46.49           O
ATOM   2731  CB  SER E 181      37.675   3.344  27.735  1.00 46.15           C
ATOM   2732  OG  SER E 181      37.157   2.041  27.908  1.00 46.35           O
ATOM   2733  N   GLU E 182      39.667   5.554  28.404  1.00 46.79           N
ATOM   2734  CA  GLU E 182      39.893   6.987  28.293  1.00 46.98           C
ATOM   2735  C   GLU E 182      41.283   7.266  27.774  1.00 46.99           C
ATOM   2736  O   GLU E 182      41.445   8.028  26.829  1.00 47.01           O
ATOM   2737  CB  GLU E 182      39.689   7.666  29.650  1.00 47.00           C
ATOM   2738  CG  GLU E 182      39.371   9.144  29.564  1.00 47.10           C
ATOM   2739  CD  GLU E 182      39.245   9.808  30.935  1.00 47.60           C
ATOM   2740  OE1 GLU E 182      39.092   9.101  31.965  1.00 47.75           O
ATOM   2741  OE2 GLU E 182      39.302  11.055  30.974  1.00 48.47           O
ATOM   2742  N   ILE E 183      42.274   6.632  28.388  1.00 47.18           N
ATOM   2743  CA  ILE E 183      43.668   6.812  27.999  1.00 47.59           C
ATOM   2744  C   ILE E 183      43.914   6.393  26.552  1.00 47.78           C
ATOM   2745  O   ILE E 183      44.677   7.036  25.834  1.00 47.79           O
ATOM   2746  CB  ILE E 183      44.606   6.014  28.917  1.00 47.68           C
ATOM   2747  CG1 ILE E 183      44.679   6.675  30.291  1.00 48.00           C
ATOM   2748  CG2 ILE E 183      46.016   5.915  28.322  1.00 47.42           C
ATOM   2749  CD1 ILE E 183      45.455   5.842  31.294  1.00 48.20           C
ATOM   2750  N   ALA E 184      43.269   5.310  26.134  1.00 48.12           N
ATOM   2751  CA  ALA E 184      43.414   4.803  24.775  1.00 48.30           C
ATOM   2752  C   ALA E 184      42.841   5.789  23.761  1.00 48.38           C
ATOM   2753  O   ALA E 184      43.493   6.121  22.775  1.00 48.01           O
ATOM   2754  CB  ALA E 184      42.725   3.452  24.650  1.00 48.29           C
ATOM   2755  N   ARG E 185      41.619   6.247  24.028  1.00 48.82           N
ATOM   2756  CA  ARG E 185      40.930   7.223  23.186  1.00 49.34           C
ATOM   2757  C   ARG E 185      41.763   8.502  23.064  1.00 49.45           C
ATOM   2758  O   ARG E 185      41.966   9.007  21.961  1.00 49.46           O
ATOM   2759  CB  ARG E 185      39.548   7.554  23.776  1.00 49.38           C
ATOM   2760  CG  ARG E 185      38.411   7.680  22.751  1.00 50.00           C
ATOM   2761  CD  ARG E 185      37.043   7.492  23.427  1.00 50.50           C
ATOM   2762  NE  ARG E 185      36.698   6.068  23.560  1.00 51.98           N
ATOM   2763  CZ  ARG E 185      35.995   5.524  24.561  1.00 52.48           C
ATOM   2764  NH1 ARG E 185      35.534   6.265  25.573  1.00 52.67           N
ATOM   2765  NH2 ARG E 185      35.755   4.211  24.555  1.00 52.39           N
ATOM   2766  N   VAL E 186      42.254   8.997  24.202  1.00 49.65           N
ATOM   2767  CA  VAL E 186      43.021  10.246  24.261  1.00 49.89           C
ATOM   2768  C   VAL E 186      44.345  10.148  23.505  1.00 50.12           C
ATOM   2769  O   VAL E 186      44.697  11.062  22.745  1.00 50.32           O
ATOM   2770  CB  VAL E 186      43.287  10.687  25.729  1.00 49.83           C
ATOM   2771  CG1 VAL E 186      44.196  11.907  25.779  1.00 49.74           C
ATOM   2772  CG2 VAL E 186      41.979  10.991  26.434  1.00 49.87           C
ATOM   2773  N   LEU E 187      45.068   9.050  23.712  1.00 50.25           N
ATOM   2774  CA  LEU E 187      46.332   8.815  23.017  1.00 50.58           C
ATOM   2775  C   LEU E 187      46.127   8.465  21.548  1.00 50.84           C
ATOM   2776  O   LEU E 187      46.877   8.930  20.697  1.00 50.98           O
ATOM   2777  CB  LEU E 187      47.139   7.704  23.691  1.00 50.58           C
ATOM   2778  CG  LEU E 187      47.706   7.960  25.092  1.00 50.78           C
ATOM   2779  CD1 LEU E 187      48.471   6.729  25.550  1.00 51.39           C
ATOM   2780  CD2 LEU E 187      48.597   9.193  25.150  1.00 50.35           C
ATOM   2781  N   GLU E 188      45.123   7.647  21.244  1.00 51.35           N
ATOM   2782  CA  GLU E 188      44.859   7.253  19.852  1.00 51.64           C
ATOM   2783  C   GLU E 188      44.406   8.444  18.992  1.00 51.91           C
ATOM   2784  O   GLU E 188      44.571   8.429  17.770  1.00 51.87           O
ATOM   2785  CB  GLU E 188      43.830   6.115  19.784  1.00 51.73           C
ATOM   2786  CG  GLU E 188      43.727   5.414  18.417  1.00 51.73           C
ATOM   2787  CD  GLU E 188      44.990   4.648  18.031  1.00 52.15           C
ATOM   2788  OE1 GLU E 188      45.570   3.958  18.897  1.00 52.43           O
ATOM   2789  OE2 GLU E 188      45.397   4.723  16.853  1.00 52.32           O
ATOM   2790  N   SER E 189      43.845   9.470  19.631  1.00 52.20           N
ATOM   2791  CA  SER E 189      43.484  10.705  18.943  1.00 52.52           C
ATOM   2792  C   SER E 189      44.712  11.446  18.416  1.00 52.87           C
ATOM   2793  O   SER E 189      44.630  12.132  17.395  1.00 52.97           O
ATOM   2794  CB  SER E 189      42.698  11.631  19.870  1.00 52.45           C
ATOM   2795  OG  SER E 189      41.477  11.044  20.270  1.00 52.51           O
ATOM   2796  N   LEU E 190      45.841  11.316  19.113  1.00 53.22           N
ATOM   2797  CA  LEU E 190      47.089  11.963  18.691  1.00 53.55           C
ATOM   2798  C   LEU E 190      48.018  11.032  17.899  1.00 53.85           C
ATOM   2799  O   LEU E 190      49.005  11.484  17.313  1.00 54.01           O
ATOM   2800  CB  LEU E 190      47.817  12.546  19.906  1.00 53.60           C
ATOM   2801  CG  LEU E 190      47.138  13.788  20.499  1.00 53.93           C
ATOM   2802  CD1 LEU E 190      47.797  14.207  21.802  1.00 54.11           C
ATOM   2803  CD2 LEU E 190      47.134  14.957  19.509  1.00 54.06           C
ATOM   2804  N   THR E 191      47.699   9.741  17.878  1.00 54.14           N
ATOM   2805  CA  THR E 191      48.456   8.767  17.098  1.00 54.24           C
ATOM   2806  C   THR E 191      47.521   7.994  16.158  1.00 54.38           C
ATOM   2807  O   THR E 191      47.047   8.538  15.154  1.00 54.41           O
ATOM   2808  CB  THR E 191      49.231   7.789  18.017  1.00 54.35           C
ATOM   2809  OG1 THR E 191      50.011   6.888  17.216  1.00 54.61           O
ATOM   2810  CG2 THR E 191      48.276   6.995  18.911  1.00 54.16           C
ATOM   2811  N   GLN E 205      49.503   1.697  17.683  1.00 55.58           N
ATOM   2812  CA  GLN E 205      48.169   1.232  18.038  1.00 55.53           C
ATOM   2813  C   GLN E 205      47.999   1.055  19.548  1.00 55.57           C
ATOM   2814  O   GLN E 205      48.805   0.381  20.195  1.00 55.83           O
ATOM   2815  CB  GLN E 205      47.863  -0.084  17.319  1.00 55.62           C
ATOM   2816  CG  GLN E 205      47.015   0.093  16.081  1.00 56.08           C
ATOM   2817  CD  GLN E 205      45.627   0.612  16.420  1.00 56.61           C
ATOM   2818  OE1 GLN E 205      44.899   0.008  17.215  1.00 56.94           O
ATOM   2819  NE2 GLN E 205      45.260   1.742  15.828  1.00 56.70           N
ATOM   2820  N   ILE E 206      46.946   1.662  20.098  1.00 55.29           N
ATOM   2821  CA  ILE E 206      46.632   1.566  21.525  1.00 54.99           C
ATOM   2822  C   ILE E 206      45.158   1.214  21.720  1.00 54.69           C
ATOM   2823  O   ILE E 206      44.268   1.951  21.289  1.00 54.51           O
ATOM   2824  CB  ILE E 206      46.930   2.880  22.265  1.00 55.00           C
ATOM   2825  CG1 ILE E 206      48.383   3.307  22.035  1.00 55.29           C
ATOM   2826  CG2 ILE E 206      46.646   2.729  23.756  1.00 55.00           C
ATOM   2827  CD1 ILE E 206      48.778   4.584  22.785  1.00 55.23           C
ATOM   2828  N   VAL E 207      44.919   0.086  22.380  1.00 54.45           N
ATOM   2829  CA  VAL E 207      43.573  -0.414  22.629  1.00 54.33           C
ATOM   2830  C   VAL E 207      43.403  -0.667  24.128  1.00 54.18           C
ATOM   2831  O   VAL E 207      44.379  -0.931  24.828  1.00 54.01           O
ATOM   2832  CB  VAL E 207      43.320  -1.717  21.824  1.00 54.21           C
ATOM   2833  CG1 VAL E 207      41.963  -2.331  22.169  1.00 54.20           C
ATOM   2834  CG2 VAL E 207      43.419  -1.439  20.326  1.00 53.82           C
ATOM   2835  N   ALA E 208      42.164  -0.569  24.609  1.00 54.12           N
ATOM   2836  CA  ALA E 208      41.836  -0.844  26.007  1.00 54.13           C
ATOM   2837  C   ALA E 208      41.113  -2.189  26.201  1.00 54.22           C
ATOM   2838  O   ALA E 208      40.630  -2.814  25.250  1.00 54.24           O
ATOM   2839  CB  ALA E 208      40.997   0.279  26.569  1.00 53.84           C
ATOM   2840  N   ASP E 209      41.068  -2.623  27.455  1.00 54.33           N
ATOM   2841  CA  ASP E 209      40.297  -3.778  27.882  1.00 54.28           C
ATOM   2842  C   ASP E 209      39.754  -3.435  29.273  1.00 54.29           C
ATOM   2843  O   ASP E 209      40.478  -3.550  30.262  1.00 54.06           O
ATOM   2844  CB  ASP E 209      41.199  -5.013  27.925  1.00 54.26           C
ATOM   2845  CG  ASP E 209      40.558  -6.187  28.649  1.00 54.66           C
ATOM   2846  OD1 ASP E 209      39.596  -6.781  28.115  1.00 55.45           O
ATOM   2847  OD2 ASP E 209      41.022  -6.521  29.759  1.00 55.49           O
ATOM   2848  N   GLU E 210      38.499  -2.988  29.348  1.00 54.38           N
ATOM   2849  CA  GLU E 210      37.943  -2.486  30.615  1.00 54.59           C
ATOM   2850  C   GLU E 210      37.889  -3.563  31.700  1.00 54.64           C
ATOM   2851  O   GLU E 210      38.068  -3.258  32.879  1.00 54.69           O
ATOM   2852  CB  GLU E 210      36.556  -1.841  30.425  1.00 54.69           C
ATOM   2853  CG  GLU E 210      36.569  -0.389  29.874  1.00 55.48           C
ATOM   2854  CD  GLU E 210      36.869   0.704  30.931  1.00 56.04           C
ATOM   2855  OE1 GLU E 210      37.774   0.516  31.778  1.00 56.60           O
ATOM   2856  OE2 GLU E 210      36.206   1.768  30.894  1.00 55.19           O
ATOM   2857  N   ARG E 211      37.648  -4.813  31.301  1.00 54.74           N
ATOM   2858  CA  ARG E 211      37.717  -5.968  32.212  1.00 54.83           C
ATOM   2859  C   ARG E 211      38.790  -5.785  33.295  1.00 54.84           C
ATOM   2860  O   ARG E 211      38.487  -5.734  34.493  1.00 54.90           O
ATOM   2861  CB  ARG E 211      38.019  -7.247  31.415  1.00 54.99           C
ATOM   2862  CG  ARG E 211      36.808  -8.124  31.070  1.00 55.42           C
ATOM   2863  CD  ARG E 211      36.345  -9.053  32.214  1.00 55.77           C
ATOM   2864  NE  ARG E 211      37.438  -9.764  32.892  1.00 55.80           N
ATOM   2865  CZ  ARG E 211      37.329 -10.940  33.514  1.00 55.88           C
ATOM   2866  NH1 ARG E 211      36.175 -11.602  33.569  1.00 56.16           N
ATOM   2867  NH2 ARG E 211      38.401 -11.467  34.094  1.00 56.14           N
ATOM   2868  N   THR E 212      40.039  -5.672  32.843  1.00 54.77           N
ATOM   2869  CA  THR E 212      41.211  -5.607  33.711  1.00 54.62           C
ATOM   2870  C   THR E 212      41.770  -4.193  33.823  1.00 54.68           C
ATOM   2871  O   THR E 212      42.806  -3.995  34.461  1.00 54.66           O
ATOM   2872  CB  THR E 212      42.341  -6.497  33.160  1.00 54.62           C
ATOM   2873  OG1 THR E 212      42.739  -6.014  31.867  1.00 54.15           O
ATOM   2874  CG2 THR E 212      41.888  -7.958  33.060  1.00 53.79           C
ATOM   2875  N   ASN E 213      41.088  -3.228  33.196  1.00 54.75           N
ATOM   2876  CA  ASN E 213      41.526  -1.821  33.121  1.00 54.94           C
ATOM   2877  C   ASN E 213      42.982  -1.695  32.679  1.00 55.05           C
ATOM   2878  O   ASN E 213      43.835  -1.193  33.403  1.00 54.74           O
ATOM   2879  CB  ASN E 213      41.283  -1.104  34.451  1.00 54.67           C
ATOM   2880  CG  ASN E 213      41.305   0.403  34.313  1.00 54.23           C
ATOM   2881  OD1 ASN E 213      40.571   0.978  33.510  1.00 52.81           O
ATOM   2882  ND2 ASN E 213      42.146   1.052  35.104  1.00 52.75           N
ATOM   2883  N   SER E 214      43.245  -2.175  31.473  1.00 55.70           N
ATOM   2884  CA  SER E 214      44.594  -2.279  30.954  1.00 56.41           C
ATOM   2885  C   SER E 214      44.622  -1.751  29.544  1.00 56.98           C
ATOM   2886  O   SER E 214      43.589  -1.631  28.895  1.00 56.94           O
ATOM   2887  CB  SER E 214      45.064  -3.739  30.956  1.00 56.31           C
ATOM   2888  OG  SER E 214      45.058  -4.288  32.264  1.00 56.22           O
ATOM   2889  N   VAL E 215      45.823  -1.445  29.078  1.00 58.01           N
ATOM   2890  CA  VAL E 215      46.035  -0.928  27.743  1.00 58.86           C
ATOM   2891  C   VAL E 215      47.030  -1.836  27.022  1.00 59.67           C
ATOM   2892  O   VAL E 215      48.007  -2.278  27.620  1.00 59.57           O
ATOM   2893  CB  VAL E 215      46.538   0.533  27.821  1.00 58.73           C
ATOM   2894  CG1 VAL E 215      47.277   0.943  26.558  1.00 58.79           C
ATOM   2895  CG2 VAL E 215      45.371   1.464  28.090  1.00 58.46           C
ATOM   2896  N   ILE E 216      46.757  -2.133  25.752  1.00 60.92           N
ATOM   2897  CA  ILE E 216      47.670  -2.900  24.910  1.00 61.90           C
ATOM   2898  C   ILE E 216      48.411  -1.943  23.984  1.00 62.93           C
ATOM   2899  O   ILE E 216      47.783  -1.186  23.256  1.00 62.89           O
ATOM   2900  CB  ILE E 216      46.921  -3.940  24.057  1.00 61.68           C
ATOM   2901  CG1 ILE E 216      46.401  -5.085  24.928  1.00 61.44           C
ATOM   2902  CG2 ILE E 216      47.828  -4.497  22.977  1.00 61.35           C
ATOM   2903  CD1 ILE E 216      45.134  -4.762  25.677  1.00 61.13           C
ATOM   2904  N   VAL E 217      49.741  -1.989  24.015  1.00 64.53           N
ATOM   2905  CA  VAL E 217      50.581  -1.088  23.228  1.00 65.99           C
ATOM   2906  C   VAL E 217      51.432  -1.876  22.247  1.00 67.40           C
ATOM   2907  O   VAL E 217      52.247  -2.700  22.660  1.00 67.50           O
ATOM   2908  CB  VAL E 217      51.516  -0.266  24.131  1.00 65.81           C
ATOM   2909  CG1 VAL E 217      52.643   0.349  23.321  1.00 65.95           C
ATOM   2910  CG2 VAL E 217      50.735   0.811  24.842  1.00 65.70           C
ATOM   2911  N   SER E 218      51.258  -1.592  20.954  1.00 69.34           N
ATOM   2912  CA  SER E 218      51.895  -2.357  19.865  1.00 70.61           C
ATOM   2913  C   SER E 218      53.056  -1.585  19.229  1.00 71.83           C
ATOM   2914  O   SER E 218      52.841  -0.747  18.349  1.00 72.10           O
ATOM   2915  CB  SER E 218      50.853  -2.711  18.783  1.00 70.76           C
ATOM   2916  OG  SER E 218      49.645  -3.210  19.353  1.00 71.16           O
ATOM   2917  N   GLY E 219      54.281  -1.871  19.670  1.00 73.24           N
ATOM   2918  CA  GLY E 219      55.471  -1.215  19.107  1.00 74.20           C
ATOM   2919  C   GLY E 219      56.805  -1.918  19.354  1.00 75.28           C
ATOM   2920  O   GLY E 219      56.873  -3.140  19.505  1.00 75.42           O
ATOM   2921  N   ASP E 220      57.870  -1.120  19.389  1.00 76.45           N
ATOM   2922  CA  ASP E 220      59.244  -1.610  19.565  1.00 77.09           C
ATOM   2923  C   ASP E 220      59.868  -0.980  20.825  1.00 77.72           C
ATOM   2924  O   ASP E 220      59.415   0.079  21.276  1.00 77.98           O
ATOM   2925  CB  ASP E 220      60.089  -1.301  18.307  1.00 77.63           C
ATOM   2926  CG  ASP E 220      59.881   0.128  17.769  1.00 78.40           C
ATOM   2927  OD1 ASP E 220      58.705   0.566  17.640  1.00 78.95           O
ATOM   2928  OD2 ASP E 220      60.902   0.799  17.455  1.00 79.63           O
ATOM   2929  N   PRO E 221      60.910  -1.620  21.398  1.00 78.19           N
ATOM   2930  CA  PRO E 221      61.509  -1.168  22.677  1.00 78.18           C
ATOM   2931  C   PRO E 221      61.735   0.345  22.817  1.00 78.31           C
ATOM   2932  O   PRO E 221      61.607   0.881  23.920  1.00 78.47           O
ATOM   2933  CB  PRO E 221      62.861  -1.909  22.727  1.00 78.38           C
ATOM   2934  CG  PRO E 221      63.011  -2.590  21.374  1.00 78.69           C
ATOM   2935  CD  PRO E 221      61.610  -2.808  20.879  1.00 78.41           C
ATOM   2936  N   ALA E 222      62.086   1.015  21.722  1.00 78.21           N
ATOM   2937  CA  ALA E 222      62.183   2.474  21.715  1.00 78.17           C
ATOM   2938  C   ALA E 222      60.814   3.104  21.990  1.00 78.18           C
ATOM   2939  O   ALA E 222      60.665   3.931  22.896  1.00 78.16           O
ATOM   2940  CB  ALA E 222      62.733   2.965  20.379  1.00 78.16           C
ATOM   2941  N   THR E 223      59.819   2.687  21.210  1.00 78.09           N
ATOM   2942  CA  THR E 223      58.476   3.259  21.271  1.00 77.96           C
ATOM   2943  C   THR E 223      57.746   2.890  22.559  1.00 77.90           C
ATOM   2944  O   THR E 223      57.155   3.756  23.208  1.00 78.08           O
ATOM   2945  CB  THR E 223      57.621   2.804  20.067  1.00 77.94           C
ATOM   2946  OG1 THR E 223      58.400   2.896  18.868  1.00 77.90           O
ATOM   2947  CG2 THR E 223      56.372   3.672  19.928  1.00 78.06           C
ATOM   2948  N   ARG E 224      57.791   1.612  22.928  1.00 77.69           N
ATOM   2949  CA  ARG E 224      57.054   1.129  24.101  1.00 77.58           C
ATOM   2950  C   ARG E 224      57.541   1.750  25.410  1.00 77.53           C
ATOM   2951  O   ARG E 224      56.736   2.081  26.273  1.00 77.61           O
ATOM   2952  CB  ARG E 224      57.095  -0.402  24.186  1.00 77.47           C
ATOM   2953  CG  ARG E 224      56.175  -1.074  23.184  1.00 77.33           C
ATOM   2954  CD  ARG E 224      56.150  -2.583  23.339  1.00 77.44           C
ATOM   2955  NE  ARG E 224      57.418  -3.201  22.937  1.00 77.43           N
ATOM   2956  CZ  ARG E 224      58.252  -3.860  23.742  1.00 77.27           C
ATOM   2957  NH1 ARG E 224      57.986  -4.030  25.033  1.00 77.55           N
ATOM   2958  NH2 ARG E 224      59.371  -4.367  23.243  1.00 77.32           N
ATOM   2959  N   ASP E 225      58.852   1.922  25.549  1.00 77.45           N
ATOM   2960  CA  ASP E 225      59.430   2.536  26.749  1.00 77.36           C
ATOM   2961  C   ASP E 225      58.901   3.968  26.948  1.00 77.21           C
ATOM   2962  O   ASP E 225      58.553   4.358  28.067  1.00 77.01           O
ATOM   2963  CB  ASP E 225      60.969   2.518  26.658  1.00 77.38           C
ATOM   2964  CG  ASP E 225      61.659   2.782  27.996  1.00 77.39           C
ATOM   2965  OD1 ASP E 225      61.023   2.642  29.060  1.00 77.79           O
ATOM   2966  OD2 ASP E 225      62.860   3.121  27.980  1.00 77.12           O
ATOM   2967  N   LYS E 226      58.829   4.730  25.856  1.00 77.17           N
ATOM   2968  CA  LYS E 226      58.301   6.102  25.880  1.00 77.15           C
ATOM   2969  C   LYS E 226      56.795   6.154  26.125  1.00 77.08           C
ATOM   2970  O   LYS E 226      56.303   7.073  26.773  1.00 77.06           O
ATOM   2971  CB  LYS E 226      58.608   6.833  24.568  1.00 77.17           C
ATOM   2972  CG  LYS E 226      60.052   7.313  24.425  1.00 77.18           C
ATOM   2973  CD  LYS E 226      60.236   8.226  23.206  1.00 77.02           C
ATOM   2974  CE  LYS E 226      59.845   7.520  21.912  1.00 76.91           C
ATOM   2975  NZ  LYS E 226      60.315   8.232  20.705  1.00 76.88           N
ATOM   2976  N   MET E 227      56.069   5.178  25.591  1.00 77.01           N
ATOM   2977  CA  MET E 227      54.621   5.140  25.740  1.00 76.93           C
ATOM   2978  C   MET E 227      54.232   4.730  27.155  1.00 76.76           C
ATOM   2979  O   MET E 227      53.195   5.146  27.671  1.00 76.52           O
ATOM   2980  CB  MET E 227      54.010   4.159  24.744  1.00 77.03           C
ATOM   2981  CG  MET E 227      52.536   4.412  24.461  1.00 77.39           C
ATOM   2982  SD  MET E 227      52.271   5.327  22.930  1.00 78.66           S
ATOM   2983  CE  MET E 227      52.747   4.093  21.700  1.00 78.49           C
ATOM   2984  N   ARG E 228      55.072   3.907  27.772  1.00 76.72           N
ATOM   2985  CA  ARG E 228      54.809   3.390  29.110  1.00 76.71           C
ATOM   2986  C   ARG E 228      54.826   4.552  30.090  1.00 76.63           C
ATOM   2987  O   ARG E 228      53.864   4.768  30.822  1.00 76.53           O
ATOM   2988  CB  ARG E 228      55.866   2.355  29.510  1.00 76.66           C
ATOM   2989  CG  ARG E 228      55.336   1.200  30.339  1.00 76.82           C
ATOM   2990  CD  ARG E 228      56.464   0.441  31.049  1.00 76.79           C
ATOM   2991  NE  ARG E 228      57.737   0.465  30.315  1.00 76.80           N
ATOM   2992  CZ  ARG E 228      58.180  -0.485  29.492  1.00 76.36           C
ATOM   2993  NH1 ARG E 228      57.472  -1.580  29.259  1.00 76.19           N
ATOM   2994  NH2 ARG E 228      59.352  -0.336  28.893  1.00 76.57           N
ATOM   2995  N   ARG E 229      55.923   5.308  30.079  1.00 76.68           N
ATOM   2996  CA  ARG E 229      56.087   6.449  30.983  1.00 76.60           C
ATOM   2997  C   ARG E 229      54.920   7.426  30.855  1.00 76.55           C
ATOM   2998  O   ARG E 229      54.390   7.900  31.859  1.00 76.56           O
ATOM   2999  CB  ARG E 229      57.429   7.154  30.746  1.00 76.53           C
ATOM   3000  CG  ARG E 229      58.618   6.394  31.326  1.00 76.42           C
ATOM   3001  CD  ARG E 229      59.833   7.292  31.504  1.00 76.41           C
ATOM   3002  NE  ARG E 229      60.456   7.623  30.225  1.00 76.31           N
ATOM   3003  CZ  ARG E 229      61.339   6.860  29.578  1.00 76.12           C
ATOM   3004  NH1 ARG E 229      61.734   5.691  30.074  1.00 76.07           N
ATOM   3005  NH2 ARG E 229      61.834   7.272  28.415  1.00 76.08           N
ATOM   3006  N   LEU E 230      54.502   7.695  29.622  1.00 76.50           N
ATOM   3007  CA  LEU E 230      53.341   8.542  29.384  1.00 76.55           C
ATOM   3008  C   LEU E 230      52.087   7.970  30.053  1.00 76.59           C
ATOM   3009  O   LEU E 230      51.287   8.718  30.610  1.00 76.57           O
ATOM   3010  CB  LEU E 230      53.107   8.741  27.882  1.00 76.42           C
ATOM   3011  CG  LEU E 230      52.213   9.930  27.508  1.00 76.53           C
ATOM   3012  CD1 LEU E 230      52.746  11.231  28.112  1.00 76.10           C
ATOM   3013  CD2 LEU E 230      52.076  10.067  25.993  1.00 76.58           C
ATOM   3014  N   ILE E 231      51.925   6.649  30.007  1.00 76.65           N
ATOM   3015  CA  ILE E 231      50.786   5.999  30.653  1.00 76.90           C
ATOM   3016  C   ILE E 231      50.905   6.111  32.171  1.00 77.15           C
ATOM   3017  O   ILE E 231      50.000   6.626  32.825  1.00 77.35           O
ATOM   3018  CB  ILE E 231      50.649   4.519  30.221  1.00 76.95           C
ATOM   3019  CG1 ILE E 231      50.194   4.443  28.758  1.00 77.02           C
ATOM   3020  CG2 ILE E 231      49.665   3.766  31.117  1.00 76.44           C
ATOM   3021  CD1 ILE E 231      50.617   3.168  28.051  1.00 76.99           C
ATOM   3022  N   ARG E 232      52.027   5.658  32.725  1.00 77.44           N
ATOM   3023  CA  ARG E 232      52.288   5.807  34.163  1.00 77.54           C
ATOM   3024  C   ARG E 232      51.981   7.227  34.646  1.00 77.55           C
ATOM   3025  O   ARG E 232      51.272   7.402  35.641  1.00 77.72           O
ATOM   3026  CB  ARG E 232      53.743   5.474  34.520  1.00 77.97           C
ATOM   3027  CG  ARG E 232      54.220   4.073  34.159  1.00 78.60           C
ATOM   3028  CD  ARG E 232      53.343   2.979  34.730  1.00 80.18           C
ATOM   3029  NE  ARG E 232      53.860   1.657  34.375  1.00 80.80           N
ATOM   3030  CZ  ARG E 232      53.308   0.500  34.749  1.00 81.96           C
ATOM   3031  NH1 ARG E 232      52.196   0.480  35.488  1.00 82.04           N
ATOM   3032  NH2 ARG E 232      53.872  -0.651  34.375  1.00 81.72           N
ATOM   3033  N   ARG E 233      52.505   8.230  33.940  1.00 77.37           N
ATOM   3034  CA  ARG E 233      52.289   9.636  34.312  1.00 77.28           C
ATOM   3035  C   ARG E 233      50.820  10.041  34.310  1.00 77.00           C
ATOM   3036  O   ARG E 233      50.405  10.861  35.129  1.00 76.95           O
ATOM   3037  CB  ARG E 233      53.059  10.582  33.388  1.00 77.38           C
ATOM   3038  CG  ARG E 233      54.546  10.634  33.666  1.00 77.78           C
ATOM   3039  CD  ARG E 233      55.190  11.878  33.078  1.00 77.99           C
ATOM   3040  NE  ARG E 233      56.511  11.581  32.532  1.00 78.59           N
ATOM   3041  CZ  ARG E 233      57.425  12.495  32.219  1.00 79.59           C
ATOM   3042  NH1 ARG E 233      57.182  13.790  32.399  1.00 80.19           N
ATOM   3043  NH2 ARG E 233      58.600  12.111  31.725  1.00 79.78           N
ATOM   3044  N   LEU E 234      50.043   9.475  33.389  1.00 76.65           N
ATOM   3045  CA  LEU E 234      48.606   9.745  33.326  1.00 76.46           C
ATOM   3046  C   LEU E 234      47.843   9.048  34.451  1.00 76.37           C
ATOM   3047  O   LEU E 234      46.686   9.391  34.715  1.00 76.30           O
ATOM   3048  CB  LEU E 234      48.046   9.330  31.965  1.00 76.31           C
ATOM   3049  CG  LEU E 234      48.481  10.255  30.821  1.00 76.33           C
ATOM   3050  CD1 LEU E 234      48.424   9.560  29.468  1.00 75.61           C
ATOM   3051  CD2 LEU E 234      47.637  11.525  30.818  1.00 76.00           C
ATOM   3052  N   ASP E 235      48.520   8.105  35.123  1.00 76.26           N
ATOM   3053  CA  ASP E 235      47.938   7.199  36.129  1.00 75.95           C
ATOM   3054  C   ASP E 235      48.197   7.621  37.597  1.00 75.71           C
ATOM   3055  O   ASP E 235      48.872   8.616  37.892  1.00 75.10           O
ATOM   3056  CB  ASP E 235      48.504   5.789  35.887  1.00 75.72           C
ATOM   3057  CG  ASP E 235      47.557   4.680  36.305  1.00 75.16           C
ATOM   3058  OD1 ASP E 235      46.326   4.840  36.149  1.00 74.24           O
ATOM   3059  OD2 ASP E 235      48.056   3.628  36.760  1.00 73.33           O
