# Supplementary material for: A non-redundant data set of nanobody-antigen crystal structures
Source: Data Brief. 2019 Mar 6;24:103754. doi: 10.1016/j.dib.2019.103754 (PMC6441729; doi:10.1016/j.dib.2019.103754)
Supplement: Multimedia component 5 [file mmc5.zip › Data_set/Ag_1/3k1k_1.pdb]

ATOM      1  CA  LYS A   3     136.487  49.024   6.409  1.00 44.96           C
ATOM      2  C   LYS A   3     136.666  47.493   6.376  1.00 38.15           C
ATOM      3  O   LYS A   3     137.692  47.018   5.914  1.00 39.65           O
ATOM      4  CB  LYS A   3     135.717  49.505   7.643  1.00 56.91           C
ATOM      5  CG  LYS A   3     136.484  49.434   8.963  1.00 41.46           C
ATOM      6  CD  LYS A   3     135.799  48.454   9.930  1.00 54.68           C
ATOM      7  CE  LYS A   3     134.415  48.964  10.359  1.00 42.77           C
ATOM      8  NZ  LYS A   3     133.715  48.048  11.314  1.00 50.28           N
ATOM      9  N   GLY A   4     135.699  46.715   6.853  1.00 41.69           N
ATOM     10  CA  GLY A   4     135.846  45.256   6.816  1.00 38.59           C
ATOM     11  C   GLY A   4     136.194  44.709   5.422  1.00 46.01           C
ATOM     12  O   GLY A   4     136.901  43.707   5.270  1.00 41.00           O
ATOM     13  N   GLU A   5     135.709  45.398   4.394  1.00 39.48           N
ATOM     14  CA  GLU A   5     135.889  44.988   3.009  1.00 38.90           C
ATOM     15  C   GLU A   5     137.358  44.837   2.606  1.00 43.06           C
ATOM     16  O   GLU A   5     137.691  44.045   1.723  1.00 37.46           O
ATOM     17  CB  GLU A   5     135.180  45.991   2.087  1.00 42.42           C
ATOM     18  CG  GLU A   5     135.346  45.702   0.608  1.00 55.88           C
ATOM     19  CD  GLU A   5     134.895  46.858  -0.263  1.00 46.97           C
ATOM     20  OE1 GLU A   5     134.211  47.764   0.259  1.00 46.50           O
ATOM     21  OE2 GLU A   5     135.225  46.862  -1.467  1.00 47.08           O
ATOM     22  N   GLU A   6     138.255  45.573   3.250  1.00 37.33           N
ATOM     23  CA  GLU A   6     139.649  45.548   2.801  1.00 39.85           C
ATOM     24  C   GLU A   6     140.417  44.317   3.264  1.00 34.14           C
ATOM     25  O   GLU A   6     141.576  44.130   2.900  1.00 36.65           O
ATOM     26  CB  GLU A   6     140.375  46.829   3.221  1.00 45.39           C
ATOM     27  CG  GLU A   6     139.839  47.392   4.513  1.00 46.92           C
ATOM     28  CD  GLU A   6     140.501  48.709   4.910  1.00 59.44           C
ATOM     29  OE1 GLU A   6     140.806  49.528   4.010  1.00 58.57           O
ATOM     30  OE2 GLU A   6     140.697  48.918   6.127  1.00 48.64           O
ATOM     31  N   LEU A   7     139.779  43.479   4.073  1.00 31.06           N
ATOM     32  CA  LEU A   7     140.383  42.201   4.439  1.00 32.58           C
ATOM     33  C   LEU A   7     140.239  41.153   3.303  1.00 39.18           C
ATOM     34  O   LEU A   7     140.779  40.050   3.390  1.00 36.18           O
ATOM     35  CB  LEU A   7     139.743  41.682   5.712  1.00 32.99           C
ATOM     36  CG  LEU A   7     140.074  42.404   7.025  1.00 42.34           C
ATOM     37  CD1 LEU A   7     138.887  42.353   7.975  1.00 39.87           C
ATOM     38  CD2 LEU A   7     141.326  41.817   7.689  1.00 32.20           C
ATOM     39  N   PHE A   8     139.546  41.528   2.227  1.00 40.99           N
ATOM     40  CA  PHE A   8     139.174  40.586   1.168  1.00 37.65           C
ATOM     41  C   PHE A   8     139.649  40.980  -0.217  1.00 42.38           C
ATOM     42  O   PHE A   8     139.093  40.515  -1.203  1.00 44.16           O
ATOM     43  CB  PHE A   8     137.665  40.420   1.130  1.00 28.66           C
ATOM     44  CG  PHE A   8     137.127  39.763   2.338  1.00 35.52           C
ATOM     45  CD1 PHE A   8     136.585  40.516   3.368  1.00 35.53           C
ATOM     46  CD2 PHE A   8     137.206  38.389   2.482  1.00 33.39           C
ATOM     47  CE1 PHE A   8     136.111  39.908   4.512  1.00 31.71           C
ATOM     48  CE2 PHE A   8     136.725  37.779   3.627  1.00 33.94           C
ATOM     49  CZ  PHE A   8     136.174  38.538   4.636  1.00 32.41           C
ATOM     50  N   THR A   9     140.670  41.827  -0.291  1.00 43.54           N
ATOM     51  CA  THR A   9     141.176  42.276  -1.573  1.00 40.40           C
ATOM     52  C   THR A   9     142.081  41.217  -2.181  1.00 43.73           C
ATOM     53  O   THR A   9     142.480  41.322  -3.343  1.00 48.30           O
ATOM     54  CB  THR A   9     141.953  43.610  -1.445  1.00 44.60           C
ATOM     55  OG1 THR A   9     143.081  43.432  -0.582  1.00 45.59           O
ATOM     56  CG2 THR A   9     141.066  44.688  -0.869  1.00 41.49           C
ATOM     57  N   GLY A  10     142.417  40.198  -1.397  1.00 38.83           N
ATOM     58  CA  GLY A  10     143.302  39.144  -1.880  1.00 40.70           C
ATOM     59  C   GLY A  10     142.835  37.753  -1.477  1.00 38.72           C
ATOM     60  O   GLY A  10     141.705  37.582  -1.016  1.00 39.41           O
ATOM     61  N   VAL A  11     143.698  36.758  -1.655  1.00 38.09           N
ATOM     62  CA  VAL A  11     143.392  35.390  -1.238  1.00 42.54           C
ATOM     63  C   VAL A  11     143.447  35.202   0.287  1.00 38.38           C
ATOM     64  O   VAL A  11     144.464  35.456   0.920  1.00 37.69           O
ATOM     65  CB  VAL A  11     144.357  34.372  -1.877  1.00 37.15           C
ATOM     66  CG1 VAL A  11     144.013  32.971  -1.411  1.00 40.95           C
ATOM     67  CG2 VAL A  11     144.280  34.453  -3.383  1.00 42.76           C
ATOM     68  N   VAL A  12     142.367  34.706   0.865  1.00 40.44           N
ATOM     69  CA  VAL A  12     142.308  34.513   2.304  1.00 36.66           C
ATOM     70  C   VAL A  12     142.202  33.028   2.649  1.00 40.32           C
ATOM     71  O   VAL A  12     141.362  32.328   2.092  1.00 36.97           O
ATOM     72  CB  VAL A  12     141.095  35.258   2.896  1.00 33.30           C
ATOM     73  CG1 VAL A  12     141.040  35.085   4.417  1.00 38.34           C
ATOM     74  CG2 VAL A  12     141.137  36.735   2.520  1.00 33.53           C
ATOM     75  N   PRO A  13     143.047  32.546   3.585  1.00 43.19           N
ATOM     76  CA  PRO A  13     142.962  31.160   4.066  1.00 34.60           C
ATOM     77  C   PRO A  13     141.662  30.936   4.817  1.00 34.99           C
ATOM     78  O   PRO A  13     141.220  31.828   5.544  1.00 37.39           O
ATOM     79  CB  PRO A  13     144.143  31.045   5.041  1.00 36.39           C
ATOM     80  CG  PRO A  13     145.047  32.161   4.690  1.00 43.32           C
ATOM     81  CD  PRO A  13     144.172  33.271   4.196  1.00 38.05           C
ATOM     82  N   ILE A  14     141.055  29.765   4.654  1.00 34.22           N
ATOM     83  CA  ILE A  14     139.807  29.472   5.354  1.00 33.30           C
ATOM     84  C   ILE A  14     139.914  28.220   6.195  1.00 37.40           C
ATOM     85  O   ILE A  14     140.617  27.272   5.841  1.00 36.47           O
ATOM     86  CB  ILE A  14     138.630  29.293   4.398  1.00 37.82           C
ATOM     87  CG1 ILE A  14     138.566  30.471   3.411  1.00 36.15           C
ATOM     88  CG2 ILE A  14     137.324  29.119   5.186  1.00 29.79           C
ATOM     89  CD1 ILE A  14     137.464  30.329   2.404  1.00 32.30           C
ATOM     90  N   LEU A  15     139.199  28.222   7.314  1.00 38.25           N
ATOM     91  CA  LEU A  15     139.172  27.066   8.177  1.00 36.14           C
ATOM     92  C   LEU A  15     137.727  26.801   8.583  1.00 34.29           C
ATOM     93  O   LEU A  15     137.008  27.718   8.981  1.00 35.96           O
ATOM     94  CB  LEU A  15     140.041  27.345   9.398  1.00 41.90           C
ATOM     95  CG  LEU A  15     140.739  26.136   9.996  1.00 50.74           C
ATOM     96  CD1 LEU A  15     141.646  25.495   8.954  1.00 43.38           C
ATOM     97  CD2 LEU A  15     141.520  26.578  11.226  1.00 53.99           C
ATOM     98  N   VAL A  16     137.281  25.560   8.438  1.00 33.48           N
ATOM     99  CA  VAL A  16     135.918  25.216   8.819  1.00 35.09           C
ATOM    100  C   VAL A  16     135.916  24.089   9.855  1.00 40.79           C
ATOM    101  O   VAL A  16     136.674  23.130   9.736  1.00 39.16           O
ATOM    102  CB  VAL A  16     135.075  24.782   7.611  1.00 35.61           C
ATOM    103  CG1 VAL A  16     133.620  24.646   8.018  1.00 31.80           C
ATOM    104  CG2 VAL A  16     135.195  25.800   6.486  1.00 35.17           C
ATOM    105  N   GLU A  17     135.063  24.217  10.866  1.00 40.36           N
ATOM    106  CA  GLU A  17     134.914  23.185  11.897  1.00 45.93           C
ATOM    107  C   GLU A  17     133.443  23.009  12.232  1.00 39.94           C
ATOM    108  O   GLU A  17     132.758  23.976  12.539  1.00 43.15           O
ATOM    109  CB  GLU A  17     135.661  23.571  13.178  1.00 38.60           C
ATOM    110  CG  GLU A  17     137.162  23.837  13.016  1.00 48.97           C
ATOM    111  CD  GLU A  17     137.981  22.555  12.950  1.00 60.28           C
ATOM    112  OE1 GLU A  17     137.363  21.468  13.043  1.00 60.52           O
ATOM    113  OE2 GLU A  17     139.231  22.626  12.811  1.00 59.80           O
ATOM    114  N   LEU A  18     132.954  21.778  12.189  1.00 43.52           N
ATOM    115  CA  LEU A  18     131.552  21.526  12.517  1.00 45.00           C
ATOM    116  C   LEU A  18     131.377  20.397  13.545  1.00 48.06           C
ATOM    117  O   LEU A  18     132.063  19.374  13.480  1.00 50.04           O
ATOM    118  CB  LEU A  18     130.779  21.200  11.241  1.00 40.69           C
ATOM    119  CG  LEU A  18     129.298  20.872  11.377  1.00 40.57           C
ATOM    120  CD1 LEU A  18     128.541  21.276  10.103  1.00 38.76           C
ATOM    121  CD2 LEU A  18     129.106  19.396  11.686  1.00 41.29           C
ATOM    122  N   ASP A  19     130.461  20.597  14.490  1.00 44.98           N
ATOM    123  CA  ASP A  19     130.021  19.530  15.386  1.00 47.34           C
ATOM    124  C   ASP A  19     128.547  19.276  15.113  1.00 44.34           C
ATOM    125  O   ASP A  19     127.735  20.211  15.095  1.00 41.23           O
ATOM    126  CB  ASP A  19     130.223  19.914  16.859  1.00 50.01           C
ATOM    127  CG  ASP A  19     131.659  19.720  17.333  1.00 56.85           C
ATOM    128  OD1 ASP A  19     131.956  20.109  18.482  1.00 72.00           O
ATOM    129  OD2 ASP A  19     132.490  19.178  16.573  1.00 58.49           O
ATOM    130  N   GLY A  20     128.195  18.015  14.901  1.00 45.33           N
ATOM    131  CA  GLY A  20     126.835  17.690  14.522  1.00 45.85           C
ATOM    132  C   GLY A  20     126.205  16.509  15.237  1.00 49.27           C
ATOM    133  O   GLY A  20     126.879  15.693  15.873  1.00 52.76           O
ATOM    134  N   ASP A  21     124.888  16.425  15.103  1.00 44.19           N
ATOM    135  CA  ASP A  21     124.086  15.372  15.690  1.00 43.87           C
ATOM    136  C   ASP A  21     122.820  15.302  14.852  1.00 42.16           C
ATOM    137  O   ASP A  21     122.009  16.225  14.860  1.00 43.61           O
ATOM    138  CB  ASP A  21     123.763  15.744  17.146  1.00 51.89           C
ATOM    139  CG  ASP A  21     122.717  14.835  17.788  1.00 54.64           C
ATOM    140  OD1 ASP A  21     122.350  13.795  17.203  1.00 54.63           O
ATOM    141  OD2 ASP A  21     122.265  15.171  18.906  1.00 63.96           O
ATOM    142  N   VAL A  22     122.659  14.224  14.100  1.00 44.10           N
ATOM    143  CA  VAL A  22     121.458  14.054  13.295  1.00 48.00           C
ATOM    144  C   VAL A  22     120.747  12.782  13.731  1.00 52.17           C
ATOM    145  O   VAL A  22     121.330  11.691  13.688  1.00 53.53           O
ATOM    146  CB  VAL A  22     121.774  13.964  11.777  1.00 42.82           C
ATOM    147  CG1 VAL A  22     120.514  13.653  11.006  1.00 39.16           C
ATOM    148  CG2 VAL A  22     122.403  15.258  11.281  1.00 43.96           C
ATOM    149  N   ASN A  23     119.488  12.911  14.134  1.00 48.18           N
ATOM    150  CA  ASN A  23     118.773  11.768  14.680  1.00 50.51           C
ATOM    151  C   ASN A  23     119.663  10.987  15.660  1.00 55.07           C
ATOM    152  O   ASN A  23     119.649   9.757  15.685  1.00 63.50           O
ATOM    153  CB  ASN A  23     118.270  10.842  13.565  1.00 42.20           C
ATOM    154  CG  ASN A  23     116.937  11.286  12.979  1.00 44.14           C
ATOM    155  OD1 ASN A  23     116.646  12.477  12.889  1.00 45.12           O
ATOM    156  ND2 ASN A  23     116.126  10.323  12.570  1.00 42.90           N
ATOM    157  N   GLY A  24     120.458  11.704  16.444  1.00 54.26           N
ATOM    158  CA  GLY A  24     121.229  11.083  17.506  1.00 56.90           C
ATOM    159  C   GLY A  24     122.608  10.586  17.128  1.00 59.66           C
ATOM    160  O   GLY A  24     123.416  10.316  18.015  1.00 62.61           O
ATOM    161  N   HIS A  25     122.876  10.450  15.827  1.00 61.08           N
ATOM    162  CA  HIS A  25     124.217  10.112  15.346  1.00 58.11           C
ATOM    163  C   HIS A  25     125.080  11.362  15.378  1.00 59.64           C
ATOM    164  O   HIS A  25     124.778  12.354  14.704  1.00 57.08           O
ATOM    165  CB  HIS A  25     124.195   9.617  13.903  1.00 59.64           C
ATOM    166  CG  HIS A  25     123.239   8.496  13.641  1.00 67.43           C
ATOM    167  ND1 HIS A  25     121.915   8.541  14.023  1.00 70.80           N
ATOM    168  CD2 HIS A  25     123.403   7.327  12.981  1.00 68.49           C
ATOM    169  CE1 HIS A  25     121.311   7.432  13.632  1.00 71.08           C
ATOM    170  NE2 HIS A  25     122.189   6.679  12.996  1.00 72.58           N
ATOM    171  N   LYS A  26     126.162  11.315  16.143  1.00 56.47           N
ATOM    172  CA  LYS A  26     127.038  12.470  16.267  1.00 53.88           C
ATOM    173  C   LYS A  26     128.241  12.338  15.344  1.00 55.62           C
ATOM    174  O   LYS A  26     128.693  11.225  15.060  1.00 53.42           O
ATOM    175  CB  LYS A  26     127.455  12.651  17.726  1.00 55.80           C
ATOM    176  CG  LYS A  26     126.254  12.651  18.661  1.00 57.86           C
ATOM    177  CD  LYS A  26     126.599  13.051  20.077  1.00 69.71           C
ATOM    178  CE  LYS A  26     125.413  12.793  20.998  1.00 72.11           C
ATOM    179  NZ  LYS A  26     125.796  12.915  22.431  1.00 83.43           N
ATOM    180  N   PHE A  27     128.739  13.473  14.855  1.00 54.00           N
ATOM    181  CA  PHE A  27     129.876  13.470  13.933  1.00 48.01           C
ATOM    182  C   PHE A  27     130.631  14.801  13.924  1.00 46.61           C
ATOM    183  O   PHE A  27     130.130  15.823  14.385  1.00 43.40           O
ATOM    184  CB  PHE A  27     129.414  13.128  12.517  1.00 52.10           C
ATOM    185  CG  PHE A  27     128.430  14.112  11.953  1.00 52.29           C
ATOM    186  CD1 PHE A  27     127.095  14.064  12.320  1.00 51.98           C
ATOM    187  CD2 PHE A  27     128.841  15.093  11.072  1.00 47.32           C
ATOM    188  CE1 PHE A  27     126.188  14.970  11.819  1.00 50.34           C
ATOM    189  CE2 PHE A  27     127.943  15.992  10.565  1.00 47.55           C
ATOM    190  CZ  PHE A  27     126.613  15.930  10.934  1.00 48.62           C
ATOM    191  N   SER A  28     131.843  14.779  13.387  1.00 47.69           N
ATOM    192  CA  SER A  28     132.644  15.987  13.287  1.00 49.42           C
ATOM    193  C   SER A  28     133.288  16.132  11.915  1.00 48.34           C
ATOM    194  O   SER A  28     133.603  15.139  11.245  1.00 47.47           O
ATOM    195  CB  SER A  28     133.712  16.021  14.384  1.00 49.14           C
ATOM    196  OG  SER A  28     133.144  16.477  15.592  1.00 51.62           O
ATOM    197  N   VAL A  29     133.479  17.380  11.499  1.00 49.61           N
ATOM    198  CA  VAL A  29     134.113  17.662  10.218  1.00 45.76           C
ATOM    199  C   VAL A  29     135.065  18.843  10.321  1.00 42.51           C
ATOM    200  O   VAL A  29     134.777  19.841  10.969  1.00 42.90           O
ATOM    201  CB  VAL A  29     133.065  17.935   9.114  1.00 39.14           C
ATOM    202  CG1 VAL A  29     133.726  18.534   7.868  1.00 38.88           C
ATOM    203  CG2 VAL A  29     132.315  16.663   8.768  1.00 37.92           C
ATOM    204  N   SER A  30     136.215  18.714   9.687  1.00 40.73           N
ATOM    205  C   SER A  30     137.449  20.128   8.145  1.00 41.31           C
ATOM    206  O   SER A  30     137.610  19.218   7.326  1.00 39.93           O
ATOM    207  CA ASER A  30     137.168  19.810   9.606  1.00 43.75           C
ATOM    208  CB ASER A  30     138.472  19.444  10.311  1.00 43.75           C
ATOM    209  OG ASER A  30     139.180  18.456   9.582  1.00 43.56           O
ATOM    210  N   GLY A  31     137.516  21.415   7.821  1.00 38.70           N
ATOM    211  CA  GLY A  31     137.764  21.827   6.450  1.00 41.99           C
ATOM    212  C   GLY A  31     138.793  22.931   6.328  1.00 38.69           C
ATOM    213  O   GLY A  31     138.970  23.733   7.240  1.00 38.73           O
ATOM    214  N   GLU A  32     139.472  22.972   5.190  1.00 37.95           N
ATOM    215  CA  GLU A  32     140.443  24.019   4.924  1.00 39.15           C
ATOM    216  C   GLU A  32     140.425  24.404   3.444  1.00 41.77           C
ATOM    217  O   GLU A  32     140.133  23.578   2.582  1.00 36.53           O
ATOM    218  CB  GLU A  32     141.849  23.560   5.324  1.00 40.25           C
ATOM    219  CG  GLU A  32     142.485  22.562   4.353  1.00 44.40           C
ATOM    220  CD  GLU A  32     143.672  21.822   4.962  1.00 49.46           C
ATOM    221  OE1 GLU A  32     143.695  21.648   6.199  1.00 46.03           O
ATOM    222  OE2 GLU A  32     144.575  21.413   4.202  1.00 46.67           O
ATOM    223  N   GLY A  33     140.746  25.660   3.160  1.00 35.58           N
ATOM    224  CA  GLY A  33     140.951  26.097   1.798  1.00 39.54           C
ATOM    225  C   GLY A  33     141.280  27.567   1.719  1.00 37.69           C
ATOM    226  O   GLY A  33     141.970  28.101   2.582  1.00 37.17           O
ATOM    227  N   GLU A  34     140.787  28.224   0.675  1.00 36.34           N
ATOM    228  CA  GLU A  34     141.002  29.650   0.528  1.00 37.29           C
ATOM    229  C   GLU A  34     139.900  30.281  -0.302  1.00 36.81           C
ATOM    230  O   GLU A  34     139.237  29.610  -1.093  1.00 36.12           O
ATOM    231  CB  GLU A  34     142.378  29.932  -0.070  1.00 43.08           C
ATOM    232  CG  GLU A  34     142.534  29.423  -1.481  1.00 48.39           C
ATOM    233  CD  GLU A  34     143.984  29.381  -1.922  1.00 57.36           C
ATOM    234  OE1 GLU A  34     144.852  29.004  -1.096  1.00 57.40           O
ATOM    235  OE2 GLU A  34     144.250  29.719  -3.100  1.00 62.43           O
ATOM    236  N   GLY A  35     139.679  31.568  -0.073  1.00 33.69           N
ATOM    237  CA  GLY A  35     138.648  32.312  -0.766  1.00 35.25           C
ATOM    238  C   GLY A  35     139.237  33.571  -1.368  1.00 37.73           C
ATOM    239  O   GLY A  35     140.174  34.151  -0.817  1.00 40.24           O
ATOM    240  N   ASP A  36     138.671  34.008  -2.487  1.00 40.77           N
ATOM    241  CA  ASP A  36     139.179  35.158  -3.228  1.00 34.83           C
ATOM    242  C   ASP A  36     137.948  35.930  -3.682  1.00 37.33           C
ATOM    243  O   ASP A  36     137.354  35.625  -4.735  1.00 36.37           O
ATOM    244  CB  ASP A  36     139.985  34.644  -4.431  1.00 37.18           C
ATOM    245  CG  ASP A  36     140.991  35.663  -4.979  1.00 43.46           C
ATOM    246  OD1 ASP A  36     140.984  36.848  -4.578  1.00 45.49           O
ATOM    247  OD2 ASP A  36     141.801  35.257  -5.840  1.00 51.71           O
ATOM    248  N   ALA A  37     137.530  36.905  -2.884  1.00 27.48           N
ATOM    249  CA  ALA A  37     136.286  37.605  -3.183  1.00 29.73           C
ATOM    250  C   ALA A  37     136.367  38.458  -4.450  1.00 26.08           C
ATOM    251  O   ALA A  37     135.363  38.884  -4.968  1.00 32.04           O
ATOM    252  CB  ALA A  37     135.834  38.443  -2.005  1.00 28.13           C
ATOM    253  N   THR A  38     137.556  38.737  -4.928  1.00 29.96           N
ATOM    254  CA  THR A  38     137.671  39.486  -6.175  1.00 35.57           C
ATOM    255  C   THR A  38     136.848  38.757  -7.243  1.00 35.11           C
ATOM    256  O   THR A  38     136.053  39.370  -7.941  1.00 38.55           O
ATOM    257  CB  THR A  38     139.129  39.625  -6.617  1.00 35.69           C
ATOM    258  OG1 THR A  38     139.880  40.274  -5.580  1.00 39.24           O
ATOM    259  CG2 THR A  38     139.229  40.458  -7.918  1.00 33.53           C
ATOM    260  N   TYR A  39     136.991  37.432  -7.269  1.00 36.70           N
ATOM    261  CA  TYR A  39     136.329  36.535  -8.212  1.00 36.57           C
ATOM    262  C   TYR A  39     135.096  35.839  -7.660  1.00 39.28           C
ATOM    263  O   TYR A  39     134.453  35.070  -8.371  1.00 31.30           O
ATOM    264  CB  TYR A  39     137.324  35.475  -8.649  1.00 30.75           C
ATOM    265  CG  TYR A  39     138.613  36.102  -9.085  1.00 39.32           C
ATOM    266  CD1 TYR A  39     138.666  36.865 -10.255  1.00 36.28           C
ATOM    267  CD2 TYR A  39     139.779  35.958  -8.335  1.00 38.21           C
ATOM    268  CE1 TYR A  39     139.841  37.457 -10.670  1.00 33.58           C
ATOM    269  CE2 TYR A  39     140.974  36.548  -8.752  1.00 40.06           C
ATOM    270  CZ  TYR A  39     140.989  37.301  -9.925  1.00 40.00           C
ATOM    271  OH  TYR A  39     142.149  37.910 -10.359  1.00 43.85           O
ATOM    272  N   GLY A  40     134.767  36.097  -6.397  1.00 30.81           N
ATOM    273  CA  GLY A  40     133.680  35.383  -5.749  1.00 27.13           C
ATOM    274  C   GLY A  40     133.957  33.889  -5.681  1.00 28.60           C
ATOM    275  O   GLY A  40     133.046  33.079  -5.711  1.00 34.08           O
ATOM    276  N   LYS A  41     135.229  33.529  -5.597  1.00 28.08           N
ATOM    277  CA  LYS A  41     135.665  32.153  -5.773  1.00 31.23           C
ATOM    278  C   LYS A  41     136.097  31.478  -4.464  1.00 35.82           C
ATOM    279  O   LYS A  41     136.794  32.076  -3.653  1.00 37.26           O
ATOM    280  CB  LYS A  41     136.835  32.140  -6.749  1.00 32.42           C
ATOM    281  CG  LYS A  41     137.367  30.764  -7.094  1.00 35.36           C
ATOM    282  CD  LYS A  41     138.331  30.858  -8.272  1.00 38.90           C
ATOM    283  CE  LYS A  41     138.942  29.510  -8.576  1.00 42.68           C
ATOM    284  NZ  LYS A  41     139.828  29.569  -9.774  1.00 46.86           N
ATOM    285  N   LEU A  42     135.702  30.224  -4.282  1.00 33.39           N
ATOM    286  CA  LEU A  42     136.027  29.465  -3.072  1.00 34.75           C
ATOM    287  C   LEU A  42     136.440  28.053  -3.430  1.00 34.00           C
ATOM    288  O   LEU A  42     135.790  27.399  -4.231  1.00 33.92           O
ATOM    289  CB  LEU A  42     134.813  29.359  -2.153  1.00 33.18           C
ATOM    290  CG  LEU A  42     134.442  30.546  -1.293  1.00 35.65           C
ATOM    291  CD1 LEU A  42     133.075  30.334  -0.697  1.00 39.03           C
ATOM    292  CD2 LEU A  42     135.480  30.647  -0.214  1.00 43.83           C
ATOM    293  N   THR A  43     137.511  27.594  -2.802  1.00 34.28           N
ATOM    294  CA  THR A  43     137.986  26.236  -2.927  1.00 35.56           C
ATOM    295  C   THR A  43     138.202  25.660  -1.528  1.00 38.50           C
ATOM    296  O   THR A  43     139.069  26.121  -0.778  1.00 37.13           O
ATOM    297  CB  THR A  43     139.325  26.197  -3.686  1.00 39.13           C
ATOM    298  OG1 THR A  43     139.131  26.697  -5.017  1.00 45.99           O
ATOM    299  CG2 THR A  43     139.844  24.767  -3.751  1.00 46.07           C
ATOM    300  N   LEU A  44     137.415  24.648  -1.182  1.00 38.68           N
ATOM    301  CA  LEU A  44     137.477  24.050   0.146  1.00 38.43           C
ATOM    302  C   LEU A  44     137.477  22.526   0.074  1.00 40.05           C
ATOM    303  O   LEU A  44     136.861  21.924  -0.813  1.00 34.34           O
ATOM    304  CB  LEU A  44     136.288  24.508   0.996  1.00 34.05           C
ATOM    305  CG  LEU A  44     136.140  25.995   1.298  1.00 33.33           C
ATOM    306  CD1 LEU A  44     134.760  26.285   1.841  1.00 32.81           C
ATOM    307  CD2 LEU A  44     137.196  26.444   2.286  1.00 37.34           C
ATOM    308  N   LYS A  45     138.166  21.912   1.024  1.00 38.38           N
ATOM    309  CA  LYS A  45     138.172  20.469   1.164  1.00 40.79           C
ATOM    310  C   LYS A  45     137.793  20.133   2.591  1.00 41.99           C
ATOM    311  O   LYS A  45     138.364  20.680   3.535  1.00 43.67           O
ATOM    312  CB  LYS A  45     139.550  19.892   0.864  1.00 40.15           C
ATOM    313  CG  LYS A  45     139.628  18.413   1.173  1.00 49.81           C
ATOM    314  CD  LYS A  45     140.880  17.775   0.600  1.00 51.84           C
ATOM    315  CE  LYS A  45     141.057  16.371   1.167  1.00 48.57           C
ATOM    316  NZ  LYS A  45     142.428  15.840   0.952  1.00 52.38           N
ATOM    317  N   PHE A  46     136.824  19.238   2.743  1.00 41.78           N
ATOM    318  CA  PHE A  46     136.339  18.851   4.058  1.00 41.83           C
ATOM    319  C   PHE A  46     136.671  17.401   4.333  1.00 44.05           C
ATOM    320  O   PHE A  46     136.774  16.593   3.412  1.00 47.85           O
ATOM    321  CB  PHE A  46     134.831  19.081   4.143  1.00 36.47           C
ATOM    322  CG  PHE A  46     134.432  20.481   3.822  1.00 35.57           C
ATOM    323  CD1 PHE A  46     134.076  20.829   2.533  1.00 33.77           C
ATOM    324  CD2 PHE A  46     134.448  21.466   4.809  1.00 37.37           C
ATOM    325  CE1 PHE A  46     133.722  22.125   2.223  1.00 33.80           C
ATOM    326  CE2 PHE A  46     134.090  22.776   4.510  1.00 37.35           C
ATOM    327  CZ  PHE A  46     133.730  23.106   3.211  1.00 35.90           C
ATOM    328  N   ILE A  47     136.842  17.078   5.608  1.00 48.87           N
ATOM    329  CA  ILE A  47     137.143  15.720   6.027  1.00 46.46           C
ATOM    330  C   ILE A  47     136.356  15.372   7.282  1.00 43.14           C
ATOM    331  O   ILE A  47     136.365  16.122   8.251  1.00 42.79           O
ATOM    332  CB  ILE A  47     138.648  15.553   6.274  1.00 49.36           C
ATOM    333  CG1 ILE A  47     139.383  15.495   4.930  1.00 53.09           C
ATOM    334  CG2 ILE A  47     138.923  14.295   7.076  1.00 49.37           C
ATOM    335  CD1 ILE A  47     140.863  15.763   5.040  1.00 56.35           C
ATOM    336  N   CYS A  48     135.664  14.237   7.244  1.00 47.54           N
ATOM    337  CA  CYS A  48     134.927  13.741   8.400  1.00 51.57           C
ATOM    338  C   CYS A  48     135.901  13.098   9.370  1.00 50.87           C
ATOM    339  O   CYS A  48     136.384  11.999   9.128  1.00 51.52           O
ATOM    340  CB  CYS A  48     133.871  12.718   7.975  1.00 48.74           C
ATOM    341  SG  CYS A  48     132.862  12.148   9.362  1.00 55.14           S
ATOM    342  N   THR A  49     136.202  13.791  10.462  1.00 52.65           N
ATOM    343  CA  THR A  49     137.268  13.354  11.357  1.00 54.50           C
ATOM    344  C   THR A  49     136.799  12.257  12.309  1.00 58.56           C
ATOM    345  O   THR A  49     137.557  11.776  13.155  1.00 52.28           O
ATOM    346  CB  THR A  49     137.808  14.524  12.180  1.00 49.27           C
ATOM    347  OG1 THR A  49     136.721  15.159  12.864  1.00 54.60           O
ATOM    348  CG2 THR A  49     138.494  15.533  11.274  1.00 53.98           C
ATOM    349  N   THR A  50     135.546  11.858  12.151  1.00 56.65           N
ATOM    350  CA  THR A  50     134.913  10.967  13.100  1.00 54.79           C
ATOM    351  C   THR A  50     134.467   9.663  12.416  1.00 59.64           C
ATOM    352  O   THR A  50     133.650   8.914  12.952  1.00 64.32           O
ATOM    353  CB  THR A  50     133.732  11.679  13.780  1.00 52.43           C
ATOM    354  OG1 THR A  50     133.185  10.841  14.798  1.00 66.65           O
ATOM    355  CG2 THR A  50     132.646  11.977  12.773  1.00 54.84           C
ATOM    356  N   GLY A  51     135.013   9.397  11.233  1.00 53.45           N
ATOM    357  CA  GLY A  51     134.684   8.189  10.501  1.00 54.95           C
ATOM    358  C   GLY A  51     133.888   8.434   9.231  1.00 60.43           C
ATOM    359  O   GLY A  51     134.261   9.266   8.404  1.00 58.01           O
ATOM    360  N   LYS A  52     132.796   7.687   9.073  1.00 60.37           N
ATOM    361  CA  LYS A  52     131.900   7.831   7.933  1.00 54.02           C
ATOM    362  C   LYS A  52     130.862   8.915   8.214  1.00 57.29           C
ATOM    363  O   LYS A  52     130.369   9.030   9.334  1.00 55.06           O
ATOM    364  CB  LYS A  52     131.199   6.501   7.637  1.00 53.08           C
ATOM    365  CG  LYS A  52     130.206   6.557   6.487  1.00 54.74           C
ATOM    366  CD  LYS A  52     129.415   5.262   6.381  1.00 55.16           C
ATOM    367  CE  LYS A  52     128.453   5.293   5.204  1.00 54.67           C
ATOM    368  NZ  LYS A  52     129.171   5.372   3.903  1.00 55.28           N
ATOM    369  N   LEU A  53     130.531   9.716   7.205  1.00 52.76           N
ATOM    370  CA  LEU A  53     129.531  10.763   7.396  1.00 53.25           C
ATOM    371  C   LEU A  53     128.137  10.140   7.484  1.00 50.29           C
ATOM    372  O   LEU A  53     127.739   9.374   6.608  1.00 52.30           O
ATOM    373  CB  LEU A  53     129.587  11.804   6.262  1.00 51.22           C
ATOM    374  CG  LEU A  53     128.828  13.112   6.536  1.00 47.83           C
ATOM    375  CD1 LEU A  53     129.465  13.871   7.685  1.00 42.53           C
ATOM    376  CD2 LEU A  53     128.755  13.992   5.304  1.00 39.72           C
ATOM    377  N   PRO A  54     127.391  10.476   8.545  1.00 49.39           N
ATOM    378  CA  PRO A  54     126.040   9.963   8.801  1.00 44.68           C
ATOM    379  C   PRO A  54     125.016  10.414   7.760  1.00 49.17           C
ATOM    380  O   PRO A  54     123.998   9.748   7.597  1.00 47.37           O
ATOM    381  CB  PRO A  54     125.674  10.583  10.155  1.00 50.77           C
ATOM    382  CG  PRO A  54     126.929  11.154  10.702  1.00 52.72           C
ATOM    383  CD  PRO A  54     127.810  11.462   9.550  1.00 47.69           C
ATOM    384  N   VAL A  55     125.272  11.538   7.087  1.00 48.15           N
ATOM    385  CA  VAL A  55     124.354  12.077   6.077  1.00 38.95           C
ATOM    386  C   VAL A  55     125.130  12.372   4.792  1.00 41.50           C
ATOM    387  O   VAL A  55     126.361  12.359   4.793  1.00 42.94           O
ATOM    388  CB  VAL A  55     123.694  13.380   6.556  1.00 41.61           C
ATOM    389  CG1 VAL A  55     122.785  13.127   7.755  1.00 37.40           C
ATOM    390  CG2 VAL A  55     124.766  14.435   6.883  1.00 37.38           C
ATOM    391  N   PRO A  56     124.415  12.639   3.690  1.00 38.09           N
ATOM    392  CA  PRO A  56     125.094  12.936   2.422  1.00 39.36           C
ATOM    393  C   PRO A  56     125.863  14.259   2.488  1.00 36.64           C
ATOM    394  O   PRO A  56     125.313  15.260   2.950  1.00 33.62           O
ATOM    395  CB  PRO A  56     123.937  13.050   1.416  1.00 34.90           C
ATOM    396  CG  PRO A  56     122.752  12.391   2.096  1.00 36.62           C
ATOM    397  CD  PRO A  56     122.949  12.665   3.553  1.00 36.89           C
ATOM    398  N   TRP A  57     127.117  14.250   2.035  1.00 37.98           N
ATOM    399  CA  TRP A  57     127.940  15.461   1.963  1.00 36.07           C
ATOM    400  C   TRP A  57     127.209  16.704   1.407  1.00 35.48           C
ATOM    401  O   TRP A  57     127.367  17.806   1.925  1.00 33.47           O
ATOM    402  CB  TRP A  57     129.201  15.197   1.136  1.00 37.35           C
ATOM    403  CG  TRP A  57     130.277  14.475   1.886  1.00 36.73           C
ATOM    404  CD1 TRP A  57     130.666  13.186   1.704  1.00 38.80           C
ATOM    405  CD2 TRP A  57     131.100  14.999   2.936  1.00 39.11           C
ATOM    406  NE1 TRP A  57     131.674  12.871   2.570  1.00 41.81           N
ATOM    407  CE2 TRP A  57     131.958  13.966   3.343  1.00 38.93           C
ATOM    408  CE3 TRP A  57     131.183  16.241   3.580  1.00 39.25           C
ATOM    409  CZ2 TRP A  57     132.902  14.130   4.359  1.00 42.09           C
ATOM    410  CZ3 TRP A  57     132.123  16.404   4.583  1.00 40.93           C
ATOM    411  CH2 TRP A  57     132.967  15.351   4.968  1.00 39.17           C
ATOM    412  N   PRO A  58     126.407  16.534   0.350  1.00 35.48           N
ATOM    413  CA  PRO A  58     125.747  17.743  -0.171  1.00 38.29           C
ATOM    414  C   PRO A  58     124.760  18.432   0.793  1.00 38.02           C
ATOM    415  O   PRO A  58     124.536  19.644   0.629  1.00 33.53           O
ATOM    416  CB  PRO A  58     125.010  17.242  -1.424  1.00 27.22           C
ATOM    417  CG  PRO A  58     125.686  15.977  -1.789  1.00 28.39           C
ATOM    418  CD  PRO A  58     126.224  15.371  -0.535  1.00 31.05           C
ATOM    419  N   THR A  59     124.163  17.709   1.744  1.00 31.57           N
ATOM    420  CA  THR A  59     123.174  18.355   2.625  1.00 32.44           C
ATOM    421  C   THR A  59     123.845  19.392   3.510  1.00 29.40           C
ATOM    422  O   THR A  59     123.179  20.232   4.102  1.00 33.41           O
ATOM    423  CB  THR A  59     122.404  17.360   3.532  1.00 32.92           C
ATOM    424  OG1 THR A  59     123.308  16.745   4.464  1.00 32.66           O
ATOM    425  CG2 THR A  59     121.707  16.297   2.697  1.00 30.44           C
ATOM    426  N   LEU A  60     125.174  19.321   3.580  1.00 31.78           N
ATOM    427  CA  LEU A  60     125.973  20.179   4.444  1.00 28.84           C
ATOM    428  C   LEU A  60     126.691  21.355   3.735  1.00 34.33           C
ATOM    429  O   LEU A  60     127.417  22.112   4.386  1.00 28.32           O
ATOM    430  CB  LEU A  60     127.020  19.319   5.150  1.00 34.62           C
ATOM    431  CG  LEU A  60     126.568  18.244   6.159  1.00 33.51           C
ATOM    432  CD1 LEU A  60     127.771  17.440   6.629  1.00 35.68           C
ATOM    433  CD2 LEU A  60     125.851  18.861   7.357  1.00 31.66           C
ATOM    434  N   VAL A  61     126.508  21.510   2.418  1.00 29.22           N
ATOM    435  CA  VAL A  61     127.266  22.529   1.685  1.00 25.66           C
ATOM    436  C   VAL A  61     126.949  23.960   2.143  1.00 23.22           C
ATOM    437  O   VAL A  61     127.843  24.741   2.436  1.00 24.95           O
ATOM    438  CB  VAL A  61     127.116  22.386   0.127  1.00 30.97           C
ATOM    439  CG1 VAL A  61     127.504  23.683  -0.579  1.00 25.12           C
ATOM    440  CG2 VAL A  61     127.961  21.218  -0.382  1.00 27.16           C
ATOM    441  N   THR A  62     125.674  24.303   2.213  1.00 25.37           N
ATOM    442  CA  THR A  62     125.301  25.630   2.666  1.00 27.15           C
ATOM    443  C   THR A  62     125.839  25.919   4.083  1.00 32.05           C
ATOM    444  O   THR A  62     126.259  27.041   4.369  1.00 29.36           O
ATOM    445  CB  THR A  62     123.792  25.831   2.614  1.00 29.85           C
ATOM    446  OG1 THR A  62     123.138  24.725   3.243  1.00 30.86           O
ATOM    447  CG2 THR A  62     123.298  25.961   1.120  1.00 29.55           C
ATOM    448  N   THR A  63     125.856  24.900   4.948  1.00 27.54           N
ATOM    449  CA  THR A  63     126.327  25.072   6.322  1.00 29.13           C
ATOM    450  C   THR A  63     127.824  25.381   6.401  1.00 31.68           C
ATOM    451  O   THR A  63     128.238  26.328   7.081  1.00 32.31           O
ATOM    452  CB  THR A  63     125.974  23.837   7.193  1.00 26.82           C
ATOM    453  OG1 THR A  63     124.558  23.656   7.168  1.00 27.39           O
ATOM    454  CG2 THR A  63     126.431  24.036   8.613  1.00 30.21           C
ATOM    455  N   PHE A  64     128.633  24.576   5.713  1.00 33.34           N
ATOM    456  CA  PHE A  64     130.068  24.847   5.603  1.00 29.60           C
ATOM    457  C   PHE A  64     130.317  26.193   4.942  1.00 31.33           C
ATOM    458  O   PHE A  64     131.397  26.766   5.070  1.00 27.87           O
ATOM    459  CB  PHE A  64     130.767  23.764   4.777  1.00 30.84           C
ATOM    460  CG  PHE A  64     130.715  22.399   5.389  1.00 33.24           C
ATOM    461  CD1 PHE A  64     130.777  22.235   6.769  1.00 37.30           C
ATOM    462  CD2 PHE A  64     130.627  21.272   4.589  1.00 34.88           C
ATOM    463  CE1 PHE A  64     130.737  20.962   7.341  1.00 33.88           C
ATOM    464  CE2 PHE A  64     130.584  20.003   5.146  1.00 37.87           C
ATOM    465  CZ  PHE A  64     130.643  19.846   6.527  1.00 38.08           C
ATOM    466  N   VAL A  68     130.340  30.748   4.215  1.00 26.58           N
ATOM    467  CA  VAL A  68     131.257  31.892   4.269  1.00 27.93           C
ATOM    468  C   VAL A  68     130.946  32.980   3.236  1.00 28.79           C
ATOM    469  O   VAL A  68     131.774  33.340   2.376  1.00 29.78           O
ATOM    470  CB  VAL A  68     132.737  31.458   4.198  1.00 30.39           C
ATOM    471  CG1 VAL A  68     133.155  30.758   5.509  1.00 30.95           C
ATOM    472  CG2 VAL A  68     132.966  30.547   3.023  1.00 24.81           C
ATOM    473  N   GLN A  69     129.754  33.534   3.345  1.00 27.53           N
ATOM    474  CA  GLN A  69     129.265  34.441   2.308  1.00 27.88           C
ATOM    475  C   GLN A  69     130.009  35.767   2.186  1.00 38.20           C
ATOM    476  O   GLN A  69     129.742  36.555   1.260  1.00 34.59           O
ATOM    477  CB  GLN A  69     127.761  34.622   2.441  1.00 31.04           C
ATOM    478  CG  GLN A  69     127.034  33.353   2.024  1.00 29.48           C
ATOM    479  CD  GLN A  69     125.608  33.288   2.497  1.00 36.24           C
ATOM    480  OE1 GLN A  69     125.283  33.699   3.611  1.00 37.77           O
ATOM    481  NE2 GLN A  69     124.743  32.737   1.662  1.00 30.48           N
ATOM    482  N   CYS A  70     130.972  35.993   3.087  1.00 31.49           N
ATOM    483  CA  CYS A  70     131.861  37.142   2.981  1.00 29.09           C
ATOM    484  C   CYS A  70     132.753  37.082   1.746  1.00 30.86           C
ATOM    485  O   CYS A  70     133.339  38.086   1.368  1.00 31.87           O
ATOM    486  CB  CYS A  70     132.734  37.282   4.233  1.00 27.15           C
ATOM    487  SG  CYS A  70     133.414  35.722   4.844  1.00 30.69           S
ATOM    488  N   PHE A  71     132.867  35.911   1.124  1.00 32.66           N
ATOM    489  CA  PHE A  71     133.686  35.778  -0.079  1.00 31.81           C
ATOM    490  C   PHE A  71     132.903  35.993  -1.378  1.00 31.64           C
ATOM    491  O   PHE A  71     133.422  35.756  -2.466  1.00 26.57           O
ATOM    492  CB  PHE A  71     134.455  34.446  -0.093  1.00 32.33           C
ATOM    493  CG  PHE A  71     135.560  34.364   0.957  1.00 32.73           C
ATOM    494  CD1 PHE A  71     136.759  35.050   0.789  1.00 30.79           C
ATOM    495  CD2 PHE A  71     135.395  33.599   2.099  1.00 30.76           C
ATOM    496  CE1 PHE A  71     137.774  34.975   1.738  1.00 34.00           C
ATOM    497  CE2 PHE A  71     136.417  33.531   3.072  1.00 28.60           C
ATOM    498  CZ  PHE A  71     137.599  34.216   2.880  1.00 29.72           C
ATOM    499  N   SER A  72     131.654  36.421  -1.242  1.00 30.32           N
ATOM    500  CA  SER A  72     130.820  36.773  -2.384  1.00 32.62           C
ATOM    501  C   SER A  72     131.416  37.974  -3.131  1.00 37.94           C
ATOM    502  O   SER A  72     131.904  38.934  -2.517  1.00 35.63           O
ATOM    503  CB  SER A  72     129.414  37.138  -1.911  1.00 31.79           C
ATOM    504  OG  SER A  72     128.759  36.021  -1.325  1.00 35.66           O
ATOM    505  N   ARG A  73     131.393  37.929  -4.455  1.00 35.17           N
ATOM    506  CA  ARG A  73     131.727  39.118  -5.236  1.00 31.51           C
ATOM    507  C   ARG A  73     130.559  40.095  -5.262  1.00 36.44           C
ATOM    508  O   ARG A  73     129.534  39.834  -5.909  1.00 40.42           O
ATOM    509  CB  ARG A  73     132.087  38.748  -6.673  1.00 37.97           C
ATOM    510  CG  ARG A  73     132.441  39.961  -7.509  1.00 42.59           C
ATOM    511  CD  ARG A  73     133.200  39.580  -8.777  1.00 47.06           C
ATOM    512  NE  ARG A  73     132.314  39.594  -9.929  1.00 54.16           N
ATOM    513  CZ  ARG A  73     131.861  40.708 -10.498  1.00 59.53           C
ATOM    514  NH1 ARG A  73     132.225  41.897 -10.018  1.00 56.92           N
ATOM    515  NH2 ARG A  73     131.045  40.633 -11.543  1.00 56.99           N
ATOM    516  N   TYR A  74     130.703  41.213  -4.557  1.00 32.85           N
ATOM    517  CA  TYR A  74     129.793  42.344  -4.717  1.00 37.33           C
ATOM    518  C   TYR A  74     130.349  43.286  -5.795  1.00 42.61           C
ATOM    519  O   TYR A  74     131.503  43.713  -5.731  1.00 50.98           O
ATOM    520  CB  TYR A  74     129.600  43.080  -3.390  1.00 35.51           C
ATOM    521  CG  TYR A  74     128.514  42.476  -2.535  1.00 34.51           C
ATOM    522  CD1 TYR A  74     128.704  41.258  -1.882  1.00 29.66           C
ATOM    523  CD2 TYR A  74     127.291  43.115  -2.386  1.00 32.39           C
ATOM    524  CE1 TYR A  74     127.695  40.697  -1.120  1.00 27.27           C
ATOM    525  CE2 TYR A  74     126.285  42.564  -1.625  1.00 30.35           C
ATOM    526  CZ  TYR A  74     126.496  41.355  -0.996  1.00 29.10           C
ATOM    527  OH  TYR A  74     125.488  40.814  -0.241  1.00 34.25           O
ATOM    528  N   PRO A  75     129.548  43.580  -6.822  1.00 45.34           N
ATOM    529  CA  PRO A  75     130.042  44.523  -7.834  1.00 48.49           C
ATOM    530  C   PRO A  75     130.187  45.941  -7.265  1.00 46.96           C
ATOM    531  O   PRO A  75     129.448  46.309  -6.346  1.00 44.12           O
ATOM    532  CB  PRO A  75     128.939  44.504  -8.904  1.00 48.89           C
ATOM    533  CG  PRO A  75     128.144  43.265  -8.646  1.00 50.47           C
ATOM    534  CD  PRO A  75     128.232  43.017  -7.169  1.00 43.14           C
ATOM    535  N   ASP A  76     131.112  46.718  -7.832  1.00 52.16           N
ATOM    536  CA  ASP A  76     131.373  48.106  -7.432  1.00 50.64           C
ATOM    537  C   ASP A  76     130.117  48.851  -6.969  1.00 51.30           C
ATOM    538  O   ASP A  76     130.092  49.421  -5.874  1.00 53.15           O
ATOM    539  CB  ASP A  76     132.023  48.889  -8.588  1.00 53.01           C
ATOM    540  CG  ASP A  76     133.492  48.517  -8.822  1.00 61.74           C
ATOM    541  OD1 ASP A  76     134.079  49.029  -9.808  1.00 62.69           O
ATOM    542  OD2 ASP A  76     134.063  47.726  -8.036  1.00 60.75           O
ATOM    543  N   HIS A  77     129.077  48.840  -7.799  1.00 42.60           N
ATOM    544  CA  HIS A  77     127.890  49.641  -7.534  1.00 45.08           C
ATOM    545  C   HIS A  77     127.025  49.066  -6.423  1.00 45.23           C
ATOM    546  O   HIS A  77     125.979  49.626  -6.091  1.00 45.04           O
ATOM    547  CB  HIS A  77     127.055  49.828  -8.815  1.00 50.26           C
ATOM    548  CG  HIS A  77     126.331  48.591  -9.257  1.00 49.62           C
ATOM    549  ND1 HIS A  77     126.907  47.648 -10.084  1.00 49.97           N
ATOM    550  CD2 HIS A  77     125.078  48.151  -8.999  1.00 50.03           C
ATOM    551  CE1 HIS A  77     126.039  46.678 -10.309  1.00 50.11           C
ATOM    552  NE2 HIS A  77     124.925  46.951  -9.652  1.00 50.11           N
ATOM    553  N   LYS A  79     128.790  47.604  -3.504  1.00 42.97           N
ATOM    554  CA  LYS A  79     129.669  47.448  -2.345  1.00 45.17           C
ATOM    555  C   LYS A  79     128.981  47.854  -1.032  1.00 48.49           C
ATOM    556  O   LYS A  79     129.265  47.290   0.022  1.00 48.58           O
ATOM    557  CB  LYS A  79     130.973  48.231  -2.511  1.00 42.86           C
ATOM    558  CG  LYS A  79     131.785  47.868  -3.745  1.00 50.18           C
ATOM    559  CD  LYS A  79     132.551  46.561  -3.602  1.00 52.05           C
ATOM    560  CE  LYS A  79     133.313  46.216  -4.869  1.00 49.33           C
ATOM    561  NZ  LYS A  79     134.015  44.909  -4.749  1.00 47.81           N
ATOM    562  N   ARG A  80     128.070  48.818  -1.101  1.00 41.67           N
ATOM    563  CA  ARG A  80     127.406  49.329   0.088  1.00 41.65           C
ATOM    564  C   ARG A  80     126.357  48.362   0.634  1.00 46.90           C
ATOM    565  O   ARG A  80     125.744  48.633   1.672  1.00 48.11           O
ATOM    566  CB  ARG A  80     126.723  50.665  -0.219  1.00 51.07           C
ATOM    567  CG  ARG A  80     125.207  50.540  -0.332  1.00 55.12           C
ATOM    568  CD  ARG A  80     124.549  51.768  -0.929  1.00 64.03           C
ATOM    569  NE  ARG A  80     123.168  51.900  -0.462  1.00 63.00           N
ATOM    570  CZ  ARG A  80     122.244  52.640  -1.067  1.00 69.43           C
ATOM    571  NH1 ARG A  80     122.555  53.306  -2.176  1.00 71.97           N
ATOM    572  NH2 ARG A  80     121.010  52.708  -0.571  1.00 64.47           N
ATOM    573  N   HIS A  81     126.135  47.247  -0.059  1.00 42.94           N
ATOM    574  CA  HIS A  81     125.111  46.286   0.363  1.00 41.82           C
ATOM    575  C   HIS A  81     125.700  45.003   0.953  1.00 38.99           C
ATOM    576  O   HIS A  81     124.965  44.089   1.331  1.00 38.02           O
ATOM    577  CB  HIS A  81     124.167  45.960  -0.801  1.00 42.98           C
ATOM    578  CG  HIS A  81     123.408  47.148  -1.295  1.00 46.07           C
ATOM    579  ND1 HIS A  81     122.257  47.601  -0.688  1.00 46.71           N
ATOM    580  CD2 HIS A  81     123.653  47.999  -2.322  1.00 44.83           C
ATOM    581  CE1 HIS A  81     121.813  48.666  -1.330  1.00 49.83           C
ATOM    582  NE2 HIS A  81     122.644  48.927  -2.325  1.00 48.94           N
ATOM    583  N   ASP A  82     127.028  44.958   1.035  1.00 37.63           N
ATOM    584  CA  ASP A  82     127.764  43.803   1.547  1.00 38.63           C
ATOM    585  C   ASP A  82     127.845  43.806   3.094  1.00 41.22           C
ATOM    586  O   ASP A  82     128.859  44.196   3.678  1.00 40.83           O
ATOM    587  CB  ASP A  82     129.168  43.801   0.937  1.00 34.16           C
ATOM    588  CG  ASP A  82     129.901  42.509   1.146  1.00 31.49           C
ATOM    589  OD1 ASP A  82     129.437  41.682   1.947  1.00 29.49           O
ATOM    590  OD2 ASP A  82     130.950  42.311   0.488  1.00 36.59           O
ATOM    591  N   PHE A  83     126.774  43.365   3.744  1.00 35.26           N
ATOM    592  CA  PHE A  83     126.786  43.190   5.180  1.00 40.74           C
ATOM    593  C   PHE A  83     127.927  42.297   5.641  1.00 44.06           C
ATOM    594  O   PHE A  83     128.590  42.587   6.641  1.00 43.55           O
ATOM    595  CB  PHE A  83     125.482  42.576   5.658  1.00 39.64           C
ATOM    596  CG  PHE A  83     125.542  42.093   7.081  1.00 45.67           C
ATOM    597  CD1 PHE A  83     125.289  42.966   8.134  1.00 45.45           C
ATOM    598  CD2 PHE A  83     125.873  40.774   7.367  1.00 38.30           C
ATOM    599  CE1 PHE A  83     125.354  42.536   9.439  1.00 40.53           C
ATOM    600  CE2 PHE A  83     125.941  40.329   8.669  1.00 41.76           C
ATOM    601  CZ  PHE A  83     125.676  41.217   9.718  1.00 45.36           C
ATOM    602  N   PHE A  84     128.147  41.211   4.906  1.00 35.54           N
ATOM    603  CA  PHE A  84     129.042  40.143   5.338  1.00 39.30           C
ATOM    604  C   PHE A  84     130.450  40.650   5.628  1.00 39.17           C
ATOM    605  O   PHE A  84     131.005  40.358   6.683  1.00 43.36           O
ATOM    606  CB  PHE A  84     129.062  38.980   4.316  1.00 35.46           C
ATOM    607  CG  PHE A  84     127.692  38.414   4.010  1.00 29.39           C
ATOM    608  CD1 PHE A  84     127.111  37.477   4.842  1.00 31.64           C
ATOM    609  CD2 PHE A  84     126.989  38.830   2.882  1.00 36.40           C
ATOM    610  CE1 PHE A  84     125.849  36.967   4.570  1.00 34.55           C
ATOM    611  CE2 PHE A  84     125.724  38.331   2.596  1.00 32.24           C
ATOM    612  CZ  PHE A  84     125.151  37.394   3.436  1.00 34.25           C
ATOM    613  N   LYS A  85     131.021  41.407   4.697  1.00 37.16           N
ATOM    614  CA  LYS A  85     132.376  41.925   4.858  1.00 36.55           C
ATOM    615  C   LYS A  85     132.445  43.069   5.901  1.00 40.82           C
ATOM    616  O   LYS A  85     133.410  43.161   6.655  1.00 41.46           O
ATOM    617  CB  LYS A  85     132.951  42.387   3.511  1.00 35.00           C
ATOM    618  CG  LYS A  85     133.261  41.277   2.498  1.00 27.26           C
ATOM    619  CD  LYS A  85     133.976  41.851   1.261  1.00 33.22           C
ATOM    620  CE  LYS A  85     133.946  40.873   0.059  1.00 31.43           C
ATOM    621  NZ  LYS A  85     132.559  40.342  -0.154  1.00 28.55           N
ATOM    622  N   SER A  86     131.417  43.914   5.961  1.00 38.78           N
ATOM    623  CA  SER A  86     131.427  45.060   6.869  1.00 42.97           C
ATOM    624  C   SER A  86     131.395  44.666   8.355  1.00 43.84           C
ATOM    625  O   SER A  86     131.639  45.497   9.230  1.00 47.64           O
ATOM    626  CB  SER A  86     130.271  46.011   6.565  1.00 38.56           C
ATOM    627  OG  SER A  86     129.076  45.599   7.205  1.00 39.72           O
ATOM    628  N   ALA A  87     131.081  43.409   8.633  1.00 41.11           N
ATOM    629  CA  ALA A  87     131.064  42.923   9.996  1.00 44.68           C
ATOM    630  C   ALA A  87     132.427  42.378  10.414  1.00 42.19           C
ATOM    631  O   ALA A  87     132.610  41.984  11.571  1.00 44.35           O
ATOM    632  CB  ALA A  87     129.973  41.872  10.184  1.00 37.87           C
ATOM    633  N   PRO A  89     136.657  42.661  10.995  1.00 45.68           N
ATOM    634  CA  PRO A  89     137.116  41.311  11.352  1.00 47.39           C
ATOM    635  C   PRO A  89     136.347  40.630  12.487  1.00 45.48           C
ATOM    636  O   PRO A  89     136.520  39.429  12.681  1.00 44.85           O
ATOM    637  CB  PRO A  89     138.569  41.533  11.801  1.00 48.87           C
ATOM    638  CG  PRO A  89     138.787  43.046  11.838  1.00 49.54           C
ATOM    639  CD  PRO A  89     137.460  43.704  11.656  1.00 45.87           C
ATOM    640  N   GLU A  90     135.520  41.366  13.219  1.00 43.28           N
ATOM    641  CA  GLU A  90     134.865  40.811  14.400  1.00 45.15           C
ATOM    642  C   GLU A  90     133.898  39.685  14.061  1.00 47.66           C
ATOM    643  O   GLU A  90     133.741  38.731  14.825  1.00 42.75           O
ATOM    644  CB  GLU A  90     134.154  41.918  15.175  1.00 53.23           C
ATOM    645  CG  GLU A  90     135.079  43.074  15.554  1.00 56.82           C
ATOM    646  CD  GLU A  90     134.328  44.231  16.199  1.00 75.65           C
ATOM    647  OE1 GLU A  90     133.833  45.123  15.462  1.00 74.59           O
ATOM    648  OE2 GLU A  90     134.238  44.245  17.451  1.00 83.74           O
ATOM    649  N   GLY A  91     133.235  39.799  12.913  1.00 47.00           N
ATOM    650  CA  GLY A  91     132.483  38.678  12.383  1.00 35.90           C
ATOM    651  C   GLY A  91     131.012  38.650  12.704  1.00 38.31           C
ATOM    652  O   GLY A  91     130.446  39.611  13.221  1.00 38.48           O
ATOM    653  N   TYR A  92     130.366  37.539  12.376  1.00 35.45           N
ATOM    654  CA  TYR A  92     128.940  37.466  12.590  1.00 30.17           C
ATOM    655  C   TYR A  92     128.525  36.088  13.025  1.00 33.62           C
ATOM    656  O   TYR A  92     129.295  35.132  12.915  1.00 37.82           O
ATOM    657  CB  TYR A  92     128.174  37.911  11.344  1.00 41.19           C
ATOM    658  CG  TYR A  92     128.583  37.214  10.062  1.00 35.14           C
ATOM    659  CD1 TYR A  92     128.139  35.929   9.775  1.00 30.97           C
ATOM    660  CD2 TYR A  92     129.400  37.852   9.136  1.00 34.10           C
ATOM    661  CE1 TYR A  92     128.517  35.275   8.575  1.00 33.10           C
ATOM    662  CE2 TYR A  92     129.779  37.221   7.949  1.00 36.96           C
ATOM    663  CZ  TYR A  92     129.332  35.936   7.674  1.00 33.80           C
ATOM    664  OH  TYR A  92     129.712  35.327   6.502  1.00 35.77           O
ATOM    665  N   VAL A  93     127.319  36.007  13.571  1.00 31.61           N
ATOM    666  CA  VAL A  93     126.709  34.736  13.876  1.00 38.51           C
ATOM    667  C   VAL A  93     125.742  34.406  12.747  1.00 41.24           C
ATOM    668  O   VAL A  93     124.938  35.251  12.349  1.00 40.06           O
ATOM    669  CB  VAL A  93     125.901  34.802  15.181  1.00 39.32           C
ATOM    670  CG1 VAL A  93     125.138  33.514  15.372  1.00 39.29           C
ATOM    671  CG2 VAL A  93     126.822  35.054  16.381  1.00 41.03           C
ATOM    672  N   GLN A  94     125.803  33.179  12.242  1.00 37.77           N
ATOM    673  CA  GLN A  94     124.876  32.761  11.201  1.00 33.81           C
ATOM    674  C   GLN A  94     124.030  31.613  11.700  1.00 30.86           C
ATOM    675  O   GLN A  94     124.540  30.568  12.085  1.00 33.51           O
ATOM    676  CB  GLN A  94     125.640  32.347   9.932  1.00 32.87           C
ATOM    677  CG  GLN A  94     124.741  31.834   8.808  1.00 35.15           C
ATOM    678  CD  GLN A  94     125.466  31.810   7.454  1.00 34.73           C
ATOM    679  OE1 GLN A  94     125.943  32.844   6.970  1.00 30.52           O
ATOM    680  NE2 GLN A  94     125.578  30.617   6.863  1.00 28.35           N
ATOM    681  N   GLU A  95     122.726  31.799  11.681  1.00 30.76           N
ATOM    682  CA  GLU A  95     121.837  30.755  12.127  1.00 34.23           C
ATOM    683  C   GLU A  95     120.857  30.398  11.030  1.00 29.72           C
ATOM    684  O   GLU A  95     120.369  31.268  10.316  1.00 32.84           O
ATOM    685  CB  GLU A  95     121.050  31.229  13.352  1.00 37.16           C
ATOM    686  CG  GLU A  95     121.919  31.869  14.404  1.00 43.32           C
ATOM    687  CD  GLU A  95     121.118  32.296  15.627  1.00 45.35           C
ATOM    688  OE1 GLU A  95     120.757  33.492  15.704  1.00 46.51           O
ATOM    689  OE2 GLU A  95     120.845  31.430  16.488  1.00 40.20           O
ATOM    690  N   ARG A  96     120.530  29.121  10.940  1.00 30.17           N
ATOM    691  CA  ARG A  96     119.558  28.685   9.960  1.00 36.80           C
ATOM    692  C   ARG A  96     118.663  27.593  10.503  1.00 36.36           C
ATOM    693  O   ARG A  96     119.064  26.763  11.335  1.00 32.69           O
ATOM    694  CB  ARG A  96     120.250  28.139   8.693  1.00 34.28           C
ATOM    695  CG  ARG A  96     121.019  29.131   7.857  1.00 29.08           C
ATOM    696  CD  ARG A  96     121.093  28.612   6.379  1.00 34.89           C
ATOM    697  NE  ARG A  96     121.843  29.499   5.492  1.00 23.77           N
ATOM    698  CZ  ARG A  96     123.098  29.286   5.108  1.00 27.59           C
ATOM    699  NH1 ARG A  96     123.750  28.214   5.524  1.00 26.33           N
ATOM    700  NH2 ARG A  96     123.713  30.160   4.314  1.00 27.69           N
ATOM    701  N   THR A  97     117.443  27.600   9.996  1.00 35.74           N
ATOM    702  CA  THR A  97     116.636  26.408   9.957  1.00 37.30           C
ATOM    703  C   THR A  97     116.644  25.915   8.508  1.00 35.43           C
ATOM    704  O   THR A  97     116.355  26.667   7.581  1.00 35.82           O
ATOM    705  CB  THR A  97     115.219  26.698  10.447  1.00 38.96           C
ATOM    706  OG1 THR A  97     115.284  27.112  11.819  1.00 46.01           O
ATOM    707  CG2 THR A  97     114.349  25.461  10.345  1.00 32.97           C
ATOM    708  N   ILE A  98     117.025  24.662   8.318  1.00 34.22           N
ATOM    709  CA  ILE A  98     116.989  24.054   6.998  1.00 38.46           C
ATOM    710  C   ILE A  98     115.975  22.936   7.040  1.00 33.23           C
ATOM    711  O   ILE A  98     116.195  21.918   7.690  1.00 33.39           O
ATOM    712  CB  ILE A  98     118.369  23.494   6.570  1.00 33.91           C
ATOM    713  CG1 ILE A  98     119.398  24.626   6.455  1.00 33.83           C
ATOM    714  CG2 ILE A  98     118.251  22.772   5.233  1.00 34.17           C
ATOM    715  CD1 ILE A  98     120.835  24.154   6.338  1.00 27.60           C
ATOM    716  N   SER A  99     114.856  23.125   6.354  1.00 34.56           N
ATOM    717  C   SER A  99     113.786  21.321   5.032  1.00 38.21           C
ATOM    718  O   SER A  99     113.578  21.877   3.951  1.00 34.39           O
ATOM    719  CA ASER A  99     113.809  22.120   6.346  1.00 36.51           C
ATOM    720  CB ASER A  99     112.454  22.771   6.603  1.00 35.83           C
ATOM    721  OG ASER A  99     111.410  21.849   6.357  1.00 35.70           O
ATOM    722  N   PHE A 100     114.003  20.014   5.135  1.00 37.42           N
ATOM    723  CA  PHE A 100     113.944  19.136   3.966  1.00 38.31           C
ATOM    724  C   PHE A 100     112.508  18.689   3.687  1.00 38.47           C
ATOM    725  O   PHE A 100     111.850  18.161   4.564  1.00 41.89           O
ATOM    726  CB  PHE A 100     114.866  17.929   4.157  1.00 34.61           C
ATOM    727  CG  PHE A 100     116.332  18.293   4.296  1.00 37.63           C
ATOM    728  CD1 PHE A 100     116.871  18.612   5.541  1.00 36.75           C
ATOM    729  CD2 PHE A 100     117.170  18.307   3.181  1.00 32.26           C
ATOM    730  CE1 PHE A 100     118.219  18.943   5.677  1.00 32.95           C
ATOM    731  CE2 PHE A 100     118.509  18.635   3.300  1.00 29.00           C
ATOM    732  CZ  PHE A 100     119.046  18.957   4.547  1.00 34.72           C
ATOM    733  N   LYS A 101     112.026  18.900   2.463  1.00 40.83           N
ATOM    734  CA  LYS A 101     110.639  18.594   2.114  1.00 37.99           C
ATOM    735  C   LYS A 101     110.317  17.122   2.400  1.00 48.91           C
ATOM    736  O   LYS A 101     111.091  16.227   2.028  1.00 37.19           O
ATOM    737  CB  LYS A 101     110.378  18.926   0.637  1.00 48.81           C
ATOM    738  CG  LYS A 101     108.910  18.862   0.212  1.00 49.15           C
ATOM    739  CD  LYS A 101     108.042  19.743   1.107  1.00 58.58           C
ATOM    740  CE  LYS A 101     106.555  19.413   0.979  1.00 64.76           C
ATOM    741  NZ  LYS A 101     105.982  19.830  -0.339  1.00 75.85           N
ATOM    742  N   ASP A 102     109.189  16.875   3.077  1.00 45.20           N
ATOM    743  CA  ASP A 102     108.781  15.510   3.434  1.00 46.57           C
ATOM    744  C   ASP A 102     109.804  14.746   4.288  1.00 42.98           C
ATOM    745  O   ASP A 102     109.854  13.520   4.253  1.00 49.45           O
ATOM    746  CB  ASP A 102     108.482  14.685   2.174  1.00 46.47           C
ATOM    747  CG  ASP A 102     107.186  15.084   1.510  1.00 50.33           C
ATOM    748  OD1 ASP A 102     107.048  14.869   0.287  1.00 51.70           O
ATOM    749  OD2 ASP A 102     106.301  15.608   2.218  1.00 60.79           O
ATOM    750  N   ASP A 103     110.628  15.453   5.043  1.00 40.21           N
ATOM    751  CA  ASP A 103     111.607  14.777   5.898  1.00 41.03           C
ATOM    752  C   ASP A 103     112.026  15.695   7.055  1.00 40.96           C
ATOM    753  O   ASP A 103     111.278  16.606   7.438  1.00 37.09           O
ATOM    754  CB  ASP A 103     112.815  14.341   5.057  1.00 43.99           C
ATOM    755  CG  ASP A 103     113.590  13.188   5.680  1.00 49.78           C
ATOM    756  OD1 ASP A 103     113.611  13.080   6.925  1.00 52.41           O
ATOM    757  OD2 ASP A 103     114.198  12.396   4.926  1.00 50.44           O
ATOM    758  N   GLY A 104     113.216  15.468   7.605  1.00 38.26           N
ATOM    759  CA  GLY A 104     113.669  16.225   8.757  1.00 40.94           C
ATOM    760  C   GLY A 104     114.129  17.657   8.517  1.00 43.39           C
ATOM    761  O   GLY A 104     113.945  18.229   7.434  1.00 41.41           O
ATOM    762  N   ASN A 105     114.730  18.244   9.548  1.00 37.55           N
ATOM    763  CA  ASN A 105     115.309  19.574   9.439  1.00 38.97           C
ATOM    764  C   ASN A 105     116.650  19.647  10.155  1.00 41.88           C
ATOM    765  O   ASN A 105     116.915  18.859  11.061  1.00 39.11           O
ATOM    766  CB  ASN A 105     114.367  20.624  10.013  1.00 40.74           C
ATOM    767  CG  ASN A 105     113.808  20.219  11.376  1.00 52.61           C
ATOM    768  OD1 ASN A 105     112.799  19.501  11.454  1.00 50.04           O
ATOM    769  ND2 ASN A 105     114.470  20.661  12.455  1.00 43.72           N
ATOM    770  N   TYR A 106     117.499  20.574   9.708  1.00 42.34           N
ATOM    771  CA  TYR A 106     118.726  20.930  10.405  1.00 36.97           C
ATOM    772  C   TYR A 106     118.485  22.281  11.043  1.00 34.67           C
ATOM    773  O   TYR A 106     117.809  23.127  10.464  1.00 32.63           O
ATOM    774  CB  TYR A 106     119.903  21.103   9.432  1.00 36.36           C
ATOM    775  CG  TYR A 106     120.459  19.853   8.777  1.00 37.63           C
ATOM    776  CD1 TYR A 106     120.241  18.590   9.320  1.00 35.27           C
ATOM    777  CD2 TYR A 106     121.246  19.950   7.621  1.00 35.09           C
ATOM    778  CE1 TYR A 106     120.773  17.446   8.715  1.00 38.86           C
ATOM    779  CE2 TYR A 106     121.783  18.817   7.006  1.00 31.00           C
ATOM    780  CZ  TYR A 106     121.538  17.569   7.552  1.00 41.52           C
ATOM    781  OH  TYR A 106     122.064  16.446   6.954  1.00 39.87           O
ATOM    782  N   LYS A 107     119.036  22.486  12.235  1.00 37.64           N
ATOM    783  CA  LYS A 107     119.156  23.824  12.794  1.00 36.95           C
ATOM    784  C   LYS A 107     120.627  24.001  13.029  1.00 34.44           C
ATOM    785  O   LYS A 107     121.283  23.098  13.534  1.00 35.87           O
ATOM    786  CB  LYS A 107     118.365  23.980  14.094  1.00 37.35           C
ATOM    787  CG  LYS A 107     116.886  23.681  13.904  1.00 42.51           C
ATOM    788  CD  LYS A 107     116.043  24.156  15.079  1.00 52.71           C
ATOM    789  CE  LYS A 107     114.547  24.017  14.771  1.00 51.18           C
ATOM    790  NZ  LYS A 107     114.157  22.604  14.526  1.00 47.62           N
ATOM    791  N   THR A 108     121.155  25.158  12.647  1.00 32.78           N
ATOM    792  CA  THR A 108     122.590  25.347  12.670  1.00 35.81           C
ATOM    793  C   THR A 108     122.902  26.692  13.278  1.00 31.91           C
ATOM    794  O   THR A 108     122.115  27.634  13.167  1.00 32.70           O
ATOM    795  CB  THR A 108     123.204  25.314  11.223  1.00 36.02           C
ATOM    796  OG1 THR A 108     122.921  26.549  10.552  1.00 23.69           O
ATOM    797  CG2 THR A 108     122.644  24.155  10.415  1.00 33.16           C
ATOM    798  N   ARG A 109     124.082  26.795  13.870  1.00 31.57           N
ATOM    799  CA  ARG A 109     124.497  28.044  14.495  1.00 35.93           C
ATOM    800  C   ARG A 109     125.982  28.151  14.292  1.00 25.39           C
ATOM    801  O   ARG A 109     126.720  27.210  14.548  1.00 32.03           O
ATOM    802  CB  ARG A 109     124.159  28.035  15.988  1.00 37.55           C
ATOM    803  CG  ARG A 109     124.316  29.372  16.676  1.00 38.36           C
ATOM    804  CD  ARG A 109     124.056  29.253  18.195  1.00 46.55           C
ATOM    805  NE  ARG A 109     124.778  30.306  18.900  1.00 40.46           N
ATOM    806  CZ  ARG A 109     124.304  31.534  19.084  1.00 47.34           C
ATOM    807  NH1 ARG A 109     123.095  31.845  18.637  1.00 46.65           N
ATOM    808  NH2 ARG A 109     125.036  32.450  19.717  1.00 47.38           N
ATOM    809  N   ALA A 110     126.435  29.293  13.816  1.00 29.64           N
ATOM    810  CA  ALA A 110     127.819  29.371  13.420  1.00 30.39           C
ATOM    811  C   ALA A 110     128.370  30.741  13.727  1.00 29.95           C
ATOM    812  O   ALA A 110     127.637  31.735  13.727  1.00 36.25           O
ATOM    813  CB  ALA A 110     127.948  29.065  11.904  1.00 31.38           C
ATOM    814  N   GLU A 111     129.668  30.790  13.976  1.00 30.33           N
ATOM    815  CA  GLU A 111     130.368  32.055  14.017  1.00 36.30           C
ATOM    816  C   GLU A 111     131.404  32.113  12.910  1.00 32.05           C
ATOM    817  O   GLU A 111     132.184  31.188  12.729  1.00 35.52           O
ATOM    818  CB  GLU A 111     131.040  32.275  15.383  1.00 38.59           C
ATOM    819  CG  GLU A 111     130.084  32.792  16.447  1.00 43.92           C
ATOM    820  CD  GLU A 111     130.796  33.149  17.758  1.00 51.54           C
ATOM    821  OE1 GLU A 111     132.051  33.132  17.788  1.00 46.16           O
ATOM    822  OE2 GLU A 111     130.091  33.445  18.747  1.00 50.75           O
ATOM    823  N   VAL A 112     131.414  33.232  12.200  1.00 34.98           N
ATOM    824  CA  VAL A 112     132.327  33.451  11.105  1.00 32.41           C
ATOM    825  C   VAL A 112     133.125  34.690  11.435  1.00 30.67           C
ATOM    826  O   VAL A 112     132.556  35.760  11.554  1.00 34.92           O
ATOM    827  CB  VAL A 112     131.542  33.700   9.762  1.00 31.41           C
ATOM    828  CG1 VAL A 112     132.504  33.957   8.618  1.00 27.71           C
ATOM    829  CG2 VAL A 112     130.614  32.535   9.458  1.00 27.27           C
ATOM    830  N   LYS A 113     134.444  34.559  11.538  1.00 32.33           N
ATOM    831  CA  LYS A 113     135.278  35.682  11.931  1.00 31.90           C
ATOM    832  C   LYS A 113     136.715  35.377  11.613  1.00 29.31           C
ATOM    833  O   LYS A 113     137.078  34.232  11.413  1.00 32.00           O
ATOM    834  CB  LYS A 113     135.147  35.946  13.444  1.00 34.08           C
ATOM    835  CG  LYS A 113     135.403  34.702  14.303  1.00 32.70           C
ATOM    836  CD  LYS A 113     135.699  35.087  15.748  1.00 45.71           C
ATOM    837  CE  LYS A 113     135.825  33.856  16.641  1.00 42.81           C
ATOM    838  NZ  LYS A 113     134.490  33.221  16.859  1.00 41.68           N
ATOM    839  N   PHE A 114     137.542  36.411  11.582  1.00 31.34           N
ATOM    840  CA  PHE A 114     138.964  36.213  11.448  1.00 35.51           C
ATOM    841  C   PHE A 114     139.594  35.712  12.750  1.00 40.66           C
ATOM    842  O   PHE A 114     139.207  36.133  13.852  1.00 39.96           O
ATOM    843  CB  PHE A 114     139.634  37.510  10.999  1.00 37.79           C
ATOM    844  CG  PHE A 114     139.643  37.693   9.506  1.00 36.60           C
ATOM    845  CD1 PHE A 114     138.589  38.325   8.867  1.00 30.31           C
ATOM    846  CD2 PHE A 114     140.695  37.198   8.742  1.00 38.60           C
ATOM    847  CE1 PHE A 114     138.588  38.486   7.483  1.00 36.31           C
ATOM    848  CE2 PHE A 114     140.701  37.346   7.346  1.00 39.82           C
ATOM    849  CZ  PHE A 114     139.651  37.994   6.722  1.00 33.05           C
ATOM    850  N   GLU A 115     140.547  34.797  12.616  1.00 38.48           N
ATOM    851  CA  GLU A 115     141.395  34.397  13.736  1.00 38.69           C
ATOM    852  C   GLU A 115     142.815  34.512  13.222  1.00 42.87           C
ATOM    853  O   GLU A 115     143.274  33.689  12.423  1.00 42.55           O
ATOM    854  CB  GLU A 115     141.052  32.988  14.220  1.00 39.31           C
ATOM    855  CG  GLU A 115     139.681  32.915  14.913  1.00 34.19           C
ATOM    856  CD  GLU A 115     139.208  31.493  15.200  1.00 45.68           C
ATOM    857  OE1 GLU A 115     140.036  30.554  15.125  1.00 45.72           O
ATOM    858  OE2 GLU A 115     138.001  31.312  15.508  1.00 48.26           O
ATOM    859  N   GLY A 116     143.495  35.578  13.631  1.00 38.00           N
ATOM    860  CA  GLY A 116     144.737  35.948  12.979  1.00 44.29           C
ATOM    861  C   GLY A 116     144.481  36.266  11.511  1.00 47.26           C
ATOM    862  O   GLY A 116     143.579  37.041  11.175  1.00 45.61           O
ATOM    863  N   ASP A 117     145.257  35.653  10.626  1.00 45.98           N
ATOM    864  CA  ASP A 117     145.140  35.936   9.197  1.00 45.92           C
ATOM    865  C   ASP A 117     144.207  34.974   8.435  1.00 44.84           C
ATOM    866  O   ASP A 117     144.184  34.982   7.209  1.00 44.01           O
ATOM    867  CB  ASP A 117     146.526  35.981   8.531  1.00 46.28           C
ATOM    868  CG  ASP A 117     147.155  34.603   8.370  1.00 52.89           C
ATOM    869  OD1 ASP A 117     146.605  33.613   8.902  1.00 53.77           O
ATOM    870  OD2 ASP A 117     148.212  34.509   7.708  1.00 63.71           O
ATOM    871  N   THR A 118     143.445  34.155   9.157  1.00 43.66           N
ATOM    872  CA  THR A 118     142.541  33.215   8.515  1.00 38.63           C
ATOM    873  C   THR A 118     141.067  33.415   8.850  1.00 40.95           C
ATOM    874  O   THR A 118     140.710  33.758   9.974  1.00 37.48           O
ATOM    875  CB  THR A 118     142.984  31.727   8.692  1.00 48.31           C
ATOM    876  OG1 THR A 118     141.872  30.922   9.116  1.00 43.77           O
ATOM    877  CG2 THR A 118     144.093  31.603   9.679  1.00 40.32           C
ATOM    878  N   LEU A 119     140.216  33.212   7.841  1.00 35.01           N
ATOM    879  CA  LEU A 119     138.775  33.304   8.019  1.00 31.27           C
ATOM    880  C   LEU A 119     138.239  31.952   8.539  1.00 38.86           C
ATOM    881  O   LEU A 119     138.441  30.902   7.901  1.00 35.07           O
ATOM    882  CB  LEU A 119     138.106  33.735   6.692  1.00 29.11           C
ATOM    883  CG  LEU A 119     136.626  34.125   6.683  1.00 30.17           C
ATOM    884  CD1 LEU A 119     135.724  32.886   6.735  1.00 25.80           C
ATOM    885  CD2 LEU A 119     136.266  35.125   7.821  1.00 34.25           C
ATOM    886  N   VAL A 120     137.578  31.971   9.700  1.00 32.53           N
ATOM    887  CA  VAL A 120     137.151  30.736  10.351  1.00 29.80           C
ATOM    888  C   VAL A 120     135.643  30.655  10.492  1.00 30.12           C
ATOM    889  O   VAL A 120     135.007  31.621  10.879  1.00 36.30           O
ATOM    890  CB  VAL A 120     137.809  30.567  11.751  1.00 37.70           C
ATOM    891  CG1 VAL A 120     137.234  29.354  12.477  1.00 37.37           C
ATOM    892  CG2 VAL A 120     139.309  30.447  11.619  1.00 34.09           C
ATOM    893  N   ASN A 121     135.084  29.491  10.177  1.00 31.49           N
ATOM    894  CA  ASN A 121     133.649  29.238  10.239  1.00 32.83           C
ATOM    895  C   ASN A 121     133.470  28.072  11.185  1.00 35.85           C
ATOM    896  O   ASN A 121     133.850  26.951  10.844  1.00 34.45           O
ATOM    897  CB  ASN A 121     133.105  28.847   8.837  1.00 29.00           C
ATOM    898  CG  ASN A 121     131.595  28.615   8.825  1.00 31.45           C
ATOM    899  OD1 ASN A 121     130.869  29.132   9.670  1.00 29.40           O
ATOM    900  ND2 ASN A 121     131.111  27.867   7.830  1.00 31.32           N
ATOM    901  N   ARG A 122     132.914  28.337  12.370  1.00 37.54           N
ATOM    902  CA  ARG A 122     132.738  27.316  13.415  1.00 36.91           C
ATOM    903  C   ARG A 122     131.254  27.047  13.627  1.00 34.92           C
ATOM    904  O   ARG A 122     130.498  27.967  13.951  1.00 34.94           O
ATOM    905  CB  ARG A 122     133.350  27.797  14.737  1.00 44.44           C
ATOM    906  CG  ARG A 122     134.876  27.874  14.780  1.00 39.51           C
ATOM    907  CD  ARG A 122     135.355  28.413  16.152  1.00 49.09           C
ATOM    908  NE  ARG A 122     136.775  28.759  16.135  1.00 45.56           N
ATOM    909  CZ  ARG A 122     137.751  27.859  16.026  1.00 55.62           C
ATOM    910  NH1 ARG A 122     137.452  26.563  15.943  1.00 51.42           N
ATOM    911  NH2 ARG A 122     139.024  28.245  15.997  1.00 51.34           N
ATOM    912  N   ILE A 123     130.834  25.797  13.457  1.00 31.70           N
ATOM    913  CA  ILE A 123     129.404  25.483  13.417  1.00 34.80           C
ATOM    914  C   ILE A 123     128.901  24.442  14.428  1.00 34.95           C
ATOM    915  O   ILE A 123     129.601  23.491  14.746  1.00 37.90           O
ATOM    916  CB  ILE A 123     129.004  24.952  12.013  1.00 29.97           C
ATOM    917  CG1 ILE A 123     129.521  25.902  10.911  1.00 35.58           C
ATOM    918  CG2 ILE A 123     127.510  24.804  11.929  1.00 26.93           C
ATOM    919  CD1 ILE A 123     130.335  25.203   9.832  1.00 33.21           C
ATOM    920  N   GLU A 124     127.661  24.613  14.884  1.00 30.22           N
ATOM    921  CA  GLU A 124     126.948  23.548  15.570  1.00 39.95           C
ATOM    922  C   GLU A 124     125.692  23.224  14.797  1.00 36.62           C
ATOM    923  O   GLU A 124     124.916  24.113  14.462  1.00 35.04           O
ATOM    924  CB  GLU A 124     126.588  23.943  17.019  1.00 40.91           C
ATOM    925  CG  GLU A 124     127.785  23.948  17.956  1.00 41.21           C
ATOM    926  CD  GLU A 124     127.432  24.408  19.355  1.00 41.80           C
ATOM    927  OE1 GLU A 124     126.338  24.982  19.536  1.00 42.07           O
ATOM    928  OE2 GLU A 124     128.253  24.198  20.273  1.00 42.82           O
ATOM    929  N   LEU A 125     125.482  21.939  14.541  1.00 38.62           N
ATOM    930  CA  LEU A 125     124.313  21.505  13.801  1.00 42.39           C
ATOM    931  C   LEU A 125     123.544  20.425  14.565  1.00 41.52           C
ATOM    932  O   LEU A 125     124.138  19.493  15.114  1.00 39.43           O
ATOM    933  CB  LEU A 125     124.739  20.998  12.415  1.00 35.59           C
ATOM    934  CG  LEU A 125     123.681  20.416  11.476  1.00 44.62           C
ATOM    935  CD1 LEU A 125     124.117  20.569  10.000  1.00 34.64           C
ATOM    936  CD2 LEU A 125     123.386  18.950  11.802  1.00 36.87           C
ATOM    937  N   LYS A 126     122.221  20.555  14.571  1.00 38.99           N
ATOM    938  CA  LYS A 126     121.343  19.551  15.151  1.00 39.53           C
ATOM    939  C   LYS A 126     120.282  19.177  14.145  1.00 37.76           C
ATOM    940  O   LYS A 126     119.541  20.045  13.687  1.00 38.45           O
ATOM    941  CB  LYS A 126     120.634  20.102  16.388  1.00 42.48           C
ATOM    942  CG  LYS A 126     119.566  19.157  16.939  1.00 43.26           C
ATOM    943  CD  LYS A 126     120.218  17.974  17.641  1.00 52.33           C
ATOM    944  CE  LYS A 126     119.262  17.265  18.586  1.00 48.17           C
ATOM    945  NZ  LYS A 126     118.357  16.326  17.873  1.00 47.55           N
ATOM    946  N   GLY A 127     120.181  17.890  13.824  1.00 39.83           N
ATOM    947  CA  GLY A 127     119.149  17.417  12.915  1.00 42.68           C
ATOM    948  C   GLY A 127     118.142  16.507  13.598  1.00 46.07           C
ATOM    949  O   GLY A 127     118.520  15.635  14.393  1.00 46.63           O
ATOM    950  N   ILE A 128     116.860  16.690  13.290  1.00 38.77           N
ATOM    951  CA  ILE A 128     115.842  15.806  13.841  1.00 44.70           C
ATOM    952  C   ILE A 128     114.776  15.418  12.834  1.00 49.32           C
ATOM    953  O   ILE A 128     114.599  16.079  11.800  1.00 45.72           O
ATOM    954  CB  ILE A 128     115.122  16.430  15.050  1.00 44.37           C
ATOM    955  CG1 ILE A 128     114.137  17.499  14.596  1.00 43.48           C
ATOM    956  CG2 ILE A 128     116.114  17.001  16.026  1.00 43.33           C
ATOM    957  CD1 ILE A 128     113.771  18.485  15.689  1.00 50.80           C
ATOM    958  N   ASP A 129     114.073  14.335  13.154  1.00 42.51           N
ATOM    959  CA  ASP A 129     112.872  13.945  12.435  1.00 46.65           C
ATOM    960  C   ASP A 129     113.188  13.370  11.062  1.00 44.96           C
ATOM    961  O   ASP A 129     112.349  13.379  10.167  1.00 46.01           O
ATOM    962  CB  ASP A 129     111.904  15.132  12.322  1.00 48.87           C
ATOM    963  CG  ASP A 129     111.140  15.393  13.614  1.00 48.95           C
ATOM    964  OD1 ASP A 129     110.953  14.438  14.397  1.00 51.20           O
ATOM    965  OD2 ASP A 129     110.715  16.552  13.839  1.00 53.06           O
ATOM    966  N   PHE A 130     114.396  12.851  10.907  1.00 44.89           N
ATOM    967  CA  PHE A 130     114.801  12.280   9.637  1.00 46.51           C
ATOM    968  C   PHE A 130     114.327  10.838   9.495  1.00 54.09           C
ATOM    969  O   PHE A 130     114.572  10.008  10.365  1.00 54.42           O
ATOM    970  CB  PHE A 130     116.315  12.411   9.445  1.00 43.00           C
ATOM    971  CG  PHE A 130     116.748  13.806   9.073  1.00 42.54           C
ATOM    972  CD1 PHE A 130     117.251  14.671  10.029  1.00 41.97           C
ATOM    973  CD2 PHE A 130     116.619  14.257   7.766  1.00 44.99           C
ATOM    974  CE1 PHE A 130     117.630  15.958   9.692  1.00 42.74           C
ATOM    975  CE2 PHE A 130     116.996  15.545   7.414  1.00 41.19           C
ATOM    976  CZ  PHE A 130     117.506  16.397   8.380  1.00 41.27           C
ATOM    977  N   LYS A 131     113.625  10.556   8.400  1.00 44.53           N
ATOM    978  CA  LYS A 131     113.120   9.219   8.135  1.00 47.06           C
ATOM    979  C   LYS A 131     114.266   8.286   7.773  1.00 53.99           C
ATOM    980  O   LYS A 131     115.037   8.566   6.856  1.00 52.52           O
ATOM    981  CB  LYS A 131     112.080   9.259   7.009  1.00 52.01           C
ATOM    982  CG  LYS A 131     110.918  10.203   7.291  1.00 49.95           C
ATOM    983  CD  LYS A 131     110.114  10.514   6.033  1.00 53.13           C
ATOM    984  CE  LYS A 131     108.996  11.495   6.359  1.00 48.78           C
ATOM    985  NZ  LYS A 131     107.973  11.582   5.281  1.00 55.88           N
ATOM    986  N   GLU A 132     114.367   7.170   8.486  1.00 52.85           N
ATOM    987  CA  GLU A 132     115.465   6.231   8.280  1.00 57.54           C
ATOM    988  C   GLU A 132     115.520   5.701   6.847  1.00 53.05           C
ATOM    989  O   GLU A 132     116.578   5.286   6.371  1.00 56.98           O
ATOM    990  CB  GLU A 132     115.383   5.069   9.281  1.00 58.53           C
ATOM    991  CG  GLU A 132     115.652   5.468  10.722  1.00 56.10           C
ATOM    992  CD  GLU A 132     117.109   5.805  10.971  1.00 54.73           C
ATOM    993  OE1 GLU A 132     117.427   6.291  12.076  1.00 55.26           O
ATOM    994  OE2 GLU A 132     117.936   5.585  10.061  1.00 54.20           O
ATOM    995  N   ASP A 133     114.384   5.714   6.161  1.00 55.22           N
ATOM    996  CA  ASP A 133     114.348   5.267   4.769  1.00 58.42           C
ATOM    997  C   ASP A 133     114.214   6.429   3.779  1.00 56.36           C
ATOM    998  O   ASP A 133     113.909   6.219   2.606  1.00 55.34           O
ATOM    999  CB  ASP A 133     113.214   4.256   4.559  1.00 62.74           C
ATOM   1000  CG  ASP A 133     111.839   4.865   4.768  1.00 57.28           C
ATOM   1001  OD1 ASP A 133     111.758   6.062   5.114  1.00 55.97           O
ATOM   1002  OD2 ASP A 133     110.836   4.143   4.584  1.00 57.77           O
ATOM   1003  N   GLY A 134     114.441   7.652   4.255  1.00 55.16           N
ATOM   1004  CA  GLY A 134     114.331   8.834   3.413  1.00 48.10           C
ATOM   1005  C   GLY A 134     115.582   9.133   2.597  1.00 46.15           C
ATOM   1006  O   GLY A 134     116.566   8.396   2.653  1.00 45.28           O
ATOM   1007  N   ASN A 135     115.547  10.225   1.838  1.00 46.79           N
ATOM   1008  CA  ASN A 135     116.644  10.576   0.935  1.00 42.23           C
ATOM   1009  C   ASN A 135     117.937  10.904   1.658  1.00 40.96           C
ATOM   1010  O   ASN A 135     119.019  10.670   1.135  1.00 40.08           O
ATOM   1011  CB  ASN A 135     116.244  11.757   0.064  1.00 40.99           C
ATOM   1012  CG  ASN A 135     115.226  11.386  -0.971  1.00 37.15           C
ATOM   1013  OD1 ASN A 135     115.149  10.232  -1.399  1.00 43.90           O
ATOM   1014  ND2 ASN A 135     114.431  12.356  -1.387  1.00 39.41           N
ATOM   1015  N   ILE A 136     117.824  11.442   2.868  1.00 40.94           N
ATOM   1016  CA  ILE A 136     119.002  11.834   3.630  1.00 40.34           C
ATOM   1017  C   ILE A 136     119.679  10.664   4.345  1.00 46.25           C
ATOM   1018  O   ILE A 136     120.836  10.330   4.054  1.00 42.54           O
ATOM   1019  CB  ILE A 136     118.690  12.949   4.634  1.00 40.63           C
ATOM   1020  CG1 ILE A 136     118.347  14.240   3.899  1.00 39.32           C
ATOM   1021  CG2 ILE A 136     119.887  13.200   5.517  1.00 36.44           C
ATOM   1022  CD1 ILE A 136     116.979  14.273   3.265  1.00 40.81           C
ATOM   1023  N   LEU A 137     118.972  10.038   5.283  1.00 48.25           N
ATOM   1024  CA  LEU A 137     119.532   8.882   5.971  1.00 41.08           C
ATOM   1025  C   LEU A 137     119.615   7.675   5.025  1.00 42.57           C
ATOM   1026  O   LEU A 137     120.391   6.749   5.254  1.00 43.75           O
ATOM   1027  CB  LEU A 137     118.714   8.532   7.217  1.00 46.12           C
ATOM   1028  CG  LEU A 137     118.665   9.480   8.422  1.00 47.39           C
ATOM   1029  CD1 LEU A 137     117.852   8.829   9.546  1.00 48.54           C
ATOM   1030  CD2 LEU A 137     120.047   9.865   8.927  1.00 41.31           C
ATOM   1031  N   GLY A 138     118.811   7.682   3.967  1.00 41.86           N
ATOM   1032  CA  GLY A 138     118.879   6.632   2.958  1.00 47.04           C
ATOM   1033  C   GLY A 138     120.064   6.787   2.002  1.00 47.92           C
ATOM   1034  O   GLY A 138     120.315   5.920   1.155  1.00 48.93           O
ATOM   1035  N   HIS A 139     120.808   7.880   2.160  1.00 42.33           N
ATOM   1036  CA  HIS A 139     121.894   8.243   1.248  1.00 44.27           C
ATOM   1037  C   HIS A 139     121.479   8.138  -0.213  1.00 42.82           C
ATOM   1038  O   HIS A 139     122.098   7.425  -1.001  1.00 40.84           O
ATOM   1039  CB  HIS A 139     123.153   7.422   1.534  1.00 44.27           C
ATOM   1040  CG  HIS A 139     123.906   7.898   2.738  1.00 46.20           C
ATOM   1041  ND1 HIS A 139     123.463   7.678   4.025  1.00 48.42           N
ATOM   1042  CD2 HIS A 139     125.051   8.610   2.851  1.00 48.00           C
ATOM   1043  CE1 HIS A 139     124.309   8.224   4.878  1.00 45.86           C
ATOM   1044  NE2 HIS A 139     125.283   8.797   4.193  1.00 44.11           N
ATOM   1045  N   LYS A 140     120.424   8.858  -0.568  1.00 39.98           N
ATOM   1046  CA  LYS A 140     119.899   8.791  -1.918  1.00 42.58           C
ATOM   1047  C   LYS A 140     120.222  10.028  -2.775  1.00 43.48           C
ATOM   1048  O   LYS A 140     119.810  10.103  -3.936  1.00 38.07           O
ATOM   1049  CB  LYS A 140     118.392   8.547  -1.871  1.00 39.52           C
ATOM   1050  CG  LYS A 140     118.002   7.185  -1.317  1.00 45.95           C
ATOM   1051  CD  LYS A 140     116.505   7.101  -1.099  1.00 46.76           C
ATOM   1052  CE  LYS A 140     116.091   5.741  -0.554  1.00 55.24           C
ATOM   1053  NZ  LYS A 140     114.715   5.787   0.022  1.00 54.25           N
ATOM   1054  N   LEU A 141     120.934  11.004  -2.208  1.00 41.14           N
ATOM   1055  CA  LEU A 141     121.296  12.190  -2.983  1.00 39.38           C
ATOM   1056  C   LEU A 141     122.458  11.873  -3.907  1.00 39.26           C
ATOM   1057  O   LEU A 141     123.393  11.165  -3.530  1.00 39.11           O
ATOM   1058  CB  LEU A 141     121.721  13.377  -2.105  1.00 38.24           C
ATOM   1059  CG  LEU A 141     120.984  13.978  -0.910  1.00 41.69           C
ATOM   1060  CD1 LEU A 141     121.285  15.483  -0.868  1.00 37.21           C
ATOM   1061  CD2 LEU A 141     119.493  13.724  -0.904  1.00 40.29           C
ATOM   1062  N   GLU A 142     122.407  12.420  -5.114  1.00 39.31           N
ATOM   1063  CA  GLU A 142     123.563  12.378  -6.001  1.00 39.88           C
ATOM   1064  C   GLU A 142     124.672  13.261  -5.457  1.00 36.82           C
ATOM   1065  O   GLU A 142     124.408  14.259  -4.773  1.00 38.20           O
ATOM   1066  CB  GLU A 142     123.173  12.859  -7.386  1.00 38.75           C
ATOM   1067  CG  GLU A 142     122.022  12.080  -7.994  1.00 38.67           C
ATOM   1068  CD  GLU A 142     121.943  12.293  -9.481  1.00 49.18           C
ATOM   1069  OE1 GLU A 142     122.863  11.823 -10.186  1.00 55.48           O
ATOM   1070  OE2 GLU A 142     120.973  12.932  -9.941  1.00 45.09           O
ATOM   1071  N   TYR A 143     125.910  12.905  -5.771  1.00 30.24           N
ATOM   1072  CA  TYR A 143     127.043  13.690  -5.311  1.00 35.67           C
ATOM   1073  C   TYR A 143     127.322  14.831  -6.278  1.00 33.52           C
ATOM   1074  O   TYR A 143     128.290  14.803  -7.014  1.00 36.13           O
ATOM   1075  CB  TYR A 143     128.278  12.811  -5.130  1.00 27.48           C
ATOM   1076  CG  TYR A 143     129.458  13.515  -4.507  1.00 40.42           C
ATOM   1077  CD1 TYR A 143     129.451  13.838  -3.156  1.00 33.83           C
ATOM   1078  CD2 TYR A 143     130.581  13.864  -5.265  1.00 34.18           C
ATOM   1079  CE1 TYR A 143     130.518  14.475  -2.568  1.00 37.70           C
ATOM   1080  CE2 TYR A 143     131.663  14.513  -4.676  1.00 34.11           C
ATOM   1081  CZ  TYR A 143     131.617  14.813  -3.324  1.00 38.56           C
ATOM   1082  OH  TYR A 143     132.667  15.439  -2.694  1.00 40.52           O
ATOM   1083  N   ASN A 144     126.442  15.822  -6.280  1.00 33.62           N
ATOM   1084  CA  ASN A 144     126.644  17.033  -7.053  1.00 36.40           C
ATOM   1085  C   ASN A 144     125.872  18.173  -6.413  1.00 34.35           C
ATOM   1086  O   ASN A 144     125.184  17.981  -5.409  1.00 36.30           O
ATOM   1087  CB  ASN A 144     126.208  16.836  -8.509  1.00 36.63           C
ATOM   1088  CG  ASN A 144     124.816  16.223  -8.622  1.00 40.27           C
ATOM   1089  OD1 ASN A 144     123.925  16.525  -7.826  1.00 39.43           O
ATOM   1090  ND2 ASN A 144     124.631  15.350  -9.609  1.00 34.76           N
ATOM   1091  N   TYR A 145     125.973  19.360  -6.993  1.00 32.85           N
ATOM   1092  CA  TYR A 145     125.322  20.517  -6.404  1.00 31.14           C
ATOM   1093  C   TYR A 145     124.839  21.499  -7.454  1.00 31.94           C
ATOM   1094  O   TYR A 145     125.539  21.806  -8.426  1.00 35.83           O
ATOM   1095  CB  TYR A 145     126.244  21.203  -5.389  1.00 28.16           C
ATOM   1096  CG  TYR A 145     125.495  21.812  -4.230  1.00 28.98           C
ATOM   1097  CD1 TYR A 145     125.171  21.050  -3.102  1.00 28.52           C
ATOM   1098  CD2 TYR A 145     125.088  23.141  -4.266  1.00 28.37           C
ATOM   1099  CE1 TYR A 145     124.465  21.607  -2.039  1.00 27.93           C
ATOM   1100  CE2 TYR A 145     124.384  23.707  -3.211  1.00 29.38           C
ATOM   1101  CZ  TYR A 145     124.081  22.938  -2.098  1.00 29.11           C
ATOM   1102  OH  TYR A 145     123.396  23.518  -1.055  1.00 28.62           O
ATOM   1103  N   ASN A 146     123.625  21.981  -7.254  1.00 29.82           N
ATOM   1104  CA  ASN A 146     123.002  22.876  -8.199  1.00 28.45           C
ATOM   1105  C   ASN A 146     123.361  24.350  -7.968  1.00 31.08           C
ATOM   1106  O   ASN A 146     124.233  24.660  -7.152  1.00 27.74           O
ATOM   1107  CB  ASN A 146     121.502  22.627  -8.230  1.00 24.86           C
ATOM   1108  CG  ASN A 146     121.155  21.318  -8.940  1.00 36.03           C
ATOM   1109  OD1 ASN A 146     121.785  20.960  -9.952  1.00 33.49           O
ATOM   1110  ND2 ASN A 146     120.154  20.600  -8.420  1.00 32.15           N
ATOM   1111  N   SER A 147     122.721  25.245  -8.716  1.00 27.79           N
ATOM   1112  CA  SER A 147     123.063  26.655  -8.676  1.00 28.71           C
ATOM   1113  C   SER A 147     121.843  27.417  -8.253  1.00 32.14           C
ATOM   1114  O   SER A 147     120.770  27.178  -8.786  1.00 27.99           O
ATOM   1115  CB  SER A 147     123.560  27.139 -10.036  1.00 25.88           C
ATOM   1116  OG  SER A 147     124.766  26.475 -10.360  1.00 29.15           O
ATOM   1117  N   HIS A 148     121.990  28.299  -7.260  1.00 27.45           N
ATOM   1118  CA  HIS A 148     120.813  28.938  -6.677  1.00 27.82           C
ATOM   1119  C   HIS A 148     120.904  30.468  -6.497  1.00 31.01           C
ATOM   1120  O   HIS A 148     121.971  31.069  -6.663  1.00 33.02           O
ATOM   1121  CB  HIS A 148     120.486  28.287  -5.334  1.00 29.78           C
ATOM   1122  CG  HIS A 148     120.493  26.789  -5.356  1.00 28.93           C
ATOM   1123  ND1 HIS A 148     121.629  26.041  -5.102  1.00 25.75           N
ATOM   1124  CD2 HIS A 148     119.501  25.891  -5.568  1.00 27.44           C
ATOM   1125  CE1 HIS A 148     121.335  24.759  -5.166  1.00 25.99           C
ATOM   1126  NE2 HIS A 148     120.046  24.637  -5.450  1.00 24.34           N
ATOM   1127  N   ASN A 149     119.763  31.081  -6.187  1.00 30.19           N
ATOM   1128  CA  ASN A 149     119.703  32.470  -5.736  1.00 35.10           C
ATOM   1129  C   ASN A 149     119.425  32.577  -4.211  1.00 34.53           C
ATOM   1130  O   ASN A 149     118.396  32.115  -3.728  1.00 31.84           O
ATOM   1131  CB  ASN A 149     118.613  33.232  -6.491  1.00 30.93           C
ATOM   1132  CG  ASN A 149     118.935  33.424  -7.963  1.00 37.04           C
ATOM   1133  OD1 ASN A 149     120.083  33.318  -8.374  1.00 34.90           O
ATOM   1134  ND2 ASN A 149     117.914  33.724  -8.758  1.00 33.05           N
ATOM   1135  N   VAL A 150     120.343  33.200  -3.477  1.00 34.88           N
ATOM   1136  CA  VAL A 150     120.159  33.473  -2.054  1.00 28.05           C
ATOM   1137  C   VAL A 150     119.573  34.874  -1.884  1.00 30.63           C
ATOM   1138  O   VAL A 150     120.258  35.861  -2.129  1.00 35.13           O
ATOM   1139  CB  VAL A 150     121.509  33.363  -1.314  1.00 33.67           C
ATOM   1140  CG1 VAL A 150     121.380  33.796   0.160  1.00 31.32           C
ATOM   1141  CG2 VAL A 150     122.052  31.941  -1.420  1.00 30.07           C
ATOM   1142  N   TYR A 151     118.304  34.969  -1.491  1.00 31.36           N
ATOM   1143  CA  TYR A 151     117.649  36.270  -1.371  1.00 35.00           C
ATOM   1144  C   TYR A 151     117.868  36.897   0.018  1.00 37.78           C
ATOM   1145  O   TYR A 151     117.436  36.343   1.038  1.00 36.74           O
ATOM   1146  CB  TYR A 151     116.151  36.161  -1.706  1.00 36.17           C
ATOM   1147  CG  TYR A 151     115.903  35.580  -3.088  1.00 46.66           C
ATOM   1148  CD1 TYR A 151     116.085  36.355  -4.242  1.00 44.06           C
ATOM   1149  CD2 TYR A 151     115.530  34.247  -3.245  1.00 45.98           C
ATOM   1150  CE1 TYR A 151     115.884  35.815  -5.507  1.00 41.58           C
ATOM   1151  CE2 TYR A 151     115.324  33.697  -4.512  1.00 43.85           C
ATOM   1152  CZ  TYR A 151     115.507  34.484  -5.634  1.00 44.85           C
ATOM   1153  OH  TYR A 151     115.300  33.933  -6.882  1.00 50.43           O
ATOM   1154  N   ILE A 152     118.548  38.042   0.026  1.00 35.65           N
ATOM   1155  CA  ILE A 152     118.931  38.768   1.234  1.00 33.60           C
ATOM   1156  C   ILE A 152     118.010  39.950   1.537  1.00 43.95           C
ATOM   1157  O   ILE A 152     117.629  40.713   0.647  1.00 40.52           O
ATOM   1158  CB  ILE A 152     120.321  39.401   1.085  1.00 37.00           C
ATOM   1159  CG1 ILE A 152     121.395  38.355   0.787  1.00 30.23           C
ATOM   1160  CG2 ILE A 152     120.664  40.221   2.327  1.00 39.67           C
ATOM   1161  CD1 ILE A 152     121.438  37.260   1.799  1.00 41.61           C
ATOM   1162  N   THR A 153     117.685  40.134   2.807  1.00 41.90           N
ATOM   1163  CA  THR A 153     116.977  41.342   3.225  1.00 46.91           C
ATOM   1164  C   THR A 153     117.551  41.884   4.561  1.00 48.09           C
ATOM   1165  O   THR A 153     118.137  41.132   5.348  1.00 40.82           O
ATOM   1166  CB  THR A 153     115.453  41.087   3.301  1.00 48.17           C
ATOM   1167  OG1 THR A 153     114.757  42.318   3.528  1.00 52.96           O
ATOM   1168  CG2 THR A 153     115.124  40.102   4.401  1.00 43.82           C
ATOM   1169  N   ALA A 154     117.419  43.191   4.783  1.00 50.77           N
ATOM   1170  CA  ALA A 154     117.899  43.830   6.015  1.00 50.84           C
ATOM   1171  C   ALA A 154     116.967  43.547   7.187  1.00 49.95           C
ATOM   1172  O   ALA A 154     115.748  43.532   7.024  1.00 52.67           O
ATOM   1173  CB  ALA A 154     118.045  45.344   5.812  1.00 43.88           C
ATOM   1174  N   ASP A 155     117.546  43.322   8.364  1.00 52.57           N
ATOM   1175  CA  ASP A 155     116.780  43.135   9.596  1.00 54.64           C
ATOM   1176  C   ASP A 155     117.208  44.204  10.620  1.00 59.76           C
ATOM   1177  O   ASP A 155     118.046  43.945  11.496  1.00 56.24           O
ATOM   1178  CB  ASP A 155     117.022  41.725  10.154  1.00 53.81           C
ATOM   1179  CG  ASP A 155     116.058  41.353  11.290  1.00 67.72           C
ATOM   1180  OD1 ASP A 155     116.227  40.252  11.869  1.00 66.57           O
ATOM   1181  OD2 ASP A 155     115.131  42.140  11.599  1.00 66.96           O
ATOM   1182  N   LYS A 156     116.631  45.399  10.502  1.00 57.65           N
ATOM   1183  CA  LYS A 156     117.070  46.563  11.284  1.00 59.93           C
ATOM   1184  C   LYS A 156     116.999  46.321  12.792  1.00 59.95           C
ATOM   1185  O   LYS A 156     117.892  46.724  13.533  1.00 58.85           O
ATOM   1186  CB  LYS A 156     116.258  47.806  10.902  1.00 56.80           C
ATOM   1187  CG  LYS A 156     117.051  49.108  10.914  1.00 59.06           C
ATOM   1188  CD  LYS A 156     117.527  49.476  12.310  1.00 59.42           C
ATOM   1189  CE  LYS A 156     118.389  50.727  12.284  1.00 59.54           C
ATOM   1190  NZ  LYS A 156     119.589  50.556  11.418  1.00 59.18           N
ATOM   1191  N   GLN A 157     115.945  45.647  13.237  1.00 60.81           N
ATOM   1192  CA  GLN A 157     115.796  45.314  14.650  1.00 62.98           C
ATOM   1193  C   GLN A 157     117.034  44.599  15.228  1.00 64.18           C
ATOM   1194  O   GLN A 157     117.423  44.854  16.371  1.00 62.68           O
ATOM   1195  CB  GLN A 157     114.520  44.491  14.879  1.00 62.72           C
ATOM   1196  CG  GLN A 157     114.357  43.965  16.296  1.00 62.71           C
ATOM   1197  CD  GLN A 157     113.128  43.091  16.453  1.00 63.34           C
ATOM   1198  OE1 GLN A 157     112.925  42.465  17.493  1.00 63.59           O
ATOM   1199  NE2 GLN A 157     112.300  43.042  15.416  1.00 63.53           N
ATOM   1200  N   LYS A 158     117.663  43.725  14.443  1.00 59.30           N
ATOM   1201  CA  LYS A 158     118.807  42.954  14.939  1.00 53.94           C
ATOM   1202  C   LYS A 158     120.139  43.471  14.422  1.00 52.46           C
ATOM   1203  O   LYS A 158     121.176  42.843  14.637  1.00 60.54           O
ATOM   1204  CB  LYS A 158     118.662  41.463  14.604  1.00 56.96           C
ATOM   1205  CG  LYS A 158     117.500  40.775  15.312  1.00 63.35           C
ATOM   1206  CD  LYS A 158     117.607  39.258  15.229  1.00 61.71           C
ATOM   1207  CE  LYS A 158     116.551  38.589  16.097  1.00 60.79           C
ATOM   1208  NZ  LYS A 158     116.721  37.110  16.150  1.00 59.89           N
ATOM   1209  N   ASN A 159     120.111  44.615  13.744  1.00 49.20           N
ATOM   1210  CA  ASN A 159     121.309  45.183  13.127  1.00 46.89           C
ATOM   1211  C   ASN A 159     121.994  44.229  12.146  1.00 52.01           C
ATOM   1212  O   ASN A 159     123.213  44.302  11.942  1.00 51.21           O
ATOM   1213  CB  ASN A 159     122.314  45.652  14.194  1.00 51.56           C
ATOM   1214  CG  ASN A 159     123.315  46.666  13.652  1.00 51.78           C
ATOM   1215  OD1 ASN A 159     122.995  47.471  12.770  1.00 55.89           O
ATOM   1216  ND2 ASN A 159     124.537  46.629  14.178  1.00 52.36           N
ATOM   1217  N   GLY A 160     121.221  43.345  11.522  1.00 50.02           N
ATOM   1218  CA  GLY A 160     121.805  42.393  10.591  1.00 48.95           C
ATOM   1219  C   GLY A 160     121.006  42.170   9.321  1.00 48.53           C
ATOM   1220  O   GLY A 160     120.464  43.116   8.740  1.00 49.07           O
ATOM   1221  N   ILE A 161     120.948  40.913   8.886  1.00 47.08           N
ATOM   1222  CA  ILE A 161     120.203  40.527   7.689  1.00 41.89           C
ATOM   1223  C   ILE A 161     119.494  39.199   7.885  1.00 43.72           C
ATOM   1224  O   ILE A 161     119.792  38.427   8.808  1.00 39.64           O
ATOM   1225  CB  ILE A 161     121.113  40.367   6.454  1.00 37.93           C
ATOM   1226  CG1 ILE A 161     122.045  39.171   6.648  1.00 35.97           C
ATOM   1227  CG2 ILE A 161     121.889  41.637   6.162  1.00 34.59           C
ATOM   1228  CD1 ILE A 161     123.028  38.987   5.542  1.00 39.75           C
ATOM   1229  N   LYS A 162     118.534  38.957   7.004  1.00 47.57           N
ATOM   1230  CA  LYS A 162     117.873  37.669   6.886  1.00 45.35           C
ATOM   1231  C   LYS A 162     118.059  37.200   5.443  1.00 43.25           C
ATOM   1232  O   LYS A 162     118.222  38.016   4.534  1.00 35.47           O
ATOM   1233  CB  LYS A 162     116.382  37.802   7.207  1.00 44.61           C
ATOM   1234  CG  LYS A 162     116.053  37.864   8.689  1.00 52.91           C
ATOM   1235  CD  LYS A 162     114.565  38.144   8.921  1.00 59.92           C
ATOM   1236  CE  LYS A 162     114.163  37.898  10.371  1.00 56.72           C
ATOM   1237  NZ  LYS A 162     112.706  38.113  10.592  1.00 59.82           N
ATOM   1238  N   ALA A 163     118.071  35.887   5.241  1.00 43.32           N
ATOM   1239  CA  ALA A 163     118.041  35.331   3.894  1.00 41.22           C
ATOM   1240  C   ALA A 163     117.046  34.175   3.830  1.00 39.30           C
ATOM   1241  O   ALA A 163     116.762  33.523   4.843  1.00 35.59           O
ATOM   1242  CB  ALA A 163     119.431  34.893   3.445  1.00 30.98           C
ATOM   1243  N   ASN A 164     116.495  33.962   2.639  1.00 36.25           N
ATOM   1244  CA  ASN A 164     115.579  32.864   2.360  1.00 35.10           C
ATOM   1245  C   ASN A 164     115.937  32.300   0.982  1.00 38.36           C
ATOM   1246  O   ASN A 164     116.159  33.072   0.040  1.00 35.67           O
ATOM   1247  CB  ASN A 164     114.133  33.363   2.318  1.00 37.70           C
ATOM   1248  CG  ASN A 164     113.619  33.811   3.675  1.00 54.29           C
ATOM   1249  OD1 ASN A 164     113.155  32.993   4.480  1.00 57.92           O
ATOM   1250  ND2 ASN A 164     113.674  35.119   3.930  1.00 54.45           N
ATOM   1251  N   PHE A 165     116.020  30.975   0.861  1.00 33.16           N
ATOM   1252  CA  PHE A 165     116.232  30.355  -0.452  1.00 32.59           C
ATOM   1253  C   PHE A 165     115.865  28.886  -0.449  1.00 35.93           C
ATOM   1254  O   PHE A 165     115.637  28.295   0.615  1.00 32.61           O
ATOM   1255  CB  PHE A 165     117.672  30.560  -0.968  1.00 30.06           C
ATOM   1256  CG  PHE A 165     118.754  30.173   0.025  1.00 32.33           C
ATOM   1257  CD1 PHE A 165     119.066  30.998   1.095  1.00 31.51           C
ATOM   1258  CD2 PHE A 165     119.462  28.995  -0.123  1.00 27.91           C
ATOM   1259  CE1 PHE A 165     120.071  30.664   1.990  1.00 26.57           C
ATOM   1260  CE2 PHE A 165     120.470  28.652   0.757  1.00 28.14           C
ATOM   1261  CZ  PHE A 165     120.772  29.492   1.830  1.00 30.58           C
ATOM   1262  N   LYS A 166     115.810  28.306  -1.649  1.00 34.21           N
ATOM   1263  CA  LYS A 166     115.478  26.897  -1.827  1.00 29.08           C
ATOM   1264  C   LYS A 166     116.631  26.159  -2.479  1.00 31.19           C
ATOM   1265  O   LYS A 166     117.062  26.508  -3.575  1.00 32.71           O
ATOM   1266  CB  LYS A 166     114.222  26.750  -2.687  1.00 39.86           C
ATOM   1267  CG  LYS A 166     112.956  27.233  -2.001  1.00 46.56           C
ATOM   1268  CD  LYS A 166     111.718  26.917  -2.830  1.00 54.09           C
ATOM   1269  CE  LYS A 166     110.477  27.568  -2.241  1.00 57.89           C
ATOM   1270  NZ  LYS A 166     109.515  27.977  -3.317  1.00 72.06           N
ATOM   1271  N   ILE A 167     117.169  25.170  -1.783  1.00 29.71           N
ATOM   1272  CA  ILE A 167     118.223  24.352  -2.354  1.00 31.57           C
ATOM   1273  C   ILE A 167     117.539  23.166  -3.029  1.00 36.65           C
ATOM   1274  O   ILE A 167     116.650  22.558  -2.434  1.00 32.47           O
ATOM   1275  CB  ILE A 167     119.217  23.876  -1.278  1.00 28.39           C
ATOM   1276  CG1 ILE A 167     120.009  25.074  -0.723  1.00 30.83           C
ATOM   1277  CG2 ILE A 167     120.173  22.842  -1.829  1.00 27.22           C
ATOM   1278  CD1 ILE A 167     120.845  25.868  -1.807  1.00 23.80           C
ATOM   1279  N   ARG A 168     117.923  22.876  -4.276  1.00 28.93           N
ATOM   1280  CA  ARG A 168     117.400  21.713  -5.008  1.00 27.81           C
ATOM   1281  C   ARG A 168     118.444  20.608  -4.972  1.00 30.03           C
ATOM   1282  O   ARG A 168     119.515  20.751  -5.552  1.00 31.61           O
ATOM   1283  CB  ARG A 168     117.028  22.102  -6.445  1.00 26.22           C
ATOM   1284  CG  ARG A 168     115.754  22.949  -6.519  1.00 23.25           C
ATOM   1285  CD  ARG A 168     115.561  23.623  -7.877  1.00 29.57           C
ATOM   1286  NE  ARG A 168     116.648  24.546  -8.167  1.00 28.99           N
ATOM   1287  CZ  ARG A 168     117.663  24.294  -8.990  1.00 34.91           C
ATOM   1288  NH1 ARG A 168     118.595  25.218  -9.162  1.00 33.34           N
ATOM   1289  NH2 ARG A 168     117.738  23.140  -9.660  1.00 29.55           N
ATOM   1290  N   HIS A 169     118.165  19.529  -4.239  1.00 27.93           N
ATOM   1291  CA  HIS A 169     119.085  18.397  -4.209  1.00 30.61           C
ATOM   1292  C   HIS A 169     118.635  17.337  -5.225  1.00 35.09           C
ATOM   1293  O   HIS A 169     117.526  16.825  -5.140  1.00 34.66           O
ATOM   1294  CB  HIS A 169     119.155  17.758  -2.813  1.00 30.88           C
ATOM   1295  CG  HIS A 169     119.841  18.596  -1.775  1.00 34.10           C
ATOM   1296  ND1 HIS A 169     121.199  18.846  -1.792  1.00 36.58           N
ATOM   1297  CD2 HIS A 169     119.368  19.189  -0.653  1.00 35.22           C
ATOM   1298  CE1 HIS A 169     121.527  19.576  -0.740  1.00 31.35           C
ATOM   1299  NE2 HIS A 169     120.437  19.799  -0.031  1.00 31.62           N
ATOM   1300  N   ASN A 170     119.494  17.025  -6.190  1.00 33.99           N
ATOM   1301  CA  ASN A 170     119.217  15.972  -7.157  1.00 30.00           C
ATOM   1302  C   ASN A 170     119.224  14.607  -6.459  1.00 35.51           C
ATOM   1303  O   ASN A 170     120.205  14.250  -5.787  1.00 34.24           O
ATOM   1304  CB  ASN A 170     120.272  15.990  -8.278  1.00 30.11           C
ATOM   1305  CG  ASN A 170     120.059  17.114  -9.273  1.00 34.41           C
ATOM   1306  OD1 ASN A 170     119.010  17.777  -9.288  1.00 34.30           O
ATOM   1307  ND2 ASN A 170     121.051  17.324 -10.136  1.00 36.22           N
ATOM   1308  N   ILE A 171     118.132  13.858  -6.626  1.00 33.06           N
ATOM   1309  CA  ILE A 171     117.970  12.521  -6.034  1.00 40.49           C
ATOM   1310  C   ILE A 171     118.242  11.390  -7.045  1.00 36.17           C
ATOM   1311  O   ILE A 171     117.833  11.467  -8.197  1.00 37.21           O
ATOM   1312  CB  ILE A 171     116.535  12.343  -5.424  1.00 38.78           C
ATOM   1313  CG1 ILE A 171     116.269  13.418  -4.372  1.00 35.06           C
ATOM   1314  CG2 ILE A 171     116.369  10.979  -4.795  1.00 38.36           C
ATOM   1315  CD1 ILE A 171     117.342  13.481  -3.329  1.00 30.75           C
ATOM   1316  N   GLU A 172     118.909  10.333  -6.590  1.00 39.19           N
ATOM   1317  CA  GLU A 172     119.338   9.237  -7.461  1.00 44.26           C
ATOM   1318  C   GLU A 172     118.248   8.648  -8.377  1.00 46.58           C
ATOM   1319  O   GLU A 172     118.558   8.140  -9.457  1.00 50.69           O
ATOM   1320  CB  GLU A 172     120.004   8.130  -6.633  1.00 43.53           C
ATOM   1321  CG  GLU A 172     121.339   8.522  -6.019  1.00 42.95           C
ATOM   1322  CD  GLU A 172     121.942   7.413  -5.178  1.00 43.92           C
ATOM   1323  OE1 GLU A 172     121.336   6.324  -5.104  1.00 45.60           O
ATOM   1324  OE2 GLU A 172     123.022   7.630  -4.590  1.00 43.49           O
ATOM   1325  N   ASP A 173     116.984   8.726  -7.964  1.00 43.88           N
ATOM   1326  CA  ASP A 173     115.880   8.175  -8.762  1.00 38.88           C
ATOM   1327  C   ASP A 173     115.334   9.158  -9.786  1.00 36.91           C
ATOM   1328  O   ASP A 173     114.284   8.926 -10.387  1.00 38.29           O
ATOM   1329  CB  ASP A 173     114.741   7.692  -7.853  1.00 46.82           C
ATOM   1330  CG  ASP A 173     114.133   8.818  -7.014  1.00 45.06           C
ATOM   1331  OD1 ASP A 173     114.462   9.999  -7.255  1.00 42.45           O
ATOM   1332  OD2 ASP A 173     113.321   8.524  -6.117  1.00 46.35           O
ATOM   1333  N   GLY A 174     116.036  10.266  -9.980  1.00 38.13           N
ATOM   1334  CA  GLY A 174     115.607  11.261 -10.955  1.00 37.74           C
ATOM   1335  C   GLY A 174     114.741  12.384 -10.401  1.00 37.85           C
ATOM   1336  O   GLY A 174     114.386  13.308 -11.138  1.00 35.45           O
ATOM   1337  N   SER A 175     114.397  12.317  -9.110  1.00 35.69           N
ATOM   1338  CA  SER A 175     113.563  13.353  -8.504  1.00 35.59           C
ATOM   1339  C   SER A 175     114.429  14.452  -7.900  1.00 36.89           C
ATOM   1340  O   SER A 175     115.650  14.426  -8.008  1.00 32.66           O
ATOM   1341  CB  SER A 175     112.630  12.774  -7.430  1.00 35.58           C
ATOM   1342  OG  SER A 175     113.366  12.292  -6.319  1.00 35.25           O
ATOM   1343  N   VAL A 176     113.781  15.413  -7.253  1.00 35.76           N
ATOM   1344  CA  VAL A 176     114.477  16.550  -6.672  1.00 32.86           C
ATOM   1345  C   VAL A 176     113.954  16.780  -5.269  1.00 37.24           C
ATOM   1346  O   VAL A 176     112.745  16.861  -5.049  1.00 39.62           O
ATOM   1347  CB  VAL A 176     114.271  17.820  -7.514  1.00 36.92           C
ATOM   1348  CG1 VAL A 176     114.720  19.053  -6.750  1.00 33.68           C
ATOM   1349  CG2 VAL A 176     115.016  17.701  -8.853  1.00 31.29           C
ATOM   1350  N   GLN A 177     114.879  16.863  -4.321  1.00 35.98           N
ATOM   1351  CA  GLN A 177     114.551  17.080  -2.917  1.00 40.76           C
ATOM   1352  C   GLN A 177     114.834  18.532  -2.523  1.00 37.30           C
ATOM   1353  O   GLN A 177     115.987  18.954  -2.484  1.00 35.88           O
ATOM   1354  CB  GLN A 177     115.392  16.136  -2.080  1.00 38.69           C
ATOM   1355  CG  GLN A 177     115.518  16.522  -0.635  1.00 45.53           C
ATOM   1356  CD  GLN A 177     114.507  15.834   0.235  1.00 42.42           C
ATOM   1357  OE1 GLN A 177     114.542  14.622   0.394  1.00 37.01           O
ATOM   1358  NE2 GLN A 177     113.602  16.611   0.816  1.00 46.56           N
ATOM   1359  N   LEU A 178     113.776  19.294  -2.267  1.00 34.02           N
ATOM   1360  CA  LEU A 178     113.903  20.671  -1.809  1.00 33.14           C
ATOM   1361  C   LEU A 178     114.348  20.759  -0.346  1.00 37.02           C
ATOM   1362  O   LEU A 178     113.910  19.967   0.504  1.00 35.78           O
ATOM   1363  CB  LEU A 178     112.583  21.430  -1.978  1.00 33.49           C
ATOM   1364  CG  LEU A 178     112.011  21.483  -3.403  1.00 51.18           C
ATOM   1365  CD1 LEU A 178     110.647  22.188  -3.441  1.00 48.05           C
ATOM   1366  CD2 LEU A 178     113.006  22.148  -4.376  1.00 40.47           C
ATOM   1367  N   ALA A 179     115.227  21.721  -0.079  1.00 30.18           N
ATOM   1368  CA  ALA A 179     115.636  22.083   1.271  1.00 32.50           C
ATOM   1369  C   ALA A 179     115.417  23.583   1.464  1.00 36.34           C
ATOM   1370  O   ALA A 179     116.196  24.398   0.962  1.00 31.21           O
ATOM   1371  CB  ALA A 179     117.086  21.733   1.499  1.00 27.93           C
ATOM   1372  N   ASP A 180     114.348  23.946   2.175  1.00 35.95           N
ATOM   1373  CA  ASP A 180     114.056  25.351   2.425  1.00 37.15           C
ATOM   1374  C   ASP A 180     114.978  25.920   3.503  1.00 37.67           C
ATOM   1375  O   ASP A 180     115.117  25.347   4.588  1.00 38.07           O
ATOM   1376  CB  ASP A 180     112.590  25.551   2.782  1.00 41.38           C
ATOM   1377  CG  ASP A 180     111.666  25.329   1.596  1.00 52.64           C
ATOM   1378  OD1 ASP A 180     111.828  26.017   0.558  1.00 54.83           O
ATOM   1379  OD2 ASP A 180     110.768  24.471   1.703  1.00 56.18           O
ATOM   1380  N   HIS A 181     115.621  27.040   3.176  1.00 35.79           N
ATOM   1381  CA  HIS A 181     116.647  27.646   4.021  1.00 36.24           C
ATOM   1382  C   HIS A 181     116.117  28.943   4.602  1.00 41.59           C
ATOM   1383  O   HIS A 181     115.718  29.838   3.854  1.00 43.48           O
ATOM   1384  CB  HIS A 181     117.926  27.934   3.210  1.00 34.13           C
ATOM   1385  CG  HIS A 181     118.843  26.758   3.101  1.00 30.49           C
ATOM   1386  ND1 HIS A 181     118.453  25.561   2.548  1.00 26.82           N
ATOM   1387  CD2 HIS A 181     120.124  26.585   3.513  1.00 29.72           C
ATOM   1388  CE1 HIS A 181     119.454  24.697   2.617  1.00 27.29           C
ATOM   1389  NE2 HIS A 181     120.481  25.299   3.190  1.00 27.58           N
ATOM   1390  N   TYR A 182     116.099  29.033   5.929  1.00 39.04           N
ATOM   1391  CA  TYR A 182     115.735  30.262   6.630  1.00 36.60           C
ATOM   1392  C   TYR A 182     116.948  30.725   7.429  1.00 33.15           C
ATOM   1393  O   TYR A 182     117.481  29.982   8.237  1.00 36.67           O
ATOM   1394  CB  TYR A 182     114.547  30.014   7.550  1.00 37.04           C
ATOM   1395  CG  TYR A 182     113.381  29.356   6.860  1.00 41.43           C
ATOM   1396  CD1 TYR A 182     112.331  30.113   6.362  1.00 46.27           C
ATOM   1397  CD2 TYR A 182     113.330  27.971   6.693  1.00 48.52           C
ATOM   1398  CE1 TYR A 182     111.262  29.518   5.720  1.00 53.32           C
ATOM   1399  CE2 TYR A 182     112.254  27.360   6.053  1.00 45.38           C
ATOM   1400  CZ  TYR A 182     111.224  28.143   5.573  1.00 49.96           C
ATOM   1401  OH  TYR A 182     110.148  27.565   4.938  1.00 53.69           O
ATOM   1402  N   GLN A 183     117.389  31.950   7.181  1.00 37.03           N
ATOM   1403  CA  GLN A 183     118.697  32.388   7.626  1.00 35.42           C
ATOM   1404  C   GLN A 183     118.692  33.755   8.322  1.00 39.76           C
ATOM   1405  O   GLN A 183     118.001  34.674   7.891  1.00 38.77           O
ATOM   1406  CB  GLN A 183     119.637  32.440   6.431  1.00 33.49           C
ATOM   1407  CG  GLN A 183     120.995  32.995   6.745  1.00 32.00           C
ATOM   1408  CD  GLN A 183     121.909  32.970   5.552  1.00 32.07           C
ATOM   1409  OE1 GLN A 183     121.700  32.196   4.611  1.00 33.14           O
ATOM   1410  NE2 GLN A 183     122.942  33.800   5.581  1.00 27.11           N
ATOM   1411  N   GLN A 184     119.502  33.874   9.376  1.00 35.18           N
ATOM   1412  CA  GLN A 184     119.619  35.110  10.161  1.00 44.98           C
ATOM   1413  C   GLN A 184     121.090  35.344  10.476  1.00 36.16           C
ATOM   1414  O   GLN A 184     121.774  34.433  10.940  1.00 41.51           O
ATOM   1415  CB  GLN A 184     118.806  35.005  11.467  1.00 43.76           C
ATOM   1416  CG  GLN A 184     119.015  36.157  12.460  1.00 50.11           C
ATOM   1417  CD  GLN A 184     118.101  37.358  12.204  1.00 60.49           C
ATOM   1418  OE1 GLN A 184     116.869  37.225  12.172  1.00 65.33           O
ATOM   1419  NE2 GLN A 184     118.703  38.544  12.037  1.00 57.81           N
ATOM   1420  N   ASN A 185     121.592  36.538  10.175  1.00 35.40           N
ATOM   1421  CA  ASN A 185     122.961  36.891  10.516  1.00 35.26           C
ATOM   1422  C   ASN A 185     122.994  38.110  11.447  1.00 46.01           C
ATOM   1423  O   ASN A 185     122.261  39.081  11.238  1.00 41.69           O
ATOM   1424  CB  ASN A 185     123.797  37.156   9.269  1.00 39.58           C
ATOM   1425  CG  ASN A 185     123.960  35.920   8.395  1.00 37.08           C
ATOM   1426  OD1 ASN A 185     122.982  35.308   7.982  1.00 30.93           O
ATOM   1427  ND2 ASN A 185     125.199  35.553   8.117  1.00 36.04           N
ATOM   1428  N   THR A 186     123.846  38.042  12.471  1.00 42.16           N
ATOM   1429  CA  THR A 186     123.950  39.095  13.493  1.00 41.45           C
ATOM   1430  C   THR A 186     125.417  39.447  13.707  1.00 37.71           C
ATOM   1431  O   THR A 186     126.255  38.554  13.840  1.00 40.03           O
ATOM   1432  CB  THR A 186     123.356  38.627  14.835  1.00 39.54           C
ATOM   1433  OG1 THR A 186     122.003  38.210  14.642  1.00 46.58           O
ATOM   1434  CG2 THR A 186     123.371  39.753  15.855  1.00 53.60           C
ATOM   1435  N   PRO A 187     125.750  40.746  13.717  1.00 34.89           N
ATOM   1436  CA  PRO A 187     127.162  41.082  13.919  1.00 40.95           C
ATOM   1437  C   PRO A 187     127.610  40.668  15.325  1.00 40.65           C
ATOM   1438  O   PRO A 187     126.764  40.514  16.218  1.00 36.75           O
ATOM   1439  CB  PRO A 187     127.191  42.611  13.782  1.00 44.07           C
ATOM   1440  CG  PRO A 187     125.833  43.005  13.320  1.00 41.71           C
ATOM   1441  CD  PRO A 187     124.898  41.938  13.751  1.00 40.95           C
ATOM   1442  N   ILE A 188     128.911  40.453  15.489  1.00 41.02           N
ATOM   1443  CA  ILE A 188     129.488  40.047  16.760  1.00 46.42           C
ATOM   1444  C   ILE A 188     130.019  41.294  17.459  1.00 49.88           C
ATOM   1445  O   ILE A 188     129.739  41.512  18.628  1.00 53.24           O
ATOM   1446  CB  ILE A 188     130.608  38.987  16.585  1.00 46.34           C
ATOM   1447  CG1 ILE A 188     130.029  37.668  16.064  1.00 41.09           C
ATOM   1448  CG2 ILE A 188     131.316  38.721  17.911  1.00 44.57           C
ATOM   1449  CD1 ILE A 188     131.020  36.552  16.053  1.00 34.60           C
ATOM   1450  N   GLY A 189     130.771  42.111  16.727  1.00 50.78           N
ATOM   1451  CA  GLY A 189     131.142  43.439  17.184  1.00 55.94           C
ATOM   1452  C   GLY A 189     129.914  44.311  17.366  1.00 56.13           C
ATOM   1453  O   GLY A 189     128.821  43.928  16.973  1.00 54.58           O
ATOM   1454  N   ASP A 190     130.076  45.476  17.984  1.00 61.61           N
ATOM   1455  CA  ASP A 190     128.935  46.359  18.225  1.00 62.24           C
ATOM   1456  C   ASP A 190     129.035  47.574  17.331  1.00 62.59           C
ATOM   1457  O   ASP A 190     128.129  48.418  17.309  1.00 59.15           O
ATOM   1458  CB  ASP A 190     128.882  46.819  19.684  1.00 66.30           C
ATOM   1459  CG  ASP A 190     128.803  45.667  20.654  1.00 69.10           C
ATOM   1460  OD1 ASP A 190     127.749  44.987  20.699  1.00 68.12           O
ATOM   1461  OD2 ASP A 190     129.804  45.444  21.367  1.00 67.58           O
ATOM   1462  N   GLY A 191     130.148  47.659  16.606  1.00 57.87           N
ATOM   1463  CA  GLY A 191     130.393  48.769  15.709  1.00 60.72           C
ATOM   1464  C   GLY A 191     129.383  48.825  14.585  1.00 58.06           C
ATOM   1465  O   GLY A 191     128.406  48.078  14.584  1.00 56.99           O
ATOM   1466  N   PRO A 192     129.618  49.718  13.614  1.00 64.30           N
ATOM   1467  CA  PRO A 192     128.735  49.908  12.456  1.00 60.96           C
ATOM   1468  C   PRO A 192     128.794  48.725  11.491  1.00 53.99           C
ATOM   1469  O   PRO A 192     129.871  48.163  11.298  1.00 56.58           O
ATOM   1470  CB  PRO A 192     129.322  51.150  11.761  1.00 62.86           C
ATOM   1471  CG  PRO A 192     130.274  51.762  12.748  1.00 65.60           C
ATOM   1472  CD  PRO A 192     130.774  50.629  13.586  1.00 61.19           C
ATOM   1473  N   VAL A 193     127.654  48.356  10.907  1.00 56.93           N
ATOM   1474  CA  VAL A 193     127.621  47.423   9.774  1.00 53.86           C
ATOM   1475  C   VAL A 193     126.703  47.939   8.666  1.00 53.62           C
ATOM   1476  O   VAL A 193     125.790  48.723   8.922  1.00 51.97           O
ATOM   1477  CB  VAL A 193     127.156  46.004  10.175  1.00 45.02           C
ATOM   1478  CG1 VAL A 193     128.190  45.332  11.064  1.00 53.24           C
ATOM   1479  CG2 VAL A 193     125.785  46.049  10.844  1.00 47.52           C
ATOM   1480  N   LEU A 194     126.948  47.491   7.438  1.00 52.58           N
ATOM   1481  CA  LEU A 194     126.086  47.822   6.300  1.00 48.01           C
ATOM   1482  C   LEU A 194     124.799  47.008   6.317  1.00 47.97           C
ATOM   1483  O   LEU A 194     124.833  45.781   6.355  1.00 50.76           O
ATOM   1484  CB  LEU A 194     126.835  47.571   4.995  1.00 44.07           C
ATOM   1485  CG  LEU A 194     128.071  48.457   4.877  1.00 43.04           C
ATOM   1486  CD1 LEU A 194     129.080  47.920   3.880  1.00 43.11           C
ATOM   1487  CD2 LEU A 194     127.652  49.882   4.544  1.00 42.04           C
ATOM   1488  N   LEU A 195     123.661  47.689   6.321  1.00 50.05           N
ATOM   1489  CA  LEU A 195     122.383  47.011   6.162  1.00 49.33           C
ATOM   1490  C   LEU A 195     121.925  47.267   4.732  1.00 51.30           C
ATOM   1491  O   LEU A 195     121.646  48.405   4.357  1.00 50.79           O
ATOM   1492  CB  LEU A 195     121.354  47.525   7.161  1.00 47.08           C
ATOM   1493  CG  LEU A 195     121.762  47.558   8.641  1.00 55.70           C
ATOM   1494  CD1 LEU A 195     120.584  48.011   9.483  1.00 56.00           C
ATOM   1495  CD2 LEU A 195     122.275  46.208   9.143  1.00 49.78           C
ATOM   1496  N   PRO A 196     121.851  46.202   3.925  1.00 50.70           N
ATOM   1497  CA  PRO A 196     121.670  46.305   2.475  1.00 46.32           C
ATOM   1498  C   PRO A 196     120.205  46.427   2.067  1.00 46.75           C
ATOM   1499  O   PRO A 196     119.311  45.992   2.805  1.00 48.85           O
ATOM   1500  CB  PRO A 196     122.201  44.960   2.007  1.00 46.51           C
ATOM   1501  CG  PRO A 196     121.629  44.015   3.062  1.00 43.73           C
ATOM   1502  CD  PRO A 196     121.744  44.802   4.379  1.00 47.73           C
ATOM   1503  N   ASP A 197     119.963  47.026   0.905  1.00 43.63           N
ATOM   1504  CA  ASP A 197     118.669  46.880   0.236  1.00 50.09           C
ATOM   1505  C   ASP A 197     118.461  45.419  -0.218  1.00 46.75           C
ATOM   1506  O   ASP A 197     119.428  44.653  -0.336  1.00 38.92           O
ATOM   1507  CB  ASP A 197     118.588  47.816  -0.978  1.00 53.66           C
ATOM   1508  CG  ASP A 197     118.495  49.288  -0.583  1.00 53.92           C
ATOM   1509  OD1 ASP A 197     119.057  50.135  -1.307  1.00 57.28           O
ATOM   1510  OD2 ASP A 197     117.863  49.598   0.447  1.00 52.79           O
ATOM   1511  N   ASN A 198     117.205  45.040  -0.463  1.00 43.34           N
ATOM   1512  CA  ASN A 198     116.891  43.714  -0.991  1.00 44.47           C
ATOM   1513  C   ASN A 198     117.712  43.384  -2.226  1.00 43.25           C
ATOM   1514  O   ASN A 198     117.809  44.180  -3.157  1.00 47.63           O
ATOM   1515  CB  ASN A 198     115.400  43.581  -1.302  1.00 45.56           C
ATOM   1516  CG  ASN A 198     114.554  43.513  -0.049  1.00 50.66           C
ATOM   1517  OD1 ASN A 198     115.075  43.555   1.067  1.00 53.62           O
ATOM   1518  ND2 ASN A 198     113.247  43.399  -0.222  1.00 48.46           N
ATOM   1519  N   HIS A 199     118.332  42.210  -2.204  1.00 44.15           N
ATOM   1520  CA  HIS A 199     119.144  41.743  -3.313  1.00 38.01           C
ATOM   1521  C   HIS A 199     119.311  40.237  -3.180  1.00 38.93           C
ATOM   1522  O   HIS A 199     118.726  39.621  -2.282  1.00 34.99           O
ATOM   1523  CB  HIS A 199     120.492  42.479  -3.377  1.00 38.62           C
ATOM   1524  CG  HIS A 199     121.448  42.147  -2.263  1.00 43.41           C
ATOM   1525  ND1 HIS A 199     121.330  42.669  -0.996  1.00 38.87           N
ATOM   1526  CD2 HIS A 199     122.577  41.387  -2.247  1.00 38.80           C
ATOM   1527  CE1 HIS A 199     122.315  42.224  -0.236  1.00 38.07           C
ATOM   1528  NE2 HIS A 199     123.089  41.447  -0.976  1.00 40.63           N
ATOM   1529  N   TYR A 200     120.090  39.637  -4.070  1.00 33.64           N
ATOM   1530  CA  TYR A 200     120.365  38.223  -3.940  1.00 31.55           C
ATOM   1531  C   TYR A 200     121.786  37.879  -4.324  1.00 32.78           C
ATOM   1532  O   TYR A 200     122.495  38.677  -4.949  1.00 33.72           O
ATOM   1533  CB  TYR A 200     119.361  37.395  -4.745  1.00 35.48           C
ATOM   1534  CG  TYR A 200     119.472  37.587  -6.237  1.00 36.41           C
ATOM   1535  CD1 TYR A 200     120.258  36.744  -7.001  1.00 34.79           C
ATOM   1536  CD2 TYR A 200     118.787  38.613  -6.877  1.00 41.92           C
ATOM   1537  CE1 TYR A 200     120.363  36.911  -8.373  1.00 41.91           C
ATOM   1538  CE2 TYR A 200     118.883  38.792  -8.258  1.00 44.93           C
ATOM   1539  CZ  TYR A 200     119.675  37.933  -8.997  1.00 42.36           C
ATOM   1540  OH  TYR A 200     119.787  38.091 -10.358  1.00 49.53           O
ATOM   1541  N   LEU A 201     122.201  36.683  -3.920  1.00 29.82           N
ATOM   1542  CA  LEU A 201     123.484  36.130  -4.310  1.00 31.54           C
ATOM   1543  C   LEU A 201     123.246  34.972  -5.260  1.00 34.27           C
ATOM   1544  O   LEU A 201     122.400  34.095  -4.997  1.00 32.02           O
ATOM   1545  CB  LEU A 201     124.225  35.596  -3.088  1.00 33.73           C
ATOM   1546  CG  LEU A 201     124.432  36.578  -1.939  1.00 26.58           C
ATOM   1547  CD1 LEU A 201     125.055  35.823  -0.789  1.00 28.76           C
ATOM   1548  CD2 LEU A 201     125.322  37.749  -2.386  1.00 21.33           C
ATOM   1549  N   SER A 202     123.999  34.957  -6.349  1.00 29.54           N
ATOM   1550  CA  SER A 202     123.827  33.922  -7.354  1.00 36.61           C
ATOM   1551  C   SER A 202     125.009  32.989  -7.225  1.00 28.59           C
ATOM   1552  O   SER A 202     126.148  33.413  -7.340  1.00 34.86           O
ATOM   1553  CB  SER A 202     123.707  34.541  -8.764  1.00 34.96           C
ATOM   1554  OG  SER A 202     124.066  33.609  -9.774  1.00 40.43           O
ATOM   1555  N   THR A 203     124.733  31.719  -6.955  1.00 30.09           N
ATOM   1556  CA  THR A 203     125.775  30.767  -6.590  1.00 29.02           C
ATOM   1557  C   THR A 203     125.871  29.555  -7.543  1.00 30.65           C
ATOM   1558  O   THR A 203     124.871  29.109  -8.079  1.00 34.23           O
ATOM   1559  CB  THR A 203     125.517  30.213  -5.171  1.00 36.71           C
ATOM   1560  OG1 THR A 203     125.093  31.268  -4.275  1.00 33.19           O
ATOM   1561  CG2 THR A 203     126.786  29.563  -4.640  1.00 35.15           C
ATOM   1562  N   GLN A 204     127.075  29.024  -7.730  1.00 25.46           N
ATOM   1563  CA  GLN A 204     127.292  27.823  -8.527  1.00 29.96           C
ATOM   1564  C   GLN A 204     128.340  27.009  -7.794  1.00 27.87           C
ATOM   1565  O   GLN A 204     129.316  27.575  -7.294  1.00 27.83           O
ATOM   1566  CB  GLN A 204     127.763  28.181  -9.967  1.00 25.84           C
ATOM   1567  CG  GLN A 204     126.792  29.109 -10.676  1.00 29.37           C
ATOM   1568  CD  GLN A 204     127.273  29.562 -12.072  1.00 53.88           C
ATOM   1569  OE1 GLN A 204     127.278  30.760 -12.376  1.00 56.35           O
ATOM   1570  NE2 GLN A 204     127.663  28.603 -12.922  1.00 41.47           N
ATOM   1571  N   SER A 205     128.133  25.696  -7.704  1.00 23.54           N
ATOM   1572  CA  SER A 205     129.047  24.852  -6.938  1.00 30.82           C
ATOM   1573  C   SER A 205     129.291  23.533  -7.636  1.00 30.70           C
ATOM   1574  O   SER A 205     128.365  22.914  -8.146  1.00 34.87           O
ATOM   1575  CB  SER A 205     128.504  24.576  -5.513  1.00 28.02           C
ATOM   1576  OG  SER A 205     127.982  25.753  -4.910  1.00 27.96           O
ATOM   1577  N   ALA A 206     130.537  23.083  -7.601  1.00 29.53           N
ATOM   1578  CA  ALA A 206     130.899  21.800  -8.164  1.00 34.57           C
ATOM   1579  C   ALA A 206     131.548  20.970  -7.082  1.00 31.68           C
ATOM   1580  O   ALA A 206     132.469  21.439  -6.419  1.00 32.26           O
ATOM   1581  CB  ALA A 206     131.867  21.988  -9.340  1.00 32.91           C
ATOM   1582  N   LEU A 207     131.067  19.741  -6.912  1.00 31.56           N
ATOM   1583  CA  LEU A 207     131.615  18.810  -5.928  1.00 29.02           C
ATOM   1584  C   LEU A 207     132.513  17.788  -6.606  1.00 35.90           C
ATOM   1585  O   LEU A 207     132.231  17.358  -7.718  1.00 35.86           O
ATOM   1586  CB  LEU A 207     130.486  18.067  -5.211  1.00 29.59           C
ATOM   1587  CG  LEU A 207     129.338  18.877  -4.604  1.00 32.63           C
ATOM   1588  CD1 LEU A 207     128.487  17.968  -3.720  1.00 30.89           C
ATOM   1589  CD2 LEU A 207     129.872  20.058  -3.799  1.00 32.36           C
ATOM   1590  N   SER A 208     133.586  17.386  -5.932  1.00 37.06           N
ATOM   1591  CA  SER A 208     134.503  16.407  -6.502  1.00 41.23           C
ATOM   1592  C   SER A 208     135.178  15.627  -5.395  1.00 40.37           C
ATOM   1593  O   SER A 208     134.895  15.848  -4.227  1.00 39.14           O
ATOM   1594  CB  SER A 208     135.555  17.090  -7.375  1.00 41.54           C
ATOM   1595  OG  SER A 208     136.273  18.053  -6.639  1.00 36.60           O
ATOM   1596  N   LYS A 209     136.073  14.717  -5.761  1.00 42.58           N
ATOM   1597  CA  LYS A 209     136.813  13.942  -4.765  1.00 44.11           C
ATOM   1598  C   LYS A 209     138.330  14.116  -4.912  1.00 44.48           C
ATOM   1599  O   LYS A 209     138.838  14.389  -5.995  1.00 48.44           O
ATOM   1600  CB  LYS A 209     136.431  12.451  -4.832  1.00 42.92           C
ATOM   1601  CG  LYS A 209     134.950  12.142  -4.542  1.00 39.82           C
ATOM   1602  CD  LYS A 209     134.630  12.240  -3.067  1.00 42.00           C
ATOM   1603  CE  LYS A 209     133.191  11.868  -2.762  1.00 41.30           C
ATOM   1604  NZ  LYS A 209     132.943  11.889  -1.263  1.00 38.51           N
ATOM   1605  N   ASP A 210     139.042  13.976  -3.803  1.00 49.81           N
ATOM   1606  CA  ASP A 210     140.494  13.948  -3.824  1.00 54.61           C
ATOM   1607  C   ASP A 210     140.943  12.491  -4.003  1.00 60.48           C
ATOM   1608  O   ASP A 210     140.753  11.658  -3.109  1.00 59.88           O
ATOM   1609  CB  ASP A 210     141.056  14.540  -2.527  1.00 52.92           C
ATOM   1610  CG  ASP A 210     142.563  14.523  -2.494  1.00 59.85           C
ATOM   1611  OD1 ASP A 210     143.160  14.120  -3.512  1.00 61.70           O
ATOM   1612  OD2 ASP A 210     143.152  14.914  -1.466  1.00 56.66           O
ATOM   1613  N   PRO A 211     141.535  12.177  -5.168  1.00 64.62           N
ATOM   1614  CA  PRO A 211     141.871  10.798  -5.548  1.00 62.84           C
ATOM   1615  C   PRO A 211     142.853  10.149  -4.586  1.00 65.51           C
ATOM   1616  O   PRO A 211     142.943   8.927  -4.527  1.00 70.67           O
ATOM   1617  CB  PRO A 211     142.512  10.966  -6.931  1.00 66.32           C
ATOM   1618  CG  PRO A 211     142.957  12.409  -6.963  1.00 70.44           C
ATOM   1619  CD  PRO A 211     141.863  13.122  -6.250  1.00 63.46           C
ATOM   1620  N   ASN A 212     143.574  10.964  -3.831  1.00 65.11           N
ATOM   1621  CA  ASN A 212     144.570  10.456  -2.901  1.00 66.35           C
ATOM   1622  C   ASN A 212     144.103  10.593  -1.462  1.00 65.21           C
ATOM   1623  O   ASN A 212     144.876  10.397  -0.520  1.00 62.52           O
ATOM   1624  CB  ASN A 212     145.895  11.190  -3.102  1.00 64.02           C
ATOM   1625  CG  ASN A 212     146.267  11.307  -4.562  1.00 74.00           C
ATOM   1626  OD1 ASN A 212     146.395  10.300  -5.263  1.00 76.22           O
ATOM   1627  ND2 ASN A 212     146.431  12.540  -5.037  1.00 76.85           N
ATOM   1628  N   GLU A 213     142.831  10.932  -1.293  1.00 64.85           N
ATOM   1629  CA  GLU A 213     142.263  11.022   0.043  1.00 60.91           C
ATOM   1630  C   GLU A 213     141.588   9.712   0.430  1.00 59.49           C
ATOM   1631  O   GLU A 213     140.701   9.224  -0.275  1.00 59.74           O
ATOM   1632  CB  GLU A 213     141.278  12.189   0.148  1.00 56.52           C
ATOM   1633  CG  GLU A 213     140.778  12.417   1.561  1.00 54.33           C
ATOM   1634  CD  GLU A 213     141.912  12.560   2.559  1.00 60.08           C
ATOM   1635  OE1 GLU A 213     142.804  13.412   2.344  1.00 61.34           O
ATOM   1636  OE2 GLU A 213     141.911  11.819   3.562  1.00 60.71           O
ATOM   1637  N   LYS A 214     142.012   9.148   1.555  1.00 58.48           N
ATOM   1638  CA  LYS A 214     141.448   7.893   2.031  1.00 61.51           C
ATOM   1639  C   LYS A 214     140.273   8.103   2.993  1.00 61.68           C
ATOM   1640  O   LYS A 214     139.404   7.233   3.114  1.00 54.83           O
ATOM   1641  CB  LYS A 214     142.533   7.030   2.685  1.00 65.19           C
ATOM   1642  CG  LYS A 214     143.631   6.585   1.724  1.00 60.93           C
ATOM   1643  CD  LYS A 214     144.584   5.605   2.386  1.00 62.66           C
ATOM   1644  CE  LYS A 214     145.631   5.107   1.402  1.00 63.26           C
ATOM   1645  NZ  LYS A 214     146.550   4.114   2.023  1.00 63.80           N
ATOM   1646  N   ARG A 215     140.240   9.249   3.672  1.00 56.69           N
ATOM   1647  CA  ARG A 215     139.147   9.529   4.599  1.00 52.66           C
ATOM   1648  C   ARG A 215     137.869   9.936   3.875  1.00 50.17           C
ATOM   1649  O   ARG A 215     137.890  10.236   2.684  1.00 47.93           O
ATOM   1650  CB  ARG A 215     139.539  10.601   5.610  1.00 57.07           C
ATOM   1651  CG  ARG A 215     140.684  10.201   6.509  1.00 59.50           C
ATOM   1652  CD  ARG A 215     141.939  10.933   6.126  1.00 60.59           C
ATOM   1653  NE  ARG A 215     142.222  12.053   7.017  1.00 63.04           N
ATOM   1654  CZ  ARG A 215     142.924  13.127   6.661  1.00 64.44           C
ATOM   1655  NH1 ARG A 215     143.386  13.239   5.421  1.00 62.98           N
ATOM   1656  NH2 ARG A 215     143.152  14.097   7.539  1.00 68.38           N
ATOM   1657  N   ASP A 216     136.747   9.928   4.591  1.00 50.50           N
ATOM   1658  CA  ASP A 216     135.505  10.413   4.005  1.00 50.87           C
ATOM   1659  C   ASP A 216     135.640  11.934   3.838  1.00 48.34           C
ATOM   1660  O   ASP A 216     136.037  12.630   4.776  1.00 49.84           O
ATOM   1661  CB  ASP A 216     134.311  10.046   4.885  1.00 47.78           C
ATOM   1662  CG  ASP A 216     133.009  10.011   4.113  1.00 46.31           C
ATOM   1663  OD1 ASP A 216     133.039  10.150   2.871  1.00 48.52           O
ATOM   1664  OD2 ASP A 216     131.950   9.835   4.744  1.00 50.04           O
ATOM   1665  N   HIS A 217     135.338  12.448   2.648  1.00 43.38           N
ATOM   1666  CA  HIS A 217     135.680  13.834   2.351  1.00 45.90           C
ATOM   1667  C   HIS A 217     134.854  14.429   1.223  1.00 43.80           C
ATOM   1668  O   HIS A 217     134.173  13.714   0.484  1.00 45.02           O
ATOM   1669  CB  HIS A 217     137.179  13.959   2.009  1.00 45.58           C
ATOM   1670  CG  HIS A 217     137.541  13.388   0.674  1.00 44.91           C
ATOM   1671  ND1 HIS A 217     137.663  12.034   0.452  1.00 42.53           N
ATOM   1672  CD2 HIS A 217     137.780  13.988  -0.520  1.00 46.63           C
ATOM   1673  CE1 HIS A 217     137.962  11.823  -0.817  1.00 49.25           C
ATOM   1674  NE2 HIS A 217     138.042  12.991  -1.429  1.00 48.45           N
ATOM   1675  N   VAL A 219     135.372  17.805  -1.784  1.00 34.71           N
ATOM   1676  CA  VAL A 219     136.042  18.975  -2.358  1.00 34.06           C
ATOM   1677  C   VAL A 219     135.006  19.877  -3.011  1.00 33.44           C
ATOM   1678  O   VAL A 219     134.192  19.438  -3.831  1.00 35.28           O
ATOM   1679  CB  VAL A 219     137.124  18.598  -3.406  1.00 37.40           C
ATOM   1680  CG1 VAL A 219     137.708  19.855  -4.042  1.00 34.02           C
ATOM   1681  CG2 VAL A 219     138.214  17.762  -2.771  1.00 39.81           C
ATOM   1682  N   LEU A 220     135.025  21.145  -2.638  1.00 31.61           N
ATOM   1683  CA  LEU A 220     134.021  22.070  -3.111  1.00 30.67           C
ATOM   1684  C   LEU A 220     134.685  23.239  -3.833  1.00 31.90           C
ATOM   1685  O   LEU A 220     135.644  23.809  -3.336  1.00 35.13           O
ATOM   1686  CB  LEU A 220     133.164  22.565  -1.936  1.00 29.68           C
ATOM   1687  CG  LEU A 220     132.267  23.769  -2.227  1.00 31.88           C
ATOM   1688  CD1 LEU A 220     131.193  23.408  -3.221  1.00 33.88           C
ATOM   1689  CD2 LEU A 220     131.638  24.340  -0.961  1.00 29.77           C
ATOM   1690  N   LEU A 221     134.186  23.556  -5.024  1.00 33.07           N
ATOM   1691  CA  LEU A 221     134.575  24.750  -5.764  1.00 28.43           C
ATOM   1692  C   LEU A 221     133.315  25.570  -5.945  1.00 27.60           C
ATOM   1693  O   LEU A 221     132.315  25.072  -6.458  1.00 33.67           O
ATOM   1694  CB  LEU A 221     135.123  24.380  -7.152  1.00 29.01           C
ATOM   1695  CG  LEU A 221     135.326  25.550  -8.133  1.00 28.53           C
ATOM   1696  CD1 LEU A 221     136.468  26.440  -7.700  1.00 27.58           C
ATOM   1697  CD2 LEU A 221     135.572  25.043  -9.586  1.00 36.61           C
ATOM   1698  N   GLU A 222     133.339  26.835  -5.554  1.00 27.12           N
ATOM   1699  CA  GLU A 222     132.108  27.606  -5.583  1.00 24.56           C
ATOM   1700  C   GLU A 222     132.345  29.027  -6.104  1.00 24.46           C
ATOM   1701  O   GLU A 222     133.411  29.576  -5.918  1.00 28.38           O
ATOM   1702  CB  GLU A 222     131.508  27.605  -4.172  1.00 27.00           C
ATOM   1703  CG  GLU A 222     130.064  27.979  -4.084  1.00 30.63           C
ATOM   1704  CD  GLU A 222     129.510  27.718  -2.686  1.00 37.42           C
ATOM   1705  OE1 GLU A 222     128.894  26.647  -2.488  1.00 35.26           O
ATOM   1706  OE2 GLU A 222     129.710  28.572  -1.788  1.00 36.27           O
ATOM   1707  N   PHE A 223     131.347  29.609  -6.757  1.00 22.52           N
ATOM   1708  CA  PHE A 223     131.427  30.976  -7.247  1.00 27.65           C
ATOM   1709  C   PHE A 223     130.151  31.610  -6.785  1.00 30.80           C
ATOM   1710  O   PHE A 223     129.078  31.023  -6.937  1.00 30.64           O
ATOM   1711  CB  PHE A 223     131.498  31.050  -8.779  1.00 28.84           C
ATOM   1712  CG  PHE A 223     132.784  30.563  -9.347  1.00 31.39           C
ATOM   1713  CD1 PHE A 223     132.967  29.218  -9.622  1.00 28.74           C
ATOM   1714  CD2 PHE A 223     133.816  31.451  -9.626  1.00 33.49           C
ATOM   1715  CE1 PHE A 223     134.162  28.760 -10.157  1.00 33.14           C
ATOM   1716  CE2 PHE A 223     135.015  31.000 -10.154  1.00 29.97           C
ATOM   1717  CZ  PHE A 223     135.186  29.656 -10.416  1.00 36.10           C
ATOM   1718  N   VAL A 224     130.273  32.791  -6.184  1.00 34.15           N
ATOM   1719  CA  VAL A 224     129.129  33.522  -5.653  1.00 32.13           C
ATOM   1720  C   VAL A 224     129.231  34.990  -6.084  1.00 34.06           C
ATOM   1721  O   VAL A 224     130.292  35.615  -5.977  1.00 29.64           O
ATOM   1722  CB  VAL A 224     129.078  33.455  -4.103  1.00 36.74           C
ATOM   1723  CG1 VAL A 224     127.789  34.101  -3.589  1.00 28.35           C
ATOM   1724  CG2 VAL A 224     129.196  32.014  -3.631  1.00 32.68           C
ATOM   1725  N   THR A 225     128.125  35.539  -6.565  1.00 33.65           N
ATOM   1726  CA  THR A 225     128.140  36.881  -7.091  1.00 33.66           C
ATOM   1727  C   THR A 225     126.854  37.570  -6.702  1.00 37.30           C
ATOM   1728  O   THR A 225     125.770  37.040  -6.933  1.00 37.86           O
ATOM   1729  CB  THR A 225     128.310  36.872  -8.631  1.00 37.21           C
ATOM   1730  OG1 THR A 225     129.605  36.339  -8.969  1.00 32.29           O
ATOM   1731  CG2 THR A 225     128.173  38.275  -9.197  1.00 36.47           C
ATOM   1732  N   ALA A 226     126.982  38.739  -6.079  1.00 35.06           N
ATOM   1733  CA  ALA A 226     125.828  39.537  -5.694  1.00 35.17           C
ATOM   1734  C   ALA A 226     125.194  40.186  -6.936  1.00 37.67           C
ATOM   1735  O   ALA A 226     125.895  40.535  -7.874  1.00 35.07           O
ATOM   1736  CB  ALA A 226     126.249  40.614  -4.694  1.00 34.70           C
ATOM   1737  N   ALA A 227     123.876  40.359  -6.914  1.00 36.63           N
ATOM   1738  CA  ALA A 227     123.151  40.875  -8.059  1.00 44.43           C
ATOM   1739  C   ALA A 227     121.804  41.405  -7.607  1.00 43.67           C
ATOM   1740  O   ALA A 227     121.373  41.145  -6.475  1.00 39.56           O
ATOM   1741  CB  ALA A 227     122.960  39.763  -9.118  1.00 39.88           C
ATOM   1742  N   GLY A 228     121.152  42.168  -8.484  1.00 44.81           N
ATOM   1743  CA  GLY A 228     119.750  42.503  -8.300  1.00 48.56           C
ATOM   1744  C   GLY A 228     119.481  43.953  -7.983  1.00 49.60           C
ATOM   1745  O   GLY A 228     118.376  44.316  -7.577  1.00 55.52           O
ATOM   1746  N   ILE A 229     120.496  44.786  -8.162  1.00 55.09           N
ATOM   1747  CA  ILE A 229     120.365  46.217  -7.908  1.00 56.79           C
ATOM   1748  C   ILE A 229     120.972  47.016  -9.054  1.00 59.00           C
ATOM   1749  O   ILE A 229     122.138  46.811  -9.407  1.00 62.46           O
ATOM   1750  CB  ILE A 229     121.062  46.608  -6.595  1.00 52.62           C
ATOM   1751  CG1 ILE A 229     120.267  46.101  -5.395  1.00 48.56           C
ATOM   1752  CG2 ILE A 229     121.233  48.110  -6.502  1.00 55.60           C
ATOM   1753  CD1 ILE A 229     121.050  46.196  -4.098  1.00 45.48           C
