# Supplementary material for: A non-redundant data set of nanobody-antigen crystal structures
Source: Data Brief. 2019 Mar 6;24:103754. doi: 10.1016/j.dib.2019.103754 (PMC6441729; doi:10.1016/j.dib.2019.103754)
Supplement: Multimedia component 5 [file mmc5.zip › Data_set/Ag_1/3k3q_1.pdb]

ATOM      1  N   GLN B   2     -86.583 -22.300  36.373  1.00 43.41           N
ATOM      2  CA  GLN B   2     -87.803 -21.722  35.722  1.00 44.21           C
ATOM      3  C   GLN B   2     -87.929 -20.213  35.971  1.00 43.63           C
ATOM      4  O   GLN B   2     -88.084 -19.768  37.108  1.00 41.38           O
ATOM      5  CB  GLN B   2     -89.057 -22.445  36.214  1.00 44.93           C
ATOM      6  CG  GLN B   2     -90.290 -22.126  35.392  1.00 48.92           C
ATOM      7  CD  GLN B   2     -91.380 -23.192  35.495  1.00 51.25           C
ATOM      8  OE1 GLN B   2     -91.885 -23.482  36.586  1.00 50.31           O
ATOM      9  NE2 GLN B   2     -91.753 -23.774  34.350  1.00 50.86           N
ATOM     10  N   PHE B   3     -87.870 -19.446  34.880  1.00 43.61           N
ATOM     11  CA  PHE B   3     -87.923 -17.983  34.896  1.00 42.58           C
ATOM     12  C   PHE B   3     -89.098 -17.346  35.616  1.00 42.13           C
ATOM     13  O   PHE B   3     -88.928 -16.346  36.317  1.00 42.18           O
ATOM     14  CB  PHE B   3     -87.939 -17.433  33.470  1.00 42.72           C
ATOM     15  CG  PHE B   3     -87.731 -15.953  33.398  1.00 41.59           C
ATOM     16  CD1 PHE B   3     -86.474 -15.414  33.646  1.00 41.85           C
ATOM     17  CD2 PHE B   3     -88.786 -15.093  33.112  1.00 40.22           C
ATOM     18  CE1 PHE B   3     -86.268 -14.039  33.611  1.00 41.16           C
ATOM     19  CE2 PHE B   3     -88.591 -13.714  33.076  1.00 38.78           C
ATOM     20  CZ  PHE B   3     -87.330 -13.188  33.326  1.00 39.73           C
ATOM     21  N   VAL B   4     -90.291 -17.900  35.432  1.00 43.03           N
ATOM     22  CA  VAL B   4     -91.486 -17.323  36.037  1.00 45.66           C
ATOM     23  C   VAL B   4     -92.017 -18.299  37.081  1.00 48.55           C
ATOM     24  O   VAL B   4     -92.696 -19.270  36.727  1.00 50.18           O
ATOM     25  CB  VAL B   4     -92.577 -17.107  35.009  1.00 44.57           C
ATOM     26  CG1 VAL B   4     -93.759 -16.488  35.703  1.00 43.55           C
ATOM     27  CG2 VAL B   4     -92.052 -16.215  33.912  1.00 44.89           C
ATOM     28  N   ASN B   5     -91.799 -18.015  38.375  1.00 50.38           N
ATOM     29  CA  ASN B   5     -92.280 -19.006  39.376  1.00 52.25           C
ATOM     30  C   ASN B   5     -93.744 -19.239  39.495  1.00 53.17           C
ATOM     31  O   ASN B   5     -94.257 -20.341  39.343  1.00 54.74           O
ATOM     32  CB  ASN B   5     -91.960 -18.709  40.830  1.00 52.53           C
ATOM     33  CG  ASN B   5     -90.744 -18.040  41.004  1.00 54.19           C
ATOM     34  OD1 ASN B   5     -90.695 -17.063  41.765  1.00 54.75           O
ATOM     35  ND2 ASN B   5     -89.698 -18.524  40.349  1.00 52.91           N
ATOM     36  N   LYS B   6     -94.400 -18.193  39.951  1.00 53.88           N
ATOM     37  CA  LYS B   6     -95.787 -18.428  40.077  1.00 55.73           C
ATOM     38  C   LYS B   6     -96.357 -18.824  38.766  1.00 57.45           C
ATOM     39  O   LYS B   6     -95.685 -18.843  37.761  1.00 58.64           O
ATOM     40  CB  LYS B   6     -96.583 -17.230  40.553  1.00 55.58           C
ATOM     41  CG  LYS B   6     -96.812 -17.387  41.928  1.00 55.52           C
ATOM     42  CD  LYS B   6     -96.102 -16.297  42.571  1.00 55.55           C
ATOM     43  CE  LYS B   6     -96.587 -16.309  43.947  1.00 56.88           C
ATOM     44  NZ  LYS B   6     -97.834 -15.471  44.012  1.00 54.78           N
ATOM     45  N   GLN B   7     -97.607 -19.220  38.781  1.00 58.34           N
ATOM     46  CA  GLN B   7     -98.224 -19.450  37.502  1.00 59.03           C
ATOM     47  C   GLN B   7     -99.434 -18.614  37.666  1.00 57.62           C
ATOM     48  O   GLN B   7    -100.302 -18.881  38.475  1.00 57.49           O
ATOM     49  CB  GLN B   7     -98.545 -20.902  37.161  1.00 61.09           C
ATOM     50  CG  GLN B   7     -97.519 -21.490  36.172  1.00 64.00           C
ATOM     51  CD  GLN B   7     -97.416 -20.703  34.838  1.00 65.96           C
ATOM     52  OE1 GLN B   7     -96.586 -19.783  34.664  1.00 66.96           O
ATOM     53  NE2 GLN B   7     -98.287 -21.066  33.895  1.00 66.52           N
ATOM     54  N   PHE B   8     -99.413 -17.512  36.941  1.00 55.57           N
ATOM     55  CA  PHE B   8    -100.538 -16.619  37.033  1.00 53.56           C
ATOM     56  C   PHE B   8    -101.777 -17.012  36.241  1.00 52.15           C
ATOM     57  O   PHE B   8    -101.712 -17.706  35.222  1.00 52.04           O
ATOM     58  CB  PHE B   8    -100.083 -15.218  36.692  1.00 53.42           C
ATOM     59  CG  PHE B   8     -99.016 -14.720  37.623  1.00 52.51           C
ATOM     60  CD1 PHE B   8     -99.356 -14.228  38.877  1.00 52.21           C
ATOM     61  CD2 PHE B   8     -97.664 -14.752  37.267  1.00 52.54           C
ATOM     62  CE1 PHE B   8     -98.378 -13.746  39.752  1.00 52.09           C
ATOM     63  CE2 PHE B   8     -96.676 -14.269  38.143  1.00 51.71           C
ATOM     64  CZ  PHE B   8     -97.038 -13.769  39.387  1.00 51.64           C
ATOM     65  N   ASN B   9    -102.931 -16.620  36.762  1.00 49.41           N
ATOM     66  CA  ASN B   9    -104.197 -16.868  36.102  1.00 47.86           C
ATOM     67  C   ASN B   9    -104.926 -15.547  36.196  1.00 45.83           C
ATOM     68  O   ASN B   9    -105.297 -15.103  37.275  1.00 45.38           O
ATOM     69  CB  ASN B   9    -104.976 -17.988  36.781  1.00 49.74           C
ATOM     70  CG  ASN B   9    -104.788 -19.322  36.077  1.00 53.04           C
ATOM     71  OD1 ASN B   9    -103.678 -19.858  36.019  1.00 54.88           O
ATOM     72  ND2 ASN B   9    -105.875 -19.861  35.523  1.00 54.78           N
ATOM     73  N   TYR B  10    -105.108 -14.913  35.047  1.00 43.72           N
ATOM     74  CA  TYR B  10    -105.749 -13.616  34.982  1.00 41.72           C
ATOM     75  C   TYR B  10    -106.783 -13.320  36.060  1.00 41.79           C
ATOM     76  O   TYR B  10    -106.792 -12.233  36.638  1.00 41.29           O
ATOM     77  CB  TYR B  10    -106.383 -13.407  33.615  1.00 39.53           C
ATOM     78  CG  TYR B  10    -106.822 -11.983  33.440  1.00 38.51           C
ATOM     79  CD1 TYR B  10    -105.884 -10.958  33.350  1.00 36.16           C
ATOM     80  CD2 TYR B  10    -108.176 -11.645  33.446  1.00 38.05           C
ATOM     81  CE1 TYR B  10    -106.278  -9.635  33.276  1.00 35.27           C
ATOM     82  CE2 TYR B  10    -108.580 -10.327  33.376  1.00 36.65           C
ATOM     83  CZ  TYR B  10    -107.625  -9.328  33.289  1.00 36.81           C
ATOM     84  OH  TYR B  10    -108.021  -8.015  33.197  1.00 38.86           O
ATOM     85  N   LYS B  11    -107.652 -14.277  36.345  1.00 43.76           N
ATOM     86  CA  LYS B  11    -108.682 -14.050  37.353  1.00 45.24           C
ATOM     87  C   LYS B  11    -108.216 -14.029  38.809  1.00 43.95           C
ATOM     88  O   LYS B  11    -108.991 -13.672  39.696  1.00 43.46           O
ATOM     89  CB  LYS B  11    -109.818 -15.062  37.173  1.00 47.19           C
ATOM     90  CG  LYS B  11    -110.603 -14.816  35.886  1.00 50.88           C
ATOM     91  CD  LYS B  11    -111.870 -15.658  35.785  1.00 53.02           C
ATOM     92  CE  LYS B  11    -112.705 -15.241  34.574  1.00 54.32           C
ATOM     93  NZ  LYS B  11    -113.890 -16.127  34.373  1.00 55.85           N
ATOM     94  N   ASP B  12    -106.960 -14.385  39.059  1.00 43.34           N
ATOM     95  CA  ASP B  12    -106.437 -14.379  40.424  1.00 43.61           C
ATOM     96  C   ASP B  12    -106.665 -13.034  41.096  1.00 42.97           C
ATOM     97  O   ASP B  12    -106.507 -11.990  40.473  1.00 43.92           O
ATOM     98  CB  ASP B  12    -104.933 -14.656  40.445  1.00 45.57           C
ATOM     99  CG  ASP B  12    -104.585 -16.061  40.008  1.00 46.77           C
ATOM    100  OD1 ASP B  12    -105.403 -16.978  40.245  1.00 47.16           O
ATOM    101  OD2 ASP B  12    -103.479 -16.246  39.446  1.00 48.47           O
ATOM    102  N   PRO B  13    -107.029 -13.042  42.387  1.00 42.72           N
ATOM    103  CA  PRO B  13    -107.272 -11.806  43.147  1.00 40.58           C
ATOM    104  C   PRO B  13    -105.968 -11.049  43.406  1.00 38.59           C
ATOM    105  O   PRO B  13    -104.920 -11.661  43.629  1.00 38.04           O
ATOM    106  CB  PRO B  13    -107.924 -12.317  44.427  1.00 40.91           C
ATOM    107  CG  PRO B  13    -107.293 -13.680  44.601  1.00 42.05           C
ATOM    108  CD  PRO B  13    -107.312 -14.237  43.205  1.00 42.37           C
ATOM    109  N   VAL B  14    -106.037  -9.722  43.371  1.00 36.26           N
ATOM    110  CA  VAL B  14    -104.858  -8.884  43.569  1.00 34.74           C
ATOM    111  C   VAL B  14    -104.274  -8.974  44.971  1.00 34.01           C
ATOM    112  O   VAL B  14    -104.951  -9.373  45.911  1.00 34.67           O
ATOM    113  CB  VAL B  14    -105.167  -7.390  43.276  1.00 34.24           C
ATOM    114  CG1 VAL B  14    -105.882  -7.258  41.948  1.00 34.07           C
ATOM    115  CG2 VAL B  14    -106.003  -6.792  44.389  1.00 34.19           C
ATOM    116  N   ASN B  15    -103.004  -8.606  45.097  1.00 32.56           N
ATOM    117  CA  ASN B  15    -102.335  -8.613  46.385  1.00 32.13           C
ATOM    118  C   ASN B  15    -101.413  -7.392  46.518  1.00 33.15           C
ATOM    119  O   ASN B  15    -100.777  -7.181  47.549  1.00 34.11           O
ATOM    120  CB  ASN B  15    -101.544  -9.914  46.579  1.00 29.62           C
ATOM    121  CG  ASN B  15    -100.595 -10.217  45.424  1.00 31.52           C
ATOM    122  OD1 ASN B  15     -99.755  -9.386  45.033  1.00 27.46           O
ATOM    123  ND2 ASN B  15    -100.715 -11.426  44.878  1.00 32.14           N
ATOM    124  N   GLY B  16    -101.341  -6.581  45.471  1.00 33.39           N
ATOM    125  CA  GLY B  16    -100.500  -5.398  45.531  1.00 32.93           C
ATOM    126  C   GLY B  16     -99.008  -5.675  45.536  1.00 32.29           C
ATOM    127  O   GLY B  16     -98.204  -4.771  45.743  1.00 34.04           O
ATOM    128  N   VAL B  17     -98.630  -6.924  45.310  1.00 31.47           N
ATOM    129  CA  VAL B  17     -97.220  -7.284  45.284  1.00 29.98           C
ATOM    130  C   VAL B  17     -96.851  -7.784  43.891  1.00 30.84           C
ATOM    131  O   VAL B  17     -96.033  -7.165  43.214  1.00 30.48           O
ATOM    132  CB  VAL B  17     -96.906  -8.369  46.337  1.00 29.23           C
ATOM    133  CG1 VAL B  17     -95.433  -8.725  46.288  1.00 26.11           C
ATOM    134  CG2 VAL B  17     -97.294  -7.866  47.723  1.00 26.11           C
ATOM    135  N   ASP B  18     -97.454  -8.894  43.459  1.00 30.54           N
ATOM    136  CA  ASP B  18     -97.174  -9.420  42.128  1.00 29.87           C
ATOM    137  C   ASP B  18     -98.408  -9.486  41.221  1.00 29.41           C
ATOM    138  O   ASP B  18     -98.315  -9.835  40.045  1.00 29.77           O
ATOM    139  CB  ASP B  18     -96.488 -10.790  42.216  1.00 30.80           C
ATOM    140  CG  ASP B  18     -97.262 -11.787  43.040  1.00 32.62           C
ATOM    141  OD1 ASP B  18     -98.349 -11.449  43.557  1.00 34.62           O
ATOM    142  OD2 ASP B  18     -96.772 -12.926  43.174  1.00 34.62           O
ATOM    143  N   ILE B  19     -99.567  -9.156  41.770  1.00 29.19           N
ATOM    144  CA  ILE B  19    -100.794  -9.118  40.986  1.00 29.73           C
ATOM    145  C   ILE B  19    -101.507  -7.896  41.510  1.00 31.22           C
ATOM    146  O   ILE B  19    -101.864  -7.846  42.689  1.00 32.50           O
ATOM    147  CB  ILE B  19    -101.703 -10.319  41.223  1.00 29.56           C
ATOM    148  CG1 ILE B  19    -100.945 -11.622  40.966  1.00 30.72           C
ATOM    149  CG2 ILE B  19    -102.892 -10.235  40.278  1.00 29.55           C
ATOM    150  CD1 ILE B  19    -101.816 -12.869  41.065  1.00 28.69           C
ATOM    151  N   ALA B  20    -101.713  -6.905  40.650  1.00 31.03           N
ATOM    152  CA  ALA B  20    -102.361  -5.682  41.093  1.00 30.96           C
ATOM    153  C   ALA B  20    -102.802  -4.781  39.964  1.00 31.62           C
ATOM    154  O   ALA B  20    -102.394  -4.932  38.814  1.00 33.04           O
ATOM    155  CB  ALA B  20    -101.413  -4.906  41.994  1.00 29.70           C
ATOM    156  N   TYR B  21    -103.660  -3.837  40.301  1.00 32.95           N
ATOM    157  CA  TYR B  21    -104.102  -2.865  39.328  1.00 34.28           C
ATOM    158  C   TYR B  21    -103.029  -1.791  39.447  1.00 35.34           C
ATOM    159  O   TYR B  21    -102.461  -1.591  40.527  1.00 35.52           O
ATOM    160  CB  TYR B  21    -105.465  -2.322  39.721  1.00 33.67           C
ATOM    161  CG  TYR B  21    -106.585  -3.252  39.346  1.00 34.70           C
ATOM    162  CD1 TYR B  21    -107.150  -3.216  38.062  1.00 34.99           C
ATOM    163  CD2 TYR B  21    -107.069  -4.186  40.256  1.00 32.97           C
ATOM    164  CE1 TYR B  21    -108.168  -4.094  37.701  1.00 34.03           C
ATOM    165  CE2 TYR B  21    -108.083  -5.068  39.906  1.00 34.55           C
ATOM    166  CZ  TYR B  21    -108.631  -5.017  38.627  1.00 35.23           C
ATOM    167  OH  TYR B  21    -109.639  -5.896  38.286  1.00 36.34           O
ATOM    168  N   ILE B  22    -102.720  -1.114  38.353  1.00 35.13           N
ATOM    169  CA  ILE B  22    -101.697  -0.088  38.424  1.00 35.52           C
ATOM    170  C   ILE B  22    -102.045   1.097  37.551  1.00 36.37           C
ATOM    171  O   ILE B  22    -103.009   1.065  36.786  1.00 36.42           O
ATOM    172  CB  ILE B  22    -100.346  -0.642  37.976  1.00 34.59           C
ATOM    173  CG1 ILE B  22    -100.372  -0.885  36.470  1.00 34.39           C
ATOM    174  CG2 ILE B  22    -100.066  -1.953  38.688  1.00 32.37           C
ATOM    175  CD1 ILE B  22     -99.132  -1.535  35.945  1.00 37.93           C
ATOM    176  N   LYS B  23    -101.253   2.150  37.686  1.00 38.33           N
ATOM    177  CA  LYS B  23    -101.424   3.364  36.898  1.00 40.30           C
ATOM    178  C   LYS B  23    -100.034   3.798  36.451  1.00 41.50           C
ATOM    179  O   LYS B  23     -99.039   3.558  37.141  1.00 40.84           O
ATOM    180  CB  LYS B  23    -102.057   4.490  37.729  1.00 42.04           C
ATOM    181  CG  LYS B  23    -103.575   4.460  37.852  1.00 43.78           C
ATOM    182  CD  LYS B  23    -104.083   5.847  38.232  1.00 46.96           C
ATOM    183  CE  LYS B  23    -105.600   5.965  38.106  1.00 49.37           C
ATOM    184  NZ  LYS B  23    -106.054   7.394  38.087  1.00 48.39           N
ATOM    185  N   ILE B  24     -99.951   4.430  35.293  1.00 42.89           N
ATOM    186  CA  ILE B  24     -98.658   4.878  34.831  1.00 44.98           C
ATOM    187  C   ILE B  24     -98.638   6.379  35.027  1.00 48.54           C
ATOM    188  O   ILE B  24     -99.526   7.079  34.554  1.00 50.10           O
ATOM    189  CB  ILE B  24     -98.453   4.503  33.366  1.00 42.50           C
ATOM    190  CG1 ILE B  24     -98.774   3.015  33.185  1.00 40.28           C
ATOM    191  CG2 ILE B  24     -97.019   4.777  32.955  1.00 41.70           C
ATOM    192  CD1 ILE B  24     -98.460   2.480  31.823  1.00 37.71           C
ATOM    193  N   PRO B  25     -97.638   6.893  35.762  1.00 51.58           N
ATOM    194  CA  PRO B  25     -97.538   8.337  36.012  1.00 54.38           C
ATOM    195  C   PRO B  25     -97.635   9.193  34.748  1.00 57.13           C
ATOM    196  O   PRO B  25     -98.385  10.168  34.707  1.00 58.45           O
ATOM    197  CB  PRO B  25     -96.180   8.475  36.704  1.00 53.46           C
ATOM    198  CG  PRO B  25     -96.034   7.170  37.428  1.00 52.05           C
ATOM    199  CD  PRO B  25     -96.519   6.172  36.397  1.00 51.81           C
ATOM    200  N   ASN B  26     -96.886   8.813  33.717  1.00 60.41           N
ATOM    201  CA  ASN B  26     -96.859   9.554  32.454  1.00 63.59           C
ATOM    202  C   ASN B  26     -98.076   9.376  31.549  1.00 64.22           C
ATOM    203  O   ASN B  26     -97.967   9.503  30.327  1.00 65.24           O
ATOM    204  CB  ASN B  26     -95.591   9.199  31.665  1.00 65.45           C
ATOM    205  CG  ASN B  26     -94.518  10.275  31.761  1.00 67.45           C
ATOM    206  OD1 ASN B  26     -94.682  11.383  31.242  1.00 68.25           O
ATOM    207  ND2 ASN B  26     -93.412   9.951  32.426  1.00 67.80           N
ATOM    208  N   VAL B  27     -99.232   9.085  32.130  1.00 63.76           N
ATOM    209  CA  VAL B  27    -100.433   8.923  31.326  1.00 64.54           C
ATOM    210  C   VAL B  27    -101.471   9.928  31.785  1.00 65.68           C
ATOM    211  O   VAL B  27    -102.433  10.224  31.071  1.00 66.16           O
ATOM    212  CB  VAL B  27    -101.024   7.507  31.463  1.00 64.43           C
ATOM    213  CG1 VAL B  27    -102.275   7.378  30.607  1.00 62.96           C
ATOM    214  CG2 VAL B  27     -99.989   6.472  31.054  1.00 64.30           C
ATOM    215  N   GLY B  28    -101.260  10.469  32.979  1.00 66.16           N
ATOM    216  CA  GLY B  28    -102.209  11.419  33.518  1.00 66.68           C
ATOM    217  C   GLY B  28    -103.459  10.670  33.946  1.00 67.13           C
ATOM    218  O   GLY B  28    -103.376   9.647  34.633  1.00 67.37           O
ATOM    219  N   GLN B  29    -104.622  11.163  33.534  1.00 66.70           N
ATOM    220  CA  GLN B  29    -105.876  10.518  33.895  1.00 66.49           C
ATOM    221  C   GLN B  29    -106.016   9.204  33.125  1.00 64.65           C
ATOM    222  O   GLN B  29    -105.980   9.197  31.891  1.00 64.61           O
ATOM    223  CB  GLN B  29    -107.049  11.454  33.575  1.00 68.94           C
ATOM    224  CG  GLN B  29    -108.061  11.612  34.705  1.00 71.98           C
ATOM    225  CD  GLN B  29    -107.415  12.058  36.006  1.00 74.13           C
ATOM    226  OE1 GLN B  29    -106.687  11.293  36.647  1.00 76.06           O
ATOM    227  NE2 GLN B  29    -107.671  13.303  36.400  1.00 74.57           N
ATOM    228  N   MET B  30    -106.152   8.096  33.853  1.00 61.25           N
ATOM    229  CA  MET B  30    -106.308   6.777  33.233  1.00 58.21           C
ATOM    230  C   MET B  30    -106.864   5.772  34.229  1.00 56.32           C
ATOM    231  O   MET B  30    -106.528   5.816  35.412  1.00 57.02           O
ATOM    232  CB  MET B  30    -104.964   6.247  32.701  1.00 57.64           C
ATOM    233  CG  MET B  30    -104.000   5.715  33.773  1.00 56.28           C
ATOM    234  SD  MET B  30    -102.571   4.774  33.124  1.00 53.98           S
ATOM    235  CE  MET B  30    -103.125   3.090  33.385  1.00 51.98           C
ATOM    236  N   GLN B  31    -107.713   4.868  33.751  1.00 53.48           N
ATOM    237  CA  GLN B  31    -108.289   3.840  34.611  1.00 51.32           C
ATOM    238  C   GLN B  31    -107.196   2.840  34.954  1.00 49.05           C
ATOM    239  O   GLN B  31    -106.377   2.490  34.107  1.00 48.84           O
ATOM    240  CB  GLN B  31    -109.422   3.109  33.895  1.00 53.28           C
ATOM    241  CG  GLN B  31    -110.680   3.930  33.700  1.00 56.02           C
ATOM    242  CD  GLN B  31    -111.292   4.369  35.017  1.00 57.94           C
ATOM    243  OE1 GLN B  31    -111.470   3.560  35.936  1.00 57.85           O
ATOM    244  NE2 GLN B  31    -111.626   5.656  35.115  1.00 58.49           N
ATOM    245  N   PRO B  32    -107.158   2.371  36.207  1.00 46.80           N
ATOM    246  CA  PRO B  32    -106.121   1.404  36.575  1.00 43.79           C
ATOM    247  C   PRO B  32    -106.284   0.119  35.764  1.00 41.18           C
ATOM    248  O   PRO B  32    -107.394  -0.213  35.350  1.00 39.98           O
ATOM    249  CB  PRO B  32    -106.373   1.186  38.064  1.00 44.16           C
ATOM    250  CG  PRO B  32    -106.956   2.507  38.502  1.00 44.73           C
ATOM    251  CD  PRO B  32    -107.924   2.798  37.390  1.00 45.54           C
ATOM    252  N   VAL B  33    -105.182  -0.589  35.531  1.00 37.99           N
ATOM    253  CA  VAL B  33    -105.227  -1.840  34.783  1.00 36.53           C
ATOM    254  C   VAL B  33    -104.481  -2.960  35.485  1.00 35.52           C
ATOM    255  O   VAL B  33    -103.318  -2.816  35.840  1.00 35.98           O
ATOM    256  CB  VAL B  33    -104.624  -1.695  33.370  1.00 36.69           C
ATOM    257  CG1 VAL B  33    -105.613  -1.007  32.450  1.00 35.29           C
ATOM    258  CG2 VAL B  33    -103.323  -0.908  33.438  1.00 35.87           C
ATOM    259  N   LYS B  34    -105.163  -4.080  35.679  1.00 34.36           N
ATOM    260  CA  LYS B  34    -104.570  -5.239  36.330  1.00 32.15           C
ATOM    261  C   LYS B  34    -103.269  -5.600  35.632  1.00 31.21           C
ATOM    262  O   LYS B  34    -103.206  -5.608  34.404  1.00 31.32           O
ATOM    263  CB  LYS B  34    -105.533  -6.415  36.246  1.00 32.26           C
ATOM    264  CG  LYS B  34    -105.179  -7.595  37.110  1.00 30.87           C
ATOM    265  CD  LYS B  34    -106.382  -8.514  37.217  1.00 30.16           C
ATOM    266  CE  LYS B  34    -106.255  -9.499  38.365  1.00 30.18           C
ATOM    267  NZ  LYS B  34    -107.445 -10.378  38.454  1.00 28.77           N
ATOM    268  N   ALA B  35    -102.230  -5.883  36.416  1.00 28.71           N
ATOM    269  CA  ALA B  35    -100.937  -6.259  35.859  1.00 26.20           C
ATOM    270  C   ALA B  35    -100.358  -7.448  36.620  1.00 25.60           C
ATOM    271  O   ALA B  35    -100.849  -7.823  37.686  1.00 26.79           O
ATOM    272  CB  ALA B  35     -99.979  -5.077  35.907  1.00 25.46           C
ATOM    273  N   PHE B  36     -99.306  -8.042  36.078  1.00 24.22           N
ATOM    274  CA  PHE B  36     -98.702  -9.196  36.714  1.00 23.06           C
ATOM    275  C   PHE B  36     -97.201  -9.100  36.727  1.00 23.14           C
ATOM    276  O   PHE B  36     -96.584  -8.824  35.698  1.00 22.49           O
ATOM    277  CB  PHE B  36     -99.132 -10.453  35.972  1.00 23.51           C
ATOM    278  CG  PHE B  36    -100.604 -10.629  35.937  1.00 21.75           C
ATOM    279  CD1 PHE B  36    -101.226 -11.507  36.808  1.00 21.49           C
ATOM    280  CD2 PHE B  36    -101.382  -9.865  35.068  1.00 22.03           C
ATOM    281  CE1 PHE B  36    -102.619 -11.624  36.822  1.00 24.70           C
ATOM    282  CE2 PHE B  36    -102.770  -9.968  35.070  1.00 23.09           C
ATOM    283  CZ  PHE B  36    -103.398 -10.850  35.949  1.00 23.09           C
ATOM    284  N   LYS B  37     -96.610  -9.319  37.894  1.00 23.52           N
ATOM    285  CA  LYS B  37     -95.164  -9.257  37.994  1.00 25.91           C
ATOM    286  C   LYS B  37     -94.607 -10.673  37.853  1.00 27.47           C
ATOM    287  O   LYS B  37     -94.521 -11.429  38.831  1.00 28.60           O
ATOM    288  CB  LYS B  37     -94.745  -8.629  39.324  1.00 26.16           C
ATOM    289  CG  LYS B  37     -93.238  -8.505  39.509  1.00 27.85           C
ATOM    290  CD  LYS B  37     -92.899  -7.669  40.734  1.00 29.17           C
ATOM    291  CE  LYS B  37     -91.466  -7.898  41.176  1.00 30.66           C
ATOM    292  NZ  LYS B  37     -91.086  -6.987  42.285  1.00 32.85           N
ATOM    293  N   ILE B  38     -94.238 -11.022  36.623  1.00 25.94           N
ATOM    294  CA  ILE B  38     -93.713 -12.340  36.339  1.00 25.93           C
ATOM    295  C   ILE B  38     -92.270 -12.527  36.775  1.00 26.68           C
ATOM    296  O   ILE B  38     -91.786 -13.653  36.868  1.00 29.05           O
ATOM    297  CB  ILE B  38     -93.822 -12.669  34.838  1.00 24.93           C
ATOM    298  CG1 ILE B  38     -93.076 -11.625  34.019  1.00 22.21           C
ATOM    299  CG2 ILE B  38     -95.280 -12.698  34.427  1.00 26.24           C
ATOM    300  CD1 ILE B  38     -92.592 -12.144  32.707  1.00 19.08           C
ATOM    301  N   HIS B  39     -91.570 -11.440  37.049  1.00 26.75           N
ATOM    302  CA  HIS B  39     -90.184 -11.573  37.468  1.00 28.62           C
ATOM    303  C   HIS B  39     -89.722 -10.235  38.021  1.00 29.84           C
ATOM    304  O   HIS B  39     -90.423  -9.227  37.900  1.00 30.18           O
ATOM    305  CB  HIS B  39     -89.321 -11.987  36.269  1.00 28.20           C
ATOM    306  CG  HIS B  39     -87.948 -12.466  36.627  1.00 30.62           C
ATOM    307  ND1 HIS B  39     -87.669 -13.789  36.934  1.00 31.03           N
ATOM    308  CD2 HIS B  39     -86.753 -11.826  36.660  1.00 30.50           C
ATOM    309  CE1 HIS B  39     -86.374 -13.935  37.126  1.00 29.47           C
ATOM    310  NE2 HIS B  39     -85.790 -12.754  36.965  1.00 28.39           N
ATOM    311  N   ASN B  40     -88.551 -10.223  38.638  1.00 29.92           N
ATOM    312  CA  ASN B  40     -88.029  -8.984  39.179  1.00 31.55           C
ATOM    313  C   ASN B  40     -87.859  -7.943  38.045  1.00 30.38           C
ATOM    314  O   ASN B  40     -87.263  -8.235  36.995  1.00 28.68           O
ATOM    315  CB  ASN B  40     -86.688  -9.267  39.856  1.00 36.37           C
ATOM    316  CG  ASN B  40     -86.553  -8.565  41.184  1.00 41.56           C
ATOM    317  OD1 ASN B  40     -87.385  -8.750  42.087  1.00 42.89           O
ATOM    318  ND2 ASN B  40     -85.503  -7.746  41.319  1.00 44.67           N
ATOM    319  N   LYS B  41     -88.398  -6.743  38.262  1.00 27.91           N
ATOM    320  CA  LYS B  41     -88.320  -5.646  37.293  1.00 27.61           C
ATOM    321  C   LYS B  41     -89.126  -5.851  35.997  1.00 26.56           C
ATOM    322  O   LYS B  41     -89.044  -5.034  35.084  1.00 25.13           O
ATOM    323  CB  LYS B  41     -86.863  -5.390  36.910  1.00 27.87           C
ATOM    324  CG  LYS B  41     -85.969  -5.069  38.080  1.00 31.67           C
ATOM    325  CD  LYS B  41     -86.499  -3.877  38.848  1.00 32.19           C
ATOM    326  CE  LYS B  41     -85.560  -3.496  39.966  1.00 31.85           C
ATOM    327  NZ  LYS B  41     -86.143  -2.386  40.779  1.00 36.12           N
ATOM    328  N   ILE B  42     -89.915  -6.916  35.921  1.00 24.21           N
ATOM    329  CA  ILE B  42     -90.654  -7.191  34.705  1.00 22.25           C
ATOM    330  C   ILE B  42     -92.134  -7.467  34.927  1.00 23.43           C
ATOM    331  O   ILE B  42     -92.502  -8.420  35.612  1.00 23.33           O
ATOM    332  CB  ILE B  42     -90.013  -8.386  33.978  1.00 21.28           C
ATOM    333  CG1 ILE B  42     -88.520  -8.090  33.771  1.00 18.29           C
ATOM    334  CG2 ILE B  42     -90.751  -8.676  32.658  1.00 17.56           C
ATOM    335  CD1 ILE B  42     -87.758  -9.166  33.021  1.00 14.55           C
ATOM    336  N   TRP B  43     -92.982  -6.640  34.323  1.00 22.81           N
ATOM    337  CA  TRP B  43     -94.421  -6.800  34.469  1.00 23.42           C
ATOM    338  C   TRP B  43     -95.124  -7.110  33.152  1.00 24.18           C
ATOM    339  O   TRP B  43     -94.575  -6.898  32.071  1.00 24.11           O
ATOM    340  CB  TRP B  43     -95.048  -5.530  35.032  1.00 20.77           C
ATOM    341  CG  TRP B  43     -94.729  -5.235  36.442  1.00 20.79           C
ATOM    342  CD1 TRP B  43     -93.568  -4.702  36.933  1.00 20.60           C
ATOM    343  CD2 TRP B  43     -95.613  -5.370  37.558  1.00 19.47           C
ATOM    344  NE1 TRP B  43     -93.682  -4.493  38.285  1.00 21.65           N
ATOM    345  CE2 TRP B  43     -94.927  -4.903  38.696  1.00 20.28           C
ATOM    346  CE3 TRP B  43     -96.919  -5.854  37.707  1.00 18.36           C
ATOM    347  CZ2 TRP B  43     -95.505  -4.883  39.965  1.00 21.68           C
ATOM    348  CZ3 TRP B  43     -97.498  -5.840  38.962  1.00 22.31           C
ATOM    349  CH2 TRP B  43     -96.786  -5.361  40.084  1.00 22.52           C
ATOM    350  N   VAL B  44     -96.360  -7.583  33.258  1.00 24.23           N
ATOM    351  CA  VAL B  44     -97.149  -7.887  32.087  1.00 25.32           C
ATOM    352  C   VAL B  44     -98.552  -7.337  32.219  1.00 26.78           C
ATOM    353  O   VAL B  44     -99.249  -7.640  33.187  1.00 26.77           O
ATOM    354  CB  VAL B  44     -97.243  -9.382  31.863  1.00 25.59           C
ATOM    355  CG1 VAL B  44     -98.113  -9.657  30.653  1.00 23.79           C
ATOM    356  CG2 VAL B  44     -95.841  -9.955  31.672  1.00 24.46           C
ATOM    357  N   ILE B  45     -98.957  -6.526  31.245  1.00 27.19           N
ATOM    358  CA  ILE B  45    -100.301  -5.942  31.242  1.00 30.47           C
ATOM    359  C   ILE B  45    -101.105  -6.534  30.084  1.00 32.23           C
ATOM    360  O   ILE B  45    -100.961  -6.095  28.944  1.00 32.12           O
ATOM    361  CB  ILE B  45    -100.279  -4.405  31.033  1.00 29.47           C
ATOM    362  CG1 ILE B  45     -99.342  -3.751  32.048  1.00 28.83           C
ATOM    363  CG2 ILE B  45    -101.706  -3.844  31.131  1.00 26.32           C
ATOM    364  CD1 ILE B  45     -99.316  -2.233  31.970  1.00 28.35           C
ATOM    365  N   PRO B  46    -101.957  -7.535  30.362  1.00 34.11           N
ATOM    366  CA  PRO B  46    -102.778  -8.178  29.324  1.00 36.43           C
ATOM    367  C   PRO B  46    -103.908  -7.283  28.814  1.00 38.21           C
ATOM    368  O   PRO B  46    -105.076  -7.666  28.886  1.00 39.20           O
ATOM    369  CB  PRO B  46    -103.325  -9.417  30.031  1.00 34.91           C
ATOM    370  CG  PRO B  46    -102.307  -9.679  31.104  1.00 35.57           C
ATOM    371  CD  PRO B  46    -102.026  -8.297  31.617  1.00 33.71           C
ATOM    372  N   GLU B  47    -103.561  -6.103  28.300  1.00 39.35           N
ATOM    373  CA  GLU B  47    -104.551  -5.153  27.793  1.00 39.90           C
ATOM    374  C   GLU B  47    -104.084  -4.537  26.481  1.00 39.17           C
ATOM    375  O   GLU B  47    -102.894  -4.578  26.160  1.00 38.58           O
ATOM    376  CB  GLU B  47    -104.754  -4.010  28.790  1.00 43.11           C
ATOM    377  CG  GLU B  47    -105.081  -4.432  30.207  1.00 48.96           C
ATOM    378  CD  GLU B  47    -106.510  -4.887  30.358  1.00 51.73           C
ATOM    379  OE1 GLU B  47    -107.423  -4.079  30.068  1.00 53.96           O
ATOM    380  OE2 GLU B  47    -106.719  -6.051  30.765  1.00 53.93           O
ATOM    381  N   ARG B  48    -105.026  -3.958  25.735  1.00 37.33           N
ATOM    382  CA  ARG B  48    -104.702  -3.294  24.481  1.00 35.05           C
ATOM    383  C   ARG B  48    -104.105  -1.950  24.874  1.00 35.67           C
ATOM    384  O   ARG B  48    -104.720  -1.175  25.616  1.00 34.02           O
ATOM    385  CB  ARG B  48    -105.955  -3.074  23.628  1.00 34.11           C
ATOM    386  CG  ARG B  48    -106.585  -4.336  23.061  1.00 33.44           C
ATOM    387  CD  ARG B  48    -105.671  -5.033  22.062  1.00 34.69           C
ATOM    388  NE  ARG B  48    -105.556  -4.344  20.774  1.00 36.68           N
ATOM    389  CZ  ARG B  48    -106.524  -4.275  19.856  1.00 35.64           C
ATOM    390  NH1 ARG B  48    -107.698  -4.849  20.079  1.00 34.25           N
ATOM    391  NH2 ARG B  48    -106.306  -3.655  18.697  1.00 34.28           N
ATOM    392  N   ASP B  49    -102.900  -1.679  24.384  1.00 36.25           N
ATOM    393  CA  ASP B  49    -102.222  -0.433  24.702  1.00 38.62           C
ATOM    394  C   ASP B  49    -102.930   0.804  24.161  1.00 41.61           C
ATOM    395  O   ASP B  49    -102.588   1.323  23.090  1.00 41.75           O
ATOM    396  CB  ASP B  49    -100.788  -0.461  24.182  1.00 38.58           C
ATOM    397  CG  ASP B  49    -100.055   0.848  24.428  1.00 39.07           C
ATOM    398  OD1 ASP B  49    -100.596   1.712  25.150  1.00 40.00           O
ATOM    399  OD2 ASP B  49     -98.932   1.015  23.906  1.00 39.60           O
ATOM    400  N   THR B  50    -103.909   1.282  24.919  1.00 43.59           N
ATOM    401  CA  THR B  50    -104.651   2.465  24.535  1.00 45.23           C
ATOM    402  C   THR B  50    -104.326   3.611  25.475  1.00 47.65           C
ATOM    403  O   THR B  50    -105.149   4.515  25.650  1.00 47.73           O
ATOM    404  CB  THR B  50    -106.138   2.225  24.620  1.00 45.03           C
ATOM    405  OG1 THR B  50    -106.455   1.774  25.942  1.00 45.51           O
ATOM    406  CG2 THR B  50    -106.570   1.193  23.590  1.00 45.63           C
ATOM    407  N   PHE B  51    -103.141   3.576  26.088  1.00 49.30           N
ATOM    408  CA  PHE B  51    -102.755   4.642  27.005  1.00 50.70           C
ATOM    409  C   PHE B  51    -101.308   5.099  26.963  1.00 52.43           C
ATOM    410  O   PHE B  51    -101.001   6.199  27.413  1.00 52.72           O
ATOM    411  CB  PHE B  51    -103.123   4.282  28.446  1.00 49.76           C
ATOM    412  CG  PHE B  51    -102.965   2.837  28.766  1.00 49.98           C
ATOM    413  CD1 PHE B  51    -104.044   1.966  28.634  1.00 49.81           C
ATOM    414  CD2 PHE B  51    -101.738   2.337  29.196  1.00 49.89           C
ATOM    415  CE1 PHE B  51    -103.910   0.618  28.923  1.00 49.77           C
ATOM    416  CE2 PHE B  51    -101.586   0.987  29.491  1.00 49.68           C
ATOM    417  CZ  PHE B  51    -102.676   0.123  29.355  1.00 51.09           C
ATOM    418  N   THR B  52    -100.403   4.289  26.435  1.00 55.06           N
ATOM    419  CA  THR B  52     -99.021   4.748  26.398  1.00 58.66           C
ATOM    420  C   THR B  52     -98.949   5.982  25.510  1.00 60.81           C
ATOM    421  O   THR B  52     -98.127   6.873  25.727  1.00 60.99           O
ATOM    422  CB  THR B  52     -98.057   3.679  25.841  1.00 58.50           C
ATOM    423  OG1 THR B  52     -98.301   3.484  24.444  1.00 58.09           O
ATOM    424  CG2 THR B  52     -98.242   2.366  26.586  1.00 58.95           C
ATOM    425  N   ASN B  53     -99.831   6.028  24.516  1.00 64.29           N
ATOM    426  CA  ASN B  53     -99.878   7.141  23.573  1.00 67.22           C
ATOM    427  C   ASN B  53    -101.270   7.769  23.558  1.00 69.16           C
ATOM    428  O   ASN B  53    -102.251   7.116  23.208  1.00 68.44           O
ATOM    429  CB  ASN B  53     -99.527   6.649  22.177  1.00 67.93           C
ATOM    430  CG  ASN B  53     -99.166   7.773  21.240  1.00 69.20           C
ATOM    431  OD1 ASN B  53     -99.878   8.777  21.151  1.00 70.41           O
ATOM    432  ND2 ASN B  53     -98.056   7.610  20.525  1.00 69.00           N
ATOM    433  N   PRO B  54    -101.367   9.055  23.929  1.00 71.53           N
ATOM    434  CA  PRO B  54    -102.618   9.820  23.981  1.00 72.85           C
ATOM    435  C   PRO B  54    -103.471   9.663  22.732  1.00 74.42           C
ATOM    436  O   PRO B  54    -104.702   9.699  22.799  1.00 74.34           O
ATOM    437  CB  PRO B  54    -102.134  11.254  24.158  1.00 72.70           C
ATOM    438  CG  PRO B  54    -100.893  11.078  24.962  1.00 73.00           C
ATOM    439  CD  PRO B  54    -100.221   9.918  24.262  1.00 71.94           C
ATOM    440  N   GLU B  55    -102.806   9.489  21.594  1.00 76.10           N
ATOM    441  CA  GLU B  55    -103.486   9.341  20.315  1.00 78.35           C
ATOM    442  C   GLU B  55    -103.992   7.939  20.020  1.00 79.40           C
ATOM    443  O   GLU B  55    -104.362   7.639  18.885  1.00 80.13           O
ATOM    444  CB  GLU B  55    -102.564   9.772  19.186  1.00 79.51           C
ATOM    445  CG  GLU B  55    -102.293  11.258  19.165  1.00 82.21           C
ATOM    446  CD  GLU B  55    -101.500  11.683  17.945  1.00 83.57           C
ATOM    447  OE1 GLU B  55    -102.022  11.544  16.817  1.00 84.69           O
ATOM    448  OE2 GLU B  55    -100.355  12.157  18.113  1.00 84.38           O
ATOM    449  N   GLU B  56    -103.999   7.073  21.024  1.00 80.17           N
ATOM    450  CA  GLU B  56    -104.495   5.723  20.827  1.00 80.79           C
ATOM    451  C   GLU B  56    -105.883   5.628  21.453  1.00 80.93           C
ATOM    452  O   GLU B  56    -106.587   6.631  21.557  1.00 81.12           O
ATOM    453  CB  GLU B  56    -103.525   4.721  21.451  1.00 82.36           C
ATOM    454  CG  GLU B  56    -102.094   4.857  20.925  1.00 85.14           C
ATOM    455  CD  GLU B  56    -102.006   4.745  19.406  1.00 85.60           C
ATOM    456  OE1 GLU B  56    -102.672   3.848  18.844  1.00 87.07           O
ATOM    457  OE2 GLU B  56    -101.266   5.537  18.779  1.00 85.08           O
ATOM    458  N   GLY B  57    -106.281   4.433  21.869  1.00 81.23           N
ATOM    459  CA  GLY B  57    -107.594   4.274  22.460  1.00 80.76           C
ATOM    460  C   GLY B  57    -108.623   3.909  21.410  1.00 80.72           C
ATOM    461  O   GLY B  57    -109.656   3.319  21.726  1.00 80.70           O
ATOM    462  N   ASP B  58    -108.334   4.255  20.158  1.00 80.27           N
ATOM    463  CA  ASP B  58    -109.229   3.968  19.044  1.00 79.95           C
ATOM    464  C   ASP B  58    -108.788   2.680  18.407  1.00 78.85           C
ATOM    465  O   ASP B  58    -107.872   2.675  17.609  1.00 79.62           O
ATOM    466  CB  ASP B  58    -109.141   5.056  17.990  1.00 81.25           C
ATOM    467  CG  ASP B  58    -110.454   5.705  17.752  1.00 83.30           C
ATOM    468  OD1 ASP B  58    -111.442   4.964  17.532  1.00 83.72           O
ATOM    469  OD2 ASP B  58    -110.502   6.952  17.794  1.00 83.86           O
ATOM    470  N   LEU B  59    -109.449   1.584  18.744  1.00 76.75           N
ATOM    471  CA  LEU B  59    -108.996   0.350  18.172  1.00 75.91           C
ATOM    472  C   LEU B  59    -109.359   0.154  16.711  1.00 76.00           C
ATOM    473  O   LEU B  59    -109.317  -0.940  16.138  1.00 76.37           O
ATOM    474  CB  LEU B  59    -109.458  -0.803  19.029  1.00 74.90           C
ATOM    475  CG  LEU B  59    -108.796  -0.514  20.381  1.00 73.63           C
ATOM    476  CD1 LEU B  59    -109.182  -1.594  21.378  1.00 72.51           C
ATOM    477  CD2 LEU B  59    -107.229  -0.474  20.239  1.00 72.43           C
ATOM    478  N   ASN B  60    -109.709   1.291  16.123  1.00 75.85           N
ATOM    479  CA  ASN B  60    -110.114   1.422  14.732  1.00 75.22           C
ATOM    480  C   ASN B  60    -109.063   1.848  13.727  1.00 74.96           C
ATOM    481  O   ASN B  60    -108.056   2.472  14.066  1.00 74.54           O
ATOM    482  CB  ASN B  60    -111.269   2.390  14.648  1.00 75.47           C
ATOM    483  CG  ASN B  60    -112.431   1.929  15.463  1.00 76.24           C
ATOM    484  OD1 ASN B  60    -112.806   2.549  16.463  1.00 77.08           O
ATOM    485  ND2 ASN B  60    -113.003   0.804  15.060  1.00 75.95           N
ATOM    486  N   PRO B  61    -109.297   1.516  12.444  1.00 75.06           N
ATOM    487  CA  PRO B  61    -108.407   1.829  11.319  1.00 75.45           C
ATOM    488  C   PRO B  61    -108.301   3.349  11.193  1.00 76.32           C
ATOM    489  O   PRO B  61    -109.294   4.066  11.345  1.00 76.31           O
ATOM    490  CB  PRO B  61    -109.131   1.206  10.129  1.00 75.17           C
ATOM    491  CG  PRO B  61    -109.842   0.042  10.745  1.00 74.90           C
ATOM    492  CD  PRO B  61    -110.393   0.632  12.006  1.00 74.61           C
ATOM    493  N   PRO B  62    -107.096   3.866  10.936  1.00 77.67           N
ATOM    494  CA  PRO B  62    -106.833   5.302  10.782  1.00 78.73           C
ATOM    495  C   PRO B  62    -107.711   5.906   9.684  1.00 80.32           C
ATOM    496  O   PRO B  62    -108.462   5.193   9.010  1.00 80.59           O
ATOM    497  CB  PRO B  62    -105.355   5.346  10.390  1.00 78.48           C
ATOM    498  CG  PRO B  62    -104.793   4.154  11.024  1.00 78.13           C
ATOM    499  CD  PRO B  62    -105.845   3.092  10.857  1.00 77.69           C
ATOM    500  N   PRO B  63    -107.612   7.232   9.483  1.00 81.79           N
ATOM    501  CA  PRO B  63    -108.387   7.934   8.457  1.00 82.68           C
ATOM    502  C   PRO B  63    -108.337   7.251   7.086  1.00 83.43           C
ATOM    503  O   PRO B  63    -109.347   6.735   6.599  1.00 83.44           O
ATOM    504  CB  PRO B  63    -107.742   9.317   8.432  1.00 82.77           C
ATOM    505  CG  PRO B  63    -107.291   9.506   9.847  1.00 82.51           C
ATOM    506  CD  PRO B  63    -106.698   8.157  10.178  1.00 82.38           C
ATOM    507  N   GLU B  64    -107.155   7.245   6.472  1.00 83.88           N
ATOM    508  CA  GLU B  64    -106.970   6.641   5.149  1.00 84.16           C
ATOM    509  C   GLU B  64    -106.337   5.252   5.153  1.00 83.05           C
ATOM    510  O   GLU B  64    -107.045   4.248   5.223  1.00 83.39           O
ATOM    511  CB  GLU B  64    -106.146   7.574   4.256  1.00 86.08           C
ATOM    512  CG  GLU B  64    -106.969   8.297   3.198  1.00 87.79           C
ATOM    513  CD  GLU B  64    -106.222   9.461   2.565  1.00 89.32           C
ATOM    514  OE1 GLU B  64    -105.085   9.256   2.080  1.00 89.58           O
ATOM    515  OE2 GLU B  64    -106.778  10.583   2.549  1.00 89.83           O
ATOM    516  N   ALA B  65    -105.010   5.191   5.067  1.00 81.53           N
ATOM    517  CA  ALA B  65    -104.317   3.908   5.052  1.00 79.78           C
ATOM    518  C   ALA B  65    -102.998   3.922   5.817  1.00 78.66           C
ATOM    519  O   ALA B  65    -102.346   4.957   5.950  1.00 78.66           O
ATOM    520  CB  ALA B  65    -104.073   3.462   3.610  1.00 79.36           C
ATOM    521  N   LYS B  66    -102.622   2.748   6.310  1.00 77.09           N
ATOM    522  CA  LYS B  66    -101.389   2.547   7.061  1.00 74.93           C
ATOM    523  C   LYS B  66    -100.289   2.283   6.035  1.00 72.64           C
ATOM    524  O   LYS B  66    -100.352   1.307   5.291  1.00 71.97           O
ATOM    525  CB  LYS B  66    -101.547   1.334   7.983  1.00 76.68           C
ATOM    526  CG  LYS B  66    -102.991   1.076   8.428  1.00 77.93           C
ATOM    527  CD  LYS B  66    -103.867   0.574   7.274  1.00 79.67           C
ATOM    528  CE  LYS B  66    -105.344   0.505   7.665  1.00 81.56           C
ATOM    529  NZ  LYS B  66    -106.214  -0.067   6.586  1.00 81.45           N
ATOM    530  N   GLN B  67     -99.282   3.149   6.004  1.00 70.30           N
ATOM    531  CA  GLN B  67     -98.184   3.036   5.043  1.00 68.63           C
ATOM    532  C   GLN B  67     -97.274   1.806   5.188  1.00 66.57           C
ATOM    533  O   GLN B  67     -96.042   1.926   5.195  1.00 65.78           O
ATOM    534  CB  GLN B  67     -97.333   4.303   5.105  1.00 70.16           C
ATOM    535  CG  GLN B  67     -96.869   4.786   3.753  1.00 71.96           C
ATOM    536  CD  GLN B  67     -98.032   5.018   2.811  1.00 73.46           C
ATOM    537  OE1 GLN B  67     -99.052   5.588   3.202  1.00 74.60           O
ATOM    538  NE2 GLN B  67     -97.884   4.587   1.560  1.00 73.49           N
ATOM    539  N   VAL B  68     -97.880   0.626   5.281  1.00 63.54           N
ATOM    540  CA  VAL B  68     -97.125  -0.615   5.426  1.00 60.43           C
ATOM    541  C   VAL B  68     -97.734  -1.763   4.645  1.00 57.70           C
ATOM    542  O   VAL B  68     -98.919  -1.751   4.321  1.00 56.80           O
ATOM    543  CB  VAL B  68     -97.023  -1.066   6.910  1.00 60.21           C
ATOM    544  CG1 VAL B  68     -96.009  -0.211   7.642  1.00 60.13           C
ATOM    545  CG2 VAL B  68     -98.390  -0.976   7.585  1.00 59.21           C
ATOM    546  N   PRO B  69     -96.919  -2.781   4.342  1.00 56.03           N
ATOM    547  CA  PRO B  69     -97.373  -3.955   3.597  1.00 55.40           C
ATOM    548  C   PRO B  69     -98.652  -4.535   4.203  1.00 54.31           C
ATOM    549  O   PRO B  69     -99.640  -4.763   3.498  1.00 54.53           O
ATOM    550  CB  PRO B  69     -96.188  -4.909   3.715  1.00 56.10           C
ATOM    551  CG  PRO B  69     -95.018  -3.974   3.722  1.00 56.54           C
ATOM    552  CD  PRO B  69     -95.486  -2.894   4.671  1.00 56.50           C
ATOM    553  N   VAL B  70     -98.636  -4.766   5.511  1.00 51.85           N
ATOM    554  CA  VAL B  70     -99.804  -5.318   6.178  1.00 49.92           C
ATOM    555  C   VAL B  70    -100.173  -4.588   7.449  1.00 47.77           C
ATOM    556  O   VAL B  70     -99.395  -3.805   7.976  1.00 48.00           O
ATOM    557  CB  VAL B  70     -99.608  -6.805   6.528  1.00 50.60           C
ATOM    558  CG1 VAL B  70     -99.815  -7.657   5.295  1.00 51.27           C
ATOM    559  CG2 VAL B  70     -98.218  -7.026   7.102  1.00 51.06           C
ATOM    560  N   SER B  71    -101.380  -4.863   7.926  1.00 45.84           N
ATOM    561  CA  SER B  71    -101.902  -4.273   9.145  1.00 44.48           C
ATOM    562  C   SER B  71    -103.235  -4.950   9.421  1.00 44.32           C
ATOM    563  O   SER B  71    -104.064  -5.094   8.528  1.00 44.67           O
ATOM    564  CB  SER B  71    -102.104  -2.773   8.971  1.00 43.81           C
ATOM    565  OG  SER B  71    -103.177  -2.513   8.091  1.00 45.68           O
ATOM    566  N   TYR B  72    -103.429  -5.386  10.657  1.00 44.45           N
ATOM    567  CA  TYR B  72    -104.656  -6.064  11.041  1.00 44.09           C
ATOM    568  C   TYR B  72    -105.349  -5.255  12.122  1.00 43.42           C
ATOM    569  O   TYR B  72    -104.698  -4.661  12.979  1.00 43.73           O
ATOM    570  CB  TYR B  72    -104.330  -7.471  11.552  1.00 45.03           C
ATOM    571  CG  TYR B  72    -105.537  -8.317  11.874  1.00 45.99           C
ATOM    572  CD1 TYR B  72    -106.423  -8.711  10.872  1.00 47.94           C
ATOM    573  CD2 TYR B  72    -105.798  -8.721  13.178  1.00 45.44           C
ATOM    574  CE1 TYR B  72    -107.550  -9.491  11.167  1.00 48.76           C
ATOM    575  CE2 TYR B  72    -106.914  -9.494  13.483  1.00 47.48           C
ATOM    576  CZ  TYR B  72    -107.789  -9.876  12.475  1.00 48.03           C
ATOM    577  OH  TYR B  72    -108.906 -10.620  12.782  1.00 46.82           O
ATOM    578  N   TYR B  73    -106.671  -5.222  12.077  1.00 42.85           N
ATOM    579  CA  TYR B  73    -107.431  -4.469  13.062  1.00 43.11           C
ATOM    580  C   TYR B  73    -108.590  -5.310  13.555  1.00 44.06           C
ATOM    581  O   TYR B  73    -109.126  -6.136  12.815  1.00 45.68           O
ATOM    582  CB  TYR B  73    -107.957  -3.164  12.451  1.00 40.86           C
ATOM    583  CG  TYR B  73    -106.880  -2.143  12.143  1.00 38.63           C
ATOM    584  CD1 TYR B  73    -106.549  -1.146  13.059  1.00 36.68           C
ATOM    585  CD2 TYR B  73    -106.175  -2.190  10.944  1.00 39.39           C
ATOM    586  CE1 TYR B  73    -105.544  -0.231  12.788  1.00 36.92           C
ATOM    587  CE2 TYR B  73    -105.164  -1.275  10.667  1.00 38.56           C
ATOM    588  CZ  TYR B  73    -104.857  -0.305  11.589  1.00 37.21           C
ATOM    589  OH  TYR B  73    -103.848   0.582  11.305  1.00 41.64           O
ATOM    590  N   ASP B  74    -108.968  -5.107  14.810  1.00 44.82           N
ATOM    591  CA  ASP B  74    -110.066  -5.842  15.431  1.00 45.56           C
ATOM    592  C   ASP B  74    -110.121  -5.308  16.840  1.00 45.43           C
ATOM    593  O   ASP B  74    -109.178  -5.484  17.600  1.00 46.44           O
ATOM    594  CB  ASP B  74    -109.777  -7.342  15.463  1.00 46.28           C
ATOM    595  CG  ASP B  74    -110.897  -8.129  16.126  1.00 49.86           C
ATOM    596  OD1 ASP B  74    -111.603  -7.548  16.989  1.00 51.12           O
ATOM    597  OD2 ASP B  74    -111.072  -9.328  15.802  1.00 50.97           O
ATOM    598  N   SER B  75    -111.232  -4.682  17.203  1.00 45.43           N
ATOM    599  CA  SER B  75    -111.333  -4.095  18.530  1.00 46.67           C
ATOM    600  C   SER B  75    -111.815  -5.030  19.616  1.00 46.13           C
ATOM    601  O   SER B  75    -111.856  -4.643  20.778  1.00 46.95           O
ATOM    602  CB  SER B  75    -112.232  -2.860  18.493  1.00 47.09           C
ATOM    603  OG  SER B  75    -113.548  -3.232  18.134  1.00 49.65           O
ATOM    604  N   THR B  76    -112.202  -6.247  19.260  1.00 45.51           N
ATOM    605  CA  THR B  76    -112.654  -7.168  20.295  1.00 45.64           C
ATOM    606  C   THR B  76    -111.514  -8.087  20.708  1.00 45.36           C
ATOM    607  O   THR B  76    -111.699  -8.985  21.535  1.00 46.51           O
ATOM    608  CB  THR B  76    -113.829  -8.046  19.834  1.00 46.60           C
ATOM    609  OG1 THR B  76    -113.394  -8.932  18.789  1.00 46.58           O
ATOM    610  CG2 THR B  76    -114.971  -7.175  19.350  1.00 46.97           C
ATOM    611  N   TYR B  77    -110.337  -7.876  20.129  1.00 43.12           N
ATOM    612  CA  TYR B  77    -109.202  -8.705  20.485  1.00 41.46           C
ATOM    613  C   TYR B  77    -108.659  -8.288  21.841  1.00 42.41           C
ATOM    614  O   TYR B  77    -108.421  -7.106  22.092  1.00 40.53           O
ATOM    615  CB  TYR B  77    -108.087  -8.603  19.446  1.00 39.68           C
ATOM    616  CG  TYR B  77    -106.819  -9.297  19.893  1.00 37.45           C
ATOM    617  CD1 TYR B  77    -106.814 -10.666  20.172  1.00 36.58           C
ATOM    618  CD2 TYR B  77    -105.640  -8.578  20.096  1.00 36.85           C
ATOM    619  CE1 TYR B  77    -105.671 -11.308  20.651  1.00 35.80           C
ATOM    620  CE2 TYR B  77    -104.483  -9.207  20.578  1.00 36.77           C
ATOM    621  CZ  TYR B  77    -104.507 -10.573  20.854  1.00 37.32           C
ATOM    622  OH  TYR B  77    -103.381 -11.198  21.352  1.00 35.38           O
ATOM    623  N   LEU B  78    -108.483  -9.275  22.713  1.00 43.81           N
ATOM    624  CA  LEU B  78    -107.949  -9.056  24.047  1.00 45.20           C
ATOM    625  C   LEU B  78    -108.925  -8.282  24.923  1.00 45.89           C
ATOM    626  O   LEU B  78    -108.527  -7.404  25.689  1.00 45.70           O
ATOM    627  CB  LEU B  78    -106.621  -8.306  23.936  1.00 45.67           C
ATOM    628  CG  LEU B  78    -105.577  -8.515  25.030  1.00 45.63           C
ATOM    629  CD1 LEU B  78    -105.284  -9.995  25.180  1.00 44.25           C
ATOM    630  CD2 LEU B  78    -104.304  -7.751  24.661  1.00 46.31           C
ATOM    631  N   SER B  79    -110.204  -8.620  24.818  1.00 47.67           N
ATOM    632  CA  SER B  79    -111.225  -7.932  25.601  1.00 50.15           C
ATOM    633  C   SER B  79    -111.910  -8.813  26.649  1.00 50.65           C
ATOM    634  O   SER B  79    -112.442  -8.302  27.633  1.00 51.52           O
ATOM    635  CB  SER B  79    -112.279  -7.327  24.667  1.00 50.47           C
ATOM    636  OG  SER B  79    -112.931  -8.338  23.918  1.00 50.84           O
ATOM    637  N   THR B  80    -111.907 -10.127  26.447  1.00 50.91           N
ATOM    638  CA  THR B  80    -112.538 -11.030  27.407  1.00 51.77           C
ATOM    639  C   THR B  80    -111.500 -11.557  28.397  1.00 53.10           C
ATOM    640  O   THR B  80    -110.403 -11.959  28.005  1.00 53.18           O
ATOM    641  CB  THR B  80    -113.192 -12.239  26.710  1.00 51.25           C
ATOM    642  OG1 THR B  80    -112.175 -13.069  26.143  1.00 50.34           O
ATOM    643  CG2 THR B  80    -114.131 -11.780  25.607  1.00 51.06           C
ATOM    644  N   ASP B  81    -111.846 -11.558  29.680  1.00 54.12           N
ATOM    645  CA  ASP B  81    -110.922 -12.035  30.698  1.00 54.86           C
ATOM    646  C   ASP B  81    -110.318 -13.351  30.227  1.00 54.57           C
ATOM    647  O   ASP B  81    -109.138 -13.638  30.448  1.00 54.64           O
ATOM    648  CB  ASP B  81    -111.646 -12.241  32.036  1.00 56.74           C
ATOM    649  CG  ASP B  81    -112.280 -10.953  32.574  1.00 60.03           C
ATOM    650  OD1 ASP B  81    -111.619  -9.886  32.533  1.00 61.40           O
ATOM    651  OD2 ASP B  81    -113.438 -11.011  33.052  1.00 60.95           O
ATOM    652  N   ASN B  82    -111.136 -14.140  29.549  1.00 53.64           N
ATOM    653  CA  ASN B  82    -110.699 -15.429  29.055  1.00 52.71           C
ATOM    654  C   ASN B  82    -109.540 -15.283  28.062  1.00 51.39           C
ATOM    655  O   ASN B  82    -108.572 -16.043  28.102  1.00 50.31           O
ATOM    656  CB  ASN B  82    -111.894 -16.146  28.425  1.00 54.78           C
ATOM    657  CG  ASN B  82    -111.620 -17.605  28.148  1.00 57.56           C
ATOM    658  OD1 ASN B  82    -112.546 -18.393  27.928  1.00 59.51           O
ATOM    659  ND2 ASN B  82    -110.344 -17.978  28.147  1.00 59.23           N
ATOM    660  N   GLU B  83    -109.631 -14.304  27.172  1.00 50.44           N
ATOM    661  CA  GLU B  83    -108.571 -14.080  26.195  1.00 49.78           C
ATOM    662  C   GLU B  83    -107.335 -13.566  26.910  1.00 47.58           C
ATOM    663  O   GLU B  83    -106.221 -14.026  26.671  1.00 46.36           O
ATOM    664  CB  GLU B  83    -109.005 -13.052  25.144  1.00 53.24           C
ATOM    665  CG  GLU B  83    -109.791 -13.634  23.976  1.00 57.56           C
ATOM    666  CD  GLU B  83    -110.089 -12.594  22.898  1.00 61.08           C
ATOM    667  OE1 GLU B  83    -110.925 -11.691  23.153  1.00 62.76           O
ATOM    668  OE2 GLU B  83    -109.479 -12.676  21.802  1.00 60.11           O
ATOM    669  N   LYS B  84    -107.548 -12.596  27.789  1.00 45.23           N
ATOM    670  CA  LYS B  84    -106.463 -12.012  28.551  1.00 43.80           C
ATOM    671  C   LYS B  84    -105.653 -13.091  29.248  1.00 42.63           C
ATOM    672  O   LYS B  84    -104.426 -13.051  29.243  1.00 42.31           O
ATOM    673  CB  LYS B  84    -107.023 -11.030  29.571  1.00 43.60           C
ATOM    674  CG  LYS B  84    -107.650  -9.816  28.926  1.00 44.12           C
ATOM    675  CD  LYS B  84    -108.330  -8.923  29.941  1.00 45.47           C
ATOM    676  CE  LYS B  84    -108.866  -7.656  29.287  1.00 45.85           C
ATOM    677  NZ  LYS B  84    -109.712  -6.874  30.234  1.00 47.34           N
ATOM    678  N   ASP B  85    -106.336 -14.063  29.838  1.00 41.86           N
ATOM    679  CA  ASP B  85    -105.634 -15.137  30.527  1.00 41.84           C
ATOM    680  C   ASP B  85    -104.776 -15.910  29.536  1.00 40.40           C
ATOM    681  O   ASP B  85    -103.659 -16.344  29.854  1.00 40.77           O
ATOM    682  CB  ASP B  85    -106.626 -16.081  31.218  1.00 44.18           C
ATOM    683  CG  ASP B  85    -105.935 -17.235  31.936  1.00 47.09           C
ATOM    684  OD1 ASP B  85    -104.985 -16.986  32.708  1.00 49.37           O
ATOM    685  OD2 ASP B  85    -106.346 -18.399  31.738  1.00 50.12           O
ATOM    686  N   ASN B  86    -105.291 -16.066  28.324  1.00 37.10           N
ATOM    687  CA  ASN B  86    -104.560 -16.792  27.300  1.00 34.20           C
ATOM    688  C   ASN B  86    -103.308 -16.007  26.912  1.00 31.27           C
ATOM    689  O   ASN B  86    -102.242 -16.580  26.687  1.00 29.39           O
ATOM    690  CB  ASN B  86    -105.448 -16.996  26.071  1.00 35.88           C
ATOM    691  CG  ASN B  86    -105.029 -18.192  25.254  1.00 37.11           C
ATOM    692  OD1 ASN B  86    -105.266 -19.330  25.657  1.00 39.68           O
ATOM    693  ND2 ASN B  86    -104.383 -17.948  24.107  1.00 36.02           N
ATOM    694  N   TYR B  87    -103.458 -14.689  26.830  1.00 29.72           N
ATOM    695  CA  TYR B  87    -102.363 -13.786  26.481  1.00 27.38           C
ATOM    696  C   TYR B  87    -101.249 -13.951  27.519  1.00 27.62           C
ATOM    697  O   TYR B  87    -100.087 -14.198  27.178  1.00 25.51           O
ATOM    698  CB  TYR B  87    -102.872 -12.344  26.482  1.00 25.05           C
ATOM    699  CG  TYR B  87    -101.797 -11.308  26.250  1.00 26.42           C
ATOM    700  CD1 TYR B  87    -101.481 -10.876  24.964  1.00 26.03           C
ATOM    701  CD2 TYR B  87    -101.060 -10.787  27.322  1.00 27.49           C
ATOM    702  CE1 TYR B  87    -100.455  -9.952  24.745  1.00 26.93           C
ATOM    703  CE2 TYR B  87    -100.028  -9.865  27.116  1.00 26.02           C
ATOM    704  CZ  TYR B  87     -99.733  -9.451  25.828  1.00 28.00           C
ATOM    705  OH  TYR B  87     -98.732  -8.522  25.622  1.00 29.34           O
ATOM    706  N   LEU B  88    -101.624 -13.814  28.789  1.00 28.17           N
ATOM    707  CA  LEU B  88    -100.700 -13.957  29.904  1.00 29.23           C
ATOM    708  C   LEU B  88     -99.946 -15.288  29.851  1.00 29.98           C
ATOM    709  O   LEU B  88     -98.732 -15.328  30.030  1.00 30.69           O
ATOM    710  CB  LEU B  88    -101.474 -13.847  31.214  1.00 30.18           C
ATOM    711  CG  LEU B  88    -100.652 -13.925  32.499  1.00 31.70           C
ATOM    712  CD1 LEU B  88     -99.432 -13.022  32.392  1.00 30.65           C
ATOM    713  CD2 LEU B  88    -101.529 -13.527  33.679  1.00 30.14           C
ATOM    714  N   LYS B  89    -100.664 -16.376  29.597  1.00 30.36           N
ATOM    715  CA  LYS B  89    -100.044 -17.699  29.510  1.00 30.21           C
ATOM    716  C   LYS B  89     -99.045 -17.756  28.357  1.00 29.51           C
ATOM    717  O   LYS B  89     -97.984 -18.392  28.451  1.00 28.68           O
ATOM    718  CB  LYS B  89    -101.115 -18.764  29.269  1.00 32.83           C
ATOM    719  CG  LYS B  89    -102.235 -18.789  30.285  1.00 33.86           C
ATOM    720  CD  LYS B  89    -101.788 -19.392  31.588  1.00 34.73           C
ATOM    721  CE  LYS B  89    -102.874 -19.213  32.641  1.00 40.00           C
ATOM    722  NZ  LYS B  89    -104.185 -19.811  32.227  1.00 40.97           N
ATOM    723  N   GLY B  90     -99.406 -17.091  27.261  1.00 28.57           N
ATOM    724  CA  GLY B  90     -98.571 -17.079  26.073  1.00 25.49           C
ATOM    725  C   GLY B  90     -97.287 -16.304  26.230  1.00 25.71           C
ATOM    726  O   GLY B  90     -96.231 -16.757  25.789  1.00 25.47           O
ATOM    727  N   VAL B  91     -97.361 -15.129  26.848  1.00 26.06           N
ATOM    728  CA  VAL B  91     -96.159 -14.323  27.037  1.00 25.71           C
ATOM    729  C   VAL B  91     -95.254 -15.056  28.017  1.00 24.85           C
ATOM    730  O   VAL B  91     -94.032 -15.100  27.850  1.00 23.48           O
ATOM    731  CB  VAL B  91     -96.507 -12.910  27.564  1.00 27.10           C
ATOM    732  CG1 VAL B  91     -95.228 -12.096  27.778  1.00 26.60           C
ATOM    733  CG2 VAL B  91     -97.421 -12.198  26.557  1.00 26.58           C
ATOM    734  N   THR B  92     -95.872 -15.654  29.026  1.00 24.91           N
ATOM    735  CA  THR B  92     -95.148 -16.427  30.028  1.00 26.89           C
ATOM    736  C   THR B  92     -94.317 -17.537  29.375  1.00 27.12           C
ATOM    737  O   THR B  92     -93.121 -17.668  29.627  1.00 26.72           O
ATOM    738  CB  THR B  92     -96.129 -17.080  31.000  1.00 27.94           C
ATOM    739  OG1 THR B  92     -96.767 -16.066  31.777  1.00 30.27           O
ATOM    740  CG2 THR B  92     -95.415 -18.053  31.914  1.00 31.30           C
ATOM    741  N   LYS B  93     -94.956 -18.338  28.529  1.00 27.89           N
ATOM    742  CA  LYS B  93     -94.244 -19.432  27.887  1.00 27.96           C
ATOM    743  C   LYS B  93     -93.076 -18.934  27.050  1.00 26.18           C
ATOM    744  O   LYS B  93     -91.968 -19.483  27.118  1.00 24.99           O
ATOM    745  CB  LYS B  93     -95.192 -20.272  27.013  1.00 29.62           C
ATOM    746  CG  LYS B  93     -94.491 -21.497  26.423  1.00 30.18           C
ATOM    747  CD  LYS B  93     -95.365 -22.325  25.493  1.00 31.78           C
ATOM    748  CE  LYS B  93     -96.471 -23.072  26.220  1.00 31.45           C
ATOM    749  NZ  LYS B  93     -97.065 -24.120  25.330  1.00 31.35           N
ATOM    750  N   LEU B  94     -93.319 -17.896  26.257  1.00 25.17           N
ATOM    751  CA  LEU B  94     -92.260 -17.351  25.422  1.00 24.47           C
ATOM    752  C   LEU B  94     -91.090 -16.927  26.297  1.00 24.62           C
ATOM    753  O   LEU B  94     -89.933 -17.184  25.955  1.00 24.62           O
ATOM    754  CB  LEU B  94     -92.760 -16.164  24.602  1.00 24.60           C
ATOM    755  CG  LEU B  94     -93.810 -16.466  23.528  1.00 25.69           C
ATOM    756  CD1 LEU B  94     -94.209 -15.154  22.876  1.00 25.05           C
ATOM    757  CD2 LEU B  94     -93.257 -17.428  22.484  1.00 25.20           C
ATOM    758  N   PHE B  95     -91.372 -16.286  27.431  1.00 23.67           N
ATOM    759  CA  PHE B  95     -90.275 -15.891  28.293  1.00 23.08           C
ATOM    760  C   PHE B  95     -89.512 -17.126  28.698  1.00 22.43           C
ATOM    761  O   PHE B  95     -88.287 -17.164  28.577  1.00 20.86           O
ATOM    762  CB  PHE B  95     -90.766 -15.141  29.527  1.00 23.99           C
ATOM    763  CG  PHE B  95     -90.729 -13.649  29.361  1.00 26.18           C
ATOM    764  CD1 PHE B  95     -91.882 -12.935  29.051  1.00 28.28           C
ATOM    765  CD2 PHE B  95     -89.531 -12.961  29.482  1.00 25.36           C
ATOM    766  CE1 PHE B  95     -91.836 -11.556  28.862  1.00 27.41           C
ATOM    767  CE2 PHE B  95     -89.475 -11.594  29.295  1.00 25.24           C
ATOM    768  CZ  PHE B  95     -90.628 -10.888  28.989  1.00 27.29           C
ATOM    769  N   GLU B  96     -90.236 -18.149  29.144  1.00 22.52           N
ATOM    770  CA  GLU B  96     -89.591 -19.386  29.553  1.00 25.20           C
ATOM    771  C   GLU B  96     -88.781 -19.918  28.389  1.00 25.71           C
ATOM    772  O   GLU B  96     -87.649 -20.376  28.565  1.00 28.20           O
ATOM    773  CB  GLU B  96     -90.628 -20.413  29.994  1.00 27.68           C
ATOM    774  CG  GLU B  96     -91.474 -19.951  31.183  1.00 33.66           C
ATOM    775  CD  GLU B  96     -90.700 -19.945  32.507  1.00 39.23           C
ATOM    776  OE1 GLU B  96     -89.452 -19.796  32.483  1.00 40.40           O
ATOM    777  OE2 GLU B  96     -91.348 -20.079  33.576  1.00 41.54           O
ATOM    778  N   ARG B  97     -89.338 -19.828  27.188  1.00 24.47           N
ATOM    779  CA  ARG B  97     -88.623 -20.319  26.021  1.00 23.31           C
ATOM    780  C   ARG B  97     -87.272 -19.630  25.825  1.00 22.78           C
ATOM    781  O   ARG B  97     -86.251 -20.285  25.590  1.00 22.80           O
ATOM    782  CB  ARG B  97     -89.492 -20.159  24.770  1.00 23.50           C
ATOM    783  CG  ARG B  97     -88.838 -20.660  23.480  1.00 24.14           C
ATOM    784  CD  ARG B  97     -89.883 -21.269  22.534  1.00 26.21           C
ATOM    785  NE  ARG B  97     -89.387 -21.441  21.166  1.00 26.53           N
ATOM    786  CZ  ARG B  97     -88.353 -22.210  20.834  1.00 30.11           C
ATOM    787  NH1 ARG B  97     -87.698 -22.886  21.778  1.00 30.07           N
ATOM    788  NH2 ARG B  97     -87.971 -22.309  19.558  1.00 28.82           N
ATOM    789  N   ILE B  98     -87.262 -18.307  25.918  1.00 22.97           N
ATOM    790  CA  ILE B  98     -86.033 -17.542  25.735  1.00 23.74           C
ATOM    791  C   ILE B  98     -85.080 -17.822  26.889  1.00 25.75           C
ATOM    792  O   ILE B  98     -83.852 -17.930  26.711  1.00 24.03           O
ATOM    793  CB  ILE B  98     -86.342 -16.034  25.670  1.00 23.84           C
ATOM    794  CG1 ILE B  98     -87.213 -15.744  24.441  1.00 23.04           C
ATOM    795  CG2 ILE B  98     -85.059 -15.240  25.593  1.00 24.42           C
ATOM    796  CD1 ILE B  98     -87.922 -14.421  24.498  1.00 18.90           C
ATOM    797  N   TYR B  99     -85.655 -17.962  28.076  1.00 26.63           N
ATOM    798  CA  TYR B  99     -84.859 -18.236  29.246  1.00 28.54           C
ATOM    799  C   TYR B  99     -84.174 -19.585  29.103  1.00 30.09           C
ATOM    800  O   TYR B  99     -83.024 -19.769  29.519  1.00 30.61           O
ATOM    801  CB  TYR B  99     -85.735 -18.245  30.478  1.00 30.33           C
ATOM    802  CG  TYR B  99     -84.921 -18.298  31.734  1.00 34.37           C
ATOM    803  CD1 TYR B  99     -83.931 -17.346  31.982  1.00 36.48           C
ATOM    804  CD2 TYR B  99     -85.123 -19.300  32.670  1.00 36.01           C
ATOM    805  CE1 TYR B  99     -83.160 -17.396  33.134  1.00 38.42           C
ATOM    806  CE2 TYR B  99     -84.365 -19.363  33.822  1.00 39.04           C
ATOM    807  CZ  TYR B  99     -83.385 -18.411  34.048  1.00 40.04           C
ATOM    808  OH  TYR B  99     -82.628 -18.494  35.188  1.00 43.32           O
ATOM    809  N   SER B 100     -84.887 -20.523  28.491  1.00 30.13           N
ATOM    810  CA  SER B 100     -84.384 -21.871  28.294  1.00 30.78           C
ATOM    811  C   SER B 100     -83.076 -21.960  27.514  1.00 30.66           C
ATOM    812  O   SER B 100     -82.586 -23.053  27.271  1.00 32.21           O
ATOM    813  CB  SER B 100     -85.443 -22.734  27.597  1.00 33.16           C
ATOM    814  OG  SER B 100     -85.353 -22.637  26.177  1.00 39.02           O
ATOM    815  N   THR B 101     -82.505 -20.836  27.102  1.00 30.41           N
ATOM    816  CA  THR B 101     -81.238 -20.896  26.370  1.00 28.70           C
ATOM    817  C   THR B 101     -80.165 -20.084  27.109  1.00 29.21           C
ATOM    818  O   THR B 101     -80.474 -19.200  27.905  1.00 29.48           O
ATOM    819  CB  THR B 101     -81.402 -20.362  24.934  1.00 28.39           C
ATOM    820  OG1 THR B 101     -81.704 -18.959  24.971  1.00 27.78           O
ATOM    821  CG2 THR B 101     -82.539 -21.097  24.228  1.00 28.53           C
ATOM    822  N   ASP B 102     -78.905 -20.390  26.862  1.00 29.28           N
ATOM    823  CA  ASP B 102     -77.840 -19.679  27.535  1.00 30.53           C
ATOM    824  C   ASP B 102     -77.886 -18.224  27.138  1.00 30.38           C
ATOM    825  O   ASP B 102     -77.710 -17.335  27.974  1.00 31.40           O
ATOM    826  CB  ASP B 102     -76.474 -20.265  27.161  1.00 35.22           C
ATOM    827  CG  ASP B 102     -76.238 -21.645  27.761  1.00 38.23           C
ATOM    828  OD1 ASP B 102     -75.144 -22.220  27.530  1.00 38.47           O
ATOM    829  OD2 ASP B 102     -77.147 -22.149  28.466  1.00 40.00           O
ATOM    830  N   LEU B 103     -78.116 -17.980  25.854  1.00 28.92           N
ATOM    831  CA  LEU B 103     -78.175 -16.616  25.354  1.00 26.79           C
ATOM    832  C   LEU B 103     -79.353 -15.872  25.970  1.00 26.12           C
ATOM    833  O   LEU B 103     -79.220 -14.720  26.371  1.00 26.08           O
ATOM    834  CB  LEU B 103     -78.303 -16.621  23.840  1.00 26.89           C
ATOM    835  CG  LEU B 103     -77.862 -15.338  23.148  1.00 25.10           C
ATOM    836  CD1 LEU B 103     -76.343 -15.219  23.242  1.00 21.53           C
ATOM    837  CD2 LEU B 103     -78.316 -15.374  21.696  1.00 22.64           C
ATOM    838  N   GLY B 104     -80.503 -16.534  26.065  1.00 26.32           N
ATOM    839  CA  GLY B 104     -81.676 -15.894  26.649  1.00 27.45           C
ATOM    840  C   GLY B 104     -81.553 -15.614  28.141  1.00 30.14           C
ATOM    841  O   GLY B 104     -82.098 -14.624  28.647  1.00 30.10           O
ATOM    842  N   ARG B 105     -80.851 -16.493  28.855  1.00 31.39           N
ATOM    843  CA  ARG B 105     -80.652 -16.328  30.288  1.00 32.49           C
ATOM    844  C   ARG B 105     -79.802 -15.080  30.490  1.00 32.02           C
ATOM    845  O   ARG B 105     -80.102 -14.224  31.337  1.00 31.33           O
ATOM    846  CB  ARG B 105     -79.931 -17.549  30.859  1.00 35.89           C
ATOM    847  CG  ARG B 105     -79.588 -17.448  32.336  1.00 42.72           C
ATOM    848  CD  ARG B 105     -79.047 -18.776  32.892  1.00 50.63           C
ATOM    849  NE  ARG B 105     -77.769 -19.189  32.297  1.00 57.48           N
ATOM    850  CZ  ARG B 105     -76.617 -18.524  32.427  1.00 60.33           C
ATOM    851  NH1 ARG B 105     -76.565 -17.398  33.138  1.00 60.24           N
ATOM    852  NH2 ARG B 105     -75.511 -18.988  31.849  1.00 60.44           N
ATOM    853  N   MET B 106     -78.748 -14.982  29.686  1.00 29.03           N
ATOM    854  CA  MET B 106     -77.840 -13.857  29.750  1.00 29.62           C
ATOM    855  C   MET B 106     -78.530 -12.523  29.475  1.00 29.76           C
ATOM    856  O   MET B 106     -78.393 -11.570  30.249  1.00 30.41           O
ATOM    857  CB  MET B 106     -76.687 -14.072  28.771  1.00 30.25           C
ATOM    858  CG  MET B 106     -75.678 -15.094  29.268  1.00 33.13           C
ATOM    859  SD  MET B 106     -74.271 -15.314  28.160  1.00 38.29           S
ATOM    860  CE  MET B 106     -73.325 -13.765  28.454  1.00 38.08           C
ATOM    861  N   LEU B 107     -79.267 -12.458  28.371  1.00 28.72           N
ATOM    862  CA  LEU B 107     -79.978 -11.246  28.001  1.00 24.67           C
ATOM    863  C   LEU B 107     -80.919 -10.848  29.123  1.00 22.26           C
ATOM    864  O   LEU B 107     -80.928  -9.700  29.561  1.00 20.44           O
ATOM    865  CB  LEU B 107     -80.777 -11.483  26.720  1.00 25.34           C
ATOM    866  CG  LEU B 107     -81.690 -10.350  26.244  1.00 24.92           C
ATOM    867  CD1 LEU B 107     -80.878  -9.094  25.974  1.00 23.17           C
ATOM    868  CD2 LEU B 107     -82.404 -10.792  24.985  1.00 25.66           C
ATOM    869  N   LEU B 108     -81.710 -11.806  29.589  1.00 20.70           N
ATOM    870  CA  LEU B 108     -82.658 -11.544  30.665  1.00 20.81           C
ATOM    871  C   LEU B 108     -81.970 -11.086  31.947  1.00 21.46           C
ATOM    872  O   LEU B 108     -82.530 -10.322  32.730  1.00 22.76           O
ATOM    873  CB  LEU B 108     -83.511 -12.784  30.902  1.00 19.50           C
ATOM    874  CG  LEU B 108     -84.440 -12.990  29.694  1.00 19.84           C
ATOM    875  CD1 LEU B 108     -85.182 -14.311  29.760  1.00 17.91           C
ATOM    876  CD2 LEU B 108     -85.430 -11.840  29.668  1.00 18.84           C
ATOM    877  N   THR B 109     -80.751 -11.549  32.168  1.00 21.74           N
ATOM    878  CA  THR B 109     -80.014 -11.116  33.333  1.00 22.81           C
ATOM    879  C   THR B 109     -79.684  -9.636  33.081  1.00 23.04           C
ATOM    880  O   THR B 109     -80.000  -8.770  33.905  1.00 23.71           O
ATOM    881  CB  THR B 109     -78.728 -11.951  33.484  1.00 26.78           C
ATOM    882  OG1 THR B 109     -79.095 -13.310  33.765  1.00 30.12           O
ATOM    883  CG2 THR B 109     -77.830 -11.409  34.607  1.00 23.89           C
ATOM    884  N   SER B 110     -79.075  -9.345  31.930  1.00 20.37           N
ATOM    885  CA  SER B 110     -78.729  -7.969  31.575  1.00 20.10           C
ATOM    886  C   SER B 110     -79.915  -6.988  31.665  1.00 21.60           C
ATOM    887  O   SER B 110     -79.756  -5.829  32.072  1.00 22.63           O
ATOM    888  CB  SER B 110     -78.168  -7.906  30.161  1.00 17.31           C
ATOM    889  OG  SER B 110     -76.946  -8.600  30.057  1.00 17.55           O
ATOM    890  N   ILE B 111     -81.101  -7.437  31.279  1.00 19.27           N
ATOM    891  CA  ILE B 111     -82.240  -6.555  31.333  1.00 17.35           C
ATOM    892  C   ILE B 111     -82.608  -6.271  32.766  1.00 18.57           C
ATOM    893  O   ILE B 111     -82.734  -5.112  33.159  1.00 20.46           O
ATOM    894  CB  ILE B 111     -83.457  -7.152  30.580  1.00 16.76           C
ATOM    895  CG1 ILE B 111     -83.250  -6.988  29.071  1.00 15.52           C
ATOM    896  CG2 ILE B 111     -84.753  -6.480  31.034  1.00 11.68           C
ATOM    897  CD1 ILE B 111     -84.410  -7.466  28.244  1.00 18.30           C
ATOM    898  N   VAL B 112     -82.770  -7.322  33.557  1.00 19.81           N
ATOM    899  CA  VAL B 112     -83.149  -7.147  34.953  1.00 21.55           C
ATOM    900  C   VAL B 112     -82.090  -6.369  35.716  1.00 21.88           C
ATOM    901  O   VAL B 112     -82.352  -5.739  36.741  1.00 21.52           O
ATOM    902  CB  VAL B 112     -83.355  -8.502  35.651  1.00 22.31           C
ATOM    903  CG1 VAL B 112     -83.541  -8.287  37.153  1.00 22.07           C
ATOM    904  CG2 VAL B 112     -84.566  -9.198  35.072  1.00 20.12           C
ATOM    905  N   ARG B 113     -80.891  -6.393  35.181  1.00 21.95           N
ATOM    906  CA  ARG B 113     -79.778  -5.731  35.814  1.00 25.45           C
ATOM    907  C   ARG B 113     -79.628  -4.258  35.395  1.00 26.09           C
ATOM    908  O   ARG B 113     -79.010  -3.464  36.098  1.00 26.67           O
ATOM    909  CB  ARG B 113     -78.543  -6.543  35.456  1.00 27.44           C
ATOM    910  CG  ARG B 113     -77.283  -6.259  36.178  1.00 28.96           C
ATOM    911  CD  ARG B 113     -76.240  -7.215  35.604  1.00 33.73           C
ATOM    912  NE  ARG B 113     -74.879  -6.791  35.898  1.00 36.11           N
ATOM    913  CZ  ARG B 113     -74.225  -7.103  37.009  1.00 37.65           C
ATOM    914  NH1 ARG B 113     -74.804  -7.857  37.940  1.00 34.88           N
ATOM    915  NH2 ARG B 113     -72.992  -6.647  37.190  1.00 38.83           N
ATOM    916  N   GLY B 114     -80.201  -3.884  34.260  1.00 25.86           N
ATOM    917  CA  GLY B 114     -80.051  -2.515  33.810  1.00 25.90           C
ATOM    918  C   GLY B 114     -81.123  -1.543  34.256  1.00 27.37           C
ATOM    919  O   GLY B 114     -81.898  -1.070  33.421  1.00 27.42           O
ATOM    920  N   ILE B 115     -81.189  -1.236  35.554  1.00 26.89           N
ATOM    921  CA  ILE B 115     -82.192  -0.286  36.030  1.00 25.74           C
ATOM    922  C   ILE B 115     -81.922   1.094  35.451  1.00 24.33           C
ATOM    923  O   ILE B 115     -80.767   1.502  35.297  1.00 23.00           O
ATOM    924  CB  ILE B 115     -82.209  -0.144  37.567  1.00 26.63           C
ATOM    925  CG1 ILE B 115     -80.952  -0.754  38.175  1.00 29.36           C
ATOM    926  CG2 ILE B 115     -83.419  -0.851  38.137  1.00 28.99           C
ATOM    927  CD1 ILE B 115     -81.059  -2.246  38.433  1.00 28.85           C
ATOM    928  N   PRO B 116     -82.986   1.819  35.088  1.00 23.23           N
ATOM    929  CA  PRO B 116     -82.815   3.157  34.530  1.00 24.14           C
ATOM    930  C   PRO B 116     -82.140   4.066  35.548  1.00 24.40           C
ATOM    931  O   PRO B 116     -82.502   4.075  36.720  1.00 23.19           O
ATOM    932  CB  PRO B 116     -84.252   3.572  34.214  1.00 24.26           C
ATOM    933  CG  PRO B 116     -84.850   2.282  33.784  1.00 23.74           C
ATOM    934  CD  PRO B 116     -84.367   1.356  34.885  1.00 23.79           C
ATOM    935  N   PHE B 117     -81.159   4.832  35.092  1.00 26.22           N
ATOM    936  CA  PHE B 117     -80.418   5.731  35.968  1.00 29.19           C
ATOM    937  C   PHE B 117     -81.253   6.802  36.664  1.00 30.79           C
ATOM    938  O   PHE B 117     -82.256   7.279  36.132  1.00 30.99           O
ATOM    939  CB  PHE B 117     -79.297   6.399  35.184  1.00 30.34           C
ATOM    940  CG  PHE B 117     -78.364   7.198  36.032  1.00 32.20           C
ATOM    941  CD1 PHE B 117     -77.566   6.573  36.988  1.00 32.63           C
ATOM    942  CD2 PHE B 117     -78.272   8.580  35.873  1.00 32.59           C
ATOM    943  CE1 PHE B 117     -76.688   7.317  37.777  1.00 33.71           C
ATOM    944  CE2 PHE B 117     -77.398   9.337  36.655  1.00 32.35           C
ATOM    945  CZ  PHE B 117     -76.605   8.706  37.607  1.00 34.31           C
ATOM    946  N   TRP B 118     -80.795   7.186  37.853  1.00 33.97           N
ATOM    947  CA  TRP B 118     -81.440   8.194  38.703  1.00 35.83           C
ATOM    948  C   TRP B 118     -80.944   9.628  38.489  1.00 37.02           C
ATOM    949  O   TRP B 118     -80.420  10.248  39.413  1.00 39.03           O
ATOM    950  CB  TRP B 118     -81.227   7.811  40.166  1.00 33.71           C
ATOM    951  CG  TRP B 118     -82.188   6.810  40.631  1.00 33.55           C
ATOM    952  CD1 TRP B 118     -82.716   5.780  39.911  1.00 34.39           C
ATOM    953  CD2 TRP B 118     -82.789   6.747  41.922  1.00 33.08           C
ATOM    954  NE1 TRP B 118     -83.628   5.084  40.672  1.00 33.38           N
ATOM    955  CE2 TRP B 118     -83.699   5.666  41.907  1.00 32.07           C
ATOM    956  CE3 TRP B 118     -82.668   7.521  43.081  1.00 31.48           C
ATOM    957  CZ2 TRP B 118     -84.458   5.320  43.010  1.00 32.34           C
ATOM    958  CZ3 TRP B 118     -83.423   7.182  44.177  1.00 31.79           C
ATOM    959  CH2 TRP B 118     -84.321   6.097  44.131  1.00 34.92           C
ATOM    960  N   GLY B 119     -81.108  10.157  37.283  1.00 37.81           N
ATOM    961  CA  GLY B 119     -80.663  11.514  37.019  1.00 39.45           C
ATOM    962  C   GLY B 119     -81.845  12.455  36.917  1.00 41.23           C
ATOM    963  O   GLY B 119     -81.820  13.420  36.163  1.00 41.20           O
ATOM    964  N   GLY B 120     -82.883  12.179  37.695  1.00 44.03           N
ATOM    965  CA  GLY B 120     -84.076  13.004  37.648  1.00 48.26           C
ATOM    966  C   GLY B 120     -84.053  14.261  38.492  1.00 50.89           C
ATOM    967  O   GLY B 120     -85.071  14.947  38.611  1.00 50.72           O
ATOM    968  N   SER B 121     -82.895  14.575  39.066  1.00 53.48           N
ATOM    969  CA  SER B 121     -82.761  15.758  39.909  1.00 56.58           C
ATOM    970  C   SER B 121     -82.238  17.014  39.213  1.00 57.68           C
ATOM    971  O   SER B 121     -81.374  16.948  38.337  1.00 57.75           O
ATOM    972  CB  SER B 121     -81.849  15.452  41.089  1.00 58.23           C
ATOM    973  OG  SER B 121     -81.439  16.658  41.711  1.00 59.66           O
ATOM    974  N   THR B 122     -82.759  18.163  39.637  1.00 58.40           N
ATOM    975  CA  THR B 122     -82.358  19.458  39.089  1.00 58.30           C
ATOM    976  C   THR B 122     -80.990  19.907  39.632  1.00 58.35           C
ATOM    977  O   THR B 122     -80.357  20.815  39.087  1.00 58.18           O
ATOM    978  CB  THR B 122     -83.429  20.537  39.407  1.00 57.85           C
ATOM    979  OG1 THR B 122     -82.875  21.837  39.198  1.00 59.37           O
ATOM    980  CG2 THR B 122     -83.912  20.419  40.847  1.00 57.13           C
ATOM    981  N   ILE B 123     -80.533  19.252  40.697  1.00 58.09           N
ATOM    982  CA  ILE B 123     -79.251  19.571  41.319  1.00 57.60           C
ATOM    983  C   ILE B 123     -78.279  18.405  41.164  1.00 58.12           C
ATOM    984  O   ILE B 123     -78.620  17.255  41.432  1.00 57.97           O
ATOM    985  CB  ILE B 123     -79.462  19.914  42.796  1.00 56.59           C
ATOM    986  CG1 ILE B 123     -80.232  18.790  43.484  1.00 56.24           C
ATOM    987  CG2 ILE B 123     -80.247  21.212  42.901  1.00 56.82           C
ATOM    988  CD1 ILE B 123     -80.928  19.200  44.763  1.00 55.63           C
ATOM    989  N   ASP B 124     -77.063  18.723  40.736  1.00 59.10           N
ATOM    990  CA  ASP B 124     -76.025  17.728  40.466  1.00 60.61           C
ATOM    991  C   ASP B 124     -75.545  16.795  41.574  1.00 59.57           C
ATOM    992  O   ASP B 124     -75.134  15.666  41.300  1.00 61.33           O
ATOM    993  CB  ASP B 124     -74.792  18.408  39.852  1.00 64.07           C
ATOM    994  CG  ASP B 124     -74.978  19.904  39.645  1.00 67.47           C
ATOM    995  OD1 ASP B 124     -76.098  20.335  39.279  1.00 70.10           O
ATOM    996  OD2 ASP B 124     -73.990  20.649  39.830  1.00 68.61           O
ATOM    997  N   THR B 125     -75.579  17.244  42.816  1.00 56.87           N
ATOM    998  CA  THR B 125     -75.099  16.403  43.897  1.00 53.45           C
ATOM    999  C   THR B 125     -76.224  15.623  44.558  1.00 51.55           C
ATOM   1000  O   THR B 125     -76.128  15.249  45.724  1.00 51.68           O
ATOM   1001  CB  THR B 125     -74.390  17.262  44.937  1.00 52.98           C
ATOM   1002  OG1 THR B 125     -75.251  18.347  45.307  1.00 53.11           O
ATOM   1003  CG2 THR B 125     -73.093  17.824  44.367  1.00 50.37           C
ATOM   1004  N   GLU B 126     -77.287  15.366  43.807  1.00 49.04           N
ATOM   1005  CA  GLU B 126     -78.425  14.645  44.352  1.00 48.39           C
ATOM   1006  C   GLU B 126     -79.042  13.649  43.364  1.00 45.99           C
ATOM   1007  O   GLU B 126     -79.376  14.004  42.239  1.00 46.83           O
ATOM   1008  CB  GLU B 126     -79.491  15.649  44.810  1.00 50.79           C
ATOM   1009  CG  GLU B 126     -80.809  15.028  45.266  1.00 56.55           C
ATOM   1010  CD  GLU B 126     -81.873  16.076  45.601  1.00 61.66           C
ATOM   1011  OE1 GLU B 126     -81.735  16.780  46.633  1.00 62.60           O
ATOM   1012  OE2 GLU B 126     -82.854  16.199  44.824  1.00 64.59           O
ATOM   1013  N   LEU B 127     -79.183  12.399  43.791  1.00 42.17           N
ATOM   1014  CA  LEU B 127     -79.788  11.368  42.958  1.00 37.89           C
ATOM   1015  C   LEU B 127     -81.298  11.393  43.134  1.00 36.30           C
ATOM   1016  O   LEU B 127     -81.796  11.524  44.248  1.00 36.51           O
ATOM   1017  CB  LEU B 127     -79.263   9.984  43.348  1.00 34.54           C
ATOM   1018  CG  LEU B 127     -78.115   9.434  42.511  1.00 32.13           C
ATOM   1019  CD1 LEU B 127     -77.085  10.511  42.247  1.00 31.98           C
ATOM   1020  CD2 LEU B 127     -77.505   8.266  43.230  1.00 30.87           C
ATOM   1021  N   LYS B 128     -82.024  11.269  42.033  1.00 34.47           N
ATOM   1022  CA  LYS B 128     -83.473  11.259  42.093  1.00 33.61           C
ATOM   1023  C   LYS B 128     -84.035  10.396  40.971  1.00 33.02           C
ATOM   1024  O   LYS B 128     -83.540  10.416  39.837  1.00 32.20           O
ATOM   1025  CB  LYS B 128     -84.028  12.682  41.981  1.00 33.77           C
ATOM   1026  CG  LYS B 128     -85.500  12.764  42.336  1.00 34.77           C
ATOM   1027  CD  LYS B 128     -86.068  14.177  42.203  1.00 35.90           C
ATOM   1028  CE  LYS B 128     -87.539  14.184  42.626  1.00 37.64           C
ATOM   1029  NZ  LYS B 128     -88.186  15.524  42.543  1.00 39.20           N
ATOM   1030  N   VAL B 129     -85.070   9.635  41.298  1.00 31.76           N
ATOM   1031  CA  VAL B 129     -85.707   8.761  40.335  1.00 31.67           C
ATOM   1032  C   VAL B 129     -86.371   9.625  39.286  1.00 32.49           C
ATOM   1033  O   VAL B 129     -86.663  10.791  39.537  1.00 34.71           O
ATOM   1034  CB  VAL B 129     -86.793   7.885  41.013  1.00 32.12           C
ATOM   1035  CG1 VAL B 129     -87.971   8.752  41.470  1.00 31.23           C
ATOM   1036  CG2 VAL B 129     -87.274   6.811  40.052  1.00 33.57           C
ATOM   1037  N   ILE B 130     -86.587   9.064  38.103  1.00 33.39           N
ATOM   1038  CA  ILE B 130     -87.279   9.787  37.040  1.00 34.36           C
ATOM   1039  C   ILE B 130     -88.670   9.158  36.954  1.00 36.12           C
ATOM   1040  O   ILE B 130     -88.810   7.950  36.770  1.00 37.11           O
ATOM   1041  CB  ILE B 130     -86.555   9.655  35.678  1.00 33.28           C
ATOM   1042  CG1 ILE B 130     -85.204  10.369  35.743  1.00 30.54           C
ATOM   1043  CG2 ILE B 130     -87.425  10.228  34.562  1.00 31.29           C
ATOM   1044  CD1 ILE B 130     -84.468  10.432  34.431  1.00 29.41           C
ATOM   1045  N   ASP B 131     -89.692   9.981  37.119  1.00 38.10           N
ATOM   1046  CA  ASP B 131     -91.083   9.530  37.076  1.00 39.64           C
ATOM   1047  C   ASP B 131     -91.436   8.546  35.945  1.00 38.11           C
ATOM   1048  O   ASP B 131     -92.184   7.593  36.172  1.00 38.42           O
ATOM   1049  CB  ASP B 131     -91.992  10.759  36.993  1.00 43.88           C
ATOM   1050  CG  ASP B 131     -91.522  11.751  35.933  1.00 47.51           C
ATOM   1051  OD1 ASP B 131     -91.774  11.508  34.728  1.00 49.84           O
ATOM   1052  OD2 ASP B 131     -90.880  12.763  36.308  1.00 49.04           O
ATOM   1053  N   THR B 132     -90.913   8.773  34.739  1.00 34.94           N
ATOM   1054  CA  THR B 132     -91.206   7.892  33.605  1.00 33.17           C
ATOM   1055  C   THR B 132     -90.777   6.449  33.881  1.00 32.88           C
ATOM   1056  O   THR B 132     -91.265   5.521  33.238  1.00 33.73           O
ATOM   1057  CB  THR B 132     -90.481   8.341  32.273  1.00 32.92           C
ATOM   1058  OG1 THR B 132     -89.149   7.816  32.228  1.00 32.58           O
ATOM   1059  CG2 THR B 132     -90.387   9.838  32.174  1.00 35.44           C
ATOM   1060  N   ASN B 133     -89.871   6.249  34.835  1.00 30.72           N
ATOM   1061  CA  ASN B 133     -89.380   4.907  35.118  1.00 28.87           C
ATOM   1062  C   ASN B 133     -90.029   4.180  36.290  1.00 28.41           C
ATOM   1063  O   ASN B 133     -89.463   3.233  36.837  1.00 27.69           O
ATOM   1064  CB  ASN B 133     -87.863   4.955  35.293  1.00 27.68           C
ATOM   1065  CG  ASN B 133     -87.182   5.690  34.147  1.00 29.76           C
ATOM   1066  OD1 ASN B 133     -87.644   5.628  33.006  1.00 27.61           O
ATOM   1067  ND2 ASN B 133     -86.079   6.384  34.441  1.00 29.51           N
ATOM   1068  N   CYS B 134     -91.230   4.606  36.657  1.00 27.52           N
ATOM   1069  CA  CYS B 134     -91.939   3.985  37.761  1.00 29.48           C
ATOM   1070  C   CYS B 134     -93.393   3.737  37.384  1.00 29.06           C
ATOM   1071  O   CYS B 134     -93.861   4.191  36.343  1.00 29.92           O
ATOM   1072  CB  CYS B 134     -91.892   4.896  38.998  1.00 32.28           C
ATOM   1073  SG  CYS B 134     -90.221   5.241  39.651  1.00 38.28           S
ATOM   1074  N   ILE B 135     -94.100   2.996  38.226  1.00 27.84           N
ATOM   1075  CA  ILE B 135     -95.511   2.739  38.003  1.00 28.26           C
ATOM   1076  C   ILE B 135     -96.103   2.775  39.393  1.00 27.30           C
ATOM   1077  O   ILE B 135     -95.379   2.573  40.361  1.00 28.10           O
ATOM   1078  CB  ILE B 135     -95.768   1.352  37.374  1.00 29.85           C
ATOM   1079  CG1 ILE B 135     -95.394   0.238  38.352  1.00 30.27           C
ATOM   1080  CG2 ILE B 135     -94.965   1.209  36.107  1.00 31.84           C
ATOM   1081  CD1 ILE B 135     -95.781  -1.139  37.864  1.00 30.67           C
ATOM   1082  N   ASN B 136     -97.394   3.058  39.507  1.00 26.04           N
ATOM   1083  CA  ASN B 136     -98.024   3.091  40.817  1.00 27.57           C
ATOM   1084  C   ASN B 136     -98.822   1.808  41.025  1.00 27.25           C
ATOM   1085  O   ASN B 136     -99.780   1.532  40.300  1.00 28.34           O
ATOM   1086  CB  ASN B 136     -98.945   4.313  40.956  1.00 29.24           C
ATOM   1087  CG  ASN B 136     -98.198   5.638  40.820  1.00 31.19           C
ATOM   1088  OD1 ASN B 136     -96.984   5.715  41.041  1.00 33.25           O
ATOM   1089  ND2 ASN B 136     -98.931   6.693  40.469  1.00 31.08           N
ATOM   1090  N   VAL B 137     -98.415   1.023  42.017  1.00 26.48           N
ATOM   1091  CA  VAL B 137     -99.074  -0.239  42.326  1.00 25.80           C
ATOM   1092  C   VAL B 137    -100.082  -0.043  43.445  1.00 28.24           C
ATOM   1093  O   VAL B 137     -99.733   0.331  44.563  1.00 28.33           O
ATOM   1094  CB  VAL B 137     -98.063  -1.278  42.775  1.00 23.59           C
ATOM   1095  CG1 VAL B 137     -98.734  -2.615  42.963  1.00 22.40           C
ATOM   1096  CG2 VAL B 137     -96.951  -1.354  41.779  1.00 23.08           C
ATOM   1097  N   ILE B 138    -101.339  -0.309  43.146  1.00 29.69           N
ATOM   1098  CA  ILE B 138    -102.371  -0.124  44.133  1.00 30.70           C
ATOM   1099  C   ILE B 138    -102.387  -1.291  45.092  1.00 32.62           C
ATOM   1100  O   ILE B 138    -102.244  -2.446  44.690  1.00 32.79           O
ATOM   1101  CB  ILE B 138    -103.723   0.047  43.439  1.00 31.10           C
ATOM   1102  CG1 ILE B 138    -103.638   1.270  42.509  1.00 34.77           C
ATOM   1103  CG2 ILE B 138    -104.826   0.221  44.461  1.00 26.71           C
ATOM   1104  CD1 ILE B 138    -104.745   1.376  41.455  1.00 35.86           C
ATOM   1105  N   GLN B 139    -102.534  -0.960  46.370  1.00 35.24           N
ATOM   1106  CA  GLN B 139    -102.575  -1.929  47.455  1.00 36.86           C
ATOM   1107  C   GLN B 139    -104.035  -2.289  47.705  1.00 38.58           C
ATOM   1108  O   GLN B 139    -104.933  -1.523  47.352  1.00 39.92           O
ATOM   1109  CB  GLN B 139    -101.965  -1.297  48.706  1.00 38.55           C
ATOM   1110  CG  GLN B 139    -100.578  -1.811  49.099  1.00 39.21           C
ATOM   1111  CD  GLN B 139     -99.691  -2.162  47.919  1.00 38.29           C
ATOM   1112  OE1 GLN B 139     -99.608  -1.419  46.939  1.00 37.58           O
ATOM   1113  NE2 GLN B 139     -99.002  -3.298  48.019  1.00 37.88           N
ATOM   1114  N   PRO B 140    -104.296  -3.455  48.321  1.00 39.25           N
ATOM   1115  CA  PRO B 140    -105.664  -3.898  48.605  1.00 38.85           C
ATOM   1116  C   PRO B 140    -106.499  -2.920  49.414  1.00 40.18           C
ATOM   1117  O   PRO B 140    -107.721  -3.028  49.444  1.00 41.47           O
ATOM   1118  CB  PRO B 140    -105.447  -5.206  49.346  1.00 37.85           C
ATOM   1119  CG  PRO B 140    -104.203  -5.738  48.717  1.00 38.31           C
ATOM   1120  CD  PRO B 140    -103.330  -4.507  48.684  1.00 39.71           C
ATOM   1121  N   ASP B 141    -105.842  -1.962  50.058  1.00 42.07           N
ATOM   1122  CA  ASP B 141    -106.535  -0.985  50.892  1.00 43.00           C
ATOM   1123  C   ASP B 141    -106.757   0.375  50.238  1.00 43.88           C
ATOM   1124  O   ASP B 141    -107.412   1.247  50.811  1.00 42.96           O
ATOM   1125  CB  ASP B 141    -105.770  -0.802  52.198  1.00 44.06           C
ATOM   1126  CG  ASP B 141    -104.322  -0.442  51.971  1.00 45.81           C
ATOM   1127  OD1 ASP B 141    -103.608  -1.212  51.286  1.00 48.83           O
ATOM   1128  OD2 ASP B 141    -103.901   0.612  52.481  1.00 45.75           O
ATOM   1129  N   GLY B 142    -106.212   0.566  49.042  1.00 45.70           N
ATOM   1130  CA  GLY B 142    -106.404   1.836  48.360  1.00 46.49           C
ATOM   1131  C   GLY B 142    -105.153   2.682  48.296  1.00 47.42           C
ATOM   1132  O   GLY B 142    -105.144   3.734  47.648  1.00 47.26           O
ATOM   1133  N   SER B 143    -104.097   2.235  48.973  1.00 48.27           N
ATOM   1134  CA  SER B 143    -102.839   2.965  48.948  1.00 48.21           C
ATOM   1135  C   SER B 143    -102.331   2.787  47.547  1.00 48.44           C
ATOM   1136  O   SER B 143    -103.043   2.398  46.623  1.00 49.86           O
ATOM   1137  CB  SER B 143    -101.761   2.319  49.826  1.00 47.87           C
ATOM   1138  OG  SER B 143    -102.251   1.829  51.045  1.00 50.55           O
ATOM   1139  N   TYR B 144    -101.054   3.067  47.423  1.00 47.33           N
ATOM   1140  CA  TYR B 144    -100.350   2.857  46.203  1.00 46.33           C
ATOM   1141  C   TYR B 144     -98.943   3.212  46.537  1.00 44.52           C
ATOM   1142  O   TYR B 144     -98.634   4.189  47.231  1.00 44.59           O
ATOM   1143  CB  TYR B 144    -100.930   3.638  45.023  1.00 47.85           C
ATOM   1144  CG  TYR B 144    -100.304   4.956  44.746  1.00 49.29           C
ATOM   1145  CD1 TYR B 144    -101.099   6.080  44.606  1.00 50.70           C
ATOM   1146  CD2 TYR B 144     -98.914   5.098  44.659  1.00 50.51           C
ATOM   1147  CE1 TYR B 144    -100.538   7.317  44.381  1.00 53.85           C
ATOM   1148  CE2 TYR B 144     -98.337   6.327  44.442  1.00 53.14           C
ATOM   1149  CZ  TYR B 144     -99.154   7.439  44.310  1.00 54.80           C
ATOM   1150  OH  TYR B 144     -98.592   8.676  44.106  1.00 56.09           O
ATOM   1151  N   ARG B 145     -98.108   2.330  46.041  1.00 42.35           N
ATOM   1152  CA  ARG B 145     -96.697   2.339  46.232  1.00 40.06           C
ATOM   1153  C   ARG B 145     -96.112   2.465  44.830  1.00 38.02           C
ATOM   1154  O   ARG B 145     -96.445   1.687  43.932  1.00 36.83           O
ATOM   1155  CB  ARG B 145     -96.394   1.005  46.901  1.00 41.02           C
ATOM   1156  CG  ARG B 145     -94.987   0.554  46.951  1.00 44.71           C
ATOM   1157  CD  ARG B 145     -94.925  -0.671  47.859  1.00 47.61           C
ATOM   1158  NE  ARG B 145     -95.543  -1.864  47.282  1.00 50.57           N
ATOM   1159  CZ  ARG B 145     -95.087  -2.483  46.197  1.00 50.60           C
ATOM   1160  NH1 ARG B 145     -94.017  -2.011  45.573  1.00 51.11           N
ATOM   1161  NH2 ARG B 145     -95.673  -3.591  45.759  1.00 50.56           N
ATOM   1162  N   SER B 146     -95.278   3.477  44.635  1.00 35.28           N
ATOM   1163  CA  SER B 146     -94.657   3.696  43.341  1.00 33.42           C
ATOM   1164  C   SER B 146     -93.475   2.736  43.243  1.00 33.18           C
ATOM   1165  O   SER B 146     -92.611   2.736  44.109  1.00 34.02           O
ATOM   1166  CB  SER B 146     -94.201   5.149  43.227  1.00 31.56           C
ATOM   1167  OG  SER B 146     -92.808   5.240  43.010  1.00 30.68           O
ATOM   1168  N   GLU B 147     -93.437   1.921  42.192  1.00 31.67           N
ATOM   1169  CA  GLU B 147     -92.374   0.943  42.040  1.00 31.38           C
ATOM   1170  C   GLU B 147     -91.476   1.105  40.817  1.00 31.44           C
ATOM   1171  O   GLU B 147     -91.934   1.480  39.735  1.00 33.38           O
ATOM   1172  CB  GLU B 147     -92.982  -0.463  42.023  1.00 31.88           C
ATOM   1173  CG  GLU B 147     -91.936  -1.574  42.058  1.00 37.26           C
ATOM   1174  CD  GLU B 147     -92.537  -2.967  42.174  1.00 39.08           C
ATOM   1175  OE1 GLU B 147     -93.532  -3.124  42.919  1.00 38.79           O
ATOM   1176  OE2 GLU B 147     -92.001  -3.902  41.532  1.00 38.68           O
ATOM   1177  N   GLU B 148     -90.193   0.808  40.990  1.00 29.71           N
ATOM   1178  CA  GLU B 148     -89.246   0.884  39.883  1.00 30.73           C
ATOM   1179  C   GLU B 148     -89.226  -0.410  39.070  1.00 28.44           C
ATOM   1180  O   GLU B 148     -89.075  -1.497  39.624  1.00 28.63           O
ATOM   1181  CB  GLU B 148     -87.839   1.121  40.393  1.00 32.43           C
ATOM   1182  CG  GLU B 148     -87.597   2.470  40.973  1.00 38.91           C
ATOM   1183  CD  GLU B 148     -86.162   2.596  41.434  1.00 43.47           C
ATOM   1184  OE1 GLU B 148     -85.250   2.481  40.574  1.00 43.74           O
ATOM   1185  OE2 GLU B 148     -85.949   2.794  42.655  1.00 46.08           O
ATOM   1186  N   LEU B 149     -89.352  -0.289  37.757  1.00 26.41           N
ATOM   1187  CA  LEU B 149     -89.338  -1.456  36.892  1.00 26.08           C
ATOM   1188  C   LEU B 149     -88.522  -1.163  35.642  1.00 24.76           C
ATOM   1189  O   LEU B 149     -88.234  -0.010  35.335  1.00 24.66           O
ATOM   1190  CB  LEU B 149     -90.767  -1.847  36.514  1.00 27.35           C
ATOM   1191  CG  LEU B 149     -91.539  -0.969  35.522  1.00 30.13           C
ATOM   1192  CD1 LEU B 149     -92.998  -1.429  35.495  1.00 28.45           C
ATOM   1193  CD2 LEU B 149     -91.444   0.506  35.914  1.00 30.28           C
ATOM   1194  N   ASN B 150     -88.150  -2.207  34.919  1.00 23.95           N
ATOM   1195  CA  ASN B 150     -87.362  -2.034  33.713  1.00 23.06           C
ATOM   1196  C   ASN B 150     -88.111  -2.394  32.446  1.00 23.73           C
ATOM   1197  O   ASN B 150     -87.831  -1.845  31.380  1.00 23.86           O
ATOM   1198  CB  ASN B 150     -86.117  -2.910  33.770  1.00 23.41           C
ATOM   1199  CG  ASN B 150     -85.275  -2.652  35.002  1.00 25.47           C
ATOM   1200  OD1 ASN B 150     -85.551  -1.733  35.781  1.00 23.52           O
ATOM   1201  ND2 ASN B 150     -84.236  -3.462  35.183  1.00 24.76           N
ATOM   1202  N   LEU B 151     -89.065  -3.311  32.548  1.00 22.73           N
ATOM   1203  CA  LEU B 151     -89.742  -3.761  31.350  1.00 22.36           C
ATOM   1204  C   LEU B 151     -91.207  -4.130  31.518  1.00 21.38           C
ATOM   1205  O   LEU B 151     -91.603  -4.775  32.487  1.00 20.81           O
ATOM   1206  CB  LEU B 151     -88.944  -4.938  30.789  1.00 23.64           C
ATOM   1207  CG  LEU B 151     -89.351  -5.644  29.505  1.00 26.46           C
ATOM   1208  CD1 LEU B 151     -88.216  -6.536  29.047  1.00 24.42           C
ATOM   1209  CD2 LEU B 151     -90.603  -6.465  29.755  1.00 27.57           C
ATOM   1210  N   VAL B 152     -92.013  -3.704  30.553  1.00 20.88           N
ATOM   1211  CA  VAL B 152     -93.438  -3.991  30.583  1.00 20.90           C
ATOM   1212  C   VAL B 152     -93.906  -4.525  29.245  1.00 20.74           C
ATOM   1213  O   VAL B 152     -93.699  -3.897  28.216  1.00 21.01           O
ATOM   1214  CB  VAL B 152     -94.258  -2.758  30.885  1.00 18.92           C
ATOM   1215  CG1 VAL B 152     -95.728  -3.128  30.917  1.00 19.13           C
ATOM   1216  CG2 VAL B 152     -93.833  -2.174  32.199  1.00 18.63           C
ATOM   1217  N   ILE B 153     -94.519  -5.701  29.271  1.00 20.18           N
ATOM   1218  CA  ILE B 153     -95.033  -6.304  28.061  1.00 19.22           C
ATOM   1219  C   ILE B 153     -96.492  -5.977  28.077  1.00 19.16           C
ATOM   1220  O   ILE B 153     -97.200  -6.284  29.034  1.00 18.57           O
ATOM   1221  CB  ILE B 153     -94.862  -7.809  28.070  1.00 21.05           C
ATOM   1222  CG1 ILE B 153     -93.385  -8.143  28.250  1.00 18.91           C
ATOM   1223  CG2 ILE B 153     -95.407  -8.398  26.775  1.00 18.59           C
ATOM   1224  CD1 ILE B 153     -92.532  -7.584  27.122  1.00 22.95           C
ATOM   1225  N   ILE B 154     -96.942  -5.342  27.012  1.00 21.89           N
ATOM   1226  CA  ILE B 154     -98.326  -4.937  26.926  1.00 23.54           C
ATOM   1227  C   ILE B 154     -98.883  -5.334  25.564  1.00 23.94           C
ATOM   1228  O   ILE B 154     -98.126  -5.504  24.603  1.00 22.91           O
ATOM   1229  CB  ILE B 154     -98.419  -3.408  27.164  1.00 25.37           C
ATOM   1230  CG1 ILE B 154     -99.871  -2.987  27.345  1.00 28.40           C
ATOM   1231  CG2 ILE B 154     -97.787  -2.651  26.011  1.00 25.16           C
ATOM   1232  CD1 ILE B 154    -100.006  -1.590  27.908  1.00 29.88           C
ATOM   1233  N   GLY B 155    -100.201  -5.505  25.500  1.00 25.21           N
ATOM   1234  CA  GLY B 155    -100.856  -5.885  24.260  1.00 27.30           C
ATOM   1235  C   GLY B 155    -100.734  -4.821  23.180  1.00 28.95           C
ATOM   1236  O   GLY B 155    -100.392  -3.672  23.472  1.00 30.06           O
ATOM   1237  N   PRO B 156    -101.023  -5.165  21.915  1.00 29.53           N
ATOM   1238  CA  PRO B 156    -100.927  -4.209  20.809  1.00 29.13           C
ATOM   1239  C   PRO B 156    -102.010  -3.136  20.805  1.00 29.73           C
ATOM   1240  O   PRO B 156    -103.058  -3.273  21.445  1.00 27.68           O
ATOM   1241  CB  PRO B 156    -101.002  -5.108  19.586  1.00 26.73           C
ATOM   1242  CG  PRO B 156    -101.992  -6.116  20.022  1.00 28.46           C
ATOM   1243  CD  PRO B 156    -101.523  -6.463  21.430  1.00 29.22           C
ATOM   1244  N   SER B 157    -101.739  -2.063  20.073  1.00 31.65           N
ATOM   1245  CA  SER B 157    -102.673  -0.960  19.963  1.00 34.55           C
ATOM   1246  C   SER B 157    -103.683  -1.264  18.849  1.00 34.80           C
ATOM   1247  O   SER B 157    -104.025  -2.428  18.612  1.00 34.20           O
ATOM   1248  CB  SER B 157    -101.907   0.329  19.657  1.00 36.93           C
ATOM   1249  OG  SER B 157    -102.741   1.463  19.812  1.00 40.72           O
ATOM   1250  N   ALA B 158    -104.160  -0.218  18.178  1.00 34.99           N
ATOM   1251  CA  ALA B 158    -105.137  -0.360  17.096  1.00 34.76           C
ATOM   1252  C   ALA B 158    -104.696  -1.441  16.120  1.00 33.55           C
ATOM   1253  O   ALA B 158    -105.425  -2.410  15.890  1.00 33.01           O
ATOM   1254  CB  ALA B 158    -105.304   0.969  16.362  1.00 35.66           C
ATOM   1255  N   ASP B 159    -103.505  -1.256  15.552  1.00 32.27           N
ATOM   1256  CA  ASP B 159    -102.914  -2.205  14.608  1.00 31.49           C
ATOM   1257  C   ASP B 159    -102.398  -3.398  15.413  1.00 31.42           C
ATOM   1258  O   ASP B 159    -101.292  -3.374  15.964  1.00 32.02           O
ATOM   1259  CB  ASP B 159    -101.761  -1.532  13.854  1.00 31.22           C
ATOM   1260  CG  ASP B 159    -101.122  -2.438  12.821  1.00 32.30           C
ATOM   1261  OD1 ASP B 159    -101.614  -3.577  12.643  1.00 32.27           O
ATOM   1262  OD2 ASP B 159    -100.126  -2.000  12.184  1.00 31.39           O
ATOM   1263  N   ILE B 160    -103.211  -4.441  15.482  1.00 29.96           N
ATOM   1264  CA  ILE B 160    -102.855  -5.631  16.236  1.00 29.18           C
ATOM   1265  C   ILE B 160    -101.483  -6.219  15.920  1.00 29.11           C
ATOM   1266  O   ILE B 160    -100.820  -6.733  16.810  1.00 29.87           O
ATOM   1267  CB  ILE B 160    -103.908  -6.744  16.050  1.00 27.63           C
ATOM   1268  CG1 ILE B 160    -105.258  -6.297  16.612  1.00 27.62           C
ATOM   1269  CG2 ILE B 160    -103.472  -7.983  16.773  1.00 27.61           C
ATOM   1270  CD1 ILE B 160    -106.358  -7.337  16.436  1.00 26.86           C
ATOM   1271  N   ILE B 161    -101.045  -6.154  14.670  1.00 29.77           N
ATOM   1272  CA  ILE B 161     -99.752  -6.740  14.334  1.00 29.36           C
ATOM   1273  C   ILE B 161     -98.547  -5.814  14.326  1.00 30.44           C
ATOM   1274  O   ILE B 161     -97.528  -6.153  13.728  1.00 31.48           O
ATOM   1275  CB  ILE B 161     -99.813  -7.483  12.987  1.00 27.94           C
ATOM   1276  CG1 ILE B 161    -100.341  -6.552  11.889  1.00 28.73           C
ATOM   1277  CG2 ILE B 161    -100.707  -8.695  13.123  1.00 26.92           C
ATOM   1278  CD1 ILE B 161    -100.385  -7.189  10.496  1.00 27.45           C
ATOM   1279  N   GLN B 162     -98.659  -4.650  14.965  1.00 31.46           N
ATOM   1280  CA  GLN B 162     -97.520  -3.718  15.064  1.00 33.62           C
ATOM   1281  C   GLN B 162     -96.820  -3.987  16.399  1.00 32.35           C
ATOM   1282  O   GLN B 162     -97.354  -3.648  17.457  1.00 31.12           O
ATOM   1283  CB  GLN B 162     -97.970  -2.243  15.057  1.00 35.03           C
ATOM   1284  CG  GLN B 162     -97.626  -1.444  13.794  1.00 38.79           C
ATOM   1285  CD  GLN B 162     -96.133  -1.342  13.519  1.00 42.48           C
ATOM   1286  OE1 GLN B 162     -95.716  -0.771  12.504  1.00 41.84           O
ATOM   1287  NE2 GLN B 162     -95.318  -1.896  14.421  1.00 46.31           N
ATOM   1288  N   PHE B 163     -95.652  -4.620  16.358  1.00 31.15           N
ATOM   1289  CA  PHE B 163     -94.910  -4.890  17.587  1.00 30.72           C
ATOM   1290  C   PHE B 163     -93.895  -3.797  17.760  1.00 31.97           C
ATOM   1291  O   PHE B 163     -93.290  -3.343  16.794  1.00 34.25           O
ATOM   1292  CB  PHE B 163     -94.223  -6.240  17.520  1.00 28.30           C
ATOM   1293  CG  PHE B 163     -95.176  -7.364  17.397  1.00 27.65           C
ATOM   1294  CD1 PHE B 163     -96.507  -7.191  17.775  1.00 29.02           C
ATOM   1295  CD2 PHE B 163     -94.770  -8.583  16.896  1.00 25.14           C
ATOM   1296  CE1 PHE B 163     -97.416  -8.221  17.646  1.00 29.81           C
ATOM   1297  CE2 PHE B 163     -95.664  -9.615  16.765  1.00 25.52           C
ATOM   1298  CZ  PHE B 163     -96.990  -9.444  17.136  1.00 27.06           C
ATOM   1299  N   GLU B 164     -93.680  -3.376  18.990  1.00 33.46           N
ATOM   1300  CA  GLU B 164     -92.766  -2.277  19.186  1.00 35.13           C
ATOM   1301  C   GLU B 164     -92.275  -2.120  20.623  1.00 34.17           C
ATOM   1302  O   GLU B 164     -92.928  -2.553  21.579  1.00 33.58           O
ATOM   1303  CB  GLU B 164     -93.487  -1.013  18.686  1.00 36.74           C
ATOM   1304  CG  GLU B 164     -92.946   0.323  19.137  1.00 42.15           C
ATOM   1305  CD  GLU B 164     -93.796   1.479  18.610  1.00 46.88           C
ATOM   1306  OE1 GLU B 164     -95.046   1.414  18.759  1.00 48.15           O
ATOM   1307  OE2 GLU B 164     -93.221   2.449  18.051  1.00 47.24           O
ATOM   1308  N   CYS B 165     -91.110  -1.497  20.756  1.00 33.60           N
ATOM   1309  CA  CYS B 165     -90.507  -1.241  22.053  1.00 34.25           C
ATOM   1310  C   CYS B 165     -90.590   0.272  22.357  1.00 35.49           C
ATOM   1311  O   CYS B 165     -89.671   1.028  22.039  1.00 35.26           O
ATOM   1312  CB  CYS B 165     -89.053  -1.717  22.029  1.00 33.71           C
ATOM   1313  SG  CYS B 165     -88.306  -1.909  23.654  1.00 30.20           S
ATOM   1314  N   LYS B 166     -91.708   0.694  22.955  1.00 36.68           N
ATOM   1315  CA  LYS B 166     -91.975   2.096  23.313  1.00 36.88           C
ATOM   1316  C   LYS B 166     -91.202   2.503  24.559  1.00 36.53           C
ATOM   1317  O   LYS B 166     -90.542   1.683  25.198  1.00 37.96           O
ATOM   1318  CB  LYS B 166     -93.467   2.307  23.617  1.00 39.78           C
ATOM   1319  CG  LYS B 166     -94.433   1.894  22.526  1.00 41.82           C
ATOM   1320  CD  LYS B 166     -94.563   2.974  21.476  1.00 44.73           C
ATOM   1321  CE  LYS B 166     -95.332   4.181  22.007  1.00 47.06           C
ATOM   1322  NZ  LYS B 166     -96.766   3.857  22.289  1.00 48.34           N
ATOM   1323  N   SER B 167     -91.344   3.766  24.939  1.00 34.80           N
ATOM   1324  CA  SER B 167     -90.645   4.289  26.100  1.00 33.19           C
ATOM   1325  C   SER B 167     -91.072   5.734  26.332  1.00 32.43           C
ATOM   1326  O   SER B 167     -91.144   6.513  25.382  1.00 33.08           O
ATOM   1327  CB  SER B 167     -89.143   4.240  25.832  1.00 32.93           C
ATOM   1328  OG  SER B 167     -88.427   4.110  27.036  1.00 36.36           O
ATOM   1329  N   PHE B 168     -91.360   6.100  27.578  1.00 31.95           N
ATOM   1330  CA  PHE B 168     -91.760   7.475  27.878  1.00 32.18           C
ATOM   1331  C   PHE B 168     -90.529   8.351  27.900  1.00 32.72           C
ATOM   1332  O   PHE B 168     -89.660   8.193  28.742  1.00 32.48           O
ATOM   1333  CB  PHE B 168     -92.483   7.560  29.218  1.00 30.69           C
ATOM   1334  CG  PHE B 168     -93.840   6.944  29.198  1.00 31.77           C
ATOM   1335  CD1 PHE B 168     -94.886   7.571  28.529  1.00 31.86           C
ATOM   1336  CD2 PHE B 168     -94.062   5.701  29.786  1.00 32.82           C
ATOM   1337  CE1 PHE B 168     -96.143   6.966  28.434  1.00 34.10           C
ATOM   1338  CE2 PHE B 168     -95.308   5.082  29.701  1.00 34.26           C
ATOM   1339  CZ  PHE B 168     -96.356   5.716  29.021  1.00 33.87           C
ATOM   1340  N   GLY B 169     -90.454   9.274  26.955  1.00 34.59           N
ATOM   1341  CA  GLY B 169     -89.297  10.137  26.894  1.00 39.02           C
ATOM   1342  C   GLY B 169     -89.318  11.220  27.947  1.00 41.28           C
ATOM   1343  O   GLY B 169     -90.376  11.566  28.482  1.00 41.04           O
ATOM   1344  N   HIS B 170     -88.142  11.752  28.255  1.00 43.00           N
ATOM   1345  CA  HIS B 170     -88.060  12.822  29.227  1.00 45.45           C
ATOM   1346  C   HIS B 170     -88.323  14.138  28.504  1.00 47.52           C
ATOM   1347  O   HIS B 170     -88.642  14.162  27.312  1.00 48.78           O
ATOM   1348  CB  HIS B 170     -86.679  12.867  29.871  1.00 45.39           C
ATOM   1349  CG  HIS B 170     -86.595  13.798  31.040  1.00 45.70           C
ATOM   1350  ND1 HIS B 170     -85.759  14.893  31.061  1.00 44.75           N
ATOM   1351  CD2 HIS B 170     -87.263  13.806  32.218  1.00 46.21           C
ATOM   1352  CE1 HIS B 170     -85.915  15.535  32.206  1.00 47.65           C
ATOM   1353  NE2 HIS B 170     -86.821  14.897  32.926  1.00 46.73           N
ATOM   1354  N   GLU B 171     -88.186  15.234  29.237  1.00 49.09           N
ATOM   1355  CA  GLU B 171     -88.391  16.564  28.692  1.00 48.32           C
ATOM   1356  C   GLU B 171     -87.250  16.939  27.769  1.00 46.47           C
ATOM   1357  O   GLU B 171     -87.419  17.106  26.565  1.00 46.04           O
ATOM   1358  CB  GLU B 171     -88.441  17.576  29.833  1.00 51.18           C
ATOM   1359  CG  GLU B 171     -89.656  18.456  29.805  1.00 56.07           C
ATOM   1360  CD  GLU B 171     -90.926  17.645  29.856  1.00 59.76           C
ATOM   1361  OE1 GLU B 171     -92.019  18.257  29.905  1.00 61.36           O
ATOM   1362  OE2 GLU B 171     -90.829  16.391  29.847  1.00 61.66           O
ATOM   1363  N   VAL B 172     -86.074  17.046  28.364  1.00 44.47           N
ATOM   1364  CA  VAL B 172     -84.878  17.456  27.661  1.00 42.32           C
ATOM   1365  C   VAL B 172     -84.053  16.342  27.066  1.00 41.48           C
ATOM   1366  O   VAL B 172     -84.016  16.158  25.854  1.00 42.49           O
ATOM   1367  CB  VAL B 172     -83.965  18.232  28.612  1.00 41.26           C
ATOM   1368  CG1 VAL B 172     -82.870  18.938  27.844  1.00 40.36           C
ATOM   1369  CG2 VAL B 172     -84.788  19.181  29.418  1.00 40.88           C
ATOM   1370  N   LEU B 173     -83.372  15.611  27.938  1.00 40.10           N
ATOM   1371  CA  LEU B 173     -82.489  14.544  27.511  1.00 38.90           C
ATOM   1372  C   LEU B 173     -83.159  13.336  26.870  1.00 35.75           C
ATOM   1373  O   LEU B 173     -84.358  13.105  27.043  1.00 35.03           O
ATOM   1374  CB  LEU B 173     -81.601  14.131  28.689  1.00 39.84           C
ATOM   1375  CG  LEU B 173     -82.219  14.408  30.054  1.00 40.38           C
ATOM   1376  CD1 LEU B 173     -83.456  13.548  30.172  1.00 42.47           C
ATOM   1377  CD2 LEU B 173     -81.234  14.109  31.185  1.00 39.20           C
ATOM   1378  N   ASN B 174     -82.357  12.596  26.102  1.00 32.73           N
ATOM   1379  CA  ASN B 174     -82.783  11.393  25.380  1.00 28.23           C
ATOM   1380  C   ASN B 174     -82.269  10.181  26.154  1.00 25.68           C
ATOM   1381  O   ASN B 174     -81.155   9.701  25.932  1.00 24.61           O
ATOM   1382  CB  ASN B 174     -82.177  11.438  23.989  1.00 28.33           C
ATOM   1383  CG  ASN B 174     -82.368  12.797  23.321  1.00 28.55           C
ATOM   1384  OD1 ASN B 174     -81.472  13.295  22.646  1.00 30.24           O
ATOM   1385  ND2 ASN B 174     -83.542  13.397  23.502  1.00 29.76           N
ATOM   1386  N   LEU B 175     -83.092   9.699  27.074  1.00 22.92           N
ATOM   1387  CA  LEU B 175     -82.722   8.584  27.937  1.00 22.95           C
ATOM   1388  C   LEU B 175     -82.208   7.306  27.268  1.00 22.87           C
ATOM   1389  O   LEU B 175     -81.302   6.658  27.799  1.00 25.39           O
ATOM   1390  CB  LEU B 175     -83.895   8.235  28.867  1.00 20.25           C
ATOM   1391  CG  LEU B 175     -84.373   9.335  29.827  1.00 19.74           C
ATOM   1392  CD1 LEU B 175     -85.588   8.835  30.596  1.00 17.30           C
ATOM   1393  CD2 LEU B 175     -83.261   9.733  30.789  1.00 17.55           C
ATOM   1394  N   THR B 176     -82.763   6.936  26.118  1.00 20.84           N
ATOM   1395  CA  THR B 176     -82.341   5.708  25.461  1.00 19.36           C
ATOM   1396  C   THR B 176     -81.046   5.895  24.695  1.00 19.53           C
ATOM   1397  O   THR B 176     -80.476   4.928  24.192  1.00 18.44           O
ATOM   1398  CB  THR B 176     -83.415   5.200  24.472  1.00 20.28           C
ATOM   1399  OG1 THR B 176     -83.538   6.126  23.382  1.00 21.10           O
ATOM   1400  CG2 THR B 176     -84.755   5.058  25.162  1.00 16.93           C
ATOM   1401  N   ARG B 177     -80.571   7.133  24.616  1.00 20.57           N
ATOM   1402  CA  ARG B 177     -79.347   7.429  23.866  1.00 20.69           C
ATOM   1403  C   ARG B 177     -78.230   8.113  24.659  1.00 21.17           C
ATOM   1404  O   ARG B 177     -77.130   8.303  24.136  1.00 21.47           O
ATOM   1405  CB  ARG B 177     -79.680   8.315  22.658  1.00 19.23           C
ATOM   1406  CG  ARG B 177     -80.678   7.718  21.688  1.00 22.53           C
ATOM   1407  CD  ARG B 177     -80.496   8.303  20.277  1.00 26.62           C
ATOM   1408  NE  ARG B 177     -80.994   9.668  20.180  1.00 29.83           N
ATOM   1409  CZ  ARG B 177     -82.287   9.983  20.198  1.00 32.74           C
ATOM   1410  NH1 ARG B 177     -83.215   9.025  20.298  1.00 32.28           N
ATOM   1411  NH2 ARG B 177     -82.656  11.256  20.153  1.00 33.34           N
ATOM   1412  N   ASN B 178     -78.495   8.482  25.908  1.00 21.23           N
ATOM   1413  CA  ASN B 178     -77.487   9.187  26.701  1.00 22.45           C
ATOM   1414  C   ASN B 178     -76.874   8.348  27.810  1.00 22.62           C
ATOM   1415  O   ASN B 178     -76.206   8.887  28.690  1.00 23.48           O
ATOM   1416  CB  ASN B 178     -78.105  10.423  27.330  1.00 20.67           C
ATOM   1417  CG  ASN B 178     -78.996  10.072  28.487  1.00 25.42           C
ATOM   1418  OD1 ASN B 178     -79.606   9.003  28.501  1.00 27.51           O
ATOM   1419  ND2 ASN B 178     -79.086  10.960  29.470  1.00 28.54           N
ATOM   1420  N   GLY B 179     -77.109   7.042  27.783  1.00 22.90           N
ATOM   1421  CA  GLY B 179     -76.556   6.180  28.816  1.00 22.00           C
ATOM   1422  C   GLY B 179     -77.506   5.904  29.976  1.00 22.99           C
ATOM   1423  O   GLY B 179     -77.445   4.836  30.585  1.00 23.17           O
ATOM   1424  N   TYR B 180     -78.398   6.841  30.289  1.00 20.80           N
ATOM   1425  CA  TYR B 180     -79.324   6.632  31.406  1.00 20.75           C
ATOM   1426  C   TYR B 180     -80.264   5.419  31.288  1.00 20.67           C
ATOM   1427  O   TYR B 180     -80.419   4.666  32.259  1.00 22.26           O
ATOM   1428  CB  TYR B 180     -80.197   7.871  31.628  1.00 22.06           C
ATOM   1429  CG  TYR B 180     -79.486   9.090  32.156  1.00 24.05           C
ATOM   1430  CD1 TYR B 180     -78.119   9.274  31.955  1.00 25.26           C
ATOM   1431  CD2 TYR B 180     -80.193  10.081  32.836  1.00 24.82           C
ATOM   1432  CE1 TYR B 180     -77.481  10.409  32.416  1.00 25.32           C
ATOM   1433  CE2 TYR B 180     -79.562  11.217  33.298  1.00 26.39           C
ATOM   1434  CZ  TYR B 180     -78.207  11.373  33.084  1.00 26.35           C
ATOM   1435  OH  TYR B 180     -77.583  12.511  33.528  1.00 30.03           O
ATOM   1436  N   GLY B 181     -80.912   5.247  30.132  1.00 16.33           N
ATOM   1437  CA  GLY B 181     -81.836   4.138  29.961  1.00 14.55           C
ATOM   1438  C   GLY B 181     -83.194   4.483  30.557  1.00 13.73           C
ATOM   1439  O   GLY B 181     -83.281   5.473  31.278  1.00 13.04           O
ATOM   1440  N   SER B 182     -84.235   3.690  30.271  1.00 12.33           N
ATOM   1441  CA  SER B 182     -85.581   3.953  30.788  1.00 13.12           C
ATOM   1442  C   SER B 182     -86.555   2.778  30.675  1.00 13.74           C
ATOM   1443  O   SER B 182     -86.398   1.895  29.822  1.00 12.75           O
ATOM   1444  CB  SER B 182     -86.196   5.142  30.059  1.00 16.31           C
ATOM   1445  OG  SER B 182     -86.144   4.934  28.657  1.00 16.57           O
ATOM   1446  N   THR B 183     -87.580   2.777  31.524  1.00 12.32           N
ATOM   1447  CA  THR B 183     -88.543   1.698  31.489  1.00 15.11           C
ATOM   1448  C   THR B 183     -89.023   1.475  30.057  1.00 18.68           C
ATOM   1449  O   THR B 183     -89.494   2.404  29.389  1.00 21.24           O
ATOM   1450  CB  THR B 183     -89.744   2.000  32.342  1.00 14.67           C
ATOM   1451  OG1 THR B 183     -89.314   2.397  33.640  1.00 16.89           O
ATOM   1452  CG2 THR B 183     -90.599   0.772  32.483  1.00 16.59           C
ATOM   1453  N   GLN B 184     -88.885   0.243  29.584  1.00 18.80           N
ATOM   1454  CA  GLN B 184     -89.300  -0.101  28.246  1.00 18.71           C
ATOM   1455  C   GLN B 184     -90.653  -0.798  28.268  1.00 19.36           C
ATOM   1456  O   GLN B 184     -90.940  -1.593  29.158  1.00 19.16           O
ATOM   1457  CB  GLN B 184     -88.254  -0.991  27.610  1.00 18.30           C
ATOM   1458  CG  GLN B 184     -86.940  -0.292  27.427  1.00 21.78           C
ATOM   1459  CD  GLN B 184     -87.093   1.009  26.665  1.00 24.99           C
ATOM   1460  OE1 GLN B 184     -87.634   1.042  25.557  1.00 26.25           O
ATOM   1461  NE2 GLN B 184     -86.616   2.089  27.252  1.00 27.13           N
ATOM   1462  N   TYR B 185     -91.496  -0.456  27.300  1.00 20.28           N
ATOM   1463  CA  TYR B 185     -92.821  -1.045  27.172  1.00 20.14           C
ATOM   1464  C   TYR B 185     -92.789  -1.698  25.822  1.00 22.25           C
ATOM   1465  O   TYR B 185     -92.317  -1.109  24.844  1.00 23.35           O
ATOM   1466  CB  TYR B 185     -93.906   0.024  27.183  1.00 20.05           C
ATOM   1467  CG  TYR B 185     -94.130   0.662  28.534  1.00 20.35           C
ATOM   1468  CD1 TYR B 185     -95.274   0.371  29.273  1.00 19.13           C
ATOM   1469  CD2 TYR B 185     -93.181   1.528  29.093  1.00 20.54           C
ATOM   1470  CE1 TYR B 185     -95.473   0.911  30.530  1.00 19.60           C
ATOM   1471  CE2 TYR B 185     -93.373   2.078  30.361  1.00 20.03           C
ATOM   1472  CZ  TYR B 185     -94.523   1.763  31.071  1.00 20.17           C
ATOM   1473  OH  TYR B 185     -94.736   2.290  32.327  1.00 21.77           O
ATOM   1474  N   ILE B 186     -93.270  -2.924  25.758  1.00 23.33           N
ATOM   1475  CA  ILE B 186     -93.266  -3.629  24.501  1.00 22.93           C
ATOM   1476  C   ILE B 186     -94.681  -3.975  24.149  1.00 24.77           C
ATOM   1477  O   ILE B 186     -95.397  -4.600  24.940  1.00 24.43           O
ATOM   1478  CB  ILE B 186     -92.466  -4.909  24.602  1.00 22.98           C
ATOM   1479  CG1 ILE B 186     -91.010  -4.577  24.913  1.00 21.82           C
ATOM   1480  CG2 ILE B 186     -92.583  -5.695  23.315  1.00 22.09           C
ATOM   1481  CD1 ILE B 186     -90.171  -5.802  25.221  1.00 20.79           C
ATOM   1482  N   ARG B 187     -95.100  -3.514  22.977  1.00 25.49           N
ATOM   1483  CA  ARG B 187     -96.432  -3.825  22.491  1.00 26.25           C
ATOM   1484  C   ARG B 187     -96.155  -5.153  21.818  1.00 25.43           C
ATOM   1485  O   ARG B 187     -95.227  -5.270  21.017  1.00 24.51           O
ATOM   1486  CB  ARG B 187     -96.910  -2.764  21.494  1.00 27.12           C
ATOM   1487  CG  ARG B 187     -97.155  -1.420  22.160  1.00 26.55           C
ATOM   1488  CD  ARG B 187     -98.376  -0.720  21.601  1.00 26.42           C
ATOM   1489  NE  ARG B 187     -98.049   0.061  20.423  1.00 28.32           N
ATOM   1490  CZ  ARG B 187     -98.269   1.368  20.315  1.00 29.79           C
ATOM   1491  NH1 ARG B 187     -98.822   2.040  21.314  1.00 26.84           N
ATOM   1492  NH2 ARG B 187     -97.911   2.008  19.209  1.00 31.86           N
ATOM   1493  N   PHE B 188     -96.932  -6.167  22.156  1.00 24.83           N
ATOM   1494  CA  PHE B 188     -96.664  -7.473  21.595  1.00 24.75           C
ATOM   1495  C   PHE B 188     -97.840  -8.403  21.772  1.00 25.64           C
ATOM   1496  O   PHE B 188     -98.664  -8.230  22.678  1.00 27.56           O
ATOM   1497  CB  PHE B 188     -95.442  -8.051  22.296  1.00 23.75           C
ATOM   1498  CG  PHE B 188     -95.085  -9.428  21.864  1.00 23.68           C
ATOM   1499  CD1 PHE B 188     -94.302  -9.637  20.732  1.00 25.29           C
ATOM   1500  CD2 PHE B 188     -95.537 -10.523  22.582  1.00 21.56           C
ATOM   1501  CE1 PHE B 188     -93.973 -10.935  20.323  1.00 26.96           C
ATOM   1502  CE2 PHE B 188     -95.218 -11.820  22.185  1.00 22.34           C
ATOM   1503  CZ  PHE B 188     -94.437 -12.029  21.056  1.00 24.88           C
ATOM   1504  N   SER B 189     -97.915  -9.395  20.898  1.00 25.46           N
ATOM   1505  CA  SER B 189     -98.987 -10.371  20.962  1.00 26.55           C
ATOM   1506  C   SER B 189     -98.492 -11.764  20.635  1.00 27.08           C
ATOM   1507  O   SER B 189     -97.933 -12.002  19.567  1.00 26.62           O
ATOM   1508  CB  SER B 189    -100.105 -10.024  19.993  1.00 26.84           C
ATOM   1509  OG  SER B 189    -101.090 -11.038  20.049  1.00 27.93           O
ATOM   1510  N   PRO B 190     -98.694 -12.704  21.561  1.00 27.94           N
ATOM   1511  CA  PRO B 190     -98.269 -14.088  21.371  1.00 30.27           C
ATOM   1512  C   PRO B 190     -99.303 -14.854  20.544  1.00 32.89           C
ATOM   1513  O   PRO B 190     -99.133 -16.042  20.284  1.00 35.13           O
ATOM   1514  CB  PRO B 190     -98.191 -14.607  22.797  1.00 29.65           C
ATOM   1515  CG  PRO B 190     -99.373 -13.914  23.439  1.00 28.30           C
ATOM   1516  CD  PRO B 190     -99.270 -12.503  22.905  1.00 26.83           C
ATOM   1517  N   ASP B 191    -100.373 -14.175  20.139  1.00 33.96           N
ATOM   1518  CA  ASP B 191    -101.427 -14.824  19.371  1.00 35.32           C
ATOM   1519  C   ASP B 191    -101.330 -14.673  17.855  1.00 35.10           C
ATOM   1520  O   ASP B 191    -102.171 -15.212  17.135  1.00 35.75           O
ATOM   1521  CB  ASP B 191    -102.798 -14.325  19.830  1.00 39.20           C
ATOM   1522  CG  ASP B 191    -103.101 -14.684  21.282  1.00 42.38           C
ATOM   1523  OD1 ASP B 191    -103.009 -15.889  21.628  1.00 44.07           O
ATOM   1524  OD2 ASP B 191    -103.440 -13.763  22.069  1.00 41.18           O
ATOM   1525  N   PHE B 192    -100.324 -13.952  17.364  1.00 33.03           N
ATOM   1526  CA  PHE B 192    -100.161 -13.767  15.920  1.00 31.96           C
ATOM   1527  C   PHE B 192     -98.712 -13.888  15.516  1.00 31.73           C
ATOM   1528  O   PHE B 192     -97.811 -13.686  16.328  1.00 33.10           O
ATOM   1529  CB  PHE B 192    -100.615 -12.378  15.481  1.00 30.67           C
ATOM   1530  CG  PHE B 192    -102.022 -12.052  15.847  1.00 32.06           C
ATOM   1531  CD1 PHE B 192    -103.081 -12.508  15.070  1.00 31.67           C
ATOM   1532  CD2 PHE B 192    -102.295 -11.300  16.986  1.00 31.54           C
ATOM   1533  CE1 PHE B 192    -104.393 -12.219  15.421  1.00 32.13           C
ATOM   1534  CE2 PHE B 192    -103.598 -11.006  17.348  1.00 31.83           C
ATOM   1535  CZ  PHE B 192    -104.653 -11.468  16.562  1.00 33.45           C
ATOM   1536  N   THR B 193     -98.485 -14.199  14.249  1.00 31.14           N
ATOM   1537  CA  THR B 193     -97.129 -14.280  13.744  1.00 31.10           C
ATOM   1538  C   THR B 193     -97.109 -13.998  12.244  1.00 32.34           C
ATOM   1539  O   THR B 193     -98.154 -13.997  11.582  1.00 32.03           O
ATOM   1540  CB  THR B 193     -96.497 -15.638  14.025  1.00 31.39           C
ATOM   1541  OG1 THR B 193     -95.094 -15.560  13.750  1.00 31.37           O
ATOM   1542  CG2 THR B 193     -97.129 -16.717  13.145  1.00 31.05           C
ATOM   1543  N   PHE B 194     -95.915 -13.741  11.720  1.00 33.11           N
ATOM   1544  CA  PHE B 194     -95.730 -13.430  10.306  1.00 33.15           C
ATOM   1545  C   PHE B 194     -95.139 -14.600   9.551  1.00 32.55           C
ATOM   1546  O   PHE B 194     -94.331 -15.354  10.090  1.00 32.76           O
ATOM   1547  CB  PHE B 194     -94.774 -12.246  10.138  1.00 35.08           C
ATOM   1548  CG  PHE B 194     -95.350 -10.922  10.550  1.00 38.60           C
ATOM   1549  CD1 PHE B 194     -95.692  -9.969   9.585  1.00 39.97           C
ATOM   1550  CD2 PHE B 194     -95.522 -10.608  11.900  1.00 39.57           C
ATOM   1551  CE1 PHE B 194     -96.194  -8.717   9.955  1.00 40.14           C
ATOM   1552  CE2 PHE B 194     -96.023  -9.362  12.284  1.00 40.47           C
ATOM   1553  CZ  PHE B 194     -96.360  -8.413  11.309  1.00 41.42           C
ATOM   1554  N   GLY B 195     -95.529 -14.736   8.291  1.00 31.78           N
ATOM   1555  CA  GLY B 195     -94.984 -15.802   7.479  1.00 31.78           C
ATOM   1556  C   GLY B 195     -93.872 -15.277   6.590  1.00 31.24           C
ATOM   1557  O   GLY B 195     -93.638 -14.073   6.522  1.00 30.66           O
ATOM   1558  N   PHE B 196     -93.172 -16.182   5.923  1.00 32.30           N
ATOM   1559  CA  PHE B 196     -92.102 -15.809   5.013  1.00 35.67           C
ATOM   1560  C   PHE B 196     -91.920 -16.953   4.035  1.00 40.10           C
ATOM   1561  O   PHE B 196     -92.328 -18.077   4.318  1.00 41.59           O
ATOM   1562  CB  PHE B 196     -90.808 -15.508   5.781  1.00 33.84           C
ATOM   1563  CG  PHE B 196     -90.293 -16.653   6.605  1.00 31.59           C
ATOM   1564  CD1 PHE B 196     -89.323 -17.514   6.097  1.00 30.30           C
ATOM   1565  CD2 PHE B 196     -90.765 -16.862   7.896  1.00 30.36           C
ATOM   1566  CE1 PHE B 196     -88.824 -18.569   6.869  1.00 32.39           C
ATOM   1567  CE2 PHE B 196     -90.273 -17.918   8.680  1.00 31.35           C
ATOM   1568  CZ  PHE B 196     -89.300 -18.774   8.167  1.00 29.38           C
ATOM   1569  N   GLU B 197     -91.319 -16.675   2.886  1.00 45.20           N
ATOM   1570  CA  GLU B 197     -91.139 -17.700   1.863  1.00 51.27           C
ATOM   1571  C   GLU B 197     -89.777 -18.362   1.875  1.00 54.81           C
ATOM   1572  O   GLU B 197     -88.772 -17.751   2.230  1.00 54.16           O
ATOM   1573  CB  GLU B 197     -91.354 -17.103   0.466  1.00 52.85           C
ATOM   1574  CG  GLU B 197     -92.625 -16.291   0.310  1.00 58.03           C
ATOM   1575  CD  GLU B 197     -93.806 -17.118  -0.166  1.00 60.32           C
ATOM   1576  OE1 GLU B 197     -93.914 -18.300   0.238  1.00 62.09           O
ATOM   1577  OE2 GLU B 197     -94.632 -16.573  -0.936  1.00 60.47           O
ATOM   1578  N   GLU B 198     -89.769 -19.626   1.466  1.00 60.22           N
ATOM   1579  CA  GLU B 198     -88.556 -20.425   1.339  1.00 65.48           C
ATOM   1580  C   GLU B 198     -88.783 -21.315   0.119  1.00 68.03           C
ATOM   1581  O   GLU B 198     -89.838 -21.214  -0.516  1.00 69.51           O
ATOM   1582  CB  GLU B 198     -88.312 -21.252   2.601  1.00 67.65           C
ATOM   1583  CG  GLU B 198     -87.654 -20.436   3.709  1.00 72.23           C
ATOM   1584  CD  GLU B 198     -86.299 -19.871   3.287  1.00 74.76           C
ATOM   1585  OE1 GLU B 198     -85.908 -18.787   3.787  1.00 76.62           O
ATOM   1586  OE2 GLU B 198     -85.621 -20.519   2.457  1.00 76.16           O
ATOM   1587  N   SER B 199     -87.819 -22.168  -0.226  1.00 70.11           N
ATOM   1588  CA  SER B 199     -87.971 -23.037  -1.401  1.00 71.91           C
ATOM   1589  C   SER B 199     -89.385 -23.624  -1.524  1.00 72.78           C
ATOM   1590  O   SER B 199     -89.777 -24.521  -0.772  1.00 74.25           O
ATOM   1591  CB  SER B 199     -86.943 -24.174  -1.370  1.00 72.04           C
ATOM   1592  OG  SER B 199     -87.202 -25.078  -0.308  1.00 73.27           O
ATOM   1593  N   GLY B 211     -92.359 -22.846  -0.453  1.00 46.13           N
ATOM   1594  CA  GLY B 211     -92.371 -23.216   0.955  1.00 46.33           C
ATOM   1595  C   GLY B 211     -92.882 -22.076   1.815  1.00 46.47           C
ATOM   1596  O   GLY B 211     -92.207 -21.046   1.959  1.00 47.05           O
ATOM   1597  N   LYS B 212     -94.061 -22.248   2.404  1.00 44.25           N
ATOM   1598  CA  LYS B 212     -94.639 -21.186   3.214  1.00 43.65           C
ATOM   1599  C   LYS B 212     -94.538 -21.383   4.727  1.00 41.39           C
ATOM   1600  O   LYS B 212     -95.352 -22.073   5.343  1.00 40.87           O
ATOM   1601  CB  LYS B 212     -96.090 -20.969   2.782  1.00 45.89           C
ATOM   1602  CG  LYS B 212     -96.202 -20.386   1.370  1.00 47.77           C
ATOM   1603  CD  LYS B 212     -97.652 -20.131   0.970  1.00 50.82           C
ATOM   1604  CE  LYS B 212     -98.247 -21.309   0.209  1.00 52.24           C
ATOM   1605  NZ  LYS B 212     -97.650 -21.434  -1.156  1.00 52.11           N
ATOM   1606  N   PHE B 213     -93.544 -20.740   5.329  1.00 38.70           N
ATOM   1607  CA  PHE B 213     -93.324 -20.874   6.761  1.00 37.27           C
ATOM   1608  C   PHE B 213     -93.825 -19.745   7.638  1.00 36.16           C
ATOM   1609  O   PHE B 213     -94.323 -18.734   7.153  1.00 37.60           O
ATOM   1610  CB  PHE B 213     -91.844 -21.099   7.020  1.00 35.78           C
ATOM   1611  CG  PHE B 213     -91.319 -22.325   6.363  1.00 36.76           C
ATOM   1612  CD1 PHE B 213     -90.566 -22.236   5.199  1.00 35.55           C
ATOM   1613  CD2 PHE B 213     -91.637 -23.588   6.872  1.00 37.55           C
ATOM   1614  CE1 PHE B 213     -90.135 -23.387   4.543  1.00 36.95           C
ATOM   1615  CE2 PHE B 213     -91.209 -24.750   6.219  1.00 38.01           C
ATOM   1616  CZ  PHE B 213     -90.457 -24.649   5.053  1.00 35.91           C
ATOM   1617  N   ALA B 214     -93.686 -19.931   8.943  1.00 34.31           N
ATOM   1618  CA  ALA B 214     -94.119 -18.938   9.909  1.00 33.35           C
ATOM   1619  C   ALA B 214     -93.007 -18.675  10.922  1.00 33.68           C
ATOM   1620  O   ALA B 214     -92.328 -19.612  11.370  1.00 33.62           O
ATOM   1621  CB  ALA B 214     -95.356 -19.423  10.615  1.00 32.06           C
ATOM   1622  N   THR B 215     -92.820 -17.401  11.273  1.00 30.82           N
ATOM   1623  CA  THR B 215     -91.790 -17.011  12.232  1.00 27.44           C
ATOM   1624  C   THR B 215     -92.158 -17.533  13.613  1.00 25.90           C
ATOM   1625  O   THR B 215     -93.333 -17.486  14.001  1.00 23.90           O
ATOM   1626  CB  THR B 215     -91.642 -15.447  12.328  1.00 27.53           C
ATOM   1627  OG1 THR B 215     -91.063 -14.930  11.117  1.00 25.98           O
ATOM   1628  CG2 THR B 215     -90.746 -15.055  13.521  1.00 24.10           C
ATOM   1629  N   ASP B 216     -91.169 -18.039  14.352  1.00 24.61           N
ATOM   1630  CA  ASP B 216     -91.447 -18.507  15.705  1.00 25.12           C
ATOM   1631  C   ASP B 216     -91.571 -17.254  16.571  1.00 24.76           C
ATOM   1632  O   ASP B 216     -90.631 -16.457  16.674  1.00 24.75           O
ATOM   1633  CB  ASP B 216     -90.321 -19.388  16.259  1.00 26.60           C
ATOM   1634  CG  ASP B 216     -90.640 -19.921  17.659  1.00 27.28           C
ATOM   1635  OD1 ASP B 216     -91.515 -19.329  18.328  1.00 27.68           O
ATOM   1636  OD2 ASP B 216     -90.023 -20.918  18.099  1.00 28.73           O
ATOM   1637  N   PRO B 217     -92.736 -17.067  17.205  1.00 23.44           N
ATOM   1638  CA  PRO B 217     -93.027 -15.918  18.069  1.00 22.82           C
ATOM   1639  C   PRO B 217     -91.987 -15.586  19.141  1.00 24.37           C
ATOM   1640  O   PRO B 217     -91.909 -14.443  19.613  1.00 25.31           O
ATOM   1641  CB  PRO B 217     -94.392 -16.270  18.668  1.00 21.23           C
ATOM   1642  CG  PRO B 217     -94.438 -17.764  18.589  1.00 22.44           C
ATOM   1643  CD  PRO B 217     -93.833 -18.049  17.249  1.00 22.21           C
ATOM   1644  N   ALA B 218     -91.194 -16.571  19.540  1.00 22.87           N
ATOM   1645  CA  ALA B 218     -90.193 -16.317  20.555  1.00 21.62           C
ATOM   1646  C   ALA B 218     -89.086 -15.470  19.960  1.00 21.85           C
ATOM   1647  O   ALA B 218     -88.504 -14.625  20.643  1.00 23.60           O
ATOM   1648  CB  ALA B 218     -89.632 -17.622  21.078  1.00 22.30           C
ATOM   1649  N   VAL B 219     -88.790 -15.703  18.688  1.00 21.46           N
ATOM   1650  CA  VAL B 219     -87.750 -14.954  17.996  1.00 21.95           C
ATOM   1651  C   VAL B 219     -88.171 -13.493  17.845  1.00 23.33           C
ATOM   1652  O   VAL B 219     -87.337 -12.580  17.802  1.00 24.27           O
ATOM   1653  CB  VAL B 219     -87.494 -15.532  16.611  1.00 21.44           C
ATOM   1654  CG1 VAL B 219     -86.569 -14.608  15.823  1.00 16.83           C
ATOM   1655  CG2 VAL B 219     -86.902 -16.932  16.752  1.00 20.21           C
ATOM   1656  N   THR B 220     -89.470 -13.267  17.774  1.00 21.97           N
ATOM   1657  CA  THR B 220     -89.936 -11.909  17.646  1.00 24.09           C
ATOM   1658  C   THR B 220     -89.773 -11.258  19.004  1.00 24.51           C
ATOM   1659  O   THR B 220     -89.230 -10.161  19.104  1.00 26.98           O
ATOM   1660  CB  THR B 220     -91.402 -11.876  17.166  1.00 23.50           C
ATOM   1661  OG1 THR B 220     -91.430 -12.232  15.776  1.00 25.37           O
ATOM   1662  CG2 THR B 220     -92.012 -10.509  17.347  1.00 19.44           C
ATOM   1663  N   LEU B 221     -90.221 -11.938  20.051  1.00 23.92           N
ATOM   1664  CA  LEU B 221     -90.081 -11.393  21.391  1.00 24.36           C
ATOM   1665  C   LEU B 221     -88.599 -11.140  21.684  1.00 24.71           C
ATOM   1666  O   LEU B 221     -88.250 -10.187  22.388  1.00 25.66           O
ATOM   1667  CB  LEU B 221     -90.651 -12.357  22.425  1.00 23.88           C
ATOM   1668  CG  LEU B 221     -90.684 -11.845  23.869  1.00 24.53           C
ATOM   1669  CD1 LEU B 221     -91.416 -10.517  23.950  1.00 25.25           C
ATOM   1670  CD2 LEU B 221     -91.399 -12.871  24.735  1.00 26.65           C
ATOM   1671  N   ALA B 222     -87.725 -11.978  21.135  1.00 22.06           N
ATOM   1672  CA  ALA B 222     -86.302 -11.803  21.355  1.00 21.56           C
ATOM   1673  C   ALA B 222     -85.889 -10.458  20.775  1.00 21.25           C
ATOM   1674  O   ALA B 222     -85.264  -9.640  21.455  1.00 23.25           O
ATOM   1675  CB  ALA B 222     -85.524 -12.924  20.685  1.00 23.20           C
ATOM   1676  N   HIS B 223     -86.246 -10.240  19.513  1.00 18.99           N
ATOM   1677  CA  HIS B 223     -85.938  -9.000  18.811  1.00 15.30           C
ATOM   1678  C   HIS B 223     -86.290  -7.820  19.695  1.00 13.46           C
ATOM   1679  O   HIS B 223     -85.476  -6.932  19.898  1.00 12.95           O
ATOM   1680  CB  HIS B 223     -86.759  -8.907  17.516  1.00 15.39           C
ATOM   1681  CG  HIS B 223     -86.422  -7.715  16.664  1.00 15.00           C
ATOM   1682  ND1 HIS B 223     -85.512  -7.771  15.630  1.00 14.11           N
ATOM   1683  CD2 HIS B 223     -86.883  -6.439  16.692  1.00 13.84           C
ATOM   1684  CE1 HIS B 223     -85.426  -6.582  15.054  1.00 12.85           C
ATOM   1685  NE2 HIS B 223     -86.245  -5.758  15.680  1.00 14.61           N
ATOM   1686  N   GLU B 224     -87.508  -7.818  20.225  1.00 12.06           N
ATOM   1687  CA  GLU B 224     -87.957  -6.717  21.069  1.00 14.65           C
ATOM   1688  C   GLU B 224     -87.171  -6.640  22.363  1.00 15.04           C
ATOM   1689  O   GLU B 224     -86.862  -5.550  22.838  1.00 15.01           O
ATOM   1690  CB  GLU B 224     -89.449  -6.846  21.397  1.00 15.71           C
ATOM   1691  CG  GLU B 224     -90.358  -6.920  20.181  1.00 22.44           C
ATOM   1692  CD  GLU B 224     -90.274  -5.679  19.297  1.00 26.76           C
ATOM   1693  OE1 GLU B 224     -90.840  -5.720  18.181  1.00 27.19           O
ATOM   1694  OE2 GLU B 224     -89.651  -4.666  19.715  1.00 28.36           O
ATOM   1695  N   LEU B 225     -86.869  -7.793  22.953  1.00 15.14           N
ATOM   1696  CA  LEU B 225     -86.114  -7.785  24.191  1.00 14.28           C
ATOM   1697  C   LEU B 225     -84.742  -7.224  23.882  1.00 13.24           C
ATOM   1698  O   LEU B 225     -84.163  -6.520  24.703  1.00 12.77           O
ATOM   1699  CB  LEU B 225     -85.988  -9.191  24.775  1.00 14.18           C
ATOM   1700  CG  LEU B 225     -87.239  -9.748  25.455  1.00 12.81           C
ATOM   1701  CD1 LEU B 225     -86.923 -11.102  26.059  1.00 10.84           C
ATOM   1702  CD2 LEU B 225     -87.720  -8.801  26.514  1.00  7.94           C
ATOM   1703  N   ILE B 226     -84.224  -7.522  22.699  1.00  9.76           N
ATOM   1704  CA  ILE B 226     -82.915  -7.002  22.334  1.00 13.03           C
ATOM   1705  C   ILE B 226     -82.941  -5.464  22.262  1.00 15.05           C
ATOM   1706  O   ILE B 226     -82.053  -4.789  22.791  1.00 13.36           O
ATOM   1707  CB  ILE B 226     -82.460  -7.585  21.006  1.00 14.28           C
ATOM   1708  CG1 ILE B 226     -82.450  -9.117  21.122  1.00 15.33           C
ATOM   1709  CG2 ILE B 226     -81.090  -7.031  20.626  1.00 13.64           C
ATOM   1710  CD1 ILE B 226     -81.919  -9.846  19.908  1.00 14.87           C
ATOM   1711  N   HIS B 227     -83.955  -4.909  21.602  1.00 15.71           N
ATOM   1712  CA  HIS B 227     -84.082  -3.462  21.544  1.00 15.27           C
ATOM   1713  C   HIS B 227     -84.079  -2.963  22.994  1.00 16.69           C
ATOM   1714  O   HIS B 227     -83.316  -2.061  23.361  1.00 17.83           O
ATOM   1715  CB  HIS B 227     -85.405  -3.045  20.887  1.00 13.91           C
ATOM   1716  CG  HIS B 227     -85.345  -2.990  19.389  1.00 13.88           C
ATOM   1717  ND1 HIS B 227     -84.328  -2.367  18.714  1.00 14.55           N
ATOM   1718  CD2 HIS B 227     -86.181  -3.500  18.451  1.00 11.88           C
ATOM   1719  CE1 HIS B 227     -84.524  -2.497  17.404  1.00 10.31           C
ATOM   1720  NE2 HIS B 227     -85.635  -3.176  17.226  1.00 14.65           N
ATOM   1721  N   ALA B 228     -84.935  -3.557  23.814  1.00 14.73           N
ATOM   1722  CA  ALA B 228     -85.038  -3.149  25.204  1.00 18.90           C
ATOM   1723  C   ALA B 228     -83.689  -3.105  25.923  1.00 19.61           C
ATOM   1724  O   ALA B 228     -83.426  -2.207  26.715  1.00 20.35           O
ATOM   1725  CB  ALA B 228     -85.985  -4.069  25.941  1.00 20.00           C
ATOM   1726  N   GLY B 229     -82.835  -4.079  25.649  1.00 20.19           N
ATOM   1727  CA  GLY B 229     -81.547  -4.099  26.298  1.00 18.29           C
ATOM   1728  C   GLY B 229     -80.790  -2.839  25.967  1.00 18.73           C
ATOM   1729  O   GLY B 229     -80.244  -2.194  26.859  1.00 19.70           O
ATOM   1730  N   HIS B 230     -80.756  -2.493  24.683  1.00 19.03           N
ATOM   1731  CA  HIS B 230     -80.050  -1.301  24.211  1.00 20.03           C
ATOM   1732  C   HIS B 230     -80.575  -0.079  24.958  1.00 20.25           C
ATOM   1733  O   HIS B 230     -79.811   0.707  25.528  1.00 19.40           O
ATOM   1734  CB  HIS B 230     -80.285  -1.091  22.704  1.00 21.54           C
ATOM   1735  CG  HIS B 230     -79.763  -2.193  21.845  1.00 22.98           C
ATOM   1736  ND1 HIS B 230     -79.774  -2.134  20.464  1.00 22.81           N
ATOM   1737  CD2 HIS B 230     -79.185  -3.381  22.151  1.00 24.73           C
ATOM   1738  CE1 HIS B 230     -79.227  -3.220  19.967  1.00 21.84           C
ATOM   1739  NE2 HIS B 230     -78.857  -4.000  20.973  1.00 23.15           N
ATOM   1740  N   ARG B 231     -81.898   0.052  24.956  1.00 19.25           N
ATOM   1741  CA  ARG B 231     -82.567   1.170  25.595  1.00 18.41           C
ATOM   1742  C   ARG B 231     -82.359   1.250  27.105  1.00 16.82           C
ATOM   1743  O   ARG B 231     -82.089   2.324  27.631  1.00 16.41           O
ATOM   1744  CB  ARG B 231     -84.060   1.149  25.211  1.00 17.50           C
ATOM   1745  CG  ARG B 231     -84.234   1.274  23.660  1.00 20.36           C
ATOM   1746  CD  ARG B 231     -85.614   0.837  23.134  1.00 18.93           C
ATOM   1747  NE  ARG B 231     -86.599   1.895  23.320  1.00 20.09           N
ATOM   1748  CZ  ARG B 231     -86.711   2.942  22.513  1.00 19.77           C
ATOM   1749  NH1 ARG B 231     -85.911   3.046  21.460  1.00 22.55           N
ATOM   1750  NH2 ARG B 231     -87.572   3.910  22.786  1.00 18.50           N
ATOM   1751  N   LEU B 232     -82.451   0.127  27.808  1.00 17.27           N
ATOM   1752  CA  LEU B 232     -82.265   0.154  29.257  1.00 15.40           C
ATOM   1753  C   LEU B 232     -80.864   0.663  29.620  1.00 15.99           C
ATOM   1754  O   LEU B 232     -80.666   1.246  30.690  1.00 14.38           O
ATOM   1755  CB  LEU B 232     -82.486  -1.233  29.843  1.00 11.97           C
ATOM   1756  CG  LEU B 232     -83.938  -1.699  29.820  1.00 13.11           C
ATOM   1757  CD1 LEU B 232     -84.016  -3.170  30.193  1.00 10.58           C
ATOM   1758  CD2 LEU B 232     -84.763  -0.849  30.781  1.00 13.15           C
ATOM   1759  N   TYR B 233     -79.905   0.456  28.724  1.00 13.86           N
ATOM   1760  CA  TYR B 233     -78.544   0.898  28.969  1.00 15.93           C
ATOM   1761  C   TYR B 233     -78.256   2.199  28.234  1.00 17.40           C
ATOM   1762  O   TYR B 233     -77.100   2.565  28.018  1.00 18.20           O
ATOM   1763  CB  TYR B 233     -77.544  -0.190  28.541  1.00 17.39           C
ATOM   1764  CG  TYR B 233     -77.431  -1.352  29.528  1.00 19.48           C
ATOM   1765  CD1 TYR B 233     -76.321  -1.468  30.376  1.00 19.01           C
ATOM   1766  CD2 TYR B 233     -78.443  -2.324  29.626  1.00 19.43           C
ATOM   1767  CE1 TYR B 233     -76.212  -2.520  31.298  1.00 19.31           C
ATOM   1768  CE2 TYR B 233     -78.346  -3.377  30.544  1.00 20.53           C
ATOM   1769  CZ  TYR B 233     -77.223  -3.467  31.377  1.00 20.28           C
ATOM   1770  OH  TYR B 233     -77.111  -4.499  32.271  1.00 18.38           O
ATOM   1771  N   GLY B 234     -79.318   2.895  27.840  1.00 18.16           N
ATOM   1772  CA  GLY B 234     -79.160   4.159  27.143  1.00 16.06           C
ATOM   1773  C   GLY B 234     -78.214   4.161  25.953  1.00 18.08           C
ATOM   1774  O   GLY B 234     -77.755   5.235  25.552  1.00 21.57           O
ATOM   1775  N   ILE B 235     -77.919   3.001  25.365  1.00 15.81           N
ATOM   1776  CA  ILE B 235     -77.026   2.974  24.209  1.00 15.32           C
ATOM   1777  C   ILE B 235     -77.729   2.794  22.846  1.00 15.63           C
ATOM   1778  O   ILE B 235     -77.080   2.497  21.843  1.00 14.90           O
ATOM   1779  CB  ILE B 235     -75.955   1.877  24.360  1.00 16.65           C
ATOM   1780  CG1 ILE B 235     -76.597   0.484  24.325  1.00 17.71           C
ATOM   1781  CG2 ILE B 235     -75.232   2.050  25.675  1.00 18.46           C
ATOM   1782  CD1 ILE B 235     -75.578  -0.654  24.345  1.00 15.56           C
ATOM   1783  N   ALA B 236     -79.045   2.972  22.802  1.00 15.65           N
ATOM   1784  CA  ALA B 236     -79.781   2.853  21.533  1.00 19.88           C
ATOM   1785  C   ALA B 236     -79.388   3.924  20.515  1.00 20.62           C
ATOM   1786  O   ALA B 236     -78.836   4.960  20.860  1.00 19.47           O
ATOM   1787  CB  ALA B 236     -81.281   2.939  21.778  1.00 19.60           C
ATOM   1788  N   ILE B 237     -79.683   3.671  19.249  1.00 24.91           N
ATOM   1789  CA  ILE B 237     -79.360   4.636  18.198  1.00 26.10           C
ATOM   1790  C   ILE B 237     -80.657   5.214  17.679  1.00 26.79           C
ATOM   1791  O   ILE B 237     -81.642   4.492  17.529  1.00 26.39           O
ATOM   1792  CB  ILE B 237     -78.595   3.957  17.043  1.00 25.51           C
ATOM   1793  CG1 ILE B 237     -77.272   3.395  17.565  1.00 24.86           C
ATOM   1794  CG2 ILE B 237     -78.312   4.947  15.943  1.00 27.19           C
ATOM   1795  CD1 ILE B 237     -76.480   2.629  16.537  1.00 23.66           C
ATOM   1796  N   ASN B 238     -80.667   6.518  17.428  1.00 30.03           N
ATOM   1797  CA  ASN B 238     -81.866   7.179  16.914  1.00 34.24           C
ATOM   1798  C   ASN B 238     -82.444   6.335  15.785  1.00 35.75           C
ATOM   1799  O   ASN B 238     -81.772   6.090  14.780  1.00 35.30           O
ATOM   1800  CB  ASN B 238     -81.534   8.569  16.361  1.00 35.26           C
ATOM   1801  CG  ASN B 238     -82.711   9.528  16.458  1.00 36.49           C
ATOM   1802  OD1 ASN B 238     -83.853   9.179  16.129  1.00 33.11           O
ATOM   1803  ND2 ASN B 238     -82.438  10.747  16.923  1.00 37.95           N
ATOM   1804  N   PRO B 239     -83.696   5.879  15.933  1.00 37.89           N
ATOM   1805  CA  PRO B 239     -84.325   5.058  14.890  1.00 39.63           C
ATOM   1806  C   PRO B 239     -84.325   5.716  13.508  1.00 40.89           C
ATOM   1807  O   PRO B 239     -84.514   5.037  12.498  1.00 40.36           O
ATOM   1808  CB  PRO B 239     -85.738   4.826  15.433  1.00 38.94           C
ATOM   1809  CG  PRO B 239     -85.984   6.059  16.269  1.00 39.78           C
ATOM   1810  CD  PRO B 239     -84.665   6.222  16.989  1.00 38.82           C
ATOM   1811  N   ASN B 240     -84.097   7.030  13.466  1.00 41.96           N
ATOM   1812  CA  ASN B 240     -84.075   7.767  12.204  1.00 41.92           C
ATOM   1813  C   ASN B 240     -82.678   7.858  11.604  1.00 41.01           C
ATOM   1814  O   ASN B 240     -82.465   8.573  10.626  1.00 42.55           O
ATOM   1815  CB  ASN B 240     -84.623   9.189  12.394  1.00 44.62           C
ATOM   1816  CG  ASN B 240     -83.673  10.090  13.195  1.00 48.42           C
ATOM   1817  OD1 ASN B 240     -82.462  10.132  12.940  1.00 48.51           O
ATOM   1818  ND2 ASN B 240     -84.230  10.830  14.159  1.00 50.03           N
ATOM   1819  N   ARG B 241     -81.718   7.162  12.193  1.00 39.56           N
ATOM   1820  CA  ARG B 241     -80.363   7.187  11.666  1.00 39.27           C
ATOM   1821  C   ARG B 241     -80.190   6.063  10.659  1.00 39.32           C
ATOM   1822  O   ARG B 241     -79.640   5.005  10.975  1.00 39.59           O
ATOM   1823  CB  ARG B 241     -79.351   7.043  12.799  1.00 41.14           C
ATOM   1824  CG  ARG B 241     -78.932   8.371  13.381  1.00 42.51           C
ATOM   1825  CD  ARG B 241     -78.143   9.146  12.356  1.00 43.45           C
ATOM   1826  NE  ARG B 241     -76.709   9.006  12.571  1.00 45.47           N
ATOM   1827  CZ  ARG B 241     -76.070   9.530  13.612  1.00 47.16           C
ATOM   1828  NH1 ARG B 241     -76.744  10.227  14.522  1.00 47.82           N
ATOM   1829  NH2 ARG B 241     -74.763   9.361  13.747  1.00 48.01           N
ATOM   1830  N   VAL B 242     -80.673   6.299   9.445  1.00 37.70           N
ATOM   1831  CA  VAL B 242     -80.593   5.312   8.385  1.00 36.37           C
ATOM   1832  C   VAL B 242     -79.550   5.730   7.376  1.00 36.24           C
ATOM   1833  O   VAL B 242     -79.137   6.881   7.347  1.00 37.71           O
ATOM   1834  CB  VAL B 242     -81.920   5.199   7.634  1.00 36.69           C
ATOM   1835  CG1 VAL B 242     -83.075   5.151   8.615  1.00 35.05           C
ATOM   1836  CG2 VAL B 242     -82.075   6.376   6.691  1.00 37.69           C
ATOM   1837  N   PHE B 243     -79.120   4.786   6.554  1.00 35.77           N
ATOM   1838  CA  PHE B 243     -78.166   5.086   5.507  1.00 35.68           C
ATOM   1839  C   PHE B 243     -78.557   4.234   4.310  1.00 36.58           C
ATOM   1840  O   PHE B 243     -79.522   3.464   4.383  1.00 37.36           O
ATOM   1841  CB  PHE B 243     -76.742   4.808   5.961  1.00 34.18           C
ATOM   1842  CG  PHE B 243     -76.456   3.377   6.202  1.00 34.99           C
ATOM   1843  CD1 PHE B 243     -75.854   2.604   5.217  1.00 34.34           C
ATOM   1844  CD2 PHE B 243     -76.759   2.794   7.426  1.00 33.46           C
ATOM   1845  CE1 PHE B 243     -75.549   1.265   5.455  1.00 34.13           C
ATOM   1846  CE2 PHE B 243     -76.460   1.462   7.669  1.00 32.27           C
ATOM   1847  CZ  PHE B 243     -75.853   0.695   6.683  1.00 32.25           C
ATOM   1848  N   LYS B 244     -77.822   4.355   3.213  1.00 35.16           N
ATOM   1849  CA  LYS B 244     -78.194   3.630   2.022  1.00 32.63           C
ATOM   1850  C   LYS B 244     -77.182   2.650   1.463  1.00 30.99           C
ATOM   1851  O   LYS B 244     -75.977   2.864   1.563  1.00 30.54           O
ATOM   1852  CB  LYS B 244     -78.579   4.645   0.950  1.00 34.60           C
ATOM   1853  CG  LYS B 244     -78.876   4.044  -0.408  1.00 38.09           C
ATOM   1854  CD  LYS B 244     -79.483   5.081  -1.322  1.00 41.68           C
ATOM   1855  CE  LYS B 244     -79.618   4.555  -2.733  1.00 43.29           C
ATOM   1856  NZ  LYS B 244     -80.027   5.651  -3.650  1.00 45.37           N
ATOM   1857  N   VAL B 245     -77.695   1.571   0.872  1.00 28.49           N
ATOM   1858  CA  VAL B 245     -76.864   0.541   0.246  1.00 29.44           C
ATOM   1859  C   VAL B 245     -77.332   0.323  -1.198  1.00 28.97           C
ATOM   1860  O   VAL B 245     -78.483  -0.053  -1.442  1.00 26.99           O
ATOM   1861  CB  VAL B 245     -76.960  -0.826   0.988  1.00 30.62           C
ATOM   1862  CG1 VAL B 245     -75.948  -1.806   0.395  1.00 28.49           C
ATOM   1863  CG2 VAL B 245     -76.739  -0.640   2.495  1.00 30.44           C
ATOM   1864  N   ASN B 246     -76.433   0.562  -2.144  1.00 28.67           N
ATOM   1865  CA  ASN B 246     -76.751   0.405  -3.549  1.00 30.52           C
ATOM   1866  C   ASN B 246     -76.644  -1.035  -4.016  1.00 31.55           C
ATOM   1867  O   ASN B 246     -75.862  -1.836  -3.482  1.00 30.32           O
ATOM   1868  CB  ASN B 246     -75.821   1.255  -4.413  1.00 30.26           C
ATOM   1869  CG  ASN B 246     -75.807   2.715  -4.007  1.00 31.80           C
ATOM   1870  OD1 ASN B 246     -76.854   3.327  -3.772  1.00 30.93           O
ATOM   1871  ND2 ASN B 246     -74.609   3.292  -3.941  1.00 32.64           N
ATOM   1872  N   THR B 247     -77.436  -1.349  -5.038  1.00 32.01           N
ATOM   1873  CA  THR B 247     -77.436  -2.690  -5.622  1.00 33.59           C
ATOM   1874  C   THR B 247     -76.311  -2.627  -6.621  1.00 33.19           C
ATOM   1875  O   THR B 247     -75.703  -1.594  -6.836  1.00 34.09           O
ATOM   1876  CB  THR B 247     -78.688  -2.949  -6.458  1.00 35.75           C
ATOM   1877  OG1 THR B 247     -79.845  -2.619  -5.690  1.00 42.14           O
ATOM   1878  CG2 THR B 247     -78.760  -4.415  -6.855  1.00 38.30           C
ATOM   1879  N   ASN B 248     -76.106  -3.765  -7.271  1.00 35.39           N
ATOM   1880  CA  ASN B 248     -75.172  -3.912  -8.366  1.00 36.17           C
ATOM   1881  C   ASN B 248     -76.153  -3.762  -9.436  1.00 35.16           C
ATOM   1882  O   ASN B 248     -77.113  -4.475  -9.462  1.00 35.94           O
ATOM   1883  CB  ASN B 248     -74.619  -5.330  -8.482  1.00 39.48           C
ATOM   1884  CG  ASN B 248     -73.639  -5.610  -7.450  1.00 40.77           C
ATOM   1885  OD1 ASN B 248     -72.636  -4.887  -7.377  1.00 42.94           O
ATOM   1886  ND2 ASN B 248     -73.914  -6.636  -6.579  1.00 40.86           N
ATOM   1887  N   ALA B 249     -75.958  -2.781 -10.274  1.00 33.00           N
ATOM   1888  CA  ALA B 249     -77.013  -2.668 -11.234  1.00 32.25           C
ATOM   1889  C   ALA B 249     -76.808  -3.328 -12.581  1.00 32.13           C
ATOM   1890  O   ALA B 249     -75.665  -3.657 -12.975  1.00 32.78           O
ATOM   1891  CB  ALA B 249     -77.421  -1.184 -11.412  1.00 30.52           C
ATOM   1892  N   TYR B 250     -77.906  -3.574 -13.298  1.00 30.90           N
ATOM   1893  CA  TYR B 250     -77.775  -4.194 -14.634  1.00 31.40           C
ATOM   1894  C   TYR B 250     -79.040  -4.160 -15.486  1.00 30.11           C
ATOM   1895  O   TYR B 250     -80.002  -3.608 -14.976  1.00 31.42           O
ATOM   1896  CB  TYR B 250     -77.314  -5.649 -14.490  1.00 31.39           C
ATOM   1897  CG  TYR B 250     -78.355  -6.610 -13.985  1.00 31.07           C
ATOM   1898  CD1 TYR B 250     -78.641  -7.799 -14.672  1.00 30.99           C
ATOM   1899  CD2 TYR B 250     -79.073  -6.314 -12.847  1.00 31.50           C
ATOM   1900  CE1 TYR B 250     -79.652  -8.671 -14.215  1.00 31.74           C
ATOM   1901  CE2 TYR B 250     -80.082  -7.171 -12.372  1.00 34.75           C
ATOM   1902  CZ  TYR B 250     -80.371  -8.349 -13.067  1.00 34.65           C
ATOM   1903  OH  TYR B 250     -81.381  -9.187 -12.623  1.00 33.14           O
ATOM   1904  OXT TYR B 250     -79.006  -4.627 -16.640  1.00 29.88           O
ATOM   1905  N   MET C 253     -81.034   5.916  -8.198  1.00 41.76           N
ATOM   1906  CA  MET C 253     -80.153   4.773  -7.801  1.00 42.88           C
ATOM   1907  C   MET C 253     -80.937   3.762  -6.957  1.00 40.58           C
ATOM   1908  O   MET C 253     -81.471   4.118  -5.917  1.00 38.96           O
ATOM   1909  CB  MET C 253     -78.984   5.289  -6.977  1.00 46.16           C
ATOM   1910  CG  MET C 253     -77.943   4.243  -6.711  1.00 50.20           C
ATOM   1911  SD  MET C 253     -76.918   4.075  -8.171  1.00 59.14           S
ATOM   1912  CE  MET C 253     -75.232   4.459  -7.494  1.00 55.39           C
ATOM   1913  N   SER C 254     -80.996   2.506  -7.388  1.00 37.83           N
ATOM   1914  CA  SER C 254     -81.748   1.494  -6.640  1.00 35.34           C
ATOM   1915  C   SER C 254     -81.010   0.925  -5.425  1.00 33.93           C
ATOM   1916  O   SER C 254     -79.787   1.061  -5.287  1.00 32.88           O
ATOM   1917  CB  SER C 254     -82.154   0.338  -7.563  1.00 35.47           C
ATOM   1918  OG  SER C 254     -83.094   0.749  -8.543  1.00 36.08           O
ATOM   1919  N   GLY C 255     -81.763   0.275  -4.545  1.00 31.26           N
ATOM   1920  CA  GLY C 255     -81.153  -0.306  -3.368  1.00 29.14           C
ATOM   1921  C   GLY C 255     -82.064  -0.294  -2.160  1.00 29.04           C
ATOM   1922  O   GLY C 255     -83.290  -0.189  -2.273  1.00 28.62           O
ATOM   1923  N   LEU C 256     -81.466  -0.410  -0.986  1.00 28.96           N
ATOM   1924  CA  LEU C 256     -82.260  -0.416   0.224  1.00 30.63           C
ATOM   1925  C   LEU C 256     -81.819   0.672   1.190  1.00 30.48           C
ATOM   1926  O   LEU C 256     -80.704   1.193   1.123  1.00 30.41           O
ATOM   1927  CB  LEU C 256     -82.219  -1.802   0.875  1.00 31.59           C
ATOM   1928  CG  LEU C 256     -80.890  -2.372   1.359  1.00 32.32           C
ATOM   1929  CD1 LEU C 256     -81.011  -3.881   1.493  1.00 31.46           C
ATOM   1930  CD2 LEU C 256     -79.794  -2.038   0.381  1.00 34.36           C
ATOM   1931  N   GLU C 257     -82.734   1.032   2.068  1.00 30.71           N
ATOM   1932  CA  GLU C 257     -82.505   2.068   3.045  1.00 32.26           C
ATOM   1933  C   GLU C 257     -82.717   1.385   4.384  1.00 30.43           C
ATOM   1934  O   GLU C 257     -83.852   1.049   4.738  1.00 30.27           O
ATOM   1935  CB  GLU C 257     -83.528   3.176   2.804  1.00 37.60           C
ATOM   1936  CG  GLU C 257     -83.720   4.177   3.918  1.00 46.37           C
ATOM   1937  CD  GLU C 257     -85.113   4.793   3.869  1.00 51.66           C
ATOM   1938  OE1 GLU C 257     -86.089   4.007   3.817  1.00 55.42           O
ATOM   1939  OE2 GLU C 257     -85.243   6.043   3.881  1.00 54.48           O
ATOM   1940  N   VAL C 258     -81.618   1.169   5.107  1.00 28.31           N
ATOM   1941  CA  VAL C 258     -81.632   0.488   6.410  1.00 26.50           C
ATOM   1942  C   VAL C 258     -81.211   1.353   7.598  1.00 24.62           C
ATOM   1943  O   VAL C 258     -80.411   2.279   7.469  1.00 24.58           O
ATOM   1944  CB  VAL C 258     -80.697  -0.749   6.405  1.00 26.66           C
ATOM   1945  CG1 VAL C 258     -81.175  -1.776   5.372  1.00 24.52           C
ATOM   1946  CG2 VAL C 258     -79.265  -0.311   6.107  1.00 23.76           C
ATOM   1947  N   SER C 259     -81.739   1.020   8.767  1.00 23.73           N
ATOM   1948  CA  SER C 259     -81.427   1.755   9.983  1.00 21.55           C
ATOM   1949  C   SER C 259     -80.318   1.087  10.803  1.00 21.42           C
ATOM   1950  O   SER C 259     -80.194  -0.144  10.819  1.00 21.09           O
ATOM   1951  CB  SER C 259     -82.676   1.861  10.831  1.00 20.59           C
ATOM   1952  OG  SER C 259     -82.582   0.966  11.903  1.00 24.41           O
ATOM   1953  N   PHE C 260     -79.515   1.896  11.493  1.00 20.63           N
ATOM   1954  CA  PHE C 260     -78.420   1.359  12.316  1.00 18.58           C
ATOM   1955  C   PHE C 260     -78.952   0.481  13.445  1.00 17.71           C
ATOM   1956  O   PHE C 260     -78.545  -0.665  13.605  1.00 16.69           O
ATOM   1957  CB  PHE C 260     -77.582   2.495  12.917  1.00 15.64           C
ATOM   1958  CG  PHE C 260     -76.668   3.180  11.926  1.00 13.44           C
ATOM   1959  CD1 PHE C 260     -75.569   2.520  11.404  1.00 11.03           C
ATOM   1960  CD2 PHE C 260     -76.905   4.499  11.536  1.00 13.29           C
ATOM   1961  CE1 PHE C 260     -74.707   3.155  10.508  1.00 13.32           C
ATOM   1962  CE2 PHE C 260     -76.058   5.144  10.650  1.00 14.27           C
ATOM   1963  CZ  PHE C 260     -74.947   4.470  10.128  1.00 13.71           C
ATOM   1964  N   GLU C 261     -79.861   1.031  14.231  1.00 17.09           N
ATOM   1965  CA  GLU C 261     -80.422   0.293  15.331  1.00 19.68           C
ATOM   1966  C   GLU C 261     -80.930  -1.060  14.842  1.00 22.82           C
ATOM   1967  O   GLU C 261     -80.416  -2.109  15.242  1.00 25.89           O
ATOM   1968  CB  GLU C 261     -81.556   1.094  15.963  1.00 20.73           C
ATOM   1969  CG  GLU C 261     -82.323   0.351  17.050  1.00 26.09           C
ATOM   1970  CD  GLU C 261     -81.528   0.127  18.344  1.00 27.43           C
ATOM   1971  OE1 GLU C 261     -80.296   0.403  18.376  1.00 24.68           O
ATOM   1972  OE2 GLU C 261     -82.161  -0.334  19.330  1.00 27.99           O
ATOM   1973  N   GLU C 262     -81.925  -1.030  13.961  1.00 23.03           N
ATOM   1974  CA  GLU C 262     -82.539  -2.237  13.408  1.00 20.40           C
ATOM   1975  C   GLU C 262     -81.504  -3.228  12.872  1.00 19.12           C
ATOM   1976  O   GLU C 262     -81.587  -4.424  13.103  1.00 19.81           O
ATOM   1977  CB  GLU C 262     -83.509  -1.829  12.299  1.00 18.60           C
ATOM   1978  CG  GLU C 262     -84.824  -2.563  12.302  1.00 20.23           C
ATOM   1979  CD  GLU C 262     -85.427  -2.724  13.683  1.00 18.76           C
ATOM   1980  OE1 GLU C 262     -85.165  -3.762  14.328  1.00 16.80           O
ATOM   1981  OE2 GLU C 262     -86.157  -1.814  14.125  1.00 19.61           O
ATOM   1982  N   LEU C 263     -80.516  -2.716  12.167  1.00 18.29           N
ATOM   1983  CA  LEU C 263     -79.477  -3.547  11.588  1.00 18.70           C
ATOM   1984  C   LEU C 263     -78.678  -4.237  12.703  1.00 21.28           C
ATOM   1985  O   LEU C 263     -78.368  -5.436  12.632  1.00 23.02           O
ATOM   1986  CB  LEU C 263     -78.573  -2.649  10.738  1.00 18.02           C
ATOM   1987  CG  LEU C 263     -77.868  -3.163   9.487  1.00 21.00           C
ATOM   1988  CD1 LEU C 263     -78.829  -3.974   8.614  1.00 20.06           C
ATOM   1989  CD2 LEU C 263     -77.322  -1.958   8.712  1.00 18.84           C
ATOM   1990  N   ARG C 264     -78.347  -3.466  13.734  1.00 20.81           N
ATOM   1991  CA  ARG C 264     -77.584  -3.969  14.865  1.00 19.79           C
ATOM   1992  C   ARG C 264     -78.415  -5.003  15.628  1.00 19.11           C
ATOM   1993  O   ARG C 264     -77.930  -6.078  15.974  1.00 19.35           O
ATOM   1994  CB  ARG C 264     -77.207  -2.786  15.762  1.00 19.84           C
ATOM   1995  CG  ARG C 264     -76.813  -3.128  17.183  1.00 18.76           C
ATOM   1996  CD  ARG C 264     -77.219  -1.984  18.111  1.00 18.88           C
ATOM   1997  NE  ARG C 264     -76.157  -1.015  18.368  1.00 15.82           N
ATOM   1998  CZ  ARG C 264     -76.292   0.017  19.198  1.00 15.08           C
ATOM   1999  NH1 ARG C 264     -77.446   0.197  19.828  1.00 13.30           N
ATOM   2000  NH2 ARG C 264     -75.276   0.852  19.416  1.00 11.65           N
ATOM   2001  N   THR C 265     -79.673  -4.675  15.877  1.00 17.90           N
ATOM   2002  CA  THR C 265     -80.567  -5.568  16.595  1.00 19.60           C
ATOM   2003  C   THR C 265     -80.717  -6.931  15.930  1.00 20.62           C
ATOM   2004  O   THR C 265     -80.879  -7.940  16.610  1.00 20.23           O
ATOM   2005  CB  THR C 265     -81.970  -4.948  16.726  1.00 19.39           C
ATOM   2006  OG1 THR C 265     -81.901  -3.798  17.571  1.00 21.63           O
ATOM   2007  CG2 THR C 265     -82.958  -5.940  17.324  1.00 20.60           C
ATOM   2008  N   PHE C 266     -80.651  -6.961  14.604  1.00 22.15           N
ATOM   2009  CA  PHE C 266     -80.831  -8.206  13.875  1.00 22.20           C
ATOM   2010  C   PHE C 266     -79.552  -8.998  13.740  1.00 23.81           C
ATOM   2011  O   PHE C 266     -79.562 -10.224  13.819  1.00 24.37           O
ATOM   2012  CB  PHE C 266     -81.385  -7.936  12.480  1.00 20.98           C
ATOM   2013  CG  PHE C 266     -81.878  -9.164  11.798  1.00 19.99           C
ATOM   2014  CD1 PHE C 266     -83.184  -9.609  11.999  1.00 21.53           C
ATOM   2015  CD2 PHE C 266     -81.021  -9.923  11.004  1.00 20.02           C
ATOM   2016  CE1 PHE C 266     -83.634 -10.800  11.419  1.00 21.18           C
ATOM   2017  CE2 PHE C 266     -81.454 -11.116  10.420  1.00 20.76           C
ATOM   2018  CZ  PHE C 266     -82.763 -11.556  10.628  1.00 20.50           C
ATOM   2019  N   GLY C 267     -78.449  -8.300  13.520  1.00 25.09           N
ATOM   2020  CA  GLY C 267     -77.187  -8.991  13.376  1.00 27.18           C
ATOM   2021  C   GLY C 267     -77.185  -9.820  12.107  1.00 28.95           C
ATOM   2022  O   GLY C 267     -77.985  -9.566  11.204  1.00 28.63           O
ATOM   2023  N   GLY C 268     -76.295 -10.810  12.046  1.00 29.68           N
ATOM   2024  CA  GLY C 268     -76.188 -11.646  10.866  1.00 33.13           C
ATOM   2025  C   GLY C 268     -75.368 -10.953   9.794  1.00 36.15           C
ATOM   2026  O   GLY C 268     -74.480 -10.154  10.107  1.00 35.54           O
ATOM   2027  N   HIS C 269     -75.657 -11.246   8.528  1.00 40.70           N
ATOM   2028  CA  HIS C 269     -74.920 -10.614   7.436  1.00 45.73           C
ATOM   2029  C   HIS C 269     -75.217  -9.117   7.382  1.00 45.97           C
ATOM   2030  O   HIS C 269     -74.335  -8.317   7.065  1.00 44.63           O
ATOM   2031  CB  HIS C 269     -75.272 -11.240   6.086  1.00 50.19           C
ATOM   2032  CG  HIS C 269     -74.377 -10.783   4.972  1.00 57.77           C
ATOM   2033  ND1 HIS C 269     -74.860 -10.235   3.799  1.00 60.61           N
ATOM   2034  CD2 HIS C 269     -73.026 -10.773   4.866  1.00 59.55           C
ATOM   2035  CE1 HIS C 269     -73.842  -9.908   3.019  1.00 62.04           C
ATOM   2036  NE2 HIS C 269     -72.719 -10.223   3.642  1.00 62.34           N
ATOM   2037  N   ASP C 270     -76.465  -8.759   7.685  1.00 46.68           N
ATOM   2038  CA  ASP C 270     -76.919  -7.368   7.700  1.00 47.90           C
ATOM   2039  C   ASP C 270     -75.911  -6.445   8.369  1.00 47.00           C
ATOM   2040  O   ASP C 270     -75.612  -5.371   7.862  1.00 47.29           O
ATOM   2041  CB  ASP C 270     -78.249  -7.229   8.471  1.00 51.21           C
ATOM   2042  CG  ASP C 270     -79.475  -7.599   7.635  1.00 53.64           C
ATOM   2043  OD1 ASP C 270     -79.315  -7.858   6.413  1.00 54.85           O
ATOM   2044  OD2 ASP C 270     -80.597  -7.619   8.209  1.00 50.72           O
ATOM   2045  N   ALA C 271     -75.405  -6.872   9.520  1.00 46.31           N
ATOM   2046  CA  ALA C 271     -74.474  -6.076  10.299  1.00 45.99           C
ATOM   2047  C   ALA C 271     -73.183  -5.689   9.601  1.00 47.04           C
ATOM   2048  O   ALA C 271     -72.533  -4.717  10.006  1.00 48.91           O
ATOM   2049  CB  ALA C 271     -74.161  -6.786  11.593  1.00 46.75           C
ATOM   2050  N   LYS C 272     -72.802  -6.430   8.563  1.00 45.71           N
ATOM   2051  CA  LYS C 272     -71.565  -6.134   7.846  1.00 44.90           C
ATOM   2052  C   LYS C 272     -71.689  -4.861   7.007  1.00 43.90           C
ATOM   2053  O   LYS C 272     -70.681  -4.269   6.619  1.00 43.67           O
ATOM   2054  CB  LYS C 272     -71.167  -7.312   6.941  1.00 47.91           C
ATOM   2055  CG  LYS C 272     -71.056  -8.689   7.621  1.00 49.96           C
ATOM   2056  CD  LYS C 272     -69.999  -8.731   8.730  1.00 52.66           C
ATOM   2057  CE  LYS C 272     -70.539  -8.188  10.061  1.00 54.34           C
ATOM   2058  NZ  LYS C 272     -69.537  -8.263  11.171  1.00 54.97           N
ATOM   2059  N   PHE C 273     -72.924  -4.447   6.725  1.00 42.34           N
ATOM   2060  CA  PHE C 273     -73.167  -3.241   5.935  1.00 40.63           C
ATOM   2061  C   PHE C 273     -72.582  -2.023   6.647  1.00 40.68           C
ATOM   2062  O   PHE C 273     -72.134  -1.077   6.004  1.00 40.84           O
ATOM   2063  CB  PHE C 273     -74.672  -3.015   5.707  1.00 39.94           C
ATOM   2064  CG  PHE C 273     -75.304  -3.960   4.711  1.00 38.37           C
ATOM   2065  CD1 PHE C 273     -74.647  -4.305   3.530  1.00 38.55           C
ATOM   2066  CD2 PHE C 273     -76.580  -4.472   4.938  1.00 37.28           C
ATOM   2067  CE1 PHE C 273     -75.256  -5.148   2.593  1.00 37.65           C
ATOM   2068  CE2 PHE C 273     -77.200  -5.311   4.011  1.00 34.61           C
ATOM   2069  CZ  PHE C 273     -76.538  -5.651   2.838  1.00 36.97           C
ATOM   2070  N   ILE C 274     -72.606  -2.049   7.976  1.00 40.17           N
ATOM   2071  CA  ILE C 274     -72.061  -0.965   8.783  1.00 39.59           C
ATOM   2072  C   ILE C 274     -70.548  -0.997   8.635  1.00 40.90           C
ATOM   2073  O   ILE C 274     -69.917  -2.019   8.921  1.00 40.59           O
ATOM   2074  CB  ILE C 274     -72.397  -1.172  10.256  1.00 39.41           C
ATOM   2075  CG1 ILE C 274     -73.911  -1.178  10.443  1.00 39.05           C
ATOM   2076  CG2 ILE C 274     -71.739  -0.091  11.096  1.00 39.72           C
ATOM   2077  CD1 ILE C 274     -74.350  -1.600  11.822  1.00 37.71           C
ATOM   2078  N   ASP C 275     -69.957   0.108   8.196  1.00 42.30           N
ATOM   2079  CA  ASP C 275     -68.509   0.137   8.016  1.00 44.67           C
ATOM   2080  C   ASP C 275     -67.758   0.366   9.321  1.00 44.54           C
ATOM   2081  O   ASP C 275     -68.258   1.016  10.242  1.00 43.13           O
ATOM   2082  CB  ASP C 275     -68.109   1.191   6.972  1.00 48.33           C
ATOM   2083  CG  ASP C 275     -68.442   2.611   7.405  1.00 52.88           C
ATOM   2084  OD1 ASP C 275     -69.485   2.795   8.077  1.00 55.47           O
ATOM   2085  OD2 ASP C 275     -67.671   3.544   7.056  1.00 54.52           O
ATOM   2086  N   SER C 276     -66.555  -0.196   9.379  1.00 44.96           N
ATOM   2087  CA  SER C 276     -65.676  -0.109  10.537  1.00 45.50           C
ATOM   2088  C   SER C 276     -65.621   1.291  11.162  1.00 45.85           C
ATOM   2089  O   SER C 276     -65.477   1.440  12.375  1.00 45.72           O
ATOM   2090  CB  SER C 276     -64.271  -0.547  10.124  1.00 45.69           C
ATOM   2091  OG  SER C 276     -63.436  -0.716  11.252  1.00 48.62           O
ATOM   2092  N   LEU C 277     -65.754   2.313  10.327  1.00 45.47           N
ATOM   2093  CA  LEU C 277     -65.697   3.693  10.781  1.00 43.95           C
ATOM   2094  C   LEU C 277     -66.893   4.124  11.617  1.00 43.39           C
ATOM   2095  O   LEU C 277     -66.724   4.712  12.680  1.00 44.21           O
ATOM   2096  CB  LEU C 277     -65.559   4.611   9.572  1.00 46.21           C
ATOM   2097  CG  LEU C 277     -64.400   5.607   9.594  1.00 47.40           C
ATOM   2098  CD1 LEU C 277     -63.088   4.878   9.865  1.00 46.69           C
ATOM   2099  CD2 LEU C 277     -64.346   6.343   8.257  1.00 48.58           C
ATOM   2100  N   GLN C 278     -68.102   3.862  11.134  1.00 42.33           N
ATOM   2101  CA  GLN C 278     -69.292   4.240  11.883  1.00 42.70           C
ATOM   2102  C   GLN C 278     -69.355   3.449  13.181  1.00 41.98           C
ATOM   2103  O   GLN C 278     -69.973   3.873  14.155  1.00 41.90           O
ATOM   2104  CB  GLN C 278     -70.562   3.969  11.072  1.00 44.81           C
ATOM   2105  CG  GLN C 278     -71.119   5.173  10.315  1.00 49.87           C
ATOM   2106  CD  GLN C 278     -70.780   5.158   8.826  1.00 52.62           C
ATOM   2107  OE1 GLN C 278     -69.612   5.261   8.440  1.00 53.28           O
ATOM   2108  NE2 GLN C 278     -71.809   5.030   7.982  1.00 54.00           N
ATOM   2109  N   GLU C 279     -68.709   2.294  13.193  1.00 40.96           N
ATOM   2110  CA  GLU C 279     -68.713   1.444  14.369  1.00 41.65           C
ATOM   2111  C   GLU C 279     -67.934   2.081  15.518  1.00 38.96           C
ATOM   2112  O   GLU C 279     -68.432   2.145  16.641  1.00 37.11           O
ATOM   2113  CB  GLU C 279     -68.129   0.077  14.008  1.00 46.55           C
ATOM   2114  CG  GLU C 279     -68.150  -0.954  15.123  1.00 54.94           C
ATOM   2115  CD  GLU C 279     -67.634  -2.330  14.669  1.00 62.13           C
ATOM   2116  OE1 GLU C 279     -67.236  -2.471  13.482  1.00 64.64           O
ATOM   2117  OE2 GLU C 279     -67.627  -3.275  15.499  1.00 64.39           O
ATOM   2118  N   ASN C 280     -66.722   2.559  15.236  1.00 37.03           N
ATOM   2119  CA  ASN C 280     -65.889   3.190  16.259  1.00 35.14           C
ATOM   2120  C   ASN C 280     -66.517   4.464  16.796  1.00 34.38           C
ATOM   2121  O   ASN C 280     -66.440   4.743  17.986  1.00 33.60           O
ATOM   2122  CB  ASN C 280     -64.518   3.535  15.705  1.00 34.61           C
ATOM   2123  CG  ASN C 280     -63.883   2.382  14.976  1.00 38.05           C
ATOM   2124  OD1 ASN C 280     -64.288   1.220  15.147  1.00 37.50           O
ATOM   2125  ND2 ASN C 280     -62.867   2.686  14.159  1.00 38.27           N
ATOM   2126  N   GLU C 281     -67.127   5.241  15.908  1.00 34.26           N
ATOM   2127  CA  GLU C 281     -67.770   6.482  16.305  1.00 34.35           C
ATOM   2128  C   GLU C 281     -68.847   6.222  17.320  1.00 32.55           C
ATOM   2129  O   GLU C 281     -68.963   6.934  18.312  1.00 32.63           O
ATOM   2130  CB  GLU C 281     -68.391   7.175  15.104  1.00 37.12           C
ATOM   2131  CG  GLU C 281     -67.417   8.021  14.325  1.00 45.45           C
ATOM   2132  CD  GLU C 281     -68.051   8.646  13.095  1.00 50.33           C
ATOM   2133  OE1 GLU C 281     -69.219   9.098  13.190  1.00 53.41           O
ATOM   2134  OE2 GLU C 281     -67.378   8.693  12.040  1.00 51.69           O
ATOM   2135  N   PHE C 282     -69.644   5.197  17.060  1.00 32.15           N
ATOM   2136  CA  PHE C 282     -70.735   4.849  17.952  1.00 31.01           C
ATOM   2137  C   PHE C 282     -70.207   4.345  19.277  1.00 29.62           C
ATOM   2138  O   PHE C 282     -70.748   4.679  20.325  1.00 28.83           O
ATOM   2139  CB  PHE C 282     -71.637   3.789  17.314  1.00 30.73           C
ATOM   2140  CG  PHE C 282     -72.590   4.337  16.280  1.00 30.98           C
ATOM   2141  CD1 PHE C 282     -73.406   5.426  16.571  1.00 30.49           C
ATOM   2142  CD2 PHE C 282     -72.730   3.711  15.043  1.00 31.79           C
ATOM   2143  CE1 PHE C 282     -74.356   5.882  15.650  1.00 31.95           C
ATOM   2144  CE2 PHE C 282     -73.678   4.159  14.113  1.00 31.45           C
ATOM   2145  CZ  PHE C 282     -74.494   5.247  14.421  1.00 31.48           C
ATOM   2146  N   ARG C 283     -69.151   3.542  19.227  1.00 28.88           N
ATOM   2147  CA  ARG C 283     -68.568   3.013  20.444  1.00 28.36           C
ATOM   2148  C   ARG C 283     -68.030   4.161  21.305  1.00 27.42           C
ATOM   2149  O   ARG C 283     -68.516   4.385  22.412  1.00 26.96           O
ATOM   2150  CB  ARG C 283     -67.434   2.025  20.134  1.00 29.91           C
ATOM   2151  CG  ARG C 283     -67.330   0.916  21.185  1.00 33.27           C
ATOM   2152  CD  ARG C 283     -66.027   0.120  21.142  1.00 35.01           C
ATOM   2153  NE  ARG C 283     -65.576  -0.201  19.793  1.00 38.26           N
ATOM   2154  CZ  ARG C 283     -64.770   0.575  19.069  1.00 41.57           C
ATOM   2155  NH1 ARG C 283     -64.325   1.725  19.567  1.00 41.92           N
ATOM   2156  NH2 ARG C 283     -64.399   0.199  17.847  1.00 43.31           N
ATOM   2157  N   LEU C 284     -67.049   4.901  20.797  1.00 25.74           N
ATOM   2158  CA  LEU C 284     -66.476   5.989  21.574  1.00 26.13           C
ATOM   2159  C   LEU C 284     -67.556   6.892  22.165  1.00 25.44           C
ATOM   2160  O   LEU C 284     -67.488   7.289  23.326  1.00 25.26           O
ATOM   2161  CB  LEU C 284     -65.503   6.808  20.715  1.00 28.46           C
ATOM   2162  CG  LEU C 284     -65.003   8.124  21.342  1.00 31.87           C
ATOM   2163  CD1 LEU C 284     -64.498   7.850  22.759  1.00 31.71           C
ATOM   2164  CD2 LEU C 284     -63.906   8.762  20.478  1.00 28.93           C
ATOM   2165  N   TYR C 285     -68.563   7.202  21.365  1.00 24.41           N
ATOM   2166  CA  TYR C 285     -69.651   8.063  21.807  1.00 21.84           C
ATOM   2167  C   TYR C 285     -70.252   7.549  23.102  1.00 22.66           C
ATOM   2168  O   TYR C 285     -70.260   8.236  24.121  1.00 23.85           O
ATOM   2169  CB  TYR C 285     -70.729   8.118  20.730  1.00 19.68           C
ATOM   2170  CG  TYR C 285     -71.866   9.031  21.058  1.00 19.12           C
ATOM   2171  CD1 TYR C 285     -71.723  10.389  20.940  1.00 20.88           C
ATOM   2172  CD2 TYR C 285     -73.083   8.541  21.515  1.00 20.51           C
ATOM   2173  CE1 TYR C 285     -72.753  11.258  21.272  1.00 22.64           C
ATOM   2174  CE2 TYR C 285     -74.129   9.403  21.846  1.00 22.49           C
ATOM   2175  CZ  TYR C 285     -73.945  10.770  21.724  1.00 24.62           C
ATOM   2176  OH  TYR C 285     -74.928  11.676  22.072  1.00 27.45           O
ATOM   2177  N   TYR C 286     -70.761   6.327  23.062  1.00 24.11           N
ATOM   2178  CA  TYR C 286     -71.372   5.733  24.240  1.00 24.40           C
ATOM   2179  C   TYR C 286     -70.372   5.513  25.367  1.00 24.72           C
ATOM   2180  O   TYR C 286     -70.741   5.432  26.541  1.00 23.20           O
ATOM   2181  CB  TYR C 286     -72.078   4.444  23.841  1.00 22.76           C
ATOM   2182  CG  TYR C 286     -73.291   4.740  22.982  1.00 24.47           C
ATOM   2183  CD1 TYR C 286     -74.368   5.474  23.497  1.00 23.28           C
ATOM   2184  CD2 TYR C 286     -73.350   4.325  21.649  1.00 22.65           C
ATOM   2185  CE1 TYR C 286     -75.469   5.786  22.711  1.00 23.92           C
ATOM   2186  CE2 TYR C 286     -74.442   4.626  20.852  1.00 23.06           C
ATOM   2187  CZ  TYR C 286     -75.506   5.358  21.380  1.00 24.85           C
ATOM   2188  OH  TYR C 286     -76.608   5.643  20.583  1.00 21.18           O
ATOM   2189  N   TYR C 287     -69.102   5.431  25.007  1.00 25.94           N
ATOM   2190  CA  TYR C 287     -68.061   5.280  26.003  1.00 30.16           C
ATOM   2191  C   TYR C 287     -68.109   6.555  26.841  1.00 31.70           C
ATOM   2192  O   TYR C 287     -68.241   6.510  28.069  1.00 32.72           O
ATOM   2193  CB  TYR C 287     -66.697   5.163  25.324  1.00 32.35           C
ATOM   2194  CG  TYR C 287     -65.544   5.112  26.284  1.00 34.65           C
ATOM   2195  CD1 TYR C 287     -65.507   4.159  27.308  1.00 34.63           C
ATOM   2196  CD2 TYR C 287     -64.474   6.001  26.163  1.00 35.84           C
ATOM   2197  CE1 TYR C 287     -64.432   4.091  28.186  1.00 35.61           C
ATOM   2198  CE2 TYR C 287     -63.387   5.943  27.039  1.00 37.07           C
ATOM   2199  CZ  TYR C 287     -63.375   4.984  28.047  1.00 37.16           C
ATOM   2200  OH  TYR C 287     -62.307   4.916  28.912  1.00 38.90           O
ATOM   2201  N   ASN C 288     -68.034   7.694  26.157  1.00 32.52           N
ATOM   2202  CA  ASN C 288     -68.067   8.998  26.809  1.00 34.39           C
ATOM   2203  C   ASN C 288     -69.307   9.223  27.647  1.00 33.51           C
ATOM   2204  O   ASN C 288     -69.232   9.820  28.718  1.00 33.35           O
ATOM   2205  CB  ASN C 288     -67.937  10.092  25.763  1.00 35.62           C
ATOM   2206  CG  ASN C 288     -66.586  10.076  25.098  1.00 38.45           C
ATOM   2207  OD1 ASN C 288     -66.458  10.391  23.914  1.00 41.73           O
ATOM   2208  ND2 ASN C 288     -65.556   9.712  25.862  1.00 38.94           N
ATOM   2209  N   LYS C 289     -70.450   8.747  27.168  1.00 33.20           N
ATOM   2210  CA  LYS C 289     -71.688   8.899  27.924  1.00 32.82           C
ATOM   2211  C   LYS C 289     -71.575   8.174  29.261  1.00 32.17           C
ATOM   2212  O   LYS C 289     -72.014   8.681  30.283  1.00 32.13           O
ATOM   2213  CB  LYS C 289     -72.866   8.362  27.116  1.00 34.57           C
ATOM   2214  CG  LYS C 289     -73.260   9.267  25.955  1.00 35.42           C
ATOM   2215  CD  LYS C 289     -73.904  10.537  26.462  1.00 37.25           C
ATOM   2216  CE  LYS C 289     -74.094  11.536  25.350  1.00 40.30           C
ATOM   2217  NZ  LYS C 289     -72.797  11.786  24.649  1.00 45.00           N
ATOM   2218  N   PHE C 290     -70.984   6.987  29.259  1.00 31.13           N
ATOM   2219  CA  PHE C 290     -70.793   6.258  30.502  1.00 30.27           C
ATOM   2220  C   PHE C 290     -69.876   7.053  31.434  1.00 29.74           C
ATOM   2221  O   PHE C 290     -70.182   7.205  32.618  1.00 27.20           O
ATOM   2222  CB  PHE C 290     -70.184   4.883  30.226  1.00 32.03           C
ATOM   2223  CG  PHE C 290     -71.204   3.808  29.955  1.00 32.69           C
ATOM   2224  CD1 PHE C 290     -72.382   4.101  29.272  1.00 31.30           C
ATOM   2225  CD2 PHE C 290     -70.960   2.491  30.340  1.00 33.95           C
ATOM   2226  CE1 PHE C 290     -73.296   3.110  28.972  1.00 31.15           C
ATOM   2227  CE2 PHE C 290     -71.874   1.484  30.043  1.00 33.79           C
ATOM   2228  CZ  PHE C 290     -73.047   1.797  29.354  1.00 32.97           C
ATOM   2229  N   LYS C 291     -68.757   7.562  30.911  1.00 29.99           N
ATOM   2230  CA  LYS C 291     -67.845   8.349  31.750  1.00 30.38           C
ATOM   2231  C   LYS C 291     -68.650   9.470  32.416  1.00 30.52           C
ATOM   2232  O   LYS C 291     -68.459   9.773  33.596  1.00 29.94           O
ATOM   2233  CB  LYS C 291     -66.681   8.931  30.929  1.00 28.97           C
ATOM   2234  CG  LYS C 291     -65.829   7.875  30.233  1.00 30.49           C
ATOM   2235  CD  LYS C 291     -64.374   8.298  30.048  1.00 32.15           C
ATOM   2236  CE  LYS C 291     -64.247   9.651  29.365  1.00 37.34           C
ATOM   2237  NZ  LYS C 291     -62.830   9.966  28.986  1.00 38.43           N
ATOM   2238  N   ASP C 292     -69.573  10.066  31.667  1.00 30.17           N
ATOM   2239  CA  ASP C 292     -70.406  11.117  32.226  1.00 32.09           C
ATOM   2240  C   ASP C 292     -71.212  10.602  33.417  1.00 31.47           C
ATOM   2241  O   ASP C 292     -71.418  11.309  34.402  1.00 29.93           O
ATOM   2242  CB  ASP C 292     -71.366  11.659  31.168  1.00 36.75           C
ATOM   2243  CG  ASP C 292     -70.703  12.651  30.232  1.00 41.15           C
ATOM   2244  OD1 ASP C 292     -69.816  12.247  29.446  1.00 45.45           O
ATOM   2245  OD2 ASP C 292     -71.069  13.844  30.286  1.00 43.83           O
ATOM   2246  N   ILE C 293     -71.684   9.367  33.325  1.00 32.09           N
ATOM   2247  CA  ILE C 293     -72.454   8.802  34.418  1.00 31.50           C
ATOM   2248  C   ILE C 293     -71.522   8.535  35.593  1.00 31.06           C
ATOM   2249  O   ILE C 293     -71.868   8.799  36.738  1.00 29.87           O
ATOM   2250  CB  ILE C 293     -73.172   7.518  33.979  1.00 31.43           C
ATOM   2251  CG1 ILE C 293     -74.309   7.891  33.011  1.00 33.44           C
ATOM   2252  CG2 ILE C 293     -73.698   6.772  35.195  1.00 32.38           C
ATOM   2253  CD1 ILE C 293     -75.129   6.717  32.473  1.00 34.34           C
ATOM   2254  N   ALA C 294     -70.326   8.041  35.308  1.00 31.05           N
ATOM   2255  CA  ALA C 294     -69.376   7.779  36.370  1.00 32.68           C
ATOM   2256  C   ALA C 294     -69.115   9.096  37.087  1.00 34.14           C
ATOM   2257  O   ALA C 294     -69.046   9.141  38.313  1.00 35.88           O
ATOM   2258  CB  ALA C 294     -68.080   7.229  35.801  1.00 32.55           C
ATOM   2259  N   SER C 295     -68.993  10.172  36.318  1.00 33.79           N
ATOM   2260  CA  SER C 295     -68.737  11.488  36.892  1.00 33.87           C
ATOM   2261  C   SER C 295     -69.883  12.000  37.741  1.00 33.53           C
ATOM   2262  O   SER C 295     -69.678  12.708  38.713  1.00 33.38           O
ATOM   2263  CB  SER C 295     -68.461  12.501  35.785  1.00 34.55           C
ATOM   2264  OG  SER C 295     -67.127  12.967  35.858  1.00 38.23           O
ATOM   2265  N   THR C 296     -71.101  11.649  37.367  1.00 34.29           N
ATOM   2266  CA  THR C 296     -72.260  12.107  38.106  1.00 34.11           C
ATOM   2267  C   THR C 296     -72.349  11.381  39.427  1.00 34.09           C
ATOM   2268  O   THR C 296     -72.871  11.910  40.406  1.00 35.45           O
ATOM   2269  CB  THR C 296     -73.544  11.858  37.312  1.00 34.83           C
ATOM   2270  OG1 THR C 296     -73.479  12.577  36.073  1.00 36.51           O
ATOM   2271  CG2 THR C 296     -74.758  12.311  38.104  1.00 33.29           C
ATOM   2272  N   LEU C 297     -71.847  10.158  39.458  1.00 32.56           N
ATOM   2273  CA  LEU C 297     -71.895   9.397  40.685  1.00 32.50           C
ATOM   2274  C   LEU C 297     -70.828   9.930  41.631  1.00 33.63           C
ATOM   2275  O   LEU C 297     -71.121  10.276  42.775  1.00 34.78           O
ATOM   2276  CB  LEU C 297     -71.683   7.911  40.386  1.00 30.92           C
ATOM   2277  CG  LEU C 297     -72.821   7.215  39.633  1.00 28.78           C
ATOM   2278  CD1 LEU C 297     -72.377   5.821  39.237  1.00 28.51           C
ATOM   2279  CD2 LEU C 297     -74.073   7.159  40.499  1.00 26.55           C
ATOM   2280  N   ASN C 298     -69.595  10.019  41.148  1.00 33.39           N
ATOM   2281  CA  ASN C 298     -68.507  10.516  41.968  1.00 34.79           C
ATOM   2282  C   ASN C 298     -68.867  11.798  42.695  1.00 37.68           C
ATOM   2283  O   ASN C 298     -68.327  12.085  43.761  1.00 39.16           O
ATOM   2284  CB  ASN C 298     -67.282  10.784  41.112  1.00 31.65           C
ATOM   2285  CG  ASN C 298     -66.595   9.526  40.687  1.00 31.60           C
ATOM   2286  OD1 ASN C 298     -66.794   8.463  41.278  1.00 30.91           O
ATOM   2287  ND2 ASN C 298     -65.759   9.632  39.666  1.00 31.17           N
ATOM   2288  N   LYS C 299     -69.795  12.551  42.118  1.00 39.62           N
ATOM   2289  CA  LYS C 299     -70.202  13.833  42.659  1.00 42.16           C
ATOM   2290  C   LYS C 299     -71.422  13.800  43.576  1.00 43.01           C
ATOM   2291  O   LYS C 299     -71.651  14.735  44.346  1.00 43.43           O
ATOM   2292  CB  LYS C 299     -70.460  14.783  41.490  1.00 45.46           C
ATOM   2293  CG  LYS C 299     -70.354  16.257  41.828  1.00 51.99           C
ATOM   2294  CD  LYS C 299     -70.500  17.118  40.573  1.00 56.43           C
ATOM   2295  CE  LYS C 299     -70.347  18.621  40.870  1.00 59.19           C
ATOM   2296  NZ  LYS C 299     -68.952  19.017  41.248  1.00 61.19           N
ATOM   2297  N   ALA C 300     -72.207  12.732  43.502  1.00 43.19           N
ATOM   2298  CA  ALA C 300     -73.408  12.632  44.321  1.00 43.13           C
ATOM   2299  C   ALA C 300     -73.091  12.690  45.801  1.00 43.58           C
ATOM   2300  O   ALA C 300     -72.174  12.020  46.274  1.00 43.42           O
ATOM   2301  CB  ALA C 300     -74.152  11.349  44.006  1.00 43.18           C
ATOM   2302  N   LYS C 301     -73.870  13.493  46.521  1.00 44.45           N
ATOM   2303  CA  LYS C 301     -73.714  13.671  47.961  1.00 45.22           C
ATOM   2304  C   LYS C 301     -75.013  13.357  48.710  1.00 45.55           C
ATOM   2305  O   LYS C 301     -74.981  12.905  49.865  1.00 46.66           O
ATOM   2306  CB  LYS C 301     -73.287  15.106  48.276  1.00 45.40           C
ATOM   2307  CG  LYS C 301     -71.874  15.459  47.845  1.00 47.84           C
ATOM   2308  CD  LYS C 301     -71.603  16.937  48.112  1.00 51.31           C
ATOM   2309  CE  LYS C 301     -70.228  17.388  47.614  1.00 52.24           C
ATOM   2310  NZ  LYS C 301     -70.011  18.847  47.894  1.00 53.60           N
ATOM   2311  N   SER C 302     -76.151  13.591  48.062  1.00 43.08           N
ATOM   2312  CA  SER C 302     -77.437  13.322  48.689  1.00 43.28           C
ATOM   2313  C   SER C 302     -78.350  12.540  47.753  1.00 43.76           C
ATOM   2314  O   SER C 302     -77.965  12.236  46.630  1.00 43.93           O
ATOM   2315  CB  SER C 302     -78.110  14.633  49.078  1.00 44.04           C
ATOM   2316  OG  SER C 302     -78.387  15.408  47.926  1.00 45.64           O
ATOM   2317  N   ILE C 303     -79.565  12.231  48.208  1.00 44.01           N
ATOM   2318  CA  ILE C 303     -80.507  11.474  47.391  1.00 44.79           C
ATOM   2319  C   ILE C 303     -81.981  11.665  47.814  1.00 46.65           C
ATOM   2320  O   ILE C 303     -82.305  11.636  48.992  1.00 47.49           O
ATOM   2321  CB  ILE C 303     -80.116   9.968  47.425  1.00 43.39           C
ATOM   2322  CG1 ILE C 303     -80.967   9.172  46.427  1.00 42.70           C
ATOM   2323  CG2 ILE C 303     -80.260   9.429  48.839  1.00 40.73           C
ATOM   2324  CD1 ILE C 303     -80.609   7.703  46.345  1.00 39.86           C
ATOM   2325  N   VAL C 304     -82.864  11.863  46.839  1.00 49.49           N
ATOM   2326  CA  VAL C 304     -84.294  12.066  47.089  1.00 53.18           C
ATOM   2327  C   VAL C 304     -85.046  10.794  46.744  1.00 56.42           C
ATOM   2328  O   VAL C 304     -84.450   9.837  46.275  1.00 57.16           O
ATOM   2329  CB  VAL C 304     -84.848  13.212  46.198  1.00 53.93           C
ATOM   2330  CG1 VAL C 304     -86.362  13.338  46.337  1.00 53.96           C
ATOM   2331  CG2 VAL C 304     -84.195  14.509  46.580  1.00 53.32           C
ATOM   2332  N   GLY C 305     -86.356  10.785  46.971  1.00 60.35           N
ATOM   2333  CA  GLY C 305     -87.153   9.619  46.632  1.00 64.34           C
ATOM   2334  C   GLY C 305     -87.492   8.783  47.841  1.00 66.65           C
ATOM   2335  O   GLY C 305     -88.613   8.276  47.956  1.00 67.11           O
ATOM   2336  N   THR C 306     -86.512   8.644  48.733  1.00 68.63           N
ATOM   2337  CA  THR C 306     -86.649   7.881  49.977  1.00 70.55           C
ATOM   2338  C   THR C 306     -86.313   6.408  49.763  1.00 70.61           C
ATOM   2339  O   THR C 306     -86.376   5.600  50.695  1.00 70.32           O
ATOM   2340  CB  THR C 306     -88.099   8.019  50.580  1.00 71.97           C
ATOM   2341  OG1 THR C 306     -88.011   8.274  51.990  1.00 73.03           O
ATOM   2342  CG2 THR C 306     -88.933   6.743  50.346  1.00 72.02           C
ATOM   2343  N   THR C 307     -85.933   6.066  48.536  1.00 70.60           N
ATOM   2344  CA  THR C 307     -85.609   4.684  48.219  1.00 70.88           C
ATOM   2345  C   THR C 307     -84.634   4.081  49.243  1.00 70.48           C
ATOM   2346  O   THR C 307     -85.054   3.367  50.156  1.00 71.40           O
ATOM   2347  CB  THR C 307     -85.040   4.556  46.773  1.00 71.31           C
ATOM   2348  OG1 THR C 307     -85.202   3.210  46.312  1.00 71.26           O
ATOM   2349  CG2 THR C 307     -83.560   4.924  46.721  1.00 72.09           C
ATOM   2350  N   ALA C 308     -83.347   4.390  49.111  1.00 68.57           N
ATOM   2351  CA  ALA C 308     -82.327   3.858  50.001  1.00 65.79           C
ATOM   2352  C   ALA C 308     -81.256   4.903  50.236  1.00 63.54           C
ATOM   2353  O   ALA C 308     -81.506   6.096  50.099  1.00 63.54           O
ATOM   2354  CB  ALA C 308     -81.710   2.609  49.390  1.00 66.62           C
ATOM   2355  N   SER C 309     -80.058   4.450  50.579  1.00 60.46           N
ATOM   2356  CA  SER C 309     -78.965   5.368  50.838  1.00 59.07           C
ATOM   2357  C   SER C 309     -78.082   5.520  49.614  1.00 56.83           C
ATOM   2358  O   SER C 309     -77.976   4.606  48.799  1.00 57.58           O
ATOM   2359  CB  SER C 309     -78.126   4.870  52.018  1.00 60.14           C
ATOM   2360  OG  SER C 309     -77.414   3.688  51.684  1.00 60.31           O
ATOM   2361  N   LEU C 310     -77.442   6.678  49.498  1.00 52.89           N
ATOM   2362  CA  LEU C 310     -76.561   6.952  48.376  1.00 50.40           C
ATOM   2363  C   LEU C 310     -75.558   5.814  48.199  1.00 48.44           C
ATOM   2364  O   LEU C 310     -74.995   5.630  47.129  1.00 48.34           O
ATOM   2365  CB  LEU C 310     -75.828   8.274  48.610  1.00 49.18           C
ATOM   2366  CG  LEU C 310     -75.356   8.988  47.348  1.00 48.76           C
ATOM   2367  CD1 LEU C 310     -76.524   9.105  46.376  1.00 49.49           C
ATOM   2368  CD2 LEU C 310     -74.816  10.358  47.704  1.00 48.71           C
ATOM   2369  N   GLN C 311     -75.346   5.052  49.264  1.00 47.08           N
ATOM   2370  CA  GLN C 311     -74.424   3.921  49.250  1.00 45.36           C
ATOM   2371  C   GLN C 311     -74.979   2.808  48.359  1.00 42.92           C
ATOM   2372  O   GLN C 311     -74.300   2.299  47.466  1.00 40.09           O
ATOM   2373  CB  GLN C 311     -74.249   3.403  50.686  1.00 48.52           C
ATOM   2374  CG  GLN C 311     -73.543   2.056  50.832  1.00 51.79           C
ATOM   2375  CD  GLN C 311     -72.061   2.120  50.502  1.00 55.64           C
ATOM   2376  OE1 GLN C 311     -71.361   1.100  50.526  1.00 57.30           O
ATOM   2377  NE2 GLN C 311     -71.572   3.323  50.192  1.00 57.84           N
ATOM   2378  N   TYR C 312     -76.227   2.440  48.629  1.00 40.87           N
ATOM   2379  CA  TYR C 312     -76.917   1.394  47.896  1.00 39.63           C
ATOM   2380  C   TYR C 312     -77.085   1.773  46.428  1.00 38.31           C
ATOM   2381  O   TYR C 312     -76.554   1.108  45.541  1.00 37.84           O
ATOM   2382  CB  TYR C 312     -78.287   1.152  48.535  1.00 39.82           C
ATOM   2383  CG  TYR C 312     -79.087   0.031  47.914  1.00 41.32           C
ATOM   2384  CD1 TYR C 312     -78.707  -1.300  48.075  1.00 42.57           C
ATOM   2385  CD2 TYR C 312     -80.230   0.302  47.162  1.00 42.33           C
ATOM   2386  CE1 TYR C 312     -79.450  -2.340  47.496  1.00 43.76           C
ATOM   2387  CE2 TYR C 312     -80.976  -0.723  46.581  1.00 42.47           C
ATOM   2388  CZ  TYR C 312     -80.585  -2.039  46.749  1.00 43.48           C
ATOM   2389  OH  TYR C 312     -81.317  -3.044  46.152  1.00 42.38           O
ATOM   2390  N   MET C 313     -77.821   2.849  46.182  1.00 37.13           N
ATOM   2391  CA  MET C 313     -78.061   3.301  44.827  1.00 37.31           C
ATOM   2392  C   MET C 313     -76.774   3.408  44.014  1.00 35.73           C
ATOM   2393  O   MET C 313     -76.773   3.104  42.820  1.00 36.94           O
ATOM   2394  CB  MET C 313     -78.803   4.635  44.846  1.00 39.41           C
ATOM   2395  CG  MET C 313     -80.045   4.656  43.956  1.00 42.73           C
ATOM   2396  SD  MET C 313     -81.181   3.244  44.196  1.00 46.12           S
ATOM   2397  CE  MET C 313     -80.735   2.248  42.807  1.00 45.77           C
ATOM   2398  N   LYS C 314     -75.678   3.816  44.644  1.00 33.35           N
ATOM   2399  CA  LYS C 314     -74.405   3.915  43.922  1.00 33.29           C
ATOM   2400  C   LYS C 314     -73.854   2.541  43.545  1.00 32.98           C
ATOM   2401  O   LYS C 314     -73.238   2.366  42.495  1.00 33.37           O
ATOM   2402  CB  LYS C 314     -73.347   4.648  44.751  1.00 32.10           C
ATOM   2403  CG  LYS C 314     -73.342   6.150  44.595  1.00 33.74           C
ATOM   2404  CD  LYS C 314     -72.085   6.753  45.213  1.00 36.86           C
ATOM   2405  CE  LYS C 314     -72.001   8.260  44.958  1.00 40.55           C
ATOM   2406  NZ  LYS C 314     -70.728   8.899  45.447  1.00 43.23           N
ATOM   2407  N   ASN C 315     -74.051   1.571  44.421  1.00 32.59           N
ATOM   2408  CA  ASN C 315     -73.573   0.231  44.154  1.00 33.73           C
ATOM   2409  C   ASN C 315     -74.396  -0.383  43.043  1.00 31.84           C
ATOM   2410  O   ASN C 315     -73.872  -1.106  42.196  1.00 30.52           O
ATOM   2411  CB  ASN C 315     -73.660  -0.617  45.421  1.00 37.84           C
ATOM   2412  CG  ASN C 315     -72.362  -0.618  46.195  1.00 41.12           C
ATOM   2413  OD1 ASN C 315     -71.419  -1.333  45.836  1.00 44.55           O
ATOM   2414  ND2 ASN C 315     -72.290   0.197  47.247  1.00 41.97           N
ATOM   2415  N   VAL C 316     -75.690  -0.081  43.051  1.00 29.44           N
ATOM   2416  CA  VAL C 316     -76.588  -0.581  42.025  1.00 28.79           C
ATOM   2417  C   VAL C 316     -76.079  -0.210  40.627  1.00 26.96           C
ATOM   2418  O   VAL C 316     -76.000  -1.064  39.750  1.00 27.41           O
ATOM   2419  CB  VAL C 316     -78.009  -0.015  42.206  1.00 29.80           C
ATOM   2420  CG1 VAL C 316     -78.932  -0.589  41.146  1.00 30.78           C
ATOM   2421  CG2 VAL C 316     -78.526  -0.348  43.595  1.00 29.53           C
ATOM   2422  N   PHE C 317     -75.711   1.053  40.424  1.00 25.76           N
ATOM   2423  CA  PHE C 317     -75.226   1.495  39.113  1.00 25.04           C
ATOM   2424  C   PHE C 317     -73.778   1.126  38.848  1.00 25.51           C
ATOM   2425  O   PHE C 317     -73.333   1.078  37.699  1.00 26.83           O
ATOM   2426  CB  PHE C 317     -75.443   3.004  38.943  1.00 21.91           C
ATOM   2427  CG  PHE C 317     -76.889   3.400  39.010  1.00 19.56           C
ATOM   2428  CD1 PHE C 317     -77.804   2.875  38.102  1.00 18.33           C
ATOM   2429  CD2 PHE C 317     -77.349   4.234  40.015  1.00 17.49           C
ATOM   2430  CE1 PHE C 317     -79.159   3.176  38.199  1.00 18.47           C
ATOM   2431  CE2 PHE C 317     -78.697   4.541  40.125  1.00 18.27           C
ATOM   2432  CZ  PHE C 317     -79.610   4.010  39.213  1.00 19.23           C
ATOM   2433  N   LYS C 318     -73.037   0.865  39.911  1.00 26.52           N
ATOM   2434  CA  LYS C 318     -71.655   0.456  39.756  1.00 26.86           C
ATOM   2435  C   LYS C 318     -71.768  -0.898  39.050  1.00 26.77           C
ATOM   2436  O   LYS C 318     -70.986  -1.228  38.163  1.00 26.17           O
ATOM   2437  CB  LYS C 318     -71.033   0.311  41.137  1.00 27.41           C
ATOM   2438  CG  LYS C 318     -69.794  -0.529  41.197  1.00 29.96           C
ATOM   2439  CD  LYS C 318     -69.814  -1.328  42.492  1.00 34.18           C
ATOM   2440  CE  LYS C 318     -68.483  -1.991  42.737  1.00 37.21           C
ATOM   2441  NZ  LYS C 318     -67.421  -0.952  42.718  1.00 39.84           N
ATOM   2442  N   GLU C 319     -72.789  -1.651  39.445  1.00 26.73           N
ATOM   2443  CA  GLU C 319     -73.067  -2.964  38.893  1.00 28.25           C
ATOM   2444  C   GLU C 319     -73.686  -2.885  37.513  1.00 26.21           C
ATOM   2445  O   GLU C 319     -73.341  -3.667  36.627  1.00 24.21           O
ATOM   2446  CB  GLU C 319     -74.041  -3.730  39.784  1.00 34.13           C
ATOM   2447  CG  GLU C 319     -73.587  -3.929  41.206  1.00 43.79           C
ATOM   2448  CD  GLU C 319     -74.573  -4.765  42.001  1.00 50.24           C
ATOM   2449  OE1 GLU C 319     -75.795  -4.486  41.914  1.00 51.36           O
ATOM   2450  OE2 GLU C 319     -74.126  -5.697  42.717  1.00 54.30           O
ATOM   2451  N   LYS C 320     -74.629  -1.966  37.332  1.00 23.55           N
ATOM   2452  CA  LYS C 320     -75.265  -1.866  36.035  1.00 22.11           C
ATOM   2453  C   LYS C 320     -74.252  -1.539  34.965  1.00 21.25           C
ATOM   2454  O   LYS C 320     -74.252  -2.156  33.904  1.00 22.70           O
ATOM   2455  CB  LYS C 320     -76.359  -0.803  36.013  1.00 21.47           C
ATOM   2456  CG  LYS C 320     -76.971  -0.640  34.614  1.00 21.09           C
ATOM   2457  CD  LYS C 320     -77.875   0.587  34.527  1.00 21.88           C
ATOM   2458  CE  LYS C 320     -78.413   0.787  33.118  1.00 21.80           C
ATOM   2459  NZ  LYS C 320     -79.028   2.125  32.915  1.00 15.85           N
ATOM   2460  N   TYR C 321     -73.371  -0.585  35.248  1.00 19.49           N
ATOM   2461  CA  TYR C 321     -72.382  -0.161  34.259  1.00 17.90           C
ATOM   2462  C   TYR C 321     -71.016  -0.812  34.368  1.00 17.70           C
ATOM   2463  O   TYR C 321     -70.085  -0.418  33.666  1.00 15.86           O
ATOM   2464  CB  TYR C 321     -72.231   1.362  34.312  1.00 17.51           C
ATOM   2465  CG  TYR C 321     -73.514   2.101  34.014  1.00 15.64           C
ATOM   2466  CD1 TYR C 321     -73.983   2.230  32.705  1.00 16.69           C
ATOM   2467  CD2 TYR C 321     -74.275   2.643  35.037  1.00 16.14           C
ATOM   2468  CE1 TYR C 321     -75.181   2.889  32.420  1.00 14.95           C
ATOM   2469  CE2 TYR C 321     -75.477   3.304  34.764  1.00 18.55           C
ATOM   2470  CZ  TYR C 321     -75.922   3.418  33.452  1.00 17.27           C
ATOM   2471  OH  TYR C 321     -77.118   4.050  33.192  1.00 20.06           O
ATOM   2472  N   LEU C 322     -70.886  -1.813  35.234  1.00 19.63           N
ATOM   2473  CA  LEU C 322     -69.607  -2.491  35.378  1.00 19.98           C
ATOM   2474  C   LEU C 322     -68.508  -1.488  35.713  1.00 20.72           C
ATOM   2475  O   LEU C 322     -67.402  -1.570  35.188  1.00 20.77           O
ATOM   2476  CB  LEU C 322     -69.268  -3.207  34.069  1.00 19.53           C
ATOM   2477  CG  LEU C 322     -69.703  -4.662  33.878  1.00 19.63           C
ATOM   2478  CD1 LEU C 322     -70.965  -4.969  34.655  1.00 20.57           C
ATOM   2479  CD2 LEU C 322     -69.883  -4.919  32.390  1.00 19.83           C
ATOM   2480  N   LEU C 323     -68.808  -0.542  36.589  1.00 23.06           N
ATOM   2481  CA  LEU C 323     -67.820   0.471  36.944  1.00 28.08           C
ATOM   2482  C   LEU C 323     -66.701   0.000  37.881  1.00 31.06           C
ATOM   2483  O   LEU C 323     -66.920  -0.822  38.768  1.00 31.96           O
ATOM   2484  CB  LEU C 323     -68.528   1.669  37.575  1.00 26.22           C
ATOM   2485  CG  LEU C 323     -69.468   2.437  36.648  1.00 25.16           C
ATOM   2486  CD1 LEU C 323     -70.092   3.624  37.391  1.00 21.55           C
ATOM   2487  CD2 LEU C 323     -68.681   2.907  35.438  1.00 23.82           C
ATOM   2488  N   SER C 324     -65.499   0.524  37.676  1.00 34.16           N
ATOM   2489  CA  SER C 324     -64.370   0.182  38.532  1.00 38.86           C
ATOM   2490  C   SER C 324     -64.345   1.181  39.688  1.00 41.41           C
ATOM   2491  O   SER C 324     -64.533   2.383  39.478  1.00 41.88           O
ATOM   2492  CB  SER C 324     -63.053   0.275  37.759  1.00 39.45           C
ATOM   2493  OG  SER C 324     -63.007  -0.681  36.716  1.00 43.69           O
ATOM   2494  N   GLU C 325     -64.123   0.686  40.902  1.00 44.01           N
ATOM   2495  CA  GLU C 325     -64.076   1.548  42.080  1.00 47.25           C
ATOM   2496  C   GLU C 325     -62.704   1.504  42.748  1.00 47.90           C
ATOM   2497  O   GLU C 325     -62.154   0.427  42.983  1.00 48.70           O
ATOM   2498  CB  GLU C 325     -65.158   1.135  43.084  1.00 48.50           C
ATOM   2499  CG  GLU C 325     -65.064   1.854  44.426  1.00 52.17           C
ATOM   2500  CD  GLU C 325     -66.324   1.705  45.275  1.00 55.37           C
ATOM   2501  OE1 GLU C 325     -67.095   2.688  45.391  1.00 56.02           O
ATOM   2502  OE2 GLU C 325     -66.548   0.604  45.827  1.00 58.66           O
ATOM   2503  N   ASP C 326     -62.159   2.675  43.061  1.00 47.29           N
ATOM   2504  CA  ASP C 326     -60.848   2.746  43.690  1.00 47.93           C
ATOM   2505  C   ASP C 326     -60.882   2.953  45.209  1.00 48.37           C
ATOM   2506  O   ASP C 326     -61.931   2.843  45.862  1.00 47.31           O
ATOM   2507  CB  ASP C 326     -60.034   3.871  43.052  1.00 48.40           C
ATOM   2508  CG  ASP C 326     -60.519   5.254  43.470  1.00 50.71           C
ATOM   2509  OD1 ASP C 326     -61.613   5.360  44.078  1.00 51.01           O
ATOM   2510  OD2 ASP C 326     -59.805   6.243  43.186  1.00 51.91           O
ATOM   2511  N   THR C 327     -59.708   3.264  45.754  1.00 48.59           N
ATOM   2512  CA  THR C 327     -59.518   3.514  47.183  1.00 48.26           C
ATOM   2513  C   THR C 327     -60.435   4.621  47.711  1.00 46.85           C
ATOM   2514  O   THR C 327     -61.038   4.484  48.777  1.00 46.66           O
ATOM   2515  CB  THR C 327     -58.074   3.938  47.460  1.00 48.90           C
ATOM   2516  OG1 THR C 327     -57.776   5.113  46.686  1.00 49.17           O
ATOM   2517  CG2 THR C 327     -57.107   2.806  47.099  1.00 46.18           C
ATOM   2518  N   SER C 328     -60.527   5.715  46.962  1.00 44.84           N
ATOM   2519  CA  SER C 328     -61.366   6.839  47.351  1.00 43.94           C
ATOM   2520  C   SER C 328     -62.846   6.565  47.162  1.00 42.71           C
ATOM   2521  O   SER C 328     -63.680   7.383  47.539  1.00 42.10           O
ATOM   2522  CB  SER C 328     -60.989   8.082  46.547  1.00 44.50           C
ATOM   2523  OG  SER C 328     -59.684   8.517  46.882  1.00 46.66           O
ATOM   2524  N   GLY C 329     -63.180   5.418  46.586  1.00 41.75           N
ATOM   2525  CA  GLY C 329     -64.582   5.114  46.367  1.00 40.75           C
ATOM   2526  C   GLY C 329     -65.067   5.816  45.110  1.00 41.18           C
ATOM   2527  O   GLY C 329     -66.265   5.920  44.858  1.00 42.68           O
ATOM   2528  N   LYS C 330     -64.132   6.318  44.316  1.00 39.16           N
ATOM   2529  CA  LYS C 330     -64.497   6.993  43.088  1.00 37.53           C
ATOM   2530  C   LYS C 330     -64.616   5.979  41.957  1.00 36.51           C
ATOM   2531  O   LYS C 330     -63.747   5.116  41.766  1.00 35.75           O
ATOM   2532  CB  LYS C 330     -63.457   8.060  42.746  1.00 38.02           C
ATOM   2533  CG  LYS C 330     -63.381   9.149  43.793  1.00 39.56           C
ATOM   2534  CD  LYS C 330     -64.771   9.675  44.103  1.00 41.10           C
ATOM   2535  CE  LYS C 330     -64.782  10.572  45.334  1.00 41.15           C
ATOM   2536  NZ  LYS C 330     -66.185  10.904  45.736  1.00 41.80           N
ATOM   2537  N   PHE C 331     -65.708   6.088  41.209  1.00 34.35           N
ATOM   2538  CA  PHE C 331     -65.961   5.183  40.104  1.00 32.39           C
ATOM   2539  C   PHE C 331     -65.310   5.657  38.828  1.00 32.79           C
ATOM   2540  O   PHE C 331     -65.155   6.851  38.598  1.00 33.89           O
ATOM   2541  CB  PHE C 331     -67.458   5.053  39.845  1.00 29.49           C
ATOM   2542  CG  PHE C 331     -68.220   4.491  40.988  1.00 25.94           C
ATOM   2543  CD1 PHE C 331     -67.770   3.351  41.640  1.00 26.68           C
ATOM   2544  CD2 PHE C 331     -69.402   5.078  41.396  1.00 25.37           C
ATOM   2545  CE1 PHE C 331     -68.490   2.790  42.697  1.00 26.17           C
ATOM   2546  CE2 PHE C 331     -70.134   4.534  42.447  1.00 29.83           C
ATOM   2547  CZ  PHE C 331     -69.673   3.380  43.104  1.00 27.09           C
ATOM   2548  N   SER C 332     -64.937   4.705  37.991  1.00 32.86           N
ATOM   2549  CA  SER C 332     -64.350   5.023  36.710  1.00 33.25           C
ATOM   2550  C   SER C 332     -64.768   3.923  35.735  1.00 33.52           C
ATOM   2551  O   SER C 332     -65.065   2.793  36.130  1.00 32.99           O
ATOM   2552  CB  SER C 332     -62.827   5.108  36.819  1.00 32.85           C
ATOM   2553  OG  SER C 332     -62.288   3.921  37.366  1.00 34.86           O
ATOM   2554  N   VAL C 333     -64.814   4.273  34.461  1.00 33.68           N
ATOM   2555  CA  VAL C 333     -65.192   3.335  33.429  1.00 32.32           C
ATOM   2556  C   VAL C 333     -63.953   2.606  32.929  1.00 34.06           C
ATOM   2557  O   VAL C 333     -62.950   3.227  32.589  1.00 32.26           O
ATOM   2558  CB  VAL C 333     -65.883   4.077  32.264  1.00 29.82           C
ATOM   2559  CG1 VAL C 333     -66.080   3.148  31.073  1.00 29.34           C
ATOM   2560  CG2 VAL C 333     -67.220   4.607  32.735  1.00 27.48           C
ATOM   2561  N   ASP C 334     -64.033   1.280  32.906  1.00 37.04           N
ATOM   2562  CA  ASP C 334     -62.934   0.451  32.425  1.00 40.21           C
ATOM   2563  C   ASP C 334     -63.131   0.194  30.924  1.00 40.91           C
ATOM   2564  O   ASP C 334     -64.151  -0.365  30.513  1.00 40.38           O
ATOM   2565  CB  ASP C 334     -62.913  -0.881  33.188  1.00 43.11           C
ATOM   2566  CG  ASP C 334     -61.792  -1.815  32.729  1.00 46.36           C
ATOM   2567  OD1 ASP C 334     -61.751  -2.973  33.206  1.00 49.62           O
ATOM   2568  OD2 ASP C 334     -60.949  -1.404  31.899  1.00 48.75           O
ATOM   2569  N   LYS C 335     -62.158   0.605  30.112  1.00 41.56           N
ATOM   2570  CA  LYS C 335     -62.233   0.412  28.666  1.00 41.96           C
ATOM   2571  C   LYS C 335     -62.616  -1.029  28.305  1.00 41.39           C
ATOM   2572  O   LYS C 335     -63.612  -1.267  27.614  1.00 41.37           O
ATOM   2573  CB  LYS C 335     -60.892   0.758  28.011  1.00 43.06           C
ATOM   2574  CG  LYS C 335     -61.019   1.611  26.746  1.00 47.19           C
ATOM   2575  CD  LYS C 335     -62.015   1.022  25.731  1.00 49.02           C
ATOM   2576  CE  LYS C 335     -62.288   1.989  24.559  1.00 50.58           C
ATOM   2577  NZ  LYS C 335     -63.393   1.538  23.637  1.00 48.29           N
ATOM   2578  N   LEU C 336     -61.829  -1.990  28.778  1.00 39.91           N
ATOM   2579  CA  LEU C 336     -62.100  -3.388  28.477  1.00 38.75           C
ATOM   2580  C   LEU C 336     -63.459  -3.857  28.957  1.00 37.33           C
ATOM   2581  O   LEU C 336     -64.185  -4.515  28.214  1.00 37.53           O
ATOM   2582  CB  LEU C 336     -61.017  -4.284  29.062  1.00 39.79           C
ATOM   2583  CG  LEU C 336     -59.659  -4.122  28.388  1.00 41.23           C
ATOM   2584  CD1 LEU C 336     -59.028  -2.794  28.816  1.00 42.89           C
ATOM   2585  CD2 LEU C 336     -58.767  -5.292  28.776  1.00 42.92           C
ATOM   2586  N   LYS C 337     -63.809  -3.537  30.195  1.00 35.42           N
ATOM   2587  CA  LYS C 337     -65.109  -3.946  30.691  1.00 34.80           C
ATOM   2588  C   LYS C 337     -66.197  -3.264  29.858  1.00 32.65           C
ATOM   2589  O   LYS C 337     -67.291  -3.803  29.694  1.00 31.88           O
ATOM   2590  CB  LYS C 337     -65.256  -3.609  32.181  1.00 37.31           C
ATOM   2591  CG  LYS C 337     -64.231  -4.355  33.045  1.00 43.03           C
ATOM   2592  CD  LYS C 337     -64.664  -4.541  34.500  1.00 45.37           C
ATOM   2593  CE  LYS C 337     -64.766  -3.222  35.257  1.00 46.75           C
ATOM   2594  NZ  LYS C 337     -65.250  -3.447  36.657  1.00 46.80           N
ATOM   2595  N   PHE C 338     -65.894  -2.090  29.312  1.00 29.94           N
ATOM   2596  CA  PHE C 338     -66.882  -1.400  28.502  1.00 29.64           C
ATOM   2597  C   PHE C 338     -67.071  -2.096  27.153  1.00 31.01           C
ATOM   2598  O   PHE C 338     -68.206  -2.375  26.732  1.00 29.01           O
ATOM   2599  CB  PHE C 338     -66.497   0.050  28.239  1.00 25.78           C
ATOM   2600  CG  PHE C 338     -67.511   0.773  27.418  1.00 21.91           C
ATOM   2601  CD1 PHE C 338     -68.755   1.083  27.955  1.00 20.70           C
ATOM   2602  CD2 PHE C 338     -67.261   1.077  26.083  1.00 23.44           C
ATOM   2603  CE1 PHE C 338     -69.746   1.688  27.172  1.00 20.87           C
ATOM   2604  CE2 PHE C 338     -68.247   1.683  25.286  1.00 20.55           C
ATOM   2605  CZ  PHE C 338     -69.488   1.987  25.834  1.00 18.15           C
ATOM   2606  N   ASP C 339     -65.959  -2.357  26.472  1.00 30.88           N
ATOM   2607  CA  ASP C 339     -66.014  -3.038  25.189  1.00 33.22           C
ATOM   2608  C   ASP C 339     -66.832  -4.327  25.304  1.00 33.54           C
ATOM   2609  O   ASP C 339     -67.724  -4.579  24.491  1.00 36.68           O
ATOM   2610  CB  ASP C 339     -64.603  -3.367  24.694  1.00 34.90           C
ATOM   2611  CG  ASP C 339     -63.874  -2.148  24.126  1.00 37.55           C
ATOM   2612  OD1 ASP C 339     -64.425  -1.020  24.199  1.00 34.46           O
ATOM   2613  OD2 ASP C 339     -62.743  -2.329  23.605  1.00 39.33           O
ATOM   2614  N   LYS C 340     -66.543  -5.132  26.320  1.00 31.51           N
ATOM   2615  CA  LYS C 340     -67.251  -6.392  26.511  1.00 30.05           C
ATOM   2616  C   LYS C 340     -68.759  -6.200  26.680  1.00 26.95           C
ATOM   2617  O   LYS C 340     -69.548  -6.931  26.089  1.00 27.36           O
ATOM   2618  CB  LYS C 340     -66.677  -7.147  27.721  1.00 30.27           C
ATOM   2619  CG  LYS C 340     -67.139  -8.598  27.824  1.00 29.17           C
ATOM   2620  CD  LYS C 340     -66.770  -9.361  26.564  1.00 31.49           C
ATOM   2621  CE  LYS C 340     -67.090 -10.846  26.665  1.00 34.13           C
ATOM   2622  NZ  LYS C 340     -66.298 -11.548  27.724  1.00 35.12           N
ATOM   2623  N   LEU C 341     -69.158  -5.225  27.484  1.00 24.27           N
ATOM   2624  CA  LEU C 341     -70.579  -4.962  27.696  1.00 24.24           C
ATOM   2625  C   LEU C 341     -71.234  -4.378  26.435  1.00 26.30           C
ATOM   2626  O   LEU C 341     -72.386  -4.696  26.106  1.00 25.41           O
ATOM   2627  CB  LEU C 341     -70.764  -3.986  28.854  1.00 21.50           C
ATOM   2628  CG  LEU C 341     -72.208  -3.634  29.213  1.00 21.34           C
ATOM   2629  CD1 LEU C 341     -73.054  -4.918  29.400  1.00 19.08           C
ATOM   2630  CD2 LEU C 341     -72.193  -2.782  30.477  1.00 16.42           C
ATOM   2631  N   TYR C 342     -70.499  -3.520  25.734  1.00 26.09           N
ATOM   2632  CA  TYR C 342     -71.025  -2.929  24.520  1.00 27.08           C
ATOM   2633  C   TYR C 342     -71.213  -4.066  23.511  1.00 28.59           C
ATOM   2634  O   TYR C 342     -72.273  -4.203  22.888  1.00 27.87           O
ATOM   2635  CB  TYR C 342     -70.046  -1.889  23.973  1.00 26.75           C
ATOM   2636  CG  TYR C 342     -70.593  -1.121  22.798  1.00 26.55           C
ATOM   2637  CD1 TYR C 342     -71.634  -0.210  22.964  1.00 26.60           C
ATOM   2638  CD2 TYR C 342     -70.130  -1.368  21.511  1.00 24.89           C
ATOM   2639  CE1 TYR C 342     -72.210   0.437  21.870  1.00 27.26           C
ATOM   2640  CE2 TYR C 342     -70.691  -0.733  20.414  1.00 28.68           C
ATOM   2641  CZ  TYR C 342     -71.740   0.166  20.595  1.00 29.89           C
ATOM   2642  OH  TYR C 342     -72.335   0.758  19.493  1.00 31.17           O
ATOM   2643  N   LYS C 343     -70.163  -4.876  23.383  1.00 28.93           N
ATOM   2644  CA  LYS C 343     -70.098  -6.034  22.489  1.00 28.13           C
ATOM   2645  C   LYS C 343     -71.238  -6.977  22.809  1.00 27.18           C
ATOM   2646  O   LYS C 343     -71.969  -7.440  21.943  1.00 26.12           O
ATOM   2647  CB  LYS C 343     -68.777  -6.761  22.727  1.00 30.85           C
ATOM   2648  CG  LYS C 343     -68.043  -7.191  21.485  1.00 35.23           C
ATOM   2649  CD  LYS C 343     -68.195  -8.670  21.235  1.00 39.77           C
ATOM   2650  CE  LYS C 343     -67.577  -9.056  19.887  1.00 42.84           C
ATOM   2651  NZ  LYS C 343     -66.120  -8.733  19.832  1.00 43.90           N
ATOM   2652  N   MET C 344     -71.373  -7.259  24.089  1.00 26.98           N
ATOM   2653  CA  MET C 344     -72.404  -8.148  24.570  1.00 28.20           C
ATOM   2654  C   MET C 344     -73.803  -7.673  24.149  1.00 27.75           C
ATOM   2655  O   MET C 344     -74.606  -8.444  23.636  1.00 27.84           O
ATOM   2656  CB  MET C 344     -72.306  -8.221  26.097  1.00 27.54           C
ATOM   2657  CG  MET C 344     -72.713  -9.538  26.682  1.00 31.21           C
ATOM   2658  SD  MET C 344     -71.745 -10.908  25.992  1.00 36.56           S
ATOM   2659  CE  MET C 344     -70.107 -10.101  25.709  1.00 35.63           C
ATOM   2660  N   LEU C 345     -74.086  -6.397  24.370  1.00 27.34           N
ATOM   2661  CA  LEU C 345     -75.390  -5.843  24.053  1.00 26.44           C
ATOM   2662  C   LEU C 345     -75.667  -5.563  22.584  1.00 26.60           C
ATOM   2663  O   LEU C 345     -76.833  -5.521  22.182  1.00 25.09           O
ATOM   2664  CB  LEU C 345     -75.599  -4.559  24.840  1.00 25.98           C
ATOM   2665  CG  LEU C 345     -75.684  -4.772  26.337  1.00 24.75           C
ATOM   2666  CD1 LEU C 345     -75.672  -3.436  27.039  1.00 26.05           C
ATOM   2667  CD2 LEU C 345     -76.949  -5.535  26.647  1.00 25.18           C
ATOM   2668  N   THR C 346     -74.617  -5.375  21.782  1.00 25.71           N
ATOM   2669  CA  THR C 346     -74.828  -5.071  20.374  1.00 24.68           C
ATOM   2670  C   THR C 346     -74.378  -6.111  19.347  1.00 26.93           C
ATOM   2671  O   THR C 346     -74.861  -6.102  18.215  1.00 28.79           O
ATOM   2672  CB  THR C 346     -74.209  -3.690  19.998  1.00 22.86           C
ATOM   2673  OG1 THR C 346     -72.784  -3.734  20.123  1.00 22.09           O
ATOM   2674  CG2 THR C 346     -74.770  -2.600  20.898  1.00 19.10           C
ATOM   2675  N   GLU C 347     -73.468  -7.007  19.715  1.00 28.39           N
ATOM   2676  CA  GLU C 347     -73.004  -8.015  18.768  1.00 28.51           C
ATOM   2677  C   GLU C 347     -73.428  -9.420  19.148  1.00 27.95           C
ATOM   2678  O   GLU C 347     -73.631 -10.267  18.282  1.00 29.49           O
ATOM   2679  CB  GLU C 347     -71.487  -7.991  18.652  1.00 30.78           C
ATOM   2680  CG  GLU C 347     -70.904  -6.747  17.996  1.00 37.95           C
ATOM   2681  CD  GLU C 347     -69.376  -6.824  17.900  1.00 43.51           C
ATOM   2682  OE1 GLU C 347     -68.870  -7.863  17.402  1.00 46.38           O
ATOM   2683  OE2 GLU C 347     -68.682  -5.862  18.324  1.00 44.94           O
ATOM   2684  N   ILE C 348     -73.571  -9.676  20.439  1.00 26.57           N
ATOM   2685  CA  ILE C 348     -73.942 -11.010  20.881  1.00 26.19           C
ATOM   2686  C   ILE C 348     -75.448 -11.196  20.997  1.00 25.16           C
ATOM   2687  O   ILE C 348     -75.988 -12.178  20.483  1.00 23.71           O
ATOM   2688  CB  ILE C 348     -73.224 -11.355  22.209  1.00 26.79           C
ATOM   2689  CG1 ILE C 348     -71.710 -11.334  21.960  1.00 27.49           C
ATOM   2690  CG2 ILE C 348     -73.690 -12.711  22.738  1.00 22.12           C
ATOM   2691  CD1 ILE C 348     -70.868 -11.904  23.093  1.00 34.11           C
ATOM   2692  N   TYR C 349     -76.130 -10.271  21.663  1.00 23.09           N
ATOM   2693  CA  TYR C 349     -77.573 -10.393  21.748  1.00 25.55           C
ATOM   2694  C   TYR C 349     -78.158  -9.915  20.400  1.00 26.47           C
ATOM   2695  O   TYR C 349     -78.445  -8.731  20.234  1.00 27.35           O
ATOM   2696  CB  TYR C 349     -78.150  -9.533  22.882  1.00 25.85           C
ATOM   2697  CG  TYR C 349     -77.605  -9.801  24.273  1.00 26.56           C
ATOM   2698  CD1 TYR C 349     -77.060 -11.038  24.612  1.00 27.78           C
ATOM   2699  CD2 TYR C 349     -77.662  -8.819  25.263  1.00 26.33           C
ATOM   2700  CE1 TYR C 349     -76.586 -11.294  25.900  1.00 27.67           C
ATOM   2701  CE2 TYR C 349     -77.193  -9.063  26.553  1.00 27.24           C
ATOM   2702  CZ  TYR C 349     -76.657 -10.304  26.863  1.00 28.79           C
ATOM   2703  OH  TYR C 349     -76.210 -10.564  28.139  1.00 29.59           O
ATOM   2704  N   THR C 350     -78.303 -10.820  19.434  1.00 24.66           N
ATOM   2705  CA  THR C 350     -78.874 -10.462  18.144  1.00 24.18           C
ATOM   2706  C   THR C 350     -79.954 -11.462  17.790  1.00 24.70           C
ATOM   2707  O   THR C 350     -79.934 -12.585  18.276  1.00 25.05           O
ATOM   2708  CB  THR C 350     -77.838 -10.515  17.014  1.00 26.30           C
ATOM   2709  OG1 THR C 350     -77.540 -11.882  16.698  1.00 20.88           O
ATOM   2710  CG2 THR C 350     -76.569  -9.789  17.423  1.00 27.00           C
ATOM   2711  N   GLU C 351     -80.888 -11.062  16.931  1.00 25.68           N
ATOM   2712  CA  GLU C 351     -81.959 -11.958  16.507  1.00 25.97           C
ATOM   2713  C   GLU C 351     -81.350 -13.194  15.839  1.00 25.41           C
ATOM   2714  O   GLU C 351     -81.752 -14.320  16.116  1.00 23.67           O
ATOM   2715  CB  GLU C 351     -82.902 -11.260  15.517  1.00 27.98           C
ATOM   2716  CG  GLU C 351     -84.137 -12.095  15.151  1.00 32.52           C
ATOM   2717  CD  GLU C 351     -85.178 -11.338  14.315  1.00 35.00           C
ATOM   2718  OE1 GLU C 351     -85.274 -10.100  14.455  1.00 37.00           O
ATOM   2719  OE2 GLU C 351     -85.917 -11.987  13.533  1.00 36.14           O
ATOM   2720  N   ASP C 352     -80.369 -12.970  14.973  1.00 24.86           N
ATOM   2721  CA  ASP C 352     -79.723 -14.055  14.261  1.00 26.05           C
ATOM   2722  C   ASP C 352     -79.128 -15.096  15.199  1.00 26.60           C
ATOM   2723  O   ASP C 352     -79.383 -16.296  15.036  1.00 28.11           O
ATOM   2724  CB  ASP C 352     -78.657 -13.493  13.329  1.00 30.23           C
ATOM   2725  CG  ASP C 352     -78.008 -14.562  12.469  1.00 34.84           C
ATOM   2726  OD1 ASP C 352     -78.713 -15.515  12.055  1.00 38.12           O
ATOM   2727  OD2 ASP C 352     -76.791 -14.440  12.193  1.00 36.59           O
ATOM   2728  N   ASN C 353     -78.347 -14.652  16.183  1.00 25.47           N
ATOM   2729  CA  ASN C 353     -77.762 -15.580  17.145  1.00 22.77           C
ATOM   2730  C   ASN C 353     -78.868 -16.351  17.880  1.00 20.84           C
ATOM   2731  O   ASN C 353     -78.752 -17.548  18.122  1.00 19.62           O
ATOM   2732  CB  ASN C 353     -76.892 -14.845  18.178  1.00 22.14           C
ATOM   2733  CG  ASN C 353     -75.603 -14.282  17.585  1.00 24.27           C
ATOM   2734  OD1 ASN C 353     -75.022 -14.855  16.666  1.00 24.50           O
ATOM   2735  ND2 ASN C 353     -75.138 -13.159  18.135  1.00 27.13           N
ATOM   2736  N   PHE C 354     -79.939 -15.671  18.248  1.00 20.10           N
ATOM   2737  CA  PHE C 354     -81.008 -16.353  18.954  1.00 22.73           C
ATOM   2738  C   PHE C 354     -81.595 -17.447  18.085  1.00 24.24           C
ATOM   2739  O   PHE C 354     -82.114 -18.443  18.590  1.00 24.42           O
ATOM   2740  CB  PHE C 354     -82.104 -15.367  19.342  1.00 25.29           C
ATOM   2741  CG  PHE C 354     -82.112 -15.026  20.801  1.00 27.75           C
ATOM   2742  CD1 PHE C 354     -82.662 -15.906  21.728  1.00 28.24           C
ATOM   2743  CD2 PHE C 354     -81.535 -13.838  21.257  1.00 28.83           C
ATOM   2744  CE1 PHE C 354     -82.640 -15.615  23.095  1.00 29.64           C
ATOM   2745  CE2 PHE C 354     -81.504 -13.533  22.621  1.00 29.60           C
ATOM   2746  CZ  PHE C 354     -82.058 -14.424  23.542  1.00 30.20           C
ATOM   2747  N   VAL C 355     -81.518 -17.257  16.773  1.00 23.15           N
ATOM   2748  CA  VAL C 355     -82.044 -18.235  15.837  1.00 22.98           C
ATOM   2749  C   VAL C 355     -81.162 -19.482  15.825  1.00 23.93           C
ATOM   2750  O   VAL C 355     -81.661 -20.610  15.774  1.00 21.90           O
ATOM   2751  CB  VAL C 355     -82.165 -17.611  14.438  1.00 21.34           C
ATOM   2752  CG1 VAL C 355     -82.138 -18.680  13.358  1.00 20.16           C
ATOM   2753  CG2 VAL C 355     -83.478 -16.846  14.373  1.00 20.13           C
ATOM   2754  N   LYS C 356     -79.851 -19.271  15.874  1.00 25.14           N
ATOM   2755  CA  LYS C 356     -78.911 -20.380  15.930  1.00 25.89           C
ATOM   2756  C   LYS C 356     -79.199 -21.182  17.202  1.00 25.88           C
ATOM   2757  O   LYS C 356     -79.051 -22.398  17.206  1.00 28.67           O
ATOM   2758  CB  LYS C 356     -77.463 -19.868  15.942  1.00 25.25           C
ATOM   2759  CG  LYS C 356     -77.022 -19.273  14.616  1.00 28.99           C
ATOM   2760  CD  LYS C 356     -75.512 -19.009  14.535  1.00 32.16           C
ATOM   2761  CE  LYS C 356     -75.074 -17.890  15.470  1.00 33.76           C
ATOM   2762  NZ  LYS C 356     -73.859 -17.175  14.946  1.00 33.33           N
ATOM   2763  N   PHE C 357     -79.636 -20.507  18.264  1.00 25.21           N
ATOM   2764  CA  PHE C 357     -79.942 -21.178  19.528  1.00 27.78           C
ATOM   2765  C   PHE C 357     -81.299 -21.880  19.615  1.00 30.22           C
ATOM   2766  O   PHE C 357     -81.480 -22.762  20.453  1.00 32.37           O
ATOM   2767  CB  PHE C 357     -79.848 -20.198  20.708  1.00 28.09           C
ATOM   2768  CG  PHE C 357     -78.469 -20.082  21.303  1.00 27.98           C
ATOM   2769  CD1 PHE C 357     -77.492 -19.291  20.697  1.00 28.30           C
ATOM   2770  CD2 PHE C 357     -78.144 -20.779  22.466  1.00 27.77           C
ATOM   2771  CE1 PHE C 357     -76.212 -19.192  21.239  1.00 28.55           C
ATOM   2772  CE2 PHE C 357     -76.867 -20.692  23.019  1.00 28.19           C
ATOM   2773  CZ  PHE C 357     -75.895 -19.894  22.404  1.00 28.69           C
ATOM   2774  N   PHE C 358     -82.261 -21.481  18.787  1.00 31.66           N
ATOM   2775  CA  PHE C 358     -83.585 -22.105  18.809  1.00 31.00           C
ATOM   2776  C   PHE C 358     -83.722 -23.127  17.703  1.00 32.21           C
ATOM   2777  O   PHE C 358     -84.726 -23.832  17.642  1.00 32.29           O
ATOM   2778  CB  PHE C 358     -84.694 -21.081  18.610  1.00 32.44           C
ATOM   2779  CG  PHE C 358     -84.957 -20.226  19.797  1.00 32.69           C
ATOM   2780  CD1 PHE C 358     -85.250 -20.796  21.026  1.00 33.79           C
ATOM   2781  CD2 PHE C 358     -84.977 -18.844  19.671  1.00 32.41           C
ATOM   2782  CE1 PHE C 358     -85.567 -20.000  22.114  1.00 35.45           C
ATOM   2783  CE2 PHE C 358     -85.294 -18.035  20.749  1.00 32.98           C
ATOM   2784  CZ  PHE C 358     -85.590 -18.608  21.971  1.00 36.03           C
ATOM   2785  N   LYS C 359     -82.727 -23.187  16.818  1.00 33.34           N
ATOM   2786  CA  LYS C 359     -82.750 -24.133  15.709  1.00 33.97           C
ATOM   2787  C   LYS C 359     -84.085 -24.013  14.972  1.00 33.66           C
ATOM   2788  O   LYS C 359     -84.834 -24.988  14.848  1.00 36.16           O
ATOM   2789  CB  LYS C 359     -82.596 -25.562  16.236  1.00 35.85           C
ATOM   2790  CG  LYS C 359     -81.519 -25.719  17.296  1.00 39.99           C
ATOM   2791  CD  LYS C 359     -80.135 -25.431  16.724  1.00 44.45           C
ATOM   2792  CE  LYS C 359     -79.616 -26.622  15.932  1.00 46.61           C
ATOM   2793  NZ  LYS C 359     -79.514 -27.824  16.820  1.00 48.52           N
ATOM   2794  N   VAL C 360     -84.411 -22.817  14.508  1.00 30.43           N
ATOM   2795  CA  VAL C 360     -85.654 -22.653  13.782  1.00 27.80           C
ATOM   2796  C   VAL C 360     -85.371 -21.963  12.466  1.00 25.92           C
ATOM   2797  O   VAL C 360     -84.279 -21.439  12.240  1.00 23.07           O
ATOM   2798  CB  VAL C 360     -86.664 -21.806  14.557  1.00 27.71           C
ATOM   2799  CG1 VAL C 360     -86.788 -22.312  15.971  1.00 26.93           C
ATOM   2800  CG2 VAL C 360     -86.237 -20.358  14.535  1.00 26.85           C
ATOM   2801  N   LEU C 361     -86.365 -21.982  11.593  1.00 25.16           N
ATOM   2802  CA  LEU C 361     -86.237 -21.335  10.305  1.00 25.17           C
ATOM   2803  C   LEU C 361     -86.681 -19.896  10.564  1.00 24.93           C
ATOM   2804  O   LEU C 361     -87.635 -19.656  11.329  1.00 21.27           O
ATOM   2805  CB  LEU C 361     -87.153 -22.012   9.288  1.00 25.18           C
ATOM   2806  CG  LEU C 361     -86.907 -21.703   7.807  1.00 29.26           C
ATOM   2807  CD1 LEU C 361     -85.436 -21.958   7.426  1.00 26.63           C
ATOM   2808  CD2 LEU C 361     -87.843 -22.580   6.972  1.00 28.67           C
ATOM   2809  N   ASN C 362     -86.002 -18.944   9.927  1.00 24.78           N
ATOM   2810  CA  ASN C 362     -86.318 -17.528  10.131  1.00 25.58           C
ATOM   2811  C   ASN C 362     -85.827 -16.697   8.946  1.00 24.45           C
ATOM   2812  O   ASN C 362     -84.985 -17.158   8.192  1.00 24.15           O
ATOM   2813  CB  ASN C 362     -85.595 -17.073  11.404  1.00 26.20           C
ATOM   2814  CG  ASN C 362     -86.150 -15.801  11.967  1.00 24.40           C
ATOM   2815  OD1 ASN C 362     -87.244 -15.788  12.534  1.00 23.55           O
ATOM   2816  ND2 ASN C 362     -85.401 -14.712  11.818  1.00 23.06           N
ATOM   2817  N   ARG C 363     -86.320 -15.471   8.793  1.00 26.37           N
ATOM   2818  CA  ARG C 363     -85.855 -14.599   7.698  1.00 28.89           C
ATOM   2819  C   ARG C 363     -84.352 -14.306   7.842  1.00 28.98           C
ATOM   2820  O   ARG C 363     -83.796 -14.434   8.937  1.00 28.39           O
ATOM   2821  CB  ARG C 363     -86.599 -13.268   7.708  1.00 31.10           C
ATOM   2822  CG  ARG C 363     -88.106 -13.362   7.645  1.00 35.62           C
ATOM   2823  CD  ARG C 363     -88.655 -12.017   7.234  1.00 40.65           C
ATOM   2824  NE  ARG C 363     -88.087 -10.949   8.052  1.00 45.95           N
ATOM   2825  CZ  ARG C 363     -88.630 -10.515   9.183  1.00 48.33           C
ATOM   2826  NH1 ARG C 363     -89.761 -11.057   9.629  1.00 49.84           N
ATOM   2827  NH2 ARG C 363     -88.045  -9.540   9.865  1.00 48.80           N
ATOM   2828  N   LYS C 364     -83.698 -13.895   6.756  1.00 29.28           N
ATOM   2829  CA  LYS C 364     -82.256 -13.616   6.804  1.00 30.98           C
ATOM   2830  C   LYS C 364     -81.908 -12.131   6.878  1.00 31.01           C
ATOM   2831  O   LYS C 364     -80.742 -11.746   6.757  1.00 30.35           O
ATOM   2832  CB  LYS C 364     -81.555 -14.231   5.583  1.00 32.91           C
ATOM   2833  CG  LYS C 364     -81.518 -15.763   5.553  1.00 38.42           C
ATOM   2834  CD  LYS C 364     -80.732 -16.344   6.747  1.00 42.68           C
ATOM   2835  CE  LYS C 364     -80.665 -17.886   6.724  1.00 46.29           C
ATOM   2836  NZ  LYS C 364     -81.999 -18.580   6.867  1.00 49.53           N
ATOM   2837  N   THR C 365     -82.922 -11.298   7.073  1.00 31.29           N
ATOM   2838  CA  THR C 365     -82.727  -9.855   7.146  1.00 32.02           C
ATOM   2839  C   THR C 365     -83.897  -9.293   7.925  1.00 31.50           C
ATOM   2840  O   THR C 365     -84.974  -9.894   7.945  1.00 33.01           O
ATOM   2841  CB  THR C 365     -82.729  -9.222   5.742  1.00 33.25           C
ATOM   2842  OG1 THR C 365     -82.544  -7.804   5.852  1.00 36.47           O
ATOM   2843  CG2 THR C 365     -84.057  -9.486   5.051  1.00 33.54           C
ATOM   2844  N   TYR C 366     -83.715  -8.148   8.567  1.00 30.56           N
ATOM   2845  CA  TYR C 366     -84.825  -7.597   9.324  1.00 30.63           C
ATOM   2846  C   TYR C 366     -85.926  -7.102   8.385  1.00 29.84           C
ATOM   2847  O   TYR C 366     -87.084  -6.987   8.774  1.00 30.52           O
ATOM   2848  CB  TYR C 366     -84.344  -6.481  10.262  1.00 31.58           C
ATOM   2849  CG  TYR C 366     -84.098  -5.110   9.645  1.00 32.74           C
ATOM   2850  CD1 TYR C 366     -85.160  -4.236   9.385  1.00 33.01           C
ATOM   2851  CD2 TYR C 366     -82.800  -4.658   9.406  1.00 31.73           C
ATOM   2852  CE1 TYR C 366     -84.932  -2.941   8.913  1.00 34.59           C
ATOM   2853  CE2 TYR C 366     -82.555  -3.371   8.935  1.00 34.53           C
ATOM   2854  CZ  TYR C 366     -83.624  -2.511   8.691  1.00 36.60           C
ATOM   2855  OH  TYR C 366     -83.385  -1.224   8.242  1.00 36.09           O
ATOM   2856  N   LEU C 367     -85.569  -6.844   7.136  1.00 29.35           N
ATOM   2857  CA  LEU C 367     -86.544  -6.364   6.165  1.00 30.43           C
ATOM   2858  C   LEU C 367     -87.507  -7.458   5.684  1.00 31.72           C
ATOM   2859  O   LEU C 367     -87.103  -8.599   5.415  1.00 31.74           O
ATOM   2860  CB  LEU C 367     -85.816  -5.767   4.957  1.00 29.55           C
ATOM   2861  CG  LEU C 367     -84.840  -4.617   5.225  1.00 28.01           C
ATOM   2862  CD1 LEU C 367     -84.069  -4.285   3.975  1.00 26.84           C
ATOM   2863  CD2 LEU C 367     -85.603  -3.398   5.705  1.00 26.84           C
ATOM   2864  N   ASN C 368     -88.783  -7.102   5.576  1.00 32.67           N
ATOM   2865  CA  ASN C 368     -89.797  -8.024   5.087  1.00 34.19           C
ATOM   2866  C   ASN C 368     -91.003  -7.256   4.548  1.00 34.30           C
ATOM   2867  O   ASN C 368     -91.502  -6.332   5.177  1.00 33.21           O
ATOM   2868  CB  ASN C 368     -90.245  -8.964   6.193  1.00 34.60           C
ATOM   2869  CG  ASN C 368     -91.514  -8.512   6.842  1.00 35.92           C
ATOM   2870  OD1 ASN C 368     -91.576  -7.418   7.403  1.00 38.43           O
ATOM   2871  ND2 ASN C 368     -92.546  -9.342   6.768  1.00 34.42           N
ATOM   2872  N   PHE C 369     -91.477  -7.661   3.379  1.00 36.24           N
ATOM   2873  CA  PHE C 369     -92.614  -7.005   2.741  1.00 36.59           C
ATOM   2874  C   PHE C 369     -93.722  -8.008   2.453  1.00 38.69           C
ATOM   2875  O   PHE C 369     -94.586  -7.765   1.618  1.00 38.10           O
ATOM   2876  CB  PHE C 369     -92.134  -6.365   1.444  1.00 32.45           C
ATOM   2877  CG  PHE C 369     -90.854  -5.602   1.603  1.00 29.12           C
ATOM   2878  CD1 PHE C 369     -90.861  -4.285   2.064  1.00 27.88           C
ATOM   2879  CD2 PHE C 369     -89.634  -6.222   1.373  1.00 27.46           C
ATOM   2880  CE1 PHE C 369     -89.672  -3.598   2.298  1.00 23.60           C
ATOM   2881  CE2 PHE C 369     -88.435  -5.546   1.606  1.00 27.22           C
ATOM   2882  CZ  PHE C 369     -88.457  -4.228   2.071  1.00 25.44           C
ATOM   2883  N   ASP C 370     -93.686  -9.142   3.144  1.00 42.34           N
ATOM   2884  CA  ASP C 370     -94.693 -10.173   2.941  1.00 45.63           C
ATOM   2885  C   ASP C 370     -95.990  -9.751   3.605  1.00 45.92           C
ATOM   2886  O   ASP C 370     -95.983  -9.004   4.583  1.00 45.53           O
ATOM   2887  CB  ASP C 370     -94.216 -11.515   3.511  1.00 49.68           C
ATOM   2888  CG  ASP C 370     -95.130 -12.681   3.124  1.00 53.25           C
ATOM   2889  OD1 ASP C 370     -95.680 -12.666   2.000  1.00 56.17           O
ATOM   2890  OD2 ASP C 370     -95.289 -13.623   3.931  1.00 54.83           O
ATOM   2891  N   LYS C 371     -97.105 -10.232   3.065  1.00 46.22           N
ATOM   2892  CA  LYS C 371     -98.417  -9.893   3.595  1.00 45.91           C
ATOM   2893  C   LYS C 371     -99.041 -11.084   4.316  1.00 44.05           C
ATOM   2894  O   LYS C 371    -100.204 -11.032   4.725  1.00 43.91           O
ATOM   2895  CB  LYS C 371     -99.332  -9.421   2.456  1.00 48.62           C
ATOM   2896  CG  LYS C 371     -98.771  -8.246   1.641  1.00 51.70           C
ATOM   2897  CD  LYS C 371     -99.172  -8.356   0.162  1.00 55.87           C
ATOM   2898  CE  LYS C 371     -98.476  -7.316  -0.727  1.00 56.94           C
ATOM   2899  NZ  LYS C 371     -98.918  -5.914  -0.450  1.00 57.45           N
ATOM   2900  N   ALA C 372     -98.264 -12.153   4.468  1.00 41.39           N
ATOM   2901  CA  ALA C 372     -98.747 -13.352   5.145  1.00 40.44           C
ATOM   2902  C   ALA C 372     -98.732 -13.146   6.653  1.00 40.33           C
ATOM   2903  O   ALA C 372     -97.668 -12.945   7.243  1.00 40.06           O
ATOM   2904  CB  ALA C 372     -97.872 -14.545   4.784  1.00 39.49           C
ATOM   2905  N   VAL C 373     -99.905 -13.195   7.274  1.00 38.77           N
ATOM   2906  CA  VAL C 373     -99.999 -13.024   8.718  1.00 39.52           C
ATOM   2907  C   VAL C 373    -100.956 -14.077   9.271  1.00 39.27           C
ATOM   2908  O   VAL C 373    -102.100 -14.177   8.829  1.00 40.37           O
ATOM   2909  CB  VAL C 373    -100.491 -11.592   9.083  1.00 39.03           C
ATOM   2910  CG1 VAL C 373    -101.902 -11.395   8.626  1.00 41.44           C
ATOM   2911  CG2 VAL C 373    -100.403 -11.368  10.575  1.00 41.05           C
ATOM   2912  N   PHE C 374    -100.492 -14.861  10.239  1.00 38.55           N
ATOM   2913  CA  PHE C 374    -101.324 -15.924  10.803  1.00 38.35           C
ATOM   2914  C   PHE C 374    -101.721 -15.762  12.264  1.00 37.08           C
ATOM   2915  O   PHE C 374    -101.066 -15.061  13.027  1.00 38.48           O
ATOM   2916  CB  PHE C 374    -100.606 -17.264  10.658  1.00 38.58           C
ATOM   2917  CG  PHE C 374    -100.078 -17.522   9.279  1.00 38.61           C
ATOM   2918  CD1 PHE C 374    -100.932 -17.886   8.248  1.00 38.84           C
ATOM   2919  CD2 PHE C 374     -98.723 -17.408   9.014  1.00 38.43           C
ATOM   2920  CE1 PHE C 374    -100.439 -18.134   6.978  1.00 37.66           C
ATOM   2921  CE2 PHE C 374     -98.223 -17.654   7.741  1.00 38.12           C
ATOM   2922  CZ  PHE C 374     -99.084 -18.018   6.725  1.00 37.15           C
ATOM   2923  N   LYS C 375    -102.803 -16.433  12.639  1.00 36.14           N
ATOM   2924  CA  LYS C 375    -103.295 -16.440  14.011  1.00 34.88           C
ATOM   2925  C   LYS C 375    -102.791 -17.764  14.558  1.00 34.97           C
ATOM   2926  O   LYS C 375    -102.734 -18.751  13.826  1.00 34.67           O
ATOM   2927  CB  LYS C 375    -104.818 -16.445  14.046  1.00 34.33           C
ATOM   2928  CG  LYS C 375    -105.412 -16.730  15.416  1.00 34.68           C
ATOM   2929  CD  LYS C 375    -105.768 -15.450  16.147  1.00 38.47           C
ATOM   2930  CE  LYS C 375    -106.313 -15.729  17.541  1.00 40.26           C
ATOM   2931  NZ  LYS C 375    -105.300 -16.387  18.423  1.00 43.02           N
ATOM   2932  N   ILE C 376    -102.429 -17.796  15.836  1.00 34.90           N
ATOM   2933  CA  ILE C 376    -101.922 -19.020  16.438  1.00 33.70           C
ATOM   2934  C   ILE C 376    -102.371 -19.136  17.870  1.00 34.57           C
ATOM   2935  O   ILE C 376    -103.173 -18.338  18.354  1.00 35.19           O
ATOM   2936  CB  ILE C 376    -100.378 -19.053  16.444  1.00 33.44           C
ATOM   2937  CG1 ILE C 376     -99.835 -17.811  17.157  1.00 35.80           C
ATOM   2938  CG2 ILE C 376     -99.841 -19.105  15.041  1.00 30.93           C
ATOM   2939  CD1 ILE C 376     -98.305 -17.737  17.212  1.00 36.62           C
ATOM   2940  N   ASN C 377    -101.843 -20.152  18.542  1.00 36.03           N
ATOM   2941  CA  ASN C 377    -102.124 -20.386  19.948  1.00 37.11           C
ATOM   2942  C   ASN C 377    -101.097 -21.352  20.508  1.00 36.16           C
ATOM   2943  O   ASN C 377    -101.305 -22.562  20.511  1.00 34.70           O
ATOM   2944  CB  ASN C 377    -103.520 -20.950  20.152  1.00 39.53           C
ATOM   2945  CG  ASN C 377    -103.760 -21.353  21.589  1.00 43.38           C
ATOM   2946  OD1 ASN C 377    -103.253 -20.705  22.515  1.00 44.64           O
ATOM   2947  ND2 ASN C 377    -104.533 -22.416  21.791  1.00 43.13           N
ATOM   2948  N   ILE C 378     -99.988 -20.793  20.980  1.00 36.80           N
ATOM   2949  CA  ILE C 378     -98.882 -21.567  21.534  1.00 36.77           C
ATOM   2950  C   ILE C 378     -99.117 -22.151  22.925  1.00 37.16           C
ATOM   2951  O   ILE C 378     -98.389 -23.051  23.339  1.00 38.51           O
ATOM   2952  CB  ILE C 378     -97.595 -20.721  21.617  1.00 37.08           C
ATOM   2953  CG1 ILE C 378     -97.785 -19.571  22.612  1.00 35.78           C
ATOM   2954  CG2 ILE C 378     -97.248 -20.171  20.253  1.00 37.23           C
ATOM   2955  CD1 ILE C 378     -96.499 -18.828  22.931  1.00 36.59           C
ATOM   2956  N   VAL C 379    -100.110 -21.655  23.652  1.00 36.34           N
ATOM   2957  CA  VAL C 379    -100.355 -22.172  24.991  1.00 38.40           C
ATOM   2958  C   VAL C 379    -100.408 -23.705  25.102  1.00 40.93           C
ATOM   2959  O   VAL C 379     -99.662 -24.294  25.878  1.00 41.61           O
ATOM   2960  CB  VAL C 379    -101.646 -21.602  25.589  1.00 37.75           C
ATOM   2961  CG1 VAL C 379    -101.886 -22.230  26.958  1.00 36.05           C
ATOM   2962  CG2 VAL C 379    -101.549 -20.083  25.693  1.00 35.14           C
ATOM   2963  N   PRO C 380    -101.289 -24.369  24.331  1.00 42.89           N
ATOM   2964  CA  PRO C 380    -101.396 -25.834  24.389  1.00 43.63           C
ATOM   2965  C   PRO C 380    -100.109 -26.555  23.997  1.00 45.35           C
ATOM   2966  O   PRO C 380     -99.629 -26.394  22.871  1.00 47.00           O
ATOM   2967  CB  PRO C 380    -102.525 -26.134  23.411  1.00 43.63           C
ATOM   2968  CG  PRO C 380    -103.367 -24.890  23.470  1.00 43.38           C
ATOM   2969  CD  PRO C 380    -102.327 -23.809  23.446  1.00 42.67           C
ATOM   2970  N   LYS C 381     -99.565 -27.359  24.915  1.00 45.41           N
ATOM   2971  CA  LYS C 381     -98.329 -28.115  24.675  1.00 44.51           C
ATOM   2972  C   LYS C 381     -98.356 -29.003  23.431  1.00 43.61           C
ATOM   2973  O   LYS C 381     -97.314 -29.487  22.980  1.00 43.44           O
ATOM   2974  CB  LYS C 381     -97.999 -28.982  25.887  1.00 45.61           C
ATOM   2975  CG  LYS C 381     -97.096 -28.313  26.897  1.00 49.53           C
ATOM   2976  CD  LYS C 381     -96.759 -29.259  28.040  1.00 52.28           C
ATOM   2977  CE  LYS C 381     -95.693 -28.669  28.949  1.00 53.65           C
ATOM   2978  NZ  LYS C 381     -95.299 -29.617  30.036  1.00 56.49           N
ATOM   2979  N   VAL C 382     -99.549 -29.232  22.891  1.00 43.17           N
ATOM   2980  CA  VAL C 382     -99.692 -30.058  21.697  1.00 41.60           C
ATOM   2981  C   VAL C 382     -99.348 -29.233  20.470  1.00 40.47           C
ATOM   2982  O   VAL C 382     -99.002 -29.774  19.424  1.00 40.98           O
ATOM   2983  CB  VAL C 382    -101.131 -30.587  21.538  1.00 41.44           C
ATOM   2984  CG1 VAL C 382    -101.495 -31.472  22.723  1.00 40.58           C
ATOM   2985  CG2 VAL C 382    -102.100 -29.418  21.406  1.00 41.04           C
ATOM   2986  N   ASN C 383     -99.443 -27.915  20.600  1.00 38.77           N
ATOM   2987  CA  ASN C 383     -99.132 -27.042  19.483  1.00 37.45           C
ATOM   2988  C   ASN C 383     -97.724 -26.471  19.545  1.00 37.26           C
ATOM   2989  O   ASN C 383     -97.012 -26.453  18.542  1.00 38.13           O
ATOM   2990  CB  ASN C 383    -100.127 -25.881  19.416  1.00 36.72           C
ATOM   2991  CG  ASN C 383    -101.562 -26.349  19.287  1.00 36.89           C
ATOM   2992  OD1 ASN C 383    -101.828 -27.419  18.743  1.00 40.07           O
ATOM   2993  ND2 ASN C 383    -102.494 -25.543  19.768  1.00 35.24           N
ATOM   2994  N   TYR C 384     -97.310 -26.041  20.734  1.00 36.54           N
ATOM   2995  CA  TYR C 384     -96.015 -25.387  20.891  1.00 35.03           C
ATOM   2996  C   TYR C 384     -95.393 -25.645  22.260  1.00 34.39           C
ATOM   2997  O   TYR C 384     -96.051 -25.457  23.287  1.00 34.34           O
ATOM   2998  CB  TYR C 384     -96.250 -23.882  20.710  1.00 34.75           C
ATOM   2999  CG  TYR C 384     -95.024 -23.001  20.656  1.00 34.02           C
ATOM   3000  CD1 TYR C 384     -94.408 -22.700  19.440  1.00 31.69           C
ATOM   3001  CD2 TYR C 384     -94.528 -22.410  21.813  1.00 32.50           C
ATOM   3002  CE1 TYR C 384     -93.338 -21.824  19.379  1.00 30.78           C
ATOM   3003  CE2 TYR C 384     -93.461 -21.534  21.763  1.00 33.23           C
ATOM   3004  CZ  TYR C 384     -92.873 -21.241  20.548  1.00 32.50           C
ATOM   3005  OH  TYR C 384     -91.841 -20.337  20.523  1.00 31.44           O
ATOM   3006  N   THR C 385     -94.125 -26.048  22.288  1.00 32.41           N
ATOM   3007  CA  THR C 385     -93.464 -26.302  23.569  1.00 32.50           C
ATOM   3008  C   THR C 385     -92.262 -25.400  23.794  1.00 32.03           C
ATOM   3009  O   THR C 385     -91.665 -24.883  22.849  1.00 31.84           O
ATOM   3010  CB  THR C 385     -92.979 -27.759  23.688  1.00 33.84           C
ATOM   3011  OG1 THR C 385     -91.927 -28.002  22.734  1.00 34.05           O
ATOM   3012  CG2 THR C 385     -94.148 -28.724  23.457  1.00 32.93           C
ATOM   3013  N   ILE C 386     -91.905 -25.224  25.059  1.00 31.38           N
ATOM   3014  CA  ILE C 386     -90.779 -24.383  25.421  1.00 30.94           C
ATOM   3015  C   ILE C 386     -89.478 -24.828  24.763  1.00 30.82           C
ATOM   3016  O   ILE C 386     -88.655 -23.997  24.388  1.00 31.39           O
ATOM   3017  CB  ILE C 386     -90.584 -24.359  26.964  1.00 32.61           C
ATOM   3018  CG1 ILE C 386     -91.702 -23.547  27.615  1.00 31.22           C
ATOM   3019  CG2 ILE C 386     -89.227 -23.762  27.337  1.00 32.08           C
ATOM   3020  CD1 ILE C 386     -91.583 -23.467  29.108  1.00 29.97           C
ATOM   3021  N   TYR C 387     -89.294 -26.129  24.594  1.00 30.63           N
ATOM   3022  CA  TYR C 387     -88.054 -26.621  24.016  1.00 33.27           C
ATOM   3023  C   TYR C 387     -88.049 -26.871  22.519  1.00 34.36           C
ATOM   3024  O   TYR C 387     -87.001 -26.803  21.892  1.00 34.18           O
ATOM   3025  CB  TYR C 387     -87.618 -27.902  24.746  1.00 36.32           C
ATOM   3026  CG  TYR C 387     -87.151 -27.655  26.161  1.00 38.29           C
ATOM   3027  CD1 TYR C 387     -85.893 -27.101  26.408  1.00 40.46           C
ATOM   3028  CD2 TYR C 387     -87.998 -27.884  27.247  1.00 40.04           C
ATOM   3029  CE1 TYR C 387     -85.488 -26.765  27.696  1.00 41.01           C
ATOM   3030  CE2 TYR C 387     -87.606 -27.552  28.550  1.00 42.59           C
ATOM   3031  CZ  TYR C 387     -86.349 -26.987  28.763  1.00 43.66           C
ATOM   3032  OH  TYR C 387     -85.968 -26.598  30.031  1.00 46.15           O
ATOM   3033  N   ASP C 388     -89.206 -27.154  21.934  1.00 36.70           N
ATOM   3034  CA  ASP C 388     -89.251 -27.438  20.498  1.00 37.42           C
ATOM   3035  C   ASP C 388     -89.975 -26.377  19.664  1.00 36.19           C
ATOM   3036  O   ASP C 388     -90.007 -26.448  18.431  1.00 36.13           O
ATOM   3037  CB  ASP C 388     -89.918 -28.801  20.257  1.00 39.04           C
ATOM   3038  CG  ASP C 388     -89.228 -29.948  21.012  1.00 42.52           C
ATOM   3039  OD1 ASP C 388     -87.982 -30.075  20.919  1.00 42.13           O
ATOM   3040  OD2 ASP C 388     -89.939 -30.733  21.690  1.00 43.03           O
ATOM   3041  N   GLY C 389     -90.545 -25.380  20.317  1.00 33.31           N
ATOM   3042  CA  GLY C 389     -91.266 -24.398  19.543  1.00 32.98           C
ATOM   3043  C   GLY C 389     -92.432 -25.114  18.886  1.00 31.19           C
ATOM   3044  O   GLY C 389     -93.207 -25.769  19.573  1.00 31.62           O
ATOM   3045  N   PHE C 390     -92.559 -24.995  17.567  1.00 31.00           N
ATOM   3046  CA  PHE C 390     -93.644 -25.643  16.831  1.00 31.03           C
ATOM   3047  C   PHE C 390     -93.191 -27.032  16.355  1.00 32.22           C
ATOM   3048  O   PHE C 390     -93.997 -27.965  16.223  1.00 31.29           O
ATOM   3049  CB  PHE C 390     -94.040 -24.804  15.608  1.00 30.29           C
ATOM   3050  CG  PHE C 390     -94.878 -23.589  15.928  1.00 31.44           C
ATOM   3051  CD1 PHE C 390     -96.158 -23.725  16.466  1.00 30.47           C
ATOM   3052  CD2 PHE C 390     -94.398 -22.302  15.659  1.00 30.66           C
ATOM   3053  CE1 PHE C 390     -96.958 -22.597  16.734  1.00 29.89           C
ATOM   3054  CE2 PHE C 390     -95.185 -21.170  15.922  1.00 29.90           C
ATOM   3055  CZ  PHE C 390     -96.470 -21.321  16.461  1.00 28.95           C
ATOM   3056  N   ASN C 391     -91.888 -27.151  16.116  1.00 31.42           N
ATOM   3057  CA  ASN C 391     -91.273 -28.378  15.638  1.00 30.77           C
ATOM   3058  C   ASN C 391     -91.089 -29.481  16.706  1.00 31.25           C
ATOM   3059  O   ASN C 391     -89.964 -29.841  17.064  1.00 29.87           O
ATOM   3060  CB  ASN C 391     -89.941 -28.001  14.978  1.00 29.70           C
ATOM   3061  CG  ASN C 391     -90.116 -26.916  13.906  1.00 30.89           C
ATOM   3062  OD1 ASN C 391     -91.021 -27.002  13.070  1.00 31.47           O
ATOM   3063  ND2 ASN C 391     -89.256 -25.900  13.926  1.00 30.20           N
ATOM   3064  N   LEU C 392     -92.209 -30.028  17.181  1.00 32.27           N
ATOM   3065  CA  LEU C 392     -92.214 -31.078  18.201  1.00 34.94           C
ATOM   3066  C   LEU C 392     -91.323 -32.272  17.895  1.00 37.73           C
ATOM   3067  O   LEU C 392     -91.434 -32.904  16.840  1.00 37.29           O
ATOM   3068  CB  LEU C 392     -93.636 -31.568  18.435  1.00 34.02           C
ATOM   3069  CG  LEU C 392     -94.581 -30.401  18.718  1.00 35.61           C
ATOM   3070  CD1 LEU C 392     -95.993 -30.900  18.981  1.00 35.19           C
ATOM   3071  CD2 LEU C 392     -94.058 -29.629  19.909  1.00 36.71           C
ATOM   3072  N   ARG C 393     -90.449 -32.578  18.850  1.00 40.69           N
ATOM   3073  CA  ARG C 393     -89.499 -33.682  18.742  1.00 42.95           C
ATOM   3074  C   ARG C 393     -90.224 -35.012  18.681  1.00 44.32           C
ATOM   3075  O   ARG C 393     -91.334 -35.141  19.211  1.00 43.59           O
ATOM   3076  CB  ARG C 393     -88.576 -33.696  19.958  1.00 44.06           C
ATOM   3077  CG  ARG C 393     -89.308 -33.971  21.271  1.00 44.01           C
ATOM   3078  CD  ARG C 393     -88.332 -33.997  22.437  1.00 45.40           C
ATOM   3079  NE  ARG C 393     -87.719 -32.691  22.664  1.00 45.90           N
ATOM   3080  CZ  ARG C 393     -86.530 -32.513  23.229  1.00 46.30           C
ATOM   3081  NH1 ARG C 393     -85.820 -33.561  23.626  1.00 46.99           N
ATOM   3082  NH2 ARG C 393     -86.044 -31.288  23.385  1.00 47.42           N
ATOM   3083  N   ASN C 394     -89.579 -35.998  18.051  1.00 45.45           N
ATOM   3084  CA  ASN C 394     -90.140 -37.337  17.924  1.00 46.79           C
ATOM   3085  C   ASN C 394     -91.570 -37.205  17.411  1.00 48.33           C
ATOM   3086  O   ASN C 394     -92.514 -37.739  17.995  1.00 48.50           O
ATOM   3087  CB  ASN C 394     -90.108 -38.038  19.287  1.00 46.40           C
ATOM   3088  CG  ASN C 394     -88.736 -37.923  19.973  1.00 48.13           C
ATOM   3089  OD1 ASN C 394     -87.696 -38.225  19.375  1.00 48.04           O
ATOM   3090  ND2 ASN C 394     -88.736 -37.489  21.230  1.00 46.98           N
ATOM   3091  N   THR C 395     -91.705 -36.465  16.314  1.00 49.29           N
ATOM   3092  CA  THR C 395     -92.983 -36.200  15.661  1.00 51.22           C
ATOM   3093  C   THR C 395     -92.644 -35.946  14.195  1.00 52.34           C
ATOM   3094  O   THR C 395     -91.465 -35.838  13.838  1.00 51.90           O
ATOM   3095  CB  THR C 395     -93.667 -34.934  16.260  1.00 52.53           C
ATOM   3096  OG1 THR C 395     -94.024 -35.187  17.625  1.00 53.00           O
ATOM   3097  CG2 THR C 395     -94.921 -34.552  15.472  1.00 52.05           C
ATOM   3098  N   ASN C 396     -93.656 -35.871  13.339  1.00 53.04           N
ATOM   3099  CA  ASN C 396     -93.390 -35.616  11.933  1.00 53.56           C
ATOM   3100  C   ASN C 396     -92.916 -34.180  11.829  1.00 52.59           C
ATOM   3101  O   ASN C 396     -92.090 -33.851  10.979  1.00 53.10           O
ATOM   3102  CB  ASN C 396     -94.649 -35.829  11.101  1.00 56.01           C
ATOM   3103  CG  ASN C 396     -95.852 -35.127  11.685  1.00 60.24           C
ATOM   3104  OD1 ASN C 396     -96.204 -35.338  12.852  1.00 62.19           O
ATOM   3105  ND2 ASN C 396     -96.500 -34.287  10.876  1.00 61.06           N
ATOM   3106  N   LEU C 397     -93.425 -33.336  12.725  1.00 50.83           N
ATOM   3107  CA  LEU C 397     -93.054 -31.921  12.760  1.00 49.35           C
ATOM   3108  C   LEU C 397     -91.563 -31.779  13.076  1.00 49.47           C
ATOM   3109  O   LEU C 397     -90.946 -30.763  12.768  1.00 49.85           O
ATOM   3110  CB  LEU C 397     -93.873 -31.180  13.829  1.00 45.77           C
ATOM   3111  CG  LEU C 397     -95.406 -31.268  13.764  1.00 43.87           C
ATOM   3112  CD1 LEU C 397     -96.029 -30.500  14.916  1.00 40.80           C
ATOM   3113  CD2 LEU C 397     -95.903 -30.728  12.440  1.00 41.67           C
ATOM   3114  N   ALA C 398     -91.001 -32.823  13.676  1.00 50.05           N
ATOM   3115  CA  ALA C 398     -89.598 -32.866  14.087  1.00 50.32           C
ATOM   3116  C   ALA C 398     -88.575 -32.192  13.176  1.00 50.20           C
ATOM   3117  O   ALA C 398     -87.984 -31.176  13.549  1.00 50.52           O
ATOM   3118  CB  ALA C 398     -89.183 -34.314  14.334  1.00 49.95           C
ATOM   3119  N   ALA C 399     -88.350 -32.759  11.993  1.00 49.89           N
ATOM   3120  CA  ALA C 399     -87.362 -32.203  11.067  1.00 49.24           C
ATOM   3121  C   ALA C 399     -87.953 -31.393   9.923  1.00 49.12           C
ATOM   3122  O   ALA C 399     -89.172 -31.372   9.708  1.00 49.64           O
ATOM   3123  CB  ALA C 399     -86.491 -33.315  10.504  1.00 48.03           C
ATOM   3124  N   ASN C 400     -87.067 -30.726   9.189  1.00 47.64           N
ATOM   3125  CA  ASN C 400     -87.475 -29.901   8.066  1.00 45.53           C
ATOM   3126  C   ASN C 400     -88.374 -28.762   8.530  1.00 43.85           C
ATOM   3127  O   ASN C 400     -89.109 -28.172   7.740  1.00 42.49           O
ATOM   3128  CB  ASN C 400     -88.182 -30.768   7.027  1.00 46.83           C
ATOM   3129  CG  ASN C 400     -87.210 -31.565   6.186  1.00 48.48           C
ATOM   3130  OD1 ASN C 400     -87.590 -32.520   5.508  1.00 50.83           O
ATOM   3131  ND2 ASN C 400     -85.942 -31.165   6.214  1.00 48.04           N
ATOM   3132  N   PHE C 401     -88.316 -28.465   9.825  1.00 42.08           N
ATOM   3133  CA  PHE C 401     -89.106 -27.384  10.384  1.00 41.04           C
ATOM   3134  C   PHE C 401     -90.549 -27.491   9.907  1.00 41.46           C
ATOM   3135  O   PHE C 401     -91.209 -26.481   9.660  1.00 39.89           O
ATOM   3136  CB  PHE C 401     -88.526 -26.047   9.930  1.00 40.14           C
ATOM   3137  CG  PHE C 401     -87.049 -25.922  10.144  1.00 37.27           C
ATOM   3138  CD1 PHE C 401     -86.530 -25.734  11.422  1.00 38.72           C
ATOM   3139  CD2 PHE C 401     -86.174 -25.976   9.068  1.00 36.28           C
ATOM   3140  CE1 PHE C 401     -85.150 -25.594  11.623  1.00 38.63           C
ATOM   3141  CE2 PHE C 401     -84.796 -25.838   9.254  1.00 36.94           C
ATOM   3142  CZ  PHE C 401     -84.282 -25.647  10.532  1.00 36.99           C
ATOM   3143  N   ASN C 402     -91.031 -28.721   9.768  1.00 42.00           N
ATOM   3144  CA  ASN C 402     -92.399 -28.946   9.321  1.00 40.43           C
ATOM   3145  C   ASN C 402     -93.386 -28.249  10.233  1.00 39.15           C
ATOM   3146  O   ASN C 402     -94.485 -27.897   9.810  1.00 38.78           O
ATOM   3147  CB  ASN C 402     -92.690 -30.441   9.282  1.00 40.92           C
ATOM   3148  CG  ASN C 402     -91.985 -31.134   8.138  1.00 40.56           C
ATOM   3149  OD1 ASN C 402     -90.868 -30.772   7.764  1.00 39.63           O
ATOM   3150  ND2 ASN C 402     -92.631 -32.146   7.583  1.00 41.02           N
ATOM   3151  N   GLY C 403     -92.986 -28.049  11.486  1.00 38.91           N
ATOM   3152  CA  GLY C 403     -93.856 -27.383  12.439  1.00 38.25           C
ATOM   3153  C   GLY C 403     -94.048 -25.919  12.085  1.00 37.42           C
ATOM   3154  O   GLY C 403     -95.087 -25.327  12.389  1.00 35.64           O
ATOM   3155  N   GLN C 404     -93.039 -25.329  11.452  1.00 36.28           N
ATOM   3156  CA  GLN C 404     -93.127 -23.933  11.058  1.00 38.67           C
ATOM   3157  C   GLN C 404     -93.763 -23.830   9.672  1.00 40.98           C
ATOM   3158  O   GLN C 404     -94.057 -22.737   9.189  1.00 42.23           O
ATOM   3159  CB  GLN C 404     -91.734 -23.277  11.068  1.00 35.26           C
ATOM   3160  CG  GLN C 404     -91.195 -22.978  12.474  1.00 33.23           C
ATOM   3161  CD  GLN C 404     -89.880 -22.204  12.458  1.00 33.93           C
ATOM   3162  OE1 GLN C 404     -88.788 -22.783  12.473  1.00 32.85           O
ATOM   3163  NE2 GLN C 404     -89.984 -20.881  12.412  1.00 33.38           N
ATOM   3164  N   ASN C 405     -93.995 -24.980   9.046  1.00 43.21           N
ATOM   3165  CA  ASN C 405     -94.588 -25.028   7.715  1.00 44.15           C
ATOM   3166  C   ASN C 405     -96.099 -24.806   7.719  1.00 44.24           C
ATOM   3167  O   ASN C 405     -96.860 -25.623   8.229  1.00 43.33           O
ATOM   3168  CB  ASN C 405     -94.279 -26.365   7.045  1.00 44.85           C
ATOM   3169  CG  ASN C 405     -94.761 -26.411   5.612  1.00 45.67           C
ATOM   3170  OD1 ASN C 405     -95.966 -26.368   5.347  1.00 47.13           O
ATOM   3171  ND2 ASN C 405     -93.823 -26.482   4.676  1.00 44.58           N
ATOM   3172  N   THR C 406     -96.514 -23.693   7.126  1.00 44.71           N
ATOM   3173  CA  THR C 406     -97.914 -23.308   7.041  1.00 47.66           C
ATOM   3174  C   THR C 406     -98.827 -24.377   6.438  1.00 49.14           C
ATOM   3175  O   THR C 406     -99.963 -24.563   6.890  1.00 48.26           O
ATOM   3176  CB  THR C 406     -98.046 -22.007   6.207  1.00 49.15           C
ATOM   3177  OG1 THR C 406     -97.627 -20.893   7.002  1.00 50.01           O
ATOM   3178  CG2 THR C 406     -99.480 -21.796   5.720  1.00 50.51           C
ATOM   3179  N   GLU C 407     -98.328 -25.069   5.416  1.00 50.73           N
ATOM   3180  CA  GLU C 407     -99.096 -26.100   4.724  1.00 52.87           C
ATOM   3181  C   GLU C 407     -99.218 -27.374   5.550  1.00 51.94           C
ATOM   3182  O   GLU C 407    -100.317 -27.834   5.858  1.00 52.37           O
ATOM   3183  CB  GLU C 407     -98.433 -26.441   3.383  1.00 56.68           C
ATOM   3184  CG  GLU C 407     -98.120 -25.242   2.480  1.00 63.52           C
ATOM   3185  CD  GLU C 407     -96.613 -25.061   2.209  1.00 67.94           C
ATOM   3186  OE1 GLU C 407     -96.248 -24.185   1.389  1.00 70.43           O
ATOM   3187  OE2 GLU C 407     -95.790 -25.788   2.813  1.00 70.07           O
ATOM   3188  N   ILE C 408     -98.069 -27.933   5.906  1.00 50.39           N
ATOM   3189  CA  ILE C 408     -97.992 -29.168   6.671  1.00 48.09           C
ATOM   3190  C   ILE C 408     -98.610 -29.132   8.067  1.00 48.67           C
ATOM   3191  O   ILE C 408     -99.143 -30.136   8.531  1.00 49.26           O
ATOM   3192  CB  ILE C 408     -96.526 -29.614   6.759  1.00 46.74           C
ATOM   3193  CG1 ILE C 408     -96.023 -29.928   5.345  1.00 45.24           C
ATOM   3194  CG2 ILE C 408     -96.385 -30.810   7.683  1.00 45.94           C
ATOM   3195  CD1 ILE C 408     -94.537 -30.135   5.241  1.00 44.94           C
ATOM   3196  N   ASN C 409     -98.557 -27.985   8.735  1.00 48.98           N
ATOM   3197  CA  ASN C 409     -99.112 -27.869  10.083  1.00 48.97           C
ATOM   3198  C   ASN C 409    -100.235 -26.842  10.071  1.00 50.40           C
ATOM   3199  O   ASN C 409    -100.392 -26.073  11.016  1.00 51.78           O
ATOM   3200  CB  ASN C 409     -97.999 -27.451  11.059  1.00 46.52           C
ATOM   3201  CG  ASN C 409     -98.431 -27.501  12.522  1.00 46.15           C
ATOM   3202  OD1 ASN C 409     -99.477 -28.049  12.863  1.00 46.19           O
ATOM   3203  ND2 ASN C 409     -97.607 -26.935  13.397  1.00 45.86           N
ATOM   3204  N   ASN C 410    -101.021 -26.848   8.997  1.00 52.08           N
ATOM   3205  CA  ASN C 410    -102.123 -25.901   8.817  1.00 52.91           C
ATOM   3206  C   ASN C 410    -103.062 -25.771  10.019  1.00 53.62           C
ATOM   3207  O   ASN C 410    -103.789 -24.782  10.141  1.00 53.24           O
ATOM   3208  CB  ASN C 410    -102.946 -26.279   7.582  1.00 53.80           C
ATOM   3209  CG  ASN C 410    -103.998 -27.337   7.884  1.00 55.46           C
ATOM   3210  OD1 ASN C 410    -103.674 -28.460   8.281  1.00 56.09           O
ATOM   3211  ND2 ASN C 410    -105.270 -26.976   7.705  1.00 54.63           N
ATOM   3212  N   MET C 411    -103.063 -26.761  10.904  1.00 54.49           N
ATOM   3213  CA  MET C 411    -103.934 -26.694  12.073  1.00 55.96           C
ATOM   3214  C   MET C 411    -103.542 -25.557  13.023  1.00 54.96           C
ATOM   3215  O   MET C 411    -104.409 -24.883  13.580  1.00 53.74           O
ATOM   3216  CB  MET C 411    -103.917 -28.027  12.827  1.00 59.13           C
ATOM   3217  CG  MET C 411    -104.491 -29.195  12.034  1.00 64.59           C
ATOM   3218  SD  MET C 411    -106.136 -28.841  11.352  1.00 71.03           S
ATOM   3219  CE  MET C 411    -107.213 -29.266  12.767  1.00 69.19           C
ATOM   3220  N   ASN C 412    -102.239 -25.346  13.202  1.00 53.76           N
ATOM   3221  CA  ASN C 412    -101.746 -24.296  14.091  1.00 53.09           C
ATOM   3222  C   ASN C 412    -101.473 -22.998  13.355  1.00 53.24           C
ATOM   3223  O   ASN C 412    -100.619 -22.226  13.784  1.00 53.94           O
ATOM   3224  CB  ASN C 412    -100.439 -24.708  14.769  1.00 52.54           C
ATOM   3225  CG  ASN C 412    -100.586 -25.924  15.637  1.00 53.14           C
ATOM   3226  OD1 ASN C 412    -101.471 -25.985  16.489  1.00 54.28           O
ATOM   3227  ND2 ASN C 412     -99.708 -26.904  15.438  1.00 53.65           N
ATOM   3228  N   PHE C 413    -102.176 -22.740  12.259  1.00 51.21           N
ATOM   3229  CA  PHE C 413    -101.912 -21.514  11.521  1.00 48.94           C
ATOM   3230  C   PHE C 413    -103.092 -20.964  10.741  1.00 48.79           C
ATOM   3231  O   PHE C 413    -103.126 -21.053   9.519  1.00 49.76           O
ATOM   3232  CB  PHE C 413    -100.737 -21.740  10.566  1.00 46.80           C
ATOM   3233  CG  PHE C 413     -99.428 -21.967  11.261  1.00 45.32           C
ATOM   3234  CD1 PHE C 413     -98.729 -20.900  11.821  1.00 43.77           C
ATOM   3235  CD2 PHE C 413     -98.907 -23.249  11.392  1.00 44.42           C
ATOM   3236  CE1 PHE C 413     -97.533 -21.104  12.499  1.00 40.63           C
ATOM   3237  CE2 PHE C 413     -97.708 -23.463  12.072  1.00 43.31           C
ATOM   3238  CZ  PHE C 413     -97.023 -22.387  12.625  1.00 41.88           C
ATOM   3239  N   THR C 414    -104.060 -20.389  11.433  1.00 48.25           N
ATOM   3240  CA  THR C 414    -105.195 -19.828  10.726  1.00 48.97           C
ATOM   3241  C   THR C 414    -104.761 -18.544  10.026  1.00 49.94           C
ATOM   3242  O   THR C 414    -104.362 -17.579  10.679  1.00 49.83           O
ATOM   3243  CB  THR C 414    -106.342 -19.493  11.680  1.00 48.82           C
ATOM   3244  OG1 THR C 414    -106.694 -20.660  12.432  1.00 49.02           O
ATOM   3245  CG2 THR C 414    -107.550 -19.021  10.893  1.00 47.67           C
ATOM   3246  N   LYS C 415    -104.838 -18.535   8.699  1.00 50.70           N
ATOM   3247  CA  LYS C 415    -104.458 -17.360   7.920  1.00 52.23           C
ATOM   3248  C   LYS C 415    -105.530 -16.264   7.983  1.00 52.49           C
ATOM   3249  O   LYS C 415    -106.725 -16.553   8.044  1.00 51.10           O
ATOM   3250  CB  LYS C 415    -104.199 -17.756   6.461  1.00 52.71           C
ATOM   3251  CG  LYS C 415    -103.632 -16.625   5.617  1.00 54.04           C
ATOM   3252  CD  LYS C 415    -102.809 -17.148   4.450  1.00 54.16           C
ATOM   3253  CE  LYS C 415    -102.070 -16.007   3.757  1.00 54.65           C
ATOM   3254  NZ  LYS C 415    -101.038 -16.491   2.791  1.00 54.93           N
ATOM   3255  N   LEU C 416    -105.092 -15.007   7.976  1.00 54.10           N
ATOM   3256  CA  LEU C 416    -106.009 -13.869   8.036  1.00 56.27           C
ATOM   3257  C   LEU C 416    -106.109 -13.194   6.673  1.00 57.55           C
ATOM   3258  O   LEU C 416    -105.843 -13.799   5.636  1.00 57.76           O
ATOM   3259  CB  LEU C 416    -105.515 -12.825   9.046  1.00 56.39           C
ATOM   3260  CG  LEU C 416    -105.093 -13.213  10.465  1.00 57.40           C
ATOM   3261  CD1 LEU C 416    -104.583 -11.969  11.185  1.00 57.03           C
ATOM   3262  CD2 LEU C 416    -106.262 -13.835  11.219  1.00 57.13           C
ATOM   3263  N   LYS C 417    -106.487 -11.922   6.696  1.00 59.56           N
ATOM   3264  CA  LYS C 417    -106.610 -11.119   5.489  1.00 61.61           C
ATOM   3265  C   LYS C 417    -106.226  -9.655   5.794  1.00 62.02           C
ATOM   3266  O   LYS C 417    -105.149  -9.215   5.326  1.00 60.79           O
ATOM   3267  CB  LYS C 417    -108.047 -11.248   4.945  1.00 62.96           C
ATOM   3268  CG  LYS C 417    -108.652  -9.992   4.324  1.00 64.07           C
ATOM   3269  CD  LYS C 417    -109.813 -10.350   3.408  1.00 65.60           C
ATOM   3270  CE  LYS C 417    -109.303 -11.073   2.157  1.00 66.84           C
ATOM   3271  NZ  LYS C 417    -110.386 -11.506   1.220  1.00 67.18           N
