# Supplementary material for: A non-redundant data set of nanobody-antigen crystal structures
Source: Data Brief. 2019 Mar 6;24:103754. doi: 10.1016/j.dib.2019.103754 (PMC6441729; doi:10.1016/j.dib.2019.103754)
Supplement: Multimedia component 5 [file mmc5.zip › Data_set/Ag_1/3k74_1.pdb]

ATOM      1  N   MET A   1      37.802  35.806  40.638  1.00 38.94           N
ATOM      2  CA  MET A   1      37.140  34.461  40.471  1.00 38.61           C
ATOM      3  C   MET A   1      36.804  34.170  39.019  1.00 34.45           C
ATOM      4  O   MET A   1      36.737  35.063  38.188  1.00 34.18           O
ATOM      5  CB  MET A   1      35.914  34.309  41.378  1.00 39.23           C
ATOM      6  CG  MET A   1      34.658  34.985  40.883  1.00 42.39           C
ATOM      7  SD  MET A   1      33.214  34.471  41.838  1.00 47.34           S
ATOM      8  CE  MET A   1      32.276  35.991  41.631  1.00 47.33           C
ATOM      9  N   ILE A   2      36.656  32.898  38.696  1.00 30.42           N
ATOM     10  CA  ILE A   2      36.430  32.547  37.332  1.00 27.80           C
ATOM     11  C   ILE A   2      34.992  32.049  37.350  1.00 27.68           C
ATOM     12  O   ILE A   2      34.632  31.247  38.228  1.00 27.48           O
ATOM     13  CB  ILE A   2      37.409  31.439  36.860  1.00 28.52           C
ATOM     14  CG1 ILE A   2      38.795  32.089  36.620  1.00 29.17           C
ATOM     15  CG2 ILE A   2      36.820  30.695  35.593  1.00 24.61           C
ATOM     16  CD1 ILE A   2      39.936  31.089  36.478  1.00 32.82           C
ATOM     17  N   SER A   3      34.185  32.504  36.399  1.00 26.20           N
ATOM     18  CA  SER A   3      32.811  32.027  36.262  1.00 26.02           C
ATOM     19  C   SER A   3      32.564  31.521  34.849  1.00 26.66           C
ATOM     20  O   SER A   3      33.138  32.071  33.913  1.00 27.30           O
ATOM     21  CB  SER A   3      31.856  33.223  36.473  1.00 27.77           C
ATOM     22  OG  SER A   3      31.943  33.693  37.802  1.00 31.28           O
ATOM     23  N   LEU A   4      31.707  30.505  34.679  1.00 24.81           N
ATOM     24  CA  LEU A   4      31.276  30.094  33.353  1.00 23.70           C
ATOM     25  C   LEU A   4      29.834  30.537  33.131  1.00 24.57           C
ATOM     26  O   LEU A   4      29.020  30.533  34.074  1.00 25.75           O
ATOM     27  CB  LEU A   4      31.308  28.545  33.297  1.00 23.07           C
ATOM     28  CG  LEU A   4      32.647  27.839  32.988  1.00 24.68           C
ATOM     29  CD1 LEU A   4      33.811  28.224  33.851  1.00 21.85           C
ATOM     30  CD2 LEU A   4      32.445  26.296  33.113  1.00 20.98           C
ATOM     31  N   ILE A   5      29.479  30.862  31.905  1.00 24.14           N
ATOM     32  CA  ILE A   5      28.062  31.192  31.590  1.00 24.00           C
ATOM     33  C   ILE A   5      27.693  30.428  30.335  1.00 25.34           C
ATOM     34  O   ILE A   5      28.448  30.469  29.332  1.00 27.48           O
ATOM     35  CB  ILE A   5      27.841  32.720  31.419  1.00 24.24           C
ATOM     36  CG1 ILE A   5      26.367  33.026  31.080  1.00 23.89           C
ATOM     37  CG2 ILE A   5      28.779  33.260  30.361  1.00 23.39           C
ATOM     38  CD1 ILE A   5      25.975  34.519  31.369  1.00 24.58           C
ATOM     39  N   ALA A   6      26.558  29.713  30.358  1.00 24.14           N
ATOM     40  CA  ALA A   6      26.203  28.830  29.260  1.00 23.01           C
ATOM     41  C   ALA A   6      24.699  28.686  29.165  1.00 24.77           C
ATOM     42  O   ALA A   6      24.015  28.881  30.180  1.00 26.45           O
ATOM     43  CB  ALA A   6      26.759  27.436  29.593  1.00 22.70           C
ATOM     44  N   ALA A   7      24.190  28.285  27.991  1.00 24.39           N
ATOM     45  CA  ALA A   7      22.769  28.009  27.797  1.00 24.29           C
ATOM     46  C   ALA A   7      22.713  26.533  27.557  1.00 25.38           C
ATOM     47  O   ALA A   7      23.368  26.058  26.627  1.00 25.86           O
ATOM     48  CB  ALA A   7      22.277  28.767  26.546  1.00 25.48           C
ATOM     49  N   LEU A   8      21.931  25.792  28.362  1.00 25.37           N
ATOM     50  CA  LEU A   8      21.885  24.329  28.223  1.00 24.60           C
ATOM     51  C   LEU A   8      20.490  23.939  27.771  1.00 26.05           C
ATOM     52  O   LEU A   8      19.484  24.342  28.402  1.00 26.68           O
ATOM     53  CB  LEU A   8      22.132  23.699  29.594  1.00 24.20           C
ATOM     54  CG  LEU A   8      23.561  23.410  30.061  1.00 24.97           C
ATOM     55  CD1 LEU A   8      24.455  24.618  29.940  1.00 22.76           C
ATOM     56  CD2 LEU A   8      23.582  22.917  31.508  1.00 26.55           C
ATOM     57  N   ALA A   9      20.411  23.162  26.687  1.00 24.99           N
ATOM     58  CA  ALA A   9      19.149  22.721  26.184  1.00 25.67           C
ATOM     59  C   ALA A   9      18.846  21.398  26.918  1.00 25.21           C
ATOM     60  O   ALA A   9      19.577  21.002  27.832  1.00 26.18           O
ATOM     61  CB  ALA A   9      19.240  22.530  24.664  1.00 26.76           C
ATOM     62  N   VAL A  10      17.789  20.731  26.535  1.00 23.52           N
ATOM     63  CA  VAL A  10      17.378  19.482  27.153  1.00 24.03           C
ATOM     64  C   VAL A  10      18.591  18.577  27.007  1.00 24.28           C
ATOM     65  O   VAL A  10      19.371  18.725  26.019  1.00 23.80           O
ATOM     66  CB  VAL A  10      16.152  18.926  26.412  1.00 23.44           C
ATOM     67  CG1 VAL A  10      15.905  17.439  26.717  1.00 25.58           C
ATOM     68  CG2 VAL A  10      14.899  19.779  26.774  1.00 24.79           C
ATOM     69  N   ASP A  11      18.765  17.658  27.975  1.00 25.07           N
ATOM     70  CA  ASP A  11      19.944  16.805  28.059  1.00 25.96           C
ATOM     71  C   ASP A  11      21.293  17.570  28.140  1.00 25.29           C
ATOM     72  O   ASP A  11      22.357  17.004  27.894  1.00 27.14           O
ATOM     73  CB  ASP A  11      19.904  15.731  26.970  1.00 27.50           C
ATOM     74  CG  ASP A  11      18.657  14.852  27.075  1.00 30.33           C
ATOM     75  OD1 ASP A  11      18.385  14.320  28.178  1.00 33.92           O
ATOM     76  OD2 ASP A  11      17.912  14.710  26.074  1.00 36.06           O
ATOM     77  N   ARG A  12      21.251  18.846  28.535  1.00 25.23           N
ATOM     78  CA  ARG A  12      22.485  19.643  28.683  1.00 25.94           C
ATOM     79  C   ARG A  12      23.277  19.841  27.399  1.00 24.15           C
ATOM     80  O   ARG A  12      24.505  20.100  27.438  1.00 25.02           O
ATOM     81  CB  ARG A  12      23.444  19.007  29.716  1.00 27.89           C
ATOM     82  CG  ARG A  12      22.932  18.847  31.142  1.00 32.86           C
ATOM     83  CD  ARG A  12      24.204  18.727  32.024  1.00 41.36           C
ATOM     84  NE  ARG A  12      23.978  18.230  33.364  1.00 48.73           N
ATOM     85  CZ  ARG A  12      23.386  18.907  34.348  1.00 53.28           C
ATOM     86  NH1 ARG A  12      22.907  20.143  34.138  1.00 52.04           N
ATOM     87  NH2 ARG A  12      23.254  18.326  35.546  1.00 52.82           N
ATOM     88  N   VAL A  13      22.606  19.784  26.254  1.00 23.47           N
ATOM     89  CA  VAL A  13      23.250  20.060  24.955  1.00 22.19           C
ATOM     90  C   VAL A  13      23.593  21.526  24.909  1.00 23.60           C
ATOM     91  O   VAL A  13      22.777  22.310  25.319  1.00 23.04           O
ATOM     92  CB  VAL A  13      22.308  19.743  23.783  1.00 22.93           C
ATOM     93  CG1 VAL A  13      22.942  20.189  22.478  1.00 24.65           C
ATOM     94  CG2 VAL A  13      22.073  18.197  23.744  1.00 19.95           C
ATOM     95  N   ILE A  14      24.763  21.862  24.378  1.00 23.04           N
ATOM     96  CA  ILE A  14      25.160  23.248  24.205  1.00 25.06           C
ATOM     97  C   ILE A  14      25.616  23.373  22.758  1.00 26.53           C
ATOM     98  O   ILE A  14      25.958  22.389  22.082  1.00 24.73           O
ATOM     99  CB  ILE A  14      26.345  23.634  25.114  1.00 24.90           C
ATOM    100  CG1 ILE A  14      27.470  22.611  24.950  1.00 24.52           C
ATOM    101  CG2 ILE A  14      25.928  23.741  26.586  1.00 24.90           C
ATOM    102  CD1 ILE A  14      28.812  23.021  25.655  1.00 26.75           C
ATOM    103  N   GLY A  15      25.684  24.595  22.271  1.00 25.38           N
ATOM    104  CA  GLY A  15      26.162  24.749  20.895  1.00 26.92           C
ATOM    105  C   GLY A  15      26.157  26.242  20.649  1.00 27.73           C
ATOM    106  O   GLY A  15      26.113  27.023  21.591  1.00 27.99           O
ATOM    107  N   MET A  16      26.150  26.618  19.383  1.00 27.53           N
ATOM    108  CA  MET A  16      26.299  28.017  18.994  1.00 27.66           C
ATOM    109  C   MET A  16      24.916  28.668  18.880  1.00 27.60           C
ATOM    110  O   MET A  16      24.050  28.132  18.249  1.00 26.82           O
ATOM    111  CB  MET A  16      27.003  28.072  17.646  1.00 26.33           C
ATOM    112  CG  MET A  16      28.457  27.528  17.629  1.00 31.48           C
ATOM    113  SD  MET A  16      29.475  28.454  18.806  1.00 35.30           S
ATOM    114  CE  MET A  16      29.497  27.298  20.190  1.00 39.87           C
ATOM    115  N   GLU A  17      24.716  29.823  19.472  1.00 28.22           N
ATOM    116  CA  GLU A  17      23.369  30.406  19.494  1.00 29.93           C
ATOM    117  C   GLU A  17      22.794  30.546  18.061  1.00 29.40           C
ATOM    118  O   GLU A  17      21.617  30.317  17.821  1.00 30.38           O
ATOM    119  CB  GLU A  17      23.356  31.754  20.219  1.00 30.90           C
ATOM    120  CG  GLU A  17      21.898  32.309  20.507  1.00 35.57           C
ATOM    121  CD  GLU A  17      21.298  32.910  19.265  1.00 45.75           C
ATOM    122  OE1 GLU A  17      22.123  33.249  18.374  1.00 47.90           O
ATOM    123  OE2 GLU A  17      20.036  33.056  19.154  1.00 48.48           O
ATOM    124  N   ASN A  18      23.624  30.928  17.104  1.00 29.37           N
ATOM    125  CA  ASN A  18      23.151  31.089  15.724  1.00 30.33           C
ATOM    126  C   ASN A  18      22.752  29.799  15.014  1.00 28.95           C
ATOM    127  O   ASN A  18      22.087  29.848  13.965  1.00 28.55           O
ATOM    128  CB  ASN A  18      24.130  31.942  14.889  1.00 31.65           C
ATOM    129  CG  ASN A  18      25.340  31.196  14.452  1.00 37.51           C
ATOM    130  OD1 ASN A  18      25.820  30.257  15.112  1.00 43.84           O
ATOM    131  ND2 ASN A  18      25.874  31.608  13.293  1.00 46.05           N
ATOM    132  N   ALA A  19      23.126  28.645  15.594  1.00 26.80           N
ATOM    133  CA  ALA A  19      22.742  27.371  15.018  1.00 25.98           C
ATOM    134  C   ALA A  19      21.499  26.830  15.678  1.00 26.18           C
ATOM    135  O   ALA A  19      21.043  25.765  15.275  1.00 27.27           O
ATOM    136  CB  ALA A  19      23.893  26.295  15.201  1.00 27.09           C
ATOM    137  N   MET A  20      20.977  27.506  16.716  1.00 25.02           N
ATOM    138  CA  MET A  20      19.874  26.965  17.499  1.00 24.47           C
ATOM    139  C   MET A  20      18.521  27.524  17.034  1.00 24.17           C
ATOM    140  O   MET A  20      18.383  28.760  16.857  1.00 26.57           O
ATOM    141  CB  MET A  20      20.026  27.269  18.988  1.00 23.69           C
ATOM    142  CG  MET A  20      21.273  26.693  19.697  1.00 26.24           C
ATOM    143  SD  MET A  20      21.289  24.903  19.499  1.00 33.95           S
ATOM    144  CE  MET A  20      22.714  24.612  18.484  1.00 42.89           C
ATOM    145  N   PRO A  21      17.516  26.664  16.936  1.00 24.29           N
ATOM    146  CA  PRO A  21      16.198  27.094  16.514  1.00 23.85           C
ATOM    147  C   PRO A  21      15.449  27.691  17.673  1.00 24.86           C
ATOM    148  O   PRO A  21      14.311  27.308  17.916  1.00 26.95           O
ATOM    149  CB  PRO A  21      15.542  25.772  16.094  1.00 22.98           C
ATOM    150  CG  PRO A  21      16.078  24.803  17.064  1.00 24.33           C
ATOM    151  CD  PRO A  21      17.547  25.177  17.140  1.00 23.81           C
ATOM    152  N   TRP A  22      16.061  28.634  18.386  1.00 26.55           N
ATOM    153  CA  TRP A  22      15.353  29.383  19.400  1.00 24.38           C
ATOM    154  C   TRP A  22      15.654  30.845  19.225  1.00 25.68           C
ATOM    155  O   TRP A  22      16.691  31.214  18.671  1.00 26.13           O
ATOM    156  CB  TRP A  22      15.663  28.939  20.832  1.00 25.51           C
ATOM    157  CG  TRP A  22      17.088  28.990  21.312  1.00 27.40           C
ATOM    158  CD1 TRP A  22      17.920  30.094  21.362  1.00 30.46           C
ATOM    159  CD2 TRP A  22      17.831  27.907  21.892  1.00 25.42           C
ATOM    160  NE1 TRP A  22      19.123  29.742  21.922  1.00 29.94           N
ATOM    161  CE2 TRP A  22      19.103  28.407  22.231  1.00 27.76           C
ATOM    162  CE3 TRP A  22      17.549  26.559  22.130  1.00 29.79           C
ATOM    163  CZ2 TRP A  22      20.101  27.614  22.814  1.00 29.16           C
ATOM    164  CZ3 TRP A  22      18.584  25.743  22.711  1.00 28.07           C
ATOM    165  CH2 TRP A  22      19.817  26.279  23.039  1.00 27.18           C
ATOM    166  N   ASN A  23      14.752  31.658  19.730  1.00 25.07           N
ATOM    167  CA  ASN A  23      14.946  33.116  19.686  1.00 25.84           C
ATOM    168  C   ASN A  23      14.671  33.575  21.096  1.00 26.36           C
ATOM    169  O   ASN A  23      13.523  33.512  21.534  1.00 28.17           O
ATOM    170  CB  ASN A  23      13.980  33.794  18.698  1.00 25.17           C
ATOM    171  CG  ASN A  23      14.251  35.300  18.587  1.00 26.88           C
ATOM    172  OD1 ASN A  23      13.693  36.111  19.309  1.00 31.50           O
ATOM    173  ND2 ASN A  23      15.227  35.639  17.808  1.00 26.60           N
ATOM    174  N   LEU A  24      15.708  33.961  21.843  1.00 25.73           N
ATOM    175  CA  LEU A  24      15.543  34.208  23.298  1.00 26.19           C
ATOM    176  C   LEU A  24      16.171  35.530  23.661  1.00 27.31           C
ATOM    177  O   LEU A  24      17.240  35.554  24.246  1.00 28.59           O
ATOM    178  CB  LEU A  24      16.161  33.047  24.125  1.00 26.52           C
ATOM    179  CG  LEU A  24      15.536  31.654  23.960  1.00 24.41           C
ATOM    180  CD1 LEU A  24      16.396  30.564  24.613  1.00 25.17           C
ATOM    181  CD2 LEU A  24      14.120  31.592  24.546  1.00 23.00           C
ATOM    182  N   PRO A  25      15.531  36.655  23.295  1.00 28.02           N
ATOM    183  CA  PRO A  25      16.124  37.927  23.689  1.00 28.22           C
ATOM    184  C   PRO A  25      16.294  38.035  25.199  1.00 28.14           C
ATOM    185  O   PRO A  25      17.169  38.775  25.646  1.00 27.95           O
ATOM    186  CB  PRO A  25      15.108  39.003  23.194  1.00 28.65           C
ATOM    187  CG  PRO A  25      13.848  38.247  22.903  1.00 28.35           C
ATOM    188  CD  PRO A  25      14.307  36.842  22.492  1.00 28.32           C
ATOM    189  N   ALA A  26      15.467  37.336  25.980  1.00 27.36           N
ATOM    190  CA  ALA A  26      15.604  37.387  27.468  1.00 27.42           C
ATOM    191  C   ALA A  26      16.936  36.782  27.901  1.00 26.87           C
ATOM    192  O   ALA A  26      17.600  37.291  28.825  1.00 26.59           O
ATOM    193  CB  ALA A  26      14.437  36.648  28.187  1.00 27.47           C
ATOM    194  N   ASP A  27      17.324  35.698  27.246  1.00 25.66           N
ATOM    195  CA  ASP A  27      18.618  35.105  27.508  1.00 27.66           C
ATOM    196  C   ASP A  27      19.763  35.989  27.032  1.00 27.78           C
ATOM    197  O   ASP A  27      20.797  36.028  27.689  1.00 27.78           O
ATOM    198  CB  ASP A  27      18.732  33.728  26.869  1.00 27.47           C
ATOM    199  CG  ASP A  27      20.045  33.052  27.215  1.00 34.69           C
ATOM    200  OD1 ASP A  27      20.500  33.184  28.369  1.00 39.95           O
ATOM    201  OD2 ASP A  27      20.626  32.383  26.349  1.00 40.86           O
ATOM    202  N   LEU A  28      19.600  36.686  25.897  1.00 28.61           N
ATOM    203  CA  LEU A  28      20.625  37.653  25.455  1.00 29.34           C
ATOM    204  C   LEU A  28      20.783  38.746  26.495  1.00 28.16           C
ATOM    205  O   LEU A  28      21.911  39.185  26.814  1.00 29.16           O
ATOM    206  CB  LEU A  28      20.297  38.291  24.077  1.00 30.52           C
ATOM    207  CG  LEU A  28      21.236  39.471  23.687  1.00 32.44           C
ATOM    208  CD1 LEU A  28      22.696  38.975  23.405  1.00 38.60           C
ATOM    209  CD2 LEU A  28      20.704  40.279  22.525  1.00 32.55           C
ATOM    210  N   ALA A  29      19.676  39.218  27.039  1.00 27.44           N
ATOM    211  CA  ALA A  29      19.741  40.233  28.100  1.00 26.68           C
ATOM    212  C   ALA A  29      20.471  39.763  29.384  1.00 27.47           C
ATOM    213  O   ALA A  29      21.276  40.483  29.966  1.00 27.32           O
ATOM    214  CB  ALA A  29      18.354  40.726  28.426  1.00 28.20           C
ATOM    215  N   TRP A  30      20.195  38.538  29.804  1.00 26.33           N
ATOM    216  CA  TRP A  30      20.838  37.913  30.935  1.00 26.53           C
ATOM    217  C   TRP A  30      22.334  37.791  30.682  1.00 26.46           C
ATOM    218  O   TRP A  30      23.134  38.072  31.562  1.00 27.25           O
ATOM    219  CB  TRP A  30      20.214  36.524  31.068  1.00 26.82           C
ATOM    220  CG  TRP A  30      20.932  35.529  31.927  1.00 24.31           C
ATOM    221  CD1 TRP A  30      21.668  34.420  31.495  1.00 27.33           C
ATOM    222  CD2 TRP A  30      20.875  35.435  33.349  1.00 25.22           C
ATOM    223  NE1 TRP A  30      22.126  33.710  32.586  1.00 24.44           N
ATOM    224  CE2 TRP A  30      21.612  34.256  33.728  1.00 26.42           C
ATOM    225  CE3 TRP A  30      20.242  36.187  34.345  1.00 30.52           C
ATOM    226  CZ2 TRP A  30      21.798  33.883  35.061  1.00 26.12           C
ATOM    227  CZ3 TRP A  30      20.404  35.786  35.684  1.00 30.03           C
ATOM    228  CH2 TRP A  30      21.181  34.655  36.020  1.00 27.08           C
ATOM    229  N   PHE A  31      22.707  37.387  29.471  1.00 26.47           N
ATOM    230  CA  PHE A  31      24.120  37.231  29.099  1.00 26.84           C
ATOM    231  C   PHE A  31      24.786  38.601  29.140  1.00 27.94           C
ATOM    232  O   PHE A  31      25.847  38.776  29.690  1.00 28.53           O
ATOM    233  CB  PHE A  31      24.234  36.607  27.693  1.00 26.95           C
ATOM    234  CG  PHE A  31      25.649  36.483  27.183  1.00 27.38           C
ATOM    235  CD1 PHE A  31      26.468  35.443  27.586  1.00 29.60           C
ATOM    236  CD2 PHE A  31      26.161  37.416  26.294  1.00 32.16           C
ATOM    237  CE1 PHE A  31      27.758  35.355  27.124  1.00 27.66           C
ATOM    238  CE2 PHE A  31      27.460  37.307  25.826  1.00 32.23           C
ATOM    239  CZ  PHE A  31      28.228  36.295  26.236  1.00 29.97           C
ATOM    240  N   LYS A  32      24.143  39.583  28.563  1.00 26.87           N
ATOM    241  CA  LYS A  32      24.739  40.943  28.558  1.00 28.52           C
ATOM    242  C   LYS A  32      24.890  41.479  30.003  1.00 28.16           C
ATOM    243  O   LYS A  32      25.980  41.908  30.420  1.00 27.58           O
ATOM    244  CB  LYS A  32      23.889  41.841  27.657  1.00 27.80           C
ATOM    245  CG  LYS A  32      24.426  43.288  27.497  1.00 32.30           C
ATOM    246  CD  LYS A  32      23.549  44.063  26.449  1.00 32.13           C
ATOM    247  CE  LYS A  32      23.667  45.563  26.667  1.00 39.63           C
ATOM    248  NZ  LYS A  32      22.868  46.387  25.681  1.00 38.70           N
ATOM    249  N   ARG A  33      23.828  41.414  30.800  1.00 29.84           N
ATOM    250  CA  ARG A  33      23.889  41.884  32.194  1.00 34.17           C
ATOM    251  C   ARG A  33      25.010  41.217  33.019  1.00 32.58           C
ATOM    252  O   ARG A  33      25.676  41.889  33.798  1.00 32.51           O
ATOM    253  CB  ARG A  33      22.535  41.679  32.866  1.00 34.88           C
ATOM    254  CG  ARG A  33      22.445  41.953  34.400  1.00 41.63           C
ATOM    255  CD  ARG A  33      21.056  41.476  34.977  1.00 40.97           C
ATOM    256  NE  ARG A  33      19.930  42.132  34.265  1.00 52.87           N
ATOM    257  CZ  ARG A  33      19.026  41.514  33.487  1.00 56.55           C
ATOM    258  NH1 ARG A  33      19.060  40.197  33.308  1.00 56.10           N
ATOM    259  NH2 ARG A  33      18.057  42.224  32.896  1.00 57.78           N
ATOM    260  N   ASN A  34      25.224  39.915  32.823  1.00 31.22           N
ATOM    261  CA  ASN A  34      26.251  39.193  33.563  1.00 29.68           C
ATOM    262  C   ASN A  34      27.656  39.287  32.987  1.00 29.08           C
ATOM    263  O   ASN A  34      28.601  38.864  33.640  1.00 29.89           O
ATOM    264  CB  ASN A  34      25.807  37.740  33.749  1.00 29.44           C
ATOM    265  CG  ASN A  34      24.600  37.640  34.658  1.00 31.69           C
ATOM    266  OD1 ASN A  34      23.547  37.095  34.309  1.00 39.32           O
ATOM    267  ND2 ASN A  34      24.736  38.199  35.823  1.00 25.26           N
ATOM    268  N   THR A  35      27.810  39.787  31.763  1.00 27.15           N
ATOM    269  CA  THR A  35      29.156  39.843  31.182  1.00 27.05           C
ATOM    270  C   THR A  35      29.637  41.280  30.968  1.00 28.46           C
ATOM    271  O   THR A  35      30.836  41.521  30.838  1.00 29.40           O
ATOM    272  CB  THR A  35      29.269  39.111  29.844  1.00 26.53           C
ATOM    273  OG1 THR A  35      28.303  39.633  28.918  1.00 23.76           O
ATOM    274  CG2 THR A  35      29.002  37.587  30.038  1.00 24.23           C
ATOM    275  N   LEU A  36      28.737  42.238  30.929  1.00 28.62           N
ATOM    276  CA  LEU A  36      29.226  43.596  30.632  1.00 30.02           C
ATOM    277  C   LEU A  36      30.290  44.029  31.662  1.00 30.17           C
ATOM    278  O   LEU A  36      30.166  43.725  32.852  1.00 28.99           O
ATOM    279  CB  LEU A  36      28.060  44.569  30.609  1.00 29.66           C
ATOM    280  CG  LEU A  36      27.414  45.074  29.292  1.00 34.93           C
ATOM    281  CD1 LEU A  36      26.072  45.859  29.529  1.00 30.85           C
ATOM    282  CD2 LEU A  36      28.347  46.020  28.551  1.00 33.88           C
ATOM    283  N   ASN A  37      31.278  44.821  31.208  1.00 29.97           N
ATOM    284  CA  ASN A  37      32.376  45.332  32.056  1.00 28.68           C
ATOM    285  C   ASN A  37      33.308  44.229  32.582  1.00 28.07           C
ATOM    286  O   ASN A  37      34.127  44.477  33.465  1.00 27.84           O
ATOM    287  CB  ASN A  37      31.845  46.152  33.202  1.00 28.40           C
ATOM    288  CG  ASN A  37      31.352  47.497  32.743  1.00 30.25           C
ATOM    289  OD1 ASN A  37      31.881  48.050  31.772  1.00 29.10           O
ATOM    290  ND2 ASN A  37      30.317  48.023  33.404  1.00 31.23           N
ATOM    291  N   LYS A  38      33.219  43.036  32.008  1.00 28.05           N
ATOM    292  CA  LYS A  38      34.075  41.914  32.425  1.00 28.56           C
ATOM    293  C   LYS A  38      34.835  41.333  31.231  1.00 28.51           C
ATOM    294  O   LYS A  38      34.391  41.402  30.099  1.00 28.86           O
ATOM    295  CB  LYS A  38      33.238  40.777  33.053  1.00 29.26           C
ATOM    296  CG  LYS A  38      32.370  41.205  34.209  1.00 32.27           C
ATOM    297  CD  LYS A  38      31.597  40.016  34.820  1.00 30.59           C
ATOM    298  CE  LYS A  38      30.382  40.557  35.603  1.00 35.08           C
ATOM    299  NZ  LYS A  38      29.479  39.515  36.178  1.00 33.58           N
ATOM    300  N   PRO A  39      35.985  40.722  31.469  1.00 28.30           N
ATOM    301  CA  PRO A  39      36.604  40.077  30.329  1.00 28.81           C
ATOM    302  C   PRO A  39      35.845  38.778  30.012  1.00 29.14           C
ATOM    303  O   PRO A  39      35.313  38.136  30.948  1.00 30.54           O
ATOM    304  CB  PRO A  39      38.016  39.740  30.828  1.00 29.83           C
ATOM    305  CG  PRO A  39      37.927  39.786  32.321  1.00 30.85           C
ATOM    306  CD  PRO A  39      36.765  40.615  32.716  1.00 27.63           C
ATOM    307  N   VAL A  40      35.749  38.429  28.729  1.00 27.78           N
ATOM    308  CA  VAL A  40      35.119  37.126  28.316  1.00 27.05           C
ATOM    309  C   VAL A  40      36.130  36.296  27.525  1.00 27.72           C
ATOM    310  O   VAL A  40      36.847  36.827  26.667  1.00 28.10           O
ATOM    311  CB  VAL A  40      33.792  37.289  27.472  1.00 26.77           C
ATOM    312  CG1 VAL A  40      32.706  38.129  28.216  1.00 28.84           C
ATOM    313  CG2 VAL A  40      34.079  37.967  26.107  1.00 29.06           C
ATOM    314  N   ILE A  41      36.198  35.006  27.833  1.00 25.83           N
ATOM    315  CA  ILE A  41      37.146  34.091  27.239  1.00 26.17           C
ATOM    316  C   ILE A  41      36.317  33.113  26.430  1.00 25.94           C
ATOM    317  O   ILE A  41      35.338  32.566  26.949  1.00 27.90           O
ATOM    318  CB  ILE A  41      37.901  33.274  28.335  1.00 25.31           C
ATOM    319  CG1 ILE A  41      38.720  34.203  29.248  1.00 27.62           C
ATOM    320  CG2 ILE A  41      38.795  32.119  27.695  1.00 23.54           C
ATOM    321  CD1 ILE A  41      39.449  33.454  30.347  1.00 27.56           C
ATOM    322  N   MET A  42      36.677  32.901  25.173  1.00 26.09           N
ATOM    323  CA  MET A  42      35.915  31.968  24.296  1.00 26.52           C
ATOM    324  C   MET A  42      36.885  31.207  23.427  1.00 26.21           C
ATOM    325  O   MET A  42      38.014  31.640  23.300  1.00 25.85           O
ATOM    326  CB  MET A  42      34.950  32.801  23.415  1.00 25.80           C
ATOM    327  CG  MET A  42      35.677  33.583  22.360  1.00 26.44           C
ATOM    328  SD  MET A  42      34.594  34.777  21.551  1.00 27.91           S
ATOM    329  CE  MET A  42      34.718  36.049  22.812  1.00 26.03           C
ATOM    330  N   GLY A  43      36.488  30.039  22.905  1.00 26.81           N
ATOM    331  CA  GLY A  43      37.319  29.304  21.961  1.00 27.52           C
ATOM    332  C   GLY A  43      37.105  29.824  20.551  1.00 28.87           C
ATOM    333  O   GLY A  43      36.275  30.709  20.291  1.00 27.16           O
ATOM    334  N   ARG A  44      37.866  29.282  19.614  1.00 28.45           N
ATOM    335  CA  ARG A  44      37.853  29.760  18.239  1.00 30.89           C
ATOM    336  C   ARG A  44      36.514  29.559  17.515  1.00 29.41           C
ATOM    337  O   ARG A  44      36.131  30.407  16.744  1.00 30.78           O
ATOM    338  CB  ARG A  44      39.005  29.103  17.448  1.00 32.50           C
ATOM    339  CG  ARG A  44      39.069  29.438  15.926  1.00 40.29           C
ATOM    340  CD  ARG A  44      39.226  30.957  15.615  1.00 49.45           C
ATOM    341  NE  ARG A  44      40.106  31.185  14.448  1.00 55.43           N
ATOM    342  CZ  ARG A  44      39.881  32.061  13.461  1.00 57.90           C
ATOM    343  NH1 ARG A  44      38.784  32.809  13.444  1.00 59.06           N
ATOM    344  NH2 ARG A  44      40.756  32.179  12.463  1.00 59.94           N
ATOM    345  N   HIS A  45      35.827  28.424  17.708  1.00 29.90           N
ATOM    346  CA  HIS A  45      34.503  28.231  17.072  1.00 29.43           C
ATOM    347  C   HIS A  45      33.461  29.261  17.528  1.00 27.96           C
ATOM    348  O   HIS A  45      32.646  29.707  16.760  1.00 27.18           O
ATOM    349  CB  HIS A  45      34.024  26.802  17.303  1.00 31.96           C
ATOM    350  CG  HIS A  45      34.898  25.787  16.616  1.00 37.99           C
ATOM    351  ND1 HIS A  45      34.451  24.539  16.237  1.00 47.39           N
ATOM    352  CD2 HIS A  45      36.186  25.865  16.203  1.00 43.28           C
ATOM    353  CE1 HIS A  45      35.432  23.885  15.633  1.00 47.87           C
ATOM    354  NE2 HIS A  45      36.501  24.665  15.609  1.00 47.35           N
ATOM    355  N   THR A  46      33.483  29.628  18.798  1.00 27.01           N
ATOM    356  CA  THR A  46      32.546  30.631  19.315  1.00 26.91           C
ATOM    357  C   THR A  46      32.840  31.999  18.674  1.00 27.61           C
ATOM    358  O   THR A  46      31.911  32.763  18.286  1.00 28.98           O
ATOM    359  CB  THR A  46      32.626  30.653  20.851  1.00 25.64           C
ATOM    360  OG1 THR A  46      32.132  29.409  21.369  1.00 28.44           O
ATOM    361  CG2 THR A  46      31.803  31.764  21.435  1.00 25.97           C
ATOM    362  N   TRP A  47      34.126  32.342  18.620  1.00 27.81           N
ATOM    363  CA  TRP A  47      34.574  33.592  17.979  1.00 29.39           C
ATOM    364  C   TRP A  47      34.096  33.620  16.517  1.00 31.27           C
ATOM    365  O   TRP A  47      33.473  34.607  16.065  1.00 30.68           O
ATOM    366  CB  TRP A  47      36.107  33.691  18.043  1.00 29.17           C
ATOM    367  CG  TRP A  47      36.649  34.614  17.076  1.00 29.34           C
ATOM    368  CD1 TRP A  47      37.389  34.320  15.945  1.00 29.89           C
ATOM    369  CD2 TRP A  47      36.501  36.025  17.106  1.00 29.92           C
ATOM    370  NE1 TRP A  47      37.689  35.484  15.275  1.00 29.11           N
ATOM    371  CE2 TRP A  47      37.152  36.540  15.965  1.00 30.93           C
ATOM    372  CE3 TRP A  47      35.874  36.907  17.988  1.00 30.60           C
ATOM    373  CZ2 TRP A  47      37.202  37.922  15.690  1.00 31.18           C
ATOM    374  CZ3 TRP A  47      35.909  38.279  17.701  1.00 30.46           C
ATOM    375  CH2 TRP A  47      36.569  38.758  16.569  1.00 30.21           C
ATOM    376  N   GLU A  48      34.351  32.522  15.785  1.00 31.56           N
ATOM    377  CA  GLU A  48      33.945  32.460  14.391  1.00 35.19           C
ATOM    378  C   GLU A  48      32.398  32.534  14.232  1.00 34.87           C
ATOM    379  O   GLU A  48      31.917  32.999  13.203  1.00 35.27           O
ATOM    380  CB  GLU A  48      34.515  31.200  13.706  1.00 34.78           C
ATOM    381  CG  GLU A  48      36.063  31.235  13.508  1.00 37.85           C
ATOM    382  CD  GLU A  48      36.640  29.925  12.991  1.00 40.28           C
ATOM    383  OE1 GLU A  48      35.886  28.942  12.821  1.00 47.22           O
ATOM    384  OE2 GLU A  48      37.870  29.864  12.755  1.00 47.58           O
ATOM    385  N   SER A  49      31.633  32.038  15.212  1.00 34.59           N
ATOM    386  CA  SER A  49      30.170  32.089  15.140  1.00 35.50           C
ATOM    387  C   SER A  49      29.659  33.468  15.443  1.00 36.00           C
ATOM    388  O   SER A  49      28.666  33.848  14.900  1.00 35.23           O
ATOM    389  CB  SER A  49      29.492  31.151  16.108  1.00 35.70           C
ATOM    390  OG  SER A  49      29.750  29.798  15.739  1.00 41.69           O
ATOM    391  N   ILE A  50      30.317  34.198  16.337  1.00 36.05           N
ATOM    392  CA  ILE A  50      29.870  35.546  16.655  1.00 36.98           C
ATOM    393  C   ILE A  50      30.331  36.502  15.539  1.00 36.98           C
ATOM    394  O   ILE A  50      29.572  37.398  15.145  1.00 38.74           O
ATOM    395  CB  ILE A  50      30.337  36.015  18.074  1.00 36.93           C
ATOM    396  CG1 ILE A  50      29.738  35.146  19.170  1.00 36.38           C
ATOM    397  CG2 ILE A  50      29.810  37.434  18.398  1.00 37.61           C
ATOM    398  CD1 ILE A  50      30.478  35.254  20.515  1.00 37.12           C
ATOM    399  N   GLY A  51      31.566  36.331  15.060  1.00 36.90           N
ATOM    400  CA  GLY A  51      32.071  37.038  13.857  1.00 35.81           C
ATOM    401  C   GLY A  51      32.669  38.416  14.110  1.00 37.04           C
ATOM    402  O   GLY A  51      33.186  39.057  13.187  1.00 36.02           O
ATOM    403  N   ARG A  52      32.598  38.869  15.364  1.00 35.63           N
ATOM    404  CA  ARG A  52      32.965  40.230  15.750  1.00 35.73           C
ATOM    405  C   ARG A  52      33.086  40.257  17.272  1.00 33.82           C
ATOM    406  O   ARG A  52      32.602  39.342  17.950  1.00 33.78           O
ATOM    407  CB  ARG A  52      31.939  41.261  15.255  1.00 35.77           C
ATOM    408  CG  ARG A  52      30.504  41.010  15.681  1.00 40.33           C
ATOM    409  CD  ARG A  52      29.665  42.214  15.300  1.00 50.75           C
ATOM    410  NE  ARG A  52      28.322  42.157  15.865  1.00 57.51           N
ATOM    411  CZ  ARG A  52      27.295  42.886  15.427  1.00 63.13           C
ATOM    412  NH1 ARG A  52      27.458  43.737  14.403  1.00 64.11           N
ATOM    413  NH2 ARG A  52      26.095  42.760  16.004  1.00 65.28           N
ATOM    414  N   PRO A  53      33.793  41.258  17.811  1.00 33.04           N
ATOM    415  CA  PRO A  53      33.943  41.249  19.257  1.00 32.10           C
ATOM    416  C   PRO A  53      32.618  41.578  19.933  1.00 31.31           C
ATOM    417  O   PRO A  53      31.821  42.340  19.380  1.00 31.91           O
ATOM    418  CB  PRO A  53      34.991  42.343  19.533  1.00 32.16           C
ATOM    419  CG  PRO A  53      35.421  42.859  18.202  1.00 32.52           C
ATOM    420  CD  PRO A  53      34.477  42.394  17.168  1.00 31.87           C
ATOM    421  N   LEU A  54      32.376  41.012  21.111  1.00 29.57           N
ATOM    422  CA  LEU A  54      31.172  41.362  21.857  1.00 27.86           C
ATOM    423  C   LEU A  54      31.458  42.742  22.401  1.00 27.50           C
ATOM    424  O   LEU A  54      32.465  42.893  23.102  1.00 27.50           O
ATOM    425  CB  LEU A  54      31.015  40.411  23.029  1.00 27.12           C
ATOM    426  CG  LEU A  54      30.745  38.964  22.568  1.00 29.19           C
ATOM    427  CD1 LEU A  54      30.817  37.934  23.715  1.00 30.00           C
ATOM    428  CD2 LEU A  54      29.346  38.970  21.980  1.00 32.70           C
ATOM    429  N   PRO A  55      30.609  43.749  22.090  1.00 27.61           N
ATOM    430  CA  PRO A  55      30.966  45.080  22.603  1.00 27.35           C
ATOM    431  C   PRO A  55      30.819  45.206  24.123  1.00 28.03           C
ATOM    432  O   PRO A  55      30.008  44.465  24.715  1.00 28.46           O
ATOM    433  CB  PRO A  55      29.931  46.024  21.928  1.00 27.76           C
ATOM    434  CG  PRO A  55      28.767  45.180  21.602  1.00 27.97           C
ATOM    435  CD  PRO A  55      29.331  43.740  21.345  1.00 26.67           C
ATOM    436  N   GLY A  56      31.514  46.180  24.731  1.00 27.69           N
ATOM    437  CA  GLY A  56      31.438  46.427  26.174  1.00 27.32           C
ATOM    438  C   GLY A  56      32.152  45.354  27.001  1.00 28.94           C
ATOM    439  O   GLY A  56      32.056  45.374  28.236  1.00 29.73           O
ATOM    440  N   ARG A  57      32.875  44.443  26.336  1.00 27.02           N
ATOM    441  CA  ARG A  57      33.706  43.471  27.022  1.00 27.80           C
ATOM    442  C   ARG A  57      35.087  43.301  26.401  1.00 27.66           C
ATOM    443  O   ARG A  57      35.233  43.481  25.194  1.00 27.53           O
ATOM    444  CB  ARG A  57      32.965  42.143  27.010  1.00 27.62           C
ATOM    445  CG  ARG A  57      31.727  42.379  27.852  1.00 31.88           C
ATOM    446  CD  ARG A  57      30.535  41.564  27.557  1.00 36.13           C
ATOM    447  NE  ARG A  57      29.930  41.673  26.241  1.00 36.59           N
ATOM    448  CZ  ARG A  57      28.766  42.212  25.963  1.00 39.36           C
ATOM    449  NH1 ARG A  57      28.114  42.923  26.887  1.00 50.64           N
ATOM    450  NH2 ARG A  57      28.292  42.148  24.729  1.00 34.79           N
ATOM    451  N   LYS A  58      36.079  42.928  27.215  1.00 28.11           N
ATOM    452  CA  LYS A  58      37.386  42.553  26.706  1.00 29.28           C
ATOM    453  C   LYS A  58      37.315  41.128  26.174  1.00 28.94           C
ATOM    454  O   LYS A  58      37.088  40.169  26.940  1.00 29.69           O
ATOM    455  CB  LYS A  58      38.452  42.661  27.788  1.00 29.49           C
ATOM    456  CG  LYS A  58      39.842  42.174  27.307  1.00 32.41           C
ATOM    457  CD  LYS A  58      40.974  42.600  28.250  1.00 32.45           C
ATOM    458  CE  LYS A  58      42.295  42.056  27.701  1.00 38.19           C
ATOM    459  NZ  LYS A  58      43.476  42.542  28.472  1.00 40.33           N
ATOM    460  N   ASN A  59      37.502  40.970  24.864  1.00 27.81           N
ATOM    461  CA  ASN A  59      37.369  39.621  24.257  1.00 26.66           C
ATOM    462  C   ASN A  59      38.704  38.907  24.173  1.00 26.92           C
ATOM    463  O   ASN A  59      39.662  39.463  23.612  1.00 25.49           O
ATOM    464  CB  ASN A  59      36.807  39.731  22.837  1.00 26.92           C
ATOM    465  CG  ASN A  59      35.365  40.151  22.797  1.00 27.69           C
ATOM    466  OD1 ASN A  59      34.546  39.462  22.194  1.00 27.09           O
ATOM    467  ND2 ASN A  59      35.051  41.331  23.370  1.00 28.56           N
ATOM    468  N   ILE A  60      38.764  37.675  24.686  1.00 25.52           N
ATOM    469  CA  ILE A  60      39.997  36.909  24.711  1.00 26.74           C
ATOM    470  C   ILE A  60      39.676  35.568  24.062  1.00 27.27           C
ATOM    471  O   ILE A  60      38.675  34.946  24.443  1.00 27.84           O
ATOM    472  CB  ILE A  60      40.492  36.692  26.176  1.00 27.54           C
ATOM    473  CG1 ILE A  60      40.941  38.034  26.794  1.00 28.48           C
ATOM    474  CG2 ILE A  60      41.648  35.611  26.264  1.00 26.83           C
ATOM    475  CD1 ILE A  60      40.887  38.001  28.261  1.00 30.48           C
ATOM    476  N   ILE A  61      40.468  35.147  23.071  1.00 26.96           N
ATOM    477  CA  ILE A  61      40.166  33.937  22.299  1.00 26.20           C
ATOM    478  C   ILE A  61      41.244  32.928  22.557  1.00 28.03           C
ATOM    479  O   ILE A  61      42.463  33.162  22.327  1.00 26.03           O
ATOM    480  CB  ILE A  61      39.996  34.191  20.786  1.00 26.50           C
ATOM    481  CG1 ILE A  61      38.897  35.207  20.497  1.00 30.02           C
ATOM    482  CG2 ILE A  61      39.535  32.932  20.041  1.00 26.58           C
ATOM    483  CD1 ILE A  61      39.365  36.549  20.616  1.00 36.32           C
ATOM    484  N   LEU A  62      40.810  31.792  23.065  1.00 28.14           N
ATOM    485  CA  LEU A  62      41.748  30.777  23.431  1.00 29.59           C
ATOM    486  C   LEU A  62      41.734  29.829  22.260  1.00 31.39           C
ATOM    487  O   LEU A  62      40.722  29.197  22.001  1.00 29.18           O
ATOM    488  CB  LEU A  62      41.296  30.103  24.733  1.00 29.44           C
ATOM    489  CG  LEU A  62      42.045  28.809  25.156  1.00 29.60           C
ATOM    490  CD1 LEU A  62      43.494  29.104  25.363  1.00 28.99           C
ATOM    491  CD2 LEU A  62      41.443  28.326  26.468  1.00 30.58           C
ATOM    492  N   SER A  63      42.828  29.755  21.507  1.00 34.07           N
ATOM    493  CA  SER A  63      42.935  28.694  20.502  1.00 37.29           C
ATOM    494  C   SER A  63      44.383  28.330  20.229  1.00 38.25           C
ATOM    495  O   SER A  63      45.274  29.086  20.552  1.00 35.96           O
ATOM    496  CB  SER A  63      42.219  29.053  19.201  1.00 37.90           C
ATOM    497  OG  SER A  63      42.869  30.071  18.504  1.00 43.75           O
ATOM    498  N   SER A  64      44.586  27.144  19.671  1.00 40.33           N
ATOM    499  CA  SER A  64      45.910  26.670  19.266  1.00 44.25           C
ATOM    500  C   SER A  64      46.307  27.216  17.915  1.00 46.25           C
ATOM    501  O   SER A  64      47.426  26.989  17.475  1.00 47.65           O
ATOM    502  CB  SER A  64      45.928  25.136  19.175  1.00 44.40           C
ATOM    503  OG  SER A  64      46.074  24.532  20.460  1.00 48.04           O
ATOM    504  N   GLN A  65      45.384  27.871  17.219  1.00 48.70           N
ATOM    505  CA  GLN A  65      45.702  28.481  15.936  1.00 51.50           C
ATOM    506  C   GLN A  65      45.154  29.891  15.905  1.00 52.57           C
ATOM    507  O   GLN A  65      43.976  30.106  15.622  1.00 53.12           O
ATOM    508  CB  GLN A  65      45.214  27.648  14.742  1.00 51.84           C
ATOM    509  CG  GLN A  65      46.210  27.735  13.546  1.00 53.35           C
ATOM    510  CD  GLN A  65      46.054  26.626  12.509  1.00 52.98           C
ATOM    511  OE1 GLN A  65      46.405  26.819  11.356  1.00 56.14           O
ATOM    512  NE2 GLN A  65      45.528  25.468  12.917  1.00 55.65           N
ATOM    513  N   PRO A  66      46.036  30.860  16.149  1.00 53.93           N
ATOM    514  CA  PRO A  66      45.694  32.192  16.567  1.00 54.78           C
ATOM    515  C   PRO A  66      45.163  32.955  15.392  1.00 55.53           C
ATOM    516  O   PRO A  66      45.016  32.417  14.293  1.00 54.35           O
ATOM    517  CB  PRO A  66      47.042  32.772  16.967  1.00 55.01           C
ATOM    518  CG  PRO A  66      47.949  32.167  15.969  1.00 55.44           C
ATOM    519  CD  PRO A  66      47.483  30.739  15.904  1.00 54.40           C
ATOM    520  N   GLY A  67      44.918  34.238  15.612  1.00 56.51           N
ATOM    521  CA  GLY A  67      44.042  34.894  14.685  1.00 56.92           C
ATOM    522  C   GLY A  67      44.582  36.117  14.020  1.00 56.67           C
ATOM    523  O   GLY A  67      45.625  36.671  14.383  1.00 57.51           O
ATOM    524  N   THR A  68      43.828  36.504  13.010  1.00 56.65           N
ATOM    525  CA  THR A  68      43.970  37.779  12.373  1.00 56.62           C
ATOM    526  C   THR A  68      42.730  38.476  12.890  1.00 55.14           C
ATOM    527  O   THR A  68      41.601  38.027  12.617  1.00 55.49           O
ATOM    528  CB  THR A  68      43.969  37.619  10.825  1.00 57.38           C
ATOM    529  OG1 THR A  68      43.172  36.461  10.461  1.00 59.78           O
ATOM    530  CG2 THR A  68      45.416  37.423  10.300  1.00 57.69           C
ATOM    531  N   ASP A  69      42.972  39.492  13.729  1.00 52.88           N
ATOM    532  CA  ASP A  69      41.963  40.431  14.255  1.00 50.22           C
ATOM    533  C   ASP A  69      42.496  41.171  15.481  1.00 48.72           C
ATOM    534  O   ASP A  69      42.733  40.577  16.532  1.00 48.10           O
ATOM    535  CB  ASP A  69      40.618  39.770  14.576  1.00 50.43           C
ATOM    536  CG  ASP A  69      39.491  40.769  14.589  1.00 49.81           C
ATOM    537  OD1 ASP A  69      39.657  41.850  15.192  1.00 50.21           O
ATOM    538  OD2 ASP A  69      38.440  40.497  13.986  1.00 49.76           O
ATOM    539  N   ASP A  70      42.664  42.479  15.341  1.00 46.17           N
ATOM    540  CA  ASP A  70      43.340  43.249  16.348  1.00 44.83           C
ATOM    541  C   ASP A  70      42.375  43.794  17.389  1.00 43.75           C
ATOM    542  O   ASP A  70      42.791  44.523  18.296  1.00 43.98           O
ATOM    543  CB  ASP A  70      44.135  44.399  15.697  1.00 45.37           C
ATOM    544  CG  ASP A  70      43.240  45.423  14.985  1.00 46.00           C
ATOM    545  OD1 ASP A  70      42.017  45.185  14.866  1.00 45.39           O
ATOM    546  OD2 ASP A  70      43.777  46.470  14.537  1.00 48.31           O
ATOM    547  N   ARG A  71      41.094  43.450  17.262  1.00 42.11           N
ATOM    548  CA  ARG A  71      40.076  43.942  18.211  1.00 40.85           C
ATOM    549  C   ARG A  71      39.968  43.045  19.445  1.00 39.42           C
ATOM    550  O   ARG A  71      39.299  43.399  20.433  1.00 38.32           O
ATOM    551  CB  ARG A  71      38.706  44.060  17.535  1.00 41.30           C
ATOM    552  CG  ARG A  71      38.759  44.494  16.061  1.00 43.22           C
ATOM    553  CD  ARG A  71      37.566  45.337  15.683  1.00 45.28           C
ATOM    554  NE  ARG A  71      36.432  44.744  14.953  1.00 44.67           N
ATOM    555  CZ  ARG A  71      36.341  43.549  14.369  1.00 46.55           C
ATOM    556  NH1 ARG A  71      37.319  42.672  14.382  1.00 46.60           N
ATOM    557  NH2 ARG A  71      35.217  43.231  13.765  1.00 44.77           N
ATOM    558  N   VAL A  72      40.624  41.884  19.375  1.00 37.01           N
ATOM    559  CA  VAL A  72      40.563  40.899  20.440  1.00 35.14           C
ATOM    560  C   VAL A  72      41.965  40.398  20.823  1.00 34.49           C
ATOM    561  O   VAL A  72      42.946  40.665  20.117  1.00 34.22           O
ATOM    562  CB  VAL A  72      39.689  39.704  20.031  1.00 34.94           C
ATOM    563  CG1 VAL A  72      38.314  40.179  19.610  1.00 34.80           C
ATOM    564  CG2 VAL A  72      40.348  38.911  18.910  1.00 36.01           C
ATOM    565  N   THR A  73      42.059  39.660  21.922  1.00 32.06           N
ATOM    566  CA  THR A  73      43.345  39.185  22.401  1.00 31.78           C
ATOM    567  C   THR A  73      43.404  37.684  22.185  1.00 31.21           C
ATOM    568  O   THR A  73      42.508  36.978  22.618  1.00 30.78           O
ATOM    569  CB  THR A  73      43.526  39.541  23.883  1.00 31.00           C
ATOM    570  OG1 THR A  73      43.439  40.971  24.035  1.00 32.49           O
ATOM    571  CG2 THR A  73      44.873  39.043  24.393  1.00 32.22           C
ATOM    572  N   TRP A  74      44.434  37.202  21.493  1.00 30.83           N
ATOM    573  CA  TRP A  74      44.551  35.780  21.192  1.00 31.24           C
ATOM    574  C   TRP A  74      45.479  35.112  22.197  1.00 31.65           C
ATOM    575  O   TRP A  74      46.585  35.574  22.420  1.00 31.37           O
ATOM    576  CB  TRP A  74      45.098  35.595  19.754  1.00 32.27           C
ATOM    577  CG  TRP A  74      44.194  36.227  18.727  1.00 32.42           C
ATOM    578  CD1 TRP A  74      44.233  37.528  18.274  1.00 34.01           C
ATOM    579  CD2 TRP A  74      43.091  35.610  18.081  1.00 33.40           C
ATOM    580  NE1 TRP A  74      43.226  37.742  17.368  1.00 33.85           N
ATOM    581  CE2 TRP A  74      42.500  36.582  17.242  1.00 33.21           C
ATOM    582  CE3 TRP A  74      42.533  34.323  18.132  1.00 33.56           C
ATOM    583  CZ2 TRP A  74      41.393  36.304  16.441  1.00 34.12           C
ATOM    584  CZ3 TRP A  74      41.415  34.047  17.332  1.00 34.72           C
ATOM    585  CH2 TRP A  74      40.868  35.035  16.494  1.00 34.77           C
ATOM    586  N   VAL A  75      45.061  34.018  22.802  1.00 31.15           N
ATOM    587  CA  VAL A  75      45.950  33.354  23.757  1.00 30.43           C
ATOM    588  C   VAL A  75      45.980  31.873  23.455  1.00 30.42           C
ATOM    589  O   VAL A  75      45.054  31.338  22.817  1.00 28.75           O
ATOM    590  CB  VAL A  75      45.539  33.594  25.215  1.00 29.76           C
ATOM    591  CG1 VAL A  75      45.781  35.017  25.601  1.00 32.22           C
ATOM    592  CG2 VAL A  75      44.044  33.188  25.454  1.00 27.02           C
ATOM    593  N   LYS A  76      47.052  31.223  23.901  1.00 30.95           N
ATOM    594  CA  LYS A  76      47.358  29.821  23.562  1.00 32.25           C
ATOM    595  C   LYS A  76      47.121  28.864  24.742  1.00 32.34           C
ATOM    596  O   LYS A  76      47.142  27.607  24.586  1.00 31.71           O
ATOM    597  CB  LYS A  76      48.817  29.721  23.044  1.00 33.48           C
ATOM    598  CG  LYS A  76      49.294  28.320  22.595  1.00 38.30           C
ATOM    599  CD  LYS A  76      48.749  27.905  21.187  1.00 40.61           C
ATOM    600  CE  LYS A  76      49.419  26.646  20.534  1.00 36.68           C
ATOM    601  NZ  LYS A  76      50.809  26.902  19.999  1.00 36.22           N
ATOM    602  N   SER A  77      46.881  29.404  25.927  1.00 30.92           N
ATOM    603  CA  SER A  77      46.775  28.496  27.069  1.00 31.28           C
ATOM    604  C   SER A  77      45.799  29.059  28.081  1.00 30.79           C
ATOM    605  O   SER A  77      45.567  30.277  28.083  1.00 29.56           O
ATOM    606  CB  SER A  77      48.156  28.291  27.721  1.00 30.39           C
ATOM    607  OG  SER A  77      48.529  29.447  28.450  1.00 32.28           O
ATOM    608  N   VAL A  78      45.266  28.197  28.955  1.00 30.14           N
ATOM    609  CA  VAL A  78      44.410  28.653  30.082  1.00 31.23           C
ATOM    610  C   VAL A  78      45.135  29.733  30.914  1.00 31.59           C
ATOM    611  O   VAL A  78      44.574  30.787  31.198  1.00 31.09           O
ATOM    612  CB  VAL A  78      43.998  27.481  30.981  1.00 32.28           C
ATOM    613  CG1 VAL A  78      43.280  27.984  32.220  1.00 30.37           C
ATOM    614  CG2 VAL A  78      43.093  26.505  30.187  1.00 30.66           C
ATOM    615  N   ASP A  79      46.390  29.488  31.295  1.00 32.47           N
ATOM    616  CA  ASP A  79      47.120  30.475  32.102  1.00 33.38           C
ATOM    617  C   ASP A  79      47.344  31.783  31.370  1.00 33.15           C
ATOM    618  O   ASP A  79      47.340  32.864  31.987  1.00 35.22           O
ATOM    619  CB  ASP A  79      48.445  29.908  32.616  1.00 35.04           C
ATOM    620  CG  ASP A  79      48.242  28.855  33.709  1.00 40.19           C
ATOM    621  OD1 ASP A  79      47.171  28.870  34.365  1.00 46.65           O
ATOM    622  OD2 ASP A  79      49.146  28.020  33.932  1.00 45.27           O
ATOM    623  N   GLU A  80      47.565  31.722  30.062  1.00 32.09           N
ATOM    624  CA  GLU A  80      47.686  32.962  29.289  1.00 32.55           C
ATOM    625  C   GLU A  80      46.364  33.722  29.260  1.00 30.88           C
ATOM    626  O   GLU A  80      46.348  34.956  29.379  1.00 30.79           O
ATOM    627  CB  GLU A  80      48.118  32.674  27.859  1.00 31.81           C
ATOM    628  CG  GLU A  80      49.639  32.555  27.677  1.00 34.92           C
ATOM    629  CD  GLU A  80      50.034  32.456  26.188  1.00 36.81           C
ATOM    630  OE1 GLU A  80      49.206  32.869  25.316  1.00 40.20           O
ATOM    631  OE2 GLU A  80      51.151  31.940  25.886  1.00 39.94           O
ATOM    632  N   ALA A  81      45.255  32.991  29.088  1.00 28.47           N
ATOM    633  CA  ALA A  81      43.900  33.632  29.084  1.00 27.98           C
ATOM    634  C   ALA A  81      43.615  34.355  30.397  1.00 28.09           C
ATOM    635  O   ALA A  81      43.100  35.486  30.426  1.00 28.58           O
ATOM    636  CB  ALA A  81      42.824  32.548  28.852  1.00 28.19           C
ATOM    637  N   ILE A  82      43.958  33.705  31.501  1.00 28.82           N
ATOM    638  CA  ILE A  82      43.755  34.284  32.832  1.00 29.94           C
ATOM    639  C   ILE A  82      44.612  35.521  33.001  1.00 30.38           C
ATOM    640  O   ILE A  82      44.106  36.553  33.381  1.00 31.37           O
ATOM    641  CB  ILE A  82      43.989  33.223  33.961  1.00 29.91           C
ATOM    642  CG1 ILE A  82      42.894  32.170  33.867  1.00 30.53           C
ATOM    643  CG2 ILE A  82      43.840  33.849  35.373  1.00 29.69           C
ATOM    644  CD1 ILE A  82      43.184  30.909  34.686  1.00 34.67           C
ATOM    645  N   ALA A  83      45.887  35.442  32.644  1.00 31.13           N
ATOM    646  CA  ALA A  83      46.774  36.617  32.739  1.00 31.30           C
ATOM    647  C   ALA A  83      46.269  37.782  31.877  1.00 31.67           C
ATOM    648  O   ALA A  83      46.351  38.942  32.278  1.00 31.57           O
ATOM    649  CB  ALA A  83      48.187  36.228  32.325  1.00 31.43           C
ATOM    650  N   ALA A  84      45.742  37.460  30.694  1.00 31.61           N
ATOM    651  CA  ALA A  84      45.209  38.442  29.756  1.00 31.87           C
ATOM    652  C   ALA A  84      44.060  39.235  30.340  1.00 32.37           C
ATOM    653  O   ALA A  84      43.808  40.368  29.928  1.00 31.99           O
ATOM    654  CB  ALA A  84      44.754  37.744  28.446  1.00 33.07           C
ATOM    655  N   CYS A  85      43.349  38.657  31.302  1.00 32.55           N
ATOM    656  CA  CYS A  85      42.267  39.373  31.969  1.00 32.85           C
ATOM    657  C   CYS A  85      42.772  40.442  32.944  1.00 33.67           C
ATOM    658  O   CYS A  85      42.053  41.395  33.237  1.00 34.38           O
ATOM    659  CB  CYS A  85      41.366  38.424  32.716  1.00 32.60           C
ATOM    660  SG  CYS A  85      40.554  37.232  31.601  1.00 33.87           S
ATOM    661  N   GLY A  86      43.981  40.245  33.464  1.00 33.77           N
ATOM    662  CA  GLY A  86      44.591  41.202  34.382  1.00 34.17           C
ATOM    663  C   GLY A  86      43.899  41.267  35.737  1.00 33.79           C
ATOM    664  O   GLY A  86      43.338  40.279  36.207  1.00 31.48           O
ATOM    665  N   ASP A  87      43.948  42.461  36.358  1.00 32.54           N
ATOM    666  CA  ASP A  87      43.507  42.626  37.740  1.00 32.72           C
ATOM    667  C   ASP A  87      42.011  42.940  37.800  1.00 32.45           C
ATOM    668  O   ASP A  87      41.608  44.106  37.938  1.00 32.31           O
ATOM    669  CB  ASP A  87      44.363  43.719  38.425  1.00 32.45           C
ATOM    670  CG  ASP A  87      44.288  43.683  39.952  1.00 35.25           C
ATOM    671  OD1 ASP A  87      43.306  43.124  40.489  1.00 34.22           O
ATOM    672  OD2 ASP A  87      45.201  44.276  40.617  1.00 34.77           O
ATOM    673  N   VAL A  88      41.190  41.891  37.689  1.00 32.42           N
ATOM    674  CA  VAL A  88      39.727  42.015  37.692  1.00 31.78           C
ATOM    675  C   VAL A  88      39.124  41.065  38.716  1.00 31.58           C
ATOM    676  O   VAL A  88      39.754  40.062  39.060  1.00 31.69           O
ATOM    677  CB  VAL A  88      39.089  41.684  36.280  1.00 32.46           C
ATOM    678  CG1 VAL A  88      39.473  42.714  35.248  1.00 32.53           C
ATOM    679  CG2 VAL A  88      39.437  40.228  35.823  1.00 29.09           C
ATOM    680  N   PRO A  89      37.921  41.380  39.216  1.00 31.04           N
ATOM    681  CA  PRO A  89      37.211  40.578  40.193  1.00 31.71           C
ATOM    682  C   PRO A  89      36.597  39.313  39.635  1.00 32.12           C
ATOM    683  O   PRO A  89      36.551  38.300  40.341  1.00 32.57           O
ATOM    684  CB  PRO A  89      36.107  41.507  40.721  1.00 32.48           C
ATOM    685  CG  PRO A  89      36.100  42.691  39.870  1.00 31.94           C
ATOM    686  CD  PRO A  89      37.275  42.688  38.976  1.00 32.20           C
ATOM    687  N   GLU A  90      36.178  39.350  38.372  1.00 31.51           N
ATOM    688  CA  GLU A  90      35.427  38.224  37.810  1.00 31.86           C
ATOM    689  C   GLU A  90      35.690  38.066  36.312  1.00 30.78           C
ATOM    690  O   GLU A  90      35.517  39.022  35.534  1.00 28.39           O
ATOM    691  CB  GLU A  90      33.921  38.385  38.066  1.00 31.81           C
ATOM    692  CG  GLU A  90      33.174  37.054  37.801  1.00 30.25           C
ATOM    693  CD  GLU A  90      31.672  37.210  37.914  1.00 34.27           C
ATOM    694  OE1 GLU A  90      31.208  38.369  37.993  1.00 30.21           O
ATOM    695  OE2 GLU A  90      30.966  36.175  37.914  1.00 33.03           O
ATOM    696  N   ILE A  91      36.155  36.881  35.962  1.00 27.95           N
ATOM    697  CA  ILE A  91      36.436  36.465  34.551  1.00 27.91           C
ATOM    698  C   ILE A  91      35.299  35.601  34.042  1.00 26.95           C
ATOM    699  O   ILE A  91      34.920  34.651  34.722  1.00 27.57           O
ATOM    700  CB  ILE A  91      37.734  35.636  34.451  1.00 27.52           C
ATOM    701  CG1 ILE A  91      38.938  36.481  34.873  1.00 29.23           C
ATOM    702  CG2 ILE A  91      37.868  35.023  33.014  1.00 28.61           C
ATOM    703  CD1 ILE A  91      40.291  35.694  35.028  1.00 29.22           C
ATOM    704  N   MET A  92      34.717  35.944  32.897  1.00 26.54           N
ATOM    705  CA  MET A  92      33.587  35.155  32.362  1.00 27.28           C
ATOM    706  C   MET A  92      34.061  34.258  31.230  1.00 27.62           C
ATOM    707  O   MET A  92      34.604  34.739  30.248  1.00 28.73           O
ATOM    708  CB  MET A  92      32.465  36.097  31.843  1.00 28.46           C
ATOM    709  CG  MET A  92      32.027  37.128  32.910  1.00 25.98           C
ATOM    710  SD  MET A  92      31.215  36.281  34.312  1.00 30.79           S
ATOM    711  CE  MET A  92      29.776  35.507  33.503  1.00 29.72           C
ATOM    712  N   VAL A  93      33.816  32.967  31.360  1.00 26.21           N
ATOM    713  CA  VAL A  93      34.164  32.002  30.317  1.00 25.37           C
ATOM    714  C   VAL A  93      32.885  31.651  29.559  1.00 25.07           C
ATOM    715  O   VAL A  93      31.929  31.165  30.175  1.00 25.12           O
ATOM    716  CB  VAL A  93      34.714  30.752  30.988  1.00 24.24           C
ATOM    717  CG1 VAL A  93      35.017  29.651  29.927  1.00 24.39           C
ATOM    718  CG2 VAL A  93      35.970  31.166  31.815  1.00 25.64           C
ATOM    719  N   ILE A  94      32.838  31.913  28.249  1.00 24.20           N
ATOM    720  CA  ILE A  94      31.552  31.847  27.548  1.00 23.50           C
ATOM    721  C   ILE A  94      31.509  30.719  26.572  1.00 24.79           C
ATOM    722  O   ILE A  94      30.587  30.639  25.744  1.00 26.19           O
ATOM    723  CB  ILE A  94      31.242  33.127  26.807  1.00 24.79           C
ATOM    724  CG1 ILE A  94      32.245  33.362  25.656  1.00 23.84           C
ATOM    725  CG2 ILE A  94      31.317  34.344  27.820  1.00 23.90           C
ATOM    726  CD1 ILE A  94      31.760  34.550  24.753  1.00 23.22           C
ATOM    727  N   GLY A  95      32.468  29.818  26.698  1.00 25.22           N
ATOM    728  CA  GLY A  95      32.409  28.619  25.930  1.00 26.58           C
ATOM    729  C   GLY A  95      33.325  28.471  24.750  1.00 29.14           C
ATOM    730  O   GLY A  95      34.102  29.427  24.400  1.00 27.00           O
ATOM    731  N   GLY A  96      32.725  27.583  23.973  1.00 30.03           N
ATOM    732  CA  GLY A  96      32.952  26.277  23.690  1.00 30.96           C
ATOM    733  C   GLY A  96      32.911  25.219  24.771  1.00 30.63           C
ATOM    734  O   GLY A  96      33.485  25.376  25.825  1.00 30.53           O
ATOM    735  N   GLY A  97      32.393  24.047  24.416  1.00 30.70           N
ATOM    736  CA  GLY A  97      32.528  22.855  25.227  1.00 30.39           C
ATOM    737  C   GLY A  97      33.929  22.633  25.751  1.00 30.57           C
ATOM    738  O   GLY A  97      34.097  22.432  26.940  1.00 30.30           O
ATOM    739  N   ARG A  98      34.929  22.662  24.872  1.00 29.27           N
ATOM    740  CA  ARG A  98      36.274  22.359  25.291  1.00 31.50           C
ATOM    741  C   ARG A  98      36.748  23.436  26.228  1.00 28.79           C
ATOM    742  O   ARG A  98      37.459  23.157  27.186  1.00 28.61           O
ATOM    743  CB  ARG A  98      37.235  22.221  24.090  1.00 31.69           C
ATOM    744  CG  ARG A  98      37.084  20.887  23.334  1.00 37.63           C
ATOM    745  CD  ARG A  98      38.207  20.628  22.283  1.00 38.94           C
ATOM    746  NE  ARG A  98      37.867  19.532  21.351  1.00 51.80           N
ATOM    747  CZ  ARG A  98      37.149  19.698  20.234  1.00 55.32           C
ATOM    748  NH1 ARG A  98      36.689  20.912  19.905  1.00 55.75           N
ATOM    749  NH2 ARG A  98      36.891  18.656  19.442  1.00 56.57           N
ATOM    750  N   VAL A  99      36.395  24.686  25.942  1.00 28.03           N
ATOM    751  CA  VAL A  99      36.758  25.769  26.841  1.00 26.99           C
ATOM    752  C   VAL A  99      36.102  25.656  28.250  1.00 26.93           C
ATOM    753  O   VAL A  99      36.790  25.794  29.273  1.00 27.47           O
ATOM    754  CB  VAL A  99      36.517  27.137  26.146  1.00 28.50           C
ATOM    755  CG1 VAL A  99      36.838  28.299  27.099  1.00 27.23           C
ATOM    756  CG2 VAL A  99      37.460  27.201  24.937  1.00 28.39           C
ATOM    757  N   TYR A 100      34.799  25.360  28.312  1.00 25.36           N
ATOM    758  CA  TYR A 100      34.113  25.115  29.590  1.00 24.70           C
ATOM    759  C   TYR A 100      34.837  23.977  30.347  1.00 26.98           C
ATOM    760  O   TYR A 100      35.090  24.060  31.541  1.00 27.04           O
ATOM    761  CB  TYR A 100      32.694  24.655  29.296  1.00 24.39           C
ATOM    762  CG  TYR A 100      31.760  25.703  28.780  1.00 23.79           C
ATOM    763  CD1 TYR A 100      31.777  26.994  29.306  1.00 23.17           C
ATOM    764  CD2 TYR A 100      30.807  25.398  27.816  1.00 25.82           C
ATOM    765  CE1 TYR A 100      30.829  27.967  28.875  1.00 23.02           C
ATOM    766  CE2 TYR A 100      29.850  26.366  27.384  1.00 21.76           C
ATOM    767  CZ  TYR A 100      29.897  27.635  27.925  1.00 22.58           C
ATOM    768  OH  TYR A 100      28.985  28.556  27.466  1.00 22.21           O
ATOM    769  N   GLU A 101      35.168  22.910  29.643  1.00 26.89           N
ATOM    770  CA  GLU A 101      35.909  21.813  30.268  1.00 30.83           C
ATOM    771  C   GLU A 101      37.239  22.256  30.916  1.00 30.86           C
ATOM    772  O   GLU A 101      37.582  21.841  32.031  1.00 31.16           O
ATOM    773  CB  GLU A 101      36.161  20.734  29.205  1.00 30.80           C
ATOM    774  CG  GLU A 101      36.660  19.425  29.746  1.00 36.66           C
ATOM    775  CD  GLU A 101      36.929  18.396  28.637  1.00 37.44           C
ATOM    776  OE1 GLU A 101      36.466  18.603  27.475  1.00 43.71           O
ATOM    777  OE2 GLU A 101      37.587  17.369  28.938  1.00 48.75           O
ATOM    778  N   GLN A 102      37.985  23.124  30.239  1.00 30.93           N
ATOM    779  CA  GLN A 102      39.287  23.537  30.718  1.00 31.03           C
ATOM    780  C   GLN A 102      39.184  24.447  31.946  1.00 30.17           C
ATOM    781  O   GLN A 102      40.048  24.429  32.797  1.00 28.26           O
ATOM    782  CB  GLN A 102      40.025  24.264  29.592  1.00 31.64           C
ATOM    783  CG  GLN A 102      40.519  23.291  28.465  1.00 34.76           C
ATOM    784  CD  GLN A 102      41.092  24.079  27.293  1.00 36.77           C
ATOM    785  OE1 GLN A 102      40.351  24.739  26.550  1.00 44.01           O
ATOM    786  NE2 GLN A 102      42.417  24.073  27.155  1.00 39.81           N
ATOM    787  N   PHE A 103      38.137  25.269  32.014  1.00 28.67           N
ATOM    788  CA  PHE A 103      37.990  26.224  33.094  1.00 28.65           C
ATOM    789  C   PHE A 103      37.101  25.788  34.263  1.00 29.38           C
ATOM    790  O   PHE A 103      37.170  26.381  35.340  1.00 29.12           O
ATOM    791  CB  PHE A 103      37.495  27.571  32.557  1.00 29.21           C
ATOM    792  CG  PHE A 103      38.522  28.332  31.804  1.00 28.86           C
ATOM    793  CD1 PHE A 103      39.347  29.270  32.468  1.00 30.68           C
ATOM    794  CD2 PHE A 103      38.664  28.159  30.424  1.00 25.76           C
ATOM    795  CE1 PHE A 103      40.286  30.011  31.761  1.00 29.83           C
ATOM    796  CE2 PHE A 103      39.607  28.904  29.722  1.00 26.18           C
ATOM    797  CZ  PHE A 103      40.424  29.833  30.409  1.00 29.18           C
ATOM    798  N   LEU A 104      36.287  24.744  34.101  1.00 29.47           N
ATOM    799  CA  LEU A 104      35.358  24.399  35.157  1.00 30.09           C
ATOM    800  C   LEU A 104      36.115  24.061  36.443  1.00 30.41           C
ATOM    801  O   LEU A 104      35.690  24.512  37.519  1.00 31.22           O
ATOM    802  CB  LEU A 104      34.440  23.244  34.739  1.00 31.44           C
ATOM    803  CG  LEU A 104      33.461  22.643  35.743  1.00 33.09           C
ATOM    804  CD1 LEU A 104      32.534  23.680  36.301  1.00 31.96           C
ATOM    805  CD2 LEU A 104      32.647  21.559  35.056  1.00 34.03           C
ATOM    806  N   PRO A 105      37.217  23.264  36.370  1.00 30.92           N
ATOM    807  CA  PRO A 105      37.932  23.010  37.620  1.00 30.70           C
ATOM    808  C   PRO A 105      38.459  24.233  38.347  1.00 30.67           C
ATOM    809  O   PRO A 105      38.774  24.129  39.552  1.00 30.31           O
ATOM    810  CB  PRO A 105      39.113  22.132  37.181  1.00 31.32           C
ATOM    811  CG  PRO A 105      38.634  21.455  35.948  1.00 31.44           C
ATOM    812  CD  PRO A 105      37.862  22.537  35.256  1.00 31.20           C
ATOM    813  N   LYS A 106      38.590  25.357  37.646  1.00 29.85           N
ATOM    814  CA  LYS A 106      39.060  26.596  38.274  1.00 31.32           C
ATOM    815  C   LYS A 106      37.918  27.535  38.694  1.00 30.84           C
ATOM    816  O   LYS A 106      38.158  28.579  39.344  1.00 28.96           O
ATOM    817  CB  LYS A 106      39.970  27.347  37.299  1.00 31.98           C
ATOM    818  CG  LYS A 106      41.137  26.480  36.717  1.00 35.10           C
ATOM    819  CD  LYS A 106      42.214  27.419  36.100  1.00 35.05           C
ATOM    820  CE  LYS A 106      43.621  27.094  36.545  1.00 38.65           C
ATOM    821  NZ  LYS A 106      43.985  25.657  36.291  1.00 41.50           N
ATOM    822  N   ALA A 107      36.690  27.163  38.338  1.00 29.90           N
ATOM    823  CA  ALA A 107      35.525  28.072  38.439  1.00 29.10           C
ATOM    824  C   ALA A 107      34.876  28.060  39.789  1.00 28.88           C
ATOM    825  O   ALA A 107      34.847  27.040  40.452  1.00 29.19           O
ATOM    826  CB  ALA A 107      34.496  27.711  37.422  1.00 28.78           C
ATOM    827  N   GLN A 108      34.340  29.204  40.191  1.00 28.94           N
ATOM    828  CA  GLN A 108      33.700  29.349  41.504  1.00 31.20           C
ATOM    829  C   GLN A 108      32.205  29.578  41.335  1.00 28.43           C
ATOM    830  O   GLN A 108      31.437  29.447  42.281  1.00 28.41           O
ATOM    831  CB  GLN A 108      34.283  30.541  42.264  1.00 31.24           C
ATOM    832  CG  GLN A 108      33.640  30.801  43.641  1.00 35.66           C
ATOM    833  CD  GLN A 108      34.292  31.970  44.406  1.00 39.70           C
ATOM    834  OE1 GLN A 108      35.359  32.461  44.007  1.00 48.10           O
ATOM    835  NE2 GLN A 108      33.621  32.454  45.491  1.00 47.76           N
ATOM    836  N   LYS A 109      31.795  29.918  40.131  1.00 26.87           N
ATOM    837  CA  LYS A 109      30.420  30.288  39.900  1.00 27.77           C
ATOM    838  C   LYS A 109      29.947  29.894  38.509  1.00 27.23           C
ATOM    839  O   LYS A 109      30.723  29.939  37.564  1.00 28.93           O
ATOM    840  CB  LYS A 109      30.275  31.814  40.107  1.00 27.99           C
ATOM    841  CG  LYS A 109      28.860  32.353  40.137  1.00 32.32           C
ATOM    842  CD  LYS A 109      29.021  33.873  40.512  1.00 34.85           C
ATOM    843  CE  LYS A 109      27.905  34.488  41.325  1.00 39.30           C
ATOM    844  NZ  LYS A 109      28.003  36.048  41.373  1.00 38.90           N
ATOM    845  N   LEU A 110      28.675  29.526  38.371  1.00 25.46           N
ATOM    846  CA  LEU A 110      28.145  29.132  37.078  1.00 25.82           C
ATOM    847  C   LEU A 110      26.862  29.886  36.844  1.00 26.46           C
ATOM    848  O   LEU A 110      26.003  29.935  37.726  1.00 28.11           O
ATOM    849  CB  LEU A 110      27.809  27.636  37.031  1.00 24.98           C
ATOM    850  CG  LEU A 110      28.856  26.602  37.364  1.00 25.16           C
ATOM    851  CD1 LEU A 110      28.223  25.198  37.439  1.00 25.07           C
ATOM    852  CD2 LEU A 110      29.970  26.637  36.324  1.00 22.89           C
ATOM    853  N   TYR A 111      26.727  30.489  35.672  1.00 24.89           N
ATOM    854  CA  TYR A 111      25.488  31.129  35.306  1.00 24.21           C
ATOM    855  C   TYR A 111      24.887  30.324  34.165  1.00 23.93           C
ATOM    856  O   TYR A 111      25.480  30.216  33.099  1.00 25.22           O
ATOM    857  CB  TYR A 111      25.797  32.491  34.785  1.00 24.38           C
ATOM    858  CG  TYR A 111      26.468  33.457  35.714  1.00 26.65           C
ATOM    859  CD1 TYR A 111      25.748  34.545  36.232  1.00 26.83           C
ATOM    860  CD2 TYR A 111      27.846  33.351  36.011  1.00 29.77           C
ATOM    861  CE1 TYR A 111      26.369  35.500  37.070  1.00 29.80           C
ATOM    862  CE2 TYR A 111      28.471  34.302  36.852  1.00 26.22           C
ATOM    863  CZ  TYR A 111      27.734  35.355  37.365  1.00 30.06           C
ATOM    864  OH  TYR A 111      28.390  36.303  38.146  1.00 28.36           O
ATOM    865  N   LEU A 112      23.734  29.701  34.391  1.00 23.11           N
ATOM    866  CA  LEU A 112      23.163  28.821  33.416  1.00 25.14           C
ATOM    867  C   LEU A 112      21.797  29.263  32.999  1.00 25.39           C
ATOM    868  O   LEU A 112      21.035  29.755  33.829  1.00 27.87           O
ATOM    869  CB  LEU A 112      23.008  27.407  34.015  1.00 24.03           C
ATOM    870  CG  LEU A 112      24.285  26.741  34.564  1.00 26.80           C
ATOM    871  CD1 LEU A 112      23.976  25.399  35.186  1.00 28.46           C
ATOM    872  CD2 LEU A 112      25.363  26.531  33.488  1.00 26.16           C
ATOM    873  N   THR A 113      21.481  29.101  31.726  1.00 24.32           N
ATOM    874  CA  THR A 113      20.114  29.248  31.267  1.00 25.55           C
ATOM    875  C   THR A 113      19.669  27.871  30.836  1.00 26.09           C
ATOM    876  O   THR A 113      20.361  27.229  30.017  1.00 28.42           O
ATOM    877  CB  THR A 113      20.061  30.158  30.085  1.00 25.05           C
ATOM    878  OG1 THR A 113      20.610  31.430  30.467  1.00 27.77           O
ATOM    879  CG2 THR A 113      18.556  30.341  29.643  1.00 23.44           C
ATOM    880  N   HIS A 114      18.586  27.366  31.414  1.00 25.60           N
ATOM    881  CA  HIS A 114      18.117  26.011  31.072  1.00 25.88           C
ATOM    882  C   HIS A 114      16.960  26.189  30.111  1.00 26.87           C
ATOM    883  O   HIS A 114      15.947  26.840  30.472  1.00 26.49           O
ATOM    884  CB  HIS A 114      17.613  25.291  32.312  1.00 26.60           C
ATOM    885  CG  HIS A 114      18.659  25.119  33.355  1.00 28.96           C
ATOM    886  ND1 HIS A 114      19.576  24.091  33.302  1.00 28.88           N
ATOM    887  CD2 HIS A 114      18.945  25.833  34.473  1.00 28.44           C
ATOM    888  CE1 HIS A 114      20.378  24.167  34.350  1.00 29.68           C
ATOM    889  NE2 HIS A 114      20.020  25.221  35.071  1.00 30.32           N
ATOM    890  N   ILE A 115      17.122  25.689  28.877  1.00 26.65           N
ATOM    891  CA  ILE A 115      16.156  26.013  27.823  1.00 25.70           C
ATOM    892  C   ILE A 115      15.310  24.793  27.538  1.00 26.42           C
ATOM    893  O   ILE A 115      15.853  23.730  27.329  1.00 23.88           O
ATOM    894  CB  ILE A 115      16.836  26.532  26.550  1.00 25.06           C
ATOM    895  CG1 ILE A 115      17.630  27.824  26.934  1.00 26.87           C
ATOM    896  CG2 ILE A 115      15.721  26.844  25.476  1.00 23.82           C
ATOM    897  CD1 ILE A 115      18.610  28.313  25.956  1.00 28.98           C
ATOM    898  N   ASP A 116      13.976  24.971  27.471  1.00 28.08           N
ATOM    899  CA  ASP A 116      13.108  23.821  27.184  1.00 28.85           C
ATOM    900  C   ASP A 116      13.002  23.604  25.652  1.00 28.94           C
ATOM    901  O   ASP A 116      11.931  23.807  25.034  1.00 27.06           O
ATOM    902  CB  ASP A 116      11.718  23.938  27.856  1.00 30.51           C
ATOM    903  CG  ASP A 116      10.996  22.564  27.926  1.00 37.51           C
ATOM    904  OD1 ASP A 116      11.626  21.543  27.514  1.00 43.92           O
ATOM    905  OD2 ASP A 116       9.815  22.486  28.357  1.00 43.85           O
ATOM    906  N   ALA A 117      14.124  23.181  25.065  1.00 26.93           N
ATOM    907  CA  ALA A 117      14.230  22.904  23.633  1.00 27.11           C
ATOM    908  C   ALA A 117      15.094  21.660  23.466  1.00 27.59           C
ATOM    909  O   ALA A 117      16.199  21.652  24.024  1.00 28.68           O
ATOM    910  CB  ALA A 117      14.899  24.052  22.948  1.00 25.74           C
ATOM    911  N   GLU A 118      14.637  20.654  22.706  1.00 28.77           N
ATOM    912  CA  GLU A 118      15.471  19.508  22.318  1.00 31.10           C
ATOM    913  C   GLU A 118      16.152  19.829  20.989  1.00 31.06           C
ATOM    914  O   GLU A 118      15.477  19.986  19.967  1.00 30.12           O
ATOM    915  CB  GLU A 118      14.639  18.219  22.186  1.00 31.87           C
ATOM    916  CG  GLU A 118      13.861  17.851  23.459  1.00 35.42           C
ATOM    917  CD  GLU A 118      12.979  16.584  23.300  1.00 37.51           C
ATOM    918  OE1 GLU A 118      13.540  15.522  22.956  1.00 41.42           O
ATOM    919  OE2 GLU A 118      11.723  16.679  23.501  1.00 45.35           O
ATOM    920  N   VAL A 119      17.469  20.011  21.007  1.00 29.90           N
ATOM    921  CA  VAL A 119      18.181  20.488  19.835  1.00 30.72           C
ATOM    922  C   VAL A 119      19.439  19.659  19.541  1.00 32.20           C
ATOM    923  O   VAL A 119      19.954  19.009  20.428  1.00 32.56           O
ATOM    924  CB  VAL A 119      18.616  21.943  20.025  1.00 30.45           C
ATOM    925  CG1 VAL A 119      17.393  22.814  20.272  1.00 29.28           C
ATOM    926  CG2 VAL A 119      19.569  22.051  21.213  1.00 31.38           C
ATOM    927  N   GLU A 120      19.945  19.730  18.315  1.00 33.22           N
ATOM    928  CA  GLU A 120      21.276  19.207  18.025  1.00 35.19           C
ATOM    929  C   GLU A 120      22.346  20.253  18.343  1.00 34.96           C
ATOM    930  O   GLU A 120      22.248  21.395  17.931  1.00 35.50           O
ATOM    931  CB  GLU A 120      21.333  18.793  16.568  1.00 36.53           C
ATOM    932  CG  GLU A 120      20.650  17.394  16.339  1.00 40.97           C
ATOM    933  CD  GLU A 120      20.403  17.116  14.874  1.00 49.28           C
ATOM    934  OE1 GLU A 120      21.306  17.387  14.047  1.00 55.82           O
ATOM    935  OE2 GLU A 120      19.305  16.645  14.531  1.00 52.78           O
ATOM    936  N   GLY A 121      23.385  19.874  19.064  1.00 34.31           N
ATOM    937  CA  GLY A 121      24.415  20.857  19.431  1.00 33.50           C
ATOM    938  C   GLY A 121      25.796  20.278  19.184  1.00 34.05           C
ATOM    939  O   GLY A 121      25.925  19.189  18.579  1.00 32.99           O
ATOM    940  N   ASP A 122      26.824  20.999  19.619  1.00 33.81           N
ATOM    941  CA  ASP A 122      28.214  20.567  19.413  1.00 33.79           C
ATOM    942  C   ASP A 122      28.559  19.433  20.354  1.00 33.33           C
ATOM    943  O   ASP A 122      29.297  18.517  20.016  1.00 34.18           O
ATOM    944  CB  ASP A 122      29.191  21.722  19.710  1.00 34.35           C
ATOM    945  CG  ASP A 122      28.896  22.971  18.905  1.00 37.42           C
ATOM    946  OD1 ASP A 122      28.484  22.830  17.753  1.00 41.05           O
ATOM    947  OD2 ASP A 122      29.136  24.102  19.389  1.00 44.18           O
ATOM    948  N   THR A 123      28.064  19.534  21.575  1.00 31.99           N
ATOM    949  CA  THR A 123      28.458  18.623  22.643  1.00 29.77           C
ATOM    950  C   THR A 123      27.519  18.855  23.824  1.00 28.81           C
ATOM    951  O   THR A 123      26.427  19.399  23.639  1.00 27.42           O
ATOM    952  CB  THR A 123      29.956  18.825  22.998  1.00 29.53           C
ATOM    953  OG1 THR A 123      30.324  17.866  23.975  1.00 31.60           O
ATOM    954  CG2 THR A 123      30.249  20.285  23.521  1.00 30.47           C
ATOM    955  N   HIS A 124      27.901  18.413  25.022  1.00 28.31           N
ATOM    956  CA  HIS A 124      27.126  18.712  26.200  1.00 27.81           C
ATOM    957  C   HIS A 124      27.957  19.543  27.177  1.00 27.28           C
ATOM    958  O   HIS A 124      29.181  19.530  27.106  1.00 26.88           O
ATOM    959  CB  HIS A 124      26.611  17.445  26.831  1.00 27.82           C
ATOM    960  CG  HIS A 124      27.689  16.552  27.346  1.00 28.88           C
ATOM    961  ND1 HIS A 124      28.343  16.789  28.533  1.00 31.28           N
ATOM    962  CD2 HIS A 124      28.251  15.446  26.814  1.00 29.96           C
ATOM    963  CE1 HIS A 124      29.238  15.828  28.734  1.00 35.09           C
ATOM    964  NE2 HIS A 124      29.201  15.003  27.705  1.00 33.56           N
ATOM    965  N   PHE A 125      27.302  20.292  28.055  1.00 26.45           N
ATOM    966  CA  PHE A 125      28.020  20.973  29.145  1.00 27.62           C
ATOM    967  C   PHE A 125      28.696  19.906  30.032  1.00 28.92           C
ATOM    968  O   PHE A 125      28.091  18.863  30.296  1.00 27.68           O
ATOM    969  CB  PHE A 125      27.046  21.765  29.995  1.00 27.80           C
ATOM    970  CG  PHE A 125      27.720  22.764  30.902  1.00 28.14           C
ATOM    971  CD1 PHE A 125      28.262  23.939  30.387  1.00 27.26           C
ATOM    972  CD2 PHE A 125      27.813  22.509  32.278  1.00 28.87           C
ATOM    973  CE1 PHE A 125      28.880  24.845  31.242  1.00 28.67           C
ATOM    974  CE2 PHE A 125      28.439  23.425  33.137  1.00 31.33           C
ATOM    975  CZ  PHE A 125      28.960  24.564  32.628  1.00 25.76           C
ATOM    976  N   PRO A 126      29.931  20.173  30.505  1.00 31.13           N
ATOM    977  CA  PRO A 126      30.678  19.217  31.316  1.00 33.17           C
ATOM    978  C   PRO A 126      29.958  18.872  32.625  1.00 35.64           C
ATOM    979  O   PRO A 126      29.223  19.717  33.136  1.00 35.04           O
ATOM    980  CB  PRO A 126      32.029  19.919  31.554  1.00 31.70           C
ATOM    981  CG  PRO A 126      31.776  21.381  31.300  1.00 34.27           C
ATOM    982  CD  PRO A 126      30.690  21.418  30.255  1.00 32.23           C
ATOM    983  N   ASP A 127      30.113  17.626  33.106  1.00 38.67           N
ATOM    984  CA  ASP A 127      29.660  17.175  34.437  1.00 43.01           C
ATOM    985  C   ASP A 127      29.938  18.232  35.494  1.00 44.95           C
ATOM    986  O   ASP A 127      31.093  18.611  35.672  1.00 45.58           O
ATOM    987  CB  ASP A 127      30.453  15.930  34.842  1.00 43.83           C
ATOM    988  CG  ASP A 127      29.602  14.885  35.582  1.00 48.81           C
ATOM    989  OD1 ASP A 127      28.386  14.791  35.275  1.00 51.68           O
ATOM    990  OD2 ASP A 127      30.157  14.137  36.457  1.00 52.37           O
ATOM    991  N   TYR A 128      28.902  18.727  36.180  1.00 47.25           N
ATOM    992  CA  TYR A 128      29.135  19.575  37.361  1.00 48.75           C
ATOM    993  C   TYR A 128      28.560  18.948  38.644  1.00 51.47           C
ATOM    994  O   TYR A 128      27.594  19.484  39.233  1.00 52.69           O
ATOM    995  CB  TYR A 128      28.699  21.028  37.149  1.00 47.77           C
ATOM    996  CG  TYR A 128      27.248  21.331  36.804  1.00 45.75           C
ATOM    997  CD1 TYR A 128      26.805  21.308  35.497  1.00 46.58           C
ATOM    998  CD2 TYR A 128      26.355  21.754  37.780  1.00 45.08           C
ATOM    999  CE1 TYR A 128      25.477  21.655  35.166  1.00 46.13           C
ATOM   1000  CE2 TYR A 128      25.038  22.098  37.475  1.00 43.01           C
ATOM   1001  CZ  TYR A 128      24.595  22.057  36.173  1.00 45.64           C
ATOM   1002  OH  TYR A 128      23.264  22.408  35.873  1.00 45.61           O
ATOM   1003  N   GLU A 129      29.162  17.800  39.037  1.00 52.83           N
ATOM   1004  CA  GLU A 129      28.755  16.989  40.211  1.00 53.51           C
ATOM   1005  C   GLU A 129      27.874  17.770  41.178  1.00 52.99           C
ATOM   1006  O   GLU A 129      28.317  18.766  41.783  1.00 53.28           O
ATOM   1007  CB  GLU A 129      29.974  16.375  40.916  1.00 53.86           C
ATOM   1008  CG  GLU A 129      29.770  15.962  42.396  1.00 56.17           C
ATOM   1009  CD  GLU A 129      28.831  14.769  42.596  1.00 58.06           C
ATOM   1010  OE1 GLU A 129      29.182  13.651  42.161  1.00 58.38           O
ATOM   1011  OE2 GLU A 129      27.754  14.944  43.216  1.00 58.61           O
ATOM   1012  N   PRO A 130      26.610  17.342  41.304  1.00 52.67           N
ATOM   1013  CA  PRO A 130      25.630  18.142  42.021  1.00 51.88           C
ATOM   1014  C   PRO A 130      26.196  18.633  43.355  1.00 50.93           C
ATOM   1015  O   PRO A 130      26.060  19.808  43.667  1.00 51.22           O
ATOM   1016  CB  PRO A 130      24.466  17.166  42.228  1.00 52.50           C
ATOM   1017  CG  PRO A 130      24.569  16.213  41.089  1.00 52.79           C
ATOM   1018  CD  PRO A 130      26.038  16.072  40.799  1.00 52.97           C
ATOM   1019  N   ASP A 131      26.898  17.762  44.083  1.00 49.00           N
ATOM   1020  CA  ASP A 131      27.366  18.047  45.442  1.00 47.22           C
ATOM   1021  C   ASP A 131      28.529  19.017  45.615  1.00 44.89           C
ATOM   1022  O   ASP A 131      28.863  19.346  46.753  1.00 45.59           O
ATOM   1023  CB  ASP A 131      27.748  16.737  46.143  1.00 48.46           C
ATOM   1024  CG  ASP A 131      26.632  15.694  46.097  1.00 51.56           C
ATOM   1025  OD1 ASP A 131      25.494  16.033  45.665  1.00 54.25           O
ATOM   1026  OD2 ASP A 131      26.906  14.530  46.495  1.00 53.53           O
ATOM   1027  N   ASP A 132      29.184  19.428  44.526  1.00 40.87           N
ATOM   1028  CA  ASP A 132      30.232  20.425  44.592  1.00 36.96           C
ATOM   1029  C   ASP A 132      29.642  21.854  44.472  1.00 35.04           C
ATOM   1030  O   ASP A 132      30.369  22.813  44.660  1.00 33.81           O
ATOM   1031  CB  ASP A 132      31.210  20.261  43.435  1.00 37.37           C
ATOM   1032  CG  ASP A 132      32.038  18.969  43.509  1.00 40.85           C
ATOM   1033  OD1 ASP A 132      32.354  18.489  44.605  1.00 41.44           O
ATOM   1034  OD2 ASP A 132      32.394  18.453  42.441  1.00 42.87           O
ATOM   1035  N   TRP A 133      28.350  21.967  44.148  1.00 32.35           N
ATOM   1036  CA  TRP A 133      27.716  23.263  43.736  1.00 31.40           C
ATOM   1037  C   TRP A 133      26.393  23.435  44.461  1.00 31.74           C
ATOM   1038  O   TRP A 133      25.666  22.457  44.705  1.00 31.65           O
ATOM   1039  CB  TRP A 133      27.476  23.287  42.217  1.00 29.71           C
ATOM   1040  CG  TRP A 133      28.747  23.198  41.427  1.00 28.49           C
ATOM   1041  CD1 TRP A 133      29.410  22.064  41.032  1.00 30.72           C
ATOM   1042  CD2 TRP A 133      29.532  24.300  40.997  1.00 27.42           C
ATOM   1043  NE1 TRP A 133      30.579  22.411  40.368  1.00 30.08           N
ATOM   1044  CE2 TRP A 133      30.661  23.785  40.335  1.00 28.47           C
ATOM   1045  CE3 TRP A 133      29.388  25.703  41.121  1.00 26.52           C
ATOM   1046  CZ2 TRP A 133      31.637  24.610  39.794  1.00 27.66           C
ATOM   1047  CZ3 TRP A 133      30.363  26.533  40.568  1.00 29.28           C
ATOM   1048  CH2 TRP A 133      31.464  25.981  39.907  1.00 28.83           C
ATOM   1049  N   GLU A 134      26.084  24.683  44.797  1.00 30.66           N
ATOM   1050  CA  GLU A 134      24.853  25.031  45.472  1.00 30.56           C
ATOM   1051  C   GLU A 134      24.138  26.048  44.637  1.00 29.01           C
ATOM   1052  O   GLU A 134      24.756  27.015  44.213  1.00 26.54           O
ATOM   1053  CB  GLU A 134      25.148  25.701  46.827  1.00 31.68           C
ATOM   1054  CG  GLU A 134      25.273  24.769  47.998  1.00 36.70           C
ATOM   1055  CD  GLU A 134      23.991  24.017  48.292  1.00 43.36           C
ATOM   1056  OE1 GLU A 134      22.915  24.637  48.543  1.00 45.86           O
ATOM   1057  OE2 GLU A 134      24.076  22.780  48.286  1.00 48.57           O
ATOM   1058  N   SER A 135      22.844  25.865  44.445  1.00 28.73           N
ATOM   1059  CA  SER A 135      22.059  26.796  43.649  1.00 29.63           C
ATOM   1060  C   SER A 135      21.701  28.000  44.546  1.00 29.80           C
ATOM   1061  O   SER A 135      21.091  27.831  45.597  1.00 30.46           O
ATOM   1062  CB  SER A 135      20.817  26.083  43.122  1.00 30.05           C
ATOM   1063  OG  SER A 135      20.009  26.951  42.322  1.00 32.89           O
ATOM   1064  N   VAL A 136      22.105  29.196  44.134  1.00 29.28           N
ATOM   1065  CA  VAL A 136      21.884  30.437  44.903  1.00 28.23           C
ATOM   1066  C   VAL A 136      20.852  31.406  44.290  1.00 28.36           C
ATOM   1067  O   VAL A 136      20.526  32.449  44.886  1.00 27.93           O
ATOM   1068  CB  VAL A 136      23.211  31.192  45.169  1.00 28.17           C
ATOM   1069  CG1 VAL A 136      24.229  30.297  45.943  1.00 29.42           C
ATOM   1070  CG2 VAL A 136      23.837  31.748  43.858  1.00 27.29           C
ATOM   1071  N   PHE A 137      20.345  31.078  43.100  1.00 27.46           N
ATOM   1072  CA  PHE A 137      19.384  31.926  42.388  1.00 26.67           C
ATOM   1073  C   PHE A 137      18.726  31.091  41.319  1.00 27.55           C
ATOM   1074  O   PHE A 137      19.386  30.296  40.661  1.00 25.29           O
ATOM   1075  CB  PHE A 137      20.069  33.145  41.722  1.00 27.44           C
ATOM   1076  CG  PHE A 137      19.179  33.891  40.763  1.00 27.87           C
ATOM   1077  CD1 PHE A 137      18.313  34.870  41.212  1.00 29.76           C
ATOM   1078  CD2 PHE A 137      19.228  33.634  39.403  1.00 29.00           C
ATOM   1079  CE1 PHE A 137      17.501  35.575  40.317  1.00 29.49           C
ATOM   1080  CE2 PHE A 137      18.430  34.298  38.523  1.00 26.80           C
ATOM   1081  CZ  PHE A 137      17.543  35.270  38.969  1.00 29.26           C
ATOM   1082  N   SER A 138      17.426  31.265  41.115  1.00 28.12           N
ATOM   1083  CA  SER A 138      16.743  30.408  40.178  1.00 28.94           C
ATOM   1084  C   SER A 138      15.456  31.131  39.770  1.00 28.63           C
ATOM   1085  O   SER A 138      14.754  31.655  40.643  1.00 27.97           O
ATOM   1086  CB  SER A 138      16.477  29.113  40.969  1.00 30.75           C
ATOM   1087  OG  SER A 138      15.717  28.210  40.301  1.00 37.24           O
ATOM   1088  N   GLU A 139      15.124  31.151  38.479  1.00 27.38           N
ATOM   1089  CA  GLU A 139      13.939  31.879  38.033  1.00 29.03           C
ATOM   1090  C   GLU A 139      13.429  31.269  36.737  1.00 28.73           C
ATOM   1091  O   GLU A 139      14.190  31.094  35.780  1.00 28.65           O
ATOM   1092  CB  GLU A 139      14.380  33.317  37.832  1.00 27.57           C
ATOM   1093  CG  GLU A 139      13.428  34.268  37.443  1.00 35.87           C
ATOM   1094  CD  GLU A 139      14.139  35.602  37.231  1.00 37.20           C
ATOM   1095  OE1 GLU A 139      14.362  36.311  38.234  1.00 38.50           O
ATOM   1096  OE2 GLU A 139      14.502  35.916  36.076  1.00 38.17           O
ATOM   1097  N   PHE A 140      12.140  30.945  36.710  1.00 28.77           N
ATOM   1098  CA  PHE A 140      11.529  30.306  35.562  1.00 29.20           C
ATOM   1099  C   PHE A 140      10.716  31.288  34.723  1.00 29.98           C
ATOM   1100  O   PHE A 140       9.991  32.141  35.285  1.00 28.60           O
ATOM   1101  CB  PHE A 140      10.609  29.175  36.013  1.00 30.69           C
ATOM   1102  CG  PHE A 140       9.898  28.523  34.868  1.00 32.94           C
ATOM   1103  CD1 PHE A 140      10.590  27.669  34.005  1.00 36.44           C
ATOM   1104  CD2 PHE A 140       8.556  28.805  34.606  1.00 35.88           C
ATOM   1105  CE1 PHE A 140       9.949  27.094  32.919  1.00 35.67           C
ATOM   1106  CE2 PHE A 140       7.915  28.242  33.502  1.00 35.73           C
ATOM   1107  CZ  PHE A 140       8.617  27.376  32.676  1.00 33.28           C
ATOM   1108  N   HIS A 141      10.808  31.163  33.395  1.00 29.59           N
ATOM   1109  CA  HIS A 141       9.995  31.994  32.494  1.00 30.17           C
ATOM   1110  C   HIS A 141       9.306  31.169  31.437  1.00 30.22           C
ATOM   1111  O   HIS A 141       9.901  30.261  30.896  1.00 28.71           O
ATOM   1112  CB  HIS A 141      10.853  33.006  31.780  1.00 30.41           C
ATOM   1113  CG  HIS A 141      11.514  33.969  32.699  1.00 30.87           C
ATOM   1114  ND1 HIS A 141      10.915  35.141  33.094  1.00 33.72           N
ATOM   1115  CD2 HIS A 141      12.690  33.895  33.365  1.00 32.09           C
ATOM   1116  CE1 HIS A 141      11.715  35.771  33.938  1.00 35.77           C
ATOM   1117  NE2 HIS A 141      12.804  35.037  34.107  1.00 33.05           N
ATOM   1118  N   ASP A 142       8.053  31.490  31.122  1.00 29.43           N
ATOM   1119  CA  ASP A 142       7.399  30.850  29.966  1.00 30.63           C
ATOM   1120  C   ASP A 142       7.834  31.489  28.645  1.00 29.58           C
ATOM   1121  O   ASP A 142       8.294  32.652  28.608  1.00 28.72           O
ATOM   1122  CB  ASP A 142       5.869  30.981  30.057  1.00 31.48           C
ATOM   1123  CG  ASP A 142       5.290  30.118  31.145  1.00 38.18           C
ATOM   1124  OD1 ASP A 142       5.386  28.873  31.035  1.00 40.70           O
ATOM   1125  OD2 ASP A 142       4.751  30.687  32.119  1.00 43.88           O
ATOM   1126  N   ALA A 143       7.615  30.750  27.562  1.00 29.12           N
ATOM   1127  CA  ALA A 143       7.721  31.275  26.197  1.00 30.04           C
ATOM   1128  C   ALA A 143       6.710  32.401  26.020  1.00 31.17           C
ATOM   1129  O   ALA A 143       5.700  32.400  26.695  1.00 30.97           O
ATOM   1130  CB  ALA A 143       7.453  30.165  25.208  1.00 29.66           C
ATOM   1131  N   ASP A 144       7.014  33.404  25.205  1.00 31.68           N
ATOM   1132  CA  ASP A 144       6.040  34.458  24.944  1.00 31.93           C
ATOM   1133  C   ASP A 144       6.207  34.906  23.511  1.00 31.77           C
ATOM   1134  O   ASP A 144       6.834  34.219  22.723  1.00 33.55           O
ATOM   1135  CB  ASP A 144       6.142  35.621  25.965  1.00 31.89           C
ATOM   1136  CG  ASP A 144       7.538  36.281  26.027  1.00 34.75           C
ATOM   1137  OD1 ASP A 144       8.283  36.253  25.027  1.00 34.19           O
ATOM   1138  OD2 ASP A 144       7.882  36.882  27.087  1.00 33.58           O
ATOM   1139  N   ALA A 145       5.696  36.063  23.163  1.00 31.24           N
ATOM   1140  CA  ALA A 145       5.792  36.527  21.791  1.00 30.97           C
ATOM   1141  C   ALA A 145       7.227  36.813  21.323  1.00 29.63           C
ATOM   1142  O   ALA A 145       7.478  36.830  20.138  1.00 29.29           O
ATOM   1143  CB  ALA A 145       4.901  37.748  21.600  1.00 31.73           C
ATOM   1144  N   GLN A 146       8.141  37.061  22.256  1.00 28.50           N
ATOM   1145  CA  GLN A 146       9.483  37.502  21.924  1.00 28.80           C
ATOM   1146  C   GLN A 146      10.479  36.364  22.074  1.00 27.53           C
ATOM   1147  O   GLN A 146      11.549  36.379  21.465  1.00 26.55           O
ATOM   1148  CB  GLN A 146       9.870  38.589  22.900  1.00 30.06           C
ATOM   1149  CG  GLN A 146       9.046  39.869  22.722  1.00 35.78           C
ATOM   1150  CD  GLN A 146       9.588  40.721  21.593  1.00 43.30           C
ATOM   1151  OE1 GLN A 146      10.808  40.772  21.373  1.00 48.47           O
ATOM   1152  NE2 GLN A 146       8.695  41.414  20.881  1.00 48.55           N
ATOM   1153  N   ASN A 147      10.140  35.413  22.939  1.00 26.89           N
ATOM   1154  CA  ASN A 147      11.035  34.298  23.305  1.00 27.18           C
ATOM   1155  C   ASN A 147      10.374  32.990  22.918  1.00 27.22           C
ATOM   1156  O   ASN A 147       9.306  32.682  23.444  1.00 28.20           O
ATOM   1157  CB  ASN A 147      11.230  34.317  24.841  1.00 27.49           C
ATOM   1158  CG  ASN A 147      11.986  35.535  25.315  1.00 28.13           C
ATOM   1159  OD1 ASN A 147      13.210  35.533  25.293  1.00 27.03           O
ATOM   1160  ND2 ASN A 147      11.256  36.610  25.727  1.00 26.18           N
ATOM   1161  N   SER A 148      10.990  32.200  22.033  1.00 26.39           N
ATOM   1162  CA  SER A 148      10.281  31.091  21.379  1.00 25.50           C
ATOM   1163  C   SER A 148      10.065  29.907  22.275  1.00 25.72           C
ATOM   1164  O   SER A 148       9.181  29.086  22.003  1.00 25.17           O
ATOM   1165  CB  SER A 148      11.082  30.603  20.145  1.00 26.29           C
ATOM   1166  OG  SER A 148      12.400  30.293  20.563  1.00 25.08           O
ATOM   1167  N   HIS A 149      10.898  29.788  23.324  1.00 25.02           N
ATOM   1168  CA  HIS A 149      10.900  28.618  24.201  1.00 25.57           C
ATOM   1169  C   HIS A 149      10.974  29.098  25.644  1.00 26.31           C
ATOM   1170  O   HIS A 149      11.422  30.237  25.906  1.00 26.63           O
ATOM   1171  CB  HIS A 149      12.133  27.740  23.899  1.00 24.27           C
ATOM   1172  CG  HIS A 149      12.040  27.072  22.565  1.00 24.47           C
ATOM   1173  ND1 HIS A 149      12.294  27.735  21.384  1.00 22.86           N
ATOM   1174  CD2 HIS A 149      11.689  25.808  22.229  1.00 21.31           C
ATOM   1175  CE1 HIS A 149      12.120  26.890  20.374  1.00 23.58           C
ATOM   1176  NE2 HIS A 149      11.700  25.737  20.862  1.00 25.06           N
ATOM   1177  N   SER A 150      10.561  28.246  26.575  1.00 26.38           N
ATOM   1178  CA  SER A 150      10.622  28.627  27.992  1.00 27.29           C
ATOM   1179  C   SER A 150      11.999  28.336  28.509  1.00 28.17           C
ATOM   1180  O   SER A 150      12.761  27.545  27.910  1.00 27.37           O
ATOM   1181  CB  SER A 150       9.535  27.981  28.833  1.00 28.64           C
ATOM   1182  OG  SER A 150       9.690  26.596  28.808  1.00 31.55           O
ATOM   1183  N   TYR A 151      12.364  29.059  29.558  1.00 28.26           N
ATOM   1184  CA  TYR A 151      13.758  29.053  30.010  1.00 28.76           C
ATOM   1185  C   TYR A 151      13.779  29.380  31.503  1.00 29.26           C
ATOM   1186  O   TYR A 151      12.831  29.975  32.063  1.00 28.68           O
ATOM   1187  CB  TYR A 151      14.604  30.043  29.180  1.00 27.39           C
ATOM   1188  CG  TYR A 151      13.982  31.413  29.145  1.00 26.83           C
ATOM   1189  CD1 TYR A 151      14.430  32.398  29.995  1.00 25.78           C
ATOM   1190  CD2 TYR A 151      12.884  31.683  28.331  1.00 26.50           C
ATOM   1191  CE1 TYR A 151      13.829  33.671  30.013  1.00 23.80           C
ATOM   1192  CE2 TYR A 151      12.263  32.936  28.349  1.00 26.79           C
ATOM   1193  CZ  TYR A 151      12.750  33.917  29.191  1.00 26.80           C
ATOM   1194  OH  TYR A 151      12.137  35.153  29.257  1.00 27.93           O
ATOM   1195  N   CYS A 152      14.840  28.935  32.143  1.00 30.90           N
ATOM   1196  CA  CYS A 152      15.041  29.116  33.526  1.00 30.12           C
ATOM   1197  C   CYS A 152      16.472  29.594  33.693  1.00 28.96           C
ATOM   1198  O   CYS A 152      17.399  28.997  33.122  1.00 29.34           O
ATOM   1199  CB  CYS A 152      14.787  27.755  34.187  1.00 31.52           C
ATOM   1200  SG  CYS A 152      14.927  27.827  35.907  1.00 41.52           S
ATOM   1201  N   PHE A 153      16.658  30.671  34.451  1.00 25.56           N
ATOM   1202  CA  PHE A 153      17.984  31.113  34.803  1.00 24.88           C
ATOM   1203  C   PHE A 153      18.397  30.500  36.131  1.00 23.94           C
ATOM   1204  O   PHE A 153      17.578  30.315  37.051  1.00 23.46           O
ATOM   1205  CB  PHE A 153      18.012  32.651  34.909  1.00 25.42           C
ATOM   1206  CG  PHE A 153      17.621  33.349  33.635  1.00 25.13           C
ATOM   1207  CD1 PHE A 153      18.347  33.142  32.487  1.00 25.91           C
ATOM   1208  CD2 PHE A 153      16.561  34.262  33.615  1.00 26.74           C
ATOM   1209  CE1 PHE A 153      18.032  33.799  31.289  1.00 26.31           C
ATOM   1210  CE2 PHE A 153      16.240  34.935  32.429  1.00 29.63           C
ATOM   1211  CZ  PHE A 153      16.972  34.695  31.262  1.00 27.96           C
ATOM   1212  N   GLU A 154      19.672  30.201  36.282  1.00 23.76           N
ATOM   1213  CA  GLU A 154      20.123  29.646  37.556  1.00 24.18           C
ATOM   1214  C   GLU A 154      21.553  30.144  37.768  1.00 24.70           C
ATOM   1215  O   GLU A 154      22.293  30.267  36.775  1.00 25.16           O
ATOM   1216  CB  GLU A 154      20.103  28.108  37.482  1.00 25.21           C
ATOM   1217  CG  GLU A 154      20.568  27.547  38.774  1.00 25.31           C
ATOM   1218  CD  GLU A 154      20.486  26.029  38.846  1.00 32.33           C
ATOM   1219  OE1 GLU A 154      20.704  25.343  37.819  1.00 31.38           O
ATOM   1220  OE2 GLU A 154      20.227  25.548  39.967  1.00 31.52           O
ATOM   1221  N   ILE A 155      21.935  30.476  39.013  1.00 24.27           N
ATOM   1222  CA  ILE A 155      23.330  30.701  39.365  1.00 23.66           C
ATOM   1223  C   ILE A 155      23.711  29.691  40.454  1.00 24.87           C
ATOM   1224  O   ILE A 155      22.942  29.507  41.405  1.00 23.07           O
ATOM   1225  CB  ILE A 155      23.563  32.154  39.871  1.00 23.51           C
ATOM   1226  CG1 ILE A 155      23.218  33.148  38.768  1.00 21.15           C
ATOM   1227  CG2 ILE A 155      25.036  32.310  40.326  1.00 23.64           C
ATOM   1228  CD1 ILE A 155      23.307  34.662  39.214  1.00 25.30           C
ATOM   1229  N   LEU A 156      24.861  28.993  40.272  1.00 24.59           N
ATOM   1230  CA  LEU A 156      25.399  28.075  41.268  1.00 25.89           C
ATOM   1231  C   LEU A 156      26.757  28.554  41.744  1.00 25.80           C
ATOM   1232  O   LEU A 156      27.525  29.136  40.972  1.00 25.14           O
ATOM   1233  CB  LEU A 156      25.531  26.654  40.685  1.00 25.32           C
ATOM   1234  CG  LEU A 156      24.198  26.145  40.126  1.00 27.57           C
ATOM   1235  CD1 LEU A 156      24.071  26.352  38.600  1.00 29.99           C
ATOM   1236  CD2 LEU A 156      24.015  24.677  40.453  1.00 31.75           C
ATOM   1237  N   GLU A 157      27.036  28.338  43.030  1.00 26.60           N
ATOM   1238  CA  GLU A 157      28.349  28.664  43.589  1.00 29.06           C
ATOM   1239  C   GLU A 157      28.975  27.413  44.139  1.00 29.85           C
ATOM   1240  O   GLU A 157      28.312  26.552  44.687  1.00 27.24           O
ATOM   1241  CB  GLU A 157      28.273  29.687  44.723  1.00 29.32           C
ATOM   1242  CG  GLU A 157      27.970  31.091  44.240  1.00 35.60           C
ATOM   1243  CD  GLU A 157      27.847  32.045  45.424  1.00 44.26           C
ATOM   1244  OE1 GLU A 157      27.306  33.155  45.218  1.00 46.21           O
ATOM   1245  OE2 GLU A 157      28.277  31.648  46.553  1.00 45.46           O
ATOM   1246  N   ARG A 158      30.274  27.367  43.986  1.00 31.37           N
ATOM   1247  CA  ARG A 158      31.069  26.249  44.353  1.00 35.27           C
ATOM   1248  C   ARG A 158      31.072  26.103  45.883  1.00 37.36           C
ATOM   1249  O   ARG A 158      31.198  27.085  46.600  1.00 36.43           O
ATOM   1250  CB  ARG A 158      32.476  26.507  43.775  1.00 34.21           C
ATOM   1251  CG  ARG A 158      33.609  25.774  44.415  1.00 39.67           C
ATOM   1252  CD  ARG A 158      33.865  24.519  43.692  1.00 40.15           C
ATOM   1253  NE  ARG A 158      34.356  24.689  42.321  1.00 39.98           N
ATOM   1254  CZ  ARG A 158      34.683  23.637  41.572  1.00 40.61           C
ATOM   1255  NH1 ARG A 158      34.593  22.424  42.105  1.00 37.00           N
ATOM   1256  NH2 ARG A 158      35.105  23.781  40.321  1.00 38.65           N
ATOM   1257  N   ARG A 159      30.880  24.879  46.360  1.00 40.69           N
ATOM   1258  CA  ARG A 159      31.023  24.595  47.788  1.00 45.15           C
ATOM   1259  C   ARG A 159      32.484  24.616  48.283  1.00 46.24           C
ATOM   1260  O   ARG A 159      33.437  24.333  47.551  1.00 47.51           O
ATOM   1261  CB  ARG A 159      30.416  23.236  48.099  1.00 45.94           C
ATOM   1262  CG  ARG A 159      29.191  23.317  48.942  1.00 50.49           C
ATOM   1263  CD  ARG A 159      28.857  21.948  49.494  1.00 57.43           C
ATOM   1264  NE  ARG A 159      28.001  21.223  48.570  1.00 61.56           N
ATOM   1265  CZ  ARG A 159      26.677  21.307  48.577  1.00 64.16           C
ATOM   1266  NH1 ARG A 159      26.077  22.094  49.463  1.00 65.87           N
ATOM   1267  NH2 ARG A 159      25.953  20.610  47.705  1.00 65.91           N
ATOM   1268  OXT ARG A 159      32.758  24.905  49.460  1.00 48.95           O
