# Supplementary material for: A non-redundant data set of nanobody-antigen crystal structures
Source: Data Brief. 2019 Mar 6;24:103754. doi: 10.1016/j.dib.2019.103754 (PMC6441729; doi:10.1016/j.dib.2019.103754)
Supplement: Multimedia component 5 [file mmc5.zip › Data_set/Ag_1/3k7u_1.pdb]

ATOM      1  N   SER C  21      -2.909 -30.835   9.715  1.00 33.03           N
ATOM      2  CA  SER C  21      -2.720 -29.446   9.182  1.00 33.98           C
ATOM      3  C   SER C  21      -3.955 -28.819   8.454  1.00 32.37           C
ATOM      4  O   SER C  21      -4.560 -29.396   7.538  1.00 32.86           O
ATOM      5  CB  SER C  21      -1.522 -29.391   8.214  1.00 35.25           C
ATOM      6  OG  SER C  21      -1.526 -28.165   7.497  1.00 37.66           O
ATOM      7  N   VAL C  22      -4.264 -27.591   8.849  1.00 28.96           N
ATOM      8  CA  VAL C  22      -5.318 -26.812   8.250  1.00 25.95           C
ATOM      9  C   VAL C  22      -4.710 -25.822   7.249  1.00 23.12           C
ATOM     10  O   VAL C  22      -5.399 -25.051   6.654  1.00 19.71           O
ATOM     11  CB  VAL C  22      -6.147 -26.082   9.387  1.00 26.21           C
ATOM     12  CG1 VAL C  22      -6.935 -27.089  10.263  1.00 25.23           C
ATOM     13  CG2 VAL C  22      -5.237 -25.227  10.246  1.00 24.90           C
ATOM     14  N   ASN C  23      -3.386 -25.820   7.126  1.00 22.59           N
ATOM     15  CA  ASN C  23      -2.660 -24.796   6.383  1.00 21.78           C
ATOM     16  C   ASN C  23      -1.307 -25.369   5.912  1.00 21.83           C
ATOM     17  O   ASN C  23      -0.336 -25.444   6.694  1.00 22.98           O
ATOM     18  CB  ASN C  23      -2.479 -23.529   7.261  1.00 21.23           C
ATOM     19  CG  ASN C  23      -1.808 -22.380   6.507  1.00 20.36           C
ATOM     20  OD1 ASN C  23      -1.128 -22.592   5.486  1.00 18.48           O
ATOM     21  ND2 ASN C  23      -2.009 -21.161   6.993  1.00 19.22           N
ATOM     22  N   SER C  24      -1.267 -25.835   4.653  1.00 20.81           N
ATOM     23  CA  SER C  24      -0.097 -26.498   4.118  1.00 19.89           C
ATOM     24  C   SER C  24       0.171 -26.017   2.717  1.00 20.14           C
ATOM     25  O   SER C  24      -0.731 -26.016   1.871  1.00 19.45           O
ATOM     26  CB  SER C  24      -0.280 -28.019   4.149  1.00 21.33           C
ATOM     27  OG  SER C  24       0.878 -28.632   3.599  1.00 25.71           O
ATOM     28  N   VAL C  25       1.410 -25.603   2.457  1.00 19.10           N
ATOM     29  CA  VAL C  25       1.837 -25.171   1.146  1.00 20.41           C
ATOM     30  C   VAL C  25       3.060 -25.966   0.824  1.00 19.75           C
ATOM     31  O   VAL C  25       3.918 -26.118   1.683  1.00 19.52           O
ATOM     32  CB  VAL C  25       2.194 -23.634   1.129  1.00 21.13           C
ATOM     33  CG1 VAL C  25       2.390 -23.112  -0.282  1.00 26.20           C
ATOM     34  CG2 VAL C  25       1.086 -22.842   1.774  1.00 22.04           C
ATOM     35  N   THR C  26       3.153 -26.430  -0.421  1.00 17.14           N
ATOM     36  CA  THR C  26       4.324 -27.001  -1.016  1.00 17.94           C
ATOM     37  C   THR C  26       4.689 -26.265  -2.297  1.00 18.67           C
ATOM     38  O   THR C  26       3.887 -26.156  -3.229  1.00 19.36           O
ATOM     39  CB  THR C  26       4.067 -28.522  -1.343  1.00 18.37           C
ATOM     40  OG1 THR C  26       3.729 -29.187  -0.124  1.00 22.30           O
ATOM     41  CG2 THR C  26       5.291 -29.208  -1.943  1.00 20.18           C
ATOM     42  N   LEU C  27       5.919 -25.772  -2.375  1.00 19.81           N
ATOM     43  CA  LEU C  27       6.386 -25.004  -3.523  1.00 20.33           C
ATOM     44  C   LEU C  27       7.704 -25.594  -3.949  1.00 20.40           C
ATOM     45  O   LEU C  27       8.558 -25.946  -3.093  1.00 18.73           O
ATOM     46  CB  LEU C  27       6.617 -23.540  -3.073  1.00 20.62           C
ATOM     47  CG  LEU C  27       5.403 -22.793  -2.545  1.00 22.09           C
ATOM     48  CD1 LEU C  27       5.794 -21.320  -1.983  1.00 22.06           C
ATOM     49  CD2 LEU C  27       4.251 -22.667  -3.612  1.00 21.95           C
ATOM     50  N   VAL C  28       7.880 -25.741  -5.264  1.00 20.10           N
ATOM     51  CA  VAL C  28       9.144 -26.167  -5.822  1.00 20.63           C
ATOM     52  C   VAL C  28       9.603 -25.068  -6.770  1.00 21.46           C
ATOM     53  O   VAL C  28       8.857 -24.640  -7.652  1.00 21.37           O
ATOM     54  CB  VAL C  28       9.030 -27.542  -6.544  1.00 22.00           C
ATOM     55  CG1 VAL C  28      10.374 -27.982  -7.131  1.00 20.87           C
ATOM     56  CG2 VAL C  28       8.406 -28.635  -5.587  1.00 22.78           C
ATOM     57  N   GLY C  29      10.793 -24.556  -6.543  1.00 22.33           N
ATOM     58  CA  GLY C  29      11.306 -23.514  -7.412  1.00 22.18           C
ATOM     59  C   GLY C  29      12.738 -23.145  -7.189  1.00 22.09           C
ATOM     60  O   GLY C  29      13.536 -23.929  -6.622  1.00 21.91           O
ATOM     61  N   VAL C  30      13.087 -21.926  -7.603  1.00 21.87           N
ATOM     62  CA  VAL C  30      14.467 -21.492  -7.560  1.00 21.87           C
ATOM     63  C   VAL C  30      14.644 -20.435  -6.514  1.00 21.89           C
ATOM     64  O   VAL C  30      13.847 -19.496  -6.391  1.00 22.15           O
ATOM     65  CB  VAL C  30      14.964 -20.919  -8.910  1.00 21.70           C
ATOM     66  CG1 VAL C  30      16.408 -20.333  -8.733  1.00 21.43           C
ATOM     67  CG2 VAL C  30      14.870 -21.980 -10.034  1.00 23.62           C
ATOM     68  N   VAL C  31      15.746 -20.546  -5.792  1.00 21.56           N
ATOM     69  CA  VAL C  31      15.972 -19.703  -4.665  1.00 21.01           C
ATOM     70  C   VAL C  31      16.695 -18.383  -5.104  1.00 22.86           C
ATOM     71  O   VAL C  31      17.636 -18.416  -5.898  1.00 21.34           O
ATOM     72  CB  VAL C  31      16.873 -20.443  -3.627  1.00 21.57           C
ATOM     73  CG1 VAL C  31      17.319 -19.488  -2.592  1.00 21.53           C
ATOM     74  CG2 VAL C  31      16.094 -21.654  -2.995  1.00 22.28           C
ATOM     75  N   HIS C  32      16.313 -17.257  -4.492  1.00 24.35           N
ATOM     76  CA  HIS C  32      17.003 -15.968  -4.715  1.00 25.40           C
ATOM     77  C   HIS C  32      16.989 -15.115  -3.481  1.00 25.41           C
ATOM     78  O   HIS C  32      16.101 -15.190  -2.643  1.00 25.16           O
ATOM     79  CB  HIS C  32      16.403 -15.128  -5.878  1.00 25.87           C
ATOM     80  CG  HIS C  32      16.335 -15.847  -7.182  1.00 24.92           C
ATOM     81  ND1 HIS C  32      17.438 -16.092  -7.968  1.00 27.16           N
ATOM     82  CD2 HIS C  32      15.274 -16.345  -7.859  1.00 29.96           C
ATOM     83  CE1 HIS C  32      17.062 -16.736  -9.064  1.00 27.43           C
ATOM     84  NE2 HIS C  32      15.751 -16.898  -9.023  1.00 26.03           N
ATOM     85  N   ASP C  33      18.010 -14.275  -3.376  1.00 25.29           N
ATOM     86  CA  ASP C  33      18.012 -13.246  -2.401  1.00 25.47           C
ATOM     87  C   ASP C  33      17.882 -13.751  -0.974  1.00 25.15           C
ATOM     88  O   ASP C  33      17.038 -13.288  -0.199  1.00 26.00           O
ATOM     89  CB  ASP C  33      16.943 -12.178  -2.748  1.00 26.66           C
ATOM     90  CG  ASP C  33      17.209 -11.442  -4.130  1.00 28.32           C
ATOM     91  OD1 ASP C  33      18.291 -11.536  -4.779  1.00 31.51           O
ATOM     92  OD2 ASP C  33      16.294 -10.734  -4.557  1.00 35.33           O
ATOM     93  N   ILE C  34      18.777 -14.661  -0.607  1.00 25.17           N
ATOM     94  CA  ILE C  34      18.831 -15.185   0.754  1.00 25.45           C
ATOM     95  C   ILE C  34      19.359 -14.121   1.684  1.00 25.42           C
ATOM     96  O   ILE C  34      20.426 -13.597   1.450  1.00 24.97           O
ATOM     97  CB  ILE C  34      19.803 -16.414   0.902  1.00 26.01           C
ATOM     98  CG1 ILE C  34      19.316 -17.610   0.099  1.00 28.31           C
ATOM     99  CG2 ILE C  34      19.928 -16.812   2.386  1.00 26.22           C
ATOM    100  CD1 ILE C  34      20.422 -18.267  -0.702  1.00 27.15           C
ATOM    101  N   GLN C  35      18.695 -13.869   2.792  1.00 26.28           N
ATOM    102  CA  GLN C  35      19.275 -12.961   3.747  1.00 27.74           C
ATOM    103  C   GLN C  35      18.722 -13.317   5.087  1.00 29.32           C
ATOM    104  O   GLN C  35      17.750 -14.027   5.158  1.00 28.71           O
ATOM    105  CB  GLN C  35      18.979 -11.484   3.381  1.00 27.56           C
ATOM    106  CG  GLN C  35      17.502 -11.089   3.344  1.00 26.18           C
ATOM    107  CD  GLN C  35      17.229  -9.950   2.387  1.00 29.28           C
ATOM    108  OE1 GLN C  35      16.516 -10.132   1.387  1.00 29.87           O
ATOM    109  NE2 GLN C  35      17.870  -8.796   2.629  1.00 21.37           N
ATOM    110  N   SER C  36      19.338 -12.789   6.137  1.00 30.71           N
ATOM    111  CA  SER C  36      19.140 -13.266   7.490  1.00 33.16           C
ATOM    112  C   SER C  36      18.860 -12.075   8.390  1.00 34.53           C
ATOM    113  O   SER C  36      19.225 -10.965   8.070  1.00 35.08           O
ATOM    114  CB  SER C  36      20.404 -14.005   7.930  1.00 33.15           C
ATOM    115  OG  SER C  36      20.314 -14.428   9.270  1.00 36.24           O
ATOM    116  N   GLY C  37      18.204 -12.296   9.514  1.00 36.66           N
ATOM    117  CA  GLY C  37      17.898 -11.191  10.389  1.00 38.39           C
ATOM    118  C   GLY C  37      17.013 -11.492  11.576  1.00 39.82           C
ATOM    119  O   GLY C  37      17.112 -12.544  12.210  1.00 39.80           O
ATOM    120  N   PHE C  38      16.194 -10.502  11.899  1.00 41.80           N
ATOM    121  CA  PHE C  38      15.269 -10.551  13.014  1.00 43.55           C
ATOM    122  C   PHE C  38      13.997  -9.871  12.495  1.00 44.67           C
ATOM    123  O   PHE C  38      14.053  -8.740  11.987  1.00 44.95           O
ATOM    124  CB  PHE C  38      15.844  -9.848  14.278  1.00 43.63           C
ATOM    125  CG  PHE C  38      16.983 -10.613  14.964  1.00 44.91           C
ATOM    126  CD1 PHE C  38      16.717 -11.563  15.955  1.00 46.43           C
ATOM    127  CD2 PHE C  38      18.317 -10.373  14.621  1.00 46.46           C
ATOM    128  CE1 PHE C  38      17.768 -12.279  16.591  1.00 47.13           C
ATOM    129  CE2 PHE C  38      19.371 -11.080  15.238  1.00 47.45           C
ATOM    130  CZ  PHE C  38      19.095 -12.039  16.224  1.00 47.90           C
ATOM    131  N   VAL C  39      12.876 -10.587  12.546  1.00 45.90           N
ATOM    132  CA  VAL C  39      11.589  -9.985  12.213  1.00 47.04           C
ATOM    133  C   VAL C  39      11.179  -9.094  13.415  1.00 48.08           C
ATOM    134  O   VAL C  39      11.249  -7.852  13.336  1.00 48.17           O
ATOM    135  CB  VAL C  39      10.526 -11.060  11.793  1.00 47.33           C
ATOM    136  CG1 VAL C  39       9.081 -10.564  12.024  1.00 46.63           C
ATOM    137  CG2 VAL C  39      10.740 -11.446  10.322  1.00 46.37           C
ATOM    138  N   TYR C  40      10.793  -9.712  14.531  1.00 48.70           N
ATOM    139  CA  TYR C  40      10.661  -8.963  15.784  1.00 49.04           C
ATOM    140  C   TYR C  40      11.920  -9.276  16.595  1.00 48.12           C
ATOM    141  O   TYR C  40      12.973  -8.642  16.434  1.00 47.70           O
ATOM    142  CB  TYR C  40       9.415  -9.407  16.569  1.00 49.64           C
ATOM    143  CG  TYR C  40       8.086  -8.756  16.230  1.00 52.79           C
ATOM    144  CD1 TYR C  40       7.763  -7.474  16.715  1.00 55.09           C
ATOM    145  CD2 TYR C  40       7.109  -9.454  15.501  1.00 55.61           C
ATOM    146  CE1 TYR C  40       6.515  -6.886  16.444  1.00 56.33           C
ATOM    147  CE2 TYR C  40       5.854  -8.875  15.222  1.00 56.89           C
ATOM    148  CZ  TYR C  40       5.564  -7.593  15.700  1.00 57.47           C
ATOM    149  OH  TYR C  40       4.332  -7.027  15.430  1.00 58.56           O
ATOM    150  N   GLU C  41      11.775 -10.303  17.429  1.00 47.40           N
ATOM    151  CA  GLU C  41      12.789 -10.804  18.337  1.00 46.95           C
ATOM    152  C   GLU C  41      13.247 -12.220  17.907  1.00 45.46           C
ATOM    153  O   GLU C  41      14.177 -12.808  18.482  1.00 45.20           O
ATOM    154  CB  GLU C  41      12.183 -10.860  19.752  1.00 47.58           C
ATOM    155  CG  GLU C  41      11.330  -9.612  20.218  1.00 49.20           C
ATOM    156  CD  GLU C  41      12.060  -8.702  21.225  1.00 50.97           C
ATOM    157  OE1 GLU C  41      12.563  -9.223  22.247  1.00 51.64           O
ATOM    158  OE2 GLU C  41      12.121  -7.469  20.995  1.00 51.70           O
ATOM    159  N   ASP C  42      12.556 -12.766  16.908  1.00 43.73           N
ATOM    160  CA  ASP C  42      12.900 -14.043  16.311  1.00 41.92           C
ATOM    161  C   ASP C  42      13.892 -13.824  15.179  1.00 39.50           C
ATOM    162  O   ASP C  42      13.715 -12.946  14.327  1.00 38.96           O
ATOM    163  CB  ASP C  42      11.651 -14.720  15.739  1.00 42.36           C
ATOM    164  CG  ASP C  42      10.522 -14.779  16.732  1.00 43.58           C
ATOM    165  OD1 ASP C  42      10.181 -15.904  17.169  1.00 44.71           O
ATOM    166  OD2 ASP C  42       9.997 -13.696  17.075  1.00 45.14           O
ATOM    167  N   ALA C  43      14.939 -14.628  15.190  1.00 37.10           N
ATOM    168  CA  ALA C  43      15.864 -14.744  14.068  1.00 35.38           C
ATOM    169  C   ALA C  43      15.143 -15.410  12.898  1.00 33.39           C
ATOM    170  O   ALA C  43      14.375 -16.342  13.081  1.00 31.49           O
ATOM    171  CB  ALA C  43      17.067 -15.586  14.461  1.00 35.41           C
ATOM    172  N   VAL C  44      15.437 -14.926  11.705  1.00 32.31           N
ATOM    173  CA  VAL C  44      14.764 -15.382  10.484  1.00 32.45           C
ATOM    174  C   VAL C  44      15.724 -15.348   9.312  1.00 30.85           C
ATOM    175  O   VAL C  44      16.437 -14.355   9.075  1.00 30.84           O
ATOM    176  CB  VAL C  44      13.548 -14.453  10.153  1.00 32.74           C
ATOM    177  CG1 VAL C  44      14.043 -13.152   9.510  1.00 33.89           C
ATOM    178  CG2 VAL C  44      12.558 -15.122   9.229  1.00 33.67           C
ATOM    179  N   THR C  45      15.767 -16.434   8.549  1.00 28.81           N
ATOM    180  CA  THR C  45      16.376 -16.367   7.276  1.00 26.26           C
ATOM    181  C   THR C  45      15.239 -16.324   6.280  1.00 28.07           C
ATOM    182  O   THR C  45      14.323 -17.143   6.305  1.00 29.74           O
ATOM    183  CB  THR C  45      17.300 -17.526   6.995  1.00 25.16           C
ATOM    184  OG1 THR C  45      18.322 -17.537   7.974  1.00 22.06           O
ATOM    185  CG2 THR C  45      17.917 -17.431   5.588  1.00 21.88           C
ATOM    186  N   GLN C  46      15.358 -15.411   5.340  1.00 28.41           N
ATOM    187  CA  GLN C  46      14.321 -15.163   4.404  1.00 28.01           C
ATOM    188  C   GLN C  46      14.942 -15.324   3.024  1.00 28.22           C
ATOM    189  O   GLN C  46      16.142 -14.998   2.804  1.00 28.41           O
ATOM    190  CB  GLN C  46      13.700 -13.769   4.661  1.00 28.59           C
ATOM    191  CG  GLN C  46      12.929 -13.221   3.462  1.00 28.82           C
ATOM    192  CD  GLN C  46      12.220 -11.927   3.730  1.00 29.35           C
ATOM    193  OE1 GLN C  46      11.662 -11.723   4.805  1.00 31.58           O
ATOM    194  NE2 GLN C  46      12.176 -11.071   2.728  1.00 31.77           N
ATOM    195  N   PHE C  47      14.148 -15.884   2.097  1.00 28.02           N
ATOM    196  CA  PHE C  47      14.515 -15.961   0.701  1.00 25.68           C
ATOM    197  C   PHE C  47      13.322 -15.951  -0.180  1.00 25.21           C
ATOM    198  O   PHE C  47      12.225 -16.120   0.287  1.00 24.47           O
ATOM    199  CB  PHE C  47      15.408 -17.149   0.420  1.00 26.92           C
ATOM    200  CG  PHE C  47      14.807 -18.526   0.685  1.00 27.87           C
ATOM    201  CD1 PHE C  47      15.014 -19.167   1.909  1.00 30.54           C
ATOM    202  CD2 PHE C  47      14.153 -19.227  -0.327  1.00 24.70           C
ATOM    203  CE1 PHE C  47      14.538 -20.448   2.134  1.00 29.49           C
ATOM    204  CE2 PHE C  47      13.681 -20.528  -0.108  1.00 25.60           C
ATOM    205  CZ  PHE C  47      13.865 -21.127   1.109  1.00 27.44           C
ATOM    206  N   THR C  48      13.549 -15.696  -1.458  1.00 25.38           N
ATOM    207  CA  THR C  48      12.507 -15.615  -2.448  1.00 26.97           C
ATOM    208  C   THR C  48      12.535 -16.915  -3.230  1.00 26.30           C
ATOM    209  O   THR C  48      13.590 -17.374  -3.601  1.00 25.84           O
ATOM    210  CB  THR C  48      12.725 -14.373  -3.412  1.00 28.01           C
ATOM    211  OG1 THR C  48      12.448 -13.175  -2.691  1.00 28.54           O
ATOM    212  CG2 THR C  48      11.815 -14.412  -4.646  1.00 29.20           C
ATOM    213  N   LEU C  49      11.383 -17.535  -3.432  1.00 25.71           N
ATOM    214  CA  LEU C  49      11.337 -18.793  -4.157  1.00 25.03           C
ATOM    215  C   LEU C  49      10.451 -18.567  -5.361  1.00 23.79           C
ATOM    216  O   LEU C  49       9.295 -18.358  -5.204  1.00 23.20           O
ATOM    217  CB  LEU C  49      10.757 -19.863  -3.221  1.00 24.63           C
ATOM    218  CG  LEU C  49      10.462 -21.289  -3.689  1.00 28.31           C
ATOM    219  CD1 LEU C  49      11.806 -21.786  -4.149  1.00 31.33           C
ATOM    220  CD2 LEU C  49       9.984 -22.183  -2.549  1.00 26.78           C
ATOM    221  N   THR C  50      10.998 -18.655  -6.558  1.00 22.93           N
ATOM    222  CA  THR C  50      10.234 -18.485  -7.770  1.00 23.17           C
ATOM    223  C   THR C  50       9.686 -19.809  -8.257  1.00 22.23           C
ATOM    224  O   THR C  50      10.447 -20.749  -8.545  1.00 22.52           O
ATOM    225  CB  THR C  50      11.126 -17.807  -8.864  1.00 23.67           C
ATOM    226  OG1 THR C  50      11.576 -16.549  -8.357  1.00 25.74           O
ATOM    227  CG2 THR C  50      10.396 -17.584 -10.203  1.00 24.30           C
ATOM    228  N   THR C  51       8.367 -19.890  -8.330  1.00 21.58           N
ATOM    229  CA  THR C  51       7.710 -20.991  -8.964  1.00 22.78           C
ATOM    230  C   THR C  51       7.253 -20.568 -10.395  1.00 23.75           C
ATOM    231  O   THR C  51       6.867 -19.388 -10.654  1.00 21.45           O
ATOM    232  CB  THR C  51       6.490 -21.523  -8.129  1.00 22.36           C
ATOM    233  OG1 THR C  51       5.556 -20.464  -7.855  1.00 22.03           O
ATOM    234  CG2 THR C  51       6.965 -22.164  -6.782  1.00 23.56           C
ATOM    235  N   THR C  52       7.265 -21.557 -11.273  1.00 24.88           N
ATOM    236  CA  THR C  52       6.975 -21.367 -12.691  1.00 26.61           C
ATOM    237  C   THR C  52       5.976 -22.401 -13.245  1.00 27.58           C
ATOM    238  O   THR C  52       6.257 -23.592 -13.237  1.00 27.37           O
ATOM    239  CB  THR C  52       8.276 -21.407 -13.554  1.00 25.98           C
ATOM    240  OG1 THR C  52       9.178 -20.387 -13.111  1.00 26.80           O
ATOM    241  CG2 THR C  52       7.936 -21.151 -15.042  1.00 27.00           C
ATOM    242  N   SER C  53       4.830 -21.928 -13.743  1.00 29.54           N
ATOM    243  CA  SER C  53       3.867 -22.779 -14.442  1.00 32.07           C
ATOM    244  C   SER C  53       3.618 -22.270 -15.901  1.00 32.98           C
ATOM    245  O   SER C  53       3.628 -21.058 -16.159  1.00 34.55           O
ATOM    246  CB  SER C  53       2.560 -22.910 -13.613  1.00 32.89           C
ATOM    247  OG  SER C  53       2.774 -23.501 -12.293  1.00 35.71           O
ATOM    248  N   ILE C  54       3.450 -23.178 -16.868  1.00 33.49           N
ATOM    249  CA  ILE C  54       3.358 -22.759 -18.289  1.00 33.90           C
ATOM    250  C   ILE C  54       2.002 -23.103 -18.981  1.00 34.10           C
ATOM    251  O   ILE C  54       1.446 -24.201 -18.800  1.00 33.56           O
ATOM    252  CB  ILE C  54       4.584 -23.262 -19.117  1.00 33.80           C
ATOM    253  CG1 ILE C  54       5.895 -22.918 -18.389  1.00 35.04           C
ATOM    254  CG2 ILE C  54       4.621 -22.590 -20.472  1.00 32.74           C
ATOM    255  CD1 ILE C  54       7.142 -23.432 -19.060  1.00 34.28           C
ATOM    256  N   GLU C  66       3.399 -17.798 -16.076  1.00 41.60           N
ATOM    257  CA  GLU C  66       2.938 -17.826 -14.693  1.00 40.90           C
ATOM    258  C   GLU C  66       4.195 -17.983 -13.829  1.00 39.51           C
ATOM    259  O   GLU C  66       4.744 -19.086 -13.659  1.00 39.22           O
ATOM    260  CB  GLU C  66       1.896 -18.961 -14.477  1.00 41.75           C
ATOM    261  CG  GLU C  66       1.246 -19.084 -13.044  1.00 44.01           C
ATOM    262  CD  GLU C  66      -0.034 -19.991 -12.987  1.00 48.89           C
ATOM    263  OE1 GLU C  66      -0.298 -20.665 -11.940  1.00 50.22           O
ATOM    264  OE2 GLU C  66      -0.787 -20.017 -13.990  1.00 49.99           O
ATOM    265  N   LYS C  67       4.668 -16.861 -13.319  1.00 37.50           N
ATOM    266  CA  LYS C  67       5.756 -16.852 -12.380  1.00 36.22           C
ATOM    267  C   LYS C  67       5.249 -16.195 -11.125  1.00 34.13           C
ATOM    268  O   LYS C  67       4.509 -15.208 -11.190  1.00 31.39           O
ATOM    269  CB  LYS C  67       6.919 -16.066 -12.941  1.00 37.60           C
ATOM    270  CG  LYS C  67       8.271 -16.700 -12.704  1.00 39.49           C
ATOM    271  CD  LYS C  67       9.439 -16.026 -13.486  1.00 42.03           C
ATOM    272  CE  LYS C  67       9.183 -15.958 -14.982  1.00 45.16           C
ATOM    273  NZ  LYS C  67       8.614 -17.225 -15.487  1.00 47.00           N
ATOM    274  N   ASP C  68       5.602 -16.778  -9.977  1.00 31.59           N
ATOM    275  CA  ASP C  68       5.284 -16.203  -8.707  1.00 30.25           C
ATOM    276  C   ASP C  68       6.498 -16.194  -7.821  1.00 30.25           C
ATOM    277  O   ASP C  68       7.212 -17.209  -7.677  1.00 28.18           O
ATOM    278  CB  ASP C  68       4.164 -16.984  -8.035  1.00 31.17           C
ATOM    279  CG  ASP C  68       2.844 -16.882  -8.772  1.00 30.25           C
ATOM    280  OD1 ASP C  68       2.227 -15.793  -8.702  1.00 31.62           O
ATOM    281  OD2 ASP C  68       2.416 -17.889  -9.396  1.00 30.36           O
ATOM    282  N   HIS C  69       6.697 -15.071  -7.150  1.00 30.48           N
ATOM    283  CA  HIS C  69       7.901 -14.829  -6.338  1.00 30.89           C
ATOM    284  C   HIS C  69       7.596 -14.868  -4.835  1.00 31.31           C
ATOM    285  O   HIS C  69       7.276 -13.838  -4.218  1.00 32.17           O
ATOM    286  CB  HIS C  69       8.529 -13.484  -6.727  1.00 31.93           C
ATOM    287  CG  HIS C  69       8.895 -13.411  -8.166  1.00 32.38           C
ATOM    288  ND1 HIS C  69      10.002 -14.062  -8.682  1.00 34.97           N
ATOM    289  CD2 HIS C  69       8.280 -12.808  -9.211  1.00 32.79           C
ATOM    290  CE1 HIS C  69      10.045 -13.859  -9.988  1.00 34.63           C
ATOM    291  NE2 HIS C  69       9.012 -13.104 -10.329  1.00 33.60           N
ATOM    292  N   HIS C  70       7.708 -16.053  -4.238  1.00 28.31           N
ATOM    293  CA  HIS C  70       7.148 -16.236  -2.926  1.00 27.54           C
ATOM    294  C   HIS C  70       8.194 -15.888  -1.884  1.00 26.87           C
ATOM    295  O   HIS C  70       9.381 -16.181  -2.067  1.00 27.75           O
ATOM    296  CB  HIS C  70       6.683 -17.714  -2.717  1.00 26.85           C
ATOM    297  CG  HIS C  70       5.782 -18.243  -3.789  1.00 21.95           C
ATOM    298  ND1 HIS C  70       4.410 -18.190  -3.713  1.00 22.90           N
ATOM    299  CD2 HIS C  70       6.066 -18.912  -4.924  1.00 24.50           C
ATOM    300  CE1 HIS C  70       3.895 -18.760  -4.792  1.00 22.31           C
ATOM    301  NE2 HIS C  70       4.885 -19.218  -5.539  1.00 19.87           N
ATOM    302  N   THR C  71       7.756 -15.359  -0.754  1.00 25.65           N
ATOM    303  CA  THR C  71       8.666 -15.019   0.297  1.00 25.12           C
ATOM    304  C   THR C  71       8.630 -16.107   1.324  1.00 25.77           C
ATOM    305  O   THR C  71       7.578 -16.337   1.920  1.00 24.02           O
ATOM    306  CB  THR C  71       8.288 -13.695   0.964  1.00 27.15           C
ATOM    307  OG1 THR C  71       8.330 -12.634   0.006  1.00 26.62           O
ATOM    308  CG2 THR C  71       9.215 -13.374   2.111  1.00 23.79           C
ATOM    309  N   ILE C  72       9.797 -16.754   1.532  1.00 25.39           N
ATOM    310  CA  ILE C  72       9.960 -17.831   2.512  1.00 24.73           C
ATOM    311  C   ILE C  72      10.725 -17.338   3.728  1.00 25.50           C
ATOM    312  O   ILE C  72      11.785 -16.711   3.556  1.00 25.90           O
ATOM    313  CB  ILE C  72      10.753 -18.986   1.900  1.00 23.62           C
ATOM    314  CG1 ILE C  72      10.205 -19.310   0.468  1.00 22.94           C
ATOM    315  CG2 ILE C  72      10.769 -20.198   2.865  1.00 23.05           C
ATOM    316  CD1 ILE C  72       8.676 -19.593   0.418  1.00 16.82           C
ATOM    317  N   ARG C  73      10.199 -17.628   4.915  1.00 26.12           N
ATOM    318  CA  ARG C  73      10.844 -17.278   6.198  1.00 27.40           C
ATOM    319  C   ARG C  73      10.988 -18.488   7.074  1.00 26.52           C
ATOM    320  O   ARG C  73       9.970 -19.147   7.471  1.00 26.39           O
ATOM    321  CB  ARG C  73      10.007 -16.242   6.966  1.00 26.95           C
ATOM    322  CG  ARG C  73       9.930 -14.964   6.271  1.00 30.31           C
ATOM    323  CD  ARG C  73       9.190 -13.911   7.096  1.00 34.81           C
ATOM    324  NE  ARG C  73       9.392 -12.613   6.450  1.00 41.54           N
ATOM    325  CZ  ARG C  73       8.859 -11.453   6.861  1.00 45.74           C
ATOM    326  NH1 ARG C  73       9.138 -10.332   6.193  1.00 46.90           N
ATOM    327  NH2 ARG C  73       8.061 -11.405   7.931  1.00 46.33           N
ATOM    328  N   CYS C  74      12.240 -18.754   7.398  1.00 27.66           N
ATOM    329  CA  CYS C  74      12.637 -19.922   8.132  1.00 29.19           C
ATOM    330  C   CYS C  74      12.974 -19.467   9.532  1.00 30.89           C
ATOM    331  O   CYS C  74      13.879 -18.630   9.696  1.00 32.79           O
ATOM    332  CB  CYS C  74      13.858 -20.534   7.445  1.00 29.97           C
ATOM    333  SG  CYS C  74      13.592 -21.030   5.719  1.00 31.46           S
ATOM    334  N   PHE C  75      12.308 -20.023  10.535  1.00 31.80           N
ATOM    335  CA  PHE C  75      12.419 -19.523  11.884  1.00 32.81           C
ATOM    336  C   PHE C  75      13.196 -20.446  12.784  1.00 33.16           C
ATOM    337  O   PHE C  75      13.191 -21.631  12.585  1.00 33.01           O
ATOM    338  CB  PHE C  75      11.041 -19.359  12.493  1.00 33.77           C
ATOM    339  CG  PHE C  75      10.258 -18.212  11.916  1.00 35.52           C
ATOM    340  CD1 PHE C  75      10.250 -16.976  12.554  1.00 37.86           C
ATOM    341  CD2 PHE C  75       9.545 -18.367  10.725  1.00 35.49           C
ATOM    342  CE1 PHE C  75       9.498 -15.891  12.019  1.00 39.92           C
ATOM    343  CE2 PHE C  75       8.810 -17.310  10.178  1.00 35.80           C
ATOM    344  CZ  PHE C  75       8.774 -16.076  10.813  1.00 38.06           C
ATOM    345  N   GLY C  76      13.793 -19.867  13.826  1.00 33.94           N
ATOM    346  CA  GLY C  76      14.518 -20.598  14.869  1.00 34.31           C
ATOM    347  C   GLY C  76      15.977 -20.197  14.718  1.00 34.29           C
ATOM    348  O   GLY C  76      16.467 -19.995  13.590  1.00 32.61           O
ATOM    349  N   GLU C  77      16.685 -20.052  15.834  1.00 34.37           N
ATOM    350  CA  GLU C  77      18.114 -19.614  15.776  1.00 35.30           C
ATOM    351  C   GLU C  77      18.993 -20.605  15.010  1.00 33.55           C
ATOM    352  O   GLU C  77      19.837 -20.196  14.195  1.00 34.26           O
ATOM    353  CB  GLU C  77      18.698 -19.367  17.208  1.00 35.79           C
ATOM    354  CG  GLU C  77      19.945 -18.433  17.249  1.00 40.52           C
ATOM    355  CD  GLU C  77      20.025 -17.525  18.545  1.00 45.07           C
ATOM    356  OE1 GLU C  77      19.024 -17.407  19.313  1.00 44.30           O
ATOM    357  OE2 GLU C  77      21.106 -16.907  18.769  1.00 50.05           O
ATOM    358  N   LEU C  78      18.789 -21.895  15.263  1.00 31.20           N
ATOM    359  CA  LEU C  78      19.569 -22.891  14.583  1.00 31.19           C
ATOM    360  C   LEU C  78      19.107 -23.122  13.132  1.00 30.60           C
ATOM    361  O   LEU C  78      19.929 -23.238  12.208  1.00 29.02           O
ATOM    362  CB  LEU C  78      19.530 -24.205  15.355  1.00 31.61           C
ATOM    363  CG  LEU C  78      20.076 -24.213  16.799  1.00 33.74           C
ATOM    364  CD1 LEU C  78      20.175 -25.658  17.329  1.00 31.69           C
ATOM    365  CD2 LEU C  78      21.433 -23.502  16.873  1.00 36.75           C
ATOM    366  N   PHE C  79      17.799 -23.201  12.910  1.00 30.80           N
ATOM    367  CA  PHE C  79      17.339 -23.535  11.555  1.00 30.13           C
ATOM    368  C   PHE C  79      17.626 -22.352  10.660  1.00 30.36           C
ATOM    369  O   PHE C  79      18.173 -22.502   9.588  1.00 28.05           O
ATOM    370  CB  PHE C  79      15.855 -23.959  11.569  1.00 30.74           C
ATOM    371  CG  PHE C  79      15.267 -24.188  10.181  1.00 29.30           C
ATOM    372  CD1 PHE C  79      15.860 -25.082   9.286  1.00 29.22           C
ATOM    373  CD2 PHE C  79      14.108 -23.520   9.784  1.00 31.39           C
ATOM    374  CE1 PHE C  79      15.306 -25.320   8.034  1.00 29.66           C
ATOM    375  CE2 PHE C  79      13.550 -23.742   8.512  1.00 29.49           C
ATOM    376  CZ  PHE C  79      14.159 -24.639   7.640  1.00 31.30           C
ATOM    377  N   SER C  80      17.267 -21.148  11.094  1.00 31.83           N
ATOM    378  CA  SER C  80      17.611 -19.970  10.328  1.00 33.37           C
ATOM    379  C   SER C  80      19.098 -19.922   9.977  1.00 33.35           C
ATOM    380  O   SER C  80      19.459 -19.488   8.891  1.00 34.05           O
ATOM    381  CB  SER C  80      17.226 -18.679  11.087  1.00 34.39           C
ATOM    382  OG  SER C  80      17.907 -18.557  12.348  1.00 39.34           O
ATOM    383  N   ALA C  81      19.978 -20.375  10.867  1.00 32.47           N
ATOM    384  CA  ALA C  81      21.420 -20.340  10.558  1.00 31.57           C
ATOM    385  C   ALA C  81      21.781 -21.455   9.564  1.00 30.32           C
ATOM    386  O   ALA C  81      22.563 -21.243   8.655  1.00 30.75           O
ATOM    387  CB  ALA C  81      22.298 -20.447  11.872  1.00 30.56           C
ATOM    388  N   GLU C  82      21.236 -22.648   9.754  1.00 29.69           N
ATOM    389  CA  GLU C  82      21.402 -23.743   8.761  1.00 28.92           C
ATOM    390  C   GLU C  82      21.005 -23.312   7.374  1.00 28.32           C
ATOM    391  O   GLU C  82      21.732 -23.506   6.409  1.00 28.08           O
ATOM    392  CB  GLU C  82      20.552 -24.937   9.127  1.00 29.13           C
ATOM    393  CG  GLU C  82      21.068 -25.682  10.291  1.00 30.82           C
ATOM    394  CD  GLU C  82      20.055 -26.619  10.918  1.00 29.86           C
ATOM    395  OE1 GLU C  82      18.885 -26.724  10.474  1.00 30.37           O
ATOM    396  OE2 GLU C  82      20.452 -27.274  11.911  1.00 28.31           O
ATOM    397  N   VAL C  83      19.856 -22.680   7.254  1.00 28.34           N
ATOM    398  CA  VAL C  83      19.405 -22.249   5.911  1.00 28.89           C
ATOM    399  C   VAL C  83      20.320 -21.146   5.354  1.00 29.35           C
ATOM    400  O   VAL C  83      20.725 -21.229   4.224  1.00 29.94           O
ATOM    401  CB  VAL C  83      17.909 -21.824   5.947  1.00 29.74           C
ATOM    402  CG1 VAL C  83      17.460 -21.082   4.652  1.00 29.87           C
ATOM    403  CG2 VAL C  83      17.034 -23.075   6.245  1.00 26.27           C
ATOM    404  N   LYS C  84      20.663 -20.129   6.160  1.00 29.75           N
ATOM    405  CA  LYS C  84      21.545 -19.051   5.725  1.00 29.62           C
ATOM    406  C   LYS C  84      22.906 -19.570   5.225  1.00 29.41           C
ATOM    407  O   LYS C  84      23.488 -19.106   4.195  1.00 28.49           O
ATOM    408  CB  LYS C  84      21.735 -18.068   6.897  1.00 30.22           C
ATOM    409  CG  LYS C  84      22.624 -16.819   6.592  1.00 31.48           C
ATOM    410  CD  LYS C  84      22.321 -16.254   5.231  1.00 36.20           C
ATOM    411  CE  LYS C  84      23.335 -15.196   4.759  1.00 41.83           C
ATOM    412  NZ  LYS C  84      22.743 -13.842   4.702  1.00 42.42           N
ATOM    413  N   GLN C  85      23.406 -20.561   5.959  1.00 29.13           N
ATOM    414  CA  GLN C  85      24.698 -21.103   5.679  1.00 29.89           C
ATOM    415  C   GLN C  85      24.785 -22.030   4.475  1.00 30.08           C
ATOM    416  O   GLN C  85      25.755 -21.953   3.730  1.00 30.88           O
ATOM    417  CB  GLN C  85      25.224 -21.799   6.921  1.00 29.72           C
ATOM    418  CG  GLN C  85      25.634 -20.773   7.973  1.00 30.08           C
ATOM    419  CD  GLN C  85      26.092 -21.431   9.225  1.00 32.19           C
ATOM    420  OE1 GLN C  85      26.456 -22.612   9.215  1.00 31.91           O
ATOM    421  NE2 GLN C  85      26.109 -20.673  10.316  1.00 34.44           N
ATOM    422  N   LYS C  86      23.786 -22.881   4.267  1.00 30.79           N
ATOM    423  CA  LYS C  86      23.895 -23.965   3.267  1.00 30.78           C
ATOM    424  C   LYS C  86      22.924 -23.900   2.075  1.00 30.28           C
ATOM    425  O   LYS C  86      23.042 -24.679   1.138  1.00 31.30           O
ATOM    426  CB  LYS C  86      23.820 -25.315   3.987  1.00 31.05           C
ATOM    427  CG  LYS C  86      25.049 -25.584   4.941  1.00 31.72           C
ATOM    428  CD  LYS C  86      26.269 -25.922   4.111  1.00 36.72           C
ATOM    429  CE  LYS C  86      27.658 -25.580   4.725  1.00 40.53           C
ATOM    430  NZ  LYS C  86      28.718 -25.387   3.603  1.00 39.31           N
ATOM    431  N   VAL C  87      21.983 -22.988   2.090  1.00 29.37           N
ATOM    432  CA  VAL C  87      21.162 -22.775   0.903  1.00 30.27           C
ATOM    433  C   VAL C  87      21.774 -21.588   0.087  1.00 29.41           C
ATOM    434  O   VAL C  87      22.051 -20.529   0.650  1.00 31.18           O
ATOM    435  CB  VAL C  87      19.667 -22.535   1.291  1.00 29.85           C
ATOM    436  CG1 VAL C  87      18.845 -22.209   0.093  1.00 30.26           C
ATOM    437  CG2 VAL C  87      19.076 -23.779   2.015  1.00 29.73           C
ATOM    438  N   LYS C  88      21.932 -21.771  -1.215  1.00 28.22           N
ATOM    439  CA  LYS C  88      22.552 -20.782  -2.098  1.00 27.23           C
ATOM    440  C   LYS C  88      21.592 -20.216  -3.163  1.00 26.70           C
ATOM    441  O   LYS C  88      20.635 -20.857  -3.565  1.00 23.06           O
ATOM    442  CB  LYS C  88      23.756 -21.415  -2.779  1.00 27.06           C
ATOM    443  CG  LYS C  88      24.796 -21.966  -1.806  1.00 29.92           C
ATOM    444  CD  LYS C  88      26.032 -22.427  -2.531  1.00 35.66           C
ATOM    445  CE  LYS C  88      25.826 -23.727  -3.329  1.00 39.42           C
ATOM    446  NZ  LYS C  88      27.210 -24.122  -3.935  1.00 41.03           N
ATOM    447  N   GLU C  89      21.906 -18.994  -3.593  1.00 26.76           N
ATOM    448  CA  GLU C  89      21.293 -18.342  -4.734  1.00 27.38           C
ATOM    449  C   GLU C  89      21.264 -19.309  -5.922  1.00 25.51           C
ATOM    450  O   GLU C  89      22.251 -19.905  -6.278  1.00 25.21           O
ATOM    451  CB  GLU C  89      22.120 -17.080  -5.041  1.00 28.57           C
ATOM    452  CG  GLU C  89      21.658 -16.209  -6.184  1.00 33.59           C
ATOM    453  CD  GLU C  89      20.535 -15.222  -5.830  1.00 38.11           C
ATOM    454  OE1 GLU C  89      20.370 -14.836  -4.651  1.00 36.32           O
ATOM    455  OE2 GLU C  89      19.820 -14.811  -6.779  1.00 44.31           O
ATOM    456  N   GLY C  90      20.104 -19.521  -6.508  1.00 24.97           N
ATOM    457  CA  GLY C  90      20.000 -20.380  -7.694  1.00 23.95           C
ATOM    458  C   GLY C  90      19.787 -21.849  -7.352  1.00 23.74           C
ATOM    459  O   GLY C  90      19.629 -22.643  -8.245  1.00 24.08           O
ATOM    460  N   ASN C  91      19.797 -22.236  -6.075  1.00 23.07           N
ATOM    461  CA  ASN C  91      19.509 -23.668  -5.738  1.00 23.19           C
ATOM    462  C   ASN C  91      18.061 -23.922  -6.128  1.00 23.43           C
ATOM    463  O   ASN C  91      17.228 -22.996  -6.057  1.00 21.48           O
ATOM    464  CB  ASN C  91      19.656 -23.973  -4.215  1.00 23.41           C
ATOM    465  CG  ASN C  91      21.097 -24.197  -3.740  1.00 23.21           C
ATOM    466  OD1 ASN C  91      21.314 -24.228  -2.533  1.00 28.41           O
ATOM    467  ND2 ASN C  91      22.082 -24.323  -4.651  1.00 24.00           N
ATOM    468  N   VAL C  92      17.755 -25.151  -6.533  1.00 23.41           N
ATOM    469  CA  VAL C  92      16.390 -25.598  -6.638  1.00 23.20           C
ATOM    470  C   VAL C  92      15.995 -26.237  -5.295  1.00 22.62           C
ATOM    471  O   VAL C  92      16.685 -27.129  -4.811  1.00 21.05           O
ATOM    472  CB  VAL C  92      16.202 -26.618  -7.761  1.00 24.81           C
ATOM    473  CG1 VAL C  92      14.796 -27.287  -7.730  1.00 24.78           C
ATOM    474  CG2 VAL C  92      16.518 -25.984  -9.144  1.00 24.60           C
ATOM    475  N   VAL C  93      14.858 -25.810  -4.740  1.00 22.49           N
ATOM    476  CA  VAL C  93      14.323 -26.319  -3.471  1.00 22.38           C
ATOM    477  C   VAL C  93      12.859 -26.634  -3.522  1.00 23.01           C
ATOM    478  O   VAL C  93      12.074 -26.050  -4.319  1.00 24.15           O
ATOM    479  CB  VAL C  93      14.499 -25.292  -2.362  1.00 21.92           C
ATOM    480  CG1 VAL C  93      15.989 -24.795  -2.220  1.00 23.73           C
ATOM    481  CG2 VAL C  93      13.649 -24.144  -2.576  1.00 25.40           C
ATOM    482  N   CYS C  94      12.450 -27.553  -2.660  1.00 23.02           N
ATOM    483  CA  CYS C  94      11.065 -27.817  -2.351  1.00 21.40           C
ATOM    484  C   CYS C  94      10.884 -27.323  -0.937  1.00 21.66           C
ATOM    485  O   CYS C  94      11.642 -27.731  -0.018  1.00 20.11           O
ATOM    486  CB  CYS C  94      10.796 -29.311  -2.471  1.00 23.07           C
ATOM    487  SG  CYS C  94       9.063 -29.794  -1.986  1.00 29.04           S
ATOM    488  N   VAL C  95       9.922 -26.422  -0.732  1.00 20.74           N
ATOM    489  CA  VAL C  95       9.588 -25.964   0.620  1.00 19.70           C
ATOM    490  C   VAL C  95       8.187 -26.421   0.963  1.00 18.10           C
ATOM    491  O   VAL C  95       7.252 -26.372   0.119  1.00 18.89           O
ATOM    492  CB  VAL C  95       9.635 -24.399   0.645  1.00 21.12           C
ATOM    493  CG1 VAL C  95       9.212 -23.842   2.063  1.00 21.64           C
ATOM    494  CG2 VAL C  95      11.018 -23.922   0.282  1.00 19.88           C
ATOM    495  N   ASN C  96       8.030 -26.875   2.161  1.00 19.07           N
ATOM    496  C   ASN C  96       6.632 -26.199   4.028  1.00 18.64           C
ATOM    497  O   ASN C  96       7.546 -26.179   4.859  1.00 18.90           O
ATOM    498  CA AASN C  96       6.709 -27.106   2.800  1.00 18.92           C
ATOM    499  CB AASN C  96       6.509 -28.563   3.264  1.00 19.77           C
ATOM    500  CG AASN C  96       6.449 -29.566   2.098  1.00 20.52           C
ATOM    501  OD1AASN C  96       7.290 -30.459   1.994  1.00 23.69           O
ATOM    502  ND2AASN C  96       5.476 -29.412   1.234  1.00 20.10           N
ATOM    503  N   GLY C  97       5.543 -25.468   4.165  1.00 18.04           N
ATOM    504  CA  GLY C  97       5.363 -24.566   5.283  1.00 18.58           C
ATOM    505  C   GLY C  97       3.896 -24.138   5.345  1.00 19.15           C
ATOM    506  O   GLY C  97       3.027 -24.830   4.790  1.00 19.02           O
ATOM    507  N   ARG C  98       3.619 -23.021   6.020  1.00 18.98           N
ATOM    508  CA  ARG C  98       2.252 -22.514   6.249  1.00 19.23           C
ATOM    509  C   ARG C  98       2.128 -21.198   5.603  1.00 18.20           C
ATOM    510  O   ARG C  98       3.052 -20.365   5.728  1.00 17.48           O
ATOM    511  CB  ARG C  98       1.993 -22.243   7.735  1.00 20.30           C
ATOM    512  CG  ARG C  98       2.118 -23.461   8.602  1.00 28.08           C
ATOM    513  CD  ARG C  98       1.700 -23.215  10.030  1.00 31.00           C
ATOM    514  NE  ARG C  98       1.217 -24.467  10.670  1.00 38.13           N
ATOM    515  CZ  ARG C  98       1.245 -24.709  11.992  1.00 42.38           C
ATOM    516  NH1 ARG C  98       1.775 -23.812  12.817  1.00 41.81           N
ATOM    517  NH2 ARG C  98       0.779 -25.862  12.500  1.00 43.81           N
ATOM    518  N   LEU C  99       0.964 -20.922   5.049  1.00 17.81           N
ATOM    519  CA  LEU C  99       0.733 -19.614   4.460  1.00 19.48           C
ATOM    520  C   LEU C  99       0.326 -18.614   5.559  1.00 21.55           C
ATOM    521  O   LEU C  99      -0.645 -18.847   6.293  1.00 19.82           O
ATOM    522  CB  LEU C  99      -0.414 -19.663   3.488  1.00 20.14           C
ATOM    523  CG  LEU C  99      -0.289 -18.738   2.271  1.00 21.74           C
ATOM    524  CD1 LEU C  99      -1.631 -18.692   1.661  1.00 20.37           C
ATOM    525  CD2 LEU C  99       0.393 -17.352   2.404  1.00 22.83           C
ATOM    526  N   ARG C 100       1.078 -17.526   5.689  1.00 23.79           N
ATOM    527  CA  ARG C 100       0.771 -16.503   6.691  1.00 26.36           C
ATOM    528  C   ARG C 100       0.573 -15.155   6.034  1.00 28.36           C
ATOM    529  O   ARG C 100       1.140 -14.835   4.981  1.00 27.99           O
ATOM    530  CB  ARG C 100       1.851 -16.381   7.772  1.00 26.91           C
ATOM    531  CG  ARG C 100       2.297 -17.671   8.441  1.00 26.88           C
ATOM    532  CD  ARG C 100       1.269 -18.357   9.240  1.00 28.64           C
ATOM    533  NE  ARG C 100       0.473 -17.415   9.999  1.00 33.07           N
ATOM    534  CZ  ARG C 100       0.845 -16.757  11.098  1.00 34.63           C
ATOM    535  NH1 ARG C 100       2.053 -16.929  11.605  1.00 35.72           N
ATOM    536  NH2 ARG C 100      -0.023 -15.912  11.696  1.00 34.43           N
ATOM    537  N   LEU C 101      -0.310 -14.400   6.649  1.00 31.70           N
ATOM    538  CA  LEU C 101      -0.707 -13.094   6.145  1.00 34.89           C
ATOM    539  C   LEU C 101      -0.499 -12.116   7.309  1.00 36.58           C
ATOM    540  O   LEU C 101      -1.270 -12.141   8.276  1.00 35.75           O
ATOM    541  CB  LEU C 101      -2.174 -13.129   5.662  1.00 34.99           C
ATOM    542  CG  LEU C 101      -2.505 -14.133   4.548  1.00 35.73           C
ATOM    543  CD1 LEU C 101      -4.051 -14.197   4.315  1.00 35.39           C
ATOM    544  CD2 LEU C 101      -1.760 -13.729   3.280  1.00 33.74           C
ATOM    545  N   SER C 102       0.587 -11.342   7.233  1.00 39.37           N
ATOM    546  CA  SER C 102       0.921 -10.331   8.244  1.00 41.90           C
ATOM    547  C   SER C 102       0.575  -8.966   7.654  1.00 44.13           C
ATOM    548  O   SER C 102       1.288  -8.498   6.769  1.00 43.87           O
ATOM    549  CB  SER C 102       2.409 -10.406   8.628  1.00 41.94           C
ATOM    550  OG  SER C 102       3.234 -10.522   7.487  1.00 40.89           O
ATOM    551  N   PRO C 103      -0.524  -8.333   8.131  1.00 47.22           N
ATOM    552  CA  PRO C 103      -1.110  -7.230   7.346  1.00 49.27           C
ATOM    553  C   PRO C 103      -0.152  -6.058   7.060  1.00 51.50           C
ATOM    554  O   PRO C 103      -0.161  -5.537   5.928  1.00 51.91           O
ATOM    555  CB  PRO C 103      -2.328  -6.785   8.179  1.00 49.14           C
ATOM    556  CG  PRO C 103      -2.515  -7.838   9.241  1.00 48.49           C
ATOM    557  CD  PRO C 103      -1.158  -8.449   9.460  1.00 47.37           C
ATOM    558  N   GLN C 104       0.683  -5.692   8.047  1.00 53.83           N
ATOM    559  CA  GLN C 104       1.569  -4.508   7.967  1.00 55.85           C
ATOM    560  C   GLN C 104       0.782  -3.302   7.381  1.00 57.36           C
ATOM    561  O   GLN C 104      -0.273  -2.944   7.931  1.00 57.62           O
ATOM    562  CB  GLN C 104       2.870  -4.818   7.192  1.00 55.92           C
ATOM    563  CG  GLN C 104       3.729  -5.929   7.806  1.00 56.85           C
ATOM    564  CD  GLN C 104       5.089  -6.085   7.123  1.00 58.51           C
ATOM    565  OE1 GLN C 104       5.390  -5.391   6.146  1.00 60.26           O
ATOM    566  NE2 GLN C 104       5.915  -7.000   7.636  1.00 57.92           N
ATOM    567  N   LEU C 105       1.269  -2.697   6.285  1.00 59.00           N
ATOM    568  CA  LEU C 105       0.533  -1.648   5.542  1.00 60.18           C
ATOM    569  C   LEU C 105      -0.076  -0.535   6.456  1.00 61.32           C
ATOM    570  O   LEU C 105      -0.949   0.212   6.016  1.00 61.44           O
ATOM    571  CB  LEU C 105      -0.559  -2.295   4.623  1.00 60.18           C
ATOM    572  CG  LEU C 105      -0.202  -3.199   3.398  1.00 60.01           C
ATOM    573  CD1 LEU C 105      -1.220  -4.347   3.149  1.00 58.56           C
ATOM    574  CD2 LEU C 105      -0.021  -2.395   2.105  1.00 59.25           C
ATOM    575  N   GLU C 106       0.412  -0.394   7.697  1.00 62.59           N
ATOM    576  CA  GLU C 106      -0.374   0.294   8.750  1.00 63.66           C
ATOM    577  C   GLU C 106       0.302   0.912  10.027  1.00 64.43           C
ATOM    578  O   GLU C 106      -0.361   1.712  10.706  1.00 64.70           O
ATOM    579  CB  GLU C 106      -1.538  -0.640   9.179  1.00 63.82           C
ATOM    580  CG  GLU C 106      -2.734   0.010   9.915  1.00 64.62           C
ATOM    581  CD  GLU C 106      -3.426   1.130   9.130  1.00 65.68           C
ATOM    582  OE1 GLU C 106      -3.069   1.371   7.953  1.00 66.03           O
ATOM    583  OE2 GLU C 106      -4.339   1.772   9.703  1.00 66.11           O
ATOM    584  N   PRO C 107       1.581   0.574  10.375  1.00 65.17           N
ATOM    585  CA  PRO C 107       2.153   1.274  11.582  1.00 65.39           C
ATOM    586  C   PRO C 107       2.195   2.842  11.520  1.00 65.46           C
ATOM    587  O   PRO C 107       2.391   3.389  10.437  1.00 65.50           O
ATOM    588  CB  PRO C 107       3.578   0.693  11.684  1.00 65.43           C
ATOM    589  CG  PRO C 107       3.498  -0.664  11.023  1.00 65.38           C
ATOM    590  CD  PRO C 107       2.447  -0.547   9.933  1.00 65.33           C
ATOM    591  N   SER C 108       1.981   3.572  12.625  1.00 65.50           N
ATOM    592  CA  SER C 108       1.539   3.043  13.923  1.00 65.48           C
ATOM    593  C   SER C 108       0.717   4.094  14.691  1.00 65.32           C
ATOM    594  O   SER C 108       1.238   4.847  15.514  1.00 65.12           O
ATOM    595  CB  SER C 108       2.734   2.552  14.755  1.00 65.47           C
ATOM    596  OG  SER C 108       3.777   3.514  14.788  1.00 65.31           O
ATOM    597  N   TYR C 114       6.792  -8.270   3.501  1.00 41.07           N
ATOM    598  CA  TYR C 114       6.098  -9.295   2.706  1.00 40.73           C
ATOM    599  C   TYR C 114       4.773  -9.756   3.361  1.00 40.29           C
ATOM    600  O   TYR C 114       4.711 -10.871   3.913  1.00 40.95           O
ATOM    601  CB  TYR C 114       7.022 -10.497   2.451  1.00 40.37           C
ATOM    602  N   PHE C 115       3.745  -8.882   3.299  1.00 38.99           N
ATOM    603  CA  PHE C 115       2.304  -9.222   3.582  1.00 37.84           C
ATOM    604  C   PHE C 115       2.091 -10.784   3.583  1.00 34.71           C
ATOM    605  O   PHE C 115       2.038 -11.369   4.653  1.00 33.75           O
ATOM    606  CB  PHE C 115       1.390  -8.398   2.627  1.00 38.44           C
ATOM    607  CG  PHE C 115      -0.109  -8.424   2.938  1.00 41.47           C
ATOM    608  CD1 PHE C 115      -1.014  -8.076   1.937  1.00 44.69           C
ATOM    609  CD2 PHE C 115      -0.615  -8.745   4.202  1.00 46.50           C
ATOM    610  CE1 PHE C 115      -2.405  -8.058   2.173  1.00 47.34           C
ATOM    611  CE2 PHE C 115      -2.028  -8.738   4.460  1.00 47.92           C
ATOM    612  CZ  PHE C 115      -2.912  -8.391   3.440  1.00 48.90           C
ATOM    613  N   PRO C 116       2.060 -11.453   2.408  1.00 32.21           N
ATOM    614  CA  PRO C 116       2.091 -12.933   2.389  1.00 30.79           C
ATOM    615  C   PRO C 116       3.474 -13.551   2.497  1.00 28.77           C
ATOM    616  O   PRO C 116       4.390 -13.142   1.774  1.00 28.99           O
ATOM    617  CB  PRO C 116       1.572 -13.277   1.000  1.00 29.91           C
ATOM    618  CG  PRO C 116       2.000 -12.191   0.191  1.00 31.19           C
ATOM    619  CD  PRO C 116       1.843 -10.951   1.040  1.00 32.35           C
ATOM    620  N   TYR C 117       3.614 -14.552   3.344  1.00 26.71           N
ATOM    621  CA  TYR C 117       4.833 -15.337   3.342  1.00 25.20           C
ATOM    622  C   TYR C 117       4.607 -16.763   3.838  1.00 24.18           C
ATOM    623  O   TYR C 117       3.629 -17.064   4.513  1.00 22.40           O
ATOM    624  CB  TYR C 117       5.883 -14.668   4.222  1.00 25.30           C
ATOM    625  CG  TYR C 117       5.552 -14.685   5.704  1.00 25.25           C
ATOM    626  CD1 TYR C 117       6.072 -15.658   6.566  1.00 25.83           C
ATOM    627  CD2 TYR C 117       4.746 -13.727   6.239  1.00 27.83           C
ATOM    628  CE1 TYR C 117       5.786 -15.660   7.922  1.00 22.78           C
ATOM    629  CE2 TYR C 117       4.444 -13.717   7.579  1.00 28.02           C
ATOM    630  CZ  TYR C 117       4.971 -14.675   8.418  1.00 27.82           C
ATOM    631  OH  TYR C 117       4.608 -14.583   9.746  1.00 30.51           O
ATOM    632  N   ILE C 118       5.585 -17.618   3.561  1.00 23.23           N
ATOM    633  CA  ILE C 118       5.528 -19.001   3.979  1.00 22.39           C
ATOM    634  C   ILE C 118       6.405 -19.188   5.198  1.00 20.78           C
ATOM    635  O   ILE C 118       7.566 -18.966   5.131  1.00 21.74           O
ATOM    636  CB  ILE C 118       5.946 -19.918   2.818  1.00 22.82           C
ATOM    637  CG1 ILE C 118       4.959 -19.675   1.665  1.00 24.63           C
ATOM    638  CG2 ILE C 118       5.917 -21.408   3.261  1.00 19.85           C
ATOM    639  CD1 ILE C 118       5.636 -19.258   0.532  1.00 28.78           C
ATOM    640  N   GLN C 119       5.806 -19.616   6.298  1.00 19.80           N
ATOM    641  CA  GLN C 119       6.509 -19.897   7.505  1.00 21.56           C
ATOM    642  C   GLN C 119       6.981 -21.351   7.537  1.00 19.71           C
ATOM    643  O   GLN C 119       6.194 -22.281   7.429  1.00 18.51           O
ATOM    644  CB  GLN C 119       5.571 -19.615   8.670  1.00 22.65           C
ATOM    645  CG  GLN C 119       6.105 -19.941  10.032  1.00 26.39           C
ATOM    646  CD  GLN C 119       4.991 -19.734  11.064  1.00 34.09           C
ATOM    647  OE1 GLN C 119       4.572 -20.661  11.780  1.00 37.33           O
ATOM    648  NE2 GLN C 119       4.453 -18.506  11.085  1.00 37.95           N
ATOM    649  N   VAL C 120       8.283 -21.512   7.686  1.00 19.34           N
ATOM    650  CA  VAL C 120       8.936 -22.777   7.679  1.00 18.80           C
ATOM    651  C   VAL C 120       9.645 -22.834   9.028  1.00 21.48           C
ATOM    652  O   VAL C 120      10.590 -22.015   9.362  1.00 19.16           O
ATOM    653  CB  VAL C 120       9.943 -22.915   6.513  1.00 18.90           C
ATOM    654  CG1 VAL C 120      10.522 -24.384   6.526  1.00 17.95           C
ATOM    655  CG2 VAL C 120       9.283 -22.632   5.112  1.00 17.15           C
ATOM    656  N   GLN C 121       9.196 -23.751   9.826  1.00 23.70           N
ATOM    657  CA  GLN C 121       9.883 -24.019  11.055  1.00 28.66           C
ATOM    658  C   GLN C 121       9.752 -25.476  11.329  1.00 29.23           C
ATOM    659  O   GLN C 121       8.653 -25.948  11.349  1.00 30.66           O
ATOM    660  CB  GLN C 121       9.172 -23.286  12.157  1.00 30.26           C
ATOM    661  CG  GLN C 121       9.697 -23.628  13.492  1.00 36.46           C
ATOM    662  CD  GLN C 121       9.748 -22.403  14.381  1.00 41.43           C
ATOM    663  OE1 GLN C 121       8.910 -21.478  14.238  1.00 43.07           O
ATOM    664  NE2 GLN C 121      10.736 -22.380  15.306  1.00 42.71           N
ATOM    665  N   PRO C 122      10.865 -26.196  11.543  1.00 29.90           N
ATOM    666  CA  PRO C 122      10.618 -27.581  11.907  1.00 30.60           C
ATOM    667  C   PRO C 122      10.018 -27.704  13.295  1.00 31.71           C
ATOM    668  O   PRO C 122      10.140 -26.784  14.122  1.00 31.90           O
ATOM    669  CB  PRO C 122      12.001 -28.235  11.846  1.00 31.17           C
ATOM    670  CG  PRO C 122      12.965 -27.105  11.928  1.00 31.70           C
ATOM    671  CD  PRO C 122      12.286 -25.910  11.312  1.00 29.20           C
ATOM    672  N   PRO C 123       9.348 -28.824  13.554  1.00 32.94           N
ATOM    673  CA  PRO C 123       9.138 -29.943  12.640  1.00 33.53           C
ATOM    674  C   PRO C 123       7.903 -29.762  11.685  1.00 34.60           C
ATOM    675  O   PRO C 123       7.589 -30.648  10.888  1.00 34.41           O
ATOM    676  CB  PRO C 123       8.926 -31.114  13.608  1.00 33.78           C
ATOM    677  CG  PRO C 123       8.317 -30.486  14.829  1.00 33.69           C
ATOM    678  CD  PRO C 123       8.598 -28.996  14.799  1.00 32.47           C
ATOM    679  N   HIS C 124       7.217 -28.625  11.749  1.00 35.94           N
ATOM    680  CA  HIS C 124       6.070 -28.389  10.862  1.00 37.32           C
ATOM    681  C   HIS C 124       6.535 -28.314   9.360  1.00 36.00           C
ATOM    682  O   HIS C 124       5.934 -28.931   8.460  1.00 38.75           O
ATOM    683  CB  HIS C 124       5.298 -27.106  11.291  1.00 38.44           C
ATOM    684  CG  HIS C 124       4.947 -27.059  12.747  1.00 41.80           C
ATOM    685  ND1 HIS C 124       4.358 -28.119  13.407  1.00 45.42           N
ATOM    686  CD2 HIS C 124       5.109 -26.080  13.675  1.00 46.30           C
ATOM    687  CE1 HIS C 124       4.177 -27.792  14.678  1.00 46.35           C
ATOM    688  NE2 HIS C 124       4.621 -26.562  14.867  1.00 44.17           N
ATOM    689  N   GLY C 125       7.624 -27.630   9.098  1.00 33.17           N
ATOM    690  CA  GLY C 125       8.043 -27.366   7.738  1.00 31.71           C
ATOM    691  C   GLY C 125       9.462 -27.771   7.494  1.00 29.58           C
ATOM    692  O   GLY C 125      10.175 -28.084   8.410  1.00 29.61           O
ATOM    693  N   GLN C 126       9.857 -27.728   6.240  1.00 27.06           N
ATOM    694  CA  GLN C 126      11.232 -27.985   5.840  1.00 26.38           C
ATOM    695  C   GLN C 126      11.550 -27.352   4.498  1.00 24.59           C
ATOM    696  O   GLN C 126      10.622 -27.119   3.671  1.00 22.05           O
ATOM    697  CB  GLN C 126      11.458 -29.507   5.689  1.00 27.36           C
ATOM    698  CG  GLN C 126      10.582 -30.143   4.699  1.00 31.65           C
ATOM    699  CD  GLN C 126      10.764 -31.693   4.626  1.00 38.31           C
ATOM    700  OE1 GLN C 126      10.814 -32.401   5.663  1.00 38.80           O
ATOM    701  NE2 GLN C 126      10.860 -32.211   3.380  1.00 37.60           N
ATOM    702  N   VAL C 127      12.859 -27.212   4.250  1.00 21.92           N
ATOM    703  CA  VAL C 127      13.408 -26.878   2.966  1.00 22.75           C
ATOM    704  C   VAL C 127      14.286 -28.036   2.528  1.00 22.93           C
ATOM    705  O   VAL C 127      15.196 -28.457   3.284  1.00 21.84           O
ATOM    706  CB  VAL C 127      14.244 -25.622   3.094  1.00 22.70           C
ATOM    707  CG1 VAL C 127      14.902 -25.298   1.768  1.00 24.46           C
ATOM    708  CG2 VAL C 127      13.367 -24.470   3.638  1.00 21.55           C
ATOM    709  N   ALA C 128      13.952 -28.600   1.364  1.00 22.34           N
ATOM    710  CA  ALA C 128      14.788 -29.630   0.693  1.00 22.94           C
ATOM    711  C   ALA C 128      15.468 -29.110  -0.590  1.00 22.94           C
ATOM    712  O   ALA C 128      14.762 -28.712  -1.540  1.00 24.90           O
ATOM    713  CB  ALA C 128      13.964 -30.862   0.473  1.00 21.75           C
ATOM    714  N   VAL C 129      16.804 -28.996  -0.566  1.00 23.41           N
ATOM    715  CA  VAL C 129      17.633 -28.696  -1.731  1.00 23.26           C
ATOM    716  C   VAL C 129      17.751 -29.920  -2.587  1.00 24.11           C
ATOM    717  O   VAL C 129      18.038 -31.029  -2.086  1.00 21.59           O
ATOM    718  CB  VAL C 129      18.973 -28.157  -1.311  1.00 23.83           C
ATOM    719  CG1 VAL C 129      19.891 -27.818  -2.534  1.00 24.09           C
ATOM    720  CG2 VAL C 129      18.774 -26.933  -0.447  1.00 24.66           C
ATOM    721  N   ILE C 130      17.525 -29.740  -3.883  1.00 24.06           N
ATOM    722  CA  ILE C 130      17.601 -30.826  -4.846  1.00 24.55           C
ATOM    723  C   ILE C 130      18.894 -30.613  -5.646  1.00 24.28           C
ATOM    724  O   ILE C 130      19.100 -29.512  -6.244  1.00 25.45           O
ATOM    725  CB  ILE C 130      16.433 -30.812  -5.779  1.00 24.55           C
ATOM    726  CG1 ILE C 130      15.100 -30.788  -5.014  1.00 28.35           C
ATOM    727  CG2 ILE C 130      16.498 -31.965  -6.702  1.00 26.30           C
ATOM    728  CD1 ILE C 130      14.858 -31.819  -3.878  1.00 31.12           C
ATOM    729  N   HIS C 131      19.782 -31.599  -5.599  1.00 20.69           N
ATOM    730  CA  HIS C 131      21.091 -31.461  -6.177  1.00 19.41           C
ATOM    731  C   HIS C 131      21.284 -32.390  -7.391  1.00 19.58           C
ATOM    732  O   HIS C 131      20.909 -33.533  -7.344  1.00 17.36           O
ATOM    733  CB  HIS C 131      22.161 -31.706  -5.116  1.00 18.57           C
ATOM    734  CG  HIS C 131      23.554 -31.731  -5.664  1.00 16.19           C
ATOM    735  ND1 HIS C 131      24.232 -30.589  -6.041  1.00 15.15           N
ATOM    736  CD2 HIS C 131      24.382 -32.769  -5.932  1.00 13.16           C
ATOM    737  CE1 HIS C 131      25.424 -30.926  -6.502  1.00 15.74           C
ATOM    738  NE2 HIS C 131      25.532 -32.245  -6.459  1.00 13.71           N
ATOM    739  N   GLY C 132      21.876 -31.877  -8.467  1.00 21.58           N
ATOM    740  CA  GLY C 132      22.094 -32.674  -9.686  1.00 24.11           C
ATOM    741  C   GLY C 132      23.102 -32.067 -10.626  1.00 26.45           C
ATOM    742  O   GLY C 132      23.906 -31.230 -10.211  1.00 26.83           O
ATOM    743  N   ASP C 133      23.046 -32.496 -11.897  1.00 29.77           N
ATOM    744  CA  ASP C 133      23.775 -31.880 -13.053  1.00 31.27           C
ATOM    745  C   ASP C 133      25.224 -32.352 -13.103  1.00 33.22           C
ATOM    746  O   ASP C 133      25.593 -33.306 -12.387  1.00 33.74           O
ATOM    747  CB  ASP C 133      23.695 -30.335 -13.077  1.00 31.39           C
ATOM    748  CG  ASP C 133      22.321 -29.817 -13.488  1.00 31.93           C
ATOM    749  OD1 ASP C 133      21.298 -30.208 -12.871  1.00 32.50           O
ATOM    750  OD2 ASP C 133      22.267 -29.002 -14.426  1.00 30.07           O
ATOM    751  N   ARG C 134      26.017 -31.707 -13.972  1.00 34.96           N
ATOM    752  CA  ARG C 134      27.468 -31.990 -14.187  1.00 36.42           C
ATOM    753  C   ARG C 134      27.734 -33.212 -15.080  1.00 36.43           C
ATOM    754  O   ARG C 134      28.621 -33.171 -15.941  1.00 36.66           O
ATOM    755  CB  ARG C 134      28.273 -32.095 -12.857  1.00 37.03           C
ATOM    756  CG  ARG C 134      29.146 -30.865 -12.541  1.00 39.09           C
ATOM    757  CD  ARG C 134      28.292 -29.617 -12.214  1.00 41.65           C
ATOM    758  NE  ARG C 134      27.563 -29.733 -10.940  1.00 43.77           N
ATOM    759  CZ  ARG C 134      26.765 -28.787 -10.437  1.00 44.84           C
ATOM    760  NH1 ARG C 134      26.588 -27.628 -11.088  1.00 45.77           N
ATOM    761  NH2 ARG C 134      26.146 -28.996  -9.279  1.00 43.73           N
