# Supplementary material for: A non-redundant data set of nanobody-antigen crystal structures
Source: Data Brief. 2019 Mar 6;24:103754. doi: 10.1016/j.dib.2019.103754 (PMC6441729; doi:10.1016/j.dib.2019.103754)
Supplement: Multimedia component 5 [file mmc5.zip › Data_set/Ag_1/3k80_1.pdb]

ATOM      1  N   SER C  21     -63.369  17.353  -9.311  1.00 73.77           N
ATOM      2  CA  SER C  21     -63.098  18.664  -9.905  1.00 79.19           C
ATOM      3  C   SER C  21     -61.615  18.866 -10.261  1.00 71.96           C
ATOM      4  O   SER C  21     -60.952  19.748  -9.723  1.00 78.01           O
ATOM      5  CB  SER C  21     -63.552  19.775  -8.956  1.00 20.00           C
ATOM      6  N   VAL C  22     -61.109  18.052 -11.181  1.00 65.14           N
ATOM      7  CA  VAL C  22     -59.707  18.106 -11.547  1.00 62.87           C
ATOM      8  C   VAL C  22     -59.423  18.956 -12.785  1.00 62.40           C
ATOM      9  O   VAL C  22     -60.334  19.424 -13.468  1.00 53.51           O
ATOM     10  CB  VAL C  22     -59.133  16.706 -11.763  1.00 70.76           C
ATOM     11  CG1 VAL C  22     -58.604  16.133 -10.445  1.00 74.74           C
ATOM     12  CG2 VAL C  22     -60.187  15.807 -12.389  1.00 70.22           C
ATOM     13  N   ASN C  23     -58.132  19.132 -13.050  1.00 56.04           N
ATOM     14  CA  ASN C  23     -57.630  20.062 -14.048  1.00 55.65           C
ATOM     15  C   ASN C  23     -56.337  19.481 -14.599  1.00 53.52           C
ATOM     16  O   ASN C  23     -55.262  19.724 -14.060  1.00 57.91           O
ATOM     17  CB  ASN C  23     -57.375  21.425 -13.386  1.00 53.51           C
ATOM     18  CG  ASN C  23     -56.817  22.462 -14.348  1.00 59.85           C
ATOM     19  OD1 ASN C  23     -56.217  22.128 -15.368  1.00 58.97           O
ATOM     20  ND2 ASN C  23     -57.004  23.733 -14.015  1.00 61.99           N
ATOM     21  N   SER C  24     -56.437  18.689 -15.658  1.00 52.20           N
ATOM     22  CA  SER C  24     -55.271  17.978 -16.158  1.00 50.02           C
ATOM     23  C   SER C  24     -54.976  18.294 -17.611  1.00 49.09           C
ATOM     24  O   SER C  24     -55.881  18.451 -18.411  1.00 48.64           O
ATOM     25  CB  SER C  24     -55.471  16.475 -16.004  1.00 48.53           C
ATOM     26  OG  SER C  24     -54.331  15.758 -16.456  1.00 57.92           O
ATOM     27  N   VAL C  25     -53.693  18.332 -17.939  1.00 52.31           N
ATOM     28  CA  VAL C  25     -53.216  18.672 -19.273  1.00 51.12           C
ATOM     29  C   VAL C  25     -52.059  17.766 -19.675  1.00 51.54           C
ATOM     30  O   VAL C  25     -51.118  17.610 -18.913  1.00 54.80           O
ATOM     31  CB  VAL C  25     -52.688  20.112 -19.278  1.00 49.38           C
ATOM     32  CG1 VAL C  25     -51.552  20.251 -20.256  1.00 56.30           C
ATOM     33  CG2 VAL C  25     -53.800  21.086 -19.587  1.00 50.10           C
ATOM     34  N   THR C  26     -52.118  17.174 -20.866  1.00 47.01           N
ATOM     35  CA  THR C  26     -51.010  16.355 -21.356  1.00 50.21           C
ATOM     36  C   THR C  26     -50.605  16.777 -22.760  1.00 50.31           C
ATOM     37  O   THR C  26     -51.400  16.690 -23.678  1.00 51.41           O
ATOM     38  CB  THR C  26     -51.366  14.866 -21.391  1.00 50.96           C
ATOM     39  OG1 THR C  26     -51.615  14.404 -20.061  1.00 52.59           O
ATOM     40  CG2 THR C  26     -50.224  14.065 -21.992  1.00 43.88           C
ATOM     41  N   LEU C  27     -49.367  17.228 -22.925  1.00 48.66           N
ATOM     42  CA  LEU C  27     -48.920  17.792 -24.194  1.00 52.43           C
ATOM     43  C   LEU C  27     -47.628  17.138 -24.666  1.00 52.99           C
ATOM     44  O   LEU C  27     -46.706  16.922 -23.874  1.00 56.78           O
ATOM     45  CB  LEU C  27     -48.705  19.309 -24.066  1.00 47.73           C
ATOM     46  CG  LEU C  27     -49.890  20.209 -23.704  1.00 46.35           C
ATOM     47  CD1 LEU C  27     -49.434  21.645 -23.390  1.00 44.24           C
ATOM     48  CD2 LEU C  27     -50.954  20.209 -24.786  1.00 47.75           C
ATOM     49  N   VAL C  28     -47.569  16.824 -25.954  1.00 43.63           N
ATOM     50  CA  VAL C  28     -46.361  16.290 -26.572  1.00 50.53           C
ATOM     51  C   VAL C  28     -45.989  17.171 -27.758  1.00 51.99           C
ATOM     52  O   VAL C  28     -46.797  17.372 -28.656  1.00 53.46           O
ATOM     53  CB  VAL C  28     -46.561  14.838 -27.071  1.00 56.04           C
ATOM     54  CG1 VAL C  28     -45.251  14.272 -27.646  1.00 43.51           C
ATOM     55  CG2 VAL C  28     -47.103  13.948 -25.938  1.00 50.50           C
ATOM     56  N   GLY C  29     -44.770  17.701 -27.759  1.00 47.12           N
ATOM     57  CA  GLY C  29     -44.394  18.686 -28.755  1.00 51.52           C
ATOM     58  C   GLY C  29     -42.931  19.052 -28.698  1.00 49.58           C
ATOM     59  O   GLY C  29     -42.133  18.289 -28.169  1.00 55.20           O
ATOM     60  N   VAL C  30     -42.581  20.217 -29.237  1.00 49.63           N
ATOM     61  CA  VAL C  30     -41.187  20.607 -29.396  1.00 49.53           C
ATOM     62  C   VAL C  30     -40.900  21.852 -28.606  1.00 49.37           C
ATOM     63  O   VAL C  30     -41.723  22.758 -28.543  1.00 53.03           O
ATOM     64  CB  VAL C  30     -40.813  20.890 -30.891  1.00 54.25           C
ATOM     65  CG1 VAL C  30     -39.335  21.227 -31.010  1.00 47.77           C
ATOM     66  CG2 VAL C  30     -41.142  19.695 -31.764  1.00 49.35           C
ATOM     67  N   VAL C  31     -39.715  21.894 -28.016  1.00 49.94           N
ATOM     68  CA  VAL C  31     -39.327  22.981 -27.130  1.00 51.48           C
ATOM     69  C   VAL C  31     -38.648  24.139 -27.865  1.00 55.60           C
ATOM     70  O   VAL C  31     -37.778  23.919 -28.705  1.00 54.01           O
ATOM     71  CB  VAL C  31     -38.365  22.466 -26.071  1.00 47.60           C
ATOM     72  CG1 VAL C  31     -37.636  23.611 -25.427  1.00 50.56           C
ATOM     73  CG2 VAL C  31     -39.115  21.629 -25.036  1.00 51.07           C
ATOM     74  N   HIS C  32     -39.064  25.364 -27.547  1.00 51.58           N
ATOM     75  CA  HIS C  32     -38.365  26.571 -27.971  1.00 53.24           C
ATOM     76  C   HIS C  32     -38.389  27.578 -26.830  1.00 55.98           C
ATOM     77  O   HIS C  32     -39.271  27.525 -25.983  1.00 57.57           O
ATOM     78  CB  HIS C  32     -39.037  27.205 -29.187  1.00 54.05           C
ATOM     79  CG  HIS C  32     -39.291  26.250 -30.311  1.00 52.43           C
ATOM     80  ND1 HIS C  32     -38.288  25.777 -31.129  1.00 48.32           N
ATOM     81  CD2 HIS C  32     -40.440  25.693 -30.761  1.00 59.04           C
ATOM     82  CE1 HIS C  32     -38.807  24.959 -32.028  1.00 60.11           C
ATOM     83  NE2 HIS C  32     -40.113  24.893 -31.829  1.00 61.17           N
ATOM     84  N   ASP C  33     -37.422  28.491 -26.812  1.00 58.54           N
ATOM     85  CA  ASP C  33     -37.424  29.623 -25.884  1.00 58.11           C
ATOM     86  C   ASP C  33     -37.391  29.222 -24.427  1.00 56.96           C
ATOM     87  O   ASP C  33     -38.343  29.455 -23.691  1.00 64.70           O
ATOM     88  CB  ASP C  33     -38.648  30.505 -26.094  1.00 62.44           C
ATOM     89  CG  ASP C  33     -38.606  31.260 -27.400  1.00 76.29           C
ATOM     90  OD1 ASP C  33     -38.179  30.668 -28.421  1.00 77.41           O
ATOM     91  OD2 ASP C  33     -39.017  32.445 -27.401  1.00 78.99           O
ATOM     92  N   ILE C  34     -36.289  28.629 -24.010  1.00 60.10           N
ATOM     93  CA  ILE C  34     -36.117  28.286 -22.618  1.00 60.19           C
ATOM     94  C   ILE C  34     -35.559  29.503 -21.936  1.00 61.61           C
ATOM     95  O   ILE C  34     -34.601  30.100 -22.415  1.00 54.65           O
ATOM     96  CB  ILE C  34     -35.129  27.134 -22.429  1.00 50.70           C
ATOM     97  CG1 ILE C  34     -35.601  25.908 -23.208  1.00 57.83           C
ATOM     98  CG2 ILE C  34     -34.990  26.800 -20.954  1.00 57.90           C
ATOM     99  CD1 ILE C  34     -35.237  25.933 -24.666  1.00 60.99           C
ATOM    100  N   GLN C  35     -36.165  29.869 -20.817  1.00 56.90           N
ATOM    101  CA  GLN C  35     -35.700  30.998 -20.054  1.00 52.37           C
ATOM    102  C   GLN C  35     -35.910  30.750 -18.573  1.00 57.33           C
ATOM    103  O   GLN C  35     -37.004  30.385 -18.148  1.00 63.56           O
ATOM    104  CB  GLN C  35     -36.449  32.246 -20.495  1.00 62.59           C
ATOM    105  CG  GLN C  35     -36.104  32.696 -21.906  1.00 68.09           C
ATOM    106  CD  GLN C  35     -37.263  33.410 -22.584  1.00 80.15           C
ATOM    107  OE1 GLN C  35     -38.123  33.999 -21.920  1.00 77.30           O
ATOM    108  NE2 GLN C  35     -37.297  33.358 -23.913  1.00 80.54           N
ATOM    109  N   SER C  36     -34.853  30.925 -17.788  1.00 64.35           N
ATOM    110  CA  SER C  36     -34.973  30.897 -16.332  1.00 65.94           C
ATOM    111  C   SER C  36     -35.151  32.319 -15.832  1.00 69.45           C
ATOM    112  O   SER C  36     -34.676  33.271 -16.452  1.00 72.70           O
ATOM    113  CB  SER C  36     -33.729  30.287 -15.681  1.00 62.01           C
ATOM    114  OG  SER C  36     -33.534  28.943 -16.081  1.00 68.82           O
ATOM    115  N   GLY C  37     -35.835  32.463 -14.709  1.00 69.67           N
ATOM    116  CA  GLY C  37     -36.023  33.762 -14.101  1.00 66.39           C
ATOM    117  C   GLY C  37     -36.881  33.616 -12.873  1.00 69.77           C
ATOM    118  O   GLY C  37     -36.954  32.534 -12.281  1.00 69.80           O
ATOM    119  N   PHE C  38     -37.541  34.701 -12.485  1.00 73.15           N
ATOM    120  CA  PHE C  38     -38.435  34.643 -11.339  1.00 78.97           C
ATOM    121  C   PHE C  38     -39.803  35.215 -11.673  1.00 80.40           C
ATOM    122  O   PHE C  38     -40.051  35.642 -12.800  1.00 75.49           O
ATOM    123  CB  PHE C  38     -37.814  35.355 -10.144  1.00 76.90           C
ATOM    124  CG  PHE C  38     -36.601  34.661  -9.595  1.00 77.54           C
ATOM    125  CD1 PHE C  38     -36.690  33.877  -8.457  1.00 77.92           C
ATOM    126  CD2 PHE C  38     -35.370  34.784 -10.223  1.00 78.52           C
ATOM    127  CE1 PHE C  38     -35.575  33.234  -7.950  1.00 72.62           C
ATOM    128  CE2 PHE C  38     -34.250  34.141  -9.719  1.00 77.57           C
ATOM    129  CZ  PHE C  38     -34.355  33.366  -8.578  1.00 69.17           C
ATOM    130  N   VAL C  39     -40.698  35.201 -10.695  1.00 81.75           N
ATOM    131  CA  VAL C  39     -42.007  35.810 -10.875  1.00 92.28           C
ATOM    132  C   VAL C  39     -42.385  36.608  -9.629  1.00 94.83           C
ATOM    133  O   VAL C  39     -42.279  37.835  -9.612  1.00 94.61           O
ATOM    134  CB  VAL C  39     -43.087  34.757 -11.189  1.00 89.57           C
ATOM    135  N   TYR C  40     -42.817  35.905  -8.587  1.00 96.02           N
ATOM    136  CA  TYR C  40     -43.149  36.538  -7.317  1.00 97.88           C
ATOM    137  C   TYR C  40     -42.160  36.103  -6.241  1.00 93.12           C
ATOM    138  O   TYR C  40     -42.560  35.783  -5.119  1.00 91.37           O
ATOM    139  CB  TYR C  40     -44.579  36.182  -6.898  1.00 94.57           C
ATOM    140  N   GLU C  41     -40.874  36.102  -6.592  1.00 86.46           N
ATOM    141  CA  GLU C  41     -39.825  35.563  -5.724  1.00 95.76           C
ATOM    142  C   GLU C  41     -39.885  34.034  -5.669  1.00100.28           C
ATOM    143  O   GLU C  41     -39.790  33.436  -4.590  1.00 95.90           O
ATOM    144  CB  GLU C  41     -39.920  36.143  -4.309  1.00 97.83           C
ATOM    145  N   ASP C  42     -40.060  33.420  -6.840  1.00 96.12           N
ATOM    146  CA  ASP C  42     -40.079  31.964  -7.002  1.00 87.75           C
ATOM    147  C   ASP C  42     -39.340  31.616  -8.286  1.00 86.60           C
ATOM    148  O   ASP C  42     -39.642  32.166  -9.361  1.00 75.71           O
ATOM    149  CB  ASP C  42     -41.511  31.436  -7.102  1.00 88.65           C
ATOM    150  CG  ASP C  42     -42.297  31.625  -5.820  1.00102.00           C
ATOM    151  OD1 ASP C  42     -41.738  31.346  -4.731  1.00 98.68           O
ATOM    152  OD2 ASP C  42     -43.477  32.040  -5.909  1.00101.65           O
ATOM    153  N   ALA C  43     -38.371  30.709  -8.177  1.00 80.75           N
ATOM    154  CA  ALA C  43     -37.617  30.258  -9.344  1.00 74.55           C
ATOM    155  C   ALA C  43     -38.576  29.731 -10.400  1.00 69.82           C
ATOM    156  O   ALA C  43     -39.588  29.117 -10.063  1.00 65.04           O
ATOM    157  CB  ALA C  43     -36.602  29.194  -8.954  1.00 20.00           C
ATOM    158  N   VAL C  44     -38.262  29.977 -11.669  1.00 60.09           N
ATOM    159  CA  VAL C  44     -39.068  29.450 -12.756  1.00 58.85           C
ATOM    160  C   VAL C  44     -38.282  29.323 -14.058  1.00 63.98           C
ATOM    161  O   VAL C  44     -37.641  30.273 -14.520  1.00 63.11           O
ATOM    162  CB  VAL C  44     -40.287  30.325 -13.039  1.00 58.71           C
ATOM    163  CG1 VAL C  44     -40.860  29.983 -14.399  1.00 60.46           C
ATOM    164  CG2 VAL C  44     -41.334  30.151 -11.967  1.00 58.43           C
ATOM    165  N   THR C  45     -38.333  28.139 -14.650  1.00 57.28           N
ATOM    166  CA  THR C  45     -37.826  27.965 -15.993  1.00 55.95           C
ATOM    167  C   THR C  45     -39.025  27.787 -16.890  1.00 54.52           C
ATOM    168  O   THR C  45     -39.822  26.879 -16.696  1.00 62.71           O
ATOM    169  CB  THR C  45     -36.939  26.736 -16.099  1.00 53.06           C
ATOM    170  OG1 THR C  45     -35.788  26.911 -15.265  1.00 58.45           O
ATOM    171  CG2 THR C  45     -36.491  26.540 -17.530  1.00 54.07           C
ATOM    172  N   GLN C  46     -39.179  28.666 -17.857  1.00 48.52           N
ATOM    173  CA  GLN C  46     -40.302  28.540 -18.751  1.00 57.04           C
ATOM    174  C   GLN C  46     -39.848  28.304 -20.190  1.00 52.86           C
ATOM    175  O   GLN C  46     -38.769  28.741 -20.599  1.00 48.44           O
ATOM    176  CB  GLN C  46     -41.188  29.780 -18.668  1.00 60.68           C
ATOM    177  CG  GLN C  46     -40.985  30.767 -19.810  1.00 58.46           C
ATOM    178  CD  GLN C  46     -41.971  31.921 -19.756  1.00 67.09           C
ATOM    179  OE1 GLN C  46     -42.559  32.207 -18.706  1.00 67.45           O
ATOM    180  NE2 GLN C  46     -42.159  32.590 -20.888  1.00 66.96           N
ATOM    181  N   PHE C  47     -40.682  27.597 -20.943  1.00 49.64           N
ATOM    182  CA  PHE C  47     -40.453  27.428 -22.371  1.00 54.61           C
ATOM    183  C   PHE C  47     -41.754  27.345 -23.148  1.00 57.79           C
ATOM    184  O   PHE C  47     -42.832  27.095 -22.588  1.00 53.72           O
ATOM    185  CB  PHE C  47     -39.599  26.192 -22.662  1.00 56.20           C
ATOM    186  CG  PHE C  47     -40.188  24.890 -22.158  1.00 53.84           C
ATOM    187  CD1 PHE C  47     -40.993  24.114 -22.983  1.00 50.78           C
ATOM    188  CD2 PHE C  47     -39.904  24.428 -20.876  1.00 48.01           C
ATOM    189  CE1 PHE C  47     -41.511  22.902 -22.536  1.00 53.14           C
ATOM    190  CE2 PHE C  47     -40.418  23.216 -20.414  1.00 46.77           C
ATOM    191  CZ  PHE C  47     -41.228  22.454 -21.232  1.00 51.09           C
ATOM    192  N   THR C  48     -41.643  27.576 -24.447  1.00 58.96           N
ATOM    193  CA  THR C  48     -42.760  27.384 -25.351  1.00 54.20           C
ATOM    194  C   THR C  48     -42.740  25.939 -25.824  1.00 51.69           C
ATOM    195  O   THR C  48     -41.672  25.354 -26.032  1.00 55.29           O
ATOM    196  CB  THR C  48     -42.672  28.347 -26.559  1.00 58.63           C
ATOM    197  OG1 THR C  48     -42.914  29.697 -26.122  1.00 57.17           O
ATOM    198  CG2 THR C  48     -43.686  27.964 -27.630  1.00 50.57           C
ATOM    199  N   LEU C  49     -43.923  25.356 -25.964  1.00 52.44           N
ATOM    200  CA  LEU C  49     -44.048  24.004 -26.480  1.00 49.90           C
ATOM    201  C   LEU C  49     -44.994  24.016 -27.665  1.00 56.65           C
ATOM    202  O   LEU C  49     -46.136  24.474 -27.548  1.00 56.62           O
ATOM    203  CB  LEU C  49     -44.592  23.064 -25.412  1.00 50.55           C
ATOM    204  CG  LEU C  49     -44.722  21.619 -25.906  1.00 50.48           C
ATOM    205  CD1 LEU C  49     -43.367  21.092 -26.303  1.00 49.06           C
ATOM    206  CD2 LEU C  49     -45.343  20.727 -24.853  1.00 41.96           C
ATOM    207  N   THR C  50     -44.514  23.522 -28.803  1.00 47.95           N
ATOM    208  CA  THR C  50     -45.292  23.514 -30.027  1.00 49.38           C
ATOM    209  C   THR C  50     -45.893  22.157 -30.310  1.00 47.21           C
ATOM    210  O   THR C  50     -45.174  21.179 -30.462  1.00 48.48           O
ATOM    211  CB  THR C  50     -44.413  23.872 -31.228  1.00 53.28           C
ATOM    212  OG1 THR C  50     -44.199  25.285 -31.243  1.00 53.81           O
ATOM    213  CG2 THR C  50     -45.087  23.443 -32.533  1.00 54.19           C
ATOM    214  N   THR C  51     -47.213  22.100 -30.409  1.00 49.02           N
ATOM    215  CA  THR C  51     -47.872  20.853 -30.766  1.00 53.76           C
ATOM    216  C   THR C  51     -48.530  20.927 -32.137  1.00 58.42           C
ATOM    217  O   THR C  51     -48.936  21.991 -32.599  1.00 61.60           O
ATOM    218  CB  THR C  51     -48.928  20.464 -29.729  1.00 53.77           C
ATOM    219  OG1 THR C  51     -49.791  21.579 -29.508  1.00 56.09           O
ATOM    220  CG2 THR C  51     -48.263  20.090 -28.423  1.00 51.80           C
ATOM    221  N   THR C  52     -48.653  19.781 -32.780  1.00 63.14           N
ATOM    222  CA  THR C  52     -49.136  19.746 -34.143  1.00 65.37           C
ATOM    223  C   THR C  52     -50.070  18.575 -34.312  1.00 71.70           C
ATOM    224  O   THR C  52     -49.636  17.421 -34.347  1.00 74.40           O
ATOM    225  CB  THR C  52     -47.964  19.591 -35.122  1.00 68.17           C
ATOM    226  OG1 THR C  52     -47.120  20.743 -35.027  1.00 65.78           O
ATOM    227  CG2 THR C  52     -48.467  19.441 -36.555  1.00 70.46           C
ATOM    228  N   SER C  53     -51.359  18.867 -34.404  1.00 74.33           N
ATOM    229  CA  SER C  53     -52.334  17.818 -34.660  1.00 80.02           C
ATOM    230  C   SER C  53     -52.546  17.679 -36.167  1.00 87.01           C
ATOM    231  O   SER C  53     -52.813  18.664 -36.862  1.00 84.30           O
ATOM    232  CB  SER C  53     -53.648  18.114 -33.932  1.00 83.48           C
ATOM    233  OG  SER C  53     -53.463  18.102 -32.519  1.00 75.32           O
ATOM    234  N   ILE C  54     -52.383  16.459 -36.673  1.00 87.99           N
ATOM    235  CA  ILE C  54     -52.655  16.162 -38.075  1.00 89.89           C
ATOM    236  C   ILE C  54     -54.048  15.533 -38.204  1.00 93.39           C
ATOM    237  O   ILE C  54     -54.240  14.357 -37.895  1.00 94.30           O
ATOM    238  CB  ILE C  54     -51.582  15.222 -38.669  1.00 87.11           C
ATOM    239  N   ASP C  55     -55.012  16.330 -38.662  1.00 94.51           N
ATOM    240  CA  ASP C  55     -56.432  15.949 -38.689  1.00100.28           C
ATOM    241  C   ASP C  55     -56.732  14.563 -39.267  1.00102.79           C
ATOM    242  O   ASP C  55     -56.317  14.238 -40.378  1.00100.17           O
ATOM    243  CB  ASP C  55     -57.252  17.002 -39.443  1.00100.06           C
ATOM    244  N   THR C  56     -57.484  13.765 -38.514  1.00105.12           N
ATOM    245  CA  THR C  56     -57.810  12.402 -38.924  1.00107.72           C
ATOM    246  C   THR C  56     -59.133  12.312 -39.682  1.00110.46           C
ATOM    247  O   THR C  56     -60.206  12.288 -39.076  1.00110.59           O
ATOM    248  CB  THR C  56     -57.864  11.450 -37.713  1.00110.43           C
ATOM    249  N   THR C  57     -59.048  12.270 -41.010  1.00113.29           N
ATOM    250  CA  THR C  57     -60.211  12.022 -41.859  1.00116.19           C
ATOM    251  C   THR C  57     -59.949  10.739 -42.648  1.00117.65           C
ATOM    252  O   THR C  57     -58.931  10.074 -42.432  1.00114.05           O
ATOM    253  CB  THR C  57     -60.503  13.210 -42.821  1.00115.08           C
ATOM    254  OG1 THR C  57     -60.554  14.433 -42.078  1.00107.20           O
ATOM    255  CG2 THR C  57     -61.836  13.027 -43.544  1.00113.50           C
ATOM    256  N   HIS C  58     -60.866  10.388 -43.548  1.00117.72           N
ATOM    257  CA  HIS C  58     -60.723   9.192 -44.374  1.00116.56           C
ATOM    258  C   HIS C  58     -59.870   9.472 -45.610  1.00115.23           C
ATOM    259  O   HIS C  58     -59.190  10.497 -45.689  1.00117.74           O
ATOM    260  CB  HIS C  58     -62.097   8.655 -44.789  1.00111.18           C
ATOM    261  N   GLU C  62     -59.442  18.130 -47.490  1.00 95.75           N
ATOM    262  CA  GLU C  62     -58.688  17.061 -46.846  1.00 99.89           C
ATOM    263  C   GLU C  62     -57.269  17.517 -46.510  1.00 98.99           C
ATOM    264  O   GLU C  62     -56.794  18.533 -47.031  1.00 97.93           O
ATOM    265  CB  GLU C  62     -58.646  15.821 -47.741  1.00 20.00           C
ATOM    266  N   VAL C  63     -56.610  16.764 -45.629  1.00 95.24           N
ATOM    267  CA  VAL C  63     -55.236  17.051 -45.205  1.00100.35           C
ATOM    268  C   VAL C  63     -55.099  18.369 -44.420  1.00 99.80           C
ATOM    269  O   VAL C  63     -54.427  19.299 -44.868  1.00 93.30           O
ATOM    270  CB  VAL C  63     -54.259  17.045 -46.404  1.00 84.42           C
ATOM    271  N   VAL C  64     -55.733  18.439 -43.250  1.00100.01           N
ATOM    272  CA  VAL C  64     -55.742  19.661 -42.440  1.00 99.28           C
ATOM    273  C   VAL C  64     -54.842  19.536 -41.202  1.00 96.61           C
ATOM    274  O   VAL C  64     -54.857  18.515 -40.516  1.00 95.94           O
ATOM    275  CB  VAL C  64     -57.177  20.041 -42.011  1.00 94.90           C
ATOM    276  N   VAL C  65     -54.062  20.577 -40.919  1.00 88.71           N
ATOM    277  CA  VAL C  65     -53.072  20.511 -39.846  1.00 90.78           C
ATOM    278  C   VAL C  65     -53.073  21.744 -38.941  1.00 91.37           C
ATOM    279  O   VAL C  65     -52.599  22.811 -39.330  1.00 92.55           O
ATOM    280  CB  VAL C  65     -51.646  20.278 -40.407  1.00 88.51           C
ATOM    281  CG1 VAL C  65     -50.592  20.837 -39.462  1.00 80.10           C
ATOM    282  CG2 VAL C  65     -51.412  18.795 -40.664  1.00 91.53           C
ATOM    283  N   GLU C  66     -53.608  21.588 -37.732  1.00 85.82           N
ATOM    284  CA  GLU C  66     -53.614  22.666 -36.752  1.00 79.95           C
ATOM    285  C   GLU C  66     -52.364  22.609 -35.872  1.00 75.85           C
ATOM    286  O   GLU C  66     -51.864  21.534 -35.537  1.00 80.10           O
ATOM    287  CB  GLU C  66     -54.894  22.627 -35.901  1.00 88.63           C
ATOM    288  CG  GLU C  66     -54.805  21.763 -34.636  1.00 85.89           C
ATOM    289  CD  GLU C  66     -56.157  21.576 -33.939  1.00 86.05           C
ATOM    290  OE1 GLU C  66     -56.183  21.534 -32.685  1.00 82.23           O
ATOM    291  OE2 GLU C  66     -57.187  21.467 -34.647  1.00 79.95           O
ATOM    292  N   LYS C  67     -51.869  23.778 -35.494  1.00 67.26           N
ATOM    293  CA  LYS C  67     -50.617  23.873 -34.780  1.00 62.04           C
ATOM    294  C   LYS C  67     -50.775  24.890 -33.653  1.00 64.35           C
ATOM    295  O   LYS C  67     -51.283  25.987 -33.878  1.00 63.28           O
ATOM    296  CB  LYS C  67     -49.531  24.322 -35.747  1.00 61.84           C
ATOM    297  CG  LYS C  67     -48.139  23.864 -35.386  1.00 65.74           C
ATOM    298  CD  LYS C  67     -47.086  24.719 -36.075  1.00 55.94           C
ATOM    299  CE  LYS C  67     -45.743  24.023 -36.048  1.00 58.16           C
ATOM    300  NZ  LYS C  67     -45.837  22.700 -36.749  1.00 67.64           N
ATOM    301  N   ASP C  68     -50.347  24.523 -32.443  1.00 61.08           N
ATOM    302  CA  ASP C  68     -50.537  25.362 -31.255  1.00 53.74           C
ATOM    303  C   ASP C  68     -49.232  25.558 -30.498  1.00 59.71           C
ATOM    304  O   ASP C  68     -48.386  24.660 -30.441  1.00 60.97           O
ATOM    305  CB  ASP C  68     -51.555  24.732 -30.299  1.00 55.84           C
ATOM    306  CG  ASP C  68     -52.870  24.432 -30.969  1.00 63.70           C
ATOM    307  OD1 ASP C  68     -53.523  25.410 -31.398  1.00 65.46           O
ATOM    308  OD2 ASP C  68     -53.239  23.230 -31.066  1.00 61.63           O
ATOM    309  N   HIS C  69     -49.086  26.732 -29.898  1.00 57.48           N
ATOM    310  CA  HIS C  69     -47.932  27.042 -29.073  1.00 57.26           C
ATOM    311  C   HIS C  69     -48.425  27.282 -27.662  1.00 56.27           C
ATOM    312  O   HIS C  69     -49.404  27.993 -27.461  1.00 59.42           O
ATOM    313  CB  HIS C  69     -47.204  28.260 -29.639  1.00 57.81           C
ATOM    314  CG  HIS C  69     -46.923  28.139 -31.103  1.00 63.86           C
ATOM    315  ND1 HIS C  69     -45.781  27.544 -31.594  1.00 65.24           N
ATOM    316  CD2 HIS C  69     -47.664  28.478 -32.183  1.00 61.24           C
ATOM    317  CE1 HIS C  69     -45.820  27.543 -32.914  1.00 63.87           C
ATOM    318  NE2 HIS C  69     -46.954  28.102 -33.297  1.00 69.06           N
ATOM    319  N   HIS C  70     -47.768  26.659 -26.688  1.00 54.33           N
ATOM    320  CA  HIS C  70     -48.233  26.719 -25.312  1.00 44.59           C
ATOM    321  C   HIS C  70     -47.111  27.210 -24.392  1.00 50.04           C
ATOM    322  O   HIS C  70     -45.940  26.917 -24.608  1.00 53.75           O
ATOM    323  CB  HIS C  70     -48.695  25.339 -24.815  1.00 43.32           C
ATOM    324  CG  HIS C  70     -49.578  24.568 -25.757  1.00 46.56           C
ATOM    325  ND1 HIS C  70     -50.947  24.741 -25.816  1.00 43.89           N
ATOM    326  CD2 HIS C  70     -49.295  23.554 -26.614  1.00 50.65           C
ATOM    327  CE1 HIS C  70     -51.459  23.901 -26.702  1.00 49.16           C
ATOM    328  NE2 HIS C  70     -50.477  23.169 -27.199  1.00 48.34           N
ATOM    329  N   THR C  71     -47.461  27.932 -23.340  1.00 47.48           N
ATOM    330  CA  THR C  71     -46.441  28.356 -22.394  1.00 52.02           C
ATOM    331  C   THR C  71     -46.356  27.377 -21.242  1.00 55.36           C
ATOM    332  O   THR C  71     -47.317  27.184 -20.499  1.00 57.28           O
ATOM    333  CB  THR C  71     -46.696  29.773 -21.860  1.00 54.61           C
ATOM    334  OG1 THR C  71     -46.679  30.694 -22.955  1.00 56.95           O
ATOM    335  CG2 THR C  71     -45.624  30.167 -20.865  1.00 50.78           C
ATOM    336  N   ILE C  72     -45.197  26.749 -21.112  1.00 54.45           N
ATOM    337  CA  ILE C  72     -44.983  25.767 -20.077  1.00 54.04           C
ATOM    338  C   ILE C  72     -44.077  26.417 -19.065  1.00 54.86           C
ATOM    339  O   ILE C  72     -43.082  27.049 -19.430  1.00 52.73           O
ATOM    340  CB  ILE C  72     -44.311  24.480 -20.621  1.00 50.98           C
ATOM    341  CG1 ILE C  72     -44.977  24.025 -21.912  1.00 48.93           C
ATOM    342  CG2 ILE C  72     -44.396  23.374 -19.604  1.00 50.17           C
ATOM    343  CD1 ILE C  72     -46.442  23.753 -21.777  1.00 45.97           C
ATOM    344  N   ARG C  73     -44.418  26.240 -17.795  1.00 51.68           N
ATOM    345  CA  ARG C  73     -43.778  26.961 -16.714  1.00 49.19           C
ATOM    346  C   ARG C  73     -43.526  26.017 -15.553  1.00 55.45           C
ATOM    347  O   ARG C  73     -44.463  25.436 -15.008  1.00 55.52           O
ATOM    348  CB  ARG C  73     -44.694  28.104 -16.282  1.00 56.83           C
ATOM    349  CG  ARG C  73     -44.109  29.032 -15.253  1.00 66.71           C
ATOM    350  CD  ARG C  73     -44.960  30.288 -15.133  1.00 68.48           C
ATOM    351  NE  ARG C  73     -44.959  31.061 -16.371  1.00 72.93           N
ATOM    352  CZ  ARG C  73     -45.333  32.335 -16.451  1.00 80.68           C
ATOM    353  NH1 ARG C  73     -45.746  32.975 -15.361  1.00 77.49           N
ATOM    354  NH2 ARG C  73     -45.295  32.971 -17.617  1.00 76.99           N
ATOM    355  N   CYS C  74     -42.262  25.872 -15.172  1.00 57.45           N
ATOM    356  CA  CYS C  74     -41.868  24.868 -14.195  1.00 56.41           C
ATOM    357  C   CYS C  74     -41.490  25.483 -12.840  1.00 57.93           C
ATOM    358  O   CYS C  74     -40.517  26.223 -12.722  1.00 59.37           O
ATOM    359  CB  CYS C  74     -40.711  24.041 -14.759  1.00 58.99           C
ATOM    360  SG  CYS C  74     -41.006  23.289 -16.409  1.00 56.12           S
ATOM    361  N   PHE C  75     -42.260  25.171 -11.811  1.00 57.60           N
ATOM    362  CA  PHE C  75     -42.005  25.752 -10.500  1.00 61.04           C
ATOM    363  C   PHE C  75     -41.169  24.851  -9.605  1.00 66.21           C
ATOM    364  O   PHE C  75     -41.302  23.623  -9.632  1.00 62.97           O
ATOM    365  CB  PHE C  75     -43.317  26.085  -9.797  1.00 60.92           C
ATOM    366  CG  PHE C  75     -44.085  27.177 -10.454  1.00 58.21           C
ATOM    367  CD1 PHE C  75     -45.071  26.889 -11.380  1.00 56.28           C
ATOM    368  CD2 PHE C  75     -43.825  28.496 -10.146  1.00 60.94           C
ATOM    369  CE1 PHE C  75     -45.776  27.902 -11.993  1.00 66.73           C
ATOM    370  CE2 PHE C  75     -44.527  29.509 -10.751  1.00 59.39           C
ATOM    371  CZ  PHE C  75     -45.506  29.211 -11.677  1.00 64.13           C
ATOM    372  N   GLY C  76     -40.326  25.482  -8.793  1.00 64.76           N
ATOM    373  CA  GLY C  76     -39.432  24.778  -7.896  1.00 62.14           C
ATOM    374  C   GLY C  76     -38.018  25.284  -8.089  1.00 67.04           C
ATOM    375  O   GLY C  76     -37.646  25.709  -9.191  1.00 63.76           O
ATOM    376  N   GLU C  77     -37.224  25.258  -7.022  1.00 66.84           N
ATOM    377  CA  GLU C  77     -35.829  25.668  -7.135  1.00 70.47           C
ATOM    378  C   GLU C  77     -35.030  24.514  -7.728  1.00 63.96           C
ATOM    379  O   GLU C  77     -34.184  24.708  -8.605  1.00 61.56           O
ATOM    380  CB  GLU C  77     -35.268  26.095  -5.777  1.00 74.62           C
ATOM    381  CG  GLU C  77     -33.930  26.818  -5.863  1.00 82.83           C
ATOM    382  CD  GLU C  77     -33.635  27.650  -4.626  1.00 85.34           C
ATOM    383  OE1 GLU C  77     -32.437  27.788  -4.274  1.00 76.66           O
ATOM    384  OE2 GLU C  77     -34.603  28.162  -4.014  1.00 80.08           O
ATOM    385  N   LEU C  78     -35.324  23.311  -7.249  1.00 57.45           N
ATOM    386  CA  LEU C  78     -34.770  22.093  -7.825  1.00 61.43           C
ATOM    387  C   LEU C  78     -35.240  21.886  -9.260  1.00 59.25           C
ATOM    388  O   LEU C  78     -34.429  21.893 -10.200  1.00 57.37           O
ATOM    389  CB  LEU C  78     -35.171  20.875  -6.990  1.00 63.84           C
ATOM    390  CG  LEU C  78     -34.145  20.381  -5.974  1.00 64.59           C
ATOM    391  CD1 LEU C  78     -34.536  18.996  -5.438  1.00 54.53           C
ATOM    392  CD2 LEU C  78     -32.764  20.361  -6.620  1.00 61.62           C
ATOM    393  N   PHE C  79     -36.553  21.707  -9.416  1.00 57.80           N
ATOM    394  CA  PHE C  79     -37.139  21.302 -10.691  1.00 53.91           C
ATOM    395  C   PHE C  79     -36.845  22.321 -11.776  1.00 55.59           C
ATOM    396  O   PHE C  79     -36.421  21.968 -12.869  1.00 53.69           O
ATOM    397  CB  PHE C  79     -38.640  21.064 -10.551  1.00 53.80           C
ATOM    398  CG  PHE C  79     -39.299  20.595 -11.814  1.00 60.07           C
ATOM    399  CD1 PHE C  79     -38.743  19.571 -12.562  1.00 57.85           C
ATOM    400  CD2 PHE C  79     -40.486  21.166 -12.250  1.00 58.50           C
ATOM    401  CE1 PHE C  79     -39.350  19.129 -13.723  1.00 50.35           C
ATOM    402  CE2 PHE C  79     -41.095  20.729 -13.413  1.00 58.56           C
ATOM    403  CZ  PHE C  79     -40.525  19.709 -14.148  1.00 49.90           C
ATOM    404  N   SER C  80     -37.050  23.591 -11.461  1.00 58.81           N
ATOM    405  CA  SER C  80     -36.713  24.651 -12.396  1.00 56.50           C
ATOM    406  C   SER C  80     -35.270  24.523 -12.861  1.00 59.45           C
ATOM    407  O   SER C  80     -34.971  24.739 -14.036  1.00 64.40           O
ATOM    408  CB  SER C  80     -36.935  26.019 -11.751  1.00 60.52           C
ATOM    409  OG  SER C  80     -36.122  27.015 -12.347  1.00 67.44           O
ATOM    410  N   ALA C  81     -34.371  24.178 -11.943  1.00 58.62           N
ATOM    411  CA  ALA C  81     -32.947  24.069 -12.265  1.00 60.84           C
ATOM    412  C   ALA C  81     -32.672  22.847 -13.122  1.00 57.48           C
ATOM    413  O   ALA C  81     -31.992  22.943 -14.149  1.00 56.46           O
ATOM    414  CB  ALA C  81     -32.121  23.996 -10.994  1.00 60.84           C
ATOM    415  N   GLU C  82     -33.177  21.699 -12.666  1.00 50.85           N
ATOM    416  CA  GLU C  82     -33.113  20.459 -13.429  1.00 53.27           C
ATOM    417  C   GLU C  82     -33.534  20.749 -14.867  1.00 55.19           C
ATOM    418  O   GLU C  82     -32.820  20.436 -15.815  1.00 49.64           O
ATOM    419  CB  GLU C  82     -34.039  19.397 -12.816  1.00 49.39           C
ATOM    420  CG  GLU C  82     -33.648  18.950 -11.417  1.00 49.75           C
ATOM    421  CD  GLU C  82     -34.649  18.001 -10.785  1.00 52.22           C
ATOM    422  OE1 GLU C  82     -35.853  18.059 -11.125  1.00 46.16           O
ATOM    423  OE2 GLU C  82     -34.235  17.200  -9.921  1.00 60.04           O
ATOM    424  N   VAL C  83     -34.695  21.374 -15.017  1.00 51.73           N
ATOM    425  CA  VAL C  83     -35.235  21.633 -16.338  1.00 54.53           C
ATOM    426  C   VAL C  83     -34.284  22.488 -17.163  1.00 59.68           C
ATOM    427  O   VAL C  83     -33.928  22.129 -18.291  1.00 61.43           O
ATOM    428  CB  VAL C  83     -36.613  22.294 -16.258  1.00 53.70           C
ATOM    429  CG1 VAL C  83     -37.028  22.789 -17.622  1.00 56.41           C
ATOM    430  CG2 VAL C  83     -37.639  21.311 -15.722  1.00 55.10           C
ATOM    431  N   LYS C  84     -33.873  23.613 -16.589  1.00 58.56           N
ATOM    432  CA  LYS C  84     -32.982  24.550 -17.261  1.00 56.79           C
ATOM    433  C   LYS C  84     -31.716  23.863 -17.746  1.00 57.28           C
ATOM    434  O   LYS C  84     -31.239  24.150 -18.847  1.00 66.14           O
ATOM    435  CB  LYS C  84     -32.642  25.726 -16.338  1.00 61.24           C
ATOM    436  CG  LYS C  84     -31.677  26.736 -16.930  1.00 60.11           C
ATOM    437  CD  LYS C  84     -32.091  27.196 -18.331  1.00 63.83           C
ATOM    438  CE  LYS C  84     -31.047  28.145 -18.927  1.00 64.25           C
ATOM    439  NZ  LYS C  84     -31.212  28.347 -20.396  1.00 65.99           N
ATOM    440  N   GLN C  85     -31.190  22.938 -16.946  1.00 58.19           N
ATOM    441  CA  GLN C  85     -29.948  22.238 -17.302  1.00 59.00           C
ATOM    442  C   GLN C  85     -30.104  21.184 -18.390  1.00 60.27           C
ATOM    443  O   GLN C  85     -29.288  21.118 -19.306  1.00 63.35           O
ATOM    444  CB  GLN C  85     -29.329  21.554 -16.086  1.00 56.83           C
ATOM    445  CG  GLN C  85     -28.854  22.481 -14.992  1.00 63.11           C
ATOM    446  CD  GLN C  85     -28.093  21.719 -13.928  1.00 74.04           C
ATOM    447  OE1 GLN C  85     -27.056  21.108 -14.209  1.00 75.46           O
ATOM    448  NE2 GLN C  85     -28.611  21.729 -12.705  1.00 66.69           N
ATOM    449  N   LYS C  86     -31.126  20.338 -18.273  1.00 56.90           N
ATOM    450  CA  LYS C  86     -31.236  19.175 -19.151  1.00 56.29           C
ATOM    451  C   LYS C  86     -31.919  19.475 -20.460  1.00 60.32           C
ATOM    452  O   LYS C  86     -31.478  19.008 -21.502  1.00 62.97           O
ATOM    453  CB  LYS C  86     -31.984  18.028 -18.477  1.00 49.99           C
ATOM    454  CG  LYS C  86     -31.088  16.925 -17.944  1.00 62.05           C
ATOM    455  CD  LYS C  86     -30.077  16.424 -18.994  1.00 59.14           C
ATOM    456  CE  LYS C  86     -29.148  15.385 -18.372  1.00 55.14           C
ATOM    457  NZ  LYS C  86     -27.777  15.336 -18.945  1.00 65.11           N
ATOM    458  N   VAL C  87     -33.007  20.237 -20.394  1.00 55.56           N
ATOM    459  CA  VAL C  87     -33.885  20.421 -21.539  1.00 47.77           C
ATOM    460  C   VAL C  87     -33.337  21.438 -22.543  1.00 54.73           C
ATOM    461  O   VAL C  87     -33.030  22.572 -22.189  1.00 55.85           O
ATOM    462  CB  VAL C  87     -35.298  20.799 -21.093  1.00 48.88           C
ATOM    463  CG1 VAL C  87     -36.238  20.798 -22.267  1.00 47.22           C
ATOM    464  CG2 VAL C  87     -35.789  19.828 -20.033  1.00 51.81           C
ATOM    465  N   LYS C  88     -33.214  21.011 -23.799  1.00 54.08           N
ATOM    466  CA  LYS C  88     -32.565  21.817 -24.827  1.00 56.41           C
ATOM    467  C   LYS C  88     -33.514  22.218 -25.945  1.00 53.01           C
ATOM    468  O   LYS C  88     -34.426  21.473 -26.301  1.00 56.89           O
ATOM    469  CB  LYS C  88     -31.400  21.057 -25.449  1.00 62.16           C
ATOM    470  CG  LYS C  88     -30.299  20.638 -24.495  1.00 64.94           C
ATOM    471  CD  LYS C  88     -29.163  20.028 -25.308  1.00 79.33           C
ATOM    472  CE  LYS C  88     -28.331  19.021 -24.520  1.00 93.12           C
ATOM    473  NZ  LYS C  88     -27.374  18.285 -25.420  1.00 86.88           N
ATOM    474  N   GLU C  89     -33.279  23.400 -26.499  1.00 56.56           N
ATOM    475  CA  GLU C  89     -34.024  23.886 -27.644  1.00 54.92           C
ATOM    476  C   GLU C  89     -34.107  22.768 -28.654  1.00 56.05           C
ATOM    477  O   GLU C  89     -33.094  22.138 -28.966  1.00 52.35           O
ATOM    478  CB  GLU C  89     -33.278  25.048 -28.278  1.00 60.10           C
ATOM    479  CG  GLU C  89     -34.117  25.908 -29.182  1.00 60.85           C
ATOM    480  CD  GLU C  89     -34.743  27.070 -28.441  1.00 66.54           C
ATOM    481  OE1 GLU C  89     -34.142  27.554 -27.446  1.00 62.90           O
ATOM    482  OE2 GLU C  89     -35.838  27.498 -28.861  1.00 69.95           O
ATOM    483  N   GLY C  90     -35.311  22.509 -29.151  1.00 53.22           N
ATOM    484  CA  GLY C  90     -35.504  21.506 -30.183  1.00 52.80           C
ATOM    485  C   GLY C  90     -35.875  20.131 -29.659  1.00 55.26           C
ATOM    486  O   GLY C  90     -36.378  19.297 -30.410  1.00 46.94           O
ATOM    487  N   ASN C  91     -35.617  19.884 -28.376  1.00 54.04           N
ATOM    488  CA  ASN C  91     -36.027  18.630 -27.769  1.00 45.33           C
ATOM    489  C   ASN C  91     -37.510  18.420 -27.970  1.00 48.65           C
ATOM    490  O   ASN C  91     -38.286  19.377 -28.043  1.00 47.05           O
ATOM    491  CB  ASN C  91     -35.739  18.626 -26.271  1.00 51.40           C
ATOM    492  CG  ASN C  91     -34.330  18.198 -25.950  1.00 59.36           C
ATOM    493  OD1 ASN C  91     -33.957  18.076 -24.780  1.00 61.97           O
ATOM    494  ND2 ASN C  91     -33.535  17.957 -26.984  1.00 52.07           N
ATOM    495  N   VAL C  92     -37.895  17.156 -28.068  1.00 50.73           N
ATOM    496  CA  VAL C  92     -39.286  16.770 -27.977  1.00 47.99           C
ATOM    497  C   VAL C  92     -39.542  16.363 -26.531  1.00 48.20           C
ATOM    498  O   VAL C  92     -38.766  15.602 -25.954  1.00 48.87           O
ATOM    499  CB  VAL C  92     -39.586  15.591 -28.911  1.00 47.63           C
ATOM    500  CG1 VAL C  92     -41.047  15.177 -28.802  1.00 46.82           C
ATOM    501  CG2 VAL C  92     -39.273  15.972 -30.326  1.00 52.87           C
ATOM    502  N   VAL C  93     -40.614  16.871 -25.931  1.00 46.44           N
ATOM    503  CA  VAL C  93     -40.968  16.432 -24.590  1.00 37.37           C
ATOM    504  C   VAL C  93     -42.465  16.230 -24.403  1.00 46.48           C
ATOM    505  O   VAL C  93     -43.274  16.661 -25.213  1.00 42.33           O
ATOM    506  CB  VAL C  93     -40.496  17.401 -23.507  1.00 38.82           C
ATOM    507  CG1 VAL C  93     -39.042  17.726 -23.663  1.00 42.34           C
ATOM    508  CG2 VAL C  93     -41.342  18.664 -23.522  1.00 44.01           C
ATOM    509  N   CYS C  94     -42.809  15.582 -23.293  1.00 52.31           N
ATOM    510  CA  CYS C  94     -44.181  15.306 -22.912  1.00 43.04           C
ATOM    511  C   CYS C  94     -44.415  15.935 -21.560  1.00 51.95           C
ATOM    512  O   CYS C  94     -43.680  15.660 -20.612  1.00 51.21           O
ATOM    513  CB  CYS C  94     -44.381  13.806 -22.762  1.00 48.23           C
ATOM    514  SG  CYS C  94     -45.943  13.379 -21.968  1.00 60.90           S
ATOM    515  N   VAL C  95     -45.456  16.746 -21.448  1.00 51.04           N
ATOM    516  CA  VAL C  95     -45.654  17.532 -20.248  1.00 47.28           C
ATOM    517  C   VAL C  95     -46.986  17.237 -19.575  1.00 46.56           C
ATOM    518  O   VAL C  95     -48.013  17.240 -20.226  1.00 45.85           O
ATOM    519  CB  VAL C  95     -45.599  19.028 -20.604  1.00 53.44           C
ATOM    520  CG1 VAL C  95     -45.944  19.900 -19.397  1.00 50.66           C
ATOM    521  CG2 VAL C  95     -44.238  19.378 -21.169  1.00 44.95           C
ATOM    522  N   ASN C  96     -46.970  16.980 -18.269  1.00 50.03           N
ATOM    523  CA  ASN C  96     -48.218  16.901 -17.502  1.00 44.15           C
ATOM    524  C   ASN C  96     -48.324  18.075 -16.538  1.00 46.13           C
ATOM    525  O   ASN C  96     -47.377  18.355 -15.810  1.00 51.97           O
ATOM    526  CB  ASN C  96     -48.283  15.593 -16.729  1.00 43.66           C
ATOM    527  CG  ASN C  96     -48.362  14.390 -17.636  1.00 52.89           C
ATOM    528  OD1 ASN C  96     -49.330  14.225 -18.375  1.00 58.08           O
ATOM    529  ND2 ASN C  96     -47.344  13.540 -17.589  1.00 55.82           N
ATOM    530  N   GLY C  97     -49.453  18.775 -16.531  1.00 50.05           N
ATOM    531  CA  GLY C  97     -49.630  19.874 -15.592  1.00 49.34           C
ATOM    532  C   GLY C  97     -51.036  20.436 -15.549  1.00 52.10           C
ATOM    533  O   GLY C  97     -51.945  19.843 -16.121  1.00 55.44           O
ATOM    534  N   ARG C  98     -51.218  21.580 -14.884  1.00 50.69           N
ATOM    535  CA  ARG C  98     -52.534  22.206 -14.812  1.00 53.32           C
ATOM    536  C   ARG C  98     -52.638  23.366 -15.770  1.00 59.38           C
ATOM    537  O   ARG C  98     -51.782  24.247 -15.793  1.00 56.65           O
ATOM    538  CB  ARG C  98     -52.840  22.731 -13.412  1.00 55.86           C
ATOM    539  CG  ARG C  98     -52.610  21.745 -12.308  1.00 63.87           C
ATOM    540  CD  ARG C  98     -53.605  21.979 -11.187  1.00 82.27           C
ATOM    541  NE  ARG C  98     -53.058  21.607  -9.887  1.00 87.98           N
ATOM    542  CZ  ARG C  98     -52.455  22.465  -9.071  1.00 90.64           C
ATOM    543  NH1 ARG C  98     -52.330  23.740  -9.426  1.00 89.99           N
ATOM    544  NH2 ARG C  98     -51.980  22.054  -7.903  1.00 94.25           N
ATOM    545  N   LEU C  99     -53.704  23.365 -16.555  1.00 61.20           N
ATOM    546  CA  LEU C  99     -54.072  24.539 -17.319  1.00 57.21           C
ATOM    547  C   LEU C  99     -54.510  25.641 -16.360  1.00 60.74           C
ATOM    548  O   LEU C  99     -55.530  25.517 -15.688  1.00 62.96           O
ATOM    549  CB  LEU C  99     -55.207  24.204 -18.277  1.00 54.83           C
ATOM    550  CG  LEU C  99     -55.755  25.421 -19.011  1.00 59.84           C
ATOM    551  CD1 LEU C  99     -54.605  26.303 -19.498  1.00 60.52           C
ATOM    552  CD2 LEU C  99     -56.647  24.986 -20.167  1.00 59.70           C
ATOM    553  N   ARG C 100     -53.731  26.712 -16.295  1.00 61.81           N
ATOM    554  CA  ARG C 100     -54.031  27.824 -15.409  1.00 61.72           C
ATOM    555  C   ARG C 100     -54.259  29.109 -16.214  1.00 63.35           C
ATOM    556  O   ARG C 100     -53.597  29.359 -17.222  1.00 60.69           O
ATOM    557  CB  ARG C 100     -52.896  28.016 -14.409  1.00 58.41           C
ATOM    558  CG  ARG C 100     -52.444  26.729 -13.722  1.00 69.51           C
ATOM    559  CD  ARG C 100     -53.521  26.116 -12.802  1.00 74.74           C
ATOM    560  NE  ARG C 100     -54.409  27.126 -12.225  1.00 78.19           N
ATOM    561  CZ  ARG C 100     -54.032  28.025 -11.325  1.00 73.46           C
ATOM    562  NH1 ARG C 100     -52.781  28.039 -10.897  1.00 75.50           N
ATOM    563  NH2 ARG C 100     -54.899  28.914 -10.863  1.00 76.57           N
ATOM    564  N   LEU C 101     -55.214  29.916 -15.771  1.00 57.94           N
ATOM    565  CA  LEU C 101     -55.525  31.166 -16.445  1.00 68.38           C
ATOM    566  C   LEU C 101     -55.066  32.343 -15.608  1.00 73.01           C
ATOM    567  O   LEU C 101     -55.387  32.432 -14.426  1.00 72.96           O
ATOM    568  CB  LEU C 101     -57.022  31.277 -16.700  1.00 63.29           C
ATOM    569  CG  LEU C 101     -57.587  30.301 -17.722  1.00 63.76           C
ATOM    570  CD1 LEU C 101     -59.066  30.558 -17.892  1.00 62.50           C
ATOM    571  CD2 LEU C 101     -56.853  30.433 -19.053  1.00 63.66           C
ATOM    572  N   SER C 102     -54.312  33.245 -16.225  1.00 72.86           N
ATOM    573  CA  SER C 102     -53.829  34.422 -15.518  1.00 80.66           C
ATOM    574  C   SER C 102     -54.571  35.687 -15.947  1.00 85.10           C
ATOM    575  O   SER C 102     -54.529  36.079 -17.119  1.00 83.23           O
ATOM    576  CB  SER C 102     -52.319  34.594 -15.716  1.00 85.99           C
ATOM    577  OG  SER C 102     -51.999  34.768 -17.089  1.00 89.66           O
ATOM    578  N   PRO C 103     -55.268  36.319 -14.992  1.00 85.02           N
ATOM    579  CA  PRO C 103     -55.918  37.608 -15.233  1.00 85.45           C
ATOM    580  C   PRO C 103     -54.848  38.631 -15.572  1.00 87.87           C
ATOM    581  O   PRO C 103     -54.991  39.399 -16.524  1.00 89.60           O
ATOM    582  CB  PRO C 103     -56.554  37.932 -13.880  1.00 89.86           C
ATOM    583  CG  PRO C 103     -56.701  36.604 -13.191  1.00 83.67           C
ATOM    584  CD  PRO C 103     -55.501  35.823 -13.625  1.00 82.73           C
ATOM    585  N   GLN C 104     -53.774  38.613 -14.790  1.00 86.65           N
ATOM    586  CA  GLN C 104     -52.601  39.438 -15.048  1.00 91.76           C
ATOM    587  C   GLN C 104     -52.480  39.846 -16.521  1.00 94.17           C
ATOM    588  O   GLN C 104     -51.880  39.138 -17.335  1.00 94.63           O
ATOM    589  CB  GLN C 104     -51.335  38.701 -14.594  1.00 84.10           C
ATOM    590  N   HIS C 112     -61.053  42.583 -20.101  1.00 89.86           N
ATOM    591  CA  HIS C 112     -60.721  41.338 -19.414  1.00 98.86           C
ATOM    592  C   HIS C 112     -59.762  40.485 -20.240  1.00 99.96           C
ATOM    593  O   HIS C 112     -60.074  40.100 -21.370  1.00 92.86           O
ATOM    594  CB  HIS C 112     -61.991  40.545 -19.100  1.00 20.00           C
ATOM    595  N   PHE C 113     -58.599  40.189 -19.661  1.00102.81           N
ATOM    596  CA  PHE C 113     -57.563  39.410 -20.337  1.00101.75           C
ATOM    597  C   PHE C 113     -57.039  38.262 -19.460  1.00 98.00           C
ATOM    598  O   PHE C 113     -56.652  38.477 -18.309  1.00 96.21           O
ATOM    599  CB  PHE C 113     -56.409  40.330 -20.747  1.00100.21           C
ATOM    600  CG  PHE C 113     -55.292  39.622 -21.454  1.00102.18           C
ATOM    601  CD1 PHE C 113     -55.284  39.520 -22.838  1.00104.41           C
ATOM    602  CD2 PHE C 113     -54.249  39.055 -20.735  1.00 96.08           C
ATOM    603  CE1 PHE C 113     -54.253  38.868 -23.498  1.00 99.00           C
ATOM    604  CE2 PHE C 113     -53.217  38.399 -21.385  1.00 96.43           C
ATOM    605  CZ  PHE C 113     -53.219  38.307 -22.771  1.00 95.77           C
ATOM    606  N   TYR C 114     -57.023  37.046 -20.005  1.00 92.46           N
ATOM    607  CA  TYR C 114     -56.526  35.891 -19.260  1.00 84.38           C
ATOM    608  C   TYR C 114     -55.428  35.151 -20.032  1.00 84.03           C
ATOM    609  O   TYR C 114     -55.678  34.594 -21.106  1.00 80.40           O
ATOM    610  CB  TYR C 114     -57.676  34.946 -18.897  1.00 75.29           C
ATOM    611  N   PHE C 115     -54.210  35.164 -19.485  1.00 81.56           N
ATOM    612  CA  PHE C 115     -53.070  34.481 -20.103  1.00 80.31           C
ATOM    613  C   PHE C 115     -52.995  33.024 -19.669  1.00 69.48           C
ATOM    614  O   PHE C 115     -52.976  32.722 -18.477  1.00 71.01           O
ATOM    615  CB  PHE C 115     -51.749  35.190 -19.774  1.00 77.69           C
ATOM    616  N   PRO C 116     -52.950  32.113 -20.642  1.00 59.97           N
ATOM    617  CA  PRO C 116     -52.972  30.677 -20.370  1.00 66.80           C
ATOM    618  C   PRO C 116     -51.565  30.103 -20.338  1.00 67.10           C
ATOM    619  O   PRO C 116     -50.884  30.100 -21.375  1.00 63.26           O
ATOM    620  CB  PRO C 116     -53.690  30.105 -21.596  1.00 66.37           C
ATOM    621  CG  PRO C 116     -53.655  31.215 -22.655  1.00 70.19           C
ATOM    622  CD  PRO C 116     -52.897  32.383 -22.083  1.00 65.26           C
ATOM    623  N   TYR C 117     -51.141  29.618 -19.176  1.00 58.40           N
ATOM    624  CA  TYR C 117     -49.895  28.877 -19.083  1.00 58.14           C
ATOM    625  C   TYR C 117     -50.113  27.532 -18.410  1.00 60.72           C
ATOM    626  O   TYR C 117     -51.122  27.324 -17.739  1.00 60.15           O
ATOM    627  CB  TYR C 117     -48.863  29.674 -18.315  1.00 61.07           C
ATOM    628  CG  TYR C 117     -49.151  29.809 -16.847  1.00 60.03           C
ATOM    629  CD1 TYR C 117     -48.686  28.868 -15.943  1.00 59.51           C
ATOM    630  CD2 TYR C 117     -49.870  30.887 -16.359  1.00 63.16           C
ATOM    631  CE1 TYR C 117     -48.931  28.995 -14.587  1.00 65.47           C
ATOM    632  CE2 TYR C 117     -50.129  31.021 -15.005  1.00 66.49           C
ATOM    633  CZ  TYR C 117     -49.657  30.076 -14.121  1.00 69.29           C
ATOM    634  OH  TYR C 117     -49.910  30.207 -12.769  1.00 75.44           O
ATOM    635  N   ILE C 118     -49.179  26.608 -18.603  1.00 58.10           N
ATOM    636  CA  ILE C 118     -49.265  25.319 -17.928  1.00 54.39           C
ATOM    637  C   ILE C 118     -48.378  25.290 -16.686  1.00 48.17           C
ATOM    638  O   ILE C 118     -47.182  25.516 -16.750  1.00 54.98           O
ATOM    639  CB  ILE C 118     -48.907  24.155 -18.865  1.00 48.64           C
ATOM    640  CG1 ILE C 118     -49.725  24.246 -20.148  1.00 51.53           C
ATOM    641  CG2 ILE C 118     -49.161  22.824 -18.179  1.00 48.00           C
ATOM    642  CD1 ILE C 118     -51.174  23.909 -19.957  1.00 52.12           C
ATOM    643  N   GLN C 119     -48.984  25.019 -15.549  1.00 47.12           N
ATOM    644  CA  GLN C 119     -48.262  24.986 -14.297  1.00 48.98           C
ATOM    645  C   GLN C 119     -47.753  23.580 -14.039  1.00 52.07           C
ATOM    646  O   GLN C 119     -48.543  22.652 -13.863  1.00 58.85           O
ATOM    647  CB  GLN C 119     -49.202  25.420 -13.181  1.00 57.36           C
ATOM    648  CG  GLN C 119     -48.723  25.125 -11.788  1.00 56.63           C
ATOM    649  CD  GLN C 119     -49.606  25.786 -10.765  1.00 69.00           C
ATOM    650  OE1 GLN C 119     -49.912  25.206  -9.722  1.00 73.93           O
ATOM    651  NE2 GLN C 119     -50.035  27.012 -11.062  1.00 63.34           N
ATOM    652  N   VAL C 120     -46.436  23.413 -14.022  1.00 51.97           N
ATOM    653  CA  VAL C 120     -45.853  22.092 -13.862  1.00 46.08           C
ATOM    654  C   VAL C 120     -44.908  22.083 -12.684  1.00 55.69           C
ATOM    655  O   VAL C 120     -43.963  22.868 -12.621  1.00 56.55           O
ATOM    656  CB  VAL C 120     -45.054  21.625 -15.110  1.00 52.83           C
ATOM    657  CG1 VAL C 120     -44.752  20.127 -15.008  1.00 45.02           C
ATOM    658  CG2 VAL C 120     -45.799  21.939 -16.402  1.00 43.89           C
ATOM    659  N   GLN C 121     -45.179  21.180 -11.750  1.00 62.52           N
ATOM    660  CA  GLN C 121     -44.331  20.982 -10.589  1.00 62.77           C
ATOM    661  C   GLN C 121     -44.703  19.667  -9.932  1.00 58.28           C
ATOM    662  O   GLN C 121     -45.882  19.370  -9.755  1.00 64.50           O
ATOM    663  CB  GLN C 121     -44.493  22.132  -9.599  1.00 64.66           C
ATOM    664  CG  GLN C 121     -45.825  22.154  -8.879  1.00 68.29           C
ATOM    665  CD  GLN C 121     -45.783  22.994  -7.612  1.00 82.56           C
ATOM    666  OE1 GLN C 121     -46.606  22.816  -6.710  1.00 87.03           O
ATOM    667  NE2 GLN C 121     -44.812  23.906  -7.531  1.00 71.80           N
ATOM    668  N   PRO C 122     -43.696  18.864  -9.579  1.00 57.25           N
ATOM    669  CA  PRO C 122     -43.941  17.556  -8.958  1.00 59.69           C
ATOM    670  C   PRO C 122     -44.584  17.710  -7.578  1.00 62.19           C
ATOM    671  O   PRO C 122     -44.455  18.768  -6.959  1.00 58.10           O
ATOM    672  CB  PRO C 122     -42.541  16.962  -8.835  1.00 52.31           C
ATOM    673  CG  PRO C 122     -41.633  18.139  -8.793  1.00 55.15           C
ATOM    674  CD  PRO C 122     -42.265  19.201  -9.640  1.00 57.56           C
ATOM    675  N   PRO C 123     -45.280  16.668  -7.103  1.00 62.31           N
ATOM    676  CA  PRO C 123     -45.414  15.366  -7.759  1.00 63.97           C
ATOM    677  C   PRO C 123     -46.611  15.340  -8.705  1.00 59.22           C
ATOM    678  O   PRO C 123     -46.956  14.301  -9.260  1.00 64.39           O
ATOM    679  CB  PRO C 123     -45.710  14.461  -6.576  1.00 58.90           C
ATOM    680  CG  PRO C 123     -46.678  15.298  -5.778  1.00 54.79           C
ATOM    681  CD  PRO C 123     -46.171  16.748  -5.929  1.00 56.90           C
ATOM    682  N   HIS C 124     -47.262  16.480  -8.857  1.00 60.63           N
ATOM    683  CA  HIS C 124     -48.424  16.560  -9.717  1.00 66.50           C
ATOM    684  C   HIS C 124     -47.966  16.416 -11.157  1.00 61.36           C
ATOM    685  O   HIS C 124     -48.316  15.454 -11.840  1.00 59.69           O
ATOM    686  CB  HIS C 124     -49.134  17.901  -9.518  1.00 70.91           C
ATOM    687  N   GLY C 125     -47.153  17.372 -11.599  1.00 60.84           N
ATOM    688  CA  GLY C 125     -46.735  17.442 -12.985  1.00 50.11           C
ATOM    689  C   GLY C 125     -45.320  16.968 -13.199  1.00 52.94           C
ATOM    690  O   GLY C 125     -44.571  16.745 -12.243  1.00 51.40           O
ATOM    691  N   GLN C 126     -44.962  16.794 -14.465  1.00 43.36           N
ATOM    692  CA  GLN C 126     -43.595  16.476 -14.833  1.00 45.46           C
ATOM    693  C   GLN C 126     -43.328  16.767 -16.313  1.00 45.14           C
ATOM    694  O   GLN C 126     -44.243  16.956 -17.109  1.00 41.94           O
ATOM    695  CB  GLN C 126     -43.290  15.017 -14.526  1.00 50.35           C
ATOM    696  CG  GLN C 126     -43.555  14.077 -15.684  1.00 50.55           C
ATOM    697  CD  GLN C 126     -43.199  12.634 -15.340  1.00 59.86           C
ATOM    698  OE1 GLN C 126     -43.179  11.758 -16.208  1.00 62.29           O
ATOM    699  NE2 GLN C 126     -42.915  12.383 -14.065  1.00 53.54           N
ATOM    700  N   VAL C 127     -42.055  16.804 -16.659  1.00 46.59           N
ATOM    701  CA  VAL C 127     -41.614  17.052 -18.011  1.00 40.04           C
ATOM    702  C   VAL C 127     -40.749  15.878 -18.391  1.00 44.78           C
ATOM    703  O   VAL C 127     -39.742  15.635 -17.749  1.00 52.20           O
ATOM    704  CB  VAL C 127     -40.777  18.326 -18.050  1.00 43.22           C
ATOM    705  CG1 VAL C 127     -39.991  18.421 -19.331  1.00 39.95           C
ATOM    706  CG2 VAL C 127     -41.683  19.535 -17.861  1.00 48.57           C
ATOM    707  N   ALA C 128     -41.160  15.120 -19.402  1.00 41.08           N
ATOM    708  CA  ALA C 128     -40.381  13.979 -19.863  1.00 45.72           C
ATOM    709  C   ALA C 128     -39.690  14.267 -21.202  1.00 50.32           C
ATOM    710  O   ALA C 128     -40.341  14.649 -22.181  1.00 46.04           O
ATOM    711  CB  ALA C 128     -41.269  12.750 -19.989  1.00 40.05           C
ATOM    712  N   VAL C 129     -38.374  14.084 -21.234  1.00 45.70           N
ATOM    713  CA  VAL C 129     -37.620  14.215 -22.471  1.00 51.54           C
ATOM    714  C   VAL C 129     -37.684  12.916 -23.259  1.00 50.86           C
ATOM    715  O   VAL C 129     -37.439  11.828 -22.733  1.00 47.92           O
ATOM    716  CB  VAL C 129     -36.149  14.565 -22.217  1.00 49.98           C
ATOM    717  CG1 VAL C 129     -35.477  14.965 -23.517  1.00 49.18           C
ATOM    718  CG2 VAL C 129     -36.041  15.695 -21.204  1.00 53.54           C
ATOM    719  N   ILE C 130     -38.030  13.032 -24.526  1.00 47.10           N
ATOM    720  CA  ILE C 130     -38.083  11.861 -25.380  1.00 50.84           C
ATOM    721  C   ILE C 130     -36.869  11.907 -26.283  1.00 46.55           C
ATOM    722  O   ILE C 130     -36.726  12.816 -27.097  1.00 49.94           O
ATOM    723  CB  ILE C 130     -39.400  11.819 -26.159  1.00 48.02           C
ATOM    724  CG1 ILE C 130     -40.549  12.070 -25.183  1.00 48.06           C
ATOM    725  CG2 ILE C 130     -39.598  10.467 -26.824  1.00 39.50           C
ATOM    726  CD1 ILE C 130     -41.839  12.500 -25.834  1.00 50.15           C
ATOM    727  N   HIS C 131     -35.961  10.963 -26.072  1.00 47.60           N
ATOM    728  CA  HIS C 131     -34.735  10.876 -26.845  1.00 50.12           C
ATOM    729  C   HIS C 131     -34.959   9.909 -27.986  1.00 55.85           C
ATOM    730  O   HIS C 131     -35.245   8.738 -27.753  1.00 54.38           O
ATOM    731  CB  HIS C 131     -33.596  10.316 -25.994  1.00 53.99           C
ATOM    732  CG  HIS C 131     -33.225  11.164 -24.816  1.00 48.97           C
ATOM    733  ND1 HIS C 131     -32.600  12.384 -24.944  1.00 54.81           N
ATOM    734  CD2 HIS C 131     -33.349  10.941 -23.485  1.00 47.40           C
ATOM    735  CE1 HIS C 131     -32.381  12.892 -23.740  1.00 58.83           C
ATOM    736  NE2 HIS C 131     -32.828  12.037 -22.839  1.00 48.67           N
ATOM    737  N   GLY C 132     -34.815  10.391 -29.218  1.00 71.71           N
ATOM    738  CA  GLY C 132     -34.987   9.549 -30.390  1.00 71.01           C
ATOM    739  C   GLY C 132     -33.665   9.067 -30.958  1.00 84.76           C
ATOM    740  O   GLY C 132     -32.988   8.234 -30.347  1.00 76.59           O
ATOM    741  N   ASP C 133     -33.306   9.596 -32.132  1.00 96.49           N
ATOM    742  CA  ASP C 133     -32.056   9.248 -32.819  1.00 93.10           C
ATOM    743  C   ASP C 133     -31.574  10.388 -33.730  1.00 87.25           C
ATOM    744  O   ASP C 133     -30.867  10.166 -34.721  1.00 80.64           O
ATOM    745  CB  ASP C 133     -32.227   7.953 -33.625  1.00 93.48           C
