# Supplementary material for: A non-redundant data set of nanobody-antigen crystal structures
Source: Data Brief. 2019 Mar 6;24:103754. doi: 10.1016/j.dib.2019.103754 (PMC6441729; doi:10.1016/j.dib.2019.103754)
Supplement: Multimedia component 5 [file mmc5.zip › Data_set/Ag_1/3rjq_1.pdb]

ATOM      1  N   TRP A  45       8.783  15.304 -52.875  1.00177.57           N
ATOM      2  CA  TRP A  45       7.491  14.914 -52.337  1.00175.50           C
ATOM      3  C   TRP A  45       7.588  13.535 -51.682  1.00177.20           C
ATOM      4  O   TRP A  45       6.809  12.628 -51.975  1.00172.56           O
ATOM      5  CB  TRP A  45       6.446  14.943 -53.450  1.00182.19           C
ATOM      6  CG  TRP A  45       5.119  14.392 -53.073  1.00192.66           C
ATOM      7  CD1 TRP A  45       4.279  14.852 -52.101  1.00187.99           C
ATOM      8  CD2 TRP A  45       4.460  13.279 -53.681  1.00204.18           C
ATOM      9  NE1 TRP A  45       3.140  14.085 -52.060  1.00192.10           N
ATOM     10  CE2 TRP A  45       3.226  13.112 -53.022  1.00202.96           C
ATOM     11  CE3 TRP A  45       4.797  12.402 -54.717  1.00207.24           C
ATOM     12  CZ2 TRP A  45       2.328  12.105 -53.366  1.00208.88           C
ATOM     13  CZ3 TRP A  45       3.905  11.404 -55.056  1.00209.63           C
ATOM     14  CH2 TRP A  45       2.685  11.263 -54.383  1.00210.79           C
ATOM     15  N   LYS A  46       8.569  13.399 -50.793  1.00186.11           N
ATOM     16  CA  LYS A  46       8.834  12.154 -50.081  1.00183.24           C
ATOM     17  C   LYS A  46       9.006  12.464 -48.597  1.00174.24           C
ATOM     18  O   LYS A  46       9.790  13.340 -48.234  1.00181.69           O
ATOM     19  CB  LYS A  46      10.111  11.507 -50.620  1.00182.90           C
ATOM     20  CG  LYS A  46      10.262  11.603 -52.131  1.00190.51           C
ATOM     21  CD  LYS A  46      11.639  12.124 -52.520  1.00186.51           C
ATOM     22  CE  LYS A  46      11.711  12.446 -54.005  1.00177.76           C
ATOM     23  NZ  LYS A  46      13.002  13.088 -54.372  1.00167.60           N
ATOM     24  N   GLU A  47       8.280  11.750 -47.742  1.00158.97           N
ATOM     25  CA  GLU A  47       8.299  12.052 -46.312  1.00156.99           C
ATOM     26  C   GLU A  47       9.705  12.018 -45.727  1.00153.30           C
ATOM     27  O   GLU A  47      10.467  11.078 -45.957  1.00151.21           O
ATOM     28  CB  GLU A  47       7.383  11.117 -45.522  1.00156.27           C
ATOM     29  CG  GLU A  47       7.323  11.471 -44.044  1.00157.58           C
ATOM     30  CD  GLU A  47       6.431  10.546 -43.245  1.00169.61           C
ATOM     31  OE1 GLU A  47       5.715   9.728 -43.859  1.00173.42           O
ATOM     32  OE2 GLU A  47       6.446  10.637 -41.998  1.00174.65           O
ATOM     33  N   ALA A  48      10.038  13.051 -44.962  1.00143.53           N
ATOM     34  CA  ALA A  48      11.355  13.158 -44.353  1.00133.18           C
ATOM     35  C   ALA A  48      11.301  13.997 -43.082  1.00135.70           C
ATOM     36  O   ALA A  48      10.231  14.438 -42.659  1.00135.69           O
ATOM     37  CB  ALA A  48      12.349  13.752 -45.342  1.00113.22           C
ATOM     38  N   LYS A  49      12.463  14.206 -42.475  1.00125.74           N
ATOM     39  CA  LYS A  49      12.566  15.022 -41.275  1.00121.87           C
ATOM     40  C   LYS A  49      13.570  16.147 -41.488  1.00114.50           C
ATOM     41  O   LYS A  49      14.614  15.950 -42.112  1.00113.81           O
ATOM     42  CB  LYS A  49      12.960  14.160 -40.073  1.00123.52           C
ATOM     43  CG  LYS A  49      11.903  13.135 -39.689  1.00132.98           C
ATOM     44  CD  LYS A  49      12.349  12.270 -38.519  1.00138.98           C
ATOM     45  CE  LYS A  49      11.241  11.316 -38.088  1.00147.83           C
ATOM     46  NZ  LYS A  49      11.682  10.374 -37.018  1.00149.11           N
ATOM     47  N   THR A  50      13.242  17.329 -40.978  1.00107.46           N
ATOM     48  CA  THR A  50      14.093  18.500 -41.148  1.00102.01           C
ATOM     49  C   THR A  50      13.734  19.572 -40.128  1.00 84.70           C
ATOM     50  O   THR A  50      12.627  19.582 -39.593  1.00 88.95           O
ATOM     51  CB  THR A  50      13.972  19.088 -42.568  1.00103.01           C
ATOM     52  OG1 THR A  50      14.921  20.150 -42.737  1.00106.46           O
ATOM     53  CG2 THR A  50      12.564  19.615 -42.804  1.00 89.83           C
ATOM     54  N   THR A  51      14.675  20.473 -39.867  1.00 75.39           N
ATOM     55  CA  THR A  51      14.502  21.495 -38.839  1.00 75.28           C
ATOM     56  C   THR A  51      13.569  22.622 -39.287  1.00 74.44           C
ATOM     57  O   THR A  51      13.951  23.481 -40.080  1.00 81.69           O
ATOM     58  CB  THR A  51      15.861  22.075 -38.408  1.00 90.44           C
ATOM     59  OG1 THR A  51      16.641  22.367 -39.573  1.00108.49           O
ATOM     60  CG2 THR A  51      16.620  21.070 -37.553  1.00 92.62           C
ATOM     61  N   LEU A  52      12.342  22.608 -38.774  1.00 90.39           N
ATOM     62  CA  LEU A  52      11.355  23.632 -39.102  1.00 75.92           C
ATOM     63  C   LEU A  52      11.712  24.972 -38.475  1.00 79.27           C
ATOM     64  O   LEU A  52      12.628  25.067 -37.664  1.00110.55           O
ATOM     65  CB  LEU A  52       9.965  23.220 -38.619  1.00 74.69           C
ATOM     66  CG  LEU A  52       9.383  21.883 -39.073  1.00 94.59           C
ATOM     67  CD1 LEU A  52       7.900  21.815 -38.708  1.00 93.38           C
ATOM     68  CD2 LEU A  52       9.581  21.685 -40.564  1.00105.35           C
ATOM     69  N   PHE A  53      10.978  26.006 -38.863  1.00 77.25           N
ATOM     70  CA  PHE A  53      11.114  27.319 -38.248  1.00 83.70           C
ATOM     71  C   PHE A  53       9.724  27.872 -37.952  1.00 87.23           C
ATOM     72  O   PHE A  53       8.732  27.394 -38.504  1.00100.19           O
ATOM     73  CB  PHE A  53      11.931  28.272 -39.134  1.00 91.26           C
ATOM     74  CG  PHE A  53      11.342  28.505 -40.499  1.00101.02           C
ATOM     75  CD1 PHE A  53      11.297  27.486 -41.433  1.00108.61           C
ATOM     76  CD2 PHE A  53      10.861  29.756 -40.856  1.00111.00           C
ATOM     77  CE1 PHE A  53      10.761  27.702 -42.692  1.00112.07           C
ATOM     78  CE2 PHE A  53      10.325  29.980 -42.113  1.00 95.47           C
ATOM     79  CZ  PHE A  53      10.275  28.953 -43.033  1.00 96.81           C
ATOM     80  N   CYS A  54       9.647  28.864 -37.074  1.00 65.72           N
ATOM     81  CA  CYS A  54       8.353  29.387 -36.657  1.00 88.31           C
ATOM     82  C   CYS A  54       8.154  30.837 -37.097  1.00 98.33           C
ATOM     83  O   CYS A  54       9.100  31.622 -37.148  1.00 96.86           O
ATOM     84  CB  CYS A  54       8.180  29.260 -35.135  1.00 89.82           C
ATOM     85  SG  CYS A  54       8.966  30.584 -34.167  1.00143.02           S
ATOM     86  N   ALA A  55       6.911  31.178 -37.417  1.00 90.39           N
ATOM     87  CA  ALA A  55       6.555  32.541 -37.773  1.00 86.33           C
ATOM     88  C   ALA A  55       5.526  33.057 -36.784  1.00102.56           C
ATOM     89  O   ALA A  55       4.745  32.282 -36.234  1.00100.04           O
ATOM     90  CB  ALA A  55       6.011  32.596 -39.187  1.00 92.80           C
ATOM     91  N   SER A  56       5.521  34.366 -36.561  1.00118.95           N
ATOM     92  CA  SER A  56       4.649  34.949 -35.552  1.00143.33           C
ATOM     93  C   SER A  56       4.172  36.343 -35.931  1.00159.61           C
ATOM     94  O   SER A  56       4.807  37.031 -36.729  1.00158.45           O
ATOM     95  CB  SER A  56       5.370  34.998 -34.204  1.00148.46           C
ATOM     96  OG  SER A  56       6.603  35.690 -34.314  1.00154.00           O
ATOM     97  N   ASP A  57       3.046  36.750 -35.351  1.00175.65           N
ATOM     98  CA  ASP A  57       2.538  38.106 -35.515  1.00176.40           C
ATOM     99  C   ASP A  57       3.164  38.976 -34.438  1.00160.90           C
ATOM    100  O   ASP A  57       2.693  40.076 -34.152  1.00163.15           O
ATOM    101  CB  ASP A  57       1.013  38.134 -35.395  1.00188.86           C
ATOM    102  CG  ASP A  57       0.333  37.202 -36.380  1.00199.16           C
ATOM    103  OD1 ASP A  57       0.721  36.017 -36.441  1.00202.25           O
ATOM    104  OD2 ASP A  57      -0.584  37.655 -37.099  1.00205.28           O
ATOM    105  N   ALA A  58       4.236  38.460 -33.848  1.00150.42           N
ATOM    106  CA  ALA A  58       4.917  39.113 -32.741  1.00144.78           C
ATOM    107  C   ALA A  58       5.150  40.599 -32.988  1.00155.60           C
ATOM    108  O   ALA A  58       5.367  41.029 -34.119  1.00155.99           O
ATOM    109  CB  ALA A  58       6.234  38.410 -32.453  1.00125.87           C
ATOM    110  N   LYS A  59       5.096  41.378 -31.915  1.00161.44           N
ATOM    111  CA  LYS A  59       5.403  42.798 -31.986  1.00158.69           C
ATOM    112  C   LYS A  59       6.612  43.089 -31.107  1.00165.81           C
ATOM    113  O   LYS A  59       6.630  42.734 -29.928  1.00181.08           O
ATOM    114  CB  LYS A  59       4.201  43.623 -31.538  1.00158.15           C
ATOM    115  CG  LYS A  59       2.901  43.212 -32.206  1.00167.34           C
ATOM    116  CD  LYS A  59       1.786  44.185 -31.878  1.00183.76           C
ATOM    117  CE  LYS A  59       0.474  43.763 -32.519  1.00189.43           C
ATOM    118  NZ  LYS A  59      -0.602  44.775 -32.307  1.00184.82           N
ATOM    119  N   ALA A  60       7.623  43.725 -31.689  1.00159.25           N
ATOM    120  CA  ALA A  60       8.893  43.948 -31.004  1.00160.03           C
ATOM    121  C   ALA A  60       8.713  44.574 -29.625  1.00176.91           C
ATOM    122  O   ALA A  60       9.156  44.020 -28.619  1.00186.37           O
ATOM    123  CB  ALA A  60       9.815  44.806 -31.860  1.00152.07           C
ATOM    124  N   TYR A  61       8.055  45.726 -29.588  1.00180.85           N
ATOM    125  CA  TYR A  61       7.886  46.480 -28.351  1.00184.14           C
ATOM    126  C   TYR A  61       7.134  45.718 -27.251  1.00196.01           C
ATOM    127  O   TYR A  61       7.533  45.761 -26.088  1.00194.82           O
ATOM    128  CB  TYR A  61       7.199  47.813 -28.642  1.00177.57           C
ATOM    129  CG  TYR A  61       5.887  47.656 -29.368  1.00180.39           C
ATOM    130  CD1 TYR A  61       5.833  47.661 -30.754  1.00177.42           C
ATOM    131  CD2 TYR A  61       4.703  47.488 -28.664  1.00190.34           C
ATOM    132  CE1 TYR A  61       4.633  47.512 -31.419  1.00186.15           C
ATOM    133  CE2 TYR A  61       3.501  47.337 -29.318  1.00191.03           C
ATOM    134  CZ  TYR A  61       3.469  47.350 -30.694  1.00192.78           C
ATOM    135  OH  TYR A  61       2.267  47.201 -31.344  1.00198.28           O
ATOM    136  N   GLU A  62       6.054  45.028 -27.611  1.00205.56           N
ATOM    137  CA  GLU A  62       5.252  44.305 -26.621  1.00205.26           C
ATOM    138  C   GLU A  62       6.114  43.488 -25.665  1.00201.98           C
ATOM    139  O   GLU A  62       6.871  42.612 -26.087  1.00197.82           O
ATOM    140  CB  GLU A  62       4.223  43.393 -27.294  1.00204.54           C
ATOM    141  CG  GLU A  62       3.020  44.118 -27.866  1.00203.35           C
ATOM    142  CD  GLU A  62       1.815  43.210 -28.008  1.00199.16           C
ATOM    143  OE1 GLU A  62       1.511  42.471 -27.046  1.00186.57           O
ATOM    144  OE2 GLU A  62       1.174  43.232 -29.080  1.00205.61           O
ATOM    145  N   LYS A  63       5.992  43.778 -24.374  1.00201.31           N
ATOM    146  CA  LYS A  63       6.782  43.092 -23.361  1.00197.12           C
ATOM    147  C   LYS A  63       6.135  41.775 -22.950  1.00184.86           C
ATOM    148  O   LYS A  63       6.678  41.034 -22.131  1.00179.40           O
ATOM    149  CB  LYS A  63       7.008  43.997 -22.150  1.00207.28           C
ATOM    150  CG  LYS A  63       7.776  45.259 -22.496  1.00218.57           C
ATOM    151  CD  LYS A  63       8.223  46.015 -21.260  1.00225.78           C
ATOM    152  CE  LYS A  63       9.094  47.201 -21.643  1.00231.87           C
ATOM    153  NZ  LYS A  63       9.596  47.940 -20.453  1.00234.32           N
ATOM    154  N   GLU A  64       4.971  41.495 -23.528  1.00177.00           N
ATOM    155  CA  GLU A  64       4.328  40.200 -23.360  1.00161.14           C
ATOM    156  C   GLU A  64       5.359  39.119 -23.685  1.00162.48           C
ATOM    157  O   GLU A  64       5.958  39.126 -24.760  1.00167.90           O
ATOM    158  CB  GLU A  64       3.100  40.100 -24.272  1.00139.64           C
ATOM    159  CG  GLU A  64       2.170  38.941 -23.967  1.00133.23           C
ATOM    160  CD  GLU A  64       2.697  37.622 -24.484  1.00137.92           C
ATOM    161  OE1 GLU A  64       2.761  37.451 -25.718  1.00144.46           O
ATOM    162  OE2 GLU A  64       3.050  36.759 -23.656  1.00132.24           O
ATOM    163  N   VAL A  65       5.576  38.203 -22.746  1.00160.30           N
ATOM    164  CA  VAL A  65       6.678  37.246 -22.846  1.00155.51           C
ATOM    165  C   VAL A  65       6.726  36.496 -24.175  1.00141.64           C
ATOM    166  O   VAL A  65       7.803  36.275 -24.730  1.00133.08           O
ATOM    167  CB  VAL A  65       6.665  36.231 -21.683  1.00164.90           C
ATOM    168  CG1 VAL A  65       6.758  36.955 -20.349  1.00168.36           C
ATOM    169  CG2 VAL A  65       5.416  35.366 -21.739  1.00170.81           C
ATOM    170  N   HIS A  66       5.563  36.100 -24.681  1.00134.00           N
ATOM    171  CA  HIS A  66       5.503  35.389 -25.950  1.00118.60           C
ATOM    172  C   HIS A  66       6.048  36.270 -27.065  1.00112.21           C
ATOM    173  O   HIS A  66       6.900  35.843 -27.840  1.00115.88           O
ATOM    174  CB  HIS A  66       4.072  34.940 -26.251  1.00108.23           C
ATOM    175  CG  HIS A  66       3.525  33.970 -25.252  1.00106.51           C
ATOM    176  ND1 HIS A  66       3.332  32.636 -25.536  1.00115.86           N
ATOM    177  CD2 HIS A  66       3.144  34.138 -23.963  1.00104.56           C
ATOM    178  CE1 HIS A  66       2.848  32.024 -24.469  1.00110.52           C
ATOM    179  NE2 HIS A  66       2.725  32.914 -23.501  1.00105.46           N
ATOM    180  N   ASN A  67       5.568  37.507 -27.128  1.00109.87           N
ATOM    181  CA  ASN A  67       6.053  38.459 -28.120  1.00116.39           C
ATOM    182  C   ASN A  67       7.555  38.685 -28.009  1.00122.43           C
ATOM    183  O   ASN A  67       8.234  38.881 -29.012  1.00129.35           O
ATOM    184  CB  ASN A  67       5.310  39.791 -28.007  1.00118.32           C
ATOM    185  CG  ASN A  67       3.870  39.697 -28.473  1.00145.06           C
ATOM    186  OD1 ASN A  67       3.585  39.811 -29.666  1.00147.33           O
ATOM    187  ND2 ASN A  67       2.952  39.491 -27.532  1.00161.11           N
ATOM    188  N   VAL A  68       8.069  38.654 -26.785  1.00119.10           N
ATOM    189  CA  VAL A  68       9.493  38.872 -26.551  1.00129.19           C
ATOM    190  C   VAL A  68      10.338  37.723 -27.086  1.00120.81           C
ATOM    191  O   VAL A  68      11.349  37.936 -27.755  1.00116.88           O
ATOM    192  CB  VAL A  68       9.796  39.072 -25.054  1.00134.82           C
ATOM    193  CG1 VAL A  68      10.982  38.211 -24.624  1.00115.96           C
ATOM    194  CG2 VAL A  68      10.048  40.545 -24.757  1.00143.20           C
ATOM    195  N   TRP A  69       9.919  36.502 -26.778  1.00119.35           N
ATOM    196  CA  TRP A  69      10.612  35.315 -27.248  1.00115.46           C
ATOM    197  C   TRP A  69      10.351  35.120 -28.741  1.00111.87           C
ATOM    198  O   TRP A  69      11.258  34.778 -29.503  1.00 93.00           O
ATOM    199  CB  TRP A  69      10.150  34.099 -26.442  1.00114.03           C
ATOM    200  CG  TRP A  69      10.615  32.785 -26.976  1.00122.92           C
ATOM    201  CD1 TRP A  69      11.699  32.064 -26.560  1.00122.39           C
ATOM    202  CD2 TRP A  69      10.002  32.022 -28.020  1.00131.83           C
ATOM    203  NE1 TRP A  69      11.800  30.900 -27.286  1.00120.81           N
ATOM    204  CE2 TRP A  69      10.771  30.852 -28.189  1.00127.17           C
ATOM    205  CE3 TRP A  69       8.878  32.216 -28.830  1.00122.27           C
ATOM    206  CZ2 TRP A  69      10.453  29.882 -29.136  1.00113.95           C
ATOM    207  CZ3 TRP A  69       8.566  31.253 -29.770  1.00112.01           C
ATOM    208  CH2 TRP A  69       9.350  30.100 -29.915  1.00106.82           C
ATOM    209  N   ALA A  70       9.109  35.364 -29.154  1.00107.32           N
ATOM    210  CA  ALA A  70       8.700  35.163 -30.541  1.00110.96           C
ATOM    211  C   ALA A  70       9.508  36.015 -31.512  1.00129.12           C
ATOM    212  O   ALA A  70      10.170  35.487 -32.402  1.00138.56           O
ATOM    213  CB  ALA A  70       7.216  35.436 -30.705  1.00120.66           C
ATOM    214  N   THR A  71       9.447  37.332 -31.341  1.00141.11           N
ATOM    215  CA  THR A  71      10.181  38.245 -32.211  1.00141.64           C
ATOM    216  C   THR A  71      11.610  37.768 -32.435  1.00144.96           C
ATOM    217  O   THR A  71      12.108  37.777 -33.561  1.00160.30           O
ATOM    218  CB  THR A  71      10.233  39.675 -31.635  1.00132.22           C
ATOM    219  OG1 THR A  71      10.857  39.651 -30.345  1.00136.73           O
ATOM    220  CG2 THR A  71       8.834  40.261 -31.511  1.00114.37           C
ATOM    221  N   HIS A  72      12.264  37.350 -31.356  1.00142.15           N
ATOM    222  CA  HIS A  72      13.659  36.928 -31.420  1.00150.65           C
ATOM    223  C   HIS A  72      13.851  35.620 -32.184  1.00148.58           C
ATOM    224  O   HIS A  72      14.699  35.530 -33.073  1.00157.88           O
ATOM    225  CB  HIS A  72      14.246  36.800 -30.012  1.00160.26           C
ATOM    226  CG  HIS A  72      15.654  36.291 -29.990  1.00170.21           C
ATOM    227  ND1 HIS A  72      16.599  36.678 -30.915  1.00180.77           N
ATOM    228  CD2 HIS A  72      16.277  35.427 -29.155  1.00170.83           C
ATOM    229  CE1 HIS A  72      17.744  36.074 -30.652  1.00177.29           C
ATOM    230  NE2 HIS A  72      17.576  35.309 -29.588  1.00173.07           N
ATOM    231  N   ALA A  73      13.062  34.611 -31.834  1.00132.76           N
ATOM    232  CA  ALA A  73      13.237  33.278 -32.399  1.00121.91           C
ATOM    233  C   ALA A  73      12.422  33.053 -33.668  1.00123.31           C
ATOM    234  O   ALA A  73      12.590  32.041 -34.350  1.00128.80           O
ATOM    235  CB  ALA A  73      12.897  32.221 -31.361  1.00117.71           C
ATOM    236  N   CYS A  74      11.544  33.998 -33.987  1.00115.23           N
ATOM    237  CA  CYS A  74      10.631  33.826 -35.112  1.00117.16           C
ATOM    238  C   CYS A  74      10.759  34.907 -36.185  1.00114.87           C
ATOM    239  O   CYS A  74      11.347  35.968 -35.965  1.00114.85           O
ATOM    240  CB  CYS A  74       9.185  33.746 -34.613  1.00106.24           C
ATOM    241  SG  CYS A  74       8.921  32.446 -33.375  1.00117.35           S
ATOM    242  N   VAL A  75      10.198  34.614 -37.351  1.00100.72           N
ATOM    243  CA  VAL A  75      10.194  35.540 -38.470  1.00104.37           C
ATOM    244  C   VAL A  75       8.746  35.858 -38.814  1.00133.05           C
ATOM    245  O   VAL A  75       7.862  35.031 -38.591  1.00148.26           O
ATOM    246  CB  VAL A  75      10.882  34.917 -39.699  1.00 72.47           C
ATOM    247  CG1 VAL A  75      11.093  35.955 -40.784  1.00101.31           C
ATOM    248  CG2 VAL A  75      12.211  34.293 -39.302  1.00 82.61           C
ATOM    249  N   PRO A  76       8.494  37.068 -39.333  1.00129.93           N
ATOM    250  CA  PRO A  76       7.163  37.445 -39.812  1.00130.34           C
ATOM    251  C   PRO A  76       6.486  36.336 -40.611  1.00119.66           C
ATOM    252  O   PRO A  76       7.150  35.645 -41.381  1.00109.69           O
ATOM    253  CB  PRO A  76       7.470  38.623 -40.727  1.00141.32           C
ATOM    254  CG  PRO A  76       8.636  39.284 -40.064  1.00133.01           C
ATOM    255  CD  PRO A  76       9.433  38.202 -39.386  1.00124.42           C
ATOM    256  N   THR A  77       5.181  36.166 -40.421  1.00116.63           N
ATOM    257  CA  THR A  77       4.417  35.222 -41.225  1.00120.22           C
ATOM    258  C   THR A  77       4.273  35.811 -42.615  1.00124.58           C
ATOM    259  O   THR A  77       4.267  37.030 -42.773  1.00126.80           O
ATOM    260  CB  THR A  77       3.009  34.972 -40.647  1.00136.98           C
ATOM    261  OG1 THR A  77       2.228  36.169 -40.747  1.00144.85           O
ATOM    262  CG2 THR A  77       3.092  34.542 -39.188  1.00135.82           C
ATOM    263  N   ASP A  78       4.168  34.954 -43.625  1.00143.98           N
ATOM    264  CA  ASP A  78       3.957  35.428 -44.987  1.00148.24           C
ATOM    265  C   ASP A  78       2.496  35.819 -45.171  1.00157.71           C
ATOM    266  O   ASP A  78       1.597  34.999 -44.972  1.00153.87           O
ATOM    267  CB  ASP A  78       4.373  34.371 -46.013  1.00142.97           C
ATOM    268  CG  ASP A  78       4.472  34.931 -47.424  1.00141.44           C
ATOM    269  OD1 ASP A  78       3.596  35.729 -47.817  1.00128.92           O
ATOM    270  OD2 ASP A  78       5.433  34.576 -48.139  1.00142.21           O
ATOM    271  N   PRO A  79       2.258  37.083 -45.544  1.00162.06           N
ATOM    272  CA  PRO A  79       0.915  37.657 -45.678  1.00169.38           C
ATOM    273  C   PRO A  79       0.022  36.871 -46.631  1.00170.69           C
ATOM    274  O   PRO A  79      -1.153  36.657 -46.331  1.00173.39           O
ATOM    275  CB  PRO A  79       1.190  39.050 -46.252  1.00168.07           C
ATOM    276  CG  PRO A  79       2.574  39.370 -45.815  1.00161.40           C
ATOM    277  CD  PRO A  79       3.312  38.068 -45.841  1.00157.75           C
ATOM    278  N   ASN A  80       0.370  36.673 -48.002  1.00162.46           N
ATOM    279  CA  ASN A  80      -0.423  36.015 -49.034  1.00159.76           C
ATOM    280  C   ASN A  80      -0.063  34.549 -49.268  1.00156.40           C
ATOM    281  O   ASN A  80       0.652  34.227 -50.217  1.00157.23           O
ATOM    282  CB  ASN A  80      -0.333  36.792 -50.350  1.00167.82           C
ATOM    283  CG  ASN A  80      -0.892  38.200 -50.237  1.00171.25           C
ATOM    284  OD1 ASN A  80      -0.984  38.759 -49.145  1.00162.31           O
ATOM    285  ND2 ASN A  80      -1.270  38.780 -51.373  1.00183.32           N
ATOM    286  N   PRO A  81      -0.552  33.659 -48.390  1.00160.08           N
ATOM    287  CA  PRO A  81      -0.494  32.210 -48.580  1.00163.09           C
ATOM    288  C   PRO A  81      -1.882  31.661 -48.931  1.00169.70           C
ATOM    289  O   PRO A  81      -2.811  32.031 -48.214  1.00186.70           O
ATOM    290  CB  PRO A  81      -0.053  31.710 -47.201  1.00166.63           C
ATOM    291  CG  PRO A  81      -0.485  32.818 -46.217  1.00161.53           C
ATOM    292  CD  PRO A  81      -1.002  33.986 -47.028  1.00161.87           C
ATOM    293  N   GLN A  82      -1.864  30.591 -49.715  1.00166.63           N
ATOM    294  CA  GLN A  82      -0.855  29.954 -50.586  1.00185.66           C
ATOM    295  C   GLN A  82      -0.940  28.424 -50.452  1.00184.44           C
ATOM    296  O   GLN A  82      -0.002  27.755 -50.017  1.00188.03           O
ATOM    297  CB  GLN A  82       0.565  30.520 -50.405  1.00197.03           C
ATOM    298  CG  GLN A  82       1.714  29.535 -50.442  1.00199.26           C
ATOM    299  CD  GLN A  82       2.719  29.812 -49.343  1.00209.29           C
ATOM    300  OE1 GLN A  82       2.759  30.910 -48.789  1.00208.72           O
ATOM    301  NE2 GLN A  82       3.526  28.813 -49.011  1.00218.05           N
ATOM    302  N   GLU A  83      -2.099  27.882 -50.820  1.00173.82           N
ATOM    303  CA  GLU A  83      -2.330  26.442 -50.766  1.00166.78           C
ATOM    304  C   GLU A  83      -2.490  25.831 -52.150  1.00158.12           C
ATOM    305  O   GLU A  83      -3.188  26.373 -53.006  1.00160.72           O
ATOM    306  CB  GLU A  83      -3.588  26.112 -49.958  1.00175.02           C
ATOM    307  CG  GLU A  83      -3.498  26.355 -48.465  1.00175.18           C
ATOM    308  CD  GLU A  83      -4.573  25.600 -47.696  1.00175.42           C
ATOM    309  OE1 GLU A  83      -4.691  24.370 -47.891  1.00173.40           O
ATOM    310  OE2 GLU A  83      -5.305  26.236 -46.906  1.00173.18           O
ATOM    311  N   MET A  84      -1.841  24.693 -52.358  1.00155.14           N
ATOM    312  CA  MET A  84      -2.141  23.847 -53.498  1.00155.36           C
ATOM    313  C   MET A  84      -3.157  22.835 -52.994  1.00148.88           C
ATOM    314  O   MET A  84      -3.282  22.637 -51.786  1.00151.78           O
ATOM    315  CB  MET A  84      -0.878  23.151 -54.007  1.00159.31           C
ATOM    316  CG  MET A  84       0.262  24.109 -54.339  1.00161.45           C
ATOM    317  SD  MET A  84       1.013  24.836 -52.867  1.00222.98           S
ATOM    318  CE  MET A  84       1.762  26.311 -53.550  1.00171.08           C
ATOM    319  N   VAL A  85      -3.899  22.207 -53.899  1.00147.46           N
ATOM    320  CA  VAL A  85      -4.940  21.273 -53.481  1.00142.48           C
ATOM    321  C   VAL A  85      -4.936  19.997 -54.315  1.00154.94           C
ATOM    322  O   VAL A  85      -4.745  20.042 -55.529  1.00176.02           O
ATOM    323  CB  VAL A  85      -6.338  21.917 -53.546  1.00131.46           C
ATOM    324  CG1 VAL A  85      -7.356  21.043 -52.826  1.00127.41           C
ATOM    325  CG2 VAL A  85      -6.308  23.309 -52.937  1.00133.55           C
ATOM    326  N   LEU A  86      -5.142  18.862 -53.654  1.00147.43           N
ATOM    327  CA  LEU A  86      -5.206  17.578 -54.339  1.00148.06           C
ATOM    328  C   LEU A  86      -6.465  16.806 -53.949  1.00175.40           C
ATOM    329  O   LEU A  86      -7.069  17.063 -52.907  1.00200.84           O
ATOM    330  CB  LEU A  86      -3.977  16.724 -54.017  1.00128.40           C
ATOM    331  CG  LEU A  86      -2.600  17.357 -53.806  1.00118.20           C
ATOM    332  CD1 LEU A  86      -1.542  16.258 -53.756  1.00114.53           C
ATOM    333  CD2 LEU A  86      -2.256  18.382 -54.877  1.00109.40           C
ATOM    334  N   ALA A  87      -6.851  15.859 -54.797  1.00167.18           N
ATOM    335  CA  ALA A  87      -7.938  14.936 -54.491  1.00164.69           C
ATOM    336  C   ALA A  87      -7.675  13.627 -55.223  1.00178.24           C
ATOM    337  O   ALA A  87      -6.878  13.590 -56.160  1.00179.38           O
ATOM    338  CB  ALA A  87      -9.277  15.525 -54.888  1.00155.88           C
ATOM    339  N   ASN A  88      -8.338  12.557 -54.796  1.00190.84           N
ATOM    340  CA  ASN A  88      -8.038  11.217 -55.297  1.00210.99           C
ATOM    341  C   ASN A  88      -6.635  10.777 -54.885  1.00205.48           C
ATOM    342  O   ASN A  88      -6.223   9.647 -55.149  1.00204.51           O
ATOM    343  CB  ASN A  88      -8.194  11.138 -56.820  1.00235.22           C
ATOM    344  CG  ASN A  88      -9.641  11.231 -57.268  1.00253.99           C
ATOM    345  OD1 ASN A  88     -10.483  11.797 -56.572  1.00265.37           O
ATOM    346  ND2 ASN A  88      -9.937  10.672 -58.438  1.00253.05           N
ATOM    347  N   VAL A  89      -5.904  11.682 -54.241  1.00196.04           N
ATOM    348  CA  VAL A  89      -4.573  11.371 -53.740  1.00180.45           C
ATOM    349  C   VAL A  89      -4.685  10.870 -52.305  1.00177.93           C
ATOM    350  O   VAL A  89      -5.404  11.449 -51.491  1.00167.88           O
ATOM    351  CB  VAL A  89      -3.626  12.593 -53.817  1.00171.75           C
ATOM    352  CG1 VAL A  89      -3.990  13.468 -55.005  1.00174.89           C
ATOM    353  CG2 VAL A  89      -3.677  13.405 -52.537  1.00171.30           C
ATOM    354  N   THR A  90      -3.990   9.779 -52.007  1.00185.65           N
ATOM    355  CA  THR A  90      -4.051   9.176 -50.680  1.00186.82           C
ATOM    356  C   THR A  90      -2.654   9.056 -50.072  1.00175.78           C
ATOM    357  O   THR A  90      -1.734   8.547 -50.711  1.00167.66           O
ATOM    358  CB  THR A  90      -4.736   7.787 -50.717  1.00192.96           C
ATOM    359  OG1 THR A  90      -3.766   6.756 -50.498  1.00192.56           O
ATOM    360  CG2 THR A  90      -5.422   7.558 -52.059  1.00196.32           C
ATOM    361  N   GLU A  91      -2.499   9.542 -48.842  1.00170.61           N
ATOM    362  CA  GLU A  91      -1.222   9.449 -48.132  1.00156.73           C
ATOM    363  C   GLU A  91      -1.371   8.916 -46.708  1.00136.67           C
ATOM    364  O   GLU A  91      -2.397   9.115 -46.056  1.00127.20           O
ATOM    365  CB  GLU A  91      -0.493  10.799 -48.118  1.00152.14           C
ATOM    366  CG  GLU A  91       0.413  11.035 -49.322  1.00151.24           C
ATOM    367  CD  GLU A  91       1.550  10.028 -49.411  1.00145.20           C
ATOM    368  OE1 GLU A  91       1.906   9.436 -48.369  1.00131.76           O
ATOM    369  OE2 GLU A  91       2.085   9.827 -50.525  1.00135.49           O
ATOM    370  N   ASN A  92      -0.331   8.237 -46.236  1.00132.34           N
ATOM    371  CA  ASN A  92      -0.318   7.684 -44.890  1.00136.79           C
ATOM    372  C   ASN A  92       0.149   8.692 -43.851  1.00124.50           C
ATOM    373  O   ASN A  92       1.313   9.091 -43.834  1.00131.00           O
ATOM    374  CB  ASN A  92       0.559   6.432 -44.834  1.00145.06           C
ATOM    375  CG  ASN A  92      -0.200   5.173 -45.202  1.00155.65           C
ATOM    376  OD1 ASN A  92      -1.346   4.984 -44.792  1.00162.83           O
ATOM    377  ND2 ASN A  92       0.435   4.305 -45.980  1.00153.36           N
ATOM    378  N   PHE A  93      -0.771   9.102 -42.986  1.00104.61           N
ATOM    379  CA  PHE A  93      -0.447  10.002 -41.888  1.00109.84           C
ATOM    380  C   PHE A  93      -0.290   9.223 -40.586  1.00125.97           C
ATOM    381  O   PHE A  93      -0.641   8.044 -40.512  1.00123.98           O
ATOM    382  CB  PHE A  93      -1.538  11.063 -41.726  1.00 93.98           C
ATOM    383  CG  PHE A  93      -1.498  12.146 -42.769  1.00 96.11           C
ATOM    384  CD1 PHE A  93      -0.980  13.395 -42.465  1.00116.86           C
ATOM    385  CD2 PHE A  93      -1.986  11.922 -44.046  1.00 95.62           C
ATOM    386  CE1 PHE A  93      -0.943  14.400 -43.416  1.00134.52           C
ATOM    387  CE2 PHE A  93      -1.955  12.924 -45.001  1.00123.86           C
ATOM    388  CZ  PHE A  93      -1.431  14.165 -44.685  1.00136.73           C
ATOM    389  N   ASN A  94       0.247   9.888 -39.567  1.00133.79           N
ATOM    390  CA  ASN A  94       0.338   9.311 -38.227  1.00115.05           C
ATOM    391  C   ASN A  94       0.619  10.359 -37.153  1.00110.15           C
ATOM    392  O   ASN A  94       1.772  10.699 -36.883  1.00109.10           O
ATOM    393  CB  ASN A  94       1.392   8.204 -38.169  1.00 75.12           C
ATOM    394  CG  ASN A  94       1.526   7.606 -36.783  1.00 88.15           C
ATOM    395  OD1 ASN A  94       0.700   7.856 -35.904  1.00104.62           O
ATOM    396  ND2 ASN A  94       2.565   6.807 -36.582  1.00 97.32           N
ATOM    397  N   MET A  95      -0.447  10.856 -36.536  1.00 97.41           N
ATOM    398  CA  MET A  95      -0.339  11.887 -35.513  1.00101.47           C
ATOM    399  C   MET A  95       0.464  11.412 -34.305  1.00 95.92           C
ATOM    400  O   MET A  95       0.869  12.217 -33.466  1.00 97.06           O
ATOM    401  CB  MET A  95      -1.733  12.305 -35.051  1.00115.07           C
ATOM    402  CG  MET A  95      -2.492  11.185 -34.369  1.00123.54           C
ATOM    403  SD  MET A  95      -3.984  11.752 -33.542  1.00 99.20           S
ATOM    404  CE  MET A  95      -3.362  13.156 -32.625  1.00193.81           C
ATOM    405  N   TRP A  96       0.686  10.105 -34.215  1.00 93.63           N
ATOM    406  CA  TRP A  96       1.313   9.517 -33.034  1.00 92.58           C
ATOM    407  C   TRP A  96       2.809   9.286 -33.215  1.00 90.49           C
ATOM    408  O   TRP A  96       3.530   9.040 -32.249  1.00 81.18           O
ATOM    409  CB  TRP A  96       0.601   8.219 -32.647  1.00 98.17           C
ATOM    410  CG  TRP A  96      -0.869   8.410 -32.468  1.00104.37           C
ATOM    411  CD1 TRP A  96      -1.853   8.020 -33.323  1.00115.69           C
ATOM    412  CD2 TRP A  96      -1.523   9.069 -31.375  1.00106.12           C
ATOM    413  NE1 TRP A  96      -3.083   8.382 -32.826  1.00132.01           N
ATOM    414  CE2 TRP A  96      -2.906   9.029 -31.631  1.00118.08           C
ATOM    415  CE3 TRP A  96      -1.073   9.684 -30.203  1.00102.37           C
ATOM    416  CZ2 TRP A  96      -3.842   9.579 -30.760  1.00119.50           C
ATOM    417  CZ3 TRP A  96      -2.003  10.228 -29.340  1.00104.86           C
ATOM    418  CH2 TRP A  96      -3.372  10.171 -29.622  1.00117.98           C
ATOM    419  N   LYS A  97       3.263   9.359 -34.461  1.00 98.82           N
ATOM    420  CA  LYS A  97       4.686   9.341 -34.777  1.00 92.79           C
ATOM    421  C   LYS A  97       4.960  10.481 -35.755  1.00 93.89           C
ATOM    422  O   LYS A  97       5.134  10.264 -36.956  1.00 80.89           O
ATOM    423  CB  LYS A  97       5.100   7.993 -35.375  1.00 92.66           C
ATOM    424  CG  LYS A  97       5.064   6.829 -34.391  1.00 97.35           C
ATOM    425  CD  LYS A  97       6.237   6.890 -33.420  1.00123.91           C
ATOM    426  CE  LYS A  97       6.111   5.849 -32.313  1.00136.08           C
ATOM    427  NZ  LYS A  97       6.007   4.463 -32.849  1.00144.19           N
ATOM    428  N   ASN A  98       4.981  11.699 -35.219  1.00102.90           N
ATOM    429  CA  ASN A  98       5.084  12.917 -36.017  1.00 97.14           C
ATOM    430  C   ASN A  98       6.159  13.853 -35.462  1.00 87.81           C
ATOM    431  O   ASN A  98       5.982  14.445 -34.398  1.00 96.23           O
ATOM    432  CB  ASN A  98       3.723  13.625 -36.042  1.00 98.40           C
ATOM    433  CG  ASN A  98       3.719  14.867 -36.911  1.00107.49           C
ATOM    434  OD1 ASN A  98       4.730  15.552 -37.038  1.00110.16           O
ATOM    435  ND2 ASN A  98       2.571  15.167 -37.511  1.00118.02           N
ATOM    436  N   ASP A  99       7.266  13.992 -36.187  1.00 76.74           N
ATOM    437  CA  ASP A  99       8.401  14.785 -35.706  1.00 95.24           C
ATOM    438  C   ASP A  99       8.049  16.256 -35.450  1.00 91.58           C
ATOM    439  O   ASP A  99       8.654  16.908 -34.596  1.00 92.15           O
ATOM    440  CB  ASP A  99       9.584  14.680 -36.677  1.00112.41           C
ATOM    441  CG  ASP A  99      10.859  15.293 -36.117  1.00119.11           C
ATOM    442  OD1 ASP A  99      11.044  15.265 -34.881  1.00111.18           O
ATOM    443  OD2 ASP A  99      11.679  15.800 -36.915  1.00132.41           O
ATOM    444  N   MET A 100       7.073  16.773 -36.190  1.00 87.66           N
ATOM    445  CA  MET A 100       6.656  18.162 -36.040  1.00 87.98           C
ATOM    446  C   MET A 100       6.280  18.451 -34.591  1.00 88.62           C
ATOM    447  O   MET A 100       6.643  19.489 -34.035  1.00 92.96           O
ATOM    448  CB  MET A 100       5.478  18.472 -36.970  1.00 99.77           C
ATOM    449  CG  MET A 100       5.692  18.035 -38.418  1.00 97.10           C
ATOM    450  SD  MET A 100       4.216  18.227 -39.439  1.00141.32           S
ATOM    451  CE  MET A 100       3.975  19.998 -39.338  1.00 56.99           C
ATOM    452  N   VAL A 101       5.552  17.520 -33.985  1.00 86.88           N
ATOM    453  CA  VAL A 101       5.128  17.653 -32.600  1.00 84.05           C
ATOM    454  C   VAL A 101       6.331  17.900 -31.691  1.00 77.00           C
ATOM    455  O   VAL A 101       6.327  18.820 -30.874  1.00 74.97           O
ATOM    456  CB  VAL A 101       4.361  16.396 -32.133  1.00 84.91           C
ATOM    457  CG1 VAL A 101       3.901  16.549 -30.693  1.00 68.17           C
ATOM    458  CG2 VAL A 101       3.173  16.129 -33.050  1.00 68.24           C
ATOM    459  N   GLU A 102       7.367  17.083 -31.848  1.00 75.13           N
ATOM    460  CA  GLU A 102       8.578  17.223 -31.044  1.00 71.42           C
ATOM    461  C   GLU A 102       9.242  18.595 -31.162  1.00 57.53           C
ATOM    462  O   GLU A 102       9.755  19.129 -30.179  1.00 70.44           O
ATOM    463  CB  GLU A 102       9.581  16.121 -31.390  1.00 61.88           C
ATOM    464  CG  GLU A 102       9.307  14.801 -30.684  1.00 97.35           C
ATOM    465  CD  GLU A 102       9.443  14.897 -29.168  1.00104.32           C
ATOM    466  OE1 GLU A 102      10.135  15.816 -28.676  1.00 95.96           O
ATOM    467  OE2 GLU A 102       8.850  14.049 -28.468  1.00108.53           O
ATOM    468  N   GLN A 103       9.235  19.163 -32.361  1.00 67.36           N
ATOM    469  CA  GLN A 103       9.871  20.458 -32.580  1.00 69.57           C
ATOM    470  C   GLN A 103       9.135  21.569 -31.840  1.00 79.61           C
ATOM    471  O   GLN A 103       9.753  22.358 -31.128  1.00 91.43           O
ATOM    472  CB  GLN A 103       9.960  20.776 -34.071  1.00 76.11           C
ATOM    473  CG  GLN A 103      10.706  19.727 -34.888  1.00 77.26           C
ATOM    474  CD  GLN A 103      11.723  20.339 -35.839  1.00 84.11           C
ATOM    475  OE1 GLN A 103      12.034  21.528 -35.755  1.00 84.33           O
ATOM    476  NE2 GLN A 103      12.251  19.524 -36.743  1.00 91.85           N
ATOM    477  N   MET A 104       7.815  21.623 -32.005  1.00 71.41           N
ATOM    478  CA  MET A 104       7.001  22.607 -31.300  1.00 65.96           C
ATOM    479  C   MET A 104       7.204  22.510 -29.788  1.00 77.79           C
ATOM    480  O   MET A 104       7.334  23.523 -29.095  1.00 72.54           O
ATOM    481  CB  MET A 104       5.518  22.426 -31.637  1.00 75.78           C
ATOM    482  CG  MET A 104       4.599  23.372 -30.859  1.00 58.09           C
ATOM    483  SD  MET A 104       2.862  23.284 -31.344  1.00122.92           S
ATOM    484  CE  MET A 104       2.208  24.727 -30.505  1.00 88.20           C
ATOM    485  N   HIS A 105       7.222  21.281 -29.285  1.00 82.32           N
ATOM    486  CA  HIS A 105       7.412  21.031 -27.864  1.00 74.85           C
ATOM    487  C   HIS A 105       8.696  21.691 -27.362  1.00 83.98           C
ATOM    488  O   HIS A 105       8.674  22.446 -26.390  1.00 82.01           O
ATOM    489  CB  HIS A 105       7.444  19.522 -27.597  1.00 77.67           C
ATOM    490  CG  HIS A 105       7.241  19.155 -26.161  1.00 69.67           C
ATOM    491  ND1 HIS A 105       6.096  19.476 -25.464  1.00 86.12           N
ATOM    492  CD2 HIS A 105       8.036  18.490 -25.288  1.00 75.39           C
ATOM    493  CE1 HIS A 105       6.197  19.035 -24.226  1.00 84.58           C
ATOM    494  NE2 HIS A 105       7.363  18.427 -24.092  1.00 60.11           N
ATOM    495  N   GLU A 106       9.809  21.410 -28.036  1.00 81.47           N
ATOM    496  CA  GLU A 106      11.114  21.927 -27.631  1.00 61.82           C
ATOM    497  C   GLU A 106      11.129  23.445 -27.559  1.00 56.87           C
ATOM    498  O   GLU A 106      11.775  24.030 -26.689  1.00 75.14           O
ATOM    499  CB  GLU A 106      12.202  21.448 -28.590  1.00 57.20           C
ATOM    500  CG  GLU A 106      12.425  19.943 -28.588  1.00 92.22           C
ATOM    501  CD  GLU A 106      13.412  19.496 -29.655  1.00105.41           C
ATOM    502  OE1 GLU A 106      14.199  20.344 -30.133  1.00110.08           O
ATOM    503  OE2 GLU A 106      13.393  18.299 -30.021  1.00103.91           O
ATOM    504  N   ASP A 107      10.410  24.079 -28.476  1.00 51.97           N
ATOM    505  CA  ASP A 107      10.385  25.534 -28.548  1.00 78.16           C
ATOM    506  C   ASP A 107       9.627  26.125 -27.372  1.00 83.01           C
ATOM    507  O   ASP A 107      10.049  27.123 -26.787  1.00 88.57           O
ATOM    508  CB  ASP A 107       9.764  25.995 -29.870  1.00103.30           C
ATOM    509  CG  ASP A 107      10.736  25.898 -31.040  1.00126.36           C
ATOM    510  OD1 ASP A 107      11.864  25.388 -30.847  1.00136.20           O
ATOM    511  OD2 ASP A 107      10.370  26.330 -32.155  1.00133.50           O
ATOM    512  N   ILE A 108       8.508  25.495 -27.030  1.00 92.68           N
ATOM    513  CA  ILE A 108       7.655  25.957 -25.941  1.00 90.98           C
ATOM    514  C   ILE A 108       8.330  25.792 -24.582  1.00 76.88           C
ATOM    515  O   ILE A 108       8.240  26.674 -23.728  1.00 90.39           O
ATOM    516  CB  ILE A 108       6.299  25.232 -25.946  1.00 88.19           C
ATOM    517  CG1 ILE A 108       5.611  25.408 -27.300  1.00 84.37           C
ATOM    518  CG2 ILE A 108       5.412  25.755 -24.831  1.00 90.62           C
ATOM    519  CD1 ILE A 108       5.393  26.853 -27.687  1.00 87.60           C
ATOM    520  N   ILE A 109       8.993  24.660 -24.377  1.00 66.09           N
ATOM    521  CA  ILE A 109       9.817  24.495 -23.193  1.00 58.65           C
ATOM    522  C   ILE A 109      10.740  25.700 -23.095  1.00 69.23           C
ATOM    523  O   ILE A 109      10.704  26.457 -22.126  1.00 84.90           O
ATOM    524  CB  ILE A 109      10.714  23.245 -23.276  1.00 63.04           C
ATOM    525  CG1 ILE A 109       9.898  21.983 -23.565  1.00 68.62           C
ATOM    526  CG2 ILE A 109      11.500  23.081 -21.992  1.00 48.91           C
ATOM    527  CD1 ILE A 109      10.745  20.717 -23.593  1.00 59.15           C
ATOM    528  N   SER A 110      11.567  25.866 -24.120  1.00 81.06           N
ATOM    529  CA  SER A 110      12.529  26.952 -24.165  1.00 86.23           C
ATOM    530  C   SER A 110      11.833  28.293 -23.978  1.00 87.83           C
ATOM    531  O   SER A 110      12.396  29.213 -23.397  1.00 84.76           O
ATOM    532  CB  SER A 110      13.292  26.927 -25.486  1.00 88.62           C
ATOM    533  OG  SER A 110      14.509  27.639 -25.373  1.00 89.31           O
ATOM    534  N   LEU A 111      10.601  28.392 -24.466  1.00 87.57           N
ATOM    535  CA  LEU A 111       9.799  29.598 -24.299  1.00 86.04           C
ATOM    536  C   LEU A 111       9.545  29.899 -22.820  1.00 93.74           C
ATOM    537  O   LEU A 111       9.846  30.991 -22.335  1.00105.94           O
ATOM    538  CB  LEU A 111       8.476  29.457 -25.058  1.00 86.83           C
ATOM    539  CG  LEU A 111       7.251  30.249 -24.591  1.00101.97           C
ATOM    540  CD1 LEU A 111       7.563  31.733 -24.414  1.00100.23           C
ATOM    541  CD2 LEU A 111       6.099  30.052 -25.569  1.00105.21           C
ATOM    542  N   TRP A 112       8.985  28.928 -22.109  1.00 76.34           N
ATOM    543  CA  TRP A 112       8.714  29.085 -20.688  1.00 83.85           C
ATOM    544  C   TRP A 112      10.002  29.311 -19.909  1.00 97.18           C
ATOM    545  O   TRP A 112      10.072  30.190 -19.054  1.00102.83           O
ATOM    546  CB  TRP A 112       7.973  27.859 -20.156  1.00 88.37           C
ATOM    547  CG  TRP A 112       6.528  27.856 -20.530  1.00114.57           C
ATOM    548  CD1 TRP A 112       6.003  28.101 -21.764  1.00126.13           C
ATOM    549  CD2 TRP A 112       5.414  27.599 -19.664  1.00137.29           C
ATOM    550  NE1 TRP A 112       4.631  28.014 -21.723  1.00134.42           N
ATOM    551  CE2 TRP A 112       4.244  27.706 -20.446  1.00130.29           C
ATOM    552  CE3 TRP A 112       5.291  27.287 -18.306  1.00134.40           C
ATOM    553  CZ2 TRP A 112       2.971  27.513 -19.915  1.00122.24           C
ATOM    554  CZ3 TRP A 112       4.024  27.097 -17.780  1.00119.23           C
ATOM    555  CH2 TRP A 112       2.882  27.209 -18.584  1.00117.05           C
ATOM    556  N   ASP A 113      11.024  28.523 -20.224  1.00107.66           N
ATOM    557  CA  ASP A 113      12.308  28.618 -19.539  1.00108.31           C
ATOM    558  C   ASP A 113      12.861  30.042 -19.553  1.00108.74           C
ATOM    559  O   ASP A 113      13.205  30.591 -18.506  1.00108.04           O
ATOM    560  CB  ASP A 113      13.324  27.664 -20.167  1.00110.98           C
ATOM    561  CG  ASP A 113      14.595  27.555 -19.354  1.00113.56           C
ATOM    562  OD1 ASP A 113      14.507  27.192 -18.161  1.00112.06           O
ATOM    563  OD2 ASP A 113      15.676  27.851 -19.902  1.00119.22           O
ATOM    564  N   GLU A 114      12.955  30.631 -20.741  1.00119.72           N
ATOM    565  CA  GLU A 114      13.428  32.004 -20.877  1.00136.60           C
ATOM    566  C   GLU A 114      12.506  32.940 -20.109  1.00134.14           C
ATOM    567  O   GLU A 114      12.956  33.879 -19.454  1.00128.32           O
ATOM    568  CB  GLU A 114      13.450  32.423 -22.350  1.00152.37           C
ATOM    569  CG  GLU A 114      14.056  31.397 -23.297  1.00158.67           C
ATOM    570  CD  GLU A 114      15.564  31.478 -23.377  1.00153.78           C
ATOM    571  OE1 GLU A 114      16.080  32.554 -23.746  1.00151.24           O
ATOM    572  OE2 GLU A 114      16.231  30.465 -23.074  1.00148.76           O
ATOM    573  N   SER A 115      11.208  32.667 -20.198  1.00141.71           N
ATOM    574  CA  SER A 115      10.189  33.519 -19.597  1.00153.98           C
ATOM    575  C   SER A 115      10.344  33.650 -18.086  1.00157.72           C
ATOM    576  O   SER A 115      10.197  34.738 -17.531  1.00155.87           O
ATOM    577  CB  SER A 115       8.794  32.984 -19.925  1.00159.01           C
ATOM    578  OG  SER A 115       7.804  33.650 -19.163  1.00166.46           O
ATOM    579  N   LEU A 116      10.639  32.535 -17.427  1.00161.99           N
ATOM    580  CA  LEU A 116      10.677  32.495 -15.969  1.00162.53           C
ATOM    581  C   LEU A 116      12.088  32.678 -15.413  1.00173.14           C
ATOM    582  O   LEU A 116      13.016  31.958 -15.786  1.00168.09           O
ATOM    583  CB  LEU A 116      10.064  31.186 -15.463  1.00152.73           C
ATOM    584  CG  LEU A 116       8.713  30.823 -16.089  1.00150.82           C
ATOM    585  CD1 LEU A 116       8.122  29.578 -15.435  1.00146.31           C
ATOM    586  CD2 LEU A 116       7.739  31.997 -16.011  1.00142.74           C
ATOM    587  N   LYS A 117      12.237  33.649 -14.515  1.00179.71           N
ATOM    588  CA  LYS A 117      13.529  33.959 -13.912  1.00173.67           C
ATOM    589  C   LYS A 117      13.361  34.869 -12.697  1.00168.41           C
ATOM    590  O   LYS A 117      13.666  34.481 -11.568  1.00161.83           O
ATOM    591  CB  LYS A 117      14.446  34.626 -14.938  1.00166.63           C
ATOM    592  CG  LYS A 117      13.962  35.991 -15.395  1.00163.11           C
ATOM    593  CD  LYS A 117      14.757  36.494 -16.585  1.00158.69           C
ATOM    594  CE  LYS A 117      14.245  37.846 -17.054  1.00157.20           C
ATOM    595  NZ  LYS A 117      14.923  38.290 -18.304  1.00151.54           N
ATOM    596  N   VAL A 208       5.166  42.178 -15.360  1.00192.85           N
ATOM    597  CA  VAL A 208       4.877  40.829 -15.833  1.00189.32           C
ATOM    598  C   VAL A 208       3.737  40.825 -16.852  1.00192.88           C
ATOM    599  O   VAL A 208       2.685  41.427 -16.628  1.00201.91           O
ATOM    600  CB  VAL A 208       4.550  39.876 -14.661  1.00179.46           C
ATOM    601  CG1 VAL A 208       5.818  39.527 -13.894  1.00170.74           C
ATOM    602  CG2 VAL A 208       3.527  40.507 -13.730  1.00172.52           C
ATOM    603  N   SER A 209       3.962  40.149 -17.976  1.00174.77           N
ATOM    604  CA  SER A 209       2.970  40.049 -19.040  1.00156.04           C
ATOM    605  C   SER A 209       2.943  38.624 -19.568  1.00155.29           C
ATOM    606  O   SER A 209       3.991  37.995 -19.703  1.00147.53           O
ATOM    607  CB  SER A 209       3.319  41.006 -20.175  1.00134.91           C
ATOM    608  OG  SER A 209       4.006  42.141 -19.682  1.00124.63           O
ATOM    609  N   PHE A 210       1.754  38.112 -19.872  1.00161.57           N
ATOM    610  CA  PHE A 210       1.636  36.728 -20.325  1.00154.68           C
ATOM    611  C   PHE A 210       0.298  36.382 -20.984  1.00156.13           C
ATOM    612  O   PHE A 210      -0.735  36.324 -20.316  1.00153.60           O
ATOM    613  CB  PHE A 210       1.894  35.765 -19.159  1.00132.85           C
ATOM    614  CG  PHE A 210       1.850  34.312 -19.549  1.00134.49           C
ATOM    615  CD1 PHE A 210       3.022  33.586 -19.707  1.00130.54           C
ATOM    616  CD2 PHE A 210       0.638  33.672 -19.765  1.00133.32           C
ATOM    617  CE1 PHE A 210       2.986  32.249 -20.066  1.00120.94           C
ATOM    618  CE2 PHE A 210       0.593  32.337 -20.127  1.00129.70           C
ATOM    619  CZ  PHE A 210       1.769  31.623 -20.276  1.00125.40           C
ATOM    620  N   ASP A 211       0.334  36.147 -22.294  1.00153.78           N
ATOM    621  CA  ASP A 211      -0.783  35.527 -23.012  1.00151.43           C
ATOM    622  C   ASP A 211      -0.366  35.023 -24.393  1.00127.92           C
ATOM    623  O   ASP A 211      -0.008  35.813 -25.268  1.00109.99           O
ATOM    624  CB  ASP A 211      -1.978  36.470 -23.145  1.00162.42           C
ATOM    625  CG  ASP A 211      -3.210  35.763 -23.680  1.00162.46           C
ATOM    626  OD1 ASP A 211      -3.512  34.650 -23.199  1.00170.78           O
ATOM    627  OD2 ASP A 211      -3.868  36.306 -24.590  1.00158.00           O
ATOM    628  N   PRO A 212      -0.433  33.697 -24.590  1.00127.57           N
ATOM    629  CA  PRO A 212       0.019  32.990 -25.794  1.00131.98           C
ATOM    630  C   PRO A 212      -0.443  33.619 -27.109  1.00142.03           C
ATOM    631  O   PRO A 212      -1.449  34.331 -27.160  1.00137.55           O
ATOM    632  CB  PRO A 212      -0.597  31.600 -25.626  1.00130.44           C
ATOM    633  CG  PRO A 212      -0.668  31.411 -24.157  1.00116.77           C
ATOM    634  CD  PRO A 212      -0.989  32.767 -23.589  1.00121.18           C
ATOM    635  N   ILE A 213       0.311  33.331 -28.166  1.00140.52           N
ATOM    636  CA  ILE A 213       0.055  33.853 -29.502  1.00135.19           C
ATOM    637  C   ILE A 213      -0.110  32.691 -30.475  1.00128.32           C
ATOM    638  O   ILE A 213       0.489  31.635 -30.283  1.00126.46           O
ATOM    639  CB  ILE A 213       1.243  34.714 -29.980  1.00136.56           C
ATOM    640  CG1 ILE A 213       1.568  35.798 -28.951  1.00133.54           C
ATOM    641  CG2 ILE A 213       0.966  35.319 -31.352  1.00143.13           C
ATOM    642  CD1 ILE A 213       2.832  36.565 -29.261  1.00139.26           C
ATOM    643  N   PRO A 214      -0.938  32.868 -31.515  1.00134.19           N
ATOM    644  CA  PRO A 214      -0.974  31.852 -32.569  1.00129.82           C
ATOM    645  C   PRO A 214       0.394  31.718 -33.221  1.00134.18           C
ATOM    646  O   PRO A 214       0.904  32.690 -33.782  1.00132.72           O
ATOM    647  CB  PRO A 214      -1.971  32.429 -33.573  1.00129.90           C
ATOM    648  CG  PRO A 214      -2.867  33.280 -32.757  1.00140.64           C
ATOM    649  CD  PRO A 214      -1.989  33.883 -31.693  1.00145.14           C
ATOM    650  N   LEU A 215       0.982  30.528 -33.133  1.00125.86           N
ATOM    651  CA  LEU A 215       2.273  30.261 -33.753  1.00 95.03           C
ATOM    652  C   LEU A 215       2.122  29.457 -35.038  1.00115.14           C
ATOM    653  O   LEU A 215       1.231  28.616 -35.159  1.00126.46           O
ATOM    654  CB  LEU A 215       3.197  29.516 -32.790  1.00 97.17           C
ATOM    655  CG  LEU A 215       3.851  30.306 -31.657  1.00117.31           C
ATOM    656  CD1 LEU A 215       5.015  29.507 -31.084  1.00104.66           C
ATOM    657  CD2 LEU A 215       4.329  31.660 -32.148  1.00136.65           C
ATOM    658  N   HIS A 216       3.003  29.724 -35.995  1.00114.23           N
ATOM    659  CA  HIS A 216       3.018  28.986 -37.250  1.00101.92           C
ATOM    660  C   HIS A 216       4.348  28.263 -37.417  1.00 94.49           C
ATOM    661  O   HIS A 216       5.391  28.764 -37.004  1.00 79.02           O
ATOM    662  CB  HIS A 216       2.778  29.929 -38.427  1.00 97.36           C
ATOM    663  CG  HIS A 216       1.513  30.718 -38.318  1.00105.14           C
ATOM    664  ND1 HIS A 216       0.350  30.354 -38.960  1.00119.97           N
ATOM    665  CD2 HIS A 216       1.227  31.859 -37.644  1.00104.99           C
ATOM    666  CE1 HIS A 216      -0.597  31.234 -38.687  1.00132.63           C
ATOM    667  NE2 HIS A 216      -0.091  32.155 -37.889  1.00125.69           N
ATOM    668  N   TYR A 217       4.304  27.077 -38.014  1.00102.75           N
ATOM    669  CA  TYR A 217       5.513  26.298 -38.249  1.00111.89           C
ATOM    670  C   TYR A 217       5.696  25.990 -39.732  1.00120.99           C
ATOM    671  O   TYR A 217       4.832  25.389 -40.369  1.00124.14           O
ATOM    672  CB  TYR A 217       5.500  25.023 -37.407  1.00123.70           C
ATOM    673  CG  TYR A 217       5.904  25.267 -35.970  1.00127.29           C
ATOM    674  CD1 TYR A 217       4.954  25.565 -34.996  1.00114.73           C
ATOM    675  CD2 TYR A 217       7.242  25.220 -35.593  1.00129.50           C
ATOM    676  CE1 TYR A 217       5.329  25.797 -33.682  1.00114.23           C
ATOM    677  CE2 TYR A 217       7.626  25.451 -34.287  1.00128.26           C
ATOM    678  CZ  TYR A 217       6.668  25.738 -33.336  1.00130.19           C
ATOM    679  OH  TYR A 217       7.056  25.966 -32.036  1.00137.24           O
ATOM    680  N   CYS A 218       6.835  26.403 -40.274  1.00116.83           N
ATOM    681  CA  CYS A 218       7.023  26.409 -41.715  1.00111.45           C
ATOM    682  C   CYS A 218       8.150  25.492 -42.161  1.00 99.65           C
ATOM    683  O   CYS A 218       9.081  25.227 -41.401  1.00 87.62           O
ATOM    684  CB  CYS A 218       7.299  27.835 -42.178  1.00122.05           C
ATOM    685  SG  CYS A 218       6.492  29.079 -41.147  1.00122.05           S
ATOM    686  N   ALA A 219       8.058  25.021 -43.402  1.00106.35           N
ATOM    687  CA  ALA A 219       9.037  24.094 -43.964  1.00108.48           C
ATOM    688  C   ALA A 219      10.093  24.815 -44.798  1.00113.22           C
ATOM    689  O   ALA A 219       9.763  25.696 -45.598  1.00122.14           O
ATOM    690  CB  ALA A 219       8.338  23.031 -44.798  1.00115.00           C
ATOM    691  N   PRO A 220      11.368  24.431 -44.616  1.00100.49           N
ATOM    692  CA  PRO A 220      12.518  25.030 -45.303  1.00 86.16           C
ATOM    693  C   PRO A 220      12.434  24.844 -46.808  1.00 94.51           C
ATOM    694  O   PRO A 220      11.713  23.963 -47.277  1.00107.98           O
ATOM    695  CB  PRO A 220      13.705  24.234 -44.756  1.00 72.28           C
ATOM    696  CG  PRO A 220      13.218  23.635 -43.486  1.00 85.02           C
ATOM    697  CD  PRO A 220      11.779  23.339 -43.719  1.00 88.14           C
ATOM    698  N   ALA A 221      13.163  25.666 -47.553  1.00 86.57           N
ATOM    699  CA  ALA A 221      13.216  25.522 -48.999  1.00 96.46           C
ATOM    700  C   ALA A 221      13.702  24.117 -49.324  1.00103.46           C
ATOM    701  O   ALA A 221      14.740  23.683 -48.828  1.00113.82           O
ATOM    702  CB  ALA A 221      14.133  26.569 -49.611  1.00106.31           C
ATOM    703  N   GLY A 222      12.940  23.404 -50.146  1.00105.53           N
ATOM    704  CA  GLY A 222      13.242  22.019 -50.458  1.00101.68           C
ATOM    705  C   GLY A 222      12.196  21.098 -49.867  1.00 95.50           C
ATOM    706  O   GLY A 222      12.090  19.930 -50.240  1.00 84.02           O
ATOM    707  N   PHE A 223      11.410  21.638 -48.942  1.00 90.13           N
ATOM    708  CA  PHE A 223      10.403  20.859 -48.241  1.00 74.84           C
ATOM    709  C   PHE A 223       9.047  21.541 -48.272  1.00 85.02           C
ATOM    710  O   PHE A 223       8.936  22.735 -48.568  1.00 88.37           O
ATOM    711  CB  PHE A 223      10.826  20.631 -46.793  1.00 76.72           C
ATOM    712  CG  PHE A 223      12.148  19.943 -46.653  1.00 83.92           C
ATOM    713  CD1 PHE A 223      12.212  18.600 -46.330  1.00 84.12           C
ATOM    714  CD2 PHE A 223      13.328  20.638 -46.850  1.00 81.15           C
ATOM    715  CE1 PHE A 223      13.430  17.961 -46.202  1.00 75.48           C
ATOM    716  CE2 PHE A 223      14.550  20.004 -46.727  1.00 83.77           C
ATOM    717  CZ  PHE A 223      14.601  18.662 -46.404  1.00 68.61           C
ATOM    718  N   ALA A 224       8.017  20.765 -47.962  1.00 88.22           N
ATOM    719  CA  ALA A 224       6.658  21.276 -47.897  1.00103.14           C
ATOM    720  C   ALA A 224       5.881  20.533 -46.823  1.00107.77           C
ATOM    721  O   ALA A 224       6.361  19.543 -46.270  1.00100.86           O
ATOM    722  CB  ALA A 224       5.975  21.135 -49.238  1.00 95.74           C
ATOM    723  N   ILE A 225       4.680  21.014 -46.527  1.00108.88           N
ATOM    724  CA  ILE A 225       3.862  20.403 -45.493  1.00116.06           C
ATOM    725  C   ILE A 225       2.527  19.929 -46.050  1.00112.18           C
ATOM    726  O   ILE A 225       1.732  20.726 -46.541  1.00113.95           O
ATOM    727  CB  ILE A 225       3.619  21.374 -44.324  1.00113.67           C
ATOM    728  CG1 ILE A 225       4.953  21.883 -43.773  1.00113.75           C
ATOM    729  CG2 ILE A 225       2.804  20.699 -43.233  1.00 93.09           C
ATOM    730  CD1 ILE A 225       4.807  22.848 -42.616  1.00117.23           C
ATOM    731  N   LEU A 226       2.294  18.622 -45.979  1.00123.11           N
ATOM    732  CA  LEU A 226       1.028  18.045 -46.409  1.00130.18           C
ATOM    733  C   LEU A 226      -0.071  18.361 -45.403  1.00116.87           C
ATOM    734  O   LEU A 226       0.085  18.130 -44.206  1.00117.78           O
ATOM    735  CB  LEU A 226       1.154  16.530 -46.573  1.00138.85           C
ATOM    736  CG  LEU A 226       2.238  16.034 -47.530  1.00135.97           C
ATOM    737  CD1 LEU A 226       2.152  14.524 -47.698  1.00141.69           C
ATOM    738  CD2 LEU A 226       2.107  16.728 -48.868  1.00132.29           C
ATOM    739  N   LYS A 227      -1.182  18.892 -45.897  1.00113.29           N
ATOM    740  CA  LYS A 227      -2.311  19.235 -45.045  1.00114.40           C
ATOM    741  C   LYS A 227      -3.526  18.377 -45.389  1.00126.90           C
ATOM    742  O   LYS A 227      -4.226  18.643 -46.364  1.00135.83           O
ATOM    743  CB  LYS A 227      -2.647  20.721 -45.191  1.00118.16           C
ATOM    744  CG  LYS A 227      -3.824  21.198 -44.352  1.00119.29           C
ATOM    745  CD  LYS A 227      -3.858  22.718 -44.297  1.00128.22           C
ATOM    746  CE  LYS A 227      -4.933  23.235 -43.353  1.00133.76           C
ATOM    747  NZ  LYS A 227      -6.183  23.609 -44.075  1.00142.50           N
ATOM    748  N   CYS A 228      -3.768  17.345 -44.586  1.00128.29           N
ATOM    749  CA  CYS A 228      -4.892  16.440 -44.818  1.00144.34           C
ATOM    750  C   CYS A 228      -6.233  17.153 -44.647  1.00147.09           C
ATOM    751  O   CYS A 228      -6.530  17.695 -43.583  1.00140.48           O
ATOM    752  CB  CYS A 228      -4.811  15.228 -43.885  1.00139.80           C
ATOM    753  SG  CYS A 228      -6.119  13.997 -44.146  1.00196.38           S
ATOM    754  N   ASN A 229      -7.044  17.138 -45.700  1.00155.01           N
ATOM    755  CA  ASN A 229      -8.299  17.884 -45.708  1.00166.76           C
ATOM    756  C   ASN A 229      -9.523  17.068 -45.296  1.00171.31           C
ATOM    757  O   ASN A 229     -10.581  17.631 -45.013  1.00172.54           O
ATOM    758  CB  ASN A 229      -8.526  18.530 -47.074  1.00170.51           C
ATOM    759  CG  ASN A 229      -7.426  19.503 -47.447  1.00157.93           C
ATOM    760  OD1 ASN A 229      -6.660  19.261 -48.379  1.00148.85           O
ATOM    761  ND2 ASN A 229      -7.342  20.612 -46.720  1.00155.31           N
ATOM    762  N   ASN A 230      -9.379  15.747 -45.270  1.00169.50           N
ATOM    763  CA  ASN A 230     -10.440  14.881 -44.766  1.00173.27           C
ATOM    764  C   ASN A 230     -10.790  15.243 -43.322  1.00177.64           C
ATOM    765  O   ASN A 230     -10.061  14.898 -42.391  1.00180.27           O
ATOM    766  CB  ASN A 230     -10.016  13.414 -44.860  1.00161.47           C
ATOM    767  CG  ASN A 230     -11.112  12.456 -44.429  1.00153.86           C
ATOM    768  OD1 ASN A 230     -12.166  12.868 -43.942  1.00147.07           O
ATOM    769  ND2 ASN A 230     -10.860  11.162 -44.600  1.00144.03           N
ATOM    770  N   LYS A 231     -11.907  15.942 -43.144  1.00155.82           N
ATOM    771  CA  LYS A 231     -12.312  16.426 -41.827  1.00153.31           C
ATOM    772  C   LYS A 231     -12.889  15.303 -40.967  1.00155.71           C
ATOM    773  O   LYS A 231     -13.389  15.537 -39.866  1.00136.17           O
ATOM    774  CB  LYS A 231     -13.339  17.545 -41.975  1.00158.73           C
ATOM    775  CG  LYS A 231     -13.044  18.497 -43.116  1.00170.87           C
ATOM    776  CD  LYS A 231     -14.279  19.309 -43.471  1.00197.35           C
ATOM    777  CE  LYS A 231     -14.141  19.972 -44.834  1.00209.70           C
ATOM    778  NZ  LYS A 231     -15.379  20.690 -45.253  1.00214.78           N
ATOM    779  N   THR A 232     -12.817  14.083 -41.486  1.00162.58           N
ATOM    780  CA  THR A 232     -13.316  12.908 -40.785  1.00157.33           C
ATOM    781  C   THR A 232     -12.144  12.064 -40.298  1.00158.97           C
ATOM    782  O   THR A 232     -12.327  11.011 -39.688  1.00156.57           O
ATOM    783  CB  THR A 232     -14.212  12.062 -41.709  1.00153.07           C
ATOM    784  OG1 THR A 232     -15.368  12.824 -42.078  1.00173.87           O
ATOM    785  CG2 THR A 232     -14.658  10.782 -41.022  1.00134.44           C
ATOM    786  N   PHE A 233     -10.932  12.545 -40.556  1.00158.27           N
ATOM    787  CA  PHE A 233      -9.733  11.779 -40.240  1.00150.94           C
ATOM    788  C   PHE A 233      -9.579  11.475 -38.751  1.00149.94           C
ATOM    789  O   PHE A 233      -9.685  12.364 -37.904  1.00152.26           O
ATOM    790  CB  PHE A 233      -8.479  12.481 -40.758  1.00149.68           C
ATOM    791  CG  PHE A 233      -7.337  11.543 -41.013  1.00159.67           C
ATOM    792  CD1 PHE A 233      -7.579  10.200 -41.251  1.00161.10           C
ATOM    793  CD2 PHE A 233      -6.027  11.992 -41.001  1.00155.31           C
ATOM    794  CE1 PHE A 233      -6.539   9.324 -41.484  1.00153.32           C
ATOM    795  CE2 PHE A 233      -4.978  11.118 -41.232  1.00141.29           C
ATOM    796  CZ  PHE A 233      -5.236   9.782 -41.474  1.00140.15           C
ATOM    797  N   ASN A 234      -9.317  10.207 -38.447  1.00143.39           N
ATOM    798  CA  ASN A 234      -9.090   9.762 -37.079  1.00129.29           C
ATOM    799  C   ASN A 234      -7.658  10.035 -36.632  1.00121.75           C
ATOM    800  O   ASN A 234      -7.255   9.637 -35.541  1.00127.01           O
ATOM    801  CB  ASN A 234      -9.373   8.266 -36.955  1.00134.62           C
ATOM    802  CG  ASN A 234      -8.305   7.419 -37.617  1.00154.68           C
ATOM    803  OD1 ASN A 234      -7.583   7.892 -38.488  1.00168.14           O
ATOM    804  ND2 ASN A 234      -8.196   6.163 -37.202  1.00177.59           N
ATOM    805  N   GLY A 235      -6.885  10.696 -37.487  1.00128.58           N
ATOM    806  CA  GLY A 235      -5.513  11.044 -37.161  1.00128.91           C
ATOM    807  C   GLY A 235      -4.480   9.998 -37.542  1.00130.49           C
ATOM    808  O   GLY A 235      -3.278  10.263 -37.494  1.00138.31           O
ATOM    809  N   THR A 236      -4.936   8.809 -37.925  1.00124.26           N
ATOM    810  CA  THR A 236      -4.015   7.731 -38.277  1.00124.31           C
ATOM    811  C   THR A 236      -4.465   6.935 -39.510  1.00137.25           C
ATOM    812  O   THR A 236      -5.648   6.643 -39.678  1.00152.77           O
ATOM    813  CB  THR A 236      -3.794   6.777 -37.081  1.00123.00           C
ATOM    814  OG1 THR A 236      -2.509   6.153 -37.190  1.00130.55           O
ATOM    815  CG2 THR A 236      -4.884   5.714 -37.017  1.00119.57           C
ATOM    816  N   GLY A 237      -3.515   6.596 -40.378  1.00130.28           N
ATOM    817  CA  GLY A 237      -3.815   5.808 -41.561  1.00125.36           C
ATOM    818  C   GLY A 237      -3.714   6.579 -42.864  1.00115.97           C
ATOM    819  O   GLY A 237      -2.879   7.471 -42.998  1.00112.69           O
ATOM    820  N   PRO A 238      -4.559   6.221 -43.844  1.00126.64           N
ATOM    821  CA  PRO A 238      -4.601   6.837 -45.175  1.00137.77           C
ATOM    822  C   PRO A 238      -5.625   7.969 -45.281  1.00142.31           C
ATOM    823  O   PRO A 238      -6.718   7.862 -44.725  1.00141.91           O
ATOM    824  CB  PRO A 238      -5.036   5.672 -46.082  1.00137.98           C
ATOM    825  CG  PRO A 238      -5.155   4.448 -45.172  1.00134.48           C
ATOM    826  CD  PRO A 238      -5.359   4.990 -43.802  1.00125.05           C
ATOM    827  N   CYS A 239      -5.272   9.034 -45.997  1.00143.02           N
ATOM    828  CA  CYS A 239      -6.194  10.142 -46.244  1.00161.10           C
ATOM    829  C   CYS A 239      -6.259  10.465 -47.738  1.00172.12           C
ATOM    830  O   CYS A 239      -5.263  10.859 -48.345  1.00180.37           O
ATOM    831  CB  CYS A 239      -5.785  11.380 -45.440  1.00160.49           C
ATOM    832  SG  CYS A 239      -6.957  12.758 -45.522  1.00187.53           S
ATOM    833  N   ARG A 240      -7.442  10.303 -48.321  1.00161.71           N
ATOM    834  CA  ARG A 240      -7.609  10.371 -49.769  1.00161.02           C
ATOM    835  C   ARG A 240      -7.882  11.790 -50.271  1.00157.82           C
ATOM    836  O   ARG A 240      -8.299  11.981 -51.412  1.00167.18           O
ATOM    837  CB  ARG A 240      -8.742   9.433 -50.193  1.00179.74           C
ATOM    838  CG  ARG A 240      -8.576   8.793 -51.561  1.00191.16           C
ATOM    839  CD  ARG A 240      -9.415   7.524 -51.652  1.00198.55           C
ATOM    840  NE  ARG A 240      -9.366   6.896 -52.969  1.00195.86           N
ATOM    841  CZ  ARG A 240      -9.947   5.735 -53.258  1.00188.95           C
ATOM    842  NH1 ARG A 240     -10.616   5.078 -52.319  1.00192.45           N
ATOM    843  NH2 ARG A 240      -9.860   5.230 -54.482  1.00174.89           N
ATOM    844  N   ASN A 241      -7.626  12.782 -49.425  1.00143.45           N
ATOM    845  CA  ASN A 241      -7.959  14.166 -49.746  1.00147.23           C
ATOM    846  C   ASN A 241      -7.002  15.133 -49.057  1.00147.45           C
ATOM    847  O   ASN A 241      -7.242  15.541 -47.922  1.00146.65           O
ATOM    848  CB  ASN A 241      -9.402  14.452 -49.320  1.00160.79           C
ATOM    849  CG  ASN A 241      -9.851  15.859 -49.662  1.00158.15           C
ATOM    850  OD1 ASN A 241     -10.751  16.410 -49.027  1.00148.51           O
ATOM    851  ND2 ASN A 241      -9.221  16.449 -50.676  1.00155.18           N
ATOM    852  N   VAL A 242      -5.919  15.498 -49.740  1.00148.61           N
ATOM    853  CA  VAL A 242      -4.852  16.279 -49.109  1.00139.22           C
ATOM    854  C   VAL A 242      -4.492  17.562 -49.862  1.00127.16           C
ATOM    855  O   VAL A 242      -4.884  17.747 -51.012  1.00134.08           O
ATOM    856  CB  VAL A 242      -3.567  15.437 -48.926  1.00124.14           C
ATOM    857  CG1 VAL A 242      -3.901  13.952 -48.864  1.00113.61           C
ATOM    858  CG2 VAL A 242      -2.582  15.716 -50.049  1.00121.11           C
ATOM    859  N   SER A 243      -3.741  18.441 -49.201  1.00122.31           N
ATOM    860  CA  SER A 243      -3.292  19.695 -49.803  1.00121.46           C
ATOM    861  C   SER A 243      -1.799  19.936 -49.584  1.00122.57           C
ATOM    862  O   SER A 243      -1.077  19.056 -49.113  1.00127.54           O
ATOM    863  CB  SER A 243      -4.094  20.878 -49.253  1.00121.44           C
ATOM    864  OG  SER A 243      -5.413  20.890 -49.768  1.00122.74           O
ATOM    865  N   THR A 244      -1.347  21.140 -49.924  1.00117.88           N
ATOM    866  CA  THR A 244       0.063  21.495 -49.814  1.00125.41           C
ATOM    867  C   THR A 244       0.273  22.937 -49.365  1.00126.34           C
ATOM    868  O   THR A 244      -0.079  23.879 -50.075  1.00139.82           O
ATOM    869  CB  THR A 244       0.803  21.288 -51.148  1.00140.79           C
ATOM    870  OG1 THR A 244       1.007  19.888 -51.370  1.00147.75           O
ATOM    871  CG2 THR A 244       2.150  21.991 -51.120  1.00128.01           C
ATOM    872  N   VAL A 245       0.856  23.100 -48.184  1.00121.62           N
ATOM    873  CA  VAL A 245       1.193  24.419 -47.672  1.00125.65           C
ATOM    874  C   VAL A 245       2.650  24.452 -47.228  1.00120.83           C
ATOM    875  O   VAL A 245       3.332  23.425 -47.218  1.00107.68           O
ATOM    876  CB  VAL A 245       0.299  24.809 -46.482  1.00135.56           C
ATOM    877  CG1 VAL A 245      -1.159  24.713 -46.872  1.00144.20           C
ATOM    878  CG2 VAL A 245       0.593  23.920 -45.275  1.00122.46           C
ATOM    879  N   GLN A 246       3.124  25.638 -46.864  1.00119.06           N
ATOM    880  CA  GLN A 246       4.478  25.787 -46.348  1.00128.41           C
ATOM    881  C   GLN A 246       4.474  25.994 -44.839  1.00124.26           C
ATOM    882  O   GLN A 246       5.360  25.510 -44.137  1.00141.04           O
ATOM    883  CB  GLN A 246       5.206  26.940 -47.043  1.00138.76           C
ATOM    884  CG  GLN A 246       5.605  26.646 -48.479  1.00145.42           C
ATOM    885  CD  GLN A 246       6.673  27.595 -48.990  1.00163.23           C
ATOM    886  OE1 GLN A 246       6.508  28.815 -48.947  1.00165.63           O
ATOM    887  NE2 GLN A 246       7.782  27.037 -49.468  1.00170.61           N
ATOM    888  N   CYS A 247       3.471  26.710 -44.343  1.00102.67           N
ATOM    889  CA  CYS A 247       3.363  26.968 -42.912  1.00 91.66           C
ATOM    890  C   CYS A 247       2.025  26.505 -42.339  1.00 97.89           C
ATOM    891  O   CYS A 247       1.043  26.345 -43.067  1.00103.38           O
ATOM    892  CB  CYS A 247       3.606  28.450 -42.609  1.00 76.06           C
ATOM    893  SG  CYS A 247       5.326  28.962 -42.810  1.00285.25           S
ATOM    894  N   THR A 248       2.003  26.282 -41.028  1.00 86.44           N
ATOM    895  CA  THR A 248       0.808  25.813 -40.338  1.00 89.90           C
ATOM    896  C   THR A 248      -0.048  26.996 -39.928  1.00109.63           C
ATOM    897  O   THR A 248       0.424  28.129 -39.911  1.00115.34           O
ATOM    898  CB  THR A 248       1.158  25.081 -39.038  1.00 83.47           C
ATOM    899  OG1 THR A 248       1.323  26.049 -37.993  1.00 78.91           O
ATOM    900  CG2 THR A 248       2.437  24.242 -39.190  1.00 68.53           C
ATOM    901  N   HIS A 249      -1.302  26.731 -39.578  1.00115.50           N
ATOM    902  CA  HIS A 249      -2.185  27.785 -39.102  1.00113.94           C
ATOM    903  C   HIS A 249      -1.682  28.311 -37.762  1.00128.55           C
ATOM    904  O   HIS A 249      -0.777  27.732 -37.160  1.00119.69           O
ATOM    905  CB  HIS A 249      -3.621  27.276 -38.971  1.00114.42           C
ATOM    906  CG  HIS A 249      -3.802  26.230 -37.915  1.00125.69           C
ATOM    907  ND1 HIS A 249      -3.614  24.886 -38.160  1.00129.88           N
ATOM    908  CD2 HIS A 249      -4.163  26.328 -36.613  1.00126.27           C
ATOM    909  CE1 HIS A 249      -3.849  24.203 -37.053  1.00133.25           C
ATOM    910  NE2 HIS A 249      -4.184  25.053 -36.100  1.00129.78           N
ATOM    911  N   GLY A 250      -2.266  29.414 -37.304  1.00137.54           N
ATOM    912  CA  GLY A 250      -1.899  29.999 -36.027  1.00121.03           C
ATOM    913  C   GLY A 250      -2.311  29.119 -34.863  1.00115.82           C
ATOM    914  O   GLY A 250      -3.502  28.921 -34.608  1.00123.56           O
ATOM    915  N   ILE A 251      -1.322  28.590 -34.153  1.00105.46           N
ATOM    916  CA  ILE A 251      -1.579  27.663 -33.059  1.00106.97           C
ATOM    917  C   ILE A 251      -1.049  28.183 -31.729  1.00121.39           C
ATOM    918  O   ILE A 251       0.162  28.251 -31.518  1.00122.29           O
ATOM    919  CB  ILE A 251      -0.943  26.294 -33.333  1.00107.67           C
ATOM    920  CG1 ILE A 251      -1.569  25.651 -34.572  1.00117.72           C
ATOM    921  CG2 ILE A 251      -1.105  25.388 -32.130  1.00108.64           C
ATOM    922  CD1 ILE A 251      -1.012  24.282 -34.897  1.00108.91           C
ATOM    923  N   LYS A 252      -1.961  28.544 -30.832  1.00133.24           N
ATOM    924  CA  LYS A 252      -1.578  29.005 -29.503  1.00119.21           C
ATOM    925  C   LYS A 252      -1.055  27.867 -28.639  1.00117.45           C
ATOM    926  O   LYS A 252      -1.705  26.827 -28.510  1.00113.95           O
ATOM    927  CB  LYS A 252      -2.752  29.683 -28.798  1.00116.74           C
ATOM    928  CG  LYS A 252      -3.082  31.063 -29.326  1.00118.87           C
ATOM    929  CD  LYS A 252      -3.966  31.807 -28.349  1.00115.47           C
ATOM    930  CE  LYS A 252      -4.508  33.079 -28.963  1.00118.68           C
ATOM    931  NZ  LYS A 252      -5.857  33.398 -28.417  1.00131.66           N
ATOM    932  N   PRO A 253       0.128  28.069 -28.042  1.00117.16           N
ATOM    933  CA  PRO A 253       0.756  27.137 -27.098  1.00112.37           C
ATOM    934  C   PRO A 253       0.121  27.209 -25.708  1.00112.36           C
ATOM    935  O   PRO A 253       0.715  27.767 -24.784  1.00117.93           O
ATOM    936  CB  PRO A 253       2.199  27.634 -27.040  1.00109.39           C
ATOM    937  CG  PRO A 253       2.096  29.093 -27.327  1.00107.48           C
ATOM    938  CD  PRO A 253       0.982  29.237 -28.320  1.00101.62           C
ATOM    939  N   VAL A 254      -1.077  26.651 -25.568  1.00102.95           N
ATOM    940  CA  VAL A 254      -1.774  26.649 -24.287  1.00 85.82           C
ATOM    941  C   VAL A 254      -1.543  25.344 -23.539  1.00 96.09           C
ATOM    942  O   VAL A 254      -2.053  24.293 -23.928  1.00101.81           O
ATOM    943  CB  VAL A 254      -3.290  26.867 -24.463  1.00 87.94           C
ATOM    944  CG1 VAL A 254      -4.024  26.566 -23.165  1.00 87.18           C
ATOM    945  CG2 VAL A 254      -3.576  28.290 -24.935  1.00 89.62           C
ATOM    946  N   VAL A 255      -0.771  25.419 -22.461  1.00100.52           N
ATOM    947  CA  VAL A 255      -0.478  24.245 -21.652  1.00 96.67           C
ATOM    948  C   VAL A 255      -1.620  23.973 -20.683  1.00 94.02           C
ATOM    949  O   VAL A 255      -2.018  24.857 -19.925  1.00 84.05           O
ATOM    950  CB  VAL A 255       0.825  24.431 -20.855  1.00 83.00           C
ATOM    951  CG1 VAL A 255       1.189  23.151 -20.110  1.00 63.28           C
ATOM    952  CG2 VAL A 255       1.949  24.844 -21.780  1.00 91.68           C
ATOM    953  N   SER A 256      -2.145  22.750 -20.716  1.00103.03           N
ATOM    954  CA  SER A 256      -3.219  22.347 -19.810  1.00106.59           C
ATOM    955  C   SER A 256      -3.332  20.827 -19.642  1.00111.88           C
ATOM    956  O   SER A 256      -2.545  20.059 -20.203  1.00 91.11           O
ATOM    957  CB  SER A 256      -4.556  22.917 -20.279  1.00 95.77           C
ATOM    958  OG  SER A 256      -4.827  22.522 -21.612  1.00115.68           O
ATOM    959  N   THR A 257      -4.323  20.409 -18.856  1.00113.07           N
ATOM    960  CA  THR A 257      -4.580  18.995 -18.588  1.00103.28           C
ATOM    961  C   THR A 257      -6.078  18.717 -18.561  1.00 99.74           C
ATOM    962  O   THR A 257      -6.856  19.540 -18.080  1.00 94.14           O
ATOM    963  CB  THR A 257      -3.973  18.549 -17.241  1.00106.50           C
ATOM    964  OG1 THR A 257      -3.927  19.666 -16.345  1.00127.62           O
ATOM    965  CG2 THR A 257      -2.562  18.008 -17.432  1.00 94.13           C
ATOM    966  N   GLN A 258      -6.468  17.557 -19.087  1.00103.71           N
ATOM    967  CA  GLN A 258      -7.865  17.109 -19.113  1.00114.56           C
ATOM    968  C   GLN A 258      -8.688  17.741 -20.236  1.00112.84           C
ATOM    969  O   GLN A 258      -9.423  17.050 -20.944  1.00108.74           O
ATOM    970  CB  GLN A 258      -8.549  17.330 -17.759  1.00117.12           C
ATOM    971  CG  GLN A 258      -7.934  16.534 -16.620  1.00109.60           C
ATOM    972  CD  GLN A 258      -8.750  16.612 -15.347  1.00107.28           C
ATOM    973  OE1 GLN A 258      -9.860  17.142 -15.338  1.00103.11           O
ATOM    974  NE2 GLN A 258      -8.201  16.084 -14.260  1.00101.79           N
ATOM    975  N   LEU A 259      -8.566  19.054 -20.393  1.00115.54           N
ATOM    976  CA  LEU A 259      -9.295  19.765 -21.437  1.00124.65           C
ATOM    977  C   LEU A 259      -8.363  20.645 -22.264  1.00138.66           C
ATOM    978  O   LEU A 259      -7.518  21.359 -21.721  1.00146.15           O
ATOM    979  CB  LEU A 259     -10.422  20.607 -20.832  1.00136.58           C
ATOM    980  CG  LEU A 259     -11.483  19.857 -20.022  1.00146.09           C
ATOM    981  CD1 LEU A 259     -12.552  20.815 -19.518  1.00149.96           C
ATOM    982  CD2 LEU A 259     -12.110  18.738 -20.843  1.00150.00           C
ATOM    983  N   LEU A 260      -8.521  20.577 -23.581  1.00140.49           N
ATOM    984  CA  LEU A 260      -7.754  21.409 -24.495  1.00119.46           C
ATOM    985  C   LEU A 260      -8.523  22.704 -24.711  1.00121.88           C
ATOM    986  O   LEU A 260      -9.733  22.681 -24.951  1.00123.15           O
ATOM    987  CB  LEU A 260      -7.557  20.681 -25.822  1.00105.57           C
ATOM    988  CG  LEU A 260      -7.502  19.154 -25.705  1.00101.28           C
ATOM    989  CD1 LEU A 260      -7.628  18.463 -27.064  1.00122.49           C
ATOM    990  CD2 LEU A 260      -6.237  18.733 -24.989  1.00 93.40           C
ATOM    991  N   LEU A 261      -7.822  23.831 -24.627  1.00116.36           N
ATOM    992  CA  LEU A 261      -8.485  25.131 -24.624  1.00129.03           C
ATOM    993  C   LEU A 261      -7.980  26.076 -25.719  1.00137.95           C
ATOM    994  O   LEU A 261      -6.790  26.090 -26.040  1.00133.57           O
ATOM    995  CB  LEU A 261      -8.334  25.779 -23.247  1.00122.31           C
ATOM    996  CG  LEU A 261      -8.485  24.809 -22.071  1.00120.06           C
ATOM    997  CD1 LEU A 261      -8.058  25.454 -20.758  1.00111.88           C
ATOM    998  CD2 LEU A 261      -9.910  24.271 -21.983  1.00117.13           C
ATOM    999  N   ASN A 262      -8.894  26.868 -26.279  1.00147.49           N
ATOM   1000  CA  ASN A 262      -8.570  27.810 -27.353  1.00141.89           C
ATOM   1001  C   ASN A 262      -8.058  27.137 -28.623  1.00136.48           C
ATOM   1002  O   ASN A 262      -7.495  27.804 -29.491  1.00140.97           O
ATOM   1003  CB  ASN A 262      -7.561  28.868 -26.881  1.00131.82           C
ATOM   1004  CG  ASN A 262      -8.179  29.902 -25.944  1.00144.81           C
ATOM   1005  OD1 ASN A 262      -9.369  29.842 -25.620  1.00115.47           O
ATOM   1006  ND2 ASN A 262      -7.356  30.851 -25.494  1.00178.50           N
ATOM   1007  N   GLY A 263      -8.251  25.824 -28.731  1.00131.78           N
ATOM   1008  CA  GLY A 263      -7.821  25.093 -29.911  1.00137.47           C
ATOM   1009  C   GLY A 263      -8.874  25.100 -31.005  1.00149.42           C
ATOM   1010  O   GLY A 263      -9.978  25.603 -30.803  1.00155.76           O
ATOM   1011  N   SER A 264      -8.536  24.546 -32.168  1.00140.78           N
ATOM   1012  CA  SER A 264      -9.478  24.480 -33.286  1.00131.96           C
ATOM   1013  C   SER A 264     -10.553  23.420 -33.048  1.00114.44           C
ATOM   1014  O   SER A 264     -10.413  22.568 -32.174  1.00102.75           O
ATOM   1015  CB  SER A 264      -8.746  24.201 -34.604  1.00130.52           C
ATOM   1016  OG  SER A 264      -8.171  22.904 -34.606  1.00134.32           O
ATOM   1017  N   LEU A 265     -11.623  23.471 -33.832  1.00132.54           N
ATOM   1018  CA  LEU A 265     -12.731  22.540 -33.654  1.00155.16           C
ATOM   1019  C   LEU A 265     -12.808  21.520 -34.785  1.00172.20           C
ATOM   1020  O   LEU A 265     -12.189  21.694 -35.835  1.00178.23           O
ATOM   1021  CB  LEU A 265     -14.054  23.301 -33.531  1.00152.67           C
ATOM   1022  CG  LEU A 265     -14.208  24.149 -32.266  1.00156.47           C
ATOM   1023  CD1 LEU A 265     -15.439  25.033 -32.349  1.00176.82           C
ATOM   1024  CD2 LEU A 265     -14.266  23.262 -31.031  1.00152.35           C
ATOM   1025  N   ALA A 266     -13.570  20.454 -34.560  1.00178.52           N
ATOM   1026  CA  ALA A 266     -13.753  19.416 -35.566  1.00184.32           C
ATOM   1027  C   ALA A 266     -15.019  19.659 -36.372  1.00211.81           C
ATOM   1028  O   ALA A 266     -16.121  19.662 -35.824  1.00228.94           O
ATOM   1029  CB  ALA A 266     -13.805  18.048 -34.910  1.00176.26           C
ATOM   1030  N   GLU A 267     -14.861  19.861 -37.675  1.00218.74           N
ATOM   1031  CA  GLU A 267     -16.009  19.984 -38.562  1.00225.72           C
ATOM   1032  C   GLU A 267     -16.861  18.731 -38.443  1.00213.90           C
ATOM   1033  O   GLU A 267     -16.336  17.618 -38.440  1.00216.76           O
ATOM   1034  CB  GLU A 267     -15.553  20.151 -40.010  1.00243.54           C
ATOM   1035  CG  GLU A 267     -14.154  20.711 -40.157  1.00255.44           C
ATOM   1036  CD  GLU A 267     -14.118  21.955 -41.016  1.00272.79           C
ATOM   1037  OE1 GLU A 267     -15.172  22.316 -41.582  1.00288.58           O
ATOM   1038  OE2 GLU A 267     -13.038  22.573 -41.123  1.00269.49           O
ATOM   1039  N   GLU A 268     -18.172  18.916 -38.335  1.00203.65           N
ATOM   1040  CA  GLU A 268     -19.111  17.800 -38.266  1.00209.93           C
ATOM   1041  C   GLU A 268     -19.062  17.054 -36.934  1.00207.51           C
ATOM   1042  O   GLU A 268     -19.343  17.628 -35.890  1.00203.02           O
ATOM   1043  CB  GLU A 268     -18.881  16.829 -39.423  1.00219.36           C
ATOM   1044  CG  GLU A 268     -18.703  17.503 -40.771  1.00227.99           C
ATOM   1045  CD  GLU A 268     -18.265  16.534 -41.850  1.00228.90           C
ATOM   1046  OE1 GLU A 268     -18.380  15.309 -41.632  1.00227.22           O
ATOM   1047  OE2 GLU A 268     -17.799  16.996 -42.913  1.00230.30           O
ATOM   1048  N   GLU A 269     -18.707  15.773 -36.977  1.00211.73           N
ATOM   1049  CA  GLU A 269     -18.828  14.907 -35.806  1.00216.33           C
ATOM   1050  C   GLU A 269     -17.687  15.034 -34.800  1.00204.33           C
ATOM   1051  O   GLU A 269     -16.618  15.560 -35.109  1.00204.15           O
ATOM   1052  CB  GLU A 269     -18.962  13.442 -36.233  1.00221.41           C
ATOM   1053  CG  GLU A 269     -20.158  13.149 -37.123  1.00226.42           C
ATOM   1054  CD  GLU A 269     -20.364  11.662 -37.343  1.00225.12           C
ATOM   1055  OE1 GLU A 269     -19.692  10.863 -36.659  1.00222.68           O
ATOM   1056  OE2 GLU A 269     -21.195  11.293 -38.199  1.00226.89           O
ATOM   1057  N   ILE A 270     -17.938  14.542 -33.590  1.00192.77           N
ATOM   1058  CA  ILE A 270     -16.898  14.399 -32.584  1.00175.57           C
ATOM   1059  C   ILE A 270     -15.828  13.463 -33.127  1.00173.25           C
ATOM   1060  O   ILE A 270     -16.136  12.384 -33.637  1.00164.37           O
ATOM   1061  CB  ILE A 270     -17.453  13.789 -31.282  1.00154.20           C
ATOM   1062  CG1 ILE A 270     -18.579  14.654 -30.710  1.00148.92           C
ATOM   1063  CG2 ILE A 270     -16.339  13.604 -30.267  1.00123.14           C
ATOM   1064  CD1 ILE A 270     -19.251  14.051 -29.491  1.00124.44           C
ATOM   1065  N   ILE A 271     -14.570  13.873 -33.023  1.00171.89           N
ATOM   1066  CA  ILE A 271     -13.481  13.051 -33.529  1.00162.66           C
ATOM   1067  C   ILE A 271     -12.745  12.333 -32.398  1.00138.86           C
ATOM   1068  O   ILE A 271     -12.522  12.892 -31.324  1.00120.50           O
ATOM   1069  CB  ILE A 271     -12.515  13.862 -34.418  1.00181.14           C
ATOM   1070  CG1 ILE A 271     -13.309  14.621 -35.485  1.00203.73           C
ATOM   1071  CG2 ILE A 271     -11.486  12.948 -35.068  1.00175.76           C
ATOM   1072  CD1 ILE A 271     -12.478  15.107 -36.655  1.00214.24           C
ATOM   1073  N   ILE A 272     -12.383  11.082 -32.660  1.00135.75           N
ATOM   1074  CA  ILE A 272     -11.826  10.192 -31.650  1.00125.61           C
ATOM   1075  C   ILE A 272     -10.463   9.663 -32.078  1.00122.40           C
ATOM   1076  O   ILE A 272     -10.312   9.142 -33.182  1.00140.49           O
ATOM   1077  CB  ILE A 272     -12.768   9.007 -31.406  1.00145.80           C
ATOM   1078  CG1 ILE A 272     -13.626   8.753 -32.653  1.00170.57           C
ATOM   1079  CG2 ILE A 272     -13.661   9.282 -30.207  1.00144.76           C
ATOM   1080  CD1 ILE A 272     -12.862   8.221 -33.859  1.00172.18           C
ATOM   1081  N   ARG A 273      -9.471   9.788 -31.203  1.00108.50           N
ATOM   1082  CA  ARG A 273      -8.100   9.459 -31.574  1.00 95.83           C
ATOM   1083  C   ARG A 273      -7.299   8.790 -30.460  1.00102.54           C
ATOM   1084  O   ARG A 273      -7.413   9.150 -29.291  1.00108.51           O
ATOM   1085  CB  ARG A 273      -7.383  10.712 -32.077  1.00 86.31           C
ATOM   1086  CG  ARG A 273      -7.976  11.271 -33.364  1.00112.66           C
ATOM   1087  CD  ARG A 273      -7.178  12.448 -33.890  1.00129.82           C
ATOM   1088  NE  ARG A 273      -7.475  13.678 -33.168  1.00142.79           N
ATOM   1089  CZ  ARG A 273      -8.253  14.644 -33.640  1.00146.60           C
ATOM   1090  NH1 ARG A 273      -8.805  14.521 -34.842  1.00139.93           N
ATOM   1091  NH2 ARG A 273      -8.471  15.733 -32.914  1.00142.47           N
ATOM   1092  N   SER A 274      -6.484   7.815 -30.850  1.00102.71           N
ATOM   1093  CA  SER A 274      -5.668   7.043 -29.926  1.00 95.08           C
ATOM   1094  C   SER A 274      -4.708   6.193 -30.746  1.00 97.36           C
ATOM   1095  O   SER A 274      -5.043   5.766 -31.851  1.00 91.94           O
ATOM   1096  CB  SER A 274      -6.548   6.148 -29.050  1.00106.80           C
ATOM   1097  OG  SER A 274      -5.771   5.235 -28.293  1.00113.58           O
ATOM   1098  N   GLU A 275      -3.510   5.963 -30.218  1.00111.96           N
ATOM   1099  CA  GLU A 275      -2.543   5.110 -30.898  1.00109.26           C
ATOM   1100  C   GLU A 275      -3.078   3.686 -30.918  1.00109.51           C
ATOM   1101  O   GLU A 275      -2.972   2.979 -31.918  1.00 96.24           O
ATOM   1102  CB  GLU A 275      -1.181   5.163 -30.199  1.00104.48           C
ATOM   1103  CG  GLU A 275      -0.109   4.280 -30.829  1.00118.96           C
ATOM   1104  CD  GLU A 275       1.304   4.727 -30.476  1.00135.53           C
ATOM   1105  OE1 GLU A 275       1.452   5.783 -29.825  1.00142.24           O
ATOM   1106  OE2 GLU A 275       2.269   4.028 -30.852  1.00136.39           O
ATOM   1107  N   ASN A 276      -3.669   3.280 -29.803  1.00120.20           N
ATOM   1108  CA  ASN A 276      -4.222   1.943 -29.672  1.00118.00           C
ATOM   1109  C   ASN A 276      -5.343   1.935 -28.640  1.00119.51           C
ATOM   1110  O   ASN A 276      -5.087   1.999 -27.434  1.00125.93           O
ATOM   1111  CB  ASN A 276      -3.123   0.947 -29.281  1.00110.76           C
ATOM   1112  CG  ASN A 276      -3.597  -0.493 -29.326  1.00111.63           C
ATOM   1113  OD1 ASN A 276      -4.652  -0.786 -29.886  1.00105.67           O
ATOM   1114  ND2 ASN A 276      -2.815  -1.401 -28.743  1.00136.13           N
ATOM   1115  N   LEU A 277      -6.584   1.882 -29.117  1.00112.60           N
ATOM   1116  CA  LEU A 277      -7.734   1.809 -28.224  1.00127.42           C
ATOM   1117  C   LEU A 277      -7.685   0.546 -27.376  1.00139.78           C
ATOM   1118  O   LEU A 277      -7.985   0.577 -26.183  1.00138.94           O
ATOM   1119  CB  LEU A 277      -9.046   1.865 -29.008  1.00129.65           C
ATOM   1120  CG  LEU A 277      -9.527   3.265 -29.386  1.00126.30           C
ATOM   1121  CD1 LEU A 277     -10.957   3.224 -29.900  1.00116.26           C
ATOM   1122  CD2 LEU A 277      -9.422   4.188 -28.186  1.00129.85           C
ATOM   1123  N   THR A 278      -7.309  -0.563 -28.005  1.00147.06           N
ATOM   1124  CA  THR A 278      -7.121  -1.820 -27.295  1.00137.74           C
ATOM   1125  C   THR A 278      -6.144  -1.609 -26.145  1.00127.46           C
ATOM   1126  O   THR A 278      -6.121  -2.372 -25.181  1.00123.77           O
ATOM   1127  CB  THR A 278      -6.554  -2.908 -28.223  1.00136.90           C
ATOM   1128  OG1 THR A 278      -7.082  -2.744 -29.545  1.00127.89           O
ATOM   1129  CG2 THR A 278      -6.904  -4.292 -27.700  1.00137.37           C
ATOM   1130  N   ASN A 279      -5.331  -0.566 -26.260  1.00121.81           N
ATOM   1131  CA  ASN A 279      -4.374  -0.225 -25.223  1.00105.64           C
ATOM   1132  C   ASN A 279      -4.938   0.864 -24.318  1.00119.19           C
ATOM   1133  O   ASN A 279      -4.874   2.051 -24.640  1.00125.40           O
ATOM   1134  CB  ASN A 279      -3.062   0.232 -25.857  1.00101.02           C
ATOM   1135  CG  ASN A 279      -1.883   0.088 -24.921  1.00114.97           C
ATOM   1136  OD1 ASN A 279      -2.014   0.238 -23.706  1.00106.16           O
ATOM   1137  ND2 ASN A 279      -0.719  -0.211 -25.485  1.00127.56           N
ATOM   1138  N   ASN A 280      -5.506   0.449 -23.190  1.00119.56           N
ATOM   1139  CA  ASN A 280      -6.099   1.377 -22.235  1.00118.22           C
ATOM   1140  C   ASN A 280      -5.071   2.366 -21.702  1.00119.11           C
ATOM   1141  O   ASN A 280      -5.422   3.435 -21.205  1.00118.31           O
ATOM   1142  CB  ASN A 280      -6.722   0.610 -21.070  1.00124.89           C
ATOM   1143  CG  ASN A 280      -5.686  -0.090 -20.215  1.00125.79           C
ATOM   1144  OD1 ASN A 280      -4.771  -0.733 -20.729  1.00120.44           O
ATOM   1145  ND2 ASN A 280      -5.818   0.042 -18.900  1.00124.70           N
ATOM   1146  N   ALA A 281      -3.800   1.996 -21.810  1.00124.93           N
ATOM   1147  CA  ALA A 281      -2.703   2.824 -21.320  1.00114.26           C
ATOM   1148  C   ALA A 281      -2.427   4.029 -22.222  1.00113.28           C
ATOM   1149  O   ALA A 281      -1.941   5.055 -21.754  1.00117.54           O
ATOM   1150  CB  ALA A 281      -1.445   1.983 -21.154  1.00 98.84           C
ATOM   1151  N   LYS A 282      -2.729   3.897 -23.511  1.00100.37           N
ATOM   1152  CA  LYS A 282      -2.579   5.004 -24.452  1.00 88.30           C
ATOM   1153  C   LYS A 282      -3.697   6.034 -24.279  1.00 99.43           C
ATOM   1154  O   LYS A 282      -4.874   5.681 -24.173  1.00108.00           O
ATOM   1155  CB  LYS A 282      -2.565   4.488 -25.893  1.00 97.54           C
ATOM   1156  CG  LYS A 282      -1.455   3.492 -26.202  1.00105.43           C
ATOM   1157  CD  LYS A 282      -0.079   4.104 -25.985  1.00114.14           C
ATOM   1158  CE  LYS A 282       1.033   3.158 -26.429  1.00111.18           C
ATOM   1159  NZ  LYS A 282       2.386   3.722 -26.158  1.00110.81           N
ATOM   1160  N   THR A 283      -3.321   7.309 -24.255  1.00103.76           N
ATOM   1161  CA  THR A 283      -4.281   8.392 -24.071  1.00111.74           C
ATOM   1162  C   THR A 283      -5.271   8.464 -25.229  1.00117.21           C
ATOM   1163  O   THR A 283      -4.976   8.026 -26.341  1.00120.84           O
ATOM   1164  CB  THR A 283      -3.575   9.758 -23.926  1.00112.25           C
ATOM   1165  OG1 THR A 283      -2.658   9.712 -22.827  1.00137.13           O
ATOM   1166  CG2 THR A 283      -4.586  10.870 -23.682  1.00 97.57           C
ATOM   1167  N   ILE A 284      -6.445   9.022 -24.953  1.00114.30           N
ATOM   1168  CA  ILE A 284      -7.478   9.209 -25.963  1.00108.07           C
ATOM   1169  C   ILE A 284      -7.798  10.692 -26.155  1.00116.35           C
ATOM   1170  O   ILE A 284      -8.156  11.385 -25.204  1.00123.66           O
ATOM   1171  CB  ILE A 284      -8.764   8.469 -25.573  1.00112.73           C
ATOM   1172  CG1 ILE A 284      -8.521   6.959 -25.546  1.00113.10           C
ATOM   1173  CG2 ILE A 284      -9.889   8.820 -26.530  1.00123.76           C
ATOM   1174  CD1 ILE A 284      -9.738   6.154 -25.130  1.00106.85           C
ATOM   1175  N   ILE A 285      -7.664  11.176 -27.387  1.00109.76           N
ATOM   1176  CA  ILE A 285      -7.941  12.576 -27.693  1.00 95.80           C
ATOM   1177  C   ILE A 285      -9.290  12.706 -28.379  1.00 94.78           C
ATOM   1178  O   ILE A 285      -9.493  12.159 -29.462  1.00 93.54           O
ATOM   1179  CB  ILE A 285      -6.865  13.184 -28.617  1.00 91.82           C
ATOM   1180  CG1 ILE A 285      -5.465  12.929 -28.052  1.00 81.84           C
ATOM   1181  CG2 ILE A 285      -7.114  14.676 -28.826  1.00 92.20           C
ATOM   1182  CD1 ILE A 285      -4.343  13.431 -28.933  1.00 69.69           C
ATOM   1183  N   VAL A 286     -10.205  13.432 -27.745  1.00106.54           N
ATOM   1184  CA  VAL A 286     -11.542  13.633 -28.288  1.00112.98           C
ATOM   1185  C   VAL A 286     -11.689  15.060 -28.809  1.00111.66           C
ATOM   1186  O   VAL A 286     -11.589  16.021 -28.048  1.00118.61           O
ATOM   1187  CB  VAL A 286     -12.625  13.355 -27.222  1.00111.35           C
ATOM   1188  CG1 VAL A 286     -13.946  12.973 -27.885  1.00102.84           C
ATOM   1189  CG2 VAL A 286     -12.163  12.255 -26.268  1.00 97.11           C
ATOM   1190  N   HIS A 287     -11.919  15.191 -30.111  1.00119.02           N
ATOM   1191  CA  HIS A 287     -12.073  16.500 -30.740  1.00138.89           C
ATOM   1192  C   HIS A 287     -13.529  16.954 -30.658  1.00136.25           C
ATOM   1193  O   HIS A 287     -14.440  16.190 -30.975  1.00136.70           O
ATOM   1194  CB  HIS A 287     -11.623  16.440 -32.204  1.00156.32           C
ATOM   1195  CG  HIS A 287     -10.991  17.704 -32.702  1.00159.48           C
ATOM   1196  ND1 HIS A 287     -10.185  17.739 -33.821  1.00147.70           N
ATOM   1197  CD2 HIS A 287     -11.045  18.976 -32.239  1.00162.50           C
ATOM   1198  CE1 HIS A 287      -9.769  18.977 -34.024  1.00145.34           C
ATOM   1199  NE2 HIS A 287     -10.277  19.747 -33.079  1.00157.67           N
ATOM   1200  N   LEU A 288     -13.743  18.197 -30.232  1.00136.52           N
ATOM   1201  CA  LEU A 288     -15.090  18.753 -30.118  1.00147.10           C
ATOM   1202  C   LEU A 288     -15.536  19.481 -31.385  1.00168.24           C
ATOM   1203  O   LEU A 288     -14.766  20.225 -31.991  1.00179.02           O
ATOM   1204  CB  LEU A 288     -15.178  19.703 -28.924  1.00136.44           C
ATOM   1205  CG  LEU A 288     -15.025  19.062 -27.545  1.00127.53           C
ATOM   1206  CD1 LEU A 288     -15.369  20.072 -26.451  1.00101.49           C
ATOM   1207  CD2 LEU A 288     -15.904  17.820 -27.436  1.00127.33           C
ATOM   1208  N   ASN A 289     -16.788  19.262 -31.779  1.00167.00           N
ATOM   1209  CA  ASN A 289     -17.357  19.943 -32.940  1.00158.73           C
ATOM   1210  C   ASN A 289     -18.191  21.156 -32.540  1.00165.71           C
ATOM   1211  O   ASN A 289     -18.698  21.883 -33.395  1.00161.43           O
ATOM   1212  CB  ASN A 289     -18.172  18.976 -33.805  1.00149.97           C
ATOM   1213  CG  ASN A 289     -19.360  18.389 -33.072  1.00177.86           C
ATOM   1214  OD1 ASN A 289     -19.318  18.182 -31.860  1.00186.22           O
ATOM   1215  ND2 ASN A 289     -20.432  18.119 -33.808  1.00211.81           N
ATOM   1216  N   GLU A 290     -18.320  21.365 -31.233  1.00171.84           N
ATOM   1217  CA  GLU A 290     -18.981  22.545 -30.694  1.00167.57           C
ATOM   1218  C   GLU A 290     -18.308  22.933 -29.382  1.00162.70           C
ATOM   1219  O   GLU A 290     -18.246  22.132 -28.450  1.00158.14           O
ATOM   1220  CB  GLU A 290     -20.472  22.282 -30.478  1.00179.10           C
ATOM   1221  CG  GLU A 290     -21.214  21.871 -31.741  1.00187.45           C
ATOM   1222  CD  GLU A 290     -22.709  21.726 -31.532  1.00193.85           C
ATOM   1223  OE1 GLU A 290     -23.258  22.406 -30.639  1.00190.52           O
ATOM   1224  OE2 GLU A 290     -23.335  20.927 -32.261  1.00196.57           O
ATOM   1225  N   SER A 291     -17.800  24.160 -29.316  1.00164.80           N
ATOM   1226  CA  SER A 291     -17.004  24.605 -28.173  1.00166.58           C
ATOM   1227  C   SER A 291     -17.857  24.955 -26.960  1.00184.16           C
ATOM   1228  O   SER A 291     -19.037  25.279 -27.088  1.00207.92           O
ATOM   1229  CB  SER A 291     -16.144  25.812 -28.555  1.00167.69           C
ATOM   1230  OG  SER A 291     -16.917  27.001 -28.586  1.00170.90           O
ATOM   1231  N   VAL A 292     -17.245  24.889 -25.781  1.00179.02           N
ATOM   1232  CA  VAL A 292     -17.904  25.284 -24.541  1.00175.26           C
ATOM   1233  C   VAL A 292     -17.082  26.358 -23.833  1.00187.46           C
ATOM   1234  O   VAL A 292     -15.889  26.173 -23.586  1.00193.50           O
ATOM   1235  CB  VAL A 292     -18.091  24.088 -23.588  1.00139.70           C
ATOM   1236  CG1 VAL A 292     -18.785  24.534 -22.309  1.00143.70           C
ATOM   1237  CG2 VAL A 292     -18.872  22.974 -24.272  1.00118.31           C
ATOM   1238  N   ASN A 293     -17.715  27.483 -23.512  1.00182.68           N
ATOM   1239  CA  ASN A 293     -17.017  28.581 -22.850  1.00170.07           C
ATOM   1240  C   ASN A 293     -16.727  28.281 -21.391  1.00165.50           C
ATOM   1241  O   ASN A 293     -17.400  27.459 -20.772  1.00163.21           O
ATOM   1242  CB  ASN A 293     -17.796  29.891 -22.973  1.00183.30           C
ATOM   1243  CG  ASN A 293     -17.708  30.493 -24.361  1.00204.05           C
ATOM   1244  OD1 ASN A 293     -17.694  29.777 -25.362  1.00214.08           O
ATOM   1245  ND2 ASN A 293     -17.636  31.818 -24.427  1.00208.75           N
ATOM   1246  N   ILE A 294     -15.719  28.957 -20.850  1.00177.84           N
ATOM   1247  CA  ILE A 294     -15.287  28.744 -19.474  1.00180.51           C
ATOM   1248  C   ILE A 294     -14.662  30.007 -18.886  1.00187.02           C
ATOM   1249  O   ILE A 294     -13.924  30.720 -19.565  1.00180.35           O
ATOM   1250  CB  ILE A 294     -14.278  27.589 -19.383  1.00154.55           C
ATOM   1251  CG1 ILE A 294     -13.643  27.544 -17.993  1.00151.87           C
ATOM   1252  CG2 ILE A 294     -13.208  27.737 -20.451  1.00140.17           C
ATOM   1253  CD1 ILE A 294     -12.592  26.467 -17.839  1.00153.78           C
ATOM   1254  N   VAL A 295     -14.963  30.279 -17.619  1.00189.15           N
ATOM   1255  CA  VAL A 295     -14.475  31.485 -16.961  1.00188.52           C
ATOM   1256  C   VAL A 295     -14.010  31.220 -15.535  1.00187.70           C
ATOM   1257  O   VAL A 295     -14.806  31.261 -14.597  1.00189.62           O
ATOM   1258  CB  VAL A 295     -15.561  32.569 -16.903  1.00198.05           C
ATOM   1259  CG1 VAL A 295     -15.000  33.841 -16.291  1.00200.99           C
ATOM   1260  CG2 VAL A 295     -16.122  32.836 -18.289  1.00202.33           C
ATOM   1261  N   CYS A 296     -12.718  30.957 -15.373  1.00187.70           N
ATOM   1262  CA  CYS A 296     -12.137  30.776 -14.048  1.00188.48           C
ATOM   1263  C   CYS A 296     -11.494  32.079 -13.590  1.00189.10           C
ATOM   1264  O   CYS A 296     -10.625  32.620 -14.273  1.00177.99           O
ATOM   1265  CB  CYS A 296     -11.102  29.652 -14.066  1.00178.37           C
ATOM   1266  SG  CYS A 296     -11.698  28.108 -14.790  1.00465.53           S
ATOM   1267  N   THR A 297     -11.914  32.579 -12.432  1.00194.06           N
ATOM   1268  CA  THR A 297     -11.480  33.899 -11.991  1.00193.24           C
ATOM   1269  C   THR A 297     -11.570  34.119 -10.484  1.00202.45           C
ATOM   1270  O   THR A 297     -12.448  33.575  -9.816  1.00214.64           O
ATOM   1271  CB  THR A 297     -12.306  34.989 -12.682  1.00190.23           C
ATOM   1272  OG1 THR A 297     -12.111  36.236 -12.004  1.00193.08           O
ATOM   1273  CG2 THR A 297     -13.784  34.628 -12.657  1.00183.47           C
ATOM   1274  N   ARG A 298     -10.655  34.933  -9.963  1.00195.24           N
ATOM   1275  CA  ARG A 298     -10.662  35.324  -8.557  1.00187.53           C
ATOM   1276  C   ARG A 298      -9.564  36.344  -8.279  1.00169.09           C
ATOM   1277  O   ARG A 298      -8.997  36.923  -9.206  1.00151.85           O
ATOM   1278  CB  ARG A 298     -10.502  34.107  -7.658  1.00189.78           C
ATOM   1279  N   ALA A 329     -10.411  30.036  -6.095  1.00128.59           N
ATOM   1280  CA  ALA A 329     -11.012  30.373  -7.380  1.00128.15           C
ATOM   1281  C   ALA A 329     -12.092  29.372  -7.774  1.00133.23           C
ATOM   1282  O   ALA A 329     -12.288  28.359  -7.108  1.00145.56           O
ATOM   1283  CB  ALA A 329      -9.946  30.458  -8.457  1.00121.45           C
ATOM   1284  N   HIS A 330     -12.785  29.662  -8.869  1.00126.25           N
ATOM   1285  CA  HIS A 330     -13.905  28.846  -9.308  1.00130.40           C
ATOM   1286  C   HIS A 330     -14.103  29.015 -10.808  1.00150.61           C
ATOM   1287  O   HIS A 330     -13.837  30.086 -11.360  1.00163.13           O
ATOM   1288  CB  HIS A 330     -15.168  29.296  -8.592  1.00143.55           C
ATOM   1289  CG  HIS A 330     -15.586  30.686  -8.951  1.00165.58           C
ATOM   1290  ND1 HIS A 330     -16.334  30.970 -10.073  1.00174.86           N
ATOM   1291  CD2 HIS A 330     -15.337  31.875  -8.353  1.00174.01           C
ATOM   1292  CE1 HIS A 330     -16.540  32.272 -10.144  1.00182.11           C
ATOM   1293  NE2 HIS A 330     -15.945  32.845  -9.112  1.00180.82           N
ATOM   1294  N   CYS A 331     -14.589  27.963 -11.460  1.00152.98           N
ATOM   1295  CA  CYS A 331     -14.812  27.985 -12.903  1.00154.07           C
ATOM   1296  C   CYS A 331     -16.230  27.550 -13.236  1.00142.97           C
ATOM   1297  O   CYS A 331     -16.867  26.856 -12.448  1.00142.44           O
ATOM   1298  CB  CYS A 331     -13.813  27.071 -13.613  1.00165.24           C
ATOM   1299  SG  CYS A 331     -12.109  27.222 -13.021  1.00213.49           S
ATOM   1300  N   ASN A 332     -16.715  27.941 -14.410  1.00146.73           N
ATOM   1301  CA  ASN A 332     -18.114  27.704 -14.754  1.00165.26           C
ATOM   1302  C   ASN A 332     -18.374  27.186 -16.166  1.00159.31           C
ATOM   1303  O   ASN A 332     -17.861  27.724 -17.147  1.00142.36           O
ATOM   1304  CB  ASN A 332     -18.943  28.964 -14.491  1.00174.49           C
ATOM   1305  CG  ASN A 332     -19.096  29.257 -13.012  1.00172.34           C
ATOM   1306  OD1 ASN A 332     -19.388  28.362 -12.219  1.00164.66           O
ATOM   1307  ND2 ASN A 332     -18.881  30.510 -12.631  1.00174.08           N
ATOM   1308  N   ILE A 333     -19.181  26.133 -16.245  1.00166.35           N
ATOM   1309  CA  ILE A 333     -19.613  25.561 -17.513  1.00163.17           C
ATOM   1310  C   ILE A 333     -21.130  25.544 -17.544  1.00154.02           C
ATOM   1311  O   ILE A 333     -21.770  25.355 -16.512  1.00153.87           O
ATOM   1312  CB  ILE A 333     -19.140  24.107 -17.660  1.00162.74           C
ATOM   1313  CG1 ILE A 333     -17.656  23.988 -17.322  1.00158.41           C
ATOM   1314  CG2 ILE A 333     -19.429  23.587 -19.061  1.00165.99           C
ATOM   1315  CD1 ILE A 333     -17.178  22.564 -17.235  1.00154.82           C
ATOM   1316  N   ASN A 334     -21.714  25.741 -18.719  1.00152.65           N
ATOM   1317  CA  ASN A 334     -23.156  25.606 -18.844  1.00165.58           C
ATOM   1318  C   ASN A 334     -23.560  24.140 -18.791  1.00178.62           C
ATOM   1319  O   ASN A 334     -23.143  23.343 -19.632  1.00190.46           O
ATOM   1320  CB  ASN A 334     -23.665  26.254 -20.131  1.00165.25           C
ATOM   1321  CG  ASN A 334     -25.138  25.984 -20.370  1.00172.36           C
ATOM   1322  OD1 ASN A 334     -25.558  25.724 -21.496  1.00185.41           O
ATOM   1323  ND2 ASN A 334     -25.928  26.029 -19.304  1.00162.07           N
ATOM   1324  N   GLU A 335     -24.357  23.787 -17.786  1.00179.87           N
ATOM   1325  CA  GLU A 335     -24.858  22.426 -17.657  1.00190.93           C
ATOM   1326  C   GLU A 335     -25.414  21.954 -18.989  1.00187.72           C
ATOM   1327  O   GLU A 335     -24.999  20.925 -19.522  1.00167.30           O
ATOM   1328  CB  GLU A 335     -25.957  22.351 -16.595  1.00214.10           C
ATOM   1329  CG  GLU A 335     -25.456  22.169 -15.172  1.00227.50           C
ATOM   1330  CD  GLU A 335     -26.593  22.029 -14.176  1.00239.17           C
ATOM   1331  OE1 GLU A 335     -27.624  21.424 -14.538  1.00241.56           O
ATOM   1332  OE2 GLU A 335     -26.462  22.530 -13.039  1.00246.12           O
ATOM   1333  N   SER A 336     -26.352  22.729 -19.522  1.00206.12           N
ATOM   1334  CA  SER A 336     -27.023  22.391 -20.768  1.00208.78           C
ATOM   1335  C   SER A 336     -26.046  22.064 -21.891  1.00206.86           C
ATOM   1336  O   SER A 336     -26.279  21.142 -22.663  1.00211.50           O
ATOM   1337  CB  SER A 336     -27.964  23.519 -21.194  1.00206.24           C
ATOM   1338  OG  SER A 336     -29.021  23.671 -20.261  1.00207.90           O
ATOM   1339  N   LYS A 337     -24.952  22.808 -21.987  1.00199.22           N
ATOM   1340  CA  LYS A 337     -24.000  22.562 -23.064  1.00195.56           C
ATOM   1341  C   LYS A 337     -23.088  21.371 -22.776  1.00174.34           C
ATOM   1342  O   LYS A 337     -22.666  20.675 -23.695  1.00154.19           O
ATOM   1343  CB  LYS A 337     -23.199  23.824 -23.392  1.00204.37           C
ATOM   1344  CG  LYS A 337     -24.049  24.910 -24.027  1.00220.58           C
ATOM   1345  CD  LYS A 337     -23.281  26.198 -24.221  1.00226.02           C
ATOM   1346  CE  LYS A 337     -24.160  27.250 -24.873  1.00230.09           C
ATOM   1347  NZ  LYS A 337     -23.440  28.542 -25.014  1.00231.11           N
ATOM   1348  N   TRP A 338     -22.808  21.125 -21.501  1.00179.48           N
ATOM   1349  CA  TRP A 338     -21.944  20.010 -21.123  1.00171.03           C
ATOM   1350  C   TRP A 338     -22.604  18.648 -21.341  1.00164.54           C
ATOM   1351  O   TRP A 338     -22.071  17.805 -22.060  1.00168.71           O
ATOM   1352  CB  TRP A 338     -21.467  20.144 -19.677  1.00174.22           C
ATOM   1353  CG  TRP A 338     -20.595  19.006 -19.252  1.00184.32           C
ATOM   1354  CD1 TRP A 338     -20.883  18.052 -18.319  1.00193.69           C
ATOM   1355  CD2 TRP A 338     -19.299  18.685 -19.767  1.00183.56           C
ATOM   1356  NE1 TRP A 338     -19.840  17.164 -18.211  1.00187.26           N
ATOM   1357  CE2 TRP A 338     -18.855  17.529 -19.090  1.00181.79           C
ATOM   1358  CE3 TRP A 338     -18.467  19.264 -20.728  1.00180.01           C
ATOM   1359  CZ2 TRP A 338     -17.618  16.943 -19.346  1.00171.81           C
ATOM   1360  CZ3 TRP A 338     -17.239  18.682 -20.980  1.00175.73           C
ATOM   1361  CH2 TRP A 338     -16.826  17.533 -20.291  1.00172.20           C
ATOM   1362  N   ASN A 339     -23.756  18.426 -20.717  1.00152.23           N
ATOM   1363  CA  ASN A 339     -24.476  17.176 -20.926  1.00159.17           C
ATOM   1364  C   ASN A 339     -24.703  16.894 -22.416  1.00168.89           C
ATOM   1365  O   ASN A 339     -24.646  15.743 -22.849  1.00165.66           O
ATOM   1366  CB  ASN A 339     -25.790  17.143 -20.133  1.00181.78           C
ATOM   1367  CG  ASN A 339     -26.589  18.425 -20.263  1.00190.96           C
ATOM   1368  OD1 ASN A 339     -26.309  19.257 -21.122  1.00202.43           O
ATOM   1369  ND2 ASN A 339     -27.593  18.589 -19.408  1.00177.44           N
ATOM   1370  N   ASN A 340     -24.941  17.943 -23.201  1.00180.29           N
ATOM   1371  CA  ASN A 340     -25.075  17.782 -24.646  1.00184.38           C
ATOM   1372  C   ASN A 340     -23.825  17.135 -25.223  1.00155.81           C
ATOM   1373  O   ASN A 340     -23.907  16.249 -26.072  1.00150.84           O
ATOM   1374  CB  ASN A 340     -25.306  19.126 -25.346  1.00210.95           C
ATOM   1375  CG  ASN A 340     -26.589  19.814 -24.911  1.00238.55           C
ATOM   1376  OD1 ASN A 340     -27.452  19.215 -24.267  1.00250.95           O
ATOM   1377  ND2 ASN A 340     -26.718  21.088 -25.269  1.00245.32           N
ATOM   1378  N   THR A 341     -22.667  17.588 -24.753  1.00146.52           N
ATOM   1379  CA  THR A 341     -21.387  17.102 -25.255  1.00141.41           C
ATOM   1380  C   THR A 341     -21.153  15.640 -24.890  1.00139.54           C
ATOM   1381  O   THR A 341     -20.815  14.826 -25.746  1.00128.92           O
ATOM   1382  CB  THR A 341     -20.208  17.935 -24.712  1.00138.10           C
ATOM   1383  OG1 THR A 341     -20.695  19.153 -24.138  1.00145.80           O
ATOM   1384  CG2 THR A 341     -19.220  18.259 -25.824  1.00138.86           C
ATOM   1385  N   LEU A 342     -21.336  15.312 -23.615  1.00151.79           N
ATOM   1386  CA  LEU A 342     -21.015  13.977 -23.114  1.00142.44           C
ATOM   1387  C   LEU A 342     -21.850  12.850 -23.723  1.00141.02           C
ATOM   1388  O   LEU A 342     -21.330  11.765 -23.974  1.00141.96           O
ATOM   1389  CB  LEU A 342     -21.087  13.935 -21.585  1.00131.18           C
ATOM   1390  CG  LEU A 342     -19.749  14.144 -20.873  1.00123.15           C
ATOM   1391  CD1 LEU A 342     -19.928  14.199 -19.361  1.00120.99           C
ATOM   1392  CD2 LEU A 342     -18.772  13.045 -21.265  1.00110.82           C
ATOM   1393  N   GLN A 343     -23.136  13.094 -23.952  1.00135.65           N
ATOM   1394  CA  GLN A 343     -23.986  12.077 -24.563  1.00131.94           C
ATOM   1395  C   GLN A 343     -23.450  11.728 -25.946  1.00138.65           C
ATOM   1396  O   GLN A 343     -23.270  10.556 -26.282  1.00135.01           O
ATOM   1397  CB  GLN A 343     -25.433  12.564 -24.667  1.00121.13           C
ATOM   1398  CG  GLN A 343     -26.416  11.515 -25.182  1.00130.35           C
ATOM   1399  CD  GLN A 343     -26.313  11.282 -26.677  1.00153.15           C
ATOM   1400  OE1 GLN A 343     -26.222  12.226 -27.460  1.00158.94           O
ATOM   1401  NE2 GLN A 343     -26.326  10.017 -27.080  1.00166.87           N
ATOM   1402  N   LYS A 344     -23.197  12.763 -26.741  1.00136.69           N
ATOM   1403  CA  LYS A 344     -22.652  12.602 -28.079  1.00147.07           C
ATOM   1404  C   LYS A 344     -21.298  11.906 -28.015  1.00156.91           C
ATOM   1405  O   LYS A 344     -20.906  11.204 -28.947  1.00164.42           O
ATOM   1406  CB  LYS A 344     -22.505  13.967 -28.753  1.00161.96           C
ATOM   1407  CG  LYS A 344     -23.769  14.816 -28.736  1.00179.71           C
ATOM   1408  CD  LYS A 344     -23.511  16.218 -29.279  1.00188.17           C
ATOM   1409  CE  LYS A 344     -24.761  17.089 -29.191  1.00194.59           C
ATOM   1410  NZ  LYS A 344     -24.542  18.466 -29.720  1.00193.21           N
ATOM   1411  N   VAL A 345     -20.586  12.112 -26.911  1.00155.07           N
ATOM   1412  CA  VAL A 345     -19.271  11.511 -26.718  1.00138.21           C
ATOM   1413  C   VAL A 345     -19.384  10.029 -26.392  1.00131.06           C
ATOM   1414  O   VAL A 345     -18.710   9.200 -26.996  1.00122.53           O
ATOM   1415  CB  VAL A 345     -18.482  12.205 -25.594  1.00123.49           C
ATOM   1416  CG1 VAL A 345     -17.298  11.349 -25.177  1.00109.28           C
ATOM   1417  CG2 VAL A 345     -18.022  13.583 -26.038  1.00122.94           C
ATOM   1418  N   GLY A 346     -20.235   9.699 -25.427  1.00137.96           N
ATOM   1419  CA  GLY A 346     -20.492   8.311 -25.100  1.00132.99           C
ATOM   1420  C   GLY A 346     -21.047   7.598 -26.315  1.00145.20           C
ATOM   1421  O   GLY A 346     -20.883   6.390 -26.468  1.00135.09           O
ATOM   1422  N   GLU A 347     -21.709   8.358 -27.183  1.00156.75           N
ATOM   1423  CA  GLU A 347     -22.245   7.821 -28.424  1.00158.17           C
ATOM   1424  C   GLU A 347     -21.105   7.412 -29.343  1.00154.42           C
ATOM   1425  O   GLU A 347     -21.039   6.268 -29.787  1.00153.79           O
ATOM   1426  CB  GLU A 347     -23.144   8.850 -29.107  1.00162.60           C
ATOM   1427  CG  GLU A 347     -23.650   8.426 -30.473  1.00167.71           C
ATOM   1428  CD  GLU A 347     -24.876   9.209 -30.905  1.00166.12           C
ATOM   1429  OE1 GLU A 347     -25.717   9.521 -30.031  1.00140.22           O
ATOM   1430  OE2 GLU A 347     -24.994   9.515 -32.113  1.00172.21           O
ATOM   1431  N   GLU A 348     -20.204   8.349 -29.617  1.00156.45           N
ATOM   1432  CA  GLU A 348     -19.008   8.050 -30.393  1.00156.44           C
ATOM   1433  C   GLU A 348     -18.212   6.926 -29.742  1.00134.77           C
ATOM   1434  O   GLU A 348     -17.707   6.036 -30.421  1.00134.40           O
ATOM   1435  CB  GLU A 348     -18.137   9.298 -30.543  1.00174.29           C
ATOM   1436  CG  GLU A 348     -18.672  10.306 -31.546  1.00195.32           C
ATOM   1437  CD  GLU A 348     -18.603   9.796 -32.974  1.00205.41           C
ATOM   1438  OE1 GLU A 348     -17.524   9.311 -33.383  1.00204.88           O
ATOM   1439  OE2 GLU A 348     -19.629   9.874 -33.684  1.00208.37           O
ATOM   1440  N   LEU A 349     -18.103   6.973 -28.420  1.00140.82           N
ATOM   1441  CA  LEU A 349     -17.400   5.939 -27.675  1.00136.93           C
ATOM   1442  C   LEU A 349     -18.113   4.601 -27.807  1.00139.15           C
ATOM   1443  O   LEU A 349     -17.478   3.566 -27.998  1.00121.44           O
ATOM   1444  CB  LEU A 349     -17.288   6.332 -26.204  1.00128.20           C
ATOM   1445  CG  LEU A 349     -16.350   7.503 -25.917  1.00129.86           C
ATOM   1446  CD1 LEU A 349     -16.523   8.006 -24.492  1.00140.66           C
ATOM   1447  CD2 LEU A 349     -14.913   7.089 -26.182  1.00105.22           C
ATOM   1448  N   ALA A 350     -19.439   4.632 -27.705  1.00156.02           N
ATOM   1449  CA  ALA A 350     -20.251   3.430 -27.844  1.00151.32           C
ATOM   1450  C   ALA A 350     -20.018   2.808 -29.212  1.00148.84           C
ATOM   1451  O   ALA A 350     -20.189   1.604 -29.399  1.00144.25           O
ATOM   1452  CB  ALA A 350     -21.724   3.751 -27.645  1.00152.06           C
ATOM   1453  N   LYS A 351     -19.624   3.638 -30.170  1.00151.91           N
ATOM   1454  CA  LYS A 351     -19.313   3.146 -31.502  1.00167.77           C
ATOM   1455  C   LYS A 351     -18.079   2.257 -31.421  1.00158.74           C
ATOM   1456  O   LYS A 351     -18.023   1.195 -32.039  1.00151.75           O
ATOM   1457  CB  LYS A 351     -19.091   4.309 -32.475  1.00174.88           C
ATOM   1458  CG  LYS A 351     -20.151   5.399 -32.376  1.00178.59           C
ATOM   1459  CD  LYS A 351     -20.105   6.364 -33.547  1.00175.31           C
ATOM   1460  CE  LYS A 351     -20.873   5.815 -34.738  1.00184.67           C
ATOM   1461  NZ  LYS A 351     -20.982   6.808 -35.845  1.00187.19           N
ATOM   1462  N   HIS A 352     -17.102   2.689 -30.632  1.00165.17           N
ATOM   1463  CA  HIS A 352     -15.864   1.937 -30.457  1.00166.29           C
ATOM   1464  C   HIS A 352     -15.993   0.886 -29.353  1.00153.93           C
ATOM   1465  O   HIS A 352     -15.198  -0.051 -29.275  1.00139.85           O
ATOM   1466  CB  HIS A 352     -14.700   2.887 -30.160  1.00168.02           C
ATOM   1467  CG  HIS A 352     -14.537   3.979 -31.173  1.00172.45           C
ATOM   1468  ND1 HIS A 352     -15.282   5.139 -31.144  1.00177.97           N
ATOM   1469  CD2 HIS A 352     -13.720   4.085 -32.248  1.00167.40           C
ATOM   1470  CE1 HIS A 352     -14.930   5.912 -32.155  1.00175.84           C
ATOM   1471  NE2 HIS A 352     -13.983   5.297 -32.840  1.00170.26           N
ATOM   1472  N   PHE A 353     -16.999   1.045 -28.500  1.00155.14           N
ATOM   1473  CA  PHE A 353     -17.243   0.084 -27.431  1.00166.33           C
ATOM   1474  C   PHE A 353     -18.679  -0.410 -27.433  1.00186.23           C
ATOM   1475  O   PHE A 353     -19.616   0.367 -27.248  1.00194.03           O
ATOM   1476  CB  PHE A 353     -16.866   0.669 -26.076  1.00168.08           C
ATOM   1477  CG  PHE A 353     -15.392   0.776 -25.870  1.00169.67           C
ATOM   1478  CD1 PHE A 353     -14.673  -0.294 -25.366  1.00171.14           C
ATOM   1479  CD2 PHE A 353     -14.717   1.937 -26.203  1.00163.35           C
ATOM   1480  CE1 PHE A 353     -13.310  -0.203 -25.185  1.00168.90           C
ATOM   1481  CE2 PHE A 353     -13.354   2.035 -26.024  1.00158.67           C
ATOM   1482  CZ  PHE A 353     -12.648   0.963 -25.515  1.00163.60           C
ATOM   1483  N   PRO A 354     -18.846  -1.723 -27.621  1.00186.97           N
ATOM   1484  CA  PRO A 354     -20.128  -2.361 -27.919  1.00187.33           C
ATOM   1485  C   PRO A 354     -21.045  -2.458 -26.710  1.00187.75           C
ATOM   1486  O   PRO A 354     -21.461  -1.444 -26.148  1.00180.47           O
ATOM   1487  CB  PRO A 354     -19.707  -3.763 -28.355  1.00182.90           C
ATOM   1488  CG  PRO A 354     -18.476  -4.029 -27.555  1.00180.62           C
ATOM   1489  CD  PRO A 354     -17.763  -2.708 -27.451  1.00181.47           C
ATOM   1490  N   SER A 356     -21.354  -3.692 -26.331  1.00197.65           N
ATOM   1491  CA  SER A 356     -22.247  -3.977 -25.218  1.00200.29           C
ATOM   1492  C   SER A 356     -21.597  -3.656 -23.877  1.00181.43           C
ATOM   1493  O   SER A 356     -21.422  -4.536 -23.035  1.00182.38           O
ATOM   1494  CB  SER A 356     -22.666  -5.447 -25.261  1.00206.58           C
ATOM   1495  OG  SER A 356     -21.559  -6.283 -25.552  1.00201.86           O
ATOM   1496  N   LYS A 357     -21.246  -2.390 -23.680  1.00159.35           N
ATOM   1497  CA  LYS A 357     -20.577  -1.973 -22.458  1.00156.06           C
ATOM   1498  C   LYS A 357     -21.059  -0.602 -21.990  1.00150.94           C
ATOM   1499  O   LYS A 357     -21.162   0.334 -22.783  1.00144.79           O
ATOM   1500  CB  LYS A 357     -19.058  -1.966 -22.663  1.00164.65           C
ATOM   1501  CG  LYS A 357     -18.491  -3.310 -23.106  1.00165.81           C
ATOM   1502  CD  LYS A 357     -17.248  -3.674 -22.315  1.00171.73           C
ATOM   1503  CE  LYS A 357     -17.165  -5.175 -22.076  1.00179.62           C
ATOM   1504  NZ  LYS A 357     -16.176  -5.528 -21.014  1.00184.26           N
ATOM   1505  N   THR A 358     -21.360  -0.495 -20.698  1.00148.70           N
ATOM   1506  CA  THR A 358     -21.743   0.776 -20.097  1.00141.27           C
ATOM   1507  C   THR A 358     -20.542   1.716 -20.073  1.00144.29           C
ATOM   1508  O   THR A 358     -19.469   1.354 -19.588  1.00127.89           O
ATOM   1509  CB  THR A 358     -22.241   0.590 -18.652  1.00137.64           C
ATOM   1510  OG1 THR A 358     -22.962  -0.643 -18.541  1.00150.33           O
ATOM   1511  CG2 THR A 358     -23.137   1.747 -18.239  1.00139.29           C
ATOM   1512  N   ILE A 359     -20.721   2.922 -20.599  1.00150.33           N
ATOM   1513  CA  ILE A 359     -19.634   3.893 -20.638  1.00142.44           C
ATOM   1514  C   ILE A 359     -19.758   4.903 -19.504  1.00152.52           C
ATOM   1515  O   ILE A 359     -20.532   5.858 -19.588  1.00162.34           O
ATOM   1516  CB  ILE A 359     -19.580   4.632 -21.986  1.00134.14           C
ATOM   1517  CG1 ILE A 359     -19.394   3.632 -23.127  1.00112.99           C
ATOM   1518  CG2 ILE A 359     -18.460   5.660 -21.983  1.00148.25           C
ATOM   1519  CD1 ILE A 359     -19.194   4.278 -24.473  1.00105.68           C
ATOM   1520  N   LYS A 360     -18.992   4.682 -18.441  1.00146.74           N
ATOM   1521  CA  LYS A 360     -19.021   5.557 -17.277  1.00135.33           C
ATOM   1522  C   LYS A 360     -17.882   6.569 -17.341  1.00129.38           C
ATOM   1523  O   LYS A 360     -16.858   6.319 -17.972  1.00106.58           O
ATOM   1524  CB  LYS A 360     -18.910   4.735 -15.991  1.00122.52           C
ATOM   1525  CG  LYS A 360     -19.938   3.620 -15.864  1.00131.27           C
ATOM   1526  CD  LYS A 360     -19.809   2.899 -14.526  1.00145.64           C
ATOM   1527  CE  LYS A 360     -20.863   1.810 -14.359  1.00161.89           C
ATOM   1528  NZ  LYS A 360     -20.794   1.173 -13.012  1.00167.64           N
ATOM   1529  N   PHE A 361     -18.069   7.710 -16.685  1.00145.68           N
ATOM   1530  CA  PHE A 361     -17.039   8.742 -16.619  1.00147.46           C
ATOM   1531  C   PHE A 361     -16.712   9.085 -15.172  1.00149.85           C
ATOM   1532  O   PHE A 361     -17.594   9.467 -14.404  1.00151.88           O
ATOM   1533  CB  PHE A 361     -17.490   9.998 -17.363  1.00147.33           C
ATOM   1534  CG  PHE A 361     -17.667   9.794 -18.837  1.00150.29           C
ATOM   1535  CD1 PHE A 361     -16.601   9.960 -19.705  1.00145.03           C
ATOM   1536  CD2 PHE A 361     -18.896   9.433 -19.356  1.00158.13           C
ATOM   1537  CE1 PHE A 361     -16.762   9.771 -21.064  1.00147.58           C
ATOM   1538  CE2 PHE A 361     -19.063   9.244 -20.715  1.00161.01           C
ATOM   1539  CZ  PHE A 361     -17.994   9.413 -21.570  1.00152.72           C
ATOM   1540  N   GLU A 362     -15.443   8.949 -14.803  1.00151.20           N
ATOM   1541  CA  GLU A 362     -15.025   9.189 -13.426  1.00155.68           C
ATOM   1542  C   GLU A 362     -13.800  10.099 -13.338  1.00147.13           C
ATOM   1543  O   GLU A 362     -12.921  10.052 -14.198  1.00138.19           O
ATOM   1544  CB  GLU A 362     -14.764   7.860 -12.712  1.00165.17           C
ATOM   1545  CG  GLU A 362     -15.941   6.895 -12.776  1.00180.22           C
ATOM   1546  CD  GLU A 362     -15.746   5.672 -11.901  1.00184.29           C
ATOM   1547  OE1 GLU A 362     -14.756   5.638 -11.138  1.00187.43           O
ATOM   1548  OE2 GLU A 362     -16.585   4.747 -11.976  1.00178.84           O
ATOM   1549  N   PRO A 363     -13.746  10.934 -12.289  1.00138.23           N
ATOM   1550  CA  PRO A 363     -12.647  11.882 -12.074  1.00126.52           C
ATOM   1551  C   PRO A 363     -11.305  11.165 -12.039  1.00106.01           C
ATOM   1552  O   PRO A 363     -11.261   9.958 -11.805  1.00106.13           O
ATOM   1553  CB  PRO A 363     -12.963  12.476 -10.699  1.00127.84           C
ATOM   1554  CG  PRO A 363     -14.435  12.283 -10.533  1.00134.80           C
ATOM   1555  CD  PRO A 363     -14.740  10.984 -11.205  1.00129.85           C
ATOM   1556  N   SER A 364     -10.224  11.901 -12.269  1.00101.48           N
ATOM   1557  CA  SER A 364      -8.901  11.295 -12.339  1.00104.30           C
ATOM   1558  C   SER A 364      -8.594  10.509 -11.068  1.00112.20           C
ATOM   1559  O   SER A 364      -8.606  11.061  -9.964  1.00104.62           O
ATOM   1560  CB  SER A 364      -7.834  12.360 -12.584  1.00112.44           C
ATOM   1561  OG  SER A 364      -6.869  11.905 -13.520  1.00120.48           O
ATOM   1562  N   SER A 365      -8.310   9.220 -11.241  1.00129.43           N
ATOM   1563  CA  SER A 365      -8.159   8.281 -10.126  1.00129.09           C
ATOM   1564  C   SER A 365      -6.952   8.539  -9.211  1.00122.29           C
ATOM   1565  O   SER A 365      -6.967   8.163  -8.038  1.00126.28           O
ATOM   1566  CB  SER A 365      -8.137   6.832 -10.641  1.00114.37           C
ATOM   1567  OG  SER A 365      -7.148   6.646 -11.641  1.00109.60           O
ATOM   1568  N   GLY A 366      -5.911   9.170  -9.741  1.00109.93           N
ATOM   1569  CA  GLY A 366      -4.724   9.444  -8.951  1.00102.23           C
ATOM   1570  C   GLY A 366      -3.585  10.054  -9.745  1.00117.43           C
ATOM   1571  O   GLY A 366      -3.682  10.235 -10.958  1.00121.04           O
ATOM   1572  N   GLY A 367      -2.497  10.375  -9.053  1.00112.12           N
ATOM   1573  CA  GLY A 367      -1.327  10.947  -9.692  1.00107.10           C
ATOM   1574  C   GLY A 367      -1.123  12.414  -9.356  1.00121.48           C
ATOM   1575  O   GLY A 367      -1.795  12.959  -8.483  1.00133.11           O
ATOM   1576  N   ASP A 368      -0.193  13.052 -10.062  1.00109.21           N
ATOM   1577  CA  ASP A 368       0.161  14.448  -9.811  1.00 92.47           C
ATOM   1578  C   ASP A 368      -1.051  15.379  -9.846  1.00 93.01           C
ATOM   1579  O   ASP A 368      -2.068  15.065 -10.462  1.00 95.31           O
ATOM   1580  CB  ASP A 368       1.216  14.912 -10.818  1.00 99.66           C
ATOM   1581  CG  ASP A 368       2.478  14.074 -10.767  1.00118.94           C
ATOM   1582  OD1 ASP A 368       2.926  13.739  -9.649  1.00130.47           O
ATOM   1583  OD2 ASP A 368       3.014  13.742 -11.845  1.00122.62           O
ATOM   1584  N   LEU A 369      -0.930  16.530  -9.191  1.00 87.47           N
ATOM   1585  CA  LEU A 369      -2.050  17.457  -9.046  1.00 71.37           C
ATOM   1586  C   LEU A 369      -2.477  18.118 -10.354  1.00 83.08           C
ATOM   1587  O   LEU A 369      -3.635  18.510 -10.505  1.00 89.80           O
ATOM   1588  CB  LEU A 369      -1.732  18.534  -8.008  1.00 77.61           C
ATOM   1589  CG  LEU A 369      -2.829  19.585  -7.811  1.00 84.02           C
ATOM   1590  CD1 LEU A 369      -3.994  19.017  -7.000  1.00 92.03           C
ATOM   1591  CD2 LEU A 369      -2.265  20.825  -7.144  1.00 88.66           C
ATOM   1592  N   GLU A 370      -1.548  18.258 -11.294  1.00 86.20           N
ATOM   1593  CA  GLU A 370      -1.895  18.821 -12.593  1.00 92.25           C
ATOM   1594  C   GLU A 370      -2.771  17.835 -13.348  1.00 90.90           C
ATOM   1595  O   GLU A 370      -3.703  18.222 -14.050  1.00104.96           O
ATOM   1596  CB  GLU A 370      -0.644  19.132 -13.413  1.00 89.17           C
ATOM   1597  CG  GLU A 370       0.494  19.739 -12.614  1.00 95.85           C
ATOM   1598  CD  GLU A 370       1.348  18.690 -11.929  1.00105.33           C
ATOM   1599  OE1 GLU A 370       2.206  18.085 -12.616  1.00 86.76           O
ATOM   1600  OE2 GLU A 370       1.151  18.470 -10.711  1.00108.43           O
ATOM   1601  N   ILE A 371      -2.464  16.552 -13.181  1.00 71.77           N
ATOM   1602  CA  ILE A 371      -3.152  15.475 -13.887  1.00 83.96           C
ATOM   1603  C   ILE A 371      -4.521  15.111 -13.290  1.00 93.59           C
ATOM   1604  O   ILE A 371      -5.441  14.728 -14.018  1.00 84.26           O
ATOM   1605  CB  ILE A 371      -2.247  14.225 -13.975  1.00 76.64           C
ATOM   1606  CG1 ILE A 371      -1.130  14.469 -14.993  1.00 91.30           C
ATOM   1607  CG2 ILE A 371      -3.053  12.988 -14.341  1.00 73.74           C
ATOM   1608  CD1 ILE A 371      -0.211  13.283 -15.199  1.00102.70           C
ATOM   1609  N   THR A 372      -4.654  15.251 -11.971  1.00 90.75           N
ATOM   1610  CA  THR A 372      -5.887  14.885 -11.267  1.00 93.02           C
ATOM   1611  C   THR A 372      -6.928  16.012 -11.237  1.00104.87           C
ATOM   1612  O   THR A 372      -8.126  15.771 -11.034  1.00 89.10           O
ATOM   1613  CB  THR A 372      -5.598  14.441  -9.826  1.00 79.94           C
ATOM   1614  OG1 THR A 372      -5.151  15.567  -9.064  1.00 72.33           O
ATOM   1615  CG2 THR A 372      -4.533  13.356  -9.804  1.00 79.06           C
ATOM   1616  N   THR A 373      -6.460  17.240 -11.431  1.00107.23           N
ATOM   1617  CA  THR A 373      -7.343  18.391 -11.565  1.00106.70           C
ATOM   1618  C   THR A 373      -7.215  18.930 -12.984  1.00110.68           C
ATOM   1619  O   THR A 373      -6.331  18.508 -13.731  1.00 95.75           O
ATOM   1620  CB  THR A 373      -6.964  19.506 -10.572  1.00 99.60           C
ATOM   1621  OG1 THR A 373      -5.732  20.116 -10.975  1.00112.13           O
ATOM   1622  CG2 THR A 373      -6.806  18.939  -9.177  1.00 93.59           C
ATOM   1623  N   HIS A 374      -8.106  19.838 -13.370  1.00106.41           N
ATOM   1624  CA  HIS A 374      -7.907  20.568 -14.615  1.00105.50           C
ATOM   1625  C   HIS A 374      -6.934  21.702 -14.341  1.00104.52           C
ATOM   1626  O   HIS A 374      -7.235  22.615 -13.571  1.00116.99           O
ATOM   1627  CB  HIS A 374      -9.219  21.129 -15.165  1.00 97.68           C
ATOM   1628  CG  HIS A 374      -9.037  22.032 -16.347  1.00127.39           C
ATOM   1629  ND1 HIS A 374      -9.152  21.590 -17.650  1.00136.96           N
ATOM   1630  CD2 HIS A 374      -8.738  23.349 -16.424  1.00138.78           C
ATOM   1631  CE1 HIS A 374      -8.938  22.600 -18.475  1.00134.22           C
ATOM   1632  NE2 HIS A 374      -8.684  23.678 -17.757  1.00136.70           N
ATOM   1633  N   SER A 375      -5.761  21.636 -14.958  1.00 84.05           N
ATOM   1634  CA  SER A 375      -4.749  22.660 -14.744  1.00 90.84           C
ATOM   1635  C   SER A 375      -4.520  23.498 -15.996  1.00104.44           C
ATOM   1636  O   SER A 375      -4.774  23.050 -17.116  1.00106.80           O
ATOM   1637  CB  SER A 375      -3.438  22.038 -14.255  1.00 88.29           C
ATOM   1638  OG  SER A 375      -3.566  21.570 -12.921  1.00 81.13           O
ATOM   1639  N   PHE A 376      -4.043  24.721 -15.783  1.00102.97           N
ATOM   1640  CA  PHE A 376      -3.829  25.688 -16.852  1.00 92.01           C
ATOM   1641  C   PHE A 376      -3.333  26.990 -16.237  1.00 90.48           C
ATOM   1642  O   PHE A 376      -3.399  27.175 -15.021  1.00 83.04           O
ATOM   1643  CB  PHE A 376      -5.131  25.952 -17.597  1.00111.32           C
ATOM   1644  CG  PHE A 376      -6.191  26.576 -16.742  1.00121.02           C
ATOM   1645  CD1 PHE A 376      -7.020  25.786 -15.963  1.00122.67           C
ATOM   1646  CD2 PHE A 376      -6.346  27.951 -16.699  1.00112.32           C
ATOM   1647  CE1 PHE A 376      -7.989  26.352 -15.167  1.00121.76           C
ATOM   1648  CE2 PHE A 376      -7.315  28.524 -15.905  1.00115.59           C
ATOM   1649  CZ  PHE A 376      -8.139  27.722 -15.138  1.00122.53           C
ATOM   1650  N   ASN A 377      -2.854  27.895 -17.084  1.00111.98           N
ATOM   1651  CA  ASN A 377      -2.271  29.149 -16.623  1.00115.13           C
ATOM   1652  C   ASN A 377      -2.935  30.368 -17.245  1.00117.28           C
ATOM   1653  O   ASN A 377      -3.026  30.476 -18.467  1.00119.67           O
ATOM   1654  CB  ASN A 377      -0.769  29.172 -16.922  1.00111.51           C
ATOM   1655  CG  ASN A 377      -0.139  30.535 -16.677  1.00106.30           C
ATOM   1656  OD1 ASN A 377      -0.772  31.573 -16.870  1.00101.28           O
ATOM   1657  ND2 ASN A 377       1.121  30.534 -16.257  1.00 99.19           N
ATOM   1658  N   CYS A 378      -3.378  31.293 -16.400  1.00122.86           N
ATOM   1659  CA  CYS A 378      -3.940  32.550 -16.878  1.00129.88           C
ATOM   1660  C   CYS A 378      -3.166  33.750 -16.331  1.00131.04           C
ATOM   1661  O   CYS A 378      -2.967  33.872 -15.122  1.00131.37           O
ATOM   1662  CB  CYS A 378      -5.419  32.657 -16.505  1.00120.06           C
ATOM   1663  SG  CYS A 378      -6.281  34.008 -17.347  1.00158.45           S
ATOM   1664  N   ARG A 379      -2.731  34.626 -17.233  1.00122.68           N
ATOM   1665  CA  ARG A 379      -1.987  35.833 -16.875  1.00117.09           C
ATOM   1666  C   ARG A 379      -0.755  35.559 -16.018  1.00130.97           C
ATOM   1667  O   ARG A 379      -0.196  36.476 -15.420  1.00136.74           O
ATOM   1668  CB  ARG A 379      -2.896  36.846 -16.175  1.00123.19           C
ATOM   1669  CG  ARG A 379      -4.044  37.347 -17.040  1.00155.87           C
ATOM   1670  CD  ARG A 379      -4.983  38.282 -16.273  1.00185.31           C
ATOM   1671  NE  ARG A 379      -4.372  39.576 -15.973  1.00194.18           N
ATOM   1672  CZ  ARG A 379      -4.978  40.555 -15.305  1.00195.95           C
ATOM   1673  NH1 ARG A 379      -6.217  40.394 -14.859  1.00196.31           N
ATOM   1674  NH2 ARG A 379      -4.341  41.697 -15.081  1.00197.23           N
ATOM   1675  N   GLY A 380      -0.335  34.298 -15.964  1.00132.02           N
ATOM   1676  CA  GLY A 380       0.862  33.923 -15.233  1.00129.20           C
ATOM   1677  C   GLY A 380       0.576  33.255 -13.903  1.00136.79           C
ATOM   1678  O   GLY A 380       1.492  32.934 -13.147  1.00145.09           O
ATOM   1679  N   GLU A 381      -0.701  33.045 -13.612  1.00131.38           N
ATOM   1680  CA  GLU A 381      -1.091  32.377 -12.382  1.00131.19           C
ATOM   1681  C   GLU A 381      -1.532  30.958 -12.695  1.00126.58           C
ATOM   1682  O   GLU A 381      -2.186  30.710 -13.707  1.00142.99           O
ATOM   1683  CB  GLU A 381      -2.203  33.157 -11.685  1.00158.43           C
ATOM   1684  CG  GLU A 381      -1.951  34.657 -11.661  1.00180.16           C
ATOM   1685  CD  GLU A 381      -0.534  35.001 -11.236  1.00192.14           C
ATOM   1686  OE1 GLU A 381      -0.066  34.449 -10.217  1.00195.30           O
ATOM   1687  OE2 GLU A 381       0.114  35.815 -11.929  1.00195.83           O
ATOM   1688  N   PHE A 382      -1.155  30.024 -11.832  1.00117.72           N
ATOM   1689  CA  PHE A 382      -1.466  28.620 -12.054  1.00129.42           C
ATOM   1690  C   PHE A 382      -2.773  28.233 -11.374  1.00134.50           C
ATOM   1691  O   PHE A 382      -2.932  28.404 -10.167  1.00139.39           O
ATOM   1692  CB  PHE A 382      -0.320  27.736 -11.562  1.00133.42           C
ATOM   1693  CG  PHE A 382       0.976  27.979 -12.276  1.00141.19           C
ATOM   1694  CD1 PHE A 382       1.352  27.182 -13.343  1.00144.96           C
ATOM   1695  CD2 PHE A 382       1.813  29.011 -11.889  1.00144.73           C
ATOM   1696  CE1 PHE A 382       2.542  27.404 -14.005  1.00147.73           C
ATOM   1697  CE2 PHE A 382       3.003  29.240 -12.547  1.00143.90           C
ATOM   1698  CZ  PHE A 382       3.370  28.435 -13.606  1.00147.53           C
ATOM   1699  N   PHE A 383      -3.703  27.707 -12.162  1.00119.71           N
ATOM   1700  CA  PHE A 383      -5.006  27.299 -11.657  1.00120.17           C
ATOM   1701  C   PHE A 383      -5.166  25.785 -11.752  1.00124.91           C
ATOM   1702  O   PHE A 383      -5.096  25.213 -12.841  1.00130.64           O
ATOM   1703  CB  PHE A 383      -6.118  27.969 -12.463  1.00144.71           C
ATOM   1704  CG  PHE A 383      -6.080  29.473 -12.435  1.00161.73           C
ATOM   1705  CD1 PHE A 383      -7.183  30.193 -12.009  1.00159.93           C
ATOM   1706  CD2 PHE A 383      -4.951  30.167 -12.847  1.00166.73           C
ATOM   1707  CE1 PHE A 383      -7.162  31.573 -11.987  1.00156.91           C
ATOM   1708  CE2 PHE A 383      -4.924  31.548 -12.826  1.00167.39           C
ATOM   1709  CZ  PHE A 383      -6.031  32.252 -12.395  1.00162.47           C
ATOM   1710  N   TYR A 384      -5.385  25.144 -10.609  1.00121.67           N
ATOM   1711  CA  TYR A 384      -5.610  23.704 -10.550  1.00110.17           C
ATOM   1712  C   TYR A 384      -7.033  23.477 -10.091  1.00 99.04           C
ATOM   1713  O   TYR A 384      -7.334  23.666  -8.916  1.00114.48           O
ATOM   1714  CB  TYR A 384      -4.657  23.058  -9.544  1.00110.39           C
ATOM   1715  CG  TYR A 384      -3.207  23.435  -9.740  1.00119.85           C
ATOM   1716  CD1 TYR A 384      -2.298  22.526 -10.273  1.00119.71           C
ATOM   1717  CD2 TYR A 384      -2.745  24.703  -9.395  1.00113.65           C
ATOM   1718  CE1 TYR A 384      -0.970  22.867 -10.451  1.00114.24           C
ATOM   1719  CE2 TYR A 384      -1.418  25.053  -9.572  1.00109.16           C
ATOM   1720  CZ  TYR A 384      -0.539  24.131 -10.100  1.00110.96           C
ATOM   1721  OH  TYR A 384       0.778  24.474 -10.277  1.00112.28           O
ATOM   1722  N   CYS A 385      -7.915  23.076 -11.000  1.00107.22           N
ATOM   1723  CA  CYS A 385      -9.333  23.016 -10.659  1.00110.04           C
ATOM   1724  C   CYS A 385      -9.906  21.614 -10.475  1.00125.68           C
ATOM   1725  O   CYS A 385      -9.582  20.687 -11.216  1.00125.52           O
ATOM   1726  CB  CYS A 385     -10.171  23.823 -11.653  1.00 96.15           C
ATOM   1727  SG  CYS A 385     -11.220  25.051 -10.846  1.00212.30           S
ATOM   1728  N   ASN A 386     -10.768  21.485  -9.471  1.00146.38           N
ATOM   1729  CA  ASN A 386     -11.426  20.227  -9.159  1.00151.16           C
ATOM   1730  C   ASN A 386     -12.319  19.794 -10.308  1.00136.74           C
ATOM   1731  O   ASN A 386     -13.094  20.592 -10.833  1.00112.61           O
ATOM   1732  CB  ASN A 386     -12.257  20.370  -7.886  1.00154.85           C
ATOM   1733  CG  ASN A 386     -12.598  19.034  -7.263  1.00153.74           C
ATOM   1734  OD1 ASN A 386     -13.567  18.384  -7.652  1.00140.54           O
ATOM   1735  ND2 ASN A 386     -11.801  18.620  -6.283  1.00174.54           N
ATOM   1736  N   THR A 387     -12.175  18.541 -10.727  1.00141.42           N
ATOM   1737  CA  THR A 387     -12.904  18.003 -11.873  1.00138.47           C
ATOM   1738  C   THR A 387     -13.919  16.898 -11.545  1.00132.64           C
ATOM   1739  O   THR A 387     -14.526  16.314 -12.440  1.00107.89           O
ATOM   1740  CB  THR A 387     -11.909  17.440 -12.904  1.00116.21           C
ATOM   1741  OG1 THR A 387     -12.422  17.632 -14.223  1.00112.65           O
ATOM   1742  CG2 THR A 387     -11.688  15.956 -12.665  1.00102.50           C
ATOM   1743  N   SER A 388     -14.114  16.618 -10.267  1.00134.25           N
ATOM   1744  CA  SER A 388     -14.945  15.491  -9.866  1.00134.56           C
ATOM   1745  C   SER A 388     -16.381  15.603 -10.342  1.00133.32           C
ATOM   1746  O   SER A 388     -16.974  14.614 -10.751  1.00130.57           O
ATOM   1747  CB  SER A 388     -14.910  15.329  -8.352  1.00144.10           C
ATOM   1748  OG  SER A 388     -14.811  16.594  -7.732  1.00154.09           O
ATOM   1749  N   ASP A 389     -16.948  16.797 -10.277  1.00144.32           N
ATOM   1750  CA  ASP A 389     -18.312  16.994 -10.743  1.00149.08           C
ATOM   1751  C   ASP A 389     -18.497  16.763 -12.235  1.00153.67           C
ATOM   1752  O   ASP A 389     -19.501  16.197 -12.656  1.00150.89           O
ATOM   1753  CB  ASP A 389     -18.822  18.380 -10.363  1.00 20.00           C
ATOM   1754  CG  ASP A 389     -19.236  18.462  -8.914  1.00 20.00           C
ATOM   1755  OD1 ASP A 389     -19.970  17.561  -8.454  1.00 20.00           O
ATOM   1756  OD2 ASP A 389     -18.839  19.430  -8.239  1.00 20.00           O
ATOM   1757  N   LEU A 390     -17.546  17.236 -13.031  1.00159.63           N
ATOM   1758  CA  LEU A 390     -17.624  17.106 -14.483  1.00146.31           C
ATOM   1759  C   LEU A 390     -17.575  15.670 -15.001  1.00131.60           C
ATOM   1760  O   LEU A 390     -18.366  15.286 -15.851  1.00121.45           O
ATOM   1761  CB  LEU A 390     -16.490  17.911 -15.110  1.00125.82           C
ATOM   1762  CG  LEU A 390     -16.695  18.472 -16.509  1.00132.56           C
ATOM   1763  CD1 LEU A 390     -17.741  19.568 -16.496  1.00129.47           C
ATOM   1764  CD2 LEU A 390     -15.379  19.000 -17.028  1.00133.99           C
ATOM   1765  N   PHE A 391     -16.650  14.876 -14.487  1.00125.62           N
ATOM   1766  CA  PHE A 391     -16.551  13.488 -14.906  1.00122.85           C
ATOM   1767  C   PHE A 391     -17.324  12.559 -13.993  1.00127.84           C
ATOM   1768  O   PHE A 391     -16.751  11.655 -13.395  1.00121.70           O
ATOM   1769  CB  PHE A 391     -15.085  13.071 -15.019  1.00123.29           C
ATOM   1770  CG  PHE A 391     -14.348  13.790 -16.108  1.00134.10           C
ATOM   1771  CD1 PHE A 391     -13.782  15.025 -15.878  1.00138.29           C
ATOM   1772  CD2 PHE A 391     -14.255  13.248 -17.371  1.00135.08           C
ATOM   1773  CE1 PHE A 391     -13.122  15.696 -16.882  1.00125.47           C
ATOM   1774  CE2 PHE A 391     -13.602  13.918 -18.375  1.00128.01           C
ATOM   1775  CZ  PHE A 391     -13.035  15.142 -18.130  1.00115.89           C
ATOM   1776  N   ASN A 392     -18.630  12.781 -13.895  1.00143.44           N
ATOM   1777  CA  ASN A 392     -19.485  11.981 -13.017  1.00151.20           C
ATOM   1778  C   ASN A 392     -20.750  11.460 -13.678  1.00150.43           C
ATOM   1779  O   ASN A 392     -21.818  11.510 -13.082  1.00159.44           O
ATOM   1780  CB  ASN A 392     -19.861  12.757 -11.759  1.00161.03           C
ATOM   1781  CG  ASN A 392     -20.008  11.861 -10.557  1.00173.16           C
ATOM   1782  OD1 ASN A 392     -20.318  10.682 -10.691  1.00156.65           O
ATOM   1783  ND2 ASN A 392     -19.795  12.416  -9.370  1.00205.96           N
ATOM   1784  N   GLY A 393     -20.638  10.990 -14.911  1.00148.47           N
ATOM   1785  CA  GLY A 393     -21.804  10.540 -15.656  1.00155.79           C
ATOM   1786  C   GLY A 393     -21.716   9.138 -16.239  1.00153.59           C
ATOM   1787  O   GLY A 393     -20.682   8.742 -16.774  1.00157.20           O
ATOM   1788  N   THR A 394     -22.812   8.388 -16.134  1.00148.81           N
ATOM   1789  CA  THR A 394     -22.904   7.043 -16.705  1.00159.68           C
ATOM   1790  C   THR A 394     -23.868   7.007 -17.890  1.00165.49           C
ATOM   1791  O   THR A 394     -24.995   7.492 -17.799  1.00168.66           O
ATOM   1792  CB  THR A 394     -23.374   6.008 -15.666  1.00171.52           C
ATOM   1793  OG1 THR A 394     -22.366   5.841 -14.661  1.00179.87           O
ATOM   1794  CG2 THR A 394     -23.639   4.669 -16.339  1.00171.21           C
ATOM   1795  N   TYR A 395     -23.429   6.410 -18.993  1.00167.06           N
ATOM   1796  CA  TYR A 395     -24.172   6.502 -20.244  1.00172.63           C
ATOM   1797  C   TYR A 395     -24.321   5.157 -20.971  1.00154.17           C
ATOM   1798  O   TYR A 395     -23.479   4.785 -21.788  1.00124.07           O
ATOM   1799  CB  TYR A 395     -23.506   7.542 -21.156  1.00186.06           C
ATOM   1800  CG  TYR A 395     -23.283   8.902 -20.502  1.00190.14           C
ATOM   1801  CD1 TYR A 395     -22.119   9.178 -19.795  1.00186.39           C
ATOM   1802  CD2 TYR A 395     -24.238   9.909 -20.596  1.00182.29           C
ATOM   1803  CE1 TYR A 395     -21.920  10.420 -19.203  1.00178.63           C
ATOM   1804  CE2 TYR A 395     -24.049  11.143 -20.014  1.00170.76           C
ATOM   1805  CZ  TYR A 395     -22.890  11.394 -19.317  1.00168.33           C
ATOM   1806  OH  TYR A 395     -22.701  12.624 -18.738  1.00153.77           O
ATOM   1807  N   ARG A 396     -25.403   4.439 -20.673  1.00163.14           N
ATOM   1808  CA  ARG A 396     -25.701   3.162 -21.327  1.00181.51           C
ATOM   1809  C   ARG A 396     -26.203   3.381 -22.760  1.00199.06           C
ATOM   1810  O   ARG A 396     -25.582   4.112 -23.532  1.00216.90           O
ATOM   1811  CB  ARG A 396     -26.733   2.378 -20.510  1.00193.27           C
ATOM   1812  CG  ARG A 396     -28.076   3.080 -20.365  1.00212.41           C
ATOM   1813  CD  ARG A 396     -28.828   2.598 -19.139  1.00220.86           C
ATOM   1814  NE  ARG A 396     -28.433   1.246 -18.757  1.00226.23           N
ATOM   1815  CZ  ARG A 396     -28.927   0.592 -17.712  1.00229.49           C
ATOM   1816  NH1 ARG A 396     -29.843   1.163 -16.942  1.00230.23           N
ATOM   1817  NH2 ARG A 396     -28.506  -0.635 -17.436  1.00230.41           N
ATOM   1818  N   ASN A 397     -27.315   2.737 -23.114  1.00186.66           N
ATOM   1819  CA  ASN A 397     -28.004   3.021 -24.372  1.00185.35           C
ATOM   1820  C   ASN A 397     -28.421   4.478 -24.385  1.00194.42           C
ATOM   1821  O   ASN A 397     -28.027   5.263 -25.253  1.00128.91           O
ATOM   1822  CB  ASN A 397     -29.260   2.158 -24.508  1.00175.73           C
ATOM   1823  CG  ASN A 397     -28.943   0.697 -24.758  1.00164.13           C
ATOM   1824  OD1 ASN A 397     -27.867   0.366 -25.240  1.00154.45           O
ATOM   1825  ND2 ASN A 397     -29.887  -0.183 -24.438  1.00169.47           N
ATOM   1826  N   GLY A 398     -29.259   4.815 -23.413  1.00209.92           N
ATOM   1827  CA  GLY A 398     -29.579   6.190 -23.110  1.00219.71           C
ATOM   1828  C   GLY A 398     -28.484   6.667 -22.186  1.00217.65           C
ATOM   1829  O   GLY A 398     -27.627   5.882 -21.776  1.00208.15           O
ATOM   1830  N   THR A 399     -28.507   7.950 -21.848  1.00233.56           N
ATOM   1831  CA  THR A 399     -27.400   8.551 -21.120  1.00247.22           C
ATOM   1832  C   THR A 399     -27.888   9.600 -20.116  1.00246.57           C
ATOM   1833  O   THR A 399     -28.871  10.296 -20.386  1.00259.53           O
ATOM   1834  CB  THR A 399     -26.429   9.223 -22.113  1.00263.18           C
ATOM   1835  OG1 THR A 399     -26.933  10.509 -22.497  1.00271.15           O
ATOM   1836  CG2 THR A 399     -26.224   8.360 -23.356  1.00271.45           C
ATOM   1837  N   TYR A 400     -27.211   9.703 -18.968  1.00229.22           N
ATOM   1838  CA  TYR A 400     -27.492  10.758 -17.980  1.00219.88           C
ATOM   1839  C   TYR A 400     -26.341  11.050 -16.978  1.00145.68           C
ATOM   1840  O   TYR A 400     -25.863  10.144 -16.276  1.00123.17           O
ATOM   1841  CB  TYR A 400     -28.831  10.514 -17.248  1.00215.82           C
ATOM   1842  CG  TYR A 400     -28.950   9.181 -16.531  1.00214.26           C
ATOM   1843  CD1 TYR A 400     -29.548   9.091 -15.275  1.00222.00           C
ATOM   1844  CD2 TYR A 400     -28.485   8.010 -17.117  1.00212.21           C
ATOM   1845  CE1 TYR A 400     -29.662   7.873 -14.617  1.00228.78           C
ATOM   1846  CE2 TYR A 400     -28.596   6.788 -16.466  1.00220.73           C
ATOM   1847  CZ  TYR A 400     -29.185   6.725 -15.218  1.00231.43           C
ATOM   1848  OH  TYR A 400     -29.290   5.506 -14.582  1.00239.01           O
ATOM   1849  N   ASN A 401     -25.917  12.322 -16.928  1.00159.67           N
ATOM   1850  CA  ASN A 401     -24.840  12.813 -16.040  1.00169.26           C
ATOM   1851  C   ASN A 401     -25.344  13.442 -14.755  1.00164.76           C
ATOM   1852  O   ASN A 401     -26.040  14.458 -14.789  1.00171.67           O
ATOM   1853  CB  ASN A 401     -23.981  13.872 -16.754  1.00181.04           C
ATOM   1854  CG  ASN A 401     -22.931  14.526 -15.830  1.00169.10           C
ATOM   1855  OD1 ASN A 401     -22.691  14.067 -14.715  1.00164.25           O
ATOM   1856  ND2 ASN A 401     -22.312  15.607 -16.303  1.00159.25           N
ATOM   1857  N   HIS A 402     -24.966  12.857 -13.625  1.00172.85           N
ATOM   1858  CA  HIS A 402     -25.328  13.382 -12.313  1.00199.68           C
ATOM   1859  C   HIS A 402     -24.100  14.036 -11.652  1.00202.87           C
ATOM   1860  O   HIS A 402     -23.021  13.425 -11.641  1.00208.83           O
ATOM   1861  CB  HIS A 402     -25.777  12.209 -11.455  1.00208.31           C
ATOM   1862  CG  HIS A 402     -24.725  11.150 -11.324  1.00195.52           C
ATOM   1863  ND1 HIS A 402     -24.501  10.194 -12.291  1.00181.78           N
ATOM   1864  CD2 HIS A 402     -23.807  10.929 -10.357  1.00184.07           C
ATOM   1865  CE1 HIS A 402     -23.504   9.413 -11.913  1.00169.59           C
ATOM   1866  NE2 HIS A 402     -23.063   9.842 -10.742  1.00173.47           N
ATOM   1867  N   THR A 403     -24.251  15.274 -11.152  1.00199.89           N
ATOM   1868  CA  THR A 403     -23.249  15.951 -10.298  1.00193.04           C
ATOM   1869  C   THR A 403     -23.801  17.208  -9.637  1.00186.74           C
ATOM   1870  O   THR A 403     -24.685  17.874 -10.189  1.00191.69           O
ATOM   1871  CB  THR A 403     -22.032  16.539 -11.056  1.00198.28           C
ATOM   1872  OG1 THR A 403     -21.685  15.751 -12.204  1.00200.86           O
ATOM   1873  CG2 THR A 403     -20.833  16.648 -10.089  1.00188.33           C
ATOM   1874  N   GLY A 404     -23.233  17.559  -8.485  1.00171.00           N
ATOM   1875  CA  GLY A 404     -23.559  18.800  -7.808  1.00158.11           C
ATOM   1876  C   GLY A 404     -23.432  20.066  -8.644  1.00147.03           C
ATOM   1877  O   GLY A 404     -23.012  20.059  -9.809  1.00114.47           O
ATOM   1878  N   THR A 413     -25.940  25.288 -13.695  1.00241.10           N
ATOM   1879  CA  THR A 413     -24.571  25.204 -14.191  1.00230.39           C
ATOM   1880  C   THR A 413     -23.680  24.422 -13.224  1.00216.47           C
ATOM   1881  O   THR A 413     -24.073  24.144 -12.090  1.00215.81           O
ATOM   1882  CB  THR A 413     -23.972  26.604 -14.439  1.00226.51           C
ATOM   1883  OG1 THR A 413     -23.457  27.137 -13.213  1.00218.07           O
ATOM   1884  CG2 THR A 413     -25.029  27.545 -15.003  1.00234.68           C
ATOM   1885  N   ILE A 414     -22.485  24.062 -13.685  1.00204.29           N
ATOM   1886  CA  ILE A 414     -21.533  23.312 -12.870  1.00187.01           C
ATOM   1887  C   ILE A 414     -20.407  24.218 -12.379  1.00178.29           C
ATOM   1888  O   ILE A 414     -19.941  25.095 -13.108  1.00167.21           O
ATOM   1889  CB  ILE A 414     -20.938  22.108 -13.644  1.00164.28           C
ATOM   1890  CG1 ILE A 414     -22.041  21.112 -14.015  1.00144.42           C
ATOM   1891  CG2 ILE A 414     -19.848  21.422 -12.827  1.00159.24           C
ATOM   1892  CD1 ILE A 414     -21.534  19.851 -14.695  1.00133.34           C
ATOM   1893  N   THR A 415     -19.985  24.009 -11.135  1.00176.84           N
ATOM   1894  CA  THR A 415     -18.915  24.798 -10.539  1.00169.97           C
ATOM   1895  C   THR A 415     -17.766  23.904 -10.090  1.00159.60           C
ATOM   1896  O   THR A 415     -17.981  22.856  -9.482  1.00165.28           O
ATOM   1897  CB  THR A 415     -19.421  25.628  -9.347  1.00171.69           C
ATOM   1898  OG1 THR A 415     -20.168  26.749  -9.834  1.00173.62           O
ATOM   1899  CG2 THR A 415     -18.255  26.133  -8.511  1.00177.41           C
ATOM   1900  N   LEU A 416     -16.545  24.326 -10.404  1.00146.78           N
ATOM   1901  CA  LEU A 416     -15.353  23.559 -10.069  1.00151.42           C
ATOM   1902  C   LEU A 416     -14.400  24.404  -9.234  1.00141.63           C
ATOM   1903  O   LEU A 416     -13.977  25.481  -9.652  1.00137.41           O
ATOM   1904  CB  LEU A 416     -14.661  23.074 -11.344  1.00153.22           C
ATOM   1905  CG  LEU A 416     -15.551  22.302 -12.325  1.00150.13           C
ATOM   1906  CD1 LEU A 416     -14.798  21.956 -13.604  1.00154.18           C
ATOM   1907  CD2 LEU A 416     -16.109  21.049 -11.675  1.00136.01           C
ATOM   1908  N   GLN A 417     -14.073  23.913  -8.046  1.00138.51           N
ATOM   1909  CA  GLN A 417     -13.225  24.654  -7.125  1.00139.42           C
ATOM   1910  C   GLN A 417     -11.771  24.650  -7.614  1.00132.31           C
ATOM   1911  O   GLN A 417     -11.162  23.591  -7.735  1.00141.29           O
ATOM   1912  CB  GLN A 417     -13.345  24.062  -5.713  1.00138.88           C
ATOM   1913  CG  GLN A 417     -14.778  23.723  -5.296  1.00144.85           C
ATOM   1914  CD  GLN A 417     -15.742  24.886  -5.479  1.00152.10           C
ATOM   1915  OE1 GLN A 417     -15.349  26.050  -5.407  1.00156.08           O
ATOM   1916  NE2 GLN A 417     -17.012  24.571  -5.720  1.00145.01           N
ATOM   1917  N   CYS A 418     -11.227  25.830  -7.908  1.00117.62           N
ATOM   1918  CA  CYS A 418      -9.845  25.949  -8.379  1.00123.05           C
ATOM   1919  C   CYS A 418      -8.896  26.554  -7.336  1.00125.54           C
ATOM   1920  O   CYS A 418      -9.246  27.512  -6.646  1.00110.17           O
ATOM   1921  CB  CYS A 418      -9.787  26.769  -9.676  1.00137.54           C
ATOM   1922  SG  CYS A 418      -9.374  25.835 -11.177  1.00193.88           S
ATOM   1923  N   LYS A 419      -7.694  25.986  -7.239  1.00134.33           N
ATOM   1924  CA  LYS A 419      -6.633  26.524  -6.389  1.00143.52           C
ATOM   1925  C   LYS A 419      -5.719  27.439  -7.207  1.00144.88           C
ATOM   1926  O   LYS A 419      -5.665  27.342  -8.433  1.00146.70           O
ATOM   1927  CB  LYS A 419      -5.813  25.391  -5.755  1.00145.12           C
ATOM   1928  CG  LYS A 419      -5.429  25.611  -4.290  1.00152.12           C
ATOM   1929  CD  LYS A 419      -4.561  26.847  -4.087  1.00154.12           C
ATOM   1930  CE  LYS A 419      -4.573  27.309  -2.634  1.00153.38           C
ATOM   1931  NZ  LYS A 419      -3.957  26.309  -1.715  1.00153.97           N
ATOM   1932  N   ILE A 420      -4.998  28.317  -6.518  1.00142.30           N
ATOM   1933  CA  ILE A 420      -4.142  29.307  -7.161  1.00136.99           C
ATOM   1934  C   ILE A 420      -2.713  29.180  -6.637  1.00143.83           C
ATOM   1935  O   ILE A 420      -2.408  28.272  -5.864  1.00133.29           O
ATOM   1936  CB  ILE A 420      -4.685  30.731  -6.910  1.00119.56           C
ATOM   1937  CG1 ILE A 420      -6.177  30.780  -7.236  1.00139.42           C
ATOM   1938  CG2 ILE A 420      -3.939  31.772  -7.737  1.00 90.81           C
ATOM   1939  CD1 ILE A 420      -6.488  30.428  -8.673  1.00149.57           C
ATOM   1940  N   LYS A 421      -1.840  30.087  -7.062  1.00160.08           N
ATOM   1941  CA  LYS A 421      -0.439  30.048  -6.672  1.00165.65           C
ATOM   1942  C   LYS A 421       0.099  31.448  -6.439  1.00180.60           C
ATOM   1943  O   LYS A 421      -0.462  32.422  -6.935  1.00184.93           O
ATOM   1944  CB  LYS A 421       0.386  29.381  -7.767  1.00151.57           C
ATOM   1945  CG  LYS A 421      -0.036  27.966  -8.071  1.00141.81           C
ATOM   1946  CD  LYS A 421       0.934  26.976  -7.468  1.00134.26           C
ATOM   1947  CE  LYS A 421       2.340  27.208  -7.999  1.00123.82           C
ATOM   1948  NZ  LYS A 421       3.231  26.042  -7.741  1.00114.57           N
ATOM   1949  N   GLN A 422       1.196  31.529  -5.690  1.00185.02           N
ATOM   1950  CA  GLN A 422       1.909  32.781  -5.463  1.00185.09           C
ATOM   1951  C   GLN A 422       2.813  32.656  -4.243  1.00165.02           C
ATOM   1952  O   GLN A 422       2.537  31.867  -3.339  1.00150.99           O
ATOM   1953  CB  GLN A 422       0.937  33.947  -5.277  1.00200.99           C
ATOM   1954  CG  GLN A 422       1.497  35.288  -5.722  1.00207.84           C
ATOM   1955  CD  GLN A 422       1.883  35.300  -7.190  1.00208.42           C
ATOM   1956  OE1 GLN A 422       1.062  35.598  -8.057  1.00209.49           O
ATOM   1957  NE2 GLN A 422       3.139  34.974  -7.476  1.00206.15           N
ATOM   1958  N   THR A 444      -9.109  37.048 -14.064  1.00120.27           N
ATOM   1959  CA  THR A 444     -10.161  36.418 -14.854  1.00137.50           C
ATOM   1960  C   THR A 444      -9.740  36.207 -16.307  1.00148.10           C
ATOM   1961  O   THR A 444      -9.069  37.053 -16.899  1.00134.89           O
ATOM   1962  CB  THR A 444     -11.459  37.243 -14.819  1.00151.00           C
ATOM   1963  OG1 THR A 444     -11.892  37.519 -16.157  1.00159.32           O
ATOM   1964  CG2 THR A 444     -11.233  38.551 -14.077  1.00156.59           C
ATOM   1965  N   CYS A 445     -10.143  35.074 -16.874  1.00162.16           N
ATOM   1966  CA  CYS A 445      -9.825  34.742 -18.260  1.00160.18           C
ATOM   1967  C   CYS A 445     -10.893  33.843 -18.871  1.00170.68           C
ATOM   1968  O   CYS A 445     -11.274  32.831 -18.285  1.00177.10           O
ATOM   1969  CB  CYS A 445      -8.457  34.064 -18.352  1.00154.10           C
ATOM   1970  SG  CYS A 445      -7.098  35.170 -18.800  1.00331.22           S
ATOM   1971  N   ASN A 446     -11.372  34.216 -20.053  1.00172.25           N
ATOM   1972  CA  ASN A 446     -12.418  33.452 -20.722  1.00180.33           C
ATOM   1973  C   ASN A 446     -11.910  32.760 -21.975  1.00179.20           C
ATOM   1974  O   ASN A 446     -11.504  33.417 -22.931  1.00172.86           O
ATOM   1975  CB  ASN A 446     -13.600  34.353 -21.071  1.00196.20           C
ATOM   1976  CG  ASN A 446     -14.223  34.995 -19.850  1.00212.93           C
ATOM   1977  OD1 ASN A 446     -13.654  34.967 -18.758  1.00219.57           O
ATOM   1978  ND2 ASN A 446     -15.399  35.582 -20.029  1.00217.05           N
ATOM   1979  N   SER A 447     -11.939  31.432 -21.966  1.00188.61           N
ATOM   1980  CA  SER A 447     -11.458  30.648 -23.098  1.00191.45           C
ATOM   1981  C   SER A 447     -12.486  29.612 -23.542  1.00185.34           C
ATOM   1982  O   SER A 447     -13.507  29.414 -22.885  1.00175.58           O
ATOM   1983  CB  SER A 447     -10.132  29.966 -22.754  1.00190.13           C
ATOM   1984  OG  SER A 447     -10.291  29.035 -21.699  1.00188.08           O
ATOM   1985  N   ASN A 448     -12.206  28.953 -24.662  1.00183.01           N
ATOM   1986  CA  ASN A 448     -13.121  27.969 -25.228  1.00178.85           C
ATOM   1987  C   ASN A 448     -12.552  26.555 -25.198  1.00169.68           C
ATOM   1988  O   ASN A 448     -11.508  26.284 -25.789  1.00149.65           O
ATOM   1989  CB  ASN A 448     -13.478  28.343 -26.668  1.00179.55           C
ATOM   1990  CG  ASN A 448     -14.199  29.673 -26.767  1.00177.72           C
ATOM   1991  OD1 ASN A 448     -15.264  29.863 -26.181  1.00179.56           O
ATOM   1992  ND2 ASN A 448     -13.616  30.605 -27.510  1.00173.08           N
ATOM   1993  N   ILE A 449     -13.247  25.656 -24.511  1.00179.27           N
ATOM   1994  CA  ILE A 449     -12.847  24.255 -24.472  1.00187.17           C
ATOM   1995  C   ILE A 449     -13.134  23.610 -25.819  1.00179.97           C
ATOM   1996  O   ILE A 449     -14.232  23.749 -26.358  1.00184.22           O
ATOM   1997  CB  ILE A 449     -13.604  23.486 -23.383  1.00204.17           C
ATOM   1998  CG1 ILE A 449     -13.497  24.220 -22.045  1.00211.89           C
ATOM   1999  CG2 ILE A 449     -13.072  22.065 -23.274  1.00205.36           C
ATOM   2000  CD1 ILE A 449     -14.298  23.581 -20.935  1.00217.89           C
ATOM   2001  N   THR A 450     -12.152  22.896 -26.359  1.00163.92           N
ATOM   2002  CA  THR A 450     -12.273  22.369 -27.715  1.00152.11           C
ATOM   2003  C   THR A 450     -11.946  20.883 -27.861  1.00139.43           C
ATOM   2004  O   THR A 450     -12.113  20.316 -28.939  1.00148.36           O
ATOM   2005  CB  THR A 450     -11.405  23.174 -28.700  1.00136.77           C
ATOM   2006  OG1 THR A 450     -10.041  23.160 -28.259  1.00131.07           O
ATOM   2007  CG2 THR A 450     -11.889  24.611 -28.771  1.00135.07           C
ATOM   2008  N   GLY A 451     -11.491  20.248 -26.785  1.00101.20           N
ATOM   2009  CA  GLY A 451     -11.129  18.844 -26.856  1.00 90.26           C
ATOM   2010  C   GLY A 451     -10.909  18.179 -25.514  1.00 99.84           C
ATOM   2011  O   GLY A 451     -10.893  18.842 -24.477  1.00 87.39           O
ATOM   2012  N   LEU A 452     -10.730  16.861 -25.536  1.00114.89           N
ATOM   2013  CA  LEU A 452     -10.574  16.094 -24.304  1.00106.84           C
ATOM   2014  C   LEU A 452      -9.426  15.095 -24.335  1.00105.88           C
ATOM   2015  O   LEU A 452      -8.968  14.677 -25.399  1.00 99.84           O
ATOM   2016  CB  LEU A 452     -11.865  15.347 -23.964  1.00 93.87           C
ATOM   2017  CG  LEU A 452     -13.097  16.191 -23.656  1.00 97.05           C
ATOM   2018  CD1 LEU A 452     -13.691  16.722 -24.947  1.00110.51           C
ATOM   2019  CD2 LEU A 452     -14.113  15.359 -22.906  1.00 81.14           C
ATOM   2020  N   LEU A 453      -8.977  14.715 -23.144  1.00102.63           N
ATOM   2021  CA  LEU A 453      -7.979  13.668 -22.977  1.00103.35           C
ATOM   2022  C   LEU A 453      -8.530  12.616 -22.022  1.00 98.47           C
ATOM   2023  O   LEU A 453      -8.736  12.891 -20.842  1.00 88.14           O
ATOM   2024  CB  LEU A 453      -6.680  14.251 -22.419  1.00115.99           C
ATOM   2025  CG  LEU A 453      -6.021  15.363 -23.238  1.00122.01           C
ATOM   2026  CD1 LEU A 453      -4.856  15.989 -22.484  1.00117.41           C
ATOM   2027  CD2 LEU A 453      -5.560  14.817 -24.571  1.00135.58           C
ATOM   2028  N   LEU A 454      -8.777  11.415 -22.537  1.00118.11           N
ATOM   2029  CA  LEU A 454      -9.352  10.346 -21.726  1.00105.55           C
ATOM   2030  C   LEU A 454      -8.420   9.147 -21.570  1.00111.31           C
ATOM   2031  O   LEU A 454      -7.485   8.959 -22.350  1.00117.52           O
ATOM   2032  CB  LEU A 454     -10.687   9.882 -22.311  1.00 96.64           C
ATOM   2033  CG  LEU A 454     -11.768  10.947 -22.486  1.00107.65           C
ATOM   2034  CD1 LEU A 454     -13.104  10.297 -22.811  1.00 92.53           C
ATOM   2035  CD2 LEU A 454     -11.881  11.793 -21.229  1.00122.43           C
ATOM   2036  N   LEU A 455      -8.699   8.343 -20.550  1.00111.94           N
ATOM   2037  CA  LEU A 455      -7.975   7.106 -20.290  1.00103.85           C
ATOM   2038  C   LEU A 455      -8.946   6.035 -19.801  1.00125.31           C
ATOM   2039  O   LEU A 455      -9.742   6.272 -18.890  1.00126.24           O
ATOM   2040  CB  LEU A 455      -6.872   7.335 -19.257  1.00 86.39           C
ATOM   2041  CG  LEU A 455      -5.492   7.715 -19.801  1.00115.35           C
ATOM   2042  CD1 LEU A 455      -4.605   8.251 -18.691  1.00126.60           C
ATOM   2043  CD2 LEU A 455      -4.828   6.532 -20.502  1.00116.87           C
ATOM   2044  N   ARG A 456      -8.878   4.857 -20.411  1.00124.54           N
ATOM   2045  CA  ARG A 456      -9.785   3.768 -20.068  1.00128.16           C
ATOM   2046  C   ARG A 456      -9.180   2.822 -19.037  1.00139.94           C
ATOM   2047  O   ARG A 456      -7.979   2.551 -19.052  1.00133.50           O
ATOM   2048  CB  ARG A 456     -10.180   2.990 -21.322  1.00126.12           C
ATOM   2049  CG  ARG A 456     -11.121   1.825 -21.064  1.00121.55           C
ATOM   2050  CD  ARG A 456     -11.504   1.157 -22.368  1.00110.71           C
ATOM   2051  NE  ARG A 456     -10.322   0.826 -23.156  1.00121.54           N
ATOM   2052  CZ  ARG A 456      -9.692  -0.342 -23.101  1.00131.53           C
ATOM   2053  NH1 ARG A 456     -10.138  -1.299 -22.298  1.00133.01           N
ATOM   2054  NH2 ARG A 456      -8.619  -0.555 -23.849  1.00140.21           N
ATOM   2055  N   ASP A 457     -10.024   2.318 -18.143  1.00149.43           N
ATOM   2056  CA  ASP A 457      -9.580   1.380 -17.120  1.00149.86           C
ATOM   2057  C   ASP A 457      -9.582  -0.049 -17.648  1.00146.08           C
ATOM   2058  O   ASP A 457     -10.525  -0.476 -18.317  1.00154.02           O
ATOM   2059  CB  ASP A 457     -10.458   1.487 -15.870  1.00155.67           C
ATOM   2060  CG  ASP A 457     -10.265   2.800 -15.133  1.00157.32           C
ATOM   2061  OD1 ASP A 457      -9.760   3.762 -15.750  1.00156.32           O
ATOM   2062  OD2 ASP A 457     -10.618   2.869 -13.937  1.00162.02           O
ATOM   2063  N   GLY A 458      -8.515  -0.781 -17.345  1.00129.82           N
ATOM   2064  CA  GLY A 458      -8.393  -2.165 -17.760  1.00133.68           C
ATOM   2065  C   GLY A 458      -8.923  -3.124 -16.712  1.00145.35           C
ATOM   2066  O   GLY A 458     -10.104  -3.475 -16.720  1.00157.04           O
ATOM   2067  N   ASP A 464     -18.011  -5.770 -17.283  1.00152.93           N
ATOM   2068  CA  ASP A 464     -19.172  -5.487 -18.121  1.00165.62           C
ATOM   2069  C   ASP A 464     -19.222  -4.013 -18.504  1.00158.89           C
ATOM   2070  O   ASP A 464     -20.068  -3.594 -19.295  1.00148.59           O
ATOM   2071  CB  ASP A 464     -20.468  -5.882 -17.402  1.00180.66           C
ATOM   2072  CG  ASP A 464     -20.795  -4.967 -16.231  1.00189.49           C
ATOM   2073  OD1 ASP A 464     -20.614  -5.394 -15.071  1.00194.36           O
ATOM   2074  OD2 ASP A 464     -21.236  -3.822 -16.473  1.00189.92           O
ATOM   2075  N   THR A 465     -18.304  -3.236 -17.937  1.00159.91           N
ATOM   2076  CA  THR A 465     -18.291  -1.787 -18.115  1.00148.07           C
ATOM   2077  C   THR A 465     -16.972  -1.272 -18.690  1.00142.17           C
ATOM   2078  O   THR A 465     -15.943  -1.942 -18.605  1.00143.81           O
ATOM   2079  CB  THR A 465     -18.561  -1.070 -16.776  1.00143.07           C
ATOM   2080  OG1 THR A 465     -17.888  -1.768 -15.721  1.00153.08           O
ATOM   2081  CG2 THR A 465     -20.052  -1.041 -16.472  1.00123.74           C
ATOM   2082  N   GLU A 466     -17.017  -0.078 -19.279  1.00148.66           N
ATOM   2083  CA  GLU A 466     -15.816   0.602 -19.767  1.00148.83           C
ATOM   2084  C   GLU A 466     -15.808   2.058 -19.317  1.00143.84           C
ATOM   2085  O   GLU A 466     -16.392   2.924 -19.970  1.00144.64           O
ATOM   2086  CB  GLU A 466     -15.715   0.533 -21.294  1.00143.33           C
ATOM   2087  CG  GLU A 466     -15.468  -0.859 -21.850  1.00144.33           C
ATOM   2088  CD  GLU A 466     -14.134  -1.441 -21.422  1.00143.26           C
ATOM   2089  OE1 GLU A 466     -13.419  -0.787 -20.632  1.00142.68           O
ATOM   2090  OE2 GLU A 466     -13.799  -2.554 -21.882  1.00146.69           O
ATOM   2091  N   THR A 467     -15.140   2.325 -18.202  1.00135.46           N
ATOM   2092  CA  THR A 467     -15.114   3.667 -17.641  1.00130.28           C
ATOM   2093  C   THR A 467     -13.885   4.436 -18.109  1.00123.23           C
ATOM   2094  O   THR A 467     -12.795   3.877 -18.218  1.00102.10           O
ATOM   2095  CB  THR A 467     -15.125   3.635 -16.105  1.00125.90           C
ATOM   2096  OG1 THR A 467     -13.806   3.904 -15.613  1.00125.76           O
ATOM   2097  CG2 THR A 467     -15.597   2.277 -15.601  1.00113.54           C
ATOM   2098  N   PHE A 468     -14.077   5.720 -18.388  1.00135.33           N
ATOM   2099  CA  PHE A 468     -12.990   6.590 -18.805  1.00131.98           C
ATOM   2100  C   PHE A 468     -12.785   7.685 -17.775  1.00125.49           C
ATOM   2101  O   PHE A 468     -13.726   8.109 -17.103  1.00119.81           O
ATOM   2102  CB  PHE A 468     -13.297   7.222 -20.161  1.00134.69           C
ATOM   2103  CG  PHE A 468     -13.579   6.225 -21.242  1.00145.88           C
ATOM   2104  CD1 PHE A 468     -12.876   5.036 -21.305  1.00145.59           C
ATOM   2105  CD2 PHE A 468     -14.556   6.470 -22.189  1.00161.10           C
ATOM   2106  CE1 PHE A 468     -13.137   4.115 -22.300  1.00149.29           C
ATOM   2107  CE2 PHE A 468     -14.822   5.550 -23.183  1.00166.03           C
ATOM   2108  CZ  PHE A 468     -14.111   4.372 -23.239  1.00160.48           C
ATOM   2109  N   ARG A 469     -11.546   8.141 -17.658  1.00111.91           N
ATOM   2110  CA  ARG A 469     -11.216   9.232 -16.758  1.00105.00           C
ATOM   2111  C   ARG A 469     -10.440  10.284 -17.536  1.00102.77           C
ATOM   2112  O   ARG A 469     -10.047  10.045 -18.675  1.00100.11           O
ATOM   2113  CB  ARG A 469     -10.405   8.708 -15.573  1.00101.43           C
ATOM   2114  CG  ARG A 469     -11.101   7.586 -14.821  1.00100.84           C
ATOM   2115  CD  ARG A 469     -10.181   6.933 -13.808  1.00110.82           C
ATOM   2116  NE  ARG A 469     -10.802   5.757 -13.211  1.00123.84           N
ATOM   2117  CZ  ARG A 469     -11.589   5.795 -12.143  1.00140.85           C
ATOM   2118  NH1 ARG A 469     -11.848   6.953 -11.552  1.00148.55           N
ATOM   2119  NH2 ARG A 469     -12.115   4.676 -11.667  1.00145.61           N
ATOM   2120  N   PRO A 470     -10.239  11.467 -16.939  1.00107.34           N
ATOM   2121  CA  PRO A 470      -9.498  12.525 -17.628  1.00 86.74           C
ATOM   2122  C   PRO A 470      -7.998  12.305 -17.496  1.00 82.46           C
ATOM   2123  O   PRO A 470      -7.520  11.902 -16.434  1.00 93.80           O
ATOM   2124  CB  PRO A 470      -9.910  13.797 -16.871  1.00 92.70           C
ATOM   2125  CG  PRO A 470     -10.984  13.369 -15.889  1.00106.87           C
ATOM   2126  CD  PRO A 470     -10.766  11.924 -15.645  1.00117.85           C
ATOM   2127  N   GLY A 471      -7.266  12.568 -18.571  1.00 75.16           N
ATOM   2128  CA  GLY A 471      -5.824  12.414 -18.563  1.00 80.92           C
ATOM   2129  C   GLY A 471      -5.083  13.730 -18.709  1.00 79.41           C
ATOM   2130  O   GLY A 471      -5.608  14.796 -18.392  1.00 81.08           O
ATOM   2131  N   GLY A 472      -3.850  13.654 -19.194  1.00 69.14           N
ATOM   2132  CA  GLY A 472      -3.052  14.845 -19.397  1.00 82.64           C
ATOM   2133  C   GLY A 472      -1.656  14.668 -18.850  1.00 89.71           C
ATOM   2134  O   GLY A 472      -1.296  13.592 -18.377  1.00 94.85           O
ATOM   2135  N   GLY A 473      -0.868  15.732 -18.911  1.00102.76           N
ATOM   2136  CA  GLY A 473       0.507  15.678 -18.460  1.00111.46           C
ATOM   2137  C   GLY A 473       1.453  15.950 -19.607  1.00 99.96           C
ATOM   2138  O   GLY A 473       1.993  17.048 -19.719  1.00105.22           O
ATOM   2139  N   ASP A 474       1.648  14.949 -20.461  1.00 99.26           N
ATOM   2140  CA  ASP A 474       2.495  15.100 -21.639  1.00 82.50           C
ATOM   2141  C   ASP A 474       1.879  16.104 -22.599  1.00 82.76           C
ATOM   2142  O   ASP A 474       0.916  15.795 -23.301  1.00 89.91           O
ATOM   2143  CB  ASP A 474       2.683  13.759 -22.346  1.00 72.57           C
ATOM   2144  CG  ASP A 474       3.714  13.831 -23.447  1.00 79.58           C
ATOM   2145  OD1 ASP A 474       4.588  14.718 -23.368  1.00 75.70           O
ATOM   2146  OD2 ASP A 474       3.655  13.006 -24.383  1.00 98.81           O
ATOM   2147  N   MET A 475       2.438  17.308 -22.626  1.00 83.71           N
ATOM   2148  CA  MET A 475       1.877  18.388 -23.428  1.00 88.06           C
ATOM   2149  C   MET A 475       2.005  18.109 -24.914  1.00 81.29           C
ATOM   2150  O   MET A 475       1.424  18.813 -25.739  1.00 86.65           O
ATOM   2151  CB  MET A 475       2.534  19.720 -23.069  1.00 91.63           C
ATOM   2152  CG  MET A 475       2.253  20.137 -21.641  1.00 97.33           C
ATOM   2153  SD  MET A 475       0.487  20.049 -21.284  1.00117.99           S
ATOM   2154  CE  MET A 475       0.506  19.761 -19.516  1.00135.42           C
ATOM   2155  N   ARG A 476       2.761  17.069 -25.247  1.00 67.68           N
ATOM   2156  CA  ARG A 476       2.926  16.654 -26.631  1.00 61.78           C
ATOM   2157  C   ARG A 476       1.593  16.259 -27.251  1.00 58.98           C
ATOM   2158  O   ARG A 476       1.492  16.080 -28.462  1.00 78.78           O
ATOM   2159  CB  ARG A 476       3.893  15.480 -26.717  1.00 70.56           C
ATOM   2160  CG  ARG A 476       5.156  15.688 -25.944  1.00 77.46           C
ATOM   2161  CD  ARG A 476       6.360  15.525 -26.827  1.00 83.34           C
ATOM   2162  NE  ARG A 476       7.545  15.210 -26.041  1.00 97.00           N
ATOM   2163  CZ  ARG A 476       7.814  13.999 -25.572  1.00100.67           C
ATOM   2164  NH1 ARG A 476       6.977  12.999 -25.806  1.00121.33           N
ATOM   2165  NH2 ARG A 476       8.912  13.789 -24.867  1.00 95.28           N
ATOM   2166  N   ASP A 477       0.573  16.107 -26.416  1.00 76.62           N
ATOM   2167  CA  ASP A 477      -0.756  15.775 -26.907  1.00 82.14           C
ATOM   2168  C   ASP A 477      -1.515  17.050 -27.233  1.00 86.64           C
ATOM   2169  O   ASP A 477      -2.197  17.130 -28.253  1.00 96.18           O
ATOM   2170  CB  ASP A 477      -1.509  14.931 -25.883  1.00 98.87           C
ATOM   2171  CG  ASP A 477      -0.727  13.695 -25.464  1.00122.37           C
ATOM   2172  OD1 ASP A 477       0.049  13.172 -26.295  1.00110.89           O
ATOM   2173  OD2 ASP A 477      -0.883  13.248 -24.306  1.00135.82           O
ATOM   2174  N   ASN A 478      -1.383  18.054 -26.371  1.00 88.35           N
ATOM   2175  CA  ASN A 478      -1.922  19.373 -26.670  1.00 94.94           C
ATOM   2176  C   ASN A 478      -1.476  19.783 -28.068  1.00 99.62           C
ATOM   2177  O   ASN A 478      -2.190  20.472 -28.792  1.00 99.09           O
ATOM   2178  CB  ASN A 478      -1.438  20.409 -25.651  1.00 95.02           C
ATOM   2179  CG  ASN A 478      -1.839  20.067 -24.225  1.00107.79           C
ATOM   2180  OD1 ASN A 478      -1.901  18.898 -23.845  1.00109.07           O
ATOM   2181  ND2 ASN A 478      -2.114  21.096 -23.427  1.00105.22           N
ATOM   2182  N   TRP A 479      -0.279  19.346 -28.439  1.00 94.16           N
ATOM   2183  CA  TRP A 479       0.271  19.630 -29.753  1.00 82.69           C
ATOM   2184  C   TRP A 479      -0.343  18.690 -30.781  1.00 90.70           C
ATOM   2185  O   TRP A 479      -0.899  19.130 -31.787  1.00 86.63           O
ATOM   2186  CB  TRP A 479       1.793  19.477 -29.726  1.00 81.94           C
ATOM   2187  CG  TRP A 479       2.469  20.166 -28.555  1.00 92.03           C
ATOM   2188  CD1 TRP A 479       3.675  19.837 -27.994  1.00 89.16           C
ATOM   2189  CD2 TRP A 479       1.976  21.290 -27.806  1.00 93.92           C
ATOM   2190  NE1 TRP A 479       3.963  20.686 -26.951  1.00 80.95           N
ATOM   2191  CE2 TRP A 479       2.938  21.587 -26.816  1.00 94.40           C
ATOM   2192  CE3 TRP A 479       0.820  22.078 -27.880  1.00 76.82           C
ATOM   2193  CZ2 TRP A 479       2.777  22.634 -25.908  1.00 86.69           C
ATOM   2194  CZ3 TRP A 479       0.662  23.116 -26.974  1.00 86.95           C
ATOM   2195  CH2 TRP A 479       1.634  23.384 -26.002  1.00 78.31           C
ATOM   2196  N   ARG A 480      -0.243  17.390 -30.518  1.00 95.86           N
ATOM   2197  CA  ARG A 480      -0.865  16.384 -31.366  1.00 81.57           C
ATOM   2198  C   ARG A 480      -2.320  16.747 -31.625  1.00 91.03           C
ATOM   2199  O   ARG A 480      -2.923  16.280 -32.589  1.00110.71           O
ATOM   2200  CB  ARG A 480      -0.785  15.006 -30.708  1.00 68.33           C
ATOM   2201  CG  ARG A 480       0.544  14.304 -30.882  1.00 87.50           C
ATOM   2202  CD  ARG A 480       0.610  13.033 -30.045  1.00 99.73           C
ATOM   2203  NE  ARG A 480       1.938  12.423 -30.088  1.00116.64           N
ATOM   2204  CZ  ARG A 480       2.529  11.830 -29.053  1.00128.04           C
ATOM   2205  NH1 ARG A 480       1.915  11.762 -27.879  1.00130.94           N
ATOM   2206  NH2 ARG A 480       3.740  11.304 -29.191  1.00125.32           N
ATOM   2207  N   SER A 481      -2.882  17.584 -30.758  1.00 91.61           N
ATOM   2208  CA  SER A 481      -4.273  17.992 -30.899  1.00115.70           C
ATOM   2209  C   SER A 481      -4.438  18.957 -32.068  1.00111.44           C
ATOM   2210  O   SER A 481      -5.505  19.028 -32.678  1.00 93.59           O
ATOM   2211  CB  SER A 481      -4.789  18.637 -29.608  1.00111.73           C
ATOM   2212  OG  SER A 481      -4.562  20.037 -29.603  1.00110.74           O
ATOM   2213  N   GLU A 482      -3.372  19.690 -32.381  1.00109.59           N
ATOM   2214  CA  GLU A 482      -3.412  20.694 -33.443  1.00120.79           C
ATOM   2215  C   GLU A 482      -2.548  20.322 -34.648  1.00117.52           C
ATOM   2216  O   GLU A 482      -2.646  20.948 -35.702  1.00106.21           O
ATOM   2217  CB  GLU A 482      -2.984  22.063 -32.903  1.00113.96           C
ATOM   2218  CG  GLU A 482      -3.844  22.578 -31.758  1.00123.37           C
ATOM   2219  CD  GLU A 482      -5.280  22.856 -32.175  1.00139.64           C
ATOM   2220  OE1 GLU A 482      -5.506  23.204 -33.355  1.00125.13           O
ATOM   2221  OE2 GLU A 482      -6.182  22.719 -31.320  1.00155.22           O
ATOM   2222  N   LEU A 483      -1.699  19.310 -34.488  1.00119.14           N
ATOM   2223  CA  LEU A 483      -0.782  18.903 -35.554  1.00108.66           C
ATOM   2224  C   LEU A 483      -1.143  17.542 -36.132  1.00106.73           C
ATOM   2225  O   LEU A 483      -0.307  16.881 -36.752  1.00103.68           O
ATOM   2226  CB  LEU A 483       0.665  18.870 -35.051  1.00 91.11           C
ATOM   2227  CG  LEU A 483       1.270  20.159 -34.494  1.00 95.40           C
ATOM   2228  CD1 LEU A 483       2.671  19.892 -33.958  1.00 98.92           C
ATOM   2229  CD2 LEU A 483       1.282  21.263 -35.548  1.00 84.81           C
ATOM   2230  N   TYR A 484      -2.382  17.118 -35.914  1.00 92.45           N
ATOM   2231  CA  TYR A 484      -2.846  15.848 -36.451  1.00102.74           C
ATOM   2232  C   TYR A 484      -2.998  15.952 -37.966  1.00112.09           C
ATOM   2233  O   TYR A 484      -2.940  14.946 -38.673  1.00120.54           O
ATOM   2234  CB  TYR A 484      -4.176  15.449 -35.804  1.00113.39           C
ATOM   2235  CG  TYR A 484      -5.316  16.397 -36.113  1.00127.88           C
ATOM   2236  CD1 TYR A 484      -5.266  17.727 -35.710  1.00129.95           C
ATOM   2237  CD2 TYR A 484      -6.443  15.963 -36.803  1.00135.76           C
ATOM   2238  CE1 TYR A 484      -6.304  18.601 -35.991  1.00149.78           C
ATOM   2239  CE2 TYR A 484      -7.488  16.830 -37.087  1.00155.28           C
ATOM   2240  CZ  TYR A 484      -7.414  18.148 -36.678  1.00158.91           C
ATOM   2241  OH  TYR A 484      -8.451  19.016 -36.957  1.00154.02           O
ATOM   2242  N   LYS A 485      -3.177  17.178 -38.456  1.00120.30           N
ATOM   2243  CA  LYS A 485      -3.459  17.422 -39.872  1.00107.73           C
ATOM   2244  C   LYS A 485      -2.218  17.674 -40.718  1.00 95.24           C
ATOM   2245  O   LYS A 485      -2.294  17.681 -41.942  1.00106.56           O
ATOM   2246  CB  LYS A 485      -4.434  18.595 -40.040  1.00107.36           C
ATOM   2247  CG  LYS A 485      -5.893  18.227 -39.820  1.00123.75           C
ATOM   2248  CD  LYS A 485      -6.835  19.354 -40.217  1.00141.87           C
ATOM   2249  CE  LYS A 485      -8.287  18.889 -40.201  1.00153.78           C
ATOM   2250  NZ  LYS A 485      -9.239  19.988 -40.534  1.00149.93           N
ATOM   2251  N   TYR A 486      -1.079  17.883 -40.070  1.00109.00           N
ATOM   2252  CA  TYR A 486       0.138  18.237 -40.790  1.00 91.14           C
ATOM   2253  C   TYR A 486       1.150  17.091 -40.856  1.00 89.94           C
ATOM   2254  O   TYR A 486       1.182  16.210 -39.995  1.00 96.65           O
ATOM   2255  CB  TYR A 486       0.775  19.492 -40.182  1.00 87.36           C
ATOM   2256  CG  TYR A 486      -0.091  20.732 -40.278  1.00 89.15           C
ATOM   2257  CD1 TYR A 486      -0.716  21.257 -39.157  1.00 86.58           C
ATOM   2258  CD2 TYR A 486      -0.285  21.375 -41.489  1.00 97.40           C
ATOM   2259  CE1 TYR A 486      -1.510  22.392 -39.240  1.00 79.21           C
ATOM   2260  CE2 TYR A 486      -1.079  22.511 -41.582  1.00105.97           C
ATOM   2261  CZ  TYR A 486      -1.690  23.015 -40.455  1.00 96.11           C
ATOM   2262  OH  TYR A 486      -2.480  24.144 -40.547  1.00 99.43           O
ATOM   2263  N   LYS A 487       1.976  17.125 -41.894  1.00110.59           N
ATOM   2264  CA  LYS A 487       2.988  16.108 -42.143  1.00114.23           C
ATOM   2265  C   LYS A 487       4.083  16.755 -42.985  1.00102.17           C
ATOM   2266  O   LYS A 487       3.822  17.714 -43.708  1.00 93.18           O
ATOM   2267  CB  LYS A 487       2.363  14.925 -42.881  1.00114.91           C
ATOM   2268  CG  LYS A 487       3.333  13.839 -43.303  1.00102.86           C
ATOM   2269  CD  LYS A 487       2.596  12.758 -44.074  1.00108.06           C
ATOM   2270  CE  LYS A 487       3.543  11.706 -44.614  1.00125.95           C
ATOM   2271  NZ  LYS A 487       2.827  10.680 -45.422  1.00137.71           N
ATOM   2272  N   VAL A 488       5.305  16.245 -42.901  1.00 94.23           N
ATOM   2273  CA  VAL A 488       6.423  16.908 -43.569  1.00102.28           C
ATOM   2274  C   VAL A 488       7.146  16.052 -44.611  1.00112.41           C
ATOM   2275  O   VAL A 488       7.625  14.954 -44.318  1.00107.60           O
ATOM   2276  CB  VAL A 488       7.439  17.475 -42.555  1.00 96.43           C
ATOM   2277  CG1 VAL A 488       8.823  17.555 -43.173  1.00 90.51           C
ATOM   2278  CG2 VAL A 488       6.982  18.842 -42.051  1.00 96.62           C
ATOM   2279  N   VAL A 489       7.225  16.584 -45.828  1.00105.75           N
ATOM   2280  CA  VAL A 489       7.859  15.900 -46.948  1.00 93.20           C
ATOM   2281  C   VAL A 489       8.878  16.791 -47.658  1.00 95.23           C
ATOM   2282  O   VAL A 489       8.696  18.004 -47.756  1.00 92.22           O
ATOM   2283  CB  VAL A 489       6.810  15.441 -47.977  1.00 99.70           C
ATOM   2284  CG1 VAL A 489       5.977  14.300 -47.414  1.00105.39           C
ATOM   2285  CG2 VAL A 489       5.921  16.606 -48.371  1.00111.86           C
ATOM   2286  N   GLU A 490       9.952  16.179 -48.148  1.00111.82           N
ATOM   2287  CA  GLU A 490      10.926  16.879 -48.980  1.00128.31           C
ATOM   2288  C   GLU A 490      10.568  16.677 -50.445  1.00139.56           C
ATOM   2289  O   GLU A 490      10.164  15.588 -50.842  1.00153.42           O
ATOM   2290  CB  GLU A 490      12.339  16.354 -48.727  1.00132.94           C
ATOM   2291  CG  GLU A 490      12.627  15.016 -49.382  1.00142.42           C
ATOM   2292  CD  GLU A 490      14.097  14.646 -49.341  1.00153.13           C
ATOM   2293  OE1 GLU A 490      14.723  14.794 -48.271  1.00153.58           O
ATOM   2294  OE2 GLU A 490      14.627  14.211 -50.385  1.00160.41           O
ATOM   2295  N   ILE A 491      10.729  17.724 -51.248  1.00126.22           N
ATOM   2296  CA  ILE A 491      10.356  17.671 -52.659  1.00114.63           C
ATOM   2297  C   ILE A 491      11.459  17.116 -53.564  1.00105.26           C
ATOM   2298  O   ILE A 491      12.453  17.786 -53.844  1.00 93.65           O
ATOM   2299  CB  ILE A 491       9.916  19.046 -53.161  1.00111.65           C
ATOM   2300  CG1 ILE A 491       8.693  19.509 -52.368  1.00115.32           C
ATOM   2301  CG2 ILE A 491       9.617  18.988 -54.649  1.00125.20           C
ATOM   2302  CD1 ILE A 491       8.450  20.994 -52.427  1.00123.37           C
