# Supplementary material for: A non-redundant data set of nanobody-antigen crystal structures
Source: Data Brief. 2019 Mar 6;24:103754. doi: 10.1016/j.dib.2019.103754 (PMC6441729; doi:10.1016/j.dib.2019.103754)
Supplement: Multimedia component 5 [file mmc5.zip › Data_set/Ag_1/3stb_1.pdb]

ATOM      1  N   ALA C 283      18.460 -10.876  48.804  1.00166.28           N
ATOM      2  CA  ALA C 283      18.007  -9.550  49.296  1.00161.76           C
ATOM      3  C   ALA C 283      17.233  -9.705  50.610  1.00160.35           C
ATOM      4  O   ALA C 283      16.062 -10.085  50.604  1.00152.50           O
ATOM      5  CB  ALA C 283      17.147  -8.867  48.242  1.00151.18           C
ATOM      6  N   ALA C 284      17.893  -9.410  51.732  1.00169.76           N
ATOM      7  CA  ALA C 284      17.290  -9.556  53.063  1.00171.26           C
ATOM      8  C   ALA C 284      16.137  -8.578  53.263  1.00160.43           C
ATOM      9  O   ALA C 284      16.168  -7.454  52.768  1.00155.70           O
ATOM     10  CB  ALA C 284      18.339  -9.367  54.151  1.00185.28           C
ATOM     11  N   HIS C 285      15.120  -9.019  53.993  1.00158.39           N
ATOM     12  CA  HIS C 285      13.906  -8.233  54.181  1.00149.06           C
ATOM     13  C   HIS C 285      14.061  -7.246  55.311  1.00153.00           C
ATOM     14  O   HIS C 285      14.964  -7.379  56.137  1.00164.84           O
ATOM     15  CB  HIS C 285      12.726  -9.166  54.438  1.00146.17           C
ATOM     16  N   TRP C 286      13.181  -6.243  55.341  1.00144.36           N
ATOM     17  CA  TRP C 286      13.102  -5.259  56.436  1.00146.30           C
ATOM     18  C   TRP C 286      11.895  -5.542  57.315  1.00143.61           C
ATOM     19  O   TRP C 286      11.318  -6.626  57.238  1.00144.00           O
ATOM     20  CB  TRP C 286      13.043  -3.844  55.860  1.00139.69           C
ATOM     21  N   ARG C 287      11.499  -4.586  58.159  1.00142.37           N
ATOM     22  CA  ARG C 287      10.317  -4.752  59.030  1.00140.58           C
ATOM     23  C   ARG C 287       8.991  -4.794  58.243  1.00128.66           C
ATOM     24  O   ARG C 287       8.372  -5.849  58.130  1.00129.69           O
ATOM     25  CB  ARG C 287      10.259  -3.650  60.098  1.00142.79           C
ATOM     26  N   CYS C 288       8.545  -3.658  57.717  1.00119.07           N
ATOM     27  CA  CYS C 288       7.362  -3.634  56.846  1.00109.43           C
ATOM     28  C   CYS C 288       7.825  -3.324  55.429  1.00104.19           C
ATOM     29  O   CYS C 288       8.187  -2.187  55.117  1.00101.65           O
ATOM     30  CB  CYS C 288       6.312  -2.616  57.324  1.00104.17           C
ATOM     31  N   VAL C 289       7.839  -4.348  54.580  1.00103.23           N
ATOM     32  CA  VAL C 289       8.165  -4.153  53.166  1.00100.39           C
ATOM     33  C   VAL C 289       6.933  -3.680  52.379  1.00 94.02           C
ATOM     34  O   VAL C 289       7.052  -2.978  51.397  1.00 92.86           O
ATOM     35  CB  VAL C 289       8.778  -5.427  52.519  1.00103.92           C
ATOM     36  CG1 VAL C 289       9.781  -6.092  53.460  1.00111.53           C
ATOM     37  CG2 VAL C 289       7.701  -6.410  52.100  1.00102.02           C
ATOM     38  N   ASN C 290       5.752  -4.061  52.844  1.00 92.53           N
ATOM     39  CA  ASN C 290       4.500  -3.843  52.135  1.00 89.36           C
ATOM     40  C   ASN C 290       3.437  -3.438  53.137  1.00 87.35           C
ATOM     41  O   ASN C 290       3.000  -4.249  53.944  1.00 90.38           O
ATOM     42  CB  ASN C 290       4.083  -5.151  51.443  1.00 92.19           C
ATOM     43  CG  ASN C 290       2.889  -4.983  50.527  1.00 92.02           C
ATOM     44  OD1 ASN C 290       2.037  -4.113  50.736  1.00 90.35           O
ATOM     45  ND2 ASN C 290       2.823  -5.820  49.497  1.00 94.76           N
ATOM     46  N   HIS C 291       3.027  -2.184  53.105  1.00 83.71           N
ATOM     47  CA  HIS C 291       2.068  -1.718  54.084  1.00 82.90           C
ATOM     48  C   HIS C 291       1.300  -0.587  53.491  1.00 80.67           C
ATOM     49  O   HIS C 291       1.878   0.303  52.880  1.00 79.82           O
ATOM     50  CB  HIS C 291       2.797  -1.292  55.358  1.00 83.72           C
ATOM     51  CG  HIS C 291       1.884  -0.798  56.455  1.00 83.98           C
ATOM     52  ND1 HIS C 291       1.297  -1.633  57.353  1.00 88.08           N
ATOM     53  CD2 HIS C 291       1.468   0.495  56.787  1.00 81.62           C
ATOM     54  CE1 HIS C 291       0.543  -0.911  58.210  1.00 87.64           C
ATOM     55  NE2 HIS C 291       0.648   0.392  57.863  1.00 83.60           N
ATOM     56  N   CYS C 292      -0.017  -0.625  53.628  1.00 81.45           N
ATOM     57  CA  CYS C 292      -0.852   0.466  53.145  1.00 81.86           C
ATOM     58  C   CYS C 292      -1.887   0.858  54.175  1.00 82.60           C
ATOM     59  O   CYS C 292      -2.366   0.041  54.954  1.00 84.79           O
ATOM     60  CB  CYS C 292      -1.519   0.130  51.795  1.00 86.00           C
ATOM     61  SG  CYS C 292      -2.424  -1.430  51.687  1.00 90.78           S
ATOM     62  N   VAL C 293      -2.188   2.142  54.199  1.00 69.01           N
ATOM     63  CA  VAL C 293      -3.155   2.690  55.129  1.00 70.36           C
ATOM     64  C   VAL C 293      -4.160   3.500  54.307  1.00 69.75           C
ATOM     65  O   VAL C 293      -3.806   4.519  53.702  1.00 72.46           O
ATOM     66  CB  VAL C 293      -2.496   3.502  56.293  1.00 76.58           C
ATOM     67  CG1 VAL C 293      -0.996   3.707  56.089  1.00 82.05           C
ATOM     68  CG2 VAL C 293      -3.198   4.834  56.512  1.00 78.31           C
ATOM     69  N   MET C 294      -5.396   3.000  54.245  1.00 67.03           N
ATOM     70  CA  MET C 294      -6.449   3.629  53.475  1.00 67.38           C
ATOM     71  C   MET C 294      -7.541   4.157  54.405  1.00 70.07           C
ATOM     72  O   MET C 294      -7.897   3.502  55.393  1.00 72.50           O
ATOM     73  CB  MET C 294      -7.071   2.621  52.509  1.00 64.44           C
ATOM     74  CG  MET C 294      -6.101   1.766  51.691  1.00 64.58           C
ATOM     75  SD  MET C 294      -5.144   2.580  50.399  1.00 65.75           S
ATOM     76  CE  MET C 294      -3.629   2.798  51.267  1.00 70.45           C
ATOM     77  N   LEU C 295      -8.074   5.335  54.096  1.00 70.88           N
ATOM     78  CA  LEU C 295      -9.232   5.857  54.814  1.00 71.67           C
ATOM     79  C   LEU C 295     -10.252   6.297  53.783  1.00 70.50           C
ATOM     80  O   LEU C 295      -9.968   7.173  52.979  1.00 72.26           O
ATOM     81  CB  LEU C 295      -8.845   7.026  55.722  1.00 76.16           C
ATOM     82  CG  LEU C 295      -9.899   7.465  56.749  1.00 79.90           C
ATOM     83  CD1 LEU C 295      -9.256   8.161  57.939  1.00 84.97           C
ATOM     84  CD2 LEU C 295     -10.934   8.374  56.119  1.00 82.03           C
ATOM     85  N   GLY C 296     -11.424   5.672  53.794  1.00 68.38           N
ATOM     86  CA  GLY C 296     -12.470   6.017  52.850  1.00 69.37           C
ATOM     87  C   GLY C 296     -13.861   5.530  53.221  1.00 70.89           C
ATOM     88  O   GLY C 296     -14.085   5.018  54.319  1.00 71.05           O
ATOM     89  N   VAL C 297     -14.794   5.708  52.281  1.00 72.60           N
ATOM     90  CA  VAL C 297     -16.181   5.283  52.433  1.00 74.48           C
ATOM     91  C   VAL C 297     -16.332   3.834  51.991  1.00 70.48           C
ATOM     92  O   VAL C 297     -15.700   3.408  51.029  1.00 67.99           O
ATOM     93  CB  VAL C 297     -17.123   6.179  51.611  1.00 79.87           C
ATOM     94  CG1 VAL C 297     -18.512   5.558  51.532  1.00 82.58           C
ATOM     95  CG2 VAL C 297     -17.164   7.588  52.210  1.00 84.51           C
ATOM     96  N   VAL C 298     -17.175   3.091  52.694  1.00 71.80           N
ATOM     97  CA  VAL C 298     -17.310   1.657  52.500  1.00 69.34           C
ATOM     98  C   VAL C 298     -18.580   1.335  51.727  1.00 74.81           C
ATOM     99  O   VAL C 298     -19.624   1.977  51.914  1.00 80.80           O
ATOM    100  CB  VAL C 298     -17.311   0.922  53.856  1.00 69.45           C
ATOM    101  CG1 VAL C 298     -18.209  -0.317  53.849  1.00 69.26           C
ATOM    102  CG2 VAL C 298     -15.885   0.573  54.241  1.00 65.56           C
ATOM    103  N   GLN C 299     -18.483   0.334  50.856  1.00 73.89           N
ATOM    104  CA  GLN C 299     -19.622  -0.105  50.078  1.00 79.92           C
ATOM    105  C   GLN C 299     -19.471  -1.550  49.636  1.00 77.20           C
ATOM    106  O   GLN C 299     -18.376  -2.116  49.690  1.00 72.42           O
ATOM    107  CB  GLN C 299     -19.777   0.798  48.864  1.00 84.85           C
ATOM    108  CG  GLN C 299     -21.158   0.739  48.250  1.00 95.74           C
ATOM    109  CD  GLN C 299     -21.597   2.079  47.690  1.00104.93           C
ATOM    110  OE1 GLN C 299     -20.794   3.014  47.590  1.00106.93           O
ATOM    111  NE2 GLN C 299     -22.876   2.186  47.327  1.00112.81           N
ATOM    112  N   ASN C 300     -20.582  -2.151  49.228  1.00 81.85           N
ATOM    113  CA  ASN C 300     -20.571  -3.459  48.590  1.00 81.42           C
ATOM    114  C   ASN C 300     -20.034  -4.558  49.507  1.00 75.73           C
ATOM    115  O   ASN C 300     -19.373  -5.478  49.081  1.00 71.75           O
ATOM    116  CB  ASN C 300     -19.779  -3.374  47.279  1.00 81.59           C
ATOM    117  CG  ASN C 300     -20.199  -4.419  46.263  1.00 87.27           C
ATOM    118  OD1 ASN C 300     -21.276  -5.017  46.349  1.00 92.65           O
ATOM    119  ND2 ASN C 300     -19.337  -4.646  45.281  1.00 89.53           N
ATOM    120  N   ILE C 301     -20.347  -4.428  50.787  1.00 78.22           N
ATOM    121  CA  ILE C 301     -20.018  -5.417  51.818  1.00 76.52           C
ATOM    122  C   ILE C 301     -20.533  -6.822  51.490  1.00 76.17           C
ATOM    123  O   ILE C 301     -21.747  -7.025  51.358  1.00 79.73           O
ATOM    124  CB  ILE C 301     -20.599  -4.981  53.200  1.00 82.46           C
ATOM    125  CG1 ILE C 301     -22.158  -4.917  53.212  1.00 94.59           C
ATOM    126  CG2 ILE C 301     -20.057  -3.626  53.628  1.00 81.48           C
ATOM    127  CD1 ILE C 301     -22.890  -4.195  52.067  1.00 97.39           C
ATOM    128  N   GLN C 302     -19.638  -7.801  51.362  1.00 70.81           N
ATOM    129  CA  GLN C 302     -20.120  -9.182  51.199  1.00 74.28           C
ATOM    130  C   GLN C 302     -19.246 -10.320  51.737  1.00 70.21           C
ATOM    131  O   GLN C 302     -18.040 -10.317  51.583  1.00 66.93           O
ATOM    132  CB  GLN C 302     -20.512  -9.453  49.736  1.00 77.81           C
ATOM    133  CG  GLN C 302     -19.435  -9.225  48.689  1.00 74.74           C
ATOM    134  CD  GLN C 302     -19.979  -9.324  47.263  1.00 78.94           C
ATOM    135  OE1 GLN C 302     -20.802 -10.187  46.948  1.00 81.61           O
ATOM    136  NE2 GLN C 302     -19.504  -8.446  46.396  1.00 79.99           N
ATOM    137  N   GLU C 303     -19.898 -11.280  52.384  1.00 73.78           N
ATOM    138  CA  GLU C 303     -19.271 -12.486  52.895  1.00 73.73           C
ATOM    139  C   GLU C 303     -19.099 -13.484  51.780  1.00 72.93           C
ATOM    140  O   GLU C 303     -19.963 -13.617  50.914  1.00 77.46           O
ATOM    141  CB  GLU C 303     -20.165 -13.182  53.937  1.00 81.98           C
ATOM    142  CG  GLU C 303     -20.243 -12.543  55.312  1.00 86.77           C
ATOM    143  CD  GLU C 303     -20.900 -13.462  56.343  1.00 94.89           C
ATOM    144  OE1 GLU C 303     -21.979 -14.034  56.060  1.00100.30           O
ATOM    145  OE2 GLU C 303     -20.336 -13.620  57.445  1.00 97.55           O
ATOM    146  N   GLY C 304     -18.019 -14.247  51.843  1.00 70.30           N
ATOM    147  CA  GLY C 304     -17.819 -15.335  50.911  1.00 70.37           C
ATOM    148  C   GLY C 304     -16.595 -16.145  51.269  1.00 67.93           C
ATOM    149  O   GLY C 304     -16.195 -16.178  52.420  1.00 65.79           O
ATOM    150  N   PHE C 305     -16.018 -16.790  50.253  1.00 67.54           N
ATOM    151  CA  PHE C 305     -14.816 -17.611  50.376  1.00 65.28           C
ATOM    152  C   PHE C 305     -13.819 -17.324  49.236  1.00 62.28           C
ATOM    153  O   PHE C 305     -14.222 -17.084  48.102  1.00 64.07           O
ATOM    154  CB  PHE C 305     -15.171 -19.107  50.305  1.00 68.74           C
ATOM    155  CG  PHE C 305     -16.324 -19.526  51.176  1.00 72.50           C
ATOM    156  CD1 PHE C 305     -16.097 -20.080  52.430  1.00 74.59           C
ATOM    157  CD2 PHE C 305     -17.633 -19.413  50.722  1.00 75.89           C
ATOM    158  CE1 PHE C 305     -17.151 -20.487  53.223  1.00 79.68           C
ATOM    159  CE2 PHE C 305     -18.699 -19.823  51.509  1.00 81.11           C
ATOM    160  CZ  PHE C 305     -18.456 -20.358  52.765  1.00 83.39           C
ATOM    161  N   VAL C 306     -12.527 -17.359  49.552  1.00 59.18           N
ATOM    162  CA  VAL C 306     -11.473 -17.461  48.567  1.00 57.64           C
ATOM    163  C   VAL C 306     -10.777 -18.806  48.788  1.00 60.54           C
ATOM    164  O   VAL C 306      -9.993 -18.995  49.724  1.00 59.42           O
ATOM    165  CB  VAL C 306     -10.462 -16.302  48.667  1.00 55.85           C
ATOM    166  CG1 VAL C 306      -9.341 -16.462  47.626  1.00 54.89           C
ATOM    167  CG2 VAL C 306     -11.194 -14.975  48.494  1.00 53.72           C
ATOM    168  N   PHE C 307     -11.081 -19.745  47.907  1.00 64.53           N
ATOM    169  CA  PHE C 307     -10.605 -21.107  48.030  1.00 68.73           C
ATOM    170  C   PHE C 307     -11.023 -21.680  49.374  1.00 71.83           C
ATOM    171  O   PHE C 307     -12.215 -21.905  49.592  1.00 74.63           O
ATOM    172  CB  PHE C 307      -9.104 -21.189  47.766  1.00 68.19           C
ATOM    173  CG  PHE C 307      -8.708 -20.623  46.437  1.00 68.36           C
ATOM    174  CD1 PHE C 307      -9.395 -20.982  45.279  1.00 71.38           C
ATOM    175  CD2 PHE C 307      -7.656 -19.731  46.329  1.00 67.34           C
ATOM    176  CE1 PHE C 307      -9.041 -20.455  44.047  1.00 73.37           C
ATOM    177  CE2 PHE C 307      -7.296 -19.202  45.096  1.00 69.50           C
ATOM    178  CZ  PHE C 307      -7.990 -19.560  43.954  1.00 72.05           C
ATOM    179  N   GLU C 308     -10.084 -21.898  50.279  1.00 77.64           N
ATOM    180  CA  GLU C 308     -10.405 -22.619  51.500  1.00 81.42           C
ATOM    181  C   GLU C 308     -10.749 -21.702  52.646  1.00 77.00           C
ATOM    182  O   GLU C 308     -11.300 -22.151  53.624  1.00 76.70           O
ATOM    183  CB  GLU C 308      -9.268 -23.582  51.868  1.00 88.05           C
ATOM    184  CG  GLU C 308      -9.120 -24.728  50.873  1.00 95.69           C
ATOM    185  CD  GLU C 308     -10.475 -25.283  50.423  1.00102.79           C
ATOM    186  OE1 GLU C 308     -11.218 -25.820  51.284  1.00108.46           O
ATOM    187  OE2 GLU C 308     -10.813 -25.165  49.216  1.00103.75           O
ATOM    188  N   ASP C 309     -10.475 -20.413  52.496  1.00 74.51           N
ATOM    189  CA  ASP C 309     -10.712 -19.451  53.560  1.00 73.57           C
ATOM    190  C   ASP C 309     -12.032 -18.706  53.436  1.00 71.82           C
ATOM    191  O   ASP C 309     -12.464 -18.347  52.340  1.00 69.25           O
ATOM    192  CB  ASP C 309      -9.581 -18.432  53.601  1.00 73.70           C
ATOM    193  CG  ASP C 309      -8.218 -19.086  53.606  1.00 80.75           C
ATOM    194  OD1 ASP C 309      -8.140 -20.299  53.913  1.00 86.88           O
ATOM    195  OD2 ASP C 309      -7.227 -18.396  53.276  1.00 84.25           O
ATOM    196  N   LYS C 310     -12.654 -18.467  54.586  1.00 72.62           N
ATOM    197  CA  LYS C 310     -13.784 -17.560  54.692  1.00 73.05           C
ATOM    198  C   LYS C 310     -13.216 -16.153  54.705  1.00 68.58           C
ATOM    199  O   LYS C 310     -12.380 -15.834  55.537  1.00 73.71           O
ATOM    200  CB  LYS C 310     -14.598 -17.837  55.971  1.00 77.11           C
ATOM    201  CG  LYS C 310     -15.203 -19.240  56.009  1.00 83.33           C
ATOM    202  CD  LYS C 310     -15.953 -19.549  57.309  1.00 89.11           C
ATOM    203  CE  LYS C 310     -16.419 -21.005  57.395  1.00 92.66           C
ATOM    204  NZ  LYS C 310     -15.358 -21.922  57.907  1.00 94.96           N
ATOM    205  N   VAL C 311     -13.638 -15.332  53.752  1.00 65.56           N
ATOM    206  CA  VAL C 311     -13.201 -13.942  53.679  1.00 62.08           C
ATOM    207  C   VAL C 311     -14.407 -13.025  53.623  1.00 62.23           C
ATOM    208  O   VAL C 311     -15.495 -13.398  53.161  1.00 63.34           O
ATOM    209  CB  VAL C 311     -12.267 -13.631  52.461  1.00 59.15           C
ATOM    210  CG1 VAL C 311     -11.343 -14.788  52.130  1.00 59.65           C
ATOM    211  CG2 VAL C 311     -13.055 -13.258  51.250  1.00 58.35           C
ATOM    212  N   LEU C 312     -14.189 -11.815  54.101  1.00 62.56           N
ATOM    213  CA  LEU C 312     -15.164 -10.757  54.020  1.00 63.35           C
ATOM    214  C   LEU C 312     -14.629  -9.742  53.029  1.00 61.19           C
ATOM    215  O   LEU C 312     -13.619  -9.107  53.283  1.00 61.88           O
ATOM    216  CB  LEU C 312     -15.338 -10.094  55.381  1.00 64.85           C
ATOM    217  CG  LEU C 312     -16.349  -8.956  55.413  1.00 66.92           C
ATOM    218  CD1 LEU C 312     -17.753  -9.541  55.289  1.00 69.70           C
ATOM    219  CD2 LEU C 312     -16.195  -8.125  56.679  1.00 68.60           C
ATOM    220  N   GLN C 313     -15.325  -9.581  51.915  1.00 61.77           N
ATOM    221  CA  GLN C 313     -14.954  -8.603  50.903  1.00 59.87           C
ATOM    222  C   GLN C 313     -15.790  -7.349  51.025  1.00 60.86           C
ATOM    223  O   GLN C 313     -16.976  -7.415  51.366  1.00 63.79           O
ATOM    224  CB  GLN C 313     -15.184  -9.177  49.521  1.00 58.55           C
ATOM    225  CG  GLN C 313     -14.557  -8.349  48.427  1.00 57.23           C
ATOM    226  CD  GLN C 313     -14.507  -9.115  47.131  1.00 58.17           C
ATOM    227  OE1 GLN C 313     -13.450  -9.580  46.732  1.00 60.73           O
ATOM    228  NE2 GLN C 313     -15.658  -9.288  46.489  1.00 57.94           N
ATOM    229  N   PHE C 314     -15.173  -6.216  50.716  1.00 58.93           N
ATOM    230  CA  PHE C 314     -15.908  -4.978  50.534  1.00 60.19           C
ATOM    231  C   PHE C 314     -15.073  -4.013  49.751  1.00 59.34           C
ATOM    232  O   PHE C 314     -13.902  -4.256  49.547  1.00 56.31           O
ATOM    233  CB  PHE C 314     -16.330  -4.356  51.858  1.00 63.47           C
ATOM    234  CG  PHE C 314     -15.196  -3.972  52.776  1.00 60.67           C
ATOM    235  CD1 PHE C 314     -14.656  -4.895  53.652  1.00 60.31           C
ATOM    236  CD2 PHE C 314     -14.731  -2.676  52.816  1.00 61.26           C
ATOM    237  CE1 PHE C 314     -13.638  -4.537  54.528  1.00 60.86           C
ATOM    238  CE2 PHE C 314     -13.704  -2.309  53.684  1.00 61.81           C
ATOM    239  CZ  PHE C 314     -13.156  -3.241  54.542  1.00 59.90           C
ATOM    240  N   THR C 315     -15.706  -2.938  49.288  1.00 62.74           N
ATOM    241  CA  THR C 315     -15.034  -1.859  48.558  1.00 62.57           C
ATOM    242  C   THR C 315     -14.835  -0.667  49.501  1.00 62.38           C
ATOM    243  O   THR C 315     -15.743  -0.307  50.243  1.00 63.25           O
ATOM    244  CB  THR C 315     -15.876  -1.399  47.351  1.00 66.66           C
ATOM    245  OG1 THR C 315     -16.144  -2.521  46.502  1.00 68.39           O
ATOM    246  CG2 THR C 315     -15.169  -0.296  46.550  1.00 66.22           C
ATOM    247  N   LEU C 316     -13.636  -0.096  49.477  1.00 61.28           N
ATOM    248  CA  LEU C 316     -13.331   1.165  50.123  1.00 61.94           C
ATOM    249  C   LEU C 316     -13.055   2.217  49.050  1.00 62.93           C
ATOM    250  O   LEU C 316     -12.236   1.983  48.151  1.00 61.79           O
ATOM    251  CB  LEU C 316     -12.088   0.994  50.966  1.00 62.33           C
ATOM    252  CG  LEU C 316     -11.776   2.106  51.958  1.00 63.33           C
ATOM    253  CD1 LEU C 316     -12.786   2.064  53.084  1.00 64.16           C
ATOM    254  CD2 LEU C 316     -10.363   1.939  52.484  1.00 62.41           C
ATOM    255  N   ILE C 317     -13.720   3.368  49.144  1.00 65.23           N
ATOM    256  CA  ILE C 317     -13.605   4.434  48.126  1.00 66.51           C
ATOM    257  C   ILE C 317     -12.753   5.596  48.617  1.00 66.28           C
ATOM    258  O   ILE C 317     -13.092   6.230  49.609  1.00 69.48           O
ATOM    259  CB  ILE C 317     -14.984   5.026  47.743  1.00 69.78           C
ATOM    260  CG1 ILE C 317     -15.941   3.921  47.291  1.00 69.75           C
ATOM    261  CG2 ILE C 317     -14.827   6.081  46.646  1.00 70.50           C
ATOM    262  CD1 ILE C 317     -17.333   4.414  46.948  1.00 72.17           C
ATOM    263  N   THR C 318     -11.667   5.892  47.922  1.00 64.44           N
ATOM    264  CA  THR C 318     -10.801   6.981  48.336  1.00 67.83           C
ATOM    265  C   THR C 318     -10.777   8.030  47.249  1.00 70.56           C
ATOM    266  O   THR C 318     -10.852   7.703  46.061  1.00 71.07           O
ATOM    267  CB  THR C 318      -9.361   6.501  48.655  1.00 66.01           C
ATOM    268  OG1 THR C 318      -8.777   5.874  47.510  1.00 64.16           O
ATOM    269  CG2 THR C 318      -9.374   5.509  49.787  1.00 65.46           C
ATOM    270  N   ASP C 319     -10.684   9.290  47.662  1.00 73.90           N
ATOM    271  CA  ASP C 319     -10.596  10.400  46.721  1.00 76.80           C
ATOM    272  C   ASP C 319      -9.188  10.516  46.148  1.00 75.52           C
ATOM    273  O   ASP C 319      -8.249   9.914  46.653  1.00 72.86           O
ATOM    274  CB  ASP C 319     -11.003  11.709  47.399  1.00 81.25           C
ATOM    275  CG  ASP C 319     -12.493  11.803  47.618  1.00 84.33           C
ATOM    276  OD1 ASP C 319     -12.942  11.662  48.775  1.00 85.56           O
ATOM    277  OD2 ASP C 319     -13.221  12.002  46.619  1.00 87.33           O
ATOM    278  N   PHE C 320      -9.049  11.278  45.073  1.00 77.22           N
ATOM    279  CA  PHE C 320      -7.746  11.493  44.487  1.00 76.86           C
ATOM    280  C   PHE C 320      -7.574  12.957  44.128  1.00 82.24           C
ATOM    281  O   PHE C 320      -8.369  13.506  43.376  1.00 85.86           O
ATOM    282  CB  PHE C 320      -7.565  10.604  43.262  1.00 74.50           C
ATOM    283  CG  PHE C 320      -6.146  10.512  42.799  1.00 73.07           C
ATOM    284  CD1 PHE C 320      -5.316   9.521  43.285  1.00 70.03           C
ATOM    285  CD2 PHE C 320      -5.631  11.441  41.899  1.00 76.26           C
ATOM    286  CE1 PHE C 320      -3.992   9.451  42.879  1.00 70.88           C
ATOM    287  CE2 PHE C 320      -4.311  11.373  41.479  1.00 76.05           C
ATOM    288  CZ  PHE C 320      -3.490  10.373  41.969  1.00 73.49           C
ATOM    289  N   GLU C 321      -6.509  13.561  44.646  1.00 85.21           N
ATOM    290  CA  GLU C 321      -6.346  15.011  44.660  1.00 92.16           C
ATOM    291  C   GLU C 321      -6.205  15.651  43.281  1.00 95.21           C
ATOM    292  O   GLU C 321      -7.109  16.357  42.833  1.00100.35           O
ATOM    293  CB  GLU C 321      -5.137  15.397  45.521  1.00 95.95           C
ATOM    294  CG  GLU C 321      -5.243  15.027  47.003  1.00 96.02           C
ATOM    295  CD  GLU C 321      -5.589  16.205  47.902  1.00100.78           C
ATOM    296  OE1 GLU C 321      -5.685  15.990  49.127  1.00101.99           O
ATOM    297  OE2 GLU C 321      -5.761  17.338  47.401  1.00103.86           O
ATOM    298  N   GLY C 322      -5.077  15.435  42.615  1.00 94.23           N
ATOM    299  CA  GLY C 322      -4.805  16.119  41.344  1.00 96.20           C
ATOM    300  C   GLY C 322      -4.797  15.150  40.178  1.00 94.38           C
ATOM    301  O   GLY C 322      -3.735  14.885  39.601  1.00 94.00           O
ATOM    302  N   PRO C 323      -5.984  14.621  39.810  1.00 92.83           N
ATOM    303  CA  PRO C 323      -6.045  13.571  38.793  1.00 90.32           C
ATOM    304  C   PRO C 323      -5.720  14.086  37.390  1.00 92.72           C
ATOM    305  O   PRO C 323      -5.829  15.292  37.123  1.00 96.63           O
ATOM    306  CB  PRO C 323      -7.502  13.102  38.868  1.00 90.03           C
ATOM    307  CG  PRO C 323      -8.253  14.319  39.288  1.00 93.31           C
ATOM    308  CD  PRO C 323      -7.333  15.073  40.208  1.00 93.99           C
ATOM    309  N   SER C 324      -5.312  13.178  36.509  1.00 89.91           N
ATOM    310  CA  SER C 324      -5.019  13.546  35.130  1.00 93.15           C
ATOM    311  C   SER C 324      -6.325  13.922  34.414  1.00 95.60           C
ATOM    312  O   SER C 324      -7.385  13.374  34.721  1.00 93.21           O
ATOM    313  CB  SER C 324      -4.289  12.408  34.406  1.00 91.28           C
ATOM    314  OG  SER C 324      -2.982  12.216  34.932  1.00 89.04           O
ATOM    315  N   PRO C 325      -6.248  14.866  33.463  1.00100.06           N
ATOM    316  CA  PRO C 325      -7.410  15.455  32.818  1.00104.60           C
ATOM    317  C   PRO C 325      -8.681  14.589  32.787  1.00104.18           C
ATOM    318  O   PRO C 325      -9.648  14.899  33.482  1.00105.86           O
ATOM    319  CB  PRO C 325      -6.885  15.757  31.416  1.00108.49           C
ATOM    320  CG  PRO C 325      -5.461  16.152  31.662  1.00107.99           C
ATOM    321  CD  PRO C 325      -5.002  15.426  32.907  1.00102.35           C
ATOM    322  N   GLY C 326      -8.687  13.507  32.024  1.00103.11           N
ATOM    323  CA  GLY C 326      -9.920  12.748  31.840  1.00103.29           C
ATOM    324  C   GLY C 326     -10.164  11.671  32.883  1.00 98.36           C
ATOM    325  O   GLY C 326     -10.970  10.773  32.668  1.00 98.33           O
ATOM    326  N   ASP C 327      -9.487  11.744  34.020  1.00 94.97           N
ATOM    327  CA  ASP C 327      -9.528  10.631  34.959  1.00 91.61           C
ATOM    328  C   ASP C 327     -10.518  10.831  36.100  1.00 90.17           C
ATOM    329  O   ASP C 327     -10.801  11.965  36.499  1.00 91.96           O
ATOM    330  CB  ASP C 327      -8.132  10.360  35.520  1.00 89.88           C
ATOM    331  CG  ASP C 327      -7.243   9.622  34.538  1.00 91.10           C
ATOM    332  OD1 ASP C 327      -7.700   9.313  33.411  1.00 96.16           O
ATOM    333  OD2 ASP C 327      -6.081   9.346  34.900  1.00 88.51           O
ATOM    334  N   PRO C 328     -11.032   9.721  36.645  1.00 87.21           N
ATOM    335  CA  PRO C 328     -11.919   9.848  37.791  1.00 87.68           C
ATOM    336  C   PRO C 328     -11.199  10.489  38.968  1.00 86.22           C
ATOM    337  O   PRO C 328      -9.972  10.365  39.086  1.00 83.27           O
ATOM    338  CB  PRO C 328     -12.291   8.396  38.139  1.00 85.66           C
ATOM    339  CG  PRO C 328     -11.560   7.511  37.181  1.00 85.09           C
ATOM    340  CD  PRO C 328     -10.552   8.340  36.456  1.00 85.84           C
ATOM    341  N   ASP C 329     -11.961  11.159  39.829  1.00 88.28           N
ATOM    342  CA  ASP C 329     -11.408  11.751  41.052  1.00 87.47           C
ATOM    343  C   ASP C 329     -11.543  10.818  42.256  1.00 82.31           C
ATOM    344  O   ASP C 329     -11.282  11.224  43.382  1.00 83.40           O
ATOM    345  CB  ASP C 329     -12.021  13.137  41.332  1.00 92.75           C
ATOM    346  CG  ASP C 329     -13.530  13.176  41.125  1.00 98.39           C
ATOM    347  OD1 ASP C 329     -14.242  12.273  41.627  1.00 98.70           O
ATOM    348  OD2 ASP C 329     -14.009  14.122  40.460  1.00103.67           O
ATOM    349  N   LYS C 330     -11.909   9.562  42.013  1.00 79.23           N
ATOM    350  CA  LYS C 330     -12.023   8.564  43.074  1.00 78.54           C
ATOM    351  C   LYS C 330     -11.364   7.231  42.690  1.00 77.04           C
ATOM    352  O   LYS C 330     -11.267   6.911  41.510  1.00 78.47           O
ATOM    353  CB  LYS C 330     -13.495   8.329  43.411  1.00 80.28           C
ATOM    354  CG  LYS C 330     -14.186   9.537  44.026  1.00 84.84           C
ATOM    355  CD  LYS C 330     -15.671   9.293  44.234  1.00 88.19           C
ATOM    356  CE  LYS C 330     -16.419  10.581  44.585  1.00 94.72           C
ATOM    357  NZ  LYS C 330     -16.285  10.999  46.014  1.00 94.27           N
ATOM    358  N   ASP C 331     -10.909   6.475  43.694  1.00 73.43           N
ATOM    359  CA  ASP C 331     -10.421   5.103  43.508  1.00 70.38           C
ATOM    360  C   ASP C 331     -11.249   4.128  44.334  1.00 68.28           C
ATOM    361  O   ASP C 331     -11.555   4.418  45.473  1.00 72.86           O
ATOM    362  CB  ASP C 331      -8.977   5.012  43.969  1.00 71.43           C
ATOM    363  CG  ASP C 331      -8.009   5.568  42.952  1.00 74.16           C
ATOM    364  OD1 ASP C 331      -7.772   4.875  41.941  1.00 74.74           O
ATOM    365  OD2 ASP C 331      -7.475   6.683  43.168  1.00 76.88           O
ATOM    366  N   PHE C 332     -11.590   2.973  43.778  1.00 66.65           N
ATOM    367  CA  PHE C 332     -12.425   1.975  44.471  1.00 66.14           C
ATOM    368  C   PHE C 332     -11.617   0.715  44.808  1.00 64.81           C
ATOM    369  O   PHE C 332     -11.415  -0.162  43.973  1.00 69.80           O
ATOM    370  CB  PHE C 332     -13.629   1.577  43.602  1.00 67.40           C
ATOM    371  CG  PHE C 332     -14.499   2.727  43.204  1.00 68.70           C
ATOM    372  CD1 PHE C 332     -15.745   2.899  43.787  1.00 71.13           C
ATOM    373  CD2 PHE C 332     -14.068   3.647  42.253  1.00 69.21           C
ATOM    374  CE1 PHE C 332     -16.551   3.970  43.428  1.00 73.67           C
ATOM    375  CE2 PHE C 332     -14.860   4.714  41.887  1.00 72.40           C
ATOM    376  CZ  PHE C 332     -16.106   4.880  42.473  1.00 74.99           C
ATOM    377  N   HIS C 333     -11.170   0.612  46.040  1.00 61.81           N
ATOM    378  CA  HIS C 333     -10.270  -0.463  46.414  1.00 59.28           C
ATOM    379  C   HIS C 333     -11.045  -1.679  46.842  1.00 58.50           C
ATOM    380  O   HIS C 333     -12.085  -1.566  47.496  1.00 60.46           O
ATOM    381  CB  HIS C 333      -9.365   0.030  47.545  1.00 59.30           C
ATOM    382  CG  HIS C 333      -8.602   1.291  47.202  1.00 58.93           C
ATOM    383  ND1 HIS C 333      -7.679   1.334  46.220  1.00 60.27           N
ATOM    384  CD2 HIS C 333      -8.654   2.565  47.745  1.00 60.88           C
ATOM    385  CE1 HIS C 333      -7.170   2.576  46.142  1.00 61.07           C
ATOM    386  NE2 HIS C 333      -7.759   3.326  47.081  1.00 62.23           N
ATOM    387  N   THR C 334     -10.563  -2.859  46.471  1.00 55.94           N
ATOM    388  CA  THR C 334     -11.156  -4.104  46.953  1.00 54.68           C
ATOM    389  C   THR C 334     -10.376  -4.481  48.210  1.00 55.44           C
ATOM    390  O   THR C 334      -9.139  -4.514  48.195  1.00 54.27           O
ATOM    391  CB  THR C 334     -11.072  -5.243  45.926  1.00 54.32           C
ATOM    392  OG1 THR C 334     -11.766  -4.881  44.718  1.00 56.39           O
ATOM    393  CG2 THR C 334     -11.671  -6.509  46.483  1.00 54.28           C
ATOM    394  N   VAL C 335     -11.101  -4.734  49.294  1.00 53.12           N
ATOM    395  CA  VAL C 335     -10.507  -5.135  50.536  1.00 53.54           C
ATOM    396  C   VAL C 335     -11.009  -6.540  50.854  1.00 54.15           C
ATOM    397  O   VAL C 335     -12.190  -6.833  50.677  1.00 54.88           O
ATOM    398  CB  VAL C 335     -10.880  -4.160  51.676  1.00 54.72           C
ATOM    399  CG1 VAL C 335     -10.183  -4.554  52.973  1.00 54.07           C
ATOM    400  CG2 VAL C 335     -10.519  -2.725  51.304  1.00 53.35           C
ATOM    401  N   ARG C 336     -10.109  -7.397  51.329  1.00 52.88           N
ATOM    402  CA  ARG C 336     -10.457  -8.753  51.714  1.00 53.74           C
ATOM    403  C   ARG C 336      -9.924  -9.073  53.090  1.00 55.76           C
ATOM    404  O   ARG C 336      -8.716  -9.120  53.309  1.00 56.82           O
ATOM    405  CB  ARG C 336      -9.875  -9.748  50.715  1.00 54.73           C
ATOM    406  CG  ARG C 336     -10.770  -9.990  49.537  1.00 53.91           C
ATOM    407  CD  ARG C 336     -10.105 -10.809  48.454  1.00 54.26           C
ATOM    408  NE  ARG C 336     -10.927 -10.663  47.269  1.00 55.56           N
ATOM    409  CZ  ARG C 336     -10.580 -10.975  46.032  1.00 55.92           C
ATOM    410  NH1 ARG C 336     -11.447 -10.749  45.073  1.00 56.39           N
ATOM    411  NH2 ARG C 336      -9.397 -11.496  45.748  1.00 57.97           N
ATOM    412  N   VAL C 337     -10.836  -9.324  54.013  1.00 59.63           N
ATOM    413  CA  VAL C 337     -10.479  -9.600  55.391  1.00 60.00           C
ATOM    414  C   VAL C 337     -10.502 -11.115  55.564  1.00 61.43           C
ATOM    415  O   VAL C 337     -11.474 -11.763  55.202  1.00 58.20           O
ATOM    416  CB  VAL C 337     -11.475  -8.935  56.348  1.00 61.21           C
ATOM    417  CG1 VAL C 337     -10.971  -9.020  57.783  1.00 62.83           C
ATOM    418  CG2 VAL C 337     -11.723  -7.480  55.940  1.00 59.06           C
ATOM    419  N   PHE C 338      -9.410 -11.657  56.098  1.00 63.72           N
ATOM    420  CA  PHE C 338      -9.236 -13.095  56.322  1.00 65.74           C
ATOM    421  C   PHE C 338      -9.362 -13.429  57.802  1.00 69.37           C
ATOM    422  O   PHE C 338      -9.348 -12.528  58.631  1.00 69.46           O
ATOM    423  CB  PHE C 338      -7.855 -13.514  55.829  1.00 65.79           C
ATOM    424  CG  PHE C 338      -7.737 -13.505  54.348  1.00 64.48           C
ATOM    425  CD1 PHE C 338      -7.769 -14.695  53.632  1.00 65.00           C
ATOM    426  CD2 PHE C 338      -7.643 -12.302  53.657  1.00 63.97           C
ATOM    427  CE1 PHE C 338      -7.696 -14.687  52.258  1.00 64.30           C
ATOM    428  CE2 PHE C 338      -7.567 -12.287  52.272  1.00 62.05           C
ATOM    429  CZ  PHE C 338      -7.592 -13.481  51.576  1.00 63.41           C
ATOM    430  N   ASP C 339      -9.451 -14.728  58.115  1.00 85.28           N
ATOM    431  CA  ASP C 339      -9.780 -15.265  59.477  1.00 89.64           C
ATOM    432  C   ASP C 339     -11.260 -15.106  59.806  1.00 89.45           C
ATOM    433  O   ASP C 339     -11.725 -13.994  60.072  1.00 87.08           O
ATOM    434  CB  ASP C 339      -8.932 -14.646  60.600  1.00 92.40           C
ATOM    435  CG  ASP C 339      -9.354 -15.128  61.986  1.00 99.64           C
ATOM    436  OD1 ASP C 339     -10.269 -14.514  62.579  1.00101.68           O
ATOM    437  OD2 ASP C 339      -8.775 -16.119  62.489  1.00103.83           O
ATOM    438  N   SER C 340     -11.986 -16.222  59.807  1.00 91.54           N
ATOM    439  CA  SER C 340     -13.439 -16.203  60.019  1.00 94.32           C
ATOM    440  C   SER C 340     -13.863 -15.358  61.216  1.00 96.97           C
ATOM    441  O   SER C 340     -14.723 -14.473  61.094  1.00 96.12           O
ATOM    442  CB  SER C 340     -13.983 -17.624  60.167  1.00 97.79           C
ATOM    443  OG  SER C 340     -12.981 -18.502  60.630  1.00101.79           O
ATOM    444  N   ASP C 341     -13.249 -15.624  62.364  1.00100.13           N
ATOM    445  CA  ASP C 341     -13.594 -14.915  63.587  1.00102.67           C
ATOM    446  C   ASP C 341     -13.392 -13.418  63.446  1.00 97.89           C
ATOM    447  O   ASP C 341     -14.278 -12.642  63.758  1.00 99.94           O
ATOM    448  CB  ASP C 341     -12.779 -15.438  64.774  1.00108.45           C
ATOM    449  CG  ASP C 341     -13.271 -16.792  65.280  1.00115.26           C
ATOM    450  OD1 ASP C 341     -14.401 -17.207  64.931  1.00118.83           O
ATOM    451  OD2 ASP C 341     -12.527 -17.447  66.042  1.00119.01           O
ATOM    452  N   TYR C 342     -12.228 -13.008  62.976  1.00 93.99           N
ATOM    453  CA  TYR C 342     -11.949 -11.589  62.856  1.00 91.66           C
ATOM    454  C   TYR C 342     -12.888 -10.943  61.838  1.00 88.76           C
ATOM    455  O   TYR C 342     -13.396  -9.852  62.076  1.00 88.72           O
ATOM    456  CB  TYR C 342     -10.482 -11.328  62.485  1.00 89.59           C
ATOM    457  CG  TYR C 342     -10.151  -9.854  62.488  1.00 87.08           C
ATOM    458  CD1 TYR C 342      -9.763  -9.204  61.325  1.00 83.68           C
ATOM    459  CD2 TYR C 342     -10.271  -9.099  63.648  1.00 88.35           C
ATOM    460  CE1 TYR C 342      -9.483  -7.842  61.320  1.00 82.70           C
ATOM    461  CE2 TYR C 342      -9.993  -7.742  63.657  1.00 87.44           C
ATOM    462  CZ  TYR C 342      -9.602  -7.113  62.490  1.00 85.76           C
ATOM    463  OH  TYR C 342      -9.335  -5.754  62.487  1.00 86.09           O
ATOM    464  N   SER C 343     -13.122 -11.621  60.715  1.00 87.02           N
ATOM    465  CA  SER C 343     -14.040 -11.122  59.678  1.00 84.50           C
ATOM    466  C   SER C 343     -15.436 -10.860  60.218  1.00 87.15           C
ATOM    467  O   SER C 343     -15.987  -9.783  60.001  1.00 85.74           O
ATOM    468  CB  SER C 343     -14.162 -12.116  58.527  1.00 82.16           C
ATOM    469  OG  SER C 343     -12.897 -12.398  57.989  1.00 80.93           O
ATOM    470  N   SER C 344     -16.005 -11.844  60.916  1.00 90.24           N
ATOM    471  CA  SER C 344     -17.373 -11.724  61.385  1.00 93.33           C
ATOM    472  C   SER C 344     -17.511 -10.523  62.337  1.00 95.49           C
ATOM    473  O   SER C 344     -18.494  -9.789  62.271  1.00 97.51           O
ATOM    474  CB  SER C 344     -17.854 -13.033  62.022  1.00 97.53           C
ATOM    475  OG  SER C 344     -17.377 -13.188  63.344  1.00101.80           O
ATOM    476  N   ARG C 345     -16.512 -10.305  63.192  1.00 96.73           N
ATOM    477  CA  ARG C 345     -16.483  -9.124  64.064  1.00 97.99           C
ATOM    478  C   ARG C 345     -16.471  -7.834  63.259  1.00 92.62           C
ATOM    479  O   ARG C 345     -17.077  -6.845  63.648  1.00 93.91           O
ATOM    480  CB  ARG C 345     -15.243  -9.120  64.963  1.00101.49           C
ATOM    481  CG  ARG C 345     -15.183 -10.203  66.028  1.00107.74           C
ATOM    482  CD  ARG C 345     -13.937 -10.013  66.890  1.00111.10           C
ATOM    483  NE  ARG C 345     -13.761 -11.100  67.859  1.00119.48           N
ATOM    484  CZ  ARG C 345     -12.983 -12.177  67.696  1.00121.54           C
ATOM    485  NH1 ARG C 345     -12.265 -12.354  66.579  1.00118.05           N
ATOM    486  NH2 ARG C 345     -12.920 -13.092  68.669  1.00124.32           N
ATOM    487  N   VAL C 346     -15.756  -7.835  62.147  1.00 87.48           N
ATOM    488  CA  VAL C 346     -15.677  -6.643  61.315  1.00 84.44           C
ATOM    489  C   VAL C 346     -16.975  -6.456  60.528  1.00 84.21           C
ATOM    490  O   VAL C 346     -17.381  -5.322  60.270  1.00 82.41           O
ATOM    491  CB  VAL C 346     -14.431  -6.671  60.392  1.00 80.85           C
ATOM    492  CG1 VAL C 346     -14.474  -5.554  59.366  1.00 76.76           C
ATOM    493  CG2 VAL C 346     -13.159  -6.550  61.223  1.00 82.22           C
ATOM    494  N   LYS C 347     -17.638  -7.553  60.166  1.00 86.53           N
ATOM    495  CA  LYS C 347     -18.927  -7.452  59.462  1.00 88.96           C
ATOM    496  C   LYS C 347     -19.950  -6.825  60.376  1.00 90.85           C
ATOM    497  O   LYS C 347     -20.736  -5.991  59.941  1.00 91.51           O
ATOM    498  CB  LYS C 347     -19.460  -8.811  58.980  1.00 91.21           C
ATOM    499  CG  LYS C 347     -20.678  -8.684  58.066  1.00 91.91           C
ATOM    500  CD  LYS C 347     -21.422  -9.995  57.881  1.00 96.54           C
ATOM    501  CE  LYS C 347     -22.871  -9.750  57.465  1.00100.78           C
ATOM    502  NZ  LYS C 347     -22.964  -8.745  56.364  1.00 98.41           N
ATOM    503  N   GLU C 348     -19.925  -7.245  61.636  1.00 93.57           N
ATOM    504  CA  GLU C 348     -20.764  -6.670  62.676  1.00 97.81           C
ATOM    505  C   GLU C 348     -20.672  -5.148  62.685  1.00 95.20           C
ATOM    506  O   GLU C 348     -21.674  -4.482  62.838  1.00 98.09           O
ATOM    507  CB  GLU C 348     -20.357  -7.236  64.041  1.00102.12           C
ATOM    508  CG  GLU C 348     -21.212  -6.789  65.213  1.00107.77           C
ATOM    509  CD  GLU C 348     -22.628  -7.345  65.178  1.00113.32           C
ATOM    510  OE1 GLU C 348     -23.461  -6.897  66.012  1.00117.15           O
ATOM    511  OE2 GLU C 348     -22.904  -8.230  64.332  1.00113.04           O
ATOM    512  N   GLN C 349     -19.476  -4.606  62.495  1.00 91.91           N
ATOM    513  CA  GLN C 349     -19.258  -3.157  62.569  1.00 91.80           C
ATOM    514  C   GLN C 349     -19.388  -2.414  61.242  1.00 87.98           C
ATOM    515  O   GLN C 349     -19.518  -1.196  61.242  1.00 86.08           O
ATOM    516  CB  GLN C 349     -17.863  -2.866  63.135  1.00 92.56           C
ATOM    517  CG  GLN C 349     -17.572  -3.503  64.492  1.00 97.01           C
ATOM    518  CD  GLN C 349     -18.470  -2.983  65.601  1.00102.07           C
ATOM    519  OE1 GLN C 349     -18.674  -1.775  65.733  1.00103.15           O
ATOM    520  NE2 GLN C 349     -19.008  -3.898  66.410  1.00106.14           N
ATOM    521  N   LEU C 350     -19.323  -3.128  60.119  1.00 85.91           N
ATOM    522  CA  LEU C 350     -19.302  -2.477  58.806  1.00 83.69           C
ATOM    523  C   LEU C 350     -20.699  -2.036  58.361  1.00 87.95           C
ATOM    524  O   LEU C 350     -21.604  -2.860  58.212  1.00 88.89           O
ATOM    525  CB  LEU C 350     -18.681  -3.391  57.736  1.00 80.28           C
ATOM    526  CG  LEU C 350     -17.159  -3.392  57.524  1.00 75.97           C
ATOM    527  CD1 LEU C 350     -16.802  -4.487  56.540  1.00 73.15           C
ATOM    528  CD2 LEU C 350     -16.642  -2.053  57.028  1.00 74.16           C
ATOM    529  N   ARG C 351     -20.859  -0.731  58.153  1.00 90.84           N
ATOM    530  CA  ARG C 351     -22.081  -0.171  57.595  1.00 95.35           C
ATOM    531  C   ARG C 351     -21.766   0.436  56.226  1.00 91.75           C
ATOM    532  O   ARG C 351     -20.729   1.060  56.035  1.00 88.01           O
ATOM    533  CB  ARG C 351     -22.653   0.925  58.492  1.00101.38           C
ATOM    534  CG  ARG C 351     -23.073   0.536  59.900  1.00107.76           C
ATOM    535  CD  ARG C 351     -23.731   1.760  60.543  1.00115.07           C
ATOM    536  NE  ARG C 351     -24.292   1.540  61.884  1.00121.52           N
ATOM    537  CZ  ARG C 351     -23.639   1.716  63.038  1.00123.57           C
ATOM    538  NH1 ARG C 351     -22.361   2.098  63.059  1.00123.43           N
ATOM    539  NH2 ARG C 351     -24.265   1.492  64.189  1.00125.47           N
ATOM    540  N   ASP C 352     -22.698   0.267  55.297  1.00 93.28           N
ATOM    541  CA  ASP C 352     -22.584   0.762  53.935  1.00 92.26           C
ATOM    542  C   ASP C 352     -22.634   2.297  53.922  1.00 90.87           C
ATOM    543  O   ASP C 352     -23.426   2.901  54.639  1.00 96.54           O
ATOM    544  CB  ASP C 352     -23.739   0.165  53.105  1.00 98.42           C
ATOM    545  CG  ASP C 352     -23.396   0.009  51.642  1.00 99.56           C
ATOM    546  OD1 ASP C 352     -23.312   1.046  50.953  1.00103.42           O
ATOM    547  OD2 ASP C 352     -23.228  -1.149  51.180  1.00100.88           O
ATOM    548  N   GLY C 353     -21.781   2.926  53.123  1.00 86.40           N
ATOM    549  CA  GLY C 353     -21.739   4.384  53.039  1.00 87.10           C
ATOM    550  C   GLY C 353     -20.962   5.099  54.145  1.00 87.78           C
ATOM    551  O   GLY C 353     -20.820   6.317  54.088  1.00 88.53           O
ATOM    552  N   GLU C 354     -20.435   4.359  55.126  1.00 86.50           N
ATOM    553  CA  GLU C 354     -19.710   4.950  56.265  1.00 87.48           C
ATOM    554  C   GLU C 354     -18.167   4.970  56.112  1.00 82.73           C
ATOM    555  O   GLU C 354     -17.599   4.242  55.302  1.00 77.27           O
ATOM    556  CB  GLU C 354     -20.083   4.201  57.541  1.00 92.04           C
ATOM    557  CG  GLU C 354     -21.464   4.544  58.082  1.00101.24           C
ATOM    558  CD  GLU C 354     -21.514   5.882  58.805  1.00108.36           C
ATOM    559  OE1 GLU C 354     -22.571   6.176  59.422  1.00113.18           O
ATOM    560  OE2 GLU C 354     -20.493   6.627  58.767  1.00110.25           O
ATOM    561  N   TRP C 355     -17.506   5.808  56.908  1.00 81.03           N
ATOM    562  CA  TRP C 355     -16.051   5.977  56.850  1.00 77.76           C
ATOM    563  C   TRP C 355     -15.317   5.017  57.753  1.00 74.95           C
ATOM    564  O   TRP C 355     -15.624   4.876  58.928  1.00 74.74           O
ATOM    565  CB  TRP C 355     -15.649   7.413  57.197  1.00 80.66           C
ATOM    566  CG  TRP C 355     -16.096   8.426  56.180  1.00 82.87           C
ATOM    567  CD1 TRP C 355     -17.381   8.918  55.978  1.00 86.48           C
ATOM    568  CD2 TRP C 355     -15.273   9.108  55.186  1.00 83.38           C
ATOM    569  NE1 TRP C 355     -17.404   9.831  54.956  1.00 87.12           N
ATOM    570  CE2 TRP C 355     -16.174   9.985  54.433  1.00 86.35           C
ATOM    571  CE3 TRP C 355     -13.935   9.081  54.853  1.00 83.70           C
ATOM    572  CZ2 TRP C 355     -15.720  10.786  53.392  1.00 87.89           C
ATOM    573  CZ3 TRP C 355     -13.484   9.891  53.797  1.00 84.39           C
ATOM    574  CH2 TRP C 355     -14.358  10.720  53.084  1.00 86.73           C
ATOM    575  N   PHE C 356     -14.322   4.344  57.189  1.00 72.13           N
ATOM    576  CA  PHE C 356     -13.520   3.377  57.915  1.00 70.16           C
ATOM    577  C   PHE C 356     -12.067   3.531  57.518  1.00 69.05           C
ATOM    578  O   PHE C 356     -11.743   4.021  56.446  1.00 67.17           O
ATOM    579  CB  PHE C 356     -13.949   1.951  57.607  1.00 67.91           C
ATOM    580  CG  PHE C 356     -15.208   1.540  58.277  1.00 70.39           C
ATOM    581  CD1 PHE C 356     -15.182   0.698  59.378  1.00 71.34           C
ATOM    582  CD2 PHE C 356     -16.439   1.983  57.799  1.00 72.00           C
ATOM    583  CE1 PHE C 356     -16.358   0.311  59.990  1.00 73.55           C
ATOM    584  CE2 PHE C 356     -17.614   1.609  58.422  1.00 73.73           C
ATOM    585  CZ  PHE C 356     -17.575   0.773  59.516  1.00 74.62           C
ATOM    586  N   LEU C 357     -11.207   3.079  58.411  1.00 70.45           N
ATOM    587  CA  LEU C 357      -9.787   3.137  58.237  1.00 70.65           C
ATOM    588  C   LEU C 357      -9.361   1.685  58.091  1.00 69.95           C
ATOM    589  O   LEU C 357      -9.662   0.853  58.958  1.00 69.74           O
ATOM    590  CB  LEU C 357      -9.166   3.802  59.463  1.00 74.70           C
ATOM    591  CG  LEU C 357      -7.655   3.969  59.574  1.00 76.81           C
ATOM    592  CD1 LEU C 357      -7.006   2.612  59.787  1.00 79.20           C
ATOM    593  CD2 LEU C 357      -7.066   4.663  58.354  1.00 76.77           C
ATOM    594  N   VAL C 358      -8.704   1.380  56.972  1.00 67.01           N
ATOM    595  CA  VAL C 358      -8.157   0.072  56.739  1.00 65.10           C
ATOM    596  C   VAL C 358      -6.642   0.182  56.614  1.00 67.75           C
ATOM    597  O   VAL C 358      -6.128   1.070  55.931  1.00 68.60           O
ATOM    598  CB  VAL C 358      -8.731  -0.544  55.456  1.00 62.47           C
ATOM    599  CG1 VAL C 358      -8.164  -1.941  55.238  1.00 60.21           C
ATOM    600  CG2 VAL C 358     -10.251  -0.586  55.531  1.00 62.45           C
ATOM    601  N   THR C 359      -5.933  -0.708  57.305  1.00 70.07           N
ATOM    602  CA  THR C 359      -4.501  -0.911  57.099  1.00 70.00           C
ATOM    603  C   THR C 359      -4.328  -2.371  56.770  1.00 68.59           C
ATOM    604  O   THR C 359      -5.066  -3.216  57.257  1.00 67.08           O
ATOM    605  CB  THR C 359      -3.633  -0.583  58.348  1.00 72.78           C
ATOM    606  OG1 THR C 359      -4.014  -1.416  59.453  1.00 74.06           O
ATOM    607  CG2 THR C 359      -3.754   0.894  58.753  1.00 73.44           C
ATOM    608  N   GLY C 360      -3.332  -2.664  55.956  1.00 68.79           N
ATOM    609  CA  GLY C 360      -3.089  -4.022  55.525  1.00 68.47           C
ATOM    610  C   GLY C 360      -1.971  -4.076  54.519  1.00 67.67           C
ATOM    611  O   GLY C 360      -1.139  -3.171  54.446  1.00 65.74           O
ATOM    612  N   ARG C 361      -1.959  -5.152  53.747  1.00 69.02           N
ATOM    613  CA  ARG C 361      -0.938  -5.358  52.735  1.00 70.70           C
ATOM    614  C   ARG C 361      -1.576  -5.424  51.347  1.00 66.11           C
ATOM    615  O   ARG C 361      -2.634  -6.012  51.152  1.00 63.90           O
ATOM    616  CB  ARG C 361      -0.092  -6.599  53.050  1.00 76.60           C
ATOM    617  CG  ARG C 361      -0.881  -7.863  53.346  1.00 82.49           C
ATOM    618  CD  ARG C 361       0.024  -9.072  53.577  1.00 90.46           C
ATOM    619  NE  ARG C 361       0.972  -8.893  54.678  1.00 96.95           N
ATOM    620  CZ  ARG C 361       1.883  -9.799  55.041  1.00105.60           C
ATOM    621  NH1 ARG C 361       1.968 -10.948  54.380  1.00108.10           N
ATOM    622  NH2 ARG C 361       2.713  -9.568  56.068  1.00108.19           N
ATOM    623  N   LEU C 362      -0.916  -4.779  50.397  1.00 65.37           N
ATOM    624  CA  LEU C 362      -1.350  -4.706  49.007  1.00 60.58           C
ATOM    625  C   LEU C 362      -0.834  -5.901  48.213  1.00 60.25           C
ATOM    626  O   LEU C 362       0.352  -6.012  47.961  1.00 61.58           O
ATOM    627  CB  LEU C 362      -0.819  -3.414  48.386  1.00 59.08           C
ATOM    628  CG  LEU C 362      -1.139  -3.228  46.914  1.00 58.34           C
ATOM    629  CD1 LEU C 362      -2.642  -3.101  46.764  1.00 56.51           C
ATOM    630  CD2 LEU C 362      -0.387  -2.034  46.332  1.00 59.07           C
ATOM    631  N   ARG C 363      -1.731  -6.790  47.802  1.00 59.21           N
ATOM    632  CA  ARG C 363      -1.339  -7.956  47.012  1.00 58.60           C
ATOM    633  C   ARG C 363      -1.796  -7.776  45.580  1.00 56.10           C
ATOM    634  O   ARG C 363      -2.809  -7.088  45.319  1.00 52.37           O
ATOM    635  CB  ARG C 363      -1.929  -9.238  47.609  1.00 60.06           C
ATOM    636  CG  ARG C 363      -1.423  -9.517  49.006  1.00 64.69           C
ATOM    637  CD  ARG C 363      -0.026 -10.097  48.996  1.00 67.20           C
ATOM    638  NE  ARG C 363      -0.089 -11.544  48.774  1.00 69.65           N
ATOM    639  CZ  ARG C 363       0.447 -12.197  47.744  1.00 72.12           C
ATOM    640  NH1 ARG C 363       1.123 -11.543  46.818  1.00 72.02           N
ATOM    641  NH2 ARG C 363       0.324 -13.527  47.644  1.00 75.44           N
ATOM    642  N   MET C 364      -1.038  -8.362  44.648  1.00 53.75           N
ATOM    643  CA  MET C 364      -1.416  -8.310  43.234  1.00 50.33           C
ATOM    644  C   MET C 364      -1.865  -9.691  42.840  1.00 49.16           C
ATOM    645  O   MET C 364      -1.073 -10.611  42.825  1.00 49.31           O
ATOM    646  CB  MET C 364      -0.264  -7.820  42.368  1.00 48.62           C
ATOM    647  CG  MET C 364       0.050  -6.355  42.599  1.00 49.62           C
ATOM    648  SD  MET C 364      -1.168  -5.207  41.921  1.00 47.36           S
ATOM    649  CE  MET C 364      -0.523  -4.946  40.263  1.00 46.78           C
ATOM    650  N   VAL C 365      -3.156  -9.822  42.549  1.00 48.93           N
ATOM    651  CA  VAL C 365      -3.752 -11.102  42.216  1.00 49.37           C
ATOM    652  C   VAL C 365      -3.661 -11.320  40.695  1.00 50.46           C
ATOM    653  O   VAL C 365      -4.049 -10.446  39.910  1.00 46.92           O
ATOM    654  CB  VAL C 365      -5.232 -11.170  42.666  1.00 50.90           C
ATOM    655  CG1 VAL C 365      -5.850 -12.485  42.229  1.00 49.88           C
ATOM    656  CG2 VAL C 365      -5.358 -10.985  44.186  1.00 52.26           C
ATOM    657  N   PRO C 366      -3.146 -12.488  40.282  1.00 51.40           N
ATOM    658  CA  PRO C 366      -2.885 -12.746  38.865  1.00 50.41           C
ATOM    659  C   PRO C 366      -4.123 -13.032  38.090  1.00 50.06           C
ATOM    660  O   PRO C 366      -4.990 -13.742  38.587  1.00 52.40           O
ATOM    661  CB  PRO C 366      -2.006 -14.020  38.863  1.00 51.72           C
ATOM    662  CG  PRO C 366      -1.659 -14.296  40.286  1.00 53.95           C
ATOM    663  CD  PRO C 366      -2.635 -13.562  41.159  1.00 53.04           C
ATOM    664  N   GLN C 367      -4.166 -12.532  36.852  1.00 48.67           N
ATOM    665  CA  GLN C 367      -5.262 -12.811  35.942  1.00 48.91           C
ATOM    666  C   GLN C 367      -4.772 -13.300  34.583  1.00 47.95           C
ATOM    667  O   GLN C 367      -3.687 -12.917  34.149  1.00 47.89           O
ATOM    668  CB  GLN C 367      -6.071 -11.546  35.709  1.00 49.06           C
ATOM    669  CG  GLN C 367      -6.515 -10.857  36.971  1.00 48.30           C
ATOM    670  CD  GLN C 367      -7.141  -9.525  36.653  1.00 48.32           C
ATOM    671  OE1 GLN C 367      -6.459  -8.490  36.663  1.00 49.55           O
ATOM    672  NE2 GLN C 367      -8.431  -9.540  36.347  1.00 44.46           N
ATOM    673  N   TYR C 368      -5.604 -14.103  33.914  1.00 46.81           N
ATOM    674  CA  TYR C 368      -5.325 -14.609  32.581  1.00 47.75           C
ATOM    675  C   TYR C 368      -6.450 -14.297  31.610  1.00 48.72           C
ATOM    676  O   TYR C 368      -7.627 -14.574  31.885  1.00 46.24           O
ATOM    677  CB  TYR C 368      -5.089 -16.126  32.634  1.00 49.15           C
ATOM    678  CG  TYR C 368      -4.752 -16.743  31.292  1.00 49.83           C
ATOM    679  CD1 TYR C 368      -3.555 -16.442  30.654  1.00 50.00           C
ATOM    680  CD2 TYR C 368      -5.619 -17.635  30.665  1.00 50.96           C
ATOM    681  CE1 TYR C 368      -3.227 -16.995  29.429  1.00 49.78           C
ATOM    682  CE2 TYR C 368      -5.298 -18.191  29.429  1.00 52.34           C
ATOM    683  CZ  TYR C 368      -4.098 -17.860  28.826  1.00 50.88           C
ATOM    684  OH  TYR C 368      -3.751 -18.373  27.619  1.00 51.83           O
ATOM    685  N   ASP C 369      -6.087 -13.725  30.462  1.00 51.94           N
ATOM    686  CA  ASP C 369      -7.038 -13.513  29.361  1.00 53.40           C
ATOM    687  C   ASP C 369      -6.841 -14.592  28.322  1.00 52.59           C
ATOM    688  O   ASP C 369      -5.884 -14.579  27.599  1.00 53.39           O
ATOM    689  CB  ASP C 369      -6.819 -12.147  28.719  1.00 57.56           C
ATOM    690  CG  ASP C 369      -7.829 -11.836  27.625  1.00 63.90           C
ATOM    691  OD1 ASP C 369      -8.803 -12.577  27.445  1.00 68.57           O
ATOM    692  OD2 ASP C 369      -7.656 -10.817  26.933  1.00 78.11           O
ATOM    693  N   GLY C 370      -7.770 -15.522  28.228  1.00 55.13           N
ATOM    694  CA  GLY C 370      -7.663 -16.594  27.254  1.00 56.13           C
ATOM    695  C   GLY C 370      -7.760 -16.159  25.808  1.00 56.13           C
ATOM    696  O   GLY C 370      -7.437 -16.931  24.934  1.00 58.90           O
ATOM    697  N   SER C 371      -8.217 -14.938  25.556  1.00 56.55           N
ATOM    698  CA  SER C 371      -8.363 -14.432  24.193  1.00 57.80           C
ATOM    699  C   SER C 371      -7.034 -13.903  23.621  1.00 56.62           C
ATOM    700  O   SER C 371      -6.587 -14.369  22.577  1.00 56.35           O
ATOM    701  CB  SER C 371      -9.393 -13.311  24.168  1.00 60.61           C
ATOM    702  OG  SER C 371      -9.518 -12.805  22.852  1.00 66.15           O
ATOM    703  N   MET C 372      -6.442 -12.924  24.311  1.00 53.14           N
ATOM    704  CA  MET C 372      -5.136 -12.366  23.986  1.00 51.89           C
ATOM    705  C   MET C 372      -3.993 -13.296  24.378  1.00 50.99           C
ATOM    706  O   MET C 372      -2.898 -13.167  23.868  1.00 49.81           O
ATOM    707  CB  MET C 372      -4.938 -11.026  24.712  1.00 51.43           C
ATOM    708  CG  MET C 372      -5.878  -9.923  24.244  1.00 54.27           C
ATOM    709  SD  MET C 372      -5.602  -8.275  24.947  1.00 54.11           S
ATOM    710  CE  MET C 372      -3.885  -8.401  25.341  1.00 50.35           C
ATOM    711  N   ARG C 373      -4.263 -14.226  25.284  1.00 51.61           N
ATOM    712  CA  ARG C 373      -3.239 -15.069  25.923  1.00 53.18           C
ATOM    713  C   ARG C 373      -2.206 -14.257  26.665  1.00 53.35           C
ATOM    714  O   ARG C 373      -0.998 -14.464  26.503  1.00 54.67           O
ATOM    715  CB  ARG C 373      -2.555 -16.013  24.934  1.00 54.94           C
ATOM    716  CG  ARG C 373      -3.501 -17.048  24.404  1.00 57.55           C
ATOM    717  CD  ARG C 373      -2.911 -17.813  23.254  1.00 61.33           C
ATOM    718  NE  ARG C 373      -3.989 -18.557  22.609  1.00 65.58           N
ATOM    719  CZ  ARG C 373      -4.224 -19.862  22.758  1.00 67.77           C
ATOM    720  NH1 ARG C 373      -3.434 -20.620  23.527  1.00 67.37           N
ATOM    721  NH2 ARG C 373      -5.255 -20.419  22.117  1.00 67.44           N
ATOM    722  N   LYS C 374      -2.693 -13.352  27.504  1.00 52.59           N
ATOM    723  CA  LYS C 374      -1.842 -12.461  28.286  1.00 51.36           C
ATOM    724  C   LYS C 374      -2.241 -12.478  29.756  1.00 49.52           C
ATOM    725  O   LYS C 374      -3.345 -12.870  30.111  1.00 50.03           O
ATOM    726  CB  LYS C 374      -1.910 -11.032  27.730  1.00 52.63           C
ATOM    727  CG  LYS C 374      -1.646 -10.914  26.237  1.00 55.56           C
ATOM    728  CD  LYS C 374      -0.227 -11.305  25.835  1.00 58.66           C
ATOM    729  CE  LYS C 374       0.525 -10.133  25.234  1.00 63.16           C
ATOM    730  NZ  LYS C 374       1.926 -10.455  24.822  1.00 64.96           N
ATOM    731  N   TYR C 375      -1.317 -12.055  30.608  1.00 50.50           N
ATOM    732  CA  TYR C 375      -1.514 -12.038  32.056  1.00 48.93           C
ATOM    733  C   TYR C 375      -1.543 -10.606  32.581  1.00 49.85           C
ATOM    734  O   TYR C 375      -0.729  -9.757  32.179  1.00 48.85           O
ATOM    735  CB  TYR C 375      -0.392 -12.803  32.759  1.00 47.55           C
ATOM    736  CG  TYR C 375      -0.421 -14.300  32.502  1.00 47.58           C
ATOM    737  CD1 TYR C 375      -1.036 -15.173  33.386  1.00 46.56           C
ATOM    738  CD2 TYR C 375       0.150 -14.835  31.355  1.00 48.77           C
ATOM    739  CE1 TYR C 375      -1.054 -16.532  33.156  1.00 46.68           C
ATOM    740  CE2 TYR C 375       0.125 -16.193  31.107  1.00 48.09           C
ATOM    741  CZ  TYR C 375      -0.473 -17.035  32.016  1.00 49.14           C
ATOM    742  OH  TYR C 375      -0.472 -18.386  31.754  1.00 50.56           O
ATOM    743  N   TYR C 376      -2.501 -10.352  33.469  1.00 48.92           N
ATOM    744  CA  TYR C 376      -2.620  -9.067  34.125  1.00 48.81           C
ATOM    745  C   TYR C 376      -2.666  -9.249  35.651  1.00 48.05           C
ATOM    746  O   TYR C 376      -2.455 -10.343  36.171  1.00 48.78           O
ATOM    747  CB  TYR C 376      -3.894  -8.397  33.654  1.00 49.74           C
ATOM    748  CG  TYR C 376      -4.014  -8.119  32.185  1.00 49.35           C
ATOM    749  CD1 TYR C 376      -3.793  -6.843  31.695  1.00 49.39           C
ATOM    750  CD2 TYR C 376      -4.418  -9.116  31.286  1.00 49.91           C
ATOM    751  CE1 TYR C 376      -3.922  -6.567  30.349  1.00 52.00           C
ATOM    752  CE2 TYR C 376      -4.555  -8.848  29.926  1.00 49.76           C
ATOM    753  CZ  TYR C 376      -4.306  -7.572  29.471  1.00 51.50           C
ATOM    754  OH  TYR C 376      -4.433  -7.261  28.155  1.00 51.72           O
ATOM    755  N   HIS C 377      -2.931  -8.171  36.373  1.00 48.67           N
ATOM    756  CA  HIS C 377      -3.062  -8.253  37.832  1.00 50.71           C
ATOM    757  C   HIS C 377      -4.087  -7.284  38.335  1.00 49.32           C
ATOM    758  O   HIS C 377      -4.131  -6.152  37.846  1.00 49.68           O
ATOM    759  CB  HIS C 377      -1.730  -7.977  38.509  1.00 50.14           C
ATOM    760  CG  HIS C 377      -0.695  -9.046  38.268  1.00 53.53           C
ATOM    761  ND1 HIS C 377       0.014  -9.135  37.098  1.00 54.87           N
ATOM    762  CD2 HIS C 377      -0.241 -10.086  39.086  1.00 54.42           C
ATOM    763  CE1 HIS C 377       0.873 -10.174  37.175  1.00 56.54           C
ATOM    764  NE2 HIS C 377       0.729 -10.755  38.394  1.00 57.53           N
ATOM    765  N   TYR C 378      -4.909  -7.710  39.303  1.00 47.72           N
ATOM    766  CA  TYR C 378      -5.730  -6.758  40.093  1.00 49.76           C
ATOM    767  C   TYR C 378      -5.287  -6.681  41.572  1.00 50.49           C
ATOM    768  O   TYR C 378      -4.962  -7.711  42.185  1.00 49.02           O
ATOM    769  CB  TYR C 378      -7.228  -7.048  39.989  1.00 48.19           C
ATOM    770  CG  TYR C 378      -7.724  -8.274  40.715  1.00 48.24           C
ATOM    771  CD1 TYR C 378      -7.796  -9.489  40.076  1.00 49.17           C
ATOM    772  CD2 TYR C 378      -8.168  -8.207  42.034  1.00 49.45           C
ATOM    773  CE1 TYR C 378      -8.275 -10.629  40.726  1.00 51.46           C
ATOM    774  CE2 TYR C 378      -8.653  -9.338  42.692  1.00 50.80           C
ATOM    775  CZ  TYR C 378      -8.707 -10.551  42.033  1.00 51.03           C
ATOM    776  OH  TYR C 378      -9.173 -11.688  42.665  1.00 50.00           O
ATOM    777  N   PRO C 379      -5.267  -5.457  42.131  1.00 51.57           N
ATOM    778  CA  PRO C 379      -4.811  -5.200  43.493  1.00 52.15           C
ATOM    779  C   PRO C 379      -5.876  -5.485  44.495  1.00 52.30           C
ATOM    780  O   PRO C 379      -7.039  -5.115  44.302  1.00 53.79           O
ATOM    781  CB  PRO C 379      -4.536  -3.703  43.508  1.00 53.47           C
ATOM    782  CG  PRO C 379      -5.439  -3.138  42.474  1.00 55.05           C
ATOM    783  CD  PRO C 379      -5.699  -4.221  41.456  1.00 54.36           C
ATOM    784  N   VAL C 380      -5.476  -6.150  45.562  1.00 53.25           N
ATOM    785  CA  VAL C 380      -6.331  -6.317  46.715  1.00 54.51           C
ATOM    786  C   VAL C 380      -5.592  -5.887  47.975  1.00 54.87           C
ATOM    787  O   VAL C 380      -4.392  -6.131  48.104  1.00 55.54           O
ATOM    788  CB  VAL C 380      -6.774  -7.767  46.881  1.00 54.07           C
ATOM    789  CG1 VAL C 380      -7.529  -7.922  48.194  1.00 55.66           C
ATOM    790  CG2 VAL C 380      -7.644  -8.165  45.714  1.00 51.88           C
ATOM    791  N   ILE C 381      -6.326  -5.264  48.897  1.00 55.35           N
ATOM    792  CA  ILE C 381      -5.817  -4.986  50.232  1.00 57.71           C
ATOM    793  C   ILE C 381      -6.212  -6.115  51.153  1.00 58.76           C
ATOM    794  O   ILE C 381      -7.392  -6.296  51.428  1.00 61.60           O
ATOM    795  CB  ILE C 381      -6.336  -3.663  50.768  1.00 58.26           C
ATOM    796  CG1 ILE C 381      -5.953  -2.555  49.794  1.00 58.56           C
ATOM    797  CG2 ILE C 381      -5.738  -3.403  52.134  1.00 58.33           C
ATOM    798  CD1 ILE C 381      -6.438  -1.199  50.224  1.00 61.40           C
ATOM    799  N   GLN C 382      -5.221  -6.893  51.586  1.00 60.44           N
ATOM    800  CA  GLN C 382      -5.451  -8.047  52.444  1.00 63.70           C
ATOM    801  C   GLN C 382      -5.305  -7.609  53.885  1.00 64.08           C
ATOM    802  O   GLN C 382      -4.294  -7.001  54.246  1.00 64.03           O
ATOM    803  CB  GLN C 382      -4.458  -9.184  52.159  1.00 65.94           C
ATOM    804  CG  GLN C 382      -4.856 -10.023  50.966  1.00 68.13           C
ATOM    805  CD  GLN C 382      -4.031 -11.292  50.772  1.00 72.22           C
ATOM    806  OE1 GLN C 382      -3.071 -11.583  51.526  1.00 76.75           O
ATOM    807  NE2 GLN C 382      -4.393 -12.054  49.727  1.00 68.63           N
ATOM    808  N   VAL C 383      -6.317  -7.909  54.691  1.00 62.88           N
ATOM    809  CA  VAL C 383      -6.296  -7.587  56.094  1.00 65.86           C
ATOM    810  C   VAL C 383      -6.253  -8.903  56.853  1.00 69.16           C
ATOM    811  O   VAL C 383      -7.142  -9.731  56.719  1.00 69.59           O
ATOM    812  CB  VAL C 383      -7.511  -6.732  56.471  1.00 65.67           C
ATOM    813  CG1 VAL C 383      -7.657  -6.627  57.979  1.00 68.15           C
ATOM    814  CG2 VAL C 383      -7.382  -5.355  55.840  1.00 62.47           C
ATOM    815  N   HIS C 384      -5.166  -9.108  57.591  1.00 73.69           N
ATOM    816  CA  HIS C 384      -4.992 -10.274  58.440  1.00 78.88           C
ATOM    817  C   HIS C 384      -4.957  -9.793  59.857  1.00 82.47           C
ATOM    818  O   HIS C 384      -4.419  -8.713  60.146  1.00 82.69           O
ATOM    819  CB  HIS C 384      -3.691 -11.004  58.127  1.00 80.90           C
ATOM    820  CG  HIS C 384      -3.640 -11.601  56.740  1.00 79.00           C
ATOM    821  ND1 HIS C 384      -3.840 -12.910  56.511  1.00 80.18           N
ATOM    822  CD2 HIS C 384      -3.389 -11.015  55.492  1.00 77.49           C
ATOM    823  CE1 HIS C 384      -3.725 -13.160  55.180  1.00 77.78           C
ATOM    824  NE2 HIS C 384      -3.456 -12.000  54.559  1.00 74.99           N
ATOM    825  N   PRO C 385      -5.527 -10.580  60.773  1.00 85.78           N
ATOM    826  CA  PRO C 385      -5.490 -10.157  62.177  1.00 91.44           C
ATOM    827  C   PRO C 385      -4.050  -9.936  62.670  1.00 94.51           C
ATOM    828  O   PRO C 385      -3.137 -10.709  62.339  1.00 91.76           O
ATOM    829  CB  PRO C 385      -6.168 -11.317  62.924  1.00 94.29           C
ATOM    830  CG  PRO C 385      -6.153 -12.476  61.967  1.00 92.43           C
ATOM    831  CD  PRO C 385      -6.158 -11.897  60.589  1.00 85.90           C
ATOM    832  N   GLY C 386      -3.852  -8.861  63.423  1.00 98.31           N
ATOM    833  CA  GLY C 386      -2.537  -8.527  63.958  1.00103.34           C
ATOM    834  C   GLY C 386      -1.717  -7.698  62.994  1.00102.72           C
ATOM    835  O   GLY C 386      -1.078  -6.709  63.389  1.00105.86           O
ATOM    836  N   CYS C 387      -1.724  -8.107  61.727  1.00101.23           N
ATOM    837  CA  CYS C 387      -1.037  -7.360  60.684  1.00 99.93           C
ATOM    838  C   CYS C 387      -1.756  -6.027  60.489  1.00 94.63           C
ATOM    839  O   CYS C 387      -1.230  -4.969  60.887  1.00 94.88           O
ATOM    840  CB  CYS C 387      -0.975  -8.186  59.394  1.00 99.30           C
ATOM    841  SG  CYS C 387      -0.123  -9.762  59.649  1.00109.59           S
ATOM    842  N   GLY C 388      -2.971  -6.102  59.940  1.00 86.15           N
ATOM    843  CA  GLY C 388      -3.787  -4.933  59.659  1.00 80.54           C
ATOM    844  C   GLY C 388      -5.089  -4.933  60.430  1.00 78.70           C
ATOM    845  O   GLY C 388      -5.330  -5.792  61.277  1.00 80.36           O
ATOM    846  N   SER C 389      -5.938  -3.965  60.110  1.00 75.94           N
ATOM    847  CA  SER C 389      -7.136  -3.693  60.888  1.00 76.78           C
ATOM    848  C   SER C 389      -8.203  -2.949  60.078  1.00 73.18           C
ATOM    849  O   SER C 389      -7.906  -2.350  59.056  1.00 70.78           O
ATOM    850  CB  SER C 389      -6.760  -2.821  62.079  1.00 80.51           C
ATOM    851  OG  SER C 389      -6.628  -1.468  61.662  1.00 80.40           O
ATOM    852  N   VAL C 390      -9.439  -2.967  60.562  1.00 73.13           N
ATOM    853  CA  VAL C 390     -10.519  -2.190  59.957  1.00 71.33           C
ATOM    854  C   VAL C 390     -11.299  -1.517  61.082  1.00 75.61           C
ATOM    855  O   VAL C 390     -11.982  -2.184  61.855  1.00 78.66           O
ATOM    856  CB  VAL C 390     -11.473  -3.065  59.118  1.00 68.46           C
ATOM    857  CG1 VAL C 390     -12.699  -2.263  58.710  1.00 67.20           C
ATOM    858  CG2 VAL C 390     -10.766  -3.626  57.895  1.00 62.59           C
ATOM    859  N   LEU C 391     -11.197  -0.194  61.159  1.00 76.54           N
ATOM    860  CA  LEU C 391     -11.684   0.558  62.302  1.00 79.55           C
ATOM    861  C   LEU C 391     -12.697   1.633  61.893  1.00 80.71           C
ATOM    862  O   LEU C 391     -12.472   2.360  60.938  1.00 79.48           O
ATOM    863  CB  LEU C 391     -10.490   1.210  62.993  1.00 80.40           C
ATOM    864  CG  LEU C 391      -9.391   0.262  63.494  1.00 81.01           C
ATOM    865  CD1 LEU C 391      -8.077   1.008  63.689  1.00 80.40           C
ATOM    866  CD2 LEU C 391      -9.819  -0.432  64.776  1.00 82.81           C
ATOM    867  N   LYS C 392     -13.796   1.749  62.634  1.00 84.38           N
ATOM    868  CA  LYS C 392     -14.795   2.766  62.341  1.00 86.58           C
ATOM    869  C   LYS C 392     -14.235   4.160  62.615  1.00 86.89           C
ATOM    870  O   LYS C 392     -13.528   4.365  63.581  1.00 85.44           O
ATOM    871  CB  LYS C 392     -16.075   2.527  63.168  1.00 91.73           C
ATOM    872  CG  LYS C 392     -17.170   3.595  63.023  1.00 95.17           C
ATOM    873  CD  LYS C 392     -17.639   3.751  61.574  1.00 95.50           C
ATOM    874  CE  LYS C 392     -18.667   4.864  61.374  1.00 98.53           C
ATOM    875  NZ  LYS C 392     -20.045   4.457  61.784  1.00102.85           N
ATOM    876  N   VAL C 393     -14.530   5.094  61.718  1.00 88.12           N
ATOM    877  CA  VAL C 393     -14.398   6.528  61.977  1.00 89.67           C
ATOM    878  C   VAL C 393     -15.718   7.208  61.589  1.00 92.01           C
ATOM    879  O   VAL C 393     -16.138   8.194  62.194  1.00 97.07           O
ATOM    880  CB  VAL C 393     -13.266   7.152  61.145  1.00 88.35           C
ATOM    881  CG1 VAL C 393     -13.081   8.616  61.524  1.00 90.88           C
ATOM    882  CG2 VAL C 393     -11.982   6.360  61.318  1.00 85.86           C
ATOM    883  N   LYS D  20     -11.521  13.984  55.347  1.00 92.39           N
ATOM    884  CA  LYS D  20     -10.586  13.711  54.217  1.00 90.83           C
ATOM    885  C   LYS D  20     -10.249  12.232  54.191  1.00 88.24           C
ATOM    886  O   LYS D  20     -10.003  11.630  55.244  1.00 90.56           O
ATOM    887  CB  LYS D  20      -9.287  14.516  54.350  1.00 91.41           C
ATOM    888  N   SER D  21     -10.267  11.657  52.993  1.00 83.92           N
ATOM    889  CA  SER D  21      -9.828  10.285  52.764  1.00 81.81           C
ATOM    890  C   SER D  21      -8.304  10.226  52.670  1.00 81.24           C
ATOM    891  O   SER D  21      -7.659  11.240  52.418  1.00 82.62           O
ATOM    892  CB  SER D  21     -10.433   9.748  51.465  1.00 78.59           C
ATOM    893  OG  SER D  21      -9.892  10.408  50.343  1.00 76.37           O
ATOM    894  N   VAL D  22      -7.730   9.040  52.858  1.00 80.09           N
ATOM    895  CA  VAL D  22      -6.279   8.865  52.760  1.00 79.54           C
ATOM    896  C   VAL D  22      -5.957   7.609  51.952  1.00 75.97           C
ATOM    897  O   VAL D  22      -6.538   6.550  52.181  1.00 76.57           O
ATOM    898  CB  VAL D  22      -5.624   8.784  54.162  1.00 83.71           C
ATOM    899  CG1 VAL D  22      -5.799   7.400  54.747  1.00 84.14           C
ATOM    900  CG2 VAL D  22      -4.140   9.117  54.098  1.00 83.57           C
ATOM    901  N   ASN D  23      -5.053   7.743  50.990  1.00 73.86           N
ATOM    902  CA  ASN D  23      -4.579   6.616  50.182  1.00 71.09           C
ATOM    903  C   ASN D  23      -3.055   6.622  50.255  1.00 70.89           C
ATOM    904  O   ASN D  23      -2.411   7.383  49.551  1.00 71.80           O
ATOM    905  CB  ASN D  23      -5.056   6.795  48.740  1.00 69.32           C
ATOM    906  CG  ASN D  23      -4.643   5.654  47.814  1.00 67.76           C
ATOM    907  OD1 ASN D  23      -3.931   4.728  48.205  1.00 67.19           O
ATOM    908  ND2 ASN D  23      -5.097   5.727  46.562  1.00 65.27           N
ATOM    909  N   SER D  24      -2.482   5.811  51.138  1.00 71.15           N
ATOM    910  CA  SER D  24      -1.026   5.777  51.344  1.00 71.31           C
ATOM    911  C   SER D  24      -0.516   4.349  51.326  1.00 69.33           C
ATOM    912  O   SER D  24      -0.808   3.563  52.217  1.00 71.02           O
ATOM    913  CB  SER D  24      -0.650   6.432  52.677  1.00 73.77           C
ATOM    914  OG  SER D  24       0.746   6.622  52.776  1.00 74.64           O
ATOM    915  N   VAL D  25       0.256   4.025  50.306  1.00 68.44           N
ATOM    916  CA  VAL D  25       0.865   2.718  50.184  1.00 68.00           C
ATOM    917  C   VAL D  25       2.362   2.848  50.332  1.00 68.44           C
ATOM    918  O   VAL D  25       2.986   3.636  49.628  1.00 69.44           O
ATOM    919  CB  VAL D  25       0.566   2.095  48.820  1.00 65.46           C
ATOM    920  CG1 VAL D  25       1.420   0.863  48.608  1.00 66.02           C
ATOM    921  CG2 VAL D  25      -0.900   1.719  48.739  1.00 66.29           C
ATOM    922  N   THR D  26       2.931   2.059  51.237  1.00 69.34           N
ATOM    923  CA  THR D  26       4.385   1.976  51.410  1.00 69.28           C
ATOM    924  C   THR D  26       4.923   0.616  50.950  1.00 66.66           C
ATOM    925  O   THR D  26       4.378  -0.443  51.303  1.00 67.03           O
ATOM    926  CB  THR D  26       4.761   2.194  52.870  1.00 72.83           C
ATOM    927  OG1 THR D  26       4.437   3.539  53.244  1.00 74.65           O
ATOM    928  CG2 THR D  26       6.241   1.938  53.082  1.00 75.91           C
ATOM    929  N   LEU D  27       5.993   0.660  50.165  1.00 64.38           N
ATOM    930  CA  LEU D  27       6.566  -0.536  49.561  1.00 63.53           C
ATOM    931  C   LEU D  27       8.100  -0.459  49.487  1.00 64.66           C
ATOM    932  O   LEU D  27       8.659   0.538  48.996  1.00 64.27           O
ATOM    933  CB  LEU D  27       6.001  -0.725  48.165  1.00 61.06           C
ATOM    934  CG  LEU D  27       4.489  -0.943  48.014  1.00 60.50           C
ATOM    935  CD1 LEU D  27       4.150  -0.970  46.541  1.00 58.86           C
ATOM    936  CD2 LEU D  27       4.002  -2.221  48.684  1.00 61.29           C
ATOM    937  N   VAL D  28       8.756  -1.518  49.968  1.00 64.98           N
ATOM    938  CA  VAL D  28      10.221  -1.642  49.968  1.00 66.26           C
ATOM    939  C   VAL D  28      10.626  -2.853  49.102  1.00 66.36           C
ATOM    940  O   VAL D  28      10.201  -3.993  49.362  1.00 68.33           O
ATOM    941  CB  VAL D  28      10.766  -1.776  51.423  1.00 68.98           C
ATOM    942  CG1 VAL D  28      12.250  -2.142  51.437  1.00 69.92           C
ATOM    943  CG2 VAL D  28      10.515  -0.495  52.227  1.00 67.99           C
ATOM    944  N   GLY D  29      11.419  -2.607  48.057  1.00 66.23           N
ATOM    945  CA  GLY D  29      11.788  -3.659  47.103  1.00 65.70           C
ATOM    946  C   GLY D  29      12.792  -3.286  46.023  1.00 66.40           C
ATOM    947  O   GLY D  29      13.401  -2.212  46.044  1.00 66.09           O
ATOM    948  N   VAL D  30      12.940  -4.194  45.063  1.00 67.23           N
ATOM    949  CA  VAL D  30      13.966  -4.106  44.041  1.00 67.80           C
ATOM    950  C   VAL D  30      13.408  -3.446  42.796  1.00 67.20           C
ATOM    951  O   VAL D  30      12.336  -3.800  42.334  1.00 67.92           O
ATOM    952  CB  VAL D  30      14.485  -5.506  43.636  1.00 69.29           C
ATOM    953  CG1 VAL D  30      15.652  -5.373  42.657  1.00 70.24           C
ATOM    954  CG2 VAL D  30      14.897  -6.321  44.857  1.00 68.92           C
ATOM    955  N   VAL D  31      14.169  -2.514  42.237  1.00 68.45           N
ATOM    956  CA  VAL D  31      13.762  -1.747  41.066  1.00 67.29           C
ATOM    957  C   VAL D  31      14.180  -2.412  39.740  1.00 68.98           C
ATOM    958  O   VAL D  31      15.256  -2.984  39.652  1.00 71.39           O
ATOM    959  CB  VAL D  31      14.395  -0.352  41.132  1.00 67.23           C
ATOM    960  CG1 VAL D  31      14.241   0.376  39.804  1.00 66.43           C
ATOM    961  CG2 VAL D  31      13.789   0.439  42.278  1.00 66.65           C
ATOM    962  N   HIS D  32      13.327  -2.338  38.716  1.00 68.02           N
ATOM    963  CA  HIS D  32      13.691  -2.774  37.370  1.00 68.29           C
ATOM    964  C   HIS D  32      13.099  -1.818  36.383  1.00 69.21           C
ATOM    965  O   HIS D  32      12.190  -1.060  36.717  1.00 66.98           O
ATOM    966  CB  HIS D  32      13.211  -4.190  37.082  1.00 68.63           C
ATOM    967  CG  HIS D  32      13.735  -5.232  38.053  1.00 71.61           C
ATOM    968  ND1 HIS D  32      14.947  -5.815  37.917  1.00 74.77           N
ATOM    969  CD2 HIS D  32      13.159  -5.795  39.198  1.00 71.81           C
ATOM    970  CE1 HIS D  32      15.140  -6.695  38.925  1.00 74.57           C
ATOM    971  NE2 HIS D  32      14.048  -6.684  39.702  1.00 73.36           N
ATOM    972  N   ASP D  33      13.660  -1.815  35.172  1.00 72.74           N
ATOM    973  CA  ASP D  33      13.116  -1.107  34.010  1.00 72.07           C
ATOM    974  C   ASP D  33      12.724   0.343  34.228  1.00 70.62           C
ATOM    975  O   ASP D  33      11.570   0.721  34.032  1.00 69.57           O
ATOM    976  CB  ASP D  33      11.930  -1.895  33.485  1.00 73.16           C
ATOM    977  CG  ASP D  33      12.307  -3.307  33.155  1.00 75.85           C
ATOM    978  OD1 ASP D  33      13.252  -3.477  32.367  1.00 79.36           O
ATOM    979  OD2 ASP D  33      11.695  -4.244  33.700  1.00 77.61           O
ATOM    980  N   ILE D  34      13.698   1.163  34.602  1.00 72.71           N
ATOM    981  CA  ILE D  34      13.445   2.581  34.808  1.00 72.05           C
ATOM    982  C   ILE D  34      13.286   3.225  33.440  1.00 71.79           C
ATOM    983  O   ILE D  34      14.141   3.045  32.584  1.00 73.53           O
ATOM    984  CB  ILE D  34      14.581   3.282  35.583  1.00 73.69           C
ATOM    985  CG1 ILE D  34      14.834   2.603  36.937  1.00 75.06           C
ATOM    986  CG2 ILE D  34      14.227   4.743  35.819  1.00 73.37           C
ATOM    987  CD1 ILE D  34      15.921   1.539  36.918  1.00 78.36           C
ATOM    988  N   GLN D  35      12.188   3.944  33.223  1.00 70.89           N
ATOM    989  CA  GLN D  35      11.943   4.613  31.947  1.00 71.65           C
ATOM    990  C   GLN D  35      11.439   6.034  32.148  1.00 70.69           C
ATOM    991  O   GLN D  35      10.567   6.266  32.980  1.00 69.28           O
ATOM    992  CB  GLN D  35      10.885   3.869  31.144  1.00 74.05           C
ATOM    993  CG  GLN D  35      11.128   2.381  30.951  1.00 78.49           C
ATOM    994  CD  GLN D  35      10.050   1.709  30.106  1.00 80.11           C
ATOM    995  OE1 GLN D  35       9.309   2.370  29.375  1.00 78.74           O
ATOM    996  NE2 GLN D  35       9.973   0.380  30.194  1.00 83.47           N
ATOM    997  N   SER D  36      11.963   6.974  31.362  1.00 71.37           N
ATOM    998  CA  SER D  36      11.471   8.352  31.360  1.00 70.95           C
ATOM    999  C   SER D  36      10.435   8.512  30.270  1.00 69.46           C
ATOM   1000  O   SER D  36      10.539   7.888  29.222  1.00 70.25           O
ATOM   1001  CB  SER D  36      12.607   9.344  31.119  1.00 73.64           C
ATOM   1002  OG  SER D  36      13.400   9.485  32.285  1.00 75.54           O
ATOM   1003  N   GLY D  37       9.439   9.349  30.518  1.00 67.30           N
ATOM   1004  CA  GLY D  37       8.423   9.625  29.524  1.00 67.00           C
ATOM   1005  C   GLY D  37       7.562  10.802  29.899  1.00 67.08           C
ATOM   1006  O   GLY D  37       7.946  11.632  30.726  1.00 69.01           O
ATOM   1007  N   PHE D  38       6.398  10.892  29.269  1.00 66.81           N
ATOM   1008  CA  PHE D  38       5.425  11.926  29.613  1.00 66.70           C
ATOM   1009  C   PHE D  38       4.090  11.252  29.691  1.00 64.54           C
ATOM   1010  O   PHE D  38       3.879  10.285  28.977  1.00 64.62           O
ATOM   1011  CB  PHE D  38       5.434  13.039  28.568  1.00 67.80           C
ATOM   1012  CG  PHE D  38       6.749  13.754  28.494  1.00 70.61           C
ATOM   1013  CD1 PHE D  38       7.028  14.815  29.355  1.00 71.76           C
ATOM   1014  CD2 PHE D  38       7.739  13.334  27.606  1.00 72.27           C
ATOM   1015  CE1 PHE D  38       8.257  15.459  29.316  1.00 72.98           C
ATOM   1016  CE2 PHE D  38       8.977  13.974  27.569  1.00 74.41           C
ATOM   1017  CZ  PHE D  38       9.235  15.037  28.424  1.00 73.56           C
ATOM   1018  N   VAL D  39       3.209  11.698  30.580  1.00 76.11           N
ATOM   1019  CA  VAL D  39       1.887  11.110  30.595  1.00 76.69           C
ATOM   1020  C   VAL D  39       1.004  12.018  29.765  1.00 83.47           C
ATOM   1021  O   VAL D  39       0.625  11.646  28.631  1.00 96.60           O
ATOM   1022  CB  VAL D  39       1.354  10.755  31.999  1.00 72.47           C
ATOM   1023  CG1 VAL D  39      -0.154  10.565  31.957  1.00 74.28           C
ATOM   1024  CG2 VAL D  39       2.001   9.465  32.478  1.00 65.10           C
ATOM   1025  N   TYR D  40       0.699  13.213  30.235  1.00 82.48           N
ATOM   1026  CA  TYR D  40       0.070  14.152  29.299  1.00 86.27           C
ATOM   1027  C   TYR D  40       1.025  15.304  29.177  1.00 87.51           C
ATOM   1028  O   TYR D  40       1.918  15.263  28.347  1.00 88.79           O
ATOM   1029  CB  TYR D  40      -1.345  14.551  29.723  1.00 87.01           C
ATOM   1030  CG  TYR D  40      -2.335  13.406  29.634  1.00 86.66           C
ATOM   1031  CD1 TYR D  40      -2.806  12.960  28.410  1.00 90.78           C
ATOM   1032  CD2 TYR D  40      -2.792  12.762  30.773  1.00 83.81           C
ATOM   1033  CE1 TYR D  40      -3.712  11.914  28.326  1.00 91.30           C
ATOM   1034  CE2 TYR D  40      -3.700  11.715  30.697  1.00 84.29           C
ATOM   1035  CZ  TYR D  40      -4.157  11.291  29.474  1.00 87.53           C
ATOM   1036  OH  TYR D  40      -5.052  10.243  29.400  1.00 87.82           O
ATOM   1037  N   GLU D  41       0.883  16.295  30.041  1.00 88.27           N
ATOM   1038  CA  GLU D  41       1.822  17.395  30.088  1.00 90.47           C
ATOM   1039  C   GLU D  41       2.923  17.132  31.114  1.00 86.02           C
ATOM   1040  O   GLU D  41       3.916  17.841  31.152  1.00 86.50           O
ATOM   1041  CB  GLU D  41       1.074  18.688  30.416  1.00 95.07           C
ATOM   1042  CG  GLU D  41      -0.097  18.971  29.480  1.00100.38           C
ATOM   1043  CD  GLU D  41       0.345  19.128  28.036  1.00105.42           C
ATOM   1044  OE1 GLU D  41       0.921  20.188  27.720  1.00111.03           O
ATOM   1045  OE2 GLU D  41       0.124  18.200  27.220  1.00106.08           O
ATOM   1046  N   ASP D  42       2.763  16.094  31.921  1.00 82.95           N
ATOM   1047  CA  ASP D  42       3.678  15.842  33.023  1.00 80.38           C
ATOM   1048  C   ASP D  42       4.810  14.900  32.631  1.00 78.30           C
ATOM   1049  O   ASP D  42       4.558  13.796  32.143  1.00 76.99           O
ATOM   1050  CB  ASP D  42       2.906  15.223  34.198  1.00 78.81           C
ATOM   1051  CG  ASP D  42       1.777  16.114  34.707  1.00 82.12           C
ATOM   1052  OD1 ASP D  42       1.766  17.323  34.384  1.00 86.26           O
ATOM   1053  OD2 ASP D  42       0.902  15.604  35.446  1.00 81.75           O
ATOM   1054  N   ALA D  43       6.052  15.323  32.872  1.00 78.91           N
ATOM   1055  CA  ALA D  43       7.201  14.409  32.807  1.00 77.64           C
ATOM   1056  C   ALA D  43       7.019  13.313  33.856  1.00 75.60           C
ATOM   1057  O   ALA D  43       6.522  13.578  34.964  1.00 75.75           O
ATOM   1058  CB  ALA D  43       8.501  15.151  33.048  1.00 78.12           C
ATOM   1059  N   VAL D  44       7.404  12.085  33.511  1.00 72.82           N
ATOM   1060  CA  VAL D  44       7.174  10.947  34.391  1.00 70.21           C
ATOM   1061  C   VAL D  44       8.341   9.976  34.305  1.00 70.14           C
ATOM   1062  O   VAL D  44       8.793   9.658  33.214  1.00 71.37           O
ATOM   1063  CB  VAL D  44       5.859  10.207  34.024  1.00 69.26           C
ATOM   1064  CG1 VAL D  44       5.689   8.952  34.862  1.00 65.57           C
ATOM   1065  CG2 VAL D  44       4.655  11.124  34.197  1.00 69.76           C
ATOM   1066  N   THR D  45       8.832   9.523  35.455  1.00 69.48           N
ATOM   1067  CA  THR D  45       9.776   8.412  35.502  1.00 70.25           C
ATOM   1068  C   THR D  45       9.025   7.219  36.038  1.00 68.41           C
ATOM   1069  O   THR D  45       8.409   7.300  37.091  1.00 71.54           O
ATOM   1070  CB  THR D  45      10.967   8.688  36.435  1.00 71.96           C
ATOM   1071  OG1 THR D  45      11.693   9.828  35.960  1.00 77.04           O
ATOM   1072  CG2 THR D  45      11.900   7.482  36.488  1.00 70.69           C
ATOM   1073  N   GLN D  46       9.088   6.110  35.325  1.00 67.41           N
ATOM   1074  CA  GLN D  46       8.361   4.916  35.694  1.00 65.53           C
ATOM   1075  C   GLN D  46       9.342   3.792  35.941  1.00 65.29           C
ATOM   1076  O   GLN D  46      10.351   3.672  35.230  1.00 67.92           O
ATOM   1077  CB  GLN D  46       7.426   4.524  34.546  1.00 68.50           C
ATOM   1078  CG  GLN D  46       6.755   3.171  34.690  1.00 68.86           C
ATOM   1079  CD  GLN D  46       5.740   2.890  33.593  1.00 71.37           C
ATOM   1080  OE1 GLN D  46       4.787   3.636  33.408  1.00 74.91           O
ATOM   1081  NE2 GLN D  46       5.934   1.798  32.879  1.00 72.57           N
ATOM   1082  N   PHE D  47       9.040   2.959  36.930  1.00 61.82           N
ATOM   1083  CA  PHE D  47       9.758   1.707  37.112  1.00 61.02           C
ATOM   1084  C   PHE D  47       8.895   0.609  37.720  1.00 59.20           C
ATOM   1085  O   PHE D  47       7.753   0.851  38.101  1.00 59.71           O
ATOM   1086  CB  PHE D  47      11.018   1.929  37.942  1.00 62.65           C
ATOM   1087  CG  PHE D  47      10.801   2.661  39.245  1.00 62.78           C
ATOM   1088  CD1 PHE D  47      10.648   1.953  40.444  1.00 62.88           C
ATOM   1089  CD2 PHE D  47      10.823   4.050  39.296  1.00 62.55           C
ATOM   1090  CE1 PHE D  47      10.475   2.620  41.651  1.00 62.80           C
ATOM   1091  CE2 PHE D  47      10.646   4.720  40.500  1.00 63.76           C
ATOM   1092  CZ  PHE D  47      10.475   4.008  41.679  1.00 63.57           C
ATOM   1093  N   THR D  48       9.451  -0.595  37.783  1.00 59.58           N
ATOM   1094  CA  THR D  48       8.813  -1.744  38.419  1.00 59.28           C
ATOM   1095  C   THR D  48       9.498  -2.033  39.762  1.00 61.59           C
ATOM   1096  O   THR D  48      10.739  -2.050  39.865  1.00 63.03           O
ATOM   1097  CB  THR D  48       8.879  -2.978  37.490  1.00 61.62           C
ATOM   1098  OG1 THR D  48       7.986  -2.775  36.382  1.00 64.04           O
ATOM   1099  CG2 THR D  48       8.478  -4.257  38.196  1.00 61.68           C
ATOM   1100  N   LEU D  49       8.690  -2.238  40.794  1.00 57.78           N
ATOM   1101  CA  LEU D  49       9.210  -2.508  42.119  1.00 58.61           C
ATOM   1102  C   LEU D  49       8.657  -3.843  42.541  1.00 59.03           C
ATOM   1103  O   LEU D  49       7.467  -4.101  42.408  1.00 62.39           O
ATOM   1104  CB  LEU D  49       8.787  -1.411  43.079  1.00 59.07           C
ATOM   1105  CG  LEU D  49       9.317  -1.394  44.509  1.00 62.12           C
ATOM   1106  CD1 LEU D  49       8.905  -0.103  45.196  1.00 62.80           C
ATOM   1107  CD2 LEU D  49       8.772  -2.577  45.277  1.00 62.65           C
ATOM   1108  N   THR D  50       9.530  -4.700  43.031  1.00 59.19           N
ATOM   1109  CA  THR D  50       9.175  -6.057  43.369  1.00 57.75           C
ATOM   1110  C   THR D  50       9.370  -6.230  44.851  1.00 61.00           C
ATOM   1111  O   THR D  50      10.490  -6.066  45.377  1.00 64.37           O
ATOM   1112  CB  THR D  50      10.073  -7.051  42.624  1.00 58.25           C
ATOM   1113  OG1 THR D  50       9.915  -6.851  41.219  1.00 57.09           O
ATOM   1114  CG2 THR D  50       9.723  -8.482  42.987  1.00 57.29           C
ATOM   1115  N   THR D  51       8.272  -6.529  45.527  1.00 60.22           N
ATOM   1116  CA  THR D  51       8.291  -6.748  46.941  1.00 61.88           C
ATOM   1117  C   THR D  51       8.133  -8.226  47.190  1.00 62.48           C
ATOM   1118  O   THR D  51       7.348  -8.896  46.540  1.00 61.14           O
ATOM   1119  CB  THR D  51       7.156  -6.007  47.651  1.00 62.15           C
ATOM   1120  OG1 THR D  51       5.897  -6.530  47.211  1.00 63.17           O
ATOM   1121  CG2 THR D  51       7.237  -4.547  47.369  1.00 60.27           C
ATOM   1122  N   THR D  52       8.889  -8.710  48.158  1.00 67.00           N
ATOM   1123  CA  THR D  52       8.895 -10.095  48.555  1.00 69.03           C
ATOM   1124  C   THR D  52       8.843 -10.109  50.055  1.00 71.46           C
ATOM   1125  O   THR D  52       9.446  -9.258  50.684  1.00 73.39           O
ATOM   1126  CB  THR D  52      10.210 -10.745  48.116  1.00 71.75           C
ATOM   1127  OG1 THR D  52      10.469 -10.388  46.752  1.00 71.02           O
ATOM   1128  CG2 THR D  52      10.149 -12.263  48.266  1.00 73.06           C
ATOM   1129  N   SER D  53       8.118 -11.055  50.635  1.00 73.43           N
ATOM   1130  CA  SER D  53       8.224 -11.292  52.070  1.00 79.56           C
ATOM   1131  C   SER D  53       8.136 -12.773  52.405  1.00 82.13           C
ATOM   1132  O   SER D  53       7.269 -13.467  51.900  1.00 77.96           O
ATOM   1133  CB  SER D  53       7.160 -10.492  52.824  1.00 80.34           C
ATOM   1134  OG  SER D  53       5.898 -10.663  52.234  1.00 76.74           O
ATOM   1135  N   ILE D  54       9.052 -13.244  53.249  1.00 90.69           N
ATOM   1136  CA  ILE D  54       9.025 -14.621  53.759  1.00 97.05           C
ATOM   1137  C   ILE D  54       8.519 -14.645  55.216  1.00107.01           C
ATOM   1138  O   ILE D  54       8.706 -13.673  55.951  1.00110.42           O
ATOM   1139  CB  ILE D  54      10.414 -15.294  53.633  1.00 98.99           C
ATOM   1140  CG1 ILE D  54      11.449 -14.666  54.593  1.00105.84           C
ATOM   1141  CG2 ILE D  54      10.900 -15.219  52.190  1.00 92.14           C
ATOM   1142  CD1 ILE D  54      11.715 -15.449  55.877  1.00113.81           C
ATOM   1143  N   ASP D  55       7.857 -15.741  55.607  1.00115.01           N
ATOM   1144  CA  ASP D  55       7.338 -15.951  56.980  1.00123.82           C
ATOM   1145  C   ASP D  55       7.461 -17.442  57.350  1.00130.40           C
ATOM   1146  O   ASP D  55       7.734 -18.267  56.476  1.00127.19           O
ATOM   1147  CB  ASP D  55       5.866 -15.513  57.093  1.00123.18           C
ATOM   1148  CG  ASP D  55       5.617 -14.110  56.542  1.00120.69           C
ATOM   1149  OD1 ASP D  55       4.958 -13.989  55.488  1.00116.79           O
ATOM   1150  OD2 ASP D  55       6.088 -13.128  57.151  1.00124.31           O
ATOM   1151  N   THR D  56       7.244 -17.784  58.625  1.00139.19           N
ATOM   1152  CA  THR D  56       7.375 -19.178  59.097  1.00144.23           C
ATOM   1153  C   THR D  56       6.103 -19.749  59.758  1.00148.54           C
ATOM   1154  O   THR D  56       5.321 -19.011  60.361  1.00153.58           O
ATOM   1155  CB  THR D  56       8.548 -19.327  60.094  1.00152.54           C
ATOM   1156  OG1 THR D  56       8.594 -20.672  60.593  1.00156.58           O
ATOM   1157  CG2 THR D  56       8.405 -18.358  61.269  1.00159.33           C
ATOM   1158  N   THR D  57       5.918 -21.068  59.632  1.00147.24           N
ATOM   1159  CA  THR D  57       4.858 -21.814  60.332  1.00147.82           C
ATOM   1160  C   THR D  57       5.296 -23.276  60.485  1.00147.14           C
ATOM   1161  O   THR D  57       4.904 -23.966  61.424  1.00149.95           O
ATOM   1162  CB  THR D  57       3.496 -21.770  59.587  1.00142.95           C
ATOM   1163  OG1 THR D  57       3.653 -22.273  58.254  1.00137.05           O
ATOM   1164  CG2 THR D  57       2.930 -20.353  59.518  1.00139.87           C
ATOM   1165  N   VAL D  63       7.944 -22.112  55.298  1.00 98.54           N
ATOM   1166  CA  VAL D  63       8.213 -20.866  54.577  1.00 94.75           C
ATOM   1167  C   VAL D  63       7.028 -20.501  53.668  1.00 88.83           C
ATOM   1168  O   VAL D  63       6.563 -21.339  52.896  1.00 87.51           O
ATOM   1169  CB  VAL D  63       9.507 -20.962  53.731  1.00 94.01           C
ATOM   1170  CG1 VAL D  63       9.797 -19.632  53.041  1.00 89.66           C
ATOM   1171  CG2 VAL D  63      10.690 -21.396  54.599  1.00 98.64           C
ATOM   1172  N   VAL D  64       6.543 -19.259  53.788  1.00 85.86           N
ATOM   1173  CA  VAL D  64       5.442 -18.729  52.967  1.00 80.69           C
ATOM   1174  C   VAL D  64       5.858 -17.419  52.318  1.00 77.28           C
ATOM   1175  O   VAL D  64       6.163 -16.452  53.017  1.00 79.15           O
ATOM   1176  CB  VAL D  64       4.184 -18.414  53.801  1.00 82.10           C
ATOM   1177  CG1 VAL D  64       3.261 -17.463  53.043  1.00 77.06           C
ATOM   1178  CG2 VAL D  64       3.463 -19.695  54.167  1.00 85.02           C
ATOM   1179  N   VAL D  65       5.805 -17.380  50.991  1.00 72.65           N
ATOM   1180  CA  VAL D  65       6.349 -16.268  50.222  1.00 69.34           C
ATOM   1181  C   VAL D  65       5.244 -15.426  49.622  1.00 66.11           C
ATOM   1182  O   VAL D  65       4.221 -15.949  49.220  1.00 67.01           O
ATOM   1183  CB  VAL D  65       7.199 -16.767  49.039  1.00 67.35           C
ATOM   1184  CG1 VAL D  65       8.227 -15.708  48.655  1.00 65.55           C
ATOM   1185  CG2 VAL D  65       7.855 -18.091  49.381  1.00 69.87           C
ATOM   1186  N   GLU D  66       5.466 -14.124  49.541  1.00 65.53           N
ATOM   1187  CA  GLU D  66       4.563 -13.241  48.829  1.00 63.83           C
ATOM   1188  C   GLU D  66       5.355 -12.263  47.977  1.00 62.04           C
ATOM   1189  O   GLU D  66       5.738 -11.196  48.444  1.00 62.99           O
ATOM   1190  CB  GLU D  66       3.672 -12.481  49.802  1.00 67.25           C
ATOM   1191  CG  GLU D  66       2.557 -13.320  50.425  1.00 71.20           C
ATOM   1192  CD  GLU D  66       1.723 -12.544  51.445  1.00 75.01           C
ATOM   1193  OE1 GLU D  66       1.936 -11.311  51.609  1.00 75.15           O
ATOM   1194  OE2 GLU D  66       0.856 -13.169  52.094  1.00 78.36           O
ATOM   1195  N   LYS D  67       5.607 -12.654  46.730  1.00 60.15           N
ATOM   1196  CA  LYS D  67       6.243 -11.788  45.729  1.00 59.16           C
ATOM   1197  C   LYS D  67       5.206 -11.056  44.884  1.00 56.69           C
ATOM   1198  O   LYS D  67       4.431 -11.677  44.208  1.00 56.40           O
ATOM   1199  CB  LYS D  67       7.135 -12.625  44.809  1.00 59.89           C
ATOM   1200  CG  LYS D  67       8.031 -11.794  43.899  1.00 61.59           C
ATOM   1201  CD  LYS D  67       9.078 -12.639  43.165  1.00 62.03           C
ATOM   1202  CE  LYS D  67      10.483 -12.338  43.628  1.00 64.83           C
ATOM   1203  NZ  LYS D  67      10.665 -12.826  45.012  1.00 69.67           N
ATOM   1204  N   ASP D  68       5.209  -9.733  44.926  1.00 57.94           N
ATOM   1205  CA  ASP D  68       4.356  -8.911  44.085  1.00 55.38           C
ATOM   1206  C   ASP D  68       5.161  -7.932  43.247  1.00 56.20           C
ATOM   1207  O   ASP D  68       6.227  -7.442  43.687  1.00 57.81           O
ATOM   1208  CB  ASP D  68       3.433  -8.105  44.964  1.00 58.20           C
ATOM   1209  CG  ASP D  68       2.475  -8.975  45.736  1.00 62.17           C
ATOM   1210  OD1 ASP D  68       1.903  -9.904  45.108  1.00 59.79           O
ATOM   1211  OD2 ASP D  68       2.296  -8.728  46.969  1.00 67.46           O
ATOM   1212  N   HIS D  69       4.623  -7.616  42.069  1.00 52.70           N
ATOM   1213  CA  HIS D  69       5.246  -6.680  41.135  1.00 53.00           C
ATOM   1214  C   HIS D  69       4.386  -5.469  40.971  1.00 52.19           C
ATOM   1215  O   HIS D  69       3.267  -5.580  40.485  1.00 58.71           O
ATOM   1216  CB  HIS D  69       5.465  -7.343  39.772  1.00 52.04           C
ATOM   1217  CG  HIS D  69       6.244  -8.621  39.855  1.00 53.08           C
ATOM   1218  ND1 HIS D  69       7.577  -8.640  40.068  1.00 56.07           N
ATOM   1219  CD2 HIS D  69       5.828  -9.958  39.806  1.00 52.97           C
ATOM   1220  CE1 HIS D  69       7.998  -9.929  40.125  1.00 57.54           C
ATOM   1221  NE2 HIS D  69       6.922 -10.730  39.966  1.00 55.37           N
ATOM   1222  N   HIS D  70       4.913  -4.308  41.337  1.00 50.77           N
ATOM   1223  CA  HIS D  70       4.187  -3.067  41.278  1.00 51.87           C
ATOM   1224  C   HIS D  70       4.753  -2.111  40.283  1.00 52.99           C
ATOM   1225  O   HIS D  70       5.951  -2.035  40.105  1.00 57.16           O
ATOM   1226  CB  HIS D  70       4.233  -2.414  42.635  1.00 54.59           C
ATOM   1227  CG  HIS D  70       3.865  -3.338  43.770  1.00 56.67           C
ATOM   1228  ND1 HIS D  70       2.615  -3.427  44.247  1.00 58.53           N
ATOM   1229  CD2 HIS D  70       4.637  -4.226  44.518  1.00 58.18           C
ATOM   1230  CE1 HIS D  70       2.580  -4.317  45.260  1.00 59.66           C
ATOM   1231  NE2 HIS D  70       3.818  -4.811  45.420  1.00 60.60           N
ATOM   1232  N   THR D  71       3.892  -1.345  39.636  1.00 54.92           N
ATOM   1233  CA  THR D  71       4.327  -0.317  38.708  1.00 56.16           C
ATOM   1234  C   THR D  71       4.358   1.025  39.420  1.00 56.34           C
ATOM   1235  O   THR D  71       3.338   1.472  39.928  1.00 58.49           O
ATOM   1236  CB  THR D  71       3.350  -0.207  37.538  1.00 56.96           C
ATOM   1237  OG1 THR D  71       3.321  -1.457  36.849  1.00 58.90           O
ATOM   1238  CG2 THR D  71       3.764   0.902  36.574  1.00 57.81           C
ATOM   1239  N   ILE D  72       5.521   1.661  39.452  1.00 56.61           N
ATOM   1240  CA  ILE D  72       5.665   2.966  40.092  1.00 58.34           C
ATOM   1241  C   ILE D  72       5.766   4.039  39.009  1.00 59.06           C
ATOM   1242  O   ILE D  72       6.478   3.871  38.024  1.00 58.60           O
ATOM   1243  CB  ILE D  72       6.896   3.001  41.022  1.00 59.39           C
ATOM   1244  CG1 ILE D  72       6.894   1.786  41.958  1.00 58.08           C
ATOM   1245  CG2 ILE D  72       6.940   4.280  41.860  1.00 60.39           C
ATOM   1246  CD1 ILE D  72       5.659   1.660  42.814  1.00 55.10           C
ATOM   1247  N   ARG D  73       5.009   5.117  39.184  1.00 60.11           N
ATOM   1248  CA  ARG D  73       5.093   6.283  38.315  1.00 61.88           C
ATOM   1249  C   ARG D  73       5.305   7.543  39.142  1.00 64.59           C
ATOM   1250  O   ARG D  73       4.490   7.872  40.012  1.00 65.69           O
ATOM   1251  CB  ARG D  73       3.829   6.428  37.504  1.00 63.57           C
ATOM   1252  CG  ARG D  73       3.796   5.475  36.338  1.00 65.70           C
ATOM   1253  CD  ARG D  73       2.689   5.784  35.355  1.00 66.91           C
ATOM   1254  NE  ARG D  73       2.755   4.840  34.244  1.00 67.49           N
ATOM   1255  CZ  ARG D  73       1.851   4.749  33.280  1.00 68.18           C
ATOM   1256  NH1 ARG D  73       0.780   5.547  33.283  1.00 71.12           N
ATOM   1257  NH2 ARG D  73       2.015   3.843  32.321  1.00 68.71           N
ATOM   1258  N   CYS D  74       6.406   8.231  38.851  1.00 66.03           N
ATOM   1259  CA  CYS D  74       6.816   9.433  39.550  1.00 68.17           C
ATOM   1260  C   CYS D  74       6.571  10.656  38.672  1.00 69.46           C
ATOM   1261  O   CYS D  74       7.185  10.801  37.616  1.00 72.99           O
ATOM   1262  CB  CYS D  74       8.295   9.317  39.882  1.00 71.25           C
ATOM   1263  SG  CYS D  74       8.675   7.871  40.897  1.00 74.39           S
ATOM   1264  N   PHE D  75       5.669  11.529  39.107  1.00 69.85           N
ATOM   1265  CA  PHE D  75       5.235  12.678  38.306  1.00 71.26           C
ATOM   1266  C   PHE D  75       5.954  13.967  38.712  1.00 74.50           C
ATOM   1267  O   PHE D  75       6.364  14.115  39.859  1.00 74.51           O
ATOM   1268  CB  PHE D  75       3.722  12.884  38.467  1.00 70.96           C
ATOM   1269  CG  PHE D  75       2.879  11.929  37.664  1.00 69.64           C
ATOM   1270  CD1 PHE D  75       2.803  10.596  38.005  1.00 66.86           C
ATOM   1271  CD2 PHE D  75       2.130  12.382  36.585  1.00 70.61           C
ATOM   1272  CE1 PHE D  75       2.009   9.737  37.278  1.00 65.47           C
ATOM   1273  CE2 PHE D  75       1.341  11.527  35.861  1.00 69.60           C
ATOM   1274  CZ  PHE D  75       1.287  10.199  36.209  1.00 67.62           C
ATOM   1275  N   GLY D  76       6.090  14.896  37.766  1.00 77.61           N
ATOM   1276  CA  GLY D  76       6.622  16.230  38.041  1.00 80.25           C
ATOM   1277  C   GLY D  76       7.932  16.495  37.339  1.00 82.03           C
ATOM   1278  O   GLY D  76       8.816  15.642  37.310  1.00 80.50           O
ATOM   1279  N   GLU D  77       8.075  17.695  36.791  1.00 86.20           N
ATOM   1280  CA  GLU D  77       9.264  18.011  36.023  1.00 90.40           C
ATOM   1281  C   GLU D  77      10.528  17.752  36.844  1.00 90.75           C
ATOM   1282  O   GLU D  77      11.415  17.012  36.404  1.00 90.74           O
ATOM   1283  CB  GLU D  77       9.218  19.453  35.522  1.00 96.57           C
ATOM   1284  CG  GLU D  77      10.325  19.798  34.528  1.00101.84           C
ATOM   1285  CD  GLU D  77       9.997  21.010  33.655  1.00108.65           C
ATOM   1286  OE1 GLU D  77       8.815  21.433  33.614  1.00111.56           O
ATOM   1287  OE2 GLU D  77      10.922  21.544  32.996  1.00110.71           O
ATOM   1288  N   LEU D  78      10.594  18.340  38.040  1.00 90.69           N
ATOM   1289  CA  LEU D  78      11.791  18.236  38.873  1.00 90.95           C
ATOM   1290  C   LEU D  78      11.938  16.836  39.471  1.00 87.06           C
ATOM   1291  O   LEU D  78      12.994  16.210  39.357  1.00 85.99           O
ATOM   1292  CB  LEU D  78      11.765  19.282  39.994  1.00 94.41           C
ATOM   1293  CG  LEU D  78      11.796  20.756  39.580  1.00 97.36           C
ATOM   1294  CD1 LEU D  78      11.767  21.628  40.826  1.00 99.38           C
ATOM   1295  CD2 LEU D  78      13.005  21.078  38.712  1.00 98.99           C
ATOM   1296  N   PHE D  79      10.869  16.350  40.095  1.00 82.87           N
ATOM   1297  CA  PHE D  79      10.904  15.076  40.818  1.00 80.12           C
ATOM   1298  C   PHE D  79      11.333  13.906  39.930  1.00 77.99           C
ATOM   1299  O   PHE D  79      12.127  13.058  40.356  1.00 76.64           O
ATOM   1300  CB  PHE D  79       9.528  14.790  41.444  1.00 77.06           C
ATOM   1301  CG  PHE D  79       9.475  13.536  42.285  1.00 74.37           C
ATOM   1302  CD1 PHE D  79      10.305  13.382  43.386  1.00 77.50           C
ATOM   1303  CD2 PHE D  79       8.569  12.528  41.999  1.00 70.50           C
ATOM   1304  CE1 PHE D  79      10.250  12.240  44.169  1.00 76.05           C
ATOM   1305  CE2 PHE D  79       8.505  11.387  42.775  1.00 69.58           C
ATOM   1306  CZ  PHE D  79       9.346  11.240  43.864  1.00 72.14           C
ATOM   1307  N   SER D  80      10.809  13.862  38.706  1.00 75.86           N
ATOM   1308  CA  SER D  80      11.091  12.757  37.797  1.00 74.28           C
ATOM   1309  C   SER D  80      12.561  12.729  37.433  1.00 75.34           C
ATOM   1310  O   SER D  80      13.186  11.679  37.463  1.00 73.74           O
ATOM   1311  CB  SER D  80      10.218  12.841  36.533  1.00 75.45           C
ATOM   1312  OG  SER D  80      10.424  14.059  35.819  1.00 80.60           O
ATOM   1313  N   ALA D  81      13.105  13.894  37.098  1.00 79.28           N
ATOM   1314  CA  ALA D  81      14.522  14.025  36.747  1.00 83.10           C
ATOM   1315  C   ALA D  81      15.381  13.553  37.908  1.00 85.20           C
ATOM   1316  O   ALA D  81      16.399  12.889  37.708  1.00 87.17           O
ATOM   1317  CB  ALA D  81      14.856  15.468  36.384  1.00 84.74           C
ATOM   1318  N   GLU D  82      14.944  13.902  39.118  1.00 93.12           N
ATOM   1319  CA  GLU D  82      15.605  13.525  40.367  1.00 93.88           C
ATOM   1320  C   GLU D  82      15.629  11.998  40.564  1.00 89.53           C
ATOM   1321  O   GLU D  82      16.692  11.417  40.787  1.00 89.28           O
ATOM   1322  CB  GLU D  82      14.897  14.233  41.543  1.00 97.41           C
ATOM   1323  CG  GLU D  82      15.490  14.022  42.940  1.00101.13           C
ATOM   1324  CD  GLU D  82      14.794  14.859  44.020  1.00105.48           C
ATOM   1325  OE1 GLU D  82      15.270  14.867  45.182  1.00108.26           O
ATOM   1326  OE2 GLU D  82      13.767  15.515  43.716  1.00107.80           O
ATOM   1327  N   VAL D  83      14.465  11.355  40.460  1.00 84.68           N
ATOM   1328  CA  VAL D  83      14.360   9.899  40.613  1.00 80.65           C
ATOM   1329  C   VAL D  83      15.195   9.150  39.562  1.00 82.54           C
ATOM   1330  O   VAL D  83      15.882   8.161  39.868  1.00 81.99           O
ATOM   1331  CB  VAL D  83      12.891   9.439  40.522  1.00 76.78           C
ATOM   1332  CG1 VAL D  83      12.800   7.921  40.461  1.00 73.22           C
ATOM   1333  CG2 VAL D  83      12.090   9.979  41.697  1.00 75.27           C
ATOM   1334  N   LYS D  84      15.150   9.634  38.326  1.00 85.37           N
ATOM   1335  CA  LYS D  84      15.873   8.992  37.224  1.00 88.49           C
ATOM   1336  C   LYS D  84      17.393   9.027  37.421  1.00 92.01           C
ATOM   1337  O   LYS D  84      18.090   8.102  37.015  1.00 92.68           O
ATOM   1338  CB  LYS D  84      15.503   9.644  35.883  1.00 90.73           C
ATOM   1339  CG  LYS D  84      15.273   8.664  34.743  1.00 90.26           C
ATOM   1340  CD  LYS D  84      16.557   8.126  34.122  1.00 92.51           C
ATOM   1341  CE  LYS D  84      16.265   7.470  32.771  1.00 92.95           C
ATOM   1342  NZ  LYS D  84      17.458   7.409  31.888  1.00 97.25           N
ATOM   1343  N   GLN D  85      17.887  10.100  38.037  1.00 95.43           N
ATOM   1344  CA  GLN D  85      19.304  10.231  38.380  1.00 99.82           C
ATOM   1345  C   GLN D  85      19.688   9.320  39.553  1.00 98.50           C
ATOM   1346  O   GLN D  85      20.653   8.569  39.458  1.00 99.16           O
ATOM   1347  CB  GLN D  85      19.622  11.694  38.717  1.00104.28           C
ATOM   1348  CG  GLN D  85      20.980  11.942  39.370  1.00109.62           C
ATOM   1349  CD  GLN D  85      22.155  11.483  38.524  1.00113.98           C
ATOM   1350  OE1 GLN D  85      23.140  10.954  39.045  1.00115.34           O
ATOM   1351  NE2 GLN D  85      22.061  11.687  37.213  1.00117.04           N
ATOM   1352  N   LYS D  86      18.921   9.382  40.642  1.00 96.97           N
ATOM   1353  CA  LYS D  86      19.300   8.744  41.916  1.00 96.31           C
ATOM   1354  C   LYS D  86      19.050   7.243  41.947  1.00 91.79           C
ATOM   1355  O   LYS D  86      19.756   6.516  42.645  1.00 91.52           O
ATOM   1356  CB  LYS D  86      18.543   9.370  43.103  1.00 97.64           C
ATOM   1357  CG  LYS D  86      18.707  10.877  43.277  1.00102.65           C
ATOM   1358  CD  LYS D  86      20.100  11.272  43.746  1.00108.99           C
ATOM   1359  CE  LYS D  86      20.311  12.781  43.674  1.00114.00           C
ATOM   1360  NZ  LYS D  86      19.928  13.342  42.342  1.00113.50           N
ATOM   1361  N   VAL D  87      18.037   6.783  41.215  1.00 87.53           N
ATOM   1362  CA  VAL D  87      17.596   5.389  41.306  1.00 82.53           C
ATOM   1363  C   VAL D  87      18.097   4.589  40.116  1.00 81.32           C
ATOM   1364  O   VAL D  87      18.014   5.052  38.991  1.00 81.63           O
ATOM   1365  CB  VAL D  87      16.065   5.301  41.382  1.00 79.07           C
ATOM   1366  CG1 VAL D  87      15.645   3.900  41.790  1.00 75.95           C
ATOM   1367  CG2 VAL D  87      15.524   6.342  42.357  1.00 77.75           C
ATOM   1368  N   LYS D  88      18.614   3.391  40.375  1.00 80.41           N
ATOM   1369  CA  LYS D  88      19.231   2.581  39.336  1.00 83.33           C
ATOM   1370  C   LYS D  88      18.741   1.146  39.398  1.00 79.93           C
ATOM   1371  O   LYS D  88      18.390   0.663  40.459  1.00 76.24           O
ATOM   1372  CB  LYS D  88      20.756   2.572  39.494  1.00 89.69           C
ATOM   1373  CG  LYS D  88      21.439   3.928  39.388  1.00 95.27           C
ATOM   1374  CD  LYS D  88      22.972   3.813  39.422  1.00102.51           C
ATOM   1375  CE  LYS D  88      23.551   3.164  40.690  1.00103.43           C
ATOM   1376  NZ  LYS D  88      23.251   3.887  41.966  1.00102.75           N
ATOM   1377  N   GLU D  89      18.750   0.477  38.246  1.00 80.97           N
ATOM   1378  CA  GLU D  89      18.483  -0.962  38.123  1.00 80.60           C
ATOM   1379  C   GLU D  89      19.118  -1.787  39.253  1.00 78.23           C
ATOM   1380  O   GLU D  89      20.285  -1.620  39.576  1.00 79.68           O
ATOM   1381  CB  GLU D  89      18.999  -1.467  36.761  1.00 85.63           C
ATOM   1382  CG  GLU D  89      18.717  -2.939  36.454  1.00 88.61           C
ATOM   1383  CD  GLU D  89      17.271  -3.223  36.027  1.00 90.06           C
ATOM   1384  OE1 GLU D  89      16.625  -2.348  35.392  1.00 94.17           O
ATOM   1385  OE2 GLU D  89      16.776  -4.343  36.305  1.00 89.46           O
ATOM   1386  N   GLY D  90      18.329  -2.676  39.846  1.00 75.04           N
ATOM   1387  CA  GLY D  90      18.767  -3.522  40.955  1.00 73.89           C
ATOM   1388  C   GLY D  90      18.755  -2.886  42.342  1.00 71.98           C
ATOM   1389  O   GLY D  90      18.919  -3.594  43.330  1.00 70.41           O
ATOM   1390  N   ASN D  91      18.601  -1.563  42.424  1.00 72.26           N
ATOM   1391  CA  ASN D  91      18.604  -0.864  43.709  1.00 74.12           C
ATOM   1392  C   ASN D  91      17.408  -1.269  44.551  1.00 71.95           C
ATOM   1393  O   ASN D  91      16.332  -1.477  44.017  1.00 72.86           O
ATOM   1394  CB  ASN D  91      18.510   0.660  43.523  1.00 75.90           C
ATOM   1395  CG  ASN D  91      19.837   1.325  43.193  1.00 79.35           C
ATOM   1396  OD1 ASN D  91      19.884   2.548  43.037  1.00 80.29           O
ATOM   1397  ND2 ASN D  91      20.911   0.545  43.101  1.00 81.72           N
ATOM   1398  N   VAL D  92      17.597  -1.342  45.864  1.00 73.30           N
ATOM   1399  CA  VAL D  92      16.500  -1.507  46.813  1.00 70.84           C
ATOM   1400  C   VAL D  92      16.034  -0.130  47.260  1.00 71.46           C
ATOM   1401  O   VAL D  92      16.829   0.644  47.773  1.00 74.33           O
ATOM   1402  CB  VAL D  92      16.916  -2.320  48.050  1.00 70.88           C
ATOM   1403  CG1 VAL D  92      15.757  -2.415  49.017  1.00 68.32           C
ATOM   1404  CG2 VAL D  92      17.352  -3.719  47.635  1.00 72.07           C
ATOM   1405  N   VAL D  93      14.750   0.169  47.052  1.00 69.89           N
ATOM   1406  CA  VAL D  93      14.184   1.465  47.408  1.00 69.04           C
ATOM   1407  C   VAL D  93      12.942   1.329  48.268  1.00 67.54           C
ATOM   1408  O   VAL D  93      12.299   0.294  48.311  1.00 63.77           O
ATOM   1409  CB  VAL D  93      13.755   2.248  46.172  1.00 68.76           C
ATOM   1410  CG1 VAL D  93      14.932   2.485  45.248  1.00 72.43           C
ATOM   1411  CG2 VAL D  93      12.659   1.492  45.450  1.00 68.98           C
ATOM   1412  N   CYS D  94      12.610   2.414  48.942  1.00 69.34           N
ATOM   1413  CA  CYS D  94      11.392   2.506  49.701  1.00 69.42           C
ATOM   1414  C   CYS D  94      10.537   3.567  49.037  1.00 68.45           C
ATOM   1415  O   CYS D  94      10.946   4.726  48.934  1.00 68.30           O
ATOM   1416  CB  CYS D  94      11.704   2.901  51.129  1.00 73.76           C
ATOM   1417  SG  CYS D  94      10.241   3.197  52.133  1.00 76.55           S
ATOM   1418  N   VAL D  95       9.367   3.152  48.561  1.00 66.35           N
ATOM   1419  CA  VAL D  95       8.471   4.027  47.828  1.00 66.04           C
ATOM   1420  C   VAL D  95       7.227   4.264  48.664  1.00 66.56           C
ATOM   1421  O   VAL D  95       6.705   3.336  49.244  1.00 69.31           O
ATOM   1422  CB  VAL D  95       8.058   3.381  46.490  1.00 64.56           C
ATOM   1423  CG1 VAL D  95       6.965   4.199  45.813  1.00 63.64           C
ATOM   1424  CG2 VAL D  95       9.270   3.214  45.578  1.00 63.57           C
ATOM   1425  N   ASN D  96       6.775   5.510  48.737  1.00 68.70           N
ATOM   1426  CA  ASN D  96       5.497   5.853  49.347  1.00 70.34           C
ATOM   1427  C   ASN D  96       4.646   6.630  48.343  1.00 70.20           C
ATOM   1428  O   ASN D  96       5.113   7.597  47.744  1.00 70.77           O
ATOM   1429  CB  ASN D  96       5.702   6.709  50.584  1.00 75.30           C
ATOM   1430  CG  ASN D  96       4.392   7.280  51.119  1.00 80.39           C
ATOM   1431  OD1 ASN D  96       4.302   8.473  51.415  1.00 86.31           O
ATOM   1432  ND2 ASN D  96       3.363   6.431  51.238  1.00 79.38           N
ATOM   1433  N   GLY D  97       3.397   6.221  48.156  1.00 68.65           N
ATOM   1434  CA  GLY D  97       2.545   6.908  47.193  1.00 69.65           C
ATOM   1435  C   GLY D  97       1.095   6.500  47.238  1.00 68.39           C
ATOM   1436  O   GLY D  97       0.667   5.829  48.168  1.00 69.68           O
ATOM   1437  N   ARG D  98       0.340   6.909  46.223  1.00 66.97           N
ATOM   1438  CA  ARG D  98      -1.087   6.627  46.160  1.00 65.22           C
ATOM   1439  C   ARG D  98      -1.366   5.588  45.097  1.00 61.62           C
ATOM   1440  O   ARG D  98      -0.888   5.705  43.980  1.00 60.73           O
ATOM   1441  CB  ARG D  98      -1.863   7.901  45.850  1.00 67.16           C
ATOM   1442  CG  ARG D  98      -1.747   8.970  46.923  1.00 68.55           C
ATOM   1443  CD  ARG D  98      -2.410  10.251  46.473  1.00 70.41           C
ATOM   1444  NE  ARG D  98      -1.634  10.885  45.419  1.00 70.52           N
ATOM   1445  CZ  ARG D  98      -2.023  11.945  44.720  1.00 72.13           C
ATOM   1446  NH1 ARG D  98      -3.203  12.511  44.940  1.00 74.07           N
ATOM   1447  NH2 ARG D  98      -1.217  12.437  43.784  1.00 72.85           N
ATOM   1448  N   LEU D  99      -2.150   4.577  45.463  1.00 60.91           N
ATOM   1449  CA  LEU D  99      -2.552   3.513  44.549  1.00 59.72           C
ATOM   1450  C   LEU D  99      -3.645   4.015  43.657  1.00 60.29           C
ATOM   1451  O   LEU D  99      -4.665   4.483  44.136  1.00 60.39           O
ATOM   1452  CB  LEU D  99      -3.090   2.312  45.324  1.00 59.28           C
ATOM   1453  CG  LEU D  99      -3.663   1.133  44.531  1.00 58.45           C
ATOM   1454  CD1 LEU D  99      -2.625   0.537  43.594  1.00 54.26           C
ATOM   1455  CD2 LEU D  99      -4.195   0.083  45.509  1.00 58.13           C
ATOM   1456  N   ARG D 100      -3.423   3.900  42.358  1.00 61.33           N
ATOM   1457  CA  ARG D 100      -4.401   4.294  41.350  1.00 64.08           C
ATOM   1458  C   ARG D 100      -4.847   3.030  40.570  1.00 63.90           C
ATOM   1459  O   ARG D 100      -4.006   2.337  40.004  1.00 63.92           O
ATOM   1460  CB  ARG D 100      -3.722   5.314  40.439  1.00 65.75           C
ATOM   1461  CG  ARG D 100      -4.648   6.270  39.717  1.00 68.64           C
ATOM   1462  CD  ARG D 100      -5.019   7.438  40.587  1.00 69.42           C
ATOM   1463  NE  ARG D 100      -6.467   7.570  40.682  1.00 70.71           N
ATOM   1464  CZ  ARG D 100      -7.200   8.432  40.001  1.00 73.68           C
ATOM   1465  NH1 ARG D 100      -6.640   9.259  39.119  1.00 76.39           N
ATOM   1466  NH2 ARG D 100      -8.512   8.456  40.208  1.00 76.17           N
ATOM   1467  N   LEU D 101      -6.137   2.705  40.566  1.00 67.20           N
ATOM   1468  CA  LEU D 101      -6.631   1.464  39.921  1.00 70.11           C
ATOM   1469  C   LEU D 101      -6.705   1.538  38.382  1.00 74.39           C
ATOM   1470  O   LEU D 101      -6.348   0.570  37.695  1.00 72.43           O
ATOM   1471  CB  LEU D 101      -8.019   1.088  40.448  1.00 72.85           C
ATOM   1472  CG  LEU D 101      -8.192   0.309  41.751  1.00 72.93           C
ATOM   1473  CD1 LEU D 101      -7.670  -1.098  41.592  1.00 71.52           C
ATOM   1474  CD2 LEU D 101      -7.530   0.992  42.929  1.00 75.40           C
ATOM   1475  N   SER D 102      -7.206   2.668  37.860  1.00 81.35           N
ATOM   1476  CA  SER D 102      -7.309   2.945  36.398  1.00 85.19           C
ATOM   1477  C   SER D 102      -8.111   1.921  35.597  1.00 86.58           C
ATOM   1478  O   SER D 102      -7.546   1.199  34.784  1.00 86.99           O
ATOM   1479  CB  SER D 102      -5.923   3.105  35.748  1.00 85.96           C
ATOM   1480  OG  SER D 102      -5.237   4.227  36.272  1.00 88.04           O
ATOM   1481  N   PRO D 103      -9.434   1.859  35.827  1.00 90.03           N
ATOM   1482  CA  PRO D 103     -10.299   1.029  34.988  1.00 90.96           C
ATOM   1483  C   PRO D 103     -10.598   1.665  33.630  1.00 94.70           C
ATOM   1484  O   PRO D 103     -10.433   2.875  33.471  1.00 94.08           O
ATOM   1485  CB  PRO D 103     -11.589   0.927  35.818  1.00 91.73           C
ATOM   1486  CG  PRO D 103     -11.604   2.158  36.665  1.00 91.03           C
ATOM   1487  CD  PRO D 103     -10.162   2.432  36.982  1.00 89.11           C
ATOM   1488  N   GLN D 104     -11.033   0.841  32.670  1.00 98.91           N
ATOM   1489  CA  GLN D 104     -11.623   1.329  31.429  1.00104.81           C
ATOM   1490  C   GLN D 104     -12.526   2.492  31.772  1.00110.91           C
ATOM   1491  O   GLN D 104     -13.545   2.317  32.450  1.00112.68           O
ATOM   1492  CB  GLN D 104     -12.468   0.249  30.734  1.00107.62           C
ATOM   1493  N   LEU D 105     -12.138   3.679  31.314  1.00115.78           N
ATOM   1494  CA  LEU D 105     -12.919   4.901  31.525  1.00117.83           C
ATOM   1495  C   LEU D 105     -14.336   4.761  30.904  1.00122.49           C
ATOM   1496  O   LEU D 105     -15.325   4.753  31.633  1.00126.12           O
ATOM   1497  CB  LEU D 105     -12.148   6.125  30.985  1.00117.82           C
ATOM   1498  CG  LEU D 105     -10.688   6.278  31.476  1.00113.21           C
ATOM   1499  CD1 LEU D 105      -9.943   7.376  30.724  1.00113.70           C
ATOM   1500  CD2 LEU D 105     -10.621   6.519  32.976  1.00108.01           C
ATOM   1501  N   GLU D 106     -14.431   4.611  29.581  1.00125.54           N
ATOM   1502  CA  GLU D 106     -15.723   4.410  28.892  1.00128.36           C
ATOM   1503  C   GLU D 106     -15.885   2.952  28.436  1.00124.43           C
ATOM   1504  O   GLU D 106     -14.939   2.181  28.474  1.00120.89           O
ATOM   1505  CB  GLU D 106     -15.838   5.341  27.665  1.00137.49           C
ATOM   1506  CG  GLU D 106     -16.256   6.787  27.944  1.00143.11           C
ATOM   1507  CD  GLU D 106     -15.093   7.703  28.292  1.00148.08           C
ATOM   1508  OE1 GLU D 106     -14.053   7.674  27.592  1.00157.05           O
ATOM   1509  OE2 GLU D 106     -15.224   8.469  29.269  1.00151.85           O
ATOM   1510  N   PRO D 107     -17.098   2.568  28.005  1.00 97.79           N
ATOM   1511  CA  PRO D 107     -17.275   1.313  27.262  1.00 95.90           C
ATOM   1512  C   PRO D 107     -16.415   1.268  26.004  1.00 94.02           C
ATOM   1513  O   PRO D 107     -15.889   0.212  25.646  1.00 90.65           O
ATOM   1514  CB  PRO D 107     -18.754   1.351  26.839  1.00 99.31           C
ATOM   1515  CG  PRO D 107     -19.418   2.274  27.796  1.00102.92           C
ATOM   1516  CD  PRO D 107     -18.379   3.275  28.211  1.00103.50           C
ATOM   1517  N   SER D 108     -16.308   2.425  25.344  1.00 93.84           N
ATOM   1518  CA  SER D 108     -15.536   2.604  24.114  1.00 91.15           C
ATOM   1519  C   SER D 108     -13.999   2.435  24.246  1.00 85.85           C
ATOM   1520  O   SER D 108     -13.301   2.392  23.226  1.00 84.00           O
ATOM   1521  CB  SER D 108     -15.834   3.996  23.540  1.00 96.59           C
ATOM   1522  OG  SER D 108     -15.539   5.015  24.486  1.00 96.94           O
ATOM   1523  N   CYS D 109     -13.472   2.369  25.475  1.00 78.33           N
ATOM   1524  CA  CYS D 109     -12.034   2.163  25.687  1.00 74.15           C
ATOM   1525  C   CYS D 109     -11.696   0.684  25.418  1.00 68.96           C
ATOM   1526  O   CYS D 109     -10.547   0.325  25.151  1.00 65.08           O
ATOM   1527  CB  CYS D 109     -11.602   2.644  27.094  1.00 73.39           C
ATOM   1528  SG  CYS D 109     -11.423   4.461  27.255  1.00 78.53           S
ATOM   1529  N   ASN D 110     -12.726  -0.156  25.465  1.00 67.04           N
ATOM   1530  CA  ASN D 110     -12.633  -1.578  25.137  1.00 64.42           C
ATOM   1531  C   ASN D 110     -11.557  -2.308  25.923  1.00 60.12           C
ATOM   1532  O   ASN D 110     -10.768  -3.047  25.380  1.00 60.41           O
ATOM   1533  CB  ASN D 110     -12.439  -1.746  23.632  1.00 66.04           C
ATOM   1534  CG  ASN D 110     -12.537  -3.188  23.190  1.00 65.70           C
ATOM   1535  OD1 ASN D 110     -13.295  -3.973  23.752  1.00 63.46           O
ATOM   1536  ND2 ASN D 110     -11.748  -3.550  22.180  1.00 69.09           N
ATOM   1537  N   LYS D 111     -11.540  -2.079  27.217  1.00 60.48           N
ATOM   1538  CA  LYS D 111     -10.524  -2.617  28.108  1.00 59.91           C
ATOM   1539  C   LYS D 111     -11.254  -3.331  29.238  1.00 56.37           C
ATOM   1540  O   LYS D 111     -12.184  -2.782  29.786  1.00 58.05           O
ATOM   1541  CB  LYS D 111      -9.641  -1.462  28.628  1.00 63.19           C
ATOM   1542  CG  LYS D 111      -8.501  -1.897  29.548  1.00 66.11           C
ATOM   1543  CD  LYS D 111      -7.128  -1.344  29.167  1.00 67.08           C
ATOM   1544  CE  LYS D 111      -6.030  -2.424  29.166  1.00 67.37           C
ATOM   1545  NZ  LYS D 111      -5.456  -2.678  30.522  1.00 77.78           N
ATOM   1546  N   HIS D 112     -10.882  -4.567  29.550  1.00 54.84           N
ATOM   1547  CA  HIS D 112     -11.521  -5.308  30.656  1.00 55.25           C
ATOM   1548  C   HIS D 112     -10.557  -5.696  31.771  1.00 56.17           C
ATOM   1549  O   HIS D 112     -10.816  -6.636  32.553  1.00 59.29           O
ATOM   1550  CB  HIS D 112     -12.357  -6.505  30.169  1.00 54.13           C
ATOM   1551  CG  HIS D 112     -11.623  -7.468  29.272  1.00 54.43           C
ATOM   1552  ND1 HIS D 112     -11.551  -7.298  27.926  1.00 57.21           N
ATOM   1553  CD2 HIS D 112     -10.959  -8.658  29.551  1.00 54.21           C
ATOM   1554  CE1 HIS D 112     -10.842  -8.306  27.380  1.00 55.26           C
ATOM   1555  NE2 HIS D 112     -10.488  -9.149  28.369  1.00 54.65           N
ATOM   1556  N   PHE D 113      -9.480  -4.921  31.903  1.00 54.02           N
ATOM   1557  CA  PHE D 113      -8.547  -5.046  33.022  1.00 52.59           C
ATOM   1558  C   PHE D 113      -8.147  -3.717  33.647  1.00 53.51           C
ATOM   1559  O   PHE D 113      -8.065  -2.698  32.970  1.00 57.86           O
ATOM   1560  CB  PHE D 113      -7.295  -5.733  32.541  1.00 50.09           C
ATOM   1561  CG  PHE D 113      -7.522  -7.139  32.183  1.00 49.62           C
ATOM   1562  CD1 PHE D 113      -7.610  -7.529  30.842  1.00 50.15           C
ATOM   1563  CD2 PHE D 113      -7.668  -8.089  33.176  1.00 46.76           C
ATOM   1564  CE1 PHE D 113      -7.830  -8.861  30.511  1.00 48.72           C
ATOM   1565  CE2 PHE D 113      -7.903  -9.413  32.851  1.00 46.81           C
ATOM   1566  CZ  PHE D 113      -7.994  -9.800  31.525  1.00 47.16           C
ATOM   1567  N   TYR D 114      -7.843  -3.740  34.934  1.00 53.32           N
ATOM   1568  CA  TYR D 114      -7.237  -2.569  35.587  1.00 55.24           C
ATOM   1569  C   TYR D 114      -5.831  -2.310  35.067  1.00 53.36           C
ATOM   1570  O   TYR D 114      -5.188  -3.217  34.566  1.00 51.71           O
ATOM   1571  CB  TYR D 114      -7.107  -2.795  37.107  1.00 55.26           C
ATOM   1572  CG  TYR D 114      -8.375  -2.753  37.922  1.00 56.12           C
ATOM   1573  CD1 TYR D 114      -8.590  -3.672  38.944  1.00 57.41           C
ATOM   1574  CD2 TYR D 114      -9.328  -1.760  37.725  1.00 59.14           C
ATOM   1575  CE1 TYR D 114      -9.725  -3.604  39.754  1.00 60.48           C
ATOM   1576  CE2 TYR D 114     -10.476  -1.688  38.519  1.00 62.22           C
ATOM   1577  CZ  TYR D 114     -10.678  -2.609  39.536  1.00 62.48           C
ATOM   1578  OH  TYR D 114     -11.822  -2.537  40.335  1.00 64.94           O
ATOM   1579  N   PHE D 115      -5.349  -1.080  35.213  1.00 55.69           N
ATOM   1580  CA  PHE D 115      -3.906  -0.834  35.224  1.00 57.22           C
ATOM   1581  C   PHE D 115      -3.500  -0.170  36.543  1.00 57.97           C
ATOM   1582  O   PHE D 115      -3.446   1.045  36.633  1.00 60.27           O
ATOM   1583  CB  PHE D 115      -3.478   0.014  34.046  1.00 60.53           C
ATOM   1584  CG  PHE D 115      -2.050   0.444  34.109  1.00 63.92           C
ATOM   1585  CD1 PHE D 115      -1.042  -0.469  34.403  1.00 65.25           C
ATOM   1586  CD2 PHE D 115      -1.704   1.769  33.883  1.00 68.24           C
ATOM   1587  CE1 PHE D 115       0.287  -0.064  34.474  1.00 66.55           C
ATOM   1588  CE2 PHE D 115      -0.381   2.174  33.953  1.00 69.99           C
ATOM   1589  CZ  PHE D 115       0.616   1.261  34.250  1.00 67.25           C
ATOM   1590  N   PRO D 116      -3.226  -0.973  37.577  1.00 56.54           N
ATOM   1591  CA  PRO D 116      -2.832  -0.428  38.868  1.00 59.12           C
ATOM   1592  C   PRO D 116      -1.413   0.123  38.859  1.00 58.42           C
ATOM   1593  O   PRO D 116      -0.511  -0.558  38.397  1.00 61.24           O
ATOM   1594  CB  PRO D 116      -2.896  -1.636  39.806  1.00 59.52           C
ATOM   1595  CG  PRO D 116      -3.321  -2.790  38.968  1.00 59.10           C
ATOM   1596  CD  PRO D 116      -3.123  -2.436  37.547  1.00 56.02           C
ATOM   1597  N   TYR D 117      -1.226   1.344  39.343  1.00 57.60           N
ATOM   1598  CA  TYR D 117       0.116   1.878  39.570  1.00 57.50           C
ATOM   1599  C   TYR D 117       0.125   2.713  40.832  1.00 58.68           C
ATOM   1600  O   TYR D 117      -0.943   3.023  41.404  1.00 57.26           O
ATOM   1601  CB  TYR D 117       0.611   2.722  38.398  1.00 57.72           C
ATOM   1602  CG  TYR D 117      -0.215   3.954  38.088  1.00 60.61           C
ATOM   1603  CD1 TYR D 117       0.159   5.213  38.532  1.00 61.59           C
ATOM   1604  CD2 TYR D 117      -1.365   3.859  37.331  1.00 62.20           C
ATOM   1605  CE1 TYR D 117      -0.589   6.336  38.228  1.00 62.98           C
ATOM   1606  CE2 TYR D 117      -2.123   4.976  37.044  1.00 64.82           C
ATOM   1607  CZ  TYR D 117      -1.723   6.212  37.487  1.00 65.08           C
ATOM   1608  OH  TYR D 117      -2.508   7.301  37.173  1.00 68.61           O
ATOM   1609  N   ILE D 118       1.336   3.065  41.270  1.00 59.41           N
ATOM   1610  CA  ILE D 118       1.504   3.957  42.416  1.00 60.74           C
ATOM   1611  C   ILE D 118       1.945   5.339  41.941  1.00 61.66           C
ATOM   1612  O   ILE D 118       2.996   5.482  41.327  1.00 61.21           O
ATOM   1613  CB  ILE D 118       2.516   3.394  43.427  1.00 61.42           C
ATOM   1614  CG1 ILE D 118       2.231   1.911  43.718  1.00 59.11           C
ATOM   1615  CG2 ILE D 118       2.486   4.201  44.723  1.00 62.62           C
ATOM   1616  CD1 ILE D 118       1.142   1.693  44.724  1.00 59.65           C
ATOM   1617  N   GLN D 119       1.112   6.340  42.208  1.00 64.36           N
ATOM   1618  CA  GLN D 119       1.425   7.732  41.898  1.00 68.49           C
ATOM   1619  C   GLN D 119       2.309   8.284  42.989  1.00 69.60           C
ATOM   1620  O   GLN D 119       1.848   8.492  44.107  1.00 73.12           O
ATOM   1621  CB  GLN D 119       0.142   8.581  41.823  1.00 71.98           C
ATOM   1622  CG  GLN D 119      -0.191   9.188  40.456  1.00 74.23           C
ATOM   1623  CD  GLN D 119      -0.037  10.706  40.400  1.00 79.27           C
ATOM   1624  OE1 GLN D 119       0.374  11.350  41.379  1.00 83.36           O
ATOM   1625  NE2 GLN D 119      -0.386  11.291  39.250  1.00 80.42           N
ATOM   1626  N   VAL D 120       3.570   8.529  42.669  1.00 68.77           N
ATOM   1627  CA  VAL D 120       4.449   9.212  43.587  1.00 71.40           C
ATOM   1628  C   VAL D 120       4.651  10.651  43.142  1.00 76.46           C
ATOM   1629  O   VAL D 120       5.153  10.887  42.049  1.00 75.95           O
ATOM   1630  CB  VAL D 120       5.809   8.519  43.675  1.00 70.02           C
ATOM   1631  CG1 VAL D 120       6.594   9.081  44.854  1.00 71.36           C
ATOM   1632  CG2 VAL D 120       5.621   7.012  43.812  1.00 66.63           C
ATOM   1633  N   GLN D 121       4.240  11.610  43.977  1.00 82.47           N
ATOM   1634  CA  GLN D 121       4.608  13.017  43.770  1.00 87.89           C
ATOM   1635  C   GLN D 121       4.569  13.852  45.059  1.00 92.51           C
ATOM   1636  O   GLN D 121       3.595  13.790  45.810  1.00 94.47           O
ATOM   1637  CB  GLN D 121       3.755  13.668  42.670  1.00 90.12           C
ATOM   1638  CG  GLN D 121       2.319  14.029  43.021  1.00 92.73           C
ATOM   1639  CD  GLN D 121       1.567  14.628  41.839  1.00 94.77           C
ATOM   1640  OE1 GLN D 121       2.171  15.025  40.850  1.00 96.26           O
ATOM   1641  NE2 GLN D 121       0.242  14.699  41.943  1.00 97.90           N
ATOM   1642  N   PRO D 122       5.632  14.640  45.320  1.00 95.96           N
ATOM   1643  CA  PRO D 122       5.646  15.491  46.511  1.00 99.57           C
ATOM   1644  C   PRO D 122       4.427  16.406  46.582  1.00102.28           C
ATOM   1645  O   PRO D 122       3.934  16.832  45.546  1.00100.54           O
ATOM   1646  CB  PRO D 122       6.918  16.324  46.335  1.00102.46           C
ATOM   1647  CG  PRO D 122       7.804  15.487  45.489  1.00 99.75           C
ATOM   1648  CD  PRO D 122       6.888  14.752  44.554  1.00 96.39           C
ATOM   1649  N   PRO D 123       3.944  16.716  47.800  1.00107.37           N
ATOM   1650  CA  PRO D 123       4.484  16.338  49.119  1.00108.42           C
ATOM   1651  C   PRO D 123       4.085  14.926  49.592  1.00105.91           C
ATOM   1652  O   PRO D 123       4.912  14.226  50.177  1.00102.26           O
ATOM   1653  CB  PRO D 123       3.899  17.408  50.040  1.00113.10           C
ATOM   1654  CG  PRO D 123       2.588  17.763  49.408  1.00113.91           C
ATOM   1655  CD  PRO D 123       2.714  17.522  47.925  1.00110.20           C
ATOM   1656  N   HIS D 124       2.840  14.520  49.330  1.00107.66           N
ATOM   1657  CA  HIS D 124       2.363  13.147  49.620  1.00107.30           C
ATOM   1658  C   HIS D 124       2.992  12.065  48.732  1.00102.05           C
ATOM   1659  O   HIS D 124       2.316  11.416  47.900  1.00 95.14           O
ATOM   1660  CB  HIS D 124       0.807  13.049  49.613  1.00111.97           C
ATOM   1661  CG  HIS D 124       0.108  13.839  48.499  1.00113.14           C
ATOM   1662  ND1 HIS D 124      -0.883  14.727  48.752  1.00115.58           N
ATOM   1663  CD2 HIS D 124       0.287  13.841  47.113  1.00110.39           C
ATOM   1664  CE1 HIS D 124      -1.310  15.273  47.595  1.00114.88           C
ATOM   1665  NE2 HIS D 124      -0.595  14.735  46.592  1.00111.91           N
ATOM   1666  N   GLY D 125       4.296  11.847  48.933  1.00 97.36           N
ATOM   1667  CA  GLY D 125       5.020  10.783  48.240  1.00 90.73           C
ATOM   1668  C   GLY D 125       6.520  11.003  48.191  1.00 87.27           C
ATOM   1669  O   GLY D 125       6.980  12.145  48.138  1.00 88.44           O
ATOM   1670  N   GLN D 126       7.276   9.905  48.217  1.00 82.17           N
ATOM   1671  CA  GLN D 126       8.724   9.946  48.038  1.00 82.13           C
ATOM   1672  C   GLN D 126       9.309   8.574  47.687  1.00 77.44           C
ATOM   1673  O   GLN D 126       8.682   7.547  47.901  1.00 72.69           O
ATOM   1674  CB  GLN D 126       9.408  10.493  49.300  1.00 87.09           C
ATOM   1675  CG  GLN D 126      10.892  10.864  49.141  1.00 91.05           C
ATOM   1676  CD  GLN D 126      11.188  11.818  47.972  1.00 92.83           C
ATOM   1677  OE1 GLN D 126      10.404  12.722  47.669  1.00 96.85           O
ATOM   1678  NE2 GLN D 126      12.331  11.621  47.324  1.00 92.20           N
ATOM   1679  N   VAL D 127      10.516   8.586  47.130  1.00 76.27           N
ATOM   1680  CA  VAL D 127      11.293   7.393  46.860  1.00 74.63           C
ATOM   1681  C   VAL D 127      12.629   7.527  47.576  1.00 76.95           C
ATOM   1682  O   VAL D 127      13.293   8.539  47.423  1.00 78.42           O
ATOM   1683  CB  VAL D 127      11.571   7.283  45.356  1.00 74.46           C
ATOM   1684  CG1 VAL D 127      12.516   6.124  45.062  1.00 74.04           C
ATOM   1685  CG2 VAL D 127      10.260   7.146  44.593  1.00 73.79           C
ATOM   1686  N   ALA D 128      13.033   6.522  48.346  1.00 78.18           N
ATOM   1687  CA  ALA D 128      14.312   6.592  49.070  1.00 82.54           C
ATOM   1688  C   ALA D 128      15.173   5.341  48.858  1.00 83.63           C
ATOM   1689  O   ALA D 128      14.764   4.235  49.212  1.00 83.97           O
ATOM   1690  CB  ALA D 128      14.075   6.834  50.556  1.00 82.48           C
ATOM   1691  N   VAL D 129      16.371   5.540  48.299  1.00 86.24           N
ATOM   1692  CA  VAL D 129      17.290   4.442  47.976  1.00 86.19           C
ATOM   1693  C   VAL D 129      17.920   3.887  49.238  1.00 87.97           C
ATOM   1694  O   VAL D 129      18.363   4.645  50.085  1.00 89.80           O
ATOM   1695  CB  VAL D 129      18.440   4.889  47.049  1.00 86.27           C
ATOM   1696  CG1 VAL D 129      19.323   3.702  46.700  1.00 85.90           C
ATOM   1697  CG2 VAL D 129      17.896   5.529  45.785  1.00 84.99           C
ATOM   1698  N   ILE D 130      17.979   2.565  49.339  1.00 88.66           N
ATOM   1699  CA  ILE D 130      18.549   1.901  50.505  1.00 91.53           C
ATOM   1700  C   ILE D 130      19.837   1.162  50.164  1.00 96.18           C
ATOM   1701  O   ILE D 130      20.854   1.374  50.819  1.00102.89           O
ATOM   1702  CB  ILE D 130      17.535   0.926  51.103  1.00 88.82           C
ATOM   1703  CG1 ILE D 130      16.316   1.710  51.589  1.00 87.14           C
ATOM   1704  CG2 ILE D 130      18.166   0.106  52.216  1.00 89.45           C
ATOM   1705  CD1 ILE D 130      15.210   0.826  52.110  1.00 86.80           C
ATOM   1706  N   HIS D 131      19.788   0.301  49.149  1.00 97.98           N
ATOM   1707  CA  HIS D 131      20.959  -0.468  48.696  1.00102.98           C
ATOM   1708  C   HIS D 131      21.359  -0.061  47.294  1.00104.50           C
ATOM   1709  O   HIS D 131      20.519  -0.045  46.387  1.00100.74           O
ATOM   1710  CB  HIS D 131      20.680  -1.974  48.763  1.00101.77           C
ATOM   1711  N   GLY D 132      22.642   0.276  47.113  1.00108.45           N
ATOM   1712  CA  GLY D 132      23.185   0.703  45.817  1.00109.20           C
ATOM   1713  C   GLY D 132      23.448   2.199  45.755  1.00109.96           C
ATOM   1714  O   GLY D 132      24.353   2.650  45.050  1.00112.40           O
