# Supplementary material for: A non-redundant data set of nanobody-antigen crystal structures
Source: Data Brief. 2019 Mar 6;24:103754. doi: 10.1016/j.dib.2019.103754 (PMC6441729; doi:10.1016/j.dib.2019.103754)
Supplement: Multimedia component 5 [file mmc5.zip › Data_set/Ag_1/4c59_1.pdb]

ATOM      1  N   ASP A  27      13.945  13.881 -67.086  1.00106.06           N
ATOM      2  CA  ASP A  27      13.648  14.710 -68.295  1.00106.39           C
ATOM      3  C   ASP A  27      13.381  16.174 -67.930  1.00102.45           C
ATOM      4  O   ASP A  27      12.427  16.771 -68.421  1.00105.03           O
ATOM      5  CB  ASP A  27      12.443  14.134 -69.049  1.00111.87           C
ATOM      6  N   PHE A  28      14.226  16.741 -67.069  1.00 97.35           N
ATOM      7  CA  PHE A  28      14.112  18.145 -66.648  1.00 94.05           C
ATOM      8  C   PHE A  28      15.132  19.044 -67.348  1.00 91.14           C
ATOM      9  O   PHE A  28      14.950  20.266 -67.424  1.00 88.38           O
ATOM     10  CB  PHE A  28      14.306  18.250 -65.134  1.00 91.45           C
ATOM     11  CG  PHE A  28      14.183  19.651 -64.600  1.00 89.31           C
ATOM     12  CD1 PHE A  28      12.983  20.344 -64.700  1.00 92.53           C
ATOM     13  CD2 PHE A  28      15.262  20.275 -63.990  1.00 85.90           C
ATOM     14  CE1 PHE A  28      12.865  21.632 -64.197  1.00 91.06           C
ATOM     15  CE2 PHE A  28      15.150  21.564 -63.489  1.00 84.19           C
ATOM     16  CZ  PHE A  28      13.950  22.242 -63.589  1.00 86.74           C
ATOM     17  N   VAL A  29      16.221  18.439 -67.819  1.00 90.89           N
ATOM     18  CA  VAL A  29      17.267  19.168 -68.529  1.00 90.05           C
ATOM     19  C   VAL A  29      16.773  19.578 -69.915  1.00 94.22           C
ATOM     20  O   VAL A  29      16.032  18.834 -70.564  1.00 97.05           O
ATOM     21  CB  VAL A  29      18.572  18.341 -68.656  1.00 90.84           C
ATOM     22  CG1 VAL A  29      19.124  17.981 -67.273  1.00 88.14           C
ATOM     23  CG2 VAL A  29      18.364  17.091 -69.513  1.00 95.26           C
ATOM     24  N   GLY A  30      17.177  20.771 -70.350  1.00 94.17           N
ATOM     25  CA  GLY A  30      16.768  21.316 -71.644  1.00 98.50           C
ATOM     26  C   GLY A  30      15.797  22.468 -71.491  1.00 99.77           C
ATOM     27  O   GLY A  30      15.681  23.313 -72.376  1.00101.93           O
ATOM     28  N   GLN A  31      15.099  22.499 -70.357  1.00100.24           N
ATOM     29  CA  GLN A  31      14.092  23.522 -70.090  1.00102.07           C
ATOM     30  C   GLN A  31      14.727  24.813 -69.596  1.00 97.94           C
ATOM     31  O   GLN A  31      15.792  24.797 -68.991  1.00 93.15           O
ATOM     32  CB  GLN A  31      13.077  23.013 -69.061  1.00103.40           C
ATOM     33  CG  GLN A  31      12.105  21.985 -69.625  1.00109.06           C
ATOM     34  CD  GLN A  31      11.855  20.833 -68.670  1.00109.33           C
ATOM     35  OE1 GLN A  31      12.388  19.738 -68.856  1.00110.77           O
ATOM     36  NE2 GLN A  31      11.055  21.079 -67.633  1.00108.61           N
ATOM     37  N   THR A  32      14.062  25.928 -69.882  1.00100.63           N
ATOM     38  CA  THR A  32      14.439  27.228 -69.346  1.00 99.61           C
ATOM     39  C   THR A  32      13.426  27.607 -68.272  1.00 99.33           C
ATOM     40  O   THR A  32      12.225  27.655 -68.541  1.00103.83           O
ATOM     41  CB  THR A  32      14.444  28.318 -70.436  1.00104.71           C
ATOM     42  OG1 THR A  32      15.208  27.875 -71.566  1.00106.71           O
ATOM     43  CG2 THR A  32      15.040  29.609 -69.894  1.00104.00           C
ATOM     44  N   VAL A  33      13.920  27.884 -67.065  1.00 95.14           N
ATOM     45  CA  VAL A  33      13.074  28.057 -65.883  1.00 93.62           C
ATOM     46  C   VAL A  33      13.148  29.482 -65.335  1.00 93.76           C
ATOM     47  O   VAL A  33      14.228  30.046 -65.185  1.00 92.05           O
ATOM     48  CB  VAL A  33      13.496  27.085 -64.763  1.00 89.64           C
ATOM     49  CG1 VAL A  33      12.737  27.382 -63.472  1.00 90.64           C
ATOM     50  CG2 VAL A  33      13.281  25.644 -65.202  1.00 90.00           C
ATOM     51  N   GLU A  34      11.990  30.048 -65.018  1.00 97.39           N
ATOM     52  CA  GLU A  34      11.924  31.360 -64.390  1.00 98.34           C
ATOM     53  C   GLU A  34      12.116  31.223 -62.877  1.00 95.14           C
ATOM     54  O   GLU A  34      11.576  30.312 -62.245  1.00 95.13           O
ATOM     55  CB  GLU A  34      10.586  32.038 -64.704  1.00103.85           C
ATOM     56  N   LEU A  35      12.902  32.127 -62.310  1.00 92.86           N
ATOM     57  CA  LEU A  35      13.183  32.123 -60.887  1.00 90.27           C
ATOM     58  C   LEU A  35      13.399  33.573 -60.472  1.00 92.59           C
ATOM     59  O   LEU A  35      14.486  34.132 -60.648  1.00 90.13           O
ATOM     60  CB  LEU A  35      14.410  31.266 -60.603  1.00 85.34           C
ATOM     61  CG  LEU A  35      14.468  30.676 -59.200  1.00 84.62           C
ATOM     62  CD1 LEU A  35      15.693  29.785 -59.023  1.00 80.10           C
ATOM     63  CD2 LEU A  35      14.439  31.783 -58.158  1.00 87.09           C
ATOM     64  N   GLY A  36      12.340  34.180 -59.939  1.00 97.26           N
ATOM     65  CA  GLY A  36      12.239  35.635 -59.868  1.00101.05           C
ATOM     66  C   GLY A  36      12.360  36.224 -61.268  1.00102.75           C
ATOM     67  O   GLY A  36      11.719  35.750 -62.210  1.00102.86           O
ATOM     68  N   GLU A  37      13.216  37.233 -61.410  1.00103.45           N
ATOM     69  CA  GLU A  37      13.479  37.856 -62.706  1.00105.54           C
ATOM     70  C   GLU A  37      14.689  37.213 -63.398  1.00100.88           C
ATOM     71  O   GLU A  37      15.260  37.795 -64.324  1.00102.21           O
ATOM     72  CB  GLU A  37      13.703  39.363 -62.534  1.00110.27           C
ATOM     73  N   LEU A  38      15.074  36.017 -62.953  1.00 95.31           N
ATOM     74  CA  LEU A  38      16.128  35.255 -63.620  1.00 91.29           C
ATOM     75  C   LEU A  38      15.535  34.210 -64.551  1.00 89.81           C
ATOM     76  O   LEU A  38      14.545  33.564 -64.221  1.00 89.48           O
ATOM     77  CB  LEU A  38      17.035  34.570 -62.598  1.00 87.64           C
ATOM     78  CG  LEU A  38      18.031  35.475 -61.877  1.00 88.35           C
ATOM     79  CD1 LEU A  38      18.599  34.743 -60.667  1.00 85.18           C
ATOM     80  CD2 LEU A  38      19.143  35.921 -62.823  1.00 89.15           C
ATOM     81  N   ARG A  39      16.154  34.048 -65.713  1.00 89.99           N
ATOM     82  CA  ARG A  39      15.716  33.074 -66.702  1.00 90.90           C
ATOM     83  C   ARG A  39      16.874  32.110 -66.963  1.00 87.49           C
ATOM     84  O   ARG A  39      17.893  32.497 -67.535  1.00 88.97           O
ATOM     85  CB  ARG A  39      15.281  33.787 -67.991  1.00 96.23           C
ATOM     86  N   LEU A  40      16.701  30.856 -66.544  1.00 84.37           N
ATOM     87  CA  LEU A  40      17.814  29.909 -66.388  1.00 80.75           C
ATOM     88  C   LEU A  40      17.641  28.637 -67.234  1.00 81.62           C
ATOM     89  O   LEU A  40      16.645  27.931 -67.093  1.00 82.13           O
ATOM     90  CB  LEU A  40      17.925  29.524 -64.911  1.00 76.71           C
ATOM     91  CG  LEU A  40      18.029  30.697 -63.930  1.00 76.63           C
ATOM     92  CD1 LEU A  40      17.500  30.315 -62.560  1.00 75.53           C
ATOM     93  CD2 LEU A  40      19.465  31.185 -63.832  1.00 75.94           C
ATOM     94  N   ARG A  41      18.610  28.342 -68.103  1.00 82.44           N
ATOM     95  CA  ARG A  41      18.555  27.128 -68.925  1.00 82.99           C
ATOM     96  C   ARG A  41      19.246  25.978 -68.208  1.00 79.71           C
ATOM     97  O   ARG A  41      20.412  26.086 -67.826  1.00 78.80           O
ATOM     98  CB  ARG A  41      19.203  27.346 -70.293  1.00 86.15           C
ATOM     99  CG  ARG A  41      19.062  26.157 -71.231  1.00 87.72           C
ATOM    100  N   VAL A  42      18.524  24.873 -68.048  1.00 79.76           N
ATOM    101  CA  VAL A  42      19.001  23.727 -67.266  1.00 78.11           C
ATOM    102  C   VAL A  42      19.981  22.880 -68.100  1.00 78.49           C
ATOM    103  O   VAL A  42      19.556  21.994 -68.847  1.00 80.80           O
ATOM    104  CB  VAL A  42      17.808  22.862 -66.747  1.00 79.34           C
ATOM    105  CG1 VAL A  42      18.293  21.706 -65.869  1.00 78.33           C
ATOM    106  CG2 VAL A  42      16.824  23.720 -65.957  1.00 78.63           C
ATOM    107  N   ARG A  43      21.285  23.153 -67.947  1.00 76.51           N
ATOM    108  CA  ARG A  43      22.341  22.534 -68.780  1.00 78.12           C
ATOM    109  C   ARG A  43      22.531  21.023 -68.574  1.00 79.09           C
ATOM    110  O   ARG A  43      22.548  20.277 -69.547  1.00 81.81           O
ATOM    111  CB  ARG A  43      23.692  23.240 -68.585  1.00 77.48           C
ATOM    112  CG  ARG A  43      23.803  24.602 -69.256  1.00 79.30           C
ATOM    113  CD  ARG A  43      25.201  24.844 -69.835  1.00 82.33           C
ATOM    114  N   ARG A  44      22.701  20.573 -67.328  1.00 77.74           N
ATOM    115  CA  ARG A  44      22.892  19.130 -67.054  1.00 79.25           C
ATOM    116  C   ARG A  44      22.764  18.754 -65.572  1.00 76.09           C
ATOM    117  O   ARG A  44      22.705  19.625 -64.698  1.00 72.65           O
ATOM    118  CB  ARG A  44      24.266  18.672 -67.558  1.00 82.79           C
ATOM    119  CG  ARG A  44      25.433  19.268 -66.786  1.00 82.05           C
ATOM    120  CD  ARG A  44      26.666  19.400 -67.659  1.00 86.53           C
ATOM    121  NE  ARG A  44      27.856  19.700 -66.865  1.00 87.25           N
ATOM    122  CZ  ARG A  44      28.531  18.808 -66.137  1.00 88.70           C
ATOM    123  NH1 ARG A  44      28.139  17.535 -66.077  1.00 90.37           N
ATOM    124  NH2 ARG A  44      29.602  19.193 -65.451  1.00 89.00           N
ATOM    125  N   VAL A  45      22.744  17.444 -65.311  1.00 76.41           N
ATOM    126  CA  VAL A  45      22.668  16.907 -63.956  1.00 74.42           C
ATOM    127  C   VAL A  45      24.058  16.770 -63.362  1.00 73.97           C
ATOM    128  O   VAL A  45      24.892  16.054 -63.895  1.00 75.07           O
ATOM    129  CB  VAL A  45      22.025  15.507 -63.928  1.00 77.52           C
ATOM    130  CG1 VAL A  45      22.060  14.923 -62.522  1.00 77.49           C
ATOM    131  CG2 VAL A  45      20.601  15.558 -64.434  1.00 78.73           C
ATOM    132  N   LEU A  46      24.286  17.435 -62.235  1.00 72.24           N
ATOM    133  CA  LEU A  46      25.545  17.317 -61.523  1.00 72.44           C
ATOM    134  C   LEU A  46      25.462  16.190 -60.506  1.00 74.91           C
ATOM    135  O   LEU A  46      26.362  15.358 -60.442  1.00 78.55           O
ATOM    136  CB  LEU A  46      25.919  18.646 -60.862  1.00 69.20           C
ATOM    137  CG  LEU A  46      26.049  19.811 -61.857  1.00 67.95           C
ATOM    138  CD1 LEU A  46      26.323  21.123 -61.146  1.00 66.03           C
ATOM    139  CD2 LEU A  46      27.128  19.538 -62.893  1.00 70.83           C
ATOM    140  N   ALA A  47      24.374  16.138 -59.742  1.00 74.74           N
ATOM    141  CA  ALA A  47      24.194  15.080 -58.746  1.00 78.82           C
ATOM    142  C   ALA A  47      22.724  14.709 -58.535  1.00 81.19           C
ATOM    143  O   ALA A  47      21.828  15.507 -58.820  1.00 80.64           O
ATOM    144  CB  ALA A  47      24.823  15.502 -57.431  1.00 77.92           C
ATOM    145  N   GLU A  48      22.489  13.500 -58.020  1.00 86.52           N
ATOM    146  CA  GLU A  48      21.131  13.029 -57.707  1.00 90.11           C
ATOM    147  C   GLU A  48      21.013  12.518 -56.248  1.00 94.18           C
ATOM    148  O   GLU A  48      21.413  13.225 -55.315  1.00 92.53           O
ATOM    149  CB  GLU A  48      20.666  11.997 -58.756  1.00 93.89           C
ATOM    150  CG  GLU A  48      21.622  10.842 -59.048  1.00 98.32           C
ATOM    151  CD  GLU A  48      21.125   9.929 -60.175  1.00102.39           C
ATOM    152  OE1 GLU A  48      20.355  10.405 -61.044  1.00101.65           O
ATOM    153  OE2 GLU A  48      21.505   8.736 -60.203  1.00105.88           O
ATOM    154  N   GLY A  49      20.460  11.322 -56.046  1.00100.64           N
ATOM    155  CA  GLY A  49      20.270  10.775 -54.700  1.00105.36           C
ATOM    156  C   GLY A  49      18.797  10.587 -54.399  1.00108.53           C
ATOM    157  O   GLY A  49      18.011  10.264 -55.294  1.00109.44           O
ATOM    158  N   GLY A  50      18.418  10.802 -53.139  1.00110.51           N
ATOM    159  CA  GLY A  50      17.043  10.576 -52.687  1.00114.17           C
ATOM    160  C   GLY A  50      16.125  11.762 -52.918  1.00110.39           C
ATOM    161  O   GLY A  50      15.424  11.837 -53.933  1.00110.78           O
ATOM    162  N   PHE A  51      16.120  12.695 -51.974  1.00107.66           N
ATOM    163  CA  PHE A  51      15.209  13.825 -52.061  1.00104.32           C
ATOM    164  C   PHE A  51      15.363  14.524 -53.403  1.00 97.44           C
ATOM    165  O   PHE A  51      14.398  14.624 -54.155  1.00 98.70           O
ATOM    166  CB  PHE A  51      15.420  14.806 -50.898  1.00103.34           C
ATOM    167  CG  PHE A  51      15.044  14.234 -49.562  1.00109.67           C
ATOM    168  CD1 PHE A  51      13.724  14.254 -49.126  1.00114.27           C
ATOM    169  CD2 PHE A  51      16.005  13.638 -48.751  1.00111.64           C
ATOM    170  CE1 PHE A  51      13.378  13.707 -47.901  1.00121.14           C
ATOM    171  CE2 PHE A  51      15.662  13.092 -47.525  1.00118.04           C
ATOM    172  CZ  PHE A  51      14.347  13.127 -47.100  1.00123.08           C
ATOM    173  N   ALA A  52      16.587  14.928 -53.736  1.00 90.78           N
ATOM    174  CA  ALA A  52      16.788  15.972 -54.738  1.00 85.17           C
ATOM    175  C   ALA A  52      17.681  15.621 -55.926  1.00 82.14           C
ATOM    176  O   ALA A  52      18.364  14.597 -55.942  1.00 84.76           O
ATOM    177  CB  ALA A  52      17.332  17.207 -54.051  1.00 82.67           C
ATOM    178  N   PHE A  53      17.638  16.500 -56.927  1.00 78.16           N
ATOM    179  CA  PHE A  53      18.626  16.549 -58.010  1.00 76.00           C
ATOM    180  C   PHE A  53      19.308  17.909 -57.967  1.00 71.22           C
ATOM    181  O   PHE A  53      18.695  18.906 -57.575  1.00 70.18           O
ATOM    182  CB  PHE A  53      17.958  16.392 -59.381  1.00 77.49           C
ATOM    183  CG  PHE A  53      17.636  14.970 -59.750  1.00 83.17           C
ATOM    184  CD1 PHE A  53      16.516  14.334 -59.227  1.00 87.83           C
ATOM    185  CD2 PHE A  53      18.439  14.271 -60.644  1.00 85.08           C
ATOM    186  CE1 PHE A  53      16.216  13.020 -59.570  1.00 92.41           C
ATOM    187  CE2 PHE A  53      18.141  12.958 -60.994  1.00 89.85           C
ATOM    188  CZ  PHE A  53      17.029  12.332 -60.455  1.00 93.24           C
ATOM    189  N   VAL A  54      20.575  17.946 -58.366  1.00 69.16           N
ATOM    190  CA  VAL A  54      21.274  19.207 -58.571  1.00 65.94           C
ATOM    191  C   VAL A  54      21.648  19.347 -60.040  1.00 66.09           C
ATOM    192  O   VAL A  54      22.104  18.390 -60.677  1.00 66.19           O
ATOM    193  CB  VAL A  54      22.545  19.313 -57.717  1.00 65.38           C
ATOM    194  CG1 VAL A  54      23.121  20.720 -57.813  1.00 63.14           C
ATOM    195  CG2 VAL A  54      22.241  18.958 -56.272  1.00 67.16           C
ATOM    196  N   TYR A  55      21.459  20.550 -60.568  1.00 65.82           N
ATOM    197  CA  TYR A  55      21.693  20.816 -61.977  1.00 67.38           C
ATOM    198  C   TYR A  55      22.637  21.991 -62.165  1.00 67.60           C
ATOM    199  O   TYR A  55      22.653  22.918 -61.360  1.00 67.92           O
ATOM    200  CB  TYR A  55      20.370  21.142 -62.668  1.00 68.25           C
ATOM    201  CG  TYR A  55      19.318  20.061 -62.548  1.00 69.55           C
ATOM    202  CD1 TYR A  55      19.339  18.941 -63.377  1.00 71.40           C
ATOM    203  CD2 TYR A  55      18.300  20.166 -61.612  1.00 68.91           C
ATOM    204  CE1 TYR A  55      18.377  17.954 -63.263  1.00 73.64           C
ATOM    205  CE2 TYR A  55      17.337  19.187 -61.494  1.00 71.91           C
ATOM    206  CZ  TYR A  55      17.377  18.081 -62.318  1.00 74.46           C
ATOM    207  OH  TYR A  55      16.402  17.108 -62.191  1.00 79.26           O
ATOM    208  N   GLU A  56      23.427  21.948 -63.229  1.00 80.30           N
ATOM    209  CA  GLU A  56      24.091  23.144 -63.714  1.00 82.84           C
ATOM    210  C   GLU A  56      23.059  23.915 -64.515  1.00 86.59           C
ATOM    211  O   GLU A  56      22.325  23.333 -65.327  1.00 89.75           O
ATOM    212  CB  GLU A  56      25.287  22.796 -64.602  1.00 86.94           C
ATOM    213  CG  GLU A  56      26.013  24.008 -65.173  1.00 88.60           C
ATOM    214  CD  GLU A  56      27.120  23.632 -66.140  1.00 91.57           C
ATOM    215  OE1 GLU A  56      27.917  22.724 -65.819  1.00 89.62           O
ATOM    216  OE2 GLU A  56      27.200  24.263 -67.215  1.00 95.90           O
ATOM    217  N   ALA A  57      23.003  25.221 -64.284  1.00 86.76           N
ATOM    218  CA  ALA A  57      22.062  26.086 -64.982  1.00 90.69           C
ATOM    219  C   ALA A  57      22.744  27.376 -65.406  1.00 93.33           C
ATOM    220  O   ALA A  57      23.732  27.801 -64.797  1.00 92.76           O
ATOM    221  CB  ALA A  57      20.873  26.390 -64.090  1.00 88.80           C
ATOM    222  N   GLN A  58      22.210  27.997 -66.450  1.00 97.83           N
ATOM    223  CA  GLN A  58      22.780  29.220 -66.993  1.00101.12           C
ATOM    224  C   GLN A  58      21.700  30.269 -67.197  1.00104.36           C
ATOM    225  O   GLN A  58      20.701  30.013 -67.873  1.00108.32           O
ATOM    226  CB  GLN A  58      23.455  28.923 -68.328  1.00105.88           C
ATOM    227  CG  GLN A  58      24.042  30.143 -69.011  1.00109.07           C
ATOM    228  CD  GLN A  58      25.063  29.769 -70.055  1.00113.17           C
ATOM    229  OE1 GLN A  58      24.872  28.814 -70.813  1.00114.22           O
ATOM    230  NE2 GLN A  58      26.165  30.514 -70.094  1.00115.20           N
ATOM    231  N   ASP A  59      21.908  31.457 -66.632  1.00103.26           N
ATOM    232  CA  ASP A  59      21.010  32.573 -66.890  1.00106.51           C
ATOM    233  C   ASP A  59      21.065  32.963 -68.367  1.00112.44           C
ATOM    234  O   ASP A  59      22.079  33.457 -68.842  1.00113.99           O
ATOM    235  CB  ASP A  59      21.365  33.783 -66.035  1.00104.73           C
ATOM    236  CG  ASP A  59      20.420  34.938 -66.272  1.00108.10           C
ATOM    237  OD1 ASP A  59      19.216  34.788 -65.982  1.00107.83           O
ATOM    238  OD2 ASP A  59      20.867  35.980 -66.786  1.00110.99           O
ATOM    239  N   VAL A  60      19.972  32.737 -69.087  1.00116.60           N
ATOM    240  CA  VAL A  60      19.937  32.984 -70.532  1.00123.32           C
ATOM    241  C   VAL A  60      20.358  34.416 -70.880  1.00126.22           C
ATOM    242  O   VAL A  60      21.184  34.628 -71.777  1.00128.97           O
ATOM    243  CB  VAL A  60      18.538  32.680 -71.123  1.00126.28           C
ATOM    244  CG1 VAL A  60      18.327  33.403 -72.449  1.00133.21           C
ATOM    245  CG2 VAL A  60      18.362  31.182 -71.312  1.00125.85           C
ATOM    246  N   GLY A  61      19.793  35.387 -70.164  1.00124.62           N
ATOM    247  CA  GLY A  61      20.065  36.804 -70.420  1.00126.71           C
ATOM    248  C   GLY A  61      21.504  37.222 -70.155  1.00124.93           C
ATOM    249  O   GLY A  61      22.172  37.762 -71.039  1.00127.44           O
ATOM    250  N   SER A  62      21.975  36.965 -68.937  1.00119.36           N
ATOM    251  CA  SER A  62      23.302  37.408 -68.485  1.00117.65           C
ATOM    252  C   SER A  62      24.439  36.431 -68.850  1.00114.99           C
ATOM    253  O   SER A  62      25.602  36.823 -68.888  1.00114.07           O
ATOM    254  CB  SER A  62      23.277  37.633 -66.958  1.00113.77           C
ATOM    255  OG  SER A  62      24.507  38.127 -66.466  1.00112.95           O
ATOM    256  N   GLY A  63      24.104  35.165 -69.097  1.00112.72           N
ATOM    257  CA  GLY A  63      25.116  34.122 -69.326  1.00110.22           C
ATOM    258  C   GLY A  63      25.766  33.557 -68.063  1.00102.72           C
ATOM    259  O   GLY A  63      26.557  32.615 -68.151  1.00 99.99           O
ATOM    260  N   ARG A  64      25.431  34.121 -66.896  1.00 98.50           N
ATOM    261  CA  ARG A  64      25.996  33.685 -65.598  1.00 93.49           C
ATOM    262  C   ARG A  64      25.571  32.268 -65.219  1.00 90.70           C
ATOM    263  O   ARG A  64      24.438  31.861 -65.476  1.00 92.39           O
ATOM    264  CB  ARG A  64      25.578  34.634 -64.462  1.00 91.02           C
ATOM    265  CG  ARG A  64      26.597  35.706 -64.116  1.00 91.26           C
ATOM    266  CD  ARG A  64      26.126  36.555 -62.941  1.00 88.86           C
ATOM    267  N   GLU A  65      26.474  31.540 -64.570  1.00 88.00           N
ATOM    268  CA  GLU A  65      26.226  30.146 -64.198  1.00 86.52           C
ATOM    269  C   GLU A  65      25.951  29.940 -62.706  1.00 80.42           C
ATOM    270  O   GLU A  65      26.456  30.673 -61.849  1.00 76.42           O
ATOM    271  CB  GLU A  65      27.398  29.265 -64.632  1.00 88.92           C
ATOM    272  CG  GLU A  65      27.153  28.538 -65.940  1.00 94.37           C
ATOM    273  CD  GLU A  65      28.435  28.211 -66.680  1.00 97.97           C
ATOM    274  OE1 GLU A  65      29.511  28.176 -66.035  1.00 93.58           O
ATOM    275  OE2 GLU A  65      28.360  28.003 -67.918  1.00106.79           O
ATOM    276  N   TYR A  66      25.148  28.915 -62.425  1.00 78.33           N
ATOM    277  CA  TYR A  66      24.708  28.594 -61.076  1.00 73.21           C
ATOM    278  C   TYR A  66      24.584  27.088 -60.877  1.00 70.48           C
ATOM    279  O   TYR A  66      24.598  26.311 -61.830  1.00 73.09           O
ATOM    280  CB  TYR A  66      23.343  29.220 -60.809  1.00 74.02           C
ATOM    281  CG  TYR A  66      23.322  30.724 -60.890  1.00 76.12           C
ATOM    282  CD1 TYR A  66      23.582  31.497 -59.764  1.00 73.49           C
ATOM    283  CD2 TYR A  66      23.029  31.377 -62.090  1.00 80.40           C
ATOM    284  CE1 TYR A  66      23.561  32.879 -59.827  1.00 75.33           C
ATOM    285  CE2 TYR A  66      23.002  32.760 -62.163  1.00 82.46           C
ATOM    286  CZ  TYR A  66      23.269  33.508 -61.027  1.00 79.99           C
ATOM    287  OH  TYR A  66      23.249  34.884 -61.083  1.00 81.40           O
ATOM    288  N   ALA A  67      24.500  26.690 -59.619  1.00 66.28           N
ATOM    289  CA  ALA A  67      23.995  25.385 -59.260  1.00 64.45           C
ATOM    290  C   ALA A  67      22.538  25.596 -58.936  1.00 63.91           C
ATOM    291  O   ALA A  67      22.182  26.597 -58.305  1.00 62.26           O
ATOM    292  CB  ALA A  67      24.727  24.843 -58.054  1.00 61.07           C
ATOM    293  N   LEU A  68      21.697  24.677 -59.399  1.00 64.80           N
ATOM    294  CA  LEU A  68      20.275  24.712 -59.110  1.00 64.29           C
ATOM    295  C   LEU A  68      19.875  23.386 -58.510  1.00 63.04           C
ATOM    296  O   LEU A  68      19.985  22.354 -59.160  1.00 65.05           O
ATOM    297  CB  LEU A  68      19.482  24.959 -60.384  1.00 68.73           C
ATOM    298  CG  LEU A  68      17.956  24.857 -60.283  1.00 69.87           C
ATOM    299  CD1 LEU A  68      17.385  25.982 -59.426  1.00 68.23           C
ATOM    300  CD2 LEU A  68      17.344  24.882 -61.679  1.00 74.11           C
ATOM    301  N   LYS A  69      19.436  23.412 -57.259  1.00 60.47           N
ATOM    302  CA  LYS A  69      18.960  22.214 -56.598  1.00 59.34           C
ATOM    303  C   LYS A  69      17.437  22.204 -56.637  1.00 60.97           C
ATOM    304  O   LYS A  69      16.786  23.149 -56.158  1.00 59.15           O
ATOM    305  CB  LYS A  69      19.451  22.172 -55.162  1.00 55.96           C
ATOM    306  CG  LYS A  69      19.276  20.821 -54.488  1.00 56.14           C
ATOM    307  CD  LYS A  69      19.671  20.885 -53.013  1.00 53.73           C
ATOM    308  CE  LYS A  69      20.210  19.547 -52.527  1.00 54.32           C
ATOM    309  NZ  LYS A  69      20.066  19.362 -51.059  1.00 53.62           N
ATOM    310  N   ARG A  70      16.875  21.144 -57.224  1.00 63.32           N
ATOM    311  CA  ARG A  70      15.434  20.958 -57.273  1.00 63.78           C
ATOM    312  C   ARG A  70      15.046  19.865 -56.305  1.00 62.12           C
ATOM    313  O   ARG A  70      15.500  18.727 -56.445  1.00 63.10           O
ATOM    314  CB  ARG A  70      14.984  20.578 -58.678  1.00 68.29           C
ATOM    315  CG  ARG A  70      13.473  20.589 -58.850  1.00 70.71           C
ATOM    316  CD  ARG A  70      13.047  20.469 -60.310  1.00 75.91           C
ATOM    317  NE  ARG A  70      12.962  19.069 -60.720  1.00 79.31           N
ATOM    318  CZ  ARG A  70      12.124  18.586 -61.641  1.00 84.94           C
ATOM    319  NH1 ARG A  70      11.267  19.380 -62.282  1.00 87.36           N
ATOM    320  NH2 ARG A  70      12.145  17.289 -61.930  1.00 88.24           N
ATOM    321  N   LEU A  71      14.212  20.222 -55.326  1.00 59.76           N
ATOM    322  CA  LEU A  71      13.701  19.280 -54.333  1.00 58.46           C
ATOM    323  C   LEU A  71      12.199  19.094 -54.513  1.00 59.69           C
ATOM    324  O   LEU A  71      11.441  20.060 -54.464  1.00 58.30           O
ATOM    325  CB  LEU A  71      13.966  19.795 -52.921  1.00 55.32           C
ATOM    326  CG  LEU A  71      15.419  19.994 -52.497  1.00 53.39           C
ATOM    327  CD1 LEU A  71      15.873  21.438 -52.657  1.00 52.81           C
ATOM    328  CD2 LEU A  71      15.585  19.562 -51.058  1.00 51.32           C
ATOM    329  N   LEU A  72      11.780  17.848 -54.712  1.00 62.55           N
ATOM    330  CA  LEU A  72      10.376  17.519 -54.961  1.00 65.71           C
ATOM    331  C   LEU A  72       9.753  16.952 -53.707  1.00 64.52           C
ATOM    332  O   LEU A  72      10.386  16.157 -53.019  1.00 64.25           O
ATOM    333  CB  LEU A  72      10.264  16.490 -56.084  1.00 69.86           C
ATOM    334  CG  LEU A  72      10.769  16.911 -57.465  1.00 72.14           C
ATOM    335  CD1 LEU A  72      10.667  15.736 -58.426  1.00 76.23           C
ATOM    336  CD2 LEU A  72       9.985  18.106 -57.985  1.00 72.84           C
ATOM    337  N   SER A  73       8.517  17.355 -53.407  1.00 65.45           N
ATOM    338  CA  SER A  73       7.844  16.911 -52.176  1.00 65.82           C
ATOM    339  C   SER A  73       6.378  16.588 -52.366  1.00 69.10           C
ATOM    340  O   SER A  73       5.615  17.376 -52.933  1.00 70.03           O
ATOM    341  CB  SER A  73       7.972  17.948 -51.052  1.00 62.62           C
ATOM    342  OG  SER A  73       7.148  17.599 -49.946  1.00 61.58           O
ATOM    343  N   ASN A  74       6.002  15.423 -51.849  1.00 71.77           N
ATOM    344  CA  ASN A  74       4.616  14.978 -51.789  1.00 75.82           C
ATOM    345  C   ASN A  74       4.065  15.017 -50.357  1.00 73.66           C
ATOM    346  O   ASN A  74       2.891  14.720 -50.141  1.00 76.54           O
ATOM    347  CB  ASN A  74       4.498  13.551 -52.350  1.00 80.08           C
ATOM    348  CG  ASN A  74       5.467  12.575 -51.687  1.00 80.53           C
ATOM    349  OD1 ASN A  74       6.340  12.969 -50.905  1.00 77.93           O
ATOM    350  ND2 ASN A  74       5.334  11.297 -52.022  1.00 83.92           N
ATOM    351  N   GLU A  75       4.907  15.388 -49.390  1.00 69.91           N
ATOM    352  CA  GLU A  75       4.529  15.347 -47.971  1.00 67.64           C
ATOM    353  C   GLU A  75       4.802  16.648 -47.247  1.00 63.60           C
ATOM    354  O   GLU A  75       5.785  17.341 -47.530  1.00 59.95           O
ATOM    355  CB  GLU A  75       5.302  14.260 -47.253  1.00 68.94           C
ATOM    356  CG  GLU A  75       4.949  12.859 -47.678  1.00 74.47           C
ATOM    357  CD  GLU A  75       5.789  11.822 -46.957  1.00 76.49           C
ATOM    358  OE1 GLU A  75       6.814  12.206 -46.345  1.00 73.03           O
ATOM    359  OE2 GLU A  75       5.423  10.623 -47.004  1.00 81.58           O
ATOM    360  N   GLU A  76       3.953  16.941 -46.267  1.00 62.43           N
ATOM    361  CA  GLU A  76       4.081  18.166 -45.490  1.00 61.11           C
ATOM    362  C   GLU A  76       5.320  18.151 -44.617  1.00 56.72           C
ATOM    363  O   GLU A  76       5.939  19.196 -44.360  1.00 54.74           O
ATOM    364  CB  GLU A  76       2.827  18.417 -44.654  1.00 63.85           C
ATOM    365  CG  GLU A  76       2.466  17.328 -43.661  1.00 66.67           C
ATOM    366  CD  GLU A  76       1.143  17.608 -42.958  1.00 69.62           C
ATOM    367  OE1 GLU A  76       0.307  18.379 -43.509  1.00 70.29           O
ATOM    368  OE2 GLU A  76       0.943  17.051 -41.854  1.00 69.82           O
ATOM    369  N   GLU A  77       5.702  16.961 -44.185  1.00 55.74           N
ATOM    370  CA  GLU A  77       6.898  16.818 -43.387  1.00 53.36           C
ATOM    371  C   GLU A  77       8.148  17.128 -44.213  1.00 50.72           C
ATOM    372  O   GLU A  77       9.025  17.855 -43.748  1.00 49.24           O
ATOM    373  CB  GLU A  77       6.966  15.423 -42.772  1.00 56.25           C
ATOM    374  CG  GLU A  77       7.923  15.352 -41.595  1.00 58.24           C
ATOM    375  CD  GLU A  77       7.469  14.402 -40.510  1.00 61.39           C
ATOM    376  OE1 GLU A  77       6.270  14.440 -40.156  1.00 62.56           O
ATOM    377  OE2 GLU A  77       8.329  13.647 -39.996  1.00 63.47           O
ATOM    378  N   LYS A  78       8.209  16.599 -45.438  1.00 49.90           N
ATOM    379  CA  LYS A  78       9.269  16.941 -46.395  1.00 47.87           C
ATOM    380  C   LYS A  78       9.263  18.419 -46.735  1.00 45.28           C
ATOM    381  O   LYS A  78      10.317  19.008 -46.899  1.00 44.56           O
ATOM    382  CB  LYS A  78       9.128  16.137 -47.702  1.00 51.64           C
ATOM    383  CG  LYS A  78      10.069  14.945 -47.829  1.00 52.37           C
ATOM    384  N   ASN A  79       8.081  19.009 -46.886  1.00 44.73           N
ATOM    385  CA  ASN A  79       7.979  20.462 -47.082  1.00 43.31           C
ATOM    386  C   ASN A  79       8.742  21.207 -45.994  1.00 40.39           C
ATOM    387  O   ASN A  79       9.505  22.124 -46.284  1.00 38.73           O
ATOM    388  CB  ASN A  79       6.520  20.948 -47.044  1.00 44.24           C
ATOM    389  CG  ASN A  79       5.684  20.430 -48.194  1.00 45.90           C
ATOM    390  OD1 ASN A  79       6.195  19.875 -49.160  1.00 46.95           O
ATOM    391  ND2 ASN A  79       4.382  20.613 -48.086  1.00 46.57           N
ATOM    392  N   ARG A  80       8.521  20.807 -44.740  1.00 39.52           N
ATOM    393  CA  ARG A  80       9.157  21.473 -43.602  1.00 37.69           C
ATOM    394  C   ARG A  80      10.658  21.278 -43.644  1.00 36.63           C
ATOM    395  O   ARG A  80      11.419  22.239 -43.471  1.00 36.04           O
ATOM    396  CB  ARG A  80       8.605  20.960 -42.278  1.00 37.72           C
ATOM    397  CG  ARG A  80       9.205  21.654 -41.063  1.00 36.41           C
ATOM    398  CD  ARG A  80       8.458  21.347 -39.773  1.00 36.90           C
ATOM    399  NE  ARG A  80       8.759  20.015 -39.250  1.00 37.83           N
ATOM    400  CZ  ARG A  80       7.971  18.938 -39.348  1.00 39.43           C
ATOM    401  NH1 ARG A  80       6.789  18.989 -39.962  1.00 41.28           N
ATOM    402  NH2 ARG A  80       8.370  17.792 -38.816  1.00 39.79           N
ATOM    403  N   ALA A  81      11.086  20.044 -43.897  1.00 36.59           N
ATOM    404  CA  ALA A  81      12.505  19.762 -44.042  1.00 36.42           C
ATOM    405  C   ALA A  81      13.115  20.628 -45.133  1.00 37.33           C
ATOM    406  O   ALA A  81      14.145  21.277 -44.918  1.00 37.48           O
ATOM    407  CB  ALA A  81      12.739  18.297 -44.345  1.00 37.64           C
ATOM    408  N   ILE A  82      12.470  20.675 -46.292  1.00 39.51           N
ATOM    409  CA  ILE A  82      13.035  21.397 -47.414  1.00 40.68           C
ATOM    410  C   ILE A  82      13.152  22.886 -47.105  1.00 41.54           C
ATOM    411  O   ILE A  82      14.215  23.482 -47.301  1.00 42.32           O
ATOM    412  CB  ILE A  82      12.234  21.175 -48.696  1.00 42.45           C
ATOM    413  CG1 ILE A  82      12.361  19.711 -49.133  1.00 43.78           C
ATOM    414  CG2 ILE A  82      12.720  22.118 -49.795  1.00 43.24           C
ATOM    415  CD1 ILE A  82      11.410  19.308 -50.246  1.00 46.55           C
ATOM    416  N   ILE A  83      12.077  23.477 -46.594  1.00 42.64           N
ATOM    417  CA  ILE A  83      12.068  24.908 -46.314  1.00 42.86           C
ATOM    418  C   ILE A  83      13.088  25.250 -45.230  1.00 43.21           C
ATOM    419  O   ILE A  83      13.733  26.303 -45.291  1.00 44.06           O
ATOM    420  CB  ILE A  83      10.661  25.395 -45.927  1.00 43.33           C
ATOM    421  CG1 ILE A  83       9.713  25.254 -47.129  1.00 45.52           C
ATOM    422  CG2 ILE A  83      10.692  26.849 -45.477  1.00 43.15           C
ATOM    423  CD1 ILE A  83       8.243  25.207 -46.758  1.00 46.14           C
ATOM    424  N   GLN A  84      13.251  24.359 -44.252  1.00 43.68           N
ATOM    425  CA  GLN A  84      14.236  24.577 -43.199  1.00 43.58           C
ATOM    426  C   GLN A  84      15.655  24.596 -43.788  1.00 43.82           C
ATOM    427  O   GLN A  84      16.464  25.445 -43.433  1.00 40.62           O
ATOM    428  CB  GLN A  84      14.113  23.501 -42.119  1.00 44.35           C
ATOM    429  CG  GLN A  84      15.131  23.605 -40.983  1.00 43.44           C
ATOM    430  CD  GLN A  84      15.010  24.886 -40.177  1.00 43.19           C
ATOM    431  OE1 GLN A  84      14.473  24.881 -39.085  1.00 46.70           O
ATOM    432  NE2 GLN A  84      15.524  25.976 -40.704  1.00 43.42           N
ATOM    433  N   GLU A  85      15.946  23.666 -44.697  1.00 46.79           N
ATOM    434  CA  GLU A  85      17.264  23.625 -45.356  1.00 48.62           C
ATOM    435  C   GLU A  85      17.550  24.949 -46.088  1.00 46.93           C
ATOM    436  O   GLU A  85      18.667  25.479 -46.009  1.00 46.14           O
ATOM    437  CB  GLU A  85      17.374  22.414 -46.313  1.00 51.46           C
ATOM    438  CG  GLU A  85      18.655  22.367 -47.146  1.00 53.82           C
ATOM    439  CD  GLU A  85      18.810  21.093 -47.983  1.00 56.92           C
ATOM    440  OE1 GLU A  85      17.960  20.184 -47.896  1.00 56.82           O
ATOM    441  OE2 GLU A  85      19.805  20.999 -48.734  1.00 59.95           O
ATOM    442  N   VAL A  86      16.541  25.484 -46.770  1.00 45.10           N
ATOM    443  CA  VAL A  86      16.694  26.740 -47.513  1.00 45.91           C
ATOM    444  C   VAL A  86      16.927  27.915 -46.573  1.00 44.91           C
ATOM    445  O   VAL A  86      17.781  28.762 -46.827  1.00 44.84           O
ATOM    446  CB  VAL A  86      15.461  27.035 -48.399  1.00 47.34           C
ATOM    447  CG1 VAL A  86      15.577  28.407 -49.058  1.00 48.73           C
ATOM    448  CG2 VAL A  86      15.296  25.941 -49.445  1.00 47.96           C
ATOM    449  N   CYS A  87      16.162  27.963 -45.490  1.00 45.89           N
ATOM    450  CA  CYS A  87      16.341  28.996 -44.460  1.00 46.36           C
ATOM    451  C   CYS A  87      17.752  28.974 -43.854  1.00 45.59           C
ATOM    452  O   CYS A  87      18.357  30.032 -43.600  1.00 45.37           O
ATOM    453  CB  CYS A  87      15.283  28.829 -43.368  1.00 44.82           C
ATOM    454  SG  CYS A  87      13.646  29.266 -43.988  1.00 46.35           S
ATOM    455  N   PHE A  88      18.263  27.765 -43.629  1.00 44.62           N
ATOM    456  CA  PHE A  88      19.618  27.593 -43.142  1.00 43.91           C
ATOM    457  C   PHE A  88      20.602  28.115 -44.158  1.00 46.90           C
ATOM    458  O   PHE A  88      21.522  28.833 -43.806  1.00 48.64           O
ATOM    459  CB  PHE A  88      19.917  26.131 -42.840  1.00 42.44           C
ATOM    460  CG  PHE A  88      19.351  25.631 -41.520  1.00 41.17           C
ATOM    461  CD1 PHE A  88      19.221  26.462 -40.401  1.00 38.96           C
ATOM    462  CD2 PHE A  88      19.019  24.286 -41.388  1.00 41.64           C
ATOM    463  CE1 PHE A  88      18.746  25.960 -39.202  1.00 39.22           C
ATOM    464  CE2 PHE A  88      18.546  23.784 -40.192  1.00 41.84           C
ATOM    465  CZ  PHE A  88      18.415  24.616 -39.090  1.00 40.22           C
ATOM    466  N   MET A  89      20.398  27.786 -45.426  1.00 51.76           N
ATOM    467  CA  MET A  89      21.291  28.266 -46.470  1.00 53.01           C
ATOM    468  C   MET A  89      21.270  29.781 -46.578  1.00 51.97           C
ATOM    469  O   MET A  89      22.307  30.390 -46.745  1.00 50.46           O
ATOM    470  CB  MET A  89      20.912  27.708 -47.807  1.00 58.50           C
ATOM    471  CG  MET A  89      21.970  28.019 -48.848  1.00 64.00           C
ATOM    472  SD  MET A  89      22.434  26.534 -49.732  1.00 69.62           S
ATOM    473  CE  MET A  89      21.706  25.290 -48.655  1.00 69.34           C
ATOM    474  N   LYS A  90      20.091  30.387 -46.521  1.00 52.59           N
ATOM    475  CA  LYS A  90      20.001  31.855 -46.515  1.00 55.40           C
ATOM    476  C   LYS A  90      20.816  32.469 -45.395  1.00 51.90           C
ATOM    477  O   LYS A  90      21.489  33.475 -45.587  1.00 52.93           O
ATOM    478  CB  LYS A  90      18.557  32.336 -46.326  1.00 58.66           C
ATOM    479  CG  LYS A  90      17.701  32.342 -47.578  1.00 62.12           C
ATOM    480  CD  LYS A  90      16.351  33.020 -47.331  1.00 65.15           C
ATOM    481  CE  LYS A  90      15.184  32.256 -47.951  1.00 64.98           C
ATOM    482  NZ  LYS A  90      13.891  32.692 -47.363  1.00 65.98           N
ATOM    483  N   LYS A  91      20.711  31.887 -44.210  1.00 49.56           N
ATOM    484  CA  LYS A  91      21.286  32.499 -43.029  1.00 50.02           C
ATOM    485  C   LYS A  91      22.797  32.404 -43.058  1.00 49.30           C
ATOM    486  O   LYS A  91      23.487  33.358 -42.706  1.00 53.29           O
ATOM    487  CB  LYS A  91      20.735  31.854 -41.749  1.00 48.74           C
ATOM    488  CG  LYS A  91      21.227  32.504 -40.451  1.00 49.09           C
ATOM    489  CD  LYS A  91      20.902  33.992 -40.370  1.00 50.53           C
ATOM    490  CE  LYS A  91      21.234  34.552 -38.996  1.00 51.55           C
ATOM    491  NZ  LYS A  91      20.990  36.019 -38.897  1.00 53.66           N
ATOM    492  N   LEU A  92      23.300  31.253 -43.485  1.00 47.54           N
ATOM    493  CA  LEU A  92      24.724  30.949 -43.420  1.00 46.63           C
ATOM    494  C   LEU A  92      25.499  31.492 -44.627  1.00 48.93           C
ATOM    495  O   LEU A  92      26.719  31.590 -44.581  1.00 49.95           O
ATOM    496  CB  LEU A  92      24.919  29.436 -43.330  1.00 44.45           C
ATOM    497  CG  LEU A  92      24.350  28.724 -42.096  1.00 42.42           C
ATOM    498  CD1 LEU A  92      24.458  27.208 -42.248  1.00 41.37           C
ATOM    499  CD2 LEU A  92      25.052  29.198 -40.839  1.00 41.45           C
ATOM    500  N   SER A  93      24.797  31.821 -45.709  1.00 50.32           N
ATOM    501  CA  SER A  93      25.430  32.422 -46.874  1.00 52.06           C
ATOM    502  C   SER A  93      26.188  33.672 -46.456  1.00 52.65           C
ATOM    503  O   SER A  93      25.869  34.290 -45.441  1.00 52.76           O
ATOM    504  CB  SER A  93      24.391  32.780 -47.926  1.00 54.71           C
ATOM    505  OG  SER A  93      24.993  33.318 -49.094  1.00 58.99           O
ATOM    506  N   GLY A  94      27.209  34.020 -47.230  1.00 52.99           N
ATOM    507  CA  GLY A  94      28.052  35.157 -46.918  1.00 55.12           C
ATOM    508  C   GLY A  94      29.381  34.761 -46.317  1.00 55.20           C
ATOM    509  O   GLY A  94      30.227  35.616 -46.072  1.00 56.96           O
ATOM    510  N   HIS A  95      29.575  33.471 -46.075  1.00 54.44           N
ATOM    511  CA  HIS A  95      30.835  32.991 -45.518  1.00 53.97           C
ATOM    512  C   HIS A  95      31.683  32.357 -46.623  1.00 51.82           C
ATOM    513  O   HIS A  95      31.149  31.677 -47.489  1.00 51.03           O
ATOM    514  CB  HIS A  95      30.581  31.983 -44.394  1.00 52.79           C
ATOM    515  CG  HIS A  95      31.810  31.647 -43.614  1.00 53.30           C
ATOM    516  ND1 HIS A  95      32.664  30.630 -43.977  1.00 53.69           N
ATOM    517  CD2 HIS A  95      32.356  32.223 -42.517  1.00 53.24           C
ATOM    518  CE1 HIS A  95      33.674  30.580 -43.128  1.00 52.28           C
ATOM    519  NE2 HIS A  95      33.514  31.540 -42.236  1.00 52.86           N
ATOM    520  N   PRO A  96      33.005  32.595 -46.605  1.00 51.11           N
ATOM    521  CA  PRO A  96      33.881  32.071 -47.660  1.00 50.82           C
ATOM    522  C   PRO A  96      33.729  30.579 -47.922  1.00 49.92           C
ATOM    523  O   PRO A  96      33.909  30.141 -49.051  1.00 50.88           O
ATOM    524  CB  PRO A  96      35.288  32.336 -47.128  1.00 50.39           C
ATOM    525  CG  PRO A  96      35.143  33.324 -46.031  1.00 50.95           C
ATOM    526  CD  PRO A  96      33.701  33.566 -45.746  1.00 51.26           C
ATOM    527  N   ASN A  97      33.409  29.811 -46.890  1.00 47.83           N
ATOM    528  CA  ASN A  97      33.400  28.352 -46.981  1.00 47.27           C
ATOM    529  C   ASN A  97      32.007  27.707 -46.981  1.00 45.83           C
ATOM    530  O   ASN A  97      31.878  26.505 -46.803  1.00 41.31           O
ATOM    531  CB  ASN A  97      34.249  27.781 -45.851  1.00 47.80           C
ATOM    532  CG  ASN A  97      35.691  28.210 -45.949  1.00 49.18           C
ATOM    533  OD1 ASN A  97      36.224  28.862 -45.049  1.00 49.60           O
ATOM    534  ND2 ASN A  97      36.330  27.864 -47.062  1.00 50.12           N
ATOM    535  N   ILE A  98      30.976  28.518 -47.198  1.00 47.35           N
ATOM    536  CA  ILE A  98      29.617  28.038 -47.416  1.00 47.44           C
ATOM    537  C   ILE A  98      29.247  28.473 -48.818  1.00 48.76           C
ATOM    538  O   ILE A  98      29.564  29.586 -49.196  1.00 50.08           O
ATOM    539  CB  ILE A  98      28.608  28.717 -46.457  1.00 47.47           C
ATOM    540  CG1 ILE A  98      29.036  28.582 -44.987  1.00 45.13           C
ATOM    541  CG2 ILE A  98      27.199  28.177 -46.694  1.00 48.49           C
ATOM    542  CD1 ILE A  98      28.773  27.233 -44.364  1.00 44.19           C
ATOM    543  N   VAL A  99      28.559  27.624 -49.580  1.00 50.92           N
ATOM    544  CA  VAL A  99      28.101  28.031 -50.917  1.00 54.13           C
ATOM    545  C   VAL A  99      27.218  29.268 -50.808  1.00 56.02           C
ATOM    546  O   VAL A  99      26.430  29.394 -49.876  1.00 57.01           O
ATOM    547  CB  VAL A  99      27.327  26.922 -51.682  1.00 53.45           C
ATOM    548  CG1 VAL A  99      28.226  25.730 -51.955  1.00 54.53           C
ATOM    549  CG2 VAL A  99      26.056  26.516 -50.961  1.00 51.30           C
ATOM    550  N   GLN A 100      27.364  30.183 -51.756  1.00 59.17           N
ATOM    551  CA  GLN A 100      26.619  31.427 -51.716  1.00 62.35           C
ATOM    552  C   GLN A 100      25.193  31.190 -52.180  1.00 62.63           C
ATOM    553  O   GLN A 100      24.976  30.690 -53.283  1.00 66.54           O
ATOM    554  CB  GLN A 100      27.280  32.474 -52.606  1.00 66.26           C
ATOM    555  CG  GLN A 100      26.780  33.882 -52.375  1.00 69.27           C
ATOM    556  CD  GLN A 100      27.731  34.913 -52.957  1.00 75.31           C
ATOM    557  OE1 GLN A 100      28.927  34.909 -52.654  1.00 77.06           O
ATOM    558  NE2 GLN A 100      27.209  35.799 -53.804  1.00 79.61           N
ATOM    559  N   PHE A 101      24.233  31.542 -51.325  1.00 59.37           N
ATOM    560  CA  PHE A 101      22.818  31.512 -51.674  1.00 57.04           C
ATOM    561  C   PHE A 101      22.531  32.664 -52.616  1.00 57.66           C
ATOM    562  O   PHE A 101      22.898  33.796 -52.324  1.00 57.91           O
ATOM    563  CB  PHE A 101      21.955  31.652 -50.416  1.00 55.12           C
ATOM    564  CG  PHE A 101      20.485  31.795 -50.699  1.00 55.20           C
ATOM    565  CD1 PHE A 101      19.678  30.669 -50.854  1.00 53.76           C
ATOM    566  CD2 PHE A 101      19.906  33.053 -50.812  1.00 55.67           C
ATOM    567  CE1 PHE A 101      18.325  30.799 -51.124  1.00 52.99           C
ATOM    568  CE2 PHE A 101      18.554  33.189 -51.074  1.00 55.49           C
ATOM    569  CZ  PHE A 101      17.763  32.063 -51.229  1.00 54.26           C
ATOM    570  N   CYS A 102      21.883  32.372 -53.740  1.00 57.82           N
ATOM    571  CA  CYS A 102      21.545  33.399 -54.728  1.00 59.94           C
ATOM    572  C   CYS A 102      20.034  33.653 -54.734  1.00 60.60           C
ATOM    573  O   CYS A 102      19.601  34.799 -54.625  1.00 63.56           O
ATOM    574  CB  CYS A 102      22.059  33.013 -56.127  1.00 61.77           C
ATOM    575  SG  CYS A 102      23.875  32.853 -56.258  1.00 60.22           S
ATOM    576  N   SER A 103      19.236  32.594 -54.845  1.00 58.65           N
ATOM    577  CA  SER A 103      17.780  32.719 -54.750  1.00 58.12           C
ATOM    578  C   SER A 103      17.090  31.377 -54.457  1.00 56.32           C
ATOM    579  O   SER A 103      17.734  30.318 -54.444  1.00 53.57           O
ATOM    580  CB  SER A 103      17.217  33.319 -56.042  1.00 61.26           C
ATOM    581  OG  SER A 103      15.807  33.433 -55.972  1.00 61.76           O
ATOM    582  N   ALA A 104      15.780  31.437 -54.218  1.00 56.40           N
ATOM    583  CA  ALA A 104      14.969  30.235 -54.059  1.00 57.07           C
ATOM    584  C   ALA A 104      13.545  30.509 -54.476  1.00 59.63           C
ATOM    585  O   ALA A 104      13.094  31.633 -54.397  1.00 61.70           O
ATOM    586  CB  ALA A 104      15.006  29.748 -52.614  1.00 55.46           C
ATOM    587  N   ALA A 105      12.832  29.479 -54.909  1.00 62.43           N
ATOM    588  CA  ALA A 105      11.442  29.647 -55.326  1.00 67.16           C
ATOM    589  C   ALA A 105      10.683  28.338 -55.276  1.00 69.75           C
ATOM    590  O   ALA A 105      11.286  27.272 -55.179  1.00 70.13           O
ATOM    591  CB  ALA A 105      11.382  30.224 -56.724  1.00 70.36           C
ATOM    592  N   SER A 106       9.356  28.425 -55.353  1.00 73.84           N
ATOM    593  CA  SER A 106       8.511  27.240 -55.278  1.00 75.72           C
ATOM    594  C   SER A 106       7.392  27.235 -56.308  1.00 80.55           C
ATOM    595  O   SER A 106       7.062  28.258 -56.911  1.00 83.88           O
ATOM    596  CB  SER A 106       7.895  27.124 -53.890  1.00 74.52           C
ATOM    597  OG  SER A 106       6.889  28.107 -53.711  1.00 76.26           O
ATOM    598  N   ILE A 107       6.825  26.052 -56.501  1.00 82.33           N
ATOM    599  CA  ILE A 107       5.590  25.883 -57.235  1.00 86.48           C
ATOM    600  C   ILE A 107       4.748  24.871 -56.459  1.00 86.50           C
ATOM    601  O   ILE A 107       5.230  23.779 -56.147  1.00 86.63           O
ATOM    602  CB  ILE A 107       5.850  25.364 -58.665  1.00 89.33           C
ATOM    603  N   GLY A 108       3.512  25.242 -56.114  1.00 86.90           N
ATOM    604  CA  GLY A 108       2.553  24.300 -55.517  1.00 85.72           C
ATOM    605  C   GLY A 108       2.253  23.154 -56.471  1.00 89.84           C
ATOM    606  O   GLY A 108       2.609  23.209 -57.654  1.00 92.31           O
ATOM    607  N   LYS A 109       1.589  22.118 -55.969  1.00 90.71           N
ATOM    608  CA  LYS A 109       1.363  20.900 -56.763  1.00 94.43           C
ATOM    609  C   LYS A 109       0.421  21.163 -57.936  1.00100.15           C
ATOM    610  O   LYS A 109       0.512  20.510 -58.983  1.00102.87           O
ATOM    611  CB  LYS A 109       0.779  19.789 -55.896  1.00 93.10           C
ATOM    612  CG  LYS A 109       1.522  19.527 -54.586  1.00 88.98           C
ATOM    613  CD  LYS A 109       0.892  18.367 -53.818  1.00 88.06           C
ATOM    614  CE  LYS A 109      -0.629  18.473 -53.744  1.00 89.25           C
ATOM    615  NZ  LYS A 109      -1.305  17.150 -53.788  1.00 90.77           N
ATOM    616  N   GLU A 110      -0.459  22.144 -57.759  1.00102.00           N
ATOM    617  CA  GLU A 110      -1.468  22.488 -58.757  1.00107.88           C
ATOM    618  C   GLU A 110      -0.808  22.985 -60.041  1.00111.65           C
ATOM    619  O   GLU A 110      -1.425  22.958 -61.104  1.00115.52           O
ATOM    620  CB  GLU A 110      -2.420  23.582 -58.236  1.00108.26           C
ATOM    621  CG  GLU A 110      -2.651  23.636 -56.719  1.00104.94           C
ATOM    622  CD  GLU A 110      -3.433  22.453 -56.164  1.00105.07           C
ATOM    623  OE1 GLU A 110      -4.157  21.787 -56.942  1.00107.89           O
ATOM    624  OE2 GLU A 110      -3.336  22.205 -54.936  1.00100.30           O
ATOM    625  N   GLU A 111       0.445  23.430 -59.938  1.00110.39           N
ATOM    626  CA  GLU A 111       1.100  24.154 -61.024  1.00112.76           C
ATOM    627  C   GLU A 111       2.289  23.437 -61.680  1.00114.27           C
ATOM    628  O   GLU A 111       2.864  23.977 -62.624  1.00117.10           O
ATOM    629  CB  GLU A 111       1.564  25.519 -60.509  1.00110.91           C
ATOM    630  N   SER A 112       2.662  22.243 -61.210  1.00113.43           N
ATOM    631  CA  SER A 112       3.883  21.577 -61.715  1.00114.00           C
ATOM    632  C   SER A 112       3.627  20.299 -62.515  1.00116.40           C
ATOM    633  O   SER A 112       2.627  19.605 -62.315  1.00116.76           O
ATOM    634  CB  SER A 112       4.861  21.271 -60.572  1.00111.64           C
ATOM    635  OG  SER A 112       4.577  20.029 -59.946  1.00112.51           O
ATOM    636  N   ASP A 113       4.573  19.989 -63.401  1.00118.02           N
ATOM    637  CA  ASP A 113       4.522  18.789 -64.237  1.00121.91           C
ATOM    638  C   ASP A 113       5.053  17.544 -63.506  1.00120.08           C
ATOM    639  O   ASP A 113       5.511  16.590 -64.145  1.00125.17           O
ATOM    640  CB  ASP A 113       5.325  19.018 -65.525  1.00125.07           C
ATOM    641  N   THR A 114       5.016  17.575 -62.173  1.00112.97           N
ATOM    642  CA  THR A 114       5.312  16.410 -61.343  1.00109.91           C
ATOM    643  C   THR A 114       4.083  15.966 -60.539  1.00107.93           C
ATOM    644  O   THR A 114       4.008  14.811 -60.112  1.00107.49           O
ATOM    645  CB  THR A 114       6.450  16.714 -60.351  1.00105.81           C
ATOM    646  OG1 THR A 114       6.084  17.830 -59.533  1.00102.55           O
ATOM    647  CG2 THR A 114       7.741  17.031 -61.082  1.00106.75           C
ATOM    648  N   GLY A 115       3.126  16.878 -60.345  1.00105.75           N
ATOM    649  CA  GLY A 115       2.007  16.659 -59.421  1.00103.22           C
ATOM    650  C   GLY A 115       2.477  16.722 -57.973  1.00 97.06           C
ATOM    651  O   GLY A 115       1.936  16.045 -57.095  1.00 97.06           O
ATOM    652  N   GLN A 116       3.480  17.559 -57.734  1.00 90.73           N
ATOM    653  CA  GLN A 116       4.206  17.586 -56.473  1.00 83.97           C
ATOM    654  C   GLN A 116       4.682  18.995 -56.189  1.00 80.75           C
ATOM    655  O   GLN A 116       4.836  19.804 -57.111  1.00 83.94           O
ATOM    656  CB  GLN A 116       5.435  16.690 -56.558  1.00 81.70           C
ATOM    657  CG  GLN A 116       5.276  15.320 -55.951  1.00 80.70           C
ATOM    658  CD  GLN A 116       6.594  14.588 -55.932  1.00 79.23           C
ATOM    659  OE1 GLN A 116       7.217  14.435 -54.888  1.00 77.13           O
ATOM    660  NE2 GLN A 116       7.054  14.182 -57.100  1.00 82.42           N
ATOM    661  N   ALA A 117       4.941  19.275 -54.915  1.00 74.96           N
ATOM    662  CA  ALA A 117       5.542  20.539 -54.527  1.00 72.60           C
ATOM    663  C   ALA A 117       6.986  20.587 -55.042  1.00 72.60           C
ATOM    664  O   ALA A 117       7.730  19.619 -54.903  1.00 72.71           O
ATOM    665  CB  ALA A 117       5.499  20.709 -53.016  1.00 69.08           C
ATOM    666  N   GLU A 118       7.359  21.715 -55.648  1.00 72.94           N
ATOM    667  CA  GLU A 118       8.683  21.914 -56.245  1.00 72.33           C
ATOM    668  C   GLU A 118       9.400  23.043 -55.536  1.00 68.35           C
ATOM    669  O   GLU A 118       8.914  24.174 -55.523  1.00 69.38           O
ATOM    670  CB  GLU A 118       8.543  22.312 -57.714  1.00 77.39           C
ATOM    671  CG  GLU A 118       8.410  21.153 -58.686  1.00 82.15           C
ATOM    672  CD  GLU A 118       8.614  21.584 -60.127  1.00 85.43           C
ATOM    673  OE1 GLU A 118       7.740  22.297 -60.653  1.00 87.81           O
ATOM    674  OE2 GLU A 118       9.656  21.221 -60.723  1.00 85.55           O
ATOM    675  N   PHE A 119      10.556  22.750 -54.960  1.00 63.94           N
ATOM    676  CA  PHE A 119      11.390  23.786 -54.384  1.00 60.12           C
ATOM    677  C   PHE A 119      12.680  23.913 -55.177  1.00 59.02           C
ATOM    678  O   PHE A 119      13.357  22.930 -55.461  1.00 58.74           O
ATOM    679  CB  PHE A 119      11.658  23.495 -52.914  1.00 58.13           C
ATOM    680  CG  PHE A 119      10.407  23.410 -52.092  1.00 58.25           C
ATOM    681  CD1 PHE A 119       9.845  24.551 -51.536  1.00 57.92           C
ATOM    682  CD2 PHE A 119       9.763  22.194 -51.911  1.00 59.38           C
ATOM    683  CE1 PHE A 119       8.670  24.474 -50.808  1.00 57.30           C
ATOM    684  CE2 PHE A 119       8.598  22.109 -51.171  1.00 58.76           C
ATOM    685  CZ  PHE A 119       8.051  23.249 -50.618  1.00 57.90           C
ATOM    686  N   LEU A 120      12.985  25.140 -55.565  1.00 59.01           N
ATOM    687  CA  LEU A 120      14.155  25.444 -56.365  1.00 59.95           C
ATOM    688  C   LEU A 120      15.113  26.243 -55.511  1.00 57.32           C
ATOM    689  O   LEU A 120      14.734  27.257 -54.921  1.00 57.17           O
ATOM    690  CB  LEU A 120      13.758  26.263 -57.597  1.00 63.64           C
ATOM    691  CG  LEU A 120      13.372  25.527 -58.887  1.00 67.74           C
ATOM    692  CD1 LEU A 120      12.801  24.141 -58.632  1.00 67.95           C
ATOM    693  CD2 LEU A 120      12.377  26.367 -59.676  1.00 70.67           C
ATOM    694  N   LEU A 121      16.353  25.779 -55.443  1.00 55.72           N
ATOM    695  CA  LEU A 121      17.391  26.475 -54.716  1.00 54.75           C
ATOM    696  C   LEU A 121      18.539  26.827 -55.665  1.00 57.19           C
ATOM    697  O   LEU A 121      19.133  25.948 -56.288  1.00 58.19           O
ATOM    698  CB  LEU A 121      17.880  25.602 -53.567  1.00 52.45           C
ATOM    699  CG  LEU A 121      19.064  26.096 -52.756  1.00 50.58           C
ATOM    700  CD1 LEU A 121      18.711  27.327 -51.935  1.00 50.51           C
ATOM    701  CD2 LEU A 121      19.497  24.957 -51.857  1.00 49.45           C
ATOM    702  N   LEU A 122      18.838  28.121 -55.760  1.00 58.56           N
ATOM    703  CA  LEU A 122      19.881  28.628 -56.643  1.00 61.05           C
ATOM    704  C   LEU A 122      21.052  29.162 -55.812  1.00 60.30           C
ATOM    705  O   LEU A 122      20.856  29.976 -54.903  1.00 59.41           O
ATOM    706  CB  LEU A 122      19.321  29.743 -57.528  1.00 63.19           C
ATOM    707  CG  LEU A 122      20.106  30.083 -58.798  1.00 65.89           C
ATOM    708  CD1 LEU A 122      19.805  29.073 -59.894  1.00 68.35           C
ATOM    709  CD2 LEU A 122      19.764  31.490 -59.271  1.00 68.56           C
ATOM    710  N   THR A 123      22.260  28.698 -56.121  1.00 61.01           N
ATOM    711  CA  THR A 123      23.463  29.155 -55.439  1.00 60.74           C
ATOM    712  C   THR A 123      24.612  29.226 -56.403  1.00 62.65           C
ATOM    713  O   THR A 123      24.492  28.788 -57.535  1.00 66.41           O
ATOM    714  CB  THR A 123      23.889  28.162 -54.355  1.00 58.96           C
ATOM    715  OG1 THR A 123      24.153  26.892 -54.958  1.00 61.00           O
ATOM    716  CG2 THR A 123      22.812  28.017 -53.332  1.00 57.86           C
ATOM    717  N   GLU A 124      25.749  29.718 -55.930  1.00 62.03           N
ATOM    718  CA  GLU A 124      26.962  29.696 -56.724  1.00 64.45           C
ATOM    719  C   GLU A 124      27.234  28.268 -57.202  1.00 62.94           C
ATOM    720  O   GLU A 124      26.931  27.297 -56.496  1.00 60.50           O
ATOM    721  CB  GLU A 124      28.157  30.206 -55.918  1.00 65.81           C
ATOM    722  CG  GLU A 124      28.910  29.116 -55.179  1.00 66.33           C
ATOM    723  CD  GLU A 124      30.098  29.645 -54.394  1.00 69.45           C
ATOM    724  OE1 GLU A 124      29.898  30.058 -53.231  1.00 69.58           O
ATOM    725  OE2 GLU A 124      31.240  29.618 -54.920  1.00 72.12           O
ATOM    726  N   LEU A 125      27.810  28.155 -58.397  1.00 62.22           N
ATOM    727  CA  LEU A 125      28.156  26.864 -58.970  1.00 60.91           C
ATOM    728  C   LEU A 125      29.574  26.533 -58.559  1.00 59.82           C
ATOM    729  O   LEU A 125      30.468  27.349 -58.725  1.00 60.26           O
ATOM    730  CB  LEU A 125      28.065  26.912 -60.498  1.00 63.75           C
ATOM    731  CG  LEU A 125      28.572  25.678 -61.255  1.00 64.49           C
ATOM    732  CD1 LEU A 125      27.698  24.472 -60.968  1.00 64.08           C
ATOM    733  CD2 LEU A 125      28.624  25.947 -62.738  1.00 68.13           C
ATOM    734  N   CYS A 126      29.795  25.333 -58.043  1.00 58.27           N
ATOM    735  CA  CYS A 126      31.128  24.941 -57.641  1.00 56.94           C
ATOM    736  C   CYS A 126      31.735  24.013 -58.681  1.00 58.95           C
ATOM    737  O   CYS A 126      31.024  23.437 -59.500  1.00 60.32           O
ATOM    738  CB  CYS A 126      31.099  24.283 -56.265  1.00 54.38           C
ATOM    739  SG  CYS A 126      30.598  25.389 -54.923  1.00 51.91           S
ATOM    740  N   LYS A 127      33.057  23.865 -58.614  1.00 59.25           N
ATOM    741  CA  LYS A 127      33.835  23.124 -59.602  1.00 62.37           C
ATOM    742  C   LYS A 127      33.609  21.619 -59.532  1.00 62.14           C
ATOM    743  O   LYS A 127      33.693  20.930 -60.547  1.00 64.99           O
ATOM    744  CB  LYS A 127      35.324  23.435 -59.432  1.00 63.46           C
ATOM    745  CG  LYS A 127      36.197  23.024 -60.601  1.00 68.51           C
ATOM    746  CD  LYS A 127      37.664  23.343 -60.336  1.00 70.14           C
ATOM    747  CE  LYS A 127      37.981  24.823 -60.511  1.00 71.82           C
ATOM    748  NZ  LYS A 127      37.879  25.276 -61.933  1.00 76.19           N
ATOM    749  N   GLY A 128      33.329  21.107 -58.341  1.00 59.65           N
ATOM    750  CA  GLY A 128      33.034  19.688 -58.188  1.00 61.09           C
ATOM    751  C   GLY A 128      32.978  19.260 -56.741  1.00 59.34           C
ATOM    752  O   GLY A 128      33.278  20.047 -55.850  1.00 56.90           O
ATOM    753  N   GLN A 129      32.569  18.010 -56.520  1.00 61.97           N
ATOM    754  CA  GLN A 129      32.632  17.369 -55.202  1.00 61.04           C
ATOM    755  C   GLN A 129      34.079  17.153 -54.781  1.00 62.05           C
ATOM    756  O   GLN A 129      34.924  16.808 -55.615  1.00 64.06           O
ATOM    757  CB  GLN A 129      31.962  16.000 -55.230  1.00 63.30           C
ATOM    758  CG  GLN A 129      30.462  16.007 -55.141  1.00 63.83           C
ATOM    759  CD  GLN A 129      29.925  14.617 -54.901  1.00 66.61           C
ATOM    760  OE1 GLN A 129      29.982  13.754 -55.778  1.00 70.54           O
ATOM    761  NE2 GLN A 129      29.421  14.383 -53.698  1.00 66.23           N
ATOM    762  N   LEU A 130      34.351  17.301 -53.483  1.00 60.36           N
ATOM    763  CA  LEU A 130      35.709  17.159 -52.974  1.00 59.88           C
ATOM    764  C   LEU A 130      36.277  15.771 -53.223  1.00 62.81           C
ATOM    765  O   LEU A 130      37.453  15.651 -53.568  1.00 64.41           O
ATOM    766  CB  LEU A 130      35.780  17.462 -51.480  1.00 57.05           C
ATOM    767  CG  LEU A 130      37.201  17.375 -50.911  1.00 56.55           C
ATOM    768  CD1 LEU A 130      38.125  18.406 -51.548  1.00 56.83           C
ATOM    769  CD2 LEU A 130      37.156  17.560 -49.410  1.00 54.75           C
ATOM    770  N   VAL A 131      35.461  14.733 -53.031  1.00 63.80           N
ATOM    771  CA  VAL A 131      35.925  13.354 -53.244  1.00 67.40           C
ATOM    772  C   VAL A 131      36.471  13.145 -54.655  1.00 71.17           C
ATOM    773  O   VAL A 131      37.497  12.505 -54.823  1.00 73.06           O
ATOM    774  CB  VAL A 131      34.852  12.274 -52.922  1.00 68.72           C
ATOM    775  CG1 VAL A 131      34.518  12.286 -51.437  1.00 66.29           C
ATOM    776  CG2 VAL A 131      33.591  12.444 -53.770  1.00 69.67           C
ATOM    777  N   GLU A 132      35.820  13.711 -55.664  1.00 73.66           N
ATOM    778  CA  GLU A 132      36.330  13.576 -57.028  1.00 79.37           C
ATOM    779  C   GLU A 132      37.785  14.038 -57.126  1.00 79.20           C
ATOM    780  O   GLU A 132      38.616  13.360 -57.729  1.00 83.14           O
ATOM    781  CB  GLU A 132      35.444  14.328 -58.027  1.00 81.78           C
ATOM    782  CG  GLU A 132      34.072  13.691 -58.216  1.00 84.27           C
ATOM    783  CD  GLU A 132      34.157  12.211 -58.555  1.00 88.81           C
ATOM    784  OE1 GLU A 132      34.891  11.854 -59.502  1.00 92.44           O
ATOM    785  OE2 GLU A 132      33.487  11.404 -57.876  1.00 88.92           O
ATOM    786  N   PHE A 133      38.103  15.171 -56.511  1.00 75.72           N
ATOM    787  CA  PHE A 133      39.478  15.675 -56.542  1.00 76.34           C
ATOM    788  C   PHE A 133      40.403  14.811 -55.698  1.00 76.50           C
ATOM    789  O   PHE A 133      41.545  14.571 -56.081  1.00 78.58           O
ATOM    790  CB  PHE A 133      39.535  17.142 -56.108  1.00 73.94           C
ATOM    791  CG  PHE A 133      38.820  18.062 -57.052  1.00 75.41           C
ATOM    792  CD1 PHE A 133      39.435  18.499 -58.219  1.00 77.82           C
ATOM    793  CD2 PHE A 133      37.509  18.445 -56.808  1.00 74.10           C
ATOM    794  CE1 PHE A 133      38.765  19.317 -59.110  1.00 78.66           C
ATOM    795  CE2 PHE A 133      36.836  19.272 -57.691  1.00 74.91           C
ATOM    796  CZ  PHE A 133      37.464  19.707 -58.845  1.00 77.14           C
ATOM    797  N   LEU A 134      39.900  14.316 -54.571  1.00 74.71           N
ATOM    798  CA  LEU A 134      40.665  13.378 -53.753  1.00 75.06           C
ATOM    799  C   LEU A 134      40.967  12.098 -54.529  1.00 80.48           C
ATOM    800  O   LEU A 134      42.089  11.616 -54.490  1.00 82.15           O
ATOM    801  CB  LEU A 134      39.936  13.051 -52.450  1.00 71.96           C
ATOM    802  CG  LEU A 134      39.630  14.227 -51.512  1.00 67.96           C
ATOM    803  CD1 LEU A 134      38.911  13.727 -50.272  1.00 66.81           C
ATOM    804  CD2 LEU A 134      40.887  14.985 -51.127  1.00 66.34           C
ATOM    805  N   LYS A 135      39.983  11.562 -55.253  1.00 85.70           N
ATOM    806  CA  LYS A 135      40.220  10.371 -56.084  1.00 92.71           C
ATOM    807  C   LYS A 135      41.404  10.603 -57.022  1.00 95.14           C
ATOM    808  O   LYS A 135      42.265   9.742 -57.154  1.00 97.23           O
ATOM    809  CB  LYS A 135      38.986   9.972 -56.920  1.00 96.58           C
ATOM    810  CG  LYS A 135      37.693   9.684 -56.158  1.00 97.09           C
ATOM    811  CD  LYS A 135      37.835   8.630 -55.068  1.00 99.90           C
ATOM    812  CE  LYS A 135      36.592   8.606 -54.183  1.00100.09           C
ATOM    813  NZ  LYS A 135      36.539   7.422 -53.278  1.00102.15           N
ATOM    814  N   LYS A 136      41.456  11.772 -57.655  1.00 95.26           N
ATOM    815  CA  LYS A 136      42.494  12.054 -58.652  1.00100.35           C
ATOM    816  C   LYS A 136      43.874  12.266 -58.031  1.00100.04           C
ATOM    817  O   LYS A 136      44.889  11.877 -58.617  1.00103.55           O
ATOM    818  CB  LYS A 136      42.105  13.259 -59.503  1.00102.14           C
ATOM    819  CG  LYS A 136      40.989  12.950 -60.479  1.00107.16           C
ATOM    820  CD  LYS A 136      40.365  14.211 -61.054  1.00107.73           C
ATOM    821  CE  LYS A 136      39.324  13.863 -62.107  1.00111.92           C
ATOM    822  NZ  LYS A 136      38.671  15.067 -62.686  1.00112.17           N
ATOM    823  N   MET A 137      43.909  12.883 -56.850  1.00 96.93           N
ATOM    824  CA  MET A 137      45.165  13.059 -56.100  1.00 94.57           C
ATOM    825  C   MET A 137      45.683  11.726 -55.565  1.00 94.88           C
ATOM    826  O   MET A 137      46.882  11.549 -55.394  1.00 96.47           O
ATOM    827  CB  MET A 137      44.972  14.020 -54.922  1.00 90.12           C
ATOM    828  CG  MET A 137      44.653  15.455 -55.313  1.00 88.40           C
ATOM    829  SD  MET A 137      46.077  16.453 -55.799  1.00 88.12           S
ATOM    830  CE  MET A 137      46.193  16.159 -57.564  1.00 92.92           C
ATOM    831  N   GLU A 138      44.769  10.797 -55.300  1.00 93.47           N
ATOM    832  CA  GLU A 138      45.104   9.498 -54.728  1.00 94.30           C
ATOM    833  C   GLU A 138      46.212   8.794 -55.495  1.00 97.06           C
ATOM    834  O   GLU A 138      47.050   8.114 -54.895  1.00 98.30           O
ATOM    835  CB  GLU A 138      43.852   8.632 -54.708  1.00 97.11           C
ATOM    836  CG  GLU A 138      44.024   7.249 -54.121  1.00101.82           C
ATOM    837  CD  GLU A 138      42.757   6.754 -53.425  1.00102.63           C
ATOM    838  OE1 GLU A 138      41.660   7.308 -53.674  1.00 97.70           O
ATOM    839  OE2 GLU A 138      42.869   5.818 -52.606  1.00107.99           O
ATOM    840  N   SER A 139      46.228   8.997 -56.815  1.00 97.73           N
ATOM    841  CA  SER A 139      47.227   8.391 -57.712  1.00101.10           C
ATOM    842  C   SER A 139      48.504   9.239 -57.891  1.00 98.21           C
ATOM    843  O   SER A 139      49.167   9.185 -58.926  1.00 99.61           O
ATOM    844  CB  SER A 139      46.586   8.115 -59.081  1.00105.50           C
ATOM    845  OG  SER A 139      47.317   7.135 -59.811  1.00110.65           O
ATOM    846  N   ARG A 140      48.852  10.003 -56.871  1.00 93.91           N
ATOM    847  CA  ARG A 140      50.016  10.868 -56.917  1.00 93.62           C
ATOM    848  C   ARG A 140      50.705  10.860 -55.549  1.00 90.04           C
ATOM    849  O   ARG A 140      51.522  11.732 -55.231  1.00 88.47           O
ATOM    850  CB  ARG A 140      49.549  12.265 -57.328  1.00 92.23           C
ATOM    851  CG  ARG A 140      50.464  13.418 -56.965  1.00 91.50           C
ATOM    852  CD  ARG A 140      49.948  14.715 -57.573  1.00 90.72           C
ATOM    853  NE  ARG A 140      50.145  14.763 -59.025  1.00 93.99           N
ATOM    854  CZ  ARG A 140      51.208  15.283 -59.645  1.00 95.59           C
ATOM    855  NH1 ARG A 140      52.209  15.831 -58.958  1.00 93.93           N
ATOM    856  NH2 ARG A 140      51.271  15.255 -60.972  1.00 98.89           N
ATOM    857  N   GLY A 141      50.379   9.836 -54.759  1.00 87.75           N
ATOM    858  CA  GLY A 141      50.863   9.703 -53.398  1.00 83.18           C
ATOM    859  C   GLY A 141      49.765   9.995 -52.401  1.00 77.99           C
ATOM    860  O   GLY A 141      48.671  10.417 -52.781  1.00 76.77           O
ATOM    861  N   PRO A 142      50.047   9.763 -51.111  1.00 75.05           N
ATOM    862  CA  PRO A 142      49.207  10.245 -50.012  1.00 71.36           C
ATOM    863  C   PRO A 142      49.024  11.755 -50.070  1.00 67.96           C
ATOM    864  O   PRO A 142      49.884  12.443 -50.604  1.00 69.80           O
ATOM    865  CB  PRO A 142      50.007   9.845 -48.775  1.00 70.82           C
ATOM    866  CG  PRO A 142      50.731   8.619 -49.205  1.00 74.74           C
ATOM    867  CD  PRO A 142      51.128   8.891 -50.623  1.00 76.49           C
ATOM    868  N   LEU A 143      47.913  12.269 -49.553  1.00 65.06           N
ATOM    869  CA  LEU A 143      47.702  13.717 -49.546  1.00 61.91           C
ATOM    870  C   LEU A 143      48.802  14.402 -48.766  1.00 60.47           C
ATOM    871  O   LEU A 143      49.150  13.973 -47.677  1.00 60.79           O
ATOM    872  CB  LEU A 143      46.350  14.095 -48.938  1.00 59.35           C
ATOM    873  CG  LEU A 143      45.173  14.306 -49.891  1.00 59.36           C
ATOM    874  CD1 LEU A 143      43.979  14.826 -49.107  1.00 56.12           C
ATOM    875  CD2 LEU A 143      45.522  15.271 -51.021  1.00 60.38           C
ATOM    876  N   SER A 144      49.354  15.459 -49.339  1.00 60.57           N
ATOM    877  CA  SER A 144      50.321  16.272 -48.638  1.00 61.37           C
ATOM    878  C   SER A 144      49.692  16.761 -47.351  1.00 58.90           C
ATOM    879  O   SER A 144      48.522  17.092 -47.328  1.00 59.38           O
ATOM    880  CB  SER A 144      50.728  17.463 -49.494  1.00 63.01           C
ATOM    881  OG  SER A 144      51.294  18.494 -48.699  1.00 64.49           O
ATOM    882  N   CYS A 145      50.466  16.796 -46.278  1.00 58.60           N
ATOM    883  CA  CYS A 145      49.979  17.280 -45.000  1.00 56.63           C
ATOM    884  C   CYS A 145      49.474  18.721 -45.130  1.00 52.78           C
ATOM    885  O   CYS A 145      48.451  19.093 -44.555  1.00 51.19           O
ATOM    886  CB  CYS A 145      51.102  17.202 -43.976  1.00 59.80           C
ATOM    887  SG  CYS A 145      50.616  17.616 -42.302  1.00 63.16           S
ATOM    888  N   ASP A 146      50.185  19.528 -45.900  1.00 51.54           N
ATOM    889  CA  ASP A 146      49.760  20.905 -46.137  1.00 49.60           C
ATOM    890  C   ASP A 146      48.373  20.957 -46.754  1.00 47.80           C
ATOM    891  O   ASP A 146      47.565  21.790 -46.384  1.00 47.70           O
ATOM    892  CB  ASP A 146      50.746  21.636 -47.052  1.00 50.51           C
ATOM    893  CG  ASP A 146      52.063  21.930 -46.377  1.00 51.11           C
ATOM    894  OD1 ASP A 146      52.158  21.771 -45.144  1.00 49.32           O
ATOM    895  OD2 ASP A 146      53.009  22.329 -47.096  1.00 53.98           O
ATOM    896  N   THR A 147      48.104  20.066 -47.698  1.00 47.88           N
ATOM    897  CA  THR A 147      46.835  20.072 -48.395  1.00 46.37           C
ATOM    898  C   THR A 147      45.726  19.564 -47.467  1.00 44.72           C
ATOM    899  O   THR A 147      44.624  20.105 -47.464  1.00 43.53           O
ATOM    900  CB  THR A 147      46.903  19.235 -49.686  1.00 48.51           C
ATOM    901  OG1 THR A 147      48.022  19.660 -50.479  1.00 49.44           O
ATOM    902  CG2 THR A 147      45.614  19.376 -50.492  1.00 48.12           C
ATOM    903  N   VAL A 148      46.023  18.552 -46.656  1.00 44.74           N
ATOM    904  CA  VAL A 148      45.069  18.107 -45.636  1.00 43.55           C
ATOM    905  C   VAL A 148      44.745  19.249 -44.690  1.00 42.02           C
ATOM    906  O   VAL A 148      43.597  19.462 -44.342  1.00 40.48           O
ATOM    907  CB  VAL A 148      45.597  16.925 -44.808  1.00 44.71           C
ATOM    908  CG1 VAL A 148      44.669  16.645 -43.627  1.00 43.35           C
ATOM    909  CG2 VAL A 148      45.741  15.683 -45.684  1.00 47.08           C
ATOM    910  N   LEU A 149      45.763  19.998 -44.294  1.00 43.33           N
ATOM    911  CA  LEU A 149      45.558  21.144 -43.421  1.00 42.91           C
ATOM    912  C   LEU A 149      44.609  22.192 -44.036  1.00 42.03           C
ATOM    913  O   LEU A 149      43.692  22.682 -43.375  1.00 41.03           O
ATOM    914  CB  LEU A 149      46.899  21.776 -43.061  1.00 43.83           C
ATOM    915  CG  LEU A 149      46.780  23.044 -42.219  1.00 44.03           C
ATOM    916  CD1 LEU A 149      46.222  22.742 -40.834  1.00 43.07           C
ATOM    917  CD2 LEU A 149      48.133  23.737 -42.138  1.00 45.71           C
ATOM    918  N   LYS A 150      44.811  22.513 -45.303  1.00 42.44           N
ATOM    919  CA  LYS A 150      43.957  23.496 -45.966  1.00 42.64           C
ATOM    920  C   LYS A 150      42.516  22.998 -46.135  1.00 42.41           C
ATOM    921  O   LYS A 150      41.563  23.742 -45.936  1.00 41.36           O
ATOM    922  CB  LYS A 150      44.520  23.843 -47.321  1.00 44.09           C
ATOM    923  CG  LYS A 150      45.970  24.259 -47.278  1.00 45.75           C
ATOM    924  CD  LYS A 150      46.345  25.029 -48.516  1.00 47.69           C
ATOM    925  CE  LYS A 150      47.666  24.550 -49.100  1.00 49.71           C
ATOM    926  NZ  LYS A 150      47.985  25.366 -50.317  1.00 51.75           N
ATOM    927  N   ILE A 151      42.361  21.740 -46.515  1.00 42.87           N
ATOM    928  CA  ILE A 151      41.041  21.165 -46.649  1.00 42.41           C
ATOM    929  C   ILE A 151      40.307  21.233 -45.317  1.00 41.62           C
ATOM    930  O   ILE A 151      39.146  21.665 -45.255  1.00 41.11           O
ATOM    931  CB  ILE A 151      41.120  19.699 -47.111  1.00 44.07           C
ATOM    932  CG1 ILE A 151      41.556  19.625 -48.575  1.00 46.09           C
ATOM    933  CG2 ILE A 151      39.774  19.002 -46.945  1.00 43.83           C
ATOM    934  CD1 ILE A 151      42.127  18.285 -48.970  1.00 47.61           C
ATOM    935  N   PHE A 152      40.979  20.798 -44.254  1.00 41.89           N
ATOM    936  CA  PHE A 152      40.322  20.635 -42.966  1.00 41.24           C
ATOM    937  C   PHE A 152      40.051  21.978 -42.322  1.00 40.49           C
ATOM    938  O   PHE A 152      38.976  22.184 -41.768  1.00 39.11           O
ATOM    939  CB  PHE A 152      41.139  19.742 -42.031  1.00 42.30           C
ATOM    940  CG  PHE A 152      40.364  19.239 -40.844  1.00 42.13           C
ATOM    941  CD1 PHE A 152      39.277  18.397 -41.013  1.00 41.79           C
ATOM    942  CD2 PHE A 152      40.724  19.604 -39.554  1.00 42.99           C
ATOM    943  CE1 PHE A 152      38.560  17.933 -39.920  1.00 41.97           C
ATOM    944  CE2 PHE A 152      40.008  19.139 -38.454  1.00 42.71           C
ATOM    945  CZ  PHE A 152      38.925  18.304 -38.639  1.00 41.97           C
ATOM    946  N   TYR A 153      41.004  22.902 -42.412  1.00 42.42           N
ATOM    947  CA  TYR A 153      40.825  24.228 -41.800  1.00 43.32           C
ATOM    948  C   TYR A 153      39.597  24.903 -42.380  1.00 41.84           C
ATOM    949  O   TYR A 153      38.763  25.431 -41.664  1.00 40.80           O
ATOM    950  CB  TYR A 153      42.043  25.110 -42.033  1.00 45.61           C
ATOM    951  CG  TYR A 153      41.876  26.547 -41.559  1.00 48.39           C
ATOM    952  CD1 TYR A 153      42.104  26.902 -40.233  1.00 50.09           C
ATOM    953  CD2 TYR A 153      41.516  27.558 -42.444  1.00 50.53           C
ATOM    954  CE1 TYR A 153      41.962  28.218 -39.802  1.00 50.37           C
ATOM    955  CE2 TYR A 153      41.383  28.871 -42.017  1.00 50.75           C
ATOM    956  CZ  TYR A 153      41.603  29.190 -40.696  1.00 50.42           C
ATOM    957  OH  TYR A 153      41.470  30.484 -40.271  1.00 52.27           O
ATOM    958  N   GLN A 154      39.487  24.846 -43.691  1.00 42.37           N
ATOM    959  CA  GLN A 154      38.389  25.472 -44.385  1.00 42.92           C
ATOM    960  C   GLN A 154      37.049  24.808 -44.068  1.00 42.67           C
ATOM    961  O   GLN A 154      36.054  25.493 -43.833  1.00 44.66           O
ATOM    962  CB  GLN A 154      38.673  25.501 -45.888  1.00 43.96           C
ATOM    963  CG  GLN A 154      39.820  26.436 -46.228  1.00 44.92           C
ATOM    964  CD  GLN A 154      40.155  26.474 -47.691  1.00 47.12           C
ATOM    965  OE1 GLN A 154      39.340  26.104 -48.538  1.00 47.11           O
ATOM    966  NE2 GLN A 154      41.371  26.953 -48.009  1.00 49.74           N
ATOM    967  N   THR A 155      37.025  23.483 -44.035  1.00 41.88           N
ATOM    968  CA  THR A 155      35.855  22.754 -43.519  1.00 39.86           C
ATOM    969  C   THR A 155      35.466  23.223 -42.086  1.00 39.53           C
ATOM    970  O   THR A 155      34.288  23.473 -41.801  1.00 39.11           O
ATOM    971  CB  THR A 155      36.123  21.233 -43.549  1.00 38.40           C
ATOM    972  OG1 THR A 155      36.506  20.856 -44.870  1.00 37.17           O
ATOM    973  CG2 THR A 155      34.904  20.443 -43.143  1.00 37.85           C
ATOM    974  N   CYS A 156      36.460  23.354 -41.209  1.00 40.48           N
ATOM    975  CA  CYS A 156      36.242  23.767 -39.814  1.00 41.63           C
ATOM    976  C   CYS A 156      35.815  25.217 -39.678  1.00 44.98           C
ATOM    977  O   CYS A 156      35.126  25.572 -38.724  1.00 46.60           O
ATOM    978  CB  CYS A 156      37.505  23.572 -38.984  1.00 41.25           C
ATOM    979  SG  CYS A 156      37.869  21.849 -38.602  1.00 41.33           S
ATOM    980  N   ARG A 157      36.238  26.072 -40.597  1.00 48.40           N
ATOM    981  CA  ARG A 157      35.806  27.455 -40.535  1.00 51.74           C
ATOM    982  C   ARG A 157      34.324  27.547 -40.862  1.00 49.24           C
ATOM    983  O   ARG A 157      33.619  28.400 -40.303  1.00 51.38           O
ATOM    984  CB  ARG A 157      36.622  28.340 -41.473  1.00 57.70           C
ATOM    985  CG  ARG A 157      38.086  28.470 -41.077  1.00 64.54           C
ATOM    986  CD  ARG A 157      38.276  29.321 -39.834  1.00 70.54           C
ATOM    987  NE  ARG A 157      38.210  30.747 -40.137  1.00 78.17           N
ATOM    988  CZ  ARG A 157      38.223  31.713 -39.221  1.00 84.57           C
ATOM    989  NH1 ARG A 157      38.295  31.415 -37.925  1.00 83.93           N
ATOM    990  NH2 ARG A 157      38.152  32.987 -39.601  1.00 89.98           N
ATOM    991  N   ALA A 158      33.850  26.668 -41.752  1.00 44.78           N
ATOM    992  CA  ALA A 158      32.433  26.657 -42.124  1.00 42.18           C
ATOM    993  C   ALA A 158      31.609  26.238 -40.928  1.00 40.15           C
ATOM    994  O   ALA A 158      30.609  26.877 -40.611  1.00 40.14           O
ATOM    995  CB  ALA A 158      32.163  25.736 -43.309  1.00 40.47           C
ATOM    996  N   VAL A 159      32.039  25.169 -40.268  1.00 38.87           N
ATOM    997  CA  VAL A 159      31.360  24.669 -39.072  1.00 38.60           C
ATOM    998  C   VAL A 159      31.384  25.703 -37.932  1.00 37.87           C
ATOM    999  O   VAL A 159      30.388  25.888 -37.244  1.00 37.07           O
ATOM   1000  CB  VAL A 159      31.973  23.321 -38.603  1.00 39.44           C
ATOM   1001  CG1 VAL A 159      31.422  22.909 -37.233  1.00 40.19           C
ATOM   1002  CG2 VAL A 159      31.723  22.230 -39.643  1.00 38.73           C
ATOM   1003  N   GLN A 160      32.507  26.384 -37.746  1.00 37.59           N
ATOM   1004  CA  GLN A 160      32.574  27.448 -36.745  1.00 38.72           C
ATOM   1005  C   GLN A 160      31.549  28.567 -37.022  1.00 38.50           C
ATOM   1006  O   GLN A 160      30.979  29.150 -36.091  1.00 38.05           O
ATOM   1007  CB  GLN A 160      33.989  28.028 -36.687  1.00 40.47           C
ATOM   1008  CG  GLN A 160      34.162  29.182 -35.710  1.00 42.49           C
ATOM   1009  CD  GLN A 160      35.614  29.577 -35.530  1.00 44.20           C
ATOM   1010  OE1 GLN A 160      36.389  29.638 -36.494  1.00 44.18           O
ATOM   1011  NE2 GLN A 160      35.996  29.840 -34.287  1.00 46.72           N
ATOM   1012  N   HIS A 161      31.323  28.863 -38.302  1.00 37.80           N
ATOM   1013  CA  HIS A 161      30.340  29.875 -38.699  1.00 38.04           C
ATOM   1014  C   HIS A 161      28.930  29.490 -38.288  1.00 37.64           C
ATOM   1015  O   HIS A 161      28.122  30.338 -37.953  1.00 39.06           O
ATOM   1016  CB  HIS A 161      30.375  30.117 -40.212  1.00 38.14           C
ATOM   1017  CG  HIS A 161      29.563  31.299 -40.647  1.00 38.39           C
ATOM   1018  ND1 HIS A 161      29.786  32.572 -40.168  1.00 40.14           N
ATOM   1019  CD2 HIS A 161      28.528  31.399 -41.509  1.00 38.01           C
ATOM   1020  CE1 HIS A 161      28.918  33.405 -40.713  1.00 40.46           C
ATOM   1021  NE2 HIS A 161      28.141  32.717 -41.528  1.00 39.75           N
ATOM   1022  N   MET A 162      28.639  28.202 -38.315  1.00 37.78           N
ATOM   1023  CA  MET A 162      27.352  27.697 -37.853  1.00 38.52           C
ATOM   1024  C   MET A 162      27.255  27.707 -36.315  1.00 41.19           C
ATOM   1025  O   MET A 162      26.219  28.052 -35.747  1.00 44.26           O
ATOM   1026  CB  MET A 162      27.144  26.281 -38.363  1.00 36.77           C
ATOM   1027  CG  MET A 162      27.271  26.134 -39.865  1.00 35.61           C
ATOM   1028  SD  MET A 162      27.217  24.401 -40.340  1.00 35.82           S
ATOM   1029  CE  MET A 162      25.516  24.021 -39.912  1.00 35.11           C
ATOM   1030  N   HIS A 163      28.341  27.346 -35.647  1.00 40.78           N
ATOM   1031  CA  HIS A 163      28.336  27.273 -34.205  1.00 42.03           C
ATOM   1032  C   HIS A 163      28.339  28.650 -33.561  1.00 44.79           C
ATOM   1033  O   HIS A 163      28.007  28.772 -32.380  1.00 46.72           O
ATOM   1034  CB  HIS A 163      29.528  26.444 -33.721  1.00 41.79           C
ATOM   1035  CG  HIS A 163      29.399  24.982 -34.016  1.00 40.80           C
ATOM   1036  ND1 HIS A 163      30.329  24.051 -33.608  1.00 41.73           N
ATOM   1037  CD2 HIS A 163      28.433  24.288 -34.662  1.00 40.33           C
ATOM   1038  CE1 HIS A 163      29.952  22.849 -34.006  1.00 40.99           C
ATOM   1039  NE2 HIS A 163      28.807  22.967 -34.651  1.00 40.54           N
ATOM   1040  N   ARG A 164      28.705  29.679 -34.329  1.00 46.54           N
ATOM   1041  CA  ARG A 164      28.777  31.056 -33.805  1.00 49.13           C
ATOM   1042  C   ARG A 164      27.462  31.788 -33.872  1.00 47.47           C
ATOM   1043  O   ARG A 164      27.299  32.825 -33.244  1.00 49.49           O
ATOM   1044  CB  ARG A 164      29.803  31.880 -34.563  1.00 52.32           C
ATOM   1045  CG  ARG A 164      31.175  31.909 -33.927  1.00 56.99           C
ATOM   1046  CD  ARG A 164      32.103  32.759 -34.773  1.00 60.64           C
ATOM   1047  NE  ARG A 164      33.490  32.693 -34.336  1.00 65.39           N
ATOM   1048  CZ  ARG A 164      34.527  33.049 -35.090  1.00 72.76           C
ATOM   1049  NH1 ARG A 164      34.338  33.480 -36.340  1.00 75.82           N
ATOM   1050  NH2 ARG A 164      35.764  32.971 -34.600  1.00 75.42           N
ATOM   1051  N   GLN A 165      26.535  31.267 -34.658  1.00 44.71           N
ATOM   1052  CA  GLN A 165      25.220  31.840 -34.728  1.00 44.42           C
ATOM   1053  C   GLN A 165      24.605  31.793 -33.339  1.00 46.12           C
ATOM   1054  O   GLN A 165      24.966  30.944 -32.513  1.00 44.06           O
ATOM   1055  CB  GLN A 165      24.350  31.066 -35.728  1.00 43.31           C
ATOM   1056  CG  GLN A 165      24.854  31.106 -37.167  1.00 42.37           C
ATOM   1057  CD  GLN A 165      25.127  32.522 -37.666  1.00 44.24           C
ATOM   1058  OE1 GLN A 165      24.331  33.450 -37.431  1.00 45.78           O
ATOM   1059  NE2 GLN A 165      26.256  32.699 -38.356  1.00 42.73           N
ATOM   1060  N   LYS A 166      23.696  32.730 -33.075  1.00 48.95           N
ATOM   1061  CA  LYS A 166      22.993  32.787 -31.802  1.00 50.81           C
ATOM   1062  C   LYS A 166      21.516  32.679 -32.107  1.00 49.63           C
ATOM   1063  O   LYS A 166      20.906  33.652 -32.532  1.00 49.29           O
ATOM   1064  CB  LYS A 166      23.293  34.083 -31.050  1.00 54.29           C
ATOM   1065  CG  LYS A 166      24.748  34.239 -30.616  1.00 56.51           C
ATOM   1066  CD  LYS A 166      25.069  35.700 -30.304  1.00 61.49           C
ATOM   1067  CE  LYS A 166      26.414  36.161 -30.869  1.00 63.08           C
ATOM   1068  NZ  LYS A 166      27.401  36.488 -29.803  1.00 65.55           N
ATOM   1069  N   PRO A 167      20.934  31.487 -31.901  1.00 48.60           N
ATOM   1070  CA  PRO A 167      21.573  30.301 -31.332  1.00 48.12           C
ATOM   1071  C   PRO A 167      22.462  29.546 -32.331  1.00 46.54           C
ATOM   1072  O   PRO A 167      22.383  29.790 -33.537  1.00 44.81           O
ATOM   1073  CB  PRO A 167      20.386  29.440 -30.917  1.00 49.01           C
ATOM   1074  CG  PRO A 167      19.304  29.808 -31.876  1.00 48.25           C
ATOM   1075  CD  PRO A 167      19.534  31.234 -32.277  1.00 48.64           C
ATOM   1076  N   PRO A 168      23.324  28.644 -31.826  1.00 46.54           N
ATOM   1077  CA  PRO A 168      24.207  27.863 -32.703  1.00 44.88           C
ATOM   1078  C   PRO A 168      23.431  26.956 -33.628  1.00 43.67           C
ATOM   1079  O   PRO A 168      22.445  26.360 -33.215  1.00 45.84           O
ATOM   1080  CB  PRO A 168      25.027  27.011 -31.728  1.00 44.92           C
ATOM   1081  CG  PRO A 168      24.946  27.718 -30.430  1.00 47.07           C
ATOM   1082  CD  PRO A 168      23.632  28.437 -30.401  1.00 47.34           C
ATOM   1083  N   ILE A 169      23.879  26.852 -34.868  1.00 42.82           N
ATOM   1084  CA  ILE A 169      23.305  25.908 -35.803  1.00 42.37           C
ATOM   1085  C   ILE A 169      24.161  24.640 -35.808  1.00 43.44           C
ATOM   1086  O   ILE A 169      25.383  24.696 -35.991  1.00 45.05           O
ATOM   1087  CB  ILE A 169      23.192  26.525 -37.209  1.00 41.66           C
ATOM   1088  CG1 ILE A 169      22.316  27.778 -37.154  1.00 42.12           C
ATOM   1089  CG2 ILE A 169      22.598  25.528 -38.195  1.00 41.42           C
ATOM   1090  CD1 ILE A 169      22.235  28.522 -38.465  1.00 42.66           C
ATOM   1091  N   ILE A 170      23.508  23.501 -35.594  1.00 44.50           N
ATOM   1092  CA  ILE A 170      24.171  22.200 -35.537  1.00 44.88           C
ATOM   1093  C   ILE A 170      23.966  21.494 -36.867  1.00 42.01           C
ATOM   1094  O   ILE A 170      22.843  21.414 -37.349  1.00 41.03           O
ATOM   1095  CB  ILE A 170      23.567  21.315 -34.430  1.00 48.42           C
ATOM   1096  CG1 ILE A 170      23.388  22.095 -33.121  1.00 49.58           C
ATOM   1097  CG2 ILE A 170      24.438  20.085 -34.201  1.00 51.33           C
ATOM   1098  CD1 ILE A 170      24.677  22.648 -32.554  1.00 51.24           C
ATOM   1099  N   HIS A 171      25.041  20.980 -37.454  1.00 40.78           N
ATOM   1100  CA  HIS A 171      24.977  20.446 -38.819  1.00 40.69           C
ATOM   1101  C   HIS A 171      24.448  19.034 -38.833  1.00 40.72           C
ATOM   1102  O   HIS A 171      23.525  18.736 -39.567  1.00 41.28           O
ATOM   1103  CB  HIS A 171      26.341  20.487 -39.495  1.00 40.79           C
ATOM   1104  CG  HIS A 171      26.313  20.039 -40.923  1.00 41.11           C
ATOM   1105  ND1 HIS A 171      26.159  18.718 -41.280  1.00 42.50           N
ATOM   1106  CD2 HIS A 171      26.422  20.731 -42.081  1.00 40.59           C
ATOM   1107  CE1 HIS A 171      26.173  18.615 -42.597  1.00 43.27           C
ATOM   1108  NE2 HIS A 171      26.329  19.823 -43.107  1.00 41.70           N
ATOM   1109  N   ARG A 172      25.088  18.166 -38.053  1.00 41.45           N
ATOM   1110  CA  ARG A 172      24.582  16.816 -37.708  1.00 42.22           C
ATOM   1111  C   ARG A 172      24.834  15.705 -38.735  1.00 44.68           C
ATOM   1112  O   ARG A 172      24.700  14.520 -38.405  1.00 46.22           O
ATOM   1113  CB  ARG A 172      23.097  16.851 -37.321  1.00 41.64           C
ATOM   1114  CG  ARG A 172      22.813  17.674 -36.070  1.00 41.54           C
ATOM   1115  CD  ARG A 172      21.535  17.232 -35.380  1.00 41.86           C
ATOM   1116  NE  ARG A 172      20.398  17.380 -36.268  1.00 41.66           N
ATOM   1117  CZ  ARG A 172      19.162  16.964 -36.004  1.00 43.18           C
ATOM   1118  NH1 ARG A 172      18.869  16.354 -34.854  1.00 43.72           N
ATOM   1119  NH2 ARG A 172      18.205  17.171 -36.903  1.00 43.31           N
ATOM   1120  N   ASP A 173      25.196  16.080 -39.963  1.00 45.69           N
ATOM   1121  CA  ASP A 173      25.589  15.117 -40.992  1.00 46.96           C
ATOM   1122  C   ASP A 173      26.887  15.496 -41.725  1.00 44.95           C
ATOM   1123  O   ASP A 173      26.964  15.424 -42.944  1.00 45.57           O
ATOM   1124  CB  ASP A 173      24.449  14.960 -41.994  1.00 48.84           C
ATOM   1125  CG  ASP A 173      24.615  13.740 -42.883  1.00 52.21           C
ATOM   1126  OD1 ASP A 173      24.861  12.638 -42.342  1.00 52.22           O
ATOM   1127  OD2 ASP A 173      24.500  13.896 -44.123  1.00 54.58           O
ATOM   1128  N   LEU A 174      27.911  15.877 -40.979  1.00 44.24           N
ATOM   1129  CA  LEU A 174      29.204  16.191 -41.584  1.00 45.12           C
ATOM   1130  C   LEU A 174      29.895  14.944 -42.102  1.00 47.14           C
ATOM   1131  O   LEU A 174      30.102  13.986 -41.367  1.00 45.98           O
ATOM   1132  CB  LEU A 174      30.105  16.903 -40.586  1.00 43.70           C
ATOM   1133  CG  LEU A 174      29.621  18.297 -40.228  1.00 42.07           C
ATOM   1134  CD1 LEU A 174      30.298  18.786 -38.961  1.00 43.52           C
ATOM   1135  CD2 LEU A 174      29.883  19.253 -41.374  1.00 40.85           C
ATOM   1136  N   LYS A 175      30.227  14.959 -43.383  1.00 51.53           N
ATOM   1137  CA  LYS A 175      31.051  13.909 -43.972  1.00 58.36           C
ATOM   1138  C   LYS A 175      31.702  14.427 -45.232  1.00 58.92           C
ATOM   1139  O   LYS A 175      31.243  15.405 -45.815  1.00 59.22           O
ATOM   1140  CB  LYS A 175      30.248  12.635 -44.249  1.00 63.46           C
ATOM   1141  CG  LYS A 175      28.858  12.861 -44.807  1.00 67.39           C
ATOM   1142  CD  LYS A 175      27.974  11.632 -44.620  1.00 73.56           C
ATOM   1143  CE  LYS A 175      26.734  11.701 -45.515  1.00 76.93           C
ATOM   1144  NZ  LYS A 175      25.551  10.969 -44.967  1.00 78.87           N
ATOM   1145  N   VAL A 176      32.788  13.780 -45.635  1.00 61.62           N
ATOM   1146  CA  VAL A 176      33.645  14.320 -46.689  1.00 64.45           C
ATOM   1147  C   VAL A 176      32.944  14.368 -48.066  1.00 68.08           C
ATOM   1148  O   VAL A 176      33.241  15.240 -48.891  1.00 68.71           O
ATOM   1149  CB  VAL A 176      34.998  13.556 -46.751  1.00 66.59           C
ATOM   1150  CG1 VAL A 176      34.821  12.137 -47.276  1.00 70.50           C
ATOM   1151  CG2 VAL A 176      36.009  14.306 -47.596  1.00 66.55           C
ATOM   1152  N   GLU A 177      31.985  13.463 -48.284  1.00 72.47           N
ATOM   1153  CA  GLU A 177      31.283  13.352 -49.568  1.00 75.25           C
ATOM   1154  C   GLU A 177      30.456  14.589 -49.859  1.00 73.97           C
ATOM   1155  O   GLU A 177      30.151  14.884 -51.017  1.00 80.73           O
ATOM   1156  CB  GLU A 177      30.348  12.128 -49.598  1.00 78.26           C
ATOM   1157  CG  GLU A 177      31.011  10.792 -49.304  1.00 80.97           C
ATOM   1158  CD  GLU A 177      31.042  10.485 -47.823  1.00 81.55           C
ATOM   1159  OE1 GLU A 177      29.978  10.136 -47.261  1.00 81.02           O
ATOM   1160  OE2 GLU A 177      32.126  10.625 -47.216  1.00 82.12           O
ATOM   1161  N   ASN A 178      30.081  15.299 -48.803  1.00 68.81           N
ATOM   1162  CA  ASN A 178      29.169  16.417 -48.922  1.00 67.24           C
ATOM   1163  C   ASN A 178      29.896  17.712 -49.216  1.00 62.56           C
ATOM   1164  O   ASN A 178      29.274  18.698 -49.586  1.00 61.53           O
ATOM   1165  CB  ASN A 178      28.344  16.558 -47.640  1.00 68.91           C
ATOM   1166  CG  ASN A 178      27.613  15.268 -47.253  1.00 73.54           C
ATOM   1167  OD1 ASN A 178      27.213  15.095 -46.099  1.00 76.36           O
ATOM   1168  ND2 ASN A 178      27.434  14.364 -48.215  1.00 77.03           N
ATOM   1169  N   LEU A 179      31.215  17.701 -49.063  1.00 60.15           N
ATOM   1170  CA  LEU A 179      32.020  18.903 -49.253  1.00 56.30           C
ATOM   1171  C   LEU A 179      32.282  19.139 -50.732  1.00 55.78           C
ATOM   1172  O   LEU A 179      32.496  18.189 -51.492  1.00 57.48           O
ATOM   1173  CB  LEU A 179      33.355  18.770 -48.516  1.00 55.25           C
ATOM   1174  CG  LEU A 179      33.271  18.448 -47.021  1.00 53.32           C
ATOM   1175  CD1 LEU A 179      34.669  18.382 -46.432  1.00 52.75           C
ATOM   1176  CD2 LEU A 179      32.428  19.481 -46.290  1.00 50.68           C
ATOM   1177  N   LEU A 180      32.257  20.404 -51.137  1.00 53.28           N
ATOM   1178  CA  LEU A 180      32.619  20.783 -52.507  1.00 54.06           C
ATOM   1179  C   LEU A 180      33.883  21.647 -52.550  1.00 52.72           C
ATOM   1180  O   LEU A 180      34.344  22.193 -51.540  1.00 49.27           O
ATOM   1181  CB  LEU A 180      31.499  21.573 -53.193  1.00 53.59           C
ATOM   1182  CG  LEU A 180      30.062  21.087 -53.127  1.00 53.00           C
ATOM   1183  CD1 LEU A 180      29.165  22.216 -53.604  1.00 53.83           C
ATOM   1184  CD2 LEU A 180      29.815  19.832 -53.939  1.00 55.01           C
ATOM   1185  N   LEU A 181      34.408  21.775 -53.758  1.00 53.69           N
ATOM   1186  CA  LEU A 181      35.497  22.663 -54.046  1.00 53.84           C
ATOM   1187  C   LEU A 181      34.984  23.730 -55.015  1.00 55.13           C
ATOM   1188  O   LEU A 181      34.451  23.410 -56.083  1.00 55.24           O
ATOM   1189  CB  LEU A 181      36.651  21.870 -54.662  1.00 55.63           C
ATOM   1190  CG  LEU A 181      37.982  22.591 -54.856  1.00 56.74           C
ATOM   1191  CD1 LEU A 181      38.595  22.986 -53.525  1.00 54.79           C
ATOM   1192  CD2 LEU A 181      38.933  21.700 -55.632  1.00 60.00           C
ATOM   1193  N   SER A 182      35.145  24.994 -54.627  1.00 55.08           N
ATOM   1194  CA  SER A 182      34.729  26.136 -55.454  1.00 57.78           C
ATOM   1195  C   SER A 182      35.640  26.345 -56.654  1.00 60.16           C
ATOM   1196  O   SER A 182      36.713  25.760 -56.743  1.00 61.97           O
ATOM   1197  CB  SER A 182      34.708  27.428 -54.621  1.00 56.81           C
ATOM   1198  OG  SER A 182      36.009  27.978 -54.491  1.00 56.74           O
ATOM   1199  N   ASN A 183      35.225  27.215 -57.563  1.00 62.93           N
ATOM   1200  CA  ASN A 183      36.053  27.544 -58.723  1.00 66.91           C
ATOM   1201  C   ASN A 183      37.385  28.149 -58.321  1.00 67.27           C
ATOM   1202  O   ASN A 183      38.366  28.024 -59.046  1.00 69.43           O
ATOM   1203  CB  ASN A 183      35.322  28.499 -59.660  1.00 69.50           C
ATOM   1204  CG  ASN A 183      34.155  27.844 -60.352  1.00 70.53           C
ATOM   1205  OD1 ASN A 183      34.217  26.674 -60.723  1.00 71.56           O
ATOM   1206  ND2 ASN A 183      33.083  28.594 -60.533  1.00 71.38           N
ATOM   1207  N   GLN A 184      37.414  28.783 -57.151  1.00 66.64           N
ATOM   1208  CA  GLN A 184      38.620  29.425 -56.641  1.00 68.37           C
ATOM   1209  C   GLN A 184      39.465  28.475 -55.782  1.00 66.24           C
ATOM   1210  O   GLN A 184      40.400  28.920 -55.118  1.00 68.18           O
ATOM   1211  CB  GLN A 184      38.271  30.679 -55.818  1.00 70.04           C
ATOM   1212  CG  GLN A 184      37.141  31.533 -56.383  1.00 75.32           C
ATOM   1213  CD  GLN A 184      35.761  31.055 -55.938  1.00 77.16           C
ATOM   1214  OE1 GLN A 184      35.507  30.865 -54.743  1.00 78.43           O
ATOM   1215  NE2 GLN A 184      34.868  30.846 -56.900  1.00 78.86           N
ATOM   1216  N   GLY A 185      39.138  27.182 -55.782  1.00 63.61           N
ATOM   1217  CA  GLY A 185      39.899  26.189 -55.026  1.00 61.21           C
ATOM   1218  C   GLY A 185      39.727  26.223 -53.508  1.00 57.98           C
ATOM   1219  O   GLY A 185      40.631  25.820 -52.774  1.00 58.01           O
ATOM   1220  N   THR A 186      38.581  26.684 -53.018  1.00 56.04           N
ATOM   1221  CA  THR A 186      38.311  26.633 -51.576  1.00 54.31           C
ATOM   1222  C   THR A 186      37.145  25.709 -51.262  1.00 52.97           C
ATOM   1223  O   THR A 186      36.299  25.451 -52.113  1.00 55.65           O
ATOM   1224  CB  THR A 186      37.995  28.020 -51.004  1.00 53.94           C
ATOM   1225  OG1 THR A 186      36.808  28.532 -51.620  1.00 53.48           O
ATOM   1226  CG2 THR A 186      39.156  28.970 -51.251  1.00 55.19           C
ATOM   1227  N   ILE A 187      37.106  25.227 -50.028  1.00 49.79           N
ATOM   1228  CA  ILE A 187      36.098  24.276 -49.597  1.00 47.98           C
ATOM   1229  C   ILE A 187      34.768  24.978 -49.405  1.00 47.34           C
ATOM   1230  O   ILE A 187      34.725  26.104 -48.931  1.00 45.73           O
ATOM   1231  CB  ILE A 187      36.503  23.597 -48.267  1.00 46.28           C
ATOM   1232  CG1 ILE A 187      37.790  22.792 -48.449  1.00 46.51           C
ATOM   1233  CG2 ILE A 187      35.380  22.715 -47.733  1.00 45.62           C
ATOM   1234  CD1 ILE A 187      37.663  21.633 -49.410  1.00 49.05           C
ATOM   1235  N   LYS A 188      33.690  24.292 -49.786  1.00 49.79           N
ATOM   1236  CA  LYS A 188      32.319  24.796 -49.633  1.00 49.51           C
ATOM   1237  C   LYS A 188      31.426  23.705 -49.082  1.00 49.01           C
ATOM   1238  O   LYS A 188      31.293  22.632 -49.679  1.00 48.84           O
ATOM   1239  CB  LYS A 188      31.737  25.254 -50.967  1.00 51.47           C
ATOM   1240  CG  LYS A 188      32.450  26.431 -51.593  1.00 53.93           C
ATOM   1241  CD  LYS A 188      31.903  27.747 -51.094  1.00 55.78           C
ATOM   1242  CE  LYS A 188      32.727  28.909 -51.631  1.00 58.87           C
ATOM   1243  NZ  LYS A 188      32.098  30.221 -51.305  1.00 60.17           N
ATOM   1244  N   LEU A 189      30.825  24.002 -47.934  1.00 48.59           N
ATOM   1245  CA  LEU A 189      29.817  23.168 -47.295  1.00 47.14           C
ATOM   1246  C   LEU A 189      28.455  23.502 -47.932  1.00 48.31           C
ATOM   1247  O   LEU A 189      28.126  24.690 -48.117  1.00 46.03           O
ATOM   1248  CB  LEU A 189      29.816  23.496 -45.810  1.00 46.45           C
ATOM   1249  CG  LEU A 189      29.148  22.598 -44.784  1.00 47.42           C
ATOM   1250  CD1 LEU A 189      29.776  21.225 -44.771  1.00 48.25           C
ATOM   1251  CD2 LEU A 189      29.294  23.258 -43.420  1.00 48.02           C
ATOM   1252  N   CYS A 190      27.676  22.469 -48.277  1.00 48.47           N
ATOM   1253  CA  CYS A 190      26.443  22.655 -49.069  1.00 49.48           C
ATOM   1254  C   CYS A 190      25.196  21.899 -48.580  1.00 50.76           C
ATOM   1255  O   CYS A 190      24.094  22.171 -49.049  1.00 52.92           O
ATOM   1256  CB  CYS A 190      26.708  22.289 -50.537  1.00 50.63           C
ATOM   1257  SG  CYS A 190      26.933  20.526 -50.873  1.00 49.35           S
ATOM   1258  N   ASP A 191      25.361  20.987 -47.630  1.00 51.74           N
ATOM   1259  CA  ASP A 191      24.295  20.059 -47.235  1.00 54.92           C
ATOM   1260  C   ASP A 191      23.652  20.424 -45.886  1.00 54.61           C
ATOM   1261  O   ASP A 191      24.066  19.916 -44.840  1.00 56.81           O
ATOM   1262  CB  ASP A 191      24.887  18.651 -47.136  1.00 58.82           C
ATOM   1263  CG  ASP A 191      26.086  18.581 -46.166  1.00 60.98           C
ATOM   1264  OD1 ASP A 191      26.790  19.611 -46.008  1.00 60.79           O
ATOM   1265  OD2 ASP A 191      26.313  17.507 -45.555  1.00 63.34           O
ATOM   1266  N   PHE A 192      22.624  21.263 -45.878  1.00 53.62           N
ATOM   1267  CA  PHE A 192      22.082  21.718 -44.585  1.00 51.13           C
ATOM   1268  C   PHE A 192      20.751  21.110 -44.233  1.00 50.84           C
ATOM   1269  O   PHE A 192      20.004  21.652 -43.403  1.00 53.16           O
ATOM   1270  CB  PHE A 192      22.023  23.230 -44.562  1.00 51.18           C
ATOM   1271  CG  PHE A 192      23.363  23.853 -44.754  1.00 52.45           C
ATOM   1272  CD1 PHE A 192      24.284  23.851 -43.721  1.00 52.85           C
ATOM   1273  CD2 PHE A 192      23.731  24.372 -45.977  1.00 52.90           C
ATOM   1274  CE1 PHE A 192      25.530  24.408 -43.891  1.00 52.90           C
ATOM   1275  CE2 PHE A 192      24.972  24.925 -46.157  1.00 52.76           C
ATOM   1276  CZ  PHE A 192      25.870  24.949 -45.113  1.00 53.19           C
ATOM   1277  N   GLY A 193      20.492  19.944 -44.819  1.00 50.50           N
ATOM   1278  CA  GLY A 193      19.203  19.280 -44.709  1.00 48.42           C
ATOM   1279  C   GLY A 193      19.047  18.492 -43.429  1.00 45.80           C
ATOM   1280  O   GLY A 193      17.959  18.027 -43.132  1.00 47.37           O
ATOM   1281  N   SER A 194      20.129  18.324 -42.676  1.00 43.27           N
ATOM   1282  CA  SER A 194      20.047  17.664 -41.371  1.00 42.08           C
ATOM   1283  C   SER A 194      20.278  18.645 -40.235  1.00 40.51           C
ATOM   1284  O   SER A 194      20.172  18.266 -39.071  1.00 39.21           O
ATOM   1285  CB  SER A 194      21.062  16.524 -41.262  1.00 41.91           C
ATOM   1286  OG  SER A 194      20.951  15.644 -42.357  1.00 43.14           O
ATOM   1287  N   ALA A 195      20.568  19.905 -40.573  1.00 39.17           N
ATOM   1288  CA  ALA A 195      20.896  20.913 -39.568  1.00 38.45           C
ATOM   1289  C   ALA A 195      19.714  21.262 -38.676  1.00 39.42           C
ATOM   1290  O   ALA A 195      18.556  21.156 -39.093  1.00 38.15           O
ATOM   1291  CB  ALA A 195      21.441  22.171 -40.226  1.00 37.96           C
ATOM   1292  N   THR A 196      20.020  21.690 -37.451  1.00 40.42           N
ATOM   1293  CA  THR A 196      18.992  22.036 -36.473  1.00 41.22           C
ATOM   1294  C   THR A 196      19.466  23.138 -35.550  1.00 42.21           C
ATOM   1295  O   THR A 196      20.654  23.399 -35.445  1.00 43.02           O
ATOM   1296  CB  THR A 196      18.613  20.833 -35.603  1.00 40.85           C
ATOM   1297  OG1 THR A 196      17.567  21.208 -34.704  1.00 42.00           O
ATOM   1298  CG2 THR A 196      19.784  20.375 -34.794  1.00 41.37           C
ATOM   1299  N   THR A 197      18.520  23.764 -34.866  1.00 43.41           N
ATOM   1300  CA  THR A 197      18.827  24.767 -33.855  1.00 44.38           C
ATOM   1301  C   THR A 197      17.585  25.013 -33.013  1.00 45.60           C
ATOM   1302  O   THR A 197      16.580  24.330 -33.179  1.00 46.91           O
ATOM   1303  CB  THR A 197      19.291  26.091 -34.490  1.00 44.11           C
ATOM   1304  OG1 THR A 197      19.857  26.937 -33.481  1.00 45.46           O
ATOM   1305  CG2 THR A 197      18.130  26.815 -35.159  1.00 43.89           C
ATOM   1306  N   ILE A 198      17.654  25.993 -32.119  1.00 46.54           N
ATOM   1307  CA  ILE A 198      16.505  26.372 -31.298  1.00 47.06           C
ATOM   1308  C   ILE A 198      15.735  27.530 -31.938  1.00 46.19           C
ATOM   1309  O   ILE A 198      16.327  28.545 -32.286  1.00 45.95           O
ATOM   1310  CB  ILE A 198      16.956  26.775 -29.881  1.00 48.01           C
ATOM   1311  CG1 ILE A 198      17.662  25.599 -29.204  1.00 47.75           C
ATOM   1312  CG2 ILE A 198      15.761  27.226 -29.047  1.00 49.36           C
ATOM   1313  CD1 ILE A 198      18.564  26.012 -28.067  1.00 49.26           C
ATOM   1314  N   SER A 199      14.420  27.371 -32.087  1.00 47.24           N
ATOM   1315  CA  SER A 199      13.555  28.438 -32.623  1.00 49.52           C
ATOM   1316  C   SER A 199      13.022  29.338 -31.520  1.00 52.31           C
ATOM   1317  O   SER A 199      12.814  28.889 -30.390  1.00 54.12           O
ATOM   1318  CB  SER A 199      12.373  27.849 -33.396  1.00 49.03           C
ATOM   1319  OG  SER A 199      12.804  27.202 -34.575  1.00 47.80           O
ATOM   1320  N   HIS A 200      12.781  30.600 -31.869  1.00 54.74           N
ATOM   1321  CA  HIS A 200      12.304  31.618 -30.918  1.00 59.93           C
ATOM   1322  C   HIS A 200      13.276  31.790 -29.756  1.00 64.14           C
ATOM   1323  O   HIS A 200      12.876  31.785 -28.588  1.00 64.75           O
ATOM   1324  CB  HIS A 200      10.883  31.301 -30.384  1.00 60.04           C
ATOM   1325  CG  HIS A 200       9.833  31.215 -31.451  1.00 57.19           C
ATOM   1326  ND1 HIS A 200       9.394  32.317 -32.153  1.00 56.91           N
ATOM   1327  CD2 HIS A 200       9.129  30.160 -31.922  1.00 55.08           C
ATOM   1328  CE1 HIS A 200       8.471  31.941 -33.019  1.00 57.33           C
ATOM   1329  NE2 HIS A 200       8.292  30.638 -32.898  1.00 56.15           N
ATOM   1330  N   TYR A 201      14.554  31.938 -30.087  1.00106.08           N
ATOM   1331  CA  TYR A 201      15.577  32.201 -29.085  1.00108.55           C
ATOM   1332  C   TYR A 201      15.595  33.687 -28.750  1.00116.42           C
ATOM   1333  O   TYR A 201      15.630  34.505 -29.664  1.00121.87           O
ATOM   1334  CB  TYR A 201      16.932  31.807 -29.633  1.00104.73           C
ATOM   1335  CG  TYR A 201      18.026  31.733 -28.598  1.00104.20           C
ATOM   1336  CD1 TYR A 201      18.093  30.666 -27.713  1.00102.24           C
ATOM   1337  CD2 TYR A 201      19.018  32.711 -28.529  1.00105.52           C
ATOM   1338  CE1 TYR A 201      19.108  30.574 -26.778  1.00101.94           C
ATOM   1339  CE2 TYR A 201      20.036  32.630 -27.592  1.00104.33           C
ATOM   1340  CZ  TYR A 201      20.076  31.557 -26.719  1.00102.77           C
ATOM   1341  OH  TYR A 201      21.081  31.455 -25.786  1.00103.03           O
ATOM   1342  N   PRO A 202      15.587  34.049 -27.444  1.00121.44           N
ATOM   1343  CA  PRO A 202      15.646  35.482 -27.088  1.00127.21           C
ATOM   1344  C   PRO A 202      16.873  36.178 -27.707  1.00128.36           C
ATOM   1345  O   PRO A 202      17.968  35.599 -27.719  1.00123.91           O
ATOM   1346  CB  PRO A 202      15.719  35.471 -25.553  1.00126.95           C
ATOM   1347  CG  PRO A 202      16.153  34.092 -25.181  1.00120.62           C
ATOM   1348  CD  PRO A 202      15.633  33.181 -26.251  1.00119.06           C
ATOM   1349  N   ASP A 203      16.682  37.399 -28.215  1.00135.00           N
ATOM   1350  CA  ASP A 203      17.662  38.039 -29.112  1.00135.86           C
ATOM   1351  C   ASP A 203      18.664  38.939 -28.381  1.00136.06           C
ATOM   1352  O   ASP A 203      18.297  39.959 -27.800  1.00142.97           O
ATOM   1353  CB  ASP A 203      16.936  38.847 -30.196  1.00141.56           C
ATOM   1354  N   TYR A 235      19.367  33.924 -20.820  1.00106.69           N
ATOM   1355  CA  TYR A 235      20.750  33.691 -21.233  1.00102.23           C
ATOM   1356  C   TYR A 235      21.138  32.223 -21.024  1.00 96.27           C
ATOM   1357  O   TYR A 235      20.833  31.631 -19.986  1.00 95.60           O
ATOM   1358  CB  TYR A 235      21.699  34.603 -20.449  1.00103.91           C
ATOM   1359  N   SER A 236      21.812  31.644 -22.015  1.00 90.34           N
ATOM   1360  CA  SER A 236      22.251  30.253 -21.939  1.00 85.42           C
ATOM   1361  C   SER A 236      23.585  30.018 -22.664  1.00 80.56           C
ATOM   1362  O   SER A 236      23.818  30.533 -23.760  1.00 78.15           O
ATOM   1363  CB  SER A 236      21.168  29.335 -22.493  1.00 84.12           C
ATOM   1364  OG  SER A 236      19.955  29.539 -21.790  1.00 86.51           O
ATOM   1365  N   ASN A 237      24.457  29.253 -22.013  1.00 76.81           N
ATOM   1366  CA  ASN A 237      25.772  28.941 -22.531  1.00 71.63           C
ATOM   1367  C   ASN A 237      26.019  27.441 -22.399  1.00 66.00           C
ATOM   1368  O   ASN A 237      27.114  27.001 -22.061  1.00 64.26           O
ATOM   1369  CB  ASN A 237      26.819  29.726 -21.753  1.00 75.53           C
ATOM   1370  CG  ASN A 237      28.204  29.558 -22.325  1.00 77.30           C
ATOM   1371  OD1 ASN A 237      28.669  30.390 -23.106  1.00 81.04           O
ATOM   1372  ND2 ASN A 237      28.864  28.459 -21.969  1.00 76.39           N
ATOM   1373  N   PHE A 238      24.966  26.672 -22.673  1.00 62.73           N
ATOM   1374  CA  PHE A 238      24.940  25.223 -22.504  1.00 57.40           C
ATOM   1375  C   PHE A 238      25.270  24.578 -23.843  1.00 53.13           C
ATOM   1376  O   PHE A 238      24.874  25.095 -24.882  1.00 51.19           O
ATOM   1377  CB  PHE A 238      23.531  24.757 -22.088  1.00 59.56           C
ATOM   1378  CG  PHE A 238      23.181  25.048 -20.654  1.00 62.11           C
ATOM   1379  CD1 PHE A 238      22.749  26.311 -20.266  1.00 64.97           C
ATOM   1380  CD2 PHE A 238      23.272  24.051 -19.690  1.00 62.94           C
ATOM   1381  CE1 PHE A 238      22.435  26.576 -18.942  1.00 68.57           C
ATOM   1382  CE2 PHE A 238      22.965  24.311 -18.363  1.00 65.91           C
ATOM   1383  CZ  PHE A 238      22.543  25.574 -17.989  1.00 68.91           C
ATOM   1384  N   PRO A 239      25.994  23.441 -23.832  1.00 50.08           N
ATOM   1385  CA  PRO A 239      26.159  22.697 -25.084  1.00 46.42           C
ATOM   1386  C   PRO A 239      24.824  22.171 -25.576  1.00 46.54           C
ATOM   1387  O   PRO A 239      24.008  21.726 -24.764  1.00 47.29           O
ATOM   1388  CB  PRO A 239      27.084  21.538 -24.693  1.00 45.60           C
ATOM   1389  CG  PRO A 239      26.940  21.408 -23.217  1.00 47.71           C
ATOM   1390  CD  PRO A 239      26.698  22.793 -22.710  1.00 49.50           C
ATOM   1391  N   ILE A 240      24.592  22.239 -26.888  1.00 45.63           N
ATOM   1392  CA  ILE A 240      23.313  21.798 -27.458  1.00 47.31           C
ATOM   1393  C   ILE A 240      23.479  20.903 -28.692  1.00 46.95           C
ATOM   1394  O   ILE A 240      22.554  20.771 -29.498  1.00 48.16           O
ATOM   1395  CB  ILE A 240      22.372  22.995 -27.790  1.00 48.72           C
ATOM   1396  CG1 ILE A 240      23.006  23.948 -28.810  1.00 47.04           C
ATOM   1397  CG2 ILE A 240      21.983  23.751 -26.526  1.00 50.28           C
ATOM   1398  CD1 ILE A 240      21.978  24.746 -29.585  1.00 49.22           C
ATOM   1399  N   GLY A 241      24.644  20.272 -28.829  1.00 45.81           N
ATOM   1400  CA  GLY A 241      24.883  19.361 -29.956  1.00 46.63           C
ATOM   1401  C   GLY A 241      26.115  19.644 -30.793  1.00 44.30           C
ATOM   1402  O   GLY A 241      26.488  18.823 -31.644  1.00 44.43           O
ATOM   1403  N   GLU A 242      26.749  20.792 -30.552  1.00 42.52           N
ATOM   1404  CA  GLU A 242      27.971  21.154 -31.250  1.00 41.30           C
ATOM   1405  C   GLU A 242      29.000  20.018 -31.211  1.00 41.28           C
ATOM   1406  O   GLU A 242      29.672  19.743 -32.203  1.00 43.88           O
ATOM   1407  CB  GLU A 242      28.585  22.426 -30.652  1.00 40.42           C
ATOM   1408  CG  GLU A 242      27.727  23.683 -30.777  1.00 41.91           C
ATOM   1409  CD  GLU A 242      26.955  24.011 -29.506  1.00 44.39           C
ATOM   1410  OE1 GLU A 242      26.530  23.066 -28.799  1.00 45.92           O
ATOM   1411  OE2 GLU A 242      26.768  25.219 -29.211  1.00 45.03           O
ATOM   1412  N   LYS A 243      29.119  19.355 -30.067  1.00 41.04           N
ATOM   1413  CA  LYS A 243      30.157  18.351 -29.890  1.00 40.09           C
ATOM   1414  C   LYS A 243      30.012  17.144 -30.813  1.00 41.17           C
ATOM   1415  O   LYS A 243      31.006  16.503 -31.142  1.00 39.62           O
ATOM   1416  CB  LYS A 243      30.248  17.916 -28.416  1.00 40.63           C
ATOM   1417  CG  LYS A 243      30.797  19.009 -27.494  1.00 40.65           C
ATOM   1418  CD  LYS A 243      32.194  19.492 -27.918  1.00 38.72           C
ATOM   1419  CE  LYS A 243      32.737  20.584 -27.022  1.00 38.27           C
ATOM   1420  NZ  LYS A 243      33.005  20.087 -25.647  1.00 39.16           N
ATOM   1421  N   GLN A 244      28.794  16.834 -31.239  1.00 44.89           N
ATOM   1422  CA  GLN A 244      28.598  15.735 -32.173  1.00 49.20           C
ATOM   1423  C   GLN A 244      29.243  16.121 -33.511  1.00 49.23           C
ATOM   1424  O   GLN A 244      29.810  15.263 -34.212  1.00 50.77           O
ATOM   1425  CB  GLN A 244      27.115  15.418 -32.328  1.00 54.51           C
ATOM   1426  CG  GLN A 244      26.789  14.277 -33.293  1.00 62.28           C
ATOM   1427  CD  GLN A 244      27.395  12.919 -32.908  1.00 66.38           C
ATOM   1428  OE1 GLN A 244      27.965  12.223 -33.757  1.00 66.34           O
ATOM   1429  NE2 GLN A 244      27.251  12.530 -31.637  1.00 68.59           N
ATOM   1430  N   ASP A 245      29.191  17.419 -33.836  1.00 45.83           N
ATOM   1431  CA  ASP A 245      29.773  17.935 -35.077  1.00 42.96           C
ATOM   1432  C   ASP A 245      31.277  17.764 -35.082  1.00 40.87           C
ATOM   1433  O   ASP A 245      31.880  17.446 -36.116  1.00 41.43           O
ATOM   1434  CB  ASP A 245      29.403  19.409 -35.289  1.00 42.57           C
ATOM   1435  CG  ASP A 245      28.033  19.585 -35.923  1.00 45.51           C
ATOM   1436  OD1 ASP A 245      27.461  18.609 -36.427  1.00 48.34           O
ATOM   1437  OD2 ASP A 245      27.518  20.708 -35.926  1.00 48.19           O
ATOM   1438  N   ILE A 246      31.883  17.941 -33.917  1.00 39.25           N
ATOM   1439  CA  ILE A 246      33.326  17.844 -33.795  1.00 38.19           C
ATOM   1440  C   ILE A 246      33.760  16.399 -33.968  1.00 39.57           C
ATOM   1441  O   ILE A 246      34.769  16.137 -34.634  1.00 41.78           O
ATOM   1442  CB  ILE A 246      33.826  18.397 -32.449  1.00 38.31           C
ATOM   1443  CG1 ILE A 246      33.370  19.861 -32.260  1.00 37.98           C
ATOM   1444  CG2 ILE A 246      35.344  18.290 -32.349  1.00 37.47           C
ATOM   1445  CD1 ILE A 246      34.003  20.855 -33.218  1.00 37.28           C
ATOM   1446  N   TRP A 247      32.991  15.465 -33.404  1.00 40.03           N
ATOM   1447  CA  TRP A 247      33.259  14.031 -33.593  1.00 41.53           C
ATOM   1448  C   TRP A 247      33.277  13.721 -35.059  1.00 42.65           C
ATOM   1449  O   TRP A 247      34.218  13.110 -35.555  1.00 44.59           O
ATOM   1450  CB  TRP A 247      32.203  13.158 -32.917  1.00 43.39           C
ATOM   1451  CG  TRP A 247      32.354  11.649 -33.152  1.00 46.10           C
ATOM   1452  CD1 TRP A 247      31.823  10.920 -34.180  1.00 48.18           C
ATOM   1453  CD2 TRP A 247      33.036  10.709 -32.312  1.00 47.62           C
ATOM   1454  NE1 TRP A 247      32.142   9.595 -34.041  1.00 51.20           N
ATOM   1455  CE2 TRP A 247      32.883   9.434 -32.900  1.00 51.01           C
ATOM   1456  CE3 TRP A 247      33.762  10.822 -31.119  1.00 47.53           C
ATOM   1457  CZ2 TRP A 247      33.439   8.272 -32.339  1.00 54.20           C
ATOM   1458  CZ3 TRP A 247      34.321   9.665 -30.556  1.00 50.28           C
ATOM   1459  CH2 TRP A 247      34.152   8.408 -31.167  1.00 53.70           C
ATOM   1460  N   ALA A 248      32.235  14.153 -35.761  1.00 43.40           N
ATOM   1461  CA  ALA A 248      32.141  13.905 -37.196  1.00 44.13           C
ATOM   1462  C   ALA A 248      33.358  14.472 -37.897  1.00 42.34           C
ATOM   1463  O   ALA A 248      33.893  13.833 -38.782  1.00 43.40           O
ATOM   1464  CB  ALA A 248      30.864  14.497 -37.768  1.00 44.56           C
ATOM   1465  N   LEU A 249      33.798  15.661 -37.486  1.00 40.08           N
ATOM   1466  CA  LEU A 249      34.982  16.275 -38.086  1.00 41.09           C
ATOM   1467  C   LEU A 249      36.229  15.447 -37.816  1.00 41.18           C
ATOM   1468  O   LEU A 249      37.096  15.325 -38.676  1.00 41.80           O
ATOM   1469  CB  LEU A 249      35.188  17.702 -37.565  1.00 40.15           C
ATOM   1470  CG  LEU A 249      34.175  18.742 -38.062  1.00 41.38           C
ATOM   1471  CD1 LEU A 249      34.345  20.034 -37.264  1.00 40.33           C
ATOM   1472  CD2 LEU A 249      34.317  18.993 -39.565  1.00 41.40           C
ATOM   1473  N   GLY A 250      36.318  14.883 -36.616  1.00 40.90           N
ATOM   1474  CA  GLY A 250      37.444  14.042 -36.256  1.00 41.14           C
ATOM   1475  C   GLY A 250      37.592  12.897 -37.232  1.00 43.31           C
ATOM   1476  O   GLY A 250      38.689  12.617 -37.727  1.00 44.68           O
ATOM   1477  N   CYS A 251      36.473  12.242 -37.521  1.00 43.89           N
ATOM   1478  CA  CYS A 251      36.445  11.172 -38.497  1.00 46.56           C
ATOM   1479  C   CYS A 251      36.886  11.633 -39.905  1.00 47.48           C
ATOM   1480  O   CYS A 251      37.508  10.867 -40.645  1.00 51.14           O
ATOM   1481  CB  CYS A 251      35.047  10.581 -38.554  1.00 48.54           C
ATOM   1482  SG  CYS A 251      34.410  10.022 -36.951  1.00 48.84           S
ATOM   1483  N   ILE A 252      36.566  12.876 -40.267  1.00 44.90           N
ATOM   1484  CA  ILE A 252      36.970  13.433 -41.562  1.00 44.83           C
ATOM   1485  C   ILE A 252      38.474  13.615 -41.608  1.00 45.64           C
ATOM   1486  O   ILE A 252      39.121  13.177 -42.571  1.00 48.02           O
ATOM   1487  CB  ILE A 252      36.269  14.774 -41.861  1.00 42.63           C
ATOM   1488  CG1 ILE A 252      34.816  14.510 -42.265  1.00 44.25           C
ATOM   1489  CG2 ILE A 252      36.988  15.545 -42.965  1.00 42.05           C
ATOM   1490  CD1 ILE A 252      33.924  15.725 -42.150  1.00 42.90           C
ATOM   1491  N   LEU A 253      39.033  14.250 -40.573  1.00 43.04           N
ATOM   1492  CA  LEU A 253      40.487  14.423 -40.491  1.00 42.17           C
ATOM   1493  C   LEU A 253      41.189  13.070 -40.591  1.00 44.44           C
ATOM   1494  O   LEU A 253      42.117  12.922 -41.374  1.00 45.20           O
ATOM   1495  CB  LEU A 253      40.895  15.150 -39.203  1.00 39.81           C
ATOM   1496  CG  LEU A 253      42.388  15.463 -38.996  1.00 40.36           C
ATOM   1497  CD1 LEU A 253      43.003  16.174 -40.187  1.00 41.42           C
ATOM   1498  CD2 LEU A 253      42.598  16.307 -37.745  1.00 38.72           C
ATOM   1499  N   TYR A 254      40.724  12.083 -39.821  1.00 46.00           N
ATOM   1500  CA  TYR A 254      41.298  10.730 -39.869  1.00 49.24           C
ATOM   1501  C   TYR A 254      41.215  10.206 -41.301  1.00 50.92           C
ATOM   1502  O   TYR A 254      42.219   9.845 -41.895  1.00 52.36           O
ATOM   1503  CB  TYR A 254      40.574   9.787 -38.881  1.00 50.84           C
ATOM   1504  CG  TYR A 254      41.221   8.410 -38.723  1.00 55.10           C
ATOM   1505  CD1 TYR A 254      40.995   7.401 -39.656  1.00 58.59           C
ATOM   1506  CD2 TYR A 254      42.052   8.120 -37.639  1.00 55.72           C
ATOM   1507  CE1 TYR A 254      41.578   6.149 -39.522  1.00 62.45           C
ATOM   1508  CE2 TYR A 254      42.639   6.867 -37.494  1.00 59.54           C
ATOM   1509  CZ  TYR A 254      42.400   5.885 -38.443  1.00 63.14           C
ATOM   1510  OH  TYR A 254      42.979   4.638 -38.312  1.00 66.86           O
ATOM   1511  N   LEU A 255      40.014  10.220 -41.860  1.00 51.92           N
ATOM   1512  CA  LEU A 255      39.781   9.787 -43.249  1.00 55.41           C
ATOM   1513  C   LEU A 255      40.689  10.459 -44.287  1.00 54.67           C
ATOM   1514  O   LEU A 255      41.243   9.779 -45.157  1.00 57.20           O
ATOM   1515  CB  LEU A 255      38.315  10.019 -43.637  1.00 55.68           C
ATOM   1516  CG  LEU A 255      37.874   9.418 -44.978  1.00 60.05           C
ATOM   1517  CD1 LEU A 255      36.382   9.130 -44.943  1.00 61.13           C
ATOM   1518  CD2 LEU A 255      38.229  10.295 -46.182  1.00 60.60           C
ATOM   1519  N   LEU A 256      40.813  11.786 -44.217  1.00 50.55           N
ATOM   1520  CA  LEU A 256      41.627  12.523 -45.185  1.00 50.68           C
ATOM   1521  C   LEU A 256      43.087  12.103 -45.112  1.00 53.33           C
ATOM   1522  O   LEU A 256      43.772  12.057 -46.127  1.00 56.56           O
ATOM   1523  CB  LEU A 256      41.540  14.036 -44.961  1.00 47.46           C
ATOM   1524  CG  LEU A 256      40.287  14.794 -45.403  1.00 46.10           C
ATOM   1525  CD1 LEU A 256      40.386  16.251 -44.998  1.00 42.88           C
ATOM   1526  CD2 LEU A 256      40.086  14.695 -46.898  1.00 49.13           C
ATOM   1527  N   CYS A 257      43.564  11.821 -43.905  1.00 53.77           N
ATOM   1528  CA  CYS A 257      44.944  11.386 -43.702  1.00 56.62           C
ATOM   1529  C   CYS A 257      45.162   9.946 -44.153  1.00 61.37           C
ATOM   1530  O   CYS A 257      46.099   9.659 -44.896  1.00 63.70           O
ATOM   1531  CB  CYS A 257      45.333  11.518 -42.224  1.00 55.18           C
ATOM   1532  SG  CYS A 257      45.483  13.229 -41.651  1.00 51.43           S
ATOM   1533  N   PHE A 258      44.283   9.054 -43.701  1.00 63.30           N
ATOM   1534  CA  PHE A 258      44.524   7.611 -43.780  1.00 69.33           C
ATOM   1535  C   PHE A 258      43.597   6.887 -44.753  1.00 73.71           C
ATOM   1536  O   PHE A 258      43.643   5.662 -44.870  1.00 75.90           O
ATOM   1537  CB  PHE A 258      44.410   7.002 -42.377  1.00 69.04           C
ATOM   1538  CG  PHE A 258      45.321   7.650 -41.366  1.00 66.67           C
ATOM   1539  CD1 PHE A 258      46.688   7.729 -41.596  1.00 68.82           C
ATOM   1540  CD2 PHE A 258      44.820   8.188 -40.201  1.00 63.39           C
ATOM   1541  CE1 PHE A 258      47.534   8.331 -40.682  1.00 66.77           C
ATOM   1542  CE2 PHE A 258      45.660   8.788 -39.282  1.00 62.23           C
ATOM   1543  CZ  PHE A 258      47.020   8.857 -39.523  1.00 63.71           C
ATOM   1544  N   ARG A 259      42.752   7.652 -45.445  1.00 75.00           N
ATOM   1545  CA  ARG A 259      41.880   7.113 -46.503  1.00 79.75           C
ATOM   1546  C   ARG A 259      41.012   5.912 -46.064  1.00 80.41           C
ATOM   1547  O   ARG A 259      40.691   5.038 -46.867  1.00 82.77           O
ATOM   1548  CB  ARG A 259      42.711   6.810 -47.765  1.00 86.41           C
ATOM   1549  CG  ARG A 259      43.413   8.059 -48.298  1.00 87.39           C
ATOM   1550  CD  ARG A 259      44.065   7.872 -49.660  1.00 94.88           C
ATOM   1551  NE  ARG A 259      45.360   7.191 -49.572  1.00101.99           N
ATOM   1552  CZ  ARG A 259      46.351   7.292 -50.467  1.00107.97           C
ATOM   1553  NH1 ARG A 259      46.231   8.069 -51.551  1.00109.56           N
ATOM   1554  NH2 ARG A 259      47.485   6.616 -50.272  1.00111.40           N
ATOM   1555  N   GLN A 260      40.632   5.900 -44.784  1.00 77.90           N
ATOM   1556  CA  GLN A 260      39.607   4.992 -44.259  1.00 80.35           C
ATOM   1557  C   GLN A 260      38.948   5.590 -43.009  1.00 76.96           C
ATOM   1558  O   GLN A 260      39.489   6.517 -42.404  1.00 71.29           O
ATOM   1559  CB  GLN A 260      40.199   3.619 -43.933  1.00 86.24           C
ATOM   1560  CG  GLN A 260      41.305   3.624 -42.882  1.00 85.54           C
ATOM   1561  CD  GLN A 260      41.763   2.228 -42.503  1.00 91.04           C
ATOM   1562  OE1 GLN A 260      40.948   1.350 -42.211  1.00 93.79           O
ATOM   1563  NE2 GLN A 260      43.076   2.019 -42.494  1.00 93.31           N
ATOM   1564  N   HIS A 261      37.782   5.062 -42.632  1.00 80.25           N
ATOM   1565  CA  HIS A 261      37.064   5.538 -41.439  1.00 79.64           C
ATOM   1566  C   HIS A 261      37.667   4.905 -40.176  1.00 79.25           C
ATOM   1567  O   HIS A 261      37.990   3.720 -40.183  1.00 85.18           O
ATOM   1568  CB  HIS A 261      35.557   5.221 -41.535  1.00 84.10           C
ATOM   1569  CG  HIS A 261      34.704   6.053 -40.615  1.00 86.85           C
ATOM   1570  ND1 HIS A 261      34.305   5.619 -39.365  1.00 88.48           N
ATOM   1571  CD2 HIS A 261      34.200   7.308 -40.752  1.00 84.42           C
ATOM   1572  CE1 HIS A 261      33.582   6.562 -38.781  1.00 83.76           C
ATOM   1573  NE2 HIS A 261      33.505   7.597 -39.600  1.00 80.73           N
ATOM   1574  N   PRO A 262      37.827   5.690 -39.087  1.00 74.80           N
ATOM   1575  CA  PRO A 262      38.488   5.185 -37.859  1.00 75.73           C
ATOM   1576  C   PRO A 262      37.757   4.056 -37.121  1.00 79.07           C
ATOM   1577  O   PRO A 262      38.355   3.363 -36.288  1.00 80.92           O
ATOM   1578  CB  PRO A 262      38.574   6.428 -36.958  1.00 71.14           C
ATOM   1579  CG  PRO A 262      37.633   7.427 -37.546  1.00 68.58           C
ATOM   1580  CD  PRO A 262      37.568   7.139 -39.010  1.00 70.44           C
ATOM   1581  N   PHE A 263      36.475   3.896 -37.419  1.00 80.81           N
ATOM   1582  CA  PHE A 263      35.645   2.863 -36.824  1.00 84.78           C
ATOM   1583  C   PHE A 263      34.993   2.081 -37.959  1.00 90.91           C
ATOM   1584  O   PHE A 263      34.256   2.658 -38.763  1.00 91.18           O
ATOM   1585  CB  PHE A 263      34.593   3.514 -35.927  1.00 80.47           C
ATOM   1586  CG  PHE A 263      35.168   4.486 -34.937  1.00 74.67           C
ATOM   1587  CD1 PHE A 263      35.706   4.037 -33.735  1.00 76.09           C
ATOM   1588  CD2 PHE A 263      35.188   5.850 -35.208  1.00 69.55           C
ATOM   1589  CE1 PHE A 263      36.241   4.935 -32.817  1.00 72.63           C
ATOM   1590  CE2 PHE A 263      35.725   6.752 -34.298  1.00 65.48           C
ATOM   1591  CZ  PHE A 263      36.254   6.296 -33.102  1.00 66.51           C
ATOM   1592  N   GLU A 264      35.296   0.782 -38.040  1.00 98.07           N
ATOM   1593  CA  GLU A 264      34.925  -0.056 -39.193  1.00103.21           C
ATOM   1594  C   GLU A 264      35.265   0.636 -40.520  1.00101.10           C
ATOM   1595  O   GLU A 264      35.431  -0.010 -41.552  1.00106.52           O
ATOM   1596  CB  GLU A 264      33.437  -0.415 -39.145  1.00105.11           C
ATOM   1597  N   LYS A 275      36.290   1.949 -30.365  1.00105.52           N
ATOM   1598  CA  LYS A 275      37.738   2.063 -30.235  1.00105.51           C
ATOM   1599  C   LYS A 275      38.392   2.214 -31.611  1.00106.29           C
ATOM   1600  O   LYS A 275      37.937   1.618 -32.596  1.00110.65           O
ATOM   1601  CB  LYS A 275      38.309   0.842 -29.510  1.00107.78           C
ATOM   1602  N   TYR A 276      39.452   3.018 -31.672  1.00102.50           N
ATOM   1603  CA  TYR A 276      40.169   3.270 -32.923  1.00101.18           C
ATOM   1604  C   TYR A 276      41.668   3.346 -32.675  1.00 96.64           C
ATOM   1605  O   TYR A 276      42.128   3.371 -31.535  1.00 94.98           O
ATOM   1606  CB  TYR A 276      39.703   4.585 -33.556  1.00100.96           C
ATOM   1607  CG  TYR A 276      40.173   5.797 -32.789  1.00 98.97           C
ATOM   1608  CD1 TYR A 276      39.474   6.247 -31.678  1.00100.57           C
ATOM   1609  CD2 TYR A 276      41.334   6.468 -33.156  1.00 97.69           C
ATOM   1610  CE1 TYR A 276      39.906   7.346 -30.965  1.00101.44           C
ATOM   1611  CE2 TYR A 276      41.780   7.560 -32.448  1.00 97.03           C
ATOM   1612  CZ  TYR A 276      41.061   7.996 -31.354  1.00 99.59           C
ATOM   1613  OH  TYR A 276      41.494   9.082 -30.641  1.00 99.46           O
ATOM   1614  N   SER A 277      42.419   3.431 -33.762  1.00 92.95           N
ATOM   1615  CA  SER A 277      43.857   3.339 -33.698  1.00 91.79           C
ATOM   1616  C   SER A 277      44.497   4.157 -34.817  1.00 86.51           C
ATOM   1617  O   SER A 277      44.284   3.896 -35.998  1.00 86.91           O
ATOM   1618  CB  SER A 277      44.263   1.870 -33.804  1.00 98.40           C
ATOM   1619  OG  SER A 277      45.618   1.690 -33.453  1.00102.69           O
ATOM   1620  N   ILE A 278      45.261   5.169 -34.435  1.00 82.30           N
ATOM   1621  CA  ILE A 278      46.071   5.900 -35.391  1.00 81.01           C
ATOM   1622  C   ILE A 278      47.245   4.996 -35.767  1.00 87.80           C
ATOM   1623  O   ILE A 278      47.884   4.432 -34.878  1.00 89.18           O
ATOM   1624  CB  ILE A 278      46.589   7.218 -34.786  1.00 75.96           C
ATOM   1625  CG1 ILE A 278      45.412   8.131 -34.451  1.00 70.06           C
ATOM   1626  CG2 ILE A 278      47.563   7.920 -35.736  1.00 75.54           C
ATOM   1627  CD1 ILE A 278      45.828   9.474 -33.896  1.00 66.48           C
ATOM   1628  N   PRO A 279      47.522   4.837 -37.083  1.00 92.65           N
ATOM   1629  CA  PRO A 279      48.691   4.050 -37.501  1.00100.56           C
ATOM   1630  C   PRO A 279      49.977   4.376 -36.709  1.00102.86           C
ATOM   1631  O   PRO A 279      50.411   5.535 -36.690  1.00 98.05           O
ATOM   1632  CB  PRO A 279      48.841   4.425 -38.980  1.00 99.26           C
ATOM   1633  CG  PRO A 279      47.440   4.669 -39.426  1.00 94.96           C
ATOM   1634  CD  PRO A 279      46.745   5.306 -38.251  1.00 90.38           C
ATOM   1635  N   PRO A 280      50.586   3.351 -36.072  1.00110.18           N
ATOM   1636  CA  PRO A 280      51.652   3.551 -35.072  1.00112.52           C
ATOM   1637  C   PRO A 280      52.967   4.166 -35.588  1.00111.95           C
ATOM   1638  O   PRO A 280      53.685   4.795 -34.804  1.00111.96           O
ATOM   1639  CB  PRO A 280      51.902   2.129 -34.532  1.00120.54           C
ATOM   1640  CG  PRO A 280      51.452   1.210 -35.619  1.00123.44           C
ATOM   1641  CD  PRO A 280      50.311   1.917 -36.307  1.00117.36           C
ATOM   1642  N   HIS A 281      53.276   3.986 -36.876  1.00111.04           N
ATOM   1643  CA  HIS A 281      54.540   4.471 -37.456  1.00110.10           C
ATOM   1644  C   HIS A 281      54.329   5.517 -38.568  1.00104.49           C
ATOM   1645  O   HIS A 281      55.207   5.751 -39.391  1.00106.36           O
ATOM   1646  CB  HIS A 281      55.379   3.290 -37.963  1.00116.39           C
ATOM   1647  CG  HIS A 281      55.802   2.343 -36.880  1.00121.37           C
ATOM   1648  ND1 HIS A 281      56.665   2.707 -35.869  1.00122.35           N
ATOM   1649  CD2 HIS A 281      55.480   1.047 -36.649  1.00125.47           C
ATOM   1650  CE1 HIS A 281      56.859   1.677 -35.064  1.00126.79           C
ATOM   1651  NE2 HIS A 281      56.150   0.658 -35.514  1.00128.72           N
ATOM   1652  N   ASP A 282      53.163   6.153 -38.579  1.00 97.85           N
ATOM   1653  CA  ASP A 282      52.931   7.309 -39.439  1.00 92.62           C
ATOM   1654  C   ASP A 282      53.868   8.462 -39.060  1.00 92.09           C
ATOM   1655  O   ASP A 282      53.813   8.978 -37.953  1.00 91.15           O
ATOM   1656  CB  ASP A 282      51.473   7.778 -39.304  1.00 86.63           C
ATOM   1657  CG  ASP A 282      51.203   9.082 -40.041  1.00 80.30           C
ATOM   1658  OD1 ASP A 282      51.664   9.218 -41.190  1.00 80.40           O
ATOM   1659  OD2 ASP A 282      50.531   9.969 -39.474  1.00 73.28           O
ATOM   1660  N   THR A 283      54.728   8.880 -39.974  1.00 93.63           N
ATOM   1661  C   THR A 283      55.230  11.184 -40.687  1.00 87.90           C
ATOM   1662  O   THR A 283      55.954  12.154 -40.736  1.00 88.43           O
ATOM   1663  CA ATHR A 283      55.568  10.039 -39.743  1.00 91.73           C
ATOM   1664  CB ATHR A 283      57.044   9.685 -39.937  1.00 96.51           C
ATOM   1665  OG1ATHR A 283      57.857  10.798 -39.555  1.00 95.23           O
ATOM   1666  CG2ATHR A 283      57.317   9.327 -41.381  1.00 98.47           C
ATOM   1667  N   GLN A 284      54.194  11.022 -41.490  1.00 84.93           N
ATOM   1668  CA  GLN A 284      53.783  12.088 -42.382  1.00 81.30           C
ATOM   1669  C   GLN A 284      52.745  12.972 -41.694  1.00 77.76           C
ATOM   1670  O   GLN A 284      52.894  14.184 -41.695  1.00 78.46           O
ATOM   1671  CB  GLN A 284      53.252  11.534 -43.703  1.00 82.63           C
ATOM   1672  CG  GLN A 284      52.487  12.559 -44.530  1.00 80.62           C
ATOM   1673  CD  GLN A 284      52.417  12.206 -46.007  1.00 83.15           C
ATOM   1674  OE1 GLN A 284      52.311  11.037 -46.375  1.00 86.65           O
ATOM   1675  NE2 GLN A 284      52.466  13.226 -46.861  1.00 81.40           N
ATOM   1676  N   TYR A 285      51.704  12.364 -41.104  1.00 76.55           N
ATOM   1677  CA  TYR A 285      50.583  13.115 -40.474  1.00 68.48           C
ATOM   1678  C   TYR A 285      50.686  13.213 -38.939  1.00 64.94           C
ATOM   1679  O   TYR A 285      49.724  13.574 -38.256  1.00 61.57           O
ATOM   1680  CB  TYR A 285      49.229  12.499 -40.874  1.00 67.32           C
ATOM   1681  CG  TYR A 285      49.058  12.294 -42.369  1.00 67.71           C
ATOM   1682  CD1 TYR A 285      48.945  13.380 -43.237  1.00 65.98           C
ATOM   1683  CD2 TYR A 285      49.013  11.018 -42.914  1.00 69.90           C
ATOM   1684  CE1 TYR A 285      48.797  13.196 -44.608  1.00 66.86           C
ATOM   1685  CE2 TYR A 285      48.862  10.824 -44.282  1.00 71.73           C
ATOM   1686  CZ  TYR A 285      48.751  11.911 -45.130  1.00 69.23           C
ATOM   1687  OH  TYR A 285      48.591  11.705 -46.490  1.00 68.54           O
ATOM   1688  N   THR A 286      51.871  12.922 -38.417  1.00 67.31           N
ATOM   1689  CA  THR A 286      52.164  13.032 -36.990  1.00 66.67           C
ATOM   1690  C   THR A 286      51.644  14.349 -36.403  1.00 63.02           C
ATOM   1691  O   THR A 286      51.133  14.378 -35.277  1.00 60.97           O
ATOM   1692  CB  THR A 286      53.687  12.930 -36.750  1.00 69.03           C
ATOM   1693  OG1 THR A 286      54.185  11.740 -37.376  1.00 72.71           O
ATOM   1694  CG2 THR A 286      54.016  12.900 -35.258  1.00 70.11           C
ATOM   1695  N   VAL A 287      51.749  15.429 -37.171  1.00 61.08           N
ATOM   1696  CA  VAL A 287      51.382  16.742 -36.657  1.00 59.28           C
ATOM   1697  C   VAL A 287      49.907  16.824 -36.226  1.00 55.45           C
ATOM   1698  O   VAL A 287      49.554  17.648 -35.392  1.00 52.56           O
ATOM   1699  CB  VAL A 287      51.746  17.869 -37.660  1.00 60.39           C
ATOM   1700  CG1 VAL A 287      50.871  17.818 -38.908  1.00 58.81           C
ATOM   1701  CG2 VAL A 287      51.667  19.239 -36.991  1.00 59.59           C
ATOM   1702  N   PHE A 288      49.068  15.944 -36.776  1.00 55.92           N
ATOM   1703  CA  PHE A 288      47.617  15.947 -36.514  1.00 52.04           C
ATOM   1704  C   PHE A 288      47.194  14.992 -35.419  1.00 51.93           C
ATOM   1705  O   PHE A 288      46.041  15.016 -34.994  1.00 49.38           O
ATOM   1706  CB  PHE A 288      46.854  15.522 -37.773  1.00 50.93           C
ATOM   1707  CG  PHE A 288      46.947  16.497 -38.903  1.00 48.98           C
ATOM   1708  CD1 PHE A 288      46.579  17.830 -38.723  1.00 45.66           C
ATOM   1709  CD2 PHE A 288      47.355  16.077 -40.165  1.00 49.88           C
ATOM   1710  CE1 PHE A 288      46.643  18.727 -39.777  1.00 44.90           C
ATOM   1711  CE2 PHE A 288      47.425  16.974 -41.218  1.00 48.94           C
ATOM   1712  CZ  PHE A 288      47.079  18.299 -41.024  1.00 46.51           C
ATOM   1713  N   HIS A 289      48.105  14.120 -34.999  1.00 54.26           N
ATOM   1714  CA  HIS A 289      47.724  12.970 -34.190  1.00 55.76           C
ATOM   1715  C   HIS A 289      46.958  13.375 -32.935  1.00 53.33           C
ATOM   1716  O   HIS A 289      45.915  12.793 -32.637  1.00 51.99           O
ATOM   1717  CB  HIS A 289      48.954  12.113 -33.839  1.00 60.11           C
ATOM   1718  CG  HIS A 289      49.419  11.242 -34.964  1.00 63.06           C
ATOM   1719  ND1 HIS A 289      50.389  10.278 -34.808  1.00 67.15           N
ATOM   1720  CD2 HIS A 289      49.026  11.175 -36.259  1.00 63.61           C
ATOM   1721  CE1 HIS A 289      50.586   9.665 -35.963  1.00 70.14           C
ATOM   1722  NE2 HIS A 289      49.769  10.188 -36.859  1.00 67.54           N
ATOM   1723  N   SER A 290      47.456  14.381 -32.221  1.00 51.93           N
ATOM   1724  CA  SER A 290      46.867  14.755 -30.942  1.00 51.90           C
ATOM   1725  C   SER A 290      45.490  15.400 -31.128  1.00 47.13           C
ATOM   1726  O   SER A 290      44.613  15.268 -30.276  1.00 46.18           O
ATOM   1727  CB  SER A 290      47.807  15.680 -30.158  1.00 53.27           C
ATOM   1728  OG  SER A 290      47.805  16.986 -30.703  1.00 54.19           O
ATOM   1729  N   LEU A 291      45.309  16.088 -32.250  1.00 45.04           N
ATOM   1730  CA  LEU A 291      44.034  16.732 -32.557  1.00 42.39           C
ATOM   1731  C   LEU A 291      42.959  15.684 -32.886  1.00 41.64           C
ATOM   1732  O   LEU A 291      41.832  15.786 -32.407  1.00 40.85           O
ATOM   1733  CB  LEU A 291      44.194  17.737 -33.714  1.00 41.71           C
ATOM   1734  CG  LEU A 291      43.229  18.924 -33.741  1.00 40.36           C
ATOM   1735  CD1 LEU A 291      43.291  19.706 -32.431  1.00 40.46           C
ATOM   1736  CD2 LEU A 291      43.559  19.827 -34.921  1.00 40.29           C
ATOM   1737  N   ILE A 292      43.312  14.664 -33.668  1.00 41.45           N
ATOM   1738  CA  ILE A 292      42.396  13.550 -33.917  1.00 40.93           C
ATOM   1739  C   ILE A 292      41.925  12.955 -32.595  1.00 41.25           C
ATOM   1740  O   ILE A 292      40.740  12.924 -32.314  1.00 41.11           O
ATOM   1741  CB  ILE A 292      43.039  12.462 -34.795  1.00 43.14           C
ATOM   1742  CG1 ILE A 292      43.234  12.987 -36.221  1.00 42.55           C
ATOM   1743  CG2 ILE A 292      42.169  11.216 -34.836  1.00 45.07           C
ATOM   1744  CD1 ILE A 292      44.219  12.199 -37.057  1.00 45.18           C
ATOM   1745  N   ARG A 293      42.857  12.527 -31.760  1.00 43.56           N
ATOM   1746  CA  ARG A 293      42.502  11.954 -30.456  1.00 45.16           C
ATOM   1747  C   ARG A 293      41.608  12.886 -29.629  1.00 42.14           C
ATOM   1748  O   ARG A 293      40.683  12.444 -28.956  1.00 43.11           O
ATOM   1749  CB  ARG A 293      43.765  11.581 -29.668  1.00 48.27           C
ATOM   1750  CG  ARG A 293      44.591  10.471 -30.314  1.00 52.29           C
ATOM   1751  CD  ARG A 293      45.708   9.946 -29.403  1.00 56.98           C
ATOM   1752  NE  ARG A 293      46.842   9.355 -30.147  1.00 60.98           N
ATOM   1753  CZ  ARG A 293      48.018   9.960 -30.406  1.00 61.31           C
ATOM   1754  NH1 ARG A 293      48.284  11.205 -29.985  1.00 58.79           N
ATOM   1755  NH2 ARG A 293      48.951   9.307 -31.094  1.00 63.85           N
ATOM   1756  N   ALA A 294      41.882  14.177 -29.705  1.00 39.73           N
ATOM   1757  CA  ALA A 294      41.171  15.154 -28.906  1.00 38.80           C
ATOM   1758  C   ALA A 294      39.745  15.355 -29.409  1.00 39.24           C
ATOM   1759  O   ALA A 294      38.845  15.638 -28.624  1.00 38.76           O
ATOM   1760  CB  ALA A 294      41.923  16.469 -28.916  1.00 37.41           C
ATOM   1761  N   MET A 295      39.557  15.222 -30.722  1.00 40.55           N
ATOM   1762  CA  MET A 295      38.257  15.410 -31.356  1.00 39.79           C
ATOM   1763  C   MET A 295      37.430  14.139 -31.285  1.00 41.48           C
ATOM   1764  O   MET A 295      36.225  14.174 -31.477  1.00 42.05           O
ATOM   1765  CB  MET A 295      38.435  15.803 -32.826  1.00 40.44           C
ATOM   1766  CG  MET A 295      38.811  17.267 -33.059  1.00 40.11           C
ATOM   1767  SD  MET A 295      38.707  17.752 -34.809  1.00 39.52           S
ATOM   1768  CE  MET A 295      40.142  16.875 -35.429  1.00 41.32           C
ATOM   1769  N   LEU A 296      38.087  13.011 -31.045  1.00 43.19           N
ATOM   1770  CA  LEU A 296      37.396  11.743 -30.885  1.00 45.15           C
ATOM   1771  C   LEU A 296      37.349  11.278 -29.416  1.00 47.33           C
ATOM   1772  O   LEU A 296      37.244  10.089 -29.158  1.00 50.28           O
ATOM   1773  CB  LEU A 296      38.065  10.681 -31.759  1.00 47.26           C
ATOM   1774  CG  LEU A 296      38.018  10.875 -33.279  1.00 46.46           C
ATOM   1775  CD1 LEU A 296      38.730   9.722 -33.964  1.00 49.46           C
ATOM   1776  CD2 LEU A 296      36.589  10.948 -33.780  1.00 46.47           C
ATOM   1777  N   GLN A 297      37.430  12.211 -28.463  1.00 47.73           N
ATOM   1778  CA  GLN A 297      37.104  11.913 -27.068  1.00 50.17           C
ATOM   1779  C   GLN A 297      35.705  11.328 -27.023  1.00 49.99           C
ATOM   1780  O   GLN A 297      34.753  11.911 -27.555  1.00 49.23           O
ATOM   1781  CB  GLN A 297      37.092  13.172 -26.186  1.00 51.48           C
ATOM   1782  CG  GLN A 297      38.443  13.802 -25.890  1.00 54.75           C
ATOM   1783  CD  GLN A 297      39.395  12.861 -25.174  1.00 61.67           C
ATOM   1784  OE1 GLN A 297      40.507  12.608 -25.654  1.00 68.85           O
ATOM   1785  NE2 GLN A 297      38.966  12.329 -24.025  1.00 62.30           N
ATOM   1786  N   VAL A 298      35.570  10.195 -26.358  1.00 51.03           N
ATOM   1787  CA  VAL A 298      34.265   9.619 -26.123  1.00 51.38           C
ATOM   1788  C   VAL A 298      33.406  10.593 -25.331  1.00 49.78           C
ATOM   1789  O   VAL A 298      32.236  10.777 -25.641  1.00 49.22           O
ATOM   1790  CB  VAL A 298      34.392   8.282 -25.371  1.00 54.63           C
ATOM   1791  CG1 VAL A 298      33.042   7.831 -24.816  1.00 56.47           C
ATOM   1792  CG2 VAL A 298      34.995   7.236 -26.304  1.00 55.82           C
ATOM   1793  N   ASN A 299      34.005  11.208 -24.313  1.00 49.47           N
ATOM   1794  CA  ASN A 299      33.301  12.129 -23.415  1.00 48.99           C
ATOM   1795  C   ASN A 299      33.119  13.495 -24.072  1.00 45.06           C
ATOM   1796  O   ASN A 299      34.097  14.186 -24.323  1.00 44.00           O
ATOM   1797  CB  ASN A 299      34.094  12.273 -22.106  1.00 50.68           C
ATOM   1798  CG  ASN A 299      33.433  13.206 -21.117  1.00 50.78           C
ATOM   1799  OD1 ASN A 299      32.665  14.074 -21.494  1.00 50.67           O
ATOM   1800  ND2 ASN A 299      33.733  13.027 -19.843  1.00 53.10           N
ATOM   1801  N   PRO A 300      31.865  13.902 -24.332  1.00 44.74           N
ATOM   1802  CA  PRO A 300      31.666  15.143 -25.119  1.00 42.69           C
ATOM   1803  C   PRO A 300      32.139  16.438 -24.428  1.00 41.29           C
ATOM   1804  O   PRO A 300      32.466  17.396 -25.109  1.00 38.40           O
ATOM   1805  CB  PRO A 300      30.149  15.168 -25.391  1.00 42.92           C
ATOM   1806  CG  PRO A 300      29.534  14.237 -24.401  1.00 45.05           C
ATOM   1807  CD  PRO A 300      30.595  13.312 -23.866  1.00 46.08           C
ATOM   1808  N   GLU A 301      32.172  16.454 -23.098  1.00 44.14           N
ATOM   1809  CA  GLU A 301      32.692  17.601 -22.355  1.00 46.57           C
ATOM   1810  C   GLU A 301      34.205  17.729 -22.517  1.00 44.64           C
ATOM   1811  O   GLU A 301      34.738  18.839 -22.544  1.00 43.69           O
ATOM   1812  CB  GLU A 301      32.345  17.500 -20.873  1.00 53.12           C
ATOM   1813  CG  GLU A 301      30.852  17.405 -20.602  1.00 59.69           C
ATOM   1814  CD  GLU A 301      30.460  18.029 -19.291  1.00 67.83           C
ATOM   1815  OE1 GLU A 301      31.033  17.640 -18.241  1.00 71.53           O
ATOM   1816  OE2 GLU A 301      29.588  18.927 -19.327  1.00 75.33           O
ATOM   1817  N   GLU A 302      34.889  16.590 -22.610  1.00 43.59           N
ATOM   1818  CA  GLU A 302      36.327  16.566 -22.830  1.00 41.81           C
ATOM   1819  C   GLU A 302      36.657  16.909 -24.276  1.00 39.38           C
ATOM   1820  O   GLU A 302      37.680  17.536 -24.551  1.00 39.76           O
ATOM   1821  CB  GLU A 302      36.899  15.197 -22.481  1.00 43.38           C
ATOM   1822  CG  GLU A 302      36.974  14.902 -20.996  1.00 45.69           C
ATOM   1823  CD  GLU A 302      38.226  15.452 -20.344  1.00 46.47           C
ATOM   1824  OE1 GLU A 302      38.973  16.184 -21.023  1.00 44.11           O
ATOM   1825  OE2 GLU A 302      38.461  15.145 -19.150  1.00 48.80           O
ATOM   1826  N   ARG A 303      35.794  16.502 -25.199  1.00 37.76           N
ATOM   1827  CA  ARG A 303      35.996  16.807 -26.618  1.00 35.34           C
ATOM   1828  C   ARG A 303      36.135  18.307 -26.862  1.00 33.72           C
ATOM   1829  O   ARG A 303      35.526  19.144 -26.168  1.00 33.06           O
ATOM   1830  CB  ARG A 303      34.839  16.265 -27.449  1.00 35.57           C
ATOM   1831  CG  ARG A 303      35.085  16.231 -28.953  1.00 35.03           C
ATOM   1832  CD  ARG A 303      33.925  15.555 -29.670  1.00 35.76           C
ATOM   1833  NE  ARG A 303      33.602  14.269 -29.037  1.00 37.65           N
ATOM   1834  CZ  ARG A 303      32.377  13.755 -28.935  1.00 38.46           C
ATOM   1835  NH1 ARG A 303      31.326  14.394 -29.441  1.00 37.00           N
ATOM   1836  NH2 ARG A 303      32.207  12.587 -28.314  1.00 41.09           N
ATOM   1837  N   LEU A 304      36.951  18.638 -27.850  1.00 32.57           N
ATOM   1838  CA  LEU A 304      37.245  20.024 -28.178  1.00 30.98           C
ATOM   1839  C   LEU A 304      36.040  20.686 -28.817  1.00 31.54           C
ATOM   1840  O   LEU A 304      35.254  20.033 -29.512  1.00 31.58           O
ATOM   1841  CB  LEU A 304      38.427  20.105 -29.148  1.00 29.40           C
ATOM   1842  CG  LEU A 304      39.752  19.523 -28.697  1.00 29.73           C
ATOM   1843  CD1 LEU A 304      40.819  19.818 -29.725  1.00 29.20           C
ATOM   1844  CD2 LEU A 304      40.156  20.081 -27.339  1.00 31.43           C
ATOM   1845  N   SER A 305      35.906  21.990 -28.579  1.00 32.65           N
ATOM   1846  CA  SER A 305      34.948  22.812 -29.293  1.00 33.36           C
ATOM   1847  C   SER A 305      35.547  23.136 -30.649  1.00 33.27           C
ATOM   1848  O   SER A 305      36.720  22.885 -30.876  1.00 33.48           O
ATOM   1849  CB  SER A 305      34.728  24.098 -28.532  1.00 34.88           C
ATOM   1850  OG  SER A 305      35.928  24.843 -28.507  1.00 37.49           O
ATOM   1851  N   ILE A 306      34.767  23.714 -31.545  1.00 34.22           N
ATOM   1852  CA  ILE A 306      35.325  24.144 -32.823  1.00 34.84           C
ATOM   1853  C   ILE A 306      36.328  25.298 -32.644  1.00 36.71           C
ATOM   1854  O   ILE A 306      37.314  25.389 -33.370  1.00 38.98           O
ATOM   1855  CB  ILE A 306      34.229  24.524 -33.838  1.00 35.32           C
ATOM   1856  CG1 ILE A 306      34.810  24.613 -35.246  1.00 34.77           C
ATOM   1857  CG2 ILE A 306      33.547  25.837 -33.452  1.00 37.51           C
ATOM   1858  CD1 ILE A 306      35.181  23.281 -35.846  1.00 34.65           C
ATOM   1859  N   ALA A 307      36.106  26.170 -31.675  1.00 38.65           N
ATOM   1860  CA  ALA A 307      37.091  27.220 -31.416  1.00 40.85           C
ATOM   1861  C   ALA A 307      38.427  26.584 -31.005  1.00 40.40           C
ATOM   1862  O   ALA A 307      39.500  27.014 -31.451  1.00 42.23           O
ATOM   1863  CB  ALA A 307      36.600  28.172 -30.338  1.00 43.55           C
ATOM   1864  N   GLU A 308      38.355  25.550 -30.171  1.00 37.77           N
ATOM   1865  CA  GLU A 308      39.559  24.850 -29.710  1.00 36.70           C
ATOM   1866  C   GLU A 308      40.283  24.149 -30.848  1.00 35.14           C
ATOM   1867  O   GLU A 308      41.505  24.086 -30.868  1.00 33.96           O
ATOM   1868  CB  GLU A 308      39.209  23.846 -28.598  1.00 36.13           C
ATOM   1869  CG  GLU A 308      39.015  24.504 -27.238  1.00 37.76           C
ATOM   1870  CD  GLU A 308      38.654  23.529 -26.150  1.00 37.30           C
ATOM   1871  OE1 GLU A 308      37.847  22.630 -26.415  1.00 36.80           O
ATOM   1872  OE2 GLU A 308      39.171  23.677 -25.028  1.00 38.50           O
ATOM   1873  N   VAL A 309      39.509  23.622 -31.789  1.00 35.22           N
ATOM   1874  CA  VAL A 309      40.045  22.915 -32.943  1.00 35.96           C
ATOM   1875  C   VAL A 309      40.702  23.929 -33.890  1.00 37.78           C
ATOM   1876  O   VAL A 309      41.885  23.794 -34.251  1.00 38.17           O
ATOM   1877  CB  VAL A 309      38.913  22.132 -33.638  1.00 36.26           C
ATOM   1878  CG1 VAL A 309      39.307  21.636 -35.032  1.00 36.99           C
ATOM   1879  CG2 VAL A 309      38.464  20.985 -32.745  1.00 35.45           C
ATOM   1880  N   VAL A 310      39.950  24.968 -34.247  1.00 38.25           N
ATOM   1881  CA  VAL A 310      40.448  25.999 -35.163  1.00 39.81           C
ATOM   1882  C   VAL A 310      41.715  26.699 -34.625  1.00 40.29           C
ATOM   1883  O   VAL A 310      42.651  26.971 -35.381  1.00 42.32           O
ATOM   1884  CB  VAL A 310      39.332  27.017 -35.490  1.00 40.93           C
ATOM   1885  CG1 VAL A 310      39.885  28.261 -36.156  1.00 42.49           C
ATOM   1886  CG2 VAL A 310      38.282  26.364 -36.383  1.00 41.12           C
ATOM   1887  N   HIS A 311      41.744  26.980 -33.327  1.00 40.16           N
ATOM   1888  CA  HIS A 311      42.921  27.587 -32.688  1.00 41.21           C
ATOM   1889  C   HIS A 311      44.172  26.764 -32.981  1.00 41.70           C
ATOM   1890  O   HIS A 311      45.211  27.304 -33.387  1.00 42.37           O
ATOM   1891  CB  HIS A 311      42.707  27.685 -31.172  1.00 41.45           C
ATOM   1892  CG  HIS A 311      43.800  28.408 -30.444  1.00 44.46           C
ATOM   1893  ND1 HIS A 311      43.564  29.518 -29.658  1.00 47.67           N
ATOM   1894  CD2 HIS A 311      45.135  28.180 -30.377  1.00 46.31           C
ATOM   1895  CE1 HIS A 311      44.706  29.948 -29.147  1.00 49.81           C
ATOM   1896  NE2 HIS A 311      45.675  29.153 -29.568  1.00 48.79           N
ATOM   1897  N   GLN A 312      44.066  25.455 -32.769  1.00 41.03           N
ATOM   1898  CA  GLN A 312      45.196  24.557 -32.970  1.00 41.31           C
ATOM   1899  C   GLN A 312      45.529  24.438 -34.441  1.00 40.54           C
ATOM   1900  O   GLN A 312      46.691  24.314 -34.793  1.00 41.85           O
ATOM   1901  CB  GLN A 312      44.906  23.171 -32.394  1.00 41.55           C
ATOM   1902  CG  GLN A 312      44.791  23.153 -30.878  1.00 42.95           C
ATOM   1903  CD  GLN A 312      46.096  23.487 -30.184  1.00 45.82           C
ATOM   1904  OE1 GLN A 312      47.165  23.045 -30.594  1.00 47.65           O
ATOM   1905  NE2 GLN A 312      46.011  24.272 -29.124  1.00 47.82           N
ATOM   1906  N   LEU A 313      44.519  24.477 -35.302  1.00 38.54           N
ATOM   1907  CA  LEU A 313      44.775  24.419 -36.741  1.00 38.68           C
ATOM   1908  C   LEU A 313      45.572  25.637 -37.210  1.00 40.87           C
ATOM   1909  O   LEU A 313      46.397  25.519 -38.120  1.00 41.03           O
ATOM   1910  CB  LEU A 313      43.477  24.280 -37.542  1.00 36.63           C
ATOM   1911  CG  LEU A 313      42.732  22.967 -37.315  1.00 36.00           C
ATOM   1912  CD1 LEU A 313      41.405  22.993 -38.035  1.00 36.80           C
ATOM   1913  CD2 LEU A 313      43.535  21.757 -37.754  1.00 36.45           C
ATOM   1914  N   GLN A 314      45.345  26.793 -36.589  1.00 42.06           N
ATOM   1915  CA  GLN A 314      46.120  27.979 -36.926  1.00 46.31           C
ATOM   1916  C   GLN A 314      47.574  27.840 -36.462  1.00 49.02           C
ATOM   1917  O   GLN A 314      48.493  28.226 -37.189  1.00 52.40           O
ATOM   1918  CB  GLN A 314      45.483  29.240 -36.345  1.00 49.01           C
ATOM   1919  CG  GLN A 314      44.202  29.656 -37.050  1.00 50.55           C
ATOM   1920  CD  GLN A 314      43.456  30.773 -36.332  1.00 53.88           C
ATOM   1921  OE1 GLN A 314      43.933  31.316 -35.338  1.00 56.02           O
ATOM   1922  NE2 GLN A 314      42.272  31.121 -36.840  1.00 55.44           N
ATOM   1923  N   GLU A 315      47.782  27.279 -35.268  1.00 48.93           N
ATOM   1924  CA  GLU A 315      49.145  27.027 -34.750  1.00 50.85           C
ATOM   1925  C   GLU A 315      49.916  26.025 -35.600  1.00 48.59           C
ATOM   1926  O   GLU A 315      51.093  26.219 -35.864  1.00 52.12           O
ATOM   1927  CB  GLU A 315      49.118  26.545 -33.284  1.00 52.47           C
ATOM   1928  CG  GLU A 315      48.908  27.649 -32.262  1.00 55.08           C
ATOM   1929  CD  GLU A 315      49.756  28.878 -32.561  1.00 61.14           C
ATOM   1930  OE1 GLU A 315      51.003  28.755 -32.591  1.00 66.11           O
ATOM   1931  OE2 GLU A 315      49.179  29.966 -32.802  1.00 62.63           O
ATOM   1932  N   ILE A 316      49.256  24.953 -36.010  1.00 44.33           N
ATOM   1933  CA  ILE A 316      49.840  24.030 -36.977  1.00 44.35           C
ATOM   1934  C   ILE A 316      50.214  24.781 -38.264  1.00 46.25           C
ATOM   1935  O   ILE A 316      51.323  24.624 -38.776  1.00 47.71           O
ATOM   1936  CB  ILE A 316      48.871  22.865 -37.309  1.00 41.13           C
ATOM   1937  CG1 ILE A 316      48.734  21.927 -36.101  1.00 39.96           C
ATOM   1938  CG2 ILE A 316      49.335  22.099 -38.543  1.00 41.40           C
ATOM   1939  CD1 ILE A 316      47.579  20.956 -36.195  1.00 37.92           C
ATOM   1940  N   ALA A 317      49.291  25.600 -38.771  1.00 46.35           N
ATOM   1941  CA  ALA A 317      49.537  26.352 -40.011  1.00 49.02           C
ATOM   1942  C   ALA A 317      50.758  27.234 -39.865  1.00 51.60           C
ATOM   1943  O   ALA A 317      51.612  27.248 -40.743  1.00 53.52           O
ATOM   1944  CB  ALA A 317      48.322  27.191 -40.403  1.00 48.26           C
ATOM   1945  N   ALA A 318      50.845  27.957 -38.750  1.00 52.49           N
ATOM   1946  CA  ALA A 318      51.995  28.830 -38.486  1.00 56.55           C
ATOM   1947  C   ALA A 318      53.294  28.028 -38.466  1.00 58.58           C
ATOM   1948  O   ALA A 318      54.287  28.421 -39.085  1.00 59.76           O
ATOM   1949  CB  ALA A 318      51.813  29.567 -37.168  1.00 56.82           C
ATOM   1950  N   ALA A 319      53.261  26.890 -37.770  1.00 57.68           N
ATOM   1951  CA  ALA A 319      54.412  25.990 -37.668  1.00 59.10           C
ATOM   1952  C   ALA A 319      54.923  25.491 -39.029  1.00 60.79           C
ATOM   1953  O   ALA A 319      56.125  25.285 -39.193  1.00 63.94           O
ATOM   1954  CB  ALA A 319      54.077  24.809 -36.772  1.00 56.95           C
ATOM   1955  N   ARG A 320      54.021  25.313 -39.999  1.00 58.65           N
ATOM   1956  CA  ARG A 320      54.398  24.852 -41.343  1.00 58.95           C
ATOM   1957  C   ARG A 320      54.501  25.991 -42.366  1.00 59.98           C
ATOM   1958  O   ARG A 320      54.704  25.747 -43.557  1.00 61.53           O
ATOM   1959  CB  ARG A 320      53.400  23.804 -41.826  1.00 57.20           C
ATOM   1960  CG  ARG A 320      53.196  22.666 -40.834  1.00 57.38           C
ATOM   1961  CD  ARG A 320      52.172  21.641 -41.313  1.00 56.80           C
ATOM   1962  NE  ARG A 320      52.583  20.980 -42.560  1.00 60.50           N
ATOM   1963  CZ  ARG A 320      53.327  19.873 -42.644  1.00 63.44           C
ATOM   1964  NH1 ARG A 320      53.761  19.259 -41.551  1.00 65.14           N
ATOM   1965  NH2 ARG A 320      53.649  19.378 -43.835  1.00 65.34           N
ATOM   1966  N   ASN A 321      54.384  27.231 -41.895  1.00 59.69           N
ATOM   1967  CA  ASN A 321      54.371  28.404 -42.763  1.00 60.38           C
ATOM   1968  C   ASN A 321      53.379  28.280 -43.923  1.00 58.19           C
ATOM   1969  O   ASN A 321      53.716  28.554 -45.071  1.00 60.39           O
ATOM   1970  CB  ASN A 321      55.776  28.698 -43.291  1.00 64.21           C
ATOM   1971  CG  ASN A 321      55.937  30.141 -43.722  1.00 67.60           C
ATOM   1972  OD1 ASN A 321      55.442  31.048 -43.056  1.00 68.75           O
ATOM   1973  ND2 ASN A 321      56.629  30.363 -44.835  1.00 70.31           N
ATOM   1974  N   VAL A 322      52.156  27.867 -43.601  1.00 54.18           N
ATOM   1975  CA  VAL A 322      51.085  27.716 -44.582  1.00 53.50           C
ATOM   1976  C   VAL A 322      49.957  28.711 -44.296  1.00 53.16           C
ATOM   1977  O   VAL A 322      49.555  28.869 -43.143  1.00 51.68           O
ATOM   1978  CB  VAL A 322      50.478  26.290 -44.532  1.00 51.12           C
ATOM   1979  CG1 VAL A 322      49.177  26.217 -45.333  1.00 49.92           C
ATOM   1980  CG2 VAL A 322      51.477  25.250 -45.027  1.00 52.12           C
ATOM   1981  N   ASN A 323      49.449  29.371 -45.344  1.00 54.54           N
ATOM   1982  CA  ASN A 323      48.171  30.080 -45.254  1.00 53.97           C
ATOM   1983  C   ASN A 323      47.018  29.098 -45.500  1.00 52.24           C
ATOM   1984  O   ASN A 323      46.765  28.688 -46.633  1.00 52.73           O
ATOM   1985  CB  ASN A 323      48.084  31.252 -46.244  1.00 56.65           C
ATOM   1986  CG  ASN A 323      46.891  32.172 -45.964  1.00 56.51           C
ATOM   1987  OD1 ASN A 323      45.917  31.786 -45.308  1.00 54.85           O
ATOM   1988  ND2 ASN A 323      46.961  33.389 -46.470  1.00 59.66           N
ATOM   1989  N   PRO A 324      46.302  28.729 -44.437  1.00 49.92           N
ATOM   1990  CA  PRO A 324      45.282  27.699 -44.594  1.00 48.84           C
ATOM   1991  C   PRO A 324      43.986  28.164 -45.290  1.00 50.25           C
ATOM   1992  O   PRO A 324      43.151  27.326 -45.649  1.00 49.76           O
ATOM   1993  CB  PRO A 324      45.006  27.277 -43.151  1.00 47.39           C
ATOM   1994  CG  PRO A 324      45.300  28.498 -42.334  1.00 47.60           C
ATOM   1995  CD  PRO A 324      46.381  29.242 -43.055  1.00 48.96           C
ATOM   1996  N   LYS A 325      43.832  29.474 -45.486  1.00 52.52           N
ATOM   1997  CA  LYS A 325      42.642  30.037 -46.135  1.00 53.76           C
ATOM   1998  C   LYS A 325      42.863  30.190 -47.603  1.00 54.78           C
ATOM   1999  O   LYS A 325      41.979  30.566 -48.336  1.00 57.46           O
ATOM   2000  CB  LYS A 325      42.316  31.435 -45.597  1.00 57.14           C
ATOM   2001  CG  LYS A 325      42.644  31.637 -44.131  1.00 58.75           C
ATOM   2002  CD  LYS A 325      41.524  32.333 -43.360  1.00 60.92           C
ATOM   2003  CE  LYS A 325      41.698  33.845 -43.299  1.00 65.66           C
ATOM   2004  NZ  LYS A 325      41.064  34.391 -42.064  1.00 66.15           N
ATOM   2005  N   SER A 326      44.052  29.948 -48.070  1.00 54.58           N
ATOM   2006  C   SER A 326      43.808  29.117 -50.325  1.00 56.33           C
ATOM   2007  O   SER A 326      43.651  28.003 -49.878  1.00 53.65           O
ATOM   2008  CA ASER A 326      44.406  30.195 -49.441  1.00 56.49           C
ATOM   2009  CB ASER A 326      45.936  30.171 -49.581  1.00 57.02           C
ATOM   2010  OG ASER A 326      46.494  28.901 -49.236  1.00 54.16           O
ATOM   2011  N   PRO A 327      43.613  29.428 -51.594  1.00 58.34           N
ATOM   2012  CA  PRO A 327      43.228  28.403 -52.541  1.00 59.16           C
ATOM   2013  C   PRO A 327      44.067  27.117 -52.511  1.00 58.36           C
ATOM   2014  O   PRO A 327      45.292  27.163 -52.406  1.00 58.75           O
ATOM   2015  CB  PRO A 327      43.392  29.107 -53.885  1.00 63.56           C
ATOM   2016  CG  PRO A 327      43.084  30.533 -53.590  1.00 64.50           C
ATOM   2017  CD  PRO A 327      43.631  30.771 -52.205  1.00 61.57           C
ATOM   2018  N   ILE A 328      43.390  25.982 -52.624  1.00 59.00           N
ATOM   2019  CA  ILE A 328      44.024  24.683 -52.517  1.00 59.51           C
ATOM   2020  C   ILE A 328      44.405  24.271 -53.930  1.00 63.59           C
ATOM   2021  O   ILE A 328      43.881  23.315 -54.486  1.00 65.34           O
ATOM   2022  CB  ILE A 328      43.084  23.655 -51.856  1.00 58.59           C
ATOM   2023  CG1 ILE A 328      42.531  24.208 -50.532  1.00 55.80           C
ATOM   2024  CG2 ILE A 328      43.821  22.357 -51.579  1.00 58.99           C
ATOM   2025  CD1 ILE A 328      41.409  23.389 -49.930  1.00 54.41           C
ATOM   2026  N   THR A 329      45.335  25.020 -54.503  1.00 66.08           N
ATOM   2027  CA  THR A 329      45.670  24.897 -55.912  1.00 70.68           C
ATOM   2028  C   THR A 329      46.308  23.554 -56.288  1.00 72.61           C
ATOM   2029  O   THR A 329      46.278  23.167 -57.457  1.00 76.61           O
ATOM   2030  CB  THR A 329      46.594  26.038 -56.341  1.00 72.81           C
ATOM   2031  OG1 THR A 329      47.614  26.201 -55.353  1.00 71.57           O
ATOM   2032  CG2 THR A 329      45.812  27.338 -56.470  1.00 73.16           C
ATOM   2033  N   GLU A 330      46.857  22.833 -55.315  1.00 70.89           N
ATOM   2034  CA  GLU A 330      47.351  21.472 -55.569  1.00 73.49           C
ATOM   2035  C   GLU A 330      46.237  20.510 -56.002  1.00 75.65           C
ATOM   2036  O   GLU A 330      46.506  19.499 -56.646  1.00 80.43           O
ATOM   2037  CB  GLU A 330      48.086  20.898 -54.353  1.00 71.50           C
ATOM   2038  CG  GLU A 330      47.311  20.947 -53.044  1.00 67.94           C
ATOM   2039  CD  GLU A 330      47.535  22.239 -52.286  1.00 65.61           C
ATOM   2040  OE1 GLU A 330      47.566  23.308 -52.950  1.00 66.37           O
ATOM   2041  OE2 GLU A 330      47.692  22.176 -51.043  1.00 62.60           O
ATOM   2042  N   LEU A 331      44.994  20.824 -55.641  1.00 74.65           N
ATOM   2043  CA  LEU A 331      43.850  20.029 -56.046  1.00 75.40           C
ATOM   2044  C   LEU A 331      43.393  20.403 -57.439  1.00 80.31           C
ATOM   2045  O   LEU A 331      42.617  19.668 -58.039  1.00 83.81           O
ATOM   2046  CB  LEU A 331      42.683  20.219 -55.068  1.00 72.10           C
ATOM   2047  CG  LEU A 331      42.767  19.576 -53.684  1.00 68.40           C
ATOM   2048  CD1 LEU A 331      41.552  19.949 -52.844  1.00 66.21           C
ATOM   2049  CD2 LEU A 331      42.867  18.067 -53.807  1.00 69.97           C
ATOM   2050  N   LEU A 332      43.862  21.537 -57.956  1.00 83.03           N
ATOM   2051  CA  LEU A 332      43.351  22.057 -59.234  1.00 89.00           C
ATOM   2052  C   LEU A 332      44.142  21.614 -60.459  1.00 94.64           C
ATOM   2053  O   LEU A 332      43.626  21.668 -61.573  1.00 98.28           O
ATOM   2054  CB  LEU A 332      43.254  23.585 -59.195  1.00 88.59           C
ATOM   2055  CG  LEU A 332      42.239  24.131 -58.189  1.00 85.42           C
ATOM   2056  CD1 LEU A 332      42.104  25.645 -58.309  1.00 85.69           C
ATOM   2057  CD2 LEU A 332      40.886  23.453 -58.369  1.00 86.80           C
ATOM   2058  N   GLU A 333      45.384  21.182 -60.256  1.00 97.17           N
ATOM   2059  CA  GLU A 333      46.200  20.656 -61.351  1.00103.16           C
ATOM   2060  C   GLU A 333      45.743  19.241 -61.707  1.00106.78           C
ATOM   2061  O   GLU A 333      45.932  18.299 -60.928  1.00105.88           O
ATOM   2062  CB  GLU A 333      47.684  20.648 -60.965  1.00102.17           C
