# Supplementary material for: A non-redundant data set of nanobody-antigen crystal structures
Source: Data Brief. 2019 Mar 6;24:103754. doi: 10.1016/j.dib.2019.103754 (PMC6441729; doi:10.1016/j.dib.2019.103754)
Supplement: Multimedia component 5 [file mmc5.zip › Data_set/Ag_1/4eig_1.pdb]

ATOM      1  N   MET A   1      29.448  30.002  28.166  1.00 54.90           N
ATOM      2  CA  MET A   1      29.068  30.133  26.761  1.00 58.47           C
ATOM      3  C   MET A   1      28.237  28.918  26.309  1.00 61.53           C
ATOM      4  O   MET A   1      28.704  27.766  26.342  1.00 58.48           O
ATOM      5  CB  MET A   1      30.314  30.302  25.874  1.00 58.09           C
ATOM      6  CG  MET A   1      30.031  30.381  24.367  1.00 54.97           C
ATOM      7  SD  MET A   1      31.468  29.997  23.334  1.00 92.04           S
ATOM      8  CE  MET A   1      32.684  31.188  23.918  1.00 78.14           C
ATOM      9  N   ILE A   2      27.000  29.187  25.897  1.00 53.93           N
ATOM     10  CA  ILE A   2      26.108  28.150  25.387  1.00 50.57           C
ATOM     11  C   ILE A   2      26.126  28.100  23.854  1.00 51.68           C
ATOM     12  O   ILE A   2      25.871  29.109  23.192  1.00 55.71           O
ATOM     13  CB  ILE A   2      24.666  28.366  25.891  1.00 52.41           C
ATOM     14  CG1 ILE A   2      24.621  28.230  27.412  1.00 52.52           C
ATOM     15  CG2 ILE A   2      23.711  27.372  25.251  1.00 54.60           C
ATOM     16  CD1 ILE A   2      23.267  28.508  27.996  1.00 56.42           C
ATOM     17  N   SER A   3      26.429  26.919  23.307  1.00 47.48           N
ATOM     18  CA  SER A   3      26.497  26.695  21.864  1.00 39.78           C
ATOM     19  C   SER A   3      25.567  25.558  21.447  1.00 43.59           C
ATOM     20  O   SER A   3      25.464  24.550  22.152  1.00 44.82           O
ATOM     21  CB  SER A   3      27.927  26.337  21.449  1.00 39.05           C
ATOM     22  OG  SER A   3      28.846  27.336  21.859  1.00 42.25           O
ATOM     23  N   LEU A   4      24.905  25.711  20.300  1.00 48.61           N
ATOM     24  CA  LEU A   4      24.101  24.624  19.727  1.00 40.36           C
ATOM     25  C   LEU A   4      24.850  23.960  18.590  1.00 36.12           C
ATOM     26  O   LEU A   4      25.556  24.623  17.825  1.00 34.34           O
ATOM     27  CB  LEU A   4      22.763  25.112  19.171  1.00 30.02           C
ATOM     28  CG  LEU A   4      21.884  26.079  19.962  1.00 46.41           C
ATOM     29  CD1 LEU A   4      20.453  25.977  19.441  1.00 48.21           C
ATOM     30  CD2 LEU A   4      21.945  25.849  21.474  1.00 48.10           C
ATOM     31  N   ILE A   5      24.677  22.650  18.470  1.00 30.52           N
ATOM     32  CA  ILE A   5      25.235  21.909  17.346  1.00 33.64           C
ATOM     33  C   ILE A   5      24.141  21.042  16.709  1.00 35.80           C
ATOM     34  O   ILE A   5      23.409  20.338  17.413  1.00 29.05           O
ATOM     35  CB  ILE A   5      26.470  21.064  17.766  1.00 33.52           C
ATOM     36  CG1 ILE A   5      27.139  20.432  16.535  1.00 31.14           C
ATOM     37  CG2 ILE A   5      26.096  20.033  18.846  1.00 24.45           C
ATOM     38  CD1 ILE A   5      28.529  19.864  16.816  1.00 32.00           C
ATOM     39  N   ALA A   6      24.021  21.114  15.381  1.00 37.99           N
ATOM     40  CA  ALA A   6      22.958  20.408  14.666  1.00 30.96           C
ATOM     41  C   ALA A   6      23.309  20.076  13.218  1.00 37.39           C
ATOM     42  O   ALA A   6      24.088  20.782  12.565  1.00 36.13           O
ATOM     43  CB  ALA A   6      21.640  21.209  14.725  1.00 25.66           C
ATOM     44  N   ALA A   7      22.711  18.989  12.735  1.00 38.86           N
ATOM     45  CA  ALA A   7      22.794  18.587  11.335  1.00 29.75           C
ATOM     46  C   ALA A   7      21.476  18.951  10.662  1.00 26.35           C
ATOM     47  O   ALA A   7      20.437  18.427  11.036  1.00 32.58           O
ATOM     48  CB  ALA A   7      23.044  17.088  11.239  1.00 21.84           C
ATOM     49  N   LEU A   8      21.517  19.851   9.685  1.00 27.99           N
ATOM     50  CA  LEU A   8      20.305  20.311   9.000  1.00 33.35           C
ATOM     51  C   LEU A   8      20.219  19.740   7.587  1.00 34.69           C
ATOM     52  O   LEU A   8      21.133  19.933   6.773  1.00 29.70           O
ATOM     53  CB  LEU A   8      20.244  21.850   8.921  1.00 30.15           C
ATOM     54  CG  LEU A   8      19.839  22.656  10.165  1.00 36.82           C
ATOM     55  CD1 LEU A   8      20.799  22.406  11.305  1.00 28.63           C
ATOM     56  CD2 LEU A   8      19.760  24.167   9.860  1.00 41.72           C
ATOM     57  N   ALA A   9      19.121  19.045   7.293  1.00 31.93           N
ATOM     58  CA  ALA A   9      18.814  18.677   5.911  1.00 32.96           C
ATOM     59  C   ALA A   9      18.155  19.881   5.226  1.00 29.59           C
ATOM     60  O   ALA A   9      17.965  20.928   5.856  1.00 29.23           O
ATOM     61  CB  ALA A   9      17.907  17.449   5.868  1.00 24.86           C
ATOM     62  N   VAL A  10      17.823  19.754   3.945  1.00 35.66           N
ATOM     63  CA  VAL A  10      17.154  20.840   3.218  1.00 39.27           C
ATOM     64  C   VAL A  10      15.921  21.375   3.979  1.00 38.42           C
ATOM     65  O   VAL A  10      15.196  20.612   4.619  1.00 45.94           O
ATOM     66  CB  VAL A  10      16.782  20.396   1.773  1.00 38.72           C
ATOM     67  CG1 VAL A  10      15.878  21.426   1.088  1.00 26.29           C
ATOM     68  CG2 VAL A  10      18.050  20.188   0.952  1.00 38.49           C
ATOM     69  N   ASP A  11      15.715  22.690   3.929  1.00 39.90           N
ATOM     70  CA  ASP A  11      14.643  23.369   4.678  1.00 43.43           C
ATOM     71  C   ASP A  11      14.775  23.257   6.207  1.00 43.10           C
ATOM     72  O   ASP A  11      13.799  23.422   6.937  1.00 48.42           O
ATOM     73  CB  ASP A  11      13.252  22.923   4.195  1.00 52.27           C
ATOM     74  CG  ASP A  11      12.951  23.374   2.754  1.00 57.54           C
ATOM     75  OD1 ASP A  11      13.469  24.434   2.330  1.00 50.51           O
ATOM     76  OD2 ASP A  11      12.198  22.663   2.044  1.00 58.25           O
ATOM     77  N   ARG A  12      15.999  23.000   6.666  1.00 41.35           N
ATOM     78  CA  ARG A  12      16.340  22.922   8.086  1.00 39.42           C
ATOM     79  C   ARG A  12      15.618  21.782   8.800  1.00 37.07           C
ATOM     80  O   ARG A  12      15.328  21.859  10.000  1.00 40.79           O
ATOM     81  CB  ARG A  12      16.137  24.269   8.804  1.00 38.54           C
ATOM     82  CG  ARG A  12      16.843  25.457   8.124  1.00 53.08           C
ATOM     83  CD  ARG A  12      16.765  26.757   8.941  1.00 65.61           C
ATOM     84  NE  ARG A  12      15.596  26.776   9.822  1.00 76.65           N
ATOM     85  CZ  ARG A  12      14.354  27.056   9.431  1.00 76.20           C
ATOM     86  NH1 ARG A  12      14.108  27.352   8.161  1.00 78.81           N
ATOM     87  NH2 ARG A  12      13.356  27.032  10.310  1.00 68.78           N
ATOM     88  N   VAL A  13      15.330  20.721   8.053  1.00 30.00           N
ATOM     89  CA  VAL A  13      14.804  19.500   8.653  1.00 32.75           C
ATOM     90  C   VAL A  13      15.848  18.887   9.586  1.00 37.11           C
ATOM     91  O   VAL A  13      17.031  18.758   9.228  1.00 28.55           O
ATOM     92  CB  VAL A  13      14.448  18.456   7.596  1.00 26.48           C
ATOM     93  CG1 VAL A  13      14.161  17.117   8.261  1.00 30.24           C
ATOM     94  CG2 VAL A  13      13.257  18.911   6.797  1.00 34.27           C
ATOM     95  N   ILE A  14      15.407  18.518  10.783  1.00 35.05           N
ATOM     96  CA  ILE A  14      16.261  17.809  11.720  1.00 37.43           C
ATOM     97  C   ILE A  14      15.632  16.485  12.143  1.00 39.69           C
ATOM     98  O   ILE A  14      14.409  16.334  12.161  1.00 36.63           O
ATOM     99  CB  ILE A  14      16.600  18.671  12.956  1.00 32.99           C
ATOM    100  CG1 ILE A  14      15.314  19.134  13.646  1.00 38.85           C
ATOM    101  CG2 ILE A  14      17.463  19.860  12.543  1.00 28.76           C
ATOM    102  CD1 ILE A  14      15.546  20.057  14.838  1.00 45.78           C
ATOM    103  N   GLY A  15      16.486  15.525  12.480  1.00 40.36           N
ATOM    104  CA  GLY A  15      16.039  14.228  12.946  1.00 33.36           C
ATOM    105  C   GLY A  15      17.123  13.520  13.744  1.00 30.85           C
ATOM    106  O   GLY A  15      18.192  14.074  14.016  1.00 28.80           O
ATOM    107  N   MET A  16      16.841  12.281  14.115  1.00 24.17           N
ATOM    108  CA  MET A  16      17.804  11.434  14.789  1.00 20.13           C
ATOM    109  C   MET A  16      18.715  10.778  13.757  1.00 26.40           C
ATOM    110  O   MET A  16      18.262  10.342  12.689  1.00 28.89           O
ATOM    111  CB  MET A  16      17.061  10.366  15.608  1.00 22.12           C
ATOM    112  CG  MET A  16      16.068  10.950  16.629  1.00 22.44           C
ATOM    113  SD  MET A  16      16.807  12.206  17.702  1.00 40.17           S
ATOM    114  CE  MET A  16      15.401  12.558  18.771  1.00 54.99           C
ATOM    115  N   GLU A  17      19.999  10.696  14.093  1.00 24.53           N
ATOM    116  CA  GLU A  17      21.002  10.111  13.211  1.00 19.18           C
ATOM    117  C   GLU A  17      20.574   8.763  12.583  1.00 24.56           C
ATOM    118  O   GLU A  17      20.698   8.579  11.380  1.00 21.76           O
ATOM    119  CB  GLU A  17      22.348   9.967  13.955  1.00 25.51           C
ATOM    120  CG  GLU A  17      23.488   9.316  13.158  1.00 29.20           C
ATOM    121  CD  GLU A  17      23.786  10.008  11.815  1.00 30.15           C
ATOM    122  OE1 GLU A  17      23.559  11.233  11.692  1.00 31.72           O
ATOM    123  OE2 GLU A  17      24.259   9.323  10.873  1.00 30.99           O
ATOM    124  N   ASN A  18      20.066   7.827  13.381  1.00 20.13           N
ATOM    125  CA  ASN A  18      19.737   6.510  12.832  1.00 21.27           C
ATOM    126  C   ASN A  18      18.469   6.497  11.978  1.00 19.92           C
ATOM    127  O   ASN A  18      18.153   5.476  11.373  1.00 23.24           O
ATOM    128  CB  ASN A  18      19.716   5.398  13.897  1.00 16.36           C
ATOM    129  CG  ASN A  18      18.647   5.617  14.975  1.00 31.09           C
ATOM    130  OD1 ASN A  18      17.830   6.546  14.881  1.00 29.00           O
ATOM    131  ND2 ASN A  18      18.649   4.751  16.012  1.00 23.97           N
ATOM    132  N   ALA A  19      17.762   7.630  11.915  1.00 22.78           N
ATOM    133  CA  ALA A  19      16.525   7.742  11.115  1.00 27.53           C
ATOM    134  C   ALA A  19      16.723   8.583   9.848  1.00 21.66           C
ATOM    135  O   ALA A  19      15.909   8.551   8.936  1.00 37.91           O
ATOM    136  CB  ALA A  19      15.362   8.307  11.959  1.00 16.47           C
ATOM    137  N   MET A  20      17.805   9.344   9.808  1.00 25.12           N
ATOM    138  CA  MET A  20      18.118  10.181   8.657  1.00 27.35           C
ATOM    139  C   MET A  20      18.834   9.358   7.590  1.00 30.11           C
ATOM    140  O   MET A  20      19.800   8.638   7.886  1.00 25.75           O
ATOM    141  CB  MET A  20      18.989  11.366   9.082  1.00 14.37           C
ATOM    142  CG  MET A  20      18.312  12.263  10.128  1.00 21.26           C
ATOM    143  SD  MET A  20      16.723  12.924   9.546  1.00 39.03           S
ATOM    144  CE  MET A  20      17.260  14.230   8.430  1.00 52.51           C
ATOM    145  N   PRO A  21      18.359   9.470   6.342  1.00 25.12           N
ATOM    146  CA  PRO A  21      18.815   8.673   5.201  1.00 24.13           C
ATOM    147  C   PRO A  21      20.095   9.228   4.575  1.00 27.36           C
ATOM    148  O   PRO A  21      20.101   9.677   3.422  1.00 22.27           O
ATOM    149  CB  PRO A  21      17.633   8.760   4.231  1.00 17.69           C
ATOM    150  CG  PRO A  21      17.062  10.119   4.494  1.00 21.29           C
ATOM    151  CD  PRO A  21      17.306  10.428   5.964  1.00 18.28           C
ATOM    152  N   TRP A  22      21.175   9.201   5.355  1.00 18.85           N
ATOM    153  CA  TRP A  22      22.484   9.625   4.873  1.00 22.78           C
ATOM    154  C   TRP A  22      23.579   8.865   5.614  1.00 24.31           C
ATOM    155  O   TRP A  22      23.319   8.244   6.639  1.00 17.79           O
ATOM    156  CB  TRP A  22      22.674  11.149   5.038  1.00 22.56           C
ATOM    157  CG  TRP A  22      22.608  11.672   6.458  1.00 28.65           C
ATOM    158  CD1 TRP A  22      23.296  11.198   7.546  1.00 27.96           C
ATOM    159  CD2 TRP A  22      21.854  12.796   6.931  1.00 33.19           C
ATOM    160  NE1 TRP A  22      22.995  11.939   8.661  1.00 25.98           N
ATOM    161  CE2 TRP A  22      22.118  12.935   8.310  1.00 28.80           C
ATOM    162  CE3 TRP A  22      20.974  13.698   6.318  1.00 33.52           C
ATOM    163  CZ2 TRP A  22      21.538  13.925   9.094  1.00 32.41           C
ATOM    164  CZ3 TRP A  22      20.399  14.686   7.090  1.00 35.69           C
ATOM    165  CH2 TRP A  22      20.683  14.792   8.470  1.00 37.40           C
ATOM    166  N   ASN A  23      24.799   8.933   5.091  1.00 23.07           N
ATOM    167  CA  ASN A  23      25.964   8.341   5.728  1.00 13.75           C
ATOM    168  C   ASN A  23      27.087   9.352   5.639  1.00 21.25           C
ATOM    169  O   ASN A  23      27.654   9.571   4.559  1.00 23.45           O
ATOM    170  CB  ASN A  23      26.355   7.041   5.015  1.00 24.23           C
ATOM    171  CG  ASN A  23      27.454   6.263   5.751  1.00 28.99           C
ATOM    172  OD1 ASN A  23      27.193   5.580   6.754  1.00 26.73           O
ATOM    173  ND2 ASN A  23      28.687   6.352   5.241  1.00 29.28           N
ATOM    174  N   LEU A  24      27.385   9.999   6.766  1.00 21.02           N
ATOM    175  CA  LEU A  24      28.344  11.114   6.797  1.00 25.40           C
ATOM    176  C   LEU A  24      29.412  11.006   7.890  1.00 19.31           C
ATOM    177  O   LEU A  24      29.360  11.744   8.876  1.00 25.53           O
ATOM    178  CB  LEU A  24      27.587  12.437   6.965  1.00 23.79           C
ATOM    179  CG  LEU A  24      26.544  12.733   5.880  1.00 26.45           C
ATOM    180  CD1 LEU A  24      25.705  13.960   6.259  1.00 30.45           C
ATOM    181  CD2 LEU A  24      27.228  12.938   4.517  1.00 20.84           C
ATOM    182  N   PRO A  25      30.372  10.081   7.726  1.00 22.97           N
ATOM    183  CA  PRO A  25      31.472   9.939   8.695  1.00 28.72           C
ATOM    184  C   PRO A  25      32.247  11.237   8.954  1.00 38.63           C
ATOM    185  O   PRO A  25      32.742  11.450  10.075  1.00 42.43           O
ATOM    186  CB  PRO A  25      32.394   8.866   8.060  1.00 21.74           C
ATOM    187  CG  PRO A  25      31.836   8.608   6.677  1.00 25.61           C
ATOM    188  CD  PRO A  25      30.383   9.000   6.719  1.00 25.68           C
ATOM    189  N   ALA A  26      32.356  12.096   7.944  1.00 30.27           N
ATOM    190  CA  ALA A  26      32.980  13.401   8.168  1.00 30.63           C
ATOM    191  C   ALA A  26      32.182  14.260   9.170  1.00 35.96           C
ATOM    192  O   ALA A  26      32.767  15.011   9.968  1.00 39.74           O
ATOM    193  CB  ALA A  26      33.191  14.142   6.859  1.00 23.05           C
ATOM    194  N   ASP A  27      30.854  14.142   9.143  1.00 29.48           N
ATOM    195  CA  ASP A  27      30.034  14.895  10.096  1.00 32.78           C
ATOM    196  C   ASP A  27      30.149  14.336  11.511  1.00 28.77           C
ATOM    197  O   ASP A  27      30.288  15.099  12.466  1.00 32.40           O
ATOM    198  CB  ASP A  27      28.566  15.017   9.665  1.00 35.51           C
ATOM    199  CG  ASP A  27      27.729  15.820  10.664  1.00 47.42           C
ATOM    200  OD1 ASP A  27      27.968  17.038  10.793  1.00 49.39           O
ATOM    201  OD2 ASP A  27      26.814  15.250  11.304  1.00 54.04           O
ATOM    202  N   LEU A  28      30.116  13.011  11.636  1.00 32.71           N
ATOM    203  CA  LEU A  28      30.341  12.359  12.928  1.00 41.92           C
ATOM    204  C   LEU A  28      31.648  12.879  13.550  1.00 41.11           C
ATOM    205  O   LEU A  28      31.657  13.336  14.697  1.00 37.32           O
ATOM    206  CB  LEU A  28      30.333  10.822  12.788  1.00 34.80           C
ATOM    207  CG  LEU A  28      29.043  10.281  12.119  1.00 76.57           C
ATOM    208  CD1 LEU A  28      29.190   8.865  11.545  1.00 73.18           C
ATOM    209  CD2 LEU A  28      27.850  10.327  13.068  1.00 75.52           C
ATOM    210  N   ALA A  29      32.730  12.862  12.770  1.00 32.95           N
ATOM    211  CA  ALA A  29      34.023  13.361  13.240  1.00 32.89           C
ATOM    212  C   ALA A  29      33.980  14.863  13.597  1.00 37.97           C
ATOM    213  O   ALA A  29      34.574  15.307  14.587  1.00 42.25           O
ATOM    214  CB  ALA A  29      35.107  13.070  12.209  1.00 26.06           C
ATOM    215  N   TRP A  30      33.263  15.638  12.792  1.00 32.30           N
ATOM    216  CA  TRP A  30      33.050  17.049  13.090  1.00 36.23           C
ATOM    217  C   TRP A  30      32.359  17.166  14.448  1.00 36.20           C
ATOM    218  O   TRP A  30      32.765  17.955  15.300  1.00 35.51           O
ATOM    219  CB  TRP A  30      32.211  17.695  11.968  1.00 29.24           C
ATOM    220  CG  TRP A  30      31.553  19.024  12.301  1.00 25.69           C
ATOM    221  CD1 TRP A  30      30.265  19.220  12.735  1.00 34.70           C
ATOM    222  CD2 TRP A  30      32.134  20.332  12.182  1.00 29.27           C
ATOM    223  NE1 TRP A  30      30.019  20.566  12.909  1.00 29.85           N
ATOM    224  CE2 TRP A  30      31.144  21.268  12.578  1.00 29.47           C
ATOM    225  CE3 TRP A  30      33.393  20.802  11.789  1.00 34.10           C
ATOM    226  CZ2 TRP A  30      31.381  22.652  12.589  1.00 39.71           C
ATOM    227  CZ3 TRP A  30      33.627  22.176  11.807  1.00 39.85           C
ATOM    228  CH2 TRP A  30      32.621  23.086  12.204  1.00 38.16           C
ATOM    229  N   PHE A  31      31.317  16.359  14.635  1.00 27.77           N
ATOM    230  CA  PHE A  31      30.550  16.345  15.875  1.00 37.48           C
ATOM    231  C   PHE A  31      31.442  15.976  17.067  1.00 39.54           C
ATOM    232  O   PHE A  31      31.469  16.683  18.092  1.00 32.49           O
ATOM    233  CB  PHE A  31      29.362  15.369  15.768  1.00 36.30           C
ATOM    234  CG  PHE A  31      28.496  15.341  16.997  1.00 33.16           C
ATOM    235  CD1 PHE A  31      27.550  16.336  17.217  1.00 28.67           C
ATOM    236  CD2 PHE A  31      28.646  14.339  17.954  1.00 34.03           C
ATOM    237  CE1 PHE A  31      26.748  16.326  18.368  1.00 30.54           C
ATOM    238  CE2 PHE A  31      27.854  14.328  19.115  1.00 34.10           C
ATOM    239  CZ  PHE A  31      26.900  15.322  19.319  1.00 29.64           C
ATOM    240  N   LYS A  32      32.160  14.864  16.923  1.00 31.04           N
ATOM    241  CA  LYS A  32      33.106  14.418  17.943  1.00 42.58           C
ATOM    242  C   LYS A  32      34.111  15.516  18.322  1.00 45.80           C
ATOM    243  O   LYS A  32      34.300  15.792  19.502  1.00 43.47           O
ATOM    244  CB  LYS A  32      33.822  13.129  17.512  1.00 34.51           C
ATOM    245  N   ARG A  33      34.715  16.171  17.331  1.00 45.37           N
ATOM    246  CA  ARG A  33      35.720  17.196  17.610  1.00 41.53           C
ATOM    247  C   ARG A  33      35.177  18.381  18.405  1.00 49.84           C
ATOM    248  O   ARG A  33      35.860  18.903  19.288  1.00 54.13           O
ATOM    249  CB  ARG A  33      36.383  17.695  16.321  1.00 40.93           C
ATOM    250  N   ASN A  34      33.952  18.805  18.108  1.00 42.92           N
ATOM    251  CA  ASN A  34      33.418  20.018  18.744  1.00 44.78           C
ATOM    252  C   ASN A  34      32.725  19.796  20.098  1.00 40.45           C
ATOM    253  O   ASN A  34      32.471  20.743  20.828  1.00 47.30           O
ATOM    254  CB  ASN A  34      32.543  20.827  17.767  1.00 37.73           C
ATOM    255  CG  ASN A  34      33.353  21.423  16.616  1.00 42.27           C
ATOM    256  OD1 ASN A  34      34.107  22.383  16.806  1.00 50.47           O
ATOM    257  ND2 ASN A  34      33.196  20.858  15.413  1.00 40.31           N
ATOM    258  N   THR A  35      32.463  18.539  20.441  1.00 38.16           N
ATOM    259  CA  THR A  35      31.800  18.214  21.700  1.00 37.46           C
ATOM    260  C   THR A  35      32.740  17.532  22.689  1.00 39.07           C
ATOM    261  O   THR A  35      32.375  17.326  23.846  1.00 43.19           O
ATOM    262  CB  THR A  35      30.574  17.298  21.484  1.00 31.91           C
ATOM    263  OG1 THR A  35      31.014  16.066  20.908  1.00 29.56           O
ATOM    264  CG2 THR A  35      29.532  17.969  20.579  1.00 26.69           C
ATOM    265  N   LEU A  36      33.940  17.178  22.228  1.00 42.78           N
ATOM    266  CA  LEU A  36      34.927  16.491  23.066  1.00 51.80           C
ATOM    267  C   LEU A  36      35.272  17.294  24.326  1.00 52.27           C
ATOM    268  O   LEU A  36      35.548  18.494  24.249  1.00 51.54           O
ATOM    269  CB  LEU A  36      36.212  16.211  22.280  1.00 52.05           C
ATOM    270  CG  LEU A  36      37.145  15.187  22.944  1.00 58.41           C
ATOM    271  CD1 LEU A  36      36.546  13.767  22.866  1.00 48.89           C
ATOM    272  CD2 LEU A  36      38.547  15.234  22.331  1.00 57.08           C
ATOM    273  N   ASN A  37      35.227  16.622  25.476  1.00 51.49           N
ATOM    274  CA  ASN A  37      35.572  17.220  26.774  1.00 54.40           C
ATOM    275  C   ASN A  37      34.695  18.412  27.161  1.00 51.02           C
ATOM    276  O   ASN A  37      35.089  19.231  27.986  1.00 52.23           O
ATOM    277  CB  ASN A  37      37.043  17.639  26.783  1.00 20.00           C
ATOM    278  CG  ASN A  37      37.987  16.453  26.800  1.00 20.00           C
ATOM    279  OD1 ASN A  37      37.617  15.356  27.217  1.00 20.00           O
ATOM    280  ND2 ASN A  37      39.216  16.668  26.344  1.00 20.00           N
ATOM    281  N   LYS A  38      33.511  18.506  26.563  1.00 45.37           N
ATOM    282  CA  LYS A  38      32.544  19.529  26.943  1.00 43.80           C
ATOM    283  C   LYS A  38      31.281  18.872  27.491  1.00 45.88           C
ATOM    284  O   LYS A  38      30.953  17.747  27.125  1.00 47.38           O
ATOM    285  CB  LYS A  38      32.214  20.450  25.754  1.00 37.51           C
ATOM    286  CG  LYS A  38      33.425  21.166  25.150  1.00 38.79           C
ATOM    287  CD  LYS A  38      33.065  21.946  23.881  1.00 40.38           C
ATOM    288  CE  LYS A  38      34.312  22.329  23.077  1.00 44.15           C
ATOM    289  NZ  LYS A  38      33.996  22.885  21.713  1.00 52.03           N
ATOM    290  N   PRO A  39      30.579  19.561  28.398  1.00 50.96           N
ATOM    291  CA  PRO A  39      29.310  18.973  28.838  1.00 50.11           C
ATOM    292  C   PRO A  39      28.293  19.101  27.712  1.00 42.94           C
ATOM    293  O   PRO A  39      28.364  20.077  26.954  1.00 35.91           O
ATOM    294  CB  PRO A  39      28.904  19.843  30.038  1.00 47.93           C
ATOM    295  CG  PRO A  39      29.643  21.136  29.838  1.00 50.39           C
ATOM    296  CD  PRO A  39      30.926  20.791  29.132  1.00 45.31           C
ATOM    297  N   VAL A  40      27.387  18.130  27.590  1.00 30.67           N
ATOM    298  CA  VAL A  40      26.322  18.197  26.590  1.00 32.40           C
ATOM    299  C   VAL A  40      24.923  18.160  27.222  1.00 36.25           C
ATOM    300  O   VAL A  40      24.702  17.548  28.271  1.00 42.56           O
ATOM    301  CB  VAL A  40      26.473  17.076  25.523  1.00 43.91           C
ATOM    302  CG1 VAL A  40      27.835  17.191  24.839  1.00 36.16           C
ATOM    303  CG2 VAL A  40      26.320  15.703  26.177  1.00 44.62           C
ATOM    304  N   ILE A  41      23.981  18.835  26.580  1.00 33.90           N
ATOM    305  CA  ILE A  41      22.617  18.894  27.069  1.00 32.07           C
ATOM    306  C   ILE A  41      21.692  18.401  25.965  1.00 32.14           C
ATOM    307  O   ILE A  41      21.822  18.806  24.811  1.00 36.89           O
ATOM    308  CB  ILE A  41      22.237  20.342  27.435  1.00 34.20           C
ATOM    309  CG1 ILE A  41      23.074  20.841  28.621  1.00 36.69           C
ATOM    310  CG2 ILE A  41      20.755  20.452  27.753  1.00 31.67           C
ATOM    311  CD1 ILE A  41      22.678  22.236  29.102  1.00 34.35           C
ATOM    312  N   MET A  42      20.755  17.529  26.306  1.00 31.25           N
ATOM    313  CA  MET A  42      19.869  16.976  25.292  1.00 35.78           C
ATOM    314  C   MET A  42      18.493  16.662  25.858  1.00 36.54           C
ATOM    315  O   MET A  42      18.324  16.549  27.077  1.00 37.77           O
ATOM    316  CB  MET A  42      20.481  15.702  24.696  1.00 34.28           C
ATOM    317  CG  MET A  42      20.358  14.474  25.608  1.00 27.55           C
ATOM    318  SD  MET A  42      21.270  13.040  25.014  1.00 35.46           S
ATOM    319  CE  MET A  42      22.924  13.513  25.551  1.00 26.85           C
ATOM    320  N   GLY A  43      17.518  16.505  24.968  1.00 26.86           N
ATOM    321  CA  GLY A  43      16.173  16.143  25.375  1.00 26.95           C
ATOM    322  C   GLY A  43      15.955  14.644  25.522  1.00 35.54           C
ATOM    323  O   GLY A  43      16.778  13.832  25.078  1.00 34.90           O
ATOM    324  N   ARG A  44      14.846  14.303  26.181  1.00 46.20           N
ATOM    325  CA  ARG A  44      14.294  12.949  26.313  1.00 49.38           C
ATOM    326  C   ARG A  44      14.493  12.082  25.083  1.00 50.80           C
ATOM    327  O   ARG A  44      15.074  11.006  25.165  1.00 51.54           O
ATOM    328  CB  ARG A  44      12.782  13.082  26.500  1.00 66.43           C
ATOM    329  CG  ARG A  44      12.150  12.428  27.713  1.00 81.98           C
ATOM    330  CD  ARG A  44      10.697  12.939  27.863  1.00 92.89           C
ATOM    331  NE  ARG A  44      10.601  14.410  27.900  1.00 87.18           N
ATOM    332  CZ  ARG A  44       9.482  15.109  28.093  1.00 76.20           C
ATOM    333  NH1 ARG A  44       8.327  14.492  28.281  1.00 75.05           N
ATOM    334  NH2 ARG A  44       9.524  16.434  28.107  1.00 69.83           N
ATOM    335  N   HIS A  45      13.968  12.547  23.950  1.00 48.31           N
ATOM    336  CA  HIS A  45      13.947  11.753  22.723  1.00 48.60           C
ATOM    337  C   HIS A  45      15.356  11.533  22.177  1.00 46.06           C
ATOM    338  O   HIS A  45      15.699  10.427  21.739  1.00 37.00           O
ATOM    339  CB  HIS A  45      13.062  12.404  21.653  1.00 53.42           C
ATOM    340  CG  HIS A  45      11.615  12.458  22.008  1.00 66.61           C
ATOM    341  ND1 HIS A  45      10.879  11.326  22.339  1.00 71.86           N
ATOM    342  CD2 HIS A  45      10.739  13.487  22.073  1.00 66.20           C
ATOM    343  CE1 HIS A  45       9.639  11.665  22.593  1.00 71.80           C
ATOM    344  NE2 HIS A  45       9.522  12.987  22.438  1.00 68.78           N
ATOM    345  N   THR A  46      16.174  12.582  22.198  1.00 39.51           N
ATOM    346  CA  THR A  46      17.549  12.442  21.741  1.00 36.04           C
ATOM    347  C   THR A  46      18.294  11.437  22.623  1.00 36.89           C
ATOM    348  O   THR A  46      19.011  10.571  22.116  1.00 34.90           O
ATOM    349  CB  THR A  46      18.271  13.788  21.707  1.00 33.91           C
ATOM    350  OG1 THR A  46      17.625  14.644  20.751  1.00 35.94           O
ATOM    351  CG2 THR A  46      19.738  13.594  21.329  1.00 25.16           C
ATOM    352  N   TRP A  47      18.082  11.527  23.935  1.00 29.36           N
ATOM    353  CA  TRP A  47      18.652  10.554  24.860  1.00 28.02           C
ATOM    354  C   TRP A  47      18.257   9.121  24.506  1.00 34.75           C
ATOM    355  O   TRP A  47      19.090   8.217  24.534  1.00 43.40           O
ATOM    356  CB  TRP A  47      18.244  10.868  26.300  1.00 35.24           C
ATOM    357  CG  TRP A  47      18.510   9.735  27.260  1.00 36.21           C
ATOM    358  CD1 TRP A  47      17.580   9.019  27.965  1.00 39.47           C
ATOM    359  CD2 TRP A  47      19.794   9.180  27.605  1.00 36.66           C
ATOM    360  NE1 TRP A  47      18.204   8.059  28.728  1.00 45.43           N
ATOM    361  CE2 TRP A  47      19.548   8.135  28.532  1.00 44.19           C
ATOM    362  CE3 TRP A  47      21.105   9.464  27.221  1.00 35.57           C
ATOM    363  CZ2 TRP A  47      20.595   7.374  29.085  1.00 42.81           C
ATOM    364  CZ3 TRP A  47      22.136   8.713  27.771  1.00 41.05           C
ATOM    365  CH2 TRP A  47      21.872   7.672  28.695  1.00 42.80           C
ATOM    366  N   GLU A  48      16.988   8.915  24.165  1.00 39.28           N
ATOM    367  CA  GLU A  48      16.497   7.568  23.882  1.00 40.34           C
ATOM    368  C   GLU A  48      17.041   7.029  22.569  1.00 38.26           C
ATOM    369  O   GLU A  48      17.282   5.831  22.429  1.00 41.97           O
ATOM    370  CB  GLU A  48      14.968   7.524  23.886  1.00 44.28           C
ATOM    371  CG  GLU A  48      14.346   7.612  25.278  1.00 59.57           C
ATOM    372  CD  GLU A  48      12.848   7.869  25.232  1.00 68.86           C
ATOM    373  OE1 GLU A  48      12.320   8.104  24.117  1.00 72.72           O
ATOM    374  OE2 GLU A  48      12.206   7.842  26.309  1.00 71.79           O
ATOM    375  N   SER A  49      17.234   7.915  21.603  1.00 45.73           N
ATOM    376  CA  SER A  49      17.772   7.496  20.316  1.00 44.41           C
ATOM    377  C   SER A  49      19.277   7.254  20.381  1.00 40.57           C
ATOM    378  O   SER A  49      19.803   6.460  19.624  1.00 37.27           O
ATOM    379  CB  SER A  49      17.448   8.516  19.223  1.00 44.27           C
ATOM    380  OG  SER A  49      18.148   8.213  18.025  1.00 44.27           O
ATOM    381  N   ILE A  50      19.969   7.922  21.293  1.00 35.66           N
ATOM    382  CA  ILE A  50      21.421   7.845  21.297  1.00 31.84           C
ATOM    383  C   ILE A  50      21.903   6.598  22.043  1.00 36.60           C
ATOM    384  O   ILE A  50      22.993   6.090  21.775  1.00 34.07           O
ATOM    385  CB  ILE A  50      22.087   9.168  21.802  1.00 35.83           C
ATOM    386  CG1 ILE A  50      23.475   9.340  21.190  1.00 33.75           C
ATOM    387  CG2 ILE A  50      22.124   9.242  23.339  1.00 38.49           C
ATOM    388  CD1 ILE A  50      24.221  10.531  21.728  1.00 38.79           C
ATOM    389  N   GLY A  51      21.076   6.087  22.951  1.00 35.34           N
ATOM    390  CA  GLY A  51      21.313   4.773  23.542  1.00 30.65           C
ATOM    391  C   GLY A  51      22.325   4.692  24.675  1.00 37.36           C
ATOM    392  O   GLY A  51      22.254   3.798  25.519  1.00 45.04           O
ATOM    393  N   ARG A  52      23.280   5.613  24.688  1.00 29.18           N
ATOM    394  CA  ARG A  52      24.300   5.634  25.722  1.00 38.14           C
ATOM    395  C   ARG A  52      24.946   7.016  25.741  1.00 37.73           C
ATOM    396  O   ARG A  52      24.874   7.750  24.757  1.00 37.14           O
ATOM    397  CB  ARG A  52      25.342   4.533  25.467  1.00 41.65           C
ATOM    398  CG  ARG A  52      26.233   4.788  24.265  1.00 36.59           C
ATOM    399  CD  ARG A  52      27.125   3.605  23.996  1.00 29.29           C
ATOM    400  NE  ARG A  52      28.131   3.918  22.985  1.00 33.52           N
ATOM    401  CZ  ARG A  52      29.141   3.123  22.644  1.00 35.52           C
ATOM    402  NH1 ARG A  52      29.294   1.953  23.243  1.00 32.49           N
ATOM    403  NH2 ARG A  52      30.001   3.514  21.708  1.00 37.98           N
ATOM    404  N   PRO A  53      25.565   7.383  26.871  1.00 39.42           N
ATOM    405  CA  PRO A  53      26.164   8.724  26.942  1.00 35.66           C
ATOM    406  C   PRO A  53      27.323   8.889  25.963  1.00 34.06           C
ATOM    407  O   PRO A  53      28.015   7.922  25.639  1.00 35.96           O
ATOM    408  CB  PRO A  53      26.721   8.803  28.372  1.00 33.24           C
ATOM    409  CG  PRO A  53      26.112   7.666  29.117  1.00 35.00           C
ATOM    410  CD  PRO A  53      25.758   6.606  28.108  1.00 33.97           C
ATOM    411  N   LEU A  54      27.532  10.119  25.509  1.00 36.98           N
ATOM    412  CA  LEU A  54      28.782  10.498  24.877  1.00 43.92           C
ATOM    413  C   LEU A  54      29.890  10.434  25.947  1.00 49.24           C
ATOM    414  O   LEU A  54      29.776  11.061  27.009  1.00 56.38           O
ATOM    415  CB  LEU A  54      28.656  11.907  24.305  1.00 43.11           C
ATOM    416  CG  LEU A  54      27.496  12.114  23.324  1.00 41.11           C
ATOM    417  CD1 LEU A  54      27.163  13.598  23.174  1.00 34.03           C
ATOM    418  CD2 LEU A  54      27.851  11.507  21.969  1.00 43.29           C
ATOM    419  N   PRO A  55      30.960   9.666  25.675  1.00 48.50           N
ATOM    420  CA  PRO A  55      32.014   9.365  26.657  1.00 48.97           C
ATOM    421  C   PRO A  55      32.925  10.559  26.959  1.00 61.58           C
ATOM    422  O   PRO A  55      33.095  11.425  26.098  1.00 66.73           O
ATOM    423  CB  PRO A  55      32.814   8.251  25.971  1.00 48.44           C
ATOM    424  CG  PRO A  55      32.632   8.525  24.510  1.00 50.73           C
ATOM    425  CD  PRO A  55      31.217   9.026  24.371  1.00 48.31           C
ATOM    426  N   GLY A  56      33.483  10.603  28.171  1.00 67.77           N
ATOM    427  CA  GLY A  56      34.427  11.641  28.558  1.00 70.00           C
ATOM    428  C   GLY A  56      33.795  13.003  28.785  1.00 73.40           C
ATOM    429  O   GLY A  56      34.489  14.000  29.002  1.00 72.67           O
ATOM    430  N   ARG A  57      32.469  13.042  28.730  1.00 72.35           N
ATOM    431  CA  ARG A  57      31.724  14.277  28.917  1.00 61.67           C
ATOM    432  C   ARG A  57      30.712  14.072  30.024  1.00 55.65           C
ATOM    433  O   ARG A  57      30.412  12.940  30.396  1.00 59.38           O
ATOM    434  CB  ARG A  57      30.969  14.635  27.635  1.00 51.16           C
ATOM    435  CG  ARG A  57      31.825  14.743  26.401  1.00 46.31           C
ATOM    436  CD  ARG A  57      30.960  14.603  25.185  1.00 44.01           C
ATOM    437  NE  ARG A  57      31.714  14.665  23.937  1.00 55.16           N
ATOM    438  CZ  ARG A  57      32.285  13.618  23.353  1.00 62.48           C
ATOM    439  NH1 ARG A  57      32.193  12.421  23.913  1.00 61.68           N
ATOM    440  NH2 ARG A  57      32.951  13.771  22.212  1.00 63.84           N
ATOM    441  N   LYS A  58      30.180  15.174  30.535  1.00 49.39           N
ATOM    442  CA  LYS A  58      28.991  15.136  31.367  1.00 50.45           C
ATOM    443  C   LYS A  58      27.759  15.281  30.461  1.00 51.29           C
ATOM    444  O   LYS A  58      27.695  16.183  29.620  1.00 52.14           O
ATOM    445  CB  LYS A  58      29.031  16.264  32.394  1.00 54.54           C
ATOM    446  CG  LYS A  58      27.891  16.233  33.383  1.00 61.14           C
ATOM    447  CD  LYS A  58      28.245  17.025  34.641  1.00 66.12           C
ATOM    448  CE  LYS A  58      27.246  16.759  35.761  1.00 70.94           C
ATOM    449  NZ  LYS A  58      27.506  17.625  36.950  1.00 79.95           N
ATOM    450  N   ASN A  59      26.791  14.383  30.629  1.00 45.12           N
ATOM    451  CA  ASN A  59      25.580  14.364  29.811  1.00 36.00           C
ATOM    452  C   ASN A  59      24.345  14.765  30.622  1.00 40.16           C
ATOM    453  O   ASN A  59      23.970  14.081  31.580  1.00 45.82           O
ATOM    454  CB  ASN A  59      25.353  12.960  29.241  1.00 44.63           C
ATOM    455  CG  ASN A  59      26.392  12.562  28.203  1.00 47.94           C
ATOM    456  OD1 ASN A  59      26.040  12.070  27.116  1.00 50.27           O
ATOM    457  ND2 ASN A  59      27.679  12.765  28.528  1.00 36.76           N
ATOM    458  N   ILE A  60      23.700  15.861  30.245  1.00 41.23           N
ATOM    459  CA  ILE A  60      22.527  16.309  30.989  1.00 44.81           C
ATOM    460  C   ILE A  60      21.269  16.069  30.176  1.00 43.38           C
ATOM    461  O   ILE A  60      21.125  16.610  29.075  1.00 46.70           O
ATOM    462  CB  ILE A  60      22.619  17.804  31.383  1.00 45.41           C
ATOM    463  CG1 ILE A  60      23.655  17.998  32.488  1.00 46.59           C
ATOM    464  CG2 ILE A  60      21.281  18.310  31.893  1.00 45.03           C
ATOM    465  CD1 ILE A  60      25.062  18.096  31.996  1.00 49.60           C
ATOM    466  N   ILE A  61      20.362  15.255  30.713  1.00 44.17           N
ATOM    467  CA  ILE A  61      19.094  14.995  30.031  1.00 44.46           C
ATOM    468  C   ILE A  61      17.987  15.877  30.598  1.00 45.68           C
ATOM    469  O   ILE A  61      17.612  15.749  31.762  1.00 52.05           O
ATOM    470  CB  ILE A  61      18.662  13.524  30.128  1.00 42.46           C
ATOM    471  CG1 ILE A  61      19.882  12.606  30.075  1.00 39.05           C
ATOM    472  CG2 ILE A  61      17.672  13.200  29.013  1.00 39.78           C
ATOM    473  CD1 ILE A  61      20.720  12.771  28.804  1.00 33.33           C
ATOM    474  N   LEU A  62      17.480  16.782  29.769  1.00 48.27           N
ATOM    475  CA  LEU A  62      16.404  17.694  30.155  1.00 50.71           C
ATOM    476  C   LEU A  62      15.039  17.077  29.836  1.00 56.73           C
ATOM    477  O   LEU A  62      14.701  16.858  28.668  1.00 61.12           O
ATOM    478  CB  LEU A  62      16.565  19.028  29.418  1.00 45.26           C
ATOM    479  CG  LEU A  62      15.398  20.017  29.417  1.00 50.97           C
ATOM    480  CD1 LEU A  62      15.040  20.445  30.835  1.00 55.27           C
ATOM    481  CD2 LEU A  62      15.756  21.231  28.561  1.00 53.34           C
ATOM    482  N   SER A  63      14.261  16.785  30.874  1.00 59.83           N
ATOM    483  CA  SER A  63      12.942  16.185  30.688  1.00 66.39           C
ATOM    484  C   SER A  63      11.985  16.416  31.859  1.00 73.98           C
ATOM    485  O   SER A  63      12.400  16.459  33.018  1.00 71.18           O
ATOM    486  CB  SER A  63      13.066  14.686  30.426  1.00 65.06           C
ATOM    487  OG  SER A  63      11.797  14.069  30.512  1.00 70.32           O
ATOM    488  N   SER A  64      10.700  16.548  31.537  1.00 80.13           N
ATOM    489  CA  SER A  64       9.653  16.663  32.543  1.00 84.11           C
ATOM    490  C   SER A  64       9.445  15.321  33.225  1.00 90.77           C
ATOM    491  O   SER A  64       9.253  15.254  34.438  1.00 95.38           O
ATOM    492  CB  SER A  64       8.347  17.110  31.894  1.00 79.99           C
ATOM    493  OG  SER A  64       8.569  18.212  31.037  1.00 79.45           O
ATOM    494  N   GLN A  65       9.475  14.257  32.425  1.00 91.48           N
ATOM    495  CA  GLN A  65       9.336  12.892  32.925  1.00 96.13           C
ATOM    496  C   GLN A  65      10.714  12.263  33.104  1.00 95.28           C
ATOM    497  O   GLN A  65      11.235  11.623  32.180  1.00 90.03           O
ATOM    498  CB  GLN A  65       8.501  12.047  31.958  1.00 94.28           C
ATOM    499  N   PRO A  66      11.301  12.421  34.303  1.00 95.33           N
ATOM    500  CA  PRO A  66      12.692  12.026  34.542  1.00 92.28           C
ATOM    501  C   PRO A  66      12.862  10.511  34.494  1.00 86.61           C
ATOM    502  O   PRO A  66      11.910   9.773  34.748  1.00 89.37           O
ATOM    503  CB  PRO A  66      12.955  12.540  35.959  1.00 95.94           C
ATOM    504  CG  PRO A  66      11.625  12.431  36.627  1.00 99.46           C
ATOM    505  CD  PRO A  66      10.602  12.748  35.560  1.00 97.56           C
ATOM    506  N   GLY A  67      14.067  10.060  34.167  1.00 80.32           N
ATOM    507  CA  GLY A  67      14.355   8.640  34.075  1.00 73.18           C
ATOM    508  C   GLY A  67      15.168   8.151  35.257  1.00 67.04           C
ATOM    509  O   GLY A  67      15.321   8.857  36.253  1.00 65.58           O
ATOM    510  N   THR A  68      15.706   6.944  35.139  1.00 67.57           N
ATOM    511  CA  THR A  68      16.387   6.311  36.259  1.00 75.41           C
ATOM    512  C   THR A  68      17.854   6.040  35.951  1.00 68.03           C
ATOM    513  O   THR A  68      18.615   5.653  36.838  1.00 68.91           O
ATOM    514  CB  THR A  68      15.697   4.983  36.629  1.00 88.24           C
ATOM    515  OG1 THR A  68      14.278   5.134  36.505  1.00 93.68           O
ATOM    516  CG2 THR A  68      16.050   4.552  38.052  1.00 96.16           C
ATOM    517  N   ASP A  69      18.245   6.242  34.694  1.00 58.20           N
ATOM    518  CA  ASP A  69      19.610   5.942  34.254  1.00 55.98           C
ATOM    519  C   ASP A  69      20.684   6.573  35.160  1.00 56.58           C
ATOM    520  O   ASP A  69      20.621   7.759  35.491  1.00 55.13           O
ATOM    521  CB  ASP A  69      19.826   6.370  32.800  1.00 48.80           C
ATOM    522  CG  ASP A  69      21.011   5.669  32.166  1.00 47.64           C
ATOM    523  OD1 ASP A  69      20.799   4.802  31.290  1.00 50.62           O
ATOM    524  OD2 ASP A  69      22.158   5.959  32.566  1.00 45.19           O
ATOM    525  N   ASP A  70      21.661   5.762  35.560  1.00 53.43           N
ATOM    526  CA  ASP A  70      22.660   6.166  36.553  1.00 49.53           C
ATOM    527  C   ASP A  70      23.937   6.803  35.977  1.00 49.41           C
ATOM    528  O   ASP A  70      24.882   7.088  36.721  1.00 46.19           O
ATOM    529  CB  ASP A  70      23.023   4.985  37.478  1.00 46.15           C
ATOM    530  CG  ASP A  70      23.411   3.700  36.710  1.00 49.00           C
ATOM    531  OD1 ASP A  70      23.625   2.651  37.373  1.00 45.67           O
ATOM    532  OD2 ASP A  70      23.504   3.726  35.456  1.00 44.29           O
ATOM    533  N   ARG A  71      23.959   7.044  34.666  1.00 46.13           N
ATOM    534  CA  ARG A  71      25.174   7.532  34.005  1.00 48.43           C
ATOM    535  C   ARG A  71      25.070   8.996  33.634  1.00 51.34           C
ATOM    536  O   ARG A  71      26.079   9.657  33.382  1.00 51.19           O
ATOM    537  CB  ARG A  71      25.490   6.707  32.751  1.00 45.12           C
ATOM    538  CG  ARG A  71      25.787   5.238  33.021  1.00 48.57           C
ATOM    539  CD  ARG A  71      25.766   4.433  31.730  1.00 40.38           C
ATOM    540  NE  ARG A  71      24.464   4.488  31.073  1.00 33.66           N
ATOM    541  CZ  ARG A  71      24.187   3.909  29.910  1.00 37.88           C
ATOM    542  NH1 ARG A  71      25.132   3.229  29.268  1.00 39.11           N
ATOM    543  NH2 ARG A  71      22.963   4.010  29.393  1.00 32.75           N
ATOM    544  N   VAL A  72      23.837   9.491  33.599  1.00 52.69           N
ATOM    545  CA  VAL A  72      23.560  10.859  33.191  1.00 46.68           C
ATOM    546  C   VAL A  72      22.969  11.669  34.348  1.00 49.24           C
ATOM    547  O   VAL A  72      22.728  11.141  35.436  1.00 52.39           O
ATOM    548  CB  VAL A  72      22.576  10.871  32.017  1.00 45.71           C
ATOM    549  CG1 VAL A  72      23.154  10.090  30.849  1.00 41.28           C
ATOM    550  CG2 VAL A  72      21.246  10.267  32.458  1.00 45.52           C
ATOM    551  N   THR A  73      22.736  12.953  34.108  1.00 51.69           N
ATOM    552  CA  THR A  73      22.103  13.809  35.103  1.00 52.78           C
ATOM    553  C   THR A  73      20.723  14.249  34.617  1.00 49.92           C
ATOM    554  O   THR A  73      20.590  14.846  33.547  1.00 51.37           O
ATOM    555  CB  THR A  73      22.961  15.052  35.397  1.00 50.29           C
ATOM    556  OG1 THR A  73      24.319  14.653  35.653  1.00 44.24           O
ATOM    557  CG2 THR A  73      22.390  15.832  36.591  1.00 50.58           C
ATOM    558  N   TRP A  74      19.700  13.946  35.405  1.00 50.71           N
ATOM    559  CA  TRP A  74      18.326  14.241  35.022  1.00 52.64           C
ATOM    560  C   TRP A  74      17.860  15.581  35.587  1.00 62.74           C
ATOM    561  O   TRP A  74      17.740  15.746  36.807  1.00 71.37           O
ATOM    562  CB  TRP A  74      17.402  13.113  35.488  1.00 56.12           C
ATOM    563  CG  TRP A  74      17.709  11.791  34.837  1.00 58.12           C
ATOM    564  CD1 TRP A  74      18.550  10.817  35.299  1.00 55.64           C
ATOM    565  CD2 TRP A  74      17.173  11.306  33.596  1.00 56.60           C
ATOM    566  NE1 TRP A  74      18.568   9.757  34.424  1.00 52.46           N
ATOM    567  CE2 TRP A  74      17.735  10.029  33.378  1.00 57.86           C
ATOM    568  CE3 TRP A  74      16.277  11.825  32.660  1.00 54.57           C
ATOM    569  CZ2 TRP A  74      17.419   9.263  32.242  1.00 58.94           C
ATOM    570  CZ3 TRP A  74      15.972  11.066  31.535  1.00 49.54           C
ATOM    571  CH2 TRP A  74      16.542   9.798  31.338  1.00 52.56           C
ATOM    572  N   VAL A  75      17.598  16.534  34.697  1.00 60.21           N
ATOM    573  CA  VAL A  75      17.063  17.832  35.104  1.00 64.61           C
ATOM    574  C   VAL A  75      15.678  18.063  34.507  1.00 73.06           C
ATOM    575  O   VAL A  75      15.252  17.352  33.595  1.00 75.97           O
ATOM    576  CB  VAL A  75      17.975  18.995  34.688  1.00 59.68           C
ATOM    577  CG1 VAL A  75      19.334  18.894  35.390  1.00 50.27           C
ATOM    578  CG2 VAL A  75      18.119  19.012  33.167  1.00 56.44           C
ATOM    579  N   LYS A  76      14.982  19.068  35.026  1.00 76.40           N
ATOM    580  CA  LYS A  76      13.596  19.302  34.647  1.00 73.32           C
ATOM    581  C   LYS A  76      13.358  20.727  34.138  1.00 67.42           C
ATOM    582  O   LYS A  76      12.257  21.062  33.702  1.00 69.70           O
ATOM    583  CB  LYS A  76      12.674  18.970  35.827  1.00 77.21           C
ATOM    584  CG  LYS A  76      13.096  17.717  36.594  1.00 80.55           C
ATOM    585  CD  LYS A  76      12.008  17.195  37.519  1.00 88.26           C
ATOM    586  CE  LYS A  76      12.406  15.850  38.113  1.00 91.22           C
ATOM    587  N   SER A  77      14.392  21.561  34.188  1.00 55.75           N
ATOM    588  CA  SER A  77      14.293  22.910  33.642  1.00 56.63           C
ATOM    589  C   SER A  77      15.574  23.325  32.943  1.00 55.33           C
ATOM    590  O   SER A  77      16.640  22.756  33.194  1.00 56.20           O
ATOM    591  CB  SER A  77      13.968  23.927  34.739  1.00 54.75           C
ATOM    592  OG  SER A  77      15.130  24.254  35.486  1.00 51.59           O
ATOM    593  N   VAL A  78      15.454  24.329  32.078  1.00 56.07           N
ATOM    594  CA  VAL A  78      16.599  24.952  31.424  1.00 59.23           C
ATOM    595  C   VAL A  78      17.637  25.486  32.417  1.00 66.67           C
ATOM    596  O   VAL A  78      18.827  25.193  32.285  1.00 71.06           O
ATOM    597  CB  VAL A  78      16.142  26.099  30.512  1.00 65.94           C
ATOM    598  CG1 VAL A  78      17.348  26.774  29.855  1.00 63.47           C
ATOM    599  CG2 VAL A  78      15.151  25.576  29.469  1.00 68.99           C
ATOM    600  N   ASP A  79      17.191  26.262  33.405  1.00 65.94           N
ATOM    601  CA  ASP A  79      18.111  26.828  34.389  1.00 69.11           C
ATOM    602  C   ASP A  79      18.897  25.723  35.102  1.00 63.39           C
ATOM    603  O   ASP A  79      20.127  25.788  35.217  1.00 58.04           O
ATOM    604  CB  ASP A  79      17.370  27.729  35.391  1.00 69.80           C
ATOM    605  N   GLU A  80      18.183  24.691  35.541  1.00 59.55           N
ATOM    606  CA  GLU A  80      18.794  23.571  36.247  1.00 63.52           C
ATOM    607  C   GLU A  80      19.842  22.872  35.367  1.00 65.38           C
ATOM    608  O   GLU A  80      20.907  22.483  35.852  1.00 66.70           O
ATOM    609  CB  GLU A  80      17.703  22.595  36.715  1.00 66.95           C
ATOM    610  CG  GLU A  80      18.177  21.440  37.599  1.00 81.03           C
ATOM    611  CD  GLU A  80      17.047  20.470  37.957  1.00 94.46           C
ATOM    612  OE1 GLU A  80      15.867  20.821  37.723  1.00100.76           O
ATOM    613  OE2 GLU A  80      17.334  19.360  38.468  1.00 94.63           O
ATOM    614  N   ALA A  81      19.549  22.757  34.071  1.00 60.78           N
ATOM    615  CA  ALA A  81      20.440  22.083  33.124  1.00 59.57           C
ATOM    616  C   ALA A  81      21.751  22.836  32.916  1.00 59.88           C
ATOM    617  O   ALA A  81      22.800  22.224  32.705  1.00 56.77           O
ATOM    618  CB  ALA A  81      19.738  21.862  31.782  1.00 54.38           C
ATOM    619  N   ILE A  82      21.683  24.162  32.970  1.00 62.89           N
ATOM    620  CA  ILE A  82      22.866  25.002  32.814  1.00 66.47           C
ATOM    621  C   ILE A  82      23.743  24.937  34.065  1.00 73.95           C
ATOM    622  O   ILE A  82      24.975  24.875  33.978  1.00 74.70           O
ATOM    623  CB  ILE A  82      22.462  26.465  32.531  1.00 73.74           C
ATOM    624  CG1 ILE A  82      21.650  26.538  31.236  1.00 70.51           C
ATOM    625  CG2 ILE A  82      23.686  27.373  32.461  1.00 76.03           C
ATOM    626  CD1 ILE A  82      21.193  27.929  30.884  1.00 67.75           C
ATOM    627  N   ALA A  83      23.101  24.947  35.230  1.00 76.21           N
ATOM    628  CA  ALA A  83      23.826  24.894  36.495  1.00 77.17           C
ATOM    629  C   ALA A  83      24.535  23.554  36.651  1.00 66.99           C
ATOM    630  O   ALA A  83      25.683  23.496  37.096  1.00 58.15           O
ATOM    631  CB  ALA A  83      22.885  25.145  37.665  1.00 78.81           C
ATOM    632  N   ALA A  84      23.853  22.483  36.260  1.00 65.53           N
ATOM    633  CA  ALA A  84      24.407  21.138  36.381  1.00 63.70           C
ATOM    634  C   ALA A  84      25.632  20.933  35.491  1.00 61.12           C
ATOM    635  O   ALA A  84      26.365  19.956  35.653  1.00 57.78           O
ATOM    636  CB  ALA A  84      23.342  20.091  36.083  1.00 61.25           C
ATOM    637  N   CYS A  85      25.854  21.861  34.561  1.00 65.11           N
ATOM    638  CA  CYS A  85      27.018  21.809  33.679  1.00 71.31           C
ATOM    639  C   CYS A  85      28.213  22.398  34.387  1.00 76.66           C
ATOM    640  O   CYS A  85      29.357  22.009  34.145  1.00 75.13           O
ATOM    641  CB  CYS A  85      26.759  22.580  32.387  1.00 73.10           C
ATOM    642  SG  CYS A  85      25.652  21.730  31.259  1.00 71.29           S
ATOM    643  N   GLY A  86      27.928  23.347  35.268  1.00 80.03           N
ATOM    644  CA  GLY A  86      28.948  23.969  36.085  1.00 79.30           C
ATOM    645  C   GLY A  86      29.647  25.110  35.379  1.00 79.52           C
ATOM    646  O   GLY A  86      29.138  25.664  34.395  1.00 80.24           O
ATOM    647  N   ASP A  87      30.827  25.449  35.890  1.00 77.36           N
ATOM    648  CA  ASP A  87      31.600  26.580  35.400  1.00 80.01           C
ATOM    649  C   ASP A  87      32.619  26.136  34.350  1.00 76.99           C
ATOM    650  O   ASP A  87      33.819  26.044  34.619  1.00 75.67           O
ATOM    651  CB  ASP A  87      32.291  27.282  36.572  1.00 83.37           C
ATOM    652  CG  ASP A  87      33.073  28.504  36.143  1.00 84.10           C
ATOM    653  OD1 ASP A  87      32.621  29.204  35.207  1.00 85.49           O
ATOM    654  OD2 ASP A  87      34.141  28.762  36.744  1.00 81.30           O
ATOM    655  N   VAL A  88      32.120  25.857  33.150  1.00 72.01           N
ATOM    656  CA  VAL A  88      32.959  25.461  32.026  1.00 61.90           C
ATOM    657  C   VAL A  88      32.960  26.595  31.008  1.00 56.76           C
ATOM    658  O   VAL A  88      32.070  27.456  31.052  1.00 55.35           O
ATOM    659  CB  VAL A  88      32.418  24.177  31.366  1.00 61.99           C
ATOM    660  CG1 VAL A  88      32.534  23.001  32.318  1.00 60.05           C
ATOM    661  CG2 VAL A  88      30.975  24.379  30.933  1.00 62.19           C
ATOM    662  N   PRO A  89      33.965  26.617  30.101  1.00 50.10           N
ATOM    663  CA  PRO A  89      33.950  27.616  29.018  1.00 55.83           C
ATOM    664  C   PRO A  89      32.723  27.471  28.108  1.00 60.99           C
ATOM    665  O   PRO A  89      31.980  28.433  27.907  1.00 59.79           O
ATOM    666  CB  PRO A  89      35.226  27.308  28.212  1.00 54.66           C
ATOM    667  CG  PRO A  89      36.086  26.475  29.107  1.00 48.51           C
ATOM    668  CD  PRO A  89      35.163  25.752  30.056  1.00 47.14           C
ATOM    669  N   GLU A  90      32.509  26.274  27.571  1.00 59.02           N
ATOM    670  CA  GLU A  90      31.467  26.082  26.566  1.00 52.91           C
ATOM    671  C   GLU A  90      30.543  24.904  26.873  1.00 47.54           C
ATOM    672  O   GLU A  90      31.006  23.805  27.184  1.00 52.26           O
ATOM    673  CB  GLU A  90      32.107  25.914  25.185  1.00 54.77           C
ATOM    674  CG  GLU A  90      31.122  25.812  24.038  1.00 56.84           C
ATOM    675  CD  GLU A  90      31.817  25.805  22.688  1.00 51.85           C
ATOM    676  OE1 GLU A  90      31.175  26.202  21.686  1.00 46.09           O
ATOM    677  OE2 GLU A  90      33.008  25.411  22.635  1.00 48.22           O
ATOM    678  N   ILE A  91      29.236  25.143  26.794  1.00 49.02           N
ATOM    679  CA  ILE A  91      28.242  24.073  26.891  1.00 49.62           C
ATOM    680  C   ILE A  91      27.657  23.759  25.505  1.00 51.06           C
ATOM    681  O   ILE A  91      27.275  24.666  24.761  1.00 52.74           O
ATOM    682  CB  ILE A  91      27.083  24.450  27.830  1.00 48.73           C
ATOM    683  CG1 ILE A  91      27.604  24.809  29.221  1.00 50.39           C
ATOM    684  CG2 ILE A  91      26.091  23.301  27.938  1.00 53.79           C
ATOM    685  CD1 ILE A  91      26.536  25.426  30.134  1.00 49.12           C
ATOM    686  N   MET A  92      27.582  22.473  25.169  1.00 44.46           N
ATOM    687  CA  MET A  92      27.093  22.037  23.862  1.00 39.52           C
ATOM    688  C   MET A  92      25.655  21.523  23.949  1.00 38.06           C
ATOM    689  O   MET A  92      25.391  20.515  24.607  1.00 37.98           O
ATOM    690  CB  MET A  92      28.002  20.930  23.308  1.00 39.65           C
ATOM    691  CG  MET A  92      29.442  21.362  23.073  1.00 41.78           C
ATOM    692  SD  MET A  92      29.515  22.791  21.982  1.00 54.99           S
ATOM    693  CE  MET A  92      28.994  22.029  20.436  1.00 50.04           C
ATOM    694  N   VAL A  93      24.724  22.206  23.290  1.00 34.63           N
ATOM    695  CA  VAL A  93      23.333  21.743  23.246  1.00 33.38           C
ATOM    696  C   VAL A  93      23.083  20.963  21.953  1.00 36.68           C
ATOM    697  O   VAL A  93      23.253  21.507  20.859  1.00 42.39           O
ATOM    698  CB  VAL A  93      22.342  22.915  23.313  1.00 38.28           C
ATOM    699  CG1 VAL A  93      20.905  22.405  23.195  1.00 41.56           C
ATOM    700  CG2 VAL A  93      22.551  23.737  24.591  1.00 32.84           C
ATOM    701  N   ILE A  94      22.671  19.700  22.074  1.00 29.86           N
ATOM    702  CA  ILE A  94      22.618  18.804  20.911  1.00 35.45           C
ATOM    703  C   ILE A  94      21.230  18.338  20.433  1.00 39.65           C
ATOM    704  O   ILE A  94      21.137  17.474  19.565  1.00 51.78           O
ATOM    705  CB  ILE A  94      23.527  17.565  21.107  1.00 34.15           C
ATOM    706  CG1 ILE A  94      22.855  16.538  22.022  1.00 34.55           C
ATOM    707  CG2 ILE A  94      24.899  17.987  21.646  1.00 28.11           C
ATOM    708  CD1 ILE A  94      23.652  15.245  22.172  1.00 31.28           C
ATOM    709  N   GLY A  95      20.158  18.893  20.992  1.00 37.75           N
ATOM    710  CA  GLY A  95      18.814  18.553  20.539  1.00 41.40           C
ATOM    711  C   GLY A  95      17.930  17.870  21.576  1.00 43.81           C
ATOM    712  O   GLY A  95      18.373  17.615  22.698  1.00 43.84           O
ATOM    713  N   GLY A  96      16.686  17.559  21.204  1.00 46.56           N
ATOM    714  CA  GLY A  96      16.195  17.774  19.849  1.00 44.17           C
ATOM    715  C   GLY A  96      15.516  19.122  19.629  1.00 47.81           C
ATOM    716  O   GLY A  96      15.986  20.150  20.134  1.00 46.64           O
ATOM    717  N   GLY A  97      14.413  19.110  18.872  1.00 47.15           N
ATOM    718  CA  GLY A  97      13.700  20.313  18.458  1.00 34.67           C
ATOM    719  C   GLY A  97      13.340  21.339  19.524  1.00 47.24           C
ATOM    720  O   GLY A  97      13.741  22.503  19.408  1.00 49.65           O
ATOM    721  N   ARG A  98      12.579  20.935  20.546  1.00 56.82           N
ATOM    722  CA  ARG A  98      12.141  21.873  21.588  1.00 61.83           C
ATOM    723  C   ARG A  98      13.334  22.446  22.323  1.00 59.56           C
ATOM    724  O   ARG A  98      13.378  23.639  22.623  1.00 64.62           O
ATOM    725  CB  ARG A  98      11.232  21.207  22.629  1.00 71.81           C
ATOM    726  CG  ARG A  98      10.198  20.237  22.109  1.00 82.11           C
ATOM    727  CD  ARG A  98      10.055  19.088  23.095  1.00 95.95           C
ATOM    728  NE  ARG A  98       9.082  18.087  22.665  1.00104.87           N
ATOM    729  CZ  ARG A  98       8.952  16.882  23.212  1.00110.45           C
ATOM    730  NH1 ARG A  98       9.742  16.514  24.213  1.00112.69           N
ATOM    731  NH2 ARG A  98       8.034  16.044  22.749  1.00108.76           N
ATOM    732  N   VAL A  99      14.295  21.578  22.628  1.00 44.73           N
ATOM    733  CA  VAL A  99      15.455  21.998  23.395  1.00 47.04           C
ATOM    734  C   VAL A  99      16.334  22.977  22.612  1.00 56.03           C
ATOM    735  O   VAL A  99      16.921  23.879  23.207  1.00 60.44           O
ATOM    736  CB  VAL A  99      16.233  20.792  24.016  1.00 42.96           C
ATOM    737  CG1 VAL A  99      15.489  19.489  23.731  1.00 54.52           C
ATOM    738  CG2 VAL A  99      17.650  20.732  23.519  1.00 41.35           C
ATOM    739  N   TYR A 100      16.400  22.823  21.287  1.00 52.01           N
ATOM    740  CA  TYR A 100      17.043  23.841  20.459  1.00 48.19           C
ATOM    741  C   TYR A 100      16.302  25.171  20.629  1.00 49.78           C
ATOM    742  O   TYR A 100      16.928  26.203  20.889  1.00 47.82           O
ATOM    743  CB  TYR A 100      17.070  23.453  18.977  1.00 42.15           C
ATOM    744  CG  TYR A 100      18.103  22.418  18.560  1.00 37.62           C
ATOM    745  CD1 TYR A 100      19.391  22.424  19.080  1.00 37.93           C
ATOM    746  CD2 TYR A 100      17.787  21.442  17.616  1.00 39.55           C
ATOM    747  CE1 TYR A 100      20.347  21.467  18.674  1.00 37.10           C
ATOM    748  CE2 TYR A 100      18.728  20.485  17.208  1.00 35.83           C
ATOM    749  CZ  TYR A 100      20.006  20.505  17.740  1.00 35.48           C
ATOM    750  OH  TYR A 100      20.938  19.568  17.336  1.00 31.50           O
ATOM    751  N   GLU A 101      14.973  25.144  20.482  1.00 49.10           N
ATOM    752  CA  GLU A 101      14.153  26.361  20.635  1.00 55.56           C
ATOM    753  C   GLU A 101      14.423  27.074  21.964  1.00 61.39           C
ATOM    754  O   GLU A 101      14.679  28.275  21.987  1.00 69.26           O
ATOM    755  CB  GLU A 101      12.646  26.074  20.473  1.00 40.18           C
ATOM    756  N   GLN A 102      14.408  26.312  23.055  1.00 56.87           N
ATOM    757  CA  GLN A 102      14.623  26.844  24.401  1.00 52.56           C
ATOM    758  C   GLN A 102      15.997  27.470  24.653  1.00 54.67           C
ATOM    759  O   GLN A 102      16.103  28.450  25.381  1.00 62.87           O
ATOM    760  CB  GLN A 102      14.362  25.750  25.440  1.00 49.92           C
ATOM    761  CG  GLN A 102      12.901  25.383  25.607  1.00 54.94           C
ATOM    762  CD  GLN A 102      12.709  24.140  26.451  1.00 67.99           C
ATOM    763  OE1 GLN A 102      13.331  23.104  26.199  1.00 70.98           O
ATOM    764  NE2 GLN A 102      11.851  24.236  27.466  1.00 71.28           N
ATOM    765  N   PHE A 103      17.042  26.902  24.060  1.00 53.20           N
ATOM    766  CA  PHE A 103      18.411  27.333  24.347  1.00 53.69           C
ATOM    767  C   PHE A 103      18.957  28.352  23.360  1.00 58.46           C
ATOM    768  O   PHE A 103      20.070  28.854  23.532  1.00 60.24           O
ATOM    769  CB  PHE A 103      19.354  26.128  24.409  1.00 48.57           C
ATOM    770  CG  PHE A 103      19.295  25.385  25.708  1.00 48.76           C
ATOM    771  CD1 PHE A 103      18.486  24.268  25.852  1.00 46.59           C
ATOM    772  CD2 PHE A 103      20.031  25.817  26.802  1.00 54.72           C
ATOM    773  CE1 PHE A 103      18.423  23.580  27.060  1.00 49.25           C
ATOM    774  CE2 PHE A 103      19.973  25.135  28.016  1.00 54.07           C
ATOM    775  CZ  PHE A 103      19.168  24.016  28.143  1.00 55.18           C
ATOM    776  N   LEU A 104      18.186  28.646  22.320  1.00 62.09           N
ATOM    777  CA  LEU A 104      18.642  29.577  21.287  1.00 61.48           C
ATOM    778  C   LEU A 104      18.806  31.026  21.787  1.00 60.25           C
ATOM    779  O   LEU A 104      19.880  31.613  21.596  1.00 55.15           O
ATOM    780  CB  LEU A 104      17.753  29.495  20.041  1.00 58.43           C
ATOM    781  CG  LEU A 104      18.141  30.373  18.848  1.00 53.23           C
ATOM    782  CD1 LEU A 104      19.411  29.866  18.180  1.00 46.35           C
ATOM    783  CD2 LEU A 104      16.995  30.432  17.857  1.00 52.25           C
ATOM    784  N   PRO A 105      17.764  31.602  22.445  1.00 63.72           N
ATOM    785  CA  PRO A 105      17.935  32.971  22.957  1.00 64.00           C
ATOM    786  C   PRO A 105      19.095  33.094  23.942  1.00 68.14           C
ATOM    787  O   PRO A 105      19.627  34.189  24.138  1.00 75.62           O
ATOM    788  CB  PRO A 105      16.600  33.258  23.666  1.00 54.74           C
ATOM    789  CG  PRO A 105      15.980  31.926  23.896  1.00 54.20           C
ATOM    790  CD  PRO A 105      16.405  31.097  22.726  1.00 57.94           C
ATOM    791  N   LYS A 106      19.484  31.976  24.545  1.00 61.08           N
ATOM    792  CA  LYS A 106      20.605  31.958  25.474  1.00 57.10           C
ATOM    793  C   LYS A 106      21.921  31.584  24.793  1.00 55.31           C
ATOM    794  O   LYS A 106      22.971  31.597  25.433  1.00 55.40           O
ATOM    795  CB  LYS A 106      20.310  31.011  26.648  1.00 59.10           C
ATOM    796  CG  LYS A 106      19.004  31.341  27.377  1.00 63.38           C
ATOM    797  CD  LYS A 106      18.974  30.798  28.800  1.00 65.80           C
ATOM    798  CE  LYS A 106      20.184  31.268  29.603  1.00 75.47           C
ATOM    799  NZ  LYS A 106      20.341  32.750  29.620  1.00 78.96           N
ATOM    800  N   ALA A 107      21.858  31.262  23.499  1.00 61.32           N
ATOM    801  CA  ALA A 107      23.024  30.776  22.748  1.00 61.17           C
ATOM    802  C   ALA A 107      23.876  31.911  22.176  1.00 60.42           C
ATOM    803  O   ALA A 107      23.340  32.911  21.701  1.00 68.53           O
ATOM    804  CB  ALA A 107      22.580  29.850  21.615  1.00 56.97           C
ATOM    805  N   GLN A 108      25.196  31.747  22.206  1.00 53.53           N
ATOM    806  CA  GLN A 108      26.102  32.716  21.583  1.00 64.77           C
ATOM    807  C   GLN A 108      26.928  32.105  20.443  1.00 70.15           C
ATOM    808  O   GLN A 108      27.812  32.763  19.889  1.00 74.95           O
ATOM    809  CB  GLN A 108      27.026  33.357  22.631  1.00 72.27           C
ATOM    810  CG  GLN A 108      26.321  34.326  23.570  1.00 82.28           C
ATOM    811  CD  GLN A 108      27.141  34.666  24.809  1.00 93.78           C
ATOM    812  OE1 GLN A 108      28.355  34.457  24.846  1.00 99.55           O
ATOM    813  NE2 GLN A 108      26.473  35.190  25.836  1.00 93.94           N
ATOM    814  N   LYS A 109      26.639  30.852  20.093  1.00 59.96           N
ATOM    815  CA  LYS A 109      27.407  30.167  19.059  1.00 49.92           C
ATOM    816  C   LYS A 109      26.663  28.966  18.429  1.00 52.82           C
ATOM    817  O   LYS A 109      26.026  28.179  19.132  1.00 52.49           O
ATOM    818  CB  LYS A 109      28.761  29.739  19.635  1.00 39.38           C
ATOM    819  CG  LYS A 109      29.789  29.315  18.610  1.00 39.58           C
ATOM    820  CD  LYS A 109      31.096  28.928  19.282  1.00 45.74           C
ATOM    821  CE  LYS A 109      32.212  28.755  18.263  1.00 49.21           C
ATOM    822  NZ  LYS A 109      33.415  28.096  18.844  1.00 48.25           N
ATOM    823  N   LEU A 110      26.743  28.837  17.105  1.00 52.58           N
ATOM    824  CA  LEU A 110      26.119  27.711  16.398  1.00 46.42           C
ATOM    825  C   LEU A 110      27.109  26.944  15.532  1.00 46.72           C
ATOM    826  O   LEU A 110      27.872  27.536  14.771  1.00 48.63           O
ATOM    827  CB  LEU A 110      24.980  28.183  15.498  1.00 36.78           C
ATOM    828  CG  LEU A 110      23.968  29.170  16.069  1.00 45.28           C
ATOM    829  CD1 LEU A 110      22.991  29.583  14.964  1.00 43.33           C
ATOM    830  CD2 LEU A 110      23.228  28.549  17.249  1.00 48.81           C
ATOM    831  N   TYR A 111      27.078  25.622  15.647  1.00 40.41           N
ATOM    832  CA  TYR A 111      27.790  24.751  14.728  1.00 37.21           C
ATOM    833  C   TYR A 111      26.758  24.040  13.831  1.00 36.33           C
ATOM    834  O   TYR A 111      26.035  23.142  14.266  1.00 35.55           O
ATOM    835  CB  TYR A 111      28.613  23.712  15.499  1.00 37.81           C
ATOM    836  CG  TYR A 111      29.566  24.265  16.542  1.00 40.47           C
ATOM    837  CD1 TYR A 111      29.101  24.732  17.769  1.00 42.47           C
ATOM    838  CD2 TYR A 111      30.935  24.283  16.314  1.00 39.23           C
ATOM    839  CE1 TYR A 111      29.971  25.220  18.731  1.00 41.50           C
ATOM    840  CE2 TYR A 111      31.814  24.768  17.264  1.00 39.97           C
ATOM    841  CZ  TYR A 111      31.326  25.231  18.473  1.00 43.78           C
ATOM    842  OH  TYR A 111      32.196  25.698  19.423  1.00 42.08           O
ATOM    843  N   LEU A 112      26.683  24.437  12.573  1.00 37.06           N
ATOM    844  CA  LEU A 112      25.712  23.827  11.681  1.00 34.64           C
ATOM    845  C   LEU A 112      26.392  22.954  10.646  1.00 34.82           C
ATOM    846  O   LEU A 112      27.476  23.292  10.151  1.00 34.64           O
ATOM    847  CB  LEU A 112      24.895  24.910  10.984  1.00 42.18           C
ATOM    848  CG  LEU A 112      24.201  25.827  11.982  1.00 39.83           C
ATOM    849  CD1 LEU A 112      23.390  26.913  11.256  1.00 32.21           C
ATOM    850  CD2 LEU A 112      23.318  24.979  12.886  1.00 34.94           C
ATOM    851  N   THR A 113      25.771  21.817  10.333  1.00 36.33           N
ATOM    852  CA  THR A 113      26.162  21.057   9.151  1.00 29.58           C
ATOM    853  C   THR A 113      25.007  21.093   8.178  1.00 28.35           C
ATOM    854  O   THR A 113      23.972  20.476   8.411  1.00 36.71           O
ATOM    855  CB  THR A 113      26.461  19.593   9.462  1.00 32.63           C
ATOM    856  OG1 THR A 113      27.473  19.510  10.475  1.00 34.29           O
ATOM    857  CG2 THR A 113      26.940  18.879   8.193  1.00 35.75           C
ATOM    858  N   HIS A 114      25.177  21.838   7.095  1.00 27.13           N
ATOM    859  CA  HIS A 114      24.161  21.907   6.049  1.00 29.21           C
ATOM    860  C   HIS A 114      24.364  20.750   5.079  1.00 30.13           C
ATOM    861  O   HIS A 114      25.324  20.728   4.299  1.00 30.98           O
ATOM    862  CB  HIS A 114      24.250  23.242   5.310  1.00 30.97           C
ATOM    863  CG  HIS A 114      24.095  24.427   6.206  1.00 46.49           C
ATOM    864  ND1 HIS A 114      22.871  24.830   6.694  1.00 56.07           N
ATOM    865  CD2 HIS A 114      25.008  25.289   6.713  1.00 46.45           C
ATOM    866  CE1 HIS A 114      23.034  25.897   7.457  1.00 54.39           C
ATOM    867  NE2 HIS A 114      24.322  26.196   7.484  1.00 51.05           N
ATOM    868  N   ILE A 115      23.468  19.774   5.148  1.00 28.56           N
ATOM    869  CA  ILE A 115      23.578  18.579   4.325  1.00 30.17           C
ATOM    870  C   ILE A 115      22.669  18.726   3.112  1.00 28.35           C
ATOM    871  O   ILE A 115      21.486  19.058   3.251  1.00 28.32           O
ATOM    872  CB  ILE A 115      23.216  17.330   5.144  1.00 29.45           C
ATOM    873  CG1 ILE A 115      24.123  17.265   6.382  1.00 23.75           C
ATOM    874  CG2 ILE A 115      23.346  16.065   4.288  1.00 21.84           C
ATOM    875  CD1 ILE A 115      23.552  16.454   7.524  1.00 27.03           C
ATOM    876  N   ASP A 116      23.224  18.513   1.920  1.00 30.59           N
ATOM    877  CA  ASP A 116      22.427  18.605   0.685  1.00 32.45           C
ATOM    878  C   ASP A 116      21.663  17.314   0.408  1.00 36.79           C
ATOM    879  O   ASP A 116      22.066  16.480  -0.413  1.00 34.27           O
ATOM    880  CB  ASP A 116      23.302  18.976  -0.508  1.00 30.12           C
ATOM    881  CG  ASP A 116      24.017  20.289  -0.303  1.00 38.50           C
ATOM    882  OD1 ASP A 116      23.328  21.277   0.027  1.00 45.20           O
ATOM    883  OD2 ASP A 116      25.263  20.330  -0.440  1.00 39.28           O
ATOM    884  N   ALA A 117      20.550  17.179   1.118  1.00 31.25           N
ATOM    885  CA  ALA A 117      19.708  15.997   1.087  1.00 24.15           C
ATOM    886  C   ALA A 117      18.273  16.409   1.423  1.00 29.15           C
ATOM    887  O   ALA A 117      18.024  17.021   2.463  1.00 34.33           O
ATOM    888  CB  ALA A 117      20.213  14.959   2.086  1.00 18.12           C
ATOM    889  N   GLU A 118      17.338  16.086   0.532  1.00 29.31           N
ATOM    890  CA  GLU A 118      15.927  16.323   0.792  1.00 28.53           C
ATOM    891  C   GLU A 118      15.316  15.169   1.578  1.00 31.49           C
ATOM    892  O   GLU A 118      15.241  14.030   1.107  1.00 34.44           O
ATOM    893  CB  GLU A 118      15.155  16.608  -0.502  1.00 30.69           C
ATOM    894  CG  GLU A 118      15.579  17.915  -1.168  1.00 40.12           C
ATOM    895  CD  GLU A 118      14.675  18.338  -2.333  1.00 48.10           C
ATOM    896  OE1 GLU A 118      13.900  17.493  -2.847  1.00 35.77           O
ATOM    897  OE2 GLU A 118      14.748  19.530  -2.729  1.00 54.51           O
ATOM    898  N   VAL A 119      14.889  15.487   2.794  1.00 25.03           N
ATOM    899  CA  VAL A 119      14.326  14.511   3.708  1.00 28.72           C
ATOM    900  C   VAL A 119      12.984  15.029   4.198  1.00 38.83           C
ATOM    901  O   VAL A 119      12.839  16.225   4.524  1.00 39.37           O
ATOM    902  CB  VAL A 119      15.252  14.301   4.935  1.00 35.34           C
ATOM    903  CG1 VAL A 119      14.730  13.152   5.816  1.00 29.56           C
ATOM    904  CG2 VAL A 119      16.690  14.048   4.489  1.00 35.19           C
ATOM    905  N   GLU A 120      12.006  14.130   4.233  1.00 43.32           N
ATOM    906  CA  GLU A 120      10.725  14.405   4.871  1.00 40.56           C
ATOM    907  C   GLU A 120      10.910  14.484   6.381  1.00 36.57           C
ATOM    908  O   GLU A 120      11.656  13.696   6.970  1.00 33.99           O
ATOM    909  CB  GLU A 120       9.699  13.327   4.525  1.00 46.95           C
ATOM    910  CG  GLU A 120       9.308  13.307   3.054  1.00 61.98           C
ATOM    911  CD  GLU A 120       8.103  12.424   2.785  1.00 79.45           C
ATOM    912  OE1 GLU A 120       7.508  11.912   3.764  1.00 83.90           O
ATOM    913  OE2 GLU A 120       7.751  12.242   1.596  1.00 85.59           O
ATOM    914  N   GLY A 121      10.225  15.439   7.000  1.00 35.60           N
ATOM    915  CA  GLY A 121      10.369  15.681   8.417  1.00 39.65           C
ATOM    916  C   GLY A 121       9.331  16.646   8.921  1.00 42.89           C
ATOM    917  O   GLY A 121       8.906  17.535   8.191  1.00 47.23           O
ATOM    918  N   ASP A 122       8.917  16.461  10.171  1.00 48.75           N
ATOM    919  CA  ASP A 122       7.976  17.374  10.801  1.00 51.82           C
ATOM    920  C   ASP A 122       8.747  18.384  11.615  1.00 39.48           C
ATOM    921  O   ASP A 122       8.296  19.497  11.808  1.00 41.15           O
ATOM    922  CB  ASP A 122       7.007  16.623  11.718  1.00 72.07           C
ATOM    923  CG  ASP A 122       6.117  15.655  10.963  1.00 95.73           C
ATOM    924  OD1 ASP A 122       5.526  16.050   9.932  1.00102.22           O
ATOM    925  OD2 ASP A 122       6.010  14.496  11.410  1.00104.66           O
ATOM    926  N   THR A 123       9.919  17.994  12.094  1.00 40.26           N
ATOM    927  CA  THR A 123      10.667  18.869  12.986  1.00 42.45           C
ATOM    928  C   THR A 123      11.711  19.661  12.218  1.00 37.48           C
ATOM    929  O   THR A 123      12.424  19.121  11.365  1.00 44.15           O
ATOM    930  CB  THR A 123      11.381  18.083  14.105  1.00 42.08           C
ATOM    931  OG1 THR A 123      10.513  17.054  14.590  1.00 41.26           O
ATOM    932  CG2 THR A 123      11.783  19.025  15.241  1.00 38.19           C
ATOM    933  N   HIS A 124      11.803  20.944  12.541  1.00 33.18           N
ATOM    934  CA  HIS A 124      12.750  21.836  11.891  1.00 32.01           C
ATOM    935  C   HIS A 124      13.527  22.618  12.929  1.00 34.53           C
ATOM    936  O   HIS A 124      13.041  22.883  14.023  1.00 41.96           O
ATOM    937  CB  HIS A 124      12.020  22.767  10.916  1.00 35.45           C
ATOM    938  CG  HIS A 124      11.313  22.028   9.833  1.00 38.22           C
ATOM    939  ND1 HIS A 124      10.020  21.552   9.976  1.00 41.69           N
ATOM    940  CD2 HIS A 124      11.723  21.613   8.613  1.00 35.54           C
ATOM    941  CE1 HIS A 124       9.668  20.904   8.890  1.00 42.90           C
ATOM    942  NE2 HIS A 124      10.687  20.928   8.032  1.00 36.22           N
ATOM    943  N   PHE A 125      14.756  22.959  12.581  1.00 39.01           N
ATOM    944  CA  PHE A 125      15.582  23.782  13.433  1.00 45.93           C
ATOM    945  C   PHE A 125      14.937  25.159  13.547  1.00 55.49           C
ATOM    946  O   PHE A 125      14.560  25.754  12.531  1.00 58.80           O
ATOM    947  CB  PHE A 125      16.978  23.911  12.827  1.00 41.72           C
ATOM    948  CG  PHE A 125      17.995  24.458  13.776  1.00 34.52           C
ATOM    949  CD1 PHE A 125      18.636  23.624  14.667  1.00 35.79           C
ATOM    950  CD2 PHE A 125      18.306  25.805  13.785  1.00 42.53           C
ATOM    951  CE1 PHE A 125      19.581  24.117  15.551  1.00 40.96           C
ATOM    952  CE2 PHE A 125      19.256  26.307  14.663  1.00 46.26           C
ATOM    953  CZ  PHE A 125      19.894  25.456  15.550  1.00 44.42           C
ATOM    954  N   PRO A 126      14.795  25.662  14.787  1.00 55.10           N
ATOM    955  CA  PRO A 126      14.241  26.984  15.116  1.00 54.81           C
ATOM    956  C   PRO A 126      14.681  28.093  14.157  1.00 61.25           C
ATOM    957  O   PRO A 126      15.860  28.170  13.804  1.00 57.62           O
ATOM    958  CB  PRO A 126      14.816  27.249  16.511  1.00 55.39           C
ATOM    959  CG  PRO A 126      14.853  25.895  17.135  1.00 55.64           C
ATOM    960  CD  PRO A 126      15.138  24.905  16.003  1.00 55.07           C
ATOM    961  N   ASP A 127      13.736  28.931  13.732  1.00 77.62           N
ATOM    962  CA  ASP A 127      14.053  30.081  12.887  1.00 82.80           C
ATOM    963  C   ASP A 127      14.909  31.078  13.671  1.00 85.25           C
ATOM    964  O   ASP A 127      14.536  31.518  14.766  1.00 83.65           O
ATOM    965  CB  ASP A 127      12.775  30.755  12.376  1.00 79.98           C
ATOM    966  N   TYR A 128      16.069  31.415  13.117  1.00 84.71           N
ATOM    967  CA  TYR A 128      16.980  32.340  13.782  1.00 87.82           C
ATOM    968  C   TYR A 128      17.310  33.526  12.877  1.00 96.63           C
ATOM    969  O   TYR A 128      17.819  33.345  11.765  1.00100.93           O
ATOM    970  CB  TYR A 128      18.252  31.619  14.258  1.00 81.28           C
ATOM    971  CG  TYR A 128      19.155  31.090  13.160  1.00 76.18           C
ATOM    972  CD1 TYR A 128      18.881  29.889  12.518  1.00 77.96           C
ATOM    973  CD2 TYR A 128      20.295  31.781  12.785  1.00 73.39           C
ATOM    974  CE1 TYR A 128      19.713  29.405  11.517  1.00 73.86           C
ATOM    975  CE2 TYR A 128      21.130  31.304  11.794  1.00 71.48           C
ATOM    976  CZ  TYR A 128      20.839  30.119  11.163  1.00 68.32           C
ATOM    977  OH  TYR A 128      21.678  29.655  10.172  1.00 65.20           O
ATOM    978  N   GLU A 129      17.001  34.734  13.358  1.00 93.61           N
ATOM    979  CA  GLU A 129      17.171  35.963  12.575  1.00 88.34           C
ATOM    980  C   GLU A 129      18.629  36.181  12.171  1.00 80.45           C
ATOM    981  O   GLU A 129      19.481  36.477  13.017  1.00 74.63           O
ATOM    982  CB  GLU A 129      16.647  37.185  13.340  1.00 88.36           C
ATOM    983  N   PRO A 130      18.913  36.042  10.864  1.00101.22           N
ATOM    984  CA  PRO A 130      20.273  36.071  10.314  1.00 94.34           C
ATOM    985  C   PRO A 130      20.960  37.416  10.515  1.00 93.75           C
ATOM    986  O   PRO A 130      22.179  37.496  10.377  1.00 93.55           O
ATOM    987  CB  PRO A 130      20.052  35.797   8.823  1.00 93.18           C
ATOM    988  CG  PRO A 130      18.659  36.278   8.559  1.00 96.68           C
ATOM    989  CD  PRO A 130      17.894  35.938   9.804  1.00 99.62           C
ATOM    990  N   ASP A 131      20.189  38.453  10.827  1.00 95.48           N
ATOM    991  CA  ASP A 131      20.762  39.755  11.149  1.00 99.78           C
ATOM    992  C   ASP A 131      21.486  39.708  12.494  1.00100.50           C
ATOM    993  O   ASP A 131      22.470  40.423  12.708  1.00 99.92           O
ATOM    994  CB  ASP A 131      19.676  40.834  11.172  1.00102.19           C
ATOM    995  N   ASP A 132      20.998  38.851  13.389  1.00 96.93           N
ATOM    996  CA  ASP A 132      21.540  38.745  14.740  1.00 89.38           C
ATOM    997  C   ASP A 132      22.765  37.830  14.825  1.00 84.40           C
ATOM    998  O   ASP A 132      23.427  37.767  15.860  1.00 85.10           O
ATOM    999  CB  ASP A 132      20.454  38.274  15.713  1.00 83.02           C
ATOM   1000  N   TRP A 133      23.076  37.138  13.732  1.00 86.06           N
ATOM   1001  CA  TRP A 133      24.189  36.182  13.713  1.00 82.01           C
ATOM   1002  C   TRP A 133      25.234  36.461  12.628  1.00 84.58           C
ATOM   1003  O   TRP A 133      24.902  36.923  11.540  1.00 88.76           O
ATOM   1004  CB  TRP A 133      23.657  34.758  13.535  1.00 64.60           C
ATOM   1005  CG  TRP A 133      22.822  34.275  14.687  1.00 66.48           C
ATOM   1006  CD1 TRP A 133      21.469  34.410  14.837  1.00 70.55           C
ATOM   1007  CD2 TRP A 133      23.289  33.572  15.853  1.00 62.23           C
ATOM   1008  NE1 TRP A 133      21.067  33.836  16.023  1.00 70.01           N
ATOM   1009  CE2 TRP A 133      22.158  33.315  16.660  1.00 65.62           C
ATOM   1010  CE3 TRP A 133      24.545  33.141  16.285  1.00 58.15           C
ATOM   1011  CZ2 TRP A 133      22.257  32.643  17.886  1.00 66.71           C
ATOM   1012  CZ3 TRP A 133      24.637  32.473  17.503  1.00 62.16           C
ATOM   1013  CH2 TRP A 133      23.499  32.231  18.287  1.00 59.81           C
ATOM   1014  N   GLU A 134      26.494  36.148  12.924  1.00 80.65           N
ATOM   1015  CA  GLU A 134      27.576  36.289  11.948  1.00 75.61           C
ATOM   1016  C   GLU A 134      28.324  34.972  11.684  1.00 67.90           C
ATOM   1017  O   GLU A 134      28.702  34.256  12.618  1.00 60.13           O
ATOM   1018  CB  GLU A 134      28.569  37.371  12.390  1.00 74.83           C
ATOM   1019  N   SER A 135      28.533  34.666  10.404  1.00 61.50           N
ATOM   1020  CA  SER A 135      29.334  33.519   9.996  1.00 54.68           C
ATOM   1021  C   SER A 135      30.809  33.809  10.199  1.00 55.93           C
ATOM   1022  O   SER A 135      31.299  34.845   9.757  1.00 71.15           O
ATOM   1023  CB  SER A 135      29.077  33.190   8.525  1.00 65.93           C
ATOM   1024  OG  SER A 135      29.950  32.172   8.063  1.00 72.39           O
ATOM   1025  N   VAL A 136      31.512  32.907  10.882  1.00 53.48           N
ATOM   1026  CA  VAL A 136      32.956  33.061  11.094  1.00 54.04           C
ATOM   1027  C   VAL A 136      33.732  31.917  10.461  1.00 54.72           C
ATOM   1028  O   VAL A 136      34.961  31.972  10.343  1.00 52.76           O
ATOM   1029  CB  VAL A 136      33.338  33.169  12.593  1.00 64.51           C
ATOM   1030  CG1 VAL A 136      32.507  34.250  13.280  1.00 66.36           C
ATOM   1031  CG2 VAL A 136      33.182  31.822  13.289  1.00 54.95           C
ATOM   1032  N   PHE A 137      32.999  30.880  10.059  1.00 54.67           N
ATOM   1033  CA  PHE A 137      33.594  29.714   9.425  1.00 47.37           C
ATOM   1034  C   PHE A 137      32.603  28.943   8.542  1.00 47.85           C
ATOM   1035  O   PHE A 137      31.492  28.622   8.965  1.00 47.74           O
ATOM   1036  CB  PHE A 137      34.189  28.777  10.473  1.00 43.85           C
ATOM   1037  CG  PHE A 137      34.815  27.546   9.882  1.00 61.83           C
ATOM   1038  CD1 PHE A 137      36.132  27.566   9.464  1.00 56.31           C
ATOM   1039  CD2 PHE A 137      34.075  26.372   9.720  1.00 53.32           C
ATOM   1040  CE1 PHE A 137      36.710  26.442   8.913  1.00 56.89           C
ATOM   1041  CE2 PHE A 137      34.646  25.239   9.176  1.00 45.22           C
ATOM   1042  CZ  PHE A 137      35.964  25.271   8.770  1.00 55.43           C
ATOM   1043  N   SER A 138      33.023  28.641   7.318  1.00 47.51           N
ATOM   1044  CA  SER A 138      32.219  27.834   6.404  1.00 51.00           C
ATOM   1045  C   SER A 138      33.114  26.959   5.535  1.00 53.09           C
ATOM   1046  O   SER A 138      34.143  27.403   5.033  1.00 52.39           O
ATOM   1047  CB  SER A 138      31.339  28.707   5.510  1.00 50.42           C
ATOM   1048  OG  SER A 138      32.073  29.168   4.388  1.00 57.72           O
ATOM   1049  N   GLU A 139      32.713  25.711   5.348  1.00 55.24           N
ATOM   1050  CA  GLU A 139      33.520  24.785   4.575  1.00 50.09           C
ATOM   1051  C   GLU A 139      32.635  23.735   3.906  1.00 46.80           C
ATOM   1052  O   GLU A 139      31.978  22.914   4.563  1.00 41.77           O
ATOM   1053  CB  GLU A 139      34.566  24.137   5.480  1.00 52.37           C
ATOM   1054  CG  GLU A 139      35.695  23.426   4.777  1.00 54.33           C
ATOM   1055  CD  GLU A 139      36.508  22.588   5.754  1.00 70.13           C
ATOM   1056  OE1 GLU A 139      35.995  21.541   6.215  1.00 67.59           O
ATOM   1057  OE2 GLU A 139      37.646  22.996   6.092  1.00 79.58           O
ATOM   1058  N   PHE A 140      32.633  23.780   2.583  1.00 42.36           N
ATOM   1059  CA  PHE A 140      31.828  22.894   1.776  1.00 38.93           C
ATOM   1060  C   PHE A 140      32.648  21.694   1.327  1.00 45.56           C
ATOM   1061  O   PHE A 140      33.816  21.825   0.967  1.00 51.81           O
ATOM   1062  CB  PHE A 140      31.292  23.640   0.548  1.00 40.01           C
ATOM   1063  CG  PHE A 140      30.531  22.755  -0.410  1.00 45.68           C
ATOM   1064  CD1 PHE A 140      29.224  22.369  -0.134  1.00 44.73           C
ATOM   1065  CD2 PHE A 140      31.124  22.298  -1.578  1.00 44.21           C
ATOM   1066  CE1 PHE A 140      28.517  21.547  -1.017  1.00 48.53           C
ATOM   1067  CE2 PHE A 140      30.424  21.473  -2.461  1.00 48.06           C
ATOM   1068  CZ  PHE A 140      29.119  21.099  -2.179  1.00 46.84           C
ATOM   1069  N   HIS A 141      32.019  20.526   1.334  1.00 39.47           N
ATOM   1070  CA  HIS A 141      32.648  19.293   0.871  1.00 44.58           C
ATOM   1071  C   HIS A 141      31.715  18.546  -0.067  1.00 49.05           C
ATOM   1072  O   HIS A 141      30.526  18.385   0.220  1.00 41.19           O
ATOM   1073  CB  HIS A 141      32.951  18.376   2.049  1.00 37.36           C
ATOM   1074  CG  HIS A 141      33.973  18.917   2.987  1.00 46.36           C
ATOM   1075  ND1 HIS A 141      35.313  18.620   2.870  1.00 51.62           N
ATOM   1076  CD2 HIS A 141      33.860  19.735   4.060  1.00 46.70           C
ATOM   1077  CE1 HIS A 141      35.983  19.231   3.830  1.00 54.11           C
ATOM   1078  NE2 HIS A 141      35.122  19.916   4.570  1.00 49.20           N
ATOM   1079  N   ASP A 142      32.247  18.061  -1.179  1.00 45.27           N
ATOM   1080  CA  ASP A 142      31.442  17.204  -2.034  1.00 41.98           C
ATOM   1081  C   ASP A 142      31.193  15.834  -1.405  1.00 38.50           C
ATOM   1082  O   ASP A 142      31.902  15.414  -0.487  1.00 32.76           O
ATOM   1083  CB  ASP A 142      32.084  17.054  -3.414  1.00 43.45           C
ATOM   1084  CG  ASP A 142      31.769  18.227  -4.328  1.00 49.99           C
ATOM   1085  OD1 ASP A 142      30.590  18.354  -4.746  1.00 50.43           O
ATOM   1086  OD2 ASP A 142      32.696  19.015  -4.629  1.00 52.50           O
ATOM   1087  N   ALA A 143      30.160  15.154  -1.893  1.00 36.47           N
ATOM   1088  CA  ALA A 143      29.966  13.754  -1.574  1.00 34.14           C
ATOM   1089  C   ALA A 143      31.180  13.002  -2.122  1.00 37.28           C
ATOM   1090  O   ALA A 143      31.729  13.370  -3.161  1.00 34.59           O
ATOM   1091  CB  ALA A 143      28.687  13.238  -2.201  1.00 27.52           C
ATOM   1092  N   ASP A 144      31.616  11.966  -1.417  1.00 32.30           N
ATOM   1093  CA  ASP A 144      32.743  11.171  -1.890  1.00 32.86           C
ATOM   1094  C   ASP A 144      32.487   9.681  -1.648  1.00 31.96           C
ATOM   1095  O   ASP A 144      31.346   9.279  -1.468  1.00 36.50           O
ATOM   1096  CB  ASP A 144      34.077  11.655  -1.277  1.00 35.77           C
ATOM   1097  CG  ASP A 144      34.141  11.497   0.260  1.00 45.69           C
ATOM   1098  OD1 ASP A 144      33.266  10.821   0.857  1.00 38.34           O
ATOM   1099  OD2 ASP A 144      35.091  12.047   0.875  1.00 44.69           O
ATOM   1100  N   ALA A 145      33.543   8.874  -1.637  1.00 32.68           N
ATOM   1101  CA  ALA A 145      33.395   7.425  -1.544  1.00 28.14           C
ATOM   1102  C   ALA A 145      32.668   6.981  -0.283  1.00 29.08           C
ATOM   1103  O   ALA A 145      31.898   6.017  -0.307  1.00 34.99           O
ATOM   1104  CB  ALA A 145      34.764   6.740  -1.641  1.00 29.50           C
ATOM   1105  N   GLN A 146      32.914   7.693   0.809  1.00 31.60           N
ATOM   1106  CA  GLN A 146      32.361   7.327   2.110  1.00 40.11           C
ATOM   1107  C   GLN A 146      31.178   8.202   2.523  1.00 32.12           C
ATOM   1108  O   GLN A 146      30.339   7.783   3.308  1.00 42.19           O
ATOM   1109  CB  GLN A 146      33.445   7.354   3.198  1.00 47.20           C
ATOM   1110  CG  GLN A 146      34.616   6.401   2.959  1.00 64.19           C
ATOM   1111  CD  GLN A 146      35.661   6.958   1.990  1.00 76.03           C
ATOM   1112  OE1 GLN A 146      35.780   8.176   1.801  1.00 76.37           O
ATOM   1113  NE2 GLN A 146      36.425   6.059   1.370  1.00 76.14           N
ATOM   1114  N   ASN A 147      31.115   9.412   1.987  1.00 26.41           N
ATOM   1115  CA  ASN A 147      30.059  10.358   2.340  1.00 20.47           C
ATOM   1116  C   ASN A 147      28.956  10.469   1.271  1.00 25.03           C
ATOM   1117  O   ASN A 147      29.217  10.802   0.115  1.00 31.53           O
ATOM   1118  CB  ASN A 147      30.666  11.730   2.658  1.00 27.51           C
ATOM   1119  CG  ASN A 147      31.510  11.713   3.928  1.00 31.74           C
ATOM   1120  OD1 ASN A 147      30.977  11.685   5.046  1.00 40.86           O
ATOM   1121  ND2 ASN A 147      32.834  11.724   3.761  1.00 29.12           N
ATOM   1122  N   SER A 148      27.721  10.192   1.685  1.00 26.58           N
ATOM   1123  CA  SER A 148      26.584  10.012   0.777  1.00 22.56           C
ATOM   1124  C   SER A 148      26.072  11.287   0.119  1.00 27.21           C
ATOM   1125  O   SER A 148      25.457  11.242  -0.946  1.00 33.42           O
ATOM   1126  CB  SER A 148      25.432   9.330   1.527  1.00 19.73           C
ATOM   1127  OG  SER A 148      25.053  10.088   2.666  1.00 29.48           O
ATOM   1128  N   HIS A 149      26.290  12.424   0.770  1.00 29.31           N
ATOM   1129  CA  HIS A 149      25.832  13.716   0.239  1.00 25.25           C
ATOM   1130  C   HIS A 149      26.892  14.800   0.411  1.00 29.06           C
ATOM   1131  O   HIS A 149      27.796  14.673   1.241  1.00 28.83           O
ATOM   1132  CB  HIS A 149      24.544  14.163   0.933  1.00 19.61           C
ATOM   1133  CG  HIS A 149      23.440  13.160   0.862  1.00 25.87           C
ATOM   1134  ND1 HIS A 149      23.429  12.000   1.622  1.00 30.97           N
ATOM   1135  CD2 HIS A 149      22.307  13.128   0.124  1.00 22.81           C
ATOM   1136  CE1 HIS A 149      22.340  11.310   1.355  1.00 35.03           C
ATOM   1137  NE2 HIS A 149      21.635  11.974   0.438  1.00 29.33           N
ATOM   1138  N   SER A 150      26.779  15.866  -0.369  1.00 25.45           N
ATOM   1139  CA  SER A 150      27.580  17.053  -0.114  1.00 29.64           C
ATOM   1140  C   SER A 150      27.097  17.738   1.184  1.00 31.38           C
ATOM   1141  O   SER A 150      25.941  17.569   1.599  1.00 30.05           O
ATOM   1142  CB  SER A 150      27.522  18.010  -1.306  1.00 29.10           C
ATOM   1143  OG  SER A 150      26.187  18.344  -1.622  1.00 30.62           O
ATOM   1144  N   TYR A 151      27.984  18.493   1.835  1.00 25.39           N
ATOM   1145  CA  TYR A 151      27.679  19.068   3.152  1.00 31.68           C
ATOM   1146  C   TYR A 151      28.526  20.295   3.444  1.00 35.55           C
ATOM   1147  O   TYR A 151      29.621  20.445   2.919  1.00 36.06           O
ATOM   1148  CB  TYR A 151      27.872  18.030   4.268  1.00 25.37           C
ATOM   1149  CG  TYR A 151      29.229  17.375   4.244  1.00 28.76           C
ATOM   1150  CD1 TYR A 151      30.287  17.874   5.000  1.00 28.62           C
ATOM   1151  CD2 TYR A 151      29.460  16.256   3.445  1.00 29.96           C
ATOM   1152  CE1 TYR A 151      31.546  17.264   4.960  1.00 39.13           C
ATOM   1153  CE2 TYR A 151      30.713  15.651   3.387  1.00 32.74           C
ATOM   1154  CZ  TYR A 151      31.749  16.155   4.149  1.00 40.46           C
ATOM   1155  OH  TYR A 151      32.985  15.552   4.084  1.00 43.80           O
ATOM   1156  N   CYS A 152      28.015  21.180   4.286  1.00 41.33           N
ATOM   1157  CA  CYS A 152      28.720  22.423   4.578  1.00 32.08           C
ATOM   1158  C   CYS A 152      28.817  22.639   6.083  1.00 30.10           C
ATOM   1159  O   CYS A 152      27.798  22.743   6.777  1.00 33.59           O
ATOM   1160  CB  CYS A 152      28.032  23.622   3.900  1.00 33.18           C
ATOM   1161  SG  CYS A 152      28.962  25.210   3.983  1.00 43.67           S
ATOM   1162  N   PHE A 153      30.043  22.679   6.593  1.00 30.45           N
ATOM   1163  CA  PHE A 153      30.244  22.977   7.999  1.00 28.62           C
ATOM   1164  C   PHE A 153      30.144  24.480   8.148  1.00 34.21           C
ATOM   1165  O   PHE A 153      30.800  25.225   7.416  1.00 38.79           O
ATOM   1166  CB  PHE A 153      31.616  22.483   8.467  1.00 29.33           C
ATOM   1167  CG  PHE A 153      31.772  20.976   8.425  1.00 35.91           C
ATOM   1168  CD1 PHE A 153      30.768  20.139   8.919  1.00 36.77           C
ATOM   1169  CD2 PHE A 153      32.907  20.395   7.868  1.00 31.87           C
ATOM   1170  CE1 PHE A 153      30.902  18.741   8.871  1.00 34.73           C
ATOM   1171  CE2 PHE A 153      33.046  18.999   7.808  1.00 29.96           C
ATOM   1172  CZ  PHE A 153      32.047  18.173   8.318  1.00 32.24           C
ATOM   1173  N   GLU A 154      29.317  24.938   9.080  1.00 33.35           N
ATOM   1174  CA  GLU A 154      29.265  26.364   9.386  1.00 43.53           C
ATOM   1175  C   GLU A 154      29.333  26.648  10.898  1.00 42.34           C
ATOM   1176  O   GLU A 154      28.695  25.960  11.697  1.00 39.48           O
ATOM   1177  CB  GLU A 154      28.011  26.993   8.775  1.00 45.17           C
ATOM   1178  CG  GLU A 154      28.079  28.512   8.666  1.00 57.44           C
ATOM   1179  CD  GLU A 154      26.789  29.128   8.138  1.00 61.71           C
ATOM   1180  OE1 GLU A 154      25.729  28.471   8.226  1.00 66.44           O
ATOM   1181  OE2 GLU A 154      26.829  30.275   7.641  1.00 61.05           O
ATOM   1182  N   ILE A 155      30.112  27.656  11.286  1.00 44.87           N
ATOM   1183  CA  ILE A 155      30.086  28.159  12.666  1.00 41.40           C
ATOM   1184  C   ILE A 155      29.570  29.601  12.697  1.00 48.25           C
ATOM   1185  O   ILE A 155      30.102  30.470  12.005  1.00 48.63           O
ATOM   1186  CB  ILE A 155      31.478  28.139  13.334  1.00 38.58           C
ATOM   1187  CG1 ILE A 155      32.001  26.716  13.483  1.00 37.67           C
ATOM   1188  CG2 ILE A 155      31.431  28.804  14.712  1.00 40.90           C
ATOM   1189  CD1 ILE A 155      33.422  26.653  14.033  1.00 42.49           C
ATOM   1190  N   LEU A 156      28.536  29.854  13.495  1.00 51.61           N
ATOM   1191  CA  LEU A 156      27.993  31.203  13.641  1.00 54.68           C
ATOM   1192  C   LEU A 156      28.191  31.706  15.068  1.00 60.94           C
ATOM   1193  O   LEU A 156      27.877  30.997  16.028  1.00 55.01           O
ATOM   1194  CB  LEU A 156      26.499  31.240  13.303  1.00 54.54           C
ATOM   1195  CG  LEU A 156      26.018  30.729  11.951  1.00 64.08           C
ATOM   1196  CD1 LEU A 156      24.647  31.310  11.643  1.00 66.66           C
ATOM   1197  CD2 LEU A 156      26.998  31.117  10.878  1.00 69.10           C
ATOM   1198  N   GLU A 157      28.711  32.923  15.208  1.00 65.72           N
ATOM   1199  CA  GLU A 157      28.815  33.556  16.525  1.00 70.41           C
ATOM   1200  C   GLU A 157      27.807  34.700  16.578  1.00 66.81           C
ATOM   1201  O   GLU A 157      27.593  35.382  15.581  1.00 68.55           O
ATOM   1202  CB  GLU A 157      30.254  34.049  16.820  1.00 75.89           C
ATOM   1203  CG  GLU A 157      31.367  33.016  16.534  1.00 79.33           C
ATOM   1204  CD  GLU A 157      32.479  32.964  17.599  1.00 82.70           C
ATOM   1205  OE1 GLU A 157      32.436  33.750  18.578  1.00 80.31           O
ATOM   1206  OE2 GLU A 157      33.396  32.118  17.453  1.00 80.98           O
ATOM   1207  N   ARG A 158      27.171  34.902  17.726  1.00 66.07           N
ATOM   1208  CA  ARG A 158      26.220  36.000  17.856  1.00 73.13           C
ATOM   1209  C   ARG A 158      26.931  37.356  17.945  1.00 79.77           C
ATOM   1210  O   ARG A 158      27.866  37.523  18.731  1.00 76.57           O
ATOM   1211  CB  ARG A 158      25.336  35.822  19.084  1.00 75.53           C
ATOM   1212  CG  ARG A 158      24.350  36.959  19.260  1.00 82.17           C
ATOM   1213  CD  ARG A 158      22.943  36.456  19.148  1.00 86.63           C
ATOM   1214  NE  ARG A 158      22.621  35.617  20.295  1.00 94.77           N
ATOM   1215  CZ  ARG A 158      21.390  35.293  20.666  1.00103.16           C
ATOM   1216  NH1 ARG A 158      20.353  35.738  19.977  1.00104.27           N
ATOM   1217  NH2 ARG A 158      21.198  34.525  21.728  1.00109.07           N
ATOM   1218  N   ARG A 159      26.472  38.316  17.140  1.00 89.31           N
ATOM   1219  CA  ARG A 159      27.059  39.662  17.063  1.00 96.38           C
ATOM   1220  C   ARG A 159      28.580  39.666  16.840  1.00 99.80           C
ATOM   1221  O   ARG A 159      29.156  38.705  16.318  1.00 92.79           O
ATOM   1222  CB  ARG A 159      26.691  40.504  18.298  1.00 90.72           C
