# Supplementary material for: A non-redundant data set of nanobody-antigen crystal structures
Source: Data Brief. 2019 Mar 6;24:103754. doi: 10.1016/j.dib.2019.103754 (PMC6441729; doi:10.1016/j.dib.2019.103754)
Supplement: Multimedia component 5 [file mmc5.zip › Data_set/Ag_1/4eiz_1.pdb]

ATOM      1  N   MET A   1      81.681 -32.737  15.347  1.00 32.73           N
ATOM      2  CA  MET A   1      80.297 -33.089  15.221  1.00 29.26           C
ATOM      3  C   MET A   1      79.628 -32.115  14.302  1.00 27.40           C
ATOM      4  O   MET A   1      80.164 -31.088  14.003  1.00 24.35           O
ATOM      5  CB  MET A   1      79.620 -33.067  16.575  1.00 32.54           C
ATOM      6  CG  MET A   1      79.308 -31.712  17.088  1.00 37.51           C
ATOM      7  SD  MET A   1      79.113 -31.641  18.823  1.00 67.40           S
ATOM      8  CE  MET A   1      80.186 -30.278  19.120  1.00 42.18           C
ATOM      9  N   ILE A   2      78.448 -32.475  13.853  1.00 23.76           N
ATOM     10  CA  ILE A   2      77.645 -31.618  13.001  1.00 22.57           C
ATOM     11  C   ILE A   2      76.552 -30.933  13.824  1.00 30.60           C
ATOM     12  O   ILE A   2      75.834 -31.590  14.575  1.00 24.73           O
ATOM     13  CB  ILE A   2      76.994 -32.447  11.910  1.00 23.51           C
ATOM     14  CG1 ILE A   2      78.072 -33.017  10.984  1.00 28.96           C
ATOM     15  CG2 ILE A   2      76.009 -31.612  11.116  1.00 21.30           C
ATOM     16  CD1 ILE A   2      77.538 -34.092  10.081  1.00 28.12           C
ATOM     17  N   SER A   3      76.450 -29.614  13.679  1.00 24.45           N
ATOM     18  CA  SER A   3      75.457 -28.813  14.377  1.00 21.39           C
ATOM     19  C   SER A   3      74.592 -28.054  13.385  1.00 29.77           C
ATOM     20  O   SER A   3      75.060 -27.647  12.319  1.00 36.71           O
ATOM     21  CB  SER A   3      76.134 -27.798  15.297  1.00 18.96           C
ATOM     22  OG  SER A   3      76.811 -28.440  16.369  1.00 25.81           O
ATOM     23  N   LEU A   4      73.331 -27.854  13.740  1.00 25.67           N
ATOM     24  CA  LEU A   4      72.460 -26.987  12.963  1.00 24.32           C
ATOM     25  C   LEU A   4      72.258 -25.697  13.744  1.00 26.94           C
ATOM     26  O   LEU A   4      72.162 -25.731  14.962  1.00 23.14           O
ATOM     27  CB  LEU A   4      71.114 -27.672  12.719  1.00 30.32           C
ATOM     28  CG  LEU A   4      70.951 -28.539  11.464  1.00 36.25           C
ATOM     29  CD1 LEU A   4      72.072 -29.567  11.325  1.00 27.80           C
ATOM     30  CD2 LEU A   4      69.595 -29.227  11.498  1.00 36.13           C
ATOM     31  N   ILE A   5      72.214 -24.556  13.058  1.00 24.07           N
ATOM     32  CA  ILE A   5      71.894 -23.306  13.735  1.00 17.24           C
ATOM     33  C   ILE A   5      70.794 -22.567  12.977  1.00 27.41           C
ATOM     34  O   ILE A   5      70.873 -22.408  11.750  1.00 24.35           O
ATOM     35  CB  ILE A   5      73.140 -22.412  13.967  1.00 24.95           C
ATOM     36  CG1 ILE A   5      72.763 -21.152  14.750  1.00 22.19           C
ATOM     37  CG2 ILE A   5      73.846 -22.057  12.640  1.00 13.41           C
ATOM     38  CD1 ILE A   5      73.957 -20.425  15.307  1.00 19.16           C
ATOM     39  N   ALA A   6      69.753 -22.150  13.701  1.00 18.29           N
ATOM     40  CA  ALA A   6      68.545 -21.621  13.053  1.00 21.25           C
ATOM     41  C   ALA A   6      67.759 -20.623  13.891  1.00 25.43           C
ATOM     42  O   ALA A   6      67.758 -20.693  15.126  1.00 20.10           O
ATOM     43  CB  ALA A   6      67.631 -22.761  12.635  1.00 16.88           C
ATOM     44  N   ALA A   7      67.082 -19.701  13.206  1.00 22.89           N
ATOM     45  CA  ALA A   7      66.198 -18.730  13.860  1.00 23.61           C
ATOM     46  C   ALA A   7      64.738 -19.054  13.515  1.00 27.40           C
ATOM     47  O   ALA A   7      64.358 -19.036  12.347  1.00 26.01           O
ATOM     48  CB  ALA A   7      66.546 -17.335  13.419  1.00 25.61           C
ATOM     49  N   LEU A   8      63.936 -19.370  14.529  1.00 20.95           N
ATOM     50  CA  LEU A   8      62.597 -19.934  14.319  1.00 21.60           C
ATOM     51  C   LEU A   8      61.490 -19.047  14.890  1.00 23.21           C
ATOM     52  O   LEU A   8      61.505 -18.718  16.076  1.00 20.67           O
ATOM     53  CB  LEU A   8      62.484 -21.306  15.005  1.00 27.82           C
ATOM     54  CG  LEU A   8      62.933 -22.582  14.287  1.00 31.87           C
ATOM     55  CD1 LEU A   8      64.352 -22.436  13.797  1.00 24.69           C
ATOM     56  CD2 LEU A   8      62.823 -23.786  15.218  1.00 28.85           C
ATOM     57  N   ALA A   9      60.527 -18.682  14.047  1.00 20.29           N
ATOM     58  CA  ALA A   9      59.283 -18.087  14.510  1.00 22.68           C
ATOM     59  C   ALA A   9      58.488 -19.236  15.134  1.00 27.24           C
ATOM     60  O   ALA A   9      58.957 -20.382  15.114  1.00 25.02           O
ATOM     61  CB  ALA A   9      58.537 -17.483  13.326  1.00 19.07           C
ATOM     62  N   VAL A  10      57.298 -18.960  15.673  1.00 27.04           N
ATOM     63  CA  VAL A  10      56.486 -20.024  16.270  1.00 24.38           C
ATOM     64  C   VAL A  10      56.077 -21.046  15.211  1.00 28.15           C
ATOM     65  O   VAL A  10      56.084 -20.744  14.012  1.00 26.01           O
ATOM     66  CB  VAL A  10      55.215 -19.493  16.962  1.00 24.01           C
ATOM     67  CG1 VAL A  10      55.567 -18.689  18.202  1.00 26.21           C
ATOM     68  CG2 VAL A  10      54.405 -18.666  15.990  1.00 27.19           C
ATOM     69  N   ASP A  11      55.716 -22.246  15.663  1.00 23.94           N
ATOM     70  CA  ASP A  11      55.434 -23.373  14.774  1.00 29.44           C
ATOM     71  C   ASP A  11      56.626 -23.689  13.849  1.00 25.16           C
ATOM     72  O   ASP A  11      56.439 -24.216  12.759  1.00 32.96           O
ATOM     73  CB  ASP A  11      54.171 -23.125  13.934  1.00 27.93           C
ATOM     74  CG  ASP A  11      52.903 -23.077  14.764  1.00 32.56           C
ATOM     75  OD1 ASP A  11      52.904 -23.549  15.925  1.00 38.91           O
ATOM     76  OD2 ASP A  11      51.889 -22.579  14.233  1.00 38.90           O
ATOM     77  N   ARG A  12      57.835 -23.341  14.283  1.00 26.56           N
ATOM     78  CA  ARG A  12      59.073 -23.649  13.544  1.00 29.78           C
ATOM     79  C   ARG A  12      59.196 -22.985  12.163  1.00 33.88           C
ATOM     80  O   ARG A  12      60.006 -23.417  11.337  1.00 27.02           O
ATOM     81  CB  ARG A  12      59.270 -25.169  13.392  1.00 28.18           C
ATOM     82  CG  ARG A  12      59.530 -25.926  14.697  1.00 36.03           C
ATOM     83  CD  ARG A  12      59.735 -27.430  14.453  1.00 39.12           C
ATOM     84  NE  ARG A  12      58.466 -28.151  14.455  1.00 53.63           N
ATOM     85  CZ  ARG A  12      57.879 -28.644  13.372  1.00 61.86           C
ATOM     86  NH1 ARG A  12      58.452 -28.518  12.185  1.00 66.62           N
ATOM     87  NH2 ARG A  12      56.721 -29.276  13.479  1.00 66.43           N
ATOM     88  N   VAL A  13      58.412 -21.942  11.909  1.00 33.40           N
ATOM     89  CA  VAL A  13      58.484 -21.247  10.624  1.00 34.94           C
ATOM     90  C   VAL A  13      59.822 -20.525  10.467  1.00 31.64           C
ATOM     91  O   VAL A  13      60.250 -19.807  11.373  1.00 25.51           O
ATOM     92  CB  VAL A  13      57.331 -20.234  10.458  1.00 24.66           C
ATOM     93  CG1 VAL A  13      57.487 -19.462   9.167  1.00 29.38           C
ATOM     94  CG2 VAL A  13      55.996 -20.963  10.457  1.00 26.25           C
ATOM     95  N   ILE A  14      60.486 -20.727   9.329  1.00 31.01           N
ATOM     96  CA  ILE A  14      61.757 -20.051   9.056  1.00 27.83           C
ATOM     97  C   ILE A  14      61.735 -19.257   7.750  1.00 35.91           C
ATOM     98  O   ILE A  14      60.787 -19.361   6.968  1.00 33.26           O
ATOM     99  CB  ILE A  14      62.929 -21.051   9.007  1.00 28.15           C
ATOM    100  CG1 ILE A  14      62.631 -22.165   8.006  1.00 32.09           C
ATOM    101  CG2 ILE A  14      63.195 -21.638  10.388  1.00 25.66           C
ATOM    102  CD1 ILE A  14      63.747 -23.186   7.873  1.00 27.56           C
ATOM    103  N   GLY A  15      62.792 -18.474   7.520  1.00 39.41           N
ATOM    104  CA  GLY A  15      62.954 -17.721   6.284  1.00 39.75           C
ATOM    105  C   GLY A  15      64.289 -17.000   6.209  1.00 44.81           C
ATOM    106  O   GLY A  15      65.055 -17.002   7.175  1.00 43.12           O
ATOM    107  N   MET A  16      64.566 -16.379   5.074  1.00 51.22           N
ATOM    108  CA  MET A  16      65.707 -15.502   4.984  1.00 50.41           C
ATOM    109  C   MET A  16      65.451 -14.287   5.861  1.00 52.51           C
ATOM    110  O   MET A  16      64.331 -13.814   5.959  1.00 52.76           O
ATOM    111  CB  MET A  16      65.947 -15.086   3.551  1.00 54.39           C
ATOM    112  CG  MET A  16      66.099 -16.230   2.572  1.00 54.87           C
ATOM    113  SD  MET A  16      67.455 -17.355   2.859  1.00 55.56           S
ATOM    114  CE  MET A  16      66.545 -18.748   3.486  1.00 64.02           C
ATOM    115  N   GLU A  17      66.484 -13.798   6.527  1.00 54.84           N
ATOM    116  CA  GLU A  17      66.289 -12.762   7.544  1.00 60.03           C
ATOM    117  C   GLU A  17      65.671 -11.466   7.009  1.00 62.02           C
ATOM    118  O   GLU A  17      64.781 -10.897   7.643  1.00 66.07           O
ATOM    119  CB  GLU A  17      67.599 -12.459   8.286  1.00 62.94           C
ATOM    120  CG  GLU A  17      67.418 -11.621   9.567  1.00 64.09           C
ATOM    121  CD  GLU A  17      67.055 -12.460  10.793  1.00 61.02           C
ATOM    122  OE1 GLU A  17      66.527 -13.579  10.623  1.00 62.47           O
ATOM    123  OE2 GLU A  17      67.305 -12.001  11.930  1.00 57.04           O
ATOM    124  N   ASN A  18      66.127 -11.016   5.841  1.00 60.71           N
ATOM    125  CA  ASN A  18      65.700  -9.725   5.293  1.00 61.32           C
ATOM    126  C   ASN A  18      64.257  -9.678   4.785  1.00 56.16           C
ATOM    127  O   ASN A  18      63.802  -8.649   4.289  1.00 59.95           O
ATOM    128  CB  ASN A  18      66.664  -9.258   4.195  1.00 69.99           C
ATOM    129  CG  ASN A  18      66.755 -10.242   3.038  1.00 76.20           C
ATOM    130  OD1 ASN A  18      65.749 -10.798   2.596  1.00 80.86           O
ATOM    131  ND2 ASN A  18      67.969 -10.470   2.550  1.00 79.16           N
ATOM    132  N   ALA A  19      63.549 -10.795   4.891  1.00 52.63           N
ATOM    133  CA  ALA A  19      62.141 -10.834   4.518  1.00 54.72           C
ATOM    134  C   ALA A  19      61.265 -11.116   5.736  1.00 44.03           C
ATOM    135  O   ALA A  19      60.044 -11.017   5.670  1.00 42.30           O
ATOM    136  CB  ALA A  19      61.904 -11.878   3.434  1.00 62.64           C
ATOM    137  N   MET A  20      61.894 -11.471   6.850  1.00 30.79           N
ATOM    138  CA  MET A  20      61.154 -11.742   8.070  1.00 31.33           C
ATOM    139  C   MET A  20      60.804 -10.432   8.784  1.00 32.27           C
ATOM    140  O   MET A  20      61.628  -9.517   8.844  1.00 36.66           O
ATOM    141  CB  MET A  20      61.961 -12.679   8.960  1.00 22.26           C
ATOM    142  CG  MET A  20      62.364 -13.986   8.258  1.00 26.61           C
ATOM    143  SD  MET A  20      61.078 -15.267   8.202  1.00 53.66           S
ATOM    144  CE  MET A  20      60.108 -14.786   6.777  1.00 69.89           C
ATOM    145  N   PRO A  21      59.569 -10.333   9.308  1.00 30.24           N
ATOM    146  CA  PRO A  21      59.050  -9.109   9.936  1.00 17.87           C
ATOM    147  C   PRO A  21      59.565  -8.934  11.359  1.00 18.91           C
ATOM    148  O   PRO A  21      58.807  -9.028  12.334  1.00 20.18           O
ATOM    149  CB  PRO A  21      57.542  -9.350   9.955  1.00 22.75           C
ATOM    150  CG  PRO A  21      57.428 -10.842  10.130  1.00 23.76           C
ATOM    151  CD  PRO A  21      58.586 -11.431   9.347  1.00 29.95           C
ATOM    152  N   TRP A  22      60.860  -8.687  11.477  1.00 22.18           N
ATOM    153  CA  TRP A  22      61.473  -8.455  12.774  1.00 24.74           C
ATOM    154  C   TRP A  22      62.850  -7.852  12.600  1.00 27.75           C
ATOM    155  O   TRP A  22      63.399  -7.856  11.507  1.00 25.33           O
ATOM    156  CB  TRP A  22      61.551  -9.740  13.607  1.00 21.23           C
ATOM    157  CG  TRP A  22      62.370 -10.879  13.032  1.00 23.19           C
ATOM    158  CD1 TRP A  22      63.699 -10.866  12.726  1.00 29.62           C
ATOM    159  CD2 TRP A  22      61.912 -12.211  12.757  1.00 17.54           C
ATOM    160  NE1 TRP A  22      64.093 -12.101  12.266  1.00 25.01           N
ATOM    161  CE2 TRP A  22      63.016 -12.943  12.278  1.00 28.33           C
ATOM    162  CE3 TRP A  22      60.679 -12.855  12.880  1.00 29.82           C
ATOM    163  CZ2 TRP A  22      62.917 -14.286  11.901  1.00 39.51           C
ATOM    164  CZ3 TRP A  22      60.584 -14.189  12.513  1.00 41.60           C
ATOM    165  CH2 TRP A  22      61.696 -14.890  12.030  1.00 37.22           C
ATOM    166  N   ASN A  23      63.383  -7.307  13.685  1.00 26.93           N
ATOM    167  CA  ASN A  23      64.756  -6.856  13.734  1.00 24.16           C
ATOM    168  C   ASN A  23      65.348  -7.469  14.990  1.00 27.31           C
ATOM    169  O   ASN A  23      64.940  -7.127  16.097  1.00 22.99           O
ATOM    170  CB  ASN A  23      64.839  -5.327  13.785  1.00 18.28           C
ATOM    171  CG  ASN A  23      64.425  -4.673  12.475  1.00 27.06           C
ATOM    172  OD1 ASN A  23      63.333  -4.110  12.358  1.00 21.23           O
ATOM    173  ND2 ASN A  23      65.306  -4.742  11.477  1.00 30.48           N
ATOM    174  N   LEU A  24      66.286  -8.396  14.822  1.00 32.07           N
ATOM    175  CA  LEU A  24      66.930  -9.020  15.972  1.00 27.48           C
ATOM    176  C   LEU A  24      68.453  -9.010  15.863  1.00 26.98           C
ATOM    177  O   LEU A  24      69.066 -10.049  15.604  1.00 26.70           O
ATOM    178  CB  LEU A  24      66.424 -10.450  16.169  1.00 22.29           C
ATOM    179  CG  LEU A  24      64.945 -10.650  16.509  1.00 34.01           C
ATOM    180  CD1 LEU A  24      64.679 -12.111  16.660  1.00 36.00           C
ATOM    181  CD2 LEU A  24      64.533  -9.926  17.782  1.00 25.61           C
ATOM    182  N   PRO A  25      69.072  -7.836  16.064  1.00 29.62           N
ATOM    183  CA  PRO A  25      70.539  -7.765  16.065  1.00 34.70           C
ATOM    184  C   PRO A  25      71.176  -8.690  17.103  1.00 34.59           C
ATOM    185  O   PRO A  25      72.302  -9.153  16.896  1.00 24.81           O
ATOM    186  CB  PRO A  25      70.829  -6.286  16.398  1.00 30.04           C
ATOM    187  CG  PRO A  25      69.504  -5.694  16.833  1.00 28.20           C
ATOM    188  CD  PRO A  25      68.463  -6.496  16.119  1.00 26.55           C
ATOM    189  N   ALA A  26      70.473  -8.964  18.202  1.00 28.27           N
ATOM    190  CA  ALA A  26      71.007  -9.895  19.193  1.00 20.35           C
ATOM    191  C   ALA A  26      71.164 -11.305  18.624  1.00 18.61           C
ATOM    192  O   ALA A  26      72.064 -12.039  19.014  1.00 28.57           O
ATOM    193  CB  ALA A  26      70.148  -9.915  20.438  1.00 22.40           C
ATOM    194  N   ASP A  27      70.273 -11.690  17.721  1.00 24.81           N
ATOM    195  CA  ASP A  27      70.369 -13.002  17.100  1.00 22.77           C
ATOM    196  C   ASP A  27      71.577 -13.020  16.169  1.00 29.31           C
ATOM    197  O   ASP A  27      72.316 -14.010  16.112  1.00 29.22           O
ATOM    198  CB  ASP A  27      69.098 -13.347  16.316  1.00 24.66           C
ATOM    199  CG  ASP A  27      69.195 -14.700  15.614  1.00 31.15           C
ATOM    200  OD1 ASP A  27      69.578 -15.682  16.272  1.00 26.61           O
ATOM    201  OD2 ASP A  27      68.912 -14.779  14.402  1.00 42.28           O
ATOM    202  N   LEU A  28      71.775 -11.914  15.453  1.00 32.67           N
ATOM    203  CA  LEU A  28      72.930 -11.767  14.574  1.00 32.63           C
ATOM    204  C   LEU A  28      74.223 -12.004  15.354  1.00 33.25           C
ATOM    205  O   LEU A  28      75.100 -12.749  14.906  1.00 32.58           O
ATOM    206  CB  LEU A  28      72.947 -10.387  13.909  1.00 34.26           C
ATOM    207  CG  LEU A  28      74.150 -10.121  12.986  1.00 48.03           C
ATOM    208  CD1 LEU A  28      74.266 -11.198  11.904  1.00 48.44           C
ATOM    209  CD2 LEU A  28      74.094  -8.730  12.350  1.00 47.48           C
ATOM    210  N   ALA A  29      74.325 -11.397  16.535  1.00 26.47           N
ATOM    211  CA  ALA A  29      75.537 -11.527  17.346  1.00 28.03           C
ATOM    212  C   ALA A  29      75.736 -12.961  17.835  1.00 25.22           C
ATOM    213  O   ALA A  29      76.865 -13.452  17.917  1.00 26.92           O
ATOM    214  CB  ALA A  29      75.491 -10.576  18.519  1.00 31.25           C
ATOM    215  N   TRP A  30      74.627 -13.620  18.161  1.00 22.87           N
ATOM    216  CA  TRP A  30      74.640 -14.995  18.658  1.00 25.98           C
ATOM    217  C   TRP A  30      75.053 -15.934  17.537  1.00 26.15           C
ATOM    218  O   TRP A  30      75.801 -16.883  17.751  1.00 25.64           O
ATOM    219  CB  TRP A  30      73.245 -15.343  19.178  1.00 20.27           C
ATOM    220  CG  TRP A  30      72.864 -16.793  19.224  1.00 20.87           C
ATOM    221  CD1 TRP A  30      72.223 -17.510  18.241  1.00 19.53           C
ATOM    222  CD2 TRP A  30      73.026 -17.692  20.331  1.00 14.95           C
ATOM    223  NE1 TRP A  30      71.997 -18.798  18.666  1.00 19.89           N
ATOM    224  CE2 TRP A  30      72.485 -18.939  19.940  1.00 17.11           C
ATOM    225  CE3 TRP A  30      73.571 -17.563  21.612  1.00 20.98           C
ATOM    226  CZ2 TRP A  30      72.477 -20.049  20.782  1.00 19.03           C
ATOM    227  CZ3 TRP A  30      73.567 -18.676  22.455  1.00 25.57           C
ATOM    228  CH2 TRP A  30      73.028 -19.903  22.029  1.00 19.30           C
ATOM    229  N   PHE A  31      74.551 -15.657  16.339  1.00 22.44           N
ATOM    230  CA  PHE A  31      74.944 -16.403  15.152  1.00 24.50           C
ATOM    231  C   PHE A  31      76.448 -16.319  14.888  1.00 26.75           C
ATOM    232  O   PHE A  31      77.116 -17.349  14.699  1.00 23.10           O
ATOM    233  CB  PHE A  31      74.186 -15.897  13.925  1.00 20.49           C
ATOM    234  CG  PHE A  31      74.591 -16.579  12.652  1.00 25.90           C
ATOM    235  CD1 PHE A  31      74.022 -17.791  12.293  1.00 27.19           C
ATOM    236  CD2 PHE A  31      75.551 -16.015  11.817  1.00 21.79           C
ATOM    237  CE1 PHE A  31      74.398 -18.429  11.112  1.00 29.06           C
ATOM    238  CE2 PHE A  31      75.940 -16.651  10.635  1.00 24.71           C
ATOM    239  CZ  PHE A  31      75.361 -17.851  10.281  1.00 27.27           C
ATOM    240  N   LYS A  32      76.983 -15.100  14.862  1.00 24.29           N
ATOM    241  CA  LYS A  32      78.408 -14.930  14.563  1.00 29.15           C
ATOM    242  C   LYS A  32      79.239 -15.592  15.650  1.00 31.78           C
ATOM    243  O   LYS A  32      80.272 -16.218  15.373  1.00 24.55           O
ATOM    244  CB  LYS A  32      78.793 -13.451  14.449  1.00 32.62           C
ATOM    245  CG  LYS A  32      78.115 -12.701  13.299  1.00 43.53           C
ATOM    246  CD  LYS A  32      78.596 -11.255  13.231  1.00 48.10           C
ATOM    247  CE  LYS A  32      77.815 -10.461  12.192  1.00 49.65           C
ATOM    248  NZ  LYS A  32      78.242  -9.032  12.118  1.00 50.83           N
ATOM    249  N   ARG A  33      78.794 -15.470  16.880  1.00 28.35           N
ATOM    250  CA  ARG A  33      79.514 -16.021  17.980  1.00 30.59           C
ATOM    251  C   ARG A  33      79.598 -17.526  17.915  1.00 31.01           C
ATOM    252  O   ARG A  33      80.635 -18.064  18.153  1.00 24.09           O
ATOM    253  CB  ARG A  33      78.890 -15.560  19.257  1.00 44.17           C
ATOM    254  CG  ARG A  33      79.511 -16.085  20.479  1.00 53.62           C
ATOM    255  CD  ARG A  33      78.707 -15.675  21.664  1.00 60.22           C
ATOM    256  NE  ARG A  33      79.343 -16.066  22.900  1.00 69.28           N
ATOM    257  CZ  ARG A  33      79.050 -17.169  23.555  1.00 73.10           C
ATOM    258  NH1 ARG A  33      78.126 -18.000  23.079  1.00 73.93           N
ATOM    259  NH2 ARG A  33      79.667 -17.428  24.686  1.00 71.65           N
ATOM    260  N   ASN A  34      78.523 -18.190  17.542  1.00 26.18           N
ATOM    261  CA  ASN A  34      78.526 -19.651  17.508  1.00 30.83           C
ATOM    262  C   ASN A  34      79.046 -20.283  16.214  1.00 27.21           C
ATOM    263  O   ASN A  34      79.197 -21.508  16.142  1.00 23.17           O
ATOM    264  CB  ASN A  34      77.142 -20.198  17.862  1.00 22.45           C
ATOM    265  CG  ASN A  34      76.799 -19.975  19.318  1.00 28.69           C
ATOM    266  OD1 ASN A  34      77.427 -20.559  20.197  1.00 33.10           O
ATOM    267  ND2 ASN A  34      75.814 -19.110  19.584  1.00 21.25           N
ATOM    268  N   THR A  35      79.304 -19.453  15.203  1.00 22.15           N
ATOM    269  CA  THR A  35      79.873 -19.926  13.940  1.00 26.96           C
ATOM    270  C   THR A  35      81.331 -19.506  13.761  1.00 27.76           C
ATOM    271  O   THR A  35      82.028 -20.067  12.923  1.00 30.77           O
ATOM    272  CB  THR A  35      79.100 -19.414  12.703  1.00 24.49           C
ATOM    273  OG1 THR A  35      79.023 -17.985  12.743  1.00 20.16           O
ATOM    274  CG2 THR A  35      77.692 -20.014  12.628  1.00 23.52           C
ATOM    275  N   LEU A  36      81.780 -18.520  14.539  1.00 25.09           N
ATOM    276  CA  LEU A  36      83.140 -17.985  14.410  1.00 23.64           C
ATOM    277  C   LEU A  36      84.172 -19.117  14.361  1.00 22.03           C
ATOM    278  O   LEU A  36      84.098 -20.063  15.147  1.00 24.44           O
ATOM    279  CB  LEU A  36      83.457 -17.039  15.565  1.00 22.30           C
ATOM    280  CG  LEU A  36      84.738 -16.197  15.498  1.00 37.13           C
ATOM    281  CD1 LEU A  36      84.693 -15.210  14.336  1.00 38.04           C
ATOM    282  CD2 LEU A  36      84.987 -15.466  16.821  1.00 40.13           C
ATOM    283  N   ASN A  37      85.081 -19.043  13.396  1.00 26.08           N
ATOM    284  CA  ASN A  37      86.162 -20.026  13.250  1.00 30.61           C
ATOM    285  C   ASN A  37      85.722 -21.470  13.024  1.00 26.28           C
ATOM    286  O   ASN A  37      86.463 -22.394  13.342  1.00 28.04           O
ATOM    287  CB  ASN A  37      87.112 -19.955  14.452  1.00 37.53           C
ATOM    288  CG  ASN A  37      87.713 -18.571  14.638  1.00 52.33           C
ATOM    289  OD1 ASN A  37      87.909 -17.837  13.671  1.00 57.46           O
ATOM    290  ND2 ASN A  37      87.994 -18.205  15.884  1.00 56.19           N
ATOM    291  N   LYS A  38      84.516 -21.667  12.496  1.00 28.10           N
ATOM    292  CA  LYS A  38      84.044 -23.007  12.139  1.00 25.06           C
ATOM    293  C   LYS A  38      83.641 -23.052  10.674  1.00 28.61           C
ATOM    294  O   LYS A  38      83.167 -22.062  10.131  1.00 25.85           O
ATOM    295  CB  LYS A  38      82.819 -23.398  12.981  1.00 17.67           C
ATOM    296  CG  LYS A  38      83.037 -23.218  14.485  1.00 29.91           C
ATOM    297  CD  LYS A  38      81.820 -23.617  15.286  1.00 23.74           C
ATOM    298  CE  LYS A  38      81.972 -23.240  16.769  1.00 28.63           C
ATOM    299  NZ  LYS A  38      80.687 -23.519  17.508  1.00 18.86           N
ATOM    300  N   PRO A  39      83.796 -24.213  10.031  1.00 30.27           N
ATOM    301  CA  PRO A  39      83.243 -24.328   8.677  1.00 29.75           C
ATOM    302  C   PRO A  39      81.721 -24.240   8.701  1.00 30.14           C
ATOM    303  O   PRO A  39      81.077 -24.797   9.604  1.00 24.27           O
ATOM    304  CB  PRO A  39      83.696 -25.720   8.226  1.00 29.67           C
ATOM    305  CG  PRO A  39      84.069 -26.444   9.482  1.00 38.10           C
ATOM    306  CD  PRO A  39      84.572 -25.399  10.425  1.00 30.84           C
ATOM    307  N   VAL A  40      81.149 -23.516   7.743  1.00 25.95           N
ATOM    308  CA  VAL A  40      79.696 -23.450   7.625  1.00 25.29           C
ATOM    309  C   VAL A  40      79.237 -24.073   6.306  1.00 29.50           C
ATOM    310  O   VAL A  40      79.922 -23.957   5.285  1.00 25.14           O
ATOM    311  CB  VAL A  40      79.134 -22.009   7.760  1.00 20.62           C
ATOM    312  CG1 VAL A  40      79.495 -21.418   9.117  1.00 22.32           C
ATOM    313  CG2 VAL A  40      79.634 -21.113   6.619  1.00 30.59           C
ATOM    314  N   ILE A  41      78.084 -24.741   6.342  1.00 19.94           N
ATOM    315  CA  ILE A  41      77.490 -25.324   5.148  1.00 23.01           C
ATOM    316  C   ILE A  41      76.148 -24.654   4.910  1.00 27.93           C
ATOM    317  O   ILE A  41      75.336 -24.526   5.835  1.00 26.65           O
ATOM    318  CB  ILE A  41      77.287 -26.850   5.297  1.00 20.44           C
ATOM    319  CG1 ILE A  41      78.632 -27.568   5.402  1.00 22.54           C
ATOM    320  CG2 ILE A  41      76.493 -27.417   4.126  1.00 21.84           C
ATOM    321  CD1 ILE A  41      78.507 -29.037   5.848  1.00 22.79           C
ATOM    322  N   MET A  42      75.904 -24.213   3.679  1.00 26.51           N
ATOM    323  CA  MET A  42      74.634 -23.556   3.385  1.00 24.23           C
ATOM    324  C   MET A  42      74.123 -23.924   1.998  1.00 26.24           C
ATOM    325  O   MET A  42      74.879 -24.415   1.165  1.00 27.55           O
ATOM    326  CB  MET A  42      74.777 -22.033   3.503  1.00 27.04           C
ATOM    327  CG  MET A  42      75.496 -21.399   2.317  1.00 33.44           C
ATOM    328  SD  MET A  42      76.081 -19.714   2.622  1.00 33.40           S
ATOM    329  CE  MET A  42      77.575 -20.056   3.577  1.00 17.67           C
ATOM    330  N   GLY A  43      72.836 -23.681   1.761  1.00 24.81           N
ATOM    331  CA  GLY A  43      72.249 -23.860   0.447  1.00 28.61           C
ATOM    332  C   GLY A  43      72.402 -22.589  -0.355  1.00 36.51           C
ATOM    333  O   GLY A  43      72.715 -21.539   0.208  1.00 29.29           O
ATOM    334  N   ARG A  44      72.174 -22.677  -1.664  1.00 44.50           N
ATOM    335  CA  ARG A  44      72.421 -21.549  -2.554  1.00 46.27           C
ATOM    336  C   ARG A  44      71.518 -20.361  -2.260  1.00 41.82           C
ATOM    337  O   ARG A  44      71.935 -19.209  -2.398  1.00 48.30           O
ATOM    338  CB  ARG A  44      72.282 -21.951  -4.022  1.00 52.01           C
ATOM    339  CG  ARG A  44      72.839 -20.891  -4.967  1.00 59.22           C
ATOM    340  CD  ARG A  44      72.521 -21.179  -6.418  1.00 59.98           C
ATOM    341  NE  ARG A  44      73.281 -22.305  -6.948  1.00 56.31           N
ATOM    342  CZ  ARG A  44      74.357 -22.190  -7.722  1.00 53.77           C
ATOM    343  NH1 ARG A  44      74.821 -20.993  -8.062  1.00 51.30           N
ATOM    344  NH2 ARG A  44      74.971 -23.278  -8.163  1.00 53.49           N
ATOM    345  N   HIS A  45      70.291 -20.648  -1.900  1.00 33.57           N
ATOM    346  CA  HIS A  45      69.342 -19.585  -1.508  1.00 43.91           C
ATOM    347  C   HIS A  45      69.952 -18.705  -0.407  1.00 41.34           C
ATOM    348  O   HIS A  45      70.040 -17.538  -0.565  1.00 40.40           O
ATOM    349  CB  HIS A  45      67.963 -20.119  -0.986  1.00 66.04           C
ATOM    350  CG  HIS A  45      68.116 -21.271  -0.035  1.00 67.26           C
ATOM    351  ND1 HIS A  45      69.341 -21.694   0.412  1.00 42.77           N
ATOM    352  CD2 HIS A  45      67.211 -22.073   0.597  1.00 72.53           C
ATOM    353  CE1 HIS A  45      69.213 -22.693   1.240  1.00 22.46           C
ATOM    354  NE2 HIS A  45      67.940 -22.954   1.353  1.00 58.17           N
ATOM    355  N   THR A  46      70.465 -19.310   0.660  1.00 39.96           N
ATOM    356  CA  THR A  46      71.075 -18.643   1.794  1.00 37.74           C
ATOM    357  C   THR A  46      72.358 -17.933   1.379  1.00 43.86           C
ATOM    358  O   THR A  46      72.629 -16.810   1.808  1.00 45.75           O
ATOM    359  CB  THR A  46      71.385 -19.686   2.872  1.00 31.82           C
ATOM    360  OG1 THR A  46      70.162 -20.325   3.256  1.00 33.46           O
ATOM    361  CG2 THR A  46      72.024 -19.045   4.083  1.00 33.40           C
ATOM    362  N   TRP A  47      73.142 -18.603   0.539  1.00 42.51           N
ATOM    363  CA  TRP A  47      74.336 -18.010  -0.044  1.00 39.82           C
ATOM    364  C   TRP A  47      74.010 -16.702  -0.756  1.00 41.98           C
ATOM    365  O   TRP A  47      74.726 -15.712  -0.605  1.00 40.03           O
ATOM    366  CB  TRP A  47      74.977 -18.979  -1.036  1.00 34.95           C
ATOM    367  CG  TRP A  47      75.888 -18.320  -2.028  1.00 33.75           C
ATOM    368  CD1 TRP A  47      75.700 -18.227  -3.378  1.00 39.62           C
ATOM    369  CD2 TRP A  47      77.136 -17.665  -1.754  1.00 37.91           C
ATOM    370  NE1 TRP A  47      76.752 -17.559  -3.958  1.00 43.42           N
ATOM    371  CE2 TRP A  47      77.645 -17.205  -2.982  1.00 40.27           C
ATOM    372  CE3 TRP A  47      77.868 -17.423  -0.588  1.00 41.23           C
ATOM    373  CZ2 TRP A  47      78.849 -16.518  -3.078  1.00 44.80           C
ATOM    374  CZ3 TRP A  47      79.063 -16.741  -0.687  1.00 42.89           C
ATOM    375  CH2 TRP A  47      79.542 -16.297  -1.922  1.00 42.57           C
ATOM    376  N   GLU A  48      72.935 -16.701  -1.540  1.00 35.48           N
ATOM    377  CA  GLU A  48      72.564 -15.505  -2.289  1.00 42.29           C
ATOM    378  C   GLU A  48      72.104 -14.405  -1.343  1.00 46.99           C
ATOM    379  O   GLU A  48      72.508 -13.249  -1.484  1.00 47.72           O
ATOM    380  CB  GLU A  48      71.475 -15.815  -3.315  1.00 45.10           C
ATOM    381  CG  GLU A  48      71.925 -16.740  -4.435  1.00 53.93           C
ATOM    382  CD  GLU A  48      70.774 -17.183  -5.325  1.00 65.37           C
ATOM    383  OE1 GLU A  48      69.604 -16.913  -4.974  1.00 69.52           O
ATOM    384  OE2 GLU A  48      71.039 -17.802  -6.377  1.00 68.11           O
ATOM    385  N   SER A  49      71.263 -14.762  -0.390  1.00 51.42           N
ATOM    386  CA  SER A  49      70.766 -13.798   0.556  1.00 54.99           C
ATOM    387  C   SER A  49      71.786 -13.499   1.626  1.00 63.15           C
ATOM    388  O   SER A  49      71.516 -13.729   2.790  1.00 76.87           O
ATOM    389  CB  SER A  49      69.506 -14.332   1.213  1.00 55.10           C
ATOM    390  OG  SER A  49      69.835 -15.205   2.264  1.00 53.09           O
ATOM    391  N   ILE A  50      73.008 -13.146   1.259  1.00 60.22           N
ATOM    392  CA  ILE A  50      74.006 -12.597   2.181  1.00 61.89           C
ATOM    393  C   ILE A  50      75.177 -12.093   1.375  1.00 65.36           C
ATOM    394  O   ILE A  50      76.131 -11.575   1.903  1.00 67.17           O
ATOM    395  CB  ILE A  50      74.635 -13.558   3.264  1.00 76.40           C
ATOM    396  CG1 ILE A  50      75.801 -14.340   2.738  1.00 75.10           C
ATOM    397  CG2 ILE A  50      73.756 -14.625   3.814  1.00 75.10           C
ATOM    398  CD1 ILE A  50      76.341 -15.259   3.722  1.00 76.71           C
ATOM    399  N   GLY A  51      75.123 -12.290   0.080  1.00 71.66           N
ATOM    400  CA  GLY A  51      76.037 -11.642  -0.837  1.00 77.07           C
ATOM    401  C   GLY A  51      77.490 -12.042  -0.782  1.00 77.87           C
ATOM    402  O   GLY A  51      78.056 -12.476  -1.786  1.00 80.12           O
ATOM    403  N   ARG A  52      78.091 -11.875   0.386  1.00 70.71           N
ATOM    404  CA  ARG A  52      79.497 -12.167   0.586  1.00 62.36           C
ATOM    405  C   ARG A  52      79.646 -13.436   1.399  1.00 55.39           C
ATOM    406  O   ARG A  52      78.681 -13.941   1.942  1.00 54.69           O
ATOM    407  CB  ARG A  52      80.171 -11.004   1.297  1.00 61.36           C
ATOM    408  N   PRO A  53      80.862 -13.946   1.488  1.00 48.80           N
ATOM    409  CA  PRO A  53      81.116 -15.141   2.283  1.00 42.63           C
ATOM    410  C   PRO A  53      81.324 -14.802   3.744  1.00 42.96           C
ATOM    411  O   PRO A  53      81.843 -13.750   4.073  1.00 44.38           O
ATOM    412  CB  PRO A  53      82.420 -15.695   1.698  1.00 41.16           C
ATOM    413  CG  PRO A  53      82.878 -14.715   0.682  1.00 44.23           C
ATOM    414  CD  PRO A  53      81.688 -13.916   0.277  1.00 47.19           C
ATOM    415  N   LEU A  54      80.930 -15.704   4.618  1.00 29.77           N
ATOM    416  CA  LEU A  54      81.222 -15.520   6.038  1.00 40.48           C
ATOM    417  C   LEU A  54      82.729 -15.497   6.289  1.00 41.67           C
ATOM    418  O   LEU A  54      83.426 -16.449   5.958  1.00 48.27           O
ATOM    419  CB  LEU A  54      80.561 -16.627   6.866  1.00 34.79           C
ATOM    420  CG  LEU A  54      79.131 -16.402   7.356  1.00 38.93           C
ATOM    421  CD1 LEU A  54      78.331 -15.458   6.468  1.00 40.24           C
ATOM    422  CD2 LEU A  54      78.400 -17.723   7.543  1.00 38.35           C
ATOM    423  N   PRO A  55      83.227 -14.406   6.887  1.00 50.60           N
ATOM    424  CA  PRO A  55      84.659 -14.123   7.058  1.00 55.66           C
ATOM    425  C   PRO A  55      85.440 -15.119   7.922  1.00 52.94           C
ATOM    426  O   PRO A  55      85.035 -15.448   9.034  1.00 51.57           O
ATOM    427  CB  PRO A  55      84.662 -12.742   7.728  1.00 56.88           C
ATOM    428  CG  PRO A  55      83.366 -12.132   7.340  1.00 54.11           C
ATOM    429  CD  PRO A  55      82.395 -13.273   7.327  1.00 53.68           C
ATOM    430  N   GLY A  56      86.572 -15.580   7.398  1.00 56.77           N
ATOM    431  CA  GLY A  56      87.491 -16.406   8.159  1.00 62.89           C
ATOM    432  C   GLY A  56      87.072 -17.848   8.366  1.00 61.99           C
ATOM    433  O   GLY A  56      87.763 -18.594   9.059  1.00 65.36           O
ATOM    434  N   ARG A  57      85.977 -18.259   7.748  1.00 57.36           N
ATOM    435  CA  ARG A  57      85.493 -19.620   7.831  1.00 50.13           C
ATOM    436  C   ARG A  57      85.561 -20.287   6.487  1.00 49.91           C
ATOM    437  O   ARG A  57      85.447 -19.634   5.482  1.00 45.06           O
ATOM    438  CB  ARG A  57      84.043 -19.618   8.171  1.00 42.74           C
ATOM    439  CG  ARG A  57      83.695 -18.796   9.297  1.00 54.40           C
ATOM    440  CD  ARG A  57      82.257 -18.647   9.319  1.00 54.20           C
ATOM    441  NE  ARG A  57      81.767 -17.957  10.494  1.00 55.93           N
ATOM    442  CZ  ARG A  57      81.792 -16.653  10.650  1.00 58.13           C
ATOM    443  NH1 ARG A  57      82.328 -15.913   9.719  1.00 60.21           N
ATOM    444  NH2 ARG A  57      81.304 -16.090  11.740  1.00 64.96           N
ATOM    445  N   LYS A  58      85.668 -21.601   6.470  1.00 41.92           N
ATOM    446  CA  LYS A  58      85.408 -22.297   5.253  1.00 32.72           C
ATOM    447  C   LYS A  58      83.931 -22.200   4.942  1.00 33.90           C
ATOM    448  O   LYS A  58      83.114 -22.552   5.755  1.00 35.71           O
ATOM    449  CB  LYS A  58      85.897 -23.730   5.346  1.00 37.09           C
ATOM    450  CG  LYS A  58      85.834 -24.470   4.053  1.00 47.42           C
ATOM    451  CD  LYS A  58      86.991 -25.468   3.819  1.00 57.57           C
ATOM    452  CE  LYS A  58      87.008 -25.944   2.365  1.00 58.16           C
ATOM    453  NZ  LYS A  58      87.757 -27.214   2.084  1.00 58.98           N
ATOM    454  N   ASN A  59      83.590 -21.683   3.782  1.00 22.84           N
ATOM    455  CA  ASN A  59      82.192 -21.547   3.394  1.00 23.22           C
ATOM    456  C   ASN A  59      81.906 -22.586   2.334  1.00 28.49           C
ATOM    457  O   ASN A  59      82.518 -22.566   1.257  1.00 24.19           O
ATOM    458  CB  ASN A  59      81.908 -20.159   2.819  1.00 27.78           C
ATOM    459  CG  ASN A  59      81.826 -19.080   3.880  1.00 36.92           C
ATOM    460  OD1 ASN A  59      80.900 -18.260   3.872  1.00 35.90           O
ATOM    461  ND2 ASN A  59      82.794 -19.065   4.797  1.00 39.64           N
ATOM    462  N   ILE A  60      80.971 -23.484   2.627  1.00 21.28           N
ATOM    463  CA  ILE A  60      80.650 -24.573   1.723  1.00 22.92           C
ATOM    464  C   ILE A  60      79.214 -24.459   1.238  1.00 24.26           C
ATOM    465  O   ILE A  60      78.294 -24.444   2.039  1.00 22.82           O
ATOM    466  CB  ILE A  60      80.874 -25.919   2.438  1.00 31.56           C
ATOM    467  CG1 ILE A  60      82.365 -26.095   2.733  1.00 31.90           C
ATOM    468  CG2 ILE A  60      80.357 -27.087   1.605  1.00 20.69           C
ATOM    469  CD1 ILE A  60      82.662 -27.348   3.468  1.00 32.74           C
ATOM    470  N   ILE A  61      79.022 -24.361  -0.076  1.00 25.57           N
ATOM    471  CA  ILE A  61      77.676 -24.241  -0.633  1.00 20.22           C
ATOM    472  C   ILE A  61      77.246 -25.577  -1.230  1.00 29.31           C
ATOM    473  O   ILE A  61      77.934 -26.129  -2.098  1.00 24.53           O
ATOM    474  CB  ILE A  61      77.584 -23.185  -1.766  1.00 27.46           C
ATOM    475  CG1 ILE A  61      78.505 -21.986  -1.508  1.00 25.41           C
ATOM    476  CG2 ILE A  61      76.134 -22.771  -1.987  1.00 32.24           C
ATOM    477  CD1 ILE A  61      78.261 -21.261  -0.193  1.00 22.89           C
ATOM    478  N   LEU A  62      76.108 -26.085  -0.764  1.00 23.87           N
ATOM    479  CA  LEU A  62      75.515 -27.301  -1.298  1.00 20.04           C
ATOM    480  C   LEU A  62      74.500 -26.969  -2.397  1.00 28.77           C
ATOM    481  O   LEU A  62      73.433 -26.421  -2.120  1.00 34.26           O
ATOM    482  CB  LEU A  62      74.843 -28.094  -0.175  1.00 19.61           C
ATOM    483  CG  LEU A  62      74.017 -29.321  -0.569  1.00 28.15           C
ATOM    484  CD1 LEU A  62      74.870 -30.310  -1.338  1.00 28.41           C
ATOM    485  CD2 LEU A  62      73.408 -29.984   0.655  1.00 31.15           C
ATOM    486  N   SER A  63      74.838 -27.297  -3.644  1.00 30.06           N
ATOM    487  CA  SER A  63      73.939 -27.052  -4.776  1.00 29.00           C
ATOM    488  C   SER A  63      74.149 -28.031  -5.926  1.00 36.00           C
ATOM    489  O   SER A  63      75.277 -28.437  -6.213  1.00 36.29           O
ATOM    490  CB  SER A  63      74.111 -25.627  -5.299  1.00 36.36           C
ATOM    491  OG  SER A  63      73.411 -25.462  -6.520  1.00 47.08           O
ATOM    492  N   SER A  64      73.056 -28.389  -6.595  1.00 43.35           N
ATOM    493  CA  SER A  64      73.106 -29.301  -7.727  1.00 43.45           C
ATOM    494  C   SER A  64      73.632 -28.572  -8.956  1.00 54.05           C
ATOM    495  O   SER A  64      74.085 -29.197  -9.919  1.00 57.11           O
ATOM    496  CB  SER A  64      71.712 -29.853  -8.024  1.00 47.85           C
ATOM    497  OG  SER A  64      70.888 -28.857  -8.619  1.00 50.93           O
ATOM    498  N   GLN A  65      73.556 -27.244  -8.921  1.00 55.63           N
ATOM    499  CA  GLN A  65      73.960 -26.414 -10.053  1.00 52.97           C
ATOM    500  C   GLN A  65      75.417 -25.970  -9.911  1.00 48.44           C
ATOM    501  O   GLN A  65      75.951 -25.951  -8.808  1.00 43.45           O
ATOM    502  CB  GLN A  65      73.021 -25.214 -10.181  1.00 51.00           C
ATOM    503  CG  GLN A  65      71.592 -25.604 -10.517  1.00 57.57           C
ATOM    504  CD  GLN A  65      71.498 -26.435 -11.791  1.00 67.95           C
ATOM    505  OE1 GLN A  65      72.059 -26.073 -12.831  1.00 69.66           O
ATOM    506  NE2 GLN A  65      70.793 -27.561 -11.710  1.00 69.41           N
ATOM    507  N   PRO A  66      76.077 -25.641 -11.034  1.00 52.85           N
ATOM    508  CA  PRO A  66      77.506 -25.308 -10.971  1.00 50.64           C
ATOM    509  C   PRO A  66      77.778 -24.034 -10.175  1.00 49.37           C
ATOM    510  O   PRO A  66      76.931 -23.137 -10.138  1.00 49.65           O
ATOM    511  CB  PRO A  66      77.880 -25.100 -12.444  1.00 53.28           C
ATOM    512  CG  PRO A  66      76.844 -25.848 -13.210  1.00 53.94           C
ATOM    513  CD  PRO A  66      75.585 -25.684 -12.421  1.00 52.79           C
ATOM    514  N   GLY A  67      78.950 -23.957  -9.554  1.00 44.67           N
ATOM    515  CA  GLY A  67      79.315 -22.804  -8.753  1.00 43.41           C
ATOM    516  C   GLY A  67      79.402 -21.504  -9.528  1.00 49.45           C
ATOM    517  O   GLY A  67      79.729 -21.505 -10.712  1.00 49.45           O
ATOM    518  N   THR A  68      79.107 -20.389  -8.863  1.00 50.22           N
ATOM    519  CA  THR A  68      79.160 -19.080  -9.517  1.00 53.12           C
ATOM    520  C   THR A  68      79.993 -18.087  -8.725  1.00 51.69           C
ATOM    521  O   THR A  68      79.765 -16.879  -8.803  1.00 50.71           O
ATOM    522  CB  THR A  68      77.753 -18.465  -9.723  1.00 54.44           C
ATOM    523  OG1 THR A  68      76.994 -18.586  -8.513  1.00 49.24           O
ATOM    524  CG2 THR A  68      77.009 -19.162 -10.859  1.00 55.40           C
ATOM    525  N   ASP A  69      80.955 -18.599  -7.963  1.00 48.09           N
ATOM    526  CA  ASP A  69      81.817 -17.758  -7.141  1.00 47.17           C
ATOM    527  C   ASP A  69      82.952 -18.596  -6.562  1.00 44.74           C
ATOM    528  O   ASP A  69      82.717 -19.647  -5.953  1.00 41.66           O
ATOM    529  CB  ASP A  69      81.008 -17.094  -6.020  1.00 48.33           C
ATOM    530  CG  ASP A  69      81.793 -16.022  -5.283  1.00 49.67           C
ATOM    531  OD1 ASP A  69      82.922 -16.306  -4.836  1.00 45.34           O
ATOM    532  OD2 ASP A  69      81.276 -14.892  -5.147  1.00 56.42           O
ATOM    533  N   ASP A  70      84.179 -18.109  -6.731  1.00 40.83           N
ATOM    534  CA  ASP A  70      85.374 -18.876  -6.384  1.00 43.43           C
ATOM    535  C   ASP A  70      85.905 -18.648  -4.971  1.00 40.42           C
ATOM    536  O   ASP A  70      86.946 -19.189  -4.615  1.00 40.44           O
ATOM    537  CB  ASP A  70      86.489 -18.601  -7.397  1.00 51.96           C
ATOM    538  CG  ASP A  70      86.826 -17.123  -7.509  1.00 65.29           C
ATOM    539  OD1 ASP A  70      87.004 -16.461  -6.464  1.00 64.30           O
ATOM    540  OD2 ASP A  70      86.910 -16.618  -8.649  1.00 75.66           O
ATOM    541  N   ARG A  71      85.210 -17.841  -4.175  1.00 38.08           N
ATOM    542  CA  ARG A  71      85.635 -17.599  -2.798  1.00 36.25           C
ATOM    543  C   ARG A  71      85.076 -18.656  -1.866  1.00 29.04           C
ATOM    544  O   ARG A  71      85.376 -18.668  -0.677  1.00 30.33           O
ATOM    545  CB  ARG A  71      85.174 -16.224  -2.311  1.00 40.30           C
ATOM    546  CG  ARG A  71      85.766 -15.063  -3.082  1.00 49.29           C
ATOM    547  CD  ARG A  71      84.675 -14.194  -3.668  1.00 55.69           C
ATOM    548  NE  ARG A  71      84.189 -13.182  -2.742  1.00 58.91           N
ATOM    549  CZ  ARG A  71      83.009 -12.581  -2.854  1.00 65.46           C
ATOM    550  NH1 ARG A  71      82.182 -12.916  -3.835  1.00 61.35           N
ATOM    551  NH2 ARG A  71      82.651 -11.656  -1.976  1.00 72.97           N
ATOM    552  N   VAL A  72      84.244 -19.540  -2.398  1.00 26.38           N
ATOM    553  CA  VAL A  72      83.630 -20.566  -1.559  1.00 29.24           C
ATOM    554  C   VAL A  72      83.772 -21.928  -2.218  1.00 31.17           C
ATOM    555  O   VAL A  72      84.105 -22.023  -3.389  1.00 38.68           O
ATOM    556  CB  VAL A  72      82.147 -20.261  -1.321  1.00 21.32           C
ATOM    557  CG1 VAL A  72      81.988 -18.908  -0.635  1.00 22.79           C
ATOM    558  CG2 VAL A  72      81.384 -20.272  -2.655  1.00 19.93           C
ATOM    559  N   THR A  73      83.514 -22.981  -1.461  1.00 34.43           N
ATOM    560  CA  THR A  73      83.613 -24.331  -1.981  1.00 29.28           C
ATOM    561  C   THR A  73      82.218 -24.811  -2.374  1.00 30.14           C
ATOM    562  O   THR A  73      81.282 -24.691  -1.594  1.00 27.10           O
ATOM    563  CB  THR A  73      84.249 -25.276  -0.931  1.00 23.35           C
ATOM    564  OG1 THR A  73      85.638 -24.949  -0.772  1.00 25.20           O
ATOM    565  CG2 THR A  73      84.131 -26.726  -1.361  1.00 28.39           C
ATOM    566  N   TRP A  74      82.082 -25.315  -3.601  1.00 25.80           N
ATOM    567  CA  TRP A  74      80.801 -25.797  -4.118  1.00 20.72           C
ATOM    568  C   TRP A  74      80.743 -27.334  -4.162  1.00 25.66           C
ATOM    569  O   TRP A  74      81.583 -27.969  -4.809  1.00 24.81           O
ATOM    570  CB  TRP A  74      80.575 -25.255  -5.531  1.00 24.36           C
ATOM    571  CG  TRP A  74      80.460 -23.767  -5.592  1.00 31.53           C
ATOM    572  CD1 TRP A  74      81.478 -22.868  -5.727  1.00 36.13           C
ATOM    573  CD2 TRP A  74      79.252 -22.998  -5.519  1.00 30.92           C
ATOM    574  NE1 TRP A  74      80.977 -21.588  -5.747  1.00 38.79           N
ATOM    575  CE2 TRP A  74      79.612 -21.642  -5.617  1.00 35.33           C
ATOM    576  CE3 TRP A  74      77.899 -23.328  -5.390  1.00 31.74           C
ATOM    577  CZ2 TRP A  74      78.671 -20.614  -5.585  1.00 32.98           C
ATOM    578  CZ3 TRP A  74      76.959 -22.301  -5.366  1.00 33.48           C
ATOM    579  CH2 TRP A  74      77.352 -20.964  -5.462  1.00 32.20           C
ATOM    580  N   VAL A  75      79.751 -27.913  -3.485  1.00 22.92           N
ATOM    581  CA  VAL A  75      79.563 -29.366  -3.411  1.00 25.19           C
ATOM    582  C   VAL A  75      78.132 -29.744  -3.801  1.00 27.50           C
ATOM    583  O   VAL A  75      77.240 -28.900  -3.806  1.00 31.81           O
ATOM    584  CB  VAL A  75      79.835 -29.905  -1.998  1.00 22.90           C
ATOM    585  CG1 VAL A  75      81.215 -29.471  -1.528  1.00 18.58           C
ATOM    586  CG2 VAL A  75      78.750 -29.424  -1.025  1.00 15.95           C
ATOM    587  N   LYS A  76      77.921 -31.019  -4.110  1.00 19.48           N
ATOM    588  CA  LYS A  76      76.680 -31.475  -4.727  1.00 24.04           C
ATOM    589  C   LYS A  76      75.949 -32.546  -3.917  1.00 22.43           C
ATOM    590  O   LYS A  76      74.974 -33.127  -4.396  1.00 32.10           O
ATOM    591  CB  LYS A  76      76.968 -32.017  -6.143  1.00 27.86           C
ATOM    592  CG  LYS A  76      77.629 -31.004  -7.067  1.00 37.35           C
ATOM    593  CD  LYS A  76      78.267 -31.672  -8.282  1.00 49.66           C
ATOM    594  CE  LYS A  76      77.361 -31.624  -9.503  1.00 67.70           C
ATOM    595  NZ  LYS A  76      76.124 -32.445  -9.345  1.00 78.65           N
ATOM    596  N   SER A  77      76.425 -32.823  -2.706  1.00 20.48           N
ATOM    597  CA  SER A  77      75.765 -33.799  -1.841  1.00 23.15           C
ATOM    598  C   SER A  77      76.123 -33.545  -0.380  1.00 26.85           C
ATOM    599  O   SER A  77      77.105 -32.870  -0.079  1.00 25.70           O
ATOM    600  CB  SER A  77      76.161 -35.226  -2.219  1.00 30.43           C
ATOM    601  OG  SER A  77      77.437 -35.558  -1.683  1.00 29.36           O
ATOM    602  N   VAL A  78      75.315 -34.097   0.521  1.00 23.50           N
ATOM    603  CA  VAL A  78      75.546 -33.981   1.951  1.00 22.93           C
ATOM    604  C   VAL A  78      76.901 -34.564   2.332  1.00 22.42           C
ATOM    605  O   VAL A  78      77.683 -33.941   3.046  1.00 30.33           O
ATOM    606  CB  VAL A  78      74.433 -34.709   2.736  1.00 32.41           C
ATOM    607  CG1 VAL A  78      74.762 -34.762   4.225  1.00 29.71           C
ATOM    608  CG2 VAL A  78      73.097 -34.020   2.497  1.00 30.28           C
ATOM    609  N   ASP A  79      77.177 -35.764   1.848  1.00 20.86           N
ATOM    610  CA  ASP A  79      78.437 -36.418   2.144  1.00 20.73           C
ATOM    611  C   ASP A  79      79.613 -35.605   1.596  1.00 22.21           C
ATOM    612  O   ASP A  79      80.663 -35.502   2.245  1.00 17.24           O
ATOM    613  CB  ASP A  79      78.441 -37.848   1.589  1.00 24.54           C
ATOM    614  CG  ASP A  79      77.468 -38.763   2.339  1.00 37.06           C
ATOM    615  OD1 ASP A  79      76.898 -38.306   3.350  1.00 35.68           O
ATOM    616  OD2 ASP A  79      77.282 -39.934   1.934  1.00 41.87           O
ATOM    617  N   GLU A  80      79.439 -35.012   0.417  1.00 18.69           N
ATOM    618  CA  GLU A  80      80.517 -34.209  -0.142  1.00 18.96           C
ATOM    619  C   GLU A  80      80.727 -32.974   0.719  1.00 19.65           C
ATOM    620  O   GLU A  80      81.862 -32.607   1.010  1.00 28.83           O
ATOM    621  CB  GLU A  80      80.286 -33.829  -1.619  1.00 18.65           C
ATOM    622  CG  GLU A  80      81.575 -33.311  -2.243  1.00 20.25           C
ATOM    623  CD  GLU A  80      81.425 -32.755  -3.644  1.00 26.72           C
ATOM    624  OE1 GLU A  80      80.290 -32.742  -4.185  1.00 23.19           O
ATOM    625  OE2 GLU A  80      82.469 -32.327  -4.198  1.00 28.22           O
ATOM    626  N   ALA A  81      79.633 -32.354   1.162  1.00 23.28           N
ATOM    627  CA  ALA A  81      79.730 -31.176   2.021  1.00 17.98           C
ATOM    628  C   ALA A  81      80.495 -31.471   3.300  1.00 22.45           C
ATOM    629  O   ALA A  81      81.391 -30.711   3.680  1.00 19.90           O
ATOM    630  CB  ALA A  81      78.352 -30.628   2.346  1.00 21.97           C
ATOM    631  N   ILE A  82      80.138 -32.573   3.963  1.00 18.63           N
ATOM    632  CA  ILE A  82      80.827 -32.991   5.186  1.00 16.48           C
ATOM    633  C   ILE A  82      82.315 -33.253   4.933  1.00 22.96           C
ATOM    634  O   ILE A  82      83.174 -32.810   5.696  1.00 24.41           O
ATOM    635  CB  ILE A  82      80.191 -34.262   5.791  1.00 21.29           C
ATOM    636  CG1 ILE A  82      78.782 -33.961   6.303  1.00 28.68           C
ATOM    637  CG2 ILE A  82      81.071 -34.823   6.914  1.00 16.49           C
ATOM    638  CD1 ILE A  82      78.038 -35.208   6.779  1.00 32.68           C
ATOM    639  N   ALA A  83      82.615 -33.988   3.862  1.00 18.94           N
ATOM    640  CA  ALA A  83      83.993 -34.322   3.547  1.00 21.83           C
ATOM    641  C   ALA A  83      84.825 -33.067   3.297  1.00 20.76           C
ATOM    642  O   ALA A  83      86.007 -33.009   3.632  1.00 21.08           O
ATOM    643  CB  ALA A  83      84.056 -35.263   2.331  1.00 21.67           C
ATOM    644  N   ALA A  84      84.208 -32.053   2.716  1.00 21.06           N
ATOM    645  CA  ALA A  84      84.964 -30.869   2.355  1.00 25.82           C
ATOM    646  C   ALA A  84      85.344 -30.069   3.598  1.00 30.22           C
ATOM    647  O   ALA A  84      86.202 -29.188   3.530  1.00 26.80           O
ATOM    648  CB  ALA A  84      84.180 -30.015   1.372  1.00 25.01           C
ATOM    649  N   CYS A  85      84.715 -30.380   4.735  1.00 25.72           N
ATOM    650  CA  CYS A  85      85.071 -29.723   5.993  1.00 28.40           C
ATOM    651  C   CYS A  85      86.354 -30.271   6.626  1.00 31.77           C
ATOM    652  O   CYS A  85      86.928 -29.634   7.512  1.00 30.68           O
ATOM    653  CB  CYS A  85      83.925 -29.803   7.002  1.00 24.42           C
ATOM    654  SG  CYS A  85      82.422 -28.938   6.468  1.00 28.33           S
ATOM    655  N   GLY A  86      86.801 -31.445   6.178  1.00 27.46           N
ATOM    656  CA  GLY A  86      87.999 -32.060   6.730  1.00 27.71           C
ATOM    657  C   GLY A  86      87.894 -32.361   8.222  1.00 34.15           C
ATOM    658  O   GLY A  86      86.823 -32.699   8.729  1.00 26.48           O
ATOM    659  N   ASP A  87      89.013 -32.223   8.927  1.00 37.10           N
ATOM    660  CA  ASP A  87      89.129 -32.637  10.327  1.00 32.86           C
ATOM    661  C   ASP A  87      88.968 -31.440  11.262  1.00 30.19           C
ATOM    662  O   ASP A  87      89.930 -30.711  11.514  1.00 38.71           O
ATOM    663  CB  ASP A  87      90.500 -33.304  10.540  1.00 30.67           C
ATOM    664  CG  ASP A  87      90.650 -33.939  11.915  1.00 33.88           C
ATOM    665  OD1 ASP A  87      89.762 -33.762  12.776  1.00 30.01           O
ATOM    666  OD2 ASP A  87      91.681 -34.608  12.144  1.00 46.19           O
ATOM    667  N   VAL A  88      87.749 -31.234  11.761  1.00 24.92           N
ATOM    668  CA  VAL A  88      87.436 -30.127  12.665  1.00 26.72           C
ATOM    669  C   VAL A  88      86.520 -30.622  13.789  1.00 33.39           C
ATOM    670  O   VAL A  88      85.851 -31.648  13.633  1.00 29.73           O
ATOM    671  CB  VAL A  88      86.724 -28.958  11.930  1.00 33.29           C
ATOM    672  CG1 VAL A  88      87.600 -28.391  10.814  1.00 29.20           C
ATOM    673  CG2 VAL A  88      85.373 -29.401  11.393  1.00 30.87           C
ATOM    674  N   PRO A  89      86.482 -29.903  14.930  1.00 33.64           N
ATOM    675  CA  PRO A  89      85.624 -30.356  16.034  1.00 32.94           C
ATOM    676  C   PRO A  89      84.133 -30.200  15.721  1.00 27.83           C
ATOM    677  O   PRO A  89      83.325 -31.011  16.160  1.00 30.68           O
ATOM    678  CB  PRO A  89      85.999 -29.414  17.190  1.00 31.05           C
ATOM    679  CG  PRO A  89      87.319 -28.795  16.794  1.00 26.61           C
ATOM    680  CD  PRO A  89      87.266 -28.710  15.301  1.00 28.18           C
ATOM    681  N   GLU A  90      83.767 -29.174  14.968  1.00 20.59           N
ATOM    682  CA  GLU A  90      82.349 -28.903  14.765  1.00 23.96           C
ATOM    683  C   GLU A  90      82.071 -28.233  13.428  1.00 24.13           C
ATOM    684  O   GLU A  90      82.748 -27.280  13.039  1.00 33.90           O
ATOM    685  CB  GLU A  90      81.803 -28.043  15.923  1.00 17.06           C
ATOM    686  CG  GLU A  90      80.316 -27.685  15.821  1.00 16.28           C
ATOM    687  CD  GLU A  90      79.802 -26.928  17.059  1.00 28.75           C
ATOM    688  OE1 GLU A  90      80.586 -26.170  17.682  1.00 24.48           O
ATOM    689  OE2 GLU A  90      78.608 -27.085  17.397  1.00 18.70           O
ATOM    690  N   ILE A  91      81.068 -28.747  12.731  1.00 22.37           N
ATOM    691  CA  ILE A  91      80.598 -28.154  11.488  1.00 23.49           C
ATOM    692  C   ILE A  91      79.251 -27.493  11.758  1.00 27.59           C
ATOM    693  O   ILE A  91      78.369 -28.108  12.383  1.00 21.09           O
ATOM    694  CB  ILE A  91      80.434 -29.228  10.394  1.00 26.79           C
ATOM    695  CG1 ILE A  91      81.759 -29.964  10.157  1.00 24.33           C
ATOM    696  CG2 ILE A  91      79.950 -28.606   9.100  1.00 28.45           C
ATOM    697  CD1 ILE A  91      81.593 -31.319   9.457  1.00 23.41           C
ATOM    698  N   MET A  92      79.105 -26.245  11.307  1.00 21.44           N
ATOM    699  CA  MET A  92      77.867 -25.496  11.468  1.00 23.34           C
ATOM    700  C   MET A  92      77.075 -25.524  10.161  1.00 26.70           C
ATOM    701  O   MET A  92      77.586 -25.149   9.108  1.00 22.77           O
ATOM    702  CB  MET A  92      78.150 -24.045  11.887  1.00 18.78           C
ATOM    703  CG  MET A  92      78.973 -23.914  13.176  1.00 22.19           C
ATOM    704  SD  MET A  92      78.159 -24.716  14.575  1.00 20.68           S
ATOM    705  CE  MET A  92      76.772 -23.595  14.826  1.00 17.95           C
ATOM    706  N   VAL A  93      75.832 -25.985  10.239  1.00 21.55           N
ATOM    707  CA  VAL A  93      74.932 -25.999   9.097  1.00 23.39           C
ATOM    708  C   VAL A  93      73.936 -24.855   9.295  1.00 25.20           C
ATOM    709  O   VAL A  93      73.257 -24.804  10.309  1.00 23.11           O
ATOM    710  CB  VAL A  93      74.182 -27.332   9.025  1.00 19.44           C
ATOM    711  CG1 VAL A  93      73.233 -27.337   7.843  1.00 23.22           C
ATOM    712  CG2 VAL A  93      75.170 -28.499   8.912  1.00 15.91           C
ATOM    713  N   ILE A  94      73.860 -23.929   8.344  1.00 23.60           N
ATOM    714  CA  ILE A  94      73.163 -22.666   8.591  1.00 26.73           C
ATOM    715  C   ILE A  94      71.905 -22.442   7.750  1.00 30.21           C
ATOM    716  O   ILE A  94      71.343 -21.349   7.764  1.00 29.75           O
ATOM    717  CB  ILE A  94      74.101 -21.448   8.409  1.00 26.99           C
ATOM    718  CG1 ILE A  94      74.445 -21.268   6.937  1.00 21.65           C
ATOM    719  CG2 ILE A  94      75.377 -21.609   9.247  1.00 25.45           C
ATOM    720  CD1 ILE A  94      75.041 -19.919   6.609  1.00 29.08           C
ATOM    721  N   GLY A  95      71.462 -23.464   7.024  1.00 29.36           N
ATOM    722  CA  GLY A  95      70.187 -23.391   6.332  1.00 26.98           C
ATOM    723  C   GLY A  95      70.332 -23.389   4.826  1.00 31.07           C
ATOM    724  O   GLY A  95      71.455 -23.359   4.316  1.00 34.42           O
ATOM    725  N   GLY A  96      69.210 -23.375   4.103  1.00 29.44           N
ATOM    726  CA  GLY A  96      67.877 -23.168   4.658  1.00 24.40           C
ATOM    727  C   GLY A  96      67.091 -24.447   4.864  1.00 33.71           C
ATOM    728  O   GLY A  96      67.657 -25.464   5.264  1.00 40.52           O
ATOM    729  N   GLY A  97      65.790 -24.395   4.586  1.00 32.42           N
ATOM    730  CA  GLY A  97      64.869 -25.465   4.941  1.00 31.11           C
ATOM    731  C   GLY A  97      65.275 -26.884   4.565  1.00 36.12           C
ATOM    732  O   GLY A  97      65.452 -27.738   5.435  1.00 31.97           O
ATOM    733  N   ARG A  98      65.442 -27.141   3.281  1.00 42.15           N
ATOM    734  CA  ARG A  98      65.825 -28.457   2.792  1.00 41.67           C
ATOM    735  C   ARG A  98      67.189 -28.874   3.277  1.00 34.53           C
ATOM    736  O   ARG A  98      67.416 -30.006   3.587  1.00 32.63           O
ATOM    737  CB  ARG A  98      65.752 -28.505   1.274  1.00 41.68           C
ATOM    738  CG  ARG A  98      66.248 -29.797   0.669  1.00 52.33           C
ATOM    739  CD  ARG A  98      65.418 -31.006   1.030  1.00 59.94           C
ATOM    740  NE  ARG A  98      65.864 -32.160   0.269  1.00 69.96           N
ATOM    741  CZ  ARG A  98      65.726 -33.424   0.633  1.00 71.38           C
ATOM    742  NH1 ARG A  98      65.138 -33.733   1.764  1.00 71.76           N
ATOM    743  NH2 ARG A  98      66.192 -34.375  -0.139  1.00 74.06           N
ATOM    744  N   VAL A  99      68.066 -27.902   3.385  1.00 31.39           N
ATOM    745  CA  VAL A  99      69.373 -28.153   3.964  1.00 28.75           C
ATOM    746  C   VAL A  99      69.237 -28.680   5.404  1.00 31.25           C
ATOM    747  O   VAL A  99      69.877 -29.668   5.764  1.00 32.66           O
ATOM    748  CB  VAL A  99      70.269 -26.899   3.878  1.00 24.84           C
ATOM    749  CG1 VAL A  99      71.472 -27.036   4.783  1.00 26.56           C
ATOM    750  CG2 VAL A  99      70.714 -26.683   2.448  1.00 27.76           C
ATOM    751  N   TYR A 100      68.374 -28.052   6.210  1.00 28.29           N
ATOM    752  CA  TYR A 100      68.163 -28.495   7.594  1.00 29.54           C
ATOM    753  C   TYR A 100      67.634 -29.932   7.638  1.00 28.28           C
ATOM    754  O   TYR A 100      68.125 -30.745   8.428  1.00 33.78           O
ATOM    755  CB  TYR A 100      67.209 -27.551   8.364  1.00 25.08           C
ATOM    756  CG  TYR A 100      67.782 -26.181   8.727  1.00 19.82           C
ATOM    757  CD1 TYR A 100      69.056 -26.043   9.266  1.00 17.81           C
ATOM    758  CD2 TYR A 100      67.038 -25.030   8.524  1.00 23.72           C
ATOM    759  CE1 TYR A 100      69.565 -24.791   9.593  1.00 14.98           C
ATOM    760  CE2 TYR A 100      67.537 -23.780   8.844  1.00 26.27           C
ATOM    761  CZ  TYR A 100      68.793 -23.661   9.377  1.00 29.73           C
ATOM    762  OH  TYR A 100      69.258 -22.402   9.697  1.00 23.52           O
ATOM    763  N   GLU A 101      66.660 -30.256   6.796  1.00 25.21           N
ATOM    764  CA  GLU A 101      66.124 -31.625   6.706  1.00 35.58           C
ATOM    765  C   GLU A 101      67.189 -32.652   6.372  1.00 32.68           C
ATOM    766  O   GLU A 101      67.204 -33.735   6.902  1.00 39.39           O
ATOM    767  CB  GLU A 101      65.073 -31.788   5.607  1.00 47.14           C
ATOM    768  CG  GLU A 101      64.069 -30.739   5.436  1.00 57.75           C
ATOM    769  CD  GLU A 101      63.132 -31.042   4.280  1.00 72.59           C
ATOM    770  OE1 GLU A 101      63.203 -32.151   3.707  1.00 72.74           O
ATOM    771  OE2 GLU A 101      62.332 -30.153   3.933  1.00 77.28           O
ATOM    772  N   GLN A 102      68.063 -32.290   5.468  1.00 29.09           N
ATOM    773  CA  GLN A 102      69.109 -33.205   5.008  1.00 31.39           C
ATOM    774  C   GLN A 102      70.143 -33.507   6.085  1.00 30.76           C
ATOM    775  O   GLN A 102      70.638 -34.629   6.173  1.00 39.59           O
ATOM    776  CB  GLN A 102      69.795 -32.650   3.759  1.00 28.26           C
ATOM    777  CG  GLN A 102      68.861 -32.572   2.562  1.00 34.58           C
ATOM    778  CD  GLN A 102      69.569 -32.120   1.298  1.00 42.74           C
ATOM    779  OE1 GLN A 102      69.885 -30.938   1.135  1.00 43.76           O
ATOM    780  NE2 GLN A 102      69.820 -33.059   0.393  1.00 38.79           N
ATOM    781  N   PHE A 103      70.457 -32.514   6.911  1.00 26.94           N
ATOM    782  CA  PHE A 103      71.525 -32.674   7.899  1.00 31.94           C
ATOM    783  C   PHE A 103      71.050 -33.074   9.284  1.00 37.35           C
ATOM    784  O   PHE A 103      71.840 -33.611  10.062  1.00 38.65           O
ATOM    785  CB  PHE A 103      72.381 -31.408   8.002  1.00 30.68           C
ATOM    786  CG  PHE A 103      73.319 -31.229   6.853  1.00 24.04           C
ATOM    787  CD1 PHE A 103      72.915 -30.553   5.713  1.00 22.14           C
ATOM    788  CD2 PHE A 103      74.606 -31.747   6.907  1.00 26.30           C
ATOM    789  CE1 PHE A 103      73.775 -30.394   4.635  1.00 29.60           C
ATOM    790  CE2 PHE A 103      75.470 -31.590   5.835  1.00 31.19           C
ATOM    791  CZ  PHE A 103      75.053 -30.905   4.701  1.00 29.94           C
ATOM    792  N   LEU A 104      69.781 -32.803   9.598  1.00 34.03           N
ATOM    793  CA  LEU A 104      69.242 -33.160  10.911  1.00 35.69           C
ATOM    794  C   LEU A 104      69.600 -34.584  11.379  1.00 41.02           C
ATOM    795  O   LEU A 104      70.019 -34.759  12.521  1.00 42.01           O
ATOM    796  CB  LEU A 104      67.725 -32.920  11.006  1.00 37.20           C
ATOM    797  CG  LEU A 104      67.221 -33.124  12.437  1.00 38.90           C
ATOM    798  CD1 LEU A 104      67.910 -32.129  13.367  1.00 32.61           C
ATOM    799  CD2 LEU A 104      65.702 -33.008  12.546  1.00 39.48           C
ATOM    800  N   PRO A 105      69.458 -35.597  10.502  1.00 43.10           N
ATOM    801  CA  PRO A 105      69.787 -36.957  10.944  1.00 44.75           C
ATOM    802  C   PRO A 105      71.244 -37.159  11.329  1.00 40.20           C
ATOM    803  O   PRO A 105      71.560 -38.118  12.029  1.00 41.34           O
ATOM    804  CB  PRO A 105      69.494 -37.797   9.703  1.00 51.56           C
ATOM    805  CG  PRO A 105      68.462 -37.044   8.985  1.00 53.05           C
ATOM    806  CD  PRO A 105      68.823 -35.611   9.171  1.00 46.97           C
ATOM    807  N   LYS A 106      72.123 -36.282  10.865  1.00 46.06           N
ATOM    808  CA  LYS A 106      73.548 -36.454  11.110  1.00 45.56           C
ATOM    809  C   LYS A 106      74.028 -35.557  12.237  1.00 40.81           C
ATOM    810  O   LYS A 106      75.167 -35.677  12.695  1.00 35.67           O
ATOM    811  CB  LYS A 106      74.332 -36.172   9.834  1.00 49.02           C
ATOM    812  CG  LYS A 106      73.854 -36.996   8.651  1.00 50.27           C
ATOM    813  CD  LYS A 106      74.908 -37.061   7.574  1.00 40.70           C
ATOM    814  CE  LYS A 106      76.058 -37.953   7.994  1.00 53.22           C
ATOM    815  NZ  LYS A 106      75.833 -39.361   7.559  1.00 61.50           N
ATOM    816  N   ALA A 107      73.142 -34.673  12.693  1.00 30.64           N
ATOM    817  CA  ALA A 107      73.501 -33.662  13.681  1.00 31.13           C
ATOM    818  C   ALA A 107      73.398 -34.193  15.108  1.00 36.07           C
ATOM    819  O   ALA A 107      72.538 -35.023  15.412  1.00 37.18           O
ATOM    820  CB  ALA A 107      72.624 -32.442  13.519  1.00 26.43           C
ATOM    821  N   GLN A 108      74.270 -33.704  15.984  1.00 32.23           N
ATOM    822  CA  GLN A 108      74.208 -34.076  17.393  1.00 36.16           C
ATOM    823  C   GLN A 108      73.797 -32.881  18.250  1.00 29.51           C
ATOM    824  O   GLN A 108      73.577 -33.026  19.442  1.00 30.62           O
ATOM    825  CB  GLN A 108      75.558 -34.621  17.886  1.00 35.90           C
ATOM    826  CG  GLN A 108      76.119 -35.813  17.105  1.00 60.75           C
ATOM    827  CD  GLN A 108      75.095 -36.912  16.841  1.00 76.62           C
ATOM    828  OE1 GLN A 108      74.394 -37.361  17.751  1.00 82.19           O
ATOM    829  NE2 GLN A 108      75.007 -37.350  15.587  1.00 79.84           N
ATOM    830  N   LYS A 109      73.697 -31.707  17.630  1.00 26.58           N
ATOM    831  CA  LYS A 109      73.535 -30.462  18.368  1.00 22.70           C
ATOM    832  C   LYS A 109      72.733 -29.424  17.586  1.00 23.93           C
ATOM    833  O   LYS A 109      72.924 -29.269  16.382  1.00 31.59           O
ATOM    834  CB  LYS A 109      74.920 -29.908  18.708  1.00 32.48           C
ATOM    835  CG  LYS A 109      74.932 -28.779  19.732  1.00 37.61           C
ATOM    836  CD  LYS A 109      76.367 -28.444  20.156  1.00 40.83           C
ATOM    837  CE  LYS A 109      76.393 -27.266  21.114  1.00 34.88           C
ATOM    838  NZ  LYS A 109      77.737 -27.021  21.713  1.00 33.42           N
ATOM    839  N   LEU A 110      71.839 -28.708  18.269  1.00 24.26           N
ATOM    840  CA  LEU A 110      71.068 -27.638  17.637  1.00 22.53           C
ATOM    841  C   LEU A 110      71.292 -26.320  18.365  1.00 30.21           C
ATOM    842  O   LEU A 110      71.348 -26.290  19.592  1.00 28.43           O
ATOM    843  CB  LEU A 110      69.570 -27.964  17.671  1.00 25.31           C
ATOM    844  CG  LEU A 110      69.159 -29.346  17.163  1.00 30.24           C
ATOM    845  CD1 LEU A 110      67.651 -29.534  17.279  1.00 27.21           C
ATOM    846  CD2 LEU A 110      69.616 -29.531  15.732  1.00 31.21           C
ATOM    847  N   TYR A 111      71.430 -25.232  17.612  1.00 26.57           N
ATOM    848  CA  TYR A 111      71.458 -23.896  18.200  1.00 22.72           C
ATOM    849  C   TYR A 111      70.275 -23.161  17.607  1.00 22.06           C
ATOM    850  O   TYR A 111      70.245 -22.901  16.407  1.00 27.75           O
ATOM    851  CB  TYR A 111      72.717 -23.122  17.819  1.00 26.93           C
ATOM    852  CG  TYR A 111      74.056 -23.714  18.218  1.00 24.18           C
ATOM    853  CD1 TYR A 111      74.615 -24.767  17.504  1.00 23.31           C
ATOM    854  CD2 TYR A 111      74.793 -23.163  19.263  1.00 19.90           C
ATOM    855  CE1 TYR A 111      75.866 -25.292  17.848  1.00 20.54           C
ATOM    856  CE2 TYR A 111      76.046 -23.670  19.615  1.00 19.25           C
ATOM    857  CZ  TYR A 111      76.576 -24.736  18.896  1.00 25.79           C
ATOM    858  OH  TYR A 111      77.808 -25.254  19.235  1.00 21.93           O
ATOM    859  N   LEU A 112      69.307 -22.825  18.448  1.00 21.26           N
ATOM    860  CA  LEU A 112      68.042 -22.273  17.992  1.00 23.57           C
ATOM    861  C   LEU A 112      67.751 -20.937  18.658  1.00 25.29           C
ATOM    862  O   LEU A 112      67.954 -20.769  19.858  1.00 26.22           O
ATOM    863  CB  LEU A 112      66.912 -23.230  18.343  1.00 15.43           C
ATOM    864  CG  LEU A 112      66.995 -24.670  17.837  1.00 21.33           C
ATOM    865  CD1 LEU A 112      65.692 -25.397  18.170  1.00 22.31           C
ATOM    866  CD2 LEU A 112      67.276 -24.688  16.322  1.00 21.12           C
ATOM    867  N   THR A 113      67.271 -19.991  17.867  1.00 21.71           N
ATOM    868  CA  THR A 113      66.770 -18.745  18.402  1.00 22.37           C
ATOM    869  C   THR A 113      65.254 -18.781  18.217  1.00 28.75           C
ATOM    870  O   THR A 113      64.767 -18.823  17.087  1.00 30.98           O
ATOM    871  CB  THR A 113      67.398 -17.527  17.670  1.00 24.24           C
ATOM    872  OG1 THR A 113      68.811 -17.494  17.920  1.00 22.26           O
ATOM    873  CG2 THR A 113      66.803 -16.227  18.175  1.00 23.05           C
ATOM    874  N   HIS A 114      64.502 -18.814  19.314  1.00 20.34           N
ATOM    875  CA  HIS A 114      63.047 -18.795  19.204  1.00 20.10           C
ATOM    876  C   HIS A 114      62.573 -17.348  19.199  1.00 22.24           C
ATOM    877  O   HIS A 114      62.971 -16.561  20.048  1.00 21.92           O
ATOM    878  CB  HIS A 114      62.390 -19.586  20.347  1.00 21.80           C
ATOM    879  CG  HIS A 114      62.882 -20.993  20.458  1.00 27.19           C
ATOM    880  ND1 HIS A 114      62.528 -21.976  19.557  1.00 22.59           N
ATOM    881  CD2 HIS A 114      63.733 -21.573  21.341  1.00 21.02           C
ATOM    882  CE1 HIS A 114      63.129 -23.106  19.891  1.00 24.39           C
ATOM    883  NE2 HIS A 114      63.870 -22.889  20.961  1.00 23.87           N
ATOM    884  N   ILE A 115      61.732 -16.996  18.233  1.00 19.37           N
ATOM    885  CA  ILE A 115      61.262 -15.626  18.109  1.00 25.04           C
ATOM    886  C   ILE A 115      59.744 -15.551  18.310  1.00 25.67           C
ATOM    887  O   ILE A 115      58.988 -16.273  17.653  1.00 26.09           O
ATOM    888  CB  ILE A 115      61.659 -15.044  16.739  1.00 22.91           C
ATOM    889  CG1 ILE A 115      63.165 -15.221  16.534  1.00 25.88           C
ATOM    890  CG2 ILE A 115      61.215 -13.585  16.618  1.00 19.78           C
ATOM    891  CD1 ILE A 115      63.622 -15.061  15.103  1.00 29.45           C
ATOM    892  N   ASP A 116      59.316 -14.686  19.230  1.00 20.29           N
ATOM    893  CA  ASP A 116      57.900 -14.554  19.601  1.00 22.26           C
ATOM    894  C   ASP A 116      57.104 -13.832  18.530  1.00 26.53           C
ATOM    895  O   ASP A 116      56.602 -12.725  18.748  1.00 24.93           O
ATOM    896  CB  ASP A 116      57.769 -13.812  20.929  1.00 19.39           C
ATOM    897  CG  ASP A 116      56.331 -13.720  21.415  1.00 23.99           C
ATOM    898  OD1 ASP A 116      55.574 -14.699  21.248  1.00 25.70           O
ATOM    899  OD2 ASP A 116      55.960 -12.659  21.968  1.00 22.57           O
ATOM    900  N   ALA A 117      57.005 -14.457  17.362  1.00 25.95           N
ATOM    901  CA  ALA A 117      56.240 -13.882  16.259  1.00 24.07           C
ATOM    902  C   ALA A 117      55.518 -14.974  15.500  1.00 23.05           C
ATOM    903  O   ALA A 117      56.015 -16.091  15.365  1.00 28.71           O
ATOM    904  CB  ALA A 117      57.139 -13.093  15.315  1.00 19.26           C
ATOM    905  N   GLU A 118      54.342 -14.659  15.002  1.00 17.40           N
ATOM    906  CA  GLU A 118      53.617 -15.515  14.110  1.00 29.42           C
ATOM    907  C   GLU A 118      53.809 -14.978  12.746  1.00 33.81           C
ATOM    908  O   GLU A 118      53.442 -13.869  12.457  1.00 34.22           O
ATOM    909  CB  GLU A 118      52.119 -15.519  14.363  1.00 33.42           C
ATOM    910  CG  GLU A 118      51.635 -16.351  15.521  1.00 37.35           C
ATOM    911  N   VAL A 119      54.377 -15.798  11.902  1.00 32.33           N
ATOM    912  CA  VAL A 119      54.596 -15.356  10.537  1.00 36.16           C
ATOM    913  C   VAL A 119      54.146 -16.456   9.570  1.00 38.26           C
ATOM    914  O   VAL A 119      54.403 -17.642   9.795  1.00 36.66           O
ATOM    915  CB  VAL A 119      56.078 -14.954  10.299  1.00 39.86           C
ATOM    916  CG1 VAL A 119      56.622 -14.124  11.462  1.00 30.27           C
ATOM    917  CG2 VAL A 119      56.942 -16.165  10.135  1.00 45.07           C
ATOM    918  N   GLU A 120      53.438 -16.073   8.515  1.00 41.19           N
ATOM    919  CA  GLU A 120      53.022 -17.052   7.518  1.00 51.55           C
ATOM    920  C   GLU A 120      54.202 -17.460   6.655  1.00 44.22           C
ATOM    921  O   GLU A 120      55.021 -16.626   6.274  1.00 48.33           O
ATOM    922  CB  GLU A 120      51.875 -16.522   6.652  1.00 64.50           C
ATOM    923  CG  GLU A 120      50.516 -16.569   7.349  1.00 75.72           C
ATOM    924  CD  GLU A 120      49.561 -15.500   6.846  1.00 80.90           C
ATOM    925  OE1 GLU A 120      49.591 -15.194   5.631  1.00 81.38           O
ATOM    926  OE2 GLU A 120      48.793 -14.956   7.672  1.00 79.80           O
ATOM    927  N   GLY A 121      54.290 -18.753   6.368  1.00 41.34           N
ATOM    928  CA  GLY A 121      55.363 -19.288   5.547  1.00 43.54           C
ATOM    929  C   GLY A 121      55.172 -20.774   5.331  1.00 48.18           C
ATOM    930  O   GLY A 121      54.490 -21.438   6.121  1.00 51.10           O
ATOM    931  N   ASP A 122      55.762 -21.297   4.260  1.00 48.30           N
ATOM    932  CA  ASP A 122      55.637 -22.716   3.940  1.00 52.62           C
ATOM    933  C   ASP A 122      56.930 -23.477   4.237  1.00 49.35           C
ATOM    934  O   ASP A 122      57.011 -24.690   4.042  1.00 50.54           O
ATOM    935  CB  ASP A 122      55.233 -22.901   2.477  1.00 61.77           C
ATOM    936  CG  ASP A 122      53.958 -22.153   2.122  1.00 70.98           C
ATOM    937  OD1 ASP A 122      53.035 -22.075   2.968  1.00 72.17           O
ATOM    938  OD2 ASP A 122      53.883 -21.638   0.988  1.00 76.62           O
ATOM    939  N   THR A 123      57.935 -22.761   4.722  1.00 39.93           N
ATOM    940  CA  THR A 123      59.195 -23.390   5.087  1.00 39.69           C
ATOM    941  C   THR A 123      59.300 -23.488   6.605  1.00 35.70           C
ATOM    942  O   THR A 123      59.103 -22.505   7.306  1.00 34.35           O
ATOM    943  CB  THR A 123      60.395 -22.602   4.535  1.00 37.29           C
ATOM    944  OG1 THR A 123      60.106 -22.186   3.198  1.00 43.41           O
ATOM    945  CG2 THR A 123      61.645 -23.460   4.531  1.00 37.43           C
ATOM    946  N   HIS A 124      59.603 -24.683   7.104  1.00 33.19           N
ATOM    947  CA  HIS A 124      59.699 -24.912   8.536  1.00 29.45           C
ATOM    948  C   HIS A 124      60.996 -25.619   8.889  1.00 31.47           C
ATOM    949  O   HIS A 124      61.501 -26.418   8.109  1.00 25.95           O
ATOM    950  CB  HIS A 124      58.528 -25.769   9.009  1.00 33.35           C
ATOM    951  CG  HIS A 124      57.187 -25.202   8.665  1.00 42.57           C
ATOM    952  ND1 HIS A 124      56.627 -25.322   7.411  1.00 46.40           N
ATOM    953  CD2 HIS A 124      56.299 -24.497   9.407  1.00 40.49           C
ATOM    954  CE1 HIS A 124      55.450 -24.722   7.396  1.00 51.44           C
ATOM    955  NE2 HIS A 124      55.226 -24.213   8.595  1.00 47.31           N
ATOM    956  N   PHE A 125      61.532 -25.332  10.071  1.00 29.36           N
ATOM    957  CA  PHE A 125      62.594 -26.160  10.621  1.00 26.67           C
ATOM    958  C   PHE A 125      62.014 -27.556  10.836  1.00 33.04           C
ATOM    959  O   PHE A 125      60.811 -27.700  11.085  1.00 34.03           O
ATOM    960  CB  PHE A 125      63.108 -25.581  11.942  1.00 28.11           C
ATOM    961  CG  PHE A 125      64.415 -26.178  12.393  1.00 37.98           C
ATOM    962  CD1 PHE A 125      65.615 -25.726  11.871  1.00 36.25           C
ATOM    963  CD2 PHE A 125      64.442 -27.208  13.316  1.00 31.59           C
ATOM    964  CE1 PHE A 125      66.822 -26.281  12.275  1.00 32.69           C
ATOM    965  CE2 PHE A 125      65.646 -27.768  13.724  1.00 36.53           C
ATOM    966  CZ  PHE A 125      66.838 -27.300  13.205  1.00 33.25           C
ATOM    967  N   PRO A 126      62.842 -28.599  10.698  1.00 36.37           N
ATOM    968  CA  PRO A 126      62.306 -29.952  10.899  1.00 37.33           C
ATOM    969  C   PRO A 126      61.781 -30.184  12.314  1.00 29.85           C
ATOM    970  O   PRO A 126      62.151 -29.475  13.245  1.00 31.99           O
ATOM    971  CB  PRO A 126      63.516 -30.853  10.635  1.00 38.79           C
ATOM    972  CG  PRO A 126      64.385 -30.056   9.741  1.00 39.72           C
ATOM    973  CD  PRO A 126      64.208 -28.620  10.151  1.00 36.28           C
ATOM    974  N   ASP A 127      60.913 -31.172  12.472  1.00 41.60           N
ATOM    975  CA  ASP A 127      60.420 -31.533  13.792  1.00 45.42           C
ATOM    976  C   ASP A 127      61.546 -32.152  14.618  1.00 46.84           C
ATOM    977  O   ASP A 127      62.120 -33.164  14.222  1.00 51.60           O
ATOM    978  CB  ASP A 127      59.262 -32.525  13.667  1.00 53.09           C
ATOM    979  CG  ASP A 127      58.453 -32.643  14.945  1.00 58.39           C
ATOM    980  OD1 ASP A 127      58.568 -31.746  15.807  1.00 55.42           O
ATOM    981  OD2 ASP A 127      57.694 -33.627  15.084  1.00 65.82           O
ATOM    982  N   TYR A 128      61.879 -31.535  15.750  1.00 42.39           N
ATOM    983  CA  TYR A 128      62.827 -32.140  16.688  1.00 43.99           C
ATOM    984  C   TYR A 128      62.103 -32.705  17.926  1.00 48.73           C
ATOM    985  O   TYR A 128      61.760 -31.973  18.852  1.00 52.94           O
ATOM    986  CB  TYR A 128      63.964 -31.163  17.056  1.00 36.72           C
ATOM    987  CG  TYR A 128      63.527 -29.815  17.602  1.00 34.94           C
ATOM    988  CD1 TYR A 128      63.617 -29.530  18.958  1.00 33.73           C
ATOM    989  CD2 TYR A 128      63.049 -28.817  16.755  1.00 39.10           C
ATOM    990  CE1 TYR A 128      63.220 -28.295  19.462  1.00 39.45           C
ATOM    991  CE2 TYR A 128      62.652 -27.580  17.245  1.00 39.09           C
ATOM    992  CZ  TYR A 128      62.739 -27.321  18.600  1.00 40.84           C
ATOM    993  OH  TYR A 128      62.334 -26.091  19.087  1.00 36.42           O
ATOM    994  N   GLU A 129      61.819 -33.988  17.914  1.00 54.80           N
ATOM    995  CA  GLU A 129      61.071 -34.629  18.976  1.00 58.99           C
ATOM    996  C   GLU A 129      61.731 -34.531  20.356  1.00 57.84           C
ATOM    997  O   GLU A 129      62.858 -34.927  20.530  1.00 59.48           O
ATOM    998  CB  GLU A 129      60.826 -36.069  18.575  1.00 62.70           C
ATOM    999  CG  GLU A 129      59.915 -36.841  19.492  1.00 73.20           C
ATOM   1000  N   PRO A 130      61.000 -34.001  21.349  1.00 58.55           N
ATOM   1001  CA  PRO A 130      61.477 -33.786  22.724  1.00 58.03           C
ATOM   1002  C   PRO A 130      62.179 -35.006  23.324  1.00 56.49           C
ATOM   1003  O   PRO A 130      63.153 -34.850  24.062  1.00 56.69           O
ATOM   1004  CB  PRO A 130      60.184 -33.491  23.496  1.00 57.54           C
ATOM   1005  CG  PRO A 130      59.301 -32.842  22.479  1.00 56.93           C
ATOM   1006  CD  PRO A 130      59.604 -33.555  21.181  1.00 59.98           C
ATOM   1007  N   ASP A 131      61.702 -36.200  22.990  1.00 53.85           N
ATOM   1008  CA  ASP A 131      62.279 -37.426  23.524  1.00 62.89           C
ATOM   1009  C   ASP A 131      63.657 -37.732  22.948  1.00 64.05           C
ATOM   1010  O   ASP A 131      64.395 -38.538  23.509  1.00 69.98           O
ATOM   1011  CB  ASP A 131      61.341 -38.614  23.288  1.00 72.96           C
ATOM   1012  N   ASP A 132      64.004 -37.098  21.831  1.00 60.13           N
ATOM   1013  CA  ASP A 132      65.295 -37.351  21.188  1.00 59.67           C
ATOM   1014  C   ASP A 132      66.339 -36.284  21.508  1.00 55.55           C
ATOM   1015  O   ASP A 132      67.537 -36.528  21.402  1.00 57.97           O
ATOM   1016  CB  ASP A 132      65.137 -37.468  19.670  1.00 59.33           C
ATOM   1017  CG  ASP A 132      64.372 -38.706  19.255  1.00 67.54           C
ATOM   1018  OD1 ASP A 132      63.666 -38.653  18.226  1.00 72.84           O
ATOM   1019  OD2 ASP A 132      64.475 -39.732  19.956  1.00 71.01           O
ATOM   1020  N   TRP A 133      65.876 -35.105  21.905  1.00 51.98           N
ATOM   1021  CA  TRP A 133      66.753 -33.955  22.098  1.00 45.21           C
ATOM   1022  C   TRP A 133      66.665 -33.391  23.514  1.00 48.81           C
ATOM   1023  O   TRP A 133      65.586 -33.036  23.981  1.00 52.55           O
ATOM   1024  CB  TRP A 133      66.401 -32.862  21.084  1.00 38.33           C
ATOM   1025  CG  TRP A 133      66.684 -33.269  19.668  1.00 44.41           C
ATOM   1026  CD1 TRP A 133      65.823 -33.875  18.802  1.00 47.20           C
ATOM   1027  CD2 TRP A 133      67.925 -33.116  18.961  1.00 38.82           C
ATOM   1028  NE1 TRP A 133      66.448 -34.107  17.598  1.00 46.94           N
ATOM   1029  CE2 TRP A 133      67.739 -33.647  17.668  1.00 41.38           C
ATOM   1030  CE3 TRP A 133      69.172 -32.580  19.296  1.00 35.28           C
ATOM   1031  CZ2 TRP A 133      68.753 -33.659  16.707  1.00 38.62           C
ATOM   1032  CZ3 TRP A 133      70.180 -32.592  18.343  1.00 34.65           C
ATOM   1033  CH2 TRP A 133      69.962 -33.127  17.062  1.00 32.09           C
ATOM   1034  N   GLU A 134      67.804 -33.308  24.193  1.00 47.86           N
ATOM   1035  CA  GLU A 134      67.846 -32.717  25.524  1.00 46.35           C
ATOM   1036  C   GLU A 134      68.211 -31.242  25.465  1.00 43.69           C
ATOM   1037  O   GLU A 134      69.220 -30.878  24.867  1.00 33.19           O
ATOM   1038  CB  GLU A 134      68.865 -33.427  26.408  1.00 46.79           C
ATOM   1039  CG  GLU A 134      69.205 -32.610  27.641  1.00 52.26           C
ATOM   1040  CD  GLU A 134      70.124 -33.327  28.597  1.00 54.70           C
ATOM   1041  OE1 GLU A 134      70.766 -34.312  28.177  1.00 52.08           O
ATOM   1042  OE2 GLU A 134      70.196 -32.904  29.773  1.00 55.58           O
ATOM   1043  N   SER A 135      67.401 -30.398  26.097  1.00 39.68           N
ATOM   1044  CA  SER A 135      67.697 -28.975  26.152  1.00 35.60           C
ATOM   1045  C   SER A 135      68.792 -28.712  27.172  1.00 37.58           C
ATOM   1046  O   SER A 135      68.586 -28.920  28.366  1.00 37.17           O
ATOM   1047  CB  SER A 135      66.449 -28.177  26.535  1.00 32.38           C
ATOM   1048  OG  SER A 135      66.720 -26.786  26.447  1.00 27.59           O
ATOM   1049  N   VAL A 136      69.955 -28.242  26.726  1.00 29.50           N
ATOM   1050  CA  VAL A 136      71.039 -28.025  27.683  1.00 33.57           C
ATOM   1051  C   VAL A 136      71.330 -26.555  28.001  1.00 43.38           C
ATOM   1052  O   VAL A 136      72.207 -26.260  28.812  1.00 40.39           O
ATOM   1053  CB  VAL A 136      72.332 -28.761  27.281  1.00 31.38           C
ATOM   1054  CG1 VAL A 136      72.076 -30.253  27.242  1.00 32.78           C
ATOM   1055  CG2 VAL A 136      72.876 -28.249  25.929  1.00 28.48           C
ATOM   1056  N   PHE A 137      70.586 -25.642  27.380  1.00 41.05           N
ATOM   1057  CA  PHE A 137      70.799 -24.213  27.588  1.00 35.71           C
ATOM   1058  C   PHE A 137      69.601 -23.440  27.072  1.00 31.94           C
ATOM   1059  O   PHE A 137      69.109 -23.722  25.978  1.00 26.73           O
ATOM   1060  CB  PHE A 137      72.061 -23.759  26.842  1.00 39.45           C
ATOM   1061  CG  PHE A 137      72.314 -22.268  26.910  1.00 40.32           C
ATOM   1062  CD1 PHE A 137      71.897 -21.429  25.888  1.00 35.89           C
ATOM   1063  CD2 PHE A 137      72.979 -21.712  27.992  1.00 41.59           C
ATOM   1064  CE1 PHE A 137      72.134 -20.063  25.942  1.00 37.14           C
ATOM   1065  CE2 PHE A 137      73.222 -20.351  28.054  1.00 41.67           C
ATOM   1066  CZ  PHE A 137      72.797 -19.523  27.027  1.00 39.18           C
ATOM   1067  N   SER A 138      69.138 -22.465  27.856  1.00 26.53           N
ATOM   1068  CA  SER A 138      68.049 -21.578  27.450  1.00 26.20           C
ATOM   1069  C   SER A 138      68.257 -20.182  28.051  1.00 28.87           C
ATOM   1070  O   SER A 138      68.552 -20.050  29.230  1.00 33.81           O
ATOM   1071  CB  SER A 138      66.704 -22.151  27.902  1.00 30.91           C
ATOM   1072  OG  SER A 138      65.637 -21.310  27.496  1.00 36.71           O
ATOM   1073  N   GLU A 139      68.108 -19.143  27.244  1.00 28.67           N
ATOM   1074  CA  GLU A 139      68.402 -17.790  27.700  1.00 27.53           C
ATOM   1075  C   GLU A 139      67.391 -16.827  27.096  1.00 28.75           C
ATOM   1076  O   GLU A 139      67.435 -16.528  25.895  1.00 24.12           O
ATOM   1077  CB  GLU A 139      69.827 -17.380  27.308  1.00 31.34           C
ATOM   1078  CG  GLU A 139      70.259 -16.025  27.861  1.00 38.74           C
ATOM   1079  CD  GLU A 139      71.617 -15.577  27.344  1.00 36.50           C
ATOM   1080  OE1 GLU A 139      72.644 -16.025  27.902  1.00 38.11           O
ATOM   1081  OE2 GLU A 139      71.655 -14.772  26.385  1.00 27.58           O
ATOM   1082  N   PHE A 140      66.485 -16.353  27.944  1.00 25.11           N
ATOM   1083  CA  PHE A 140      65.306 -15.592  27.531  1.00 26.91           C
ATOM   1084  C   PHE A 140      65.599 -14.099  27.483  1.00 24.12           C
ATOM   1085  O   PHE A 140      66.214 -13.561  28.397  1.00 26.03           O
ATOM   1086  CB  PHE A 140      64.168 -15.856  28.528  1.00 29.48           C
ATOM   1087  CG  PHE A 140      62.889 -15.122  28.216  1.00 34.53           C
ATOM   1088  CD1 PHE A 140      61.940 -15.685  27.373  1.00 31.55           C
ATOM   1089  CD2 PHE A 140      62.627 -13.880  28.775  1.00 27.44           C
ATOM   1090  CE1 PHE A 140      60.761 -15.019  27.093  1.00 32.03           C
ATOM   1091  CE2 PHE A 140      61.439 -13.207  28.501  1.00 33.13           C
ATOM   1092  CZ  PHE A 140      60.506 -13.775  27.658  1.00 29.20           C
ATOM   1093  N   HIS A 141      65.138 -13.426  26.433  1.00 20.88           N
ATOM   1094  CA  HIS A 141      65.249 -11.967  26.364  1.00 26.41           C
ATOM   1095  C   HIS A 141      63.937 -11.342  25.913  1.00 30.43           C
ATOM   1096  O   HIS A 141      63.175 -11.954  25.159  1.00 29.29           O
ATOM   1097  CB  HIS A 141      66.352 -11.542  25.387  1.00 28.11           C
ATOM   1098  CG  HIS A 141      67.697 -12.120  25.692  1.00 35.89           C
ATOM   1099  ND1 HIS A 141      68.641 -11.454  26.447  1.00 37.54           N
ATOM   1100  CD2 HIS A 141      68.265 -13.295  25.332  1.00 37.85           C
ATOM   1101  CE1 HIS A 141      69.727 -12.200  26.546  1.00 41.98           C
ATOM   1102  NE2 HIS A 141      69.525 -13.324  25.880  1.00 39.75           N
ATOM   1103  N   ASP A 142      63.687 -10.113  26.353  1.00 24.58           N
ATOM   1104  CA  ASP A 142      62.538  -9.354  25.861  1.00 26.54           C
ATOM   1105  C   ASP A 142      62.937  -8.340  24.789  1.00 25.30           C
ATOM   1106  O   ASP A 142      64.127  -8.098  24.550  1.00 26.32           O
ATOM   1107  CB  ASP A 142      61.843  -8.625  27.016  1.00 37.97           C
ATOM   1108  CG  ASP A 142      60.861  -9.510  27.757  1.00 44.06           C
ATOM   1109  OD1 ASP A 142      60.028 -10.164  27.092  1.00 42.51           O
ATOM   1110  OD2 ASP A 142      60.921  -9.545  29.003  1.00 53.57           O
ATOM   1111  N   ALA A 143      61.933  -7.751  24.154  1.00 26.00           N
ATOM   1112  CA  ALA A 143      62.148  -6.695  23.177  1.00 27.33           C
ATOM   1113  C   ALA A 143      62.769  -5.462  23.823  1.00 29.06           C
ATOM   1114  O   ALA A 143      62.565  -5.210  25.006  1.00 32.22           O
ATOM   1115  CB  ALA A 143      60.839  -6.333  22.496  1.00 23.97           C
ATOM   1116  N   ASP A 144      63.543  -4.710  23.041  1.00 24.16           N
ATOM   1117  CA  ASP A 144      64.122  -3.448  23.495  1.00 22.23           C
ATOM   1118  C   ASP A 144      64.247  -2.513  22.309  1.00 28.65           C
ATOM   1119  O   ASP A 144      63.572  -2.711  21.296  1.00 24.38           O
ATOM   1120  CB  ASP A 144      65.480  -3.646  24.181  1.00 28.03           C
ATOM   1121  CG  ASP A 144      66.477  -4.436  23.330  1.00 33.03           C
ATOM   1122  OD1 ASP A 144      66.366  -4.442  22.079  1.00 30.16           O
ATOM   1123  OD2 ASP A 144      67.395  -5.046  23.929  1.00 32.03           O
ATOM   1124  N   ALA A 145      65.108  -1.504  22.427  1.00 32.07           N
ATOM   1125  CA  ALA A 145      65.246  -0.493  21.379  1.00 34.13           C
ATOM   1126  C   ALA A 145      65.724  -1.114  20.076  1.00 31.14           C
ATOM   1127  O   ALA A 145      65.336  -0.682  18.991  1.00 39.42           O
ATOM   1128  CB  ALA A 145      66.205   0.629  21.824  1.00 32.85           C
ATOM   1129  N   GLN A 146      66.557  -2.139  20.195  1.00 25.54           N
ATOM   1130  CA  GLN A 146      67.177  -2.765  19.031  1.00 33.78           C
ATOM   1131  C   GLN A 146      66.409  -3.988  18.541  1.00 31.07           C
ATOM   1132  O   GLN A 146      66.373  -4.249  17.338  1.00 26.10           O
ATOM   1133  CB  GLN A 146      68.630  -3.153  19.328  1.00 36.80           C
ATOM   1134  CG  GLN A 146      69.564  -1.976  19.574  1.00 51.49           C
ATOM   1135  CD  GLN A 146      69.435  -1.402  20.978  1.00 61.99           C
ATOM   1136  OE1 GLN A 146      68.874  -2.039  21.877  1.00 61.36           O
ATOM   1137  NE2 GLN A 146      69.956  -0.191  21.172  1.00 64.22           N
ATOM   1138  N   ASN A 147      65.789  -4.723  19.467  1.00 26.49           N
ATOM   1139  CA  ASN A 147      65.144  -5.986  19.128  1.00 24.38           C
ATOM   1140  C   ASN A 147      63.635  -5.935  19.230  1.00 28.42           C
ATOM   1141  O   ASN A 147      63.090  -5.599  20.280  1.00 24.57           O
ATOM   1142  CB  ASN A 147      65.678  -7.100  20.012  1.00 31.33           C
ATOM   1143  CG  ASN A 147      67.157  -7.259  19.877  1.00 32.83           C
ATOM   1144  OD1 ASN A 147      67.636  -7.884  18.930  1.00 29.69           O
ATOM   1145  ND2 ASN A 147      67.905  -6.675  20.810  1.00 30.09           N
ATOM   1146  N   SER A 148      62.972  -6.315  18.140  1.00 20.17           N
ATOM   1147  CA  SER A 148      61.543  -6.066  17.967  1.00 25.60           C
ATOM   1148  C   SER A 148      60.638  -7.013  18.750  1.00 23.65           C
ATOM   1149  O   SER A 148      59.480  -6.700  18.996  1.00 23.51           O
ATOM   1150  CB  SER A 148      61.189  -6.171  16.482  1.00 20.49           C
ATOM   1151  OG  SER A 148      61.642  -7.406  15.946  1.00 16.80           O
ATOM   1152  N   HIS A 149      61.151  -8.184  19.103  1.00 23.42           N
ATOM   1153  CA  HIS A 149      60.324  -9.196  19.747  1.00 20.97           C
ATOM   1154  C   HIS A 149      61.116  -9.854  20.841  1.00 21.88           C
ATOM   1155  O   HIS A 149      62.356  -9.769  20.868  1.00 18.13           O
ATOM   1156  CB  HIS A 149      59.929 -10.298  18.761  1.00 23.72           C
ATOM   1157  CG  HIS A 149      59.105  -9.826  17.603  1.00 25.24           C
ATOM   1158  ND1 HIS A 149      59.629  -9.081  16.569  1.00 18.16           N
ATOM   1159  CD2 HIS A 149      57.801 -10.038  17.296  1.00 17.06           C
ATOM   1160  CE1 HIS A 149      58.678  -8.833  15.683  1.00 20.19           C
ATOM   1161  NE2 HIS A 149      57.563  -9.406  16.098  1.00 23.66           N
ATOM   1162  N   SER A 150      60.394 -10.537  21.724  1.00 15.47           N
ATOM   1163  CA  SER A 150      61.015 -11.421  22.696  1.00 17.59           C
ATOM   1164  C   SER A 150      61.669 -12.537  21.906  1.00 14.26           C
ATOM   1165  O   SER A 150      61.144 -12.954  20.867  1.00 16.11           O
ATOM   1166  CB  SER A 150      59.955 -12.010  23.632  1.00 20.58           C
ATOM   1167  OG  SER A 150      59.348 -10.999  24.409  1.00 30.08           O
ATOM   1168  N   TYR A 151      62.803 -13.020  22.393  1.00 16.17           N
ATOM   1169  CA  TYR A 151      63.553 -14.071  21.714  1.00 19.22           C
ATOM   1170  C   TYR A 151      64.269 -14.918  22.751  1.00 22.08           C
ATOM   1171  O   TYR A 151      64.674 -14.407  23.792  1.00 20.52           O
ATOM   1172  CB  TYR A 151      64.560 -13.484  20.713  1.00 21.56           C
ATOM   1173  CG  TYR A 151      65.528 -12.476  21.311  1.00 22.15           C
ATOM   1174  CD1 TYR A 151      65.135 -11.161  21.540  1.00 19.42           C
ATOM   1175  CD2 TYR A 151      66.844 -12.832  21.618  1.00 22.34           C
ATOM   1176  CE1 TYR A 151      66.011 -10.236  22.083  1.00 18.31           C
ATOM   1177  CE2 TYR A 151      67.729 -11.908  22.166  1.00 23.33           C
ATOM   1178  CZ  TYR A 151      67.298 -10.612  22.389  1.00 23.76           C
ATOM   1179  OH  TYR A 151      68.142  -9.685  22.936  1.00 26.78           O
ATOM   1180  N   CYS A 152      64.408 -16.214  22.476  1.00 23.55           N
ATOM   1181  CA  CYS A 152      65.044 -17.127  23.427  1.00 18.69           C
ATOM   1182  C   CYS A 152      66.084 -17.988  22.722  1.00 22.01           C
ATOM   1183  O   CYS A 152      65.767 -18.707  21.767  1.00 21.00           O
ATOM   1184  CB  CYS A 152      64.006 -18.028  24.085  1.00 20.90           C
ATOM   1185  SG  CYS A 152      64.638 -18.993  25.491  1.00 28.96           S
ATOM   1186  N   PHE A 153      67.329 -17.906  23.180  1.00 19.44           N
ATOM   1187  CA  PHE A 153      68.379 -18.761  22.641  1.00 19.36           C
ATOM   1188  C   PHE A 153      68.292 -20.141  23.277  1.00 23.24           C
ATOM   1189  O   PHE A 153      68.064 -20.254  24.476  1.00 25.59           O
ATOM   1190  CB  PHE A 153      69.758 -18.144  22.898  1.00 18.54           C
ATOM   1191  CG  PHE A 153      69.940 -16.794  22.258  1.00 24.66           C
ATOM   1192  CD1 PHE A 153      69.802 -16.641  20.885  1.00 21.98           C
ATOM   1193  CD2 PHE A 153      70.247 -15.683  23.025  1.00 19.60           C
ATOM   1194  CE1 PHE A 153      69.965 -15.408  20.288  1.00 25.76           C
ATOM   1195  CE2 PHE A 153      70.412 -14.442  22.439  1.00 18.21           C
ATOM   1196  CZ  PHE A 153      70.273 -14.301  21.062  1.00 21.70           C
ATOM   1197  N   GLU A 154      68.464 -21.190  22.474  1.00 27.94           N
ATOM   1198  CA  GLU A 154      68.431 -22.549  23.002  1.00 23.85           C
ATOM   1199  C   GLU A 154      69.429 -23.474  22.318  1.00 29.58           C
ATOM   1200  O   GLU A 154      69.592 -23.461  21.095  1.00 25.87           O
ATOM   1201  CB  GLU A 154      67.033 -23.154  22.896  1.00 27.47           C
ATOM   1202  CG  GLU A 154      66.896 -24.470  23.643  1.00 32.05           C
ATOM   1203  CD  GLU A 154      65.512 -25.083  23.531  1.00 33.59           C
ATOM   1204  OE1 GLU A 154      64.771 -24.721  22.586  1.00 31.00           O
ATOM   1205  OE2 GLU A 154      65.173 -25.931  24.389  1.00 31.74           O
ATOM   1206  N   ILE A 155      70.096 -24.280  23.131  1.00 27.44           N
ATOM   1207  CA  ILE A 155      70.995 -25.298  22.630  1.00 30.08           C
ATOM   1208  C   ILE A 155      70.452 -26.641  23.092  1.00 30.30           C
ATOM   1209  O   ILE A 155      70.141 -26.818  24.274  1.00 28.67           O
ATOM   1210  CB  ILE A 155      72.431 -25.089  23.159  1.00 30.90           C
ATOM   1211  CG1 ILE A 155      72.982 -23.746  22.677  1.00 31.94           C
ATOM   1212  CG2 ILE A 155      73.340 -26.231  22.716  1.00 27.65           C
ATOM   1213  CD1 ILE A 155      74.370 -23.431  23.216  1.00 34.80           C
ATOM   1214  N   LEU A 156      70.306 -27.574  22.155  1.00 26.12           N
ATOM   1215  CA  LEU A 156      69.874 -28.923  22.494  1.00 28.52           C
ATOM   1216  C   LEU A 156      70.875 -29.935  21.960  1.00 35.98           C
ATOM   1217  O   LEU A 156      71.490 -29.730  20.899  1.00 26.96           O
ATOM   1218  CB  LEU A 156      68.476 -29.216  21.945  1.00 27.26           C
ATOM   1219  CG  LEU A 156      67.375 -28.200  22.275  1.00 28.53           C
ATOM   1220  CD1 LEU A 156      67.304 -27.073  21.225  1.00 23.56           C
ATOM   1221  CD2 LEU A 156      66.020 -28.886  22.434  1.00 31.60           C
ATOM   1222  N   GLU A 157      71.047 -31.032  22.677  1.00 32.44           N
ATOM   1223  CA  GLU A 157      71.988 -32.073  22.333  1.00 37.73           C
ATOM   1224  C   GLU A 157      71.241 -33.354  22.151  1.00 38.23           C
ATOM   1225  O   GLU A 157      70.370 -33.634  22.929  1.00 42.69           O
ATOM   1226  CB  GLU A 157      73.029 -32.219  23.423  1.00 39.81           C
ATOM   1227  CG  GLU A 157      74.127 -31.225  23.317  1.00 48.75           C
ATOM   1228  CD  GLU A 157      75.004 -31.120  24.523  1.00 63.14           C
ATOM   1229  OE1 GLU A 157      74.899 -31.941  25.451  1.00 68.34           O
ATOM   1230  OE2 GLU A 157      75.836 -30.197  24.538  1.00 68.85           O
ATOM   1231  N   ARG A 158      71.564 -34.113  21.108  1.00 30.31           N
ATOM   1232  CA  ARG A 158      70.883 -35.362  20.833  1.00 33.66           C
ATOM   1233  C   ARG A 158      71.113 -36.307  21.994  1.00 43.30           C
ATOM   1234  O   ARG A 158      72.237 -36.460  22.473  1.00 44.30           O
ATOM   1235  CB  ARG A 158      71.395 -35.998  19.539  1.00 41.75           C
ATOM   1236  CG  ARG A 158      70.563 -37.184  19.087  1.00 43.91           C
ATOM   1237  CD  ARG A 158      71.136 -37.853  17.842  1.00 48.52           C
ATOM   1238  NE  ARG A 158      70.974 -37.059  16.624  1.00 46.24           N
ATOM   1239  CZ  ARG A 158      69.866 -37.033  15.887  1.00 47.72           C
ATOM   1240  NH1 ARG A 158      68.802 -37.746  16.250  1.00 49.71           N
ATOM   1241  NH2 ARG A 158      69.817 -36.292  14.785  1.00 37.46           N
ATOM   1242  N   ARG A 159      70.036 -36.923  22.459  1.00 45.20           N
ATOM   1243  CA  ARG A 159      70.130 -37.904  23.519  1.00 52.44           C
ATOM   1244  C   ARG A 159      70.703 -39.174  22.920  1.00 54.66           C
ATOM   1245  O   ARG A 159      70.300 -39.559  21.819  1.00 55.61           O
ATOM   1246  CB  ARG A 159      68.747 -38.179  24.112  1.00 55.58           C
ATOM   1247  CG  ARG A 159      68.016 -36.946  24.607  1.00 56.48           C
ATOM   1248  CD  ARG A 159      66.683 -37.347  25.233  1.00 63.94           C
ATOM   1249  NE  ARG A 159      66.022 -36.223  25.882  1.00 62.91           N
ATOM   1250  CZ  ARG A 159      66.231 -35.881  27.147  1.00 60.61           C
ATOM   1251  NH1 ARG A 159      67.084 -36.587  27.878  1.00 58.26           N
ATOM   1252  NH2 ARG A 159      65.598 -34.837  27.675  1.00 54.30           N
ATOM   1253  OXT ARG A 159      71.570 -39.825  23.507  1.00 55.43           O
