# Supplementary material for: A non-redundant data set of nanobody-antigen crystal structures
Source: Data Brief. 2019 Mar 6;24:103754. doi: 10.1016/j.dib.2019.103754 (PMC6441729; doi:10.1016/j.dib.2019.103754)
Supplement: Multimedia component 5 [file mmc5.zip › Data_set/Ag_1/4fhb_1.pdb]

ATOM      1  N   MET A   1       4.587  -4.348  22.092  1.00 63.62           N
ATOM      2  CA  MET A   1       5.862  -4.642  22.720  1.00 74.04           C
ATOM      3  C   MET A   1       6.787  -5.350  21.732  1.00 77.69           C
ATOM      4  O   MET A   1       6.479  -6.425  21.227  1.00 89.33           O
ATOM      5  CB  MET A   1       5.662  -5.487  23.985  1.00 82.82           C
ATOM      6  CG  MET A   1       6.958  -5.882  24.706  1.00 84.37           C
ATOM      7  SD  MET A   1       7.730  -4.517  25.601  1.00122.36           S
ATOM      8  CE  MET A   1       7.057  -4.744  27.245  1.00 60.16           C
ATOM      9  N   ILE A   2       7.923  -4.728  21.466  1.00 67.69           N
ATOM     10  CA  ILE A   2       8.895  -5.243  20.523  1.00 68.60           C
ATOM     11  C   ILE A   2      10.187  -5.451  21.282  1.00 68.68           C
ATOM     12  O   ILE A   2      10.783  -4.501  21.787  1.00 76.30           O
ATOM     13  CB  ILE A   2       9.149  -4.229  19.389  1.00 73.68           C
ATOM     14  CG1 ILE A   2       7.935  -4.150  18.466  1.00 79.90           C
ATOM     15  CG2 ILE A   2      10.399  -4.594  18.606  1.00 67.22           C
ATOM     16  CD1 ILE A   2       8.016  -3.039  17.454  1.00 85.03           C
ATOM     17  N   SER A   3      10.613  -6.699  21.372  1.00 61.19           N
ATOM     18  CA  SER A   3      11.778  -7.040  22.168  1.00 57.08           C
ATOM     19  C   SER A   3      12.889  -7.552  21.279  1.00 57.53           C
ATOM     20  O   SER A   3      12.650  -8.136  20.225  1.00 60.04           O
ATOM     21  CB  SER A   3      11.429  -8.120  23.196  1.00 58.89           C
ATOM     22  OG  SER A   3      10.761  -7.588  24.324  1.00 59.70           O
ATOM     23  N   LEU A   4      14.114  -7.329  21.713  1.00 55.79           N
ATOM     24  CA  LEU A   4      15.256  -7.908  21.043  1.00 55.58           C
ATOM     25  C   LEU A   4      15.877  -8.905  21.988  1.00 53.18           C
ATOM     26  O   LEU A   4      16.063  -8.613  23.162  1.00 58.60           O
ATOM     27  CB  LEU A   4      16.280  -6.830  20.707  1.00 54.77           C
ATOM     28  CG  LEU A   4      16.142  -6.092  19.380  1.00 49.85           C
ATOM     29  CD1 LEU A   4      14.715  -5.648  19.127  1.00 50.92           C
ATOM     30  CD2 LEU A   4      17.078  -4.903  19.376  1.00 48.10           C
ATOM     31  N   ILE A   5      16.196 -10.086  21.481  1.00 52.97           N
ATOM     32  CA  ILE A   5      16.946 -11.049  22.273  1.00 54.18           C
ATOM     33  C   ILE A   5      18.232 -11.396  21.535  1.00 45.52           C
ATOM     34  O   ILE A   5      18.221 -11.550  20.314  1.00 49.34           O
ATOM     35  CB  ILE A   5      16.106 -12.314  22.621  1.00 42.17           C
ATOM     36  CG1 ILE A   5      16.917 -13.288  23.482  1.00 36.46           C
ATOM     37  CG2 ILE A   5      15.613 -12.989  21.373  1.00 39.35           C
ATOM     38  CD1 ILE A   5      16.112 -14.454  24.028  1.00 35.54           C
ATOM     39  N   ALA A   6      19.336 -11.496  22.275  1.00 37.39           N
ATOM     40  CA  ALA A   6      20.642 -11.759  21.679  1.00 38.77           C
ATOM     41  C   ALA A   6      21.717 -12.210  22.671  1.00 38.80           C
ATOM     42  O   ALA A   6      21.708 -11.837  23.840  1.00 49.77           O
ATOM     43  CB  ALA A   6      21.124 -10.520  20.924  1.00 42.70           C
ATOM     44  N   ALA A   7      22.654 -13.004  22.173  1.00 30.36           N
ATOM     45  CA  ALA A   7      23.859 -13.325  22.910  1.00 39.25           C
ATOM     46  C   ALA A   7      25.017 -12.461  22.398  1.00 46.67           C
ATOM     47  O   ALA A   7      25.388 -12.541  21.223  1.00 39.71           O
ATOM     48  CB  ALA A   7      24.190 -14.817  22.762  1.00 32.11           C
ATOM     49  N   LEU A   8      25.582 -11.642  23.285  1.00 49.91           N
ATOM     50  CA  LEU A   8      26.701 -10.749  22.938  1.00 48.32           C
ATOM     51  C   LEU A   8      28.017 -11.189  23.555  1.00 47.01           C
ATOM     52  O   LEU A   8      28.127 -11.385  24.756  1.00 52.87           O
ATOM     53  CB  LEU A   8      26.427  -9.314  23.395  1.00 37.45           C
ATOM     54  CG  LEU A   8      25.508  -8.399  22.582  1.00 44.05           C
ATOM     55  CD1 LEU A   8      24.109  -8.984  22.381  1.00 36.54           C
ATOM     56  CD2 LEU A   8      25.457  -7.006  23.234  1.00 44.09           C
ATOM     57  N   ALA A   9      29.032 -11.338  22.736  1.00 54.89           N
ATOM     58  CA  ALA A   9      30.346 -11.564  23.298  1.00 49.04           C
ATOM     59  C   ALA A   9      31.096 -10.233  23.431  1.00 37.71           C
ATOM     60  O   ALA A   9      30.524  -9.152  23.365  1.00 44.76           O
ATOM     61  CB  ALA A   9      31.135 -12.569  22.451  1.00 35.40           C
ATOM     62  N   VAL A  10      32.386 -10.339  23.647  1.00 37.67           N
ATOM     63  CA  VAL A  10      33.267  -9.194  23.747  1.00 37.76           C
ATOM     64  C   VAL A  10      33.149  -8.303  22.513  1.00 41.38           C
ATOM     65  O   VAL A  10      33.006  -8.802  21.404  1.00 55.07           O
ATOM     66  CB  VAL A  10      34.666  -9.730  23.924  1.00 46.56           C
ATOM     67  CG1 VAL A  10      35.696  -8.783  23.395  1.00 58.72           C
ATOM     68  CG2 VAL A  10      34.877 -10.113  25.391  1.00 25.54           C
ATOM     69  N   ASP A  11      33.144  -6.987  22.735  1.00 40.78           N
ATOM     70  CA  ASP A  11      33.035  -5.972  21.682  1.00 39.94           C
ATOM     71  C   ASP A  11      31.724  -6.034  20.885  1.00 46.64           C
ATOM     72  O   ASP A  11      31.706  -5.688  19.697  1.00 43.90           O
ATOM     73  CB  ASP A  11      34.208  -6.066  20.703  1.00 30.96           C
ATOM     74  CG  ASP A  11      35.544  -5.823  21.354  1.00 60.56           C
ATOM     75  OD1 ASP A  11      35.668  -4.867  22.146  1.00 69.69           O
ATOM     76  OD2 ASP A  11      36.489  -6.583  21.053  1.00 32.07           O
ATOM     77  N   ARG A  12      30.643  -6.476  21.528  1.00 50.96           N
ATOM     78  CA  ARG A  12      29.316  -6.550  20.889  1.00 50.61           C
ATOM     79  C   ARG A  12      29.176  -7.605  19.777  1.00 50.66           C
ATOM     80  O   ARG A  12      28.160  -7.623  19.059  1.00 37.35           O
ATOM     81  CB  ARG A  12      28.864  -5.176  20.368  1.00 45.54           C
ATOM     82  CG  ARG A  12      28.271  -4.282  21.431  1.00 44.58           C
ATOM     83  CD  ARG A  12      27.854  -2.949  20.861  1.00 52.51           C
ATOM     84  NE  ARG A  12      29.013  -2.196  20.397  1.00 64.04           N
ATOM     85  CZ  ARG A  12      29.279  -1.926  19.121  1.00 77.91           C
ATOM     86  NH1 ARG A  12      28.457  -2.320  18.151  1.00 74.65           N
ATOM     87  NH2 ARG A  12      30.374  -1.247  18.813  1.00 82.67           N
ATOM     88  N   VAL A  13      30.178  -8.484  19.657  1.00 50.61           N
ATOM     89  CA  VAL A  13      30.195  -9.522  18.615  1.00 48.79           C
ATOM     90  C   VAL A  13      29.091 -10.582  18.770  1.00 50.00           C
ATOM     91  O   VAL A  13      28.965 -11.227  19.816  1.00 45.98           O
ATOM     92  CB  VAL A  13      31.553 -10.256  18.551  1.00 37.42           C
ATOM     93  CG1 VAL A  13      31.500 -11.360  17.530  1.00 43.30           C
ATOM     94  CG2 VAL A  13      32.644  -9.305  18.212  1.00 40.59           C
ATOM     95  N   ILE A  14      28.301 -10.759  17.714  1.00 44.07           N
ATOM     96  CA  ILE A  14      27.245 -11.760  17.728  1.00 40.55           C
ATOM     97  C   ILE A  14      27.404 -12.815  16.633  1.00 43.33           C
ATOM     98  O   ILE A  14      26.685 -13.800  16.619  1.00 47.45           O
ATOM     99  CB  ILE A  14      25.847 -11.128  17.621  1.00 35.19           C
ATOM    100  CG1 ILE A  14      25.712 -10.339  16.321  1.00 42.70           C
ATOM    101  CG2 ILE A  14      25.552 -10.240  18.831  1.00 39.71           C
ATOM    102  CD1 ILE A  14      24.266 -10.021  15.963  1.00 38.03           C
ATOM    103  N   GLY A  15      28.345 -12.626  15.718  1.00 39.68           N
ATOM    104  CA  GLY A  15      28.518 -13.591  14.659  1.00 38.26           C
ATOM    105  C   GLY A  15      29.756 -13.429  13.825  1.00 42.90           C
ATOM    106  O   GLY A  15      30.298 -12.351  13.716  1.00 51.50           O
ATOM    107  N   MET A  16      30.188 -14.534  13.235  1.00 54.59           N
ATOM    108  CA  MET A  16      31.296 -14.572  12.298  1.00 53.00           C
ATOM    109  C   MET A  16      30.831 -15.374  11.090  1.00 55.89           C
ATOM    110  O   MET A  16      29.639 -15.575  10.903  1.00 61.11           O
ATOM    111  CB  MET A  16      32.496 -15.248  12.945  1.00 56.34           C
ATOM    112  CG  MET A  16      32.189 -16.584  13.598  1.00 58.99           C
ATOM    113  SD  MET A  16      33.672 -17.421  14.138  1.00151.83           S
ATOM    114  CE  MET A  16      34.064 -16.297  15.429  1.00 34.20           C
ATOM    115  N   GLU A  17      31.766 -15.843  10.276  1.00 55.47           N
ATOM    116  CA  GLU A  17      31.399 -16.513   9.039  1.00 61.97           C
ATOM    117  C   GLU A  17      30.789 -17.869   9.364  1.00 60.20           C
ATOM    118  O   GLU A  17      29.996 -18.416   8.597  1.00 66.17           O
ATOM    119  CB  GLU A  17      32.615 -16.668   8.110  1.00 69.93           C
ATOM    120  CG  GLU A  17      32.311 -17.305   6.750  1.00 83.52           C
ATOM    121  CD  GLU A  17      33.494 -17.249   5.798  1.00 96.12           C
ATOM    122  OE1 GLU A  17      34.528 -16.663   6.184  1.00 99.52           O
ATOM    123  OE2 GLU A  17      33.395 -17.791   4.672  1.00 99.71           O
ATOM    124  N   ASN A  18      31.153 -18.399  10.520  1.00 47.26           N
ATOM    125  CA  ASN A  18      30.697 -19.709  10.907  1.00 48.34           C
ATOM    126  C   ASN A  18      30.129 -19.642  12.294  1.00 52.14           C
ATOM    127  O   ASN A  18      29.983 -18.549  12.864  1.00 43.75           O
ATOM    128  CB  ASN A  18      31.849 -20.703  10.869  1.00 44.13           C
ATOM    129  CG  ASN A  18      32.517 -20.769   9.508  1.00 55.55           C
ATOM    130  OD1 ASN A  18      31.858 -20.872   8.463  1.00 64.98           O
ATOM    131  ND2 ASN A  18      33.835 -20.709   9.515  1.00 49.34           N
ATOM    132  N   ALA A  19      29.793 -20.812  12.832  1.00 48.61           N
ATOM    133  CA  ALA A  19      29.255 -20.873  14.182  1.00 44.54           C
ATOM    134  C   ALA A  19      30.257 -20.294  15.164  1.00 36.50           C
ATOM    135  O   ALA A  19      31.467 -20.518  15.084  1.00 49.45           O
ATOM    136  CB  ALA A  19      28.875 -22.279  14.570  1.00 36.13           C
ATOM    137  N   MET A  20      29.714 -19.546  16.097  1.00 34.76           N
ATOM    138  CA  MET A  20      30.444 -19.151  17.253  1.00 32.61           C
ATOM    139  C   MET A  20      31.073 -20.339  17.897  1.00 46.73           C
ATOM    140  O   MET A  20      30.508 -21.436  17.923  1.00 52.75           O
ATOM    141  CB  MET A  20      29.498 -18.478  18.221  1.00 30.88           C
ATOM    142  CG  MET A  20      28.641 -17.440  17.504  1.00 46.12           C
ATOM    143  SD  MET A  20      29.277 -15.733  17.557  1.00 74.68           S
ATOM    144  CE  MET A  20      30.907 -15.901  16.905  1.00 30.25           C
ATOM    145  N   PRO A  21      32.279 -20.124  18.408  1.00 52.66           N
ATOM    146  CA  PRO A  21      33.072 -21.157  19.064  1.00 52.84           C
ATOM    147  C   PRO A  21      32.794 -21.161  20.548  1.00 47.95           C
ATOM    148  O   PRO A  21      33.601 -20.677  21.329  1.00 51.46           O
ATOM    149  CB  PRO A  21      34.510 -20.700  18.792  1.00 46.04           C
ATOM    150  CG  PRO A  21      34.396 -19.195  18.797  1.00 39.35           C
ATOM    151  CD  PRO A  21      33.025 -18.862  18.257  1.00 40.45           C
ATOM    152  N   TRP A  22      31.644 -21.694  20.924  1.00 57.51           N
ATOM    153  CA  TRP A  22      31.270 -21.811  22.322  1.00 55.14           C
ATOM    154  C   TRP A  22      30.109 -22.765  22.480  1.00 53.57           C
ATOM    155  O   TRP A  22      29.501 -23.196  21.507  1.00 56.31           O
ATOM    156  CB  TRP A  22      30.955 -20.446  22.940  1.00 50.71           C
ATOM    157  CG  TRP A  22      29.792 -19.701  22.356  1.00 57.14           C
ATOM    158  CD1 TRP A  22      28.651 -20.227  21.824  1.00 55.35           C
ATOM    159  CD2 TRP A  22      29.650 -18.277  22.265  1.00 58.37           C
ATOM    160  NE1 TRP A  22      27.806 -19.223  21.411  1.00 45.65           N
ATOM    161  CE2 TRP A  22      28.394 -18.017  21.670  1.00 49.03           C
ATOM    162  CE3 TRP A  22      30.466 -17.199  22.617  1.00 55.08           C
ATOM    163  CZ2 TRP A  22      27.938 -16.726  21.419  1.00 42.64           C
ATOM    164  CZ3 TRP A  22      30.006 -15.917  22.370  1.00 54.24           C
ATOM    165  CH2 TRP A  22      28.753 -15.693  21.775  1.00 47.84           C
ATOM    166  N   ASN A  23      29.794 -23.088  23.718  1.00 55.15           N
ATOM    167  CA  ASN A  23      28.811 -24.119  23.976  1.00 41.40           C
ATOM    168  C   ASN A  23      28.008 -23.722  25.180  1.00 48.13           C
ATOM    169  O   ASN A  23      28.445 -23.898  26.317  1.00 44.43           O
ATOM    170  CB  ASN A  23      29.507 -25.433  24.225  1.00 38.44           C
ATOM    171  CG  ASN A  23      28.769 -26.582  23.629  1.00 47.64           C
ATOM    172  OD1 ASN A  23      27.554 -26.711  23.807  1.00 51.13           O
ATOM    173  ND2 ASN A  23      29.491 -27.432  22.903  1.00 41.09           N
ATOM    174  N   LEU A  24      26.834 -23.158  24.914  1.00 53.26           N
ATOM    175  CA  LEU A  24      26.038 -22.530  25.946  1.00 45.14           C
ATOM    176  C   LEU A  24      24.607 -23.072  26.015  1.00 42.48           C
ATOM    177  O   LEU A  24      23.647 -22.359  25.740  1.00 43.31           O
ATOM    178  CB  LEU A  24      26.065 -21.015  25.739  1.00 40.76           C
ATOM    179  CG  LEU A  24      27.488 -20.444  25.795  1.00 48.53           C
ATOM    180  CD1 LEU A  24      27.508 -18.932  25.659  1.00 45.11           C
ATOM    181  CD2 LEU A  24      28.195 -20.861  27.083  1.00 51.11           C
ATOM    182  N   PRO A  25      24.465 -24.339  26.416  1.00 47.97           N
ATOM    183  CA  PRO A  25      23.145 -24.969  26.543  1.00 44.73           C
ATOM    184  C   PRO A  25      22.192 -24.124  27.415  1.00 43.70           C
ATOM    185  O   PRO A  25      21.031 -23.938  27.049  1.00 43.53           O
ATOM    186  CB  PRO A  25      23.455 -26.318  27.223  1.00 42.89           C
ATOM    187  CG  PRO A  25      24.924 -26.532  27.072  1.00 44.00           C
ATOM    188  CD  PRO A  25      25.547 -25.182  26.954  1.00 46.82           C
ATOM    189  N   ALA A  26      22.685 -23.615  28.544  1.00 39.56           N
ATOM    190  CA  ALA A  26      21.894 -22.743  29.411  1.00 40.39           C
ATOM    191  C   ALA A  26      21.400 -21.503  28.672  1.00 43.65           C
ATOM    192  O   ALA A  26      20.265 -21.073  28.862  1.00 46.84           O
ATOM    193  CB  ALA A  26      22.684 -22.339  30.632  1.00 35.88           C
ATOM    194  N   ASP A  27      22.254 -20.941  27.821  1.00 47.96           N
ATOM    195  CA  ASP A  27      21.890 -19.760  27.049  1.00 49.16           C
ATOM    196  C   ASP A  27      20.754 -20.079  26.107  1.00 52.98           C
ATOM    197  O   ASP A  27      19.746 -19.377  26.095  1.00 49.98           O
ATOM    198  CB  ASP A  27      23.085 -19.230  26.266  1.00 50.00           C
ATOM    199  CG  ASP A  27      22.721 -18.071  25.357  1.00 57.18           C
ATOM    200  OD1 ASP A  27      22.062 -17.114  25.826  1.00 56.22           O
ATOM    201  OD2 ASP A  27      23.098 -18.129  24.166  1.00 56.04           O
ATOM    202  N   LEU A  28      20.908 -21.155  25.338  1.00 59.68           N
ATOM    203  CA  LEU A  28      19.873 -21.574  24.398  1.00 56.55           C
ATOM    204  C   LEU A  28      18.565 -21.916  25.093  1.00 53.33           C
ATOM    205  O   LEU A  28      17.488 -21.688  24.550  1.00 61.39           O
ATOM    206  CB  LEU A  28      20.349 -22.749  23.553  1.00 55.06           C
ATOM    207  CG  LEU A  28      21.416 -22.403  22.508  1.00 54.75           C
ATOM    208  CD1 LEU A  28      21.595 -23.570  21.547  1.00 54.49           C
ATOM    209  CD2 LEU A  28      21.078 -21.106  21.757  1.00 45.28           C
ATOM    210  N   ALA A  29      18.663 -22.450  26.303  1.00 46.08           N
ATOM    211  CA  ALA A  29      17.478 -22.780  27.083  1.00 56.09           C
ATOM    212  C   ALA A  29      16.750 -21.497  27.463  1.00 61.66           C
ATOM    213  O   ALA A  29      15.513 -21.425  27.437  1.00 64.91           O
ATOM    214  CB  ALA A  29      17.862 -23.562  28.319  1.00 39.67           C
ATOM    215  N   TRP A  30      17.538 -20.487  27.819  1.00 60.69           N
ATOM    216  CA  TRP A  30      17.013 -19.177  28.168  1.00 58.32           C
ATOM    217  C   TRP A  30      16.319 -18.609  26.960  1.00 48.79           C
ATOM    218  O   TRP A  30      15.195 -18.115  27.061  1.00 50.25           O
ATOM    219  CB  TRP A  30      18.158 -18.277  28.619  1.00 57.08           C
ATOM    220  CG  TRP A  30      17.980 -16.765  28.513  1.00 62.41           C
ATOM    221  CD1 TRP A  30      18.295 -15.979  27.443  1.00 61.14           C
ATOM    222  CD2 TRP A  30      17.540 -15.868  29.545  1.00 66.61           C
ATOM    223  NE1 TRP A  30      18.062 -14.658  27.733  1.00 65.39           N
ATOM    224  CE2 TRP A  30      17.599 -14.560  29.017  1.00 72.29           C
ATOM    225  CE3 TRP A  30      17.087 -16.044  30.858  1.00 62.88           C
ATOM    226  CZ2 TRP A  30      17.217 -13.433  29.754  1.00 77.06           C
ATOM    227  CZ3 TRP A  30      16.713 -14.923  31.592  1.00 62.27           C
ATOM    228  CH2 TRP A  30      16.778 -13.637  31.039  1.00 72.66           C
ATOM    229  N   PHE A  31      16.995 -18.711  25.818  1.00 45.98           N
ATOM    230  CA  PHE A  31      16.474 -18.208  24.557  1.00 51.86           C
ATOM    231  C   PHE A  31      15.079 -18.774  24.347  1.00 54.85           C
ATOM    232  O   PHE A  31      14.114 -18.041  24.121  1.00 49.86           O
ATOM    233  CB  PHE A  31      17.403 -18.593  23.398  1.00 43.17           C
ATOM    234  CG  PHE A  31      16.862 -18.224  22.038  1.00 45.75           C
ATOM    235  CD1 PHE A  31      17.010 -16.936  21.540  1.00 48.59           C
ATOM    236  CD2 PHE A  31      16.193 -19.161  21.263  1.00 46.96           C
ATOM    237  CE1 PHE A  31      16.500 -16.586  20.297  1.00 51.59           C
ATOM    238  CE2 PHE A  31      15.685 -18.816  20.020  1.00 53.90           C
ATOM    239  CZ  PHE A  31      15.838 -17.526  19.534  1.00 49.77           C
ATOM    240  N   LYS A  32      14.992 -20.091  24.484  1.00 50.31           N
ATOM    241  CA  LYS A  32      13.755 -20.829  24.330  1.00 48.53           C
ATOM    242  C   LYS A  32      12.638 -20.375  25.279  1.00 53.29           C
ATOM    243  O   LYS A  32      11.518 -20.155  24.823  1.00 54.88           O
ATOM    244  CB  LYS A  32      14.029 -22.315  24.543  1.00 49.86           C
ATOM    245  CG  LYS A  32      13.391 -23.208  23.505  1.00 54.56           C
ATOM    246  CD  LYS A  32      13.146 -24.572  24.069  1.00 57.37           C
ATOM    247  CE  LYS A  32      12.693 -25.514  22.988  1.00 56.46           C
ATOM    248  NZ  LYS A  32      12.278 -26.790  23.620  1.00 52.69           N
ATOM    249  N   ARG A  33      12.922 -20.263  26.584  1.00 53.48           N
ATOM    250  CA  ARG A  33      11.882 -19.900  27.558  1.00 53.12           C
ATOM    251  C   ARG A  33      11.257 -18.541  27.229  1.00 62.09           C
ATOM    252  O   ARG A  33      10.028 -18.357  27.369  1.00 59.34           O
ATOM    253  CB  ARG A  33      12.413 -19.866  28.999  1.00 59.36           C
ATOM    254  CG  ARG A  33      13.064 -21.127  29.527  1.00 74.53           C
ATOM    255  CD  ARG A  33      13.111 -21.167  31.072  1.00 86.15           C
ATOM    256  NE  ARG A  33      13.650 -19.965  31.721  1.00 96.42           N
ATOM    257  CZ  ARG A  33      14.926 -19.790  32.085  1.00 96.20           C
ATOM    258  NH1 ARG A  33      15.840 -20.727  31.844  1.00 90.90           N
ATOM    259  NH2 ARG A  33      15.299 -18.665  32.686  1.00 90.85           N
ATOM    260  N   ASN A  34      12.111 -17.612  26.786  1.00 45.65           N
ATOM    261  CA  ASN A  34      11.711 -16.246  26.495  1.00 46.36           C
ATOM    262  C   ASN A  34      11.191 -16.001  25.077  1.00 51.42           C
ATOM    263  O   ASN A  34      10.762 -14.903  24.749  1.00 53.54           O
ATOM    264  CB  ASN A  34      12.864 -15.291  26.799  1.00 65.14           C
ATOM    265  CG  ASN A  34      13.304 -15.364  28.245  1.00 64.71           C
ATOM    266  OD1 ASN A  34      12.525 -15.084  29.153  1.00 74.51           O
ATOM    267  ND2 ASN A  34      14.552 -15.737  28.469  1.00 57.79           N
ATOM    268  N   THR A  35      11.229 -17.017  24.227  1.00 54.69           N
ATOM    269  CA  THR A  35      10.727 -16.852  22.860  1.00 57.91           C
ATOM    270  C   THR A  35       9.476 -17.668  22.616  1.00 54.68           C
ATOM    271  O   THR A  35       8.633 -17.285  21.816  1.00 56.80           O
ATOM    272  CB  THR A  35      11.780 -17.218  21.772  1.00 68.27           C
ATOM    273  OG1 THR A  35      12.184 -18.587  21.919  1.00 68.63           O
ATOM    274  CG2 THR A  35      13.001 -16.277  21.845  1.00 56.13           C
ATOM    275  N   LEU A  36       9.375 -18.790  23.318  1.00 49.22           N
ATOM    276  CA  LEU A  36       8.281 -19.741  23.161  1.00 56.51           C
ATOM    277  C   LEU A  36       6.917 -19.059  23.106  1.00 65.12           C
ATOM    278  O   LEU A  36       6.662 -18.101  23.838  1.00 63.75           O
ATOM    279  CB  LEU A  36       8.313 -20.745  24.304  1.00 60.27           C
ATOM    280  CG  LEU A  36       7.936 -22.187  23.970  1.00 69.14           C
ATOM    281  CD1 LEU A  36       8.392 -22.583  22.569  1.00 66.77           C
ATOM    282  CD2 LEU A  36       8.539 -23.126  25.007  1.00 69.08           C
ATOM    283  N   ASN A  37       6.069 -19.537  22.200  1.00 67.54           N
ATOM    284  CA  ASN A  37       4.739 -18.978  21.973  1.00 77.97           C
ATOM    285  C   ASN A  37       4.691 -17.591  21.341  1.00 79.95           C
ATOM    286  O   ASN A  37       3.713 -17.254  20.679  1.00 87.12           O
ATOM    287  CB  ASN A  37       3.882 -19.042  23.240  1.00 84.10           C
ATOM    288  CG  ASN A  37       3.771 -20.450  23.781  1.00 86.69           C
ATOM    289  OD1 ASN A  37       3.144 -21.311  23.165  1.00 83.12           O
ATOM    290  ND2 ASN A  37       4.398 -20.700  24.926  1.00 89.58           N
ATOM    291  N   LYS A  38       5.743 -16.798  21.530  1.00 77.51           N
ATOM    292  CA  LYS A  38       5.836 -15.474  20.906  1.00 67.52           C
ATOM    293  C   LYS A  38       6.327 -15.594  19.473  1.00 66.28           C
ATOM    294  O   LYS A  38       7.059 -16.528  19.141  1.00 73.23           O
ATOM    295  CB  LYS A  38       6.781 -14.571  21.697  1.00 57.62           C
ATOM    296  CG  LYS A  38       6.603 -14.638  23.208  1.00 54.20           C
ATOM    297  CD  LYS A  38       7.575 -13.722  23.915  1.00 57.88           C
ATOM    298  CE  LYS A  38       7.734 -14.096  25.372  1.00 63.50           C
ATOM    299  NZ  LYS A  38       8.918 -13.410  25.967  1.00 72.55           N
ATOM    300  N   PRO A  39       5.925 -14.653  18.610  1.00 63.66           N
ATOM    301  CA  PRO A  39       6.429 -14.710  17.234  1.00 60.89           C
ATOM    302  C   PRO A  39       7.870 -14.197  17.159  1.00 66.55           C
ATOM    303  O   PRO A  39       8.236 -13.249  17.866  1.00 69.97           O
ATOM    304  CB  PRO A  39       5.473 -13.787  16.477  1.00 60.07           C
ATOM    305  CG  PRO A  39       5.025 -12.803  17.501  1.00 68.28           C
ATOM    306  CD  PRO A  39       4.973 -13.547  18.811  1.00 69.04           C
ATOM    307  N   VAL A  40       8.685 -14.837  16.324  1.00 64.61           N
ATOM    308  CA  VAL A  40      10.073 -14.420  16.141  1.00 56.53           C
ATOM    309  C   VAL A  40      10.320 -13.822  14.748  1.00 54.02           C
ATOM    310  O   VAL A  40       9.782 -14.290  13.743  1.00 57.08           O
ATOM    311  CB  VAL A  40      11.061 -15.577  16.434  1.00 52.48           C
ATOM    312  CG1 VAL A  40      10.873 -16.082  17.853  1.00 56.85           C
ATOM    313  CG2 VAL A  40      10.870 -16.714  15.455  1.00 45.79           C
ATOM    314  N   ILE A  41      11.117 -12.761  14.709  1.00 52.05           N
ATOM    315  CA  ILE A  41      11.469 -12.093  13.460  1.00 53.83           C
ATOM    316  C   ILE A  41      12.966 -12.174  13.230  1.00 59.35           C
ATOM    317  O   ILE A  41      13.754 -11.830  14.117  1.00 64.50           O
ATOM    318  CB  ILE A  41      11.126 -10.609  13.497  1.00 53.33           C
ATOM    319  CG1 ILE A  41       9.617 -10.400  13.623  1.00 64.50           C
ATOM    320  CG2 ILE A  41      11.650  -9.935  12.252  1.00 59.70           C
ATOM    321  CD1 ILE A  41       9.193  -8.921  13.710  1.00 60.34           C
ATOM    322  N   MET A  42      13.366 -12.608  12.042  1.00 52.23           N
ATOM    323  CA  MET A  42      14.782 -12.740  11.762  1.00 52.77           C
ATOM    324  C   MET A  42      15.117 -12.394  10.314  1.00 64.25           C
ATOM    325  O   MET A  42      14.266 -12.508   9.434  1.00 85.12           O
ATOM    326  CB  MET A  42      15.231 -14.161  12.087  1.00 49.71           C
ATOM    327  CG  MET A  42      14.826 -15.170  11.043  1.00 53.92           C
ATOM    328  SD  MET A  42      14.736 -16.865  11.646  1.00 60.00           S
ATOM    329  CE  MET A  42      13.294 -16.773  12.702  1.00 49.26           C
ATOM    330  N   GLY A  43      16.356 -11.967  10.074  1.00 52.02           N
ATOM    331  CA  GLY A  43      16.851 -11.789   8.720  1.00 58.78           C
ATOM    332  C   GLY A  43      17.126 -13.120   8.027  1.00 66.26           C
ATOM    333  O   GLY A  43      17.191 -14.177   8.675  1.00 62.10           O
ATOM    334  N   ARG A  44      17.294 -13.077   6.706  1.00 65.21           N
ATOM    335  CA  ARG A  44      17.536 -14.300   5.948  1.00 65.53           C
ATOM    336  C   ARG A  44      18.772 -15.063   6.412  1.00 55.44           C
ATOM    337  O   ARG A  44      18.741 -16.279   6.475  1.00 42.96           O
ATOM    338  CB  ARG A  44      17.626 -14.042   4.439  1.00 67.56           C
ATOM    339  CG  ARG A  44      18.051 -15.290   3.664  1.00 61.80           C
ATOM    340  CD  ARG A  44      18.158 -15.037   2.208  1.00 47.55           C
ATOM    341  NE  ARG A  44      18.860 -13.797   1.933  1.00 70.33           N
ATOM    342  CZ  ARG A  44      20.142 -13.727   1.607  1.00 63.75           C
ATOM    343  NH1 ARG A  44      20.864 -14.836   1.516  1.00 55.30           N
ATOM    344  NH2 ARG A  44      20.699 -12.548   1.365  1.00 62.55           N
ATOM    345  N   HIS A  45      19.848 -14.350   6.739  1.00 58.72           N
ATOM    346  CA  HIS A  45      21.111 -14.998   7.099  1.00 53.13           C
ATOM    347  C   HIS A  45      20.966 -15.825   8.361  1.00 47.84           C
ATOM    348  O   HIS A  45      21.475 -16.950   8.464  1.00 48.49           O
ATOM    349  CB  HIS A  45      22.210 -13.959   7.288  1.00 57.43           C
ATOM    350  CG  HIS A  45      22.616 -13.283   6.021  1.00 64.85           C
ATOM    351  ND1 HIS A  45      22.693 -11.914   5.903  1.00 72.75           N
ATOM    352  CD2 HIS A  45      22.964 -13.787   4.814  1.00 68.73           C
ATOM    353  CE1 HIS A  45      23.077 -11.601   4.676  1.00 73.50           C
ATOM    354  NE2 HIS A  45      23.250 -12.719   3.997  1.00 72.44           N
ATOM    355  N   THR A  46      20.253 -15.253   9.318  1.00 42.61           N
ATOM    356  CA  THR A  46      20.035 -15.911  10.592  1.00 48.70           C
ATOM    357  C   THR A  46      19.166 -17.148  10.402  1.00 56.37           C
ATOM    358  O   THR A  46      19.374 -18.180  11.050  1.00 59.77           O
ATOM    359  CB  THR A  46      19.392 -14.939  11.569  1.00 48.18           C
ATOM    360  OG1 THR A  46      20.251 -13.799  11.719  1.00 48.57           O
ATOM    361  CG2 THR A  46      19.172 -15.600  12.898  1.00 31.63           C
ATOM    362  N   TRP A  47      18.196 -17.033   9.498  1.00 55.01           N
ATOM    363  CA  TRP A  47      17.381 -18.165   9.087  1.00 51.87           C
ATOM    364  C   TRP A  47      18.283 -19.262   8.559  1.00 51.31           C
ATOM    365  O   TRP A  47      18.234 -20.401   9.020  1.00 44.35           O
ATOM    366  CB  TRP A  47      16.369 -17.722   8.024  1.00 49.01           C
ATOM    367  CG  TRP A  47      15.757 -18.833   7.207  1.00 52.45           C
ATOM    368  CD1 TRP A  47      15.860 -19.005   5.856  1.00 57.55           C
ATOM    369  CD2 TRP A  47      14.942 -19.914   7.684  1.00 51.34           C
ATOM    370  NE1 TRP A  47      15.157 -20.120   5.463  1.00 51.93           N
ATOM    371  CE2 TRP A  47      14.595 -20.701   6.568  1.00 53.54           C
ATOM    372  CE3 TRP A  47      14.482 -20.299   8.948  1.00 48.22           C
ATOM    373  CZ2 TRP A  47      13.805 -21.846   6.678  1.00 59.44           C
ATOM    374  CZ3 TRP A  47      13.698 -21.437   9.054  1.00 55.53           C
ATOM    375  CH2 TRP A  47      13.365 -22.195   7.927  1.00 60.08           C
ATOM    376  N   GLU A  48      19.136 -18.893   7.612  1.00 61.01           N
ATOM    377  CA  GLU A  48      20.062 -19.831   7.006  1.00 63.39           C
ATOM    378  C   GLU A  48      21.003 -20.424   8.051  1.00 64.73           C
ATOM    379  O   GLU A  48      21.395 -21.595   7.967  1.00 62.61           O
ATOM    380  CB  GLU A  48      20.822 -19.161   5.860  1.00 55.37           C
ATOM    381  CG  GLU A  48      19.912 -18.788   4.696  1.00 66.98           C
ATOM    382  CD  GLU A  48      20.642 -18.165   3.508  1.00 81.96           C
ATOM    383  OE1 GLU A  48      21.749 -17.609   3.706  1.00 83.22           O
ATOM    384  OE2 GLU A  48      20.098 -18.234   2.376  1.00 84.23           O
ATOM    385  N   SER A  49      21.333 -19.616   9.051  1.00 65.47           N
ATOM    386  CA  SER A  49      22.210 -20.048  10.135  1.00 62.46           C
ATOM    387  C   SER A  49      21.556 -21.106  11.021  1.00 64.60           C
ATOM    388  O   SER A  49      22.182 -22.104  11.369  1.00 74.79           O
ATOM    389  CB  SER A  49      22.636 -18.854  10.976  1.00 61.06           C
ATOM    390  OG  SER A  49      22.909 -19.267  12.300  1.00 72.58           O
ATOM    391  N   ILE A  50      20.295 -20.895  11.381  1.00 58.55           N
ATOM    392  CA  ILE A  50      19.561 -21.866  12.200  1.00 57.66           C
ATOM    393  C   ILE A  50      19.226 -23.146  11.413  1.00 54.99           C
ATOM    394  O   ILE A  50      19.278 -24.253  11.946  1.00 59.60           O
ATOM    395  CB  ILE A  50      18.275 -21.241  12.780  1.00 55.05           C
ATOM    396  CG1 ILE A  50      18.612 -20.025  13.640  1.00 56.55           C
ATOM    397  CG2 ILE A  50      17.524 -22.232  13.612  1.00 58.53           C
ATOM    398  CD1 ILE A  50      17.395 -19.254  14.109  1.00 57.39           C
ATOM    399  N   GLY A  51      18.890 -22.979  10.140  1.00 56.92           N
ATOM    400  CA  GLY A  51      18.633 -24.097   9.249  1.00 67.67           C
ATOM    401  C   GLY A  51      17.423 -24.979   9.523  1.00 61.10           C
ATOM    402  O   GLY A  51      17.316 -26.072   8.968  1.00 63.14           O
ATOM    403  N   ARG A  52      16.514 -24.516  10.368  1.00 61.81           N
ATOM    404  CA  ARG A  52      15.317 -25.281  10.709  1.00 72.09           C
ATOM    405  C   ARG A  52      14.414 -24.358  11.520  1.00 68.36           C
ATOM    406  O   ARG A  52      14.904 -23.564  12.309  1.00 68.37           O
ATOM    407  CB  ARG A  52      15.683 -26.555  11.502  1.00 75.75           C
ATOM    408  CG  ARG A  52      15.298 -26.545  12.983  1.00 89.04           C
ATOM    409  CD  ARG A  52      16.256 -27.374  13.839  1.00103.98           C
ATOM    410  NE  ARG A  52      17.204 -26.536  14.580  1.00114.23           N
ATOM    411  CZ  ARG A  52      17.003 -26.080  15.816  1.00108.72           C
ATOM    412  NH1 ARG A  52      15.883 -26.384  16.465  1.00106.77           N
ATOM    413  NH2 ARG A  52      17.926 -25.322  16.407  1.00 94.40           N
ATOM    414  N   PRO A  53      13.095 -24.460  11.326  1.00 60.83           N
ATOM    415  CA  PRO A  53      12.113 -23.603  12.006  1.00 56.96           C
ATOM    416  C   PRO A  53      12.170 -23.725  13.536  1.00 61.35           C
ATOM    417  O   PRO A  53      12.347 -24.828  14.058  1.00 62.03           O
ATOM    418  CB  PRO A  53      10.770 -24.147  11.498  1.00 52.77           C
ATOM    419  CG  PRO A  53      11.104 -24.883  10.238  1.00 63.71           C
ATOM    420  CD  PRO A  53      12.449 -25.482  10.490  1.00 64.05           C
ATOM    421  N   LEU A  54      12.032 -22.608  14.245  1.00 57.77           N
ATOM    422  CA  LEU A  54      11.969 -22.648  15.704  1.00 53.70           C
ATOM    423  C   LEU A  54      10.568 -23.034  16.146  1.00 60.34           C
ATOM    424  O   LEU A  54       9.644 -22.230  16.061  1.00 74.45           O
ATOM    425  CB  LEU A  54      12.379 -21.306  16.324  1.00 48.55           C
ATOM    426  CG  LEU A  54      13.876 -20.954  16.294  1.00 59.90           C
ATOM    427  CD1 LEU A  54      14.071 -19.492  16.647  1.00 53.39           C
ATOM    428  CD2 LEU A  54      14.735 -21.872  17.207  1.00 39.22           C
ATOM    429  N   PRO A  55      10.406 -24.269  16.629  1.00 61.33           N
ATOM    430  CA  PRO A  55       9.061 -24.797  16.893  1.00 63.16           C
ATOM    431  C   PRO A  55       8.316 -24.040  18.000  1.00 61.74           C
ATOM    432  O   PRO A  55       8.966 -23.530  18.912  1.00 55.92           O
ATOM    433  CB  PRO A  55       9.334 -26.258  17.301  1.00 60.98           C
ATOM    434  CG  PRO A  55      10.722 -26.279  17.801  1.00 56.75           C
ATOM    435  CD  PRO A  55      11.472 -25.199  17.053  1.00 61.13           C
ATOM    436  N   GLY A  56       6.986 -23.961  17.907  1.00 62.82           N
ATOM    437  CA  GLY A  56       6.175 -23.352  18.952  1.00 52.15           C
ATOM    438  C   GLY A  56       6.209 -21.835  18.914  1.00 61.23           C
ATOM    439  O   GLY A  56       5.918 -21.148  19.900  1.00 68.15           O
ATOM    440  N   ARG A  57       6.575 -21.295  17.763  1.00 55.07           N
ATOM    441  CA  ARG A  57       6.720 -19.861  17.630  1.00 61.88           C
ATOM    442  C   ARG A  57       6.419 -19.516  16.185  1.00 59.60           C
ATOM    443  O   ARG A  57       6.857 -20.214  15.275  1.00 54.85           O
ATOM    444  CB  ARG A  57       8.148 -19.439  18.008  1.00 62.06           C
ATOM    445  CG  ARG A  57       8.421 -19.426  19.512  1.00 62.15           C
ATOM    446  CD  ARG A  57       9.859 -19.762  19.849  1.00 60.41           C
ATOM    447  NE  ARG A  57      10.130 -21.180  19.661  1.00 63.03           N
ATOM    448  CZ  ARG A  57      11.327 -21.741  19.781  1.00 61.77           C
ATOM    449  NH1 ARG A  57      12.381 -21.005  20.095  1.00 64.34           N
ATOM    450  NH2 ARG A  57      11.468 -23.042  19.584  1.00 65.71           N
ATOM    451  N   LYS A  58       5.631 -18.474  15.965  1.00 61.10           N
ATOM    452  CA  LYS A  58       5.423 -18.032  14.606  1.00 70.02           C
ATOM    453  C   LYS A  58       6.777 -17.522  14.120  1.00 66.49           C
ATOM    454  O   LYS A  58       7.431 -16.724  14.792  1.00 58.22           O
ATOM    455  CB  LYS A  58       4.351 -16.945  14.541  1.00 79.19           C
ATOM    456  CG  LYS A  58       3.902 -16.616  13.118  1.00 88.17           C
ATOM    457  CD  LYS A  58       2.672 -15.721  13.106  1.00 90.51           C
ATOM    458  CE  LYS A  58       2.118 -15.560  11.694  1.00 89.85           C
ATOM    459  NZ  LYS A  58       0.789 -14.871  11.700  1.00 90.97           N
ATOM    460  N   ASN A  59       7.213 -18.013  12.968  1.00 67.34           N
ATOM    461  CA  ASN A  59       8.541 -17.678  12.464  1.00 71.52           C
ATOM    462  C   ASN A  59       8.422 -16.721  11.282  1.00 65.50           C
ATOM    463  O   ASN A  59       7.724 -17.017  10.311  1.00 69.97           O
ATOM    464  CB  ASN A  59       9.290 -18.951  12.021  1.00 76.43           C
ATOM    465  CG  ASN A  59       9.742 -19.843  13.190  1.00 67.12           C
ATOM    466  OD1 ASN A  59      10.894 -20.273  13.237  1.00 63.66           O
ATOM    467  ND2 ASN A  59       8.832 -20.146  14.107  1.00 69.40           N
ATOM    468  N   ILE A  60       9.097 -15.581  11.355  1.00 55.29           N
ATOM    469  CA  ILE A  60       8.988 -14.569  10.304  1.00 62.46           C
ATOM    470  C   ILE A  60      10.362 -14.157   9.733  1.00 73.15           C
ATOM    471  O   ILE A  60      11.252 -13.714  10.467  1.00 72.20           O
ATOM    472  CB  ILE A  60       8.183 -13.327  10.801  1.00 73.90           C
ATOM    473  CG1 ILE A  60       6.694 -13.666  10.934  1.00 76.70           C
ATOM    474  CG2 ILE A  60       8.348 -12.139   9.860  1.00 68.52           C
ATOM    475  CD1 ILE A  60       6.219 -13.898  12.352  1.00 76.29           C
ATOM    476  N   ILE A  61      10.536 -14.305   8.421  1.00 73.52           N
ATOM    477  CA  ILE A  61      11.826 -14.001   7.798  1.00 65.57           C
ATOM    478  C   ILE A  61      11.790 -12.758   6.924  1.00 70.43           C
ATOM    479  O   ILE A  61      10.988 -12.672   5.991  1.00 69.27           O
ATOM    480  CB  ILE A  61      12.321 -15.141   6.889  1.00 58.21           C
ATOM    481  CG1 ILE A  61      12.048 -16.519   7.507  1.00 62.25           C
ATOM    482  CG2 ILE A  61      13.799 -14.956   6.550  1.00 51.76           C
ATOM    483  CD1 ILE A  61      12.503 -16.687   8.930  1.00 57.55           C
ATOM    484  N   LEU A  62      12.682 -11.812   7.215  1.00 71.75           N
ATOM    485  CA  LEU A  62      12.918 -10.655   6.345  1.00 72.93           C
ATOM    486  C   LEU A  62      13.804 -11.007   5.152  1.00 76.59           C
ATOM    487  O   LEU A  62      14.871 -11.606   5.320  1.00 71.09           O
ATOM    488  CB  LEU A  62      13.581  -9.515   7.117  1.00 64.98           C
ATOM    489  CG  LEU A  62      12.693  -8.600   7.952  1.00 64.12           C
ATOM    490  CD1 LEU A  62      13.531  -7.491   8.531  1.00 56.27           C
ATOM    491  CD2 LEU A  62      11.585  -8.023   7.096  1.00 75.78           C
ATOM    492  N   SER A  63      13.353 -10.621   3.958  1.00 78.02           N
ATOM    493  CA  SER A  63      14.141 -10.745   2.733  1.00 76.16           C
ATOM    494  C   SER A  63      13.497  -9.967   1.585  1.00 80.64           C
ATOM    495  O   SER A  63      12.285 -10.030   1.384  1.00 81.13           O
ATOM    496  CB  SER A  63      14.303 -12.209   2.329  1.00 72.31           C
ATOM    497  OG  SER A  63      15.061 -12.317   1.142  1.00 74.06           O
ATOM    498  N   SER A  64      14.317  -9.243   0.833  1.00 80.63           N
ATOM    499  CA  SER A  64      13.847  -8.513  -0.334  1.00 82.57           C
ATOM    500  C   SER A  64      13.364  -9.475  -1.407  1.00 89.06           C
ATOM    501  O   SER A  64      12.496  -9.140  -2.217  1.00 91.17           O
ATOM    502  CB  SER A  64      14.974  -7.661  -0.902  1.00 82.59           C
ATOM    503  OG  SER A  64      16.039  -8.486  -1.341  1.00 85.62           O
ATOM    504  N   GLN A  65      13.945 -10.671  -1.409  1.00 91.52           N
ATOM    505  CA  GLN A  65      13.630 -11.700  -2.396  1.00 91.07           C
ATOM    506  C   GLN A  65      12.426 -12.531  -1.970  1.00 83.69           C
ATOM    507  O   GLN A  65      11.983 -12.441  -0.821  1.00 77.12           O
ATOM    508  CB  GLN A  65      14.843 -12.605  -2.605  1.00 90.16           C
ATOM    509  CG  GLN A  65      15.990 -11.915  -3.296  1.00 99.44           C
ATOM    510  CD  GLN A  65      17.302 -12.641  -3.097  1.00103.95           C
ATOM    511  OE1 GLN A  65      17.720 -12.904  -1.963  1.00101.56           O
ATOM    512  NE2 GLN A  65      17.962 -12.972  -4.201  1.00104.78           N
ATOM    513  N   PRO A  66      11.869 -13.314  -2.907  1.00 83.66           N
ATOM    514  CA  PRO A  66      10.775 -14.236  -2.579  1.00 84.95           C
ATOM    515  C   PRO A  66      11.221 -15.443  -1.756  1.00 81.80           C
ATOM    516  O   PRO A  66      12.379 -15.875  -1.831  1.00 70.75           O
ATOM    517  CB  PRO A  66      10.272 -14.680  -3.954  1.00 94.05           C
ATOM    518  CG  PRO A  66      10.632 -13.543  -4.856  1.00 95.56           C
ATOM    519  CD  PRO A  66      11.966 -13.084  -4.359  1.00 88.63           C
ATOM    520  N   GLY A  67      10.282 -15.980  -0.980  1.00 81.92           N
ATOM    521  CA  GLY A  67      10.559 -17.054  -0.043  1.00 67.56           C
ATOM    522  C   GLY A  67      10.995 -18.367  -0.663  1.00 72.16           C
ATOM    523  O   GLY A  67      10.589 -18.733  -1.776  1.00 67.05           O
ATOM    524  N   THR A  68      11.820 -19.086   0.092  1.00 67.99           N
ATOM    525  CA  THR A  68      12.379 -20.352  -0.346  1.00 71.71           C
ATOM    526  C   THR A  68      12.038 -21.490   0.602  1.00 61.67           C
ATOM    527  O   THR A  68      12.563 -22.585   0.468  1.00 62.63           O
ATOM    528  CB  THR A  68      13.901 -20.247  -0.487  1.00 72.88           C
ATOM    529  OG1 THR A  68      14.440 -19.526   0.631  1.00 71.11           O
ATOM    530  CG2 THR A  68      14.240 -19.496  -1.754  1.00 75.73           C
ATOM    531  N   ASP A  69      11.161 -21.228   1.560  1.00 60.19           N
ATOM    532  CA  ASP A  69      10.740 -22.259   2.501  1.00 68.53           C
ATOM    533  C   ASP A  69       9.295 -22.011   2.975  1.00 72.57           C
ATOM    534  O   ASP A  69       8.978 -20.943   3.492  1.00 81.52           O
ATOM    535  CB  ASP A  69      11.726 -22.353   3.677  1.00 61.15           C
ATOM    536  CG  ASP A  69      11.758 -23.747   4.312  1.00 66.55           C
ATOM    537  OD1 ASP A  69      10.679 -24.289   4.650  1.00 70.16           O
ATOM    538  OD2 ASP A  69      12.867 -24.310   4.460  1.00 61.04           O
ATOM    539  N   ASP A  70       8.417 -22.989   2.773  1.00 72.13           N
ATOM    540  CA  ASP A  70       6.991 -22.790   3.031  1.00 76.34           C
ATOM    541  C   ASP A  70       6.567 -23.172   4.447  1.00 74.74           C
ATOM    542  O   ASP A  70       5.394 -23.024   4.811  1.00 71.92           O
ATOM    543  CB  ASP A  70       6.097 -23.496   1.984  1.00 83.03           C
ATOM    544  CG  ASP A  70       6.367 -25.006   1.848  1.00 89.11           C
ATOM    545  OD1 ASP A  70       6.594 -25.711   2.852  1.00 86.84           O
ATOM    546  OD2 ASP A  70       6.313 -25.494   0.699  1.00 96.24           O
ATOM    547  N   ARG A  71       7.521 -23.647   5.246  1.00 71.55           N
ATOM    548  CA  ARG A  71       7.225 -24.018   6.624  1.00 68.26           C
ATOM    549  C   ARG A  71       7.251 -22.766   7.485  1.00 68.85           C
ATOM    550  O   ARG A  71       6.969 -22.820   8.680  1.00 70.22           O
ATOM    551  CB  ARG A  71       8.257 -25.011   7.156  1.00 63.54           C
ATOM    552  CG  ARG A  71       8.497 -26.227   6.286  1.00 60.93           C
ATOM    553  CD  ARG A  71       9.653 -27.022   6.850  1.00 67.38           C
ATOM    554  NE  ARG A  71      10.949 -26.450   6.480  1.00 67.93           N
ATOM    555  CZ  ARG A  71      12.118 -26.840   6.980  1.00 70.63           C
ATOM    556  NH1 ARG A  71      12.176 -27.790   7.891  1.00 56.88           N
ATOM    557  NH2 ARG A  71      13.236 -26.267   6.574  1.00 78.25           N
ATOM    558  N   VAL A  72       7.577 -21.640   6.854  1.00 65.99           N
ATOM    559  CA  VAL A  72       7.824 -20.381   7.550  1.00 66.94           C
ATOM    560  C   VAL A  72       7.280 -19.181   6.754  1.00 74.06           C
ATOM    561  O   VAL A  72       7.197 -19.226   5.521  1.00 73.88           O
ATOM    562  CB  VAL A  72       9.355 -20.214   7.889  1.00 69.30           C
ATOM    563  CG1 VAL A  72      10.232 -20.391   6.649  1.00 58.15           C
ATOM    564  CG2 VAL A  72       9.638 -18.882   8.537  1.00 76.94           C
ATOM    565  N   THR A  73       6.891 -18.124   7.465  1.00 70.14           N
ATOM    566  CA  THR A  73       6.364 -16.902   6.846  1.00 77.64           C
ATOM    567  C   THR A  73       7.448 -15.890   6.395  1.00 79.00           C
ATOM    568  O   THR A  73       8.298 -15.471   7.190  1.00 79.97           O
ATOM    569  CB  THR A  73       5.384 -16.207   7.804  1.00 72.23           C
ATOM    570  OG1 THR A  73       4.207 -17.015   7.955  1.00 79.73           O
ATOM    571  CG2 THR A  73       5.018 -14.831   7.275  1.00 65.14           C
ATOM    572  N   TRP A  74       7.398 -15.493   5.122  1.00 70.79           N
ATOM    573  CA  TRP A  74       8.388 -14.578   4.549  1.00 69.77           C
ATOM    574  C   TRP A  74       7.823 -13.190   4.290  1.00 72.95           C
ATOM    575  O   TRP A  74       6.744 -13.056   3.726  1.00 89.27           O
ATOM    576  CB  TRP A  74       8.932 -15.142   3.243  1.00 70.64           C
ATOM    577  CG  TRP A  74       9.721 -16.398   3.408  1.00 73.22           C
ATOM    578  CD1 TRP A  74       9.238 -17.638   3.692  1.00 75.33           C
ATOM    579  CD2 TRP A  74      11.142 -16.540   3.278  1.00 74.55           C
ATOM    580  NE1 TRP A  74      10.268 -18.544   3.750  1.00 75.25           N
ATOM    581  CE2 TRP A  74      11.448 -17.891   3.501  1.00 76.00           C
ATOM    582  CE3 TRP A  74      12.183 -15.652   2.994  1.00 76.35           C
ATOM    583  CZ2 TRP A  74      12.754 -18.377   3.452  1.00 74.85           C
ATOM    584  CZ3 TRP A  74      13.485 -16.140   2.943  1.00 69.17           C
ATOM    585  CH2 TRP A  74      13.754 -17.487   3.163  1.00 65.40           C
ATOM    586  N   VAL A  75       8.552 -12.155   4.697  1.00 66.94           N
ATOM    587  CA  VAL A  75       8.074 -10.771   4.542  1.00 67.80           C
ATOM    588  C   VAL A  75       9.104  -9.854   3.867  1.00 67.99           C
ATOM    589  O   VAL A  75      10.317 -10.060   3.996  1.00 58.69           O
ATOM    590  CB  VAL A  75       7.632 -10.157   5.888  1.00 60.31           C
ATOM    591  CG1 VAL A  75       6.505 -10.973   6.489  1.00 57.69           C
ATOM    592  CG2 VAL A  75       8.810 -10.067   6.854  1.00 47.87           C
ATOM    593  N   LYS A  76       8.617  -8.842   3.149  1.00 77.90           N
ATOM    594  CA  LYS A  76       9.494  -8.021   2.306  1.00 84.43           C
ATOM    595  C   LYS A  76       9.942  -6.716   2.963  1.00 80.68           C
ATOM    596  O   LYS A  76      10.835  -6.034   2.450  1.00 74.39           O
ATOM    597  CB  LYS A  76       8.865  -7.754   0.924  1.00 88.97           C
ATOM    598  CG  LYS A  76       8.939  -8.935  -0.074  1.00 94.77           C
ATOM    599  CD  LYS A  76       8.086  -8.682  -1.336  1.00102.30           C
ATOM    600  CE  LYS A  76       8.006  -9.900  -2.274  1.00 98.55           C
ATOM    601  NZ  LYS A  76       9.231 -10.105  -3.107  1.00 89.81           N
ATOM    602  N   SER A  77       9.339  -6.381   4.101  1.00 79.90           N
ATOM    603  CA  SER A  77       9.717  -5.167   4.819  1.00 75.20           C
ATOM    604  C   SER A  77       9.406  -5.238   6.319  1.00 85.12           C
ATOM    605  O   SER A  77       8.672  -6.116   6.773  1.00 85.90           O
ATOM    606  CB  SER A  77       9.075  -3.928   4.174  1.00 48.95           C
ATOM    607  N   VAL A  78       9.979  -4.295   7.066  1.00 88.53           N
ATOM    608  CA  VAL A  78       9.888  -4.238   8.525  1.00 86.62           C
ATOM    609  C   VAL A  78       8.469  -4.019   9.043  1.00 86.02           C
ATOM    610  O   VAL A  78       8.007  -4.726   9.943  1.00 84.61           O
ATOM    611  CB  VAL A  78      10.782  -3.110   9.075  1.00 81.49           C
ATOM    612  CG1 VAL A  78      10.534  -2.900  10.564  1.00 80.67           C
ATOM    613  CG2 VAL A  78      12.242  -3.419   8.805  1.00 73.58           C
ATOM    614  N   ASP A  79       7.790  -3.025   8.485  1.00 82.11           N
ATOM    615  CA  ASP A  79       6.406  -2.768   8.849  1.00 81.28           C
ATOM    616  C   ASP A  79       5.566  -4.020   8.565  1.00 83.89           C
ATOM    617  O   ASP A  79       4.662  -4.365   9.332  1.00 81.29           O
ATOM    618  CB  ASP A  79       5.866  -1.535   8.107  1.00 68.58           C
ATOM    619  N   GLU A  80       5.892  -4.719   7.480  1.00 82.68           N
ATOM    620  CA  GLU A  80       5.168  -5.933   7.128  1.00 90.83           C
ATOM    621  C   GLU A  80       5.465  -7.073   8.100  1.00 89.28           C
ATOM    622  O   GLU A  80       4.564  -7.826   8.485  1.00 88.76           O
ATOM    623  CB  GLU A  80       5.490  -6.371   5.703  1.00 96.90           C
ATOM    624  CG  GLU A  80       4.958  -7.757   5.384  1.00110.56           C
ATOM    625  CD  GLU A  80       5.254  -8.179   3.968  1.00122.72           C
ATOM    626  OE1 GLU A  80       5.824  -7.355   3.224  1.00128.16           O
ATOM    627  OE2 GLU A  80       4.918  -9.327   3.600  1.00122.72           O
ATOM    628  N   ALA A  81       6.734  -7.196   8.478  1.00 78.61           N
ATOM    629  CA  ALA A  81       7.155  -8.156   9.487  1.00 68.72           C
ATOM    630  C   ALA A  81       6.324  -7.970  10.742  1.00 71.12           C
ATOM    631  O   ALA A  81       5.892  -8.928  11.369  1.00 79.17           O
ATOM    632  CB  ALA A  81       8.628  -7.971   9.808  1.00 62.67           C
ATOM    633  N   ILE A  82       6.100  -6.717  11.097  1.00 70.15           N
ATOM    634  CA  ILE A  82       5.339  -6.378  12.283  1.00 71.22           C
ATOM    635  C   ILE A  82       3.858  -6.711  12.075  1.00 79.97           C
ATOM    636  O   ILE A  82       3.162  -7.136  13.002  1.00 76.14           O
ATOM    637  CB  ILE A  82       5.565  -4.887  12.633  1.00 72.54           C
ATOM    638  CG1 ILE A  82       7.013  -4.680  13.092  1.00 63.82           C
ATOM    639  CG2 ILE A  82       4.580  -4.396  13.689  1.00 73.47           C
ATOM    640  CD1 ILE A  82       7.428  -3.231  13.188  1.00 62.17           C
ATOM    641  N   ALA A  83       3.384  -6.532  10.846  1.00 88.43           N
ATOM    642  CA  ALA A  83       2.008  -6.881  10.506  1.00 87.80           C
ATOM    643  C   ALA A  83       1.807  -8.399  10.538  1.00 84.65           C
ATOM    644  O   ALA A  83       0.798  -8.886  11.033  1.00 83.48           O
ATOM    645  CB  ALA A  83       1.624  -6.307   9.141  1.00 82.52           C
ATOM    646  N   ALA A  84       2.782  -9.143  10.025  1.00 78.87           N
ATOM    647  CA  ALA A  84       2.720 -10.602  10.035  1.00 80.86           C
ATOM    648  C   ALA A  84       2.626 -11.190  11.443  1.00 78.39           C
ATOM    649  O   ALA A  84       2.336 -12.377  11.611  1.00 73.79           O
ATOM    650  CB  ALA A  84       3.933 -11.193   9.303  1.00 78.41           C
ATOM    651  N   CYS A  85       2.875 -10.362  12.451  1.00 79.77           N
ATOM    652  CA  CYS A  85       2.966 -10.842  13.823  1.00 82.12           C
ATOM    653  C   CYS A  85       1.629 -10.831  14.549  1.00 82.35           C
ATOM    654  O   CYS A  85       1.444 -11.559  15.526  1.00 82.89           O
ATOM    655  CB  CYS A  85       4.008 -10.041  14.601  1.00 82.01           C
ATOM    656  SG  CYS A  85       5.696 -10.489  14.187  1.00 86.42           S
ATOM    657  N   GLY A  86       0.708  -9.998  14.074  1.00 80.02           N
ATOM    658  CA  GLY A  86      -0.647  -9.977  14.599  1.00 86.12           C
ATOM    659  C   GLY A  86      -0.823  -9.213  15.899  1.00 83.52           C
ATOM    660  O   GLY A  86      -0.028  -8.334  16.225  1.00 65.02           O
ATOM    661  N   ASP A  87      -1.880  -9.537  16.639  1.00 94.47           N
ATOM    662  CA  ASP A  87      -2.118  -8.888  17.923  1.00 95.40           C
ATOM    663  C   ASP A  87      -1.599  -9.760  19.051  1.00 91.11           C
ATOM    664  O   ASP A  87      -2.331 -10.586  19.608  1.00 93.18           O
ATOM    665  CB  ASP A  87      -3.600  -8.575  18.135  1.00 98.34           C
ATOM    666  CG  ASP A  87      -3.851  -7.818  19.428  1.00 97.57           C
ATOM    667  OD1 ASP A  87      -2.872  -7.288  19.996  1.00 96.28           O
ATOM    668  OD2 ASP A  87      -5.019  -7.746  19.873  1.00 97.89           O
ATOM    669  N   VAL A  88      -0.323  -9.585  19.372  1.00 77.52           N
ATOM    670  CA  VAL A  88       0.293 -10.364  20.429  1.00 76.34           C
ATOM    671  C   VAL A  88       0.931  -9.437  21.459  1.00 80.07           C
ATOM    672  O   VAL A  88       1.375  -8.337  21.120  1.00 86.85           O
ATOM    673  CB  VAL A  88       1.311 -11.374  19.863  1.00 71.14           C
ATOM    674  CG1 VAL A  88       0.773 -11.992  18.582  1.00 65.32           C
ATOM    675  CG2 VAL A  88       2.661 -10.715  19.618  1.00 77.80           C
ATOM    676  N   PRO A  89       0.952  -9.870  22.729  1.00 73.45           N
ATOM    677  CA  PRO A  89       1.522  -9.047  23.799  1.00 73.72           C
ATOM    678  C   PRO A  89       2.940  -8.593  23.469  1.00 79.83           C
ATOM    679  O   PRO A  89       3.269  -7.432  23.706  1.00 84.72           O
ATOM    680  CB  PRO A  89       1.558 -10.002  24.993  1.00 68.91           C
ATOM    681  CG  PRO A  89       0.520 -11.027  24.701  1.00 63.76           C
ATOM    682  CD  PRO A  89       0.483 -11.180  23.217  1.00 64.60           C
ATOM    683  N   GLU A  90       3.752  -9.487  22.909  1.00 72.06           N
ATOM    684  CA  GLU A  90       5.165  -9.187  22.713  1.00 69.32           C
ATOM    685  C   GLU A  90       5.810  -9.891  21.531  1.00 65.65           C
ATOM    686  O   GLU A  90       5.720 -11.110  21.375  1.00 65.39           O
ATOM    687  CB  GLU A  90       5.940  -9.508  23.978  1.00 64.11           C
ATOM    688  CG  GLU A  90       7.423  -9.427  23.837  1.00 66.94           C
ATOM    689  CD  GLU A  90       8.099  -9.988  25.063  1.00 76.13           C
ATOM    690  OE1 GLU A  90       7.497 -10.896  25.673  1.00 71.77           O
ATOM    691  OE2 GLU A  90       9.204  -9.518  25.433  1.00 73.67           O
ATOM    692  N   ILE A  91       6.477  -9.088  20.714  1.00 56.83           N
ATOM    693  CA  ILE A  91       7.158  -9.555  19.525  1.00 54.24           C
ATOM    694  C   ILE A  91       8.627  -9.751  19.847  1.00 59.81           C
ATOM    695  O   ILE A  91       9.235  -8.924  20.522  1.00 62.93           O
ATOM    696  CB  ILE A  91       7.015  -8.522  18.418  1.00 60.04           C
ATOM    697  CG1 ILE A  91       5.544  -8.399  18.026  1.00 63.97           C
ATOM    698  CG2 ILE A  91       7.871  -8.870  17.216  1.00 60.51           C
ATOM    699  CD1 ILE A  91       5.261  -7.274  17.047  1.00 55.81           C
ATOM    700  N   MET A  92       9.195 -10.858  19.387  1.00 61.06           N
ATOM    701  CA  MET A  92      10.603 -11.115  19.634  1.00 62.46           C
ATOM    702  C   MET A  92      11.404 -10.945  18.354  1.00 61.90           C
ATOM    703  O   MET A  92      11.087 -11.561  17.333  1.00 74.90           O
ATOM    704  CB  MET A  92      10.805 -12.516  20.216  1.00 52.07           C
ATOM    705  CG  MET A  92      10.069 -12.730  21.507  1.00 46.30           C
ATOM    706  SD  MET A  92      10.726 -11.725  22.842  1.00 61.71           S
ATOM    707  CE  MET A  92      12.317 -12.469  23.091  1.00 40.77           C
ATOM    708  N   VAL A  93      12.427 -10.094  18.408  1.00 40.38           N
ATOM    709  CA  VAL A  93      13.330  -9.906  17.274  1.00 45.92           C
ATOM    710  C   VAL A  93      14.617 -10.656  17.568  1.00 45.13           C
ATOM    711  O   VAL A  93      15.193 -10.488  18.637  1.00 48.19           O
ATOM    712  CB  VAL A  93      13.623  -8.403  17.011  1.00 54.96           C
ATOM    713  CG1 VAL A  93      14.840  -8.221  16.103  1.00 45.69           C
ATOM    714  CG2 VAL A  93      12.396  -7.717  16.420  1.00 56.89           C
ATOM    715  N   ILE A  94      15.063 -11.495  16.636  1.00 44.03           N
ATOM    716  CA  ILE A  94      16.155 -12.422  16.951  1.00 52.35           C
ATOM    717  C   ILE A  94      17.386 -12.332  16.041  1.00 52.85           C
ATOM    718  O   ILE A  94      18.214 -13.238  16.019  1.00 48.41           O
ATOM    719  CB  ILE A  94      15.661 -13.901  17.031  1.00 41.65           C
ATOM    720  CG1 ILE A  94      15.248 -14.427  15.650  1.00 46.00           C
ATOM    721  CG2 ILE A  94      14.498 -14.026  17.983  1.00 35.18           C
ATOM    722  CD1 ILE A  94      14.981 -15.904  15.607  1.00 34.63           C
ATOM    723  N   GLY A  95      17.505 -11.242  15.292  1.00 52.52           N
ATOM    724  CA  GLY A  95      18.716 -11.005  14.531  1.00 54.33           C
ATOM    725  C   GLY A  95      18.629 -11.251  13.042  1.00 59.21           C
ATOM    726  O   GLY A  95      17.558 -11.488  12.503  1.00 70.68           O
ATOM    727  N   GLY A  96      19.767 -11.173  12.368  1.00 54.23           N
ATOM    728  CA  GLY A  96      21.018 -10.818  13.013  1.00 54.97           C
ATOM    729  C   GLY A  96      21.253  -9.312  13.135  1.00 50.41           C
ATOM    730  O   GLY A  96      20.321  -8.535  13.411  1.00 45.47           O
ATOM    731  N   GLY A  97      22.508  -8.911  12.928  1.00 56.41           N
ATOM    732  CA  GLY A  97      22.941  -7.537  13.112  1.00 49.63           C
ATOM    733  C   GLY A  97      22.152  -6.462  12.380  1.00 54.13           C
ATOM    734  O   GLY A  97      21.711  -5.495  13.005  1.00 51.68           O
ATOM    735  N   ARG A  98      21.990  -6.620  11.063  1.00 51.47           N
ATOM    736  CA  ARG A  98      21.227  -5.681  10.257  1.00 53.66           C
ATOM    737  C   ARG A  98      19.806  -5.541  10.803  1.00 54.60           C
ATOM    738  O   ARG A  98      19.267  -4.444  10.877  1.00 62.25           O
ATOM    739  CB  ARG A  98      21.221  -6.103   8.779  1.00 53.96           C
ATOM    740  N   VAL A  99      19.216  -6.655  11.215  1.00 52.49           N
ATOM    741  CA  VAL A  99      17.848  -6.666  11.715  1.00 59.89           C
ATOM    742  C   VAL A  99      17.729  -6.043  13.109  1.00 64.93           C
ATOM    743  O   VAL A  99      16.731  -5.401  13.422  1.00 73.21           O
ATOM    744  CB  VAL A  99      17.270  -8.105  11.686  1.00 58.50           C
ATOM    745  CG1 VAL A  99      15.913  -8.190  12.396  1.00 51.85           C
ATOM    746  CG2 VAL A  99      17.157  -8.578  10.249  1.00 57.43           C
ATOM    747  N   TYR A 100      18.745  -6.219  13.949  1.00 58.41           N
ATOM    748  CA  TYR A 100      18.761  -5.529  15.241  1.00 57.89           C
ATOM    749  C   TYR A 100      18.915  -4.004  15.078  1.00 60.90           C
ATOM    750  O   TYR A 100      18.322  -3.213  15.817  1.00 58.84           O
ATOM    751  CB  TYR A 100      19.911  -6.013  16.118  1.00 57.04           C
ATOM    752  CG  TYR A 100      19.850  -7.427  16.628  1.00 51.58           C
ATOM    753  CD1 TYR A 100      18.803  -7.873  17.421  1.00 45.37           C
ATOM    754  CD2 TYR A 100      20.892  -8.307  16.364  1.00 50.65           C
ATOM    755  CE1 TYR A 100      18.792  -9.182  17.907  1.00 49.15           C
ATOM    756  CE2 TYR A 100      20.887  -9.607  16.840  1.00 45.40           C
ATOM    757  CZ  TYR A 100      19.845 -10.038  17.605  1.00 45.04           C
ATOM    758  OH  TYR A 100      19.883 -11.334  18.057  1.00 46.16           O
ATOM    759  N   GLU A 101      19.736  -3.601  14.125  1.00 50.51           N
ATOM    760  CA  GLU A 101      20.035  -2.192  13.945  1.00 63.26           C
ATOM    761  C   GLU A 101      18.782  -1.422  13.568  1.00 68.81           C
ATOM    762  O   GLU A 101      18.704  -0.210  13.770  1.00 70.08           O
ATOM    763  CB  GLU A 101      21.094  -2.022  12.861  1.00 66.28           C
ATOM    764  CG  GLU A 101      21.697  -0.657  12.737  1.00 69.48           C
ATOM    765  CD  GLU A 101      22.898  -0.691  11.819  1.00 74.19           C
ATOM    766  OE1 GLU A 101      22.948  -1.641  11.005  1.00 78.01           O
ATOM    767  OE2 GLU A 101      23.792   0.190  11.927  1.00 63.93           O
ATOM    768  N   GLN A 102      17.797  -2.138  13.030  1.00 71.37           N
ATOM    769  CA  GLN A 102      16.576  -1.511  12.541  1.00 66.72           C
ATOM    770  C   GLN A 102      15.483  -1.501  13.588  1.00 62.32           C
ATOM    771  O   GLN A 102      14.690  -0.569  13.650  1.00 72.75           O
ATOM    772  CB  GLN A 102      16.074  -2.211  11.280  1.00 61.92           C
ATOM    773  CG  GLN A 102      17.066  -2.179  10.130  1.00 68.09           C
ATOM    774  CD  GLN A 102      16.654  -3.069   8.972  1.00 72.91           C
ATOM    775  OE1 GLN A 102      15.622  -2.848   8.339  1.00 81.21           O
ATOM    776  NE2 GLN A 102      17.461  -4.086   8.691  1.00 66.23           N
ATOM    777  N   PHE A 103      15.448  -2.533  14.418  1.00 57.15           N
ATOM    778  CA  PHE A 103      14.358  -2.705  15.370  1.00 68.25           C
ATOM    779  C   PHE A 103      14.647  -2.091  16.731  1.00 75.79           C
ATOM    780  O   PHE A 103      13.731  -1.873  17.516  1.00 80.13           O
ATOM    781  CB  PHE A 103      14.028  -4.188  15.537  1.00 71.96           C
ATOM    782  CG  PHE A 103      13.147  -4.740  14.451  1.00 76.76           C
ATOM    783  CD1 PHE A 103      11.767  -4.628  14.536  1.00 83.79           C
ATOM    784  CD2 PHE A 103      13.695  -5.386  13.354  1.00 73.14           C
ATOM    785  CE1 PHE A 103      10.948  -5.144  13.541  1.00 86.34           C
ATOM    786  CE2 PHE A 103      12.887  -5.903  12.355  1.00 74.86           C
ATOM    787  CZ  PHE A 103      11.509  -5.781  12.450  1.00 83.29           C
ATOM    788  N   LEU A 104      15.918  -1.821  17.009  1.00 78.22           N
ATOM    789  CA  LEU A 104      16.311  -1.246  18.294  1.00 73.36           C
ATOM    790  C   LEU A 104      15.609   0.071  18.665  1.00 65.33           C
ATOM    791  O   LEU A 104      15.192   0.239  19.810  1.00 60.76           O
ATOM    792  CB  LEU A 104      17.834  -1.086  18.387  1.00 73.31           C
ATOM    793  CG  LEU A 104      18.381  -0.534  19.715  1.00 64.84           C
ATOM    794  CD1 LEU A 104      17.989  -1.422  20.874  1.00 57.54           C
ATOM    795  CD2 LEU A 104      19.891  -0.368  19.677  1.00 58.09           C
ATOM    796  N   PRO A 105      15.476   1.017  17.717  1.00 67.07           N
ATOM    797  CA  PRO A 105      14.818   2.252  18.179  1.00 75.18           C
ATOM    798  C   PRO A 105      13.305   2.104  18.320  1.00 74.69           C
ATOM    799  O   PRO A 105      12.629   3.019  18.785  1.00 84.11           O
ATOM    800  CB  PRO A 105      15.161   3.271  17.087  1.00 64.59           C
ATOM    801  CG  PRO A 105      15.470   2.467  15.877  1.00 63.35           C
ATOM    802  CD  PRO A 105      16.078   1.180  16.379  1.00 71.38           C
ATOM    803  N   LYS A 106      12.796   0.942  17.938  1.00 64.97           N
ATOM    804  CA  LYS A 106      11.377   0.645  17.970  1.00 67.41           C
ATOM    805  C   LYS A 106      11.091  -0.370  19.084  1.00 61.39           C
ATOM    806  O   LYS A 106      10.016  -0.968  19.153  1.00 65.05           O
ATOM    807  CB  LYS A 106      10.987   0.063  16.612  1.00 75.34           C
ATOM    808  CG  LYS A 106       9.521   0.122  16.254  1.00 79.14           C
ATOM    809  CD  LYS A 106       9.305  -0.430  14.849  1.00 76.09           C
ATOM    810  CE  LYS A 106      10.083   0.363  13.801  1.00 66.77           C
ATOM    811  NZ  LYS A 106       9.472   1.696  13.513  1.00 69.05           N
ATOM    812  N   ALA A 107      12.056  -0.558  19.971  1.00 57.66           N
ATOM    813  CA  ALA A 107      11.944  -1.624  20.955  1.00 63.39           C
ATOM    814  C   ALA A 107      11.906  -1.132  22.400  1.00 65.85           C
ATOM    815  O   ALA A 107      12.534  -0.144  22.752  1.00 71.71           O
ATOM    816  CB  ALA A 107      13.061  -2.636  20.755  1.00 61.11           C
ATOM    817  N   GLN A 108      11.171  -1.843  23.239  1.00 64.37           N
ATOM    818  CA  GLN A 108      10.983  -1.422  24.618  1.00 72.00           C
ATOM    819  C   GLN A 108      11.765  -2.291  25.609  1.00 70.76           C
ATOM    820  O   GLN A 108      11.929  -1.935  26.775  1.00 68.05           O
ATOM    821  CB  GLN A 108       9.490  -1.450  24.940  1.00 79.96           C
ATOM    822  CG  GLN A 108       8.637  -0.920  23.793  1.00 87.88           C
ATOM    823  CD  GLN A 108       7.306  -0.368  24.260  1.00 92.89           C
ATOM    824  OE1 GLN A 108       6.570  -1.033  25.001  1.00 99.67           O
ATOM    825  NE2 GLN A 108       6.990   0.863  23.839  1.00 80.54           N
ATOM    826  N   LYS A 109      12.260  -3.428  25.133  1.00 70.56           N
ATOM    827  CA  LYS A 109      12.922  -4.395  26.000  1.00 63.88           C
ATOM    828  C   LYS A 109      14.069  -5.126  25.283  1.00 60.81           C
ATOM    829  O   LYS A 109      13.948  -5.488  24.106  1.00 52.14           O
ATOM    830  CB  LYS A 109      11.891  -5.405  26.508  1.00 59.96           C
ATOM    831  CG  LYS A 109      12.024  -5.801  27.969  1.00 67.60           C
ATOM    832  CD  LYS A 109      11.836  -7.313  28.130  1.00 73.57           C
ATOM    833  CE  LYS A 109      11.097  -7.686  29.415  1.00 76.72           C
ATOM    834  NZ  LYS A 109       9.625  -7.458  29.331  1.00 78.76           N
ATOM    835  N   LEU A 110      15.178  -5.326  25.993  1.00 45.51           N
ATOM    836  CA  LEU A 110      16.278  -6.149  25.494  1.00 49.66           C
ATOM    837  C   LEU A 110      16.569  -7.335  26.407  1.00 54.02           C
ATOM    838  O   LEU A 110      16.751  -7.178  27.612  1.00 60.34           O
ATOM    839  CB  LEU A 110      17.559  -5.330  25.364  1.00 51.19           C
ATOM    840  CG  LEU A 110      17.476  -4.016  24.600  1.00 49.47           C
ATOM    841  CD1 LEU A 110      18.854  -3.363  24.500  1.00 50.19           C
ATOM    842  CD2 LEU A 110      16.894  -4.265  23.235  1.00 45.61           C
ATOM    843  N   TYR A 111      16.615  -8.522  25.821  1.00 57.62           N
ATOM    844  CA  TYR A 111      17.048  -9.721  26.523  1.00 48.35           C
ATOM    845  C   TYR A 111      18.477  -9.940  26.093  1.00 43.78           C
ATOM    846  O   TYR A 111      18.728 -10.297  24.951  1.00 48.32           O
ATOM    847  CB  TYR A 111      16.209 -10.935  26.102  1.00 47.41           C
ATOM    848  CG  TYR A 111      14.735 -10.815  26.418  1.00 55.21           C
ATOM    849  CD1 TYR A 111      13.903 -10.019  25.639  1.00 54.52           C
ATOM    850  CD2 TYR A 111      14.171 -11.498  27.498  1.00 59.03           C
ATOM    851  CE1 TYR A 111      12.564  -9.906  25.927  1.00 64.91           C
ATOM    852  CE2 TYR A 111      12.818 -11.390  27.794  1.00 52.20           C
ATOM    853  CZ  TYR A 111      12.024 -10.599  26.999  1.00 62.13           C
ATOM    854  OH  TYR A 111      10.682 -10.472  27.261  1.00 65.00           O
ATOM    855  N   LEU A 112      19.423  -9.713  26.990  1.00 42.20           N
ATOM    856  CA  LEU A 112      20.824  -9.827  26.607  1.00 42.89           C
ATOM    857  C   LEU A 112      21.568 -10.888  27.416  1.00 45.97           C
ATOM    858  O   LEU A 112      21.467 -10.960  28.641  1.00 44.68           O
ATOM    859  CB  LEU A 112      21.545  -8.468  26.706  1.00 43.45           C
ATOM    860  CG  LEU A 112      21.019  -7.301  25.858  1.00 49.32           C
ATOM    861  CD1 LEU A 112      21.845  -6.046  26.078  1.00 52.87           C
ATOM    862  CD2 LEU A 112      20.982  -7.659  24.383  1.00 44.46           C
ATOM    863  N   THR A 113      22.314 -11.718  26.709  1.00 45.39           N
ATOM    864  CA  THR A 113      23.223 -12.636  27.349  1.00 49.93           C
ATOM    865  C   THR A 113      24.649 -12.171  27.082  1.00 50.67           C
ATOM    866  O   THR A 113      25.074 -12.068  25.932  1.00 49.24           O
ATOM    867  CB  THR A 113      23.032 -14.046  26.797  1.00 51.41           C
ATOM    868  OG1 THR A 113      21.629 -14.336  26.736  1.00 60.23           O
ATOM    869  CG2 THR A 113      23.754 -15.065  27.669  1.00 37.25           C
ATOM    870  N   HIS A 114      25.380 -11.899  28.154  1.00 48.91           N
ATOM    871  CA  HIS A 114      26.763 -11.442  28.069  1.00 44.45           C
ATOM    872  C   HIS A 114      27.784 -12.546  28.304  1.00 40.61           C
ATOM    873  O   HIS A 114      27.894 -13.075  29.396  1.00 53.57           O
ATOM    874  CB  HIS A 114      26.992 -10.305  29.067  1.00 50.29           C
ATOM    875  CG  HIS A 114      26.064  -9.152  28.870  1.00 51.60           C
ATOM    876  ND1 HIS A 114      26.087  -8.366  27.737  1.00 47.20           N
ATOM    877  CD2 HIS A 114      25.065  -8.667  29.640  1.00 52.92           C
ATOM    878  CE1 HIS A 114      25.148  -7.448  27.825  1.00 41.10           C
ATOM    879  NE2 HIS A 114      24.510  -7.608  28.970  1.00 45.12           N
ATOM    880  N   ILE A 115      28.542 -12.874  27.272  1.00 36.32           N
ATOM    881  CA  ILE A 115      29.580 -13.883  27.368  1.00 40.37           C
ATOM    882  C   ILE A 115      30.980 -13.261  27.290  1.00 43.98           C
ATOM    883  O   ILE A 115      31.341 -12.677  26.277  1.00 50.25           O
ATOM    884  CB  ILE A 115      29.391 -14.905  26.214  1.00 48.45           C
ATOM    885  CG1 ILE A 115      27.945 -15.403  26.200  1.00 45.07           C
ATOM    886  CG2 ILE A 115      30.369 -16.074  26.338  1.00 48.11           C
ATOM    887  CD1 ILE A 115      27.242 -15.230  24.901  1.00 50.40           C
ATOM    888  N   ASP A 116      31.776 -13.393  28.343  1.00 35.12           N
ATOM    889  CA  ASP A 116      33.144 -12.857  28.316  1.00 46.80           C
ATOM    890  C   ASP A 116      34.030 -13.766  27.481  1.00 46.62           C
ATOM    891  O   ASP A 116      34.946 -14.399  27.994  1.00 49.53           O
ATOM    892  CB  ASP A 116      33.741 -12.743  29.728  1.00 39.89           C
ATOM    893  CG  ASP A 116      34.438 -11.408  29.975  1.00 49.75           C
ATOM    894  OD1 ASP A 116      34.960 -10.787  29.023  1.00 51.77           O
ATOM    895  OD2 ASP A 116      34.467 -10.968  31.145  1.00 49.62           O
ATOM    896  N   ALA A 117      33.736 -13.856  26.198  1.00 46.97           N
ATOM    897  CA  ALA A 117      34.547 -14.664  25.300  1.00 56.55           C
ATOM    898  C   ALA A 117      35.176 -13.759  24.264  1.00 54.28           C
ATOM    899  O   ALA A 117      34.465 -13.144  23.467  1.00 49.30           O
ATOM    900  CB  ALA A 117      33.701 -15.727  24.615  1.00 55.26           C
ATOM    901  N   GLU A 118      36.502 -13.670  24.286  1.00 54.26           N
ATOM    902  CA  GLU A 118      37.226 -12.907  23.282  1.00 38.88           C
ATOM    903  C   GLU A 118      37.153 -13.632  21.952  1.00 40.05           C
ATOM    904  O   GLU A 118      37.854 -14.611  21.724  1.00 49.09           O
ATOM    905  CB  GLU A 118      38.686 -12.748  23.668  1.00 40.68           C
ATOM    906  CG  GLU A 118      38.976 -12.093  25.012  1.00 46.53           C
ATOM    907  CD  GLU A 118      40.472 -11.978  25.233  1.00 63.37           C
ATOM    908  OE1 GLU A 118      41.218 -12.752  24.597  1.00 73.70           O
ATOM    909  OE2 GLU A 118      40.913 -11.112  26.008  1.00 69.23           O
ATOM    910  N   VAL A 119      36.301 -13.142  21.067  1.00 39.77           N
ATOM    911  CA  VAL A 119      36.083 -13.770  19.779  1.00 42.57           C
ATOM    912  C   VAL A 119      35.979 -12.651  18.705  1.00 51.27           C
ATOM    913  O   VAL A 119      35.336 -11.630  18.954  1.00 55.99           O
ATOM    914  CB  VAL A 119      34.812 -14.686  19.858  1.00 40.45           C
ATOM    915  CG1 VAL A 119      33.650 -13.908  20.425  1.00 50.55           C
ATOM    916  CG2 VAL A 119      34.435 -15.258  18.516  1.00 40.13           C
ATOM    917  N   GLU A 120      36.629 -12.814  17.543  1.00 43.75           N
ATOM    918  CA  GLU A 120      36.562 -11.783  16.503  1.00 51.71           C
ATOM    919  C   GLU A 120      35.474 -12.102  15.462  1.00 54.12           C
ATOM    920  O   GLU A 120      35.421 -13.205  14.926  1.00 54.78           O
ATOM    921  CB  GLU A 120      37.936 -11.568  15.841  1.00 50.04           C
ATOM    922  N   GLY A 121      34.599 -11.143  15.180  1.00 48.44           N
ATOM    923  CA  GLY A 121      33.505 -11.395  14.262  1.00 42.68           C
ATOM    924  C   GLY A 121      33.115 -10.181  13.456  1.00 49.88           C
ATOM    925  O   GLY A 121      33.248  -9.054  13.919  1.00 53.65           O
ATOM    926  N   ASP A 122      32.628 -10.400  12.242  1.00 55.97           N
ATOM    927  CA  ASP A 122      32.276  -9.280  11.383  1.00 61.22           C
ATOM    928  C   ASP A 122      30.886  -8.719  11.691  1.00 58.77           C
ATOM    929  O   ASP A 122      30.487  -7.710  11.120  1.00 64.60           O
ATOM    930  CB  ASP A 122      32.415  -9.656   9.911  1.00 59.57           C
ATOM    931  N   THR A 123      30.175  -9.344  12.627  1.00 52.50           N
ATOM    932  CA  THR A 123      28.806  -8.939  12.942  1.00 58.37           C
ATOM    933  C   THR A 123      28.597  -8.620  14.423  1.00 60.63           C
ATOM    934  O   THR A 123      29.059  -9.347  15.296  1.00 63.19           O
ATOM    935  CB  THR A 123      27.798 -10.005  12.483  1.00 60.15           C
ATOM    936  OG1 THR A 123      28.043 -10.300  11.104  1.00 68.70           O
ATOM    937  CG2 THR A 123      26.387  -9.500  12.626  1.00 43.41           C
ATOM    938  N   HIS A 124      27.878  -7.530  14.689  1.00 59.18           N
ATOM    939  CA  HIS A 124      27.770  -6.962  16.027  1.00 57.18           C
ATOM    940  C   HIS A 124      26.357  -6.559  16.396  1.00 58.37           C
ATOM    941  O   HIS A 124      25.593  -6.120  15.543  1.00 51.87           O
ATOM    942  CB  HIS A 124      28.677  -5.729  16.141  1.00 45.44           C
ATOM    943  CG  HIS A 124      30.103  -6.019  15.817  1.00 52.73           C
ATOM    944  ND1 HIS A 124      30.634  -5.821  14.562  1.00 52.14           N
ATOM    945  CD2 HIS A 124      31.094  -6.548  16.571  1.00 54.19           C
ATOM    946  CE1 HIS A 124      31.903  -6.190  14.564  1.00 65.90           C
ATOM    947  NE2 HIS A 124      32.208  -6.632  15.769  1.00 65.25           N
ATOM    948  N   PHE A 125      26.025  -6.686  17.680  1.00 59.90           N
ATOM    949  CA  PHE A 125      24.854  -6.011  18.224  1.00 57.84           C
ATOM    950  C   PHE A 125      25.036  -4.487  18.134  1.00 58.26           C
ATOM    951  O   PHE A 125      26.138  -3.982  18.304  1.00 61.07           O
ATOM    952  CB  PHE A 125      24.657  -6.414  19.676  1.00 54.52           C
ATOM    953  CG  PHE A 125      23.270  -6.175  20.186  1.00 50.84           C
ATOM    954  CD1 PHE A 125      22.239  -7.040  19.850  1.00 51.68           C
ATOM    955  CD2 PHE A 125      22.987  -5.084  20.989  1.00 49.79           C
ATOM    956  CE1 PHE A 125      20.941  -6.833  20.324  1.00 47.15           C
ATOM    957  CE2 PHE A 125      21.688  -4.862  21.466  1.00 52.19           C
ATOM    958  CZ  PHE A 125      20.664  -5.743  21.130  1.00 45.71           C
ATOM    959  N   PRO A 126      23.950  -3.744  17.869  1.00 60.49           N
ATOM    960  CA  PRO A 126      24.073  -2.283  17.790  1.00 50.37           C
ATOM    961  C   PRO A 126      24.576  -1.716  19.093  1.00 56.29           C
ATOM    962  O   PRO A 126      24.457  -2.360  20.131  1.00 65.52           O
ATOM    963  CB  PRO A 126      22.630  -1.809  17.594  1.00 55.52           C
ATOM    964  CG  PRO A 126      21.861  -2.991  17.134  1.00 56.90           C
ATOM    965  CD  PRO A 126      22.566  -4.209  17.650  1.00 60.98           C
ATOM    966  N   ASP A 127      25.127  -0.512  19.044  1.00 65.82           N
ATOM    967  CA  ASP A 127      25.511   0.176  20.263  1.00 64.19           C
ATOM    968  C   ASP A 127      24.264   0.779  20.900  1.00 75.63           C
ATOM    969  O   ASP A 127      23.557   1.563  20.274  1.00 79.08           O
ATOM    970  CB  ASP A 127      26.534   1.261  19.979  1.00 60.38           C
ATOM    971  CG  ASP A 127      27.234   1.719  21.225  1.00 71.02           C
ATOM    972  OD1 ASP A 127      27.258   2.942  21.486  1.00 72.67           O
ATOM    973  OD2 ASP A 127      27.757   0.845  21.949  1.00 74.35           O
ATOM    974  N   TYR A 128      23.987   0.384  22.138  1.00 83.05           N
ATOM    975  CA  TYR A 128      22.832   0.887  22.869  1.00 86.51           C
ATOM    976  C   TYR A 128      23.285   1.824  23.972  1.00 93.11           C
ATOM    977  O   TYR A 128      24.175   1.483  24.760  1.00 93.87           O
ATOM    978  CB  TYR A 128      21.983  -0.259  23.442  1.00 76.35           C
ATOM    979  CG  TYR A 128      22.734  -1.261  24.301  1.00 70.97           C
ATOM    980  CD1 TYR A 128      22.625  -1.243  25.688  1.00 66.08           C
ATOM    981  CD2 TYR A 128      23.541  -2.236  23.723  1.00 73.92           C
ATOM    982  CE1 TYR A 128      23.304  -2.171  26.477  1.00 61.07           C
ATOM    983  CE2 TYR A 128      24.227  -3.161  24.503  1.00 69.23           C
ATOM    984  CZ  TYR A 128      24.103  -3.128  25.875  1.00 62.10           C
ATOM    985  OH  TYR A 128      24.792  -4.049  26.634  1.00 57.38           O
ATOM    986  N   GLU A 129      22.672   3.005  24.010  1.00 87.42           N
ATOM    987  CA  GLU A 129      23.016   4.032  24.979  1.00 82.05           C
ATOM    988  C   GLU A 129      22.479   3.666  26.354  1.00 79.45           C
ATOM    989  O   GLU A 129      21.269   3.737  26.577  1.00 71.46           O
ATOM    990  CB  GLU A 129      22.429   5.376  24.540  1.00 95.98           C
ATOM    991  CG  GLU A 129      23.034   6.579  25.234  1.00107.78           C
ATOM    992  CD  GLU A 129      24.530   6.666  25.011  1.00119.91           C
ATOM    993  OE1 GLU A 129      25.258   7.000  25.972  1.00124.90           O
ATOM    994  OE2 GLU A 129      24.975   6.392  23.873  1.00121.68           O
ATOM    995  N   PRO A 130      23.382   3.299  27.290  1.00 83.47           N
ATOM    996  CA  PRO A 130      23.054   2.888  28.665  1.00 82.49           C
ATOM    997  C   PRO A 130      22.130   3.883  29.381  1.00 85.83           C
ATOM    998  O   PRO A 130      21.468   3.533  30.353  1.00 92.50           O
ATOM    999  CB  PRO A 130      24.425   2.862  29.359  1.00 76.48           C
ATOM   1000  CG  PRO A 130      25.398   2.627  28.263  1.00 76.73           C
ATOM   1001  CD  PRO A 130      24.840   3.368  27.077  1.00 82.59           C
ATOM   1002  N   ASP A 131      22.091   5.118  28.898  1.00 80.81           N
ATOM   1003  CA  ASP A 131      21.199   6.122  29.451  1.00 84.06           C
ATOM   1004  C   ASP A 131      19.741   5.930  29.031  1.00 74.02           C
ATOM   1005  O   ASP A 131      18.836   6.423  29.694  1.00 70.92           O
ATOM   1006  CB  ASP A 131      21.672   7.525  29.056  1.00 96.50           C
ATOM   1007  CG  ASP A 131      22.898   7.973  29.837  1.00 96.11           C
ATOM   1008  OD1 ASP A 131      23.507   7.127  30.535  1.00 95.15           O
ATOM   1009  OD2 ASP A 131      23.247   9.175  29.744  1.00 87.56           O
ATOM   1010  N   ASP A 132      19.505   5.225  27.932  1.00 69.98           N
ATOM   1011  CA  ASP A 132      18.137   5.052  27.455  1.00 72.41           C
ATOM   1012  C   ASP A 132      17.493   3.789  28.040  1.00 76.92           C
ATOM   1013  O   ASP A 132      16.272   3.609  27.982  1.00 69.14           O
ATOM   1014  CB  ASP A 132      18.097   5.016  25.927  1.00 73.54           C
ATOM   1015  CG  ASP A 132      18.645   6.292  25.289  1.00 82.64           C
ATOM   1016  OD1 ASP A 132      18.760   7.338  25.986  1.00 83.34           O
ATOM   1017  OD2 ASP A 132      18.958   6.242  24.076  1.00 76.18           O
ATOM   1018  N   TRP A 133      18.322   2.928  28.624  1.00 79.65           N
ATOM   1019  CA  TRP A 133      17.873   1.621  29.082  1.00 79.31           C
ATOM   1020  C   TRP A 133      18.078   1.405  30.575  1.00 86.65           C
ATOM   1021  O   TRP A 133      19.162   1.659  31.104  1.00 90.82           O
ATOM   1022  CB  TRP A 133      18.588   0.529  28.287  1.00 76.11           C
ATOM   1023  CG  TRP A 133      18.244   0.588  26.843  1.00 79.36           C
ATOM   1024  CD1 TRP A 133      18.930   1.237  25.855  1.00 76.08           C
ATOM   1025  CD2 TRP A 133      17.096   0.011  26.223  1.00 82.15           C
ATOM   1026  NE1 TRP A 133      18.281   1.088  24.657  1.00 74.26           N
ATOM   1027  CE2 TRP A 133      17.152   0.335  24.855  1.00 80.65           C
ATOM   1028  CE3 TRP A 133      16.028  -0.759  26.692  1.00 82.58           C
ATOM   1029  CZ2 TRP A 133      16.183  -0.088  23.949  1.00 85.66           C
ATOM   1030  CZ3 TRP A 133      15.066  -1.177  25.795  1.00 85.78           C
ATOM   1031  CH2 TRP A 133      15.149  -0.845  24.439  1.00 87.19           C
ATOM   1032  N   GLU A 134      17.023   0.941  31.244  1.00 85.59           N
ATOM   1033  CA  GLU A 134      17.110   0.516  32.639  1.00 78.25           C
ATOM   1034  C   GLU A 134      17.209  -1.002  32.745  1.00 69.26           C
ATOM   1035  O   GLU A 134      16.364  -1.737  32.224  1.00 69.69           O
ATOM   1036  CB  GLU A 134      15.904   0.999  33.441  1.00 78.49           C
ATOM   1037  CG  GLU A 134      15.839   0.393  34.833  1.00 83.25           C
ATOM   1038  CD  GLU A 134      14.597   0.801  35.601  1.00 92.04           C
ATOM   1039  OE1 GLU A 134      13.775   1.560  35.045  1.00 90.65           O
ATOM   1040  OE2 GLU A 134      14.446   0.358  36.761  1.00 96.72           O
ATOM   1041  N   SER A 135      18.252  -1.464  33.419  1.00 61.79           N
ATOM   1042  CA  SER A 135      18.464  -2.887  33.639  1.00 56.45           C
ATOM   1043  C   SER A 135      17.577  -3.396  34.771  1.00 53.50           C
ATOM   1044  O   SER A 135      17.852  -3.130  35.935  1.00 59.16           O
ATOM   1045  CB  SER A 135      19.935  -3.122  33.955  1.00 44.33           C
ATOM   1046  OG  SER A 135      20.119  -4.331  34.637  1.00 45.10           O
ATOM   1047  N   VAL A 136      16.511  -4.119  34.434  1.00 47.74           N
ATOM   1048  CA  VAL A 136      15.532  -4.531  35.440  1.00 53.54           C
ATOM   1049  C   VAL A 136      15.762  -5.916  36.031  1.00 64.73           C
ATOM   1050  O   VAL A 136      15.124  -6.289  37.017  1.00 75.74           O
ATOM   1051  CB  VAL A 136      14.100  -4.502  34.886  1.00 49.30           C
ATOM   1052  CG1 VAL A 136      13.704  -3.070  34.522  1.00 49.08           C
ATOM   1053  CG2 VAL A 136      13.967  -5.437  33.697  1.00 45.33           C
ATOM   1054  N   PHE A 137      16.656  -6.680  35.415  1.00 60.83           N
ATOM   1055  CA  PHE A 137      16.874  -8.065  35.796  1.00 60.88           C
ATOM   1056  C   PHE A 137      18.303  -8.466  35.477  1.00 66.81           C
ATOM   1057  O   PHE A 137      18.849  -8.062  34.453  1.00 72.51           O
ATOM   1058  CB  PHE A 137      15.913  -8.989  35.050  1.00 61.07           C
ATOM   1059  CG  PHE A 137      16.170 -10.452  35.304  1.00 64.90           C
ATOM   1060  CD1 PHE A 137      15.548 -11.101  36.356  1.00 63.07           C
ATOM   1061  CD2 PHE A 137      17.043 -11.172  34.503  1.00 62.01           C
ATOM   1062  CE1 PHE A 137      15.794 -12.430  36.600  1.00 56.76           C
ATOM   1063  CE2 PHE A 137      17.291 -12.504  34.746  1.00 61.35           C
ATOM   1064  CZ  PHE A 137      16.664 -13.134  35.794  1.00 60.95           C
ATOM   1065  N   SER A 138      18.902  -9.281  36.335  1.00 63.74           N
ATOM   1066  CA  SER A 138      20.267  -9.730  36.088  1.00 66.28           C
ATOM   1067  C   SER A 138      20.637 -10.996  36.865  1.00 56.79           C
ATOM   1068  O   SER A 138      20.417 -11.074  38.072  1.00 53.67           O
ATOM   1069  CB  SER A 138      21.265  -8.614  36.399  1.00 67.79           C
ATOM   1070  OG  SER A 138      22.593  -9.111  36.313  1.00 72.99           O
ATOM   1071  N   GLU A 139      21.214 -11.969  36.162  1.00 40.66           N
ATOM   1072  CA  GLU A 139      21.612 -13.241  36.756  1.00 48.53           C
ATOM   1073  C   GLU A 139      22.889 -13.743  36.104  1.00 55.15           C
ATOM   1074  O   GLU A 139      22.913 -14.025  34.902  1.00 50.39           O
ATOM   1075  CB  GLU A 139      20.503 -14.278  36.567  1.00 51.41           C
ATOM   1076  CG  GLU A 139      20.762 -15.635  37.196  1.00 48.85           C
ATOM   1077  CD  GLU A 139      19.607 -16.600  36.960  1.00 56.36           C
ATOM   1078  OE1 GLU A 139      18.733 -16.713  37.838  1.00 68.77           O
ATOM   1079  OE2 GLU A 139      19.559 -17.238  35.892  1.00 53.43           O
ATOM   1080  N   PHE A 140      23.952 -13.854  36.894  1.00 56.55           N
ATOM   1081  CA  PHE A 140      25.237 -14.297  36.359  1.00 52.48           C
ATOM   1082  C   PHE A 140      25.497 -15.778  36.618  1.00 56.40           C
ATOM   1083  O   PHE A 140      25.091 -16.311  37.644  1.00 59.49           O
ATOM   1084  CB  PHE A 140      26.380 -13.455  36.925  1.00 46.48           C
ATOM   1085  CG  PHE A 140      27.742 -14.062  36.705  1.00 73.43           C
ATOM   1086  CD1 PHE A 140      28.402 -13.905  35.488  1.00 79.18           C
ATOM   1087  CD2 PHE A 140      28.362 -14.798  37.707  1.00 76.65           C
ATOM   1088  CE1 PHE A 140      29.658 -14.464  35.281  1.00 75.19           C
ATOM   1089  CE2 PHE A 140      29.616 -15.362  37.502  1.00 77.60           C
ATOM   1090  CZ  PHE A 140      30.264 -15.192  36.288  1.00 74.94           C
ATOM   1091  N   HIS A 141      26.182 -16.429  35.680  1.00 54.90           N
ATOM   1092  CA  HIS A 141      26.601 -17.818  35.836  1.00 45.08           C
ATOM   1093  C   HIS A 141      28.037 -18.071  35.434  1.00 53.24           C
ATOM   1094  O   HIS A 141      28.510 -17.557  34.421  1.00 59.32           O
ATOM   1095  CB  HIS A 141      25.719 -18.731  35.016  1.00 40.67           C
ATOM   1096  CG  HIS A 141      24.270 -18.632  35.370  1.00 54.43           C
ATOM   1097  ND1 HIS A 141      23.627 -19.569  36.156  1.00 54.37           N
ATOM   1098  CD2 HIS A 141      23.342 -17.696  35.067  1.00 53.91           C
ATOM   1099  CE1 HIS A 141      22.368 -19.214  36.314  1.00 59.10           C
ATOM   1100  NE2 HIS A 141      22.167 -18.082  35.660  1.00 64.79           N
ATOM   1101  N   ASP A 142      28.709 -18.887  36.243  1.00 53.95           N
ATOM   1102  CA  ASP A 142      30.022 -19.428  35.932  1.00 54.20           C
ATOM   1103  C   ASP A 142      29.966 -20.459  34.794  1.00 51.74           C
ATOM   1104  O   ASP A 142      28.952 -21.123  34.571  1.00 47.46           O
ATOM   1105  CB  ASP A 142      30.604 -20.115  37.171  1.00 62.70           C
ATOM   1106  CG  ASP A 142      31.302 -19.149  38.117  1.00 71.78           C
ATOM   1107  OD1 ASP A 142      31.661 -18.032  37.671  1.00 72.46           O
ATOM   1108  OD2 ASP A 142      31.512 -19.528  39.299  1.00 66.24           O
ATOM   1109  N   ALA A 143      31.073 -20.597  34.080  1.00 46.25           N
ATOM   1110  CA  ALA A 143      31.250 -21.731  33.193  1.00 38.12           C
ATOM   1111  C   ALA A 143      31.294 -23.003  34.024  1.00 43.21           C
ATOM   1112  O   ALA A 143      31.496 -22.947  35.234  1.00 56.16           O
ATOM   1113  CB  ALA A 143      32.532 -21.578  32.392  1.00 36.67           C
ATOM   1114  N   ASP A 144      31.106 -24.145  33.370  1.00 39.41           N
ATOM   1115  CA  ASP A 144      31.045 -25.430  34.050  1.00 38.27           C
ATOM   1116  C   ASP A 144      31.163 -26.540  33.007  1.00 50.27           C
ATOM   1117  O   ASP A 144      31.502 -26.275  31.855  1.00 56.70           O
ATOM   1118  CB  ASP A 144      29.748 -25.556  34.876  1.00 34.33           C
ATOM   1119  CG  ASP A 144      28.481 -25.385  34.034  1.00 52.62           C
ATOM   1120  OD1 ASP A 144      28.470 -25.817  32.855  1.00 50.35           O
ATOM   1121  OD2 ASP A 144      27.485 -24.823  34.558  1.00 58.97           O
ATOM   1122  N   ALA A 145      30.866 -27.776  33.386  1.00 43.13           N
ATOM   1123  CA  ALA A 145      31.115 -28.884  32.479  1.00 39.94           C
ATOM   1124  C   ALA A 145      30.241 -28.821  31.232  1.00 47.43           C
ATOM   1125  O   ALA A 145      30.602 -29.359  30.192  1.00 58.74           O
ATOM   1126  CB  ALA A 145      30.963 -30.240  33.192  1.00 26.43           C
ATOM   1127  N   GLN A 146      29.096 -28.165  31.334  1.00 44.08           N
ATOM   1128  CA  GLN A 146      28.139 -28.169  30.226  1.00 53.55           C
ATOM   1129  C   GLN A 146      28.226 -26.887  29.395  1.00 58.44           C
ATOM   1130  O   GLN A 146      27.828 -26.876  28.227  1.00 62.50           O
ATOM   1131  CB  GLN A 146      26.691 -28.413  30.717  1.00 39.09           C
ATOM   1132  CG  GLN A 146      26.465 -29.759  31.392  1.00 34.02           C
ATOM   1133  CD  GLN A 146      27.009 -29.825  32.816  1.00 61.67           C
ATOM   1134  OE1 GLN A 146      27.746 -30.749  33.161  1.00 76.01           O
ATOM   1135  NE2 GLN A 146      26.635 -28.852  33.653  1.00 63.49           N
ATOM   1136  N   ASN A 147      28.762 -25.831  30.014  1.00 49.32           N
ATOM   1137  CA  ASN A 147      28.891 -24.511  29.403  1.00 42.81           C
ATOM   1138  C   ASN A 147      30.339 -24.011  29.293  1.00 44.25           C
ATOM   1139  O   ASN A 147      31.038 -23.922  30.296  1.00 43.27           O
ATOM   1140  CB  ASN A 147      28.068 -23.503  30.203  1.00 49.90           C
ATOM   1141  CG  ASN A 147      26.588 -23.786  30.147  1.00 59.29           C
ATOM   1142  OD1 ASN A 147      25.875 -23.248  29.295  1.00 57.00           O
ATOM   1143  ND2 ASN A 147      26.112 -24.630  31.059  1.00 63.37           N
ATOM   1144  N   SER A 148      30.769 -23.655  28.080  1.00 44.94           N
ATOM   1145  CA  SER A 148      32.173 -23.281  27.805  1.00 45.79           C
ATOM   1146  C   SER A 148      32.696 -21.986  28.432  1.00 49.24           C
ATOM   1147  O   SER A 148      33.903 -21.859  28.610  1.00 52.67           O
ATOM   1148  CB  SER A 148      32.440 -23.230  26.291  1.00 44.46           C
ATOM   1149  OG  SER A 148      31.671 -22.220  25.645  1.00 35.37           O
ATOM   1150  N   HIS A 149      31.799 -21.043  28.751  1.00 48.61           N
ATOM   1151  CA  HIS A 149      32.157 -19.667  29.150  1.00 47.01           C
ATOM   1152  C   HIS A 149      31.216 -19.096  30.228  1.00 59.77           C
ATOM   1153  O   HIS A 149      30.123 -19.619  30.440  1.00 66.59           O
ATOM   1154  CB  HIS A 149      32.085 -18.715  27.942  1.00 39.19           C
ATOM   1155  CG  HIS A 149      33.153 -18.928  26.911  1.00 50.15           C
ATOM   1156  ND1 HIS A 149      33.003 -19.793  25.848  1.00 49.21           N
ATOM   1157  CD2 HIS A 149      34.372 -18.355  26.756  1.00 43.55           C
ATOM   1158  CE1 HIS A 149      34.084 -19.754  25.092  1.00 36.99           C
ATOM   1159  NE2 HIS A 149      34.928 -18.886  25.618  1.00 38.95           N
ATOM   1160  N   SER A 150      31.636 -18.009  30.879  1.00 56.38           N
ATOM   1161  CA  SER A 150      30.775 -17.261  31.791  1.00 56.22           C
ATOM   1162  C   SER A 150      29.695 -16.584  30.970  1.00 62.18           C
ATOM   1163  O   SER A 150      29.964 -16.114  29.865  1.00 75.49           O
ATOM   1164  CB  SER A 150      31.544 -16.141  32.505  1.00 57.95           C
ATOM   1165  OG  SER A 150      32.642 -16.595  33.268  1.00 62.10           O
ATOM   1166  N   TYR A 151      28.490 -16.495  31.524  1.00 63.51           N
ATOM   1167  CA  TYR A 151      27.393 -15.813  30.854  1.00 49.57           C
ATOM   1168  C   TYR A 151      26.535 -15.076  31.855  1.00 49.47           C
ATOM   1169  O   TYR A 151      26.343 -15.541  32.967  1.00 52.35           O
ATOM   1170  CB  TYR A 151      26.532 -16.791  30.046  1.00 44.99           C
ATOM   1171  CG  TYR A 151      26.108 -18.041  30.778  1.00 43.41           C
ATOM   1172  CD1 TYR A 151      26.913 -19.172  30.772  1.00 50.53           C
ATOM   1173  CD2 TYR A 151      24.898 -18.104  31.459  1.00 45.57           C
ATOM   1174  CE1 TYR A 151      26.540 -20.327  31.434  1.00 55.62           C
ATOM   1175  CE2 TYR A 151      24.508 -19.271  32.131  1.00 45.23           C
ATOM   1176  CZ  TYR A 151      25.343 -20.377  32.118  1.00 51.57           C
ATOM   1177  OH  TYR A 151      25.007 -21.549  32.761  1.00 49.51           O
ATOM   1178  N   CYS A 152      26.026 -13.919  31.460  1.00 41.44           N
ATOM   1179  CA  CYS A 152      25.140 -13.162  32.319  1.00 46.16           C
ATOM   1180  C   CYS A 152      23.840 -12.873  31.588  1.00 48.49           C
ATOM   1181  O   CYS A 152      23.840 -12.221  30.547  1.00 54.47           O
ATOM   1182  CB  CYS A 152      25.798 -11.850  32.761  1.00 56.90           C
ATOM   1183  SG  CYS A 152      24.843 -10.865  33.975  1.00 65.92           S
ATOM   1184  N   PHE A 153      22.730 -13.366  32.126  1.00 45.72           N
ATOM   1185  CA  PHE A 153      21.427 -13.028  31.573  1.00 43.46           C
ATOM   1186  C   PHE A 153      21.053 -11.644  32.051  1.00 50.23           C
ATOM   1187  O   PHE A 153      21.244 -11.327  33.223  1.00 54.42           O
ATOM   1188  CB  PHE A 153      20.372 -14.031  32.015  1.00 43.56           C
ATOM   1189  CG  PHE A 153      20.601 -15.425  31.501  1.00 50.73           C
ATOM   1190  CD1 PHE A 153      21.028 -15.637  30.190  1.00 40.06           C
ATOM   1191  CD2 PHE A 153      20.382 -16.528  32.329  1.00 41.64           C
ATOM   1192  CE1 PHE A 153      21.233 -16.920  29.708  1.00 41.60           C
ATOM   1193  CE2 PHE A 153      20.588 -17.817  31.856  1.00 43.24           C
ATOM   1194  CZ  PHE A 153      21.010 -18.015  30.545  1.00 43.23           C
ATOM   1195  N   GLU A 154      20.536 -10.815  31.148  1.00 57.61           N
ATOM   1196  CA  GLU A 154      20.109  -9.459  31.503  1.00 61.19           C
ATOM   1197  C   GLU A 154      18.885  -9.015  30.702  1.00 58.90           C
ATOM   1198  O   GLU A 154      18.779  -9.288  29.501  1.00 54.27           O
ATOM   1199  CB  GLU A 154      21.249  -8.449  31.300  1.00 60.23           C
ATOM   1200  CG  GLU A 154      20.927  -7.035  31.815  1.00 64.26           C
ATOM   1201  CD  GLU A 154      21.986  -6.013  31.437  1.00 81.98           C
ATOM   1202  OE1 GLU A 154      22.816  -6.291  30.538  1.00 74.45           O
ATOM   1203  OE2 GLU A 154      21.987  -4.923  32.043  1.00 97.65           O
ATOM   1204  N   ILE A 155      17.969  -8.321  31.371  1.00 51.83           N
ATOM   1205  CA  ILE A 155      16.784  -7.785  30.718  1.00 48.39           C
ATOM   1206  C   ILE A 155      16.716  -6.266  30.868  1.00 51.04           C
ATOM   1207  O   ILE A 155      16.654  -5.736  31.978  1.00 57.80           O
ATOM   1208  CB  ILE A 155      15.497  -8.464  31.248  1.00 57.83           C
ATOM   1209  CG1 ILE A 155      15.301  -9.801  30.534  1.00 61.83           C
ATOM   1210  CG2 ILE A 155      14.288  -7.584  31.009  1.00 63.99           C
ATOM   1211  CD1 ILE A 155      14.323 -10.732  31.195  1.00 54.80           C
ATOM   1212  N   LEU A 156      16.735  -5.560  29.746  1.00 58.07           N
ATOM   1213  CA  LEU A 156      16.734  -4.092  29.793  1.00 62.79           C
ATOM   1214  C   LEU A 156      15.409  -3.480  29.360  1.00 61.28           C
ATOM   1215  O   LEU A 156      14.809  -3.902  28.380  1.00 61.60           O
ATOM   1216  CB  LEU A 156      17.877  -3.527  28.955  1.00 53.67           C
ATOM   1217  CG  LEU A 156      19.251  -3.930  29.479  1.00 54.77           C
ATOM   1218  CD1 LEU A 156      20.251  -3.995  28.348  1.00 68.89           C
ATOM   1219  CD2 LEU A 156      19.709  -2.918  30.477  1.00 52.22           C
ATOM   1220  N   GLU A 157      14.947  -2.492  30.111  1.00 65.71           N
ATOM   1221  CA  GLU A 157      13.735  -1.775  29.736  1.00 66.64           C
ATOM   1222  C   GLU A 157      14.051  -0.320  29.436  1.00 68.57           C
ATOM   1223  O   GLU A 157      14.751   0.338  30.201  1.00 69.15           O
ATOM   1224  CB  GLU A 157      12.658  -1.922  30.810  1.00 63.21           C
ATOM   1225  CG  GLU A 157      12.215  -3.368  30.957  1.00 77.54           C
ATOM   1226  CD  GLU A 157      10.978  -3.553  31.816  1.00 95.24           C
ATOM   1227  OE1 GLU A 157      10.625  -2.627  32.579  1.00104.58           O
ATOM   1228  OE2 GLU A 157      10.357  -4.637  31.723  1.00 95.99           O
ATOM   1229  N   ARG A 158      13.557   0.157  28.296  1.00 73.50           N
ATOM   1230  CA  ARG A 158      13.791   1.527  27.852  1.00 71.37           C
ATOM   1231  C   ARG A 158      13.228   2.547  28.836  1.00 71.99           C
ATOM   1232  O   ARG A 158      12.046   2.518  29.173  1.00 69.71           O
ATOM   1233  CB  ARG A 158      13.174   1.748  26.480  1.00 69.29           C
ATOM   1234  CG  ARG A 158      13.431   3.132  25.935  1.00 77.66           C
ATOM   1235  CD  ARG A 158      12.656   3.384  24.655  1.00 76.52           C
ATOM   1236  NE  ARG A 158      13.056   2.477  23.585  1.00 71.84           N
ATOM   1237  CZ  ARG A 158      14.000   2.749  22.690  1.00 77.20           C
ATOM   1238  NH1 ARG A 158      14.648   3.909  22.726  1.00 80.10           N
ATOM   1239  NH2 ARG A 158      14.289   1.860  21.750  1.00 76.13           N
ATOM   1240  N   ARG A 159      14.085   3.438  29.316  1.00 77.65           N
ATOM   1241  CA  ARG A 159      13.634   4.488  30.213  1.00 85.36           C
ATOM   1242  C   ARG A 159      12.925   5.566  29.394  1.00 99.27           C
ATOM   1243  O   ARG A 159      13.495   6.136  28.459  1.00102.90           O
ATOM   1244  CB  ARG A 159      14.807   5.098  30.978  1.00 83.93           C
ATOM   1245  CG  ARG A 159      15.720   4.092  31.651  1.00 86.27           C
ATOM   1246  CD  ARG A 159      16.787   4.811  32.458  1.00 92.43           C
ATOM   1247  NE  ARG A 159      16.198   5.689  33.469  1.00 97.16           N
ATOM   1248  CZ  ARG A 159      16.871   6.626  34.132  1.00105.30           C
ATOM   1249  NH1 ARG A 159      18.160   6.812  33.886  1.00101.61           N
ATOM   1250  NH2 ARG A 159      16.258   7.385  35.038  1.00113.56           N
ATOM   1251  OXT ARG A 159      11.762   5.888  29.639  1.00104.55           O
