# Supplementary material for: A non-redundant data set of nanobody-antigen crystal structures
Source: Data Brief. 2019 Mar 6;24:103754. doi: 10.1016/j.dib.2019.103754 (PMC6441729; doi:10.1016/j.dib.2019.103754)
Supplement: Multimedia component 5 [file mmc5.zip › Data_set/Ag_1/4gft_1.pdb]

ATOM      1  N   ASN A 140       6.407 -17.376 -36.864  1.00100.18           N
ATOM      2  CA  ASN A 140       5.825 -15.996 -36.904  1.00 96.50           C
ATOM      3  C   ASN A 140       6.700 -14.916 -36.253  1.00 84.56           C
ATOM      4  O   ASN A 140       6.642 -13.756 -36.672  1.00 81.18           O
ATOM      5  CB  ASN A 140       4.397 -15.963 -36.337  1.00104.85           C
ATOM      6  CG  ASN A 140       4.343 -16.190 -34.832  1.00103.23           C
ATOM      7  OD1 ASN A 140       5.093 -15.584 -34.077  1.00 95.39           O
ATOM      8  ND2 ASN A 140       3.442 -17.049 -34.394  1.00113.56           N
ATOM      9  N   VAL A 141       7.488 -15.270 -35.234  1.00 80.89           N
ATOM     10  CA  VAL A 141       8.590 -14.378 -34.818  1.00 73.05           C
ATOM     11  C   VAL A 141       9.707 -14.493 -35.873  1.00 71.73           C
ATOM     12  O   VAL A 141      10.369 -13.504 -36.223  1.00 66.23           O
ATOM     13  CB  VAL A 141       9.109 -14.682 -33.396  1.00 75.34           C
ATOM     14  CG1 VAL A 141      10.403 -13.934 -33.113  1.00 71.71           C
ATOM     15  CG2 VAL A 141       8.058 -14.301 -32.362  1.00 79.26           C
ATOM     16  N   GLU A 142       9.891 -15.707 -36.389  1.00 79.13           N
ATOM     17  CA  GLU A 142      10.777 -15.944 -37.514  1.00 83.64           C
ATOM     18  C   GLU A 142      10.438 -14.998 -38.666  1.00 82.26           C
ATOM     19  O   GLU A 142      11.327 -14.367 -39.245  1.00 81.11           O
ATOM     20  CB  GLU A 142      10.644 -17.401 -37.978  1.00 95.84           C
ATOM     21  N   GLU A 143       9.148 -14.908 -38.991  1.00 85.40           N
ATOM     22  CA  GLU A 143       8.665 -14.008 -40.038  1.00 88.59           C
ATOM     23  C   GLU A 143       8.886 -12.544 -39.637  1.00 77.66           C
ATOM     24  O   GLU A 143       9.301 -11.729 -40.449  1.00 77.85           O
ATOM     25  CB  GLU A 143       7.180 -14.253 -40.327  1.00 99.06           C
ATOM     26  N   LEU A 144       8.606 -12.221 -38.381  1.00 70.56           N
ATOM     27  CA  LEU A 144       8.793 -10.860 -37.882  1.00 62.63           C
ATOM     28  C   LEU A 144      10.233 -10.366 -38.106  1.00 56.53           C
ATOM     29  O   LEU A 144      10.447  -9.274 -38.659  1.00 54.07           O
ATOM     30  CB  LEU A 144       8.418 -10.771 -36.400  1.00 60.45           C
ATOM     31  CG  LEU A 144       8.521  -9.383 -35.787  1.00 55.97           C
ATOM     32  CD1 LEU A 144       7.589  -8.400 -36.482  1.00 60.27           C
ATOM     33  CD2 LEU A 144       8.242  -9.438 -34.288  1.00 58.74           C
ATOM     34  N   ILE A 145      11.208 -11.177 -37.699  1.00 56.91           N
ATOM     35  CA  ILE A 145      12.611 -10.864 -37.937  1.00 56.20           C
ATOM     36  C   ILE A 145      12.881 -10.620 -39.420  1.00 60.95           C
ATOM     37  O   ILE A 145      13.603  -9.675 -39.763  1.00 58.57           O
ATOM     38  CB  ILE A 145      13.562 -11.943 -37.389  1.00 62.43           C
ATOM     39  CG1 ILE A 145      13.612 -11.843 -35.861  1.00 60.71           C
ATOM     40  CG2 ILE A 145      14.965 -11.777 -37.959  1.00 67.83           C
ATOM     41  CD1 ILE A 145      14.194 -13.046 -35.153  1.00 70.54           C
ATOM     42  N   LYS A 146      12.299 -11.436 -40.295  1.00 70.09           N
ATOM     43  CA  LYS A 146      12.451 -11.200 -41.735  1.00 79.61           C
ATOM     44  C   LYS A 146      11.894  -9.821 -42.135  1.00 76.27           C
ATOM     45  O   LYS A 146      12.526  -9.088 -42.920  1.00 79.17           O
ATOM     46  CB  LYS A 146      11.798 -12.313 -42.574  1.00 94.11           C
ATOM     47  N   MET A 147      10.722  -9.468 -41.599  1.00 72.97           N
ATOM     48  CA  MET A 147      10.111  -8.157 -41.873  1.00 73.04           C
ATOM     49  C   MET A 147      10.947  -6.977 -41.362  1.00 62.10           C
ATOM     50  O   MET A 147      11.079  -5.959 -42.043  1.00 64.30           O
ATOM     51  CB  MET A 147       8.711  -8.072 -41.268  1.00 75.57           C
ATOM     52  CG  MET A 147       7.597  -8.450 -42.212  1.00 92.85           C
ATOM     53  SD  MET A 147       5.997  -8.225 -41.425  1.00 99.87           S
ATOM     54  CE  MET A 147       5.888  -9.726 -40.455  1.00 95.71           C
ATOM     55  N   PHE A 148      11.501  -7.107 -40.170  1.00 53.18           N
ATOM     56  CA  PHE A 148      12.420  -6.103 -39.683  1.00 46.12           C
ATOM     57  C   PHE A 148      13.570  -6.014 -40.666  1.00 50.63           C
ATOM     58  O   PHE A 148      13.931  -4.932 -41.071  1.00 49.25           O
ATOM     59  CB  PHE A 148      12.961  -6.442 -38.313  1.00 41.25           C
ATOM     60  CG  PHE A 148      11.956  -6.295 -37.190  1.00 39.65           C
ATOM     61  CD1 PHE A 148      11.034  -5.255 -37.167  1.00 40.00           C
ATOM     62  CD2 PHE A 148      12.015  -7.138 -36.120  1.00 41.07           C
ATOM     63  CE1 PHE A 148      10.148  -5.093 -36.119  1.00 43.00           C
ATOM     64  CE2 PHE A 148      11.136  -6.978 -35.048  1.00 43.23           C
ATOM     65  CZ  PHE A 148      10.205  -5.958 -35.060  1.00 44.55           C
ATOM     66  N   ALA A 149      14.108  -7.157 -41.099  1.00 22.85           N
ATOM     67  CA  ALA A 149      15.238  -7.104 -42.025  1.00 24.50           C
ATOM     68  C   ALA A 149      14.858  -6.423 -43.347  1.00 26.47           C
ATOM     69  O   ALA A 149      15.654  -5.651 -43.889  1.00 26.25           O
ATOM     70  CB  ALA A 149      15.834  -8.473 -42.258  1.00 27.15           C
ATOM     71  N   HIS A 150      13.650  -6.688 -43.854  1.00 29.54           N
ATOM     72  CA  HIS A 150      13.157  -6.017 -45.076  1.00 32.05           C
ATOM     73  C   HIS A 150      13.157  -4.491 -44.985  1.00 29.79           C
ATOM     74  O   HIS A 150      13.425  -3.812 -45.975  1.00 28.51           O
ATOM     75  CB  HIS A 150      11.755  -6.506 -45.436  1.00 36.77           C
ATOM     76  CG  HIS A 150      11.094  -5.745 -46.554  1.00 40.46           C
ATOM     77  ND1 HIS A 150      11.360  -5.988 -47.888  1.00 44.16           N
ATOM     78  CD2 HIS A 150      10.165  -4.756 -46.534  1.00 41.37           C
ATOM     79  CE1 HIS A 150      10.629  -5.181 -48.640  1.00 45.55           C
ATOM     80  NE2 HIS A 150       9.898  -4.420 -47.844  1.00 45.02           N
ATOM     81  N   PHE A 151      12.854  -3.931 -43.819  1.00 26.30           N
ATOM     82  CA  PHE A 151      12.872  -2.465 -43.676  1.00 25.24           C
ATOM     83  C   PHE A 151      14.214  -1.900 -43.212  1.00 22.44           C
ATOM     84  O   PHE A 151      14.319  -0.696 -43.025  1.00 22.24           O
ATOM     85  CB  PHE A 151      11.749  -1.975 -42.738  1.00 26.07           C
ATOM     86  CG  PHE A 151      10.375  -2.094 -43.330  1.00 30.25           C
ATOM     87  CD1 PHE A 151       9.922  -1.159 -44.253  1.00 32.95           C
ATOM     88  CD2 PHE A 151       9.537  -3.166 -43.000  1.00 33.53           C
ATOM     89  CE1 PHE A 151       8.669  -1.279 -44.833  1.00 36.31           C
ATOM     90  CE2 PHE A 151       8.277  -3.290 -43.571  1.00 36.76           C
ATOM     91  CZ  PHE A 151       7.843  -2.346 -44.495  1.00 38.65           C
ATOM     92  N   ASP A 152      15.211  -2.756 -42.978  1.00 20.99           N
ATOM     93  CA  ASP A 152      16.566  -2.326 -42.588  1.00 18.55           C
ATOM     94  C   ASP A 152      17.356  -2.071 -43.872  1.00 18.16           C
ATOM     95  O   ASP A 152      18.021  -2.953 -44.425  1.00 19.21           O
ATOM     96  CB  ASP A 152      17.156  -3.418 -41.692  1.00 19.54           C
ATOM     97  CG  ASP A 152      18.579  -3.192 -41.282  1.00 19.92           C
ATOM     98  OD1 ASP A 152      19.183  -2.163 -41.602  1.00 21.13           O
ATOM     99  OD2 ASP A 152      19.133  -4.105 -40.619  1.00 21.92           O
ATOM    100  N   ASN A 153      17.216  -0.850 -44.394  1.00 16.90           N
ATOM    101  CA  ASN A 153      17.684  -0.559 -45.749  1.00 17.48           C
ATOM    102  C   ASN A 153      19.210  -0.725 -46.001  1.00 17.62           C
ATOM    103  O   ASN A 153      19.649  -1.133 -47.106  1.00 18.35           O
ATOM    104  CB  ASN A 153      17.261   0.828 -46.164  1.00 17.32           C
ATOM    105  CG  ASN A 153      17.409   1.044 -47.637  1.00 18.19           C
ATOM    106  OD1 ASN A 153      17.235   0.103 -48.458  1.00 19.40           O
ATOM    107  ND2 ASN A 153      17.805   2.243 -48.005  1.00 17.97           N
ATOM    108  N   ASN A 154      20.003  -0.440 -44.971  1.00 16.55           N
ATOM    109  CA  ASN A 154      21.452  -0.552 -45.015  1.00 17.77           C
ATOM    110  C   ASN A 154      21.999  -1.824 -44.348  1.00 19.28           C
ATOM    111  O   ASN A 154      23.209  -1.978 -44.181  1.00 20.69           O
ATOM    112  CB  ASN A 154      22.096   0.711 -44.418  1.00 17.08           C
ATOM    113  CG  ASN A 154      21.820   1.951 -45.255  1.00 17.39           C
ATOM    114  OD1 ASN A 154      21.523   1.862 -46.445  1.00 17.78           O
ATOM    115  ND2 ASN A 154      21.957   3.107 -44.649  1.00 16.92           N
ATOM    116  N   SER A 155      21.103  -2.720 -43.944  1.00 20.17           N
ATOM    117  CA  SER A 155      21.473  -3.990 -43.315  1.00 22.88           C
ATOM    118  C   SER A 155      22.418  -3.796 -42.125  1.00 23.39           C
ATOM    119  O   SER A 155      23.452  -4.454 -42.035  1.00 26.17           O
ATOM    120  CB  SER A 155      22.087  -4.948 -44.331  1.00 26.69           C
ATOM    121  OG  SER A 155      21.217  -5.163 -45.431  1.00 27.91           O
ATOM    122  N   THR A 156      22.083  -2.852 -41.264  1.00 21.80           N
ATOM    123  CA  THR A 156      22.888  -2.517 -40.095  1.00 22.08           C
ATOM    124  C   THR A 156      22.503  -3.376 -38.897  1.00 22.22           C
ATOM    125  O   THR A 156      23.253  -3.447 -37.928  1.00 23.19           O
ATOM    126  CB  THR A 156      22.669  -1.058 -39.664  1.00 21.45           C
ATOM    127  OG1 THR A 156      21.310  -0.896 -39.262  1.00 20.73           O
ATOM    128  CG2 THR A 156      22.976  -0.063 -40.800  1.00 22.87           C
ATOM    129  N   GLY A 157      21.318  -3.978 -38.944  1.00 20.58           N
ATOM    130  CA  GLY A 157      20.797  -4.753 -37.798  1.00 21.40           C
ATOM    131  C   GLY A 157      20.086  -3.863 -36.789  1.00 19.52           C
ATOM    132  O   GLY A 157      19.657  -4.350 -35.709  1.00 19.68           O
ATOM    133  N   TYR A 158      20.000  -2.575 -37.097  1.00 18.37           N
ATOM    134  CA  TYR A 158      19.321  -1.618 -36.244  1.00 18.64           C
ATOM    135  C   TYR A 158      18.104  -0.969 -36.930  1.00 16.97           C
ATOM    136  O   TYR A 158      18.152  -0.655 -38.109  1.00 17.41           O
ATOM    137  CB  TYR A 158      20.274  -0.524 -35.796  1.00 20.51           C
ATOM    138  CG  TYR A 158      21.278  -1.014 -34.827  1.00 23.81           C
ATOM    139  CD1 TYR A 158      21.035  -0.964 -33.462  1.00 25.64           C
ATOM    140  CD2 TYR A 158      22.495  -1.531 -35.272  1.00 27.43           C
ATOM    141  CE1 TYR A 158      21.985  -1.414 -32.555  1.00 28.63           C
ATOM    142  CE2 TYR A 158      23.435  -1.993 -34.378  1.00 30.74           C
ATOM    143  CZ  TYR A 158      23.167  -1.935 -33.027  1.00 31.68           C
ATOM    144  OH  TYR A 158      24.102  -2.374 -32.137  1.00 36.26           O
ATOM    145  N   LEU A 159      17.040  -0.764 -36.147  1.00 15.28           N
ATOM    146  CA  LEU A 159      15.897   0.055 -36.550  1.00 14.56           C
ATOM    147  C   LEU A 159      15.534   0.945 -35.391  1.00 14.51           C
ATOM    148  O   LEU A 159      15.861   0.631 -34.254  1.00 15.30           O
ATOM    149  CB  LEU A 159      14.648  -0.787 -36.907  1.00 14.99           C
ATOM    150  CG  LEU A 159      14.722  -1.616 -38.191  1.00 16.55           C
ATOM    151  CD1 LEU A 159      13.495  -2.496 -38.287  1.00 17.75           C
ATOM    152  CD2 LEU A 159      14.818  -0.686 -39.377  1.00 16.72           C
ATOM    153  N   THR A 160      14.835   2.051 -35.678  1.00 13.92           N
ATOM    154  CA  THR A 160      14.341   2.912 -34.593  1.00 14.90           C
ATOM    155  C   THR A 160      13.152   2.246 -33.924  1.00 14.60           C
ATOM    156  O   THR A 160      12.444   1.424 -34.516  1.00 13.92           O
ATOM    157  CB  THR A 160      13.890   4.294 -35.074  1.00 16.22           C
ATOM    158  OG1 THR A 160      12.737   4.179 -35.879  1.00 17.94           O
ATOM    159  CG2 THR A 160      14.970   4.984 -35.851  1.00 16.46           C
ATOM    160  N   LYS A 161      12.906   2.623 -32.679  1.00 15.58           N
ATOM    161  CA  LYS A 161      11.703   2.115 -32.005  1.00 15.32           C
ATOM    162  C   LYS A 161      10.449   2.389 -32.830  1.00 15.93           C
ATOM    163  O   LYS A 161       9.563   1.547 -32.945  1.00 15.88           O
ATOM    164  CB  LYS A 161      11.574   2.699 -30.599  1.00 16.63           C
ATOM    165  CG  LYS A 161      12.584   2.156 -29.611  1.00 17.07           C
ATOM    166  CD  LYS A 161      12.442   2.867 -28.263  1.00 17.88           C
ATOM    167  CE  LYS A 161      13.450   2.371 -27.226  1.00 18.85           C
ATOM    168  NZ  LYS A 161      13.453   3.183 -25.979  1.00 20.28           N
ATOM    169  N   SER A 162      10.386   3.567 -33.426  1.00 16.02           N
ATOM    170  C   SER A 162       8.977   3.053 -35.390  1.00 17.34           C
ATOM    171  O   SER A 162       7.848   2.655 -35.650  1.00 19.22           O
ATOM    172  CA ASER A 162       9.240   3.990 -34.217  1.00 17.97           C
ATOM    173  CB ASER A 162       9.496   5.397 -34.746  1.00 19.91           C
ATOM    174  OG ASER A 162       8.435   5.788 -35.578  1.00 23.99           O
ATOM    175  N   GLN A 163      10.033   2.750 -36.114  1.00 16.21           N
ATOM    176  CA  GLN A 163       9.980   1.859 -37.242  1.00 16.31           C
ATOM    177  C   GLN A 163       9.495   0.513 -36.797  1.00 17.22           C
ATOM    178  O   GLN A 163       8.680  -0.105 -37.480  1.00 19.18           O
ATOM    179  CB  GLN A 163      11.360   1.724 -37.902  1.00 15.16           C
ATOM    180  CG  GLN A 163      11.734   2.945 -38.719  1.00 15.42           C
ATOM    181  CD  GLN A 163      13.194   2.998 -39.127  1.00 14.69           C
ATOM    182  OE1 GLN A 163      14.078   2.654 -38.374  1.00 15.15           O
ATOM    183  NE2 GLN A 163      13.440   3.461 -40.346  1.00 15.49           N
ATOM    184  N   MET A 164       9.984   0.054 -35.648  1.00 15.72           N
ATOM    185  CA  MET A 164       9.611  -1.226 -35.149  1.00 16.57           C
ATOM    186  C   MET A 164       8.161  -1.267 -34.701  1.00 17.21           C
ATOM    187  O   MET A 164       7.523  -2.219 -35.019  1.00 19.17           O
ATOM    188  CB  MET A 164      10.541  -1.667 -34.053  1.00 16.95           C
ATOM    189  CG  MET A 164      11.895  -1.987 -34.562  1.00 17.11           C
ATOM    190  SD  MET A 164      13.038  -2.477 -33.293  1.00 19.46           S
ATOM    191  CE  MET A 164      12.327  -4.060 -32.796  1.00 20.13           C
ATOM    192  N   LYS A 165       7.660  -0.203 -34.071  1.00 30.44           N
ATOM    193  CA  LYS A 165       6.251  -0.107 -33.690  1.00 34.51           C
ATOM    194  C   LYS A 165       5.346  -0.132 -34.912  1.00 39.61           C
ATOM    195  O   LYS A 165       4.313  -0.787 -34.898  1.00 45.91           O
ATOM    196  CB  LYS A 165       5.962   1.172 -32.909  1.00 39.20           C
ATOM    197  CG  LYS A 165       6.517   1.195 -31.500  1.00 39.97           C
ATOM    198  CD  LYS A 165       6.638   2.633 -30.965  1.00 48.08           C
ATOM    199  CE  LYS A 165       7.743   2.746 -29.928  1.00 50.04           C
ATOM    200  NZ  LYS A 165       7.980   4.110 -29.336  1.00 62.72           N
ATOM    201  N   ASN A 166       5.718   0.618 -35.946  1.00 41.71           N
ATOM    202  CA  ASN A 166       4.943   0.668 -37.198  1.00 51.85           C
ATOM    203  C   ASN A 166       4.775  -0.721 -37.787  1.00 52.75           C
ATOM    204  O   ASN A 166       3.692  -1.089 -38.257  1.00 63.29           O
ATOM    205  CB  ASN A 166       5.607   1.597 -38.227  1.00 59.20           C
ATOM    206  CG  ASN A 166       5.227   3.056 -38.037  1.00 70.90           C
ATOM    207  OD1 ASN A 166       4.896   3.489 -36.934  1.00 69.83           O
ATOM    208  ND2 ASN A 166       5.263   3.826 -39.119  1.00 87.48           N
ATOM    209  N   ILE A 167       5.851  -1.496 -37.723  1.00 45.94           N
ATOM    210  CA  ILE A 167       5.873  -2.853 -38.248  1.00 51.58           C
ATOM    211  C   ILE A 167       5.122  -3.823 -37.340  1.00 54.76           C
ATOM    212  O   ILE A 167       4.414  -4.691 -37.816  1.00 66.99           O
ATOM    213  CB  ILE A 167       7.335  -3.306 -38.447  1.00 49.43           C
ATOM    214  CG1 ILE A 167       7.931  -2.528 -39.619  1.00 54.47           C
ATOM    215  CG2 ILE A 167       7.420  -4.801 -38.721  1.00 59.75           C
ATOM    216  CD1 ILE A 167       9.430  -2.435 -39.620  1.00 53.72           C
ATOM    217  N   LEU A 168       5.300  -3.681 -36.031  1.00 48.22           N
ATOM    218  CA  LEU A 168       4.598  -4.517 -35.061  1.00 56.31           C
ATOM    219  C   LEU A 168       3.082  -4.300 -35.108  1.00 66.49           C
ATOM    220  O   LEU A 168       2.321  -5.241 -34.853  1.00 81.09           O
ATOM    221  CB  LEU A 168       5.119  -4.263 -33.649  1.00 51.61           C
ATOM    222  CG  LEU A 168       6.481  -4.882 -33.319  1.00 50.75           C
ATOM    223  CD1 LEU A 168       7.054  -4.303 -32.034  1.00 47.76           C
ATOM    224  CD2 LEU A 168       6.376  -6.392 -33.209  1.00 67.26           C
ATOM    225  N   THR A 169       2.637  -3.083 -35.439  1.00 55.71           N
ATOM    226  CA  THR A 169       1.211  -2.841 -35.691  1.00 64.85           C
ATOM    227  C   THR A 169       0.744  -3.705 -36.861  1.00 68.00           C
ATOM    228  O   THR A 169      -0.316  -4.315 -36.790  1.00 73.55           O
ATOM    229  CB  THR A 169       0.885  -1.360 -35.995  1.00 76.36           C
ATOM    230  OG1 THR A 169       1.461  -0.517 -34.991  1.00 76.08           O
ATOM    231  CG2 THR A 169      -0.633  -1.123 -36.022  1.00 92.95           C
ATOM    232  N   THR A 170       1.544  -3.775 -37.926  1.00 67.67           N
ATOM    233  CA  THR A 170       1.206  -4.620 -39.081  1.00 75.09           C
ATOM    234  C   THR A 170       1.665  -6.063 -38.821  1.00 70.24           C
ATOM    235  O   THR A 170       2.603  -6.537 -39.457  1.00 72.53           O
ATOM    236  CB  THR A 170       1.848  -4.081 -40.379  1.00 83.54           C
ATOM    237  N   TRP A 171       0.979  -6.752 -37.900  1.00 68.42           N
ATOM    238  CA  TRP A 171       1.398  -8.068 -37.364  1.00 68.05           C
ATOM    239  C   TRP A 171       0.946  -8.163 -35.908  1.00 65.46           C
ATOM    240  O   TRP A 171       0.354  -9.151 -35.490  1.00 71.05           O
ATOM    241  CB  TRP A 171       2.925  -8.246 -37.438  1.00 67.15           C
ATOM    242  CG  TRP A 171       3.470  -9.586 -37.017  1.00 75.14           C
ATOM    243  CD1 TRP A 171       3.753 -10.643 -37.833  1.00 88.18           C
ATOM    244  CD2 TRP A 171       3.848  -9.992 -35.694  1.00 77.10           C
ATOM    245  NE1 TRP A 171       4.261 -11.689 -37.102  1.00 98.94           N
ATOM    246  CE2 TRP A 171       4.327 -11.319 -35.785  1.00 92.68           C
ATOM    247  CE3 TRP A 171       3.810  -9.371 -34.437  1.00 72.09           C
ATOM    248  CZ2 TRP A 171       4.768 -12.040 -34.664  1.00104.45           C
ATOM    249  CZ3 TRP A 171       4.251 -10.088 -33.321  1.00 82.68           C
ATOM    250  CH2 TRP A 171       4.725 -11.408 -33.446  1.00 99.12           C
ATOM    251  N   ALA A 174      -0.263  -9.274 -32.284  1.00 83.36           N
ATOM    252  CA  ALA A 174      -0.688  -9.914 -31.046  1.00 94.99           C
ATOM    253  C   ALA A 174      -0.613  -8.952 -29.853  1.00 98.67           C
ATOM    254  O   ALA A 174      -1.566  -8.830 -29.083  1.00109.11           O
ATOM    255  CB  ALA A 174       0.161 -11.144 -30.785  1.00103.82           C
ATOM    256  N   LEU A 175       0.532  -8.284 -29.714  1.00 33.12           N
ATOM    257  CA  LEU A 175       0.779  -7.276 -28.665  1.00 27.89           C
ATOM    258  C   LEU A 175      -0.168  -6.108 -28.796  1.00 24.43           C
ATOM    259  O   LEU A 175      -0.560  -5.722 -29.910  1.00 26.60           O
ATOM    260  CB  LEU A 175       2.207  -6.686 -28.749  1.00 28.56           C
ATOM    261  CG  LEU A 175       3.370  -7.257 -27.919  1.00 31.72           C
ATOM    262  CD1 LEU A 175       3.346  -8.761 -27.931  1.00 37.79           C
ATOM    263  CD2 LEU A 175       4.675  -6.718 -28.500  1.00 35.39           C
ATOM    264  N   THR A 176      -0.526  -5.502 -27.676  1.00 21.30           N
ATOM    265  CA  THR A 176      -1.240  -4.239 -27.748  1.00 19.78           C
ATOM    266  C   THR A 176      -0.256  -3.147 -28.147  1.00 17.35           C
ATOM    267  O   THR A 176       0.956  -3.318 -28.017  1.00 17.02           O
ATOM    268  CB  THR A 176      -1.882  -3.852 -26.416  1.00 19.70           C
ATOM    269  OG1 THR A 176      -0.833  -3.550 -25.484  1.00 16.94           O
ATOM    270  CG2 THR A 176      -2.783  -4.964 -25.912  1.00 24.92           C
ATOM    271  N   ASP A 177      -0.767  -2.022 -28.633  1.00 17.32           N
ATOM    272  CA  ASP A 177       0.130  -0.881 -28.932  1.00 16.65           C
ATOM    273  C   ASP A 177       0.949  -0.525 -27.707  1.00 13.83           C
ATOM    274  O   ASP A 177       2.160  -0.233 -27.797  1.00 13.79           O
ATOM    275  CB  ASP A 177      -0.614   0.339 -29.456  1.00 18.94           C
ATOM    276  CG  ASP A 177      -1.082   0.179 -30.907  1.00 24.14           C
ATOM    277  OD1 ASP A 177      -0.847  -0.903 -31.529  1.00 27.04           O
ATOM    278  OD2 ASP A 177      -1.694   1.131 -31.447  1.00 28.18           O
ATOM    279  N   GLN A 178       0.309  -0.522 -26.548  1.00 13.06           N
ATOM    280  CA  GLN A 178       1.028  -0.141 -25.314  1.00 12.22           C
ATOM    281  C   GLN A 178       2.109  -1.153 -24.952  1.00 12.68           C
ATOM    282  O   GLN A 178       3.186  -0.790 -24.508  1.00 13.12           O
ATOM    283  CB  GLN A 178       0.030   0.048 -24.145  1.00 13.38           C
ATOM    284  CG  GLN A 178       0.691   0.639 -22.897  1.00 14.32           C
ATOM    285  CD  GLN A 178       1.155   2.046 -23.136  1.00 14.31           C
ATOM    286  OE1 GLN A 178       0.415   2.834 -23.710  1.00 14.55           O
ATOM    287  NE2 GLN A 178       2.377   2.387 -22.708  1.00 15.41           N
ATOM    288  N   GLU A 179       1.815  -2.430 -25.148  1.00 12.89           N
ATOM    289  CA  GLU A 179       2.814  -3.474 -24.891  1.00 13.02           C
ATOM    290  C   GLU A 179       4.017  -3.335 -25.791  1.00 12.93           C
ATOM    291  O   GLU A 179       5.133  -3.568 -25.350  1.00 13.35           O
ATOM    292  CB  GLU A 179       2.194  -4.878 -25.028  1.00 14.56           C
ATOM    293  CG  GLU A 179       1.240  -5.139 -23.902  1.00 15.68           C
ATOM    294  CD  GLU A 179       0.254  -6.286 -24.084  1.00 17.26           C
ATOM    295  OE1 GLU A 179       0.264  -6.938 -25.187  1.00 18.68           O
ATOM    296  OE2 GLU A 179      -0.552  -6.507 -23.135  1.00 17.13           O
ATOM    297  N   ALA A 180       3.802  -2.961 -27.031  1.00 13.08           N
ATOM    298  CA  ALA A 180       4.946  -2.716 -27.933  1.00 13.99           C
ATOM    299  C   ALA A 180       5.818  -1.593 -27.417  1.00 13.99           C
ATOM    300  O   ALA A 180       7.034  -1.738 -27.340  1.00 14.41           O
ATOM    301  CB  ALA A 180       4.474  -2.404 -29.326  1.00 15.37           C
ATOM    302  N   ILE A 181       5.208  -0.475 -27.036  1.00 13.57           N
ATOM    303  CA  ILE A 181       5.960   0.639 -26.418  1.00 13.21           C
ATOM    304  C   ILE A 181       6.750   0.171 -25.171  1.00 12.88           C
ATOM    305  O   ILE A 181       7.964   0.406 -25.032  1.00 13.83           O
ATOM    306  CB  ILE A 181       5.005   1.768 -26.042  1.00 13.43           C
ATOM    307  CG1 ILE A 181       4.479   2.404 -27.315  1.00 14.82           C
ATOM    308  CG2 ILE A 181       5.675   2.809 -25.166  1.00 14.02           C
ATOM    309  CD1 ILE A 181       3.321   3.375 -27.122  1.00 15.80           C
ATOM    310  N   ASP A 182       6.039  -0.490 -24.261  1.00 12.59           N
ATOM    311  CA  ASP A 182       6.626  -0.924 -23.018  1.00 13.57           C
ATOM    312  C   ASP A 182       7.769  -1.906 -23.255  1.00 13.11           C
ATOM    313  O   ASP A 182       8.760  -1.849 -22.569  1.00 14.24           O
ATOM    314  CB  ASP A 182       5.545  -1.518 -22.097  1.00 14.46           C
ATOM    315  CG  ASP A 182       4.464  -0.484 -21.657  1.00 16.07           C
ATOM    316  OD1 ASP A 182       4.678   0.741 -21.712  1.00 16.96           O
ATOM    317  OD2 ASP A 182       3.386  -0.894 -21.194  1.00 16.67           O
ATOM    318  N   ALA A 183       7.573  -2.875 -24.145  1.00 12.85           N
ATOM    319  CA  ALA A 183       8.604  -3.840 -24.461  1.00 13.39           C
ATOM    320  C   ALA A 183       9.853  -3.215 -25.016  1.00 13.77           C
ATOM    321  O   ALA A 183      10.958  -3.546 -24.591  1.00 14.71           O
ATOM    322  CB  ALA A 183       8.077  -4.910 -25.419  1.00 13.82           C
ATOM    323  N   LEU A 184       9.692  -2.309 -25.951  1.00 13.44           N
ATOM    324  CA  LEU A 184      10.850  -1.648 -26.518  1.00 13.89           C
ATOM    325  C   LEU A 184      11.550  -0.795 -25.483  1.00 13.89           C
ATOM    326  O   LEU A 184      12.767  -0.792 -25.420  1.00 15.40           O
ATOM    327  CB  LEU A 184      10.442  -0.844 -27.730  1.00 14.20           C
ATOM    328  CG  LEU A 184      10.163  -1.677 -28.960  1.00 15.04           C
ATOM    329  CD1 LEU A 184       9.306  -0.880 -29.926  1.00 15.84           C
ATOM    330  CD2 LEU A 184      11.464  -2.158 -29.588  1.00 16.26           C
ATOM    331  N   ASN A 185      10.797  -0.124 -24.627  1.00 14.28           N
ATOM    332  CA  ASN A 185      11.414   0.680 -23.565  1.00 15.59           C
ATOM    333  C   ASN A 185      12.072  -0.152 -22.466  1.00 15.82           C
ATOM    334  O   ASN A 185      13.121   0.223 -21.956  1.00 17.31           O
ATOM    335  CB  ASN A 185      10.435   1.677 -22.949  1.00 16.40           C
ATOM    336  CG  ASN A 185      10.035   2.767 -23.904  1.00 17.82           C
ATOM    337  OD1 ASN A 185      10.783   3.153 -24.826  1.00 19.28           O
ATOM    338  ND2 ASN A 185       8.880   3.341 -23.641  1.00 18.02           N
ATOM    339  N   ALA A 186      11.523  -1.316 -22.170  1.00 16.15           N
ATOM    340  CA  ALA A 186      12.160  -2.228 -21.226  1.00 17.27           C
ATOM    341  C   ALA A 186      13.496  -2.727 -21.771  1.00 17.88           C
ATOM    342  O   ALA A 186      14.443  -2.932 -21.035  1.00 19.18           O
ATOM    343  CB  ALA A 186      11.233  -3.400 -20.929  1.00 18.24           C
ATOM    344  N   PHE A 187      13.526  -2.998 -23.063  1.00 16.93           N
ATOM    345  CA  PHE A 187      14.701  -3.523 -23.705  1.00 17.71           C
ATOM    346  C   PHE A 187      15.840  -2.515 -23.779  1.00 18.70           C
ATOM    347  O   PHE A 187      16.975  -2.875 -23.548  1.00 19.77           O
ATOM    348  CB  PHE A 187      14.315  -4.051 -25.072  1.00 17.35           C
ATOM    349  CG  PHE A 187      15.468  -4.604 -25.861  1.00 18.78           C
ATOM    350  CD1 PHE A 187      16.009  -5.847 -25.584  1.00 20.25           C
ATOM    351  CD2 PHE A 187      16.018  -3.851 -26.880  1.00 19.35           C
ATOM    352  CE1 PHE A 187      17.081  -6.344 -26.316  1.00 21.91           C
ATOM    353  CE2 PHE A 187      17.066  -4.334 -27.614  1.00 20.57           C
ATOM    354  CZ  PHE A 187      17.618  -5.575 -27.330  1.00 22.12           C
ATOM    355  N   SER A 188      15.533  -1.258 -24.089  1.00 18.02           N
ATOM    356  CA  SER A 188      16.574  -0.275 -24.261  1.00 20.47           C
ATOM    357  C   SER A 188      16.062   1.130 -24.132  1.00 20.78           C
ATOM    358  O   SER A 188      14.958   1.415 -24.577  1.00 19.85           O
ATOM    359  CB  SER A 188      17.186  -0.402 -25.646  1.00 21.50           C
ATOM    360  OG  SER A 188      18.220   0.580 -25.833  1.00 22.54           O
ATOM    361  N   SER A 189      16.933   1.999 -23.597  1.00 22.96           N
ATOM    362  C   SER A 189      17.076   4.217 -24.694  1.00 24.94           C
ATOM    363  O   SER A 189      16.766   5.388 -24.789  1.00 27.64           O
ATOM    364  CA ASER A 189      16.637   3.419 -23.468  1.00 23.88           C
ATOM    365  CB ASER A 189      17.304   3.985 -22.206  1.00 25.57           C
ATOM    366  OG ASER A 189      16.647   3.497 -21.041  1.00 25.51           O
ATOM    367  N   GLU A 190      17.798   3.580 -25.612  1.00 33.81           N
ATOM    368  CA  GLU A 190      18.280   4.227 -26.854  1.00 32.59           C
ATOM    369  C   GLU A 190      17.266   4.043 -27.975  1.00 26.91           C
ATOM    370  O   GLU A 190      16.601   3.018 -28.034  1.00 23.96           O
ATOM    371  CB  GLU A 190      19.595   3.578 -27.314  1.00 34.38           C
ATOM    372  CG  GLU A 190      20.805   3.914 -26.447  1.00 43.10           C
ATOM    373  CD  GLU A 190      21.911   2.855 -26.465  1.00 46.91           C
ATOM    374  OE1 GLU A 190      21.715   1.748 -27.021  1.00 44.18           O
ATOM    375  OE2 GLU A 190      22.990   3.125 -25.885  1.00 56.93           O
ATOM    376  N   ASP A 191      17.205   4.992 -28.900  1.00 27.05           N
ATOM    377  CA  ASP A 191      16.198   4.944 -29.970  1.00 25.43           C
ATOM    378  C   ASP A 191      16.480   3.894 -31.009  1.00 22.21           C
ATOM    379  O   ASP A 191      15.547   3.424 -31.658  1.00 22.32           O
ATOM    380  CB  ASP A 191      16.076   6.276 -30.708  1.00 30.19           C
ATOM    381  CG  ASP A 191      15.604   7.413 -29.829  1.00 36.66           C
ATOM    382  OD1 ASP A 191      14.788   7.175 -28.888  1.00 37.99           O
ATOM    383  OD2 ASP A 191      16.025   8.567 -30.117  1.00 42.42           O
ATOM    384  N   ASN A 192      17.747   3.565 -31.225  1.00 20.95           N
ATOM    385  CA  ASN A 192      18.113   2.575 -32.237  1.00 19.03           C
ATOM    386  C   ASN A 192      18.233   1.229 -31.562  1.00 17.93           C
ATOM    387  O   ASN A 192      18.990   1.094 -30.579  1.00 19.99           O
ATOM    388  CB  ASN A 192      19.433   2.934 -32.885  1.00 21.54           C
ATOM    389  CG  ASN A 192      19.358   4.232 -33.631  1.00 25.05           C
ATOM    390  OD1 ASN A 192      18.440   4.443 -34.389  1.00 25.30           O
ATOM    391  ND2 ASN A 192      20.308   5.131 -33.392  1.00 30.03           N
ATOM    392  N   ILE A 193      17.530   0.247 -32.113  1.00 16.32           N
ATOM    393  CA  ILE A 193      17.353  -1.068 -31.486  1.00 16.56           C
ATOM    394  C   ILE A 193      17.926  -2.193 -32.344  1.00 17.00           C
ATOM    395  O   ILE A 193      17.665  -2.242 -33.517  1.00 16.33           O
ATOM    396  CB  ILE A 193      15.851  -1.373 -31.339  1.00 17.79           C
ATOM    397  CG1 ILE A 193      15.192  -0.260 -30.507  1.00 18.39           C
ATOM    398  CG2 ILE A 193      15.627  -2.786 -30.805  1.00 21.42           C
ATOM    399  CD1 ILE A 193      15.558  -0.244 -29.031  1.00 20.43           C
ATOM    400  N   ASP A 194      18.696  -3.069 -31.724  1.00 20.59           N
ATOM    401  CA  ASP A 194      19.193  -4.310 -32.347  1.00 20.45           C
ATOM    402  C   ASP A 194      17.985  -5.237 -32.396  1.00 18.25           C
ATOM    403  O   ASP A 194      17.642  -5.913 -31.383  1.00 17.81           O
ATOM    404  CB  ASP A 194      20.327  -4.893 -31.463  1.00 22.99           C
ATOM    405  CG  ASP A 194      20.911  -6.244 -31.957  1.00 24.94           C
ATOM    406  OD1 ASP A 194      20.309  -7.013 -32.731  1.00 24.07           O
ATOM    407  OD2 ASP A 194      22.021  -6.565 -31.458  1.00 29.36           O
ATOM    408  N   TYR A 195      17.290  -5.240 -33.536  1.00 17.64           N
ATOM    409  CA  TYR A 195      16.002  -5.921 -33.591  1.00 17.05           C
ATOM    410  C   TYR A 195      16.092  -7.429 -33.408  1.00 17.99           C
ATOM    411  O   TYR A 195      15.179  -8.044 -32.828  1.00 17.69           O
ATOM    412  CB  TYR A 195      15.204  -5.572 -34.829  1.00 17.84           C
ATOM    413  CG  TYR A 195      15.926  -5.778 -36.123  1.00 18.93           C
ATOM    414  CD1 TYR A 195      15.992  -7.016 -36.720  1.00 20.37           C
ATOM    415  CD2 TYR A 195      16.478  -4.706 -36.789  1.00 19.34           C
ATOM    416  CE1 TYR A 195      16.657  -7.196 -37.922  1.00 22.42           C
ATOM    417  CE2 TYR A 195      17.108  -4.863 -38.002  1.00 21.04           C
ATOM    418  CZ  TYR A 195      17.179  -6.097 -38.584  1.00 22.53           C
ATOM    419  OH  TYR A 195      17.825  -6.250 -39.792  1.00 24.83           O
ATOM    420  N   LYS A 196      17.190  -8.033 -33.833  1.00 19.96           N
ATOM    421  CA  LYS A 196      17.371  -9.468 -33.637  1.00 22.38           C
ATOM    422  C   LYS A 196      17.482  -9.822 -32.183  1.00 21.74           C
ATOM    423  O   LYS A 196      16.869 -10.780 -31.725  1.00 22.30           O
ATOM    424  CB  LYS A 196      18.615  -9.958 -34.363  1.00 26.19           C
ATOM    425  CG  LYS A 196      18.416  -9.996 -35.867  1.00 29.31           C
ATOM    426  CD  LYS A 196      19.501 -10.792 -36.595  1.00 34.40           C
ATOM    427  CE  LYS A 196      20.886 -10.106 -36.704  1.00 36.19           C
ATOM    428  NZ  LYS A 196      20.978  -8.674 -37.168  1.00 34.27           N
ATOM    429  N   LEU A 197      18.241  -9.020 -31.458  1.00 21.14           N
ATOM    430  CA  LEU A 197      18.419  -9.239 -30.025  1.00 21.54           C
ATOM    431  C   LEU A 197      17.128  -8.960 -29.274  1.00 18.98           C
ATOM    432  O   LEU A 197      16.811  -9.640 -28.300  1.00 19.03           O
ATOM    433  CB  LEU A 197      19.553  -8.352 -29.512  1.00 23.78           C
ATOM    434  CG  LEU A 197      19.984  -8.565 -28.049  1.00 26.33           C
ATOM    435  CD1 LEU A 197      20.365 -10.018 -27.725  1.00 29.21           C
ATOM    436  CD2 LEU A 197      21.132  -7.625 -27.729  1.00 29.64           C
ATOM    437  N   PHE A 198      16.396  -7.951 -29.727  1.00 17.34           N
ATOM    438  CA  PHE A 198      15.075  -7.637 -29.143  1.00 16.48           C
ATOM    439  C   PHE A 198      14.146  -8.832 -29.271  1.00 17.25           C
ATOM    440  O   PHE A 198      13.463  -9.265 -28.312  1.00 16.85           O
ATOM    441  CB  PHE A 198      14.463  -6.411 -29.829  1.00 16.15           C
ATOM    442  CG  PHE A 198      13.033  -6.181 -29.448  1.00 15.95           C
ATOM    443  CD1 PHE A 198      12.715  -5.557 -28.246  1.00 16.61           C
ATOM    444  CD2 PHE A 198      12.003  -6.623 -30.275  1.00 17.01           C
ATOM    445  CE1 PHE A 198      11.377  -5.360 -27.895  1.00 17.74           C
ATOM    446  CE2 PHE A 198      10.689  -6.436 -29.937  1.00 18.28           C
ATOM    447  CZ  PHE A 198      10.370  -5.811 -28.733  1.00 18.66           C
ATOM    448  N   CYS A 199      14.141  -9.423 -30.447  1.00 18.62           N
ATOM    449  CA  CYS A 199      13.252 -10.553 -30.672  1.00 21.21           C
ATOM    450  C   CYS A 199      13.682 -11.733 -29.797  1.00 22.51           C
ATOM    451  O   CYS A 199      12.839 -12.387 -29.164  1.00 23.31           O
ATOM    452  CB  CYS A 199      13.260 -10.952 -32.127  1.00 23.47           C
ATOM    453  SG  CYS A 199      12.328  -9.771 -33.151  1.00 25.27           S
ATOM    454  N   GLU A 200      14.984 -11.990 -29.759  1.00 23.54           N
ATOM    455  CA  GLU A 200      15.495 -13.099 -28.946  1.00 26.51           C
ATOM    456  C   GLU A 200      15.154 -12.960 -27.456  1.00 24.87           C
ATOM    457  O   GLU A 200      14.761 -13.938 -26.809  1.00 25.33           O
ATOM    458  CB  GLU A 200      17.002 -13.232 -29.108  1.00 31.28           C
ATOM    459  CG  GLU A 200      17.409 -13.931 -30.407  1.00 37.18           C
ATOM    460  CD  GLU A 200      18.891 -13.762 -30.772  1.00 42.88           C
ATOM    461  OE1 GLU A 200      19.585 -12.952 -30.108  1.00 44.99           O
ATOM    462  OE2 GLU A 200      19.372 -14.431 -31.732  1.00 49.59           O
ATOM    463  N   ASP A 201      15.358 -11.767 -26.916  1.00 22.61           N
ATOM    464  CA  ASP A 201      15.140 -11.503 -25.509  1.00 22.33           C
ATOM    465  C   ASP A 201      13.675 -11.353 -25.149  1.00 20.31           C
ATOM    466  O   ASP A 201      13.238 -11.904 -24.123  1.00 20.47           O
ATOM    467  CB  ASP A 201      15.886 -10.243 -25.069  1.00 23.45           C
ATOM    468  CG  ASP A 201      17.409 -10.438 -24.950  1.00 27.57           C
ATOM    469  OD1 ASP A 201      17.955 -11.576 -25.061  1.00 30.67           O
ATOM    470  OD2 ASP A 201      18.078  -9.410 -24.704  1.00 30.14           O
ATOM    471  N   ILE A 202      12.927 -10.587 -25.937  1.00 18.36           N
ATOM    472  CA  ILE A 202      11.575 -10.186 -25.520  1.00 18.08           C
ATOM    473  C   ILE A 202      10.486 -11.088 -26.064  1.00 19.08           C
ATOM    474  O   ILE A 202       9.427 -11.264 -25.420  1.00 19.21           O
ATOM    475  CB  ILE A 202      11.268  -8.741 -25.942  1.00 18.06           C
ATOM    476  CG1 ILE A 202      12.209  -7.762 -25.211  1.00 18.84           C
ATOM    477  CG2 ILE A 202       9.803  -8.390 -25.689  1.00 19.21           C
ATOM    478  CD1 ILE A 202      12.075  -7.680 -23.702  1.00 20.89           C
ATOM    479  N   LEU A 203      10.711 -11.630 -27.258  1.00 19.70           N
ATOM    480  CA  LEU A 203       9.667 -12.357 -27.969  1.00 22.77           C
ATOM    481  C   LEU A 203       9.825 -13.864 -28.080  1.00 26.19           C
ATOM    482  O   LEU A 203       8.852 -14.536 -28.384  1.00 29.31           O
ATOM    483  CB  LEU A 203       9.499 -11.778 -29.377  1.00 23.12           C
ATOM    484  CG  LEU A 203       9.070 -10.306 -29.434  1.00 22.37           C
ATOM    485  CD1 LEU A 203       8.866  -9.838 -30.857  1.00 23.97           C
ATOM    486  CD2 LEU A 203       7.796 -10.092 -28.624  1.00 23.89           C
ATOM    487  N   GLN A 204      11.008 -14.393 -27.801  1.00 28.02           N
ATOM    488  CA  GLN A 204      11.291 -15.824 -28.000  1.00 34.00           C
ATOM    489  C   GLN A 204      11.522 -16.574 -26.698  1.00 35.56           C
ATOM    490  O   GLN A 204      11.630 -17.822 -26.692  1.00 39.80           O
ATOM    491  CB  GLN A 204      12.500 -15.988 -28.905  1.00 37.05           C
ATOM    492  CG  GLN A 204      12.156 -16.594 -30.254  1.00 43.80           C
ATOM    493  CD  GLN A 204      12.989 -16.051 -31.387  1.00 46.26           C
ATOM    494  OE1 GLN A 204      13.968 -15.319 -31.180  1.00 46.90           O
ATOM    495  NE2 GLN A 204      12.586 -16.377 -32.610  1.00 51.69           N
ATOM    496  OXT GLN A 204      11.631 -15.931 -25.649  1.00 34.03           O
