# Supplementary material for: A non-redundant data set of nanobody-antigen crystal structures
Source: Data Brief. 2019 Mar 6;24:103754. doi: 10.1016/j.dib.2019.103754 (PMC6441729; doi:10.1016/j.dib.2019.103754)
Supplement: Multimedia component 5 [file mmc5.zip › Data_set/Ag_1/4Grw_c_1.pdb]

ATOM   3344  N   PRO C   9       2.924   7.848   6.255  1.00 54.88           N
ATOM   3345  CA  PRO C   9       3.584   9.050   5.720  1.00 54.29           C
ATOM   3346  C   PRO C   9       2.904   9.617   4.473  1.00 57.71           C
ATOM   3347  O   PRO C   9       2.401   8.860   3.634  1.00 58.67           O
ATOM   3348  CB  PRO C   9       5.004   8.566   5.384  1.00 55.84           C
ATOM   3349  CG  PRO C   9       5.023   7.070   5.631  1.00 60.15           C
ATOM   3350  CD  PRO C   9       3.624   6.610   5.860  1.00 55.87           C
ATOM   3351  N   ALA C  10       2.930  10.956   4.323  1.00 51.89           N
ATOM   3352  CA  ALA C  10       2.351  11.641   3.155  1.00 51.14           C
ATOM   3353  C   ALA C  10       3.384  11.673   2.015  1.00 53.44           C
ATOM   3354  O   ALA C  10       4.000  12.718   1.746  1.00 53.70           O
ATOM   3355  CB  ALA C  10       1.911  13.055   3.530  1.00 51.56           C
ATOM   3356  N   TRP C  11       3.578  10.506   1.363  1.00 47.62           N
ATOM   3357  CA  TRP C  11       4.559  10.274   0.299  1.00 46.01           C
ATOM   3358  C   TRP C  11       4.662  11.317  -0.804  1.00 48.37           C
ATOM   3359  O   TRP C  11       5.770  11.774  -1.081  1.00 48.37           O
ATOM   3360  CB  TRP C  11       4.458   8.859  -0.267  1.00 44.43           C
ATOM   3361  CG  TRP C  11       4.819   7.799   0.719  1.00 45.30           C
ATOM   3362  CD1 TRP C  11       3.964   6.941   1.327  1.00 48.52           C
ATOM   3363  CD2 TRP C  11       6.135   7.442   1.173  1.00 45.13           C
ATOM   3364  NE1 TRP C  11       4.655   6.084   2.149  1.00 48.29           N
ATOM   3365  CE2 TRP C  11       5.988   6.384   2.092  1.00 49.05           C
ATOM   3366  CE3 TRP C  11       7.424   7.940   0.924  1.00 46.52           C
ATOM   3367  CZ2 TRP C  11       7.077   5.802   2.754  1.00 48.32           C
ATOM   3368  CZ3 TRP C  11       8.505   7.359   1.579  1.00 47.85           C
ATOM   3369  CH2 TRP C  11       8.324   6.309   2.487  1.00 48.33           C
ATOM   3370  N   THR C  12       3.534  11.726  -1.394  1.00 44.88           N
ATOM   3371  CA  THR C  12       3.516  12.731  -2.466  1.00 44.96           C
ATOM   3372  C   THR C  12       4.001  14.127  -2.018  1.00 48.31           C
ATOM   3373  O   THR C  12       4.826  14.733  -2.705  1.00 47.53           O
ATOM   3374  CB  THR C  12       2.216  12.677  -3.304  1.00 55.07           C
ATOM   3375  OG1 THR C  12       2.451  13.344  -4.541  1.00 55.69           O
ATOM   3376  CG2 THR C  12       1.021  13.324  -2.607  1.00 57.59           C
ATOM   3377  N   GLN C  13       3.530  14.602  -0.846  1.00 45.23           N
ATOM   3378  CA  GLN C  13       3.948  15.896  -0.298  1.00 44.59           C
ATOM   3379  C   GLN C  13       5.425  15.820   0.091  1.00 44.14           C
ATOM   3380  O   GLN C  13       6.198  16.719  -0.265  1.00 42.97           O
ATOM   3381  CB  GLN C  13       3.104  16.294   0.922  1.00 46.73           C
ATOM   3382  CG  GLN C  13       1.645  16.605   0.620  1.00 69.55           C
ATOM   3383  CD  GLN C  13       0.885  16.971   1.873  1.00 87.29           C
ATOM   3384  OE1 GLN C  13       1.360  17.757   2.706  1.00 77.48           O
ATOM   3385  NE2 GLN C  13      -0.325  16.422   2.021  1.00 80.09           N
ATOM   3386  N   CYS C  14       5.819  14.737   0.803  1.00 38.36           N
ATOM   3387  CA  CYS C  14       7.210  14.510   1.208  1.00 37.91           C
ATOM   3388  C   CYS C  14       8.158  14.542  -0.008  1.00 38.82           C
ATOM   3389  O   CYS C  14       9.197  15.192   0.051  1.00 35.79           O
ATOM   3390  CB  CYS C  14       7.345  13.214   1.991  1.00 38.76           C
ATOM   3391  SG  CYS C  14       6.823  13.343   3.715  1.00 43.55           S
ATOM   3392  N   GLN C  15       7.774  13.856  -1.113  1.00 35.08           N
ATOM   3393  CA  GLN C  15       8.528  13.819  -2.364  1.00 33.71           C
ATOM   3394  C   GLN C  15       8.735  15.248  -2.897  1.00 39.96           C
ATOM   3395  O   GLN C  15       9.860  15.635  -3.199  1.00 41.20           O
ATOM   3396  CB  GLN C  15       7.795  12.931  -3.380  1.00 33.75           C
ATOM   3397  CG  GLN C  15       8.399  12.845  -4.778  1.00 41.98           C
ATOM   3398  CD  GLN C  15       7.993  13.966  -5.693  1.00 62.74           C
ATOM   3399  OE1 GLN C  15       8.836  14.724  -6.175  1.00 59.12           O
ATOM   3400  NE2 GLN C  15       6.700  14.130  -5.911  1.00 68.67           N
ATOM   3401  N   GLN C  16       7.652  16.020  -3.002  1.00 36.36           N
ATOM   3402  CA  GLN C  16       7.642  17.400  -3.492  1.00 35.95           C
ATOM   3403  C   GLN C  16       8.517  18.334  -2.653  1.00 39.54           C
ATOM   3404  O   GLN C  16       9.307  19.089  -3.204  1.00 40.09           O
ATOM   3405  CB  GLN C  16       6.194  17.905  -3.569  1.00 37.21           C
ATOM   3406  CG  GLN C  16       5.536  17.570  -4.902  1.00 62.01           C
ATOM   3407  CD  GLN C  16       4.054  17.226  -4.844  1.00 78.64           C
ATOM   3408  OE1 GLN C  16       3.604  16.276  -5.508  1.00 72.90           O
ATOM   3409  NE2 GLN C  16       3.259  17.991  -4.085  1.00 59.92           N
ATOM   3410  N   LEU C  17       8.404  18.241  -1.334  1.00 36.12           N
ATOM   3411  CA  LEU C  17       9.150  19.025  -0.364  1.00 36.82           C
ATOM   3412  C   LEU C  17      10.639  18.659  -0.323  1.00 41.08           C
ATOM   3413  O   LEU C  17      11.471  19.548  -0.217  1.00 42.06           O
ATOM   3414  CB  LEU C  17       8.503  18.851   1.024  1.00 38.04           C
ATOM   3415  CG  LEU C  17       8.677  19.962   2.070  1.00 45.09           C
ATOM   3416  CD1 LEU C  17       8.829  21.355   1.436  1.00 45.83           C
ATOM   3417  CD2 LEU C  17       7.530  19.930   3.085  1.00 48.02           C
ATOM   3418  N   SER C  18      10.980  17.368  -0.386  1.00 36.81           N
ATOM   3419  CA  SER C  18      12.375  16.924  -0.361  1.00 35.20           C
ATOM   3420  C   SER C  18      13.085  17.350  -1.632  1.00 36.82           C
ATOM   3421  O   SER C  18      14.227  17.805  -1.549  1.00 37.07           O
ATOM   3422  CB  SER C  18      12.478  15.425  -0.141  1.00 36.51           C
ATOM   3423  OG  SER C  18      11.704  14.720  -1.092  1.00 37.84           O
ATOM   3424  N   GLN C  19      12.404  17.279  -2.791  1.00 31.18           N
ATOM   3425  CA  GLN C  19      12.988  17.743  -4.044  1.00 31.41           C
ATOM   3426  C   GLN C  19      13.227  19.262  -3.978  1.00 37.09           C
ATOM   3427  O   GLN C  19      14.302  19.705  -4.361  1.00 36.00           O
ATOM   3428  CB  GLN C  19      12.137  17.367  -5.266  1.00 32.64           C
ATOM   3429  CG  GLN C  19      12.805  17.731  -6.595  1.00 50.74           C
ATOM   3430  CD  GLN C  19      12.363  16.935  -7.799  1.00 76.06           C
ATOM   3431  OE1 GLN C  19      11.242  16.416  -7.877  1.00 74.20           O
ATOM   3432  NE2 GLN C  19      13.246  16.834  -8.778  1.00 70.80           N
ATOM   3433  N   LYS C  20      12.265  20.047  -3.418  1.00 34.36           N
ATOM   3434  CA  LYS C  20      12.450  21.488  -3.251  1.00 34.48           C
ATOM   3435  C   LYS C  20      13.671  21.805  -2.363  1.00 37.55           C
ATOM   3436  O   LYS C  20      14.398  22.756  -2.677  1.00 37.05           O
ATOM   3437  CB  LYS C  20      11.183  22.178  -2.757  1.00 37.69           C
ATOM   3438  CG  LYS C  20      11.312  23.694  -2.763  1.00 54.02           C
ATOM   3439  CD  LYS C  20      10.066  24.382  -2.330  1.00 70.64           C
ATOM   3440  CE  LYS C  20      10.199  25.867  -2.547  1.00 78.20           C
ATOM   3441  NZ  LYS C  20       8.935  26.585  -2.250  1.00 85.70           N
ATOM   3442  N   LEU C  21      13.940  20.966  -1.316  1.00 33.07           N
ATOM   3443  CA  LEU C  21      15.104  21.098  -0.443  1.00 33.03           C
ATOM   3444  C   LEU C  21      16.428  20.944  -1.222  1.00 39.47           C
ATOM   3445  O   LEU C  21      17.383  21.674  -0.952  1.00 40.20           O
ATOM   3446  CB  LEU C  21      15.044  20.120   0.730  1.00 32.94           C
ATOM   3447  CG  LEU C  21      14.045  20.453   1.849  1.00 37.35           C
ATOM   3448  CD1 LEU C  21      13.832  19.264   2.724  1.00 37.52           C
ATOM   3449  CD2 LEU C  21      14.519  21.601   2.699  1.00 40.11           C
ATOM   3450  N   CYS C  22      16.468  20.031  -2.218  1.00 34.82           N
ATOM   3451  CA  CYS C  22      17.635  19.824  -3.085  1.00 32.93           C
ATOM   3452  C   CYS C  22      17.920  21.095  -3.888  1.00 36.17           C
ATOM   3453  O   CYS C  22      19.068  21.491  -4.016  1.00 37.24           O
ATOM   3454  CB  CYS C  22      17.432  18.621  -4.000  1.00 32.66           C
ATOM   3455  SG  CYS C  22      17.329  17.033  -3.132  1.00 36.47           S
ATOM   3456  N   THR C  23      16.887  21.734  -4.409  1.00 33.99           N
ATOM   3457  CA  THR C  23      17.006  22.984  -5.175  1.00 35.23           C
ATOM   3458  C   THR C  23      17.484  24.161  -4.292  1.00 39.21           C
ATOM   3459  O   THR C  23      18.378  24.903  -4.693  1.00 38.33           O
ATOM   3460  CB  THR C  23      15.682  23.293  -5.886  1.00 47.14           C
ATOM   3461  OG1 THR C  23      15.246  22.110  -6.581  1.00 48.00           O
ATOM   3462  CG2 THR C  23      15.789  24.479  -6.840  1.00 45.21           C
ATOM   3463  N   LEU C  24      16.901  24.298  -3.088  1.00 36.17           N
ATOM   3464  CA  LEU C  24      17.243  25.358  -2.146  1.00 35.31           C
ATOM   3465  C   LEU C  24      18.644  25.167  -1.595  1.00 38.79           C
ATOM   3466  O   LEU C  24      19.397  26.139  -1.537  1.00 39.13           O
ATOM   3467  CB  LEU C  24      16.207  25.448  -1.009  1.00 34.72           C
ATOM   3468  CG  LEU C  24      14.770  25.851  -1.380  1.00 38.64           C
ATOM   3469  CD1 LEU C  24      13.810  25.534  -0.261  1.00 38.25           C
ATOM   3470  CD2 LEU C  24      14.660  27.279  -1.747  1.00 41.89           C
ATOM   3471  N   ALA C  25      19.020  23.917  -1.251  1.00 33.29           N
ATOM   3472  CA  ALA C  25      20.355  23.608  -0.730  1.00 32.41           C
ATOM   3473  C   ALA C  25      21.415  23.932  -1.757  1.00 37.30           C
ATOM   3474  O   ALA C  25      22.443  24.493  -1.397  1.00 36.56           O
ATOM   3475  CB  ALA C  25      20.448  22.150  -0.317  1.00 32.82           C
ATOM   3476  N   TRP C  26      21.150  23.621  -3.050  1.00 35.38           N
ATOM   3477  CA  TRP C  26      22.052  23.899  -4.167  1.00 35.04           C
ATOM   3478  C   TRP C  26      22.083  25.400  -4.435  1.00 35.22           C
ATOM   3479  O   TRP C  26      23.149  25.932  -4.629  1.00 33.81           O
ATOM   3480  CB  TRP C  26      21.625  23.125  -5.428  1.00 35.38           C
ATOM   3481  CG  TRP C  26      22.440  23.464  -6.643  1.00 37.95           C
ATOM   3482  CD1 TRP C  26      23.685  23.000  -6.954  1.00 41.04           C
ATOM   3483  CD2 TRP C  26      22.109  24.436  -7.647  1.00 38.58           C
ATOM   3484  NE1 TRP C  26      24.143  23.604  -8.106  1.00 41.23           N
ATOM   3485  CE2 TRP C  26      23.206  24.511  -8.536  1.00 42.89           C
ATOM   3486  CE3 TRP C  26      21.000  25.276  -7.863  1.00 40.63           C
ATOM   3487  CZ2 TRP C  26      23.205  25.353  -9.652  1.00 42.37           C
ATOM   3488  CZ3 TRP C  26      21.002  26.117  -8.965  1.00 42.69           C
ATOM   3489  CH2 TRP C  26      22.093  26.146  -9.847  1.00 43.40           C
ATOM   3490  N   SER C  27      20.928  26.069  -4.456  1.00 30.69           N
ATOM   3491  CA  SER C  27      20.812  27.508  -4.668  1.00 31.05           C
ATOM   3492  C   SER C  27      21.615  28.311  -3.638  1.00 37.37           C
ATOM   3493  O   SER C  27      22.297  29.259  -4.026  1.00 38.59           O
ATOM   3494  CB  SER C  27      19.351  27.928  -4.631  1.00 34.65           C
ATOM   3495  OG  SER C  27      18.637  27.386  -5.727  1.00 41.42           O
ATOM   3496  N   ALA C  28      21.590  27.886  -2.347  1.00 33.36           N
ATOM   3497  CA  ALA C  28      22.330  28.473  -1.219  1.00 32.18           C
ATOM   3498  C   ALA C  28      23.858  28.397  -1.420  1.00 39.53           C
ATOM   3499  O   ALA C  28      24.572  29.294  -0.959  1.00 41.62           O
ATOM   3500  CB  ALA C  28      21.952  27.761   0.079  1.00 32.09           C
ATOM   3501  N   HIS C  29      24.361  27.293  -2.033  1.00 35.62           N
ATOM   3502  CA  HIS C  29      25.797  27.026  -2.275  1.00 34.80           C
ATOM   3503  C   HIS C  29      25.993  26.265  -3.612  1.00 34.28           C
ATOM   3504  O   HIS C  29      26.276  25.071  -3.607  1.00 31.35           O
ATOM   3505  CB  HIS C  29      26.400  26.274  -1.072  1.00 35.88           C
ATOM   3506  CG  HIS C  29      27.876  26.066  -1.131  1.00 40.05           C
ATOM   3507  ND1 HIS C  29      28.748  27.126  -1.331  1.00 42.52           N
ATOM   3508  CD2 HIS C  29      28.597  24.939  -0.925  1.00 42.35           C
ATOM   3509  CE1 HIS C  29      29.964  26.600  -1.311  1.00 42.11           C
ATOM   3510  NE2 HIS C  29      29.928  25.295  -1.049  1.00 42.57           N
ATOM   3511  N   PRO C  30      25.854  26.960  -4.769  1.00 34.18           N
ATOM   3512  CA  PRO C  30      25.925  26.271  -6.067  1.00 35.34           C
ATOM   3513  C   PRO C  30      27.291  25.833  -6.608  1.00 46.09           C
ATOM   3514  O   PRO C  30      27.566  26.105  -7.779  1.00 49.50           O
ATOM   3515  CB  PRO C  30      25.241  27.270  -7.011  1.00 36.91           C
ATOM   3516  CG  PRO C  30      25.552  28.586  -6.440  1.00 40.27           C
ATOM   3517  CD  PRO C  30      25.453  28.371  -4.951  1.00 35.44           C
ATOM   3518  N   LEU C  31      28.114  25.122  -5.800  1.00 42.91           N
ATOM   3519  CA  LEU C  31      29.427  24.514  -6.116  1.00 67.26           C
ATOM   3520  C   LEU C  31      30.600  25.053  -5.325  1.00 97.47           C
ATOM   3521  O   LEU C  31      31.355  24.264  -4.758  1.00 56.30           O
ATOM   3522  CB  LEU C  31      29.762  24.376  -7.616  1.00 67.48           C
ATOM   3523  CG  LEU C  31      29.228  23.116  -8.293  1.00 73.18           C
ATOM   3524  CD1 LEU C  31      28.437  23.444  -9.555  1.00 73.82           C
ATOM   3525  CD2 LEU C  31      30.359  22.156  -8.634  1.00 77.25           C
ATOM   3526  N   ASP C  48      30.151  13.927  14.858  1.00 77.25           N
ATOM   3527  CA  ASP C  48      29.087  14.625  15.589  1.00 76.91           C
ATOM   3528  C   ASP C  48      28.093  15.322  14.629  1.00 77.07           C
ATOM   3529  O   ASP C  48      27.542  16.380  14.952  1.00 77.48           O
ATOM   3530  CB  ASP C  48      29.691  15.616  16.615  1.00 79.96           C
ATOM   3531  CG  ASP C  48      29.360  15.310  18.073  1.00 96.17           C
ATOM   3532  OD1 ASP C  48      28.321  15.815  18.570  1.00 96.47           O
ATOM   3533  OD2 ASP C  48      30.162  14.595  18.731  1.00104.25           O
ATOM   3534  N   VAL C  49      27.879  14.714  13.437  1.00 69.33           N
ATOM   3535  CA  VAL C  49      26.980  15.175  12.366  1.00 66.06           C
ATOM   3536  C   VAL C  49      26.149  13.958  11.898  1.00 65.41           C
ATOM   3537  O   VAL C  49      26.745  12.899  11.649  1.00 65.04           O
ATOM   3538  CB  VAL C  49      27.777  15.820  11.201  1.00 68.87           C
ATOM   3539  CG1 VAL C  49      26.894  16.076   9.983  1.00 68.30           C
ATOM   3540  CG2 VAL C  49      28.467  17.107  11.646  1.00 68.52           C
ATOM   3541  N   PRO C  50      24.788  14.063  11.815  1.00 57.45           N
ATOM   3542  CA  PRO C  50      23.989  12.910  11.388  1.00 55.24           C
ATOM   3543  C   PRO C  50      24.046  12.645   9.877  1.00 54.22           C
ATOM   3544  O   PRO C  50      23.930  13.570   9.041  1.00 54.26           O
ATOM   3545  CB  PRO C  50      22.582  13.271  11.861  1.00 56.90           C
ATOM   3546  CG  PRO C  50      22.536  14.731  11.807  1.00 61.75           C
ATOM   3547  CD  PRO C  50      23.920  15.222  12.095  1.00 58.01           C
ATOM   3548  N   HIS C  51      24.258  11.364   9.542  1.00 45.48           N
ATOM   3549  CA  HIS C  51      24.313  10.852   8.170  1.00 43.38           C
ATOM   3550  C   HIS C  51      23.404   9.655   8.062  1.00 44.78           C
ATOM   3551  O   HIS C  51      23.175   8.973   9.053  1.00 44.67           O
ATOM   3552  CB  HIS C  51      25.744  10.403   7.774  1.00 43.67           C
ATOM   3553  CG  HIS C  51      26.820  11.397   8.086  1.00 46.55           C
ATOM   3554  ND1 HIS C  51      27.100  12.458   7.235  1.00 47.87           N
ATOM   3555  CD2 HIS C  51      27.666  11.444   9.138  1.00 47.47           C
ATOM   3556  CE1 HIS C  51      28.079  13.126   7.813  1.00 47.05           C
ATOM   3557  NE2 HIS C  51      28.463  12.543   8.954  1.00 47.38           N
ATOM   3558  N   ILE C  52      22.916   9.362   6.862  1.00 39.95           N
ATOM   3559  CA  ILE C  52      22.119   8.165   6.639  1.00 39.31           C
ATOM   3560  C   ILE C  52      23.133   7.046   6.368  1.00 41.71           C
ATOM   3561  O   ILE C  52      23.880   7.104   5.391  1.00 40.17           O
ATOM   3562  CB  ILE C  52      21.081   8.393   5.516  1.00 42.88           C
ATOM   3563  CG1 ILE C  52      19.953   9.342   6.003  1.00 43.29           C
ATOM   3564  CG2 ILE C  52      20.518   7.074   5.012  1.00 43.99           C
ATOM   3565  CD1 ILE C  52      19.441  10.316   4.928  1.00 52.07           C
ATOM   3566  N   GLN C  53      23.209   6.081   7.278  1.00 39.39           N
ATOM   3567  CA  GLN C  53      24.138   4.959   7.192  1.00 40.09           C
ATOM   3568  C   GLN C  53      23.507   3.705   6.601  1.00 45.00           C
ATOM   3569  O   GLN C  53      22.306   3.702   6.346  1.00 42.51           O
ATOM   3570  CB  GLN C  53      24.752   4.689   8.571  1.00 42.39           C
ATOM   3571  CG  GLN C  53      25.651   5.823   9.058  1.00 65.37           C
ATOM   3572  CD  GLN C  53      25.659   5.972  10.559  1.00 95.27           C
ATOM   3573  OE1 GLN C  53      26.724   6.100  11.177  1.00 93.43           O
ATOM   3574  NE2 GLN C  53      24.475   6.010  11.175  1.00 89.70           N
ATOM   3575  N   CYS C  54      24.324   2.648   6.363  1.00 46.30           N
ATOM   3576  CA  CYS C  54      23.900   1.353   5.788  1.00 48.20           C
ATOM   3577  C   CYS C  54      22.787   0.692   6.558  1.00 47.02           C
ATOM   3578  O   CYS C  54      21.873   0.139   5.944  1.00 44.92           O
ATOM   3579  CB  CYS C  54      25.060   0.381   5.606  1.00 51.46           C
ATOM   3580  SG  CYS C  54      26.704   1.091   5.857  1.00 57.68           S
ATOM   3581  N   GLY C  55      22.883   0.729   7.890  1.00 41.70           N
ATOM   3582  CA  GLY C  55      21.926   0.111   8.794  1.00 40.75           C
ATOM   3583  C   GLY C  55      20.614   0.842   8.935  1.00 45.22           C
ATOM   3584  O   GLY C  55      19.682   0.305   9.536  1.00 47.34           O
ATOM   3585  N   ASP C  56      20.524   2.066   8.396  1.00 39.40           N
ATOM   3586  CA  ASP C  56      19.328   2.888   8.496  1.00 37.70           C
ATOM   3587  C   ASP C  56      18.138   2.439   7.637  1.00 39.93           C
ATOM   3588  O   ASP C  56      17.035   2.924   7.819  1.00 38.07           O
ATOM   3589  CB  ASP C  56      19.673   4.375   8.309  1.00 39.68           C
ATOM   3590  CG  ASP C  56      20.579   4.937   9.379  1.00 47.40           C
ATOM   3591  OD1 ASP C  56      20.712   4.299  10.442  1.00 46.99           O
ATOM   3592  OD2 ASP C  56      21.152   6.009   9.154  1.00 60.00           O
ATOM   3593  N   GLY C  57      18.372   1.507   6.730  1.00 38.23           N
ATOM   3594  CA  GLY C  57      17.356   0.931   5.864  1.00 38.52           C
ATOM   3595  C   GLY C  57      16.672   1.882   4.918  1.00 44.37           C
ATOM   3596  O   GLY C  57      15.455   1.786   4.733  1.00 44.87           O
ATOM   3597  N   CYS C  58      17.448   2.775   4.295  1.00 41.85           N
ATOM   3598  CA  CYS C  58      16.936   3.772   3.353  1.00 41.67           C
ATOM   3599  C   CYS C  58      16.907   3.308   1.903  1.00 42.65           C
ATOM   3600  O   CYS C  58      16.496   4.056   1.022  1.00 43.24           O
ATOM   3601  CB  CYS C  58      17.657   5.106   3.515  1.00 42.94           C
ATOM   3602  SG  CYS C  58      17.147   6.058   4.977  1.00 47.18           S
ATOM   3603  N   ASP C  59      17.312   2.069   1.663  1.00 36.83           N
ATOM   3604  CA  ASP C  59      17.285   1.432   0.348  1.00 37.05           C
ATOM   3605  C   ASP C  59      15.843   0.910   0.044  1.00 39.25           C
ATOM   3606  O   ASP C  59      15.057   0.760   0.984  1.00 39.12           O
ATOM   3607  CB  ASP C  59      18.309   0.282   0.316  1.00 39.25           C
ATOM   3608  CG  ASP C  59      18.074  -0.799   1.361  1.00 55.84           C
ATOM   3609  OD1 ASP C  59      18.176  -0.500   2.574  1.00 58.14           O
ATOM   3610  OD2 ASP C  59      17.801  -1.942   0.966  1.00 64.34           O
ATOM   3611  N   PRO C  60      15.475   0.632  -1.236  1.00 33.93           N
ATOM   3612  CA  PRO C  60      14.110   0.143  -1.525  1.00 33.14           C
ATOM   3613  C   PRO C  60      13.585  -0.989  -0.619  1.00 38.84           C
ATOM   3614  O   PRO C  60      12.447  -0.910  -0.171  1.00 37.82           O
ATOM   3615  CB  PRO C  60      14.205  -0.303  -2.991  1.00 34.46           C
ATOM   3616  CG  PRO C  60      15.260   0.552  -3.571  1.00 38.67           C
ATOM   3617  CD  PRO C  60      16.257   0.815  -2.485  1.00 34.60           C
ATOM   3618  N   GLN C  61      14.402  -2.043  -0.364  1.00 38.89           N
ATOM   3619  CA  GLN C  61      14.023  -3.201   0.473  1.00 40.14           C
ATOM   3620  C   GLN C  61      13.727  -2.810   1.918  1.00 43.91           C
ATOM   3621  O   GLN C  61      12.730  -3.272   2.468  1.00 44.21           O
ATOM   3622  CB  GLN C  61      15.073  -4.322   0.410  1.00 41.86           C
ATOM   3623  CG  GLN C  61      14.569  -5.707   0.867  1.00 48.70           C
ATOM   3624  CD  GLN C  61      13.291  -6.218   0.216  1.00 55.22           C
ATOM   3625  OE1 GLN C  61      12.265  -6.403   0.878  1.00 46.87           O
ATOM   3626  NE2 GLN C  61      13.403  -6.775  -0.993  1.00 42.13           N
ATOM   3627  N   GLY C  62      14.570  -1.953   2.492  1.00 39.89           N
ATOM   3628  CA  GLY C  62      14.389  -1.422   3.839  1.00 39.49           C
ATOM   3629  C   GLY C  62      13.089  -0.653   3.973  1.00 41.73           C
ATOM   3630  O   GLY C  62      12.380  -0.797   4.971  1.00 40.73           O
ATOM   3631  N   LEU C  63      12.750   0.135   2.939  1.00 36.97           N
ATOM   3632  CA  LEU C  63      11.529   0.927   2.911  1.00 35.70           C
ATOM   3633  C   LEU C  63      10.294   0.050   2.776  1.00 41.38           C
ATOM   3634  O   LEU C  63       9.242   0.420   3.288  1.00 42.29           O
ATOM   3635  CB  LEU C  63      11.578   1.992   1.799  1.00 35.38           C
ATOM   3636  CG  LEU C  63      12.626   3.098   1.935  1.00 39.45           C
ATOM   3637  CD1 LEU C  63      12.684   3.924   0.682  1.00 39.34           C
ATOM   3638  CD2 LEU C  63      12.349   3.989   3.152  1.00 42.24           C
ATOM   3639  N   ARG C  64      10.409  -1.089   2.083  1.00 39.77           N
ATOM   3640  CA  ARG C  64       9.314  -2.034   1.888  1.00 41.46           C
ATOM   3641  C   ARG C  64       8.979  -2.718   3.193  1.00 47.37           C
ATOM   3642  O   ARG C  64       7.805  -2.780   3.564  1.00 47.10           O
ATOM   3643  CB  ARG C  64       9.716  -3.104   0.887  1.00 44.20           C
ATOM   3644  CG  ARG C  64       9.259  -2.774  -0.458  1.00 55.77           C
ATOM   3645  CD  ARG C  64       8.411  -3.865  -0.970  1.00 40.16           C
ATOM   3646  NE  ARG C  64       7.121  -3.333  -1.360  1.00 47.03           N
ATOM   3647  CZ  ARG C  64       6.838  -2.627  -2.455  1.00 53.34           C
ATOM   3648  NH1 ARG C  64       5.596  -2.224  -2.682  1.00 39.89           N
ATOM   3649  NH2 ARG C  64       7.801  -2.305  -3.325  1.00 19.26           N
ATOM   3650  N   ASP C  65      10.018  -3.243   3.881  1.00 44.45           N
ATOM   3651  CA  ASP C  65       9.911  -3.960   5.145  1.00 44.55           C
ATOM   3652  C   ASP C  65       9.366  -3.081   6.257  1.00 48.05           C
ATOM   3653  O   ASP C  65       8.315  -3.401   6.810  1.00 49.11           O
ATOM   3654  CB  ASP C  65      11.262  -4.591   5.526  1.00 46.48           C
ATOM   3655  CG  ASP C  65      11.813  -5.609   4.529  1.00 56.72           C
ATOM   3656  OD1 ASP C  65      11.045  -6.056   3.636  1.00 55.32           O
ATOM   3657  OD2 ASP C  65      13.016  -5.960   4.640  1.00 65.12           O
ATOM   3658  N   ASN C  66      10.048  -1.965   6.556  1.00 42.70           N
ATOM   3659  CA  ASN C  66       9.664  -1.014   7.598  1.00 41.66           C
ATOM   3660  C   ASN C  66      10.272   0.328   7.303  1.00 45.72           C
ATOM   3661  O   ASN C  66      11.424   0.566   7.641  1.00 45.59           O
ATOM   3662  CB  ASN C  66      10.064  -1.506   8.999  1.00 38.18           C
ATOM   3663  CG  ASN C  66       9.535  -0.648  10.138  1.00 54.55           C
ATOM   3664  OD1 ASN C  66       8.716   0.266   9.977  1.00 49.48           O
ATOM   3665  ND2 ASN C  66       9.965  -0.954  11.331  1.00 42.52           N
ATOM   3666  N   SER C  67       9.496   1.206   6.658  1.00 43.65           N
ATOM   3667  CA  SER C  67       9.918   2.551   6.268  1.00 43.67           C
ATOM   3668  C   SER C  67      10.214   3.478   7.477  1.00 49.93           C
ATOM   3669  O   SER C  67      10.889   4.482   7.306  1.00 49.73           O
ATOM   3670  CB  SER C  67       8.908   3.169   5.309  1.00 46.21           C
ATOM   3671  OG  SER C  67       7.686   3.479   5.958  1.00 57.74           O
ATOM   3672  N   GLN C  68       9.780   3.106   8.693  1.00 48.39           N
ATOM   3673  CA  GLN C  68      10.006   3.892   9.899  1.00 48.98           C
ATOM   3674  C   GLN C  68      11.448   4.090  10.328  1.00 52.58           C
ATOM   3675  O   GLN C  68      11.764   5.187  10.786  1.00 53.66           O
ATOM   3676  CB  GLN C  68       9.107   3.447  11.062  1.00 50.87           C
ATOM   3677  CG  GLN C  68       7.741   4.158  11.047  1.00 72.57           C
ATOM   3678  CD  GLN C  68       7.847   5.513  11.684  1.00103.04           C
ATOM   3679  OE1 GLN C  68       7.921   5.608  12.912  1.00 99.96           O
ATOM   3680  NE2 GLN C  68       7.918   6.587  10.898  1.00 98.19           N
ATOM   3681  N   PHE C  69      12.341   3.094  10.152  1.00 47.66           N
ATOM   3682  CA  PHE C  69      13.748   3.263  10.547  1.00 47.13           C
ATOM   3683  C   PHE C  69      14.406   4.395   9.772  1.00 47.41           C
ATOM   3684  O   PHE C  69      15.101   5.230  10.349  1.00 45.44           O
ATOM   3685  CB  PHE C  69      14.575   1.984  10.338  1.00 49.88           C
ATOM   3686  CG  PHE C  69      14.082   0.747  11.032  1.00 53.13           C
ATOM   3687  CD1 PHE C  69      14.312   0.553  12.393  1.00 56.44           C
ATOM   3688  CD2 PHE C  69      13.444  -0.259  10.319  1.00 57.57           C
ATOM   3689  CE1 PHE C  69      13.909  -0.628  13.027  1.00 59.45           C
ATOM   3690  CE2 PHE C  69      13.056  -1.447  10.949  1.00 59.01           C
ATOM   3691  CZ  PHE C  69      13.280  -1.617  12.301  1.00 58.01           C
ATOM   3692  N   CYS C  70      14.191   4.394   8.463  1.00 42.97           N
ATOM   3693  CA  CYS C  70      14.743   5.383   7.565  1.00 41.74           C
ATOM   3694  C   CYS C  70      14.136   6.750   7.848  1.00 44.01           C
ATOM   3695  O   CYS C  70      14.878   7.741   7.951  1.00 43.87           O
ATOM   3696  CB  CYS C  70      14.527   4.956   6.122  1.00 42.14           C
ATOM   3697  SG  CYS C  70      15.113   6.158   4.916  1.00 46.51           S
ATOM   3698  N   LEU C  71      12.799   6.800   8.013  1.00 36.88           N
ATOM   3699  CA  LEU C  71      12.119   8.066   8.258  1.00 36.17           C
ATOM   3700  C   LEU C  71      12.476   8.736   9.593  1.00 38.71           C
ATOM   3701  O   LEU C  71      12.569   9.964   9.632  1.00 36.31           O
ATOM   3702  CB  LEU C  71      10.600   7.985   8.016  1.00 36.64           C
ATOM   3703  CG  LEU C  71      10.098   7.486   6.649  1.00 41.12           C
ATOM   3704  CD1 LEU C  71       8.657   7.832   6.475  1.00 42.03           C
ATOM   3705  CD2 LEU C  71      10.895   8.049   5.491  1.00 41.51           C
ATOM   3706  N   GLN C  72      12.729   7.947  10.661  1.00 37.51           N
ATOM   3707  CA  GLN C  72      13.174   8.482  11.970  1.00 39.00           C
ATOM   3708  C   GLN C  72      14.560   9.133  11.814  1.00 43.36           C
ATOM   3709  O   GLN C  72      14.787  10.224  12.348  1.00 44.93           O
ATOM   3710  CB  GLN C  72      13.259   7.384  13.062  1.00 40.93           C
ATOM   3711  CG  GLN C  72      11.944   6.706  13.433  1.00 66.08           C
ATOM   3712  CD  GLN C  72      11.057   7.437  14.390  1.00 97.70           C
ATOM   3713  OE1 GLN C  72      10.817   6.956  15.486  1.00 98.16           O
ATOM   3714  NE2 GLN C  72      10.558   8.617  14.014  1.00 91.24           N
ATOM   3715  N   ARG C  73      15.483   8.463  11.064  1.00 37.89           N
ATOM   3716  CA  ARG C  73      16.829   8.988  10.799  1.00 36.73           C
ATOM   3717  C   ARG C  73      16.761  10.261   9.970  1.00 38.92           C
ATOM   3718  O   ARG C  73      17.420  11.234  10.312  1.00 36.92           O
ATOM   3719  CB  ARG C  73      17.757   7.944  10.160  1.00 34.18           C
ATOM   3720  CG  ARG C  73      19.246   8.352  10.221  1.00 50.98           C
ATOM   3721  CD  ARG C  73      19.893   8.044  11.566  1.00 61.86           C
ATOM   3722  NE  ARG C  73      21.352   8.088  11.501  1.00 79.72           N
ATOM   3723  CZ  ARG C  73      22.086   9.124  11.899  1.00107.82           C
ATOM   3724  NH1 ARG C  73      21.504  10.213  12.379  1.00101.43           N
ATOM   3725  NH2 ARG C  73      23.410   9.083  11.806  1.00 96.13           N
ATOM   3726  N   ILE C  74      15.919  10.268   8.913  1.00 36.74           N
ATOM   3727  CA  ILE C  74      15.692  11.456   8.077  1.00 35.73           C
ATOM   3728  C   ILE C  74      15.155  12.585   8.993  1.00 42.77           C
ATOM   3729  O   ILE C  74      15.654  13.699   8.915  1.00 43.49           O
ATOM   3730  CB  ILE C  74      14.746  11.162   6.873  1.00 36.36           C
ATOM   3731  CG1 ILE C  74      15.429  10.267   5.840  1.00 34.98           C
ATOM   3732  CG2 ILE C  74      14.210  12.464   6.248  1.00 34.64           C
ATOM   3733  CD1 ILE C  74      14.516   9.752   4.776  1.00 36.27           C
ATOM   3734  N   HIS C  75      14.196  12.274   9.883  1.00 40.92           N
ATOM   3735  CA  HIS C  75      13.623  13.237  10.840  1.00 42.54           C
ATOM   3736  C   HIS C  75      14.707  13.855  11.746  1.00 44.20           C
ATOM   3737  O   HIS C  75      14.748  15.083  11.888  1.00 43.35           O
ATOM   3738  CB  HIS C  75      12.504  12.589  11.689  1.00 44.70           C
ATOM   3739  CG  HIS C  75      11.849  13.533  12.653  1.00 49.41           C
ATOM   3740  ND1 HIS C  75      10.599  14.073  12.403  1.00 51.88           N
ATOM   3741  CD2 HIS C  75      12.292  13.995  13.842  1.00 51.81           C
ATOM   3742  CE1 HIS C  75      10.336  14.859  13.433  1.00 51.42           C
ATOM   3743  NE2 HIS C  75      11.334  14.856  14.313  1.00 51.77           N
ATOM   3744  N   GLN C  76      15.593  13.004  12.323  1.00 38.50           N
ATOM   3745  CA  GLN C  76      16.699  13.424  13.181  1.00 37.77           C
ATOM   3746  C   GLN C  76      17.597  14.425  12.471  1.00 42.06           C
ATOM   3747  O   GLN C  76      17.868  15.500  13.021  1.00 43.63           O
ATOM   3748  CB  GLN C  76      17.529  12.214  13.623  1.00 39.42           C
ATOM   3749  CG  GLN C  76      18.751  12.593  14.463  1.00 45.84           C
ATOM   3750  CD  GLN C  76      19.798  11.522  14.575  1.00 74.01           C
ATOM   3751  OE1 GLN C  76      19.592  10.318  14.290  1.00 68.92           O
ATOM   3752  NE2 GLN C  76      20.966  11.967  14.991  1.00 66.77           N
ATOM   3753  N   GLY C  77      18.034  14.069  11.262  1.00 36.04           N
ATOM   3754  CA  GLY C  77      18.881  14.904  10.420  1.00 34.56           C
ATOM   3755  C   GLY C  77      18.253  16.244  10.078  1.00 36.22           C
ATOM   3756  O   GLY C  77      18.947  17.265  10.075  1.00 35.14           O
ATOM   3757  N   LEU C  78      16.925  16.265   9.845  1.00 32.10           N
ATOM   3758  CA  LEU C  78      16.187  17.500   9.529  1.00 31.26           C
ATOM   3759  C   LEU C  78      16.189  18.504  10.689  1.00 38.13           C
ATOM   3760  O   LEU C  78      16.374  19.696  10.461  1.00 39.56           O
ATOM   3761  CB  LEU C  78      14.739  17.212   9.077  1.00 30.09           C
ATOM   3762  CG  LEU C  78      14.547  16.489   7.751  1.00 32.41           C
ATOM   3763  CD1 LEU C  78      13.072  16.061   7.575  1.00 32.34           C
ATOM   3764  CD2 LEU C  78      15.001  17.328   6.574  1.00 32.12           C
ATOM   3765  N   ILE C  79      16.005  18.013  11.920  1.00 35.17           N
ATOM   3766  CA  ILE C  79      15.991  18.783  13.160  1.00 35.54           C
ATOM   3767  C   ILE C  79      17.404  19.364  13.428  1.00 39.70           C
ATOM   3768  O   ILE C  79      17.533  20.528  13.818  1.00 41.30           O
ATOM   3769  CB  ILE C  79      15.498  17.863  14.334  1.00 39.33           C
ATOM   3770  CG1 ILE C  79      14.039  17.330  14.150  1.00 39.67           C
ATOM   3771  CG2 ILE C  79      15.724  18.485  15.710  1.00 39.71           C
ATOM   3772  CD1 ILE C  79      12.918  18.393  13.849  1.00 52.29           C
ATOM   3773  N   PHE C  80      18.451  18.550  13.213  1.00 33.83           N
ATOM   3774  CA  PHE C  80      19.854  18.932  13.380  1.00 32.61           C
ATOM   3775  C   PHE C  80      20.235  20.085  12.447  1.00 38.85           C
ATOM   3776  O   PHE C  80      20.828  21.085  12.889  1.00 40.49           O
ATOM   3777  CB  PHE C  80      20.762  17.726  13.120  1.00 33.34           C
ATOM   3778  CG  PHE C  80      22.221  17.991  13.400  1.00 34.40           C
ATOM   3779  CD1 PHE C  80      22.740  17.837  14.674  1.00 38.02           C
ATOM   3780  CD2 PHE C  80      23.080  18.399  12.389  1.00 36.37           C
ATOM   3781  CE1 PHE C  80      24.096  18.089  14.925  1.00 39.55           C
ATOM   3782  CE2 PHE C  80      24.437  18.645  12.643  1.00 38.64           C
ATOM   3783  CZ  PHE C  80      24.933  18.486  13.900  1.00 37.24           C
ATOM   3784  N   TYR C  81      19.890  19.944  11.156  1.00 33.99           N
ATOM   3785  CA  TYR C  81      20.193  20.967  10.177  1.00 33.39           C
ATOM   3786  C   TYR C  81      19.432  22.248  10.392  1.00 39.16           C
ATOM   3787  O   TYR C  81      20.024  23.311  10.185  1.00 38.59           O
ATOM   3788  CB  TYR C  81      20.062  20.456   8.739  1.00 33.30           C
ATOM   3789  CG  TYR C  81      21.270  19.668   8.290  1.00 32.28           C
ATOM   3790  CD1 TYR C  81      22.490  20.295   8.051  1.00 33.35           C
ATOM   3791  CD2 TYR C  81      21.195  18.291   8.105  1.00 32.71           C
ATOM   3792  CE1 TYR C  81      23.608  19.568   7.656  1.00 31.12           C
ATOM   3793  CE2 TYR C  81      22.307  17.554   7.718  1.00 32.20           C
ATOM   3794  CZ  TYR C  81      23.508  18.196   7.482  1.00 33.48           C
ATOM   3795  OH  TYR C  81      24.595  17.446   7.104  1.00 36.66           O
ATOM   3796  N   GLU C  82      18.142  22.165  10.840  1.00 37.41           N
ATOM   3797  CA  GLU C  82      17.345  23.365  11.095  1.00 37.96           C
ATOM   3798  C   GLU C  82      17.886  24.195  12.253  1.00 43.43           C
ATOM   3799  O   GLU C  82      17.908  25.415  12.159  1.00 45.41           O
ATOM   3800  CB  GLU C  82      15.820  23.102  11.117  1.00 39.82           C
ATOM   3801  CG  GLU C  82      15.186  22.844  12.477  1.00 60.38           C
ATOM   3802  CD  GLU C  82      14.713  24.063  13.252  1.00 89.32           C
ATOM   3803  OE1 GLU C  82      14.859  24.064  14.496  1.00 91.95           O
ATOM   3804  OE2 GLU C  82      14.188  25.010  12.622  1.00 85.20           O
ATOM   3805  N   LYS C  83      18.391  23.540  13.292  1.00 39.04           N
ATOM   3806  CA  LYS C  83      18.978  24.205  14.456  1.00 39.18           C
ATOM   3807  C   LYS C  83      20.319  24.850  14.059  1.00 45.41           C
ATOM   3808  O   LYS C  83      20.601  25.968  14.495  1.00 45.84           O
ATOM   3809  CB  LYS C  83      19.150  23.222  15.632  1.00 41.18           C
ATOM   3810  CG  LYS C  83      17.840  22.816  16.288  1.00 57.50           C
ATOM   3811  CD  LYS C  83      18.052  21.788  17.370  1.00 72.93           C
ATOM   3812  CE  LYS C  83      16.755  21.441  18.063  1.00 87.19           C
ATOM   3813  NZ  LYS C  83      16.771  20.066  18.633  1.00100.03           N
ATOM   3814  N   LEU C  84      21.110  24.174  13.186  1.00 41.00           N
ATOM   3815  CA  LEU C  84      22.372  24.711  12.680  1.00 39.84           C
ATOM   3816  C   LEU C  84      22.123  25.959  11.820  1.00 44.69           C
ATOM   3817  O   LEU C  84      22.866  26.944  11.923  1.00 45.01           O
ATOM   3818  CB  LEU C  84      23.103  23.677  11.814  1.00 38.95           C
ATOM   3819  CG  LEU C  84      24.235  22.893  12.421  1.00 42.44           C
ATOM   3820  CD1 LEU C  84      24.867  22.035  11.384  1.00 41.60           C
ATOM   3821  CD2 LEU C  84      25.296  23.806  13.006  1.00 45.04           C
ATOM   3822  N   LEU C  85      21.097  25.902  10.954  1.00 40.71           N
ATOM   3823  CA  LEU C  85      20.756  27.006  10.054  1.00 40.56           C
ATOM   3824  C   LEU C  85      20.154  28.213  10.787  1.00 46.26           C
ATOM   3825  O   LEU C  85      20.116  29.309  10.234  1.00 47.76           O
ATOM   3826  CB  LEU C  85      19.837  26.498   8.937  1.00 39.88           C
ATOM   3827  CG  LEU C  85      20.473  26.185   7.582  1.00 42.90           C
ATOM   3828  CD1 LEU C  85      21.604  25.178   7.684  1.00 42.71           C
ATOM   3829  CD2 LEU C  85      19.432  25.622   6.654  1.00 45.23           C
ATOM   3830  N   GLY C  86      19.715  28.000  12.021  1.00 42.30           N
ATOM   3831  CA  GLY C  86      19.150  29.038  12.865  1.00 41.77           C
ATOM   3832  C   GLY C  86      20.136  29.571  13.883  1.00 44.83           C
ATOM   3833  O   GLY C  86      19.819  30.505  14.618  1.00 46.69           O
ATOM   3834  N   SER C  87      21.328  28.970  13.942  1.00 39.43           N
ATOM   3835  CA  SER C  87      22.415  29.348  14.842  1.00 38.63           C
ATOM   3836  C   SER C  87      23.190  30.570  14.318  1.00 46.40           C
ATOM   3837  O   SER C  87      22.996  30.983  13.162  1.00 46.15           O
ATOM   3838  CB  SER C  87      23.354  28.163  15.062  1.00 38.78           C
ATOM   3839  OG  SER C  87      24.221  27.946  13.961  1.00 43.87           O
ATOM   3840  N   ASP C  88      24.108  31.106  15.174  1.00 44.07           N
ATOM   3841  CA  ASP C  88      24.940  32.280  14.906  1.00 42.90           C
ATOM   3842  C   ASP C  88      25.786  32.106  13.656  1.00 43.72           C
ATOM   3843  O   ASP C  88      26.154  33.099  13.027  1.00 44.56           O
ATOM   3844  CB  ASP C  88      25.791  32.650  16.138  1.00 44.88           C
ATOM   3845  CG  ASP C  88      26.703  33.862  15.954  1.00 62.05           C
ATOM   3846  OD1 ASP C  88      26.176  34.985  15.793  1.00 70.02           O
ATOM   3847  OD2 ASP C  88      27.944  33.676  15.926  1.00 64.26           O
ATOM   3848  N   ILE C  89      26.060  30.853  13.277  1.00 37.18           N
ATOM   3849  CA  ILE C  89      26.859  30.512  12.093  1.00 36.28           C
ATOM   3850  C   ILE C  89      26.184  31.141  10.865  1.00 36.55           C
ATOM   3851  O   ILE C  89      26.857  31.735  10.017  1.00 34.37           O
ATOM   3852  CB  ILE C  89      27.038  28.971  11.932  1.00 39.26           C
ATOM   3853  CG1 ILE C  89      27.793  28.366  13.135  1.00 40.63           C
ATOM   3854  CG2 ILE C  89      27.751  28.632  10.601  1.00 38.67           C
ATOM   3855  CD1 ILE C  89      27.589  26.844  13.341  1.00 51.23           C
ATOM   3856  N   PHE C  90      24.840  31.065  10.822  1.00 32.37           N
ATOM   3857  CA  PHE C  90      24.080  31.616   9.722  1.00 31.45           C
ATOM   3858  C   PHE C  90      23.515  33.007   9.948  1.00 38.30           C
ATOM   3859  O   PHE C  90      23.452  33.783   8.993  1.00 38.99           O
ATOM   3860  CB  PHE C  90      23.029  30.620   9.249  1.00 32.61           C
ATOM   3861  CG  PHE C  90      23.633  29.449   8.503  1.00 33.78           C
ATOM   3862  CD1 PHE C  90      24.061  28.311   9.184  1.00 36.50           C
ATOM   3863  CD2 PHE C  90      23.772  29.483   7.124  1.00 35.61           C
ATOM   3864  CE1 PHE C  90      24.611  27.233   8.503  1.00 36.94           C
ATOM   3865  CE2 PHE C  90      24.299  28.394   6.439  1.00 38.88           C
ATOM   3866  CZ  PHE C  90      24.716  27.276   7.135  1.00 36.67           C
ATOM   3867  N   THR C  91      23.127  33.344  11.201  1.00 35.85           N
ATOM   3868  CA  THR C  91      22.533  34.643  11.549  1.00 35.58           C
ATOM   3869  C   THR C  91      23.550  35.771  11.752  1.00 41.16           C
ATOM   3870  O   THR C  91      23.157  36.939  11.711  1.00 40.37           O
ATOM   3871  CB  THR C  91      21.599  34.524  12.735  1.00 38.99           C
ATOM   3872  OG1 THR C  91      22.358  34.093  13.864  1.00 36.77           O
ATOM   3873  CG2 THR C  91      20.404  33.588  12.460  1.00 35.09           C
ATOM   3874  N   GLY C  92      24.818  35.415  11.989  1.00 38.11           N
ATOM   3875  CA  GLY C  92      25.901  36.371  12.181  1.00 37.82           C
ATOM   3876  C   GLY C  92      26.458  36.936  10.883  1.00 42.51           C
ATOM   3877  O   GLY C  92      25.971  36.645   9.787  1.00 43.60           O
ATOM   3878  N   GLU C  93      27.496  37.738  11.005  1.00 37.16           N
ATOM   3879  CA  GLU C  93      28.144  38.419   9.910  1.00 35.87           C
ATOM   3880  C   GLU C  93      29.119  37.501   9.111  1.00 38.12           C
ATOM   3881  O   GLU C  93      29.767  36.644   9.712  1.00 37.26           O
ATOM   3882  CB  GLU C  93      28.829  39.690  10.463  1.00 37.57           C
ATOM   3883  CG  GLU C  93      28.482  40.985   9.735  1.00 50.20           C
ATOM   3884  CD  GLU C  93      27.027  41.421   9.654  1.00 65.02           C
ATOM   3885  OE1 GLU C  93      26.599  41.799   8.541  1.00 70.11           O
ATOM   3886  OE2 GLU C  93      26.334  41.450  10.697  1.00 47.82           O
ATOM   3887  N   PRO C  94      29.266  37.658   7.765  1.00 34.63           N
ATOM   3888  CA  PRO C  94      28.508  38.568   6.861  1.00 34.98           C
ATOM   3889  C   PRO C  94      27.049  38.128   6.756  1.00 37.75           C
ATOM   3890  O   PRO C  94      26.777  36.949   6.520  1.00 36.91           O
ATOM   3891  CB  PRO C  94      29.245  38.461   5.521  1.00 36.54           C
ATOM   3892  CG  PRO C  94      29.970  37.151   5.574  1.00 40.39           C
ATOM   3893  CD  PRO C  94      30.192  36.785   7.022  1.00 35.43           C
ATOM   3894  N   SER C  95      26.123  39.061   7.053  1.00 32.99           N
ATOM   3895  CA  SER C  95      24.679  38.844   7.062  1.00 31.40           C
ATOM   3896  C   SER C  95      24.203  38.218   5.747  1.00 34.52           C
ATOM   3897  O   SER C  95      24.570  38.695   4.663  1.00 31.49           O
ATOM   3898  CB  SER C  95      23.955  40.167   7.289  1.00 33.53           C
ATOM   3899  OG  SER C  95      24.272  41.109   6.274  1.00 44.63           O
ATOM   3900  N   LEU C  96      23.375  37.163   5.837  1.00 33.05           N
ATOM   3901  CA  LEU C  96      22.819  36.582   4.619  1.00 33.77           C
ATOM   3902  C   LEU C  96      21.814  37.587   4.049  1.00 39.01           C
ATOM   3903  O   LEU C  96      21.352  38.469   4.777  1.00 38.85           O
ATOM   3904  CB  LEU C  96      22.078  35.285   4.916  1.00 33.83           C
ATOM   3905  CG  LEU C  96      22.861  34.097   5.486  1.00 37.99           C
ATOM   3906  CD1 LEU C  96      21.911  33.051   5.865  1.00 38.28           C
ATOM   3907  CD2 LEU C  96      23.887  33.524   4.496  1.00 32.35           C
ATOM   3908  N   LEU C  97      21.463  37.451   2.773  1.00 34.09           N
ATOM   3909  CA  LEU C  97      20.484  38.342   2.172  1.00 34.11           C
ATOM   3910  C   LEU C  97      19.114  38.108   2.819  1.00 39.89           C
ATOM   3911  O   LEU C  97      18.827  36.973   3.191  1.00 38.66           O
ATOM   3912  CB  LEU C  97      20.387  38.148   0.648  1.00 33.91           C
ATOM   3913  CG  LEU C  97      21.658  38.249  -0.160  1.00 37.28           C
ATOM   3914  CD1 LEU C  97      21.361  37.934  -1.613  1.00 36.53           C
ATOM   3915  CD2 LEU C  97      22.332  39.580   0.047  1.00 38.16           C
ATOM   3916  N   PRO C  98      18.259  39.139   3.005  1.00 39.50           N
ATOM   3917  CA  PRO C  98      16.947  38.886   3.661  1.00 39.73           C
ATOM   3918  C   PRO C  98      16.031  37.893   2.927  1.00 41.99           C
ATOM   3919  O   PRO C  98      15.250  37.194   3.571  1.00 42.17           O
ATOM   3920  CB  PRO C  98      16.339  40.281   3.795  1.00 41.88           C
ATOM   3921  CG  PRO C  98      17.539  41.242   3.636  1.00 45.61           C
ATOM   3922  CD  PRO C  98      18.431  40.564   2.656  1.00 40.65           C
ATOM   3923  N   ASP C  99      16.181  37.776   1.598  1.00 35.10           N
ATOM   3924  CA  ASP C  99      15.407  36.830   0.783  1.00 33.82           C
ATOM   3925  C   ASP C  99      16.222  35.534   0.400  1.00 39.64           C
ATOM   3926  O   ASP C  99      15.882  34.837  -0.570  1.00 38.99           O
ATOM   3927  CB  ASP C  99      14.933  37.548  -0.490  1.00 34.48           C
ATOM   3928  CG  ASP C  99      16.024  37.946  -1.453  1.00 38.81           C
ATOM   3929  OD1 ASP C  99      17.201  38.054  -1.010  1.00 42.42           O
ATOM   3930  OD2 ASP C  99      15.702  38.166  -2.649  1.00 37.93           O
ATOM   3931  N   SER C 100      17.331  35.270   1.123  1.00 35.47           N
ATOM   3932  CA  SER C 100      18.249  34.151   0.873  1.00 35.34           C
ATOM   3933  C   SER C 100      17.551  32.788   0.809  1.00 41.01           C
ATOM   3934  O   SER C 100      16.714  32.515   1.657  1.00 39.70           O
ATOM   3935  CB  SER C 100      19.324  34.098   1.961  1.00 37.55           C
ATOM   3936  OG  SER C 100      20.026  32.862   2.008  1.00 41.87           O
ATOM   3937  N   PRO C 101      17.942  31.868  -0.095  1.00 37.86           N
ATOM   3938  CA  PRO C 101      17.343  30.531  -0.065  1.00 37.18           C
ATOM   3939  C   PRO C 101      17.522  29.805   1.287  1.00 41.45           C
ATOM   3940  O   PRO C 101      16.741  28.926   1.595  1.00 40.30           O
ATOM   3941  CB  PRO C 101      18.026  29.808  -1.243  1.00 38.60           C
ATOM   3942  CG  PRO C 101      19.263  30.543  -1.513  1.00 43.01           C
ATOM   3943  CD  PRO C 101      18.961  31.984  -1.162  1.00 38.65           C
ATOM   3944  N   VAL C 102      18.497  30.207   2.117  1.00 39.52           N
ATOM   3945  CA  VAL C 102      18.726  29.628   3.459  1.00 39.49           C
ATOM   3946  C   VAL C 102      17.479  29.806   4.363  1.00 44.24           C
ATOM   3947  O   VAL C 102      17.124  28.893   5.102  1.00 43.34           O
ATOM   3948  CB  VAL C 102      20.026  30.173   4.126  1.00 42.62           C
ATOM   3949  CG1 VAL C 102      20.201  29.629   5.535  1.00 41.66           C
ATOM   3950  CG2 VAL C 102      21.264  29.870   3.275  1.00 42.10           C
ATOM   3951  N   GLY C 103      16.830  30.973   4.265  1.00 41.86           N
ATOM   3952  CA  GLY C 103      15.600  31.294   4.981  1.00 41.15           C
ATOM   3953  C   GLY C 103      14.496  30.319   4.636  1.00 46.14           C
ATOM   3954  O   GLY C 103      13.862  29.758   5.536  1.00 47.86           O
ATOM   3955  N   GLN C 104      14.283  30.085   3.328  1.00 41.66           N
ATOM   3956  CA  GLN C 104      13.286  29.148   2.817  1.00 41.80           C
ATOM   3957  C   GLN C 104      13.681  27.701   3.117  1.00 46.43           C
ATOM   3958  O   GLN C 104      12.807  26.874   3.352  1.00 46.05           O
ATOM   3959  CB  GLN C 104      13.107  29.324   1.301  1.00 43.78           C
ATOM   3960  CG  GLN C 104      12.278  30.529   0.862  1.00 67.10           C
ATOM   3961  CD  GLN C 104      13.186  31.579   0.286  1.00 90.21           C
ATOM   3962  OE1 GLN C 104      13.790  31.394  -0.774  1.00 83.18           O
ATOM   3963  NE2 GLN C 104      13.322  32.698   0.985  1.00 91.49           N
ATOM   3964  N   LEU C 105      14.985  27.390   3.105  1.00 44.44           N
ATOM   3965  CA  LEU C 105      15.560  26.070   3.373  1.00 44.81           C
ATOM   3966  C   LEU C 105      15.235  25.717   4.818  1.00 51.76           C
ATOM   3967  O   LEU C 105      14.679  24.659   5.051  1.00 52.43           O
ATOM   3968  CB  LEU C 105      17.085  26.126   3.103  1.00 44.70           C
ATOM   3969  CG  LEU C 105      17.965  24.885   3.120  1.00 49.31           C
ATOM   3970  CD1 LEU C 105      17.506  23.861   2.143  1.00 49.51           C
ATOM   3971  CD2 LEU C 105      19.400  25.261   2.768  1.00 50.09           C
ATOM   3972  N   HIS C 106      15.417  26.671   5.749  1.00 50.23           N
ATOM   3973  CA  HIS C 106      15.134  26.580   7.191  1.00 50.65           C
ATOM   3974  C   HIS C 106      13.650  26.322   7.450  1.00 54.24           C
ATOM   3975  O   HIS C 106      13.314  25.564   8.360  1.00 55.97           O
ATOM   3976  CB  HIS C 106      15.590  27.884   7.878  1.00 51.74           C
ATOM   3977  CG  HIS C 106      15.589  27.861   9.373  1.00 55.37           C
ATOM   3978  ND1 HIS C 106      14.559  28.422  10.100  1.00 57.52           N
ATOM   3979  CD2 HIS C 106      16.519  27.385  10.230  1.00 57.24           C
ATOM   3980  CE1 HIS C 106      14.879  28.245  11.374  1.00 56.90           C
ATOM   3981  NE2 HIS C 106      16.051  27.621  11.499  1.00 57.03           N
ATOM   3982  N   ALA C 107      12.771  26.950   6.650  1.00 47.61           N
ATOM   3983  CA  ALA C 107      11.320  26.787   6.716  1.00 45.94           C
ATOM   3984  C   ALA C 107      10.856  25.427   6.137  1.00 49.09           C
ATOM   3985  O   ALA C 107       9.961  24.790   6.704  1.00 48.20           O
ATOM   3986  CB  ALA C 107      10.640  27.923   5.968  1.00 46.38           C
ATOM   3987  N   SER C 108      11.445  25.004   4.991  1.00 44.63           N
ATOM   3988  CA  SER C 108      11.123  23.749   4.312  1.00 43.14           C
ATOM   3989  C   SER C 108      11.629  22.530   5.074  1.00 44.05           C
ATOM   3990  O   SER C 108      11.022  21.472   4.956  1.00 41.99           O
ATOM   3991  CB  SER C 108      11.650  23.752   2.884  1.00 47.18           C
ATOM   3992  OG  SER C 108      11.139  24.843   2.141  1.00 54.32           O
ATOM   3993  N   LEU C 109      12.711  22.674   5.871  1.00 41.98           N
ATOM   3994  CA  LEU C 109      13.247  21.595   6.709  1.00 42.14           C
ATOM   3995  C   LEU C 109      12.213  21.299   7.809  1.00 48.21           C
ATOM   3996  O   LEU C 109      11.878  20.132   8.021  1.00 46.77           O
ATOM   3997  CB  LEU C 109      14.611  21.970   7.340  1.00 41.72           C
ATOM   3998  CG  LEU C 109      15.857  22.009   6.443  1.00 45.10           C
ATOM   3999  CD1 LEU C 109      17.028  22.664   7.177  1.00 44.00           C
ATOM   4000  CD2 LEU C 109      16.278  20.605   5.949  1.00 46.85           C
ATOM   4001  N   LEU C 110      11.656  22.361   8.458  1.00 47.00           N
ATOM   4002  CA  LEU C 110      10.597  22.272   9.490  1.00 47.06           C
ATOM   4003  C   LEU C 110       9.334  21.665   8.906  1.00 48.70           C
ATOM   4004  O   LEU C 110       8.711  20.837   9.558  1.00 50.56           O
ATOM   4005  CB  LEU C 110      10.232  23.659  10.032  1.00 47.88           C
ATOM   4006  CG  LEU C 110      11.034  24.180  11.192  1.00 53.26           C
ATOM   4007  CD1 LEU C 110      11.080  25.683  11.158  1.00 53.62           C
ATOM   4008  CD2 LEU C 110      10.485  23.657  12.516  1.00 55.99           C
ATOM   4009  N   GLY C 111       8.954  22.095   7.706  1.00 41.60           N
ATOM   4010  CA  GLY C 111       7.801  21.560   7.000  1.00 41.07           C
ATOM   4011  C   GLY C 111       7.874  20.057   6.781  1.00 46.28           C
ATOM   4012  O   GLY C 111       6.888  19.347   7.003  1.00 47.49           O
ATOM   4013  N   LEU C 112       9.050  19.550   6.374  1.00 41.55           N
ATOM   4014  CA  LEU C 112       9.244  18.120   6.142  1.00 39.83           C
ATOM   4015  C   LEU C 112       9.291  17.310   7.435  1.00 46.73           C
ATOM   4016  O   LEU C 112       8.712  16.227   7.480  1.00 48.03           O
ATOM   4017  CB  LEU C 112      10.475  17.852   5.248  1.00 38.36           C
ATOM   4018  CG  LEU C 112      10.687  16.441   4.736  1.00 40.35           C
ATOM   4019  CD1 LEU C 112       9.496  15.950   3.911  1.00 40.44           C
ATOM   4020  CD2 LEU C 112      11.959  16.341   3.951  1.00 39.63           C
ATOM   4021  N   SER C 113       9.965  17.816   8.482  1.00 44.96           N
ATOM   4022  CA  SER C 113      10.044  17.095   9.764  1.00 45.92           C
ATOM   4023  C   SER C 113       8.655  16.981  10.417  1.00 52.70           C
ATOM   4024  O   SER C 113       8.405  16.037  11.172  1.00 52.53           O
ATOM   4025  CB  SER C 113      11.116  17.691  10.683  1.00 48.70           C
ATOM   4026  OG  SER C 113      11.058  19.101  10.747  1.00 59.36           O
ATOM   4027  N   GLN C 114       7.722  17.872  10.007  1.00 50.60           N
ATOM   4028  CA  GLN C 114       6.324  17.906  10.444  1.00 51.43           C
ATOM   4029  C   GLN C 114       5.519  16.755   9.867  1.00 56.30           C
ATOM   4030  O   GLN C 114       4.776  16.109  10.610  1.00 56.39           O
ATOM   4031  CB  GLN C 114       5.651  19.236  10.074  1.00 53.19           C
ATOM   4032  CG  GLN C 114       5.696  20.271  11.201  1.00 80.47           C
ATOM   4033  CD  GLN C 114       5.409  21.692  10.749  1.00102.94           C
ATOM   4034  OE1 GLN C 114       4.601  21.948   9.842  1.00 99.86           O
ATOM   4035  NE2 GLN C 114       6.046  22.657  11.407  1.00 92.19           N
ATOM   4036  N   LEU C 115       5.660  16.497   8.547  1.00 52.97           N
ATOM   4037  CA  LEU C 115       4.965  15.423   7.828  1.00 52.85           C
ATOM   4038  C   LEU C 115       5.427  14.042   8.287  1.00 59.87           C
ATOM   4039  O   LEU C 115       4.892  13.013   7.814  1.00 61.11           O
ATOM   4040  CB  LEU C 115       5.139  15.575   6.312  1.00 52.50           C
ATOM   4041  CG  LEU C 115       4.549  16.835   5.673  1.00 56.86           C
ATOM   4042  CD1 LEU C 115       5.220  17.132   4.344  1.00 56.22           C
ATOM   4043  CD2 LEU C 115       3.060  16.681   5.450  1.00 61.43           C
ATOM   4044  N   LEU C 116       6.421  14.016   9.213  1.00 56.95           N
ATOM   4045  CA  LEU C 116       6.913  12.747   9.735  1.00 57.68           C
ATOM   4046  C   LEU C 116       6.215  12.334  11.034  1.00 67.09           C
ATOM   4047  O   LEU C 116       5.353  11.438  10.977  1.00 69.50           O
ATOM   4048  CB  LEU C 116       8.439  12.588   9.693  1.00 56.76           C
ATOM   4049  CG  LEU C 116       9.089  12.780   8.248  1.00 59.69           C
ATOM   4050  CD1 LEU C 116      10.569  12.919   8.325  1.00 59.68           C
ATOM   4051  CD2 LEU C 116       8.853  11.620   7.290  1.00 60.41           C
ATOM   4052  N   GLN C 117       6.430  13.088  12.141  1.00 63.88           N
ATOM   4053  CA  GLN C 117       5.712  12.983  13.423  1.00 92.10           C
ATOM   4054  C   GLN C 117       5.887  14.217  14.320  1.00121.68           C
ATOM   4055  O   GLN C 117       6.987  14.508  14.790  1.00 86.56           O
ATOM   4056  CB  GLN C 117       5.986  11.675  14.184  1.00 93.60           C
ATOM   4057  CG  GLN C 117       4.847  10.647  14.095  1.00105.29           C
ATOM   4058  CD  GLN C 117       3.563  11.065  14.786  1.00122.74           C
ATOM   4059  OE1 GLN C 117       2.506  11.200  14.155  1.00117.45           O
ATOM   4060  NE2 GLN C 117       3.615  11.242  16.103  1.00112.63           N
ATOM   4061  N   GLN C 135      35.752  35.672  13.513  1.00 67.59           N
ATOM   4062  CA  GLN C 135      34.515  34.943  13.220  1.00 67.07           C
ATOM   4063  C   GLN C 135      33.914  35.207  11.826  1.00 69.85           C
ATOM   4064  O   GLN C 135      33.513  34.230  11.199  1.00 70.01           O
ATOM   4065  CB  GLN C 135      33.438  35.158  14.297  1.00 68.47           C
ATOM   4066  CG  GLN C 135      33.750  34.597  15.676  1.00 87.16           C
ATOM   4067  CD  GLN C 135      33.658  35.669  16.744  1.00113.02           C
ATOM   4068  OE1 GLN C 135      34.459  35.696  17.687  1.00112.66           O
ATOM   4069  NE2 GLN C 135      32.691  36.585  16.632  1.00100.70           N
ATOM   4070  N   PRO C 136      33.771  36.460  11.312  1.00 65.41           N
ATOM   4071  CA  PRO C 136      33.128  36.639   9.991  1.00 64.60           C
ATOM   4072  C   PRO C 136      33.645  35.751   8.855  1.00 65.87           C
ATOM   4073  O   PRO C 136      32.835  35.072   8.235  1.00 64.35           O
ATOM   4074  CB  PRO C 136      33.256  38.145   9.727  1.00 66.34           C
ATOM   4075  CG  PRO C 136      33.288  38.740  11.088  1.00 70.87           C
ATOM   4076  CD  PRO C 136      34.119  37.771  11.896  1.00 66.90           C
ATOM   4077  N   TRP C 137      34.974  35.690   8.646  1.00 62.40           N
ATOM   4078  CA  TRP C 137      35.621  34.848   7.628  1.00 62.15           C
ATOM   4079  C   TRP C 137      35.439  33.367   7.940  1.00 58.22           C
ATOM   4080  O   TRP C 137      35.385  32.565   7.014  1.00 57.54           O
ATOM   4081  CB  TRP C 137      37.122  35.175   7.534  1.00 63.30           C
ATOM   4082  CG  TRP C 137      37.902  34.895   8.797  1.00 65.97           C
ATOM   4083  CD1 TRP C 137      38.045  35.718   9.879  1.00 69.16           C
ATOM   4084  CD2 TRP C 137      38.592  33.679   9.123  1.00 66.35           C
ATOM   4085  NE1 TRP C 137      38.801  35.099  10.849  1.00 69.07           N
ATOM   4086  CE2 TRP C 137      39.146  33.844  10.413  1.00 70.88           C
ATOM   4087  CE3 TRP C 137      38.785  32.458   8.452  1.00 67.91           C
ATOM   4088  CZ2 TRP C 137      39.913  32.847  11.032  1.00 70.48           C
ATOM   4089  CZ3 TRP C 137      39.528  31.467   9.072  1.00 69.85           C
ATOM   4090  CH2 TRP C 137      40.087  31.667  10.345  1.00 70.74           C
ATOM   4091  N   GLN C 138      35.386  33.012   9.246  1.00 50.23           N
ATOM   4092  CA  GLN C 138      35.211  31.645   9.746  1.00 48.84           C
ATOM   4093  C   GLN C 138      33.822  31.159   9.481  1.00 50.40           C
ATOM   4094  O   GLN C 138      33.651  29.979   9.169  1.00 51.77           O
ATOM   4095  CB  GLN C 138      35.470  31.578  11.254  1.00 50.39           C
ATOM   4096  CG  GLN C 138      36.890  31.203  11.613  1.00 75.46           C
ATOM   4097  CD  GLN C 138      37.208  31.420  13.074  1.00 98.69           C
ATOM   4098  OE1 GLN C 138      37.037  32.517  13.632  1.00 91.20           O
ATOM   4099  NE2 GLN C 138      37.719  30.378  13.719  1.00 94.36           N
ATOM   4100  N   ARG C 139      32.815  32.057   9.663  1.00 43.60           N
ATOM   4101  CA  ARG C 139      31.415  31.775   9.424  1.00 41.31           C
ATOM   4102  C   ARG C 139      31.220  31.396   7.974  1.00 44.96           C
ATOM   4103  O   ARG C 139      30.569  30.387   7.730  1.00 47.16           O
ATOM   4104  CB  ARG C 139      30.531  32.952   9.802  1.00 38.07           C
ATOM   4105  CG  ARG C 139      30.120  32.919  11.237  1.00 38.90           C
ATOM   4106  CD  ARG C 139      29.009  33.905  11.533  1.00 43.52           C
ATOM   4107  NE  ARG C 139      29.043  34.272  12.944  1.00 52.69           N
ATOM   4108  CZ  ARG C 139      29.743  35.293  13.422  1.00 63.83           C
ATOM   4109  NH1 ARG C 139      30.403  36.093  12.599  1.00 50.76           N
ATOM   4110  NH2 ARG C 139      29.770  35.535  14.726  1.00 49.94           N
ATOM   4111  N   LEU C 140      31.829  32.139   7.019  1.00 37.57           N
ATOM   4112  CA  LEU C 140      31.729  31.802   5.598  1.00 36.99           C
ATOM   4113  C   LEU C 140      32.146  30.380   5.316  1.00 42.05           C
ATOM   4114  O   LEU C 140      31.417  29.664   4.618  1.00 42.17           O
ATOM   4115  CB  LEU C 140      32.540  32.754   4.705  1.00 36.97           C
ATOM   4116  CG  LEU C 140      31.929  34.110   4.404  1.00 40.53           C
ATOM   4117  CD1 LEU C 140      32.677  34.784   3.269  1.00 40.14           C
ATOM   4118  CD2 LEU C 140      30.485  33.984   4.041  1.00 40.76           C
ATOM   4119  N   LEU C 141      33.298  29.965   5.883  1.00 41.15           N
ATOM   4120  CA  LEU C 141      33.878  28.626   5.750  1.00 41.35           C
ATOM   4121  C   LEU C 141      32.956  27.592   6.367  1.00 42.29           C
ATOM   4122  O   LEU C 141      32.699  26.552   5.742  1.00 42.63           O
ATOM   4123  CB  LEU C 141      35.267  28.538   6.419  1.00 42.29           C
ATOM   4124  CG  LEU C 141      36.399  29.409   5.881  1.00 48.42           C
ATOM   4125  CD1 LEU C 141      37.683  29.141   6.664  1.00 48.71           C
ATOM   4126  CD2 LEU C 141      36.658  29.143   4.388  1.00 50.73           C
ATOM   4127  N   LEU C 142      32.457  27.864   7.595  1.00 35.44           N
ATOM   4128  CA  LEU C 142      31.522  26.949   8.236  1.00 34.24           C
ATOM   4129  C   LEU C 142      30.213  26.801   7.426  1.00 35.24           C
ATOM   4130  O   LEU C 142      29.690  25.701   7.322  1.00 35.60           O
ATOM   4131  CB  LEU C 142      31.215  27.396   9.650  1.00 34.19           C
ATOM   4132  CG  LEU C 142      32.223  27.035  10.698  1.00 38.87           C
ATOM   4133  CD1 LEU C 142      31.966  27.840  11.969  1.00 37.77           C
ATOM   4134  CD2 LEU C 142      32.172  25.554  10.992  1.00 42.53           C
ATOM   4135  N   ARG C 143      29.732  27.882   6.811  1.00 29.65           N
ATOM   4136  CA  ARG C 143      28.503  27.882   6.007  1.00 29.15           C
ATOM   4137  C   ARG C 143      28.636  27.022   4.753  1.00 33.77           C
ATOM   4138  O   ARG C 143      27.682  26.362   4.389  1.00 33.02           O
ATOM   4139  CB  ARG C 143      28.106  29.307   5.617  1.00 27.00           C
ATOM   4140  CG  ARG C 143      27.530  30.139   6.750  1.00 30.71           C
ATOM   4141  CD  ARG C 143      27.429  31.586   6.301  1.00 32.25           C
ATOM   4142  NE  ARG C 143      26.965  32.485   7.359  1.00 25.50           N
ATOM   4143  CZ  ARG C 143      26.846  33.798   7.209  1.00 40.79           C
ATOM   4144  NH1 ARG C 143      27.105  34.365   6.040  1.00 34.78           N
ATOM   4145  NH2 ARG C 143      26.459  34.555   8.225  1.00 29.54           N
ATOM   4146  N   PHE C 144      29.817  27.001   4.123  1.00 31.11           N
ATOM   4147  CA  PHE C 144      30.072  26.199   2.932  1.00 31.55           C
ATOM   4148  C   PHE C 144      30.128  24.701   3.239  1.00 38.73           C
ATOM   4149  O   PHE C 144      29.653  23.908   2.424  1.00 40.15           O
ATOM   4150  CB  PHE C 144      31.368  26.664   2.237  1.00 33.70           C
ATOM   4151  CG  PHE C 144      31.426  28.115   1.781  1.00 35.55           C
ATOM   4152  CD1 PHE C 144      30.273  28.796   1.405  1.00 38.05           C
ATOM   4153  CD2 PHE C 144      32.644  28.778   1.667  1.00 39.64           C
ATOM   4154  CE1 PHE C 144      30.330  30.137   0.993  1.00 39.64           C
ATOM   4155  CE2 PHE C 144      32.706  30.117   1.227  1.00 42.89           C
ATOM   4156  CZ  PHE C 144      31.545  30.786   0.892  1.00 40.43           C
ATOM   4157  N   LYS C 145      30.696  24.308   4.406  1.00 35.68           N
ATOM   4158  CA  LYS C 145      30.827  22.903   4.831  1.00 34.94           C
ATOM   4159  C   LYS C 145      29.496  22.334   5.203  1.00 35.97           C
ATOM   4160  O   LYS C 145      29.167  21.271   4.722  1.00 35.34           O
ATOM   4161  CB  LYS C 145      31.832  22.734   5.979  1.00 39.06           C
ATOM   4162  CG  LYS C 145      33.265  23.061   5.583  1.00 64.57           C
ATOM   4163  CD  LYS C 145      34.272  22.637   6.653  1.00 78.08           C
ATOM   4164  CE  LYS C 145      35.632  23.257   6.430  1.00 88.71           C
ATOM   4165  NZ  LYS C 145      36.224  22.859   5.124  1.00 96.74           N
ATOM   4166  N   ILE C 146      28.714  23.061   6.020  1.00 32.37           N
ATOM   4167  CA  ILE C 146      27.352  22.704   6.442  1.00 30.90           C
ATOM   4168  C   ILE C 146      26.417  22.536   5.225  1.00 35.18           C
ATOM   4169  O   ILE C 146      25.750  21.501   5.120  1.00 36.04           O
ATOM   4170  CB  ILE C 146      26.787  23.680   7.513  1.00 32.09           C
ATOM   4171  CG1 ILE C 146      27.647  23.607   8.808  1.00 31.52           C
ATOM   4172  CG2 ILE C 146      25.299  23.356   7.804  1.00 32.01           C
ATOM   4173  CD1 ILE C 146      27.521  24.800   9.800  1.00 31.03           C
ATOM   4174  N   LEU C 147      26.375  23.541   4.321  1.00 29.57           N
ATOM   4175  CA  LEU C 147      25.535  23.505   3.109  1.00 27.57           C
ATOM   4176  C   LEU C 147      25.879  22.343   2.169  1.00 31.05           C
ATOM   4177  O   LEU C 147      24.973  21.743   1.599  1.00 29.06           O
ATOM   4178  CB  LEU C 147      25.537  24.852   2.364  1.00 26.81           C
ATOM   4179  CG  LEU C 147      24.812  25.998   3.082  1.00 31.11           C
ATOM   4180  CD1 LEU C 147      25.045  27.343   2.372  1.00 29.99           C
ATOM   4181  CD2 LEU C 147      23.310  25.691   3.312  1.00 30.36           C
ATOM   4182  N   ARG C 148      27.168  21.988   2.053  1.00 30.82           N
ATOM   4183  CA  ARG C 148      27.631  20.865   1.235  1.00 31.19           C
ATOM   4184  C   ARG C 148      27.226  19.548   1.825  1.00 37.56           C
ATOM   4185  O   ARG C 148      26.822  18.660   1.087  1.00 38.81           O
ATOM   4186  CB  ARG C 148      29.144  20.896   1.049  1.00 32.89           C
ATOM   4187  CG  ARG C 148      29.622  20.914  -0.423  1.00 55.90           C
ATOM   4188  CD  ARG C 148      28.799  20.039  -1.370  1.00 70.92           C
ATOM   4189  NE  ARG C 148      29.544  19.587  -2.544  1.00 86.81           N
ATOM   4190  CZ  ARG C 148      29.039  19.505  -3.775  1.00106.14           C
ATOM   4191  NH1 ARG C 148      29.779  19.041  -4.773  1.00100.28           N
ATOM   4192  NH2 ARG C 148      27.787  19.883  -4.015  1.00 89.03           N
ATOM   4193  N   SER C 149      27.312  19.420   3.156  1.00 35.63           N
ATOM   4194  CA  SER C 149      26.907  18.234   3.926  1.00 34.93           C
ATOM   4195  C   SER C 149      25.359  18.074   3.846  1.00 37.35           C
ATOM   4196  O   SER C 149      24.869  16.967   3.609  1.00 38.59           O
ATOM   4197  CB  SER C 149      27.370  18.340   5.371  1.00 20.00           C
ATOM   4198  N   LEU C 150      24.613  19.201   3.950  1.00 30.09           N
ATOM   4199  CA  LEU C 150      23.148  19.262   3.819  1.00 28.96           C
ATOM   4200  C   LEU C 150      22.673  18.791   2.431  1.00 35.56           C
ATOM   4201  O   LEU C 150      21.697  18.039   2.339  1.00 35.56           O
ATOM   4202  CB  LEU C 150      22.659  20.696   4.079  1.00 28.36           C
ATOM   4203  CG  LEU C 150      21.134  20.970   4.003  1.00 32.55           C
ATOM   4204  CD1 LEU C 150      20.331  20.064   4.935  1.00 32.17           C
ATOM   4205  CD2 LEU C 150      20.828  22.374   4.373  1.00 37.42           C
ATOM   4206  N   GLN C 151      23.391  19.204   1.362  1.00 33.37           N
ATOM   4207  CA  GLN C 151      23.092  18.819  -0.018  1.00 33.48           C
ATOM   4208  C   GLN C 151      23.151  17.292  -0.164  1.00 38.10           C
ATOM   4209  O   GLN C 151      22.311  16.719  -0.852  1.00 40.36           O
ATOM   4210  CB  GLN C 151      24.080  19.482  -0.995  1.00 34.43           C
ATOM   4211  CG  GLN C 151      23.771  20.941  -1.282  1.00 42.03           C
ATOM   4212  CD  GLN C 151      24.925  21.702  -1.882  1.00 48.50           C
ATOM   4213  OE1 GLN C 151      25.930  21.144  -2.315  1.00 47.56           O
ATOM   4214  NE2 GLN C 151      24.810  23.009  -1.914  1.00 31.52           N
ATOM   4215  N   ALA C 152      24.129  16.649   0.488  1.00 31.51           N
ATOM   4216  CA  ALA C 152      24.304  15.208   0.440  1.00 29.87           C
ATOM   4217  C   ALA C 152      23.151  14.505   1.196  1.00 33.58           C
ATOM   4218  O   ALA C 152      22.613  13.518   0.700  1.00 33.26           O
ATOM   4219  CB  ALA C 152      25.657  14.830   1.020  1.00 29.51           C
ATOM   4220  N   PHE C 153      22.738  15.050   2.355  1.00 30.83           N
ATOM   4221  CA  PHE C 153      21.641  14.529   3.183  1.00 30.68           C
ATOM   4222  C   PHE C 153      20.305  14.608   2.445  1.00 35.36           C
ATOM   4223  O   PHE C 153      19.627  13.594   2.287  1.00 35.10           O
ATOM   4224  CB  PHE C 153      21.576  15.285   4.526  1.00 32.73           C
ATOM   4225  CG  PHE C 153      20.443  14.860   5.426  1.00 35.06           C
ATOM   4226  CD1 PHE C 153      20.545  13.707   6.204  1.00 38.83           C
ATOM   4227  CD2 PHE C 153      19.254  15.598   5.480  1.00 37.44           C
ATOM   4228  CE1 PHE C 153      19.474  13.299   6.998  1.00 39.82           C
ATOM   4229  CE2 PHE C 153      18.189  15.195   6.289  1.00 39.34           C
ATOM   4230  CZ  PHE C 153      18.301  14.047   7.026  1.00 38.00           C
ATOM   4231  N   VAL C 154      19.938  15.806   1.967  1.00 34.19           N
ATOM   4232  CA  VAL C 154      18.660  16.032   1.255  1.00 33.03           C
ATOM   4233  C   VAL C 154      18.543  15.229  -0.040  1.00 35.03           C
ATOM   4234  O   VAL C 154      17.421  14.916  -0.442  1.00 35.61           O
ATOM   4235  CB  VAL C 154      18.199  17.519   1.131  1.00 34.74           C
ATOM   4236  CG1 VAL C 154      18.145  18.188   2.493  1.00 33.62           C
ATOM   4237  CG2 VAL C 154      19.089  18.310   0.183  1.00 34.36           C
ATOM   4238  N   ALA C 155      19.683  14.872  -0.669  1.00 28.49           N
ATOM   4239  CA  ALA C 155      19.668  14.062  -1.892  1.00 28.17           C
ATOM   4240  C   ALA C 155      19.222  12.638  -1.562  1.00 34.74           C
ATOM   4241  O   ALA C 155      18.380  12.111  -2.270  1.00 37.52           O
ATOM   4242  CB  ALA C 155      21.031  14.068  -2.559  1.00 28.53           C
ATOM   4243  N   VAL C 156      19.721  12.038  -0.465  1.00 30.81           N
ATOM   4244  CA  VAL C 156      19.339  10.682  -0.031  1.00 30.03           C
ATOM   4245  C   VAL C 156      17.844  10.681   0.338  1.00 37.79           C
ATOM   4246  O   VAL C 156      17.092   9.822  -0.135  1.00 39.47           O
ATOM   4247  CB  VAL C 156      20.228  10.120   1.116  1.00 32.80           C
ATOM   4248  CG1 VAL C 156      19.790   8.707   1.501  1.00 32.99           C
ATOM   4249  CG2 VAL C 156      21.710  10.133   0.759  1.00 31.07           C
ATOM   4250  N   ALA C 157      17.411  11.687   1.134  1.00 34.21           N
ATOM   4251  CA  ALA C 157      16.015  11.887   1.540  1.00 32.50           C
ATOM   4252  C   ALA C 157      15.081  11.981   0.311  1.00 37.09           C
ATOM   4253  O   ALA C 157      14.080  11.274   0.236  1.00 38.85           O
ATOM   4254  CB  ALA C 157      15.896  13.142   2.387  1.00 33.06           C
ATOM   4255  N   ALA C 158      15.469  12.796  -0.681  1.00 32.28           N
ATOM   4256  CA  ALA C 158      14.727  12.967  -1.921  1.00 30.69           C
ATOM   4257  C   ALA C 158      14.548  11.624  -2.636  1.00 33.48           C
ATOM   4258  O   ALA C 158      13.445  11.362  -3.112  1.00 33.93           O
ATOM   4259  CB  ALA C 158      15.433  13.961  -2.823  1.00 30.64           C
ATOM   4260  N   ARG C 159      15.606  10.768  -2.688  1.00 27.19           N
ATOM   4261  CA  ARG C 159      15.541   9.459  -3.335  1.00 26.27           C
ATOM   4262  C   ARG C 159      14.526   8.565  -2.593  1.00 30.09           C
ATOM   4263  O   ARG C 159      13.669   7.967  -3.232  1.00 30.11           O
ATOM   4264  CB  ARG C 159      16.939   8.802  -3.403  1.00 25.57           C
ATOM   4265  CG  ARG C 159      17.870   9.449  -4.409  1.00 32.46           C
ATOM   4266  CD  ARG C 159      19.203   8.731  -4.639  1.00 30.77           C
ATOM   4267  NE  ARG C 159      20.092   9.612  -5.406  1.00 33.28           N
ATOM   4268  CZ  ARG C 159      21.016  10.401  -4.860  1.00 47.06           C
ATOM   4269  NH1 ARG C 159      21.252  10.354  -3.563  1.00 31.22           N
ATOM   4270  NH2 ARG C 159      21.734  11.217  -5.617  1.00 30.75           N
ATOM   4271  N   VAL C 160      14.587   8.548  -1.247  1.00 25.84           N
ATOM   4272  CA  VAL C 160      13.690   7.814  -0.374  1.00 26.02           C
ATOM   4273  C   VAL C 160      12.223   8.173  -0.649  1.00 32.47           C
ATOM   4274  O   VAL C 160      11.423   7.275  -0.920  1.00 33.51           O
ATOM   4275  CB  VAL C 160      14.109   8.009   1.114  1.00 29.93           C
ATOM   4276  CG1 VAL C 160      12.973   7.669   2.097  1.00 30.07           C
ATOM   4277  CG2 VAL C 160      15.363   7.202   1.427  1.00 29.39           C
ATOM   4278  N   PHE C 161      11.874   9.463  -0.603  1.00 29.75           N
ATOM   4279  CA  PHE C 161      10.483   9.890  -0.830  1.00 29.70           C
ATOM   4280  C   PHE C 161       9.994   9.691  -2.245  1.00 36.07           C
ATOM   4281  O   PHE C 161       8.841   9.296  -2.425  1.00 38.41           O
ATOM   4282  CB  PHE C 161      10.207  11.300  -0.309  1.00 31.00           C
ATOM   4283  CG  PHE C 161      10.519  11.485   1.164  1.00 31.91           C
ATOM   4284  CD1 PHE C 161       9.846  10.752   2.137  1.00 34.07           C
ATOM   4285  CD2 PHE C 161      11.499  12.371   1.577  1.00 33.49           C
ATOM   4286  CE1 PHE C 161      10.162  10.903   3.500  1.00 34.57           C
ATOM   4287  CE2 PHE C 161      11.804  12.526   2.942  1.00 35.80           C
ATOM   4288  CZ  PHE C 161      11.126  11.798   3.891  1.00 33.31           C
ATOM   4289  N   ALA C 162      10.875   9.895  -3.237  1.00 31.89           N
ATOM   4290  CA  ALA C 162      10.543   9.678  -4.638  1.00 32.27           C
ATOM   4291  C   ALA C 162      10.234   8.179  -4.890  1.00 37.43           C
ATOM   4292  O   ALA C 162       9.261   7.868  -5.567  1.00 38.64           O
ATOM   4293  CB  ALA C 162      11.687  10.146  -5.530  1.00 32.74           C
ATOM   4294  N   HIS C 163      11.037   7.267  -4.325  1.00 33.27           N
ATOM   4295  CA  HIS C 163      10.784   5.832  -4.456  1.00 33.32           C
ATOM   4296  C   HIS C 163       9.478   5.438  -3.735  1.00 38.90           C
ATOM   4297  O   HIS C 163       8.651   4.732  -4.313  1.00 39.32           O
ATOM   4298  CB  HIS C 163      11.956   5.013  -3.940  1.00 33.47           C
ATOM   4299  CG  HIS C 163      11.775   3.540  -4.141  1.00 36.79           C
ATOM   4300  ND1 HIS C 163      11.859   2.963  -5.408  1.00 38.37           N
ATOM   4301  CD2 HIS C 163      11.544   2.568  -3.224  1.00 37.46           C
ATOM   4302  CE1 HIS C 163      11.670   1.665  -5.219  1.00 37.35           C
ATOM   4303  NE2 HIS C 163      11.477   1.384  -3.920  1.00 37.53           N
ATOM   4304  N   GLY C 164       9.288   5.975  -2.529  1.00 35.44           N
ATOM   4305  CA  GLY C 164       8.106   5.764  -1.701  1.00 35.67           C
ATOM   4306  C   GLY C 164       6.820   6.197  -2.371  1.00 38.86           C
ATOM   4307  O   GLY C 164       5.871   5.416  -2.432  1.00 38.15           O
ATOM   4308  N   ALA C 165       6.801   7.414  -2.949  1.00 34.64           N
ATOM   4309  CA  ALA C 165       5.644   7.941  -3.684  1.00 33.48           C
ATOM   4310  C   ALA C 165       5.368   7.135  -4.956  1.00 36.43           C
ATOM   4311  O   ALA C 165       4.232   7.076  -5.430  1.00 36.17           O
ATOM   4312  CB  ALA C 165       5.899   9.381  -4.051  1.00 34.09           C
ATOM   4313  N   ALA C 166       6.399   6.510  -5.507  1.00 33.04           N
ATOM   4314  CA  ALA C 166       6.262   5.729  -6.739  1.00 33.14           C
ATOM   4315  C   ALA C 166       5.767   4.305  -6.518  1.00 39.72           C
ATOM   4316  O   ALA C 166       5.168   3.756  -7.429  1.00 39.80           O
ATOM   4317  CB  ALA C 166       7.577   5.710  -7.513  1.00 32.80           C
ATOM   4318  N   THR C 167       6.020   3.702  -5.346  1.00 38.92           N
ATOM   4319  CA  THR C 167       5.692   2.290  -5.112  1.00 40.99           C
ATOM   4320  C   THR C 167       4.947   1.995  -3.821  1.00 47.49           C
ATOM   4321  O   THR C 167       4.243   0.983  -3.767  1.00 47.33           O
ATOM   4322  CB  THR C 167       6.989   1.383  -5.188  1.00 59.50           C
ATOM   4323  OG1 THR C 167       7.824   1.617  -4.055  1.00 61.66           O
ATOM   4324  CG2 THR C 167       7.819   1.612  -6.445  1.00 60.61           C
ATOM   4325  N   LEU C 168       5.175   2.784  -2.758  1.00 45.82           N
ATOM   4326  CA  LEU C 168       4.597   2.522  -1.430  1.00 47.72           C
ATOM   4327  C   LEU C 168       3.401   3.422  -1.085  1.00 59.18           C
ATOM   4328  O   LEU C 168       2.892   3.396   0.042  1.00 60.15           O
ATOM   4329  CB  LEU C 168       5.701   2.596  -0.345  1.00 47.39           C
ATOM   4330  CG  LEU C 168       6.876   1.599  -0.504  1.00 52.63           C
ATOM   4331  CD1 LEU C 168       8.095   2.028   0.309  1.00 52.60           C
ATOM   4332  CD2 LEU C 168       6.458   0.172  -0.155  1.00 56.12           C
ATOM   4333  N   SER C 169       2.941   4.196  -2.075  1.00 59.29           N
ATOM   4334  CA  SER C 169       1.840   5.144  -1.946  1.00 59.86           C
ATOM   4335  C   SER C 169       0.672   4.718  -2.844  1.00 66.93           C
ATOM   4336  O   SER C 169       0.910   4.210  -3.947  1.00 66.15           O
ATOM   4337  CB  SER C 169       2.312   6.545  -2.326  1.00 61.77           C
ATOM   4338  OG  SER C 169       1.334   7.540  -2.060  1.00 68.16           O
ATOM   4339  N   PRO C 170      -0.596   4.887  -2.388  1.00 66.40           N
ATOM   4340  CA  PRO C 170      -1.026   5.517  -1.130  1.00 72.25           C
ATOM   4341  C   PRO C 170      -1.226   4.549   0.027  1.00 93.13           C
ATOM   4342  O   PRO C 170      -2.249   3.883   0.098  1.00 62.99           O
ATOM   4343  CB  PRO C 170      -2.279   6.297  -1.559  1.00 73.40           C
ATOM   4344  CG  PRO C 170      -2.852   5.501  -2.741  1.00 76.27           C
ATOM   4345  CD  PRO C 170      -1.769   4.543  -3.217  1.00 70.50           C
ATOM   4347  N   ILE D   1      65.446   6.131   4.789  1.00 36.51           N
ATOM   4348  CA  ILE D   1      65.059   4.988   3.979  1.00 35.04           C
ATOM   4349  C   ILE D   1      63.764   4.351   4.529  1.00 38.70           C
ATOM   4350  O   ILE D   1      63.508   4.396   5.727  1.00 38.03           O
ATOM   4351  CB  ILE D   1      66.282   4.011   3.858  1.00 37.69           C
ATOM   4352  CG1 ILE D   1      65.989   2.798   2.977  1.00 37.58           C
ATOM   4353  CG2 ILE D   1      66.906   3.610   5.231  1.00 36.03           C
ATOM   4354  CD1 ILE D   1      67.180   2.284   2.305  1.00 40.50           C
ATOM   4355  N   TRP D   2      62.936   3.807   3.648  1.00 35.85           N
ATOM   4356  CA  TRP D   2      61.698   3.116   3.996  1.00 35.47           C
ATOM   4357  C   TRP D   2      61.385   2.000   2.996  1.00 37.47           C
ATOM   4358  O   TRP D   2      61.758   2.107   1.827  1.00 35.73           O
ATOM   4359  CB  TRP D   2      60.510   4.078   4.226  1.00 33.96           C
ATOM   4360  CG  TRP D   2      60.158   4.999   3.091  1.00 34.35           C
ATOM   4361  CD1 TRP D   2      60.640   6.256   2.891  1.00 37.24           C
ATOM   4362  CD2 TRP D   2      59.148   4.788   2.074  1.00 33.47           C
ATOM   4363  NE1 TRP D   2      60.027   6.829   1.792  1.00 36.47           N
ATOM   4364  CE2 TRP D   2      59.105   5.953   1.277  1.00 37.14           C
ATOM   4365  CE3 TRP D   2      58.278   3.729   1.764  1.00 34.14           C
ATOM   4366  CZ2 TRP D   2      58.210   6.103   0.205  1.00 36.56           C
ATOM   4367  CZ3 TRP D   2      57.408   3.867   0.687  1.00 35.47           C
ATOM   4368  CH2 TRP D   2      57.359   5.050  -0.064  1.00 35.92           C
ATOM   4369  N   GLU D   3      60.783   0.899   3.473  1.00 34.60           N
ATOM   4370  CA  GLU D   3      60.460  -0.234   2.615  1.00 35.01           C
ATOM   4371  C   GLU D   3      59.184   0.022   1.790  1.00 35.96           C
ATOM   4372  O   GLU D   3      58.142   0.303   2.377  1.00 33.24           O
ATOM   4373  CB  GLU D   3      60.345  -1.537   3.434  1.00 37.01           C
ATOM   4374  CG  GLU D   3      59.951  -2.749   2.591  1.00 50.88           C
ATOM   4375  CD  GLU D   3      60.081  -4.115   3.233  1.00 76.75           C
ATOM   4376  OE1 GLU D   3      60.692  -5.002   2.596  1.00 87.50           O
ATOM   4377  OE2 GLU D   3      59.539  -4.311   4.341  1.00 67.51           O
ATOM   4378  N   LEU D   4      59.272  -0.117   0.442  1.00 33.05           N
ATOM   4379  CA  LEU D   4      58.121   0.040  -0.449  1.00 33.37           C
ATOM   4380  C   LEU D   4      57.373  -1.310  -0.567  1.00 39.12           C
ATOM   4381  O   LEU D   4      56.148  -1.366  -0.458  1.00 39.83           O
ATOM   4382  CB  LEU D   4      58.562   0.586  -1.829  1.00 32.39           C
ATOM   4383  CG  LEU D   4      57.459   0.783  -2.899  1.00 34.47           C
ATOM   4384  CD1 LEU D   4      56.442   1.869  -2.512  1.00 33.65           C
ATOM   4385  CD2 LEU D   4      58.051   1.065  -4.246  1.00 34.04           C
ATOM   4386  N   LYS D   5      58.135  -2.379  -0.790  1.00 35.24           N
ATOM   4387  CA  LYS D   5      57.717  -3.779  -0.888  1.00 34.07           C
ATOM   4388  C   LYS D   5      58.952  -4.623  -0.588  1.00 39.47           C
ATOM   4389  O   LYS D   5      60.029  -4.052  -0.494  1.00 39.40           O
ATOM   4390  CB  LYS D   5      57.100  -4.107  -2.259  1.00 34.66           C
ATOM   4391  CG  LYS D   5      57.924  -3.775  -3.490  1.00 37.83           C
ATOM   4392  CD  LYS D   5      57.174  -4.248  -4.739  1.00 48.65           C
ATOM   4393  CE  LYS D   5      57.563  -3.530  -6.022  1.00 69.97           C
ATOM   4394  NZ  LYS D   5      56.500  -2.620  -6.567  1.00 85.72           N
ATOM   4395  N   LYS D   6      58.810  -5.949  -0.372  1.00 36.55           N
ATOM   4396  CA  LYS D   6      59.948  -6.830  -0.074  1.00 35.80           C
ATOM   4397  C   LYS D   6      61.135  -6.579  -1.012  1.00 36.82           C
ATOM   4398  O   LYS D   6      60.989  -6.609  -2.245  1.00 35.00           O
ATOM   4399  CB  LYS D   6      59.514  -8.313  -0.052  1.00 38.52           C
ATOM   4400  CG  LYS D   6      60.492  -9.337  -0.605  1.00 57.62           C
ATOM   4401  CD  LYS D   6      60.787 -10.473   0.357  1.00 78.90           C
ATOM   4402  CE  LYS D   6      59.827 -11.629   0.143  1.00104.34           C
ATOM   4403  NZ  LYS D   6      60.084 -12.364  -1.130  1.00119.74           N
ATOM   4404  N   ASP D   7      62.281  -6.258  -0.396  1.00 33.47           N
ATOM   4405  CA  ASP D   7      63.580  -5.975  -1.035  1.00 34.26           C
ATOM   4406  C   ASP D   7      63.641  -4.709  -1.902  1.00 35.56           C
ATOM   4407  O   ASP D   7      64.588  -4.524  -2.671  1.00 34.40           O
ATOM   4408  CB  ASP D   7      64.167  -7.224  -1.732  1.00 36.76           C
ATOM   4409  CG  ASP D   7      64.324  -8.413  -0.811  1.00 46.10           C
ATOM   4410  OD1 ASP D   7      64.766  -8.216   0.351  1.00 44.56           O
ATOM   4411  OD2 ASP D   7      64.015  -9.536  -1.246  1.00 57.46           O
ATOM   4412  N   VAL D   8      62.635  -3.830  -1.749  1.00 31.17           N
ATOM   4413  CA  VAL D   8      62.527  -2.557  -2.475  1.00 29.82           C
ATOM   4414  C   VAL D   8      62.375  -1.431  -1.469  1.00 33.55           C
ATOM   4415  O   VAL D   8      61.433  -1.434  -0.687  1.00 32.68           O
ATOM   4416  CB  VAL D   8      61.449  -2.535  -3.585  1.00 32.17           C
ATOM   4417  CG1 VAL D   8      61.481  -1.223  -4.363  1.00 30.51           C
ATOM   4418  CG2 VAL D   8      61.625  -3.715  -4.539  1.00 32.22           C
ATOM   4419  N   TYR D   9      63.339  -0.490  -1.477  1.00 31.24           N
ATOM   4420  CA  TYR D   9      63.400   0.628  -0.546  1.00 31.07           C
ATOM   4421  C   TYR D   9      63.430   1.964  -1.247  1.00 33.25           C
ATOM   4422  O   TYR D   9      63.982   2.068  -2.351  1.00 32.15           O
ATOM   4423  CB  TYR D   9      64.627   0.497   0.373  1.00 32.12           C
ATOM   4424  CG  TYR D   9      64.725  -0.866   1.018  1.00 33.53           C
ATOM   4425  CD1 TYR D   9      65.412  -1.910   0.393  1.00 34.39           C
ATOM   4426  CD2 TYR D   9      64.101  -1.128   2.239  1.00 33.61           C
ATOM   4427  CE1 TYR D   9      65.449  -3.180   0.953  1.00 34.63           C
ATOM   4428  CE2 TYR D   9      64.163  -2.387   2.824  1.00 33.85           C
ATOM   4429  CZ  TYR D   9      64.826  -3.414   2.171  1.00 41.65           C
ATOM   4430  OH  TYR D   9      64.879  -4.664   2.737  1.00 47.17           O
ATOM   4431  N   VAL D  10      62.846   3.000  -0.587  1.00 28.14           N
ATOM   4432  CA  VAL D  10      62.822   4.357  -1.135  1.00 27.71           C
ATOM   4433  C   VAL D  10      63.661   5.230  -0.235  1.00 33.12           C
ATOM   4434  O   VAL D  10      63.438   5.234   0.982  1.00 33.18           O
ATOM   4435  CB  VAL D  10      61.383   4.922  -1.308  1.00 30.36           C
ATOM   4436  CG1 VAL D  10      61.384   6.353  -1.806  1.00 29.37           C
ATOM   4437  CG2 VAL D  10      60.513   4.038  -2.192  1.00 30.36           C
ATOM   4438  N   VAL D  11      64.610   5.984  -0.836  1.00 29.20           N
ATOM   4439  CA  VAL D  11      65.450   6.954  -0.145  1.00 29.30           C
ATOM   4440  C   VAL D  11      64.957   8.319  -0.604  1.00 31.44           C
ATOM   4441  O   VAL D  11      64.903   8.591  -1.805  1.00 29.07           O
ATOM   4442  CB  VAL D  11      66.996   6.770  -0.358  1.00 34.13           C
ATOM   4443  CG1 VAL D  11      67.798   7.770   0.488  1.00 33.91           C
ATOM   4444  CG2 VAL D  11      67.444   5.343  -0.057  1.00 33.91           C
ATOM   4445  N   GLU D  12      64.576   9.157   0.350  1.00 29.40           N
ATOM   4446  CA  GLU D  12      64.117  10.518   0.073  1.00 30.94           C
ATOM   4447  C   GLU D  12      65.324  11.435  -0.078  1.00 38.45           C
ATOM   4448  O   GLU D  12      65.972  11.796   0.920  1.00 39.62           O
ATOM   4449  CB  GLU D  12      63.204  11.024   1.193  1.00 32.12           C
ATOM   4450  CG  GLU D  12      61.812  10.470   1.073  1.00 35.45           C
ATOM   4451  CD  GLU D  12      60.959  10.419   2.316  1.00 52.31           C
ATOM   4452  OE1 GLU D  12      59.862   9.844   2.180  1.00 39.38           O
ATOM   4453  OE2 GLU D  12      61.369  10.881   3.409  1.00 51.38           O
ATOM   4454  N   LEU D  13      65.648  11.786  -1.328  1.00 34.57           N
ATOM   4455  CA  LEU D  13      66.808  12.613  -1.593  1.00 33.35           C
ATOM   4456  C   LEU D  13      66.436  14.074  -1.783  1.00 35.17           C
ATOM   4457  O   LEU D  13      65.732  14.403  -2.727  1.00 34.21           O
ATOM   4458  CB  LEU D  13      67.637  12.041  -2.766  1.00 33.04           C
ATOM   4459  CG  LEU D  13      68.867  12.867  -3.245  1.00 37.10           C
ATOM   4460  CD1 LEU D  13      70.033  12.788  -2.328  1.00 36.97           C
ATOM   4461  CD2 LEU D  13      69.180  12.677  -4.686  1.00 38.17           C
ATOM   4462  N   ASP D  14      66.859  14.942  -0.855  1.00 32.16           N
ATOM   4463  CA  ASP D  14      66.628  16.375  -0.959  1.00 32.13           C
ATOM   4464  C   ASP D  14      67.820  16.920  -1.758  1.00 34.72           C
ATOM   4465  O   ASP D  14      68.880  17.140  -1.197  1.00 32.46           O
ATOM   4466  CB  ASP D  14      66.546  16.993   0.438  1.00 34.98           C
ATOM   4467  CG  ASP D  14      65.884  18.352   0.530  1.00 51.31           C
ATOM   4468  OD1 ASP D  14      65.716  19.028  -0.548  1.00 52.43           O
ATOM   4469  OD2 ASP D  14      65.548  18.762   1.665  1.00 58.29           O
ATOM   4470  N   TRP D  15      67.664  17.032  -3.097  1.00 31.23           N
ATOM   4471  CA  TRP D  15      68.752  17.455  -3.963  1.00 29.57           C
ATOM   4472  C   TRP D  15      68.843  18.914  -4.222  1.00 31.80           C
ATOM   4473  O   TRP D  15      67.864  19.578  -4.585  1.00 32.90           O
ATOM   4474  CB  TRP D  15      68.787  16.703  -5.290  1.00 27.99           C
ATOM   4475  CG  TRP D  15      70.107  16.869  -5.995  1.00 28.75           C
ATOM   4476  CD1 TRP D  15      71.254  16.193  -5.726  1.00 31.20           C
ATOM   4477  CD2 TRP D  15      70.456  17.871  -6.963  1.00 28.49           C
ATOM   4478  NE1 TRP D  15      72.279  16.670  -6.498  1.00 30.33           N
ATOM   4479  CE2 TRP D  15      71.824  17.706  -7.261  1.00 31.75           C
ATOM   4480  CE3 TRP D  15      69.746  18.893  -7.607  1.00 29.69           C
ATOM   4481  CZ2 TRP D  15      72.488  18.487  -8.212  1.00 31.30           C
ATOM   4482  CZ3 TRP D  15      70.418  19.703  -8.515  1.00 31.43           C
ATOM   4483  CH2 TRP D  15      71.769  19.485  -8.823  1.00 31.99           C
ATOM   4484  N   TYR D  16      70.054  19.384  -3.990  1.00 24.36           N
ATOM   4485  CA  TYR D  16      70.558  20.668  -4.344  1.00 22.93           C
ATOM   4486  C   TYR D  16      72.059  20.599  -4.458  1.00 27.79           C
ATOM   4487  O   TYR D  16      72.671  19.669  -4.051  1.00 26.89           O
ATOM   4488  CB  TYR D  16      70.163  21.737  -3.343  1.00 23.47           C
ATOM   4489  CG  TYR D  16      70.248  21.347  -1.913  1.00 22.51           C
ATOM   4490  CD1 TYR D  16      69.297  20.575  -1.360  1.00 22.91           C
ATOM   4491  CD2 TYR D  16      71.257  21.778  -1.126  1.00 22.83           C
ATOM   4492  CE1 TYR D  16      69.355  20.222  -0.066  1.00 23.89           C
ATOM   4493  CE2 TYR D  16      71.315  21.419   0.175  1.00 20.96           C
ATOM   4494  CZ  TYR D  16      70.349  20.645   0.685  1.00 27.20           C
ATOM   4495  OH  TYR D  16      70.376  20.271   1.948  1.00 25.65           O
ATOM   4496  N   PRO D  17      72.641  21.642  -5.040  1.00 26.36           N
ATOM   4497  CA  PRO D  17      73.963  21.536  -5.666  1.00 28.21           C
ATOM   4498  C   PRO D  17      74.962  20.822  -4.763  1.00 43.79           C
ATOM   4499  O   PRO D  17      75.652  19.906  -5.210  1.00 49.35           O
ATOM   4500  CB  PRO D  17      74.374  22.998  -5.853  1.00 28.52           C
ATOM   4501  CG  PRO D  17      73.084  23.732  -5.981  1.00 31.33           C
ATOM   4502  CD  PRO D  17      72.115  23.018  -5.081  1.00 26.65           C
ATOM   4503  N   ASP D  18      75.034  21.241  -3.504  1.00 38.37           N
ATOM   4504  CA  ASP D  18      76.139  20.862  -2.632  1.00 36.69           C
ATOM   4505  C   ASP D  18      75.661  19.970  -1.491  1.00 39.69           C
ATOM   4506  O   ASP D  18      75.714  20.357  -0.324  1.00 34.50           O
ATOM   4507  CB  ASP D  18      76.831  22.107  -2.072  1.00 38.40           C
ATOM   4508  CG  ASP D  18      78.019  22.540  -2.908  1.00 45.06           C
ATOM   4509  OD1 ASP D  18      78.760  21.658  -3.392  1.00 56.69           O
ATOM   4510  OD2 ASP D  18      78.212  23.761  -3.082  1.00 42.20           O
ATOM   4511  N   ALA D  19      75.196  18.774  -1.837  1.00 42.40           N
ATOM   4512  CA  ALA D  19      75.055  17.697  -0.865  1.00 41.44           C
ATOM   4513  C   ALA D  19      73.792  17.871  -0.027  1.00 41.81           C
ATOM   4514  O   ALA D  19      72.796  18.423  -0.495  1.00 40.21           O
ATOM   4515  CB  ALA D  19      76.282  17.626   0.030  1.00 42.71           C
ATOM   4516  N   PRO D  20      73.842  17.398   1.214  1.00 35.99           N
ATOM   4517  CA  PRO D  20      74.731  16.285   1.582  1.00 34.98           C
ATOM   4518  C   PRO D  20      74.299  14.830   1.367  1.00 38.23           C
ATOM   4519  O   PRO D  20      75.106  13.961   1.455  1.00 37.03           O
ATOM   4520  CB  PRO D  20      74.873  16.482   3.066  1.00 36.69           C
ATOM   4521  CG  PRO D  20      73.511  16.723   3.468  1.00 40.35           C
ATOM   4522  CD  PRO D  20      73.102  17.766   2.527  1.00 36.55           C
ATOM   4523  N   GLY D  21      73.032  14.614   1.108  1.00 34.98           N
ATOM   4524  CA  GLY D  21      72.399  13.330   0.849  1.00 33.72           C
ATOM   4525  C   GLY D  21      72.020  12.584   2.115  1.00 36.72           C
ATOM   4526  O   GLY D  21      71.941  13.173   3.202  1.00 36.69           O
ATOM   4527  N   GLU D  22      71.769  11.284   1.986  1.00 32.13           N
ATOM   4528  CA  GLU D  22      71.393  10.451   3.110  1.00 32.35           C
ATOM   4529  C   GLU D  22      72.387   9.348   3.328  1.00 38.11           C
ATOM   4530  O   GLU D  22      72.750   8.653   2.380  1.00 37.39           O
ATOM   4531  CB  GLU D  22      69.979   9.867   2.908  1.00 34.06           C
ATOM   4532  CG  GLU D  22      69.334   9.364   4.196  1.00 44.65           C
ATOM   4533  CD  GLU D  22      68.012   8.641   4.050  1.00 66.98           C
ATOM   4534  OE1 GLU D  22      67.947   7.481   4.520  1.00 47.63           O
ATOM   4535  OE2 GLU D  22      67.032   9.236   3.533  1.00 61.75           O
ATOM   4536  N   MET D  23      72.822   9.176   4.589  1.00 37.76           N
ATOM   4537  CA  MET D  23      73.713   8.098   4.969  1.00 39.47           C
ATOM   4538  C   MET D  23      72.822   6.874   5.164  1.00 40.96           C
ATOM   4539  O   MET D  23      71.987   6.852   6.065  1.00 40.92           O
ATOM   4540  CB  MET D  23      74.493   8.438   6.244  1.00 43.62           C
ATOM   4541  CG  MET D  23      75.444   7.335   6.622  1.00 49.61           C
ATOM   4542  SD  MET D  23      76.566   7.644   7.954  1.00 56.47           S
ATOM   4543  CE  MET D  23      75.443   7.707   9.324  1.00 53.54           C
ATOM   4544  N   VAL D  24      72.961   5.889   4.285  1.00 36.27           N
ATOM   4545  CA  VAL D  24      72.150   4.669   4.296  1.00 35.60           C
ATOM   4546  C   VAL D  24      73.011   3.452   4.709  1.00 37.79           C
ATOM   4547  O   VAL D  24      74.120   3.266   4.216  1.00 36.63           O
ATOM   4548  CB  VAL D  24      71.438   4.471   2.922  1.00 39.11           C
ATOM   4549  CG1 VAL D  24      70.827   3.083   2.799  1.00 38.09           C
ATOM   4550  CG2 VAL D  24      70.379   5.555   2.670  1.00 39.02           C
ATOM   4551  N   VAL D  25      72.484   2.649   5.633  1.00 33.78           N
ATOM   4552  CA  VAL D  25      73.128   1.422   6.073  1.00 33.19           C
ATOM   4553  C   VAL D  25      72.300   0.235   5.551  1.00 37.89           C
ATOM   4554  O   VAL D  25      71.146   0.053   5.963  1.00 38.12           O
ATOM   4555  CB  VAL D  25      73.356   1.351   7.611  1.00 36.88           C
ATOM   4556  CG1 VAL D  25      74.047   0.039   8.005  1.00 36.68           C
ATOM   4557  CG2 VAL D  25      74.161   2.543   8.115  1.00 36.20           C
ATOM   4558  N   LEU D  26      72.876  -0.545   4.628  1.00 34.55           N
ATOM   4559  CA  LEU D  26      72.223  -1.739   4.106  1.00 35.32           C
ATOM   4560  C   LEU D  26      72.731  -2.932   4.891  1.00 41.53           C
ATOM   4561  O   LEU D  26      73.925  -3.008   5.188  1.00 41.45           O
ATOM   4562  CB  LEU D  26      72.483  -1.945   2.609  1.00 35.56           C
ATOM   4563  CG  LEU D  26      72.043  -0.827   1.647  1.00 42.07           C
ATOM   4564  CD1 LEU D  26      72.337  -1.220   0.234  1.00 43.68           C
ATOM   4565  CD2 LEU D  26      70.545  -0.503   1.749  1.00 43.83           C
ATOM   4566  N   THR D  27      71.828  -3.835   5.263  1.00 39.67           N
ATOM   4567  CA  THR D  27      72.188  -5.032   6.011  1.00 40.06           C
ATOM   4568  C   THR D  27      71.901  -6.272   5.189  1.00 45.19           C
ATOM   4569  O   THR D  27      70.828  -6.396   4.609  1.00 43.03           O
ATOM   4570  CB  THR D  27      71.485  -5.031   7.373  1.00 47.75           C
ATOM   4571  OG1 THR D  27      71.872  -3.842   8.063  1.00 48.64           O
ATOM   4572  CG2 THR D  27      71.827  -6.261   8.229  1.00 42.14           C
ATOM   4573  N   CYS D  28      72.860  -7.197   5.144  1.00 46.34           N
ATOM   4574  CA  CYS D  28      72.651  -8.452   4.449  1.00 47.43           C
ATOM   4575  C   CYS D  28      71.665  -9.324   5.213  1.00 53.53           C
ATOM   4576  O   CYS D  28      71.832  -9.498   6.429  1.00 52.14           O
ATOM   4577  CB  CYS D  28      73.959  -9.191   4.230  1.00 47.67           C
ATOM   4578  SG  CYS D  28      73.876 -10.367   2.860  1.00 51.95           S
ATOM   4579  N   ASP D  29      70.633  -9.853   4.520  1.00 52.52           N
ATOM   4580  CA  ASP D  29      69.658 -10.745   5.145  1.00 53.61           C
ATOM   4581  C   ASP D  29      70.201 -12.171   5.075  1.00 58.98           C
ATOM   4582  O   ASP D  29      69.920 -12.913   4.128  1.00 60.04           O
ATOM   4583  CB  ASP D  29      68.264 -10.608   4.520  1.00 56.05           C
ATOM   4584  CG  ASP D  29      67.155 -11.239   5.337  1.00 70.41           C
ATOM   4585  OD1 ASP D  29      67.329 -11.376   6.583  1.00 70.38           O
ATOM   4586  OD2 ASP D  29      66.088 -11.558   4.743  1.00 75.61           O
ATOM   4587  N   THR D  30      71.053 -12.507   6.061  1.00 54.73           N
ATOM   4588  CA  THR D  30      71.728 -13.788   6.192  1.00 55.60           C
ATOM   4589  C   THR D  30      72.181 -14.010   7.647  1.00 63.14           C
ATOM   4590  O   THR D  30      72.484 -13.025   8.339  1.00 62.63           O
ATOM   4591  CB  THR D  30      72.919 -13.863   5.194  1.00 63.56           C
ATOM   4592  OG1 THR D  30      73.412 -15.198   5.125  1.00 66.54           O
ATOM   4593  CG2 THR D  30      74.059 -12.899   5.531  1.00 59.91           C
ATOM   4594  N   PRO D  31      72.298 -15.271   8.132  1.00 61.95           N
ATOM   4595  CA  PRO D  31      72.837 -15.458   9.491  1.00 62.33           C
ATOM   4596  C   PRO D  31      74.360 -15.244   9.539  1.00 66.62           C
ATOM   4597  O   PRO D  31      74.917 -15.097  10.634  1.00 65.03           O
ATOM   4598  CB  PRO D  31      72.441 -16.893   9.836  1.00 64.18           C
ATOM   4599  CG  PRO D  31      72.335 -17.582   8.518  1.00 68.40           C
ATOM   4600  CD  PRO D  31      71.963 -16.562   7.491  1.00 63.54           C
ATOM   4601  N   GLU D  32      75.022 -15.192   8.355  1.00 64.91           N
ATOM   4602  CA  GLU D  32      76.474 -15.023   8.183  1.00 65.88           C
ATOM   4603  C   GLU D  32      77.059 -13.632   8.525  1.00 69.52           C
ATOM   4604  O   GLU D  32      76.378 -12.613   8.358  1.00 69.79           O
ATOM   4605  CB  GLU D  32      76.921 -15.489   6.785  1.00 67.58           C
ATOM   4606  CG  GLU D  32      77.555 -16.873   6.797  1.00 82.98           C
ATOM   4607  CD  GLU D  32      78.899 -17.004   7.500  1.00114.70           C
ATOM   4608  OE1 GLU D  32      79.767 -16.121   7.314  1.00111.10           O
ATOM   4609  OE2 GLU D  32      79.095 -18.014   8.212  1.00115.55           O
ATOM   4610  N   GLU D  33      78.335 -13.612   8.975  1.00 64.48           N
ATOM   4611  CA  GLU D  33      79.064 -12.400   9.385  1.00 64.12           C
ATOM   4612  C   GLU D  33      80.388 -12.198   8.633  1.00 64.68           C
ATOM   4613  O   GLU D  33      80.862 -11.054   8.537  1.00 63.46           O
ATOM   4614  CB  GLU D  33      79.354 -12.449  10.903  1.00 66.05           C
ATOM   4615  CG  GLU D  33      78.765 -11.292  11.705  1.00 81.94           C
ATOM   4616  CD  GLU D  33      77.264 -11.288  11.970  1.00106.33           C
ATOM   4617  OE1 GLU D  33      76.711 -10.186  12.197  1.00 91.41           O
ATOM   4618  OE2 GLU D  33      76.644 -12.379  11.983  1.00103.32           O
ATOM   4619  N   ASP D  34      80.986 -13.308   8.116  1.00 58.86           N
ATOM   4620  CA  ASP D  34      82.291 -13.333   7.442  1.00 57.87           C
ATOM   4621  C   ASP D  34      82.258 -13.693   5.949  1.00 56.52           C
ATOM   4622  O   ASP D  34      81.409 -14.465   5.505  1.00 56.36           O
ATOM   4623  CB  ASP D  34      83.248 -14.277   8.192  1.00 61.22           C
ATOM   4624  CG  ASP D  34      83.243 -14.098   9.706  1.00 80.52           C
ATOM   4625  OD1 ASP D  34      83.785 -13.066  10.187  1.00 81.84           O
ATOM   4626  OD2 ASP D  34      82.684 -14.984  10.410  1.00 88.52           O
ATOM   4627  N   GLY D  35      83.206 -13.130   5.202  1.00 49.18           N
ATOM   4628  CA  GLY D  35      83.349 -13.317   3.760  1.00 47.88           C
ATOM   4629  C   GLY D  35      82.277 -12.688   2.883  1.00 49.38           C
ATOM   4630  O   GLY D  35      82.129 -13.113   1.732  1.00 51.64           O
ATOM   4631  N   ILE D  36      81.513 -11.687   3.409  1.00 40.62           N
ATOM   4632  CA  ILE D  36      80.451 -11.025   2.646  1.00 39.01           C
ATOM   4633  C   ILE D  36      81.054  -9.926   1.784  1.00 40.61           C
ATOM   4634  O   ILE D  36      81.822  -9.095   2.268  1.00 40.12           O
ATOM   4635  CB  ILE D  36      79.230 -10.516   3.500  1.00 41.19           C
ATOM   4636  CG1 ILE D  36      78.443 -11.686   4.111  1.00 41.83           C
ATOM   4637  CG2 ILE D  36      78.266  -9.640   2.682  1.00 39.44           C
ATOM   4638  CD1 ILE D  36      78.555 -11.806   5.622  1.00 48.73           C
ATOM   4639  N   THR D  37      80.648  -9.908   0.521  1.00 35.05           N
ATOM   4640  CA  THR D  37      81.043  -8.952  -0.498  1.00 33.39           C
ATOM   4641  C   THR D  37      79.754  -8.270  -1.061  1.00 37.70           C
ATOM   4642  O   THR D  37      78.700  -8.918  -1.133  1.00 37.09           O
ATOM   4643  CB  THR D  37      81.961  -9.715  -1.448  1.00 33.10           C
ATOM   4644  OG1 THR D  37      83.333  -9.330  -1.256  1.00 35.61           O
ATOM   4645  CG2 THR D  37      81.526  -9.735  -2.889  1.00 25.43           C
ATOM   4646  N   TRP D  38      79.824  -6.956  -1.368  1.00 32.88           N
ATOM   4647  CA  TRP D  38      78.705  -6.200  -1.945  1.00 31.40           C
ATOM   4648  C   TRP D  38      79.065  -5.692  -3.331  1.00 35.57           C
ATOM   4649  O   TRP D  38      80.200  -5.252  -3.561  1.00 34.52           O
ATOM   4650  CB  TRP D  38      78.353  -4.976  -1.083  1.00 29.15           C
ATOM   4651  CG  TRP D  38      77.788  -5.305   0.257  1.00 29.13           C
ATOM   4652  CD1 TRP D  38      78.485  -5.650   1.378  1.00 31.66           C
ATOM   4653  CD2 TRP D  38      76.400  -5.284   0.632  1.00 28.71           C
ATOM   4654  NE1 TRP D  38      77.617  -5.892   2.419  1.00 31.24           N
ATOM   4655  CE2 TRP D  38      76.327  -5.671   1.990  1.00 32.30           C
ATOM   4656  CE3 TRP D  38      75.200  -4.989  -0.056  1.00 29.72           C
ATOM   4657  CZ2 TRP D  38      75.108  -5.752   2.681  1.00 30.67           C
ATOM   4658  CZ3 TRP D  38      73.989  -5.086   0.626  1.00 30.78           C
ATOM   4659  CH2 TRP D  38      73.952  -5.435   1.983  1.00 31.20           C
ATOM   4660  N   THR D  39      78.078  -5.725  -4.239  1.00 32.44           N
ATOM   4661  CA  THR D  39      78.159  -5.215  -5.601  1.00 31.77           C
ATOM   4662  C   THR D  39      76.924  -4.357  -5.861  1.00 35.61           C
ATOM   4663  O   THR D  39      75.959  -4.404  -5.101  1.00 35.26           O
ATOM   4664  CB  THR D  39      78.320  -6.337  -6.658  1.00 39.55           C
ATOM   4665  OG1 THR D  39      77.166  -7.191  -6.677  1.00 40.97           O
ATOM   4666  CG2 THR D  39      79.649  -7.119  -6.527  1.00 33.37           C
ATOM   4667  N   LEU D  40      76.975  -3.583  -6.939  1.00 31.88           N
ATOM   4668  CA  LEU D  40      75.905  -2.734  -7.383  1.00 31.55           C
ATOM   4669  C   LEU D  40      75.593  -3.065  -8.851  1.00 40.22           C
ATOM   4670  O   LEU D  40      76.479  -3.096  -9.711  1.00 39.08           O
ATOM   4671  CB  LEU D  40      76.284  -1.250  -7.199  1.00 30.44           C
ATOM   4672  CG  LEU D  40      75.306  -0.170  -7.687  1.00 33.49           C
ATOM   4673  CD1 LEU D  40      73.896  -0.349  -7.110  1.00 30.67           C
ATOM   4674  CD2 LEU D  40      75.878   1.253  -7.451  1.00 32.20           C
ATOM   4675  N   ASP D  41      74.308  -3.306  -9.115  1.00 40.53           N
ATOM   4676  CA  ASP D  41      73.757  -3.590 -10.429  1.00 41.86           C
ATOM   4677  C   ASP D  41      74.482  -4.682 -11.211  1.00 51.65           C
ATOM   4678  O   ASP D  41      74.511  -5.830 -10.764  1.00 49.81           O
ATOM   4679  CB  ASP D  41      73.464  -2.293 -11.218  1.00 43.15           C
ATOM   4680  CG  ASP D  41      72.236  -1.538 -10.716  1.00 53.43           C
ATOM   4681  OD1 ASP D  41      71.168  -2.174 -10.528  1.00 56.06           O
ATOM   4682  OD2 ASP D  41      72.331  -0.330 -10.535  1.00 57.54           O
ATOM   4683  N   GLN D  42      75.090  -4.358 -12.353  1.00 54.42           N
ATOM   4684  CA  GLN D  42      75.747  -5.389 -13.161  1.00 56.11           C
ATOM   4685  C   GLN D  42      77.273  -5.476 -13.005  1.00 60.67           C
ATOM   4686  O   GLN D  42      77.879  -6.412 -13.515  1.00 60.86           O
ATOM   4687  CB  GLN D  42      75.304  -5.270 -14.633  1.00 58.40           C
ATOM   4688  CG  GLN D  42      75.330  -6.601 -15.409  1.00 90.23           C
ATOM   4689  CD  GLN D  42      73.977  -7.192 -15.756  1.00117.62           C
ATOM   4690  OE1 GLN D  42      72.907  -6.648 -15.436  1.00112.65           O
ATOM   4691  NE2 GLN D  42      74.004  -8.335 -16.436  1.00112.72           N
ATOM   4692  N   SER D  43      77.885  -4.544 -12.268  1.00 58.07           N
ATOM   4693  CA  SER D  43      79.331  -4.479 -12.083  1.00 58.60           C
ATOM   4694  C   SER D  43      79.838  -5.462 -11.030  1.00 63.32           C
ATOM   4695  O   SER D  43      79.182  -5.677  -9.999  1.00 63.54           O
ATOM   4696  CB  SER D  43      79.768  -3.051 -11.768  1.00 63.12           C
ATOM   4697  OG  SER D  43      79.580  -2.697 -10.408  1.00 79.75           O
ATOM   4698  N   SER D  44      81.013  -6.051 -11.303  1.00 58.52           N
ATOM   4699  CA  SER D  44      81.675  -7.013 -10.434  1.00 57.57           C
ATOM   4700  C   SER D  44      82.458  -6.360  -9.282  1.00 58.31           C
ATOM   4701  O   SER D  44      82.840  -7.058  -8.342  1.00 58.32           O
ATOM   4702  CB  SER D  44      82.567  -7.946 -11.247  1.00 62.75           C
ATOM   4703  OG  SER D  44      83.467  -7.274 -12.114  1.00 75.13           O
ATOM   4704  N   GLU D  45      82.657  -5.030  -9.344  1.00 52.04           N
ATOM   4705  CA  GLU D  45      83.371  -4.204  -8.373  1.00 50.90           C
ATOM   4706  C   GLU D  45      82.846  -4.391  -6.956  1.00 51.22           C
ATOM   4707  O   GLU D  45      81.660  -4.150  -6.697  1.00 51.63           O
ATOM   4708  CB  GLU D  45      83.253  -2.725  -8.787  1.00 52.62           C
ATOM   4709  CG  GLU D  45      84.443  -1.868  -8.396  1.00 67.76           C
ATOM   4710  CD  GLU D  45      84.295  -0.391  -8.713  1.00 91.40           C
ATOM   4711  OE1 GLU D  45      83.426   0.253  -8.082  1.00 78.47           O
ATOM   4712  OE2 GLU D  45      85.086   0.137  -9.527  1.00 88.15           O
ATOM   4713  N   VAL D  46      83.742  -4.805  -6.040  1.00 43.57           N
ATOM   4714  CA  VAL D  46      83.421  -4.972  -4.623  1.00 41.66           C
ATOM   4715  C   VAL D  46      83.329  -3.579  -3.994  1.00 45.36           C
ATOM   4716  O   VAL D  46      84.314  -2.858  -3.944  1.00 45.50           O
ATOM   4717  CB  VAL D  46      84.376  -5.923  -3.851  1.00 43.58           C
ATOM   4718  CG1 VAL D  46      84.014  -5.993  -2.359  1.00 42.35           C
ATOM   4719  CG2 VAL D  46      84.362  -7.319  -4.459  1.00 43.26           C
ATOM   4720  N   LEU D  47      82.127  -3.203  -3.566  1.00 40.38           N
ATOM   4721  CA  LEU D  47      81.842  -1.909  -2.957  1.00 39.45           C
ATOM   4722  C   LEU D  47      82.178  -1.914  -1.480  1.00 43.04           C
ATOM   4723  O   LEU D  47      82.414  -0.863  -0.888  1.00 44.26           O
ATOM   4724  CB  LEU D  47      80.351  -1.616  -3.129  1.00 39.40           C
ATOM   4725  CG  LEU D  47      79.917  -0.760  -4.309  1.00 43.63           C
ATOM   4726  CD1 LEU D  47      80.771  -0.992  -5.570  1.00 43.89           C
ATOM   4727  CD2 LEU D  47      78.458  -0.955  -4.570  1.00 44.10           C
ATOM   4728  N   GLY D  48      82.151  -3.092  -0.893  1.00 38.27           N
ATOM   4729  CA  GLY D  48      82.441  -3.269   0.509  1.00 38.35           C
ATOM   4730  C   GLY D  48      82.365  -4.709   0.952  1.00 44.86           C
ATOM   4731  O   GLY D  48      81.820  -5.579   0.255  1.00 44.71           O
ATOM   4732  N   SER D  49      82.903  -4.938   2.147  1.00 42.86           N
ATOM   4733  CA  SER D  49      82.943  -6.222   2.808  1.00 43.61           C
ATOM   4734  C   SER D  49      82.233  -6.089   4.160  1.00 48.03           C
ATOM   4735  O   SER D  49      82.280  -5.023   4.794  1.00 47.88           O
ATOM   4736  CB  SER D  49      84.391  -6.672   2.996  1.00 47.47           C
ATOM   4737  OG  SER D  49      85.047  -6.779   1.743  1.00 55.77           O
ATOM   4738  N   GLY D  50      81.579  -7.162   4.576  1.00 43.76           N
ATOM   4739  CA  GLY D  50      80.855  -7.194   5.835  1.00 43.42           C
ATOM   4740  C   GLY D  50      79.356  -7.325   5.681  1.00 45.44           C
ATOM   4741  O   GLY D  50      78.806  -7.098   4.597  1.00 46.08           O
ATOM   4742  N   LYS D  51      78.699  -7.688   6.791  1.00 39.33           N
ATOM   4743  CA  LYS D  51      77.250  -7.857   6.927  1.00 39.53           C
ATOM   4744  C   LYS D  51      76.491  -6.559   6.609  1.00 41.73           C
ATOM   4745  O   LYS D  51      75.366  -6.626   6.106  1.00 41.24           O
ATOM   4746  CB  LYS D  51      76.897  -8.349   8.351  1.00 43.18           C
ATOM   4747  CG  LYS D  51      75.681  -9.273   8.413  1.00 56.14           C
ATOM   4748  CD  LYS D  51      74.837  -9.015   9.650  1.00 63.61           C
ATOM   4749  CE  LYS D  51      73.637  -9.925   9.729  1.00 77.94           C
ATOM   4750  NZ  LYS D  51      73.912 -11.137  10.548  1.00 90.20           N
ATOM   4751  N   THR D  52      77.109  -5.383   6.891  1.00 37.19           N
ATOM   4752  CA  THR D  52      76.508  -4.076   6.597  1.00 36.65           C
ATOM   4753  C   THR D  52      77.325  -3.275   5.594  1.00 39.09           C
ATOM   4754  O   THR D  52      78.542  -3.390   5.584  1.00 38.05           O
ATOM   4755  CB  THR D  52      76.194  -3.243   7.874  1.00 48.45           C
ATOM   4756  OG1 THR D  52      77.397  -2.788   8.498  1.00 49.62           O
ATOM   4757  CG2 THR D  52      75.304  -3.982   8.879  1.00 46.67           C
ATOM   4758  N   LEU D  53      76.659  -2.450   4.760  1.00 35.75           N
ATOM   4759  CA  LEU D  53      77.307  -1.547   3.794  1.00 33.42           C
ATOM   4760  C   LEU D  53      76.773  -0.150   4.016  1.00 35.32           C
ATOM   4761  O   LEU D  53      75.561   0.043   4.041  1.00 32.14           O
ATOM   4762  CB  LEU D  53      77.093  -2.006   2.328  1.00 32.50           C
ATOM   4763  CG  LEU D  53      77.652  -1.104   1.192  1.00 35.15           C
ATOM   4764  CD1 LEU D  53      79.150  -1.148   1.116  1.00 33.75           C
ATOM   4765  CD2 LEU D  53      77.079  -1.512  -0.154  1.00 36.17           C
ATOM   4766  N   THR D  54      77.676   0.816   4.233  1.00 35.28           N
ATOM   4767  CA  THR D  54      77.285   2.219   4.420  1.00 35.53           C
ATOM   4768  C   THR D  54      77.428   2.978   3.114  1.00 40.33           C
ATOM   4769  O   THR D  54      78.515   3.023   2.538  1.00 39.84           O
ATOM   4770  CB  THR D  54      77.960   2.876   5.636  1.00 34.10           C
ATOM   4771  OG1 THR D  54      77.604   2.145   6.801  1.00 32.30           O
ATOM   4772  CG2 THR D  54      77.518   4.303   5.835  1.00 32.80           C
ATOM   4773  N   ILE D  55      76.319   3.559   2.646  1.00 38.31           N
ATOM   4774  CA  ILE D  55      76.259   4.328   1.404  1.00 38.50           C
ATOM   4775  C   ILE D  55      75.836   5.770   1.723  1.00 38.30           C
ATOM   4776  O   ILE D  55      74.940   5.985   2.527  1.00 37.50           O
ATOM   4777  CB  ILE D  55      75.265   3.644   0.423  1.00 43.15           C
ATOM   4778  CG1 ILE D  55      75.731   2.254   0.063  1.00 45.65           C
ATOM   4779  CG2 ILE D  55      75.057   4.432  -0.837  1.00 45.64           C
ATOM   4780  CD1 ILE D  55      74.659   1.315   0.214  1.00 60.16           C
ATOM   4781  N   GLN D  56      76.490   6.741   1.092  1.00 33.20           N
ATOM   4782  CA  GLN D  56      76.078   8.129   1.158  1.00 32.33           C
ATOM   4783  C   GLN D  56      75.296   8.329  -0.158  1.00 38.14           C
ATOM   4784  O   GLN D  56      75.880   8.254  -1.243  1.00 39.13           O
ATOM   4785  CB  GLN D  56      77.278   9.086   1.280  1.00 31.96           C
ATOM   4786  CG  GLN D  56      76.878  10.532   1.705  1.00 22.45           C
ATOM   4787  CD  GLN D  56      76.306  10.651   3.110  1.00 40.09           C
ATOM   4788  OE1 GLN D  56      76.628   9.877   4.036  1.00 37.75           O
ATOM   4789  NE2 GLN D  56      75.419  11.610   3.311  1.00 32.68           N
ATOM   4790  N   VAL D  57      73.963   8.433  -0.069  1.00 33.54           N
ATOM   4791  CA  VAL D  57      73.120   8.567  -1.258  1.00 31.16           C
ATOM   4792  C   VAL D  57      72.950  10.049  -1.523  1.00 34.51           C
ATOM   4793  O   VAL D  57      72.337  10.742  -0.715  1.00 33.47           O
ATOM   4794  CB  VAL D  57      71.768   7.817  -1.109  1.00 32.20           C
ATOM   4795  CG1 VAL D  57      70.965   7.909  -2.395  1.00 31.37           C
ATOM   4796  CG2 VAL D  57      71.982   6.363  -0.709  1.00 31.16           C
ATOM   4797  N   LYS D  58      73.514  10.534  -2.643  1.00 31.83           N
ATOM   4798  CA  LYS D  58      73.514  11.953  -3.013  1.00 32.11           C
ATOM   4799  C   LYS D  58      72.939  12.231  -4.394  1.00 34.43           C
ATOM   4800  O   LYS D  58      72.731  13.396  -4.733  1.00 36.33           O
ATOM   4801  CB  LYS D  58      74.948  12.494  -3.037  1.00 34.80           C
ATOM   4802  CG  LYS D  58      75.714  12.455  -1.737  1.00 42.38           C
ATOM   4803  CD  LYS D  58      77.103  12.886  -2.077  1.00 43.34           C
ATOM   4804  CE  LYS D  58      77.734  13.713  -1.035  1.00 50.42           C
ATOM   4805  NZ  LYS D  58      78.575  14.729  -1.694  1.00 59.63           N
ATOM   4806  N   GLU D  59      72.768  11.209  -5.216  1.00 28.02           N
ATOM   4807  CA  GLU D  59      72.304  11.342  -6.593  1.00 27.45           C
ATOM   4808  C   GLU D  59      71.803   9.981  -7.080  1.00 31.14           C
ATOM   4809  O   GLU D  59      71.868   9.010  -6.322  1.00 31.58           O
ATOM   4810  CB  GLU D  59      73.456  11.873  -7.488  1.00 28.64           C
ATOM   4811  CG  GLU D  59      74.789  11.167  -7.251  1.00 35.76           C
ATOM   4812  CD  GLU D  59      75.548  10.706  -8.479  1.00 52.72           C
ATOM   4813  OE1 GLU D  59      74.918  10.119  -9.385  1.00 49.53           O
ATOM   4814  OE2 GLU D  59      76.784  10.902  -8.522  1.00 41.39           O
ATOM   4815  N   PHE D  60      71.331   9.892  -8.341  1.00 26.53           N
ATOM   4816  CA  PHE D  60      70.831   8.625  -8.903  1.00 24.76           C
ATOM   4817  C   PHE D  60      71.903   7.551  -9.099  1.00 29.00           C
ATOM   4818  O   PHE D  60      71.577   6.369  -9.137  1.00 30.20           O
ATOM   4819  CB  PHE D  60      69.974   8.852 -10.169  1.00 25.36           C
ATOM   4820  CG  PHE D  60      68.548   9.256  -9.876  1.00 25.16           C
ATOM   4821  CD1 PHE D  60      67.590   8.298  -9.518  1.00 26.91           C
ATOM   4822  CD2 PHE D  60      68.155  10.586  -9.955  1.00 26.23           C
ATOM   4823  CE1 PHE D  60      66.253   8.668  -9.247  1.00 29.38           C
ATOM   4824  CE2 PHE D  60      66.821  10.964  -9.667  1.00 27.65           C
ATOM   4825  CZ  PHE D  60      65.872   9.997  -9.336  1.00 27.51           C
ATOM   4826  N   GLY D  61      73.171   7.959  -9.179  1.00 26.05           N
ATOM   4827  CA  GLY D  61      74.296   7.036  -9.331  1.00 26.52           C
ATOM   4828  C   GLY D  61      74.483   6.094  -8.148  1.00 33.27           C
ATOM   4829  O   GLY D  61      75.017   5.002  -8.319  1.00 34.08           O
ATOM   4830  N   ASP D  62      74.038   6.513  -6.947  1.00 31.12           N
ATOM   4831  CA  ASP D  62      74.100   5.760  -5.697  1.00 30.89           C
ATOM   4832  C   ASP D  62      72.851   4.849  -5.538  1.00 35.52           C
ATOM   4833  O   ASP D  62      72.835   3.979  -4.670  1.00 35.36           O
ATOM   4834  CB  ASP D  62      74.244   6.710  -4.500  1.00 32.79           C
ATOM   4835  CG  ASP D  62      75.336   7.753  -4.625  1.00 38.60           C
ATOM   4836  OD1 ASP D  62      76.486   7.375  -4.929  1.00 41.53           O
ATOM   4837  OD2 ASP D  62      75.062   8.919  -4.327  1.00 36.59           O
ATOM   4838  N   ALA D  63      71.830   5.030  -6.402  1.00 30.83           N
ATOM   4839  CA  ALA D  63      70.640   4.203  -6.421  1.00 29.34           C
ATOM   4840  C   ALA D  63      70.914   2.967  -7.296  1.00 34.01           C
ATOM   4841  O   ALA D  63      71.908   2.901  -8.020  1.00 34.66           O
ATOM   4842  CB  ALA D  63      69.452   5.000  -6.944  1.00 29.70           C
ATOM   4843  N   GLY D  64      70.046   1.977  -7.197  1.00 30.59           N
ATOM   4844  CA  GLY D  64      70.210   0.744  -7.946  1.00 29.82           C
ATOM   4845  C   GLY D  64      70.059  -0.482  -7.082  1.00 31.85           C
ATOM   4846  O   GLY D  64      69.684  -0.376  -5.907  1.00 29.87           O
ATOM   4847  N   GLN D  65      70.390  -1.643  -7.661  1.00 28.19           N
ATOM   4848  CA  GLN D  65      70.317  -2.916  -6.973  1.00 29.39           C
ATOM   4849  C   GLN D  65      71.652  -3.312  -6.347  1.00 33.94           C
ATOM   4850  O   GLN D  65      72.647  -3.586  -7.029  1.00 33.87           O
ATOM   4851  CB  GLN D  65      69.803  -4.043  -7.899  1.00 31.96           C
ATOM   4852  CG  GLN D  65      69.366  -5.290  -7.105  1.00 54.83           C
ATOM   4853  CD  GLN D  65      69.206  -6.540  -7.919  1.00 84.60           C
ATOM   4854  OE1 GLN D  65      68.302  -7.332  -7.666  1.00 83.71           O
ATOM   4855  NE2 GLN D  65      70.117  -6.788  -8.859  1.00 83.51           N
ATOM   4856  N   TYR D  66      71.645  -3.373  -5.043  1.00 28.89           N
ATOM   4857  CA  TYR D  66      72.797  -3.805  -4.282  1.00 27.71           C
ATOM   4858  C   TYR D  66      72.597  -5.269  -3.962  1.00 33.90           C
ATOM   4859  O   TYR D  66      71.495  -5.683  -3.588  1.00 33.28           O
ATOM   4860  CB  TYR D  66      72.931  -2.995  -3.003  1.00 27.88           C
ATOM   4861  CG  TYR D  66      73.369  -1.566  -3.236  1.00 27.51           C
ATOM   4862  CD1 TYR D  66      72.436  -0.560  -3.511  1.00 28.23           C
ATOM   4863  CD2 TYR D  66      74.714  -1.210  -3.166  1.00 28.08           C
ATOM   4864  CE1 TYR D  66      72.838   0.757  -3.721  1.00 27.72           C
ATOM   4865  CE2 TYR D  66      75.122   0.107  -3.357  1.00 28.65           C
ATOM   4866  CZ  TYR D  66      74.185   1.086  -3.620  1.00 33.48           C
ATOM   4867  OH  TYR D  66      74.629   2.367  -3.804  1.00 34.78           O
ATOM   4868  N   THR D  67      73.657  -6.051  -4.162  1.00 32.06           N
ATOM   4869  CA  THR D  67      73.656  -7.485  -3.990  1.00 32.02           C
ATOM   4870  C   THR D  67      74.718  -7.884  -3.010  1.00 39.12           C
ATOM   4871  O   THR D  67      75.810  -7.331  -3.001  1.00 37.25           O
ATOM   4872  CB  THR D  67      73.809  -8.170  -5.354  1.00 33.68           C
ATOM   4873  OG1 THR D  67      72.792  -7.661  -6.225  1.00 36.41           O
ATOM   4874  CG2 THR D  67      73.702  -9.685  -5.264  1.00 28.91           C
ATOM   4875  N   CYS D  68      74.358  -8.871  -2.201  1.00 40.62           N
ATOM   4876  CA  CYS D  68      75.081  -9.569  -1.159  1.00 42.43           C
ATOM   4877  C   CYS D  68      75.694 -10.824  -1.752  1.00 41.21           C
ATOM   4878  O   CYS D  68      74.947 -11.668  -2.266  1.00 38.73           O
ATOM   4879  CB  CYS D  68      74.057  -9.978  -0.120  1.00 45.75           C
ATOM   4880  SG  CYS D  68      74.074  -8.983   1.356  1.00 51.59           S
ATOM   4881  N   HIS D  69      76.997 -11.025  -1.562  1.00 35.58           N
ATOM   4882  CA  HIS D  69      77.661 -12.250  -2.004  1.00 34.46           C
ATOM   4883  C   HIS D  69      78.485 -12.863  -0.862  1.00 40.18           C
ATOM   4884  O   HIS D  69      78.908 -12.156   0.055  1.00 39.24           O
ATOM   4885  CB  HIS D  69      78.570 -11.989  -3.217  1.00 34.70           C
ATOM   4886  CG  HIS D  69      77.929 -11.244  -4.343  1.00 37.60           C
ATOM   4887  ND1 HIS D  69      77.406 -11.910  -5.444  1.00 38.99           N
ATOM   4888  CD2 HIS D  69      77.803  -9.908  -4.538  1.00 38.49           C
ATOM   4889  CE1 HIS D  69      76.952 -10.964  -6.252  1.00 37.87           C
ATOM   4890  NE2 HIS D  69      77.176  -9.745  -5.752  1.00 38.02           N
ATOM   4891  N   LYS D  70      78.707 -14.189  -0.929  1.00 39.94           N
ATOM   4892  CA  LYS D  70      79.552 -15.007  -0.045  1.00 40.56           C
ATOM   4893  C   LYS D  70      79.753 -16.348  -0.727  1.00 45.49           C
ATOM   4894  O   LYS D  70      78.777 -16.981  -1.144  1.00 44.44           O
ATOM   4895  CB  LYS D  70      78.939 -15.208   1.351  1.00 43.87           C
ATOM   4896  CG  LYS D  70      79.920 -15.791   2.362  1.00 64.17           C
ATOM   4897  CD  LYS D  70      79.218 -16.474   3.515  1.00 73.57           C
ATOM   4898  CE  LYS D  70      80.096 -17.503   4.191  1.00 81.37           C
ATOM   4899  NZ  LYS D  70      79.760 -18.901   3.789  1.00 89.73           N
ATOM   4900  N   GLY D  71      81.014 -16.727  -0.890  1.00 44.22           N
ATOM   4901  CA  GLY D  71      81.427 -17.997  -1.480  1.00 45.52           C
ATOM   4902  C   GLY D  71      80.920 -18.299  -2.875  1.00 52.04           C
ATOM   4903  O   GLY D  71      80.624 -19.453  -3.185  1.00 52.57           O
ATOM   4904  N   GLY D  72      80.852 -17.277  -3.719  1.00 49.23           N
ATOM   4905  CA  GLY D  72      80.402 -17.447  -5.093  1.00 49.06           C
ATOM   4906  C   GLY D  72      78.899 -17.504  -5.241  1.00 53.20           C
ATOM   4907  O   GLY D  72      78.412 -17.791  -6.333  1.00 53.18           O
ATOM   4908  N   GLU D  73      78.156 -17.221  -4.152  1.00 49.88           N
ATOM   4909  CA  GLU D  73      76.698 -17.258  -4.149  1.00 50.45           C
ATOM   4910  C   GLU D  73      76.088 -15.934  -3.718  1.00 53.05           C
ATOM   4911  O   GLU D  73      76.644 -15.219  -2.873  1.00 52.24           O
ATOM   4912  CB  GLU D  73      76.197 -18.392  -3.222  1.00 52.84           C
ATOM   4913  CG  GLU D  73      75.229 -19.367  -3.880  1.00 71.41           C
ATOM   4914  CD  GLU D  73      73.765 -18.974  -3.778  1.00106.27           C
ATOM   4915  OE1 GLU D  73      73.215 -18.426  -4.763  1.00 93.38           O
ATOM   4916  OE2 GLU D  73      73.168 -19.217  -2.704  1.00112.15           O
ATOM   4917  N   VAL D  74      74.912 -15.637  -4.268  1.00 48.29           N
ATOM   4918  CA  VAL D  74      74.125 -14.465  -3.909  1.00 46.75           C
ATOM   4919  C   VAL D  74      73.410 -14.767  -2.581  1.00 50.90           C
ATOM   4920  O   VAL D  74      72.789 -15.815  -2.470  1.00 51.78           O
ATOM   4921  CB  VAL D  74      73.128 -14.122  -5.039  1.00 48.80           C
ATOM   4922  CG1 VAL D  74      72.056 -13.156  -4.554  1.00 47.64           C
ATOM   4923  CG2 VAL D  74      73.857 -13.550  -6.249  1.00 48.72           C
ATOM   4924  N   LEU D  75      73.522 -13.891  -1.575  1.00 46.65           N
ATOM   4925  CA  LEU D  75      72.815 -14.103  -0.309  1.00 45.65           C
ATOM   4926  C   LEU D  75      71.467 -13.377  -0.363  1.00 51.29           C
ATOM   4927  O   LEU D  75      70.425 -14.017  -0.182  1.00 53.49           O
ATOM   4928  CB  LEU D  75      73.630 -13.652   0.912  1.00 45.04           C
ATOM   4929  CG  LEU D  75      74.937 -14.353   1.157  1.00 49.29           C
ATOM   4930  CD1 LEU D  75      75.743 -13.613   2.178  1.00 49.00           C
ATOM   4931  CD2 LEU D  75      74.720 -15.789   1.562  1.00 50.54           C
ATOM   4932  N   SER D  76      71.489 -12.051  -0.623  1.00 45.57           N
ATOM   4933  CA  SER D  76      70.303 -11.206  -0.722  1.00 45.22           C
ATOM   4934  C   SER D  76      70.548  -9.991  -1.593  1.00 50.47           C
ATOM   4935  O   SER D  76      71.671  -9.774  -2.046  1.00 52.05           O
ATOM   4936  CB  SER D  76      69.761 -10.816   0.658  1.00 49.24           C
ATOM   4937  OG  SER D  76      70.661 -10.165   1.537  1.00 62.06           O
ATOM   4938  N   HIS D  77      69.482  -9.227  -1.885  1.00 45.65           N
ATOM   4939  CA  HIS D  77      69.542  -8.023  -2.712  1.00 44.27           C
ATOM   4940  C   HIS D  77      68.580  -6.952  -2.177  1.00 43.95           C
ATOM   4941  O   HIS D  77      67.560  -7.273  -1.557  1.00 42.05           O
ATOM   4942  CB  HIS D  77      69.296  -8.334  -4.199  1.00 45.54           C
ATOM   4943  CG  HIS D  77      67.941  -8.895  -4.445  1.00 50.19           C
ATOM   4944  ND1 HIS D  77      67.736 -10.254  -4.514  1.00 53.03           N
ATOM   4945  CD2 HIS D  77      66.744  -8.264  -4.522  1.00 53.29           C
ATOM   4946  CE1 HIS D  77      66.432 -10.414  -4.658  1.00 53.04           C
ATOM   4947  NE2 HIS D  77      65.793  -9.241  -4.675  1.00 53.50           N
ATOM   4948  N   SER D  78      68.911  -5.684  -2.450  1.00 38.29           N
ATOM   4949  CA  SER D  78      68.203  -4.494  -2.011  1.00 35.96           C
ATOM   4950  C   SER D  78      68.147  -3.495  -3.166  1.00 35.88           C
ATOM   4951  O   SER D  78      69.195  -3.036  -3.643  1.00 35.78           O
ATOM   4952  CB  SER D  78      68.934  -3.886  -0.817  1.00 38.31           C
ATOM   4953  OG  SER D  78      68.652  -4.591   0.380  1.00 46.10           O
ATOM   4954  N   LEU D  79      66.938  -3.213  -3.661  1.00 29.27           N
ATOM   4955  CA  LEU D  79      66.788  -2.232  -4.721  1.00 28.95           C
ATOM   4956  C   LEU D  79      66.475  -0.899  -4.064  1.00 36.20           C
ATOM   4957  O   LEU D  79      65.556  -0.794  -3.247  1.00 37.31           O
ATOM   4958  CB  LEU D  79      65.718  -2.614  -5.771  1.00 28.61           C
ATOM   4959  CG  LEU D  79      65.381  -1.555  -6.856  1.00 32.74           C
ATOM   4960  CD1 LEU D  79      66.535  -1.325  -7.790  1.00 33.04           C
ATOM   4961  CD2 LEU D  79      64.182  -1.956  -7.667  1.00 35.86           C
ATOM   4962  N   LEU D  80      67.282   0.101  -4.388  1.00 33.41           N
ATOM   4963  CA  LEU D  80      67.141   1.456  -3.890  1.00 32.21           C
ATOM   4964  C   LEU D  80      66.591   2.313  -4.983  1.00 32.36           C
ATOM   4965  O   LEU D  80      67.211   2.455  -6.045  1.00 34.93           O
ATOM   4966  CB  LEU D  80      68.501   2.047  -3.440  1.00 32.09           C
ATOM   4967  CG  LEU D  80      69.102   1.588  -2.119  1.00 36.51           C
ATOM   4968  CD1 LEU D  80      70.006   2.669  -1.547  1.00 36.51           C
ATOM   4969  CD2 LEU D  80      68.038   1.225  -1.113  1.00 39.05           C
ATOM   4970  N   LEU D  81      65.462   2.921  -4.710  1.00 24.23           N
ATOM   4971  CA  LEU D  81      64.844   3.892  -5.601  1.00 22.70           C
ATOM   4972  C   LEU D  81      64.956   5.249  -4.905  1.00 30.15           C
ATOM   4973  O   LEU D  81      65.017   5.282  -3.678  1.00 32.00           O
ATOM   4974  CB  LEU D  81      63.367   3.551  -5.852  1.00 21.09           C
ATOM   4975  CG  LEU D  81      63.067   2.178  -6.420  1.00 24.82           C
ATOM   4976  CD1 LEU D  81      61.592   1.908  -6.350  1.00 25.53           C
ATOM   4977  CD2 LEU D  81      63.528   2.056  -7.854  1.00 25.90           C
ATOM   4978  N   LEU D  82      64.955   6.358  -5.648  1.00 26.85           N
ATOM   4979  CA  LEU D  82      64.979   7.669  -5.005  1.00 25.93           C
ATOM   4980  C   LEU D  82      63.664   8.410  -5.154  1.00 31.54           C
ATOM   4981  O   LEU D  82      63.042   8.354  -6.213  1.00 31.04           O
ATOM   4982  CB  LEU D  82      66.114   8.553  -5.533  1.00 25.37           C
ATOM   4983  CG  LEU D  82      67.588   8.040  -5.451  1.00 29.04           C
ATOM   4984  CD1 LEU D  82      68.564   9.160  -5.748  1.00 28.32           C
ATOM   4985  CD2 LEU D  82      67.923   7.435  -4.103  1.00 30.30           C
ATOM   4986  N   HIS D  83      63.238   9.106  -4.077  1.00 28.14           N
ATOM   4987  CA  HIS D  83      62.116  10.035  -4.117  1.00 27.49           C
ATOM   4988  C   HIS D  83      62.804  11.384  -4.029  1.00 32.54           C
ATOM   4989  O   HIS D  83      63.327  11.749  -2.970  1.00 32.65           O
ATOM   4990  CB  HIS D  83      61.082   9.838  -2.996  1.00 27.61           C
ATOM   4991  CG  HIS D  83      59.731  10.422  -3.337  1.00 30.29           C
ATOM   4992  ND1 HIS D  83      58.660  10.298  -2.480  1.00 32.16           N
ATOM   4993  CD2 HIS D  83      59.313  11.063  -4.456  1.00 31.34           C
ATOM   4994  CE1 HIS D  83      57.631  10.868  -3.092  1.00 31.41           C
ATOM   4995  NE2 HIS D  83      57.978  11.347  -4.282  1.00 31.30           N
ATOM   4996  N   LYS D  84      62.957  12.038  -5.183  1.00 27.99           N
ATOM   4997  CA  LYS D  84      63.728  13.268  -5.274  1.00 26.76           C
ATOM   4998  C   LYS D  84      62.901  14.480  -4.978  1.00 32.75           C
ATOM   4999  O   LYS D  84      61.767  14.626  -5.456  1.00 31.56           O
ATOM   5000  CB  LYS D  84      64.389  13.379  -6.651  1.00 28.32           C
ATOM   5001  CG  LYS D  84      65.652  14.221  -6.683  1.00 35.08           C
ATOM   5002  CD  LYS D  84      65.556  15.396  -7.573  1.00 41.77           C
ATOM   5003  CE  LYS D  84      65.638  15.053  -9.044  1.00 50.28           C
ATOM   5004  NZ  LYS D  84      65.084  16.150  -9.883  1.00 60.04           N
ATOM   5005  N   LYS D  85      63.485  15.337  -4.144  1.00 31.42           N
ATOM   5006  CA  LYS D  85      62.938  16.610  -3.695  1.00 32.48           C
ATOM   5007  C   LYS D  85      63.929  17.681  -4.131  1.00 39.57           C
ATOM   5008  O   LYS D  85      65.134  17.557  -3.874  1.00 39.06           O
ATOM   5009  CB  LYS D  85      62.760  16.607  -2.159  1.00 34.69           C
ATOM   5010  CG  LYS D  85      62.290  17.941  -1.568  1.00 38.39           C
ATOM   5011  CD  LYS D  85      60.972  17.834  -0.829  1.00 46.06           C
ATOM   5012  CE  LYS D  85      61.054  17.327   0.600  1.00 58.62           C
ATOM   5013  NZ  LYS D  85      62.140  17.984   1.380  1.00 71.89           N
ATOM   5014  N   GLU D  86      63.435  18.692  -4.854  1.00 37.66           N
ATOM   5015  CA  GLU D  86      64.252  19.813  -5.323  1.00 37.16           C
ATOM   5016  C   GLU D  86      63.351  21.039  -5.231  1.00 40.88           C
ATOM   5017  O   GLU D  86      62.181  20.936  -5.580  1.00 41.54           O
ATOM   5018  CB  GLU D  86      64.789  19.553  -6.742  1.00 38.43           C
ATOM   5019  CG  GLU D  86      65.904  20.510  -7.143  1.00 54.02           C
ATOM   5020  CD  GLU D  86      66.416  20.382  -8.563  1.00 73.28           C
ATOM   5021  OE1 GLU D  86      66.125  19.347  -9.200  1.00 53.15           O
ATOM   5022  OE2 GLU D  86      67.122  21.301  -9.037  1.00 72.13           O
ATOM   5023  N   ASP D  87      63.857  22.154  -4.674  1.00 37.30           N
ATOM   5024  CA  ASP D  87      63.121  23.415  -4.431  1.00 37.53           C
ATOM   5025  C   ASP D  87      61.970  23.163  -3.436  1.00 39.76           C
ATOM   5026  O   ASP D  87      60.895  23.742  -3.561  1.00 38.92           O
ATOM   5027  CB  ASP D  87      62.615  24.071  -5.746  1.00 40.63           C
ATOM   5028  CG  ASP D  87      63.644  24.193  -6.863  1.00 58.08           C
ATOM   5029  OD1 ASP D  87      64.682  24.869  -6.648  1.00 59.93           O
ATOM   5030  OD2 ASP D  87      63.379  23.673  -7.980  1.00 64.44           O
ATOM   5031  N   GLY D  88      62.190  22.225  -2.514  1.00 35.65           N
ATOM   5032  CA  GLY D  88      61.210  21.850  -1.509  1.00 35.16           C
ATOM   5033  C   GLY D  88      60.033  21.029  -1.985  1.00 38.81           C
ATOM   5034  O   GLY D  88      59.198  20.626  -1.167  1.00 38.65           O
ATOM   5035  N   ILE D  89      59.912  20.806  -3.304  1.00 34.21           N
ATOM   5036  CA  ILE D  89      58.842  19.944  -3.776  1.00 32.95           C
ATOM   5037  C   ILE D  89      59.347  18.599  -4.365  1.00 36.47           C
ATOM   5038  O   ILE D  89      60.491  18.516  -4.836  1.00 37.77           O
ATOM   5039  CB  ILE D  89      57.734  20.661  -4.568  1.00 35.63           C
ATOM   5040  CG1 ILE D  89      58.254  21.257  -5.884  1.00 36.42           C
ATOM   5041  CG2 ILE D  89      57.036  21.707  -3.696  1.00 36.31           C
ATOM   5042  CD1 ILE D  89      57.248  21.306  -6.999  1.00 38.92           C
ATOM   5043  N   TRP D  90      58.505  17.545  -4.270  1.00 29.89           N
ATOM   5044  CA  TRP D  90      58.761  16.216  -4.836  1.00 28.72           C
ATOM   5045  C   TRP D  90      58.657  16.322  -6.360  1.00 32.60           C
ATOM   5046  O   TRP D  90      57.836  17.103  -6.849  1.00 33.51           O
ATOM   5047  CB  TRP D  90      57.725  15.177  -4.352  1.00 26.27           C
ATOM   5048  CG  TRP D  90      57.698  14.926  -2.875  1.00 26.80           C
ATOM   5049  CD1 TRP D  90      56.668  15.190  -2.017  1.00 29.52           C
ATOM   5050  CD2 TRP D  90      58.749  14.346  -2.080  1.00 26.64           C
ATOM   5051  NE1 TRP D  90      56.999  14.785  -0.740  1.00 29.12           N
ATOM   5052  CE2 TRP D  90      58.289  14.309  -0.744  1.00 30.50           C
ATOM   5053  CE3 TRP D  90      60.052  13.881  -2.365  1.00 28.08           C
ATOM   5054  CZ2 TRP D  90      59.071  13.806   0.295  1.00 29.82           C
ATOM   5055  CZ3 TRP D  90      60.829  13.396  -1.333  1.00 29.55           C
ATOM   5056  CH2 TRP D  90      60.342  13.370  -0.020  1.00 30.40           C
ATOM   5057  N   SER D  91      59.440  15.506  -7.097  1.00 27.33           N
ATOM   5058  CA  SER D  91      59.411  15.470  -8.561  1.00 26.17           C
ATOM   5059  C   SER D  91      58.072  14.883  -9.025  1.00 28.26           C
ATOM   5060  O   SER D  91      57.546  13.954  -8.390  1.00 26.46           O
ATOM   5061  CB  SER D  91      60.556  14.614  -9.110  1.00 28.93           C
ATOM   5062  OG  SER D  91      60.415  13.251  -8.730  1.00 40.98           O
ATOM   5063  N   THR D  92      57.517  15.444 -10.117  1.00 24.90           N
ATOM   5064  CA  THR D  92      56.281  14.946 -10.724  1.00 25.40           C
ATOM   5065  C   THR D  92      56.452  14.838 -12.234  1.00 30.45           C
ATOM   5066  O   THR D  92      55.629  15.365 -12.999  1.00 31.91           O
ATOM   5067  CB  THR D  92      55.047  15.757 -10.292  1.00 29.75           C
ATOM   5068  OG1 THR D  92      55.288  17.146 -10.541  1.00 32.20           O
ATOM   5069  CG2 THR D  92      54.654  15.516  -8.843  1.00 24.01           C
ATOM   5070  N   ASP D  93      57.515  14.119 -12.657  1.00 25.91           N
ATOM   5071  CA  ASP D  93      57.885  13.904 -14.054  1.00 25.74           C
ATOM   5072  C   ASP D  93      57.090  12.800 -14.730  1.00 30.31           C
ATOM   5073  O   ASP D  93      56.812  12.903 -15.924  1.00 30.83           O
ATOM   5074  CB  ASP D  93      59.384  13.559 -14.170  1.00 27.12           C
ATOM   5075  CG  ASP D  93      60.355  14.586 -13.642  1.00 38.29           C
ATOM   5076  OD1 ASP D  93      60.096  15.809 -13.826  1.00 41.71           O
ATOM   5077  OD2 ASP D  93      61.405  14.182 -13.121  1.00 37.77           O
ATOM   5078  N   ILE D  94      56.807  11.710 -14.002  1.00 27.08           N
ATOM   5079  CA  ILE D  94      56.158  10.522 -14.555  1.00 27.74           C
ATOM   5080  C   ILE D  94      54.737  10.832 -15.041  1.00 34.93           C
ATOM   5081  O   ILE D  94      54.413  10.489 -16.185  1.00 35.87           O
ATOM   5082  CB  ILE D  94      56.290   9.257 -13.656  1.00 30.10           C
ATOM   5083  CG1 ILE D  94      57.771   8.968 -13.318  1.00 29.75           C
ATOM   5084  CG2 ILE D  94      55.638   8.033 -14.323  1.00 30.13           C
ATOM   5085  CD1 ILE D  94      58.013   8.025 -12.061  1.00 32.61           C
ATOM   5086  N   LEU D  95      53.924  11.520 -14.214  1.00 30.53           N
ATOM   5087  CA  LEU D  95      52.576  11.903 -14.633  1.00 31.32           C
ATOM   5088  C   LEU D  95      52.524  13.357 -15.112  1.00 39.95           C
ATOM   5089  O   LEU D  95      53.131  14.268 -14.523  1.00 39.93           O
ATOM   5090  CB  LEU D  95      51.475  11.662 -13.580  1.00 30.20           C
ATOM   5091  CG  LEU D  95      51.313  10.269 -12.937  1.00 33.41           C
ATOM   5092  CD1 LEU D  95      49.954  10.130 -12.228  1.00 30.40           C
ATOM   5093  CD2 LEU D  95      51.558   9.146 -13.907  1.00 35.72           C
ATOM   5094  N   LYS D  96      51.765  13.552 -16.181  1.00 37.64           N
ATOM   5095  CA  LYS D  96      51.528  14.839 -16.786  1.00 38.24           C
ATOM   5096  C   LYS D  96      50.362  15.521 -16.060  1.00 41.73           C
ATOM   5097  O   LYS D  96      49.384  14.858 -15.720  1.00 37.90           O
ATOM   5098  CB  LYS D  96      51.229  14.638 -18.284  1.00 41.03           C
ATOM   5099  CG  LYS D  96      51.097  15.922 -19.076  1.00 61.55           C
ATOM   5100  CD  LYS D  96      50.889  15.622 -20.550  1.00 66.94           C
ATOM   5101  CE  LYS D  96      50.611  16.899 -21.296  1.00 69.93           C
ATOM   5102  NZ  LYS D  96      49.191  17.329 -21.183  1.00 71.98           N
ATOM   5103  N   ASP D  97      50.490  16.839 -15.798  1.00 43.36           N
ATOM   5104  CA  ASP D  97      49.434  17.656 -15.186  1.00 45.95           C
ATOM   5105  C   ASP D  97      48.317  17.781 -16.236  1.00 55.11           C
ATOM   5106  O   ASP D  97      48.554  18.326 -17.315  1.00 57.06           O
ATOM   5107  CB  ASP D  97      49.975  19.052 -14.823  1.00 47.73           C
ATOM   5108  CG  ASP D  97      49.208  19.814 -13.738  1.00 59.08           C
ATOM   5109  OD1 ASP D  97      47.972  19.594 -13.600  1.00 57.35           O
ATOM   5110  OD2 ASP D  97      49.822  20.681 -13.075  1.00 66.04           O
ATOM   5111  N   GLN D  98      47.151  17.178 -15.963  1.00 52.81           N
ATOM   5112  CA  GLN D  98      46.001  17.156 -16.864  1.00 53.31           C
ATOM   5113  C   GLN D  98      45.382  18.542 -17.015  1.00 63.04           C
ATOM   5114  O   GLN D  98      44.929  18.887 -18.113  1.00 63.94           O
ATOM   5115  CB  GLN D  98      44.973  16.109 -16.414  1.00 53.81           C
ATOM   5116  CG  GLN D  98      45.312  14.711 -16.914  1.00 49.39           C
ATOM   5117  CD  GLN D  98      44.407  13.659 -16.357  1.00 57.30           C
ATOM   5118  OE1 GLN D  98      44.794  12.883 -15.497  1.00 48.19           O
ATOM   5119  NE2 GLN D  98      43.195  13.572 -16.869  1.00 57.29           N
ATOM   5120  N   LYS D  99      45.409  19.342 -15.914  1.00 62.22           N
ATOM   5121  CA  LYS D  99      45.000  20.741 -15.810  1.00 63.87           C
ATOM   5122  C   LYS D  99      43.506  21.067 -15.873  1.00 73.28           C
ATOM   5123  O   LYS D  99      43.023  21.759 -14.975  1.00 73.47           O
ATOM   5124  CB  LYS D  99      45.814  21.631 -16.757  1.00 66.30           C
ATOM   5125  CG  LYS D  99      46.445  22.802 -16.062  1.00 83.79           C
ATOM   5126  CD  LYS D  99      47.856  23.009 -16.569  1.00 94.65           C
ATOM   5127  CE  LYS D  99      48.659  23.904 -15.658  1.00107.73           C
ATOM   5128  NZ  LYS D  99      48.238  25.333 -15.749  1.00116.13           N
ATOM   5129  N   GLU D 100      42.784  20.624 -16.938  1.00 73.23           N
ATOM   5130  CA  GLU D 100      41.340  20.900 -17.137  1.00 74.76           C
ATOM   5131  C   GLU D 100      40.507  20.956 -15.824  1.00 80.52           C
ATOM   5132  O   GLU D 100      39.869  21.997 -15.613  1.00 81.51           O
ATOM   5133  CB  GLU D 100      40.692  20.030 -18.250  1.00 76.22           C
ATOM   5134  CG  GLU D 100      41.099  20.401 -19.679  1.00 89.57           C
ATOM   5135  CD  GLU D 100      40.311  21.477 -20.417  1.00120.97           C
ATOM   5136  OE1 GLU D 100      39.072  21.546 -20.243  1.00123.14           O
ATOM   5137  OE2 GLU D 100      40.924  22.204 -21.234  1.00115.63           O
ATOM   5138  N   PRO D 101      40.578  19.958 -14.883  1.00 76.19           N
ATOM   5139  CA  PRO D 101      39.819  20.095 -13.618  1.00 75.85           C
ATOM   5140  C   PRO D 101      40.387  21.199 -12.715  1.00 79.45           C
ATOM   5141  O   PRO D 101      39.647  22.115 -12.360  1.00 78.92           O
ATOM   5142  CB  PRO D 101      39.928  18.703 -12.978  1.00 77.23           C
ATOM   5143  CG  PRO D 101      40.402  17.803 -14.089  1.00 81.49           C
ATOM   5144  CD  PRO D 101      41.276  18.658 -14.927  1.00 76.97           C
ATOM   5145  N   LYS D 102      41.698  21.122 -12.361  1.00 75.76           N
ATOM   5146  CA  LYS D 102      42.457  22.102 -11.548  1.00 75.36           C
ATOM   5147  C   LYS D 102      43.974  21.947 -11.822  1.00 77.91           C
ATOM   5148  O   LYS D 102      44.386  20.937 -12.399  1.00 78.30           O
ATOM   5149  CB  LYS D 102      42.185  21.980 -10.014  1.00 77.92           C
ATOM   5150  CG  LYS D 102      41.024  21.082  -9.553  1.00 90.07           C
ATOM   5151  CD  LYS D 102      40.652  21.310  -8.090  1.00 94.59           C
ATOM   5152  CE  LYS D 102      39.469  20.471  -7.658  1.00 98.48           C
ATOM   5153  NZ  LYS D 102      39.833  19.044  -7.446  1.00103.16           N
ATOM   5154  N   ASN D 103      44.806  22.938 -11.411  1.00 71.93           N
ATOM   5155  CA  ASN D 103      46.270  22.864 -11.541  1.00 69.86           C
ATOM   5156  C   ASN D 103      46.737  21.770 -10.589  1.00 69.21           C
ATOM   5157  O   ASN D 103      46.145  21.619  -9.509  1.00 70.44           O
ATOM   5158  CB  ASN D 103      46.913  24.175 -11.133  1.00 72.23           C
ATOM   5159  CG  ASN D 103      47.725  24.806 -12.224  1.00 99.69           C
ATOM   5160  OD1 ASN D 103      48.905  24.499 -12.410  1.00 92.40           O
ATOM   5161  ND2 ASN D 103      47.113  25.728 -12.947  1.00 96.13           N
ATOM   5162  N   LYS D 104      47.767  20.984 -10.992  1.00 59.95           N
ATOM   5163  CA  LYS D 104      48.281  19.859 -10.193  1.00 56.60           C
ATOM   5164  C   LYS D 104      47.267  18.696 -10.132  1.00 54.83           C
ATOM   5165  O   LYS D 104      47.145  18.005  -9.109  1.00 54.14           O
ATOM   5166  CB  LYS D 104      48.769  20.295  -8.789  1.00 58.26           C
ATOM   5167  CG  LYS D 104      49.744  21.470  -8.818  1.00 66.95           C
ATOM   5168  CD  LYS D 104      51.185  21.062  -8.820  1.00 72.84           C
ATOM   5169  CE  LYS D 104      52.067  21.953  -9.664  1.00 82.65           C
ATOM   5170  NZ  LYS D 104      53.164  21.178 -10.292  1.00 92.01           N
ATOM   5171  N   THR D 105      46.529  18.490 -11.251  1.00 46.62           N
ATOM   5172  CA  THR D 105      45.606  17.366 -11.415  1.00 44.48           C
ATOM   5173  C   THR D 105      46.366  16.297 -12.213  1.00 41.45           C
ATOM   5174  O   THR D 105      46.543  16.417 -13.427  1.00 40.28           O
ATOM   5175  CB  THR D 105      44.274  17.782 -12.060  1.00 54.24           C
ATOM   5176  OG1 THR D 105      43.625  18.733 -11.217  1.00 56.45           O
ATOM   5177  CG2 THR D 105      43.347  16.601 -12.266  1.00 53.48           C
ATOM   5178  N   PHE D 106      46.878  15.304 -11.500  1.00 33.74           N
ATOM   5179  CA  PHE D 106      47.629  14.202 -12.092  1.00 31.80           C
ATOM   5180  C   PHE D 106      46.733  12.992 -12.259  1.00 35.68           C
ATOM   5181  O   PHE D 106      46.836  12.324 -13.281  1.00 35.18           O
ATOM   5182  CB  PHE D 106      48.866  13.876 -11.262  1.00 31.91           C
ATOM   5183  CG  PHE D 106      49.850  15.017 -11.197  1.00 31.26           C
ATOM   5184  CD1 PHE D 106      50.752  15.241 -12.235  1.00 31.44           C
ATOM   5185  CD2 PHE D 106      49.880  15.864 -10.097  1.00 32.27           C
ATOM   5186  CE1 PHE D 106      51.648  16.309 -12.180  1.00 32.39           C
ATOM   5187  CE2 PHE D 106      50.785  16.923 -10.035  1.00 34.39           C
ATOM   5188  CZ  PHE D 106      51.663  17.140 -11.071  1.00 32.45           C
ATOM   5189  N   LEU D 107      45.846  12.734 -11.271  1.00 32.61           N
ATOM   5190  CA  LEU D 107      44.873  11.636 -11.307  1.00 33.69           C
ATOM   5191  C   LEU D 107      43.482  12.190 -11.534  1.00 38.32           C
ATOM   5192  O   LEU D 107      43.153  13.272 -11.068  1.00 38.71           O
ATOM   5193  CB  LEU D 107      44.866  10.789 -10.014  1.00 33.65           C
ATOM   5194  CG  LEU D 107      46.165  10.197  -9.490  1.00 38.11           C
ATOM   5195  CD1 LEU D 107      45.902   9.404  -8.212  1.00 37.83           C
ATOM   5196  CD2 LEU D 107      46.804   9.291 -10.515  1.00 40.80           C
ATOM   5197  N   ARG D 108      42.666  11.451 -12.249  1.00 35.56           N
ATOM   5198  CA  ARG D 108      41.275  11.814 -12.491  1.00 35.33           C
ATOM   5199  C   ARG D 108      40.440  10.564 -12.293  1.00 39.45           C
ATOM   5200  O   ARG D 108      40.790   9.509 -12.824  1.00 39.14           O
ATOM   5201  CB  ARG D 108      41.083  12.380 -13.895  1.00 34.46           C
ATOM   5202  CG  ARG D 108      40.395  13.725 -13.882  1.00 54.45           C
ATOM   5203  CD  ARG D 108      40.036  14.081 -15.304  1.00 74.02           C
ATOM   5204  NE  ARG D 108      38.702  14.649 -15.463  1.00 81.67           N
ATOM   5205  CZ  ARG D 108      38.267  15.201 -16.589  1.00 97.27           C
ATOM   5206  NH1 ARG D 108      39.063  15.288 -17.645  1.00 78.06           N
ATOM   5207  NH2 ARG D 108      37.034  15.682 -16.665  1.00 93.74           N
ATOM   5208  N   CYS D 109      39.376  10.667 -11.493  1.00 36.20           N
ATOM   5209  CA  CYS D 109      38.486   9.547 -11.229  1.00 36.45           C
ATOM   5210  C   CYS D 109      37.073   9.884 -11.636  1.00 37.28           C
ATOM   5211  O   CYS D 109      36.699  11.046 -11.674  1.00 36.57           O
ATOM   5212  CB  CYS D 109      38.570   9.083  -9.778  1.00 38.48           C
ATOM   5213  SG  CYS D 109      40.262   8.807  -9.184  1.00 43.96           S
ATOM   5214  N   GLU D 110      36.295   8.869 -11.971  1.00 33.45           N
ATOM   5215  CA  GLU D 110      34.917   9.012 -12.430  1.00 32.13           C
ATOM   5216  C   GLU D 110      34.157   7.718 -12.158  1.00 30.73           C
ATOM   5217  O   GLU D 110      34.716   6.630 -12.263  1.00 26.82           O
ATOM   5218  CB  GLU D 110      34.919   9.303 -13.938  1.00 33.48           C
ATOM   5219  CG  GLU D 110      33.667   9.926 -14.499  1.00 38.68           C
ATOM   5220  CD  GLU D 110      33.866  10.324 -15.947  1.00 60.07           C
ATOM   5221  OE1 GLU D 110      33.576   9.495 -16.840  1.00 56.74           O
ATOM   5222  OE2 GLU D 110      34.400  11.430 -16.188  1.00 58.12           O
ATOM   5223  N   ALA D 111      32.873   7.845 -11.847  1.00 27.66           N
ATOM   5224  CA  ALA D 111      31.967   6.734 -11.588  1.00 26.61           C
ATOM   5225  C   ALA D 111      30.803   6.939 -12.538  1.00 32.66           C
ATOM   5226  O   ALA D 111      30.476   8.089 -12.848  1.00 34.85           O
ATOM   5227  CB  ALA D 111      31.492   6.789 -10.139  1.00 26.68           C
ATOM   5228  N   LYS D 112      30.217   5.848 -13.056  1.00 28.33           N
ATOM   5229  CA  LYS D 112      29.075   5.893 -13.985  1.00 27.50           C
ATOM   5230  C   LYS D 112      27.754   5.711 -13.228  1.00 31.66           C
ATOM   5231  O   LYS D 112      26.677   5.893 -13.808  1.00 30.98           O
ATOM   5232  CB  LYS D 112      29.210   4.809 -15.070  1.00 27.35           C
ATOM   5233  CG  LYS D 112      30.351   5.059 -16.032  1.00 42.05           C
ATOM   5234  CD  LYS D 112      29.967   4.614 -17.382  1.00 54.93           C
ATOM   5235  CE  LYS D 112      30.312   3.162 -17.624  1.00 67.47           C
ATOM   5236  NZ  LYS D 112      30.240   2.760 -19.063  1.00 64.99           N
ATOM   5237  N   ASN D 113      27.849   5.341 -11.928  1.00 27.57           N
ATOM   5238  CA  ASN D 113      26.729   5.018 -11.036  1.00 25.76           C
ATOM   5239  C   ASN D 113      27.209   4.924  -9.560  1.00 30.24           C
ATOM   5240  O   ASN D 113      28.396   5.134  -9.267  1.00 30.30           O
ATOM   5241  CB  ASN D 113      26.070   3.704 -11.488  1.00 21.40           C
ATOM   5242  CG  ASN D 113      26.983   2.498 -11.602  1.00 36.20           C
ATOM   5243  OD1 ASN D 113      26.883   1.747 -12.555  1.00 38.34           O
ATOM   5244  ND2 ASN D 113      27.802   2.214 -10.612  1.00 18.66           N
ATOM   5245  N   TYR D 114      26.307   4.543  -8.657  1.00 26.97           N
ATOM   5246  CA  TYR D 114      26.579   4.485  -7.224  1.00 27.08           C
ATOM   5247  C   TYR D 114      26.986   3.112  -6.717  1.00 32.10           C
ATOM   5248  O   TYR D 114      27.058   2.907  -5.505  1.00 32.60           O
ATOM   5249  CB  TYR D 114      25.351   5.011  -6.456  1.00 29.03           C
ATOM   5250  CG  TYR D 114      25.128   6.502  -6.607  1.00 31.36           C
ATOM   5251  CD1 TYR D 114      25.850   7.418  -5.844  1.00 32.64           C
ATOM   5252  CD2 TYR D 114      24.178   7.000  -7.496  1.00 32.63           C
ATOM   5253  CE1 TYR D 114      25.612   8.791  -5.943  1.00 34.01           C
ATOM   5254  CE2 TYR D 114      23.952   8.373  -7.625  1.00 32.83           C
ATOM   5255  CZ  TYR D 114      24.665   9.265  -6.839  1.00 40.10           C
ATOM   5256  OH  TYR D 114      24.448  10.618  -6.953  1.00 39.97           O
ATOM   5257  N   SER D 115      27.310   2.189  -7.627  1.00 28.16           N
ATOM   5258  CA  SER D 115      27.658   0.801  -7.286  1.00 28.24           C
ATOM   5259  C   SER D 115      28.845   0.595  -6.356  1.00 31.60           C
ATOM   5260  O   SER D 115      28.944  -0.460  -5.748  1.00 30.65           O
ATOM   5261  CB  SER D 115      27.871  -0.026  -8.549  1.00 30.30           C
ATOM   5262  OG  SER D 115      29.097   0.309  -9.177  1.00 32.99           O
ATOM   5263  N   GLY D 116      29.750   1.565  -6.310  1.00 28.67           N
ATOM   5264  CA  GLY D 116      30.978   1.485  -5.530  1.00 28.28           C
ATOM   5265  C   GLY D 116      32.144   1.207  -6.442  1.00 31.54           C
ATOM   5266  O   GLY D 116      33.287   1.111  -5.989  1.00 30.29           O
ATOM   5267  N   ARG D 117      31.847   1.046  -7.742  1.00 28.30           N
ATOM   5268  CA  ARG D 117      32.835   0.807  -8.783  1.00 27.76           C
ATOM   5269  C   ARG D 117      33.127   2.161  -9.439  1.00 30.70           C
ATOM   5270  O   ARG D 117      32.221   2.965  -9.640  1.00 30.29           O
ATOM   5271  CB  ARG D 117      32.326  -0.261  -9.769  1.00 27.78           C
ATOM   5272  CG  ARG D 117      33.238  -0.530 -10.970  1.00 45.80           C
ATOM   5273  CD  ARG D 117      33.016  -1.891 -11.612  1.00 45.82           C
ATOM   5274  NE  ARG D 117      33.671  -2.936 -10.826  1.00 54.79           N
ATOM   5275  CZ  ARG D 117      34.851  -3.466 -11.123  1.00 60.11           C
ATOM   5276  NH1 ARG D 117      35.481  -3.122 -12.239  1.00 34.57           N
ATOM   5277  NH2 ARG D 117      35.389  -4.380 -10.332  1.00 50.54           N
ATOM   5278  N   PHE D 118      34.409   2.447  -9.673  1.00 26.45           N
ATOM   5279  CA  PHE D 118      34.912   3.686 -10.285  1.00 25.33           C
ATOM   5280  C   PHE D 118      36.220   3.413 -11.043  1.00 28.92           C
ATOM   5281  O   PHE D 118      36.835   2.358 -10.870  1.00 26.38           O
ATOM   5282  CB  PHE D 118      35.077   4.842  -9.246  1.00 26.54           C
ATOM   5283  CG  PHE D 118      36.123   4.614  -8.175  1.00 27.78           C
ATOM   5284  CD1 PHE D 118      35.793   3.976  -6.979  1.00 30.92           C
ATOM   5285  CD2 PHE D 118      37.445   5.004  -8.373  1.00 27.87           C
ATOM   5286  CE1 PHE D 118      36.767   3.733  -6.002  1.00 30.82           C
ATOM   5287  CE2 PHE D 118      38.412   4.788  -7.384  1.00 29.73           C
ATOM   5288  CZ  PHE D 118      38.065   4.171  -6.200  1.00 28.21           C
ATOM   5289  N   THR D 119      36.629   4.384 -11.874  1.00 27.26           N
ATOM   5290  CA  THR D 119      37.823   4.360 -12.702  1.00 27.66           C
ATOM   5291  C   THR D 119      38.640   5.608 -12.418  1.00 34.65           C
ATOM   5292  O   THR D 119      38.081   6.698 -12.306  1.00 33.59           O
ATOM   5293  CB  THR D 119      37.414   4.363 -14.201  1.00 36.72           C
ATOM   5294  OG1 THR D 119      36.470   3.320 -14.440  1.00 48.33           O
ATOM   5295  CG2 THR D 119      38.594   4.175 -15.138  1.00 32.71           C
ATOM   5296  N   CYS D 120      39.954   5.447 -12.329  1.00 34.57           N
ATOM   5297  CA  CYS D 120      40.877   6.556 -12.259  1.00 37.11           C
ATOM   5298  C   CYS D 120      41.773   6.480 -13.486  1.00 42.49           C
ATOM   5299  O   CYS D 120      42.029   5.387 -13.994  1.00 42.77           O
ATOM   5300  CB  CYS D 120      41.675   6.594 -10.956  1.00 38.98           C
ATOM   5301  SG  CYS D 120      40.640   6.801  -9.472  1.00 44.54           S
ATOM   5302  N   TRP D 121      42.196   7.625 -14.004  1.00 38.74           N
ATOM   5303  CA  TRP D 121      43.101   7.657 -15.142  1.00 39.03           C
ATOM   5304  C   TRP D 121      44.148   8.770 -15.024  1.00 37.29           C
ATOM   5305  O   TRP D 121      43.946   9.774 -14.319  1.00 35.06           O
ATOM   5306  CB  TRP D 121      42.360   7.652 -16.492  1.00 39.71           C
ATOM   5307  CG  TRP D 121      41.662   8.928 -16.829  1.00 42.73           C
ATOM   5308  CD1 TRP D 121      42.162   9.975 -17.550  1.00 46.36           C
ATOM   5309  CD2 TRP D 121      40.341   9.308 -16.428  1.00 43.08           C
ATOM   5310  NE1 TRP D 121      41.226  10.987 -17.629  1.00 46.88           N
ATOM   5311  CE2 TRP D 121      40.098  10.602 -16.953  1.00 47.96           C
ATOM   5312  CE3 TRP D 121      39.325   8.670 -15.693  1.00 44.36           C
ATOM   5313  CZ2 TRP D 121      38.881  11.267 -16.776  1.00 47.39           C
ATOM   5314  CZ3 TRP D 121      38.120   9.330 -15.514  1.00 46.19           C
ATOM   5315  CH2 TRP D 121      37.907  10.619 -16.045  1.00 47.12           C
ATOM   5316  N   TRP D 122      45.274   8.570 -15.702  1.00 31.04           N
ATOM   5317  CA  TRP D 122      46.389   9.512 -15.718  1.00 29.15           C
ATOM   5318  C   TRP D 122      47.143   9.425 -17.048  1.00 33.23           C
ATOM   5319  O   TRP D 122      46.949   8.470 -17.810  1.00 31.67           O
ATOM   5320  CB  TRP D 122      47.315   9.262 -14.531  1.00 26.66           C
ATOM   5321  CG  TRP D 122      47.892   7.875 -14.474  1.00 26.79           C
ATOM   5322  CD1 TRP D 122      49.028   7.435 -15.090  1.00 29.47           C
ATOM   5323  CD2 TRP D 122      47.356   6.748 -13.762  1.00 26.20           C
ATOM   5324  NE1 TRP D 122      49.257   6.120 -14.773  1.00 28.77           N
ATOM   5325  CE2 TRP D 122      48.242   5.668 -13.965  1.00 29.77           C
ATOM   5326  CE3 TRP D 122      46.198   6.542 -12.984  1.00 26.85           C
ATOM   5327  CZ2 TRP D 122      48.018   4.399 -13.411  1.00 28.40           C
ATOM   5328  CZ3 TRP D 122      45.993   5.299 -12.412  1.00 28.07           C
ATOM   5329  CH2 TRP D 122      46.907   4.247 -12.611  1.00 28.87           C
ATOM   5330  N   LEU D 123      47.992  10.429 -17.327  1.00 30.97           N
ATOM   5331  CA  LEU D 123      48.760  10.545 -18.570  1.00 30.94           C
ATOM   5332  C   LEU D 123      50.244  10.536 -18.302  1.00 34.24           C
ATOM   5333  O   LEU D 123      50.700  11.087 -17.300  1.00 34.32           O
ATOM   5334  CB  LEU D 123      48.413  11.850 -19.323  1.00 31.13           C
ATOM   5335  CG  LEU D 123      47.028  12.006 -19.985  1.00 35.58           C
ATOM   5336  CD1 LEU D 123      46.759  13.466 -20.263  1.00 36.14           C
ATOM   5337  CD2 LEU D 123      46.888  11.196 -21.261  1.00 35.27           C
ATOM   5338  N   THR D 124      51.005   9.944 -19.222  1.00 29.32           N
ATOM   5339  CA  THR D 124      52.468   9.880 -19.143  1.00 27.87           C
ATOM   5340  C   THR D 124      53.082  10.025 -20.525  1.00 28.14           C
ATOM   5341  O   THR D 124      52.416   9.716 -21.500  1.00 25.78           O
ATOM   5342  CB  THR D 124      52.961   8.612 -18.404  1.00 31.84           C
ATOM   5343  OG1 THR D 124      54.386   8.714 -18.210  1.00 31.53           O
ATOM   5344  CG2 THR D 124      52.611   7.310 -19.134  1.00 19.46           C
ATOM   5345  N   THR D 125      54.340  10.502 -20.604  1.00 24.76           N
ATOM   5346  CA  THR D 125      55.093  10.610 -21.850  1.00 24.60           C
ATOM   5347  C   THR D 125      56.079   9.441 -21.960  1.00 30.93           C
ATOM   5348  O   THR D 125      56.754   9.313 -22.973  1.00 33.99           O
ATOM   5349  CB  THR D 125      55.847  11.958 -21.983  1.00 27.73           C
ATOM   5350  OG1 THR D 125      56.903  12.046 -21.012  1.00 26.02           O
ATOM   5351  CG2 THR D 125      54.934  13.174 -21.954  1.00 18.12           C
ATOM   5352  N   ILE D 126      56.168   8.605 -20.925  1.00 26.46           N
ATOM   5353  CA  ILE D 126      57.103   7.475 -20.832  1.00 24.95           C
ATOM   5354  C   ILE D 126      56.537   6.187 -21.445  1.00 30.05           C
ATOM   5355  O   ILE D 126      55.397   5.847 -21.164  1.00 29.13           O
ATOM   5356  CB  ILE D 126      57.520   7.260 -19.353  1.00 26.28           C
ATOM   5357  CG1 ILE D 126      58.106   8.539 -18.743  1.00 24.28           C
ATOM   5358  CG2 ILE D 126      58.517   6.103 -19.241  1.00 28.06           C
ATOM   5359  CD1 ILE D 126      58.255   8.500 -17.258  1.00 27.80           C
ATOM   5360  N   SER D 127      57.351   5.441 -22.227  1.00 29.00           N
ATOM   5361  CA  SER D 127      56.906   4.164 -22.817  1.00 30.27           C
ATOM   5362  C   SER D 127      57.635   2.903 -22.305  1.00 37.52           C
ATOM   5363  O   SER D 127      57.114   1.801 -22.473  1.00 38.03           O
ATOM   5364  CB  SER D 127      56.914   4.217 -24.344  1.00 33.21           C
ATOM   5365  OG  SER D 127      58.190   4.565 -24.852  1.00 44.40           O
ATOM   5366  N   THR D 128      58.811   3.057 -21.667  1.00 34.84           N
ATOM   5367  CA  THR D 128      59.621   1.941 -21.163  1.00 35.20           C
ATOM   5368  C   THR D 128      60.145   2.138 -19.759  1.00 38.48           C
ATOM   5369  O   THR D 128      60.239   3.269 -19.306  1.00 38.02           O
ATOM   5370  CB  THR D 128      60.697   1.520 -22.175  1.00 50.03           C
ATOM   5371  OG1 THR D 128      61.372   0.341 -21.732  1.00 63.93           O
ATOM   5372  CG2 THR D 128      61.645   2.669 -22.602  1.00 46.23           C
ATOM   5373  N   ASP D 129      60.484   1.017 -19.070  1.00 34.70           N
ATOM   5374  CA  ASP D 129      60.994   0.959 -17.689  1.00 34.43           C
ATOM   5375  C   ASP D 129      60.033   1.623 -16.734  1.00 36.42           C
ATOM   5376  O   ASP D 129      60.452   2.344 -15.832  1.00 37.82           O
ATOM   5377  CB  ASP D 129      62.423   1.573 -17.568  1.00 37.38           C
ATOM   5378  CG  ASP D 129      63.440   1.085 -18.591  1.00 46.12           C
ATOM   5379  OD1 ASP D 129      63.588  -0.148 -18.743  1.00 45.39           O
ATOM   5380  OD2 ASP D 129      64.077   1.940 -19.247  1.00 55.02           O
ATOM   5381  N   LEU D 130      58.737   1.393 -16.950  1.00 31.66           N
ATOM   5382  CA  LEU D 130      57.652   2.014 -16.215  1.00 30.68           C
ATOM   5383  C   LEU D 130      56.784   0.993 -15.512  1.00 35.08           C
ATOM   5384  O   LEU D 130      56.423  -0.024 -16.100  1.00 35.59           O
ATOM   5385  CB  LEU D 130      56.794   2.754 -17.247  1.00 30.63           C
ATOM   5386  CG  LEU D 130      56.261   4.164 -17.009  1.00 35.23           C
ATOM   5387  CD1 LEU D 130      54.993   4.379 -17.820  1.00 34.74           C
ATOM   5388  CD2 LEU D 130      56.049   4.494 -15.533  1.00 37.80           C
ATOM   5389  N   THR D 131      56.427   1.278 -14.265  1.00 32.60           N
ATOM   5390  CA  THR D 131      55.502   0.486 -13.454  1.00 33.02           C
ATOM   5391  C   THR D 131      54.616   1.405 -12.612  1.00 36.10           C
ATOM   5392  O   THR D 131      55.074   2.420 -12.100  1.00 36.43           O
ATOM   5393  CB  THR D 131      56.205  -0.567 -12.578  1.00 44.87           C
ATOM   5394  OG1 THR D 131      57.279   0.035 -11.879  1.00 57.08           O
ATOM   5395  CG2 THR D 131      56.725  -1.744 -13.361  1.00 37.65           C
ATOM   5396  N   PHE D 132      53.347   1.056 -12.497  1.00 31.90           N
ATOM   5397  CA  PHE D 132      52.366   1.751 -11.675  1.00 30.80           C
ATOM   5398  C   PHE D 132      51.769   0.742 -10.726  1.00 37.86           C
ATOM   5399  O   PHE D 132      51.568  -0.420 -11.102  1.00 40.44           O
ATOM   5400  CB  PHE D 132      51.251   2.386 -12.518  1.00 31.25           C
ATOM   5401  CG  PHE D 132      51.703   3.431 -13.514  1.00 30.75           C
ATOM   5402  CD1 PHE D 132      52.180   4.664 -13.086  1.00 31.33           C
ATOM   5403  CD2 PHE D 132      51.635   3.189 -14.881  1.00 31.74           C
ATOM   5404  CE1 PHE D 132      52.616   5.619 -14.003  1.00 31.16           C
ATOM   5405  CE2 PHE D 132      52.041   4.160 -15.798  1.00 33.75           C
ATOM   5406  CZ  PHE D 132      52.529   5.368 -15.352  1.00 30.87           C
ATOM   5407  N   SER D 133      51.492   1.178  -9.506  1.00 32.55           N
ATOM   5408  CA  SER D 133      50.868   0.355  -8.473  1.00 32.02           C
ATOM   5409  C   SER D 133      49.754   1.186  -7.847  1.00 33.39           C
ATOM   5410  O   SER D 133      50.000   2.312  -7.426  1.00 33.28           O
ATOM   5411  CB  SER D 133      51.894  -0.073  -7.432  1.00 36.07           C
ATOM   5412  OG  SER D 133      51.281  -0.841  -6.411  1.00 52.96           O
ATOM   5413  N   VAL D 134      48.528   0.661  -7.843  1.00 29.17           N
ATOM   5414  CA  VAL D 134      47.334   1.363  -7.344  1.00 28.03           C
ATOM   5415  C   VAL D 134      46.777   0.717  -6.068  1.00 32.21           C
ATOM   5416  O   VAL D 134      46.573  -0.493  -6.038  1.00 31.92           O
ATOM   5417  CB  VAL D 134      46.233   1.519  -8.437  1.00 31.55           C
ATOM   5418  CG1 VAL D 134      45.150   2.501  -7.994  1.00 31.78           C
ATOM   5419  CG2 VAL D 134      46.814   1.937  -9.801  1.00 31.24           C
ATOM   5420  N   LYS D 135      46.566   1.526  -5.016  1.00 29.53           N
ATOM   5421  CA  LYS D 135      45.949   1.160  -3.727  1.00 29.76           C
ATOM   5422  C   LYS D 135      44.812   2.163  -3.430  1.00 32.12           C
ATOM   5423  O   LYS D 135      44.853   3.312  -3.875  1.00 31.56           O
ATOM   5424  CB  LYS D 135      46.956   1.196  -2.570  1.00 33.75           C
ATOM   5425  CG  LYS D 135      47.884  -0.013  -2.418  1.00 55.84           C
ATOM   5426  CD  LYS D 135      47.182  -1.372  -2.331  1.00 73.51           C
ATOM   5427  CE  LYS D 135      48.143  -2.535  -2.307  1.00 76.29           C
ATOM   5428  NZ  LYS D 135      47.461  -3.769  -2.764  1.00 86.81           N
ATOM   5429  N   SER D 136      43.797   1.720  -2.693  1.00 27.96           N
ATOM   5430  CA  SER D 136      42.652   2.542  -2.341  1.00 27.88           C
ATOM   5431  C   SER D 136      41.947   2.052  -1.066  1.00 35.21           C
ATOM   5432  O   SER D 136      41.976   0.859  -0.764  1.00 36.15           O
ATOM   5433  CB  SER D 136      41.670   2.613  -3.515  1.00 30.67           C
ATOM   5434  OG  SER D 136      40.604   3.528  -3.291  1.00 37.34           O
ATOM   5435  N   SER D 137      41.279   2.975  -0.355  1.00 33.26           N
ATOM   5436  CA  SER D 137      40.504   2.696   0.851  1.00 35.28           C
ATOM   5437  C   SER D 137      39.509   3.812   1.165  1.00 42.51           C
ATOM   5438  O   SER D 137      39.669   4.931   0.684  1.00 41.30           O
ATOM   5439  CB  SER D 137      41.417   2.504   2.054  1.00 40.06           C
ATOM   5440  OG  SER D 137      42.066   3.716   2.401  1.00 52.18           O
ATOM   5441  N   ARG D 138      38.485   3.510   1.982  1.00 41.40           N
ATOM   5442  CA  ARG D 138      37.539   4.522   2.417  1.00 41.44           C
ATOM   5443  C   ARG D 138      37.897   4.836   3.850  1.00 45.85           C
ATOM   5444  O   ARG D 138      37.811   3.961   4.716  1.00 43.31           O
ATOM   5445  CB  ARG D 138      36.073   4.091   2.279  1.00 41.04           C
ATOM   5446  CG  ARG D 138      35.184   5.323   2.441  1.00 41.11           C
ATOM   5447  CD  ARG D 138      33.731   5.020   2.414  1.00 37.04           C
ATOM   5448  NE  ARG D 138      33.216   4.809   1.070  1.00 37.42           N
ATOM   5449  CZ  ARG D 138      32.818   5.773   0.254  1.00 42.66           C
ATOM   5450  NH1 ARG D 138      32.961   7.048   0.600  1.00 30.66           N
ATOM   5451  NH2 ARG D 138      32.287   5.473  -0.927  1.00 31.58           N
ATOM   5452  N   GLY D 139      38.314   6.073   4.075  1.00 45.28           N
ATOM   5453  CA  GLY D 139      38.778   6.535   5.373  1.00 47.14           C
ATOM   5454  C   GLY D 139      40.277   6.339   5.504  1.00 55.80           C
ATOM   5455  O   GLY D 139      40.879   5.566   4.746  1.00 54.67           O
ATOM   5456  N   SER D 140      40.894   7.068   6.444  1.00 56.45           N
ATOM   5457  CA  SER D 140      42.335   7.012   6.693  1.00 57.88           C
ATOM   5458  C   SER D 140      42.649   6.432   8.065  1.00 64.93           C
ATOM   5459  O   SER D 140      43.525   5.568   8.147  1.00 66.03           O
ATOM   5460  CB  SER D 140      42.965   8.391   6.533  1.00 63.34           C
ATOM   5461  OG  SER D 140      43.330   8.612   5.181  1.00 78.08           O
ATOM   5462  N   SER D 141      41.942   6.890   9.134  1.00 62.53           N
ATOM   5463  CA  SER D 141      42.139   6.409  10.504  1.00 63.56           C
ATOM   5464  C   SER D 141      41.908   4.886  10.604  1.00 70.20           C
ATOM   5465  O   SER D 141      42.825   4.143  10.975  1.00 69.93           O
ATOM   5466  CB  SER D 141      41.233   7.166  11.470  1.00 67.83           C
ATOM   5467  OG  SER D 141      41.936   8.206  12.128  1.00 79.08           O
ATOM   5468  N   ASP D 142      40.701   4.430  10.221  1.00 67.79           N
ATOM   5469  CA  ASP D 142      40.322   3.025  10.196  1.00 67.90           C
ATOM   5470  C   ASP D 142      39.798   2.743   8.769  1.00 69.51           C
ATOM   5471  O   ASP D 142      38.597   2.872   8.516  1.00 69.98           O
ATOM   5472  CB  ASP D 142      39.282   2.728  11.302  1.00 71.03           C
ATOM   5473  CG  ASP D 142      38.720   1.311  11.328  1.00 89.87           C
ATOM   5474  OD1 ASP D 142      39.392   0.387  10.804  1.00 91.66           O
ATOM   5475  OD2 ASP D 142      37.622   1.120  11.899  1.00 99.31           O
ATOM   5476  N   PRO D 143      40.695   2.430   7.800  1.00 63.26           N
ATOM   5477  CA  PRO D 143      40.234   2.239   6.413  1.00 60.90           C
ATOM   5478  C   PRO D 143      39.445   0.970   6.144  1.00 60.84           C
ATOM   5479  O   PRO D 143      39.745  -0.091   6.683  1.00 60.07           O
ATOM   5480  CB  PRO D 143      41.524   2.283   5.591  1.00 62.36           C
ATOM   5481  CG  PRO D 143      42.585   1.817   6.528  1.00 67.77           C
ATOM   5482  CD  PRO D 143      42.167   2.292   7.904  1.00 64.35           C
ATOM   5483  N   GLN D 144      38.415   1.113   5.304  1.00 55.10           N
ATOM   5484  CA  GLN D 144      37.550   0.041   4.809  1.00 52.65           C
ATOM   5485  C   GLN D 144      38.117  -0.311   3.429  1.00 50.14           C
ATOM   5486  O   GLN D 144      38.632   0.560   2.728  1.00 48.61           O
ATOM   5487  CB  GLN D 144      36.087   0.511   4.688  1.00 53.84           C
ATOM   5488  CG  GLN D 144      35.416   0.901   6.010  1.00 71.81           C
ATOM   5489  CD  GLN D 144      34.277   1.903   5.821  1.00 90.78           C
ATOM   5490  OE1 GLN D 144      34.428   3.109   6.068  1.00 86.23           O
ATOM   5491  NE2 GLN D 144      33.102   1.434   5.406  1.00 76.55           N
ATOM   5492  N   GLY D 145      38.053  -1.581   3.077  1.00 43.52           N
ATOM   5493  CA  GLY D 145      38.611  -2.088   1.835  1.00 41.69           C
ATOM   5494  C   GLY D 145      38.025  -1.581   0.533  1.00 43.39           C
ATOM   5495  O   GLY D 145      36.814  -1.369   0.399  1.00 45.19           O
ATOM   5496  N   VAL D 146      38.919  -1.399  -0.432  1.00 34.74           N
ATOM   5497  CA  VAL D 146      38.693  -1.040  -1.827  1.00 32.30           C
ATOM   5498  C   VAL D 146      39.709  -1.873  -2.613  1.00 34.41           C
ATOM   5499  O   VAL D 146      40.903  -1.856  -2.319  1.00 34.56           O
ATOM   5500  CB  VAL D 146      38.806   0.476  -2.163  1.00 34.64           C
ATOM   5501  CG1 VAL D 146      38.673   0.703  -3.675  1.00 34.35           C
ATOM   5502  CG2 VAL D 146      37.756   1.296  -1.423  1.00 33.83           C
ATOM   5503  N   THR D 147      39.229  -2.607  -3.587  1.00 30.34           N
ATOM   5504  CA  THR D 147      40.035  -3.475  -4.426  1.00 30.61           C
ATOM   5505  C   THR D 147      40.232  -2.838  -5.787  1.00 35.86           C
ATOM   5506  O   THR D 147      39.259  -2.562  -6.483  1.00 34.79           O
ATOM   5507  CB  THR D 147      39.348  -4.855  -4.555  1.00 35.05           C
ATOM   5508  OG1 THR D 147      39.019  -5.346  -3.254  1.00 36.65           O
ATOM   5509  CG2 THR D 147      40.225  -5.869  -5.266  1.00 26.79           C
ATOM   5510  N   CYS D 148      41.493  -2.655  -6.180  1.00 35.11           N
ATOM   5511  CA  CYS D 148      41.855  -2.072  -7.467  1.00 35.55           C
ATOM   5512  C   CYS D 148      42.468  -3.124  -8.358  1.00 37.28           C
ATOM   5513  O   CYS D 148      43.184  -3.995  -7.877  1.00 36.71           O
ATOM   5514  CB  CYS D 148      42.800  -0.892  -7.277  1.00 36.88           C
ATOM   5515  SG  CYS D 148      42.032   0.564  -6.520  1.00 42.13           S
ATOM   5516  N   GLY D 149      42.207  -3.012  -9.653  1.00 32.01           N
ATOM   5517  CA  GLY D 149      42.808  -3.869 -10.656  1.00 30.79           C
ATOM   5518  C   GLY D 149      44.184  -3.345 -11.022  1.00 34.90           C
ATOM   5519  O   GLY D 149      44.767  -2.514 -10.319  1.00 33.38           O
ATOM   5520  N   ALA D 150      44.725  -3.842 -12.121  1.00 31.87           N
ATOM   5521  CA  ALA D 150      46.039  -3.428 -12.580  1.00 29.60           C
ATOM   5522  C   ALA D 150      45.853  -2.223 -13.491  1.00 33.49           C
ATOM   5523  O   ALA D 150      44.850  -2.138 -14.224  1.00 31.51           O
ATOM   5524  CB  ALA D 150      46.684  -4.562 -13.357  1.00 29.45           C
ATOM   5525  N   ALA D 151      46.825  -1.284 -13.438  1.00 30.00           N
ATOM   5526  CA  ALA D 151      46.866  -0.119 -14.306  1.00 29.63           C
ATOM   5527  C   ALA D 151      47.152  -0.624 -15.713  1.00 33.52           C
ATOM   5528  O   ALA D 151      48.052  -1.435 -15.894  1.00 33.40           O
ATOM   5529  CB  ALA D 151      47.972   0.811 -13.871  1.00 30.65           C
ATOM   5530  N   THR D 152      46.358  -0.196 -16.699  1.00 29.84           N
ATOM   5531  CA  THR D 152      46.527  -0.656 -18.071  1.00 29.35           C
ATOM   5532  C   THR D 152      46.508   0.477 -19.033  1.00 31.45           C
ATOM   5533  O   THR D 152      45.779   1.433 -18.823  1.00 30.47           O
ATOM   5534  CB  THR D 152      45.438  -1.690 -18.449  1.00 44.57           C
ATOM   5535  OG1 THR D 152      44.143  -1.100 -18.324  1.00 49.26           O
ATOM   5536  CG2 THR D 152      45.510  -2.967 -17.609  1.00 47.22           C
ATOM   5537  N   LEU D 153      47.270   0.354 -20.116  1.00 30.12           N
ATOM   5538  CA  LEU D 153      47.316   1.340 -21.192  1.00 31.28           C
ATOM   5539  C   LEU D 153      45.960   1.326 -21.897  1.00 36.68           C
ATOM   5540  O   LEU D 153      45.501   0.276 -22.325  1.00 36.47           O
ATOM   5541  CB  LEU D 153      48.462   0.993 -22.156  1.00 31.69           C
ATOM   5542  CG  LEU D 153      48.797   1.952 -23.299  1.00 36.62           C
ATOM   5543  CD1 LEU D 153      49.129   3.334 -22.786  1.00 36.93           C
ATOM   5544  CD2 LEU D 153      49.981   1.428 -24.098  1.00 38.06           C
ATOM   5545  N   SER D 154      45.278   2.464 -21.911  1.00 36.04           N
ATOM   5546  CA  SER D 154      43.938   2.566 -22.479  1.00 38.05           C
ATOM   5547  C   SER D 154      43.851   3.444 -23.736  1.00 48.71           C
ATOM   5548  O   SER D 154      42.871   3.342 -24.478  1.00 50.34           O
ATOM   5549  CB  SER D 154      42.928   2.996 -21.413  1.00 39.87           C
ATOM   5550  OG  SER D 154      43.310   4.216 -20.799  1.00 49.76           O
ATOM   5551  N   ALA D 155      44.871   4.278 -23.985  1.00 47.67           N
ATOM   5552  CA  ALA D 155      44.946   5.161 -25.152  1.00 49.90           C
ATOM   5553  C   ALA D 155      46.356   5.713 -25.357  1.00 59.44           C
ATOM   5554  O   ALA D 155      47.191   5.613 -24.465  1.00 57.61           O
ATOM   5555  CB  ALA D 155      43.957   6.315 -25.012  1.00 50.68           C
ATOM   5556  N   GLU D 156      46.611   6.308 -26.533  1.00 62.29           N
ATOM   5557  CA  GLU D 156      47.865   6.964 -26.947  1.00 64.85           C
ATOM   5558  C   GLU D 156      47.544   8.043 -27.982  1.00 74.13           C
ATOM   5559  O   GLU D 156      46.570   7.902 -28.728  1.00 75.39           O
ATOM   5560  CB  GLU D 156      48.942   5.981 -27.460  1.00 66.54           C
ATOM   5561  CG  GLU D 156      48.426   4.838 -28.321  1.00 83.14           C
ATOM   5562  CD  GLU D 156      48.270   3.509 -27.601  1.00111.25           C
ATOM   5563  OE1 GLU D 156      49.305   2.948 -27.175  1.00111.65           O
ATOM   5564  OE2 GLU D 156      47.131   2.988 -27.534  1.00102.59           O
ATOM   5565  N   ARG D 157      48.320   9.146 -27.979  1.00 72.42           N
ATOM   5566  CA  ARG D 157      48.111  10.318 -28.845  1.00 73.59           C
ATOM   5567  C   ARG D 157      49.310  11.263 -28.806  1.00 79.02           C
ATOM   5568  O   ARG D 157      50.109  11.159 -27.885  1.00 79.14           O
ATOM   5569  CB  ARG D 157      46.830  11.081 -28.423  1.00 74.50           C
ATOM   5570  CG  ARG D 157      46.699  11.300 -26.919  1.00 86.92           C
ATOM   5571  CD  ARG D 157      45.288  11.629 -26.510  1.00 98.41           C
ATOM   5572  NE  ARG D 157      44.673  10.556 -25.733  1.00107.51           N
ATOM   5573  CZ  ARG D 157      43.429  10.597 -25.272  1.00125.26           C
ATOM   5574  NH1 ARG D 157      42.659  11.652 -25.510  1.00117.52           N
ATOM   5575  NH2 ARG D 157      42.942   9.583 -24.572  1.00112.58           N
ATOM   5576  N   VAL D 158      49.425  12.194 -29.785  1.00 75.94           N
ATOM   5577  CA  VAL D 158      50.506  13.186 -29.842  1.00 76.07           C
ATOM   5578  C   VAL D 158      49.923  14.525 -29.383  1.00 79.94           C
ATOM   5579  O   VAL D 158      49.418  15.288 -30.213  1.00 80.85           O
ATOM   5580  CB  VAL D 158      51.180  13.271 -31.244  1.00 80.86           C
ATOM   5581  CG1 VAL D 158      52.346  14.265 -31.240  1.00 80.88           C
ATOM   5582  CG2 VAL D 158      51.635  11.894 -31.735  1.00 80.72           C
ATOM   5583  N   ARG D 159      49.933  14.780 -28.057  1.00 75.43           N
ATOM   5584  CA  ARG D 159      49.364  15.996 -27.459  1.00109.93           C
ATOM   5585  C   ARG D 159      50.216  16.489 -26.296  1.00142.02           C
ATOM   5586  O   ARG D 159      50.030  17.609 -25.822  1.00105.44           O
ATOM   5587  CB  ARG D 159      47.906  15.759 -27.003  1.00110.41           C
ATOM   5588  CG  ARG D 159      46.879  15.701 -28.136  1.00123.05           C
ATOM   5589  CD  ARG D 159      45.616  14.989 -27.704  1.00136.55           C
ATOM   5590  NE  ARG D 159      44.709  14.726 -28.822  1.00150.13           N
ATOM   5591  CZ  ARG D 159      43.446  14.338 -28.684  1.00167.55           C
ATOM   5592  NH1 ARG D 159      42.925  14.166 -27.474  1.00156.30           N
ATOM   5593  NH2 ARG D 159      42.688  14.131 -29.753  1.00155.29           N
ATOM   5594  N   ASN D 162      54.857  15.981 -28.078  1.00 75.12           N
ATOM   5595  CA  ASN D 162      55.268  14.636 -27.668  1.00 73.80           C
ATOM   5596  C   ASN D 162      54.057  13.670 -27.622  1.00 74.59           C
ATOM   5597  O   ASN D 162      52.899  14.120 -27.584  1.00 75.00           O
ATOM   5598  CB  ASN D 162      56.004  14.687 -26.297  1.00 72.43           C
ATOM   5599  CG  ASN D 162      57.021  13.575 -26.068  1.00 93.10           C
ATOM   5600  OD1 ASN D 162      56.977  12.506 -26.699  1.00 94.41           O
ATOM   5601  ND2 ASN D 162      57.955  13.791 -25.134  1.00 73.15           N
ATOM   5602  N   LYS D 163      54.339  12.348 -27.646  1.00 66.33           N
ATOM   5603  CA  LYS D 163      53.314  11.314 -27.537  1.00 63.53           C
ATOM   5604  C   LYS D 163      52.915  11.120 -26.058  1.00 60.37           C
ATOM   5605  O   LYS D 163      53.779  11.063 -25.176  1.00 60.03           O
ATOM   5606  CB  LYS D 163      53.798   9.995 -28.152  1.00 66.34           C
ATOM   5607  CG  LYS D 163      52.759   9.339 -29.047  1.00 88.21           C
ATOM   5608  CD  LYS D 163      53.373   8.206 -29.868  1.00102.99           C
ATOM   5609  CE  LYS D 163      53.005   6.837 -29.347  1.00116.13           C
ATOM   5610  NZ  LYS D 163      53.777   5.763 -30.023  1.00126.87           N
ATOM   5611  N   GLU D 164      51.607  11.066 -25.794  1.00 50.86           N
ATOM   5612  CA  GLU D 164      51.093  10.849 -24.456  1.00 48.19           C
ATOM   5613  C   GLU D 164      50.276   9.558 -24.364  1.00 49.45           C
ATOM   5614  O   GLU D 164      49.438   9.265 -25.218  1.00 51.14           O
ATOM   5615  CB  GLU D 164      50.406  12.100 -23.869  1.00 49.23           C
ATOM   5616  CG  GLU D 164      48.965  12.346 -24.289  1.00 61.88           C
ATOM   5617  CD  GLU D 164      48.311  13.642 -23.833  1.00 83.61           C
ATOM   5618  OE1 GLU D 164      49.030  14.556 -23.368  1.00 66.82           O
ATOM   5619  OE2 GLU D 164      47.074  13.760 -23.995  1.00 81.16           O
ATOM   5620  N   TYR D 165      50.588   8.761 -23.363  1.00 40.27           N
ATOM   5621  CA  TYR D 165      49.975   7.477 -23.097  1.00 36.87           C
ATOM   5622  C   TYR D 165      49.053   7.624 -21.913  1.00 36.27           C
ATOM   5623  O   TYR D 165      49.450   8.151 -20.874  1.00 35.61           O
ATOM   5624  CB  TYR D 165      51.073   6.445 -22.796  1.00 38.03           C
ATOM   5625  CG  TYR D 165      52.156   6.372 -23.852  1.00 39.51           C
ATOM   5626  CD1 TYR D 165      52.008   5.560 -24.976  1.00 40.49           C
ATOM   5627  CD2 TYR D 165      53.340   7.091 -23.718  1.00 40.82           C
ATOM   5628  CE1 TYR D 165      53.005   5.482 -25.949  1.00 40.95           C
ATOM   5629  CE2 TYR D 165      54.342   7.023 -24.690  1.00 40.85           C
ATOM   5630  CZ  TYR D 165      54.168   6.218 -25.806  1.00 44.38           C
ATOM   5631  OH  TYR D 165      55.138   6.144 -26.774  1.00 46.89           O
ATOM   5632  N   GLU D 166      47.815   7.171 -22.066  1.00 30.81           N
ATOM   5633  CA  GLU D 166      46.821   7.211 -21.009  1.00 29.31           C
ATOM   5634  C   GLU D 166      46.757   5.856 -20.303  1.00 33.83           C
ATOM   5635  O   GLU D 166      46.668   4.817 -20.962  1.00 34.31           O
ATOM   5636  CB  GLU D 166      45.456   7.568 -21.600  1.00 30.59           C
ATOM   5637  CG  GLU D 166      44.368   7.738 -20.559  1.00 40.03           C
ATOM   5638  CD  GLU D 166      42.999   7.986 -21.151  1.00 56.93           C
ATOM   5639  OE1 GLU D 166      42.379   7.014 -21.632  1.00 63.14           O
ATOM   5640  OE2 GLU D 166      42.535   9.146 -21.116  1.00 52.09           O
ATOM   5641  N   TYR D 167      46.797   5.866 -18.970  1.00 29.42           N
ATOM   5642  CA  TYR D 167      46.638   4.642 -18.175  1.00 28.44           C
ATOM   5643  C   TYR D 167      45.363   4.762 -17.377  1.00 32.13           C
ATOM   5644  O   TYR D 167      44.962   5.864 -17.024  1.00 32.81           O
ATOM   5645  CB  TYR D 167      47.823   4.419 -17.235  1.00 28.69           C
ATOM   5646  CG  TYR D 167      49.044   3.881 -17.940  1.00 28.31           C
ATOM   5647  CD1 TYR D 167      49.863   4.712 -18.690  1.00 29.78           C
ATOM   5648  CD2 TYR D 167      49.353   2.528 -17.897  1.00 28.69           C
ATOM   5649  CE1 TYR D 167      50.951   4.209 -19.395  1.00 30.73           C
ATOM   5650  CE2 TYR D 167      50.429   2.009 -18.608  1.00 30.03           C
ATOM   5651  CZ  TYR D 167      51.253   2.861 -19.321  1.00 39.31           C
ATOM   5652  OH  TYR D 167      52.359   2.365 -19.962  1.00 43.72           O
ATOM   5653  N   SER D 168      44.694   3.660 -17.146  1.00 27.72           N
ATOM   5654  CA  SER D 168      43.468   3.655 -16.380  1.00 26.44           C
ATOM   5655  C   SER D 168      43.457   2.438 -15.496  1.00 30.43           C
ATOM   5656  O   SER D 168      44.134   1.449 -15.787  1.00 27.40           O
ATOM   5657  CB  SER D 168      42.243   3.704 -17.294  1.00 29.38           C
ATOM   5658  OG  SER D 168      42.110   2.529 -18.070  1.00 51.52           O
ATOM   5659  N   VAL D 169      42.709   2.524 -14.391  1.00 29.36           N
ATOM   5660  CA  VAL D 169      42.567   1.438 -13.412  1.00 28.27           C
ATOM   5661  C   VAL D 169      41.113   1.376 -12.974  1.00 33.01           C
ATOM   5662  O   VAL D 169      40.464   2.416 -12.874  1.00 33.54           O
ATOM   5663  CB  VAL D 169      43.570   1.629 -12.219  1.00 30.50           C
ATOM   5664  CG1 VAL D 169      43.306   2.916 -11.415  1.00 29.80           C
ATOM   5665  CG2 VAL D 169      43.634   0.405 -11.310  1.00 29.53           C
ATOM   5666  N   GLU D 170      40.589   0.183 -12.735  1.00 30.01           N
ATOM   5667  CA  GLU D 170      39.227   0.044 -12.250  1.00 30.33           C
ATOM   5668  C   GLU D 170      39.301  -0.433 -10.810  1.00 35.31           C
ATOM   5669  O   GLU D 170      39.991  -1.414 -10.512  1.00 35.61           O
ATOM   5670  CB  GLU D 170      38.410  -0.910 -13.128  1.00 32.61           C
ATOM   5671  CG  GLU D 170      38.234  -0.404 -14.552  1.00 50.93           C
ATOM   5672  CD  GLU D 170      36.900  -0.710 -15.207  1.00 78.55           C
ATOM   5673  OE1 GLU D 170      36.297   0.223 -15.786  1.00 83.20           O
ATOM   5674  OE2 GLU D 170      36.452  -1.878 -15.135  1.00 67.76           O
ATOM   5675  N   CYS D 171      38.669   0.318  -9.912  1.00 32.91           N
ATOM   5676  CA  CYS D 171      38.633   0.051  -8.483  1.00 33.72           C
ATOM   5677  C   CYS D 171      37.208  -0.256  -8.033  1.00 34.30           C
ATOM   5678  O   CYS D 171      36.243   0.138  -8.685  1.00 33.49           O
ATOM   5679  CB  CYS D 171      39.226   1.222  -7.703  1.00 35.91           C
ATOM   5680  SG  CYS D 171      40.974   1.541  -8.042  1.00 41.73           S
ATOM   5681  N   GLN D 172      37.071  -0.958  -6.914  1.00 29.70           N
ATOM   5682  CA  GLN D 172      35.767  -1.332  -6.373  1.00 29.98           C
ATOM   5683  C   GLN D 172      35.725  -1.342  -4.841  1.00 33.20           C
ATOM   5684  O   GLN D 172      36.512  -2.052  -4.221  1.00 31.74           O
ATOM   5685  CB  GLN D 172      35.336  -2.705  -6.907  1.00 30.56           C
ATOM   5686  CG  GLN D 172      34.095  -3.211  -6.201  1.00 41.99           C
ATOM   5687  CD  GLN D 172      33.100  -3.744  -7.152  1.00 60.09           C
ATOM   5688  OE1 GLN D 172      32.912  -4.940  -7.236  1.00 47.33           O
ATOM   5689  NE2 GLN D 172      32.453  -2.875  -7.888  1.00 71.14           N
ATOM   5690  N   GLU D 173      34.779  -0.599  -4.247  1.00 30.23           N
ATOM   5691  CA  GLU D 173      34.574  -0.596  -2.794  1.00 31.15           C
ATOM   5692  C   GLU D 173      33.931  -1.942  -2.414  1.00 37.12           C
ATOM   5693  O   GLU D 173      32.867  -2.288  -2.921  1.00 36.44           O
ATOM   5694  CB  GLU D 173      33.664   0.572  -2.402  1.00 32.25           C
ATOM   5695  CG  GLU D 173      33.557   0.779  -0.908  1.00 40.42           C
ATOM   5696  CD  GLU D 173      32.596   1.874  -0.501  1.00 53.55           C
ATOM   5697  OE1 GLU D 173      31.869   2.390  -1.380  1.00 38.50           O
ATOM   5698  OE2 GLU D 173      32.551   2.198   0.706  1.00 46.07           O
ATOM   5699  N   ASP D 174      34.614  -2.716  -1.589  1.00 37.05           N
ATOM   5700  CA  ASP D 174      34.192  -4.057  -1.143  1.00 38.33           C
ATOM   5701  C   ASP D 174      32.804  -4.136  -0.509  1.00 43.66           C
ATOM   5702  O   ASP D 174      31.961  -4.910  -0.980  1.00 44.08           O
ATOM   5703  CB  ASP D 174      35.279  -4.711  -0.268  1.00 40.39           C
ATOM   5704  CG  ASP D 174      36.643  -4.855  -0.955  1.00 48.32           C
ATOM   5705  OD1 ASP D 174      36.679  -4.989  -2.220  1.00 47.46           O
ATOM   5706  OD2 ASP D 174      37.668  -4.898  -0.232  1.00 53.39           O
ATOM   5707  N   SER D 175      32.545  -3.312   0.516  1.00 40.21           N
ATOM   5708  CA  SER D 175      31.217  -3.261   1.163  1.00 40.28           C
ATOM   5709  C   SER D 175      30.544  -1.894   0.955  1.00 42.71           C
ATOM   5710  O   SER D 175      30.475  -1.054   1.866  1.00 43.04           O
ATOM   5711  CB  SER D 175      31.282  -3.666   2.635  1.00 44.34           C
ATOM   5712  OG  SER D 175      31.605  -5.043   2.763  1.00 56.19           O
ATOM   5713  N   ALA D 176      30.091  -1.678  -0.280  1.00 37.11           N
ATOM   5714  CA  ALA D 176      29.442  -0.448  -0.703  1.00 37.24           C
ATOM   5715  C   ALA D 176      27.959  -0.428  -0.369  1.00 44.61           C
ATOM   5716  O   ALA D 176      27.297  -1.447  -0.482  1.00 43.37           O
ATOM   5717  CB  ALA D 176      29.630  -0.258  -2.202  1.00 37.61           C
ATOM   5718  N   CYS D 177      27.438   0.736   0.022  1.00 46.56           N
ATOM   5719  CA  CYS D 177      26.014   0.930   0.285  1.00 48.44           C
ATOM   5720  C   CYS D 177      25.558   2.068  -0.616  1.00 45.04           C
ATOM   5721  O   CYS D 177      25.590   3.229  -0.209  1.00 42.13           O
ATOM   5722  CB  CYS D 177      25.735   1.231   1.751  1.00 52.51           C
ATOM   5723  SG  CYS D 177      26.993   0.596   2.888  1.00 58.85           S
ATOM   5724  N   PRO D 178      25.145   1.732  -1.860  1.00 38.12           N
ATOM   5725  CA  PRO D 178      24.688   2.763  -2.810  1.00 37.20           C
ATOM   5726  C   PRO D 178      23.596   3.720  -2.334  1.00 40.92           C
ATOM   5727  O   PRO D 178      23.550   4.838  -2.808  1.00 41.14           O
ATOM   5728  CB  PRO D 178      24.208   1.931  -4.004  1.00 37.98           C
ATOM   5729  CG  PRO D 178      25.026   0.693  -3.928  1.00 40.96           C
ATOM   5730  CD  PRO D 178      25.064   0.390  -2.469  1.00 36.96           C
ATOM   5731  N   ALA D 179      22.736   3.291  -1.411  1.00 38.50           N
ATOM   5732  CA  ALA D 179      21.624   4.093  -0.905  1.00 39.59           C
ATOM   5733  C   ALA D 179      21.947   4.883   0.367  1.00 49.94           C
ATOM   5734  O   ALA D 179      21.082   5.616   0.857  1.00 54.10           O
ATOM   5735  CB  ALA D 179      20.397   3.220  -0.687  1.00 39.73           C
ATOM   5736  N   ALA D 180      23.166   4.766   0.899  1.00 44.53           N
ATOM   5737  CA  ALA D 180      23.507   5.489   2.121  1.00 43.56           C
ATOM   5738  C   ALA D 180      24.229   6.804   1.804  1.00 45.92           C
ATOM   5739  O   ALA D 180      24.553   7.068   0.646  1.00 47.32           O
ATOM   5740  CB  ALA D 180      24.342   4.607   3.039  1.00 44.20           C
ATOM   5741  N   GLU D 181      24.447   7.637   2.819  1.00 38.80           N
ATOM   5742  CA  GLU D 181      25.121   8.914   2.685  1.00 36.82           C
ATOM   5743  C   GLU D 181      26.604   8.731   3.056  1.00 40.70           C
ATOM   5744  O   GLU D 181      26.908   8.349   4.191  1.00 41.46           O
ATOM   5745  CB  GLU D 181      24.451   9.915   3.631  1.00 38.13           C
ATOM   5746  CG  GLU D 181      24.896  11.356   3.476  1.00 47.80           C
ATOM   5747  CD  GLU D 181      24.592  12.241   4.671  1.00 70.26           C
ATOM   5748  OE1 GLU D 181      25.383  13.177   4.929  1.00 87.92           O
ATOM   5749  OE2 GLU D 181      23.567  12.003   5.351  1.00 48.79           O
ATOM   5750  N   GLU D 182      27.519   8.994   2.100  1.00 35.68           N
ATOM   5751  CA  GLU D 182      28.970   8.912   2.314  1.00 34.71           C
ATOM   5752  C   GLU D 182      29.406   9.993   3.332  1.00 36.65           C
ATOM   5753  O   GLU D 182      29.115  11.166   3.131  1.00 36.45           O
ATOM   5754  CB  GLU D 182      29.727   9.146   0.992  1.00 35.46           C
ATOM   5755  CG  GLU D 182      29.563   8.073  -0.065  1.00 37.94           C
ATOM   5756  CD  GLU D 182      30.247   8.451  -1.366  1.00 49.01           C
ATOM   5757  OE1 GLU D 182      31.444   8.117  -1.539  1.00 31.32           O
ATOM   5758  OE2 GLU D 182      29.604   9.147  -2.184  1.00 34.77           O
ATOM   5759  N   SER D 183      30.098   9.604   4.398  1.00 32.25           N
ATOM   5760  CA  SER D 183      30.593  10.499   5.451  1.00 32.85           C
ATOM   5761  C   SER D 183      32.128  10.625   5.439  1.00 38.10           C
ATOM   5762  O   SER D 183      32.655  11.662   5.849  1.00 36.07           O
ATOM   5763  CB  SER D 183      30.101  10.038   6.820  1.00 37.83           C
ATOM   5764  OG  SER D 183      30.407   8.685   7.115  1.00 50.60           O
ATOM   5765  N   LEU D 184      32.838   9.564   4.975  1.00 36.70           N
ATOM   5766  CA  LEU D 184      34.304   9.547   4.839  1.00 36.48           C
ATOM   5767  C   LEU D 184      34.640   9.392   3.361  1.00 38.47           C
ATOM   5768  O   LEU D 184      34.012   8.581   2.660  1.00 37.14           O
ATOM   5769  CB  LEU D 184      34.958   8.393   5.632  1.00 37.27           C
ATOM   5770  CG  LEU D 184      34.825   8.410   7.158  1.00 42.33           C
ATOM   5771  CD1 LEU D 184      35.390   7.147   7.738  1.00 42.88           C
ATOM   5772  CD2 LEU D 184      35.532   9.622   7.768  1.00 42.47           C
ATOM   5773  N   PRO D 185      35.635  10.140   2.852  1.00 34.06           N
ATOM   5774  CA  PRO D 185      35.947  10.029   1.418  1.00 32.70           C
ATOM   5775  C   PRO D 185      36.852   8.852   1.087  1.00 37.08           C
ATOM   5776  O   PRO D 185      37.609   8.369   1.939  1.00 37.03           O
ATOM   5777  CB  PRO D 185      36.633  11.360   1.105  1.00 33.63           C
ATOM   5778  CG  PRO D 185      37.244  11.783   2.388  1.00 37.49           C
ATOM   5779  CD  PRO D 185      36.489  11.150   3.519  1.00 34.07           C
ATOM   5780  N   ILE D 186      36.788   8.421  -0.181  1.00 32.86           N
ATOM   5781  CA  ILE D 186      37.673   7.407  -0.714  1.00 31.86           C
ATOM   5782  C   ILE D 186      39.014   8.081  -1.010  1.00 34.42           C
ATOM   5783  O   ILE D 186      39.033   9.235  -1.446  1.00 33.38           O
ATOM   5784  CB  ILE D 186      37.066   6.747  -1.981  1.00 35.30           C
ATOM   5785  CG1 ILE D 186      35.931   5.785  -1.586  1.00 37.10           C
ATOM   5786  CG2 ILE D 186      38.144   6.022  -2.795  1.00 34.88           C
ATOM   5787  CD1 ILE D 186      35.268   5.043  -2.689  1.00 48.03           C
ATOM   5788  N   GLU D 187      40.134   7.359  -0.745  1.00 30.95           N
ATOM   5789  CA  GLU D 187      41.506   7.755  -1.073  1.00 30.36           C
ATOM   5790  C   GLU D 187      42.051   6.834  -2.139  1.00 31.68           C
ATOM   5791  O   GLU D 187      41.959   5.624  -1.992  1.00 30.13           O
ATOM   5792  CB  GLU D 187      42.469   7.644   0.123  1.00 32.62           C
ATOM   5793  CG  GLU D 187      41.972   8.211   1.431  1.00 51.67           C
ATOM   5794  CD  GLU D 187      42.603   9.574   1.639  1.00 87.51           C
ATOM   5795  OE1 GLU D 187      41.863  10.489   2.067  1.00 68.61           O
ATOM   5796  OE2 GLU D 187      43.764   9.773   1.199  1.00 94.21           O
ATOM   5797  N   VAL D 188      42.631   7.403  -3.193  1.00 28.30           N
ATOM   5798  CA  VAL D 188      43.287   6.658  -4.269  1.00 27.67           C
ATOM   5799  C   VAL D 188      44.769   7.030  -4.242  1.00 30.90           C
ATOM   5800  O   VAL D 188      45.100   8.207  -4.280  1.00 29.86           O
ATOM   5801  CB  VAL D 188      42.634   6.885  -5.656  1.00 30.71           C
ATOM   5802  CG1 VAL D 188      43.487   6.295  -6.783  1.00 29.72           C
ATOM   5803  CG2 VAL D 188      41.224   6.309  -5.682  1.00 30.28           C
ATOM   5804  N   MET D 189      45.647   6.030  -4.129  1.00 28.33           N
ATOM   5805  CA  MET D 189      47.107   6.195  -4.108  1.00 28.32           C
ATOM   5806  C   MET D 189      47.760   5.459  -5.268  1.00 31.06           C
ATOM   5807  O   MET D 189      47.526   4.270  -5.452  1.00 31.49           O
ATOM   5808  CB  MET D 189      47.694   5.694  -2.784  1.00 30.71           C
ATOM   5809  CG  MET D 189      47.270   6.513  -1.623  1.00 35.32           C
ATOM   5810  SD  MET D 189      46.793   5.445  -0.272  1.00 41.84           S
ATOM   5811  CE  MET D 189      45.042   5.118  -0.657  1.00 36.94           C
ATOM   5812  N   VAL D 190      48.567   6.159  -6.041  1.00 27.54           N
ATOM   5813  CA  VAL D 190      49.301   5.602  -7.182  1.00 28.31           C
ATOM   5814  C   VAL D 190      50.806   5.750  -6.983  1.00 31.21           C
ATOM   5815  O   VAL D 190      51.273   6.859  -6.776  1.00 29.89           O
ATOM   5816  CB  VAL D 190      48.851   6.201  -8.549  1.00 33.23           C
ATOM   5817  CG1 VAL D 190      49.702   5.668  -9.696  1.00 33.03           C
ATOM   5818  CG2 VAL D 190      47.363   5.944  -8.818  1.00 33.54           C
ATOM   5819  N   ASP D 191      51.555   4.628  -7.046  1.00 29.48           N
ATOM   5820  CA  ASP D 191      53.033   4.594  -6.995  1.00 28.53           C
ATOM   5821  C   ASP D 191      53.479   4.555  -8.456  1.00 32.46           C
ATOM   5822  O   ASP D 191      52.925   3.806  -9.252  1.00 30.75           O
ATOM   5823  CB  ASP D 191      53.568   3.324  -6.289  1.00 29.74           C
ATOM   5824  CG  ASP D 191      53.390   3.257  -4.784  1.00 41.45           C
ATOM   5825  OD1 ASP D 191      53.671   4.270  -4.095  1.00 42.38           O
ATOM   5826  OD2 ASP D 191      53.077   2.179  -4.282  1.00 46.12           O
ATOM   5827  N   ALA D 192      54.442   5.383  -8.822  1.00 29.18           N
ATOM   5828  CA  ALA D 192      54.939   5.403 -10.189  1.00 28.17           C
ATOM   5829  C   ALA D 192      56.441   5.240 -10.137  1.00 29.42           C
ATOM   5830  O   ALA D 192      57.110   5.931  -9.368  1.00 29.31           O
ATOM   5831  CB  ALA D 192      54.557   6.708 -10.884  1.00 28.99           C
ATOM   5832  N   VAL D 193      56.960   4.271 -10.890  1.00 23.13           N
ATOM   5833  CA  VAL D 193      58.393   4.007 -10.921  1.00 22.69           C
ATOM   5834  C   VAL D 193      58.925   4.047 -12.336  1.00 26.21           C
ATOM   5835  O   VAL D 193      58.523   3.231 -13.148  1.00 27.98           O
ATOM   5836  CB  VAL D 193      58.852   2.709 -10.169  1.00 25.94           C
ATOM   5837  CG1 VAL D 193      60.387   2.565 -10.233  1.00 24.74           C
ATOM   5838  CG2 VAL D 193      58.371   2.693  -8.710  1.00 25.39           C
ATOM   5839  N   HIS D 194      59.819   4.988 -12.621  1.00 21.60           N
ATOM   5840  CA  HIS D 194      60.570   4.979 -13.870  1.00 21.48           C
ATOM   5841  C   HIS D 194      62.041   4.658 -13.627  1.00 27.86           C
ATOM   5842  O   HIS D 194      62.765   5.445 -13.018  1.00 26.69           O
ATOM   5843  CB  HIS D 194      60.437   6.325 -14.585  1.00 21.28           C
ATOM   5844  CG  HIS D 194      60.976   6.323 -15.982  1.00 24.54           C
ATOM   5845  ND1 HIS D 194      61.745   7.351 -16.484  1.00 26.40           N
ATOM   5846  CD2 HIS D 194      60.857   5.418 -16.983  1.00 25.26           C
ATOM   5847  CE1 HIS D 194      62.077   7.079 -17.734  1.00 25.39           C
ATOM   5848  NE2 HIS D 194      61.551   5.913 -18.060  1.00 25.04           N
ATOM   5849  N   LYS D 195      62.476   3.498 -14.108  1.00 25.65           N
ATOM   5850  CA  LYS D 195      63.857   3.065 -13.932  1.00 25.55           C
ATOM   5851  C   LYS D 195      64.232   3.002 -12.455  1.00 27.88           C
ATOM   5852  O   LYS D 195      64.004   1.991 -11.790  1.00 25.43           O
ATOM   5853  CB  LYS D 195      64.811   4.001 -14.678  1.00 28.09           C
ATOM   5854  CG  LYS D 195      64.516   4.134 -16.163  1.00 29.53           C
ATOM   5855  CD  LYS D 195      65.478   5.102 -16.832  1.00 33.14           C
ATOM   5856  CE  LYS D 195      66.071   4.506 -18.098  1.00 46.96           C
ATOM   5857  NZ  LYS D 195      65.414   5.039 -19.324  1.00 63.56           N
ATOM   5858  N   LEU D 196      64.808   4.087 -11.949  1.00 24.48           N
ATOM   5859  CA  LEU D 196      65.265   4.137 -10.565  1.00 22.29           C
ATOM   5860  C   LEU D 196      64.539   5.228  -9.785  1.00 25.71           C
ATOM   5861  O   LEU D 196      64.854   5.488  -8.624  1.00 25.21           O
ATOM   5862  CB  LEU D 196      66.776   4.366 -10.508  1.00 20.87           C
ATOM   5863  CG  LEU D 196      67.625   3.179 -10.047  1.00 23.24           C
ATOM   5864  CD1 LEU D 196      67.037   1.870 -10.552  1.00 20.92           C
ATOM   5865  CD2 LEU D 196      69.066   3.337 -10.508  1.00 28.35           C
ATOM   5866  N   LYS D 197      63.567   5.864 -10.431  1.00 21.97           N
ATOM   5867  CA  LYS D 197      62.946   7.067  -9.889  1.00 22.43           C
ATOM   5868  C   LYS D 197      61.546   6.775  -9.362  1.00 27.56           C
ATOM   5869  O   LYS D 197      60.700   6.242 -10.081  1.00 27.77           O
ATOM   5870  CB  LYS D 197      62.890   8.166 -10.952  1.00 25.34           C
ATOM   5871  CG  LYS D 197      62.031   9.359 -10.566  1.00 33.54           C
ATOM   5872  CD  LYS D 197      61.702  10.217 -11.776  1.00 33.17           C
ATOM   5873  CE  LYS D 197      62.631  11.417 -11.872  1.00 35.34           C
ATOM   5874  NZ  LYS D 197      63.003  11.720 -13.281  1.00 42.46           N
ATOM   5875  N   TYR D 198      61.307   7.127  -8.103  1.00 24.61           N
ATOM   5876  CA  TYR D 198      60.024   6.844  -7.454  1.00 23.50           C
ATOM   5877  C   TYR D 198      59.183   8.116  -7.309  1.00 28.49           C
ATOM   5878  O   TYR D 198      59.689   9.150  -6.872  1.00 26.51           O
ATOM   5879  CB  TYR D 198      60.241   6.192  -6.083  1.00 24.01           C
ATOM   5880  CG  TYR D 198      58.969   6.100  -5.258  1.00 27.72           C
ATOM   5881  CD1 TYR D 198      58.103   5.011  -5.388  1.00 30.50           C
ATOM   5882  CD2 TYR D 198      58.640   7.090  -4.323  1.00 27.47           C
ATOM   5883  CE1 TYR D 198      56.938   4.916  -4.618  1.00 30.41           C
ATOM   5884  CE2 TYR D 198      57.495   6.988  -3.529  1.00 27.12           C
ATOM   5885  CZ  TYR D 198      56.639   5.907  -3.693  1.00 32.66           C
ATOM   5886  OH  TYR D 198      55.519   5.781  -2.905  1.00 24.26           O
ATOM   5887  N   GLU D 199      57.886   8.032  -7.654  1.00 27.91           N
ATOM   5888  CA  GLU D 199      56.921   9.130  -7.490  1.00 27.03           C
ATOM   5889  C   GLU D 199      55.610   8.629  -6.901  1.00 30.15           C
ATOM   5890  O   GLU D 199      55.329   7.434  -6.952  1.00 30.42           O
ATOM   5891  CB  GLU D 199      56.703   9.932  -8.776  1.00 27.87           C
ATOM   5892  CG  GLU D 199      57.920  10.733  -9.192  1.00 31.72           C
ATOM   5893  CD  GLU D 199      57.775  11.540 -10.461  1.00 40.39           C
ATOM   5894  OE1 GLU D 199      56.735  11.415 -11.144  1.00 35.10           O
ATOM   5895  OE2 GLU D 199      58.719  12.295 -10.781  1.00 28.64           O
ATOM   5896  N   ASN D 200      54.815   9.556  -6.348  1.00 26.50           N
ATOM   5897  CA  ASN D 200      53.546   9.320  -5.660  1.00 26.61           C
ATOM   5898  C   ASN D 200      52.466  10.266  -6.082  1.00 31.54           C
ATOM   5899  O   ASN D 200      52.729  11.465  -6.248  1.00 31.39           O
ATOM   5900  CB  ASN D 200      53.721   9.678  -4.217  1.00 30.97           C
ATOM   5901  CG  ASN D 200      53.652   8.554  -3.334  1.00 46.63           C
ATOM   5902  OD1 ASN D 200      53.479   7.397  -3.723  1.00 59.24           O
ATOM   5903  ND2 ASN D 200      53.765   8.909  -2.117  1.00 27.96           N
ATOM   5904  N   TYR D 201      51.223   9.768  -6.125  1.00 26.05           N
ATOM   5905  CA  TYR D 201      50.076  10.589  -6.489  1.00 25.56           C
ATOM   5906  C   TYR D 201      48.888  10.136  -5.689  1.00 30.25           C
ATOM   5907  O   TYR D 201      48.701   8.937  -5.506  1.00 28.17           O
ATOM   5908  CB  TYR D 201      49.822  10.504  -8.005  1.00 25.34           C
ATOM   5909  CG  TYR D 201      51.015  10.960  -8.819  1.00 23.26           C
ATOM   5910  CD1 TYR D 201      52.032  10.068  -9.175  1.00 22.90           C
ATOM   5911  CD2 TYR D 201      51.166  12.293  -9.173  1.00 24.04           C
ATOM   5912  CE1 TYR D 201      53.172  10.508  -9.847  1.00 23.28           C
ATOM   5913  CE2 TYR D 201      52.253  12.724  -9.926  1.00 24.80           C
ATOM   5914  CZ  TYR D 201      53.261  11.836 -10.250  1.00 27.68           C
ATOM   5915  OH  TYR D 201      54.326  12.320 -10.968  1.00 21.74           O
ATOM   5916  N   THR D 202      48.130  11.090  -5.140  1.00 30.97           N
ATOM   5917  CA  THR D 202      46.933  10.801  -4.320  1.00 31.41           C
ATOM   5918  C   THR D 202      45.700  11.572  -4.778  1.00 36.53           C
ATOM   5919  O   THR D 202      45.818  12.714  -5.223  1.00 36.87           O
ATOM   5920  CB  THR D 202      47.198  11.073  -2.835  1.00 37.62           C
ATOM   5921  OG1 THR D 202      47.635  12.417  -2.724  1.00 43.18           O
ATOM   5922  CG2 THR D 202      48.229  10.147  -2.232  1.00 41.98           C
ATOM   5923  N   SER D 203      44.513  10.976  -4.592  1.00 33.41           N
ATOM   5924  CA  SER D 203      43.235  11.622  -4.881  1.00 32.33           C
ATOM   5925  C   SER D 203      42.241  11.298  -3.771  1.00 37.03           C
ATOM   5926  O   SER D 203      42.149  10.149  -3.349  1.00 37.27           O
ATOM   5927  CB  SER D 203      42.697  11.170  -6.226  1.00 32.58           C
ATOM   5928  OG  SER D 203      41.622  12.006  -6.607  1.00 44.36           O
ATOM   5929  N   SER D 204      41.502  12.306  -3.299  1.00 33.55           N
ATOM   5930  CA  SER D 204      40.482  12.144  -2.262  1.00 33.40           C
ATOM   5931  C   SER D 204      39.171  12.677  -2.769  1.00 37.76           C
ATOM   5932  O   SER D 204      39.112  13.819  -3.215  1.00 40.25           O
ATOM   5933  CB  SER D 204      40.877  12.865  -0.984  1.00 37.40           C
ATOM   5934  OG  SER D 204      40.999  11.904   0.053  1.00 51.94           O
ATOM   5935  N   PHE D 205      38.116  11.851  -2.721  1.00 31.76           N
ATOM   5936  CA  PHE D 205      36.780  12.218  -3.219  1.00 29.48           C
ATOM   5937  C   PHE D 205      35.672  11.366  -2.587  1.00 31.76           C
ATOM   5938  O   PHE D 205      35.944  10.329  -1.983  1.00 29.18           O
ATOM   5939  CB  PHE D 205      36.724  12.021  -4.769  1.00 30.57           C
ATOM   5940  CG  PHE D 205      37.100  10.618  -5.209  1.00 31.18           C
ATOM   5941  CD1 PHE D 205      36.142   9.604  -5.256  1.00 33.56           C
ATOM   5942  CD2 PHE D 205      38.429  10.293  -5.515  1.00 31.03           C
ATOM   5943  CE1 PHE D 205      36.506   8.294  -5.585  1.00 34.53           C
ATOM   5944  CE2 PHE D 205      38.792   8.987  -5.845  1.00 33.36           C
ATOM   5945  CZ  PHE D 205      37.829   7.993  -5.880  1.00 32.13           C
ATOM   5946  N   PHE D 206      34.415  11.786  -2.794  1.00 29.11           N
ATOM   5947  CA  PHE D 206      33.216  11.045  -2.457  1.00 27.88           C
ATOM   5948  C   PHE D 206      32.719  10.590  -3.805  1.00 33.22           C
ATOM   5949  O   PHE D 206      32.764  11.371  -4.762  1.00 33.30           O
ATOM   5950  CB  PHE D 206      32.152  11.966  -1.822  1.00 29.97           C
ATOM   5951  CG  PHE D 206      32.442  12.418  -0.417  1.00 31.98           C
ATOM   5952  CD1 PHE D 206      32.459  11.511   0.634  1.00 33.34           C
ATOM   5953  CD2 PHE D 206      32.699  13.754  -0.140  1.00 35.86           C
ATOM   5954  CE1 PHE D 206      32.732  11.930   1.939  1.00 36.21           C
ATOM   5955  CE2 PHE D 206      32.995  14.169   1.163  1.00 36.91           C
ATOM   5956  CZ  PHE D 206      33.002  13.254   2.195  1.00 35.41           C
ATOM   5957  N   ILE D 207      32.230   9.346  -3.900  1.00 31.86           N
ATOM   5958  CA  ILE D 207      31.672   8.796  -5.141  1.00 32.02           C
ATOM   5959  C   ILE D 207      30.658   9.768  -5.728  1.00 34.19           C
ATOM   5960  O   ILE D 207      30.735  10.057  -6.911  1.00 34.76           O
ATOM   5961  CB  ILE D 207      31.072   7.361  -4.961  1.00 35.60           C
ATOM   5962  CG1 ILE D 207      32.148   6.316  -4.478  1.00 35.73           C
ATOM   5963  CG2 ILE D 207      30.284   6.887  -6.220  1.00 34.52           C
ATOM   5964  CD1 ILE D 207      32.940   5.648  -5.529  1.00 42.63           C
ATOM   5965  N   ARG D 208      29.756  10.310  -4.905  1.00 30.16           N
ATOM   5966  CA  ARG D 208      28.725  11.266  -5.354  1.00 30.42           C
ATOM   5967  C   ARG D 208      29.258  12.465  -6.161  1.00 34.83           C
ATOM   5968  O   ARG D 208      28.529  13.011  -6.995  1.00 36.10           O
ATOM   5969  CB  ARG D 208      27.853  11.748  -4.169  1.00 29.69           C
ATOM   5970  CG  ARG D 208      28.560  12.687  -3.207  1.00 29.13           C
ATOM   5971  CD  ARG D 208      27.650  13.108  -2.097  1.00 29.20           C
ATOM   5972  NE  ARG D 208      28.345  13.981  -1.150  1.00 29.89           N
ATOM   5973  CZ  ARG D 208      28.752  13.603   0.058  1.00 41.10           C
ATOM   5974  NH1 ARG D 208      28.524  12.372   0.487  1.00 31.06           N
ATOM   5975  NH2 ARG D 208      29.344  14.469   0.865  1.00 38.36           N
ATOM   5976  N   ASP D 209      30.513  12.880  -5.884  1.00 30.59           N
ATOM   5977  CA  ASP D 209      31.185  14.019  -6.512  1.00 30.37           C
ATOM   5978  C   ASP D 209      31.836  13.697  -7.858  1.00 34.61           C
ATOM   5979  O   ASP D 209      32.001  14.591  -8.693  1.00 34.72           O
ATOM   5980  CB  ASP D 209      32.195  14.651  -5.544  1.00 31.18           C
ATOM   5981  CG  ASP D 209      31.536  15.394  -4.395  1.00 39.86           C
ATOM   5982  OD1 ASP D 209      30.462  16.027  -4.620  1.00 36.19           O
ATOM   5983  OD2 ASP D 209      32.091  15.365  -3.284  1.00 48.08           O
ATOM   5984  N   ILE D 210      32.188  12.427  -8.070  1.00 29.52           N
ATOM   5985  CA  ILE D 210      32.831  11.960  -9.296  1.00 27.61           C
ATOM   5986  C   ILE D 210      31.842  11.284 -10.273  1.00 33.21           C
ATOM   5987  O   ILE D 210      32.262  10.712 -11.279  1.00 33.68           O
ATOM   5988  CB  ILE D 210      34.104  11.120  -9.000  1.00 28.41           C
ATOM   5989  CG1 ILE D 210      33.772   9.791  -8.300  1.00 28.03           C
ATOM   5990  CG2 ILE D 210      35.153  11.934  -8.255  1.00 27.15           C
ATOM   5991  CD1 ILE D 210      34.702   8.634  -8.654  1.00 36.40           C
ATOM   5992  N   ILE D 211      30.528  11.382  -9.983  1.00 29.38           N
ATOM   5993  CA  ILE D 211      29.467  10.806 -10.813  1.00 28.99           C
ATOM   5994  C   ILE D 211      29.329  11.567 -12.124  1.00 31.86           C
ATOM   5995  O   ILE D 211      29.183  12.783 -12.137  1.00 30.57           O
ATOM   5996  CB  ILE D 211      28.100  10.742 -10.058  1.00 32.20           C
ATOM   5997  CG1 ILE D 211      28.093   9.707  -8.903  1.00 31.49           C
ATOM   5998  CG2 ILE D 211      26.915  10.529 -11.025  1.00 34.58           C
ATOM   5999  CD1 ILE D 211      27.769   8.327  -9.275  1.00 28.81           C
ATOM   6000  N   LYS D 212      29.378  10.830 -13.222  1.00 28.90           N
ATOM   6001  CA  LYS D 212      29.137  11.332 -14.560  1.00 28.56           C
ATOM   6002  C   LYS D 212      28.349  10.207 -15.248  1.00 34.14           C
ATOM   6003  O   LYS D 212      28.911   9.154 -15.521  1.00 34.39           O
ATOM   6004  CB  LYS D 212      30.431  11.677 -15.298  1.00 29.75           C
ATOM   6005  CG  LYS D 212      30.168  12.513 -16.530  1.00 37.77           C
ATOM   6006  CD  LYS D 212      31.368  12.597 -17.441  1.00 35.72           C
ATOM   6007  CE  LYS D 212      30.969  13.168 -18.784  1.00 35.72           C
ATOM   6008  NZ  LYS D 212      32.164  13.559 -19.564  1.00 42.30           N
ATOM   6009  N   PRO D 213      27.009  10.337 -15.401  1.00 30.16           N
ATOM   6010  CA  PRO D 213      26.247   9.251 -16.032  1.00 29.17           C
ATOM   6011  C   PRO D 213      26.650   9.087 -17.494  1.00 34.20           C
ATOM   6012  O   PRO D 213      27.266   9.979 -18.077  1.00 33.77           O
ATOM   6013  CB  PRO D 213      24.780   9.733 -15.945  1.00 30.67           C
ATOM   6014  CG  PRO D 213      24.771  10.899 -15.067  1.00 35.31           C
ATOM   6015  CD  PRO D 213      26.141  11.497 -15.103  1.00 31.35           C
ATOM   6016  N   ASP D 214      26.307   7.948 -18.088  1.00 31.22           N
ATOM   6017  CA  ASP D 214      26.533   7.744 -19.507  1.00 31.40           C
ATOM   6018  C   ASP D 214      25.445   8.595 -20.230  1.00 35.16           C
ATOM   6019  O   ASP D 214      24.499   9.068 -19.576  1.00 32.79           O
ATOM   6020  CB  ASP D 214      26.430   6.254 -19.863  1.00 33.55           C
ATOM   6021  CG  ASP D 214      27.750   5.516 -19.901  1.00 48.83           C
ATOM   6022  OD1 ASP D 214      28.785   6.157 -20.191  1.00 50.28           O
ATOM   6023  OD2 ASP D 214      27.743   4.272 -19.725  1.00 54.19           O
ATOM   6024  N   PRO D 215      25.566   8.854 -21.552  1.00 32.87           N
ATOM   6025  CA  PRO D 215      24.550   9.695 -22.203  1.00 32.63           C
ATOM   6026  C   PRO D 215      23.172   9.037 -22.285  1.00 36.49           C
ATOM   6027  O   PRO D 215      23.081   7.796 -22.304  1.00 36.43           O
ATOM   6028  CB  PRO D 215      25.123   9.893 -23.612  1.00 34.40           C
ATOM   6029  CG  PRO D 215      26.553   9.447 -23.536  1.00 38.73           C
ATOM   6030  CD  PRO D 215      26.597   8.412 -22.515  1.00 34.01           C
ATOM   6031  N   PRO D 216      22.076   9.821 -22.433  1.00 32.25           N
ATOM   6032  CA  PRO D 216      20.761   9.182 -22.650  1.00 32.35           C
ATOM   6033  C   PRO D 216      20.837   8.315 -23.920  1.00 40.22           C
ATOM   6034  O   PRO D 216      21.653   8.575 -24.813  1.00 40.95           O
ATOM   6035  CB  PRO D 216      19.817  10.364 -22.860  1.00 33.35           C
ATOM   6036  CG  PRO D 216      20.518  11.534 -22.318  1.00 36.63           C
ATOM   6037  CD  PRO D 216      21.976  11.294 -22.484  1.00 32.57           C
ATOM   6038  N   LYS D 217      20.041   7.264 -23.999  1.00 36.67           N
ATOM   6039  CA  LYS D 217      20.128   6.415 -25.177  1.00 36.24           C
ATOM   6040  C   LYS D 217      18.822   6.378 -25.953  1.00 41.94           C
ATOM   6041  O   LYS D 217      17.791   6.813 -25.447  1.00 38.95           O
ATOM   6042  CB  LYS D 217      20.649   4.999 -24.821  1.00 36.72           C
ATOM   6043  CG  LYS D 217      19.777   4.212 -23.852  1.00 42.10           C
ATOM   6044  CD  LYS D 217      19.930   2.738 -24.097  1.00 44.35           C
ATOM   6045  CE  LYS D 217      18.900   1.944 -23.358  1.00 54.23           C
ATOM   6046  NZ  LYS D 217      18.904   0.534 -23.822  1.00 63.14           N
ATOM   6047  N   ASN D 218      18.890   5.856 -27.187  1.00 43.23           N
ATOM   6048  CA  ASN D 218      17.789   5.650 -28.118  1.00 44.72           C
ATOM   6049  C   ASN D 218      16.896   6.867 -28.330  1.00 50.51           C
ATOM   6050  O   ASN D 218      15.711   6.851 -27.989  1.00 49.47           O
ATOM   6051  CB  ASN D 218      17.030   4.355 -27.798  1.00 46.07           C
ATOM   6052  CG  ASN D 218      16.114   3.913 -28.903  1.00 69.03           C
ATOM   6053  OD1 ASN D 218      16.511   3.808 -30.076  1.00 71.56           O
ATOM   6054  ND2 ASN D 218      14.857   3.682 -28.549  1.00 54.34           N
ATOM   6055  N   LEU D 219      17.496   7.942 -28.867  1.00 50.27           N
ATOM   6056  CA  LEU D 219      16.811   9.217 -29.141  1.00 51.08           C
ATOM   6057  C   LEU D 219      15.839   9.012 -30.278  1.00 58.38           C
ATOM   6058  O   LEU D 219      16.219   8.511 -31.334  1.00 58.66           O
ATOM   6059  CB  LEU D 219      17.799  10.330 -29.504  1.00 50.83           C
ATOM   6060  CG  LEU D 219      18.666  10.880 -28.413  1.00 54.77           C
ATOM   6061  CD1 LEU D 219      19.798   9.926 -28.108  1.00 56.07           C
ATOM   6062  CD2 LEU D 219      19.246  12.210 -28.842  1.00 54.51           C
ATOM   6063  N   GLN D 220      14.576   9.348 -30.049  1.00 57.91           N
ATOM   6064  CA  GLN D 220      13.532   9.162 -31.043  1.00 59.21           C
ATOM   6065  C   GLN D 220      12.702  10.426 -31.225  1.00 67.25           C
ATOM   6066  O   GLN D 220      12.116  10.966 -30.274  1.00 66.98           O
ATOM   6067  CB  GLN D 220      12.642   7.975 -30.680  1.00 60.41           C
ATOM   6068  CG  GLN D 220      12.505   6.973 -31.793  1.00 68.37           C
ATOM   6069  CD  GLN D 220      13.127   5.678 -31.402  1.00 77.65           C
ATOM   6070  OE1 GLN D 220      14.206   5.318 -31.889  1.00 72.20           O
ATOM   6071  NE2 GLN D 220      12.470   4.968 -30.488  1.00 66.32           N
ATOM   6072  N   LEU D 221      12.655  10.883 -32.471  1.00 65.60           N
ATOM   6073  CA  LEU D 221      11.905  12.062 -32.840  1.00 65.82           C
ATOM   6074  C   LEU D 221      10.620  11.718 -33.601  1.00 70.69           C
ATOM   6075  O   LEU D 221      10.663  11.207 -34.725  1.00 69.40           O
ATOM   6076  CB  LEU D 221      12.806  13.124 -33.506  1.00 66.02           C
ATOM   6077  CG  LEU D 221      13.449  12.909 -34.889  1.00 71.24           C
ATOM   6078  CD1 LEU D 221      14.439  14.011 -35.157  1.00 70.78           C
ATOM   6079  CD2 LEU D 221      14.181  11.560 -35.016  1.00 75.93           C
ATOM   6080  N   LYS D 222       9.483  11.879 -32.896  1.00 68.99           N
ATOM   6081  CA  LYS D 222       8.125  11.633 -33.367  1.00 70.11           C
ATOM   6082  C   LYS D 222       7.600  12.951 -33.963  1.00 76.62           C
ATOM   6083  O   LYS D 222       7.262  13.872 -33.197  1.00 75.97           O
ATOM   6084  CB  LYS D 222       7.218  11.166 -32.208  1.00 72.52           C
ATOM   6085  N   PRO D 223       7.577  13.094 -35.316  1.00 75.03           N
ATOM   6086  CA  PRO D 223       7.078  14.342 -35.909  1.00 75.28           C
ATOM   6087  C   PRO D 223       5.585  14.534 -35.648  1.00 78.90           C
ATOM   6088  O   PRO D 223       4.829  13.558 -35.693  1.00 78.24           O
ATOM   6089  CB  PRO D 223       7.386  14.172 -37.404  1.00 77.22           C
ATOM   6090  CG  PRO D 223       8.398  13.057 -37.474  1.00 81.74           C
ATOM   6091  CD  PRO D 223       7.970  12.143 -36.375  1.00 77.17           C
ATOM   6092  N   LEU D 224       5.175  15.773 -35.309  1.00 75.55           N
ATOM   6093  CA  LEU D 224       3.774  16.105 -35.041  1.00100.39           C
ATOM   6094  C   LEU D 224       3.210  16.946 -36.178  1.00125.01           C
ATOM   6095  O   LEU D 224       2.353  16.477 -36.927  1.00 84.60           O
ATOM   6096  CB  LEU D 224       3.614  16.826 -33.693  1.00100.28           C
ATOM   6097  N   GLN D 229       7.887  20.884 -35.060  1.00 70.08           N
ATOM   6098  CA  GLN D 229       7.126  20.583 -33.848  1.00 69.95           C
ATOM   6099  C   GLN D 229       7.213  19.093 -33.511  1.00 71.63           C
ATOM   6100  O   GLN D 229       6.197  18.399 -33.485  1.00 71.79           O
ATOM   6101  CB  GLN D 229       5.662  21.037 -33.991  1.00 72.06           C
ATOM   6102  CG  GLN D 229       5.216  22.072 -32.950  1.00 95.89           C
ATOM   6103  CD  GLN D 229       5.110  21.529 -31.540  1.00114.31           C
ATOM   6104  OE1 GLN D 229       4.185  20.788 -31.198  1.00107.00           O
ATOM   6105  NE2 GLN D 229       6.033  21.934 -30.679  1.00108.70           N
ATOM   6106  N   VAL D 230       8.438  18.617 -33.233  1.00 65.56           N
ATOM   6107  CA  VAL D 230       8.755  17.213 -32.940  1.00 63.79           C
ATOM   6108  C   VAL D 230       8.647  16.793 -31.444  1.00 63.34           C
ATOM   6109  O   VAL D 230       8.906  17.583 -30.533  1.00 60.93           O
ATOM   6110  CB  VAL D 230      10.133  16.835 -33.547  1.00 67.54           C
ATOM   6111  CG1 VAL D 230      10.225  15.343 -33.787  1.00 67.70           C
ATOM   6112  CG2 VAL D 230      10.371  17.572 -34.855  1.00 67.42           C
ATOM   6113  N   GLU D 231       8.265  15.527 -31.220  1.00 59.47           N
ATOM   6114  CA  GLU D 231       8.203  14.890 -29.912  1.00 58.63           C
ATOM   6115  C   GLU D 231       9.481  14.068 -29.770  1.00 58.05           C
ATOM   6116  O   GLU D 231       9.657  13.082 -30.479  1.00 58.37           O
ATOM   6117  CB  GLU D 231       6.967  13.986 -29.806  1.00 60.79           C
ATOM   6118  CG  GLU D 231       6.158  14.203 -28.532  1.00 78.68           C
ATOM   6119  CD  GLU D 231       6.541  13.361 -27.324  1.00108.79           C
ATOM   6120  OE1 GLU D 231       7.297  12.375 -27.496  1.00105.62           O
ATOM   6121  OE2 GLU D 231       6.043  13.657 -26.212  1.00103.81           O
ATOM   6122  N   VAL D 232      10.406  14.520 -28.916  1.00 51.07           N
ATOM   6123  CA  VAL D 232      11.684  13.846 -28.661  1.00 48.72           C
ATOM   6124  C   VAL D 232      11.520  12.882 -27.492  1.00 47.49           C
ATOM   6125  O   VAL D 232      10.946  13.249 -26.472  1.00 46.08           O
ATOM   6126  CB  VAL D 232      12.812  14.856 -28.343  1.00 51.92           C
ATOM   6127  CG1 VAL D 232      14.178  14.195 -28.431  1.00 51.37           C
ATOM   6128  CG2 VAL D 232      12.745  16.057 -29.261  1.00 51.60           C
ATOM   6129  N   SER D 233      12.039  11.674 -27.630  1.00 42.51           N
ATOM   6130  CA  SER D 233      12.047  10.680 -26.558  1.00 41.95           C
ATOM   6131  C   SER D 233      13.435  10.055 -26.443  1.00 44.56           C
ATOM   6132  O   SER D 233      14.199  10.085 -27.410  1.00 44.84           O
ATOM   6133  CB  SER D 233      10.988   9.605 -26.780  1.00 44.20           C
ATOM   6134  OG  SER D 233      11.339   8.796 -27.888  1.00 51.13           O
ATOM   6135  N   TRP D 234      13.781   9.548 -25.250  1.00 38.95           N
ATOM   6136  CA  TRP D 234      15.055   8.864 -24.981  1.00 38.04           C
ATOM   6137  C   TRP D 234      14.856   7.932 -23.782  1.00 41.07           C
ATOM   6138  O   TRP D 234      13.762   7.858 -23.214  1.00 41.22           O
ATOM   6139  CB  TRP D 234      16.180   9.879 -24.713  1.00 36.58           C
ATOM   6140  CG  TRP D 234      15.894  10.779 -23.550  1.00 37.68           C
ATOM   6141  CD1 TRP D 234      16.188  10.544 -22.232  1.00 40.73           C
ATOM   6142  CD2 TRP D 234      15.169  12.017 -23.587  1.00 37.45           C
ATOM   6143  NE1 TRP D 234      15.690  11.558 -21.451  1.00 40.22           N
ATOM   6144  CE2 TRP D 234      15.099  12.498 -22.260  1.00 41.19           C
ATOM   6145  CE3 TRP D 234      14.585  12.781 -24.622  1.00 38.53           C
ATOM   6146  CZ2 TRP D 234      14.471  13.705 -21.940  1.00 40.46           C
ATOM   6147  CZ3 TRP D 234      13.940  13.963 -24.300  1.00 39.46           C
ATOM   6148  CH2 TRP D 234      13.886  14.414 -22.975  1.00 40.16           C
ATOM   6149  N   GLU D 235      15.910   7.248 -23.377  1.00 36.04           N
ATOM   6150  CA  GLU D 235      15.876   6.325 -22.241  1.00 35.22           C
ATOM   6151  C   GLU D 235      17.076   6.582 -21.353  1.00 37.42           C
ATOM   6152  O   GLU D 235      18.061   7.168 -21.802  1.00 37.59           O
ATOM   6153  CB  GLU D 235      15.925   4.859 -22.729  1.00 36.24           C
ATOM   6154  CG  GLU D 235      14.819   4.462 -23.683  1.00 43.53           C
ATOM   6155  CD  GLU D 235      14.864   3.039 -24.211  1.00 65.76           C
ATOM   6156  OE1 GLU D 235      14.832   2.900 -25.453  1.00 57.86           O
ATOM   6157  OE2 GLU D 235      15.032   2.079 -23.419  1.00 63.69           O
ATOM   6158  N   TYR D 236      17.010   6.100 -20.103  1.00 33.22           N
ATOM   6159  CA  TYR D 236      18.109   6.184 -19.134  1.00 32.30           C
ATOM   6160  C   TYR D 236      19.278   5.356 -19.689  1.00 36.22           C
ATOM   6161  O   TYR D 236      19.010   4.346 -20.364  1.00 36.55           O
ATOM   6162  CB  TYR D 236      17.672   5.559 -17.795  1.00 33.07           C
ATOM   6163  CG  TYR D 236      17.014   6.502 -16.819  1.00 34.35           C
ATOM   6164  CD1 TYR D 236      15.925   7.280 -17.197  1.00 35.91           C
ATOM   6165  CD2 TYR D 236      17.408   6.537 -15.476  1.00 34.92           C
ATOM   6166  CE1 TYR D 236      15.302   8.142 -16.290  1.00 33.88           C
ATOM   6167  CE2 TYR D 236      16.783   7.386 -14.558  1.00 35.05           C
ATOM   6168  CZ  TYR D 236      15.722   8.174 -14.969  1.00 36.38           C
ATOM   6169  OH  TYR D 236      15.092   8.967 -14.054  1.00 41.81           O
ATOM   6170  N   PRO D 237      20.565   5.717 -19.402  1.00 30.37           N
ATOM   6171  CA  PRO D 237      21.675   4.866 -19.872  1.00 29.00           C
ATOM   6172  C   PRO D 237      21.630   3.519 -19.151  1.00 33.46           C
ATOM   6173  O   PRO D 237      21.120   3.458 -18.027  1.00 33.25           O
ATOM   6174  CB  PRO D 237      22.931   5.672 -19.520  1.00 30.27           C
ATOM   6175  CG  PRO D 237      22.521   6.568 -18.434  1.00 35.39           C
ATOM   6176  CD  PRO D 237      21.062   6.870 -18.620  1.00 31.21           C
ATOM   6177  N   ASP D 238      22.116   2.434 -19.804  1.00 30.94           N
ATOM   6178  CA  ASP D 238      22.087   1.076 -19.243  1.00 29.23           C
ATOM   6179  C   ASP D 238      22.957   0.883 -17.998  1.00 32.13           C
ATOM   6180  O   ASP D 238      22.629   0.033 -17.182  1.00 32.40           O
ATOM   6181  CB  ASP D 238      22.460   0.061 -20.303  1.00 31.07           C
ATOM   6182  CG  ASP D 238      21.549   0.058 -21.498  1.00 49.85           C
ATOM   6183  OD1 ASP D 238      20.300   0.078 -21.302  1.00 53.30           O
ATOM   6184  OD2 ASP D 238      22.068   0.090 -22.624  1.00 58.00           O
ATOM   6185  N   THR D 239      24.050   1.656 -17.872  1.00 26.52           N
ATOM   6186  CA  THR D 239      25.019   1.590 -16.783  1.00 26.50           C
ATOM   6187  C   THR D 239      24.554   2.323 -15.528  1.00 31.66           C
ATOM   6188  O   THR D 239      25.166   2.136 -14.485  1.00 31.89           O
ATOM   6189  CB  THR D 239      26.376   2.163 -17.236  1.00 34.39           C
ATOM   6190  OG1 THR D 239      26.183   3.499 -17.727  1.00 35.02           O
ATOM   6191  CG2 THR D 239      27.071   1.292 -18.281  1.00 29.03           C
ATOM   6192  N   TRP D 240      23.500   3.151 -15.619  1.00 28.06           N
ATOM   6193  CA  TRP D 240      23.000   3.955 -14.501  1.00 27.95           C
ATOM   6194  C   TRP D 240      22.385   3.113 -13.377  1.00 34.03           C
ATOM   6195  O   TRP D 240      21.824   2.054 -13.648  1.00 36.71           O
ATOM   6196  CB  TRP D 240      22.037   5.057 -14.990  1.00 27.03           C
ATOM   6197  CG  TRP D 240      21.559   5.950 -13.871  1.00 27.53           C
ATOM   6198  CD1 TRP D 240      20.329   5.932 -13.274  1.00 29.90           C
ATOM   6199  CD2 TRP D 240      22.369   6.843 -13.095  1.00 27.32           C
ATOM   6200  NE1 TRP D 240      20.302   6.807 -12.221  1.00 28.79           N
ATOM   6201  CE2 TRP D 240      21.538   7.398 -12.098  1.00 31.01           C
ATOM   6202  CE3 TRP D 240      23.713   7.273 -13.178  1.00 28.51           C
ATOM   6203  CZ2 TRP D 240      22.000   8.378 -11.198  1.00 30.44           C
ATOM   6204  CZ3 TRP D 240      24.177   8.212 -12.265  1.00 29.82           C
ATOM   6205  CH2 TRP D 240      23.329   8.746 -11.284  1.00 30.52           C
ATOM   6206  N   SER D 241      22.489   3.585 -12.123  1.00 27.96           N
ATOM   6207  CA  SER D 241      21.990   2.875 -10.934  1.00 26.94           C
ATOM   6208  C   SER D 241      20.493   2.502 -10.956  1.00 30.31           C
ATOM   6209  O   SER D 241      19.667   3.285 -11.405  1.00 27.71           O
ATOM   6210  CB  SER D 241      22.317   3.654  -9.664  1.00 28.24           C
ATOM   6211  OG  SER D 241      23.694   3.606  -9.347  1.00 28.19           O
ATOM   6212  N   THR D 242      20.158   1.292 -10.457  1.00 27.70           N
ATOM   6213  CA  THR D 242      18.795   0.775 -10.366  1.00 26.22           C
ATOM   6214  C   THR D 242      18.383   0.583  -8.903  1.00 31.24           C
ATOM   6215  O   THR D 242      19.251   0.258  -8.072  1.00 30.46           O
ATOM   6216  CB  THR D 242      18.637  -0.512 -11.156  1.00 30.48           C
ATOM   6217  OG1 THR D 242      19.477  -1.518 -10.580  1.00 29.21           O
ATOM   6218  CG2 THR D 242      18.897  -0.311 -12.658  1.00 27.49           C
ATOM   6219  N   PRO D 243      17.065   0.760  -8.560  1.00 28.27           N
ATOM   6220  CA  PRO D 243      15.939   1.161  -9.451  1.00 27.31           C
ATOM   6221  C   PRO D 243      15.962   2.648  -9.814  1.00 30.17           C
ATOM   6222  O   PRO D 243      16.359   3.479  -8.993  1.00 28.58           O
ATOM   6223  CB  PRO D 243      14.691   0.723  -8.659  1.00 28.54           C
ATOM   6224  CG  PRO D 243      15.112   0.906  -7.219  1.00 33.66           C
ATOM   6225  CD  PRO D 243      16.608   0.591  -7.164  1.00 28.88           C
ATOM   6226  N   HIS D 244      15.542   2.974 -11.051  1.00 27.98           N
ATOM   6227  CA  HIS D 244      15.507   4.345 -11.584  1.00 27.72           C
ATOM   6228  C   HIS D 244      14.532   5.233 -10.832  1.00 36.99           C
ATOM   6229  O   HIS D 244      14.631   6.448 -10.945  1.00 40.74           O
ATOM   6230  CB  HIS D 244      15.192   4.361 -13.099  1.00 27.27           C
ATOM   6231  CG  HIS D 244      16.194   3.658 -13.951  1.00 29.81           C
ATOM   6232  ND1 HIS D 244      15.886   3.274 -15.235  1.00 31.64           N
ATOM   6233  CD2 HIS D 244      17.486   3.353 -13.701  1.00 31.11           C
ATOM   6234  CE1 HIS D 244      16.991   2.726 -15.723  1.00 31.28           C
ATOM   6235  NE2 HIS D 244      17.972   2.734 -14.828  1.00 31.35           N
ATOM   6236  N   SER D 245      13.591   4.646 -10.075  1.00 34.72           N
ATOM   6237  CA  SER D 245      12.587   5.369  -9.265  1.00 34.90           C
ATOM   6238  C   SER D 245      13.245   5.861  -7.979  1.00 38.87           C
ATOM   6239  O   SER D 245      12.737   6.774  -7.335  1.00 40.66           O
ATOM   6240  CB  SER D 245      11.395   4.469  -8.922  1.00 38.02           C
ATOM   6241  OG  SER D 245      11.767   3.356  -8.119  1.00 39.29           O
ATOM   6242  N   TYR D 246      14.370   5.243  -7.597  1.00 32.88           N
ATOM   6243  CA  TYR D 246      15.166   5.655  -6.446  1.00 29.99           C
ATOM   6244  C   TYR D 246      16.270   6.590  -6.984  1.00 35.73           C
ATOM   6245  O   TYR D 246      16.284   7.782  -6.640  1.00 37.93           O
ATOM   6246  CB  TYR D 246      15.733   4.445  -5.710  1.00 28.12           C
ATOM   6247  CG  TYR D 246      16.363   4.813  -4.392  1.00 28.52           C
ATOM   6248  CD1 TYR D 246      15.611   4.838  -3.213  1.00 29.30           C
ATOM   6249  CD2 TYR D 246      17.723   5.105  -4.307  1.00 29.46           C
ATOM   6250  CE1 TYR D 246      16.205   5.140  -1.984  1.00 27.66           C
ATOM   6251  CE2 TYR D 246      18.320   5.439  -3.093  1.00 29.65           C
ATOM   6252  CZ  TYR D 246      17.560   5.456  -1.933  1.00 36.00           C
ATOM   6253  OH  TYR D 246      18.176   5.777  -0.746  1.00 37.43           O
ATOM   6254  N   PHE D 247      17.137   6.068  -7.891  1.00 28.19           N
ATOM   6255  CA  PHE D 247      18.225   6.815  -8.536  1.00 25.78           C
ATOM   6256  C   PHE D 247      17.740   7.507  -9.808  1.00 28.68           C
ATOM   6257  O   PHE D 247      17.998   7.047 -10.926  1.00 27.57           O
ATOM   6258  CB  PHE D 247      19.410   5.899  -8.820  1.00 26.26           C
ATOM   6259  CG  PHE D 247      19.901   5.163  -7.593  1.00 26.98           C
ATOM   6260  CD1 PHE D 247      20.745   5.787  -6.677  1.00 28.08           C
ATOM   6261  CD2 PHE D 247      19.566   3.825  -7.383  1.00 28.19           C
ATOM   6262  CE1 PHE D 247      21.238   5.090  -5.570  1.00 30.84           C
ATOM   6263  CE2 PHE D 247      20.038   3.133  -6.262  1.00 28.71           C
ATOM   6264  CZ  PHE D 247      20.870   3.765  -5.364  1.00 29.38           C
ATOM   6265  N   SER D 248      16.988   8.594  -9.619  1.00 26.76           N
ATOM   6266  CA  SER D 248      16.411   9.398 -10.704  1.00 26.55           C
ATOM   6267  C   SER D 248      17.465  10.284 -11.363  1.00 29.32           C
ATOM   6268  O   SER D 248      18.370  10.796 -10.692  1.00 27.17           O
ATOM   6269  CB  SER D 248      15.306  10.315 -10.182  1.00 30.97           C
ATOM   6270  OG  SER D 248      14.425   9.731  -9.240  1.00 48.45           O
ATOM   6271  N   LEU D 249      17.268  10.543 -12.657  1.00 26.96           N
ATOM   6272  CA  LEU D 249      18.069  11.451 -13.460  1.00 25.94           C
ATOM   6273  C   LEU D 249      17.193  12.600 -13.928  1.00 31.13           C
ATOM   6274  O   LEU D 249      15.965  12.494 -13.916  1.00 30.77           O
ATOM   6275  CB  LEU D 249      18.648  10.732 -14.682  1.00 25.44           C
ATOM   6276  CG  LEU D 249      19.760   9.752 -14.443  1.00 28.54           C
ATOM   6277  CD1 LEU D 249      19.970   8.903 -15.664  1.00 28.33           C
ATOM   6278  CD2 LEU D 249      21.063  10.456 -14.069  1.00 26.85           C
ATOM   6279  N   THR D 250      17.836  13.715 -14.244  1.00 29.34           N
ATOM   6280  CA  THR D 250      17.245  14.919 -14.808  1.00 30.00           C
ATOM   6281  C   THR D 250      17.911  15.091 -16.205  1.00 34.03           C
ATOM   6282  O   THR D 250      19.039  14.602 -16.406  1.00 33.22           O
ATOM   6283  CB  THR D 250      17.382  16.105 -13.833  1.00 39.57           C
ATOM   6284  OG1 THR D 250      16.435  17.083 -14.213  1.00 43.07           O
ATOM   6285  CG2 THR D 250      18.785  16.739 -13.824  1.00 37.56           C
ATOM   6286  N   PHE D 251      17.199  15.707 -17.165  1.00 30.35           N
ATOM   6287  CA  PHE D 251      17.671  15.856 -18.536  1.00 31.39           C
ATOM   6288  C   PHE D 251      17.639  17.286 -19.056  1.00 42.64           C
ATOM   6289  O   PHE D 251      16.858  18.128 -18.591  1.00 43.35           O
ATOM   6290  CB  PHE D 251      16.864  14.929 -19.475  1.00 32.45           C
ATOM   6291  CG  PHE D 251      16.850  13.490 -19.037  1.00 32.45           C
ATOM   6292  CD1 PHE D 251      17.953  12.678 -19.240  1.00 32.34           C
ATOM   6293  CD2 PHE D 251      15.778  12.978 -18.319  1.00 35.17           C
ATOM   6294  CE1 PHE D 251      17.965  11.373 -18.780  1.00 34.87           C
ATOM   6295  CE2 PHE D 251      15.797  11.669 -17.845  1.00 35.15           C
ATOM   6296  CZ  PHE D 251      16.891  10.878 -18.079  1.00 33.87           C
ATOM   6297  N   CYS D 252      18.500  17.548 -20.036  1.00 42.78           N
ATOM   6298  CA  CYS D 252      18.598  18.815 -20.720  1.00 44.32           C
ATOM   6299  C   CYS D 252      18.531  18.536 -22.209  1.00 46.47           C
ATOM   6300  O   CYS D 252      19.324  17.752 -22.723  1.00 44.49           O
ATOM   6301  CB  CYS D 252      19.880  19.547 -20.341  1.00 46.12           C
ATOM   6302  SG  CYS D 252      20.168  21.057 -21.300  1.00 51.28           S
ATOM   6303  N   VAL D 253      17.561  19.147 -22.887  1.00 43.62           N
ATOM   6304  CA  VAL D 253      17.342  18.992 -24.325  1.00 43.59           C
ATOM   6305  C   VAL D 253      17.725  20.293 -25.036  1.00 49.18           C
ATOM   6306  O   VAL D 253      17.247  21.366 -24.668  1.00 47.15           O
ATOM   6307  CB  VAL D 253      15.885  18.579 -24.634  1.00 46.44           C
ATOM   6308  CG1 VAL D 253      15.688  18.281 -26.123  1.00 46.04           C
ATOM   6309  CG2 VAL D 253      15.469  17.394 -23.780  1.00 46.02           C
ATOM   6310  N   GLN D 254      18.566  20.176 -26.062  1.00 48.58           N
ATOM   6311  CA  GLN D 254      19.043  21.302 -26.850  1.00 50.12           C
ATOM   6312  C   GLN D 254      18.759  21.133 -28.350  1.00 58.60           C
ATOM   6313  O   GLN D 254      19.039  20.078 -28.922  1.00 57.84           O
ATOM   6314  CB  GLN D 254      20.548  21.520 -26.596  1.00 51.28           C
ATOM   6315  CG  GLN D 254      21.069  22.890 -27.004  1.00 55.65           C
ATOM   6316  CD  GLN D 254      22.487  23.118 -26.549  1.00 73.73           C
ATOM   6317  OE1 GLN D 254      22.743  23.978 -25.711  1.00 71.58           O
ATOM   6318  NE2 GLN D 254      23.452  22.370 -27.087  1.00 60.38           N
ATOM   6319  N   VAL D 255      18.224  22.196 -28.975  1.00 59.11           N
ATOM   6320  CA  VAL D 255      17.986  22.304 -30.418  1.00 60.98           C
ATOM   6321  C   VAL D 255      18.962  23.394 -30.865  1.00 70.09           C
ATOM   6322  O   VAL D 255      18.827  24.549 -30.439  1.00 70.55           O
ATOM   6323  CB  VAL D 255      16.520  22.672 -30.787  1.00 65.44           C
ATOM   6324  CG1 VAL D 255      16.322  22.733 -32.303  1.00 65.41           C
ATOM   6325  CG2 VAL D 255      15.532  21.703 -30.162  1.00 65.08           C
ATOM   6326  N   GLN D 256      19.983  23.017 -31.660  1.00 69.84           N
ATOM   6327  CA  GLN D 256      21.005  23.966 -32.110  1.00 70.73           C
ATOM   6328  C   GLN D 256      21.547  23.701 -33.511  1.00 76.23           C
ATOM   6329  O   GLN D 256      21.486  22.571 -34.002  1.00 75.92           O
ATOM   6330  CB  GLN D 256      22.148  24.129 -31.073  1.00 72.39           C
ATOM   6331  CG  GLN D 256      22.623  22.839 -30.395  1.00 98.71           C
ATOM   6332  CD  GLN D 256      23.476  21.959 -31.270  1.00129.26           C
ATOM   6333  OE1 GLN D 256      24.607  22.310 -31.643  1.00129.09           O
ATOM   6334  NE2 GLN D 256      22.965  20.773 -31.578  1.00120.59           N
ATOM   6335  N   GLY D 257      22.064  24.769 -34.124  1.00 73.64           N
ATOM   6336  CA  GLY D 257      22.674  24.771 -35.444  1.00100.24           C
ATOM   6337  C   GLY D 257      24.106  25.257 -35.372  1.00136.02           C
ATOM   6338  O   GLY D 257      24.894  24.750 -34.570  1.00101.50           O
ATOM   6339  N   ASP D 265      16.797  27.545 -27.022  1.00 65.77           N
ATOM   6340  CA  ASP D 265      17.526  26.328 -27.361  1.00 65.28           C
ATOM   6341  C   ASP D 265      17.336  25.184 -26.346  1.00 64.86           C
ATOM   6342  O   ASP D 265      17.262  24.026 -26.759  1.00 64.12           O
ATOM   6343  CB  ASP D 265      19.035  26.615 -27.515  1.00 68.05           C
ATOM   6344  CG  ASP D 265      19.418  27.678 -28.529  1.00 87.99           C
ATOM   6345  OD1 ASP D 265      18.510  28.358 -29.052  1.00 98.53           O
ATOM   6346  OD2 ASP D 265      20.632  27.837 -28.794  1.00 89.36           O
ATOM   6347  N   ARG D 266      17.272  25.506 -25.036  1.00 57.40           N
ATOM   6348  CA  ARG D 266      17.238  24.518 -23.959  1.00 54.83           C
ATOM   6349  C   ARG D 266      15.939  24.303 -23.186  1.00 56.00           C
ATOM   6350  O   ARG D 266      15.295  25.261 -22.779  1.00 55.83           O
ATOM   6351  CB  ARG D 266      18.414  24.738 -22.995  1.00 53.46           C
ATOM   6352  CG  ARG D 266      19.786  24.620 -23.643  1.00 55.40           C
ATOM   6353  CD  ARG D 266      20.878  24.553 -22.602  1.00 57.06           C
ATOM   6354  NE  ARG D 266      22.189  24.331 -23.215  1.00 53.41           N
ATOM   6355  CZ  ARG D 266      23.333  24.296 -22.543  1.00 67.17           C
ATOM   6356  NH1 ARG D 266      23.341  24.457 -21.224  1.00 51.99           N
ATOM   6357  NH2 ARG D 266      24.479  24.097 -23.181  1.00 60.40           N
ATOM   6358  N   VAL D 267      15.582  23.011 -22.972  1.00 50.73           N
ATOM   6359  CA  VAL D 267      14.442  22.510 -22.188  1.00 49.07           C
ATOM   6360  C   VAL D 267      14.978  21.543 -21.129  1.00 47.46           C
ATOM   6361  O   VAL D 267      15.588  20.529 -21.471  1.00 47.06           O
ATOM   6362  CB  VAL D 267      13.328  21.802 -23.033  1.00 53.30           C
ATOM   6363  CG1 VAL D 267      12.089  21.495 -22.203  1.00 53.07           C
ATOM   6364  CG2 VAL D 267      12.974  22.566 -24.294  1.00 53.64           C
ATOM   6365  N   PHE D 268      14.717  21.845 -19.856  1.00 40.33           N
ATOM   6366  CA  PHE D 268      15.081  21.000 -18.714  1.00 38.49           C
ATOM   6367  C   PHE D 268      13.861  20.240 -18.272  1.00 42.94           C
ATOM   6368  O   PHE D 268      12.814  20.851 -18.078  1.00 42.63           O
ATOM   6369  CB  PHE D 268      15.651  21.828 -17.542  1.00 39.60           C
ATOM   6370  CG  PHE D 268      16.976  22.488 -17.843  1.00 40.30           C
ATOM   6371  CD1 PHE D 268      18.163  21.779 -17.733  1.00 42.71           C
ATOM   6372  CD2 PHE D 268      17.034  23.814 -18.257  1.00 43.76           C
ATOM   6373  CE1 PHE D 268      19.396  22.391 -18.017  1.00 46.10           C
ATOM   6374  CE2 PHE D 268      18.259  24.418 -18.576  1.00 45.50           C
ATOM   6375  CZ  PHE D 268      19.435  23.708 -18.433  1.00 44.66           C
ATOM   6376  N   THR D 269      13.968  18.903 -18.163  1.00 40.58           N
ATOM   6377  CA  THR D 269      12.867  18.023 -17.756  1.00 40.25           C
ATOM   6378  C   THR D 269      13.383  16.835 -16.964  1.00 43.16           C
ATOM   6379  O   THR D 269      14.518  16.393 -17.181  1.00 42.39           O
ATOM   6380  CB  THR D 269      12.158  17.393 -18.968  1.00 46.95           C
ATOM   6381  OG1 THR D 269      13.049  17.035 -20.018  1.00 49.11           O
ATOM   6382  CG2 THR D 269      10.957  18.066 -19.409  1.00 50.92           C
ATOM   6383  N   ASP D 270      12.516  16.290 -16.091  1.00 39.04           N
ATOM   6384  CA  ASP D 270      12.754  15.075 -15.309  1.00 39.54           C
ATOM   6385  C   ASP D 270      12.180  13.855 -16.092  1.00 44.55           C
ATOM   6386  O   ASP D 270      12.518  12.712 -15.797  1.00 46.55           O
ATOM   6387  CB  ASP D 270      12.119  15.184 -13.903  1.00 41.35           C
ATOM   6388  CG  ASP D 270      12.770  16.172 -12.948  1.00 54.83           C
ATOM   6389  OD1 ASP D 270      13.916  16.597 -13.215  1.00 58.55           O
ATOM   6390  OD2 ASP D 270      12.159  16.471 -11.898  1.00 58.37           O
ATOM   6391  N   LYS D 271      11.331  14.120 -17.094  1.00 39.65           N
ATOM   6392  CA  LYS D 271      10.737  13.118 -17.981  1.00 38.91           C
ATOM   6393  C   LYS D 271      11.697  12.690 -19.084  1.00 41.29           C
ATOM   6394  O   LYS D 271      12.683  13.365 -19.337  1.00 41.00           O
ATOM   6395  CB  LYS D 271       9.447  13.653 -18.617  1.00 41.93           C
ATOM   6396  CG  LYS D 271       8.198  12.894 -18.130  1.00 70.88           C
ATOM   6397  CD  LYS D 271       8.143  11.354 -18.504  1.00 76.32           C
ATOM   6398  CE  LYS D 271       8.027  11.054 -19.978  1.00 73.40           C
ATOM   6399  NZ  LYS D 271       7.913   9.600 -20.191  1.00 78.79           N
ATOM   6400  N   THR D 272      11.395  11.583 -19.747  1.00 37.78           N
ATOM   6401  CA  THR D 272      12.202  11.041 -20.835  1.00 37.61           C
ATOM   6402  C   THR D 272      11.658  11.462 -22.205  1.00 45.05           C
ATOM   6403  O   THR D 272      12.003  10.875 -23.227  1.00 44.73           O
ATOM   6404  CB  THR D 272      12.399   9.532 -20.700  1.00 38.76           C
ATOM   6405  OG1 THR D 272      11.125   8.919 -20.584  1.00 35.46           O
ATOM   6406  CG2 THR D 272      13.306   9.148 -19.529  1.00 37.43           C
ATOM   6407  N   SER D 273      10.815  12.490 -22.222  1.00 45.22           N
ATOM   6408  CA  SER D 273      10.273  13.065 -23.453  1.00 46.12           C
ATOM   6409  C   SER D 273      10.090  14.578 -23.332  1.00 50.89           C
ATOM   6410  O   SER D 273       9.941  15.117 -22.220  1.00 50.28           O
ATOM   6411  CB  SER D 273       8.981  12.382 -23.897  1.00 49.10           C
ATOM   6412  OG  SER D 273       7.978  12.513 -22.907  1.00 55.42           O
ATOM   6413  N   ALA D 274      10.162  15.250 -24.488  1.00 48.64           N
ATOM   6414  CA  ALA D 274      10.011  16.688 -24.615  1.00 50.98           C
ATOM   6415  C   ALA D 274       9.511  17.023 -26.018  1.00 61.99           C
ATOM   6416  O   ALA D 274       9.647  16.212 -26.942  1.00 61.80           O
ATOM   6417  CB  ALA D 274      11.341  17.377 -24.356  1.00 51.41           C
ATOM   6418  N   THR D 275       8.917  18.214 -26.163  1.00 62.61           N
ATOM   6419  CA  THR D 275       8.413  18.718 -27.432  1.00 64.35           C
ATOM   6420  C   THR D 275       9.205  19.980 -27.776  1.00 70.38           C
ATOM   6421  O   THR D 275       9.326  20.895 -26.950  1.00 69.18           O
ATOM   6422  CB  THR D 275       6.901  18.949 -27.353  1.00 75.36           C
ATOM   6423  OG1 THR D 275       6.287  18.031 -26.442  1.00 79.78           O
ATOM   6424  CG2 THR D 275       6.221  18.967 -28.701  1.00 72.06           C
ATOM   6425  N   VAL D 276       9.799  19.978 -28.971  1.00 69.84           N
ATOM   6426  CA  VAL D 276      10.627  21.062 -29.501  1.00 71.71           C
ATOM   6427  C   VAL D 276      10.276  21.327 -30.973  1.00 81.22           C
ATOM   6428  O   VAL D 276       9.599  20.511 -31.600  1.00 81.16           O
ATOM   6429  CB  VAL D 276      12.146  20.759 -29.353  1.00 75.05           C
ATOM   6430  CG1 VAL D 276      12.582  20.657 -27.890  1.00 74.45           C
ATOM   6431  CG2 VAL D 276      12.554  19.517 -30.139  1.00 74.78           C
ATOM   6432  N   ILE D 277      10.782  22.441 -31.538  1.00 80.95           N
ATOM   6433  CA  ILE D 277      10.589  22.771 -32.955  1.00 82.05           C
ATOM   6434  C   ILE D 277      11.896  22.560 -33.725  1.00 87.97           C
ATOM   6435  O   ILE D 277      12.916  23.182 -33.406  1.00 86.96           O
ATOM   6436  CB  ILE D 277       9.885  24.132 -33.216  1.00 85.41           C
ATOM   6437  CG1 ILE D 277      10.519  25.279 -32.408  1.00 86.16           C
ATOM   6438  CG2 ILE D 277       8.392  24.022 -32.927  1.00 86.06           C
ATOM   6439  CD1 ILE D 277      10.743  26.526 -33.196  1.00 95.39           C
ATOM   6440  N   CYS D 278      11.863  21.623 -34.691  1.00 87.10           N
ATOM   6441  CA  CYS D 278      12.993  21.209 -35.522  1.00 88.72           C
ATOM   6442  C   CYS D 278      13.212  22.070 -36.748  1.00 94.73           C
ATOM   6443  O   CYS D 278      12.345  22.122 -37.622  1.00 94.92           O
ATOM   6444  CB  CYS D 278      12.863  19.744 -35.913  1.00 89.73           C
ATOM   6445  SG  CYS D 278      14.143  18.670 -35.219  1.00 94.11           S
ATOM   6446  N   ARG D 279      14.418  22.653 -36.851  1.00 91.99           N
ATOM   6447  CA  ARG D 279      14.840  23.497 -37.971  1.00 92.29           C
ATOM   6448  C   ARG D 279      15.254  22.624 -39.177  1.00 96.46           C
ATOM   6449  O   ARG D 279      15.260  21.393 -39.067  1.00 95.46           O
ATOM   6450  CB  ARG D 279      15.984  24.442 -37.535  1.00 92.78           C
ATOM   6451  CG  ARG D 279      15.707  25.221 -36.245  1.00101.87           C
ATOM   6452  CD  ARG D 279      16.987  25.545 -35.496  1.00110.88           C
ATOM   6453  NE  ARG D 279      16.719  25.983 -34.123  1.00119.22           N
ATOM   6454  CZ  ARG D 279      17.609  26.578 -33.329  1.00132.13           C
ATOM   6455  NH1 ARG D 279      18.836  26.835 -33.767  1.00116.17           N
ATOM   6456  NH2 ARG D 279      17.272  26.933 -32.096  1.00117.87           N
ATOM   6457  N   LYS D 280      15.578  23.268 -40.329  1.00 94.01           N
ATOM   6458  CA  LYS D 280      16.002  22.612 -41.577  1.00 94.17           C
ATOM   6459  C   LYS D 280      17.222  21.713 -41.318  1.00 97.62           C
ATOM   6460  O   LYS D 280      18.366  22.191 -41.303  1.00 97.60           O
ATOM   6461  CB  LYS D 280      16.270  23.653 -42.692  1.00 96.67           C
ATOM   6462  CG  LYS D 280      16.410  23.046 -44.091  1.00109.38           C
ATOM   6463  CD  LYS D 280      15.649  23.841 -45.160  1.00120.30           C
ATOM   6464  CE  LYS D 280      14.202  23.417 -45.342  1.00130.41           C
ATOM   6465  NZ  LYS D 280      14.080  22.056 -45.930  1.00139.08           N
ATOM   6466  N   ASN D 281      16.939  20.414 -41.046  1.00 92.69           N
ATOM   6467  CA  ASN D 281      17.899  19.354 -40.705  1.00 91.85           C
ATOM   6468  C   ASN D 281      18.922  19.790 -39.626  1.00 91.88           C
ATOM   6469  O   ASN D 281      20.144  19.651 -39.808  1.00 91.74           O
ATOM   6470  CB  ASN D 281      18.575  18.749 -41.954  1.00 95.39           C
ATOM   6471  CG  ASN D 281      17.660  18.409 -43.112  1.00124.76           C
ATOM   6472  OD1 ASN D 281      16.457  18.149 -42.962  1.00119.90           O
ATOM   6473  ND2 ASN D 281      18.232  18.394 -44.307  1.00117.54           N
ATOM   6474  N   ALA D 282      18.402  20.347 -38.508  1.00 84.03           N
ATOM   6475  CA  ALA D 282      19.220  20.802 -37.381  1.00 81.21           C
ATOM   6476  C   ALA D 282      19.550  19.605 -36.490  1.00 77.66           C
ATOM   6477  O   ALA D 282      19.372  18.461 -36.917  1.00 76.32           O
ATOM   6478  CB  ALA D 282      18.486  21.885 -36.588  1.00 81.77           C
ATOM   6479  N   SER D 283      20.040  19.862 -35.264  1.00 69.34           N
ATOM   6480  CA  SER D 283      20.382  18.797 -34.333  1.00 66.15           C
ATOM   6481  C   SER D 283      19.646  18.923 -33.004  1.00 63.49           C
ATOM   6482  O   SER D 283      19.502  20.030 -32.479  1.00 62.49           O
ATOM   6483  CB  SER D 283      21.889  18.750 -34.114  1.00 68.46           C
ATOM   6484  OG  SER D 283      22.349  17.413 -34.185  1.00 77.19           O
ATOM   6485  N   ILE D 284      19.173  17.782 -32.474  1.00 55.87           N
ATOM   6486  CA  ILE D 284      18.559  17.689 -31.152  1.00 53.68           C
ATOM   6487  C   ILE D 284      19.511  16.872 -30.286  1.00 53.86           C
ATOM   6488  O   ILE D 284      19.798  15.707 -30.596  1.00 52.24           O
ATOM   6489  CB  ILE D 284      17.109  17.129 -31.149  1.00 56.22           C
ATOM   6490  CG1 ILE D 284      16.171  18.052 -31.948  1.00 56.03           C
ATOM   6491  CG2 ILE D 284      16.594  16.928 -29.699  1.00 55.92           C
ATOM   6492  CD1 ILE D 284      14.951  17.413 -32.354  1.00 53.00           C
ATOM   6493  N   SER D 285      20.013  17.506 -29.220  1.00 48.76           N
ATOM   6494  CA  SER D 285      20.931  16.896 -28.264  1.00 46.77           C
ATOM   6495  C   SER D 285      20.290  16.757 -26.875  1.00 44.49           C
ATOM   6496  O   SER D 285      19.492  17.601 -26.475  1.00 41.74           O
ATOM   6497  CB  SER D 285      22.217  17.708 -28.184  1.00 50.59           C
ATOM   6498  OG  SER D 285      22.933  17.651 -29.406  1.00 63.63           O
ATOM   6499  N   VAL D 286      20.612  15.665 -26.171  1.00 39.08           N
ATOM   6500  CA  VAL D 286      20.139  15.382 -24.812  1.00 37.38           C
ATOM   6501  C   VAL D 286      21.325  14.939 -23.949  1.00 37.90           C
ATOM   6502  O   VAL D 286      22.176  14.175 -24.395  1.00 35.67           O
ATOM   6503  CB  VAL D 286      18.957  14.355 -24.719  1.00 41.49           C
ATOM   6504  CG1 VAL D 286      18.284  14.410 -23.347  1.00 41.25           C
ATOM   6505  CG2 VAL D 286      17.912  14.583 -25.810  1.00 41.67           C
ATOM   6506  N   ARG D 287      21.372  15.436 -22.719  1.00 34.31           N
ATOM   6507  CA  ARG D 287      22.339  15.048 -21.698  1.00 33.39           C
ATOM   6508  C   ARG D 287      21.620  14.826 -20.346  1.00 35.36           C
ATOM   6509  O   ARG D 287      20.515  15.318 -20.145  1.00 35.34           O
ATOM   6510  CB  ARG D 287      23.551  15.998 -21.633  1.00 32.95           C
ATOM   6511  CG  ARG D 287      23.263  17.425 -21.234  1.00 36.06           C
ATOM   6512  CD  ARG D 287      24.571  18.157 -21.090  1.00 54.96           C
ATOM   6513  NE  ARG D 287      24.388  19.499 -20.537  1.00 70.84           N
ATOM   6514  CZ  ARG D 287      25.295  20.467 -20.608  1.00 81.04           C
ATOM   6515  NH1 ARG D 287      26.445  20.261 -21.237  1.00 62.14           N
ATOM   6516  NH2 ARG D 287      25.053  21.651 -20.067  1.00 69.80           N
ATOM   6517  N   ALA D 288      22.203  14.005 -19.481  1.00 31.36           N
ATOM   6518  CA  ALA D 288      21.633  13.599 -18.187  1.00 30.00           C
ATOM   6519  C   ALA D 288      22.514  14.002 -17.000  1.00 31.25           C
ATOM   6520  O   ALA D 288      23.712  14.197 -17.153  1.00 29.95           O
ATOM   6521  CB  ALA D 288      21.438  12.087 -18.174  1.00 29.59           C
ATOM   6522  N   GLN D 289      21.933  14.024 -15.812  1.00 26.53           N
ATOM   6523  CA  GLN D 289      22.604  14.357 -14.559  1.00 26.18           C
ATOM   6524  C   GLN D 289      21.764  13.790 -13.415  1.00 30.70           C
ATOM   6525  O   GLN D 289      20.553  13.614 -13.574  1.00 29.53           O
ATOM   6526  CB  GLN D 289      22.675  15.892 -14.425  1.00 27.30           C
ATOM   6527  CG  GLN D 289      23.524  16.433 -13.279  1.00 42.12           C
ATOM   6528  CD  GLN D 289      23.212  17.883 -13.043  1.00 51.92           C
ATOM   6529  OE1 GLN D 289      22.073  18.324 -13.144  1.00 43.86           O
ATOM   6530  NE2 GLN D 289      24.215  18.646 -12.711  1.00 51.35           N
ATOM   6531  N   ASP D 290      22.384  13.566 -12.255  1.00 28.57           N
ATOM   6532  CA  ASP D 290      21.662  13.122 -11.064  1.00 29.00           C
ATOM   6533  C   ASP D 290      20.603  14.207 -10.740  1.00 33.81           C
ATOM   6534  O   ASP D 290      20.921  15.398 -10.739  1.00 35.13           O
ATOM   6535  CB  ASP D 290      22.630  12.963  -9.884  1.00 30.85           C
ATOM   6536  CG  ASP D 290      21.995  12.245  -8.718  1.00 41.12           C
ATOM   6537  OD1 ASP D 290      21.283  12.902  -7.944  1.00 46.02           O
ATOM   6538  OD2 ASP D 290      22.172  11.016  -8.609  1.00 42.05           O
ATOM   6539  N   ARG D 291      19.357  13.805 -10.524  1.00 28.83           N
ATOM   6540  CA  ARG D 291      18.255  14.728 -10.251  1.00 28.44           C
ATOM   6541  C   ARG D 291      18.387  15.485  -8.925  1.00 35.94           C
ATOM   6542  O   ARG D 291      17.876  16.608  -8.818  1.00 37.54           O
ATOM   6543  CB  ARG D 291      16.915  13.979 -10.288  1.00 24.65           C
ATOM   6544  CG  ARG D 291      15.708  14.906 -10.423  1.00 35.23           C
ATOM   6545  CD  ARG D 291      14.383  14.188 -10.364  1.00 21.66           C
ATOM   6546  NE  ARG D 291      14.207  13.305 -11.512  1.00 44.95           N
ATOM   6547  CZ  ARG D 291      13.131  12.553 -11.733  1.00 65.55           C
ATOM   6548  NH1 ARG D 291      12.116  12.568 -10.873  1.00 48.35           N
ATOM   6549  NH2 ARG D 291      13.066  11.773 -12.803  1.00 56.45           N
ATOM   6550  N   TYR D 292      19.031  14.870  -7.919  1.00 32.89           N
ATOM   6551  CA  TYR D 292      19.100  15.400  -6.559  1.00 32.96           C
ATOM   6552  C   TYR D 292      20.444  15.942  -6.101  1.00 36.51           C
ATOM   6553  O   TYR D 292      20.499  16.638  -5.083  1.00 39.03           O
ATOM   6554  CB  TYR D 292      18.573  14.341  -5.577  1.00 34.84           C
ATOM   6555  CG  TYR D 292      17.277  13.703  -6.035  1.00 36.46           C
ATOM   6556  CD1 TYR D 292      16.124  14.462  -6.195  1.00 37.11           C
ATOM   6557  CD2 TYR D 292      17.229  12.362  -6.407  1.00 38.86           C
ATOM   6558  CE1 TYR D 292      14.932  13.889  -6.644  1.00 37.97           C
ATOM   6559  CE2 TYR D 292      16.046  11.779  -6.867  1.00 40.04           C
ATOM   6560  CZ  TYR D 292      14.894  12.545  -6.966  1.00 46.35           C
ATOM   6561  OH  TYR D 292      13.717  12.014  -7.440  1.00 47.66           O
ATOM   6562  N   TYR D 293      21.517  15.631  -6.829  1.00 29.03           N
ATOM   6563  CA  TYR D 293      22.863  16.060  -6.460  1.00 27.28           C
ATOM   6564  C   TYR D 293      23.605  16.601  -7.655  1.00 36.40           C
ATOM   6565  O   TYR D 293      23.678  15.949  -8.695  1.00 36.07           O
ATOM   6566  CB  TYR D 293      23.630  14.914  -5.794  1.00 25.40           C
ATOM   6567  CG  TYR D 293      24.859  15.352  -5.041  1.00 23.37           C
ATOM   6568  CD1 TYR D 293      24.765  15.858  -3.747  1.00 23.67           C
ATOM   6569  CD2 TYR D 293      26.124  15.296  -5.633  1.00 24.63           C
ATOM   6570  CE1 TYR D 293      25.899  16.256  -3.043  1.00 24.15           C
ATOM   6571  CE2 TYR D 293      27.261  15.703  -4.943  1.00 23.23           C
ATOM   6572  CZ  TYR D 293      27.143  16.187  -3.652  1.00 27.29           C
ATOM   6573  OH  TYR D 293      28.259  16.548  -2.950  1.00 30.46           O
ATOM   6574  N   SER D 294      24.136  17.820  -7.507  1.00 37.09           N
ATOM   6575  CA  SER D 294      24.823  18.527  -8.575  1.00 37.76           C
ATOM   6576  C   SER D 294      26.201  17.988  -8.923  1.00 40.15           C
ATOM   6577  O   SER D 294      27.194  18.609  -8.586  1.00 42.69           O
ATOM   6578  CB  SER D 294      24.856  20.027  -8.306  1.00 43.55           C
ATOM   6579  OG  SER D 294      25.334  20.720  -9.449  1.00 59.31           O
ATOM   6580  N   SER D 295      26.253  16.845  -9.603  1.00 32.49           N
ATOM   6581  CA  SER D 295      27.482  16.247 -10.110  1.00 30.55           C
ATOM   6582  C   SER D 295      27.529  16.558 -11.622  1.00 35.80           C
ATOM   6583  O   SER D 295      26.750  17.403 -12.111  1.00 35.41           O
ATOM   6584  CB  SER D 295      27.527  14.750  -9.829  1.00 31.57           C
ATOM   6585  OG  SER D 295      26.266  14.137 -10.048  1.00 38.82           O
ATOM   6586  N   SER D 296      28.422  15.898 -12.357  1.00 31.65           N
ATOM   6587  CA  SER D 296      28.617  16.161 -13.780  1.00 30.47           C
ATOM   6588  C   SER D 296      27.478  15.719 -14.678  1.00 32.72           C
ATOM   6589  O   SER D 296      26.789  14.727 -14.416  1.00 29.05           O
ATOM   6590  CB  SER D 296      29.928  15.547 -14.263  1.00 33.97           C
ATOM   6591  OG  SER D 296      30.946  15.653 -13.279  1.00 42.68           O
ATOM   6592  N   TRP D 297      27.295  16.479 -15.756  1.00 31.94           N
ATOM   6593  CA  TRP D 297      26.338  16.167 -16.795  1.00 32.62           C
ATOM   6594  C   TRP D 297      27.039  15.161 -17.685  1.00 34.16           C
ATOM   6595  O   TRP D 297      28.251  15.243 -17.893  1.00 33.92           O
ATOM   6596  CB  TRP D 297      26.021  17.410 -17.641  1.00 32.62           C
ATOM   6597  CG  TRP D 297      25.033  18.347 -17.023  1.00 34.63           C
ATOM   6598  CD1 TRP D 297      25.307  19.464 -16.291  1.00 37.68           C
ATOM   6599  CD2 TRP D 297      23.602  18.253 -17.097  1.00 34.80           C
ATOM   6600  NE1 TRP D 297      24.135  20.050 -15.870  1.00 37.44           N
ATOM   6601  CE2 TRP D 297      23.072  19.341 -16.370  1.00 38.63           C
ATOM   6602  CE3 TRP D 297      22.713  17.339 -17.689  1.00 36.14           C
ATOM   6603  CZ2 TRP D 297      21.696  19.571 -16.263  1.00 37.91           C
ATOM   6604  CZ3 TRP D 297      21.350  17.552 -17.557  1.00 37.44           C
ATOM   6605  CH2 TRP D 297      20.857  18.662 -16.859  1.00 38.12           C
ATOM   6606  N   SER D 298      26.293  14.218 -18.210  1.00 29.59           N
ATOM   6607  CA  SER D 298      26.792  13.239 -19.160  1.00 29.79           C
ATOM   6608  C   SER D 298      27.261  13.935 -20.467  1.00 36.89           C
ATOM   6609  O   SER D 298      27.036  15.121 -20.653  1.00 36.86           O
ATOM   6610  CB  SER D 298      25.657  12.276 -19.514  1.00 30.51           C
ATOM   6611  OG  SER D 298      24.635  12.892 -20.280  1.00 29.60           O
ATOM   6612  N   GLU D 299      27.849  13.171 -21.398  1.00 35.99           N
ATOM   6613  CA  GLU D 299      28.185  13.630 -22.741  1.00 35.52           C
ATOM   6614  C   GLU D 299      26.824  13.764 -23.445  1.00 42.15           C
ATOM   6615  O   GLU D 299      25.827  13.214 -22.957  1.00 42.75           O
ATOM   6616  CB  GLU D 299      29.075  12.590 -23.452  1.00 36.24           C
ATOM   6617  CG  GLU D 299      30.495  12.525 -22.933  1.00 48.43           C
ATOM   6618  CD  GLU D 299      31.356  13.747 -23.194  1.00 77.17           C
ATOM   6619  OE1 GLU D 299      31.714  13.987 -24.373  1.00 87.37           O
ATOM   6620  OE2 GLU D 299      31.790  14.380 -22.203  1.00 62.27           O
ATOM   6621  N   TRP D 300      26.763  14.565 -24.518  1.00 39.51           N
ATOM   6622  CA  TRP D 300      25.536  14.756 -25.287  1.00 39.54           C
ATOM   6623  C   TRP D 300      25.239  13.534 -26.155  1.00 46.35           C
ATOM   6624  O   TRP D 300      26.141  12.958 -26.764  1.00 45.83           O
ATOM   6625  CB  TRP D 300      25.658  15.957 -26.227  1.00 37.97           C
ATOM   6626  CG  TRP D 300      25.738  17.296 -25.575  1.00 39.21           C
ATOM   6627  CD1 TRP D 300      26.855  18.074 -25.432  1.00 42.22           C
ATOM   6628  CD2 TRP D 300      24.637  18.073 -25.079  1.00 38.94           C
ATOM   6629  NE1 TRP D 300      26.525  19.265 -24.821  1.00 41.84           N
ATOM   6630  CE2 TRP D 300      25.168  19.298 -24.607  1.00 42.81           C
ATOM   6631  CE3 TRP D 300      23.255  17.838 -24.953  1.00 40.18           C
ATOM   6632  CZ2 TRP D 300      24.360  20.300 -24.046  1.00 41.72           C
ATOM   6633  CZ3 TRP D 300      22.453  18.839 -24.423  1.00 41.74           C
ATOM   6634  CH2 TRP D 300      23.003  20.049 -23.969  1.00 42.31           C
ATOM   6635  N   ALA D 301      23.962  13.161 -26.208  1.00 47.02           N
ATOM   6636  CA  ALA D 301      23.400  12.140 -27.092  1.00 48.37           C
ATOM   6637  C   ALA D 301      22.729  13.010 -28.150  1.00 56.14           C
ATOM   6638  O   ALA D 301      22.037  13.968 -27.779  1.00 55.40           O
ATOM   6639  CB  ALA D 301      22.360  11.322 -26.354  1.00 48.63           C
ATOM   6640  N   SER D 302      22.999  12.767 -29.447  1.00 55.54           N
ATOM   6641  CA  SER D 302      22.443  13.631 -30.491  1.00 56.55           C
ATOM   6642  C   SER D 302      21.794  12.906 -31.654  1.00 63.54           C
ATOM   6643  O   SER D 302      22.160  11.775 -31.965  1.00 63.44           O
ATOM   6644  CB  SER D 302      23.498  14.605 -30.991  1.00 60.61           C
ATOM   6645  OG  SER D 302      22.914  15.821 -31.422  1.00 73.03           O
ATOM   6646  N   VAL D 303      20.804  13.566 -32.278  1.00 62.78           N
ATOM   6647  CA  VAL D 303      20.048  13.053 -33.414  1.00 63.67           C
ATOM   6648  C   VAL D 303      19.668  14.216 -34.356  1.00 70.44           C
ATOM   6649  O   VAL D 303      19.225  15.268 -33.884  1.00 70.39           O
ATOM   6650  CB  VAL D 303      18.871  12.150 -32.943  1.00 67.61           C
ATOM   6651  CG1 VAL D 303      17.550  12.505 -33.593  1.00 67.58           C
ATOM   6652  CG2 VAL D 303      19.196  10.680 -33.153  1.00 67.63           C
ATOM   6653  N   PRO D 304      19.893  14.077 -35.683  1.00 68.80           N
ATOM   6654  CA  PRO D 304      19.550  15.181 -36.596  1.00 68.64           C
ATOM   6655  C   PRO D 304      18.049  15.270 -36.886  1.00 71.59           C
ATOM   6656  O   PRO D 304      17.349  14.260 -36.796  1.00 70.34           O
ATOM   6657  CB  PRO D 304      20.354  14.866 -37.864  1.00 70.55           C
ATOM   6658  CG  PRO D 304      21.130  13.588 -37.571  1.00 75.07           C
ATOM   6659  CD  PRO D 304      20.436  12.925 -36.431  1.00 70.75           C
ATOM   6660  N   CYS D 305      17.561  16.483 -37.229  1.00 67.89           N
ATOM   6661  CA  CYS D 305      16.157  16.744 -37.557  1.00 90.56           C
ATOM   6662  C   CYS D 305      15.734  16.013 -38.847  1.00122.74           C
ATOM   6663  O   CYS D 305      16.429  16.065 -39.866  1.00 83.97           O
ATOM   6664  CB  CYS D 305      15.893  18.243 -37.662  1.00 90.65           C
ATOM   6665  SG  CYS D 305      15.934  19.128 -36.081  1.00 94.17           S
