# Supplementary material for: A non-redundant data set of nanobody-antigen crystal structures
Source: Data Brief. 2019 Mar 6;24:103754. doi: 10.1016/j.dib.2019.103754 (PMC6441729; doi:10.1016/j.dib.2019.103754)
Supplement: Multimedia component 5 [file mmc5.zip › Data_set/Ag_1/4hem_1.pdb]

ATOM      1  N   ASN A  34       8.837 -43.355 -17.411  1.00 31.44           N
ATOM      2  CA  ASN A  34       9.362 -42.709 -16.199  1.00 27.97           C
ATOM      3  C   ASN A  34      10.601 -41.796 -16.458  1.00 27.86           C
ATOM      4  O   ASN A  34      11.373 -41.531 -15.526  1.00 24.88           O
ATOM      5  CB  ASN A  34       9.677 -43.744 -15.106  1.00 29.31           C
ATOM      6  CG  ASN A  34       9.802 -43.095 -13.744  1.00 32.81           C
ATOM      7  OD1 ASN A  34       9.022 -42.206 -13.385  1.00 29.06           O
ATOM      8  ND2 ASN A  34      10.786 -43.519 -12.951  1.00 26.12           N
ATOM      9  N   VAL A  35      10.800 -41.318 -17.701  1.00 22.83           N
ATOM     10  CA  VAL A  35      11.941 -40.438 -18.007  1.00 22.43           C
ATOM     11  C   VAL A  35      11.484 -39.002 -18.269  1.00 22.24           C
ATOM     12  O   VAL A  35      10.360 -38.796 -18.719  1.00 21.29           O
ATOM     13  CB  VAL A  35      12.851 -40.963 -19.160  1.00 29.14           C
ATOM     14  CG1 VAL A  35      13.181 -42.451 -18.965  1.00 29.62           C
ATOM     15  CG2 VAL A  35      12.225 -40.712 -20.528  1.00 30.43           C
ATOM     16  N   VAL A  36      12.341 -38.020 -17.934  1.00 19.32           N
ATOM     17  CA  VAL A  36      12.044 -36.610 -18.152  1.00 18.63           C
ATOM     18  C   VAL A  36      12.363 -36.316 -19.593  1.00 21.13           C
ATOM     19  O   VAL A  36      13.447 -36.684 -20.057  1.00 21.44           O
ATOM     20  CB  VAL A  36      12.832 -35.686 -17.188  1.00 21.21           C
ATOM     21  CG1 VAL A  36      12.560 -34.206 -17.481  1.00 21.42           C
ATOM     22  CG2 VAL A  36      12.513 -36.030 -15.744  1.00 20.63           C
ATOM     23  N   HIS A  37      11.444 -35.623 -20.300  1.00 19.00           N
ATOM     24  CA  HIS A  37      11.676 -35.298 -21.699  1.00 18.47           C
ATOM     25  C   HIS A  37      12.057 -33.849 -21.920  1.00 21.11           C
ATOM     26  O   HIS A  37      11.796 -33.000 -21.074  1.00 20.66           O
ATOM     27  CB  HIS A  37      10.423 -35.630 -22.538  1.00 19.34           C
ATOM     28  CG  HIS A  37      10.116 -37.084 -22.535  1.00 22.98           C
ATOM     29  ND1 HIS A  37       9.361 -37.655 -21.527  1.00 25.44           N
ATOM     30  CD2 HIS A  37      10.522 -38.052 -23.393  1.00 26.00           C
ATOM     31  CE1 HIS A  37       9.328 -38.957 -21.804  1.00 25.78           C
ATOM     32  NE2 HIS A  37      10.029 -39.243 -22.909  1.00 26.19           N
ATOM     33  N   LYS A  38      12.657 -33.556 -23.092  1.00 20.23           N
ATOM     34  CA  LYS A  38      13.042 -32.183 -23.478  1.00 19.57           C
ATOM     35  C   LYS A  38      11.868 -31.353 -24.015  1.00 21.56           C
ATOM     36  O   LYS A  38      12.048 -30.204 -24.428  1.00 21.19           O
ATOM     37  CB  LYS A  38      14.211 -32.190 -24.467  1.00 20.84           C
ATOM     38  CG  LYS A  38      15.519 -32.634 -23.853  1.00 24.45           C
ATOM     39  CD  LYS A  38      16.582 -32.507 -24.947  1.00 32.65           C
ATOM     40  CE  LYS A  38      17.848 -33.229 -24.611  1.00 54.01           C
ATOM     41  NZ  LYS A  38      18.631 -33.558 -25.825  1.00 62.80           N
ATOM     42  N   THR A  39      10.647 -31.940 -24.021  1.00 19.57           N
ATOM     43  CA  THR A  39       9.396 -31.246 -24.379  1.00 18.50           C
ATOM     44  C   THR A  39       8.308 -31.767 -23.431  1.00 20.16           C
ATOM     45  O   THR A  39       8.485 -32.818 -22.806  1.00 20.36           O
ATOM     46  CB  THR A  39       8.948 -31.506 -25.836  1.00 25.14           C
ATOM     47  OG1 THR A  39       8.592 -32.889 -26.001  1.00 23.44           O
ATOM     48  CG2 THR A  39      10.019 -31.123 -26.888  1.00 23.83           C
ATOM     49  N   GLY A  40       7.182 -31.068 -23.391  1.00 18.83           N
ATOM     50  CA  GLY A  40       6.001 -31.533 -22.672  1.00 18.54           C
ATOM     51  C   GLY A  40       5.879 -31.113 -21.226  1.00 20.27           C
ATOM     52  O   GLY A  40       6.881 -30.962 -20.500  1.00 19.94           O
ATOM     53  N   ASP A  41       4.626 -30.914 -20.814  1.00 18.68           N
ATOM     54  CA  ASP A  41       4.306 -30.565 -19.422  1.00 18.57           C
ATOM     55  C   ASP A  41       4.407 -31.866 -18.595  1.00 21.59           C
ATOM     56  O   ASP A  41       3.738 -32.860 -18.910  1.00 20.04           O
ATOM     57  CB  ASP A  41       2.905 -29.952 -19.369  1.00 20.66           C
ATOM     58  CG  ASP A  41       2.765 -28.655 -20.164  1.00 25.64           C
ATOM     59  OD1 ASP A  41       3.822 -28.105 -20.637  1.00 23.63           O
ATOM     60  OD2 ASP A  41       1.614 -28.207 -20.357  1.00 27.52           O
ATOM     61  N   GLU A  42       5.289 -31.891 -17.573  1.00 17.35           N
ATOM     62  CA  GLU A  42       5.580 -33.135 -16.834  1.00 17.72           C
ATOM     63  C   GLU A  42       5.824 -32.850 -15.365  1.00 19.41           C
ATOM     64  O   GLU A  42       6.237 -31.753 -15.000  1.00 18.49           O
ATOM     65  CB  GLU A  42       6.922 -33.733 -17.369  1.00 19.06           C
ATOM     66  CG  GLU A  42       6.847 -34.280 -18.802  1.00 20.73           C
ATOM     67  CD  GLU A  42       8.105 -34.968 -19.278  1.00 25.21           C
ATOM     68  OE1 GLU A  42       9.208 -34.391 -19.110  1.00 21.60           O
ATOM     69  OE2 GLU A  42       7.987 -36.112 -19.776  1.00 25.66           O
ATOM     70  N   THR A  43       5.581 -33.866 -14.534  1.00 17.11           N
ATOM     71  CA  THR A  43       5.794 -33.811 -13.088  1.00 16.71           C
ATOM     72  C   THR A  43       6.996 -34.678 -12.794  1.00 21.24           C
ATOM     73  O   THR A  43       7.073 -35.829 -13.259  1.00 22.50           O
ATOM     74  CB  THR A  43       4.524 -34.297 -12.383  1.00 22.50           C
ATOM     75  OG1 THR A  43       3.550 -33.273 -12.576  1.00 22.70           O
ATOM     76  CG2 THR A  43       4.745 -34.503 -10.871  1.00 22.21           C
ATOM     77  N   ILE A  44       7.897 -34.159 -11.972  1.00 19.03           N
ATOM     78  CA  ILE A  44       9.169 -34.809 -11.660  1.00 18.06           C
ATOM     79  C   ILE A  44       9.263 -34.962 -10.148  1.00 20.85           C
ATOM     80  O   ILE A  44       9.342 -33.959  -9.446  1.00 20.71           O
ATOM     81  CB  ILE A  44      10.331 -33.942 -12.220  1.00 20.68           C
ATOM     82  CG1 ILE A  44      10.148 -33.653 -13.759  1.00 21.51           C
ATOM     83  CG2 ILE A  44      11.705 -34.582 -11.938  1.00 20.03           C
ATOM     84  CD1 ILE A  44      11.129 -32.637 -14.343  1.00 23.66           C
ATOM     85  N   ALA A  45       9.259 -36.208  -9.655  1.00 18.55           N
ATOM     86  CA  ALA A  45       9.348 -36.463  -8.205  1.00 19.78           C
ATOM     87  C   ALA A  45      10.774 -36.858  -7.859  1.00 23.05           C
ATOM     88  O   ALA A  45      11.525 -37.249  -8.749  1.00 21.89           O
ATOM     89  CB  ALA A  45       8.404 -37.599  -7.814  1.00 21.15           C
ATOM     90  N   GLY A  46      11.109 -36.811  -6.563  1.00 21.03           N
ATOM     91  CA  GLY A  46      12.437 -37.160  -6.089  1.00 20.11           C
ATOM     92  C   GLY A  46      13.285 -35.939  -5.789  1.00 23.55           C
ATOM     93  O   GLY A  46      13.035 -34.834  -6.307  1.00 23.62           O
ATOM     94  N   LYS A  47      14.297 -36.114  -4.941  1.00 20.94           N
ATOM     95  CA  LYS A  47      15.187 -35.015  -4.632  1.00 20.50           C
ATOM     96  C   LYS A  47      16.169 -34.889  -5.810  1.00 24.92           C
ATOM     97  O   LYS A  47      16.968 -35.791  -6.044  1.00 25.01           O
ATOM     98  CB  LYS A  47      15.932 -35.250  -3.313  1.00 21.66           C
ATOM     99  CG  LYS A  47      16.789 -34.035  -2.952  1.00 23.20           C
ATOM    100  CD  LYS A  47      17.669 -34.315  -1.734  1.00 25.88           C
ATOM    101  CE  LYS A  47      18.608 -33.154  -1.514  1.00 32.33           C
ATOM    102  NZ  LYS A  47      19.618 -33.462  -0.463  1.00 41.08           N
ATOM    103  N   LYS A  48      16.125 -33.755  -6.514  1.00 19.58           N
ATOM    104  CA  LYS A  48      16.984 -33.543  -7.680  1.00 18.86           C
ATOM    105  C   LYS A  48      18.059 -32.550  -7.358  1.00 22.64           C
ATOM    106  O   LYS A  48      17.771 -31.419  -6.972  1.00 22.02           O
ATOM    107  CB  LYS A  48      16.162 -33.084  -8.900  1.00 19.49           C
ATOM    108  CG  LYS A  48      15.024 -34.031  -9.299  1.00 21.44           C
ATOM    109  CD  LYS A  48      15.444 -35.512  -9.509  1.00 20.80           C
ATOM    110  CE  LYS A  48      14.333 -36.226 -10.248  1.00 22.12           C
ATOM    111  NZ  LYS A  48      14.423 -37.714 -10.235  1.00 22.21           N
ATOM    112  N   THR A  49      19.313 -32.960  -7.555  1.00 19.76           N
ATOM    113  CA  THR A  49      20.453 -32.091  -7.287  1.00 20.93           C
ATOM    114  C   THR A  49      21.127 -31.746  -8.600  1.00 24.03           C
ATOM    115  O   THR A  49      21.632 -32.644  -9.273  1.00 24.39           O
ATOM    116  CB  THR A  49      21.463 -32.795  -6.360  1.00 21.62           C
ATOM    117  OG1 THR A  49      20.849 -33.035  -5.079  1.00 21.71           O
ATOM    118  CG2 THR A  49      22.721 -31.973  -6.167  1.00 22.88           C
ATOM    119  N   PHE A  50      21.137 -30.465  -8.971  1.00 20.90           N
ATOM    120  CA  PHE A  50      21.817 -30.026 -10.195  1.00 20.55           C
ATOM    121  C   PHE A  50      23.223 -29.575  -9.796  1.00 24.00           C
ATOM    122  O   PHE A  50      23.345 -28.665  -8.972  1.00 23.12           O
ATOM    123  CB  PHE A  50      21.056 -28.883 -10.869  1.00 20.87           C
ATOM    124  CG  PHE A  50      19.717 -29.272 -11.437  1.00 20.47           C
ATOM    125  CD1 PHE A  50      18.583 -29.310 -10.630  1.00 20.47           C
ATOM    126  CD2 PHE A  50      19.579 -29.590 -12.788  1.00 21.83           C
ATOM    127  CE1 PHE A  50      17.344 -29.699 -11.151  1.00 21.03           C
ATOM    128  CE2 PHE A  50      18.325 -29.935 -13.321  1.00 22.67           C
ATOM    129  CZ  PHE A  50      17.214 -29.977 -12.500  1.00 21.68           C
ATOM    130  N   THR A  51      24.279 -30.233 -10.317  1.00 22.26           N
ATOM    131  CA  THR A  51      25.652 -29.861  -9.905  1.00 23.40           C
ATOM    132  C   THR A  51      26.236 -28.701 -10.706  1.00 29.04           C
ATOM    133  O   THR A  51      27.240 -28.099 -10.292  1.00 32.32           O
ATOM    134  CB  THR A  51      26.575 -31.081  -9.892  1.00 24.83           C
ATOM    135  OG1 THR A  51      26.564 -31.645 -11.201  1.00 28.40           O
ATOM    136  CG2 THR A  51      26.146 -32.116  -8.854  1.00 26.55           C
ATOM    137  N   GLY A  52      25.584 -28.375 -11.801  1.00 26.96           N
ATOM    138  CA  GLY A  52      25.982 -27.298 -12.695  1.00 27.22           C
ATOM    139  C   GLY A  52      25.088 -26.081 -12.616  1.00 28.90           C
ATOM    140  O   GLY A  52      24.457 -25.818 -11.591  1.00 28.57           O
ATOM    141  N   ASN A  53      25.054 -25.323 -13.704  1.00 24.64           N
ATOM    142  CA  ASN A  53      24.268 -24.094 -13.803  1.00 24.52           C
ATOM    143  C   ASN A  53      22.908 -24.379 -14.383  1.00 27.52           C
ATOM    144  O   ASN A  53      22.771 -25.243 -15.247  1.00 27.23           O
ATOM    145  CB  ASN A  53      24.988 -23.075 -14.658  1.00 28.52           C
ATOM    146  CG  ASN A  53      26.314 -22.667 -14.043  1.00 40.63           C
ATOM    147  OD1 ASN A  53      26.529 -22.798 -12.830  1.00 30.00           O
ATOM    148  ND2 ASN A  53      27.236 -22.199 -14.862  1.00 36.89           N
ATOM    149  N   VAL A  54      21.901 -23.670 -13.877  1.00 21.64           N
ATOM    150  CA  VAL A  54      20.522 -23.841 -14.336  1.00 21.03           C
ATOM    151  C   VAL A  54      20.001 -22.502 -14.786  1.00 25.80           C
ATOM    152  O   VAL A  54      20.227 -21.495 -14.116  1.00 25.44           O
ATOM    153  CB  VAL A  54      19.627 -24.478 -13.235  1.00 23.34           C
ATOM    154  CG1 VAL A  54      18.144 -24.475 -13.606  1.00 22.71           C
ATOM    155  CG2 VAL A  54      20.074 -25.895 -12.928  1.00 23.11           C
ATOM    156  N  AGLU A  55      19.295 -22.482 -15.921  1.00 22.69           N
ATOM    157  CA AGLU A  55      18.667 -21.266 -16.414  1.00 22.42           C
ATOM    158  C  AGLU A  55      17.177 -21.558 -16.578  1.00 25.51           C
ATOM    159  O  AGLU A  55      16.804 -22.654 -17.015  1.00 24.71           O
ATOM    160  CB AGLU A  55      19.283 -20.825 -17.751  1.00 24.55           C
ATOM    161  CG AGLU A  55      18.833 -19.434 -18.173  1.00 35.03           C
ATOM    162  CD AGLU A  55      19.374 -18.874 -19.475  1.00 65.26           C
ATOM    163  OE1AGLU A  55      20.092 -19.600 -20.201  1.00 65.41           O
ATOM    164  OE2AGLU A  55      19.063 -17.699 -19.777  1.00 67.22           O
ATOM    165  N   VAL A  56      16.339 -20.599 -16.215  1.00 21.80           N
ATOM    166  CA  VAL A  56      14.886 -20.725 -16.363  1.00 22.77           C
ATOM    167  C   VAL A  56      14.451 -19.506 -17.146  1.00 28.53           C
ATOM    168  O   VAL A  56      14.593 -18.393 -16.641  1.00 27.48           O
ATOM    169  CB  VAL A  56      14.138 -20.871 -15.001  1.00 25.96           C
ATOM    170  CG1 VAL A  56      12.616 -20.877 -15.195  1.00 25.65           C
ATOM    171  CG2 VAL A  56      14.593 -22.135 -14.266  1.00 25.12           C
ATOM    172  N   ASN A  57      13.982 -19.703 -18.394  1.00 25.83           N
ATOM    173  CA  ASN A  57      13.538 -18.600 -19.265  1.00 26.34           C
ATOM    174  C   ASN A  57      12.115 -18.131 -19.001  1.00 30.67           C
ATOM    175  O   ASN A  57      11.766 -17.005 -19.374  1.00 30.78           O
ATOM    176  CB  ASN A  57      13.697 -18.976 -20.742  1.00 26.35           C
ATOM    177  CG  ASN A  57      15.103 -19.253 -21.200  1.00 42.28           C
ATOM    178  OD1 ASN A  57      16.093 -18.905 -20.557  1.00 38.00           O
ATOM    179  ND2 ASN A  57      15.216 -19.881 -22.346  1.00 34.54           N
ATOM    180  N   GLY A  58      11.274 -19.017 -18.469  1.00 27.63           N
ATOM    181  CA  GLY A  58       9.905 -18.695 -18.095  1.00 27.34           C
ATOM    182  C   GLY A  58       9.872 -18.280 -16.640  1.00 31.01           C
ATOM    183  O   GLY A  58      10.852 -17.737 -16.119  1.00 31.32           O
ATOM    184  N   SER A  59       8.758 -18.521 -15.965  1.00 27.57           N
ATOM    185  CA  SER A  59       8.694 -18.194 -14.553  1.00 27.11           C
ATOM    186  C   SER A  59       9.190 -19.390 -13.739  1.00 28.68           C
ATOM    187  O   SER A  59       9.164 -20.543 -14.222  1.00 27.80           O
ATOM    188  CB  SER A  59       7.266 -17.853 -14.146  1.00 31.18           C
ATOM    189  OG  SER A  59       6.410 -18.954 -14.388  1.00 37.64           O
ATOM    190  N   LEU A  60       9.651 -19.097 -12.519  1.00 26.61           N
ATOM    191  CA  LEU A  60      10.068 -20.066 -11.526  1.00 26.20           C
ATOM    192  C   LEU A  60       9.180 -19.836 -10.297  1.00 30.15           C
ATOM    193  O   LEU A  60       9.289 -18.805  -9.614  1.00 30.98           O
ATOM    194  CB  LEU A  60      11.544 -19.915 -11.203  1.00 26.36           C
ATOM    195  CG  LEU A  60      12.043 -20.749 -10.022  1.00 31.03           C
ATOM    196  CD1 LEU A  60      11.941 -22.248 -10.315  1.00 30.47           C
ATOM    197  CD2 LEU A  60      13.450 -20.368  -9.691  1.00 36.34           C
ATOM    198  N   THR A  61       8.284 -20.780 -10.037  1.00 23.30           N
ATOM    199  CA  THR A  61       7.301 -20.663  -8.970  1.00 22.77           C
ATOM    200  C   THR A  61       7.574 -21.569  -7.809  1.00 27.05           C
ATOM    201  O   THR A  61       7.695 -22.771  -7.986  1.00 23.92           O
ATOM    202  CB  THR A  61       5.886 -20.853  -9.550  1.00 30.55           C
ATOM    203  OG1 THR A  61       5.726 -19.920 -10.620  1.00 32.84           O
ATOM    204  CG2 THR A  61       4.772 -20.619  -8.504  1.00 31.31           C
ATOM    205  N   LEU A  62       7.630 -20.979  -6.597  1.00 25.59           N
ATOM    206  CA  LEU A  62       7.831 -21.709  -5.349  1.00 26.47           C
ATOM    207  C   LEU A  62       6.512 -21.646  -4.520  1.00 30.22           C
ATOM    208  O   LEU A  62       5.670 -20.815  -4.833  1.00 28.70           O
ATOM    209  CB  LEU A  62       9.019 -21.077  -4.572  1.00 27.31           C
ATOM    210  CG  LEU A  62      10.325 -20.840  -5.390  1.00 34.19           C
ATOM    211  CD1 LEU A  62      11.367 -20.047  -4.581  1.00 36.16           C
ATOM    212  CD2 LEU A  62      10.891 -22.129  -5.900  1.00 33.63           C
ATOM    213  N   PRO A  63       6.280 -22.529  -3.513  1.00 30.01           N
ATOM    214  CA  PRO A  63       5.037 -22.415  -2.712  1.00 30.08           C
ATOM    215  C   PRO A  63       5.046 -21.078  -1.953  1.00 29.65           C
ATOM    216  O   PRO A  63       6.109 -20.533  -1.635  1.00 29.50           O
ATOM    217  CB  PRO A  63       5.136 -23.593  -1.730  1.00 33.08           C
ATOM    218  CG  PRO A  63       6.206 -24.487  -2.282  1.00 38.30           C
ATOM    219  CD  PRO A  63       7.162 -23.578  -2.969  1.00 33.19           C
ATOM    220  N   THR A  64       3.862 -20.542  -1.734  1.00 25.83           N
ATOM    221  CA  THR A  64       3.693 -19.261  -1.087  1.00 24.22           C
ATOM    222  C   THR A  64       2.638 -19.401   0.001  1.00 27.35           C
ATOM    223  O   THR A  64       1.732 -20.241  -0.085  1.00 28.03           O
ATOM    224  CB  THR A  64       3.307 -18.225  -2.159  1.00 39.92           C
ATOM    225  OG1 THR A  64       4.332 -18.149  -3.151  1.00 51.98           O
ATOM    226  CG2 THR A  64       3.150 -16.897  -1.612  1.00 35.51           C
ATOM    227  N   LYS A  65       2.796 -18.604   1.045  1.00 21.26           N
ATOM    228  CA  LYS A  65       1.864 -18.548   2.146  1.00 20.75           C
ATOM    229  C   LYS A  65       1.853 -17.114   2.642  1.00 23.59           C
ATOM    230  O   LYS A  65       2.893 -16.442   2.627  1.00 20.96           O
ATOM    231  CB  LYS A  65       2.289 -19.504   3.272  1.00 24.69           C
ATOM    232  CG  LYS A  65       1.146 -19.759   4.240  1.00 40.60           C
ATOM    233  CD  LYS A  65       1.540 -20.746   5.290  1.00 54.99           C
ATOM    234  CE  LYS A  65       0.330 -21.399   5.902  1.00 66.35           C
ATOM    235  NZ  LYS A  65      -0.296 -20.558   6.951  1.00 75.85           N
ATOM    236  N   SER A  66       0.679 -16.655   3.070  1.00 20.44           N
ATOM    237  CA  SER A  66       0.538 -15.295   3.574  1.00 19.81           C
ATOM    238  C   SER A  66      -0.028 -15.266   4.973  1.00 20.78           C
ATOM    239  O   SER A  66      -0.760 -16.184   5.398  1.00 21.00           O
ATOM    240  CB  SER A  66      -0.363 -14.479   2.651  1.00 24.76           C
ATOM    241  OG  SER A  66       0.223 -14.380   1.364  1.00 31.61           O
ATOM    242  N   TRP A  67       0.240 -14.150   5.666  1.00 18.45           N
ATOM    243  CA  TRP A  67      -0.309 -13.903   6.996  1.00 19.37           C
ATOM    244  C   TRP A  67      -0.302 -12.404   7.232  1.00 21.41           C
ATOM    245  O   TRP A  67       0.611 -11.726   6.769  1.00 19.60           O
ATOM    246  CB  TRP A  67       0.588 -14.562   8.073  1.00 19.82           C
ATOM    247  CG  TRP A  67       0.174 -14.257   9.488  1.00 20.77           C
ATOM    248  CD1 TRP A  67      -0.797 -14.901  10.208  1.00 22.88           C
ATOM    249  CD2 TRP A  67       0.615 -13.160  10.303  1.00 20.26           C
ATOM    250  NE1 TRP A  67      -0.932 -14.317  11.449  1.00 22.24           N
ATOM    251  CE2 TRP A  67      -0.077 -13.245  11.534  1.00 23.29           C
ATOM    252  CE3 TRP A  67       1.573 -12.139  10.133  1.00 21.47           C
ATOM    253  CZ2 TRP A  67       0.155 -12.356  12.589  1.00 22.64           C
ATOM    254  CZ3 TRP A  67       1.788 -11.244  11.175  1.00 22.15           C
ATOM    255  CH2 TRP A  67       1.089 -11.360  12.386  1.00 22.64           C
ATOM    256  N   SER A  68      -1.292 -11.889   7.959  1.00 18.95           N
ATOM    257  CA  SER A  68      -1.240 -10.503   8.426  1.00 17.75           C
ATOM    258  C   SER A  68      -1.872 -10.415   9.808  1.00 21.87           C
ATOM    259  O   SER A  68      -2.787 -11.178  10.156  1.00 22.02           O
ATOM    260  CB  SER A  68      -1.855  -9.496   7.455  1.00 22.98           C
ATOM    261  OG  SER A  68      -3.272  -9.562   7.434  1.00 27.95           O
ATOM    262  N   GLY A  69      -1.374  -9.483  10.593  1.00 18.66           N
ATOM    263  CA  GLY A  69      -1.934  -9.273  11.921  1.00 18.13           C
ATOM    264  C   GLY A  69      -1.503  -7.943  12.469  1.00 21.56           C
ATOM    265  O   GLY A  69      -0.496  -7.381  12.013  1.00 20.48           O
ATOM    266  N   GLU A  70      -2.225  -7.481  13.496  1.00 19.42           N
ATOM    267  CA  GLU A  70      -1.862  -6.258  14.164  1.00 18.04           C
ATOM    268  C   GLU A  70      -0.861  -6.656  15.248  1.00 22.85           C
ATOM    269  O   GLU A  70      -1.225  -7.334  16.211  1.00 23.33           O
ATOM    270  CB  GLU A  70      -3.085  -5.554  14.770  1.00 19.48           C
ATOM    271  CG  GLU A  70      -2.620  -4.325  15.539  1.00 22.66           C
ATOM    272  CD  GLU A  70      -3.648  -3.647  16.408  1.00 33.45           C
ATOM    273  OE1 GLU A  70      -4.861  -3.855  16.171  1.00 29.89           O
ATOM    274  OE2 GLU A  70      -3.239  -2.875  17.304  1.00 27.50           O
ATOM    275  N   LEU A  71       0.404  -6.281  15.075  1.00 19.94           N
ATOM    276  CA  LEU A  71       1.433  -6.630  16.070  1.00 19.62           C
ATOM    277  C   LEU A  71       1.139  -6.007  17.427  1.00 22.38           C
ATOM    278  O   LEU A  71       1.277  -6.680  18.454  1.00 23.67           O
ATOM    279  CB  LEU A  71       2.824  -6.156  15.609  1.00 19.68           C
ATOM    280  CG  LEU A  71       3.276  -6.650  14.251  1.00 21.83           C
ATOM    281  CD1 LEU A  71       4.641  -6.042  13.922  1.00 21.16           C
ATOM    282  CD2 LEU A  71       3.303  -8.188  14.182  1.00 22.36           C
ATOM    283  N   GLY A  72       0.744  -4.740  17.418  1.00 20.14           N
ATOM    284  CA  GLY A  72       0.420  -3.978  18.620  1.00 20.94           C
ATOM    285  C   GLY A  72       0.446  -2.497  18.334  1.00 23.01           C
ATOM    286  O   GLY A  72       1.073  -2.063  17.355  1.00 22.93           O
ATOM    287  N   GLY A  73      -0.222  -1.730  19.184  1.00 20.94           N
ATOM    288  CA  GLY A  73      -0.254  -0.279  19.083  1.00 21.48           C
ATOM    289  C   GLY A  73      -0.802   0.260  17.782  1.00 23.09           C
ATOM    290  O   GLY A  73      -0.554   1.423  17.451  1.00 23.99           O
ATOM    291  N   GLY A  74      -1.595  -0.563  17.088  1.00 19.69           N
ATOM    292  CA  GLY A  74      -2.200  -0.205  15.809  1.00 19.33           C
ATOM    293  C   GLY A  74      -1.402  -0.665  14.593  1.00 21.20           C
ATOM    294  O   GLY A  74      -1.897  -0.582  13.465  1.00 20.79           O
ATOM    295  N   ILE A  75      -0.136  -1.075  14.785  1.00 18.55           N
ATOM    296  CA  ILE A  75       0.733  -1.444  13.658  1.00 16.83           C
ATOM    297  C   ILE A  75       0.394  -2.809  13.112  1.00 21.13           C
ATOM    298  O   ILE A  75       0.335  -3.782  13.856  1.00 21.23           O
ATOM    299  CB  ILE A  75       2.237  -1.392  14.068  1.00 19.15           C
ATOM    300  CG1 ILE A  75       2.590   0.013  14.648  1.00 18.44           C
ATOM    301  CG2 ILE A  75       3.141  -1.779  12.862  1.00 18.93           C
ATOM    302  CD1 ILE A  75       4.078   0.110  15.067  1.00 23.80           C
ATOM    303  N   ILE A  76       0.177  -2.881  11.797  1.00 17.94           N
ATOM    304  CA  ILE A  76      -0.097  -4.146  11.131  1.00 17.21           C
ATOM    305  C   ILE A  76       1.136  -4.579  10.372  1.00 20.45           C
ATOM    306  O   ILE A  76       1.807  -3.756   9.724  1.00 19.32           O
ATOM    307  CB  ILE A  76      -1.321  -4.009  10.183  1.00 19.96           C
ATOM    308  CG1 ILE A  76      -2.604  -3.571  10.970  1.00 20.84           C
ATOM    309  CG2 ILE A  76      -1.570  -5.312   9.380  1.00 21.23           C
ATOM    310  CD1 ILE A  76      -3.744  -3.028   9.983  1.00 21.36           C
ATOM    311  N   LEU A  77       1.382  -5.885  10.365  1.00 17.17           N
ATOM    312  CA  LEU A  77       2.447  -6.444   9.542  1.00 17.66           C
ATOM    313  C   LEU A  77       1.815  -7.473   8.605  1.00 21.41           C
ATOM    314  O   LEU A  77       1.056  -8.330   9.068  1.00 21.18           O
ATOM    315  CB  LEU A  77       3.506  -7.114  10.423  1.00 18.46           C
ATOM    316  CG  LEU A  77       4.724  -7.659   9.684  1.00 20.93           C
ATOM    317  CD1 LEU A  77       5.565  -6.499   9.056  1.00 20.72           C
ATOM    318  CD2 LEU A  77       5.610  -8.488  10.636  1.00 23.16           C
ATOM    319  N   SER A  78       2.072  -7.349   7.298  1.00 16.94           N
ATOM    320  CA  SER A  78       1.561  -8.281   6.304  1.00 16.94           C
ATOM    321  C   SER A  78       2.715  -8.964   5.648  1.00 20.21           C
ATOM    322  O   SER A  78       3.666  -8.305   5.220  1.00 19.35           O
ATOM    323  CB  SER A  78       0.684  -7.547   5.295  1.00 20.48           C
ATOM    324  OG  SER A  78       0.186  -8.464   4.332  1.00 24.10           O
ATOM    325  N   LEU A  79       2.666 -10.289   5.630  1.00 16.53           N
ATOM    326  CA  LEU A  79       3.784 -11.127   5.169  1.00 16.89           C
ATOM    327  C   LEU A  79       3.411 -12.089   4.064  1.00 19.10           C
ATOM    328  O   LEU A  79       2.309 -12.632   4.050  1.00 18.96           O
ATOM    329  CB  LEU A  79       4.267 -11.986   6.358  1.00 17.24           C
ATOM    330  CG  LEU A  79       4.668 -11.203   7.635  1.00 19.88           C
ATOM    331  CD1 LEU A  79       5.109 -12.164   8.742  1.00 20.85           C
ATOM    332  CD2 LEU A  79       5.824 -10.219   7.335  1.00 19.75           C
ATOM    333  N   ARG A  80       4.351 -12.340   3.155  1.00 16.91           N
ATOM    334  CA  ARG A  80       4.159 -13.371   2.129  1.00 17.52           C
ATOM    335  C   ARG A  80       5.480 -14.138   2.072  1.00 22.04           C
ATOM    336  O   ARG A  80       6.519 -13.547   1.756  1.00 21.80           O
ATOM    337  CB  ARG A  80       3.818 -12.794   0.742  1.00 18.35           C
ATOM    338  CG  ARG A  80       3.581 -13.942  -0.259  1.00 26.48           C
ATOM    339  CD  ARG A  80       2.964 -13.503  -1.581  1.00 34.71           C
ATOM    340  NE  ARG A  80       3.870 -12.656  -2.353  1.00 39.53           N
ATOM    341  CZ  ARG A  80       3.540 -12.041  -3.484  1.00 60.44           C
ATOM    342  NH1 ARG A  80       2.334 -12.214  -4.016  1.00 54.32           N
ATOM    343  NH2 ARG A  80       4.414 -11.252  -4.097  1.00 33.98           N
ATOM    344  N   LYS A  81       5.443 -15.450   2.364  1.00 18.52           N
ATOM    345  CA  LYS A  81       6.650 -16.295   2.363  1.00 20.53           C
ATOM    346  C   LYS A  81       6.750 -16.977   1.013  1.00 25.87           C
ATOM    347  O   LYS A  81       5.739 -17.442   0.503  1.00 25.99           O
ATOM    348  CB  LYS A  81       6.493 -17.340   3.483  1.00 25.71           C
ATOM    349  CG  LYS A  81       7.546 -18.437   3.569  1.00 38.43           C
ATOM    350  CD  LYS A  81       7.148 -19.351   4.734  1.00 50.51           C
ATOM    351  CE  LYS A  81       7.706 -20.743   4.628  1.00 70.31           C
ATOM    352  NZ  LYS A  81       6.727 -21.679   4.023  1.00 82.53           N
ATOM    353  N   LYS A  82       7.943 -16.954   0.405  1.00 23.95           N
ATOM    354  CA  LYS A  82       8.215 -17.595  -0.890  1.00 26.75           C
ATOM    355  C   LYS A  82       9.597 -18.216  -0.682  1.00 30.00           C
ATOM    356  O   LYS A  82      10.586 -17.494  -0.586  1.00 27.28           O
ATOM    357  CB  LYS A  82       8.287 -16.541  -2.019  1.00 31.89           C
ATOM    358  CG  LYS A  82       6.960 -16.090  -2.597  1.00 57.96           C
ATOM    359  CD  LYS A  82       7.202 -15.415  -3.944  1.00 69.06           C
ATOM    360  CE  LYS A  82       5.934 -14.961  -4.617  1.00 81.55           C
ATOM    361  NZ  LYS A  82       6.207 -14.431  -5.980  1.00 92.24           N
ATOM    362  N   GLY A  83       9.636 -19.538  -0.514  1.00 28.50           N
ATOM    363  CA  GLY A  83      10.879 -20.244  -0.229  1.00 29.17           C
ATOM    364  C   GLY A  83      11.455 -19.819   1.109  1.00 32.04           C
ATOM    365  O   GLY A  83      10.745 -19.831   2.120  1.00 33.55           O
ATOM    366  N   THR A  84      12.714 -19.344   1.099  1.00 28.17           N
ATOM    367  CA  THR A  84      13.416 -18.923   2.311  1.00 27.94           C
ATOM    368  C   THR A  84      13.398 -17.416   2.522  1.00 29.28           C
ATOM    369  O   THR A  84      14.173 -16.920   3.343  1.00 30.20           O
ATOM    370  CB  THR A  84      14.856 -19.475   2.359  1.00 35.16           C
ATOM    371  OG1 THR A  84      15.522 -19.103   1.158  1.00 37.04           O
ATOM    372  CG2 THR A  84      14.902 -20.982   2.567  1.00 35.42           C
ATOM    373  N   THR A  85      12.551 -16.689   1.766  1.00 21.89           N
ATOM    374  CA  THR A  85      12.457 -15.228   1.875  1.00 20.01           C
ATOM    375  C   THR A  85      11.028 -14.851   2.234  1.00 21.50           C
ATOM    376  O   THR A  85      10.084 -15.394   1.661  1.00 23.28           O
ATOM    377  CB  THR A  85      12.847 -14.573   0.529  1.00 31.24           C
ATOM    378  OG1 THR A  85      14.236 -14.838   0.290  1.00 31.90           O
ATOM    379  CG2 THR A  85      12.654 -13.029   0.524  1.00 28.02           C
ATOM    380  N   VAL A  86      10.880 -13.895   3.146  1.00 18.85           N
ATOM    381  CA  VAL A  86       9.548 -13.390   3.455  1.00 16.74           C
ATOM    382  C   VAL A  86       9.484 -11.939   2.961  1.00 21.04           C
ATOM    383  O   VAL A  86      10.329 -11.120   3.310  1.00 20.64           O
ATOM    384  CB  VAL A  86       9.242 -13.431   4.972  1.00 19.77           C
ATOM    385  CG1 VAL A  86       7.867 -12.798   5.275  1.00 19.70           C
ATOM    386  CG2 VAL A  86       9.303 -14.872   5.489  1.00 19.94           C
ATOM    387  N   GLU A  87       8.427 -11.623   2.238  1.00 18.46           N
ATOM    388  CA  GLU A  87       8.151 -10.252   1.810  1.00 17.50           C
ATOM    389  C   GLU A  87       7.261  -9.626   2.865  1.00 20.92           C
ATOM    390  O   GLU A  87       6.225 -10.210   3.229  1.00 20.72           O
ATOM    391  CB  GLU A  87       7.386 -10.255   0.488  1.00 18.04           C
ATOM    392  CG  GLU A  87       8.214 -10.834  -0.637  1.00 19.83           C
ATOM    393  CD  GLU A  87       7.438 -11.231  -1.875  1.00 24.30           C
ATOM    394  OE1 GLU A  87       6.182 -11.163  -1.877  1.00 25.80           O
ATOM    395  OE2 GLU A  87       8.116 -11.583  -2.869  1.00 29.37           O
ATOM    396  N   TYR A  88       7.610  -8.420   3.323  1.00 17.21           N
ATOM    397  CA  TYR A  88       6.778  -7.787   4.321  1.00 15.99           C
ATOM    398  C   TYR A  88       6.283  -6.426   3.860  1.00 19.45           C
ATOM    399  O   TYR A  88       6.876  -5.800   2.974  1.00 18.78           O
ATOM    400  CB  TYR A  88       7.555  -7.599   5.648  1.00 17.37           C
ATOM    401  CG  TYR A  88       8.650  -6.557   5.577  1.00 17.17           C
ATOM    402  CD1 TYR A  88       8.371  -5.201   5.788  1.00 17.65           C
ATOM    403  CD2 TYR A  88       9.964  -6.919   5.319  1.00 18.78           C
ATOM    404  CE1 TYR A  88       9.369  -4.233   5.705  1.00 20.31           C
ATOM    405  CE2 TYR A  88      10.978  -5.957   5.236  1.00 20.80           C
ATOM    406  CZ  TYR A  88      10.670  -4.616   5.420  1.00 23.83           C
ATOM    407  OH  TYR A  88      11.673  -3.672   5.354  1.00 25.94           O
ATOM    408  N  ASER A  89       5.178  -5.991   4.463  1.00 17.70           N
ATOM    409  CA ASER A  89       4.617  -4.661   4.270  1.00 17.83           C
ATOM    410  C  ASER A  89       4.070  -4.202   5.607  1.00 20.35           C
ATOM    411  O  ASER A  89       3.326  -4.943   6.265  1.00 19.68           O
ATOM    412  CB ASER A  89       3.501  -4.680   3.233  1.00 20.61           C
ATOM    413  OG ASER A  89       3.148  -3.345   2.918  1.00 23.88           O
ATOM    414  N   ILE A  90       4.424  -2.975   6.008  1.00 16.44           N
ATOM    415  CA  ILE A  90       3.934  -2.400   7.275  1.00 16.30           C
ATOM    416  C   ILE A  90       2.715  -1.533   6.989  1.00 19.70           C
ATOM    417  O   ILE A  90       2.715  -0.705   6.070  1.00 19.92           O
ATOM    418  CB  ILE A  90       5.085  -1.601   7.940  1.00 18.46           C
ATOM    419  CG1 ILE A  90       6.276  -2.528   8.247  1.00 19.53           C
ATOM    420  CG2 ILE A  90       4.567  -0.831   9.205  1.00 19.54           C
ATOM    421  CD1 ILE A  90       7.651  -1.742   8.593  1.00 23.04           C
ATOM    422  N   GLY A  91       1.675  -1.704   7.804  1.00 17.47           N
ATOM    423  CA  GLY A  91       0.425  -0.975   7.627  1.00 17.32           C
ATOM    424  C   GLY A  91      -0.151  -0.486   8.945  1.00 20.93           C
ATOM    425  O   GLY A  91       0.514  -0.533   9.987  1.00 19.87           O
ATOM    426  N   GLY A  92      -1.388  -0.008   8.869  1.00 19.77           N
ATOM    427  CA  GLY A  92      -2.084   0.519  10.043  1.00 19.95           C
ATOM    428  C   GLY A  92      -1.647   1.920  10.429  1.00 22.45           C
ATOM    429  O   GLY A  92      -0.991   2.627   9.668  1.00 21.38           O
ATOM    430  N   GLU A  93      -2.075   2.367  11.589  1.00 22.53           N
ATOM    431  CA  GLU A  93      -1.755   3.698  12.102  1.00 22.49           C
ATOM    432  C   GLU A  93      -1.455   3.489  13.585  1.00 25.86           C
ATOM    433  O   GLU A  93      -2.140   2.681  14.230  1.00 25.59           O
ATOM    434  CB  GLU A  93      -2.991   4.601  11.943  1.00 25.01           C
ATOM    435  CG  GLU A  93      -2.790   6.035  12.426  1.00 33.62           C
ATOM    436  CD  GLU A  93      -3.979   6.942  12.192  1.00 56.47           C
ATOM    437  OE1 GLU A  93      -4.520   6.934  11.064  1.00 36.54           O
ATOM    438  OE2 GLU A  93      -4.369   7.669  13.134  1.00 57.86           O
ATOM    439  N   ILE A  94      -0.416   4.154  14.108  1.00 21.66           N
ATOM    440  CA  ILE A  94      -0.128   4.056  15.543  1.00 21.34           C
ATOM    441  C   ILE A  94      -1.308   4.666  16.287  1.00 27.70           C
ATOM    442  O   ILE A  94      -1.665   5.820  16.038  1.00 27.32           O
ATOM    443  CB  ILE A  94       1.223   4.678  15.948  1.00 23.51           C
ATOM    444  CG1 ILE A  94       2.355   3.914  15.233  1.00 22.70           C
ATOM    445  CG2 ILE A  94       1.383   4.615  17.488  1.00 26.36           C
ATOM    446  CD1 ILE A  94       3.740   4.559  15.391  1.00 28.15           C
ATOM    447  N   SER A  95      -1.925   3.874  17.164  1.00 25.41           N
ATOM    448  CA  SER A  95      -3.151   4.322  17.836  1.00 26.07           C
ATOM    449  C   SER A  95      -3.100   4.395  19.351  1.00 29.52           C
ATOM    450  O   SER A  95      -4.092   4.765  20.000  1.00 30.39           O
ATOM    451  CB  SER A  95      -4.315   3.463  17.376  1.00 27.61           C
ATOM    452  OG  SER A  95      -4.055   2.102  17.649  1.00 34.70           O
ATOM    453  N   SER A  96      -1.970   4.038  19.925  1.00 26.25           N
ATOM    454  CA  SER A  96      -1.765   4.069  21.366  1.00 25.95           C
ATOM    455  C   SER A  96      -0.296   4.212  21.624  1.00 28.99           C
ATOM    456  O   SER A  96       0.505   4.108  20.687  1.00 28.11           O
ATOM    457  CB  SER A  96      -2.351   2.826  22.041  1.00 28.93           C
ATOM    458  OG  SER A  96      -1.826   1.630  21.494  1.00 36.04           O
ATOM    459  N   SER A  97       0.069   4.500  22.878  1.00 26.39           N
ATOM    460  CA  SER A  97       1.458   4.675  23.265  1.00 24.46           C
ATOM    461  C   SER A  97       2.256   3.390  23.104  1.00 28.20           C
ATOM    462  O   SER A  97       1.919   2.342  23.664  1.00 28.35           O
ATOM    463  CB  SER A  97       1.559   5.187  24.702  1.00 28.12           C
ATOM    464  OG  SER A  97       2.912   5.488  25.006  1.00 32.26           O
ATOM    465  N   ILE A  98       3.306   3.472  22.291  1.00 24.65           N
ATOM    466  CA  ILE A  98       4.220   2.349  22.090  1.00 22.56           C
ATOM    467  C   ILE A  98       5.519   2.812  22.698  1.00 27.23           C
ATOM    468  O   ILE A  98       6.109   3.773  22.202  1.00 25.49           O
ATOM    469  CB  ILE A  98       4.410   1.988  20.591  1.00 24.06           C
ATOM    470  CG1 ILE A  98       3.040   1.650  19.919  1.00 24.25           C
ATOM    471  CG2 ILE A  98       5.378   0.801  20.474  1.00 24.17           C
ATOM    472  CD1 ILE A  98       3.156   1.385  18.371  1.00 24.63           C
ATOM    473  N   LEU A  99       5.962   2.158  23.789  1.00 24.65           N
ATOM    474  CA  LEU A  99       7.187   2.612  24.429  1.00 24.47           C
ATOM    475  C   LEU A  99       8.416   2.261  23.602  1.00 25.33           C
ATOM    476  O   LEU A  99       8.443   1.232  22.933  1.00 24.11           O
ATOM    477  CB  LEU A  99       7.338   2.005  25.840  1.00 25.55           C
ATOM    478  CG  LEU A  99       6.323   2.450  26.909  1.00 32.42           C
ATOM    479  CD1 LEU A  99       6.508   1.642  28.188  1.00 32.93           C
ATOM    480  CD2 LEU A  99       6.484   3.924  27.236  1.00 37.11           C
ATOM    481  N   ALA A 100       9.466   3.061  23.719  1.00 24.17           N
ATOM    482  CA  ALA A 100      10.739   2.724  23.065  1.00 24.14           C
ATOM    483  C   ALA A 100      11.229   1.329  23.545  1.00 27.11           C
ATOM    484  O   ALA A 100      11.094   1.004  24.731  1.00 26.25           O
ATOM    485  CB  ALA A 100      11.793   3.787  23.393  1.00 25.34           C
ATOM    486  N   ASN A 101      11.735   0.479  22.610  1.00 23.82           N
ATOM    487  CA  ASN A 101      12.259  -0.873  22.893  1.00 24.14           C
ATOM    488  C   ASN A 101      11.241  -1.871  23.372  1.00 28.19           C
ATOM    489  O   ASN A 101      11.627  -2.940  23.846  1.00 29.68           O
ATOM    490  CB  ASN A 101      13.401  -0.835  23.939  1.00 27.09           C
ATOM    491  CG  ASN A 101      14.652  -0.169  23.461  1.00 42.65           C
ATOM    492  OD1 ASN A 101      14.628   0.749  22.626  1.00 30.93           O
ATOM    493  ND2 ASN A 101      15.775  -0.595  24.029  1.00 38.58           N
ATOM    494  N   SER A 102       9.951  -1.576  23.226  1.00 25.07           N
ATOM    495  CA  SER A 102       8.914  -2.442  23.752  1.00 24.69           C
ATOM    496  C   SER A 102       8.516  -3.569  22.835  1.00 26.75           C
ATOM    497  O   SER A 102       8.559  -3.442  21.605  1.00 24.23           O
ATOM    498  CB  SER A 102       7.679  -1.625  24.114  1.00 27.96           C
ATOM    499  OG  SER A 102       7.107  -1.008  22.970  1.00 26.09           O
ATOM    500  N   ASN A 103       8.064  -4.661  23.453  1.00 24.67           N
ATOM    501  CA  ASN A 103       7.488  -5.777  22.733  1.00 23.20           C
ATOM    502  C   ASN A 103       6.097  -5.381  22.259  1.00 24.83           C
ATOM    503  O   ASN A 103       5.320  -4.707  22.981  1.00 23.94           O
ATOM    504  CB  ASN A 103       7.394  -7.024  23.614  1.00 27.06           C
ATOM    505  CG  ASN A 103       8.760  -7.627  23.906  1.00 31.76           C
ATOM    506  OD1 ASN A 103       9.702  -7.522  23.114  1.00 30.14           O
ATOM    507  ND2 ASN A 103       8.889  -8.263  25.056  1.00 35.02           N
ATOM    508  N   LEU A 104       5.769  -5.858  21.046  1.00 21.63           N
ATOM    509  CA  LEU A 104       4.439  -5.670  20.439  1.00 20.70           C
ATOM    510  C   LEU A 104       3.696  -6.953  20.745  1.00 22.43           C
ATOM    511  O   LEU A 104       4.079  -8.024  20.285  1.00 23.27           O
ATOM    512  CB  LEU A 104       4.587  -5.375  18.920  1.00 20.62           C
ATOM    513  CG  LEU A 104       5.319  -4.040  18.636  1.00 23.23           C
ATOM    514  CD1 LEU A 104       5.735  -3.935  17.168  1.00 23.88           C
ATOM    515  CD2 LEU A 104       4.503  -2.822  19.044  1.00 26.57           C
ATOM    516  N   VAL A 105       2.704  -6.869  21.655  1.00 22.48           N
ATOM    517  CA  VAL A 105       2.105  -8.076  22.218  1.00 23.75           C
ATOM    518  C   VAL A 105       0.697  -8.458  21.753  1.00 27.47           C
ATOM    519  O   VAL A 105       0.108  -9.381  22.333  1.00 29.14           O
ATOM    520  CB  VAL A 105       2.234  -8.076  23.777  1.00 28.65           C
ATOM    521  CG1 VAL A 105       3.702  -8.035  24.210  1.00 28.76           C
ATOM    522  CG2 VAL A 105       1.444  -6.933  24.409  1.00 28.65           C
ATOM    523  N   ASN A 106       0.123  -7.736  20.780  1.00 23.52           N
ATOM    524  CA  ASN A 106      -1.211  -8.103  20.296  1.00 23.26           C
ATOM    525  C   ASN A 106      -1.155  -9.402  19.476  1.00 26.64           C
ATOM    526  O   ASN A 106      -1.970 -10.303  19.681  1.00 26.48           O
ATOM    527  CB  ASN A 106      -1.893  -6.957  19.524  1.00 23.87           C
ATOM    528  CG  ASN A 106      -3.301  -7.331  19.114  1.00 27.81           C
ATOM    529  OD1 ASN A 106      -3.598  -7.628  17.936  1.00 29.10           O
ATOM    530  ND2 ASN A 106      -4.158  -7.485  20.101  1.00 25.18           N
ATOM    531  N   ARG A 107      -0.183  -9.506  18.546  1.00 23.02           N
ATOM    532  CA  ARG A 107       0.027 -10.707  17.759  1.00 21.99           C
ATOM    533  C   ARG A 107       1.505 -10.909  17.540  1.00 23.87           C
ATOM    534  O   ARG A 107       2.219  -9.952  17.229  1.00 23.17           O
ATOM    535  CB  ARG A 107      -0.627 -10.625  16.360  1.00 22.72           C
ATOM    536  CG  ARG A 107      -2.145 -10.682  16.333  1.00 26.07           C
ATOM    537  CD  ARG A 107      -2.710 -12.066  16.677  1.00 27.39           C
ATOM    538  NE  ARG A 107      -4.172 -12.092  16.514  1.00 31.98           N
ATOM    539  CZ  ARG A 107      -5.057 -11.636  17.408  1.00 40.32           C
ATOM    540  NH1 ARG A 107      -6.359 -11.688  17.148  1.00 33.96           N
ATOM    541  NH2 ARG A 107      -4.647 -11.137  18.569  1.00 30.71           N
ATOM    542  N   SER A 108       1.942 -12.152  17.651  1.00 21.80           N
ATOM    543  CA  SER A 108       3.305 -12.532  17.313  1.00 21.25           C
ATOM    544  C   SER A 108       3.279 -13.015  15.856  1.00 23.44           C
ATOM    545  O   SER A 108       2.249 -13.510  15.361  1.00 23.47           O
ATOM    546  CB  SER A 108       3.756 -13.696  18.196  1.00 24.95           C
ATOM    547  OG  SER A 108       3.918 -13.254  19.532  1.00 28.03           O
ATOM    548  N   VAL A 109       4.424 -12.954  15.196  1.00 20.89           N
ATOM    549  CA  VAL A 109       4.535 -13.516  13.870  1.00 19.92           C
ATOM    550  C   VAL A 109       4.480 -15.056  14.034  1.00 23.74           C
ATOM    551  O   VAL A 109       5.230 -15.607  14.859  1.00 22.36           O
ATOM    552  CB  VAL A 109       5.852 -13.048  13.192  1.00 21.85           C
ATOM    553  CG1 VAL A 109       6.112 -13.805  11.894  1.00 21.89           C
ATOM    554  CG2 VAL A 109       5.794 -11.535  12.920  1.00 22.19           C
ATOM    555  N   PRO A 110       3.638 -15.769  13.246  1.00 22.47           N
ATOM    556  CA  PRO A 110       3.576 -17.234  13.400  1.00 21.94           C
ATOM    557  C   PRO A 110       4.914 -17.893  13.120  1.00 23.56           C
ATOM    558  O   PRO A 110       5.712 -17.428  12.291  1.00 21.87           O
ATOM    559  CB  PRO A 110       2.497 -17.659  12.395  1.00 23.20           C
ATOM    560  CG  PRO A 110       1.632 -16.427  12.242  1.00 27.50           C
ATOM    561  CD  PRO A 110       2.633 -15.286  12.275  1.00 24.44           C
ATOM    562  N   ASN A 111       5.158 -19.034  13.775  1.00 22.57           N
ATOM    563  CA  ASN A 111       6.423 -19.742  13.644  1.00 23.41           C
ATOM    564  C   ASN A 111       6.901 -19.960  12.204  1.00 25.46           C
ATOM    565  O   ASN A 111       8.077 -19.754  11.941  1.00 25.51           O
ATOM    566  CB  ASN A 111       6.372 -21.073  14.394  1.00 27.20           C
ATOM    567  CG  ASN A 111       7.719 -21.747  14.429  1.00 49.08           C
ATOM    568  OD1 ASN A 111       8.643 -21.305  15.115  1.00 43.73           O
ATOM    569  ND2 ASN A 111       7.893 -22.759  13.600  1.00 41.31           N
ATOM    570  N   GLU A 112       5.988 -20.285  11.265  1.00 23.46           N
ATOM    571  CA  GLU A 112       6.437 -20.574   9.899  1.00 24.50           C
ATOM    572  C   GLU A 112       6.995 -19.354   9.149  1.00 25.81           C
ATOM    573  O   GLU A 112       7.696 -19.530   8.151  1.00 25.79           O
ATOM    574  CB  GLU A 112       5.363 -21.308   9.099  1.00 27.80           C
ATOM    575  CG  GLU A 112       4.159 -20.465   8.772  1.00 35.54           C
ATOM    576  CD  GLU A 112       2.941 -21.297   8.427  1.00 67.40           C
ATOM    577  OE1 GLU A 112       3.092 -22.288   7.676  1.00 55.29           O
ATOM    578  OE2 GLU A 112       1.837 -20.964   8.918  1.00 60.03           O
ATOM    579  N   PHE A 113       6.721 -18.132   9.675  1.00 21.37           N
ATOM    580  CA  PHE A 113       7.234 -16.884   9.087  1.00 20.37           C
ATOM    581  C   PHE A 113       8.388 -16.306   9.924  1.00 24.13           C
ATOM    582  O   PHE A 113       8.904 -15.243   9.590  1.00 23.14           O
ATOM    583  CB  PHE A 113       6.109 -15.826   9.020  1.00 20.44           C
ATOM    584  CG  PHE A 113       4.999 -16.185   8.075  1.00 20.74           C
ATOM    585  CD1 PHE A 113       3.901 -16.926   8.513  1.00 22.71           C
ATOM    586  CD2 PHE A 113       5.048 -15.794   6.745  1.00 21.26           C
ATOM    587  CE1 PHE A 113       2.895 -17.318   7.614  1.00 23.57           C
ATOM    588  CE2 PHE A 113       4.026 -16.148   5.860  1.00 23.38           C
ATOM    589  CZ  PHE A 113       2.961 -16.916   6.298  1.00 22.86           C
ATOM    590  N   CYS A 114       8.759 -16.970  11.031  1.00 20.79           N
ATOM    591  CA  CYS A 114       9.819 -16.449  11.898  1.00 21.22           C
ATOM    592  C   CYS A 114      11.192 -16.722  11.322  1.00 22.59           C
ATOM    593  O   CYS A 114      11.464 -17.814  10.800  1.00 23.98           O
ATOM    594  CB  CYS A 114       9.697 -17.039  13.295  1.00 22.56           C
ATOM    595  SG  CYS A 114       8.324 -16.366  14.249  1.00 25.89           S
ATOM    596  N   PRO A 115      12.100 -15.746  11.495  1.00 20.15           N
ATOM    597  CA  PRO A 115      13.477 -15.927  10.992  1.00 21.37           C
ATOM    598  C   PRO A 115      14.327 -16.749  11.963  1.00 26.44           C
ATOM    599  O   PRO A 115      13.949 -16.884  13.125  1.00 28.60           O
ATOM    600  CB  PRO A 115      13.994 -14.495  10.894  1.00 21.51           C
ATOM    601  CG  PRO A 115      13.288 -13.769  12.051  1.00 22.98           C
ATOM    602  CD  PRO A 115      11.882 -14.393  12.070  1.00 19.78           C
ATOM    603  N   ARG A 116      15.475 -17.272  11.494  1.00 25.54           N
ATOM    604  CA  ARG A 116      16.433 -18.006  12.331  1.00 26.78           C
ATOM    605  C   ARG A 116      17.243 -16.941  13.071  1.00 29.77           C
ATOM    606  O   ARG A 116      17.605 -17.123  14.235  1.00 31.16           O
ATOM    607  CB  ARG A 116      17.376 -18.836  11.424  1.00 30.94           C
ATOM    608  CG  ARG A 116      18.550 -19.529  12.124  1.00 49.24           C
ATOM    609  CD  ARG A 116      19.889 -18.949  11.697  1.00 73.85           C
ATOM    610  NE  ARG A 116      20.708 -19.891  10.934  1.00 91.75           N
ATOM    611  CZ  ARG A 116      21.897 -19.602  10.409  1.00109.54           C
ATOM    612  NH1 ARG A 116      22.424 -18.392  10.559  1.00 93.40           N
ATOM    613  NH2 ARG A 116      22.568 -20.522   9.729  1.00100.98           N
ATOM    614  N   ASN A 117      17.554 -15.854  12.366  1.00 26.65           N
ATOM    615  CA  ASN A 117      18.302 -14.754  12.940  1.00 26.54           C
ATOM    616  C   ASN A 117      17.459 -13.504  12.981  1.00 27.45           C
ATOM    617  O   ASN A 117      16.626 -13.285  12.102  1.00 26.16           O
ATOM    618  CB  ASN A 117      19.606 -14.540  12.199  1.00 29.40           C
ATOM    619  CG  ASN A 117      20.689 -15.523  12.656  1.00 44.31           C
ATOM    620  OD1 ASN A 117      21.835 -15.379  12.329  1.00 46.92           O
ATOM    621  ND2 ASN A 117      20.384 -16.466  13.532  1.00 45.49           N
ATOM    622  N   ARG A 118      17.609 -12.740  14.055  1.00 23.63           N
ATOM    623  CA  ARG A 118      16.885 -11.499  14.260  1.00 22.22           C
ATOM    624  C   ARG A 118      17.018 -10.573  13.018  1.00 24.79           C
ATOM    625  O   ARG A 118      18.113 -10.417  12.463  1.00 25.39           O
ATOM    626  CB  ARG A 118      17.454 -10.791  15.515  1.00 23.29           C
ATOM    627  CG  ARG A 118      16.817  -9.445  15.860  1.00 29.73           C
ATOM    628  CD  ARG A 118      17.390  -8.862  17.165  1.00 31.60           C
ATOM    629  NE  ARG A 118      16.831  -9.573  18.298  1.00 40.36           N
ATOM    630  CZ  ARG A 118      15.916  -9.103  19.138  1.00 23.76           C
ATOM    631  NH1 ARG A 118      15.526  -7.830  19.072  1.00 27.14           N
ATOM    632  NH2 ARG A 118      15.446  -9.870  20.096  1.00 29.41           N
ATOM    633  N  ACYS A 119      15.890  -9.966  12.608  1.00 19.22           N
ATOM    634  CA ACYS A 119      15.865  -9.046  11.481  1.00 18.48           C
ATOM    635  C  ACYS A 119      15.386  -7.715  11.939  1.00 21.60           C
ATOM    636  O  ACYS A 119      14.534  -7.657  12.823  1.00 22.80           O
ATOM    637  CB ACYS A 119      15.012  -9.597  10.354  1.00 18.33           C
ATOM    638  SG ACYS A 119      15.569 -11.214   9.780  1.00 22.35           S
ATOM    639  N   SER A 120      15.920  -6.648  11.340  1.00 18.30           N
ATOM    640  CA  SER A 120      15.599  -5.273  11.714  1.00 17.95           C
ATOM    641  C   SER A 120      15.020  -4.576  10.503  1.00 20.81           C
ATOM    642  O   SER A 120      15.757  -4.228   9.567  1.00 20.58           O
ATOM    643  CB  SER A 120      16.842  -4.546  12.218  1.00 20.54           C
ATOM    644  OG  SER A 120      17.320  -5.165  13.407  1.00 22.71           O
ATOM    645  N   LEU A 121      13.704  -4.377  10.514  1.00 17.14           N
ATOM    646  CA  LEU A 121      12.979  -3.822   9.359  1.00 18.46           C
ATOM    647  C   LEU A 121      12.813  -2.354   9.535  1.00 19.13           C
ATOM    648  O   LEU A 121      12.082  -1.908  10.430  1.00 19.06           O
ATOM    649  CB  LEU A 121      11.609  -4.492   9.228  1.00 17.79           C
ATOM    650  CG  LEU A 121      11.626  -6.037   9.314  1.00 21.50           C
ATOM    651  CD1 LEU A 121      10.238  -6.576   9.054  1.00 21.10           C
ATOM    652  CD2 LEU A 121      12.672  -6.674   8.371  1.00 24.77           C
ATOM    653  N   VAL A 122      13.482  -1.589   8.665  1.00 17.15           N
ATOM    654  CA  VAL A 122      13.473  -0.130   8.758  1.00 16.06           C
ATOM    655  C   VAL A 122      12.281   0.444   8.009  1.00 21.01           C
ATOM    656  O   VAL A 122      12.142   0.207   6.803  1.00 21.83           O
ATOM    657  CB  VAL A 122      14.816   0.468   8.252  1.00 20.80           C
ATOM    658  CG1 VAL A 122      14.838   1.997   8.354  1.00 20.88           C
ATOM    659  CG2 VAL A 122      16.002  -0.137   9.005  1.00 21.39           C
ATOM    660  N   GLY A 123      11.485   1.231   8.719  1.00 17.35           N
ATOM    661  CA  GLY A 123      10.282   1.859   8.151  1.00 17.29           C
ATOM    662  C   GLY A 123      10.323   3.369   8.257  1.00 20.59           C
ATOM    663  O   GLY A 123      11.228   3.940   8.869  1.00 19.01           O
ATOM    664  N   HIS A 124       9.325   4.013   7.695  1.00 17.48           N
ATOM    665  CA  HIS A 124       9.270   5.468   7.706  1.00 17.35           C
ATOM    666  C   HIS A 124       7.859   5.923   8.048  1.00 19.56           C
ATOM    667  O   HIS A 124       6.868   5.285   7.674  1.00 19.45           O
ATOM    668  CB  HIS A 124       9.690   5.996   6.296  1.00 17.63           C
ATOM    669  CG  HIS A 124       9.493   7.472   6.115  1.00 18.76           C
ATOM    670  ND1 HIS A 124       8.473   7.973   5.325  1.00 18.86           N
ATOM    671  CD2 HIS A 124      10.177   8.504   6.650  1.00 19.56           C
ATOM    672  CE1 HIS A 124       8.559   9.290   5.422  1.00 18.50           C
ATOM    673  NE2 HIS A 124       9.550   9.657   6.219  1.00 18.81           N
ATOM    674  N   MET A 125       7.786   7.047   8.759  1.00 17.39           N
ATOM    675  CA  MET A 125       6.514   7.643   9.160  1.00 18.01           C
ATOM    676  C   MET A 125       6.098   8.668   8.082  1.00 20.36           C
ATOM    677  O   MET A 125       6.819   9.626   7.812  1.00 20.27           O
ATOM    678  CB  MET A 125       6.661   8.352  10.521  1.00 19.38           C
ATOM    679  CG  MET A 125       7.138   7.458  11.657  1.00 21.73           C
ATOM    680  SD  MET A 125       6.108   6.011  11.972  1.00 23.38           S
ATOM    681  CE  MET A 125       4.659   6.787  12.576  1.00 22.62           C
ATOM    682  N   VAL A 126       4.907   8.507   7.514  1.00 19.98           N
ATOM    683  CA  VAL A 126       4.379   9.426   6.497  1.00 20.76           C
ATOM    684  C   VAL A 126       4.451  10.891   6.934  1.00 23.33           C
ATOM    685  O   VAL A 126       4.126  11.219   8.075  1.00 24.59           O
ATOM    686  CB  VAL A 126       2.896   9.047   6.165  1.00 23.64           C
ATOM    687  CG1 VAL A 126       2.236  10.096   5.279  1.00 23.79           C
ATOM    688  CG2 VAL A 126       2.810   7.660   5.511  1.00 23.37           C
ATOM    689  N   GLY A 127       4.853  11.758   6.019  1.00 22.30           N
ATOM    690  CA  GLY A 127       4.726  13.194   6.236  1.00 22.17           C
ATOM    691  C   GLY A 127       5.860  13.962   6.850  1.00 26.35           C
ATOM    692  O   GLY A 127       5.746  15.182   7.029  1.00 26.54           O
ATOM    693  N   GLY A 128       6.922  13.260   7.208  1.00 21.63           N
ATOM    694  CA  GLY A 128       8.077  13.887   7.825  1.00 21.99           C
ATOM    695  C   GLY A 128       9.325  13.104   7.512  1.00 22.09           C
ATOM    696  O   GLY A 128       9.337  12.298   6.573  1.00 20.83           O
ATOM    697  N   TRP A 129      10.373  13.329   8.305  1.00 20.61           N
ATOM    698  CA  TRP A 129      11.660  12.669   8.053  1.00 20.61           C
ATOM    699  C   TRP A 129      11.956  11.503   9.008  1.00 21.59           C
ATOM    700  O   TRP A 129      13.081  11.039   9.063  1.00 21.05           O
ATOM    701  CB  TRP A 129      12.790  13.713   8.173  1.00 20.10           C
ATOM    702  CG  TRP A 129      12.755  14.847   7.192  1.00 20.76           C
ATOM    703  CD1 TRP A 129      12.739  16.183   7.495  1.00 23.89           C
ATOM    704  CD2 TRP A 129      12.920  14.759   5.767  1.00 20.40           C
ATOM    705  NE1 TRP A 129      12.816  16.933   6.336  1.00 23.83           N
ATOM    706  CE2 TRP A 129      12.978  16.085   5.267  1.00 24.28           C
ATOM    707  CE3 TRP A 129      13.024  13.685   4.852  1.00 19.99           C
ATOM    708  CZ2 TRP A 129      13.096  16.364   3.894  1.00 24.20           C
ATOM    709  CZ3 TRP A 129      13.162  13.968   3.504  1.00 21.72           C
ATOM    710  CH2 TRP A 129      13.239  15.291   3.035  1.00 22.77           C
ATOM    711  N   ASN A 130      10.955  11.030   9.747  1.00 19.18           N
ATOM    712  CA  ASN A 130      11.166  10.052  10.817  1.00 18.35           C
ATOM    713  C   ASN A 130      11.204   8.632  10.385  1.00 19.57           C
ATOM    714  O   ASN A 130      10.296   8.180   9.700  1.00 19.01           O
ATOM    715  CB  ASN A 130      10.100  10.209  11.901  1.00 18.25           C
ATOM    716  CG  ASN A 130      10.148  11.532  12.637  1.00 27.57           C
ATOM    717  OD1 ASN A 130      11.141  12.282  12.593  1.00 24.04           O
ATOM    718  ND2 ASN A 130       9.091  11.788  13.394  1.00 26.13           N
ATOM    719  N   ALA A 131      12.243   7.918  10.837  1.00 18.53           N
ATOM    720  CA  ALA A 131      12.398   6.485  10.574  1.00 17.56           C
ATOM    721  C   ALA A 131      12.325   5.708  11.898  1.00 19.95           C
ATOM    722  O   ALA A 131      12.682   6.202  12.962  1.00 20.24           O
ATOM    723  CB  ALA A 131      13.752   6.226   9.918  1.00 18.41           C
ATOM    724  N   PHE A 132      11.961   4.440  11.809  1.00 16.79           N
ATOM    725  CA  PHE A 132      11.977   3.539  12.946  1.00 16.23           C
ATOM    726  C   PHE A 132      12.449   2.196  12.438  1.00 18.96           C
ATOM    727  O   PHE A 132      12.671   2.022  11.234  1.00 18.29           O
ATOM    728  CB  PHE A 132      10.526   3.429  13.510  1.00 18.11           C
ATOM    729  CG  PHE A 132       9.559   2.827  12.507  1.00 18.39           C
ATOM    730  CD1 PHE A 132       9.429   1.444  12.382  1.00 19.83           C
ATOM    731  CD2 PHE A 132       8.780   3.644  11.692  1.00 18.97           C
ATOM    732  CE1 PHE A 132       8.572   0.889  11.423  1.00 19.42           C
ATOM    733  CE2 PHE A 132       7.929   3.088  10.729  1.00 20.24           C
ATOM    734  CZ  PHE A 132       7.824   1.719  10.611  1.00 19.31           C
ATOM    735  N   HIS A 133      12.591   1.229  13.334  1.00 16.33           N
ATOM    736  CA  HIS A 133      12.752  -0.143  12.891  1.00 16.16           C
ATOM    737  C   HIS A 133      12.005  -1.024  13.848  1.00 19.40           C
ATOM    738  O   HIS A 133      11.790  -0.655  15.017  1.00 18.96           O
ATOM    739  CB  HIS A 133      14.195  -0.610  12.622  1.00 16.87           C
ATOM    740  CG  HIS A 133      15.063  -0.830  13.832  1.00 19.20           C
ATOM    741  ND1 HIS A 133      15.224  -2.090  14.390  1.00 21.46           N
ATOM    742  CD2 HIS A 133      15.908   0.027  14.439  1.00 17.68           C
ATOM    743  CE1 HIS A 133      16.147  -1.947  15.338  1.00 18.46           C
ATOM    744  NE2 HIS A 133      16.558  -0.690  15.421  1.00 19.55           N
ATOM    745  N   ILE A 134      11.555  -2.148  13.334  1.00 17.46           N
ATOM    746  CA  ILE A 134      10.905  -3.176  14.116  1.00 16.73           C
ATOM    747  C   ILE A 134      11.775  -4.424  13.994  1.00 21.36           C
ATOM    748  O   ILE A 134      12.150  -4.807  12.878  1.00 20.35           O
ATOM    749  CB  ILE A 134       9.464  -3.430  13.590  1.00 20.30           C
ATOM    750  CG1 ILE A 134       8.544  -2.220  13.912  1.00 21.02           C
ATOM    751  CG2 ILE A 134       8.871  -4.776  14.143  1.00 21.92           C
ATOM    752  CD1 ILE A 134       7.128  -2.279  13.149  1.00 22.77           C
ATOM    753  N   ASP A 135      12.134  -5.036  15.141  1.00 18.37           N
ATOM    754  CA  ASP A 135      12.847  -6.293  15.071  1.00 17.62           C
ATOM    755  C   ASP A 135      11.882  -7.443  15.089  1.00 21.29           C
ATOM    756  O   ASP A 135      10.892  -7.420  15.820  1.00 21.09           O
ATOM    757  CB  ASP A 135      13.842  -6.497  16.232  1.00 20.02           C
ATOM    758  CG  ASP A 135      15.111  -5.687  16.163  1.00 26.56           C
ATOM    759  OD1 ASP A 135      15.318  -4.992  15.147  1.00 24.49           O
ATOM    760  OD2 ASP A 135      15.918  -5.765  17.126  1.00 26.25           O
ATOM    761  N   ILE A 136      12.209  -8.477  14.323  1.00 18.04           N
ATOM    762  CA  ILE A 136      11.493  -9.733  14.376  1.00 18.42           C
ATOM    763  C   ILE A 136      12.510 -10.771  14.847  1.00 21.49           C
ATOM    764  O   ILE A 136      13.406 -11.157  14.087  1.00 20.93           O
ATOM    765  CB  ILE A 136      10.824 -10.196  13.058  1.00 21.95           C
ATOM    766  CG1 ILE A 136       9.999  -9.089  12.376  1.00 22.64           C
ATOM    767  CG2 ILE A 136      10.027 -11.521  13.302  1.00 22.86           C
ATOM    768  CD1 ILE A 136       9.411  -9.515  11.034  1.00 23.67           C
ATOM    769  N   PRO A 137      12.384 -11.253  16.083  1.00 19.44           N
ATOM    770  CA  PRO A 137      13.282 -12.312  16.553  1.00 20.23           C
ATOM    771  C   PRO A 137      12.705 -13.678  16.161  1.00 22.29           C
ATOM    772  O   PRO A 137      11.571 -13.758  15.670  1.00 21.81           O
ATOM    773  CB  PRO A 137      13.293 -12.116  18.070  1.00 22.24           C
ATOM    774  CG  PRO A 137      11.970 -11.569  18.384  1.00 24.77           C
ATOM    775  CD  PRO A 137      11.430 -10.847  17.136  1.00 20.33           C
ATOM    776  N   SER A 138      13.441 -14.767  16.445  1.00 21.83           N
ATOM    777  CA  SER A 138      12.984 -16.120  16.134  1.00 21.52           C
ATOM    778  C   SER A 138      11.675 -16.490  16.868  1.00 25.07           C
ATOM    779  O   SER A 138      10.905 -17.300  16.361  1.00 24.66           O
ATOM    780  CB  SER A 138      14.096 -17.149  16.374  1.00 26.18           C
ATOM    781  OG  SER A 138      14.565 -17.070  17.707  1.00 39.07           O
ATOM    782  N   SER A 139      11.402 -15.864  18.022  1.00 23.55           N
ATOM    783  CA  SER A 139      10.154 -16.088  18.768  1.00 22.99           C
ATOM    784  C   SER A 139       8.936 -15.497  18.053  1.00 24.98           C
ATOM    785  O   SER A 139       7.800 -15.841  18.383  1.00 24.75           O
ATOM    786  CB  SER A 139      10.246 -15.428  20.145  1.00 23.14           C
ATOM    787  OG  SER A 139      10.244 -14.010  20.058  1.00 25.49           O
ATOM    788  N   GLY A 140       9.163 -14.516  17.177  1.00 21.43           N
ATOM    789  CA  GLY A 140       8.052 -13.817  16.517  1.00 21.31           C
ATOM    790  C   GLY A 140       7.440 -12.688  17.337  1.00 21.98           C
ATOM    791  O   GLY A 140       6.509 -12.025  16.863  1.00 21.22           O
ATOM    792  N   VAL A 141       7.976 -12.411  18.545  1.00 19.94           N
ATOM    793  CA  VAL A 141       7.465 -11.327  19.390  1.00 20.20           C
ATOM    794  C   VAL A 141       8.223 -10.086  18.916  1.00 22.12           C
ATOM    795  O   VAL A 141       9.375  -9.895  19.294  1.00 23.11           O
ATOM    796  CB  VAL A 141       7.689 -11.610  20.906  1.00 23.48           C
ATOM    797  CG1 VAL A 141       7.205 -10.444  21.758  1.00 22.86           C
ATOM    798  CG2 VAL A 141       6.982 -12.896  21.321  1.00 23.74           C
ATOM    799  N   CYS A 142       7.594  -9.299  18.037  1.00 20.32           N
ATOM    800  CA  CYS A 142       8.221  -8.118  17.441  1.00 19.41           C
ATOM    801  C   CYS A 142       8.471  -7.029  18.448  1.00 22.65           C
ATOM    802  O   CYS A 142       7.763  -6.943  19.458  1.00 21.35           O
ATOM    803  CB  CYS A 142       7.430  -7.631  16.243  1.00 19.62           C
ATOM    804  SG  CYS A 142       7.261  -8.896  14.957  1.00 21.90           S
ATOM    805  N   GLN A 143       9.512  -6.221  18.199  1.00 19.04           N
ATOM    806  CA  GLN A 143       9.919  -5.191  19.151  1.00 18.72           C
ATOM    807  C   GLN A 143      10.097  -3.871  18.430  1.00 21.29           C
ATOM    808  O   GLN A 143      10.664  -3.831  17.333  1.00 22.33           O
ATOM    809  CB  GLN A 143      11.235  -5.648  19.812  1.00 21.02           C
ATOM    810  CG  GLN A 143      11.646  -4.907  21.062  1.00 31.23           C
ATOM    811  CD  GLN A 143      12.788  -5.648  21.763  1.00 39.44           C
ATOM    812  OE1 GLN A 143      13.321  -6.669  21.271  1.00 28.77           O
ATOM    813  NE2 GLN A 143      13.240  -5.099  22.895  1.00 36.95           N
ATOM    814  N   TRP A 144       9.599  -2.796  19.031  1.00 18.49           N
ATOM    815  CA  TRP A 144       9.619  -1.457  18.429  1.00 18.79           C
ATOM    816  C   TRP A 144      10.880  -0.711  18.834  1.00 22.10           C
ATOM    817  O   TRP A 144      11.134  -0.535  20.034  1.00 22.36           O
ATOM    818  CB  TRP A 144       8.360  -0.666  18.852  1.00 18.52           C
ATOM    819  CG  TRP A 144       8.403   0.812  18.567  1.00 18.92           C
ATOM    820  CD1 TRP A 144       8.738   1.805  19.439  1.00 21.65           C
ATOM    821  CD2 TRP A 144       8.049   1.460  17.337  1.00 18.83           C
ATOM    822  NE1 TRP A 144       8.568   3.035  18.844  1.00 20.40           N
ATOM    823  CE2 TRP A 144       8.163   2.851  17.547  1.00 21.19           C
ATOM    824  CE3 TRP A 144       7.629   0.995  16.076  1.00 19.98           C
ATOM    825  CZ2 TRP A 144       7.841   3.789  16.559  1.00 21.04           C
ATOM    826  CZ3 TRP A 144       7.314   1.924  15.096  1.00 20.26           C
ATOM    827  CH2 TRP A 144       7.433   3.300  15.329  1.00 20.58           C
ATOM    828  N   PHE A 145      11.629  -0.209  17.840  1.00 19.85           N
ATOM    829  CA  PHE A 145      12.857   0.526  18.109  1.00 18.94           C
ATOM    830  C   PHE A 145      12.880   1.988  17.740  1.00 21.53           C
ATOM    831  O   PHE A 145      13.949   2.614  17.696  1.00 21.65           O
ATOM    832  CB  PHE A 145      14.114  -0.237  17.660  1.00 19.94           C
ATOM    833  CG  PHE A 145      14.337  -1.449  18.527  1.00 20.74           C
ATOM    834  CD1 PHE A 145      14.888  -1.321  19.795  1.00 23.22           C
ATOM    835  CD2 PHE A 145      13.970  -2.712  18.087  1.00 21.86           C
ATOM    836  CE1 PHE A 145      15.093  -2.439  20.598  1.00 23.72           C
ATOM    837  CE2 PHE A 145      14.191  -3.833  18.890  1.00 23.62           C
ATOM    838  CZ  PHE A 145      14.726  -3.677  20.148  1.00 22.78           C
ATOM    839  N   GLY A 146      11.702   2.553  17.546  1.00 19.64           N
ATOM    840  CA  GLY A 146      11.608   3.997  17.453  1.00 19.19           C
ATOM    841  C   GLY A 146      11.615   4.505  18.893  1.00 22.38           C
ATOM    842  O   GLY A 146      11.756   3.718  19.851  1.00 21.68           O
ATOM    843  N   PRO A 147      11.455   5.825  19.079  1.00 20.39           N
ATOM    844  CA  PRO A 147      11.275   6.364  20.448  1.00 20.15           C
ATOM    845  C   PRO A 147       9.835   6.079  20.887  1.00 22.52           C
ATOM    846  O   PRO A 147       9.032   5.584  20.083  1.00 21.69           O
ATOM    847  CB  PRO A 147      11.453   7.871  20.252  1.00 21.84           C
ATOM    848  CG  PRO A 147      10.944   8.117  18.840  1.00 24.46           C
ATOM    849  CD  PRO A 147      11.165   6.841  18.044  1.00 21.36           C
ATOM    850  N   THR A 148       9.475   6.462  22.120  1.00 20.91           N
ATOM    851  CA  THR A 148       8.094   6.297  22.556  1.00 21.09           C
ATOM    852  C   THR A 148       7.227   7.138  21.599  1.00 26.11           C
ATOM    853  O   THR A 148       7.566   8.287  21.312  1.00 24.67           O
ATOM    854  CB  THR A 148       7.963   6.730  24.015  1.00 26.10           C
ATOM    855  OG1 THR A 148       8.667   5.771  24.813  1.00 26.97           O
ATOM    856  CG2 THR A 148       6.500   6.796  24.458  1.00 25.84           C
ATOM    857  N   ALA A 149       6.181   6.527  21.027  1.00 24.92           N
ATOM    858  CA  ALA A 149       5.343   7.184  20.016  1.00 24.76           C
ATOM    859  C   ALA A 149       3.902   6.818  20.231  1.00 26.17           C
ATOM    860  O   ALA A 149       3.631   5.723  20.706  1.00 24.92           O
ATOM    861  CB  ALA A 149       5.785   6.766  18.611  1.00 25.30           C
ATOM    862  N   SER A 150       2.974   7.713  19.850  1.00 23.21           N
ATOM    863  CA  SER A 150       1.561   7.435  20.046  1.00 22.42           C
ATOM    864  C   SER A 150       0.696   7.830  18.850  1.00 26.37           C
ATOM    865  O   SER A 150      -0.532   7.782  18.948  1.00 27.39           O
ATOM    866  CB  SER A 150       1.080   8.102  21.333  1.00 27.69           C
ATOM    867  OG  SER A 150       1.244   9.506  21.222  1.00 32.96           O
ATOM    868  N   SER A 151       1.328   8.218  17.718  1.00 23.85           N
ATOM    869  CA  SER A 151       0.570   8.619  16.531  1.00 23.41           C
ATOM    870  C   SER A 151       1.421   8.484  15.283  1.00 24.33           C
ATOM    871  O   SER A 151       2.635   8.294  15.385  1.00 26.02           O
ATOM    872  CB  SER A 151       0.085  10.063  16.652  1.00 27.24           C
ATOM    873  OG  SER A 151       1.167  10.978  16.672  1.00 33.35           O
ATOM    874  N   GLY A 152       0.782   8.617  14.129  1.00 22.62           N
ATOM    875  CA  GLY A 152       1.513   8.562  12.870  1.00 22.51           C
ATOM    876  C   GLY A 152       1.215   7.327  12.044  1.00 25.00           C
ATOM    877  O   GLY A 152       0.678   6.333  12.545  1.00 24.69           O
ATOM    878  N   THR A 153       1.625   7.372  10.778  1.00 20.51           N
ATOM    879  CA  THR A 153       1.342   6.306   9.820  1.00 19.68           C
ATOM    880  C   THR A 153       2.670   5.635   9.417  1.00 20.97           C
ATOM    881  O   THR A 153       3.408   6.206   8.618  1.00 20.61           O
ATOM    882  CB  THR A 153       0.594   6.897   8.611  1.00 22.77           C
ATOM    883  OG1 THR A 153      -0.562   7.611   9.066  1.00 23.05           O
ATOM    884  CG2 THR A 153       0.174   5.848   7.618  1.00 23.10           C
ATOM    885  N   PRO A 154       2.930   4.403   9.912  1.00 19.38           N
ATOM    886  CA  PRO A 154       4.194   3.717   9.591  1.00 18.78           C
ATOM    887  C   PRO A 154       4.079   2.897   8.308  1.00 20.63           C
ATOM    888  O   PRO A 154       3.069   2.233   8.083  1.00 20.06           O
ATOM    889  CB  PRO A 154       4.391   2.782  10.790  1.00 20.41           C
ATOM    890  CG  PRO A 154       2.968   2.412  11.206  1.00 24.11           C
ATOM    891  CD  PRO A 154       2.116   3.633  10.889  1.00 20.77           C
ATOM    892  N   ARG A 155       5.066   3.010   7.438  1.00 18.02           N
ATOM    893  CA  ARG A 155       5.070   2.267   6.165  1.00 17.77           C
ATOM    894  C   ARG A 155       6.447   1.718   5.838  1.00 19.04           C
ATOM    895  O   ARG A 155       7.470   2.186   6.361  1.00 19.09           O
ATOM    896  CB  ARG A 155       4.595   3.190   5.006  1.00 16.45           C
ATOM    897  CG  ARG A 155       3.145   3.704   5.126  1.00 18.06           C
ATOM    898  CD  ARG A 155       2.150   2.553   4.883  1.00 19.03           C
ATOM    899  NE  ARG A 155       0.745   2.951   4.922  1.00 19.92           N
ATOM    900  CZ  ARG A 155      -0.059   2.866   5.977  1.00 23.48           C
ATOM    901  NH1 ARG A 155       0.419   2.485   7.160  1.00 18.11           N
ATOM    902  NH2 ARG A 155      -1.334   3.227   5.876  1.00 21.18           N
ATOM    903  N   GLY A 156       6.479   0.732   4.939  1.00 16.95           N
ATOM    904  CA  GLY A 156       7.730   0.168   4.476  1.00 16.61           C
ATOM    905  C   GLY A 156       7.539  -1.237   3.997  1.00 19.87           C
ATOM    906  O   GLY A 156       6.854  -2.042   4.654  1.00 19.25           O
ATOM    907  N  ATHR A 157       8.131  -1.526   2.831  1.00 17.25           N
ATOM    908  CA ATHR A 157       8.061  -2.818   2.160  1.00 17.24           C
ATOM    909  C  ATHR A 157       9.481  -3.358   1.954  1.00 21.27           C
ATOM    910  O  ATHR A 157      10.391  -2.614   1.575  1.00 21.84           O
ATOM    911  CB ATHR A 157       7.323  -2.637   0.801  1.00 23.09           C
ATOM    912  OG1ATHR A 157       6.034  -2.089   1.018  1.00 21.82           O
ATOM    913  CG2ATHR A 157       7.172  -3.922   0.038  1.00 24.13           C
ATOM    914  N   GLY A 158       9.670  -4.654   2.165  1.00 17.70           N
ATOM    915  CA  GLY A 158      10.977  -5.251   1.928  1.00 16.69           C
ATOM    916  C   GLY A 158      10.944  -6.740   2.105  1.00 19.41           C
ATOM    917  O   GLY A 158       9.884  -7.352   1.979  1.00 18.58           O
ATOM    918  N   THR A 159      12.109  -7.311   2.434  1.00 18.15           N
ATOM    919  CA  THR A 159      12.194  -8.742   2.677  1.00 18.22           C
ATOM    920  C   THR A 159      13.035  -9.029   3.904  1.00 21.41           C
ATOM    921  O   THR A 159      13.821  -8.196   4.346  1.00 20.69           O
ATOM    922  CB  THR A 159      12.830  -9.461   1.500  1.00 22.64           C
ATOM    923  OG1 THR A 159      14.231  -9.104   1.340  1.00 20.44           O
ATOM    924  CG2 THR A 159      12.023  -9.294   0.197  1.00 19.85           C
ATOM    925  N   TYR A 160      12.918 -10.250   4.393  1.00 18.54           N
ATOM    926  CA  TYR A 160      13.819 -10.757   5.413  1.00 17.99           C
ATOM    927  C   TYR A 160      13.964 -12.253   5.204  1.00 21.64           C
ATOM    928  O   TYR A 160      13.076 -12.898   4.661  1.00 19.95           O
ATOM    929  CB  TYR A 160      13.396 -10.381   6.848  1.00 17.45           C
ATOM    930  CG  TYR A 160      12.111 -11.031   7.325  1.00 17.26           C
ATOM    931  CD1 TYR A 160      12.120 -12.317   7.884  1.00 19.13           C
ATOM    932  CD2 TYR A 160      10.917 -10.317   7.351  1.00 18.03           C
ATOM    933  CE1 TYR A 160      10.945 -12.904   8.375  1.00 19.83           C
ATOM    934  CE2 TYR A 160       9.739 -10.886   7.853  1.00 18.37           C
ATOM    935  CZ  TYR A 160       9.753 -12.192   8.331  1.00 19.87           C
ATOM    936  OH  TYR A 160       8.586 -12.733   8.841  1.00 20.65           O
ATOM    937  N   PRO A 161      15.112 -12.830   5.575  1.00 20.08           N
ATOM    938  CA  PRO A 161      15.315 -14.266   5.344  1.00 19.85           C
ATOM    939  C   PRO A 161      14.825 -15.148   6.482  1.00 23.74           C
ATOM    940  O   PRO A 161      14.870 -14.757   7.640  1.00 23.12           O
ATOM    941  CB  PRO A 161      16.844 -14.403   5.243  1.00 22.34           C
ATOM    942  CG  PRO A 161      17.391 -13.195   5.965  1.00 25.86           C
ATOM    943  CD  PRO A 161      16.322 -12.160   6.102  1.00 20.96           C
ATOM    944  N   ILE A 162      14.422 -16.363   6.133  1.00 24.53           N
ATOM    945  CA  ILE A 162      14.085 -17.378   7.129  1.00 28.01           C
ATOM    946  C   ILE A 162      15.082 -18.513   6.825  1.00 42.01           C
ATOM    947  O   ILE A 162      15.249 -18.892   5.658  1.00 41.44           O
ATOM    948  CB  ILE A 162      12.584 -17.724   7.188  1.00 30.66           C
ATOM    949  CG1 ILE A 162      12.075 -18.206   5.820  1.00 33.15           C
ATOM    950  CG2 ILE A 162      11.789 -16.478   7.650  1.00 29.53           C
ATOM    951  CD1 ILE A 162      10.721 -18.799   5.831  1.00 44.02           C
ATOM    952  N   ASP A 163      15.889 -18.884   7.816  1.00 45.31           N
ATOM    953  CA  ASP A 163      17.043 -19.777   7.610  1.00 49.55           C
ATOM    954  C   ASP A 163      17.064 -21.095   8.386  1.00 70.30           C
ATOM    955  O   ASP A 163      18.148 -21.490   8.883  1.00 75.47           O
ATOM    956  CB  ASP A 163      18.329 -18.989   7.848  1.00 50.23           C
ATOM    957  OXT ASP A 163      16.025 -21.789   8.394  1.00 89.67           O
ATOM    958  N   ASN B  34      15.040 -36.979 -27.307  1.00 25.41           N
ATOM    959  CA  ASN B  34      14.127 -36.061 -26.618  1.00 22.92           C
ATOM    960  C   ASN B  34      14.097 -36.307 -25.112  1.00 24.48           C
ATOM    961  O   ASN B  34      13.101 -35.977 -24.454  1.00 22.34           O
ATOM    962  CB  ASN B  34      12.705 -36.139 -27.187  1.00 23.34           C
ATOM    963  CG  ASN B  34      11.872 -34.931 -26.788  1.00 29.34           C
ATOM    964  OD1 ASN B  34      12.373 -33.804 -26.673  1.00 28.90           O
ATOM    965  ND2 ASN B  34      10.628 -35.149 -26.463  1.00 23.20           N
ATOM    966  N   VAL B  35      15.180 -36.885 -24.561  1.00 21.33           N
ATOM    967  CA  VAL B  35      15.242 -37.202 -23.128  1.00 21.71           C
ATOM    968  C   VAL B  35      16.311 -36.328 -22.452  1.00 22.75           C
ATOM    969  O   VAL B  35      17.311 -35.995 -23.073  1.00 23.52           O
ATOM    970  CB  VAL B  35      15.492 -38.722 -22.928  1.00 27.65           C
ATOM    971  CG1 VAL B  35      15.717 -39.066 -21.463  1.00 29.39           C
ATOM    972  CG2 VAL B  35      14.321 -39.539 -23.489  1.00 28.11           C
ATOM    973  N   VAL B  36      16.082 -35.944 -21.188  1.00 21.01           N
ATOM    974  CA  VAL B  36      17.065 -35.176 -20.412  1.00 20.07           C
ATOM    975  C   VAL B  36      18.081 -36.159 -19.814  1.00 23.33           C
ATOM    976  O   VAL B  36      17.702 -37.213 -19.279  1.00 21.87           O
ATOM    977  CB  VAL B  36      16.345 -34.375 -19.307  1.00 22.45           C
ATOM    978  CG1 VAL B  36      17.356 -33.563 -18.462  1.00 20.95           C
ATOM    979  CG2 VAL B  36      15.291 -33.463 -19.924  1.00 22.38           C
ATOM    980  N   HIS B  37      19.377 -35.795 -19.891  1.00 22.52           N
ATOM    981  CA  HIS B  37      20.429 -36.666 -19.378  1.00 22.68           C
ATOM    982  C   HIS B  37      21.080 -36.121 -18.137  1.00 23.70           C
ATOM    983  O   HIS B  37      20.960 -34.922 -17.843  1.00 22.58           O
ATOM    984  CB  HIS B  37      21.487 -36.915 -20.459  1.00 22.75           C
ATOM    985  CG  HIS B  37      20.921 -37.604 -21.651  1.00 26.64           C
ATOM    986  ND1 HIS B  37      20.307 -36.892 -22.663  1.00 28.52           N
ATOM    987  CD2 HIS B  37      20.800 -38.927 -21.902  1.00 28.21           C
ATOM    988  CE1 HIS B  37      19.884 -37.800 -23.535  1.00 27.93           C
ATOM    989  NE2 HIS B  37      20.165 -39.039 -23.122  1.00 27.97           N
ATOM    990  N   LYS B  38      21.756 -37.017 -17.385  1.00 20.42           N
ATOM    991  CA  LYS B  38      22.478 -36.673 -16.146  1.00 21.44           C
ATOM    992  C   LYS B  38      23.834 -35.989 -16.381  1.00 25.50           C
ATOM    993  O   LYS B  38      24.536 -35.623 -15.416  1.00 25.44           O
ATOM    994  CB  LYS B  38      22.608 -37.886 -15.217  1.00 23.77           C
ATOM    995  CG  LYS B  38      21.308 -38.292 -14.570  1.00 25.95           C
ATOM    996  CD  LYS B  38      21.456 -39.621 -13.871  1.00 26.52           C
ATOM    997  CE  LYS B  38      20.253 -39.861 -13.035  1.00 28.06           C
ATOM    998  NZ  LYS B  38      20.298 -41.187 -12.359  1.00 30.22           N
ATOM    999  N   THR B  39      24.198 -35.793 -17.659  1.00 23.48           N
ATOM   1000  CA  THR B  39      25.391 -35.050 -18.058  1.00 24.11           C
ATOM   1001  C   THR B  39      25.014 -34.211 -19.266  1.00 27.18           C
ATOM   1002  O   THR B  39      23.960 -34.435 -19.886  1.00 26.90           O
ATOM   1003  CB  THR B  39      26.587 -35.989 -18.449  1.00 29.55           C
ATOM   1004  OG1 THR B  39      26.224 -36.747 -19.603  1.00 28.42           O
ATOM   1005  CG2 THR B  39      27.030 -36.923 -17.321  1.00 31.51           C
ATOM   1006  N   GLY B  40      25.880 -33.266 -19.599  1.00 26.35           N
ATOM   1007  CA  GLY B  40      25.750 -32.469 -20.809  1.00 25.54           C
ATOM   1008  C   GLY B  40      24.877 -31.243 -20.731  1.00 28.31           C
ATOM   1009  O   GLY B  40      23.952 -31.163 -19.911  1.00 27.06           O
ATOM   1010  N   ASP B  41      25.136 -30.293 -21.626  1.00 24.61           N
ATOM   1011  CA  ASP B  41      24.364 -29.060 -21.690  1.00 25.16           C
ATOM   1012  C   ASP B  41      23.129 -29.333 -22.554  1.00 29.06           C
ATOM   1013  O   ASP B  41      23.245 -29.845 -23.671  1.00 28.94           O
ATOM   1014  CB  ASP B  41      25.205 -27.920 -22.275  1.00 27.20           C
ATOM   1015  CG  ASP B  41      26.343 -27.403 -21.410  1.00 33.94           C
ATOM   1016  OD1 ASP B  41      26.560 -27.957 -20.284  1.00 30.83           O
ATOM   1017  OD2 ASP B  41      27.035 -26.466 -21.853  1.00 39.80           O
ATOM   1018  N   GLU B  42      21.939 -29.052 -22.012  1.00 24.14           N
ATOM   1019  CA  GLU B  42      20.681 -29.364 -22.706  1.00 22.75           C
ATOM   1020  C   GLU B  42      19.653 -28.283 -22.520  1.00 25.49           C
ATOM   1021  O   GLU B  42      19.597 -27.647 -21.459  1.00 24.35           O
ATOM   1022  CB  GLU B  42      20.075 -30.695 -22.191  1.00 23.53           C
ATOM   1023  CG  GLU B  42      20.943 -31.916 -22.459  1.00 28.12           C
ATOM   1024  CD  GLU B  42      20.364 -33.221 -21.970  1.00 33.18           C
ATOM   1025  OE1 GLU B  42      19.996 -33.290 -20.776  1.00 25.16           O
ATOM   1026  OE2 GLU B  42      20.286 -34.177 -22.774  1.00 29.35           O
ATOM   1027  N   THR B  43      18.780 -28.135 -23.528  1.00 22.11           N
ATOM   1028  CA  THR B  43      17.655 -27.211 -23.486  1.00 21.79           C
ATOM   1029  C   THR B  43      16.400 -28.059 -23.284  1.00 23.91           C
ATOM   1030  O   THR B  43      16.219 -29.070 -23.967  1.00 23.34           O
ATOM   1031  CB  THR B  43      17.612 -26.346 -24.738  1.00 28.87           C
ATOM   1032  OG1 THR B  43      18.861 -25.660 -24.820  1.00 36.64           O
ATOM   1033  CG2 THR B  43      16.537 -25.321 -24.659  1.00 26.41           C
ATOM   1034  N   ILE B  44      15.539 -27.629 -22.366  1.00 20.12           N
ATOM   1035  CA  ILE B  44      14.368 -28.387 -21.944  1.00 20.26           C
ATOM   1036  C   ILE B  44      13.128 -27.507 -22.029  1.00 22.82           C
ATOM   1037  O   ILE B  44      13.070 -26.479 -21.349  1.00 22.24           O
ATOM   1038  CB  ILE B  44      14.599 -28.862 -20.470  1.00 22.09           C
ATOM   1039  CG1 ILE B  44      15.902 -29.690 -20.315  1.00 22.24           C
ATOM   1040  CG2 ILE B  44      13.373 -29.654 -19.974  1.00 22.28           C
ATOM   1041  CD1 ILE B  44      16.369 -29.835 -18.846  1.00 25.09           C
ATOM   1042  N   ALA B  45      12.162 -27.889 -22.890  1.00 20.70           N
ATOM   1043  CA  ALA B  45      10.900 -27.166 -23.062  1.00 20.85           C
ATOM   1044  C   ALA B  45       9.797 -27.869 -22.258  1.00 22.50           C
ATOM   1045  O   ALA B  45       9.937 -29.052 -21.911  1.00 21.52           O
ATOM   1046  CB  ALA B  45      10.512 -27.124 -24.545  1.00 21.54           C
ATOM   1047  N   GLY B  46       8.700 -27.151 -22.054  1.00 19.77           N
ATOM   1048  CA  GLY B  46       7.527 -27.644 -21.356  1.00 19.69           C
ATOM   1049  C   GLY B  46       7.478 -27.200 -19.916  1.00 21.84           C
ATOM   1050  O   GLY B  46       8.520 -26.880 -19.318  1.00 23.15           O
ATOM   1051  N   LYS B  47       6.265 -27.160 -19.345  1.00 19.40           N
ATOM   1052  CA  LYS B  47       6.140 -26.774 -17.952  1.00 19.09           C
ATOM   1053  C   LYS B  47       6.596 -27.957 -17.074  1.00 20.94           C
ATOM   1054  O   LYS B  47       5.957 -29.012 -17.122  1.00 20.94           O
ATOM   1055  CB  LYS B  47       4.679 -26.391 -17.621  1.00 20.16           C
ATOM   1056  CG  LYS B  47       4.566 -25.943 -16.171  1.00 24.07           C
ATOM   1057  CD  LYS B  47       3.116 -25.644 -15.792  1.00 28.76           C
ATOM   1058  CE  LYS B  47       2.964 -25.317 -14.327  1.00 36.84           C
ATOM   1059  NZ  LYS B  47       1.563 -24.925 -14.008  1.00 37.56           N
ATOM   1060  N   LYS B  48       7.704 -27.806 -16.335  1.00 17.33           N
ATOM   1061  CA  LYS B  48       8.207 -28.891 -15.490  1.00 16.35           C
ATOM   1062  C   LYS B  48       7.889 -28.596 -14.034  1.00 21.21           C
ATOM   1063  O   LYS B  48       8.271 -27.540 -13.533  1.00 21.82           O
ATOM   1064  CB  LYS B  48       9.726 -29.051 -15.659  1.00 18.30           C
ATOM   1065  CG  LYS B  48      10.171 -29.294 -17.103  1.00 20.65           C
ATOM   1066  CD  LYS B  48       9.446 -30.451 -17.823  1.00 19.31           C
ATOM   1067  CE  LYS B  48      10.233 -30.767 -19.068  1.00 17.60           C
ATOM   1068  NZ  LYS B  48       9.501 -31.669 -20.015  1.00 19.30           N
ATOM   1069  N   THR B  49       7.190 -29.516 -13.362  1.00 17.75           N
ATOM   1070  CA  THR B  49       6.820 -29.340 -11.956  1.00 18.40           C
ATOM   1071  C   THR B  49       7.637 -30.337 -11.146  1.00 20.49           C
ATOM   1072  O   THR B  49       7.496 -31.545 -11.329  1.00 20.31           O
ATOM   1073  CB  THR B  49       5.301 -29.583 -11.763  1.00 19.45           C
ATOM   1074  OG1 THR B  49       4.545 -28.618 -12.506  1.00 20.71           O
ATOM   1075  CG2 THR B  49       4.865 -29.538 -10.279  1.00 20.83           C
ATOM   1076  N   PHE B  50       8.464 -29.843 -10.236  1.00 18.38           N
ATOM   1077  CA  PHE B  50       9.247 -30.710  -9.348  1.00 18.44           C
ATOM   1078  C   PHE B  50       8.474 -30.820  -8.035  1.00 22.33           C
ATOM   1079  O   PHE B  50       8.214 -29.789  -7.399  1.00 21.93           O
ATOM   1080  CB  PHE B  50      10.628 -30.105  -9.066  1.00 19.61           C
ATOM   1081  CG  PHE B  50      11.547 -30.095 -10.259  1.00 19.13           C
ATOM   1082  CD1 PHE B  50      11.466 -29.080 -11.213  1.00 19.57           C
ATOM   1083  CD2 PHE B  50      12.461 -31.129 -10.463  1.00 20.66           C
ATOM   1084  CE1 PHE B  50      12.303 -29.076 -12.336  1.00 20.85           C
ATOM   1085  CE2 PHE B  50      13.311 -31.124 -11.581  1.00 22.41           C
ATOM   1086  CZ  PHE B  50      13.225 -30.101 -12.519  1.00 20.65           C
ATOM   1087  N   THR B  51       8.056 -32.027  -7.662  1.00 19.47           N
ATOM   1088  CA  THR B  51       7.251 -32.205  -6.445  1.00 20.10           C
ATOM   1089  C   THR B  51       8.102 -32.329  -5.197  1.00 25.24           C
ATOM   1090  O   THR B  51       7.574 -32.168  -4.084  1.00 27.03           O
ATOM   1091  CB  THR B  51       6.296 -33.383  -6.543  1.00 25.75           C
ATOM   1092  OG1 THR B  51       7.044 -34.588  -6.729  1.00 24.60           O
ATOM   1093  CG2 THR B  51       5.251 -33.195  -7.640  1.00 25.90           C
ATOM   1094  N   GLY B  52       9.388 -32.619  -5.391  1.00 21.50           N
ATOM   1095  CA  GLY B  52      10.347 -32.768  -4.292  1.00 22.24           C
ATOM   1096  C   GLY B  52      11.204 -31.538  -4.067  1.00 24.27           C
ATOM   1097  O   GLY B  52      10.852 -30.430  -4.495  1.00 23.44           O
ATOM   1098  N   ASN B  53      12.306 -31.728  -3.323  1.00 21.19           N
ATOM   1099  CA  ASN B  53      13.273 -30.664  -3.065  1.00 21.77           C
ATOM   1100  C   ASN B  53      14.275 -30.637  -4.198  1.00 23.86           C
ATOM   1101  O   ASN B  53      14.614 -31.685  -4.750  1.00 25.50           O
ATOM   1102  CB  ASN B  53      14.010 -30.899  -1.730  1.00 23.80           C
ATOM   1103  CG  ASN B  53      13.077 -30.818  -0.546  1.00 39.53           C
ATOM   1104  OD1 ASN B  53      12.025 -30.179  -0.604  1.00 26.52           O
ATOM   1105  ND2 ASN B  53      13.431 -31.476   0.548  1.00 35.03           N
ATOM   1106  N   VAL B  54      14.715 -29.431  -4.572  1.00 20.71           N
ATOM   1107  CA  VAL B  54      15.688 -29.245  -5.638  1.00 20.26           C
ATOM   1108  C   VAL B  54      16.894 -28.509  -5.073  1.00 24.39           C
ATOM   1109  O   VAL B  54      16.743 -27.513  -4.355  1.00 23.58           O
ATOM   1110  CB  VAL B  54      15.049 -28.497  -6.844  1.00 23.40           C
ATOM   1111  CG1 VAL B  54      16.091 -28.137  -7.907  1.00 22.78           C
ATOM   1112  CG2 VAL B  54      13.919 -29.334  -7.470  1.00 22.64           C
ATOM   1113  N   GLU B  55      18.089 -28.954  -5.444  1.00 21.32           N
ATOM   1114  CA  GLU B  55      19.310 -28.252  -5.071  1.00 21.31           C
ATOM   1115  C   GLU B  55      20.012 -27.824  -6.348  1.00 24.22           C
ATOM   1116  O   GLU B  55      20.035 -28.600  -7.312  1.00 23.84           O
ATOM   1117  CB  GLU B  55      20.242 -29.136  -4.222  1.00 23.48           C
ATOM   1118  CG  GLU B  55      19.684 -29.391  -2.828  1.00 36.71           C
ATOM   1119  CD  GLU B  55      20.597 -30.101  -1.843  1.00 66.51           C
ATOM   1120  OE1 GLU B  55      21.657 -30.617  -2.266  1.00 63.73           O
ATOM   1121  OE2 GLU B  55      20.227 -30.177  -0.648  1.00 60.02           O
ATOM   1122  N   VAL B  56      20.500 -26.578  -6.400  1.00 20.67           N
ATOM   1123  CA  VAL B  56      21.267 -26.086  -7.558  1.00 20.63           C
ATOM   1124  C   VAL B  56      22.620 -25.655  -6.988  1.00 27.02           C
ATOM   1125  O   VAL B  56      22.660 -24.742  -6.157  1.00 25.85           O
ATOM   1126  CB  VAL B  56      20.570 -24.966  -8.372  1.00 24.12           C
ATOM   1127  CG1 VAL B  56      21.496 -24.440  -9.481  1.00 24.45           C
ATOM   1128  CG2 VAL B  56      19.245 -25.463  -8.974  1.00 23.03           C
ATOM   1129  N   ASN B  57      23.690 -26.377  -7.362  1.00 23.50           N
ATOM   1130  CA  ASN B  57      25.050 -26.097  -6.836  1.00 24.37           C
ATOM   1131  C   ASN B  57      25.758 -24.984  -7.572  1.00 28.26           C
ATOM   1132  O   ASN B  57      26.671 -24.370  -7.010  1.00 28.94           O
ATOM   1133  CB  ASN B  57      25.910 -27.348  -6.811  1.00 26.13           C
ATOM   1134  CG  ASN B  57      25.437 -28.469  -5.916  1.00 32.21           C
ATOM   1135  OD1 ASN B  57      24.574 -28.309  -5.050  1.00 35.55           O
ATOM   1136  ND2 ASN B  57      26.013 -29.631  -6.105  1.00 31.20           N
ATOM   1137  N   GLY B  58      25.379 -24.749  -8.828  1.00 25.54           N
ATOM   1138  CA  GLY B  58      25.920 -23.657  -9.627  1.00 26.02           C
ATOM   1139  C   GLY B  58      25.036 -22.440  -9.514  1.00 30.32           C
ATOM   1140  O   GLY B  58      24.381 -22.229  -8.484  1.00 30.82           O
ATOM   1141  N   SER B  59      24.996 -21.639 -10.575  1.00 25.99           N
ATOM   1142  CA  SER B  59      24.175 -20.451 -10.624  1.00 26.27           C
ATOM   1143  C   SER B  59      22.763 -20.826 -11.099  1.00 28.10           C
ATOM   1144  O   SER B  59      22.569 -21.868 -11.731  1.00 26.53           O
ATOM   1145  CB  SER B  59      24.787 -19.447 -11.594  1.00 30.32           C
ATOM   1146  OG  SER B  59      24.890 -19.995 -12.898  1.00 34.11           O
ATOM   1147  N   LEU B  60      21.790 -20.001 -10.741  1.00 25.60           N
ATOM   1148  CA  LEU B  60      20.409 -20.160 -11.165  1.00 25.45           C
ATOM   1149  C   LEU B  60      20.043 -18.825 -11.807  1.00 29.89           C
ATOM   1150  O   LEU B  60      19.949 -17.814 -11.099  1.00 30.61           O
ATOM   1151  CB  LEU B  60      19.484 -20.473  -9.964  1.00 25.54           C
ATOM   1152  CG  LEU B  60      17.971 -20.392 -10.254  1.00 30.77           C
ATOM   1153  CD1 LEU B  60      17.530 -21.471 -11.253  1.00 31.03           C
ATOM   1154  CD2 LEU B  60      17.164 -20.492  -8.968  1.00 34.41           C
ATOM   1155  N   THR B  61      19.876 -18.803 -13.148  1.00 25.04           N
ATOM   1156  CA  THR B  61      19.624 -17.551 -13.873  1.00 24.23           C
ATOM   1157  C   THR B  61      18.196 -17.446 -14.343  1.00 27.53           C
ATOM   1158  O   THR B  61      17.725 -18.319 -15.073  1.00 26.09           O
ATOM   1159  CB  THR B  61      20.623 -17.421 -15.034  1.00 31.44           C
ATOM   1160  OG1 THR B  61      21.951 -17.573 -14.509  1.00 30.38           O
ATOM   1161  CG2 THR B  61      20.488 -16.079 -15.779  1.00 31.37           C
ATOM   1162  N   LEU B  62      17.548 -16.330 -13.991  1.00 25.54           N
ATOM   1163  CA  LEU B  62      16.178 -16.015 -14.330  1.00 25.78           C
ATOM   1164  C   LEU B  62      16.152 -14.868 -15.338  1.00 32.44           C
ATOM   1165  O   LEU B  62      17.184 -14.204 -15.500  1.00 31.25           O
ATOM   1166  CB  LEU B  62      15.386 -15.649 -13.048  1.00 26.98           C
ATOM   1167  CG  LEU B  62      15.319 -16.714 -11.933  1.00 32.34           C
ATOM   1168  CD1 LEU B  62      14.370 -16.294 -10.819  1.00 34.32           C
ATOM   1169  CD2 LEU B  62      14.909 -18.068 -12.472  1.00 34.82           C
ATOM   1170  N   PRO B  63      15.014 -14.639 -16.050  1.00 31.99           N
ATOM   1171  CA  PRO B  63      14.969 -13.525 -17.017  1.00 31.47           C
ATOM   1172  C   PRO B  63      15.226 -12.193 -16.325  1.00 29.37           C
ATOM   1173  O   PRO B  63      14.758 -11.990 -15.209  1.00 29.38           O
ATOM   1174  CB  PRO B  63      13.537 -13.576 -17.565  1.00 34.14           C
ATOM   1175  CG  PRO B  63      13.062 -14.983 -17.266  1.00 39.70           C
ATOM   1176  CD  PRO B  63      13.709 -15.337 -15.970  1.00 35.12           C
ATOM   1177  N   THR B  64      15.934 -11.277 -17.004  1.00 27.19           N
ATOM   1178  CA  THR B  64      16.228  -9.975 -16.407  1.00 25.05           C
ATOM   1179  C   THR B  64      15.975  -8.827 -17.370  1.00 27.39           C
ATOM   1180  O   THR B  64      16.228  -8.955 -18.567  1.00 28.95           O
ATOM   1181  CB  THR B  64      17.671  -9.958 -15.909  1.00 36.26           C
ATOM   1182  OG1 THR B  64      17.862 -11.042 -14.998  1.00 51.11           O
ATOM   1183  CG2 THR B  64      17.985  -8.727 -15.184  1.00 32.76           C
ATOM   1184  N   LYS B  65      15.507  -7.689 -16.836  1.00 21.26           N
ATOM   1185  CA  LYS B  65      15.333  -6.483 -17.628  1.00 19.27           C
ATOM   1186  C   LYS B  65      15.596  -5.294 -16.700  1.00 21.03           C
ATOM   1187  O   LYS B  65      15.277  -5.353 -15.500  1.00 19.69           O
ATOM   1188  CB  LYS B  65      13.937  -6.381 -18.256  1.00 23.59           C
ATOM   1189  CG  LYS B  65      13.866  -5.266 -19.302  1.00 31.47           C
ATOM   1190  CD  LYS B  65      12.505  -5.265 -19.993  1.00 42.43           C
ATOM   1191  CE  LYS B  65      12.335  -4.114 -20.948  1.00 58.43           C
ATOM   1192  NZ  LYS B  65      11.102  -4.278 -21.764  1.00 71.43           N
ATOM   1193  N   SER B  66      16.217  -4.255 -17.245  1.00 20.85           N
ATOM   1194  CA  SER B  66      16.564  -3.057 -16.471  1.00 20.01           C
ATOM   1195  C   SER B  66      15.851  -1.828 -17.016  1.00 22.57           C
ATOM   1196  O   SER B  66      15.477  -1.784 -18.203  1.00 23.14           O
ATOM   1197  CB  SER B  66      18.073  -2.827 -16.472  1.00 24.15           C
ATOM   1198  OG  SER B  66      18.702  -3.933 -15.835  1.00 28.34           O
ATOM   1199  N   TRP B  67      15.709  -0.811 -16.156  1.00 20.13           N
ATOM   1200  CA  TRP B  67      15.096   0.470 -16.505  1.00 20.03           C
ATOM   1201  C   TRP B  67      15.527   1.481 -15.489  1.00 21.80           C
ATOM   1202  O   TRP B  67      15.622   1.167 -14.310  1.00 22.32           O
ATOM   1203  CB  TRP B  67      13.548   0.382 -16.498  1.00 18.70           C
ATOM   1204  CG  TRP B  67      12.850   1.712 -16.741  1.00 19.70           C
ATOM   1205  CD1 TRP B  67      12.525   2.266 -17.946  1.00 22.63           C
ATOM   1206  CD2 TRP B  67      12.428   2.656 -15.737  1.00 19.45           C
ATOM   1207  NE1 TRP B  67      11.931   3.502 -17.756  1.00 21.74           N
ATOM   1208  CE2 TRP B  67      11.834   3.749 -16.407  1.00 22.52           C
ATOM   1209  CE3 TRP B  67      12.486   2.676 -14.327  1.00 20.50           C
ATOM   1210  CZ2 TRP B  67      11.333   4.871 -15.720  1.00 22.19           C
ATOM   1211  CZ3 TRP B  67      11.984   3.785 -13.652  1.00 21.51           C
ATOM   1212  CH2 TRP B  67      11.397   4.855 -14.345  1.00 22.59           C
ATOM   1213  N   SER B  68      15.722   2.711 -15.923  1.00 19.14           N
ATOM   1214  CA  SER B  68      15.944   3.797 -14.978  1.00 19.03           C
ATOM   1215  C   SER B  68      15.362   5.051 -15.580  1.00 22.93           C
ATOM   1216  O   SER B  68      15.271   5.186 -16.811  1.00 23.87           O
ATOM   1217  CB  SER B  68      17.414   3.970 -14.612  1.00 23.77           C
ATOM   1218  OG  SER B  68      18.215   4.465 -15.666  1.00 29.25           O
ATOM   1219  N   GLY B  69      14.915   5.933 -14.720  1.00 19.88           N
ATOM   1220  CA  GLY B  69      14.339   7.187 -15.194  1.00 19.65           C
ATOM   1221  C   GLY B  69      14.148   8.174 -14.074  1.00 20.41           C
ATOM   1222  O   GLY B  69      14.159   7.799 -12.897  1.00 19.13           O
ATOM   1223  N   GLU B  70      13.926   9.431 -14.446  1.00 18.17           N
ATOM   1224  CA  GLU B  70      13.702  10.468 -13.453  1.00 18.25           C
ATOM   1225  C   GLU B  70      12.195  10.515 -13.177  1.00 21.72           C
ATOM   1226  O   GLU B  70      11.414  11.000 -14.007  1.00 21.27           O
ATOM   1227  CB  GLU B  70      14.192  11.837 -13.941  1.00 18.98           C
ATOM   1228  CG  GLU B  70      13.927  12.914 -12.900  1.00 24.23           C
ATOM   1229  CD  GLU B  70      14.229  14.328 -13.339  1.00 31.33           C
ATOM   1230  OE1 GLU B  70      14.987  14.506 -14.321  1.00 35.41           O
ATOM   1231  OE2 GLU B  70      13.706  15.263 -12.697  1.00 26.94           O
ATOM   1232  N   LEU B  71      11.791  10.056 -11.979  1.00 18.94           N
ATOM   1233  CA  LEU B  71      10.366  10.045 -11.620  1.00 18.67           C
ATOM   1234  C   LEU B  71       9.797  11.464 -11.609  1.00 21.79           C
ATOM   1235  O   LEU B  71       8.662  11.671 -12.031  1.00 21.52           O
ATOM   1236  CB  LEU B  71      10.176   9.413 -10.236  1.00 18.64           C
ATOM   1237  CG  LEU B  71      10.751   8.016 -10.023  1.00 20.47           C
ATOM   1238  CD1 LEU B  71      10.568   7.608  -8.538  1.00 20.28           C
ATOM   1239  CD2 LEU B  71      10.081   6.985 -10.954  1.00 21.44           C
ATOM   1240  N   GLY B  72      10.570  12.405 -11.077  1.00 20.23           N
ATOM   1241  CA  GLY B  72      10.163  13.793 -10.954  1.00 20.23           C
ATOM   1242  C   GLY B  72      10.903  14.511  -9.857  1.00 23.40           C
ATOM   1243  O   GLY B  72      11.461  13.877  -8.950  1.00 21.65           O
ATOM   1244  N   GLY B  73      10.983  15.834  -9.991  1.00 22.27           N
ATOM   1245  CA  GLY B  73      11.657  16.670  -9.013  1.00 22.22           C
ATOM   1246  C   GLY B  73      13.139  16.399  -8.854  1.00 23.66           C
ATOM   1247  O   GLY B  73      13.711  16.804  -7.851  1.00 23.14           O
ATOM   1248  N   GLY B  74      13.751  15.738  -9.842  1.00 21.22           N
ATOM   1249  CA  GLY B  74      15.174  15.403  -9.809  1.00 21.04           C
ATOM   1250  C   GLY B  74      15.458  13.979  -9.364  1.00 21.54           C
ATOM   1251  O   GLY B  74      16.584  13.495  -9.537  1.00 21.55           O
ATOM   1252  N   ILE B  75      14.447  13.286  -8.790  1.00 18.20           N
ATOM   1253  CA  ILE B  75      14.645  11.936  -8.239  1.00 17.67           C
ATOM   1254  C   ILE B  75      14.726  10.896  -9.341  1.00 21.50           C
ATOM   1255  O   ILE B  75      13.835  10.839 -10.190  1.00 21.62           O
ATOM   1256  CB  ILE B  75      13.528  11.595  -7.200  1.00 20.01           C
ATOM   1257  CG1 ILE B  75      13.473  12.662  -6.038  1.00 20.13           C
ATOM   1258  CG2 ILE B  75      13.721  10.169  -6.640  1.00 21.07           C
ATOM   1259  CD1 ILE B  75      12.349  12.378  -5.009  1.00 22.73           C
ATOM   1260  N   ILE B  76      15.757  10.042  -9.284  1.00 17.89           N
ATOM   1261  CA  ILE B  76      15.951   8.946 -10.220  1.00 16.48           C
ATOM   1262  C   ILE B  76      15.617   7.640  -9.541  1.00 20.50           C
ATOM   1263  O   ILE B  76      15.970   7.455  -8.376  1.00 19.67           O
ATOM   1264  CB  ILE B  76      17.413   8.915 -10.753  1.00 19.59           C
ATOM   1265  CG1 ILE B  76      17.753  10.233 -11.503  1.00 19.95           C
ATOM   1266  CG2 ILE B  76      17.634   7.713 -11.691  1.00 19.19           C
ATOM   1267  CD1 ILE B  76      19.302  10.437 -11.740  1.00 25.71           C
ATOM   1268  N   LEU B  77      14.958   6.732 -10.274  1.00 17.50           N
ATOM   1269  CA  LEU B  77      14.733   5.389  -9.756  1.00 17.28           C
ATOM   1270  C   LEU B  77      15.375   4.433 -10.765  1.00 21.15           C
ATOM   1271  O   LEU B  77      15.141   4.568 -11.965  1.00 20.95           O
ATOM   1272  CB  LEU B  77      13.246   5.102  -9.564  1.00 17.43           C
ATOM   1273  CG  LEU B  77      12.905   3.738  -8.992  1.00 19.72           C
ATOM   1274  CD1 LEU B  77      13.456   3.571  -7.552  1.00 19.38           C
ATOM   1275  CD2 LEU B  77      11.391   3.505  -9.060  1.00 21.16           C
ATOM   1276  N   SER B  78      16.242   3.526 -10.284  1.00 18.39           N
ATOM   1277  CA  SER B  78      16.918   2.565 -11.161  1.00 17.46           C
ATOM   1278  C   SER B  78      16.459   1.185 -10.766  1.00 21.06           C
ATOM   1279  O   SER B  78      16.548   0.819  -9.582  1.00 19.90           O
ATOM   1280  CB  SER B  78      18.436   2.711 -11.046  1.00 20.54           C
ATOM   1281  OG  SER B  78      19.113   1.757 -11.853  1.00 24.80           O
ATOM   1282  N   LEU B  79      15.924   0.420 -11.747  1.00 17.44           N
ATOM   1283  CA  LEU B  79      15.337  -0.882 -11.466  1.00 16.94           C
ATOM   1284  C   LEU B  79      15.922  -1.989 -12.277  1.00 18.50           C
ATOM   1285  O   LEU B  79      16.341  -1.791 -13.422  1.00 20.05           O
ATOM   1286  CB  LEU B  79      13.827  -0.835 -11.836  1.00 17.05           C
ATOM   1287  CG  LEU B  79      12.989   0.272 -11.171  1.00 19.15           C
ATOM   1288  CD1 LEU B  79      11.534   0.224 -11.674  1.00 20.35           C
ATOM   1289  CD2 LEU B  79      13.017   0.146  -9.664  1.00 18.87           C
ATOM   1290  N   ARG B  80      15.905  -3.187 -11.691  1.00 17.95           N
ATOM   1291  CA  ARG B  80      16.229  -4.388 -12.426  1.00 18.00           C
ATOM   1292  C   ARG B  80      15.322  -5.488 -11.958  1.00 21.39           C
ATOM   1293  O   ARG B  80      15.305  -5.801 -10.767  1.00 20.69           O
ATOM   1294  CB  ARG B  80      17.709  -4.779 -12.330  1.00 18.18           C
ATOM   1295  CG  ARG B  80      17.969  -6.075 -13.083  1.00 21.57           C
ATOM   1296  CD  ARG B  80      19.435  -6.373 -13.174  1.00 29.77           C
ATOM   1297  NE  ARG B  80      19.958  -6.815 -11.888  1.00 32.90           N
ATOM   1298  CZ  ARG B  80      21.244  -7.063 -11.666  1.00 55.65           C
ATOM   1299  NH1 ARG B  80      22.136  -6.897 -12.638  1.00 39.33           N
ATOM   1300  NH2 ARG B  80      21.651  -7.464 -10.467  1.00 38.07           N
ATOM   1301  N   LYS B  81      14.535  -6.058 -12.881  1.00 19.24           N
ATOM   1302  CA  LYS B  81      13.674  -7.172 -12.497  1.00 19.99           C
ATOM   1303  C   LYS B  81      14.406  -8.471 -12.744  1.00 22.93           C
ATOM   1304  O   LYS B  81      15.071  -8.618 -13.768  1.00 22.85           O
ATOM   1305  CB  LYS B  81      12.326  -7.145 -13.245  1.00 22.99           C
ATOM   1306  CG  LYS B  81      12.370  -7.216 -14.768  1.00 34.12           C
ATOM   1307  CD  LYS B  81      10.984  -6.967 -15.424  1.00 45.57           C
ATOM   1308  CE  LYS B  81       9.981  -8.049 -15.125  1.00 61.18           C
ATOM   1309  NZ  LYS B  81       8.888  -8.110 -16.128  1.00 73.49           N
ATOM   1310  N   LYS B  82      14.282  -9.410 -11.805  1.00 20.47           N
ATOM   1311  CA  LYS B  82      14.822 -10.767 -11.939  1.00 22.37           C
ATOM   1312  C   LYS B  82      13.726 -11.665 -11.413  1.00 25.38           C
ATOM   1313  O   LYS B  82      13.447 -11.637 -10.220  1.00 23.83           O
ATOM   1314  CB  LYS B  82      16.081 -10.951 -11.075  1.00 26.57           C
ATOM   1315  CG  LYS B  82      17.336 -10.392 -11.701  1.00 37.82           C
ATOM   1316  CD  LYS B  82      18.589 -10.968 -11.007  1.00 37.34           C
ATOM   1317  CE  LYS B  82      19.821 -10.607 -11.791  1.00 43.83           C
ATOM   1318  NZ  LYS B  82      21.056 -11.061 -11.105  1.00 52.37           N
ATOM   1319  N   GLY B  83      13.075 -12.415 -12.297  1.00 25.63           N
ATOM   1320  CA  GLY B  83      11.942 -13.237 -11.887  1.00 26.97           C
ATOM   1321  C   GLY B  83      10.802 -12.376 -11.349  1.00 28.49           C
ATOM   1322  O   GLY B  83      10.382 -11.424 -12.016  1.00 29.23           O
ATOM   1323  N   THR B  84      10.337 -12.657 -10.105  1.00 24.14           N
ATOM   1324  CA  THR B  84       9.228 -11.911  -9.494  1.00 22.90           C
ATOM   1325  C   THR B  84       9.689 -10.876  -8.481  1.00 25.13           C
ATOM   1326  O   THR B  84       8.903 -10.446  -7.618  1.00 24.89           O
ATOM   1327  CB  THR B  84       8.191 -12.864  -8.891  1.00 28.13           C
ATOM   1328  OG1 THR B  84       8.839 -13.832  -8.073  1.00 31.97           O
ATOM   1329  CG2 THR B  84       7.337 -13.538  -9.954  1.00 28.75           C
ATOM   1330  N   THR B  85      10.970 -10.478  -8.570  1.00 21.18           N
ATOM   1331  CA  THR B  85      11.490  -9.452  -7.658  1.00 19.92           C
ATOM   1332  C   THR B  85      12.062  -8.322  -8.489  1.00 20.64           C
ATOM   1333  O   THR B  85      12.731  -8.570  -9.478  1.00 21.82           O
ATOM   1334  CB  THR B  85      12.559 -10.082  -6.741  1.00 26.39           C
ATOM   1335  OG1 THR B  85      11.939 -11.095  -5.940  1.00 26.10           O
ATOM   1336  CG2 THR B  85      13.227  -9.057  -5.800  1.00 26.69           C
ATOM   1337  N   VAL B  86      11.877  -7.088  -8.037  1.00 17.80           N
ATOM   1338  CA  VAL B  86      12.512  -5.954  -8.672  1.00 17.12           C
ATOM   1339  C   VAL B  86      13.519  -5.354  -7.670  1.00 19.61           C
ATOM   1340  O   VAL B  86      13.154  -5.039  -6.546  1.00 19.47           O
ATOM   1341  CB  VAL B  86      11.475  -4.875  -9.075  1.00 20.17           C
ATOM   1342  CG1 VAL B  86      12.183  -3.625  -9.594  1.00 19.76           C
ATOM   1343  CG2 VAL B  86      10.523  -5.437 -10.141  1.00 19.86           C
ATOM   1344  N   GLU B  87      14.751  -5.227  -8.092  1.00 16.78           N
ATOM   1345  CA  GLU B  87      15.841  -4.601  -7.334  1.00 17.06           C
ATOM   1346  C   GLU B  87      15.792  -3.111  -7.662  1.00 19.75           C
ATOM   1347  O   GLU B  87      15.793  -2.743  -8.842  1.00 20.03           O
ATOM   1348  CB  GLU B  87      17.180  -5.160  -7.863  1.00 18.81           C
ATOM   1349  CG  GLU B  87      17.319  -6.641  -7.538  1.00 22.22           C
ATOM   1350  CD  GLU B  87      18.420  -7.370  -8.278  1.00 27.67           C
ATOM   1351  OE1 GLU B  87      19.073  -6.768  -9.168  1.00 24.08           O
ATOM   1352  OE2 GLU B  87      18.686  -8.529  -7.887  1.00 27.38           O
ATOM   1353  N   TYR B  88      15.755  -2.254  -6.644  1.00 17.62           N
ATOM   1354  CA  TYR B  88      15.741  -0.820  -6.914  1.00 16.97           C
ATOM   1355  C   TYR B  88      16.888  -0.107  -6.211  1.00 20.13           C
ATOM   1356  O   TYR B  88      17.361  -0.559  -5.172  1.00 18.44           O
ATOM   1357  CB  TYR B  88      14.414  -0.168  -6.459  1.00 18.02           C
ATOM   1358  CG  TYR B  88      14.228  -0.132  -4.957  1.00 19.53           C
ATOM   1359  CD1 TYR B  88      14.743   0.919  -4.191  1.00 20.58           C
ATOM   1360  CD2 TYR B  88      13.484  -1.115  -4.304  1.00 21.25           C
ATOM   1361  CE1 TYR B  88      14.599   0.939  -2.807  1.00 21.56           C
ATOM   1362  CE2 TYR B  88      13.300  -1.082  -2.924  1.00 23.10           C
ATOM   1363  CZ  TYR B  88      13.861  -0.056  -2.182  1.00 25.88           C
ATOM   1364  OH  TYR B  88      13.698  -0.028  -0.814  1.00 28.27           O
ATOM   1365  N   SER B  89      17.273   1.044  -6.758  1.00 18.91           N
ATOM   1366  CA  SER B  89      18.163   1.989  -6.097  1.00 17.67           C
ATOM   1367  C   SER B  89      17.641   3.360  -6.410  1.00 19.72           C
ATOM   1368  O   SER B  89      17.242   3.638  -7.548  1.00 19.51           O
ATOM   1369  CB  SER B  89      19.632   1.837  -6.484  1.00 20.31           C
ATOM   1370  OG  SER B  89      20.175   0.642  -5.924  1.00 24.00           O
ATOM   1371  N   ILE B  90      17.634   4.228  -5.404  1.00 17.22           N
ATOM   1372  CA  ILE B  90      17.174   5.592  -5.556  1.00 15.76           C
ATOM   1373  C   ILE B  90      18.365   6.511  -5.763  1.00 20.36           C
ATOM   1374  O   ILE B  90      19.396   6.357  -5.090  1.00 19.06           O
ATOM   1375  CB  ILE B  90      16.312   6.010  -4.313  1.00 18.24           C
ATOM   1376  CG1 ILE B  90      15.085   5.074  -4.152  1.00 19.16           C
ATOM   1377  CG2 ILE B  90      15.916   7.499  -4.396  1.00 19.60           C
ATOM   1378  CD1 ILE B  90      14.431   5.170  -2.730  1.00 22.31           C
ATOM   1379  N   GLY B  91      18.217   7.444  -6.691  1.00 18.19           N
ATOM   1380  CA  GLY B  91      19.292   8.388  -7.005  1.00 19.96           C
ATOM   1381  C   GLY B  91      18.828   9.795  -7.308  1.00 21.61           C
ATOM   1382  O   GLY B  91      17.681  10.171  -7.045  1.00 19.18           O
ATOM   1383  N   GLY B  92      19.744  10.561  -7.886  1.00 19.94           N
ATOM   1384  CA  GLY B  92      19.511  11.951  -8.241  1.00 19.84           C
ATOM   1385  C   GLY B  92      19.611  12.922  -7.082  1.00 23.44           C
ATOM   1386  O   GLY B  92      20.130  12.607  -6.015  1.00 23.02           O
ATOM   1387  N   GLU B  93      19.122  14.116  -7.304  1.00 21.77           N
ATOM   1388  CA  GLU B  93      19.152  15.207  -6.323  1.00 23.66           C
ATOM   1389  C   GLU B  93      17.828  15.934  -6.436  1.00 27.52           C
ATOM   1390  O   GLU B  93      17.397  16.230  -7.570  1.00 27.85           O
ATOM   1391  CB  GLU B  93      20.315  16.162  -6.656  1.00 26.32           C
ATOM   1392  CG  GLU B  93      20.392  17.400  -5.770  1.00 39.73           C
ATOM   1393  CD  GLU B  93      21.493  18.380  -6.134  1.00 73.27           C
ATOM   1394  OE1 GLU B  93      22.685  18.007  -6.047  1.00 63.77           O
ATOM   1395  OE2 GLU B  93      21.162  19.530  -6.499  1.00 75.17           O
ATOM   1396  N   ILE B  94      17.149  16.179  -5.295  1.00 22.69           N
ATOM   1397  CA  ILE B  94      15.887  16.927  -5.332  1.00 22.51           C
ATOM   1398  C   ILE B  94      16.254  18.334  -5.789  1.00 25.54           C
ATOM   1399  O   ILE B  94      17.125  18.985  -5.194  1.00 25.70           O
ATOM   1400  CB  ILE B  94      15.138  16.907  -3.974  1.00 24.91           C
ATOM   1401  CG1 ILE B  94      14.734  15.457  -3.593  1.00 24.94           C
ATOM   1402  CG2 ILE B  94      13.912  17.851  -4.032  1.00 26.15           C
ATOM   1403  CD1 ILE B  94      14.110  15.329  -2.241  1.00 24.81           C
ATOM   1404  N   SER B  95      15.622  18.793  -6.862  1.00 24.45           N
ATOM   1405  CA  SER B  95      15.981  20.081  -7.448  1.00 24.88           C
ATOM   1406  C   SER B  95      14.825  21.015  -7.780  1.00 29.17           C
ATOM   1407  O   SER B  95      15.007  22.036  -8.444  1.00 29.09           O
ATOM   1408  CB  SER B  95      16.891  19.866  -8.646  1.00 27.56           C
ATOM   1409  OG  SER B  95      16.220  19.020  -9.564  1.00 29.31           O
ATOM   1410  N   SER B  96      13.640  20.667  -7.322  1.00 25.82           N
ATOM   1411  CA  SER B  96      12.468  21.527  -7.405  1.00 25.97           C
ATOM   1412  C   SER B  96      11.584  21.129  -6.240  1.00 28.12           C
ATOM   1413  O   SER B  96      11.872  20.135  -5.547  1.00 27.20           O
ATOM   1414  CB  SER B  96      11.756  21.409  -8.756  1.00 28.06           C
ATOM   1415  OG  SER B  96      11.499  20.062  -9.099  1.00 30.92           O
ATOM   1416  N   SER B  97      10.555  21.919  -5.973  1.00 26.35           N
ATOM   1417  CA  SER B  97       9.653  21.657  -4.859  1.00 25.75           C
ATOM   1418  C   SER B  97       8.821  20.411  -5.118  1.00 27.81           C
ATOM   1419  O   SER B  97       8.170  20.286  -6.168  1.00 28.31           O
ATOM   1420  CB  SER B  97       8.758  22.874  -4.610  1.00 30.10           C
ATOM   1421  OG  SER B  97       7.911  22.640  -3.498  1.00 34.84           O
ATOM   1422  N   ILE B  98       8.930  19.437  -4.193  1.00 23.73           N
ATOM   1423  CA  ILE B  98       8.168  18.195  -4.225  1.00 22.05           C
ATOM   1424  C   ILE B  98       7.253  18.248  -3.005  1.00 23.50           C
ATOM   1425  O   ILE B  98       7.729  18.202  -1.865  1.00 23.23           O
ATOM   1426  CB  ILE B  98       9.057  16.928  -4.192  1.00 23.50           C
ATOM   1427  CG1 ILE B  98      10.135  16.934  -5.322  1.00 22.77           C
ATOM   1428  CG2 ILE B  98       8.159  15.683  -4.232  1.00 24.60           C
ATOM   1429  CD1 ILE B  98      11.111  15.707  -5.240  1.00 24.54           C
ATOM   1430  N   LEU B  99       5.950  18.376  -3.236  1.00 23.36           N
ATOM   1431  CA  LEU B  99       4.986  18.498  -2.148  1.00 23.91           C
ATOM   1432  C   LEU B  99       4.825  17.188  -1.422  1.00 25.00           C
ATOM   1433  O   LEU B  99       4.912  16.133  -2.051  1.00 23.77           O
ATOM   1434  CB  LEU B  99       3.622  18.963  -2.687  1.00 24.55           C
ATOM   1435  CG  LEU B  99       3.593  20.350  -3.362  1.00 29.58           C
ATOM   1436  CD1 LEU B  99       2.180  20.697  -3.835  1.00 30.89           C
ATOM   1437  CD2 LEU B  99       4.119  21.444  -2.433  1.00 31.97           C
ATOM   1438  N   ALA B 100       4.548  17.249  -0.105  1.00 23.44           N
ATOM   1439  CA  ALA B 100       4.266  16.028   0.675  1.00 22.26           C
ATOM   1440  C   ALA B 100       3.074  15.310   0.008  1.00 25.84           C
ATOM   1441  O   ALA B 100       2.130  15.996  -0.417  1.00 25.93           O
ATOM   1442  CB  ALA B 100       3.920  16.388   2.120  1.00 23.76           C
ATOM   1443  N   ASN B 101       3.144  13.941  -0.121  1.00 22.60           N
ATOM   1444  CA  ASN B 101       2.108  13.060  -0.686  1.00 23.66           C
ATOM   1445  C   ASN B 101       1.872  13.212  -2.184  1.00 27.52           C
ATOM   1446  O   ASN B 101       0.921  12.617  -2.706  1.00 27.88           O
ATOM   1447  CB  ASN B 101       0.750  13.264   0.020  1.00 26.33           C
ATOM   1448  CG  ASN B 101       0.747  12.982   1.488  1.00 39.10           C
ATOM   1449  OD1 ASN B 101       1.788  12.828   2.132  1.00 31.18           O
ATOM   1450  ND2 ASN B 101      -0.434  12.981   2.040  1.00 39.24           N
ATOM   1451  N   SER B 102       2.733  13.960  -2.877  1.00 23.60           N
ATOM   1452  CA  SER B 102       2.526  14.280  -4.281  1.00 22.81           C
ATOM   1453  C   SER B 102       2.940  13.215  -5.272  1.00 25.08           C
ATOM   1454  O   SER B 102       3.878  12.447  -5.034  1.00 24.28           O
ATOM   1455  CB  SER B 102       3.217  15.590  -4.633  1.00 25.79           C
ATOM   1456  OG  SER B 102       4.624  15.429  -4.532  1.00 27.59           O
ATOM   1457  N   ASN B 103       2.270  13.217  -6.425  1.00 22.46           N
ATOM   1458  CA  ASN B 103       2.628  12.332  -7.524  1.00 20.65           C
ATOM   1459  C   ASN B 103       3.873  12.859  -8.195  1.00 23.37           C
ATOM   1460  O   ASN B 103       4.029  14.074  -8.351  1.00 23.00           O
ATOM   1461  CB  ASN B 103       1.516  12.313  -8.570  1.00 22.25           C
ATOM   1462  CG  ASN B 103       0.273  11.613  -8.096  1.00 32.80           C
ATOM   1463  OD1 ASN B 103       0.330  10.641  -7.348  1.00 27.61           O
ATOM   1464  ND2 ASN B 103      -0.881  12.062  -8.576  1.00 33.85           N
ATOM   1465  N   LEU B 104       4.768  11.933  -8.574  1.00 21.29           N
ATOM   1466  CA  LEU B 104       5.986  12.234  -9.326  1.00 21.15           C
ATOM   1467  C   LEU B 104       5.574  11.944 -10.773  1.00 23.73           C
ATOM   1468  O   LEU B 104       5.246  10.801 -11.122  1.00 23.33           O
ATOM   1469  CB  LEU B 104       7.164  11.363  -8.822  1.00 20.65           C
ATOM   1470  CG  LEU B 104       7.566  11.679  -7.371  1.00 22.83           C
ATOM   1471  CD1 LEU B 104       8.485  10.575  -6.779  1.00 23.41           C
ATOM   1472  CD2 LEU B 104       8.212  13.058  -7.251  1.00 24.87           C
ATOM   1473  N   VAL B 105       5.415  13.023 -11.556  1.00 21.08           N
ATOM   1474  CA  VAL B 105       4.788  12.938 -12.877  1.00 22.65           C
ATOM   1475  C   VAL B 105       5.694  13.033 -14.088  1.00 25.38           C
ATOM   1476  O   VAL B 105       5.183  13.074 -15.217  1.00 26.00           O
ATOM   1477  CB  VAL B 105       3.587  13.943 -12.962  1.00 27.35           C
ATOM   1478  CG1 VAL B 105       2.565  13.670 -11.848  1.00 27.18           C
ATOM   1479  CG2 VAL B 105       4.072  15.380 -12.897  1.00 27.82           C
ATOM   1480  N   ASN B 106       7.010  13.088 -13.886  1.00 21.68           N
ATOM   1481  CA  ASN B 106       7.922  13.137 -15.026  1.00 21.37           C
ATOM   1482  C   ASN B 106       7.982  11.776 -15.715  1.00 22.85           C
ATOM   1483  O   ASN B 106       7.874  11.727 -16.932  1.00 21.72           O
ATOM   1484  CB  ASN B 106       9.318  13.617 -14.631  1.00 20.47           C
ATOM   1485  CG  ASN B 106      10.202  13.827 -15.837  1.00 26.42           C
ATOM   1486  OD1 ASN B 106      11.219  13.122 -16.035  1.00 25.21           O
ATOM   1487  ND2 ASN B 106       9.786  14.745 -16.726  1.00 21.37           N
ATOM   1488  N   ARG B 107       8.182  10.661 -14.944  1.00 19.05           N
ATOM   1489  CA  ARG B 107       8.207   9.318 -15.521  1.00 19.16           C
ATOM   1490  C   ARG B 107       7.532   8.373 -14.571  1.00 23.76           C
ATOM   1491  O   ARG B 107       7.774   8.458 -13.358  1.00 23.59           O
ATOM   1492  CB  ARG B 107       9.652   8.794 -15.753  1.00 20.86           C
ATOM   1493  CG  ARG B 107      10.467   9.538 -16.831  1.00 20.55           C
ATOM   1494  CD  ARG B 107       9.937   9.274 -18.221  1.00 21.47           C
ATOM   1495  NE  ARG B 107      10.775   9.926 -19.235  1.00 27.64           N
ATOM   1496  CZ  ARG B 107      10.544  11.131 -19.763  1.00 34.29           C
ATOM   1497  NH1 ARG B 107      11.340  11.607 -20.714  1.00 31.80           N
ATOM   1498  NH2 ARG B 107       9.497  11.854 -19.368  1.00 27.13           N
ATOM   1499  N   SER B 108       6.711   7.476 -15.108  1.00 20.80           N
ATOM   1500  CA  SER B 108       6.110   6.379 -14.343  1.00 20.44           C
ATOM   1501  C   SER B 108       7.028   5.173 -14.429  1.00 23.23           C
ATOM   1502  O   SER B 108       7.863   5.045 -15.346  1.00 22.32           O
ATOM   1503  CB  SER B 108       4.757   5.997 -14.948  1.00 22.98           C
ATOM   1504  OG  SER B 108       3.867   7.084 -14.828  1.00 27.41           O
ATOM   1505  N   VAL B 109       6.879   4.262 -13.464  1.00 18.53           N
ATOM   1506  CA  VAL B 109       7.558   3.003 -13.539  1.00 17.16           C
ATOM   1507  C   VAL B 109       6.812   2.239 -14.671  1.00 20.38           C
ATOM   1508  O   VAL B 109       5.568   2.151 -14.662  1.00 20.74           O
ATOM   1509  CB  VAL B 109       7.429   2.253 -12.191  1.00 20.06           C
ATOM   1510  CG1 VAL B 109       7.848   0.800 -12.353  1.00 20.76           C
ATOM   1511  CG2 VAL B 109       8.301   2.928 -11.132  1.00 20.72           C
ATOM   1512  N   PRO B 110       7.540   1.705 -15.677  1.00 19.15           N
ATOM   1513  CA  PRO B 110       6.860   0.985 -16.750  1.00 19.62           C
ATOM   1514  C   PRO B 110       6.065  -0.226 -16.243  1.00 22.73           C
ATOM   1515  O   PRO B 110       6.446  -0.862 -15.240  1.00 20.26           O
ATOM   1516  CB  PRO B 110       8.007   0.580 -17.690  1.00 20.82           C
ATOM   1517  CG  PRO B 110       9.121   1.510 -17.371  1.00 25.32           C
ATOM   1518  CD  PRO B 110       9.000   1.702 -15.870  1.00 21.50           C
ATOM   1519  N   ASN B 111       4.945  -0.535 -16.935  1.00 22.61           N
ATOM   1520  CA  ASN B 111       4.033  -1.615 -16.539  1.00 23.23           C
ATOM   1521  C   ASN B 111       4.707  -2.921 -16.166  1.00 23.92           C
ATOM   1522  O   ASN B 111       4.340  -3.532 -15.168  1.00 23.29           O
ATOM   1523  CB  ASN B 111       2.987  -1.883 -17.657  1.00 28.84           C
ATOM   1524  CG  ASN B 111       1.624  -2.330 -17.172  1.00 76.40           C
ATOM   1525  OD1 ASN B 111       1.473  -3.127 -16.228  1.00 68.25           O
ATOM   1526  ND2 ASN B 111       0.589  -1.840 -17.845  1.00 78.19           N
ATOM   1527  N   GLU B 112       5.744  -3.317 -16.914  1.00 22.25           N
ATOM   1528  CA  GLU B 112       6.397  -4.595 -16.663  1.00 22.76           C
ATOM   1529  C   GLU B 112       7.192  -4.626 -15.356  1.00 24.87           C
ATOM   1530  O   GLU B 112       7.567  -5.706 -14.895  1.00 26.62           O
ATOM   1531  CB  GLU B 112       7.235  -5.030 -17.862  1.00 25.04           C
ATOM   1532  CG  GLU B 112       8.515  -4.236 -17.998  1.00 36.85           C
ATOM   1533  CD  GLU B 112       9.009  -4.089 -19.418  1.00 60.80           C
ATOM   1534  OE1 GLU B 112       9.067  -5.115 -20.137  1.00 56.28           O
ATOM   1535  OE2 GLU B 112       9.390  -2.955 -19.791  1.00 44.44           O
ATOM   1536  N   PHE B 113       7.392  -3.455 -14.738  1.00 19.78           N
ATOM   1537  CA  PHE B 113       8.079  -3.354 -13.439  1.00 18.89           C
ATOM   1538  C   PHE B 113       7.108  -3.007 -12.308  1.00 22.01           C
ATOM   1539  O   PHE B 113       7.531  -2.835 -11.159  1.00 22.34           O
ATOM   1540  CB  PHE B 113       9.153  -2.253 -13.494  1.00 20.26           C
ATOM   1541  CG  PHE B 113      10.318  -2.587 -14.387  1.00 19.88           C
ATOM   1542  CD1 PHE B 113      10.319  -2.210 -15.727  1.00 21.26           C
ATOM   1543  CD2 PHE B 113      11.454  -3.194 -13.871  1.00 20.09           C
ATOM   1544  CE1 PHE B 113      11.389  -2.532 -16.556  1.00 22.29           C
ATOM   1545  CE2 PHE B 113      12.544  -3.483 -14.695  1.00 22.94           C
ATOM   1546  CZ  PHE B 113      12.511  -3.144 -16.030  1.00 22.23           C
ATOM   1547  N   CYS B 114       5.824  -2.826 -12.638  1.00 20.85           N
ATOM   1548  CA  CYS B 114       4.853  -2.422 -11.624  1.00 20.22           C
ATOM   1549  C   CYS B 114       4.461  -3.555 -10.697  1.00 21.13           C
ATOM   1550  O   CYS B 114       4.215  -4.675 -11.160  1.00 22.08           O
ATOM   1551  CB  CYS B 114       3.627  -1.783 -12.277  1.00 19.79           C
ATOM   1552  SG  CYS B 114       3.917  -0.117 -12.894  1.00 23.41           S
ATOM   1553  N   PRO B 115       4.307  -3.245  -9.390  1.00 19.46           N
ATOM   1554  CA  PRO B 115       3.858  -4.265  -8.433  1.00 19.91           C
ATOM   1555  C   PRO B 115       2.342  -4.489  -8.538  1.00 24.23           C
ATOM   1556  O   PRO B 115       1.641  -3.701  -9.172  1.00 25.34           O
ATOM   1557  CB  PRO B 115       4.230  -3.637  -7.085  1.00 21.12           C
ATOM   1558  CG  PRO B 115       4.058  -2.153  -7.329  1.00 22.36           C
ATOM   1559  CD  PRO B 115       4.560  -1.943  -8.725  1.00 19.48           C
ATOM   1560  N   ARG B 116       1.854  -5.561  -7.917  1.00 22.58           N
ATOM   1561  CA  ARG B 116       0.419  -5.937  -7.887  1.00 24.30           C
ATOM   1562  C   ARG B 116      -0.283  -4.997  -6.898  1.00 29.82           C
ATOM   1563  O   ARG B 116      -1.422  -4.598  -7.109  1.00 31.39           O
ATOM   1564  CB  ARG B 116       0.288  -7.401  -7.439  1.00 27.50           C
ATOM   1565  CG  ARG B 116      -1.129  -7.975  -7.437  1.00 48.70           C
ATOM   1566  CD  ARG B 116      -1.368  -8.833  -6.200  1.00 70.49           C
ATOM   1567  NE  ARG B 116      -1.544 -10.259  -6.495  1.00 90.09           N
ATOM   1568  CZ  ARG B 116      -0.591 -11.180  -6.373  1.00110.26           C
ATOM   1569  NH1 ARG B 116       0.633 -10.833  -5.995  1.00 99.25           N
ATOM   1570  NH2 ARG B 116      -0.849 -12.453  -6.646  1.00 98.63           N
ATOM   1571  N   ASN B 117       0.395  -4.671  -5.823  1.00 29.45           N
ATOM   1572  CA  ASN B 117      -0.125  -3.676  -4.913  1.00 29.41           C
ATOM   1573  C   ASN B 117       0.954  -2.763  -4.419  1.00 28.69           C
ATOM   1574  O   ASN B 117       2.126  -2.952  -4.725  1.00 25.60           O
ATOM   1575  CB  ASN B 117      -1.099  -4.186  -3.856  1.00 34.19           C
ATOM   1576  CG  ASN B 117      -0.655  -5.432  -3.196  1.00 48.71           C
ATOM   1577  OD1 ASN B 117      -1.429  -6.367  -3.070  1.00 29.68           O
ATOM   1578  ND2 ASN B 117       0.609  -5.470  -2.796  1.00 39.41           N
ATOM   1579  N   ARG B 118       0.535  -1.718  -3.753  1.00 25.80           N
ATOM   1580  CA  ARG B 118       1.387  -0.628  -3.347  1.00 23.78           C
ATOM   1581  C   ARG B 118       2.609  -1.094  -2.571  1.00 23.80           C
ATOM   1582  O   ARG B 118       2.498  -1.954  -1.687  1.00 23.79           O
ATOM   1583  CB  ARG B 118       0.541   0.351  -2.539  1.00 25.57           C
ATOM   1584  CG  ARG B 118       1.230   1.643  -2.151  1.00 29.80           C
ATOM   1585  CD  ARG B 118       0.242   2.565  -1.440  1.00 34.09           C
ATOM   1586  NE  ARG B 118      -0.653   3.149  -2.423  1.00 37.77           N
ATOM   1587  CZ  ARG B 118      -0.491   4.347  -2.974  1.00 30.62           C
ATOM   1588  NH1 ARG B 118       0.418   5.190  -2.499  1.00 28.79           N
ATOM   1589  NH2 ARG B 118      -1.299   4.747  -3.934  1.00 28.30           N
ATOM   1590  N   CYS B 119       3.787  -0.547  -2.936  1.00 18.66           N
ATOM   1591  CA  CYS B 119       5.049  -0.825  -2.242  1.00 19.40           C
ATOM   1592  C   CYS B 119       5.618   0.463  -1.720  1.00 22.48           C
ATOM   1593  O   CYS B 119       5.540   1.450  -2.419  1.00 22.34           O
ATOM   1594  CB  CYS B 119       6.021  -1.528  -3.177  1.00 21.19           C
ATOM   1595  SG  CYS B 119       5.438  -3.165  -3.684  1.00 26.38           S
ATOM   1596  N   SER B 120       6.197   0.461  -0.510  1.00 19.37           N
ATOM   1597  CA  SER B 120       6.752   1.681   0.098  1.00 18.80           C
ATOM   1598  C   SER B 120       8.265   1.491   0.206  1.00 21.60           C
ATOM   1599  O   SER B 120       8.732   0.652   0.987  1.00 21.32           O
ATOM   1600  CB  SER B 120       6.178   1.884   1.497  1.00 21.40           C
ATOM   1601  OG  SER B 120       4.779   2.102   1.408  1.00 22.47           O
ATOM   1602  N   LEU B 121       9.024   2.250  -0.580  1.00 18.43           N
ATOM   1603  CA  LEU B 121      10.479   2.112  -0.634  1.00 17.77           C
ATOM   1604  C   LEU B 121      11.115   3.133   0.271  1.00 19.62           C
ATOM   1605  O   LEU B 121      11.077   4.329  -0.012  1.00 17.55           O
ATOM   1606  CB  LEU B 121      10.954   2.312  -2.089  1.00 19.45           C
ATOM   1607  CG  LEU B 121      10.195   1.581  -3.219  1.00 24.38           C
ATOM   1608  CD1 LEU B 121      11.000   1.669  -4.493  1.00 24.12           C
ATOM   1609  CD2 LEU B 121       9.903   0.104  -2.903  1.00 30.06           C
ATOM   1610  N   VAL B 122      11.694   2.665   1.365  1.00 16.87           N
ATOM   1611  CA  VAL B 122      12.284   3.534   2.385  1.00 16.81           C
ATOM   1612  C   VAL B 122      13.688   3.940   1.989  1.00 22.22           C
ATOM   1613  O   VAL B 122      14.506   3.090   1.635  1.00 24.95           O
ATOM   1614  CB  VAL B 122      12.238   2.854   3.769  1.00 20.72           C
ATOM   1615  CG1 VAL B 122      12.924   3.738   4.823  1.00 20.52           C
ATOM   1616  CG2 VAL B 122      10.774   2.595   4.167  1.00 21.23           C
ATOM   1617  N   GLY B 123      13.950   5.225   2.029  1.00 18.13           N
ATOM   1618  CA  GLY B 123      15.274   5.732   1.705  1.00 18.26           C
ATOM   1619  C   GLY B 123      15.788   6.700   2.751  1.00 21.49           C
ATOM   1620  O   GLY B 123      15.109   7.008   3.742  1.00 19.01           O
ATOM   1621  N   HIS B 124      17.006   7.191   2.522  1.00 18.20           N
ATOM   1622  CA  HIS B 124      17.670   8.084   3.463  1.00 17.60           C
ATOM   1623  C   HIS B 124      18.293   9.243   2.689  1.00 20.79           C
ATOM   1624  O   HIS B 124      18.798   9.050   1.574  1.00 20.52           O
ATOM   1625  CB  HIS B 124      18.763   7.304   4.227  1.00 17.53           C
ATOM   1626  CG  HIS B 124      19.651   8.178   5.057  1.00 18.67           C
ATOM   1627  ND1 HIS B 124      20.955   8.450   4.678  1.00 18.97           N
ATOM   1628  CD2 HIS B 124      19.370   8.882   6.177  1.00 20.44           C
ATOM   1629  CE1 HIS B 124      21.436   9.285   5.595  1.00 18.89           C
ATOM   1630  NE2 HIS B 124      20.525   9.566   6.517  1.00 19.07           N
ATOM   1631  N   MET B 125      18.277  10.440   3.300  1.00 18.50           N
ATOM   1632  CA  MET B 125      18.852  11.644   2.682  1.00 18.18           C
ATOM   1633  C   MET B 125      20.306  11.811   3.142  1.00 20.91           C
ATOM   1634  O   MET B 125      20.569  11.842   4.343  1.00 20.09           O
ATOM   1635  CB  MET B 125      18.055  12.880   3.121  1.00 19.77           C
ATOM   1636  CG  MET B 125      16.550  12.786   2.823  1.00 21.60           C
ATOM   1637  SD  MET B 125      16.196  12.770   1.028  1.00 23.65           S
ATOM   1638  CE  MET B 125      16.501  14.486   0.608  1.00 21.50           C
ATOM   1639  N   VAL B 126      21.247  11.937   2.196  1.00 18.49           N
ATOM   1640  CA  VAL B 126      22.665  12.093   2.521  1.00 19.18           C
ATOM   1641  C   VAL B 126      22.921  13.231   3.507  1.00 22.80           C
ATOM   1642  O   VAL B 126      22.321  14.300   3.367  1.00 23.12           O
ATOM   1643  CB  VAL B 126      23.503  12.371   1.224  1.00 21.90           C
ATOM   1644  CG1 VAL B 126      24.937  12.814   1.557  1.00 21.62           C
ATOM   1645  CG2 VAL B 126      23.523  11.154   0.288  1.00 20.99           C
ATOM   1646  N   GLY B 127      23.835  12.995   4.456  1.00 21.46           N
ATOM   1647  CA  GLY B 127      24.338  14.075   5.306  1.00 23.00           C
ATOM   1648  C   GLY B 127      23.659  14.376   6.617  1.00 26.55           C
ATOM   1649  O   GLY B 127      24.115  15.250   7.365  1.00 25.95           O
ATOM   1650  N   GLY B 128      22.574  13.675   6.892  1.00 20.19           N
ATOM   1651  CA  GLY B 128      21.841  13.888   8.131  1.00 20.07           C
ATOM   1652  C   GLY B 128      21.138  12.621   8.538  1.00 21.96           C
ATOM   1653  O   GLY B 128      21.502  11.536   8.056  1.00 20.49           O
ATOM   1654  N   TRP B 129      20.109  12.756   9.394  1.00 19.80           N
ATOM   1655  CA  TRP B 129      19.399  11.569   9.879  1.00 19.68           C
ATOM   1656  C   TRP B 129      18.034  11.385   9.212  1.00 21.06           C
ATOM   1657  O   TRP B 129      17.236  10.559   9.679  1.00 21.30           O
ATOM   1658  CB  TRP B 129      19.174  11.719  11.397  1.00 18.75           C
ATOM   1659  CG  TRP B 129      20.404  11.763  12.251  1.00 19.68           C
ATOM   1660  CD1 TRP B 129      20.721  12.749  13.147  1.00 22.69           C
ATOM   1661  CD2 TRP B 129      21.353  10.695  12.484  1.00 19.64           C
ATOM   1662  NE1 TRP B 129      21.854  12.410  13.850  1.00 22.37           N
ATOM   1663  CE2 TRP B 129      22.237  11.135  13.500  1.00 22.70           C
ATOM   1664  CE3 TRP B 129      21.566   9.428  11.907  1.00 19.33           C
ATOM   1665  CZ2 TRP B 129      23.323  10.366  13.944  1.00 21.18           C
ATOM   1666  CZ3 TRP B 129      22.634   8.657  12.358  1.00 19.50           C
ATOM   1667  CH2 TRP B 129      23.491   9.115  13.379  1.00 20.48           C
ATOM   1668  N   ASN B 130      17.739  12.161   8.167  1.00 19.18           N
ATOM   1669  CA  ASN B 130      16.405  12.164   7.579  1.00 17.33           C
ATOM   1670  C   ASN B 130      16.110  10.965   6.715  1.00 19.72           C
ATOM   1671  O   ASN B 130      16.901  10.629   5.837  1.00 20.60           O
ATOM   1672  CB  ASN B 130      16.204  13.432   6.749  1.00 19.18           C
ATOM   1673  CG  ASN B 130      16.205  14.698   7.585  1.00 25.33           C
ATOM   1674  OD1 ASN B 130      16.089  14.673   8.813  1.00 23.43           O
ATOM   1675  ND2 ASN B 130      16.307  15.841   6.903  1.00 25.53           N
ATOM   1676  N   ALA B 131      14.904  10.419   6.880  1.00 17.67           N
ATOM   1677  CA  ALA B 131      14.402   9.331   6.044  1.00 18.06           C
ATOM   1678  C   ALA B 131      13.135   9.743   5.305  1.00 20.86           C
ATOM   1679  O   ALA B 131      12.410  10.642   5.731  1.00 18.24           O
ATOM   1680  CB  ALA B 131      14.109   8.101   6.898  1.00 19.43           C
ATOM   1681  N   PHE B 132      12.848   9.045   4.225  1.00 17.30           N
ATOM   1682  CA  PHE B 132      11.631   9.273   3.459  1.00 16.66           C
ATOM   1683  C   PHE B 132      11.170   7.934   2.934  1.00 18.46           C
ATOM   1684  O   PHE B 132      11.844   6.924   3.113  1.00 18.21           O
ATOM   1685  CB  PHE B 132      11.929  10.226   2.267  1.00 17.71           C
ATOM   1686  CG  PHE B 132      12.891   9.626   1.269  1.00 17.55           C
ATOM   1687  CD1 PHE B 132      12.429   8.825   0.222  1.00 19.96           C
ATOM   1688  CD2 PHE B 132      14.266   9.811   1.408  1.00 19.20           C
ATOM   1689  CE1 PHE B 132      13.325   8.216  -0.674  1.00 20.10           C
ATOM   1690  CE2 PHE B 132      15.158   9.208   0.515  1.00 21.41           C
ATOM   1691  CZ  PHE B 132      14.682   8.410  -0.515  1.00 20.02           C
ATOM   1692  N   HIS B 133      10.030   7.927   2.247  1.00 17.24           N
ATOM   1693  CA  HIS B 133       9.695   6.767   1.446  1.00 17.11           C
ATOM   1694  C   HIS B 133       8.988   7.239   0.191  1.00 20.72           C
ATOM   1695  O   HIS B 133       8.429   8.344   0.169  1.00 19.52           O
ATOM   1696  CB  HIS B 133       8.948   5.625   2.157  1.00 17.31           C
ATOM   1697  CG  HIS B 133       7.523   5.914   2.532  1.00 19.45           C
ATOM   1698  ND1 HIS B 133       6.452   5.502   1.748  1.00 21.66           N
ATOM   1699  CD2 HIS B 133       7.044   6.475   3.668  1.00 19.01           C
ATOM   1700  CE1 HIS B 133       5.359   5.846   2.435  1.00 19.14           C
ATOM   1701  NE2 HIS B 133       5.670   6.449   3.572  1.00 21.45           N
ATOM   1702  N   ILE B 134       9.071   6.429  -0.855  1.00 17.03           N
ATOM   1703  CA  ILE B 134       8.382   6.683  -2.123  1.00 17.06           C
ATOM   1704  C   ILE B 134       7.482   5.496  -2.317  1.00 20.18           C
ATOM   1705  O   ILE B 134       7.946   4.367  -2.169  1.00 19.76           O
ATOM   1706  CB  ILE B 134       9.405   6.812  -3.301  1.00 20.13           C
ATOM   1707  CG1 ILE B 134      10.178   8.148  -3.179  1.00 20.72           C
ATOM   1708  CG2 ILE B 134       8.700   6.689  -4.682  1.00 20.23           C
ATOM   1709  CD1 ILE B 134      11.469   8.199  -4.102  1.00 25.85           C
ATOM   1710  N   ASP B 135       6.188   5.727  -2.639  1.00 18.86           N
ATOM   1711  CA  ASP B 135       5.322   4.594  -2.921  1.00 17.92           C
ATOM   1712  C   ASP B 135       5.285   4.325  -4.405  1.00 21.63           C
ATOM   1713  O   ASP B 135       5.230   5.255  -5.207  1.00 20.83           O
ATOM   1714  CB  ASP B 135       3.887   4.860  -2.470  1.00 20.32           C
ATOM   1715  CG  ASP B 135       3.644   4.650  -0.992  1.00 27.40           C
ATOM   1716  OD1 ASP B 135       4.607   4.231  -0.273  1.00 24.13           O
ATOM   1717  OD2 ASP B 135       2.477   4.849  -0.549  1.00 29.17           O
ATOM   1718  N   ILE B 136       5.270   3.052  -4.770  1.00 18.38           N
ATOM   1719  CA  ILE B 136       5.052   2.664  -6.151  1.00 17.89           C
ATOM   1720  C   ILE B 136       3.685   1.953  -6.130  1.00 21.14           C
ATOM   1721  O   ILE B 136       3.572   0.827  -5.629  1.00 19.43           O
ATOM   1722  CB  ILE B 136       6.132   1.731  -6.778  1.00 21.22           C
ATOM   1723  CG1 ILE B 136       7.552   2.297  -6.632  1.00 23.77           C
ATOM   1724  CG2 ILE B 136       5.753   1.479  -8.285  1.00 22.79           C
ATOM   1725  CD1 ILE B 136       8.619   1.366  -7.183  1.00 26.68           C
ATOM   1726  N   PRO B 137       2.632   2.570  -6.668  1.00 19.99           N
ATOM   1727  CA  PRO B 137       1.345   1.862  -6.743  1.00 20.83           C
ATOM   1728  C   PRO B 137       1.323   0.980  -8.007  1.00 21.89           C
ATOM   1729  O   PRO B 137       2.255   1.033  -8.836  1.00 20.77           O
ATOM   1730  CB  PRO B 137       0.328   3.004  -6.859  1.00 22.52           C
ATOM   1731  CG  PRO B 137       1.068   4.083  -7.629  1.00 26.51           C
ATOM   1732  CD  PRO B 137       2.560   3.927  -7.260  1.00 21.11           C
ATOM   1733  N   SER B 138       0.248   0.189  -8.195  1.00 21.15           N
ATOM   1734  CA  SER B 138       0.160  -0.689  -9.367  1.00 21.08           C
ATOM   1735  C   SER B 138       0.210   0.076 -10.725  1.00 22.80           C
ATOM   1736  O   SER B 138       0.652  -0.477 -11.736  1.00 23.63           O
ATOM   1737  CB  SER B 138      -1.059  -1.599  -9.267  1.00 25.18           C
ATOM   1738  OG  SER B 138      -2.257  -0.838  -9.301  1.00 28.51           O
ATOM   1739  N   SER B 139      -0.181   1.360 -10.727  1.00 22.41           N
ATOM   1740  CA  SER B 139      -0.158   2.182 -11.947  1.00 22.61           C
ATOM   1741  C   SER B 139       1.248   2.638 -12.352  1.00 24.72           C
ATOM   1742  O   SER B 139       1.446   3.100 -13.481  1.00 23.48           O
ATOM   1743  CB  SER B 139      -1.031   3.421 -11.759  1.00 24.69           C
ATOM   1744  OG  SER B 139      -0.427   4.301 -10.820  1.00 25.10           O
ATOM   1745  N   GLY B 140       2.189   2.608 -11.403  1.00 19.61           N
ATOM   1746  CA  GLY B 140       3.539   3.081 -11.652  1.00 18.56           C
ATOM   1747  C   GLY B 140       3.720   4.581 -11.487  1.00 21.81           C
ATOM   1748  O   GLY B 140       4.840   5.069 -11.634  1.00 20.49           O
ATOM   1749  N   VAL B 141       2.638   5.319 -11.139  1.00 19.07           N
ATOM   1750  CA  VAL B 141       2.767   6.753 -10.845  1.00 18.74           C
ATOM   1751  C   VAL B 141       3.202   6.864  -9.366  1.00 21.16           C
ATOM   1752  O   VAL B 141       2.379   6.785  -8.452  1.00 20.18           O
ATOM   1753  CB  VAL B 141       1.469   7.559 -11.159  1.00 22.09           C
ATOM   1754  CG1 VAL B 141       1.683   9.058 -10.884  1.00 22.94           C
ATOM   1755  CG2 VAL B 141       1.041   7.341 -12.611  1.00 21.55           C
ATOM   1756  N   CYS B 142       4.503   7.023  -9.144  1.00 19.44           N
ATOM   1757  CA  CYS B 142       5.081   7.076  -7.803  1.00 18.30           C
ATOM   1758  C   CYS B 142       4.707   8.305  -7.022  1.00 22.80           C
ATOM   1759  O   CYS B 142       4.368   9.346  -7.597  1.00 21.22           O
ATOM   1760  CB  CYS B 142       6.590   6.905  -7.888  1.00 19.21           C
ATOM   1761  SG  CYS B 142       7.087   5.356  -8.679  1.00 21.43           S
ATOM   1762  N   GLN B 143       4.730   8.171  -5.687  1.00 20.15           N
ATOM   1763  CA  GLN B 143       4.346   9.276  -4.829  1.00 19.96           C
ATOM   1764  C   GLN B 143       5.395   9.492  -3.766  1.00 22.66           C
ATOM   1765  O   GLN B 143       5.975   8.511  -3.255  1.00 21.64           O
ATOM   1766  CB  GLN B 143       2.998   8.997  -4.186  1.00 21.35           C
ATOM   1767  CG  GLN B 143       1.859   8.872  -5.181  1.00 28.04           C
ATOM   1768  CD  GLN B 143       0.525   8.793  -4.480  1.00 39.44           C
ATOM   1769  OE1 GLN B 143       0.328   7.978  -3.588  1.00 29.74           O
ATOM   1770  NE2 GLN B 143      -0.427   9.629  -4.891  1.00 36.04           N
ATOM   1771  N   TRP B 144       5.629  10.767  -3.424  1.00 19.26           N
ATOM   1772  CA  TRP B 144       6.606  11.168  -2.415  1.00 20.03           C
ATOM   1773  C   TRP B 144       5.971  11.268  -1.035  1.00 23.53           C
ATOM   1774  O   TRP B 144       4.998  12.002  -0.872  1.00 21.78           O
ATOM   1775  CB  TRP B 144       7.236  12.513  -2.795  1.00 19.57           C
ATOM   1776  CG  TRP B 144       8.075  13.135  -1.719  1.00 20.10           C
ATOM   1777  CD1 TRP B 144       7.718  14.176  -0.909  1.00 22.97           C
ATOM   1778  CD2 TRP B 144       9.447  12.840  -1.414  1.00 19.84           C
ATOM   1779  NE1 TRP B 144       8.779  14.551  -0.123  1.00 22.28           N
ATOM   1780  CE2 TRP B 144       9.852  13.738  -0.398  1.00 22.97           C
ATOM   1781  CE3 TRP B 144      10.369  11.880  -1.877  1.00 20.08           C
ATOM   1782  CZ2 TRP B 144      11.143  13.707   0.172  1.00 22.07           C
ATOM   1783  CZ3 TRP B 144      11.653  11.878  -1.352  1.00 20.23           C
ATOM   1784  CH2 TRP B 144      12.028  12.774  -0.327  1.00 21.19           C
ATOM   1785  N   PHE B 145       6.553  10.562  -0.030  1.00 19.89           N
ATOM   1786  CA  PHE B 145       6.025  10.581   1.328  1.00 19.22           C
ATOM   1787  C   PHE B 145       6.924  11.170   2.383  1.00 23.84           C
ATOM   1788  O   PHE B 145       6.678  10.999   3.590  1.00 24.51           O
ATOM   1789  CB  PHE B 145       5.405   9.241   1.722  1.00 20.12           C
ATOM   1790  CG  PHE B 145       4.118   9.028   0.970  1.00 20.75           C
ATOM   1791  CD1 PHE B 145       2.957   9.698   1.338  1.00 24.03           C
ATOM   1792  CD2 PHE B 145       4.080   8.212  -0.158  1.00 23.58           C
ATOM   1793  CE1 PHE B 145       1.788   9.560   0.581  1.00 23.60           C
ATOM   1794  CE2 PHE B 145       2.905   8.056  -0.892  1.00 26.78           C
ATOM   1795  CZ  PHE B 145       1.771   8.750  -0.526  1.00 25.31           C
ATOM   1796  N   GLY B 146       7.926  11.930   1.947  1.00 21.56           N
ATOM   1797  CA  GLY B 146       8.668  12.756   2.877  1.00 21.13           C
ATOM   1798  C   GLY B 146       7.795  13.996   3.064  1.00 25.20           C
ATOM   1799  O   GLY B 146       6.682  14.087   2.520  1.00 24.30           O
ATOM   1800  N   PRO B 147       8.282  15.002   3.790  1.00 22.62           N
ATOM   1801  CA  PRO B 147       7.526  16.257   3.866  1.00 22.41           C
ATOM   1802  C   PRO B 147       7.793  17.034   2.575  1.00 26.11           C
ATOM   1803  O   PRO B 147       8.648  16.640   1.771  1.00 22.86           O
ATOM   1804  CB  PRO B 147       8.166  16.955   5.070  1.00 24.08           C
ATOM   1805  CG  PRO B 147       9.608  16.530   5.010  1.00 26.84           C
ATOM   1806  CD  PRO B 147       9.595  15.104   4.452  1.00 22.51           C
ATOM   1807  N   THR B 148       7.160  18.212   2.423  1.00 23.20           N
ATOM   1808  CA  THR B 148       7.490  19.059   1.289  1.00 23.06           C
ATOM   1809  C   THR B 148       8.983  19.358   1.355  1.00 26.72           C
ATOM   1810  O   THR B 148       9.500  19.698   2.425  1.00 26.62           O
ATOM   1811  CB  THR B 148       6.630  20.325   1.332  1.00 24.87           C
ATOM   1812  OG1 THR B 148       5.280  19.926   1.091  1.00 26.80           O
ATOM   1813  CG2 THR B 148       7.075  21.359   0.286  1.00 26.40           C
ATOM   1814  N   ALA B 149       9.692  19.166   0.225  1.00 24.50           N
ATOM   1815  CA  ALA B 149      11.139  19.344   0.167  1.00 25.20           C
ATOM   1816  C   ALA B 149      11.515  19.886  -1.200  1.00 28.20           C
ATOM   1817  O   ALA B 149      10.841  19.577  -2.189  1.00 27.88           O
ATOM   1818  CB  ALA B 149      11.836  18.001   0.406  1.00 26.14           C
ATOM   1819  N   SER B 150      12.590  20.674  -1.249  1.00 26.96           N
ATOM   1820  CA  SER B 150      13.079  21.288  -2.488  1.00 26.86           C
ATOM   1821  C   SER B 150      14.596  21.094  -2.672  1.00 28.16           C
ATOM   1822  O   SER B 150      15.183  21.667  -3.592  1.00 28.97           O
ATOM   1823  CB  SER B 150      12.721  22.775  -2.519  1.00 31.20           C
ATOM   1824  OG  SER B 150      13.225  23.428  -1.363  1.00 36.36           O
ATOM   1825  N   SER B 151      15.234  20.293  -1.799  1.00 25.74           N
ATOM   1826  CA  SER B 151      16.673  20.025  -1.872  1.00 25.32           C
ATOM   1827  C   SER B 151      16.984  18.729  -1.168  1.00 26.93           C
ATOM   1828  O   SER B 151      16.128  18.186  -0.465  1.00 26.38           O
ATOM   1829  CB  SER B 151      17.473  21.157  -1.221  1.00 30.44           C
ATOM   1830  OG  SER B 151      17.347  21.108   0.192  1.00 38.32           O
ATOM   1831  N   GLY B 152      18.221  18.271  -1.329  1.00 24.62           N
ATOM   1832  CA  GLY B 152      18.676  17.050  -0.685  1.00 24.09           C
ATOM   1833  C   GLY B 152      18.941  15.941  -1.673  1.00 25.68           C
ATOM   1834  O   GLY B 152      18.516  16.001  -2.831  1.00 24.54           O
ATOM   1835  N   THR B 153      19.623  14.902  -1.181  1.00 22.98           N
ATOM   1836  CA  THR B 153      20.126  13.793  -1.983  1.00 19.41           C
ATOM   1837  C   THR B 153      19.537  12.463  -1.496  1.00 21.32           C
ATOM   1838  O   THR B 153      20.029  11.930  -0.515  1.00 20.63           O
ATOM   1839  CB  THR B 153      21.667  13.854  -1.910  1.00 25.50           C
ATOM   1840  OG1 THR B 153      22.075  15.163  -2.331  1.00 29.41           O
ATOM   1841  CG2 THR B 153      22.324  12.850  -2.819  1.00 23.93           C
ATOM   1842  N   PRO B 154      18.459  11.962  -2.149  1.00 17.59           N
ATOM   1843  CA  PRO B 154      17.806  10.731  -1.680  1.00 17.24           C
ATOM   1844  C   PRO B 154      18.512   9.471  -2.167  1.00 19.51           C
ATOM   1845  O   PRO B 154      18.902   9.379  -3.335  1.00 18.53           O
ATOM   1846  CB  PRO B 154      16.405  10.838  -2.282  1.00 18.80           C
ATOM   1847  CG  PRO B 154      16.624  11.582  -3.621  1.00 22.04           C
ATOM   1848  CD  PRO B 154      17.756  12.557  -3.316  1.00 19.44           C
ATOM   1849  N   ARG B 155      18.631   8.474  -1.279  1.00 17.26           N
ATOM   1850  CA  ARG B 155      19.318   7.220  -1.593  1.00 17.65           C
ATOM   1851  C   ARG B 155      18.626   6.036  -0.941  1.00 19.52           C
ATOM   1852  O   ARG B 155      17.893   6.206   0.033  1.00 19.40           O
ATOM   1853  CB  ARG B 155      20.778   7.284  -1.040  1.00 18.56           C
ATOM   1854  CG  ARG B 155      21.652   8.394  -1.659  1.00 17.38           C
ATOM   1855  CD  ARG B 155      21.969   8.090  -3.130  1.00 18.92           C
ATOM   1856  NE  ARG B 155      22.815   9.119  -3.715  1.00 20.55           N
ATOM   1857  CZ  ARG B 155      22.407  10.103  -4.511  1.00 23.02           C
ATOM   1858  NH1 ARG B 155      21.107  10.282  -4.757  1.00 20.46           N
ATOM   1859  NH2 ARG B 155      23.291  10.955  -5.028  1.00 23.25           N
ATOM   1860  N   GLY B 156      18.868   4.845  -1.466  1.00 16.65           N
ATOM   1861  CA  GLY B 156      18.328   3.636  -0.847  1.00 16.47           C
ATOM   1862  C   GLY B 156      18.212   2.500  -1.824  1.00 19.19           C
ATOM   1863  O   GLY B 156      17.691   2.696  -2.916  1.00 19.82           O
ATOM   1864  N   THR B 157      18.667   1.308  -1.416  1.00 17.72           N
ATOM   1865  CA  THR B 157      18.658   0.110  -2.259  1.00 17.69           C
ATOM   1866  C   THR B 157      17.836  -0.976  -1.578  1.00 23.78           C
ATOM   1867  O   THR B 157      18.008  -1.239  -0.385  1.00 24.50           O
ATOM   1868  CB  THR B 157      20.128  -0.378  -2.418  1.00 21.36           C
ATOM   1869  OG1 THR B 157      20.859   0.608  -3.148  1.00 20.06           O
ATOM   1870  CG2 THR B 157      20.253  -1.728  -3.128  1.00 23.38           C
ATOM   1871  N   GLY B 158      16.975  -1.628  -2.337  1.00 19.57           N
ATOM   1872  CA  GLY B 158      16.203  -2.735  -1.784  1.00 19.06           C
ATOM   1873  C   GLY B 158      15.489  -3.482  -2.886  1.00 19.95           C
ATOM   1874  O   GLY B 158      15.919  -3.462  -4.045  1.00 18.39           O
ATOM   1875  N   THR B 159      14.401  -4.162  -2.507  1.00 17.51           N
ATOM   1876  CA  THR B 159      13.598  -4.885  -3.491  1.00 17.72           C
ATOM   1877  C   THR B 159      12.132  -4.696  -3.218  1.00 21.31           C
ATOM   1878  O   THR B 159      11.725  -4.363  -2.100  1.00 20.17           O
ATOM   1879  CB  THR B 159      13.902  -6.395  -3.509  1.00 21.75           C
ATOM   1880  OG1 THR B 159      13.432  -7.035  -2.301  1.00 19.85           O
ATOM   1881  CG2 THR B 159      15.398  -6.703  -3.776  1.00 21.12           C
ATOM   1882  N   TYR B 160      11.327  -4.964  -4.241  1.00 19.76           N
ATOM   1883  CA  TYR B 160       9.884  -5.059  -4.081  1.00 19.67           C
ATOM   1884  C   TYR B 160       9.383  -6.172  -4.991  1.00 21.26           C
ATOM   1885  O   TYR B 160      10.051  -6.500  -5.980  1.00 20.57           O
ATOM   1886  CB  TYR B 160       9.129  -3.731  -4.294  1.00 20.67           C
ATOM   1887  CG  TYR B 160       9.195  -3.205  -5.702  1.00 19.52           C
ATOM   1888  CD1 TYR B 160       8.274  -3.621  -6.670  1.00 19.44           C
ATOM   1889  CD2 TYR B 160      10.118  -2.229  -6.052  1.00 19.35           C
ATOM   1890  CE1 TYR B 160       8.308  -3.110  -7.965  1.00 20.40           C
ATOM   1891  CE2 TYR B 160      10.163  -1.704  -7.343  1.00 20.38           C
ATOM   1892  CZ  TYR B 160       9.243  -2.134  -8.293  1.00 19.67           C
ATOM   1893  OH  TYR B 160       9.303  -1.635  -9.572  1.00 20.46           O
ATOM   1894  N   PRO B 161       8.208  -6.750  -4.685  1.00 20.04           N
ATOM   1895  CA  PRO B 161       7.724  -7.876  -5.483  1.00 19.21           C
ATOM   1896  C   PRO B 161       6.853  -7.480  -6.653  1.00 21.79           C
ATOM   1897  O   PRO B 161       6.170  -6.455  -6.625  1.00 21.87           O
ATOM   1898  CB  PRO B 161       6.870  -8.698  -4.490  1.00 21.14           C
ATOM   1899  CG  PRO B 161       6.752  -7.857  -3.242  1.00 25.85           C
ATOM   1900  CD  PRO B 161       7.341  -6.503  -3.518  1.00 22.11           C
ATOM   1901  N   ILE B 162       6.871  -8.340  -7.679  1.00 20.73           N
ATOM   1902  CA  ILE B 162       5.986  -8.215  -8.830  1.00 21.38           C
ATOM   1903  C   ILE B 162       5.343  -9.570  -9.141  1.00 27.69           C
ATOM   1904  O   ILE B 162       5.831 -10.598  -8.699  1.00 28.55           O
ATOM   1905  CB  ILE B 162       6.648  -7.578 -10.086  1.00 24.53           C
ATOM   1906  CG1 ILE B 162       7.871  -8.437 -10.560  1.00 25.82           C
ATOM   1907  CG2 ILE B 162       7.025  -6.109  -9.815  1.00 24.53           C
ATOM   1908  CD1 ILE B 162       8.360  -8.095 -11.966  1.00 28.22           C
ATOM   1909  N   ASP B 163       4.254  -9.572  -9.915  1.00 28.53           N
ATOM   1910  CA  ASP B 163       3.623 -10.838 -10.311  1.00 33.94           C
ATOM   1911  C   ASP B 163       4.361 -11.517 -11.470  1.00 51.70           C
ATOM   1912  O   ASP B 163       5.031 -10.809 -12.258  1.00 47.15           O
ATOM   1913  CB  ASP B 163       2.151 -10.599 -10.668  1.00 36.67           C
ATOM   1914  CG  ASP B 163       1.287 -10.484  -9.431  1.00 53.98           C
ATOM   1915  OD1 ASP B 163       1.810 -10.744  -8.312  1.00 53.02           O
ATOM   1916  OD2 ASP B 163       0.085 -10.171  -9.575  1.00 63.48           O
ATOM   1917  OXT ASP B 163       4.239 -12.758 -11.608  1.00 73.50           O
ATOM   1918  N   GLY C  33      21.195 -45.516 -15.542  1.00 49.14           N
ATOM   1919  CA  GLY C  33      22.180 -45.181 -16.568  1.00 47.43           C
ATOM   1920  C   GLY C  33      22.469 -43.682 -16.526  1.00 46.09           C
ATOM   1921  O   GLY C  33      22.858 -43.169 -15.469  1.00 45.10           O
ATOM   1922  N   ASN C  34      22.233 -42.973 -17.657  1.00 37.42           N
ATOM   1923  CA  ASN C  34      22.484 -41.550 -17.757  1.00 34.07           C
ATOM   1924  C   ASN C  34      21.236 -40.695 -18.051  1.00 29.37           C
ATOM   1925  O   ASN C  34      21.406 -39.555 -18.435  1.00 27.86           O
ATOM   1926  CB  ASN C  34      23.615 -41.269 -18.763  1.00 36.49           C
ATOM   1927  CG  ASN C  34      24.267 -39.912 -18.608  1.00 44.74           C
ATOM   1928  OD1 ASN C  34      24.711 -39.522 -17.524  1.00 36.57           O
ATOM   1929  ND2 ASN C  34      24.351 -39.163 -19.694  1.00 43.83           N
ATOM   1930  N   VAL C  35      20.004 -41.212 -17.884  1.00 25.49           N
ATOM   1931  CA  VAL C  35      18.813 -40.371 -18.129  1.00 23.90           C
ATOM   1932  C   VAL C  35      18.224 -39.902 -16.803  1.00 24.13           C
ATOM   1933  O   VAL C  35      18.349 -40.606 -15.808  1.00 24.89           O
ATOM   1934  CB  VAL C  35      17.720 -41.037 -19.025  1.00 29.05           C
ATOM   1935  CG1 VAL C  35      18.311 -41.492 -20.368  1.00 29.66           C
ATOM   1936  CG2 VAL C  35      17.029 -42.206 -18.315  1.00 29.01           C
ATOM   1937  N   VAL C  36      17.571 -38.732 -16.805  1.00 20.35           N
ATOM   1938  CA  VAL C  36      16.881 -38.197 -15.614  1.00 20.25           C
ATOM   1939  C   VAL C  36      15.502 -38.839 -15.538  1.00 22.82           C
ATOM   1940  O   VAL C  36      14.807 -38.900 -16.549  1.00 23.14           O
ATOM   1941  CB  VAL C  36      16.779 -36.645 -15.664  1.00 23.65           C
ATOM   1942  CG1 VAL C  36      16.035 -36.115 -14.422  1.00 23.26           C
ATOM   1943  CG2 VAL C  36      18.169 -36.022 -15.766  1.00 24.20           C
ATOM   1944  N   HIS C  37      15.110 -39.325 -14.352  1.00 20.08           N
ATOM   1945  CA  HIS C  37      13.809 -39.967 -14.171  1.00 20.57           C
ATOM   1946  C   HIS C  37      12.777 -39.090 -13.477  1.00 22.23           C
ATOM   1947  O   HIS C  37      13.114 -38.127 -12.774  1.00 21.65           O
ATOM   1948  CB  HIS C  37      13.976 -41.316 -13.430  1.00 20.77           C
ATOM   1949  CG  HIS C  37      14.856 -42.280 -14.165  1.00 24.99           C
ATOM   1950  ND1 HIS C  37      16.235 -42.288 -13.983  1.00 28.15           N
ATOM   1951  CD2 HIS C  37      14.526 -43.212 -15.088  1.00 27.82           C
ATOM   1952  CE1 HIS C  37      16.694 -43.233 -14.795  1.00 28.16           C
ATOM   1953  NE2 HIS C  37      15.697 -43.820 -15.473  1.00 27.92           N
ATOM   1954  N   LYS C  38      11.507 -39.437 -13.665  1.00 19.74           N
ATOM   1955  CA  LYS C  38      10.403 -38.730 -13.015  1.00 19.18           C
ATOM   1956  C   LYS C  38      10.174 -39.148 -11.562  1.00 22.73           C
ATOM   1957  O   LYS C  38       9.218 -38.679 -10.918  1.00 22.78           O
ATOM   1958  CB  LYS C  38       9.121 -38.871 -13.819  1.00 20.70           C
ATOM   1959  CG  LYS C  38       9.146 -38.077 -15.099  1.00 22.42           C
ATOM   1960  CD  LYS C  38       7.859 -38.467 -15.881  1.00 25.90           C
ATOM   1961  CE  LYS C  38       7.742 -37.594 -17.066  1.00 33.74           C
ATOM   1962  NZ  LYS C  38       6.480 -37.811 -17.804  1.00 28.77           N
ATOM   1963  N   THR C  39      11.030 -40.061 -11.049  1.00 20.48           N
ATOM   1964  CA  THR C  39      11.030 -40.458  -9.641  1.00 19.21           C
ATOM   1965  C   THR C  39      12.487 -40.641  -9.228  1.00 22.52           C
ATOM   1966  O   THR C  39      13.380 -40.767 -10.093  1.00 21.67           O
ATOM   1967  CB  THR C  39      10.284 -41.787  -9.403  1.00 25.43           C
ATOM   1968  OG1 THR C  39      11.010 -42.858 -10.021  1.00 24.39           O
ATOM   1969  CG2 THR C  39       8.799 -41.750  -9.817  1.00 23.33           C
ATOM   1970  N   GLY C  40      12.708 -40.709  -7.916  1.00 21.30           N
ATOM   1971  CA  GLY C  40      14.026 -41.028  -7.390  1.00 21.56           C
ATOM   1972  C   GLY C  40      14.938 -39.858  -7.105  1.00 22.48           C
ATOM   1973  O   GLY C  40      14.902 -38.821  -7.778  1.00 21.83           O
ATOM   1974  N   ASP C  41      15.790 -40.050  -6.106  1.00 20.59           N
ATOM   1975  CA  ASP C  41      16.804 -39.066  -5.745  1.00 20.10           C
ATOM   1976  C   ASP C  41      17.968 -39.198  -6.732  1.00 24.00           C
ATOM   1977  O   ASP C  41      18.531 -40.297  -6.910  1.00 23.24           O
ATOM   1978  CB  ASP C  41      17.244 -39.256  -4.267  1.00 21.72           C
ATOM   1979  CG  ASP C  41      16.083 -39.137  -3.265  1.00 26.96           C
ATOM   1980  OD1 ASP C  41      14.975 -38.664  -3.665  1.00 25.83           O
ATOM   1981  OD2 ASP C  41      16.251 -39.584  -2.101  1.00 32.00           O
ATOM   1982  N   GLU C  42      18.280 -38.098  -7.439  1.00 21.60           N
ATOM   1983  CA  GLU C  42      19.278 -38.131  -8.522  1.00 21.88           C
ATOM   1984  C   GLU C  42      20.112 -36.895  -8.586  1.00 23.12           C
ATOM   1985  O   GLU C  42      19.676 -35.829  -8.162  1.00 21.79           O
ATOM   1986  CB  GLU C  42      18.569 -38.266  -9.896  1.00 22.31           C
ATOM   1987  CG  GLU C  42      17.771 -39.549 -10.049  1.00 27.12           C
ATOM   1988  CD  GLU C  42      17.162 -39.725 -11.422  1.00 24.62           C
ATOM   1989  OE1 GLU C  42      16.453 -38.808 -11.902  1.00 24.61           O
ATOM   1990  OE2 GLU C  42      17.384 -40.809 -12.005  1.00 25.47           O
ATOM   1991  N   THR C  43      21.295 -37.033  -9.216  1.00 21.98           N
ATOM   1992  CA  THR C  43      22.243 -35.951  -9.450  1.00 22.10           C
ATOM   1993  C   THR C  43      22.309 -35.715 -10.945  1.00 25.02           C
ATOM   1994  O   THR C  43      22.408 -36.662 -11.740  1.00 24.54           O
ATOM   1995  CB  THR C  43      23.611 -36.281  -8.831  1.00 26.77           C
ATOM   1996  OG1 THR C  43      23.475 -36.208  -7.408  1.00 24.40           O
ATOM   1997  CG2 THR C  43      24.685 -35.315  -9.266  1.00 29.02           C
ATOM   1998  N   ILE C  44      22.243 -34.437 -11.316  1.00 21.05           N
ATOM   1999  CA  ILE C  44      22.183 -34.009 -12.702  1.00 21.08           C
ATOM   2000  C   ILE C  44      23.274 -33.018 -12.981  1.00 24.48           C
ATOM   2001  O   ILE C  44      23.258 -31.910 -12.444  1.00 24.41           O
ATOM   2002  CB  ILE C  44      20.787 -33.384 -13.008  1.00 23.15           C
ATOM   2003  CG1 ILE C  44      19.633 -34.325 -12.596  1.00 23.82           C
ATOM   2004  CG2 ILE C  44      20.696 -32.978 -14.504  1.00 24.51           C
ATOM   2005  CD1 ILE C  44      18.234 -33.639 -12.506  1.00 26.53           C
ATOM   2006  N   ALA C  45      24.212 -33.398 -13.838  1.00 23.29           N
ATOM   2007  CA  ALA C  45      25.313 -32.510 -14.232  1.00 23.49           C
ATOM   2008  C   ALA C  45      25.001 -31.878 -15.564  1.00 24.58           C
ATOM   2009  O   ALA C  45      24.147 -32.378 -16.309  1.00 24.18           O
ATOM   2010  CB  ALA C  45      26.632 -33.282 -14.313  1.00 24.89           C
ATOM   2011  N   GLY C  46      25.705 -30.788 -15.859  1.00 24.01           N
ATOM   2012  CA  GLY C  46      25.567 -30.053 -17.102  1.00 22.82           C
ATOM   2013  C   GLY C  46      24.718 -28.822 -16.966  1.00 26.20           C
ATOM   2014  O   GLY C  46      23.926 -28.722 -16.030  1.00 26.51           O
ATOM   2015  N   LYS C  47      24.864 -27.882 -17.909  1.00 22.88           N
ATOM   2016  CA  LYS C  47      24.040 -26.674 -17.903  1.00 22.55           C
ATOM   2017  C   LYS C  47      22.653 -27.028 -18.430  1.00 24.64           C
ATOM   2018  O   LYS C  47      22.530 -27.398 -19.595  1.00 25.50           O
ATOM   2019  CB  LYS C  47      24.671 -25.585 -18.776  1.00 27.10           C
ATOM   2020  CG  LYS C  47      23.941 -24.267 -18.716  1.00 36.36           C
ATOM   2021  CD  LYS C  47      24.369 -23.393 -19.870  1.00 47.28           C
ATOM   2022  CE  LYS C  47      23.456 -22.214 -19.977  1.00 69.69           C
ATOM   2023  NZ  LYS C  47      23.597 -21.513 -21.277  1.00 80.59           N
ATOM   2024  N   LYS C  48      21.621 -26.895 -17.590  1.00 21.30           N
ATOM   2025  CA  LYS C  48      20.250 -27.215 -18.026  1.00 20.27           C
ATOM   2026  C   LYS C  48      19.472 -25.940 -18.176  1.00 23.86           C
ATOM   2027  O   LYS C  48      19.379 -25.160 -17.217  1.00 23.36           O
ATOM   2028  CB  LYS C  48      19.574 -28.154 -17.022  1.00 20.54           C
ATOM   2029  CG  LYS C  48      20.333 -29.484 -16.759  1.00 24.57           C
ATOM   2030  CD  LYS C  48      20.774 -30.254 -18.026  1.00 22.95           C
ATOM   2031  CE  LYS C  48      21.221 -31.627 -17.627  1.00 24.19           C
ATOM   2032  NZ  LYS C  48      21.896 -32.353 -18.736  1.00 25.83           N
ATOM   2033  N   THR C  49      18.937 -25.701 -19.386  1.00 19.52           N
ATOM   2034  CA  THR C  49      18.192 -24.476 -19.664  1.00 20.25           C
ATOM   2035  C   THR C  49      16.743 -24.858 -19.844  1.00 24.06           C
ATOM   2036  O   THR C  49      16.434 -25.617 -20.763  1.00 23.37           O
ATOM   2037  CB  THR C  49      18.733 -23.794 -20.943  1.00 24.08           C
ATOM   2038  OG1 THR C  49      20.084 -23.422 -20.714  1.00 25.18           O
ATOM   2039  CG2 THR C  49      17.939 -22.542 -21.321  1.00 25.04           C
ATOM   2040  N   PHE C  50      15.858 -24.331 -18.985  1.00 19.65           N
ATOM   2041  CA  PHE C  50      14.426 -24.608 -19.083  1.00 19.31           C
ATOM   2042  C   PHE C  50      13.792 -23.455 -19.832  1.00 24.78           C
ATOM   2043  O   PHE C  50      13.795 -22.325 -19.337  1.00 23.23           O
ATOM   2044  CB  PHE C  50      13.816 -24.741 -17.681  1.00 20.50           C
ATOM   2045  CG  PHE C  50      14.291 -25.971 -16.960  1.00 20.17           C
ATOM   2046  CD1 PHE C  50      15.467 -25.948 -16.206  1.00 20.24           C
ATOM   2047  CD2 PHE C  50      13.548 -27.145 -16.993  1.00 19.80           C
ATOM   2048  CE1 PHE C  50      15.894 -27.089 -15.513  1.00 21.81           C
ATOM   2049  CE2 PHE C  50      13.959 -28.275 -16.278  1.00 22.29           C
ATOM   2050  CZ  PHE C  50      15.135 -28.243 -15.546  1.00 21.55           C
ATOM   2051  N   THR C  51      13.267 -23.722 -21.044  1.00 22.44           N
ATOM   2052  CA  THR C  51      12.697 -22.633 -21.848  1.00 22.49           C
ATOM   2053  C   THR C  51      11.286 -22.251 -21.446  1.00 27.08           C
ATOM   2054  O   THR C  51      10.827 -21.161 -21.799  1.00 28.52           O
ATOM   2055  CB  THR C  51      12.820 -22.920 -23.337  1.00 26.66           C
ATOM   2056  OG1 THR C  51      12.142 -24.138 -23.622  1.00 26.29           O
ATOM   2057  CG2 THR C  51      14.254 -23.011 -23.794  1.00 25.95           C
ATOM   2058  N   GLY C  52      10.619 -23.128 -20.692  1.00 23.27           N
ATOM   2059  CA  GLY C  52       9.256 -22.900 -20.235  1.00 24.19           C
ATOM   2060  C   GLY C  52       9.194 -22.504 -18.773  1.00 27.08           C
ATOM   2061  O   GLY C  52      10.177 -22.003 -18.209  1.00 27.19           O
ATOM   2062  N   ASN C  53       8.036 -22.739 -18.149  1.00 24.18           N
ATOM   2063  CA  ASN C  53       7.851 -22.428 -16.742  1.00 23.53           C
ATOM   2064  C   ASN C  53       8.252 -23.604 -15.889  1.00 25.83           C
ATOM   2065  O   ASN C  53       8.070 -24.761 -16.273  1.00 25.40           O
ATOM   2066  CB  ASN C  53       6.403 -22.039 -16.457  1.00 26.65           C
ATOM   2067  CG  ASN C  53       5.989 -20.745 -17.132  1.00 41.91           C
ATOM   2068  OD1 ASN C  53       6.822 -19.905 -17.506  1.00 31.72           O
ATOM   2069  ND2 ASN C  53       4.690 -20.546 -17.268  1.00 39.99           N
ATOM   2070  N   VAL C  54       8.812 -23.300 -14.736  1.00 21.05           N
ATOM   2071  CA  VAL C  54       9.242 -24.320 -13.774  1.00 20.94           C
ATOM   2072  C   VAL C  54       8.532 -24.069 -12.457  1.00 24.28           C
ATOM   2073  O   VAL C  54       8.452 -22.931 -11.991  1.00 23.15           O
ATOM   2074  CB  VAL C  54      10.786 -24.355 -13.599  1.00 23.18           C
ATOM   2075  CG1 VAL C  54      11.207 -25.350 -12.504  1.00 23.63           C
ATOM   2076  CG2 VAL C  54      11.460 -24.724 -14.924  1.00 22.72           C
ATOM   2077  N   GLU C  55       8.054 -25.145 -11.828  1.00 19.82           N
ATOM   2078  CA  GLU C  55       7.449 -25.030 -10.515  1.00 19.58           C
ATOM   2079  C   GLU C  55       8.208 -25.991  -9.598  1.00 22.88           C
ATOM   2080  O   GLU C  55       8.524 -27.100 -10.020  1.00 21.87           O
ATOM   2081  CB  GLU C  55       5.954 -25.381 -10.561  1.00 21.54           C
ATOM   2082  CG  GLU C  55       5.293 -25.457  -9.196  1.00 36.70           C
ATOM   2083  CD  GLU C  55       3.776 -25.459  -9.163  1.00 73.49           C
ATOM   2084  OE1 GLU C  55       3.164 -26.414  -9.694  1.00 76.13           O
ATOM   2085  OE2 GLU C  55       3.204 -24.542  -8.528  1.00 72.33           O
ATOM   2086  N   VAL C  56       8.549 -25.538  -8.377  1.00 20.84           N
ATOM   2087  CA  VAL C  56       9.219 -26.371  -7.371  1.00 20.12           C
ATOM   2088  C   VAL C  56       8.292 -26.393  -6.151  1.00 25.09           C
ATOM   2089  O   VAL C  56       7.996 -25.326  -5.602  1.00 25.91           O
ATOM   2090  CB  VAL C  56      10.664 -25.897  -7.051  1.00 22.67           C
ATOM   2091  CG1 VAL C  56      11.272 -26.710  -5.905  1.00 21.79           C
ATOM   2092  CG2 VAL C  56      11.554 -25.988  -8.295  1.00 21.84           C
ATOM   2093  N   ASN C  57       7.793 -27.582  -5.766  1.00 21.83           N
ATOM   2094  CA  ASN C  57       6.853 -27.710  -4.637  1.00 22.53           C
ATOM   2095  C   ASN C  57       7.544 -27.842  -3.315  1.00 27.21           C
ATOM   2096  O   ASN C  57       6.928 -27.534  -2.282  1.00 28.27           O
ATOM   2097  CB  ASN C  57       5.888 -28.873  -4.811  1.00 23.43           C
ATOM   2098  CG  ASN C  57       4.946 -28.754  -5.990  1.00 30.86           C
ATOM   2099  OD1 ASN C  57       4.727 -27.670  -6.557  1.00 31.77           O
ATOM   2100  ND2 ASN C  57       4.341 -29.867  -6.357  1.00 30.47           N
ATOM   2101  N   GLY C  58       8.782 -28.326  -3.339  1.00 24.77           N
ATOM   2102  CA  GLY C  58       9.595 -28.439  -2.131  1.00 25.51           C
ATOM   2103  C   GLY C  58      10.464 -27.207  -1.975  1.00 28.32           C
ATOM   2104  O   GLY C  58      10.113 -26.118  -2.439  1.00 28.40           O
ATOM   2105  N   SER C  59      11.605 -27.378  -1.337  1.00 25.02           N
ATOM   2106  CA  SER C  59      12.557 -26.283  -1.183  1.00 23.85           C
ATOM   2107  C   SER C  59      13.437 -26.219  -2.423  1.00 27.03           C
ATOM   2108  O   SER C  59      13.538 -27.206  -3.171  1.00 25.45           O
ATOM   2109  CB  SER C  59      13.417 -26.495   0.060  1.00 25.95           C
ATOM   2110  OG  SER C  59      14.021 -27.777   0.031  1.00 29.57           O
ATOM   2111  N   LEU C  60      14.038 -25.040  -2.665  1.00 24.93           N
ATOM   2112  CA  LEU C  60      14.984 -24.820  -3.754  1.00 24.12           C
ATOM   2113  C   LEU C  60      16.208 -24.256  -3.073  1.00 29.27           C
ATOM   2114  O   LEU C  60      16.137 -23.144  -2.535  1.00 30.18           O
ATOM   2115  CB  LEU C  60      14.442 -23.852  -4.801  1.00 25.47           C
ATOM   2116  CG  LEU C  60      15.402 -23.372  -5.891  1.00 31.04           C
ATOM   2117  CD1 LEU C  60      15.994 -24.555  -6.689  1.00 30.02           C
ATOM   2118  CD2 LEU C  60      14.668 -22.462  -6.863  1.00 36.65           C
ATOM   2119  N   THR C  61      17.296 -25.039  -3.005  1.00 23.59           N
ATOM   2120  CA  THR C  61      18.451 -24.595  -2.232  1.00 23.84           C
ATOM   2121  C   THR C  61      19.646 -24.280  -3.108  1.00 27.76           C
ATOM   2122  O   THR C  61      20.056 -25.108  -3.917  1.00 25.56           O
ATOM   2123  CB  THR C  61      18.792 -25.636  -1.153  1.00 30.71           C
ATOM   2124  OG1 THR C  61      17.633 -25.932  -0.355  1.00 30.56           O
ATOM   2125  CG2 THR C  61      19.966 -25.206  -0.252  1.00 31.20           C
ATOM   2126  N   LEU C  62      20.243 -23.092  -2.885  1.00 25.73           N
ATOM   2127  CA  LEU C  62      21.456 -22.641  -3.562  1.00 25.20           C
ATOM   2128  C   LEU C  62      22.530 -22.538  -2.451  1.00 27.59           C
ATOM   2129  O   LEU C  62      22.163 -22.330  -1.293  1.00 28.93           O
ATOM   2130  CB  LEU C  62      21.265 -21.250  -4.214  1.00 25.89           C
ATOM   2131  CG  LEU C  62      19.962 -20.964  -5.018  1.00 33.18           C
ATOM   2132  CD1 LEU C  62      19.994 -19.570  -5.628  1.00 35.06           C
ATOM   2133  CD2 LEU C  62      19.749 -21.962  -6.131  1.00 33.18           C
ATOM   2134  N   PRO C  63      23.827 -22.669  -2.791  1.00 26.11           N
ATOM   2135  CA  PRO C  63      24.872 -22.556  -1.745  1.00 26.49           C
ATOM   2136  C   PRO C  63      24.947 -21.138  -1.211  1.00 27.50           C
ATOM   2137  O   PRO C  63      24.600 -20.183  -1.906  1.00 25.75           O
ATOM   2138  CB  PRO C  63      26.170 -22.903  -2.465  1.00 29.81           C
ATOM   2139  CG  PRO C  63      25.885 -22.774  -3.912  1.00 35.64           C
ATOM   2140  CD  PRO C  63      24.407 -22.900  -4.132  1.00 30.08           C
ATOM   2141  N   THR C  64      25.402 -21.015   0.023  1.00 25.03           N
ATOM   2142  CA  THR C  64      25.521 -19.736   0.693  1.00 23.08           C
ATOM   2143  C   THR C  64      26.985 -19.575   1.118  1.00 25.79           C
ATOM   2144  O   THR C  64      27.683 -20.566   1.356  1.00 26.38           O
ATOM   2145  CB  THR C  64      24.593 -19.782   1.929  1.00 35.93           C
ATOM   2146  OG1 THR C  64      23.226 -19.754   1.510  1.00 43.41           O
ATOM   2147  CG2 THR C  64      24.808 -18.671   2.860  1.00 39.00           C
ATOM   2148  N   LYS C  65      27.445 -18.316   1.182  1.00 20.75           N
ATOM   2149  CA  LYS C  65      28.751 -17.940   1.709  1.00 19.95           C
ATOM   2150  C   LYS C  65      28.534 -16.751   2.601  1.00 22.11           C
ATOM   2151  O   LYS C  65      27.683 -15.902   2.306  1.00 21.25           O
ATOM   2152  CB  LYS C  65      29.736 -17.562   0.589  1.00 21.51           C
ATOM   2153  CG  LYS C  65      31.185 -17.533   1.098  1.00 40.18           C
ATOM   2154  CD  LYS C  65      32.207 -17.475  -0.019  1.00 54.16           C
ATOM   2155  CE  LYS C  65      33.594 -17.881   0.432  1.00 63.45           C
ATOM   2156  NZ  LYS C  65      34.177 -16.924   1.408  1.00 70.56           N
ATOM   2157  N   SER C  66      29.320 -16.661   3.684  1.00 20.72           N
ATOM   2158  CA  SER C  66      29.156 -15.540   4.595  1.00 19.91           C
ATOM   2159  C   SER C  66      30.467 -14.833   4.888  1.00 20.28           C
ATOM   2160  O   SER C  66      31.556 -15.394   4.725  1.00 21.04           O
ATOM   2161  CB  SER C  66      28.517 -16.011   5.902  1.00 25.09           C
ATOM   2162  OG  SER C  66      27.205 -16.537   5.733  1.00 32.66           O
ATOM   2163  N   TRP C  67      30.355 -13.574   5.321  1.00 18.55           N
ATOM   2164  CA  TRP C  67      31.490 -12.771   5.732  1.00 18.57           C
ATOM   2165  C   TRP C  67      31.001 -11.734   6.737  1.00 19.71           C
ATOM   2166  O   TRP C  67      29.880 -11.257   6.621  1.00 19.55           O
ATOM   2167  CB  TRP C  67      32.105 -12.007   4.516  1.00 17.71           C
ATOM   2168  CG  TRP C  67      33.225 -11.057   4.882  1.00 19.18           C
ATOM   2169  CD1 TRP C  67      34.544 -11.370   5.048  1.00 21.79           C
ATOM   2170  CD2 TRP C  67      33.092  -9.674   5.252  1.00 18.80           C
ATOM   2171  NE1 TRP C  67      35.256 -10.242   5.421  1.00 21.14           N
ATOM   2172  CE2 TRP C  67      34.388  -9.190   5.551  1.00 22.32           C
ATOM   2173  CE3 TRP C  67      32.008  -8.770   5.283  1.00 20.14           C
ATOM   2174  CZ2 TRP C  67      34.628  -7.850   5.911  1.00 21.92           C
ATOM   2175  CZ3 TRP C  67      32.246  -7.448   5.664  1.00 20.57           C
ATOM   2176  CH2 TRP C  67      33.542  -6.998   5.950  1.00 21.38           C
ATOM   2177  N   SER C  68      31.829 -11.389   7.709  1.00 17.57           N
ATOM   2178  CA  SER C  68      31.527 -10.254   8.574  1.00 16.81           C
ATOM   2179  C   SER C  68      32.793  -9.558   8.975  1.00 19.08           C
ATOM   2180  O   SER C  68      33.868 -10.173   9.030  1.00 19.70           O
ATOM   2181  CB  SER C  68      30.690 -10.629   9.795  1.00 22.13           C
ATOM   2182  OG  SER C  68      31.460 -11.382  10.708  1.00 24.74           O
ATOM   2183  N   GLY C  69      32.684  -8.276   9.214  1.00 17.95           N
ATOM   2184  CA  GLY C  69      33.840  -7.519   9.684  1.00 18.37           C
ATOM   2185  C   GLY C  69      33.421  -6.174  10.215  1.00 18.85           C
ATOM   2186  O   GLY C  69      32.325  -5.685   9.911  1.00 18.17           O
ATOM   2187  N   GLU C  70      34.303  -5.586  11.011  1.00 18.12           N
ATOM   2188  CA  GLU C  70      34.079  -4.242  11.521  1.00 17.46           C
ATOM   2189  C   GLU C  70      34.534  -3.282  10.433  1.00 20.61           C
ATOM   2190  O   GLU C  70      35.732  -3.195  10.130  1.00 20.75           O
ATOM   2191  CB  GLU C  70      34.809  -3.983  12.840  1.00 18.88           C
ATOM   2192  CG  GLU C  70      34.680  -2.510  13.205  1.00 21.46           C
ATOM   2193  CD  GLU C  70      35.401  -2.049  14.448  1.00 26.77           C
ATOM   2194  OE1 GLU C  70      35.848  -2.914  15.234  1.00 29.66           O
ATOM   2195  OE2 GLU C  70      35.535  -0.819  14.629  1.00 25.09           O
ATOM   2196  N   LEU C  71      33.586  -2.607   9.789  1.00 18.04           N
ATOM   2197  CA  LEU C  71      33.940  -1.663   8.722  1.00 17.28           C
ATOM   2198  C   LEU C  71      34.767  -0.497   9.244  1.00 21.16           C
ATOM   2199  O   LEU C  71      35.728  -0.082   8.594  1.00 20.67           O
ATOM   2200  CB  LEU C  71      32.658  -1.104   8.076  1.00 16.57           C
ATOM   2201  CG  LEU C  71      31.711  -2.102   7.463  1.00 18.16           C
ATOM   2202  CD1 LEU C  71      30.510  -1.335   6.880  1.00 19.70           C
ATOM   2203  CD2 LEU C  71      32.435  -2.959   6.327  1.00 19.45           C
ATOM   2204  N   GLY C  72      34.388   0.036  10.398  1.00 18.86           N
ATOM   2205  CA  GLY C  72      35.064   1.180  10.997  1.00 18.73           C
ATOM   2206  C   GLY C  72      34.174   1.817  12.041  1.00 19.86           C
ATOM   2207  O   GLY C  72      32.950   1.635  11.999  1.00 18.82           O
ATOM   2208  N   GLY C  73      34.786   2.512  13.001  1.00 19.66           N
ATOM   2209  CA  GLY C  73      34.052   3.240  14.029  1.00 19.92           C
ATOM   2210  C   GLY C  73      33.157   2.409  14.936  1.00 20.61           C
ATOM   2211  O   GLY C  73      32.252   2.967  15.546  1.00 18.92           O
ATOM   2212  N   GLY C  74      33.397   1.088  14.997  1.00 17.73           N
ATOM   2213  CA  GLY C  74      32.599   0.177  15.824  1.00 18.17           C
ATOM   2214  C   GLY C  74      31.502  -0.539  15.039  1.00 19.51           C
ATOM   2215  O   GLY C  74      30.929  -1.517  15.521  1.00 18.11           O
ATOM   2216  N   ILE C  75      31.233  -0.101  13.803  1.00 16.37           N
ATOM   2217  CA  ILE C  75      30.148  -0.664  13.011  1.00 16.43           C
ATOM   2218  C   ILE C  75      30.556  -1.968  12.379  1.00 18.83           C
ATOM   2219  O   ILE C  75      31.592  -2.036  11.702  1.00 19.65           O
ATOM   2220  CB  ILE C  75      29.633   0.332  11.920  1.00 18.47           C
ATOM   2221  CG1 ILE C  75      29.161   1.664  12.581  1.00 18.57           C
ATOM   2222  CG2 ILE C  75      28.533  -0.341  11.085  1.00 18.82           C
ATOM   2223  CD1 ILE C  75      28.697   2.722  11.555  1.00 22.09           C
ATOM   2224  N   ILE C  76      29.740  -2.998  12.599  1.00 15.16           N
ATOM   2225  CA  ILE C  76      29.935  -4.312  12.002  1.00 14.98           C
ATOM   2226  C   ILE C  76      28.967  -4.533  10.844  1.00 18.68           C
ATOM   2227  O   ILE C  76      27.782  -4.202  10.954  1.00 18.53           O
ATOM   2228  CB  ILE C  76      29.810  -5.461  13.053  1.00 16.45           C
ATOM   2229  CG1 ILE C  76      30.833  -5.280  14.195  1.00 18.15           C
ATOM   2230  CG2 ILE C  76      29.964  -6.840  12.352  1.00 17.28           C
ATOM   2231  CD1 ILE C  76      30.485  -6.178  15.419  1.00 20.92           C
ATOM   2232  N   LEU C  77      29.455  -5.135   9.751  1.00 16.77           N
ATOM   2233  CA  LEU C  77      28.594  -5.513   8.650  1.00 16.48           C
ATOM   2234  C   LEU C  77      28.710  -7.027   8.501  1.00 19.67           C
ATOM   2235  O   LEU C  77      29.817  -7.546   8.434  1.00 18.67           O
ATOM   2236  CB  LEU C  77      29.006  -4.820   7.330  1.00 17.74           C
ATOM   2237  CG  LEU C  77      28.098  -5.066   6.126  1.00 20.88           C
ATOM   2238  CD1 LEU C  77      26.688  -4.446   6.330  1.00 20.51           C
ATOM   2239  CD2 LEU C  77      28.754  -4.500   4.869  1.00 22.74           C
ATOM   2240  N   SER C  78      27.568  -7.722   8.463  1.00 16.08           N
ATOM   2241  CA  SER C  78      27.543  -9.171   8.291  1.00 15.34           C
ATOM   2242  C   SER C  78      26.728  -9.474   7.049  1.00 18.74           C
ATOM   2243  O   SER C  78      25.637  -8.897   6.838  1.00 19.11           O
ATOM   2244  CB  SER C  78      26.955  -9.848   9.530  1.00 18.19           C
ATOM   2245  OG  SER C  78      26.992 -11.264   9.370  1.00 24.36           O
ATOM   2246  N   LEU C  79      27.295 -10.326   6.179  1.00 16.09           N
ATOM   2247  CA  LEU C  79      26.741 -10.611   4.855  1.00 15.81           C
ATOM   2248  C   LEU C  79      26.562 -12.073   4.617  1.00 18.99           C
ATOM   2249  O   LEU C  79      27.408 -12.886   5.019  1.00 18.89           O
ATOM   2250  CB  LEU C  79      27.721 -10.074   3.775  1.00 15.72           C
ATOM   2251  CG  LEU C  79      28.124  -8.616   3.898  1.00 16.17           C
ATOM   2252  CD1 LEU C  79      29.137  -8.251   2.802  1.00 17.69           C
ATOM   2253  CD2 LEU C  79      26.891  -7.700   3.820  1.00 19.02           C
ATOM   2254  N   ARG C  80      25.468 -12.412   3.929  1.00 16.53           N
ATOM   2255  CA  ARG C  80      25.248 -13.790   3.511  1.00 17.50           C
ATOM   2256  C   ARG C  80      24.873 -13.728   2.026  1.00 22.19           C
ATOM   2257  O   ARG C  80      23.864 -13.115   1.679  1.00 20.80           O
ATOM   2258  CB  ARG C  80      24.135 -14.429   4.324  1.00 20.93           C
ATOM   2259  CG  ARG C  80      23.955 -15.893   3.990  1.00 34.48           C
ATOM   2260  CD  ARG C  80      23.022 -16.566   4.970  1.00 58.86           C
ATOM   2261  NE  ARG C  80      21.642 -16.586   4.492  1.00 80.28           N
ATOM   2262  CZ  ARG C  80      20.699 -17.387   4.975  1.00103.78           C
ATOM   2263  NH1 ARG C  80      20.986 -18.261   5.932  1.00 96.76           N
ATOM   2264  NH2 ARG C  80      19.464 -17.332   4.493  1.00 93.32           N
ATOM   2265  N   LYS C  81      25.672 -14.372   1.169  1.00 19.38           N
ATOM   2266  CA  LYS C  81      25.466 -14.366  -0.275  1.00 19.50           C
ATOM   2267  C   LYS C  81      24.801 -15.668  -0.687  1.00 24.31           C
ATOM   2268  O   LYS C  81      25.206 -16.748  -0.254  1.00 23.25           O
ATOM   2269  CB  LYS C  81      26.823 -14.207  -0.975  1.00 23.38           C
ATOM   2270  CG  LYS C  81      26.783 -14.157  -2.501  1.00 36.42           C
ATOM   2271  CD  LYS C  81      28.167 -14.519  -3.073  1.00 48.10           C
ATOM   2272  CE  LYS C  81      28.113 -15.762  -3.939  1.00 76.75           C
ATOM   2273  NZ  LYS C  81      27.688 -16.985  -3.187  1.00 89.91           N
ATOM   2274  N   LYS C  82      23.770 -15.563  -1.513  1.00 22.27           N
ATOM   2275  CA  LYS C  82      23.056 -16.743  -1.998  1.00 23.57           C
ATOM   2276  C   LYS C  82      22.629 -16.363  -3.401  1.00 27.09           C
ATOM   2277  O   LYS C  82      21.912 -15.378  -3.575  1.00 27.77           O
ATOM   2278  CB  LYS C  82      21.839 -16.996  -1.102  1.00 28.18           C
ATOM   2279  CG  LYS C  82      21.227 -18.388  -1.218  1.00 52.89           C
ATOM   2280  CD  LYS C  82      19.767 -18.418  -0.731  1.00 66.29           C
ATOM   2281  CE  LYS C  82      19.537 -17.805   0.634  1.00 79.41           C
ATOM   2282  NZ  LYS C  82      18.864 -18.744   1.564  1.00 90.03           N
ATOM   2283  N   GLY C  83      23.145 -17.066  -4.390  1.00 26.08           N
ATOM   2284  CA  GLY C  83      22.879 -16.745  -5.784  1.00 26.78           C
ATOM   2285  C   GLY C  83      23.410 -15.368  -6.129  1.00 28.80           C
ATOM   2286  O   GLY C  83      24.586 -15.077  -5.894  1.00 30.68           O
ATOM   2287  N   THR C  84      22.523 -14.478  -6.592  1.00 23.84           N
ATOM   2288  CA  THR C  84      22.945 -13.129  -6.947  1.00 22.71           C
ATOM   2289  C   THR C  84      22.420 -12.090  -5.968  1.00 24.22           C
ATOM   2290  O   THR C  84      22.292 -10.913  -6.328  1.00 23.57           O
ATOM   2291  CB  THR C  84      22.603 -12.828  -8.401  1.00 28.30           C
ATOM   2292  OG1 THR C  84      21.214 -13.077  -8.618  1.00 27.18           O
ATOM   2293  CG2 THR C  84      23.477 -13.648  -9.375  1.00 29.82           C
ATOM   2294  N   THR C  85      22.129 -12.517  -4.724  1.00 19.04           N
ATOM   2295  CA  THR C  85      21.630 -11.568  -3.727  1.00 18.17           C
ATOM   2296  C   THR C  85      22.513 -11.677  -2.496  1.00 21.34           C
ATOM   2297  O   THR C  85      22.836 -12.789  -2.065  1.00 22.85           O
ATOM   2298  CB  THR C  85      20.141 -11.858  -3.390  1.00 24.20           C
ATOM   2299  OG1 THR C  85      19.353 -11.684  -4.582  1.00 25.68           O
ATOM   2300  CG2 THR C  85      19.565 -10.925  -2.302  1.00 21.80           C
ATOM   2301  N   VAL C  86      22.825 -10.536  -1.880  1.00 17.06           N
ATOM   2302  CA  VAL C  86      23.511 -10.572  -0.594  1.00 15.79           C
ATOM   2303  C   VAL C  86      22.532 -10.043   0.458  1.00 19.47           C
ATOM   2304  O   VAL C  86      21.982  -8.961   0.285  1.00 20.04           O
ATOM   2305  CB  VAL C  86      24.805  -9.725  -0.577  1.00 19.15           C
ATOM   2306  CG1 VAL C  86      25.424  -9.677   0.829  1.00 19.46           C
ATOM   2307  CG2 VAL C  86      25.809 -10.288  -1.588  1.00 19.07           C
ATOM   2308  N   GLU C  87      22.340 -10.803   1.548  1.00 16.60           N
ATOM   2309  CA  GLU C  87      21.534 -10.353   2.686  1.00 17.23           C
ATOM   2310  C   GLU C  87      22.487  -9.691   3.671  1.00 21.63           C
ATOM   2311  O   GLU C  87      23.505 -10.297   4.032  1.00 21.00           O
ATOM   2312  CB  GLU C  87      20.892 -11.540   3.406  1.00 19.33           C
ATOM   2313  CG  GLU C  87      19.913 -12.298   2.536  1.00 23.56           C
ATOM   2314  CD  GLU C  87      19.624 -13.705   3.004  1.00 26.27           C
ATOM   2315  OE1 GLU C  87      20.182 -14.133   4.041  1.00 27.10           O
ATOM   2316  OE2 GLU C  87      18.751 -14.344   2.379  1.00 29.23           O
ATOM   2317  N   TYR C  88      22.199  -8.460   4.084  1.00 17.03           N
ATOM   2318  CA  TYR C  88      23.088  -7.805   5.041  1.00 17.12           C
ATOM   2319  C   TYR C  88      22.415  -7.628   6.396  1.00 20.55           C
ATOM   2320  O   TYR C  88      21.184  -7.563   6.491  1.00 18.79           O
ATOM   2321  CB  TYR C  88      23.539  -6.429   4.517  1.00 18.79           C
ATOM   2322  CG  TYR C  88      22.463  -5.363   4.421  1.00 19.65           C
ATOM   2323  CD1 TYR C  88      22.148  -4.560   5.518  1.00 20.41           C
ATOM   2324  CD2 TYR C  88      21.802  -5.105   3.208  1.00 20.80           C
ATOM   2325  CE1 TYR C  88      21.198  -3.535   5.424  1.00 21.30           C
ATOM   2326  CE2 TYR C  88      20.862  -4.061   3.107  1.00 22.03           C
ATOM   2327  CZ  TYR C  88      20.563  -3.289   4.220  1.00 26.43           C
ATOM   2328  OH  TYR C  88      19.646  -2.253   4.196  1.00 30.36           O
ATOM   2329  N   SER C  89      23.250  -7.454   7.426  1.00 17.07           N
ATOM   2330  CA  SER C  89      22.811  -7.125   8.785  1.00 16.88           C
ATOM   2331  C   SER C  89      23.854  -6.184   9.345  1.00 18.73           C
ATOM   2332  O   SER C  89      25.060  -6.394   9.165  1.00 18.11           O
ATOM   2333  CB  SER C  89      22.737  -8.358   9.685  1.00 21.00           C
ATOM   2334  OG  SER C  89      21.951  -9.390   9.112  1.00 25.66           O
ATOM   2335  N   ILE C  90      23.387  -5.091   9.945  1.00 16.87           N
ATOM   2336  CA  ILE C  90      24.255  -4.087  10.560  1.00 15.98           C
ATOM   2337  C   ILE C  90      24.294  -4.335  12.075  1.00 19.03           C
ATOM   2338  O   ILE C  90      23.244  -4.478  12.717  1.00 18.27           O
ATOM   2339  CB  ILE C  90      23.788  -2.659  10.213  1.00 18.18           C
ATOM   2340  CG1 ILE C  90      23.763  -2.429   8.698  1.00 18.84           C
ATOM   2341  CG2 ILE C  90      24.653  -1.589  10.941  1.00 20.39           C
ATOM   2342  CD1 ILE C  90      23.023  -1.177   8.221  1.00 23.88           C
ATOM   2343  N   GLY C  91      25.510  -4.435  12.622  1.00 16.32           N
ATOM   2344  CA  GLY C  91      25.705  -4.695  14.038  1.00 16.64           C
ATOM   2345  C   GLY C  91      26.712  -3.764  14.673  1.00 18.87           C
ATOM   2346  O   GLY C  91      27.125  -2.760  14.076  1.00 16.81           O
ATOM   2347  N   GLY C  92      27.099  -4.101  15.900  1.00 17.22           N
ATOM   2348  CA  GLY C  92      28.046  -3.290  16.659  1.00 16.57           C
ATOM   2349  C   GLY C  92      27.426  -2.046  17.274  1.00 19.85           C
ATOM   2350  O   GLY C  92      26.204  -1.915  17.373  1.00 17.80           O
ATOM   2351  N  AGLU C  93      28.295  -1.119  17.673  1.00 19.46           N
ATOM   2352  CA AGLU C  93      27.908   0.161  18.256  1.00 20.00           C
ATOM   2353  C  AGLU C  93      28.880   1.173  17.780  1.00 23.44           C
ATOM   2354  O  AGLU C  93      30.058   0.865  17.619  1.00 22.97           O
ATOM   2355  CB AGLU C  93      27.948   0.106  19.782  1.00 21.99           C
ATOM   2356  CG AGLU C  93      26.725  -0.620  20.232  1.00 29.36           C
ATOM   2357  CD AGLU C  93      26.269  -0.630  21.656  1.00 40.06           C
ATOM   2358  OE1AGLU C  93      26.930  -0.056  22.571  1.00 17.35           O
ATOM   2359  OE2AGLU C  93      25.177  -1.225  21.811  1.00 16.86           O
ATOM   2360  N   ILE C  94      28.409   2.381  17.571  1.00 19.67           N
ATOM   2361  CA  ILE C  94      29.317   3.455  17.135  1.00 19.55           C
ATOM   2362  C   ILE C  94      30.125   3.812  18.376  1.00 24.06           C
ATOM   2363  O   ILE C  94      29.563   4.137  19.431  1.00 24.15           O
ATOM   2364  CB  ILE C  94      28.588   4.667  16.548  1.00 21.42           C
ATOM   2365  CG1 ILE C  94      27.794   4.255  15.278  1.00 22.21           C
ATOM   2366  CG2 ILE C  94      29.609   5.796  16.264  1.00 22.83           C
ATOM   2367  CD1 ILE C  94      27.008   5.438  14.665  1.00 25.22           C
ATOM   2368  N   SER C  95      31.434   3.646  18.273  1.00 22.64           N
ATOM   2369  CA  SER C  95      32.295   3.866  19.437  1.00 23.93           C
ATOM   2370  C   SER C  95      33.432   4.845  19.229  1.00 27.49           C
ATOM   2371  O   SER C  95      34.292   5.011  20.106  1.00 28.27           O
ATOM   2372  CB  SER C  95      32.809   2.542  19.949  1.00 28.40           C
ATOM   2373  OG  SER C  95      33.439   1.838  18.904  1.00 33.05           O
ATOM   2374  N   SER C  96      33.436   5.501  18.079  1.00 22.44           N
ATOM   2375  CA  SER C  96      34.378   6.576  17.824  1.00 22.55           C
ATOM   2376  C   SER C  96      33.723   7.526  16.842  1.00 25.69           C
ATOM   2377  O   SER C  96      32.643   7.207  16.301  1.00 24.74           O
ATOM   2378  CB  SER C  96      35.737   6.049  17.356  1.00 26.22           C
ATOM   2379  OG  SER C  96      35.629   5.269  16.184  1.00 29.68           O
ATOM   2380  N   SER C  97      34.282   8.734  16.700  1.00 22.71           N
ATOM   2381  CA  SER C  97      33.691   9.705  15.794  1.00 22.46           C
ATOM   2382  C   SER C  97      33.811   9.261  14.344  1.00 24.37           C
ATOM   2383  O   SER C  97      34.913   9.003  13.847  1.00 25.73           O
ATOM   2384  CB  SER C  97      34.321  11.081  15.986  1.00 24.96           C
ATOM   2385  OG  SER C  97      33.797  12.014  15.054  1.00 28.00           O
ATOM   2386  N   ILE C  98      32.660   9.153  13.676  1.00 20.52           N
ATOM   2387  CA  ILE C  98      32.572   8.797  12.265  1.00 19.17           C
ATOM   2388  C   ILE C  98      32.139  10.059  11.552  1.00 22.92           C
ATOM   2389  O   ILE C  98      31.015  10.530  11.767  1.00 22.24           O
ATOM   2390  CB  ILE C  98      31.568   7.629  12.024  1.00 20.93           C
ATOM   2391  CG1 ILE C  98      31.921   6.389  12.887  1.00 21.72           C
ATOM   2392  CG2 ILE C  98      31.521   7.278  10.540  1.00 22.42           C
ATOM   2393  CD1 ILE C  98      30.881   5.208  12.734  1.00 22.68           C
ATOM   2394  N   LEU C  99      33.024  10.635  10.730  1.00 22.15           N
ATOM   2395  CA  LEU C  99      32.675  11.874  10.041  1.00 22.50           C
ATOM   2396  C   LEU C  99      31.624  11.651   8.979  1.00 22.82           C
ATOM   2397  O   LEU C  99      31.594  10.589   8.334  1.00 21.98           O
ATOM   2398  CB  LEU C  99      33.915  12.507   9.396  1.00 23.36           C
ATOM   2399  CG  LEU C  99      34.981  13.054  10.370  1.00 30.78           C
ATOM   2400  CD1 LEU C  99      36.164  13.598   9.585  1.00 32.45           C
ATOM   2401  CD2 LEU C  99      34.418  14.177  11.250  1.00 34.35           C
ATOM   2402  N   ALA C 100      30.793  12.681   8.731  1.00 21.36           N
ATOM   2403  CA  ALA C 100      29.822  12.642   7.640  1.00 21.82           C
ATOM   2404  C   ALA C 100      30.580  12.356   6.322  1.00 25.30           C
ATOM   2405  O   ALA C 100      31.670  12.915   6.126  1.00 24.58           O
ATOM   2406  CB  ALA C 100      29.122  14.001   7.529  1.00 22.77           C
ATOM   2407  N   ASN C 101      30.028  11.482   5.445  1.00 23.76           N
ATOM   2408  CA  ASN C 101      30.574  11.167   4.113  1.00 25.64           C
ATOM   2409  C   ASN C 101      31.920  10.459   4.142  1.00 29.59           C
ATOM   2410  O   ASN C 101      32.618  10.446   3.139  1.00 31.82           O
ATOM   2411  CB  ASN C 101      30.756  12.471   3.267  1.00 30.93           C
ATOM   2412  CG  ASN C 101      29.592  13.403   3.278  1.00 48.44           C
ATOM   2413  OD1 ASN C 101      28.447  12.993   3.108  1.00 40.90           O
ATOM   2414  ND2 ASN C 101      29.874  14.681   3.517  1.00 42.90           N
ATOM   2415  N   SER C 102      32.294   9.855   5.254  1.00 24.61           N
ATOM   2416  CA  SER C 102      33.630   9.295   5.354  1.00 22.98           C
ATOM   2417  C   SER C 102      33.766   7.851   4.963  1.00 24.41           C
ATOM   2418  O   SER C 102      32.842   7.059   5.091  1.00 21.95           O
ATOM   2419  CB  SER C 102      34.149   9.458   6.778  1.00 24.40           C
ATOM   2420  OG  SER C 102      33.306   8.768   7.692  1.00 26.77           O
ATOM   2421  N   ASN C 103      34.971   7.485   4.537  1.00 23.28           N
ATOM   2422  CA  ASN C 103      35.293   6.093   4.267  1.00 21.63           C
ATOM   2423  C   ASN C 103      35.434   5.359   5.601  1.00 21.79           C
ATOM   2424  O   ASN C 103      36.004   5.902   6.561  1.00 22.94           O
ATOM   2425  CB  ASN C 103      36.637   6.008   3.536  1.00 22.22           C
ATOM   2426  CG  ASN C 103      36.569   6.542   2.132  1.00 35.53           C
ATOM   2427  OD1 ASN C 103      35.509   6.569   1.516  1.00 32.12           O
ATOM   2428  ND2 ASN C 103      37.693   6.998   1.609  1.00 39.37           N
ATOM   2429  N   LEU C 104      34.934   4.111   5.640  1.00 19.67           N
ATOM   2430  CA  LEU C 104      35.059   3.191   6.778  1.00 18.71           C
ATOM   2431  C   LEU C 104      36.245   2.309   6.392  1.00 20.95           C
ATOM   2432  O   LEU C 104      36.159   1.510   5.463  1.00 20.69           O
ATOM   2433  CB  LEU C 104      33.756   2.389   6.999  1.00 18.52           C
ATOM   2434  CG  LEU C 104      32.551   3.294   7.351  1.00 20.52           C
ATOM   2435  CD1 LEU C 104      31.221   2.525   7.226  1.00 20.92           C
ATOM   2436  CD2 LEU C 104      32.676   3.885   8.768  1.00 22.15           C
ATOM   2437  N   VAL C 105      37.399   2.563   7.050  1.00 22.01           N
ATOM   2438  CA  VAL C 105      38.689   2.016   6.619  1.00 22.91           C
ATOM   2439  C   VAL C 105      39.266   0.815   7.366  1.00 25.10           C
ATOM   2440  O   VAL C 105      40.354   0.365   6.995  1.00 27.15           O
ATOM   2441  CB  VAL C 105      39.745   3.166   6.529  1.00 26.16           C
ATOM   2442  CG1 VAL C 105      39.260   4.318   5.652  1.00 26.11           C
ATOM   2443  CG2 VAL C 105      40.129   3.671   7.900  1.00 26.45           C
ATOM   2444  N   ASN C 106      38.575   0.290   8.381  1.00 20.19           N
ATOM   2445  CA  ASN C 106      39.102  -0.848   9.126  1.00 19.89           C
ATOM   2446  C   ASN C 106      39.026  -2.134   8.298  1.00 22.82           C
ATOM   2447  O   ASN C 106      39.940  -2.934   8.346  1.00 23.24           O
ATOM   2448  CB  ASN C 106      38.373  -1.013  10.471  1.00 19.13           C
ATOM   2449  CG  ASN C 106      38.936  -2.120  11.325  1.00 23.90           C
ATOM   2450  OD1 ASN C 106      38.349  -3.215  11.460  1.00 25.03           O
ATOM   2451  ND2 ASN C 106      40.174  -1.944  11.746  1.00 21.72           N
ATOM   2452  N   ARG C 107      37.905  -2.371   7.578  1.00 18.89           N
ATOM   2453  CA  ARG C 107      37.786  -3.541   6.730  1.00 18.65           C
ATOM   2454  C   ARG C 107      36.983  -3.175   5.528  1.00 23.39           C
ATOM   2455  O   ARG C 107      35.947  -2.493   5.664  1.00 22.84           O
ATOM   2456  CB  ARG C 107      37.073  -4.723   7.425  1.00 20.33           C
ATOM   2457  CG  ARG C 107      37.873  -5.441   8.529  1.00 21.77           C
ATOM   2458  CD  ARG C 107      39.099  -6.143   7.941  1.00 25.81           C
ATOM   2459  NE  ARG C 107      39.843  -6.859   8.987  1.00 32.90           N
ATOM   2460  CZ  ARG C 107      40.761  -6.316   9.783  1.00 41.84           C
ATOM   2461  NH1 ARG C 107      41.358  -7.049  10.710  1.00 36.57           N
ATOM   2462  NH2 ARG C 107      41.091  -5.037   9.652  1.00 29.69           N
ATOM   2463  N   SER C 108      37.421  -3.675   4.363  1.00 20.25           N
ATOM   2464  CA  SER C 108      36.631  -3.503   3.149  1.00 19.59           C
ATOM   2465  C   SER C 108      35.835  -4.784   2.938  1.00 23.39           C
ATOM   2466  O   SER C 108      36.239  -5.861   3.391  1.00 23.92           O
ATOM   2467  CB  SER C 108      37.553  -3.314   1.943  1.00 21.67           C
ATOM   2468  OG  SER C 108      38.232  -2.076   2.077  1.00 26.66           O
ATOM   2469  N   VAL C 109      34.747  -4.692   2.183  1.00 19.70           N
ATOM   2470  CA  VAL C 109      33.983  -5.892   1.854  1.00 19.58           C
ATOM   2471  C   VAL C 109      34.804  -6.659   0.786  1.00 21.86           C
ATOM   2472  O   VAL C 109      35.212  -6.051  -0.200  1.00 21.32           O
ATOM   2473  CB  VAL C 109      32.593  -5.486   1.336  1.00 21.68           C
ATOM   2474  CG1 VAL C 109      31.824  -6.695   0.775  1.00 21.95           C
ATOM   2475  CG2 VAL C 109      31.791  -4.788   2.456  1.00 21.42           C
ATOM   2476  N   PRO C 110      35.054  -7.976   0.978  1.00 20.71           N
ATOM   2477  CA  PRO C 110      35.835  -8.739  -0.012  1.00 20.47           C
ATOM   2478  C   PRO C 110      35.169  -8.716  -1.381  1.00 22.99           C
ATOM   2479  O   PRO C 110      33.930  -8.664  -1.508  1.00 21.99           O
ATOM   2480  CB  PRO C 110      35.855 -10.161   0.556  1.00 22.73           C
ATOM   2481  CG  PRO C 110      35.686  -9.968   2.024  1.00 25.99           C
ATOM   2482  CD  PRO C 110      34.691  -8.827   2.130  1.00 21.96           C
ATOM   2483  N   ASN C 111      36.011  -8.812  -2.420  1.00 21.96           N
ATOM   2484  CA  ASN C 111      35.523  -8.770  -3.794  1.00 21.62           C
ATOM   2485  C   ASN C 111      34.314  -9.684  -4.079  1.00 23.77           C
ATOM   2486  O   ASN C 111      33.401  -9.253  -4.762  1.00 23.74           O
ATOM   2487  CB  ASN C 111      36.657  -9.091  -4.776  1.00 23.50           C
ATOM   2488  CG  ASN C 111      36.243  -8.880  -6.223  1.00 48.59           C
ATOM   2489  OD1 ASN C 111      35.972  -7.758  -6.668  1.00 49.40           O
ATOM   2490  ND2 ASN C 111      36.076  -9.962  -6.962  1.00 42.05           N
ATOM   2491  N   GLU C 112      34.298 -10.912  -3.546  1.00 22.34           N
ATOM   2492  CA  GLU C 112      33.184 -11.814  -3.856  1.00 24.87           C
ATOM   2493  C   GLU C 112      31.806 -11.370  -3.361  1.00 24.64           C
ATOM   2494  O   GLU C 112      30.792 -11.825  -3.900  1.00 25.18           O
ATOM   2495  CB  GLU C 112      33.496 -13.266  -3.500  1.00 28.02           C
ATOM   2496  CG  GLU C 112      33.541 -13.553  -2.025  1.00 35.76           C
ATOM   2497  CD  GLU C 112      34.105 -14.917  -1.693  1.00 62.69           C
ATOM   2498  OE1 GLU C 112      33.787 -15.886  -2.420  1.00 52.36           O
ATOM   2499  OE2 GLU C 112      34.877 -15.013  -0.712  1.00 59.50           O
ATOM   2500  N   PHE C 113      31.789 -10.419  -2.416  1.00 21.04           N
ATOM   2501  CA  PHE C 113      30.556  -9.870  -1.882  1.00 19.81           C
ATOM   2502  C   PHE C 113      30.281  -8.468  -2.434  1.00 23.77           C
ATOM   2503  O   PHE C 113      29.308  -7.843  -2.030  1.00 23.59           O
ATOM   2504  CB  PHE C 113      30.608  -9.821  -0.336  1.00 19.92           C
ATOM   2505  CG  PHE C 113      30.597 -11.187   0.310  1.00 19.85           C
ATOM   2506  CD1 PHE C 113      31.785 -11.873   0.553  1.00 22.76           C
ATOM   2507  CD2 PHE C 113      29.399 -11.779   0.692  1.00 22.58           C
ATOM   2508  CE1 PHE C 113      31.766 -13.171   1.093  1.00 22.97           C
ATOM   2509  CE2 PHE C 113      29.390 -13.031   1.313  1.00 25.03           C
ATOM   2510  CZ  PHE C 113      30.570 -13.731   1.481  1.00 22.19           C
ATOM   2511  N   CYS C 114      31.139  -7.951  -3.322  1.00 20.94           N
ATOM   2512  CA  CYS C 114      30.958  -6.585  -3.830  1.00 20.68           C
ATOM   2513  C   CYS C 114      29.960  -6.527  -4.965  1.00 22.16           C
ATOM   2514  O   CYS C 114      30.010  -7.370  -5.864  1.00 22.87           O
ATOM   2515  CB  CYS C 114      32.292  -5.991  -4.266  1.00 21.28           C
ATOM   2516  SG  CYS C 114      33.376  -5.572  -2.880  1.00 24.68           S
ATOM   2517  N   PRO C 115      29.112  -5.477  -4.975  1.00 20.01           N
ATOM   2518  CA  PRO C 115      28.139  -5.333  -6.067  1.00 20.07           C
ATOM   2519  C   PRO C 115      28.808  -4.749  -7.309  1.00 24.93           C
ATOM   2520  O   PRO C 115      29.938  -4.253  -7.238  1.00 25.16           O
ATOM   2521  CB  PRO C 115      27.120  -4.357  -5.489  1.00 21.44           C
ATOM   2522  CG  PRO C 115      27.968  -3.467  -4.577  1.00 23.61           C
ATOM   2523  CD  PRO C 115      28.978  -4.388  -3.970  1.00 20.94           C
ATOM   2524  N   ARG C 116      28.095  -4.780  -8.431  1.00 23.22           N
ATOM   2525  CA  ARG C 116      28.572  -4.178  -9.669  1.00 23.74           C
ATOM   2526  C   ARG C 116      28.262  -2.682  -9.602  1.00 28.14           C
ATOM   2527  O   ARG C 116      29.071  -1.848 -10.043  1.00 27.94           O
ATOM   2528  CB  ARG C 116      27.850  -4.798 -10.878  1.00 26.57           C
ATOM   2529  CG  ARG C 116      28.446  -4.350 -12.217  1.00 37.11           C
ATOM   2530  CD  ARG C 116      27.457  -4.479 -13.361  1.00 62.01           C
ATOM   2531  NE  ARG C 116      27.610  -5.739 -14.088  1.00 83.73           N
ATOM   2532  CZ  ARG C 116      26.599  -6.526 -14.447  1.00107.79           C
ATOM   2533  NH1 ARG C 116      25.351  -6.208 -14.121  1.00 99.53           N
ATOM   2534  NH2 ARG C 116      26.831  -7.658 -15.097  1.00 97.79           N
ATOM   2535  N   ASN C 117      27.064  -2.350  -9.074  1.00 25.05           N
ATOM   2536  CA  ASN C 117      26.616  -0.959  -8.917  1.00 25.08           C
ATOM   2537  C   ASN C 117      26.817  -0.573  -7.467  1.00 25.24           C
ATOM   2538  O   ASN C 117      26.669  -1.412  -6.590  1.00 25.94           O
ATOM   2539  CB  ASN C 117      25.104  -0.840  -9.197  1.00 27.64           C
ATOM   2540  CG  ASN C 117      24.673  -1.486 -10.486  1.00 48.10           C
ATOM   2541  OD1 ASN C 117      25.229  -1.226 -11.553  1.00 33.50           O
ATOM   2542  ND2 ASN C 117      23.670  -2.342 -10.407  1.00 48.65           N
ATOM   2543  N   ARG C 118      27.077   0.699  -7.198  1.00 22.06           N
ATOM   2544  CA  ARG C 118      27.175   1.143  -5.818  1.00 20.88           C
ATOM   2545  C   ARG C 118      25.761   1.038  -5.200  1.00 22.91           C
ATOM   2546  O   ARG C 118      24.757   1.382  -5.850  1.00 22.17           O
ATOM   2547  CB  ARG C 118      27.695   2.594  -5.827  1.00 21.62           C
ATOM   2548  CG  ARG C 118      27.559   3.345  -4.526  1.00 22.21           C
ATOM   2549  CD  ARG C 118      27.978   4.806  -4.715  1.00 27.80           C
ATOM   2550  NE  ARG C 118      29.436   4.966  -4.796  1.00 29.16           N
ATOM   2551  CZ  ARG C 118      30.201   5.329  -3.778  1.00 27.28           C
ATOM   2552  NH1 ARG C 118      29.654   5.666  -2.610  1.00 24.67           N
ATOM   2553  NH2 ARG C 118      31.512   5.455  -3.939  1.00 26.51           N
ATOM   2554  N   CYS C 119      25.687   0.475  -3.980  1.00 18.78           N
ATOM   2555  CA  CYS C 119      24.412   0.295  -3.267  1.00 18.94           C
ATOM   2556  C   CYS C 119      24.385   1.078  -1.982  1.00 20.67           C
ATOM   2557  O   CYS C 119      25.411   1.150  -1.293  1.00 20.93           O
ATOM   2558  CB  CYS C 119      24.142  -1.180  -3.014  1.00 20.56           C
ATOM   2559  SG  CYS C 119      24.059  -2.164  -4.542  1.00 25.15           S
ATOM   2560  N   SER C 120      23.193   1.561  -1.600  1.00 16.92           N
ATOM   2561  CA  SER C 120      22.986   2.373  -0.395  1.00 16.73           C
ATOM   2562  C   SER C 120      22.163   1.586   0.591  1.00 20.00           C
ATOM   2563  O   SER C 120      20.969   1.357   0.361  1.00 19.95           O
ATOM   2564  CB  SER C 120      22.276   3.677  -0.773  1.00 20.62           C
ATOM   2565  OG  SER C 120      23.130   4.457  -1.596  1.00 21.37           O
ATOM   2566  N   LEU C 121      22.814   1.123   1.666  1.00 17.13           N
ATOM   2567  CA  LEU C 121      22.178   0.258   2.656  1.00 17.67           C
ATOM   2568  C   LEU C 121      21.600   1.080   3.782  1.00 18.65           C
ATOM   2569  O   LEU C 121      22.350   1.656   4.574  1.00 18.33           O
ATOM   2570  CB  LEU C 121      23.188  -0.761   3.194  1.00 17.89           C
ATOM   2571  CG  LEU C 121      24.047  -1.525   2.176  1.00 22.14           C
ATOM   2572  CD1 LEU C 121      24.809  -2.651   2.903  1.00 21.42           C
ATOM   2573  CD2 LEU C 121      23.201  -2.113   0.998  1.00 24.14           C
ATOM   2574  N   VAL C 122      20.261   1.184   3.830  1.00 17.43           N
ATOM   2575  CA  VAL C 122      19.611   2.014   4.841  1.00 17.02           C
ATOM   2576  C   VAL C 122      19.561   1.318   6.192  1.00 21.38           C
ATOM   2577  O   VAL C 122      19.276   0.121   6.272  1.00 22.99           O
ATOM   2578  CB  VAL C 122      18.201   2.459   4.354  1.00 20.13           C
ATOM   2579  CG1 VAL C 122      17.473   3.278   5.435  1.00 20.39           C
ATOM   2580  CG2 VAL C 122      18.336   3.267   3.064  1.00 19.52           C
ATOM   2581  N   GLY C 123      19.875   2.060   7.244  1.00 16.71           N
ATOM   2582  CA  GLY C 123      19.756   1.526   8.589  1.00 16.37           C
ATOM   2583  C   GLY C 123      19.080   2.543   9.487  1.00 19.27           C
ATOM   2584  O   GLY C 123      18.785   3.678   9.072  1.00 17.62           O
ATOM   2585  N   HIS C 124      18.923   2.177  10.752  1.00 17.23           N
ATOM   2586  CA  HIS C 124      18.258   3.048  11.730  1.00 16.57           C
ATOM   2587  C   HIS C 124      18.960   2.956  13.091  1.00 19.53           C
ATOM   2588  O   HIS C 124      19.455   1.891  13.472  1.00 18.61           O
ATOM   2589  CB  HIS C 124      16.757   2.674  11.813  1.00 17.44           C
ATOM   2590  CG  HIS C 124      16.021   3.354  12.926  1.00 19.09           C
ATOM   2591  ND1 HIS C 124      15.749   2.696  14.108  1.00 19.85           N
ATOM   2592  CD2 HIS C 124      15.560   4.628  13.013  1.00 19.76           C
ATOM   2593  CE1 HIS C 124      15.122   3.577  14.880  1.00 19.02           C
ATOM   2594  NE2 HIS C 124      14.992   4.752  14.268  1.00 19.51           N
ATOM   2595  N   MET C 125      18.995   4.077  13.810  1.00 17.24           N
ATOM   2596  CA  MET C 125      19.642   4.127  15.123  1.00 16.52           C
ATOM   2597  C   MET C 125      18.608   3.800  16.195  1.00 19.66           C
ATOM   2598  O   MET C 125      17.559   4.454  16.284  1.00 19.38           O
ATOM   2599  CB  MET C 125      20.221   5.543  15.391  1.00 18.04           C
ATOM   2600  CG  MET C 125      21.253   6.008  14.368  1.00 20.47           C
ATOM   2601  SD  MET C 125      22.687   4.891  14.183  1.00 21.67           S
ATOM   2602  CE  MET C 125      23.439   5.096  15.793  1.00 19.72           C
ATOM   2603  N   VAL C 126      18.903   2.819  17.040  1.00 17.94           N
ATOM   2604  CA  VAL C 126      17.964   2.460  18.118  1.00 17.70           C
ATOM   2605  C   VAL C 126      17.581   3.679  18.989  1.00 21.70           C
ATOM   2606  O   VAL C 126      18.449   4.477  19.351  1.00 20.85           O
ATOM   2607  CB  VAL C 126      18.614   1.367  19.039  1.00 20.64           C
ATOM   2608  CG1 VAL C 126      17.811   1.140  20.332  1.00 22.05           C
ATOM   2609  CG2 VAL C 126      18.777   0.049  18.284  1.00 20.20           C
ATOM   2610  N   GLY C 127      16.293   3.777  19.326  1.00 20.71           N
ATOM   2611  CA  GLY C 127      15.843   4.718  20.344  1.00 20.46           C
ATOM   2612  C   GLY C 127      15.321   6.052  19.904  1.00 25.11           C
ATOM   2613  O   GLY C 127      14.876   6.837  20.750  1.00 26.55           O
ATOM   2614  N   GLY C 128      15.371   6.313  18.603  1.00 19.92           N
ATOM   2615  CA  GLY C 128      14.895   7.590  18.098  1.00 18.52           C
ATOM   2616  C   GLY C 128      14.350   7.454  16.687  1.00 21.24           C
ATOM   2617  O   GLY C 128      14.079   6.342  16.230  1.00 20.08           O
ATOM   2618  N   TRP C 129      14.294   8.564  15.977  1.00 20.00           N
ATOM   2619  CA  TRP C 129      13.759   8.609  14.602  1.00 18.78           C
ATOM   2620  C   TRP C 129      14.867   8.709  13.541  1.00 21.39           C
ATOM   2621  O   TRP C 129      14.578   9.010  12.385  1.00 21.47           O
ATOM   2622  CB  TRP C 129      12.849   9.857  14.478  1.00 18.60           C
ATOM   2623  CG  TRP C 129      11.600   9.879  15.306  1.00 20.21           C
ATOM   2624  CD1 TRP C 129      11.226  10.875  16.164  1.00 23.17           C
ATOM   2625  CD2 TRP C 129      10.497   8.956  15.255  1.00 20.82           C
ATOM   2626  NE1 TRP C 129       9.961  10.635  16.647  1.00 23.73           N
ATOM   2627  CE2 TRP C 129       9.476   9.477  16.082  1.00 24.77           C
ATOM   2628  CE3 TRP C 129      10.262   7.748  14.579  1.00 21.29           C
ATOM   2629  CZ2 TRP C 129       8.288   8.768  16.347  1.00 25.17           C
ATOM   2630  CZ3 TRP C 129       9.053   7.083  14.788  1.00 22.55           C
ATOM   2631  CH2 TRP C 129       8.062   7.615  15.622  1.00 24.21           C
ATOM   2632  N   ASN C 130      16.116   8.446  13.928  1.00 18.59           N
ATOM   2633  CA  ASN C 130      17.248   8.683  13.041  1.00 18.25           C
ATOM   2634  C   ASN C 130      17.613   7.561  12.112  1.00 19.82           C
ATOM   2635  O   ASN C 130      17.905   6.462  12.562  1.00 20.28           O
ATOM   2636  CB  ASN C 130      18.477   9.082  13.856  1.00 19.78           C
ATOM   2637  CG  ASN C 130      18.321  10.368  14.637  1.00 28.80           C
ATOM   2638  OD1 ASN C 130      17.432  11.182  14.379  1.00 24.17           O
ATOM   2639  ND2 ASN C 130      19.240  10.589  15.559  1.00 25.81           N
ATOM   2640  N   ALA C 131      17.683   7.864  10.822  1.00 17.62           N
ATOM   2641  CA  ALA C 131      18.139   6.878   9.829  1.00 16.45           C
ATOM   2642  C   ALA C 131      19.493   7.292   9.265  1.00 19.50           C
ATOM   2643  O   ALA C 131      19.856   8.468   9.259  1.00 18.00           O
ATOM   2644  CB  ALA C 131      17.139   6.782   8.679  1.00 18.51           C
ATOM   2645  N   PHE C 132      20.203   6.331   8.706  1.00 15.70           N
ATOM   2646  CA  PHE C 132      21.451   6.589   8.013  1.00 15.83           C
ATOM   2647  C   PHE C 132      21.506   5.657   6.806  1.00 18.71           C
ATOM   2648  O   PHE C 132      20.642   4.795   6.617  1.00 17.59           O
ATOM   2649  CB  PHE C 132      22.685   6.336   8.949  1.00 17.48           C
ATOM   2650  CG  PHE C 132      22.751   4.887   9.430  1.00 16.76           C
ATOM   2651  CD1 PHE C 132      23.400   3.911   8.669  1.00 18.34           C
ATOM   2652  CD2 PHE C 132      22.123   4.500  10.616  1.00 17.05           C
ATOM   2653  CE1 PHE C 132      23.403   2.575   9.072  1.00 18.53           C
ATOM   2654  CE2 PHE C 132      22.149   3.157  11.030  1.00 20.04           C
ATOM   2655  CZ  PHE C 132      22.796   2.213  10.262  1.00 17.33           C
ATOM   2656  N   HIS C 133      22.555   5.793   6.015  1.00 16.92           N
ATOM   2657  CA  HIS C 133      22.868   4.748   5.045  1.00 15.83           C
ATOM   2658  C   HIS C 133      24.361   4.588   4.962  1.00 18.22           C
ATOM   2659  O   HIS C 133      25.120   5.534   5.230  1.00 17.91           O
ATOM   2660  CB  HIS C 133      22.211   4.868   3.649  1.00 16.83           C
ATOM   2661  CG  HIS C 133      22.720   5.983   2.773  1.00 18.55           C
ATOM   2662  ND1 HIS C 133      23.646   5.767   1.753  1.00 20.95           N
ATOM   2663  CD2 HIS C 133      22.300   7.260   2.713  1.00 17.48           C
ATOM   2664  CE1 HIS C 133      23.765   6.938   1.135  1.00 17.47           C
ATOM   2665  NE2 HIS C 133      22.960   7.848   1.674  1.00 19.78           N
ATOM   2666  N   ILE C 134      24.775   3.383   4.630  1.00 15.86           N
ATOM   2667  CA  ILE C 134      26.177   3.052   4.360  1.00 15.47           C
ATOM   2668  C   ILE C 134      26.239   2.620   2.910  1.00 18.78           C
ATOM   2669  O   ILE C 134      25.470   1.739   2.489  1.00 17.89           O
ATOM   2670  CB  ILE C 134      26.672   1.914   5.296  1.00 18.11           C
ATOM   2671  CG1 ILE C 134      26.784   2.430   6.741  1.00 19.49           C
ATOM   2672  CG2 ILE C 134      28.040   1.352   4.816  1.00 18.71           C
ATOM   2673  CD1 ILE C 134      26.921   1.264   7.788  1.00 22.16           C
ATOM   2674  N   ASP C 135      27.147   3.211   2.127  1.00 17.31           N
ATOM   2675  CA  ASP C 135      27.273   2.715   0.765  1.00 17.45           C
ATOM   2676  C   ASP C 135      28.271   1.621   0.671  1.00 20.93           C
ATOM   2677  O   ASP C 135      29.323   1.667   1.320  1.00 20.41           O
ATOM   2678  CB  ASP C 135      27.743   3.806  -0.220  1.00 19.42           C
ATOM   2679  CG  ASP C 135      26.667   4.700  -0.773  1.00 22.40           C
ATOM   2680  OD1 ASP C 135      25.494   4.568  -0.330  1.00 20.05           O
ATOM   2681  OD2 ASP C 135      26.985   5.518  -1.668  1.00 23.57           O
ATOM   2682  N  AILE C 136      27.954   0.637  -0.163  1.00 18.28           N
ATOM   2683  CA AILE C 136      28.872  -0.418  -0.528  1.00 17.27           C
ATOM   2684  C  AILE C 136      29.139  -0.219  -2.024  1.00 21.93           C
ATOM   2685  O  AILE C 136      28.274  -0.510  -2.848  1.00 21.19           O
ATOM   2686  CB AILE C 136      28.432  -1.864  -0.151  1.00 19.58           C
ATOM   2687  CG1AILE C 136      29.560  -2.877  -0.507  1.00 20.19           C
ATOM   2688  CG2AILE C 136      27.039  -2.253  -0.750  1.00 18.74           C
ATOM   2689  CD1AILE C 136      29.289  -4.304  -0.187  1.00 23.96           C
ATOM   2690  N   PRO C 137      30.281   0.391  -2.390  1.00 20.60           N
ATOM   2691  CA  PRO C 137      30.579   0.566  -3.819  1.00 21.26           C
ATOM   2692  C   PRO C 137      31.199  -0.727  -4.377  1.00 22.37           C
ATOM   2693  O   PRO C 137      31.509  -1.668  -3.620  1.00 21.80           O
ATOM   2694  CB  PRO C 137      31.565   1.736  -3.832  1.00 23.22           C
ATOM   2695  CG  PRO C 137      32.274   1.655  -2.537  1.00 27.69           C
ATOM   2696  CD  PRO C 137      31.389   0.893  -1.543  1.00 22.52           C
ATOM   2697  N   SER C 138      31.454  -0.767  -5.697  1.00 20.29           N
ATOM   2698  CA  SER C 138      32.066  -1.947  -6.320  1.00 20.20           C
ATOM   2699  C   SER C 138      33.440  -2.289  -5.718  1.00 23.23           C
ATOM   2700  O   SER C 138      33.825  -3.456  -5.704  1.00 24.74           O
ATOM   2701  CB  SER C 138      32.168  -1.778  -7.844  1.00 24.92           C
ATOM   2702  OG  SER C 138      33.045  -0.711  -8.172  1.00 25.45           O
ATOM   2703  N   SER C 139      34.165  -1.277  -5.177  1.00 20.76           N
ATOM   2704  CA  SER C 139      35.466  -1.513  -4.537  1.00 20.93           C
ATOM   2705  C   SER C 139      35.354  -2.182  -3.161  1.00 23.74           C
ATOM   2706  O   SER C 139      36.372  -2.642  -2.622  1.00 24.75           O
ATOM   2707  CB  SER C 139      36.201  -0.192  -4.333  1.00 23.44           C
ATOM   2708  OG  SER C 139      35.557   0.601  -3.348  1.00 24.11           O
ATOM   2709  N   GLY C 140      34.178  -2.112  -2.546  1.00 22.09           N
ATOM   2710  CA  GLY C 140      34.004  -2.639  -1.190  1.00 21.61           C
ATOM   2711  C   GLY C 140      34.486  -1.728  -0.076  1.00 22.60           C
ATOM   2712  O   GLY C 140      34.432  -2.121   1.099  1.00 22.39           O
ATOM   2713  N   VAL C 141      34.953  -0.506  -0.418  1.00 19.66           N
ATOM   2714  CA  VAL C 141      35.373   0.472   0.589  1.00 20.11           C
ATOM   2715  C   VAL C 141      34.088   1.204   0.996  1.00 20.73           C
ATOM   2716  O   VAL C 141      33.614   2.097   0.274  1.00 20.76           O
ATOM   2717  CB  VAL C 141      36.439   1.464   0.074  1.00 23.49           C
ATOM   2718  CG1 VAL C 141      36.816   2.446   1.183  1.00 23.73           C
ATOM   2719  CG2 VAL C 141      37.668   0.712  -0.435  1.00 23.83           C
ATOM   2720  N   CYS C 142      33.500   0.787   2.110  1.00 18.15           N
ATOM   2721  CA  CYS C 142      32.210   1.344   2.508  1.00 18.15           C
ATOM   2722  C   CYS C 142      32.296   2.751   3.000  1.00 21.04           C
ATOM   2723  O   CYS C 142      33.353   3.175   3.452  1.00 20.68           O
ATOM   2724  CB  CYS C 142      31.503   0.431   3.505  1.00 18.47           C
ATOM   2725  SG  CYS C 142      31.173  -1.218   2.854  1.00 21.03           S
ATOM   2726  N   GLN C 143      31.196   3.491   2.901  1.00 18.59           N
ATOM   2727  CA  GLN C 143      31.177   4.909   3.309  1.00 17.35           C
ATOM   2728  C   GLN C 143      29.942   5.195   4.150  1.00 20.36           C
ATOM   2729  O   GLN C 143      28.849   4.703   3.848  1.00 20.69           O
ATOM   2730  CB  GLN C 143      31.143   5.832   2.079  1.00 19.30           C
ATOM   2731  CG  GLN C 143      32.443   5.860   1.285  1.00 25.77           C
ATOM   2732  CD  GLN C 143      32.254   6.562  -0.035  1.00 31.25           C
ATOM   2733  OE1 GLN C 143      31.783   5.966  -0.972  1.00 30.72           O
ATOM   2734  NE2 GLN C 143      32.670   7.814  -0.148  1.00 33.06           N
ATOM   2735  N   TRP C 144      30.124   6.021   5.187  1.00 18.52           N
ATOM   2736  CA  TRP C 144      29.032   6.416   6.067  1.00 18.00           C
ATOM   2737  C   TRP C 144      28.402   7.677   5.530  1.00 21.41           C
ATOM   2738  O   TRP C 144      29.083   8.697   5.399  1.00 20.23           O
ATOM   2739  CB  TRP C 144      29.582   6.670   7.480  1.00 17.79           C
ATOM   2740  CG  TRP C 144      28.625   7.359   8.422  1.00 18.54           C
ATOM   2741  CD1 TRP C 144      28.632   8.678   8.777  1.00 20.78           C
ATOM   2742  CD2 TRP C 144      27.636   6.724   9.247  1.00 18.66           C
ATOM   2743  NE1 TRP C 144      27.662   8.916   9.730  1.00 20.65           N
ATOM   2744  CE2 TRP C 144      27.036   7.732  10.038  1.00 20.94           C
ATOM   2745  CE3 TRP C 144      27.179   5.392   9.376  1.00 18.89           C
ATOM   2746  CZ2 TRP C 144      26.008   7.463  10.956  1.00 19.59           C
ATOM   2747  CZ3 TRP C 144      26.164   5.127  10.296  1.00 19.47           C
ATOM   2748  CH2 TRP C 144      25.615   6.148  11.097  1.00 19.95           C
ATOM   2749  N   PHE C 145      27.087   7.627   5.257  1.00 18.47           N
ATOM   2750  CA  PHE C 145      26.365   8.789   4.788  1.00 18.64           C
ATOM   2751  C   PHE C 145      25.356   9.393   5.755  1.00 21.48           C
ATOM   2752  O   PHE C 145      24.462  10.150   5.333  1.00 22.73           O
ATOM   2753  CB  PHE C 145      25.816   8.563   3.378  1.00 19.35           C
ATOM   2754  CG  PHE C 145      26.926   8.553   2.342  1.00 19.96           C
ATOM   2755  CD1 PHE C 145      27.679   9.702   2.086  1.00 24.55           C
ATOM   2756  CD2 PHE C 145      27.247   7.389   1.649  1.00 20.57           C
ATOM   2757  CE1 PHE C 145      28.723   9.685   1.142  1.00 25.74           C
ATOM   2758  CE2 PHE C 145      28.253   7.389   0.680  1.00 23.54           C
ATOM   2759  CZ  PHE C 145      28.978   8.534   0.418  1.00 23.69           C
ATOM   2760  N   GLY C 146      25.526   9.108   7.041  1.00 18.50           N
ATOM   2761  CA  GLY C 146      24.796   9.841   8.065  1.00 18.49           C
ATOM   2762  C   GLY C 146      25.598  11.113   8.338  1.00 22.48           C
ATOM   2763  O   GLY C 146      26.601  11.406   7.660  1.00 22.04           O
ATOM   2764  N   PRO C 147      25.184  11.887   9.349  1.00 20.72           N
ATOM   2765  CA  PRO C 147      25.980  13.065   9.739  1.00 19.84           C
ATOM   2766  C   PRO C 147      27.136  12.583  10.610  1.00 22.59           C
ATOM   2767  O   PRO C 147      27.218  11.396  10.951  1.00 21.07           O
ATOM   2768  CB  PRO C 147      24.991  13.876  10.573  1.00 21.83           C
ATOM   2769  CG  PRO C 147      24.146  12.815  11.269  1.00 24.78           C
ATOM   2770  CD  PRO C 147      24.064  11.640  10.287  1.00 20.85           C
ATOM   2771  N   THR C 148      27.990  13.499  11.041  1.00 20.62           N
ATOM   2772  CA  THR C 148      29.047  13.108  11.973  1.00 21.20           C
ATOM   2773  C   THR C 148      28.391  12.545  13.226  1.00 23.93           C
ATOM   2774  O   THR C 148      27.439  13.141  13.761  1.00 23.45           O
ATOM   2775  CB  THR C 148      29.960  14.304  12.267  1.00 23.35           C
ATOM   2776  OG1 THR C 148      30.613  14.614  11.048  1.00 25.01           O
ATOM   2777  CG2 THR C 148      30.992  14.002  13.370  1.00 23.47           C
ATOM   2778  N   ALA C 149      28.839  11.346  13.643  1.00 21.28           N
ATOM   2779  CA  ALA C 149      28.239  10.648  14.783  1.00 21.32           C
ATOM   2780  C   ALA C 149      29.302   9.941  15.595  1.00 24.67           C
ATOM   2781  O   ALA C 149      30.290   9.443  15.037  1.00 24.37           O
ATOM   2782  CB  ALA C 149      27.213   9.627  14.268  1.00 22.41           C
ATOM   2783  N   SER C 150      29.074   9.850  16.913  1.00 21.38           N
ATOM   2784  CA  SER C 150      30.076   9.246  17.779  1.00 22.16           C
ATOM   2785  C   SER C 150      29.515   8.277  18.814  1.00 25.13           C
ATOM   2786  O   SER C 150      30.267   7.828  19.684  1.00 23.45           O
ATOM   2787  CB  SER C 150      30.906  10.343  18.445  1.00 24.66           C
ATOM   2788  OG  SER C 150      30.069  11.121  19.284  1.00 30.68           O
ATOM   2789  N   SER C 151      28.204   7.966  18.734  1.00 21.77           N
ATOM   2790  CA  SER C 151      27.571   7.048  19.679  1.00 21.31           C
ATOM   2791  C   SER C 151      26.312   6.479  19.043  1.00 23.15           C
ATOM   2792  O   SER C 151      25.884   6.938  17.982  1.00 23.79           O
ATOM   2793  CB  SER C 151      27.214   7.785  20.976  1.00 24.85           C
ATOM   2794  OG  SER C 151      26.215   8.766  20.742  1.00 29.55           O
ATOM   2795  N   GLY C 152      25.726   5.498  19.705  1.00 20.73           N
ATOM   2796  CA  GLY C 152      24.483   4.908  19.239  1.00 20.14           C
ATOM   2797  C   GLY C 152      24.620   3.500  18.736  1.00 22.54           C
ATOM   2798  O   GLY C 152      25.723   3.027  18.443  1.00 22.27           O
ATOM   2799  N   THR C 153      23.467   2.861  18.580  1.00 18.32           N
ATOM   2800  CA  THR C 153      23.395   1.473  18.152  1.00 16.32           C
ATOM   2801  C   THR C 153      22.746   1.425  16.765  1.00 18.56           C
ATOM   2802  O   THR C 153      21.530   1.603  16.625  1.00 19.52           O
ATOM   2803  CB  THR C 153      22.607   0.652  19.181  1.00 18.81           C
ATOM   2804  OG1 THR C 153      23.221   0.809  20.478  1.00 19.32           O
ATOM   2805  CG2 THR C 153      22.509  -0.850  18.795  1.00 21.38           C
ATOM   2806  N   PRO C 154      23.560   1.155  15.729  1.00 16.87           N
ATOM   2807  CA  PRO C 154      23.017   1.110  14.364  1.00 16.21           C
ATOM   2808  C   PRO C 154      22.497  -0.284  14.021  1.00 18.69           C
ATOM   2809  O   PRO C 154      23.173  -1.287  14.287  1.00 17.42           O
ATOM   2810  CB  PRO C 154      24.239   1.468  13.506  1.00 18.14           C
ATOM   2811  CG  PRO C 154      25.433   0.897  14.294  1.00 20.53           C
ATOM   2812  CD  PRO C 154      25.028   0.973  15.763  1.00 17.36           C
ATOM   2813  N   ARG C 155      21.317  -0.370  13.408  1.00 17.19           N
ATOM   2814  CA  ARG C 155      20.753  -1.667  13.029  1.00 16.20           C
ATOM   2815  C   ARG C 155      20.072  -1.580  11.685  1.00 18.34           C
ATOM   2816  O   ARG C 155      19.820  -0.492  11.188  1.00 18.72           O
ATOM   2817  CB  ARG C 155      19.723  -2.142  14.088  1.00 16.90           C
ATOM   2818  CG  ARG C 155      20.343  -2.497  15.468  1.00 17.56           C
ATOM   2819  CD  ARG C 155      21.187  -3.786  15.396  1.00 17.92           C
ATOM   2820  NE  ARG C 155      21.761  -4.142  16.712  1.00 16.37           N
ATOM   2821  CZ  ARG C 155      22.977  -3.816  17.128  1.00 18.55           C
ATOM   2822  NH1 ARG C 155      23.751  -3.016  16.388  1.00 17.30           N
ATOM   2823  NH2 ARG C 155      23.411  -4.222  18.328  1.00 19.45           N
ATOM   2824  N   GLY C 156      19.830  -2.724  11.081  1.00 16.55           N
ATOM   2825  CA  GLY C 156      19.120  -2.786   9.812  1.00 15.99           C
ATOM   2826  C   GLY C 156      19.516  -3.989   9.022  1.00 19.51           C
ATOM   2827  O   GLY C 156      20.717  -4.288   8.894  1.00 18.42           O
ATOM   2828  N   THR C 157      18.504  -4.663   8.469  1.00 17.56           N
ATOM   2829  CA  THR C 157      18.727  -5.799   7.596  1.00 17.30           C
ATOM   2830  C   THR C 157      18.089  -5.509   6.243  1.00 21.15           C
ATOM   2831  O   THR C 157      17.158  -4.718   6.141  1.00 23.22           O
ATOM   2832  CB  THR C 157      18.243  -7.117   8.228  1.00 24.55           C
ATOM   2833  OG1 THR C 157      16.823  -7.053   8.428  1.00 23.72           O
ATOM   2834  CG2 THR C 157      18.954  -7.452   9.555  1.00 22.62           C
ATOM   2835  N   GLY C 158      18.616  -6.132   5.214  1.00 17.99           N
ATOM   2836  CA  GLY C 158      18.058  -5.943   3.879  1.00 18.35           C
ATOM   2837  C   GLY C 158      18.879  -6.702   2.869  1.00 19.30           C
ATOM   2838  O   GLY C 158      19.563  -7.652   3.224  1.00 18.34           O
ATOM   2839  N   THR C 159      18.796  -6.301   1.581  1.00 18.24           N
ATOM   2840  CA  THR C 159      19.527  -7.032   0.547  1.00 17.54           C
ATOM   2841  C   THR C 159      20.100  -6.068  -0.460  1.00 20.72           C
ATOM   2842  O   THR C 159      19.676  -4.915  -0.543  1.00 19.49           O
ATOM   2843  CB  THR C 159      18.603  -8.011  -0.239  1.00 21.78           C
ATOM   2844  OG1 THR C 159      17.600  -7.288  -0.998  1.00 20.71           O
ATOM   2845  CG2 THR C 159      17.945  -9.092   0.649  1.00 20.07           C
ATOM   2846  N   TYR C 160      21.118  -6.532  -1.168  1.00 17.66           N
ATOM   2847  CA  TYR C 160      21.643  -5.845  -2.342  1.00 17.64           C
ATOM   2848  C   TYR C 160      22.035  -6.860  -3.384  1.00 19.42           C
ATOM   2849  O   TYR C 160      22.302  -8.008  -3.040  1.00 18.79           O
ATOM   2850  CB  TYR C 160      22.764  -4.847  -2.027  1.00 17.81           C
ATOM   2851  CG  TYR C 160      24.031  -5.476  -1.514  1.00 18.48           C
ATOM   2852  CD1 TYR C 160      25.014  -5.935  -2.393  1.00 19.87           C
ATOM   2853  CD2 TYR C 160      24.304  -5.511  -0.154  1.00 18.33           C
ATOM   2854  CE1 TYR C 160      26.202  -6.493  -1.918  1.00 18.73           C
ATOM   2855  CE2 TYR C 160      25.477  -6.091   0.333  1.00 18.20           C
ATOM   2856  CZ  TYR C 160      26.430  -6.554  -0.557  1.00 19.52           C
ATOM   2857  OH  TYR C 160      27.617  -7.079  -0.079  1.00 20.22           O
ATOM   2858  N   PRO C 161      22.070  -6.467  -4.677  1.00 18.36           N
ATOM   2859  CA  PRO C 161      22.379  -7.437  -5.726  1.00 19.56           C
ATOM   2860  C   PRO C 161      23.878  -7.591  -5.973  1.00 21.93           C
ATOM   2861  O   PRO C 161      24.664  -6.655  -5.797  1.00 21.70           O
ATOM   2862  CB  PRO C 161      21.723  -6.825  -7.002  1.00 21.65           C
ATOM   2863  CG  PRO C 161      21.068  -5.529  -6.553  1.00 24.68           C
ATOM   2864  CD  PRO C 161      21.723  -5.143  -5.245  1.00 21.10           C
ATOM   2865  N   ILE C 162      24.257  -8.790  -6.429  1.00 22.43           N
ATOM   2866  CA  ILE C 162      25.622  -9.094  -6.814  1.00 25.23           C
ATOM   2867  C   ILE C 162      25.637  -9.803  -8.170  1.00 31.16           C
ATOM   2868  O   ILE C 162      24.652 -10.445  -8.554  1.00 32.70           O
ATOM   2869  CB  ILE C 162      26.226  -9.962  -5.683  1.00 31.27           C
ATOM   2870  CG1 ILE C 162      27.613  -9.591  -5.343  1.00 35.78           C
ATOM   2871  CG2 ILE C 162      25.952 -11.454  -5.718  1.00 33.85           C
ATOM   2872  CD1 ILE C 162      27.507  -8.684  -4.360  1.00 44.75           C
ATOM   2873  N   ASP C 163      26.747  -9.696  -8.887  1.00 29.03           N
ATOM   2874  CA  ASP C 163      26.907 -10.432 -10.146  1.00 55.14           C
ATOM   2875  C   ASP C 163      28.356 -10.703 -10.496  1.00 90.61           C
ATOM   2876  O   ASP C 163      29.206 -10.719  -9.608  1.00 58.38           O
ATOM   2877  CB  ASP C 163      26.136  -9.807 -11.315  1.00 57.25           C
ATOM   2878  CG  ASP C 163      26.552  -8.404 -11.653  1.00 63.12           C
ATOM   2879  OD1 ASP C 163      27.722  -8.214 -12.055  1.00 61.66           O
ATOM   2880  OD2 ASP C 163      25.698  -7.494 -11.549  1.00 71.54           O
