# Supplementary material for: A non-redundant data set of nanobody-antigen crystal structures
Source: Data Brief. 2019 Mar 6;24:103754. doi: 10.1016/j.dib.2019.103754 (PMC6441729; doi:10.1016/j.dib.2019.103754)
Supplement: Multimedia component 5 [file mmc5.zip › Data_set/Ag_1/4i0c_1.pdb]

ATOM      1  N   LYS A   1      25.983  58.216 135.906  1.00 27.45           N
ATOM      2  CA  LYS A   1      24.733  58.849 135.495  1.00 25.75           C
ATOM      3  C   LYS A   1      23.855  57.898 134.685  1.00 20.86           C
ATOM      4  O   LYS A   1      24.349  57.154 133.838  1.00 20.24           O
ATOM      5  CB  LYS A   1      25.046  60.102 134.669  1.00 33.53           C
ATOM      6  CG  LYS A   1      23.887  60.620 133.835  1.00 36.45           C
ATOM      7  CD  LYS A   1      24.341  61.742 132.898  1.00 35.86           C
ATOM      8  CE  LYS A   1      23.149  62.420 132.220  1.00 34.79           C
ATOM      9  NZ  LYS A   1      23.542  63.667 131.497  1.00 40.08           N
ATOM     10  N   VAL A   2      22.551  57.912 134.945  1.00 19.49           N
ATOM     11  CA  VAL A   2      21.614  57.188 134.092  1.00 16.50           C
ATOM     12  C   VAL A   2      20.881  58.185 133.194  1.00 24.39           C
ATOM     13  O   VAL A   2      20.104  59.001 133.689  1.00 22.71           O
ATOM     14  CB  VAL A   2      20.585  56.398 134.925  1.00 25.62           C
ATOM     15  CG1 VAL A   2      19.627  55.660 134.014  1.00 19.38           C
ATOM     16  CG2 VAL A   2      21.286  55.424 135.882  1.00 26.71           C
ATOM     17  N   PHE A   3      21.129  58.147 131.886  1.00 20.48           N
ATOM     18  CA  PHE A   3      20.424  59.059 130.979  1.00 20.01           C
ATOM     19  C   PHE A   3      18.939  58.741 130.895  1.00 27.06           C
ATOM     20  O   PHE A   3      18.530  57.578 131.011  1.00 22.40           O
ATOM     21  CB  PHE A   3      20.990  58.985 129.561  1.00 20.04           C
ATOM     22  CG  PHE A   3      22.277  59.742 129.367  1.00 22.87           C
ATOM     23  CD1 PHE A   3      23.490  59.196 129.779  1.00 23.64           C
ATOM     24  CD2 PHE A   3      22.280  60.982 128.739  1.00 24.05           C
ATOM     25  CE1 PHE A   3      24.675  59.879 129.585  1.00 20.75           C
ATOM     26  CE2 PHE A   3      23.469  61.679 128.545  1.00 24.75           C
ATOM     27  CZ  PHE A   3      24.664  61.128 128.970  1.00 25.61           C
ATOM     28  N   GLU A   4      18.138  59.778 130.670  1.00 26.33           N
ATOM     29  CA  GLU A   4      16.774  59.585 130.203  1.00 20.66           C
ATOM     30  C   GLU A   4      16.807  59.268 128.705  1.00 23.21           C
ATOM     31  O   GLU A   4      17.703  59.720 127.975  1.00 19.25           O
ATOM     32  CB  GLU A   4      15.932  60.834 130.475  1.00 21.10           C
ATOM     33  CG  GLU A   4      15.825  61.171 131.956  1.00 27.63           C
ATOM     34  CD  GLU A   4      15.037  62.438 132.229  1.00 41.63           C
ATOM     35  OE1 GLU A   4      14.860  63.262 131.302  1.00 42.94           O
ATOM     36  OE2 GLU A   4      14.596  62.607 133.384  1.00 47.47           O
ATOM     37  N   ARG A   5      15.828  58.492 128.249  1.00 25.05           N
ATOM     38  CA  ARG A   5      15.759  58.080 126.850  1.00 20.36           C
ATOM     39  C   ARG A   5      16.028  59.240 125.868  1.00 20.73           C
ATOM     40  O   ARG A   5      17.031  59.233 125.152  1.00 17.57           O
ATOM     41  CB  ARG A   5      14.398  57.427 126.554  1.00 21.16           C
ATOM     42  CG  ARG A   5      14.287  56.851 125.145  1.00 23.30           C
ATOM     43  CD  ARG A   5      12.997  56.077 124.958  1.00 21.35           C
ATOM     44  NE  ARG A   5      11.800  56.913 125.084  1.00 24.13           N
ATOM     45  CZ  ARG A   5      11.213  57.536 124.067  1.00 31.22           C
ATOM     46  NH1 ARG A   5      11.722  57.438 122.844  1.00 27.59           N
ATOM     47  NH2 ARG A   5      10.117  58.265 124.270  1.00 28.99           N
ATOM     48  N   CYS A   6      15.151  60.239 125.833  1.00 20.46           N
ATOM     49  CA  CYS A   6      15.327  61.300 124.832  1.00 22.66           C
ATOM     50  C   CYS A   6      16.565  62.164 125.097  1.00 24.20           C
ATOM     51  O   CYS A   6      17.199  62.649 124.157  1.00 20.73           O
ATOM     52  CB  CYS A   6      14.052  62.131 124.659  1.00 23.01           C
ATOM     53  SG  CYS A   6      12.714  61.168 123.872  1.00 27.40           S
ATOM     54  N   GLU A   7      16.921  62.337 126.366  1.00 20.31           N
ATOM     55  CA  GLU A   7      18.177  63.005 126.722  1.00 21.88           C
ATOM     56  C   GLU A   7      19.356  62.316 126.025  1.00 22.05           C
ATOM     57  O   GLU A   7      20.189  62.963 125.378  1.00 18.71           O
ATOM     58  CB  GLU A   7      18.373  62.997 128.248  1.00 26.61           C
ATOM     59  CG  GLU A   7      19.730  63.546 128.723  1.00 26.71           C
ATOM     60  CD  GLU A   7      19.971  63.388 130.234  1.00 26.27           C
ATOM     61  OE1 GLU A   7      19.367  62.500 130.883  1.00 23.56           O
ATOM     62  OE2 GLU A   7      20.778  64.165 130.776  1.00 28.67           O
ATOM     63  N   LEU A   8      19.432  60.997 126.150  1.00 21.93           N
ATOM     64  CA  LEU A   8      20.519  60.264 125.507  1.00 18.21           C
ATOM     65  C   LEU A   8      20.453  60.353 123.984  1.00 16.76           C
ATOM     66  O   LEU A   8      21.486  60.535 123.325  1.00 18.44           O
ATOM     67  CB  LEU A   8      20.548  58.800 125.962  1.00 20.61           C
ATOM     68  CG  LEU A   8      21.592  57.902 125.296  1.00 18.21           C
ATOM     69  CD1 LEU A   8      23.025  58.422 125.548  1.00 16.27           C
ATOM     70  CD2 LEU A   8      21.435  56.449 125.772  1.00 15.49           C
ATOM     71  N   ALA A   9      19.253  60.231 123.417  1.00 16.95           N
ATOM     72  CA  ALA A   9      19.105  60.321 121.962  1.00 18.19           C
ATOM     73  C   ALA A   9      19.694  61.629 121.429  1.00 18.44           C
ATOM     74  O   ALA A   9      20.434  61.634 120.433  1.00 16.52           O
ATOM     75  CB  ALA A   9      17.630  60.181 121.545  1.00 20.24           C
ATOM     76  N   ARG A  10      19.344  62.741 122.074  1.00 15.29           N
ATOM     77  CA  ARG A  10      19.824  64.047 121.644  1.00 15.92           C
ATOM     78  C   ARG A  10      21.347  64.135 121.800  1.00 17.73           C
ATOM     79  O   ARG A  10      22.043  64.740 120.974  1.00 20.60           O
ATOM     80  CB  ARG A  10      19.136  65.161 122.437  1.00 22.33           C
ATOM     81  CG  ARG A  10      17.673  65.425 122.033  1.00 20.09           C
ATOM     82  CD  ARG A  10      17.096  66.641 122.769  1.00 32.46           C
ATOM     83  NE  ARG A  10      16.682  66.324 124.132  1.00 39.36           N
ATOM     84  CZ  ARG A  10      15.458  65.904 124.460  1.00 40.33           C
ATOM     85  NH1 ARG A  10      14.527  65.746 123.524  1.00 33.50           N
ATOM     86  NH2 ARG A  10      15.161  65.638 125.724  1.00 38.64           N
ATOM     87  N   THR A  11      21.861  63.519 122.856  1.00 18.66           N
ATOM     88  CA  THR A  11      23.292  63.579 123.134  1.00 25.81           C
ATOM     89  C   THR A  11      24.090  62.800 122.092  1.00 18.77           C
ATOM     90  O   THR A  11      25.081  63.304 121.558  1.00 16.57           O
ATOM     91  CB  THR A  11      23.620  63.101 124.554  1.00 25.50           C
ATOM     92  OG1 THR A  11      23.014  63.997 125.497  1.00 21.77           O
ATOM     93  CG2 THR A  11      25.121  63.097 124.775  1.00 22.62           C
ATOM     94  N   LEU A  12      23.646  61.588 121.790  1.00 16.01           N
ATOM     95  CA  LEU A  12      24.302  60.772 120.769  1.00 14.68           C
ATOM     96  C   LEU A  12      24.199  61.469 119.413  1.00 20.30           C
ATOM     97  O   LEU A  12      25.156  61.486 118.636  1.00 18.97           O
ATOM     98  CB  LEU A  12      23.673  59.371 120.717  1.00 11.15           C
ATOM     99  CG  LEU A  12      23.819  58.516 121.976  1.00 14.17           C
ATOM    100  CD1 LEU A  12      23.039  57.211 121.835  1.00 16.71           C
ATOM    101  CD2 LEU A  12      25.290  58.227 122.214  1.00 13.75           C
ATOM    102  N   LYS A  13      23.041  62.063 119.135  1.00 16.24           N
ATOM    103  CA  LYS A  13      22.869  62.829 117.908  1.00 14.04           C
ATOM    104  C   LYS A  13      23.907  63.942 117.844  1.00 19.31           C
ATOM    105  O   LYS A  13      24.557  64.158 116.813  1.00 18.44           O
ATOM    106  CB  LYS A  13      21.464  63.424 117.841  1.00 22.11           C
ATOM    107  CG  LYS A  13      21.173  64.181 116.551  1.00 26.61           C
ATOM    108  CD  LYS A  13      20.617  63.267 115.479  1.00 21.70           C
ATOM    109  CE  LYS A  13      20.233  64.040 114.199  1.00 21.70           C
ATOM    110  NZ  LYS A  13      18.766  64.268 114.043  1.00 26.58           N
ATOM    111  N   ARG A  14      24.065  64.651 118.954  1.00 15.87           N
ATOM    112  CA  ARG A  14      24.992  65.776 118.990  1.00 19.30           C
ATOM    113  C   ARG A  14      26.442  65.306 118.780  1.00 19.18           C
ATOM    114  O   ARG A  14      27.250  66.032 118.197  1.00 19.16           O
ATOM    115  CB  ARG A  14      24.831  66.521 120.312  1.00 26.56           C
ATOM    116  CG  ARG A  14      25.417  67.910 120.351  1.00 40.38           C
ATOM    117  CD  ARG A  14      25.133  68.553 121.702  1.00 39.59           C
ATOM    118  NE  ARG A  14      25.461  67.634 122.786  1.00 36.95           N
ATOM    119  CZ  ARG A  14      26.695  67.394 123.218  1.00 34.96           C
ATOM    120  NH1 ARG A  14      27.741  68.008 122.668  1.00 33.10           N
ATOM    121  NH2 ARG A  14      26.881  66.536 124.206  1.00 32.45           N
ATOM    122  N   LEU A  15      26.751  64.083 119.214  1.00 20.95           N
ATOM    123  CA  LEU A  15      28.103  63.527 119.069  1.00 18.58           C
ATOM    124  C   LEU A  15      28.345  62.784 117.750  1.00 19.71           C
ATOM    125  O   LEU A  15      29.389  62.126 117.563  1.00 19.09           O
ATOM    126  CB  LEU A  15      28.436  62.630 120.256  1.00 15.28           C
ATOM    127  CG  LEU A  15      28.413  63.392 121.572  1.00 16.99           C
ATOM    128  CD1 LEU A  15      28.481  62.449 122.770  1.00 21.43           C
ATOM    129  CD2 LEU A  15      29.572  64.398 121.598  1.00 23.29           C
ATOM    130  N   GLY A  16      27.393  62.905 116.831  1.00 15.79           N
ATOM    131  CA  GLY A  16      27.568  62.425 115.473  1.00 22.32           C
ATOM    132  C   GLY A  16      27.335  60.938 115.280  1.00 22.22           C
ATOM    133  O   GLY A  16      27.872  60.357 114.339  1.00 12.56           O
ATOM    134  N   MET A  17      26.530  60.321 116.145  1.00 15.22           N
ATOM    135  C   MET A  17      25.196  58.530 115.022  1.00 14.39           C
ATOM    136  O   MET A  17      25.193  57.439 114.466  1.00 14.28           O
ATOM    137  CA AMET A  17      26.294  58.884 116.023  1.00 16.20           C
ATOM    138  CB AMET A  17      26.000  58.267 117.398  1.00 14.86           C
ATOM    139  CG AMET A  17      27.213  58.263 118.304  1.00 14.93           C
ATOM    140  SD AMET A  17      28.393  57.028 117.762  1.00 19.26           S
ATOM    141  CE AMET A  17      28.057  55.725 118.961  1.00 18.57           C
ATOM    142  N   ASP A  18      24.274  59.451 114.771  1.00 14.06           N
ATOM    143  CA  ASP A  18      23.144  59.122 113.915  1.00 15.00           C
ATOM    144  C   ASP A  18      23.567  58.956 112.465  1.00 18.51           C
ATOM    145  O   ASP A  18      23.734  59.945 111.737  1.00 16.37           O
ATOM    146  CB  ASP A  18      22.049  60.189 114.040  1.00 12.39           C
ATOM    147  CG  ASP A  18      20.764  59.785 113.355  1.00 16.71           C
ATOM    148  OD1 ASP A  18      20.638  58.610 112.935  1.00 16.99           O
ATOM    149  OD2 ASP A  18      19.862  60.645 113.255  1.00 14.29           O
ATOM    150  N   GLY A  19      23.735  57.705 112.043  1.00 15.03           N
ATOM    151  CA  GLY A  19      24.161  57.423 110.688  1.00 14.95           C
ATOM    152  C   GLY A  19      25.652  57.149 110.575  1.00 16.41           C
ATOM    153  O   GLY A  19      26.162  56.931 109.470  1.00 18.07           O
ATOM    154  N   TYR A  20      26.357  57.156 111.703  1.00 15.42           N
ATOM    155  CA  TYR A  20      27.789  56.860 111.681  1.00 12.84           C
ATOM    156  C   TYR A  20      28.015  55.463 111.119  1.00 19.06           C
ATOM    157  O   TYR A  20      27.486  54.473 111.645  1.00 16.98           O
ATOM    158  CB  TYR A  20      28.416  56.962 113.072  1.00 15.36           C
ATOM    159  CG  TYR A  20      29.906  56.708 113.044  1.00 16.55           C
ATOM    160  CD1 TYR A  20      30.787  57.711 112.661  1.00 13.29           C
ATOM    161  CD2 TYR A  20      30.433  55.456 113.354  1.00 15.17           C
ATOM    162  CE1 TYR A  20      32.168  57.485 112.619  1.00 16.56           C
ATOM    163  CE2 TYR A  20      31.808  55.221 113.309  1.00 14.38           C
ATOM    164  CZ  TYR A  20      32.663  56.242 112.939  1.00 14.07           C
ATOM    165  OH  TYR A  20      34.021  56.030 112.883  1.00 14.47           O
ATOM    166  N   ARG A  21      28.804  55.399 110.049  1.00 12.74           N
ATOM    167  CA  ARG A  21      29.065  54.160 109.336  1.00 15.81           C
ATOM    168  C   ARG A  21      27.748  53.459 109.004  1.00 21.14           C
ATOM    169  O   ARG A  21      27.686  52.227 108.965  1.00 16.15           O
ATOM    170  CB  ARG A  21      30.002  53.247 110.142  1.00 18.69           C
ATOM    171  CG  ARG A  21      31.431  53.796 110.305  1.00 20.47           C
ATOM    172  CD  ARG A  21      31.945  54.338 108.989  1.00 25.67           C
ATOM    173  NE  ARG A  21      33.392  54.577 108.975  1.00 23.26           N
ATOM    174  CZ  ARG A  21      33.973  55.770 109.127  1.00 25.56           C
ATOM    175  NH1 ARG A  21      35.297  55.862 109.068  1.00 22.64           N
ATOM    176  NH2 ARG A  21      33.244  56.872 109.329  1.00 16.32           N
ATOM    177  N   GLY A  22      26.701  54.252 108.773  1.00 15.93           N
ATOM    178  CA  GLY A  22      25.422  53.726 108.313  1.00 19.33           C
ATOM    179  C   GLY A  22      24.589  53.084 109.413  1.00 15.04           C
ATOM    180  O   GLY A  22      23.659  52.330 109.133  1.00 18.40           O
ATOM    181  N   ILE A  23      24.919  53.384 110.665  1.00 15.30           N
ATOM    182  CA  ILE A  23      24.178  52.829 111.801  1.00 17.35           C
ATOM    183  C   ILE A  23      23.253  53.904 112.386  1.00 17.79           C
ATOM    184  O   ILE A  23      23.704  54.997 112.745  1.00 17.30           O
ATOM    185  CB  ILE A  23      25.137  52.334 112.891  1.00 12.06           C
ATOM    186  CG1 ILE A  23      26.060  51.237 112.349  1.00 17.69           C
ATOM    187  CG2 ILE A  23      24.358  51.835 114.115  1.00 12.01           C
ATOM    188  CD1 ILE A  23      27.322  51.029 113.195  1.00 20.92           C
ATOM    189  N   SER A  24      21.962  53.597 112.482  1.00 15.70           N
ATOM    190  CA  SER A  24      20.982  54.593 112.897  1.00 14.69           C
ATOM    191  C   SER A  24      21.081  54.950 114.377  1.00 15.50           C
ATOM    192  O   SER A  24      21.513  54.139 115.198  1.00 13.28           O
ATOM    193  CB  SER A  24      19.568  54.088 112.612  1.00 13.78           C
ATOM    194  OG  SER A  24      19.300  52.909 113.369  1.00 15.43           O
ATOM    195  N   LEU A  25      20.641  56.159 114.720  1.00 17.76           N
ATOM    196  CA  LEU A  25      20.510  56.561 116.117  1.00 16.23           C
ATOM    197  C   LEU A  25      19.665  55.515 116.861  1.00 15.46           C
ATOM    198  O   LEU A  25      19.953  55.162 118.000  1.00 14.95           O
ATOM    199  CB  LEU A  25      19.868  57.956 116.205  1.00 13.52           C
ATOM    200  CG  LEU A  25      19.652  58.574 117.585  1.00 17.24           C
ATOM    201  CD1 LEU A  25      20.966  58.694 118.343  1.00 18.65           C
ATOM    202  CD2 LEU A  25      18.975  59.946 117.492  1.00 14.27           C
ATOM    203  N   ALA A  26      18.628  55.005 116.204  1.00 13.65           N
ATOM    204  CA  ALA A  26      17.746  54.040 116.852  1.00 15.28           C
ATOM    205  C   ALA A  26      18.516  52.807 117.314  1.00 20.00           C
ATOM    206  O   ALA A  26      18.262  52.268 118.397  1.00 19.15           O
ATOM    207  CB  ALA A  26      16.592  53.650 115.922  1.00 19.47           C
ATOM    208  N   ASN A  27      19.447  52.343 116.488  1.00 13.20           N
ATOM    209  CA  ASN A  27      20.241  51.178 116.872  1.00 13.12           C
ATOM    210  C   ASN A  27      21.313  51.461 117.911  1.00 17.28           C
ATOM    211  O   ASN A  27      21.595  50.612 118.755  1.00 14.29           O
ATOM    212  CB  ASN A  27      20.784  50.438 115.648  1.00 12.26           C
ATOM    213  CG  ASN A  27      19.853  49.335 115.207  1.00 18.60           C
ATOM    214  OD1 ASN A  27      19.423  48.523 116.031  1.00 23.48           O
ATOM    215  ND2 ASN A  27      19.498  49.314 113.919  1.00 17.17           N
ATOM    216  N   TRP A  28      21.894  52.655 117.882  1.00 15.31           N
ATOM    217  CA  TRP A  28      22.817  53.028 118.940  1.00 12.95           C
ATOM    218  C   TRP A  28      22.089  53.108 120.282  1.00 14.87           C
ATOM    219  O   TRP A  28      22.642  52.746 121.332  1.00 14.35           O
ATOM    220  CB  TRP A  28      23.454  54.382 118.632  1.00 12.69           C
ATOM    221  CG  TRP A  28      24.514  54.342 117.562  1.00 17.21           C
ATOM    222  CD1 TRP A  28      24.482  54.987 116.358  1.00 16.23           C
ATOM    223  CD2 TRP A  28      25.766  53.636 117.608  1.00 17.25           C
ATOM    224  NE1 TRP A  28      25.632  54.722 115.650  1.00 17.81           N
ATOM    225  CE2 TRP A  28      26.438  53.903 116.394  1.00 18.25           C
ATOM    226  CE3 TRP A  28      26.384  52.808 118.554  1.00 15.01           C
ATOM    227  CZ2 TRP A  28      27.697  53.363 116.100  1.00 15.59           C
ATOM    228  CZ3 TRP A  28      27.642  52.274 118.263  1.00 13.62           C
ATOM    229  CH2 TRP A  28      28.284  52.556 117.046  1.00 15.82           C
ATOM    230  N   MET A  29      20.862  53.613 120.257  1.00 14.96           N
ATOM    231  CA  MET A  29      20.065  53.707 121.473  1.00 15.04           C
ATOM    232  C   MET A  29      19.768  52.325 122.017  1.00 16.54           C
ATOM    233  O   MET A  29      19.863  52.083 123.224  1.00 17.50           O
ATOM    234  CB  MET A  29      18.757  54.431 121.184  1.00 14.26           C
ATOM    235  CG  MET A  29      18.934  55.921 120.984  1.00 13.89           C
ATOM    236  SD  MET A  29      19.326  56.745 122.545  1.00 18.45           S
ATOM    237  CE  MET A  29      17.809  56.452 123.456  1.00 14.79           C
ATOM    238  N   CYS A  30      19.408  51.412 121.127  1.00 14.50           N
ATOM    239  CA  CYS A  30      19.065  50.066 121.564  1.00 14.65           C
ATOM    240  C   CYS A  30      20.317  49.426 122.153  1.00 16.40           C
ATOM    241  O   CYS A  30      20.237  48.692 123.140  1.00 16.20           O
ATOM    242  CB  CYS A  30      18.498  49.247 120.409  1.00 13.19           C
ATOM    243  SG  CYS A  30      17.945  47.571 120.882  1.00 17.83           S
ATOM    244  N   LEU A  31      21.481  49.738 121.583  1.00 16.42           N
ATOM    245  CA  LEU A  31      22.733  49.206 122.120  1.00 17.29           C
ATOM    246  C   LEU A  31      22.959  49.677 123.559  1.00 18.56           C
ATOM    247  O   LEU A  31      23.205  48.868 124.455  1.00 16.09           O
ATOM    248  CB  LEU A  31      23.922  49.605 121.239  1.00 14.89           C
ATOM    249  CG  LEU A  31      25.318  49.200 121.739  1.00 16.72           C
ATOM    250  CD1 LEU A  31      25.527  47.698 121.670  1.00 15.47           C
ATOM    251  CD2 LEU A  31      26.415  49.914 120.947  1.00 15.98           C
ATOM    252  N   ALA A  32      22.884  50.989 123.771  1.00 14.26           N
ATOM    253  CA  ALA A  32      23.041  51.563 125.099  1.00 16.94           C
ATOM    254  C   ALA A  32      21.993  51.004 126.063  1.00 15.64           C
ATOM    255  O   ALA A  32      22.276  50.780 127.248  1.00 15.59           O
ATOM    256  CB  ALA A  32      22.935  53.078 125.032  1.00 19.25           C
ATOM    257  N   LYS A  33      20.777  50.801 125.566  1.00 12.95           N
ATOM    258  CA  LYS A  33      19.711  50.257 126.406  1.00 15.82           C
ATOM    259  C   LYS A  33      20.055  48.854 126.883  1.00 17.41           C
ATOM    260  O   LYS A  33      19.972  48.553 128.082  1.00 17.52           O
ATOM    261  CB  LYS A  33      18.369  50.240 125.661  1.00 17.61           C
ATOM    262  CG  LYS A  33      17.200  49.635 126.467  1.00 18.19           C
ATOM    263  CD  LYS A  33      16.634  50.651 127.482  1.00 19.26           C
ATOM    264  CE  LYS A  33      15.207  50.300 127.922  1.00 17.28           C
ATOM    265  NZ  LYS A  33      14.665  51.286 128.918  1.00 17.87           N
ATOM    266  N   TRP A  34      20.449  47.995 125.953  1.00 16.74           N
ATOM    267  CA  TRP A  34      20.672  46.600 126.309  1.00 16.70           C
ATOM    268  C   TRP A  34      22.073  46.253 126.802  1.00 18.03           C
ATOM    269  O   TRP A  34      22.293  45.141 127.252  1.00 19.14           O
ATOM    270  CB  TRP A  34      20.202  45.673 125.186  1.00 12.84           C
ATOM    271  CG  TRP A  34      18.713  45.571 125.210  1.00 16.76           C
ATOM    272  CD1 TRP A  34      17.826  46.263 124.435  1.00 17.15           C
ATOM    273  CD2 TRP A  34      17.930  44.761 126.096  1.00 18.29           C
ATOM    274  NE1 TRP A  34      16.538  45.919 124.772  1.00 17.54           N
ATOM    275  CE2 TRP A  34      16.575  45.002 125.791  1.00 17.78           C
ATOM    276  CE3 TRP A  34      18.245  43.854 127.113  1.00 18.29           C
ATOM    277  CZ2 TRP A  34      15.532  44.363 126.468  1.00 15.67           C
ATOM    278  CZ3 TRP A  34      17.206  43.216 127.781  1.00 16.18           C
ATOM    279  CH2 TRP A  34      15.870  43.476 127.457  1.00 20.21           C
ATOM    280  N   GLU A  35      23.011  47.194 126.721  1.00 12.81           N
ATOM    281  CA  GLU A  35      24.319  47.002 127.357  1.00 15.31           C
ATOM    282  C   GLU A  35      24.306  47.442 128.818  1.00 14.16           C
ATOM    283  O   GLU A  35      24.834  46.744 129.679  1.00 15.41           O
ATOM    284  CB  GLU A  35      25.409  47.755 126.598  1.00 15.16           C
ATOM    285  CG  GLU A  35      25.741  47.132 125.255  1.00 16.32           C
ATOM    286  CD  GLU A  35      26.289  45.721 125.404  1.00 22.76           C
ATOM    287  OE1 GLU A  35      26.806  45.406 126.494  1.00 18.57           O
ATOM    288  OE2 GLU A  35      26.204  44.928 124.438  1.00 20.14           O
ATOM    289  N   SER A  36      23.665  48.575 129.106  1.00 12.57           N
ATOM    290  CA  SER A  36      23.821  49.204 130.419  1.00 16.24           C
ATOM    291  C   SER A  36      22.567  49.871 130.984  1.00 16.73           C
ATOM    292  O   SER A  36      22.617  50.450 132.077  1.00 14.86           O
ATOM    293  CB  SER A  36      24.906  50.270 130.334  1.00 16.74           C
ATOM    294  OG  SER A  36      24.427  51.401 129.607  1.00 21.06           O
ATOM    295  N   GLY A  37      21.456  49.812 130.258  1.00 19.82           N
ATOM    296  CA  GLY A  37      20.276  50.559 130.665  1.00 23.95           C
ATOM    297  C   GLY A  37      20.598  52.042 130.753  1.00 21.25           C
ATOM    298  O   GLY A  37      20.138  52.739 131.659  1.00 22.80           O
ATOM    299  N   TYR A  38      21.392  52.529 129.801  1.00 16.74           N
ATOM    300  CA  TYR A  38      21.749  53.952 129.739  1.00 14.45           C
ATOM    301  C   TYR A  38      22.545  54.433 130.948  1.00 19.90           C
ATOM    302  O   TYR A  38      22.486  55.616 131.317  1.00 18.31           O
ATOM    303  CB  TYR A  38      20.498  54.829 129.616  1.00 18.10           C
ATOM    304  CG  TYR A  38      19.540  54.495 128.489  1.00 19.79           C
ATOM    305  CD1 TYR A  38      19.989  53.972 127.280  1.00 15.75           C
ATOM    306  CD2 TYR A  38      18.177  54.732 128.633  1.00 18.82           C
ATOM    307  CE1 TYR A  38      19.099  53.679 126.248  1.00 17.16           C
ATOM    308  CE2 TYR A  38      17.280  54.448 127.612  1.00 20.63           C
ATOM    309  CZ  TYR A  38      17.747  53.928 126.421  1.00 20.26           C
ATOM    310  OH  TYR A  38      16.854  53.643 125.411  1.00 21.05           O
ATOM    311  N   ASN A  39      23.313  53.536 131.553  1.00 17.38           N
ATOM    312  CA  ASN A  39      24.038  53.856 132.785  1.00 12.31           C
ATOM    313  C   ASN A  39      25.563  53.977 132.587  1.00 21.36           C
ATOM    314  O   ASN A  39      26.250  52.980 132.326  1.00 17.66           O
ATOM    315  CB  ASN A  39      23.703  52.785 133.845  1.00 15.75           C
ATOM    316  CG  ASN A  39      24.405  53.021 135.166  1.00 24.16           C
ATOM    317  OD1 ASN A  39      25.113  54.018 135.348  1.00 20.09           O
ATOM    318  ND2 ASN A  39      24.213  52.097 136.101  1.00 27.47           N
ATOM    319  N   THR A  40      26.098  55.194 132.710  1.00 16.11           N
ATOM    320  CA  THR A  40      27.527  55.419 132.469  1.00 17.98           C
ATOM    321  C   THR A  40      28.423  54.745 133.492  1.00 20.56           C
ATOM    322  O   THR A  40      29.620  54.591 133.260  1.00 27.15           O
ATOM    323  CB  THR A  40      27.903  56.925 132.433  1.00 22.79           C
ATOM    324  OG1 THR A  40      27.681  57.515 133.725  1.00 19.95           O
ATOM    325  CG2 THR A  40      27.104  57.677 131.360  1.00 18.98           C
ATOM    326  N   ARG A  41      27.867  54.363 134.635  1.00 19.55           N
ATOM    327  CA  ARG A  41      28.708  53.805 135.699  1.00 18.99           C
ATOM    328  C   ARG A  41      28.750  52.280 135.661  1.00 21.26           C
ATOM    329  O   ARG A  41      29.462  51.649 136.438  1.00 23.93           O
ATOM    330  CB  ARG A  41      28.248  54.287 137.080  1.00 19.88           C
ATOM    331  CG  ARG A  41      28.336  55.799 137.306  1.00 27.30           C
ATOM    332  CD  ARG A  41      29.746  56.241 137.668  1.00 34.47           C
ATOM    333  N   ALA A  42      28.002  51.696 134.734  1.00 23.95           N
ATOM    334  CA  ALA A  42      27.865  50.243 134.659  1.00 24.91           C
ATOM    335  C   ALA A  42      29.227  49.563 134.508  1.00 24.58           C
ATOM    336  O   ALA A  42      30.069  50.010 133.732  1.00 19.61           O
ATOM    337  CB  ALA A  42      26.953  49.866 133.500  1.00 23.66           C
ATOM    338  N   THR A  43      29.452  48.488 135.258  1.00 22.21           N
ATOM    339  CA  THR A  43      30.653  47.679 135.042  1.00 25.90           C
ATOM    340  C   THR A  43      30.308  46.209 135.181  1.00 31.99           C
ATOM    341  O   THR A  43      29.467  45.833 136.009  1.00 33.00           O
ATOM    342  CB  THR A  43      31.790  48.022 136.023  1.00 25.87           C
ATOM    343  OG1 THR A  43      31.374  47.726 137.360  1.00 27.03           O
ATOM    344  CG2 THR A  43      32.168  49.489 135.923  1.00 23.66           C
ATOM    345  N   ASN A  44      30.950  45.378 134.367  1.00 26.96           N
ATOM    346  CA  ASN A  44      30.754  43.939 134.464  1.00 29.03           C
ATOM    347  C   ASN A  44      32.084  43.213 134.429  1.00 25.56           C
ATOM    348  O   ASN A  44      32.834  43.317 133.457  1.00 19.38           O
ATOM    349  CB  ASN A  44      29.843  43.424 133.349  1.00 28.18           C
ATOM    350  CG  ASN A  44      29.712  41.909 133.368  1.00 36.85           C
ATOM    351  OD1 ASN A  44      29.145  41.344 134.303  1.00 43.70           O
ATOM    352  ND2 ASN A  44      30.239  41.246 132.337  1.00 31.27           N
ATOM    353  N   TYR A  45      32.393  42.492 135.498  1.00 24.72           N
ATOM    354  CA  TYR A  45      33.661  41.779 135.558  1.00 24.93           C
ATOM    355  C   TYR A  45      33.523  40.397 134.927  1.00 29.99           C
ATOM    356  O   TYR A  45      32.527  39.700 135.147  1.00 30.78           O
ATOM    357  CB  TYR A  45      34.145  41.674 137.008  1.00 30.16           C
ATOM    358  CG  TYR A  45      35.434  40.895 137.175  1.00 31.64           C
ATOM    359  CD1 TYR A  45      36.645  41.416 136.743  1.00 29.26           C
ATOM    360  CD2 TYR A  45      35.437  39.648 137.781  1.00 33.07           C
ATOM    361  CE1 TYR A  45      37.816  40.711 136.899  1.00 29.99           C
ATOM    362  CE2 TYR A  45      36.604  38.939 137.941  1.00 35.67           C
ATOM    363  CZ  TYR A  45      37.788  39.474 137.498  1.00 28.56           C
ATOM    364  OH  TYR A  45      38.951  38.759 137.656  1.00 30.68           O
ATOM    365  N   ASN A  46      34.525  40.007 134.143  1.00 29.56           N
ATOM    366  CA  ASN A  46      34.532  38.694 133.506  1.00 30.25           C
ATOM    367  C   ASN A  46      35.643  37.815 134.075  1.00 31.07           C
ATOM    368  O   ASN A  46      36.788  37.882 133.631  1.00 28.68           O
ATOM    369  CB  ASN A  46      34.674  38.845 131.987  1.00 31.72           C
ATOM    370  CG  ASN A  46      33.605  39.759 131.392  1.00 37.93           C
ATOM    371  OD1 ASN A  46      32.417  39.433 131.418  1.00 43.70           O
ATOM    372  ND2 ASN A  46      34.025  40.907 130.857  1.00 27.83           N
ATOM    373  N   ALA A  47      35.301  36.993 135.063  1.00 28.58           N
ATOM    374  CA  ALA A  47      36.294  36.194 135.771  1.00 33.35           C
ATOM    375  C   ALA A  47      37.064  35.285 134.820  1.00 34.39           C
ATOM    376  O   ALA A  47      38.161  34.828 135.139  1.00 37.65           O
ATOM    377  CB  ALA A  47      35.633  35.377 136.872  1.00 37.42           C
ATOM    378  N   GLY A  48      36.476  35.021 133.655  1.00 34.91           N
ATOM    379  CA  GLY A  48      37.081  34.143 132.669  1.00 35.51           C
ATOM    380  C   GLY A  48      38.428  34.614 132.150  1.00 32.22           C
ATOM    381  O   GLY A  48      39.359  33.811 132.026  1.00 33.95           O
ATOM    382  N   ASP A  49      38.538  35.902 131.827  1.00 22.72           N
ATOM    383  CA  ASP A  49      39.818  36.448 131.382  1.00 24.69           C
ATOM    384  C   ASP A  49      40.207  37.670 132.196  1.00 27.10           C
ATOM    385  O   ASP A  49      41.080  38.440 131.798  1.00 31.18           O
ATOM    386  CB  ASP A  49      39.788  36.789 129.887  1.00 26.88           C
ATOM    387  CG  ASP A  49      38.730  37.820 129.538  1.00 27.19           C
ATOM    388  OD1 ASP A  49      38.031  38.310 130.453  1.00 28.00           O
ATOM    389  OD2 ASP A  49      38.615  38.158 128.339  1.00 24.63           O
ATOM    390  N   ARG A  50      39.544  37.851 133.333  1.00 23.08           N
ATOM    391  CA  ARG A  50      39.871  38.947 134.242  1.00 25.17           C
ATOM    392  C   ARG A  50      39.697  40.326 133.594  1.00 23.42           C
ATOM    393  O   ARG A  50      40.282  41.322 134.042  1.00 25.24           O
ATOM    394  CB  ARG A  50      41.290  38.771 134.788  1.00 26.16           C
ATOM    395  CG  ARG A  50      41.487  37.436 135.524  1.00 32.65           C
ATOM    396  CD  ARG A  50      42.909  37.295 136.034  1.00 39.12           C
ATOM    397  NE  ARG A  50      43.400  38.578 136.524  1.00 52.19           N
ATOM    398  CZ  ARG A  50      44.684  38.880 136.681  1.00 64.07           C
ATOM    399  NH1 ARG A  50      45.620  37.981 136.394  1.00 61.42           N
ATOM    400  NH2 ARG A  50      45.033  40.086 137.122  1.00 68.97           N
ATOM    401  N   SER A  51      38.893  40.385 132.538  1.00 21.81           N
ATOM    402  CA  SER A  51      38.603  41.657 131.890  1.00 17.54           C
ATOM    403  C   SER A  51      37.319  42.257 132.457  1.00 22.47           C
ATOM    404  O   SER A  51      36.528  41.566 133.112  1.00 19.30           O
ATOM    405  CB  SER A  51      38.444  41.476 130.383  1.00 16.46           C
ATOM    406  OG  SER A  51      37.307  40.687 130.084  1.00 21.07           O
ATOM    407  N   THR A  52      37.107  43.543 132.190  1.00 21.54           N
ATOM    408  CA  THR A  52      35.911  44.235 132.662  1.00 16.06           C
ATOM    409  C   THR A  52      35.277  45.031 131.530  1.00 19.17           C
ATOM    410  O   THR A  52      35.984  45.612 130.705  1.00 19.62           O
ATOM    411  CB  THR A  52      36.251  45.165 133.824  1.00 21.13           C
ATOM    412  OG1 THR A  52      36.841  44.394 134.873  1.00 20.37           O
ATOM    413  CG2 THR A  52      34.995  45.854 134.358  1.00 19.62           C
ATOM    414  N   ASP A  53      33.946  45.027 131.477  1.00 15.45           N
ATOM    415  CA  ASP A  53      33.213  45.861 130.533  1.00 15.10           C
ATOM    416  C   ASP A  53      32.854  47.188 131.212  1.00 19.88           C
ATOM    417  O   ASP A  53      32.401  47.192 132.364  1.00 20.33           O
ATOM    418  CB  ASP A  53      31.930  45.150 130.068  1.00 21.20           C
ATOM    419  CG  ASP A  53      32.195  43.763 129.482  1.00 25.74           C
ATOM    420  OD1 ASP A  53      33.129  43.629 128.674  1.00 24.31           O
ATOM    421  OD2 ASP A  53      31.460  42.811 129.828  1.00 29.73           O
ATOM    422  N   TYR A  54      33.046  48.303 130.502  1.00 13.36           N
ATOM    423  CA  TYR A  54      32.902  49.630 131.104  1.00 15.24           C
ATOM    424  C   TYR A  54      31.886  50.555 130.418  1.00 14.13           C
ATOM    425  O   TYR A  54      31.879  50.709 129.185  1.00 16.04           O
ATOM    426  CB  TYR A  54      34.250  50.356 131.125  1.00 16.50           C
ATOM    427  CG  TYR A  54      35.268  49.770 132.072  1.00 19.95           C
ATOM    428  CD1 TYR A  54      35.336  50.188 133.391  1.00 14.09           C
ATOM    429  CD2 TYR A  54      36.174  48.815 131.641  1.00 18.69           C
ATOM    430  CE1 TYR A  54      36.279  49.657 134.258  1.00 19.07           C
ATOM    431  CE2 TYR A  54      37.115  48.283 132.498  1.00 11.96           C
ATOM    432  CZ  TYR A  54      37.163  48.706 133.802  1.00 18.17           C
ATOM    433  OH  TYR A  54      38.103  48.170 134.663  1.00 20.79           O
ATOM    434  N   GLY A  55      31.055  51.194 131.239  1.00 18.06           N
ATOM    435  CA  GLY A  55      30.317  52.366 130.803  1.00 13.54           C
ATOM    436  C   GLY A  55      29.042  52.060 130.057  1.00 16.73           C
ATOM    437  O   GLY A  55      28.551  50.930 130.079  1.00 17.11           O
ATOM    438  N   ILE A  56      28.511  53.077 129.388  1.00 14.80           N
ATOM    439  CA  ILE A  56      27.185  52.993 128.811  1.00 16.55           C
ATOM    440  C   ILE A  56      27.128  51.959 127.691  1.00 15.05           C
ATOM    441  O   ILE A  56      26.080  51.348 127.465  1.00 14.10           O
ATOM    442  CB  ILE A  56      26.703  54.389 128.336  1.00 15.79           C
ATOM    443  CG1 ILE A  56      25.188  54.400 128.125  1.00 16.77           C
ATOM    444  CG2 ILE A  56      27.460  54.843 127.073  1.00 16.00           C
ATOM    445  CD1 ILE A  56      24.594  55.820 128.041  1.00 19.17           C
ATOM    446  N   PHE A  57      28.256  51.757 127.006  1.00 15.88           N
ATOM    447  CA  PHE A  57      28.337  50.759 125.934  1.00 17.93           C
ATOM    448  C   PHE A  57      29.013  49.445 126.360  1.00 18.86           C
ATOM    449  O   PHE A  57      29.137  48.513 125.553  1.00 19.83           O
ATOM    450  CB  PHE A  57      29.045  51.331 124.697  1.00 17.92           C
ATOM    451  CG  PHE A  57      28.323  52.498 124.063  1.00 16.81           C
ATOM    452  CD1 PHE A  57      27.015  52.356 123.598  1.00 16.56           C
ATOM    453  CD2 PHE A  57      28.960  53.734 123.916  1.00 22.80           C
ATOM    454  CE1 PHE A  57      26.345  53.422 123.011  1.00 20.50           C
ATOM    455  CE2 PHE A  57      28.299  54.810 123.326  1.00 20.37           C
ATOM    456  CZ  PHE A  57      26.988  54.650 122.870  1.00 16.76           C
ATOM    457  N   GLN A  58      29.436  49.361 127.618  1.00 15.84           N
ATOM    458  CA  GLN A  58      30.054  48.129 128.130  1.00 17.19           C
ATOM    459  C   GLN A  58      31.227  47.717 127.239  1.00 20.34           C
ATOM    460  O   GLN A  58      31.286  46.597 126.736  1.00 20.09           O
ATOM    461  CB  GLN A  58      29.031  46.992 128.227  1.00 17.71           C
ATOM    462  CG  GLN A  58      28.074  47.121 129.412  1.00 19.40           C
ATOM    463  CD  GLN A  58      28.795  47.181 130.752  1.00 21.30           C
ATOM    464  OE1 GLN A  58      28.924  46.171 131.445  1.00 21.95           O
ATOM    465  NE2 GLN A  58      29.257  48.374 131.130  1.00 17.03           N
ATOM    466  N   ILE A  59      32.161  48.642 127.069  1.00 14.73           N
ATOM    467  CA  ILE A  59      33.357  48.426 126.271  1.00 16.15           C
ATOM    468  C   ILE A  59      34.360  47.617 127.086  1.00 13.55           C
ATOM    469  O   ILE A  59      34.633  47.966 128.237  1.00 15.02           O
ATOM    470  CB  ILE A  59      33.988  49.789 125.940  1.00 17.56           C
ATOM    471  CG1 ILE A  59      32.987  50.658 125.186  1.00 26.01           C
ATOM    472  CG2 ILE A  59      35.292  49.626 125.164  1.00 15.58           C
ATOM    473  CD1 ILE A  59      32.765  50.223 123.789  1.00 29.45           C
ATOM    474  N   ASN A  60      34.930  46.561 126.493  1.00 16.26           N
ATOM    475  CA  ASN A  60      35.749  45.601 127.248  1.00 17.66           C
ATOM    476  C   ASN A  60      37.233  45.966 127.338  1.00 20.44           C
ATOM    477  O   ASN A  60      37.823  46.474 126.381  1.00 15.88           O
ATOM    478  CB  ASN A  60      35.600  44.200 126.664  1.00 22.37           C
ATOM    479  CG  ASN A  60      36.355  43.154 127.461  1.00 26.62           C
ATOM    480  OD1 ASN A  60      37.494  42.814 127.139  1.00 21.23           O
ATOM    481  ND2 ASN A  60      35.716  42.626 128.503  1.00 23.08           N
ATOM    482  N   SER A  61      37.843  45.666 128.482  1.00 16.10           N
ATOM    483  CA  SER A  61      39.170  46.179 128.785  1.00 20.73           C
ATOM    484  C   SER A  61      40.299  45.343 128.190  1.00 22.33           C
ATOM    485  O   SER A  61      41.461  45.736 128.271  1.00 14.80           O
ATOM    486  CB  SER A  61      39.365  46.272 130.296  1.00 23.43           C
ATOM    487  OG  SER A  61      39.388  44.974 130.854  1.00 22.22           O
ATOM    488  N   ARG A  62      40.008  44.188 127.600  1.00 19.78           N
ATOM    489  C   ARG A  62      41.584  44.027 125.718  1.00 24.84           C
ATOM    490  O   ARG A  62      42.784  44.146 125.492  1.00 28.91           O
ATOM    491  CA AARG A  62      41.096  43.410 127.024  1.00 25.67           C
ATOM    492  CB AARG A  62      40.705  41.951 126.803  1.00 27.83           C
ATOM    493  CG AARG A  62      41.777  41.189 126.037  1.00 32.13           C
ATOM    494  CD AARG A  62      41.382  39.760 125.756  1.00 35.17           C
ATOM    495  NE AARG A  62      41.388  38.942 126.963  1.00 34.71           N
ATOM    496  CZ AARG A  62      42.487  38.424 127.501  1.00 36.21           C
ATOM    497  NH1AARG A  62      43.669  38.660 126.948  1.00 39.10           N
ATOM    498  NH2AARG A  62      42.412  37.680 128.595  1.00 30.13           N
ATOM    499  N   TYR A  63      40.653  44.429 124.861  1.00 17.08           N
ATOM    500  CA  TYR A  63      41.047  44.964 123.563  1.00 18.98           C
ATOM    501  C   TYR A  63      41.013  46.484 123.435  1.00 17.89           C
ATOM    502  O   TYR A  63      41.844  47.061 122.723  1.00 19.63           O
ATOM    503  CB  TYR A  63      40.221  44.339 122.433  1.00 23.09           C
ATOM    504  CG  TYR A  63      40.903  44.516 121.102  1.00 28.46           C
ATOM    505  CD1 TYR A  63      41.995  43.726 120.756  1.00 31.81           C
ATOM    506  CD2 TYR A  63      40.484  45.494 120.202  1.00 21.89           C
ATOM    507  CE1 TYR A  63      42.646  43.896 119.539  1.00 28.85           C
ATOM    508  CE2 TYR A  63      41.128  45.666 118.983  1.00 22.07           C
ATOM    509  CZ  TYR A  63      42.201  44.864 118.660  1.00 28.23           C
ATOM    510  OH  TYR A  63      42.839  45.042 117.454  1.00 31.16           O
ATOM    511  N   TRP A  64      40.065  47.126 124.118  1.00 18.44           N
ATOM    512  CA  TRP A  64      39.674  48.497 123.769  1.00 17.01           C
ATOM    513  C   TRP A  64      40.227  49.617 124.652  1.00 17.30           C
ATOM    514  O   TRP A  64      40.703  50.625 124.137  1.00 20.97           O
ATOM    515  CB  TRP A  64      38.145  48.594 123.690  1.00 19.56           C
ATOM    516  CG  TRP A  64      37.605  47.611 122.697  1.00 15.37           C
ATOM    517  CD1 TRP A  64      36.921  46.463 122.961  1.00 17.51           C
ATOM    518  CD2 TRP A  64      37.750  47.682 121.277  1.00 16.16           C
ATOM    519  NE1 TRP A  64      36.608  45.819 121.778  1.00 22.85           N
ATOM    520  CE2 TRP A  64      37.110  46.549 120.732  1.00 20.89           C
ATOM    521  CE3 TRP A  64      38.356  48.597 120.410  1.00 14.52           C
ATOM    522  CZ2 TRP A  64      37.075  46.305 119.363  1.00 14.38           C
ATOM    523  CZ3 TRP A  64      38.318  48.351 119.053  1.00 17.65           C
ATOM    524  CH2 TRP A  64      37.675  47.222 118.542  1.00 17.41           C
ATOM    525  N   CYS A  65      40.134  49.458 125.969  1.00 20.65           N
ATOM    526  CA  CYS A  65      40.609  50.498 126.886  1.00 23.09           C
ATOM    527  C   CYS A  65      41.541  49.924 127.944  1.00 24.49           C
ATOM    528  O   CYS A  65      41.507  48.717 128.237  1.00 21.44           O
ATOM    529  CB  CYS A  65      39.434  51.211 127.555  1.00 15.48           C
ATOM    530  SG  CYS A  65      38.397  50.145 128.561  1.00 19.26           S
ATOM    531  N   ASN A  66      42.364  50.790 128.524  1.00 19.03           N
ATOM    532  CA  ASN A  66      43.364  50.348 129.489  1.00 20.65           C
ATOM    533  C   ASN A  66      42.855  50.508 130.912  1.00 19.15           C
ATOM    534  O   ASN A  66      42.594  51.634 131.341  1.00 19.62           O
ATOM    535  CB  ASN A  66      44.638  51.165 129.300  1.00 21.07           C
ATOM    536  CG  ASN A  66      45.750  50.739 130.234  1.00 26.95           C
ATOM    537  OD1 ASN A  66      45.694  49.670 130.835  1.00 28.54           O
ATOM    538  ND2 ASN A  66      46.771  51.572 130.353  1.00 35.86           N
ATOM    539  N   ASP A  67      42.704  49.402 131.643  1.00 21.24           N
ATOM    540  CA  ASP A  67      42.344  49.491 133.066  1.00 21.54           C
ATOM    541  C   ASP A  67      43.467  48.980 133.978  1.00 25.20           C
ATOM    542  O   ASP A  67      43.305  48.900 135.194  1.00 26.77           O
ATOM    543  CB  ASP A  67      40.992  48.805 133.361  1.00 18.87           C
ATOM    544  CG  ASP A  67      41.085  47.284 133.409  1.00 24.65           C
ATOM    545  OD1 ASP A  67      42.171  46.707 133.131  1.00 17.73           O
ATOM    546  OD2 ASP A  67      40.039  46.660 133.715  1.00 18.02           O
ATOM    547  N   GLY A  68      44.608  48.655 133.377  1.00 23.44           N
ATOM    548  CA  GLY A  68      45.820  48.352 134.125  1.00 24.02           C
ATOM    549  C   GLY A  68      45.823  47.013 134.830  1.00 25.49           C
ATOM    550  O   GLY A  68      46.803  46.660 135.490  1.00 30.65           O
ATOM    551  N   LYS A  69      44.739  46.256 134.696  1.00 23.31           N
ATOM    552  CA  LYS A  69      44.629  44.993 135.429  1.00 24.15           C
ATOM    553  C   LYS A  69      44.053  43.851 134.589  1.00 25.83           C
ATOM    554  O   LYS A  69      43.556  42.861 135.137  1.00 25.00           O
ATOM    555  CB  LYS A  69      43.788  45.185 136.700  1.00 27.83           C
ATOM    556  CG  LYS A  69      42.385  45.729 136.430  1.00 22.72           C
ATOM    557  CD  LYS A  69      41.616  45.946 137.726  1.00 25.85           C
ATOM    558  CE  LYS A  69      40.221  46.471 137.433  1.00 30.62           C
ATOM    559  NZ  LYS A  69      39.548  46.912 138.682  1.00 41.13           N
ATOM    560  N   THR A  70      44.110  43.996 133.266  1.00 19.98           N
ATOM    561  CA  THR A  70      43.625  42.961 132.353  1.00 16.54           C
ATOM    562  C   THR A  70      44.818  42.350 131.604  1.00 18.00           C
ATOM    563  O   THR A  70      45.507  43.037 130.855  1.00 22.35           O
ATOM    564  CB  THR A  70      42.621  43.530 131.348  1.00 19.99           C
ATOM    565  OG1 THR A  70      41.494  44.080 132.047  1.00 20.33           O
ATOM    566  CG2 THR A  70      42.140  42.442 130.408  1.00 15.09           C
ATOM    567  N   PRO A  71      45.084  41.058 131.827  1.00 25.28           N
ATOM    568  CA  PRO A  71      46.258  40.476 131.164  1.00 26.52           C
ATOM    569  C   PRO A  71      46.086  40.444 129.648  1.00 34.92           C
ATOM    570  O   PRO A  71      44.953  40.335 129.166  1.00 32.18           O
ATOM    571  CB  PRO A  71      46.356  39.064 131.763  1.00 28.27           C
ATOM    572  CG  PRO A  71      45.050  38.812 132.438  1.00 32.45           C
ATOM    573  CD  PRO A  71      44.465  40.142 132.800  1.00 27.52           C
ATOM    574  N   GLY A  72      47.190  40.586 128.914  1.00 32.90           N
ATOM    575  CA  GLY A  72      47.151  40.587 127.459  1.00 32.35           C
ATOM    576  C   GLY A  72      46.387  41.743 126.846  1.00 32.10           C
ATOM    577  O   GLY A  72      45.884  41.660 125.721  1.00 37.40           O
ATOM    578  N   ALA A  73      46.316  42.843 127.582  1.00 28.29           N
ATOM    579  CA  ALA A  73      45.504  43.972 127.172  1.00 29.91           C
ATOM    580  C   ALA A  73      46.129  44.775 126.048  1.00 26.42           C
ATOM    581  O   ALA A  73      47.328  45.048 126.043  1.00 26.50           O
ATOM    582  CB  ALA A  73      45.217  44.877 128.355  1.00 30.06           C
ATOM    583  N   VAL A  74      45.274  45.141 125.104  1.00 17.36           N
ATOM    584  CA  VAL A  74      45.576  46.046 124.018  1.00 19.48           C
ATOM    585  C   VAL A  74      44.706  47.220 124.416  1.00 30.38           C
ATOM    586  O   VAL A  74      43.772  47.076 125.214  1.00 39.75           O
ATOM    587  CB  VAL A  74      45.051  45.478 122.672  1.00 24.83           C
ATOM    588  CG1 VAL A  74      45.419  46.373 121.511  1.00 31.29           C
ATOM    589  CG2 VAL A  74      45.592  44.082 122.440  1.00 33.35           C
ATOM    590  N   ASN A  75      45.004  48.379 123.869  1.00 19.93           N
ATOM    591  CA  ASN A  75      44.301  49.600 124.232  1.00 19.43           C
ATOM    592  C   ASN A  75      43.965  50.251 122.904  1.00 18.56           C
ATOM    593  O   ASN A  75      44.458  51.326 122.597  1.00 16.45           O
ATOM    594  CB  ASN A  75      45.267  50.469 125.054  1.00 15.99           C
ATOM    595  CG  ASN A  75      44.669  51.804 125.495  1.00 17.41           C
ATOM    596  OD1 ASN A  75      43.463  52.052 125.396  1.00 16.74           O
ATOM    597  ND2 ASN A  75      45.529  52.668 126.005  1.00 14.49           N
ATOM    598  N   ALA A  76      43.154  49.572 122.091  1.00 17.87           N
ATOM    599  CA  ALA A  76      42.902  50.021 120.723  1.00 19.68           C
ATOM    600  C   ALA A  76      42.222  51.388 120.661  1.00 16.46           C
ATOM    601  O   ALA A  76      42.418  52.139 119.699  1.00 18.38           O
ATOM    602  CB  ALA A  76      42.087  48.984 119.960  1.00 20.43           C
ATOM    603  N   CYS A  77      41.418  51.721 121.667  1.00 12.59           N
ATOM    604  CA  CYS A  77      40.795  53.050 121.686  1.00 12.76           C
ATOM    605  C   CYS A  77      41.760  54.081 122.230  1.00 18.50           C
ATOM    606  O   CYS A  77      41.529  55.285 122.138  1.00 18.61           O
ATOM    607  CB  CYS A  77      39.517  53.064 122.520  1.00 16.98           C
ATOM    608  SG  CYS A  77      38.146  52.287 121.670  1.00 18.19           S
ATOM    609  N   HIS A  78      42.857  53.597 122.787  1.00 12.08           N
ATOM    610  CA  HIS A  78      43.836  54.481 123.401  1.00 12.47           C
ATOM    611  C   HIS A  78      43.152  55.405 124.415  1.00 15.78           C
ATOM    612  O   HIS A  78      43.214  56.638 124.309  1.00 16.81           O
ATOM    613  CB  HIS A  78      44.579  55.290 122.346  1.00 14.51           C
ATOM    614  CG  HIS A  78      45.911  55.767 122.813  1.00 24.81           C
ATOM    615  ND1 HIS A  78      46.064  56.921 123.545  1.00 31.52           N
ATOM    616  CD2 HIS A  78      47.141  55.214 122.714  1.00 28.67           C
ATOM    617  CE1 HIS A  78      47.339  57.077 123.852  1.00 30.14           C
ATOM    618  NE2 HIS A  78      48.013  56.058 123.359  1.00 36.20           N
ATOM    619  N   LEU A  79      42.506  54.783 125.397  1.00 15.95           N
ATOM    620  CA  LEU A  79      41.758  55.479 126.445  1.00 19.77           C
ATOM    621  C   LEU A  79      41.904  54.711 127.734  1.00 22.72           C
ATOM    622  O   LEU A  79      41.941  53.478 127.722  1.00 24.31           O
ATOM    623  CB  LEU A  79      40.264  55.491 126.128  1.00 15.83           C
ATOM    624  CG  LEU A  79      39.604  56.534 125.238  1.00 27.79           C
ATOM    625  CD1 LEU A  79      38.106  56.248 125.141  1.00 36.02           C
ATOM    626  CD2 LEU A  79      39.846  57.926 125.800  1.00 25.02           C
ATOM    627  N   SER A  80      41.965  55.428 128.849  1.00 15.58           N
ATOM    628  CA  SER A  80      41.795  54.795 130.149  1.00 17.22           C
ATOM    629  C   SER A  80      40.353  54.314 130.252  1.00 16.87           C
ATOM    630  O   SER A  80      39.421  55.014 129.835  1.00 15.35           O
ATOM    631  CB  SER A  80      42.074  55.798 131.263  1.00 21.61           C
ATOM    632  OG  SER A  80      41.831  55.211 132.525  1.00 22.70           O
ATOM    633  N   CYS A  81      40.140  53.126 130.796  1.00 18.55           N
ATOM    634  CA  CYS A  81      38.770  52.653 130.909  1.00 21.04           C
ATOM    635  C   CYS A  81      37.965  53.585 131.816  1.00 21.11           C
ATOM    636  O   CYS A  81      36.753  53.714 131.658  1.00 17.96           O
ATOM    637  CB  CYS A  81      38.718  51.216 131.422  1.00 17.52           C
ATOM    638  SG  CYS A  81      39.453  50.005 130.296  1.00 19.97           S
ATOM    639  N   SER A  82      38.639  54.234 132.765  1.00 16.18           N
ATOM    640  CA  SER A  82      37.958  55.138 133.696  1.00 18.43           C
ATOM    641  C   SER A  82      37.269  56.258 132.931  1.00 18.10           C
ATOM    642  O   SER A  82      36.295  56.848 133.407  1.00 22.84           O
ATOM    643  CB  SER A  82      38.942  55.725 134.703  1.00 23.49           C
ATOM    644  OG  SER A  82      39.912  56.521 134.044  1.00 25.09           O
ATOM    645  N   ALA A  83      37.793  56.560 131.752  1.00 16.39           N
ATOM    646  CA  ALA A  83      37.224  57.590 130.896  1.00 19.69           C
ATOM    647  C   ALA A  83      35.820  57.166 130.455  1.00 21.96           C
ATOM    648  O   ALA A  83      34.974  58.006 130.111  1.00 16.62           O
ATOM    649  CB  ALA A  83      38.125  57.810 129.682  1.00 21.83           C
ATOM    650  N   LEU A  84      35.581  55.858 130.468  1.00 21.92           N
ATOM    651  CA  LEU A  84      34.300  55.316 130.027  1.00 21.64           C
ATOM    652  C   LEU A  84      33.308  55.199 131.182  1.00 24.65           C
ATOM    653  O   LEU A  84      32.213  54.648 131.010  1.00 24.14           O
ATOM    654  CB  LEU A  84      34.500  53.953 129.348  1.00 18.61           C
ATOM    655  CG  LEU A  84      35.494  53.904 128.190  1.00 20.02           C
ATOM    656  CD1 LEU A  84      35.581  52.497 127.611  1.00 19.64           C
ATOM    657  CD2 LEU A  84      35.139  54.904 127.107  1.00 26.55           C
ATOM    658  N   LEU A  85      33.682  55.724 132.350  1.00 17.67           N
ATOM    659  CA  LEU A  85      32.793  55.694 133.506  1.00 19.81           C
ATOM    660  C   LEU A  85      32.306  57.092 133.878  1.00 22.82           C
ATOM    661  O   LEU A  85      31.787  57.303 134.973  1.00 25.28           O
ATOM    662  CB  LEU A  85      33.485  55.045 134.711  1.00 23.42           C
ATOM    663  CG  LEU A  85      33.813  53.558 134.580  1.00 18.28           C
ATOM    664  CD1 LEU A  85      34.529  53.044 135.831  1.00 22.59           C
ATOM    665  CD2 LEU A  85      32.532  52.756 134.305  1.00 17.07           C
ATOM    666  N   GLN A  86      32.462  58.047 132.967  1.00 20.04           N
ATOM    667  CA  GLN A  86      32.182  59.442 133.302  1.00 22.10           C
ATOM    668  C   GLN A  86      30.800  59.878 132.823  1.00 16.90           C
ATOM    669  O   GLN A  86      30.246  59.271 131.904  1.00 19.93           O
ATOM    670  CB  GLN A  86      33.279  60.336 132.718  1.00 22.33           C
ATOM    671  CG  GLN A  86      34.672  59.933 133.202  1.00 28.19           C
ATOM    672  CD  GLN A  86      34.743  59.833 134.726  1.00 38.58           C
ATOM    673  OE1 GLN A  86      34.013  60.529 135.435  1.00 42.02           O
ATOM    674  NE2 GLN A  86      35.616  58.959 135.234  1.00 31.48           N
ATOM    675  N   ASP A  87      30.247  60.925 133.433  1.00 16.21           N
ATOM    676  CA  ASP A  87      28.925  61.413 133.024  1.00 20.24           C
ATOM    677  C   ASP A  87      28.914  61.867 131.560  1.00 24.85           C
ATOM    678  O   ASP A  87      27.931  61.676 130.838  1.00 27.63           O
ATOM    679  CB  ASP A  87      28.457  62.552 133.928  1.00 28.38           C
ATOM    680  CG  ASP A  87      28.080  62.079 135.321  1.00 33.89           C
ATOM    681  OD1 ASP A  87      28.295  60.887 135.629  1.00 33.21           O
ATOM    682  OD2 ASP A  87      27.577  62.908 136.108  1.00 42.88           O
ATOM    683  N   ASN A  88      30.005  62.485 131.126  1.00 22.66           N
ATOM    684  CA  ASN A  88      30.127  62.939 129.739  1.00 18.63           C
ATOM    685  C   ASN A  88      30.547  61.749 128.885  1.00 20.27           C
ATOM    686  O   ASN A  88      31.555  61.096 129.175  1.00 17.36           O
ATOM    687  CB  ASN A  88      31.157  64.082 129.666  1.00 26.46           C
ATOM    688  CG  ASN A  88      31.376  64.603 128.256  1.00 30.01           C
ATOM    689  OD1 ASN A  88      31.584  63.838 127.326  1.00 27.18           O
ATOM    690  ND2 ASN A  88      31.341  65.922 128.103  1.00 39.16           N
ATOM    691  N   ILE A  89      29.766  61.422 127.857  1.00 16.18           N
ATOM    692  CA  ILE A  89      30.034  60.189 127.111  1.00 13.72           C
ATOM    693  C   ILE A  89      30.804  60.430 125.809  1.00 16.95           C
ATOM    694  O   ILE A  89      30.865  59.557 124.934  1.00 16.16           O
ATOM    695  CB  ILE A  89      28.738  59.412 126.810  1.00 16.62           C
ATOM    696  CG1 ILE A  89      27.837  60.211 125.868  1.00 18.19           C
ATOM    697  CG2 ILE A  89      28.005  59.073 128.099  1.00 14.32           C
ATOM    698  CD1 ILE A  89      26.532  59.493 125.543  1.00 21.03           C
ATOM    699  N   ALA A  90      31.399  61.612 125.669  1.00 15.47           N
ATOM    700  CA  ALA A  90      32.158  61.900 124.452  1.00 12.63           C
ATOM    701  C   ALA A  90      33.230  60.827 124.196  1.00 14.76           C
ATOM    702  O   ALA A  90      33.348  60.304 123.079  1.00 15.96           O
ATOM    703  CB  ALA A  90      32.774  63.285 124.514  1.00 16.11           C
ATOM    704  N   ASP A  91      34.029  60.503 125.206  1.00 17.20           N
ATOM    705  CA  ASP A  91      35.065  59.481 125.012  1.00 18.23           C
ATOM    706  C   ASP A  91      34.468  58.108 124.694  1.00 17.34           C
ATOM    707  O   ASP A  91      35.006  57.360 123.880  1.00 13.09           O
ATOM    708  CB  ASP A  91      35.982  59.379 126.239  1.00 17.09           C
ATOM    709  CG  ASP A  91      36.916  60.568 126.376  1.00 22.65           C
ATOM    710  OD1 ASP A  91      37.266  61.188 125.346  1.00 21.61           O
ATOM    711  OD2 ASP A  91      37.307  60.881 127.521  1.00 23.22           O
ATOM    712  N   ALA A  92      33.357  57.770 125.337  1.00 12.23           N
ATOM    713  CA  ALA A  92      32.726  56.470 125.100  1.00 13.08           C
ATOM    714  C   ALA A  92      32.210  56.391 123.665  1.00 19.24           C
ATOM    715  O   ALA A  92      32.283  55.345 123.011  1.00 16.66           O
ATOM    716  CB  ALA A  92      31.587  56.242 126.089  1.00 11.44           C
ATOM    717  N   VAL A  93      31.682  57.505 123.170  1.00 15.86           N
ATOM    718  CA  VAL A  93      31.165  57.530 121.812  1.00 14.63           C
ATOM    719  C   VAL A  93      32.307  57.335 120.807  1.00 15.98           C
ATOM    720  O   VAL A  93      32.196  56.556 119.853  1.00 17.52           O
ATOM    721  CB  VAL A  93      30.383  58.830 121.544  1.00 15.37           C
ATOM    722  CG1 VAL A  93      30.313  59.108 120.046  1.00 13.58           C
ATOM    723  CG2 VAL A  93      28.978  58.728 122.171  1.00 12.85           C
ATOM    724  N   ALA A  94      33.423  58.017 121.032  1.00 16.16           N
ATOM    725  CA  ALA A  94      34.556  57.859 120.127  1.00 19.39           C
ATOM    726  C   ALA A  94      35.036  56.409 120.134  1.00 18.03           C
ATOM    727  O   ALA A  94      35.394  55.872 119.088  1.00 16.98           O
ATOM    728  CB  ALA A  94      35.689  58.815 120.483  1.00 15.98           C
ATOM    729  N   CYS A  95      35.043  55.772 121.301  1.00 13.86           N
ATOM    730  CA  CYS A  95      35.517  54.385 121.371  1.00 17.41           C
ATOM    731  C   CYS A  95      34.513  53.442 120.699  1.00 14.10           C
ATOM    732  O   CYS A  95      34.896  52.553 119.923  1.00 16.49           O
ATOM    733  CB  CYS A  95      35.781  53.961 122.821  1.00 21.72           C
ATOM    734  SG  CYS A  95      36.598  52.344 122.988  1.00 18.95           S
ATOM    735  N   ALA A  96      33.226  53.655 120.960  1.00 14.87           N
ATOM    736  CA  ALA A  96      32.191  52.891 120.257  1.00 17.06           C
ATOM    737  C   ALA A  96      32.311  53.051 118.741  1.00 17.10           C
ATOM    738  O   ALA A  96      32.122  52.088 117.992  1.00 14.97           O
ATOM    739  CB  ALA A  96      30.798  53.278 120.736  1.00 16.28           C
ATOM    740  N   LYS A  97      32.637  54.257 118.282  1.00 12.40           N
ATOM    741  CA  LYS A  97      32.787  54.481 116.846  1.00 11.48           C
ATOM    742  C   LYS A  97      33.939  53.634 116.313  1.00 16.96           C
ATOM    743  O   LYS A  97      33.873  53.075 115.211  1.00 16.36           O
ATOM    744  CB  LYS A  97      33.023  55.966 116.537  1.00 10.91           C
ATOM    745  CG  LYS A  97      31.777  56.866 116.678  1.00 13.25           C
ATOM    746  CD  LYS A  97      32.118  58.314 116.278  1.00 13.63           C
ATOM    747  CE  LYS A  97      30.913  59.248 116.379  1.00 12.43           C
ATOM    748  NZ  LYS A  97      31.309  60.686 116.154  1.00 16.40           N
ATOM    749  N   ARG A  98      35.006  53.546 117.090  1.00 17.17           N
ATOM    750  C   ARG A  98      35.768  51.252 116.647  1.00 16.38           C
ATOM    751  O   ARG A  98      36.162  50.534 115.727  1.00 15.65           O
ATOM    752  CA AARG A  98      36.165  52.728 116.732  1.00 15.28           C
ATOM    753  CB AARG A  98      37.271  52.940 117.776  1.00 14.69           C
ATOM    754  CG AARG A  98      38.453  51.977 117.726  1.00 17.87           C
ATOM    755  CD AARG A  98      39.213  52.062 116.419  1.00 14.36           C
ATOM    756  NE AARG A  98      40.264  51.050 116.346  1.00 18.21           N
ATOM    757  CZ AARG A  98      40.081  49.802 115.923  1.00 13.40           C
ATOM    758  NH1AARG A  98      38.878  49.378 115.526  1.00 12.68           N
ATOM    759  NH2AARG A  98      41.105  48.980 115.888  1.00 14.09           N
ATOM    760  N   VAL A  99      34.996  50.793 117.629  1.00 14.77           N
ATOM    761  CA  VAL A  99      34.602  49.384 117.644  1.00 11.09           C
ATOM    762  C   VAL A  99      33.947  49.013 116.318  1.00 15.43           C
ATOM    763  O   VAL A  99      34.295  48.001 115.700  1.00 17.74           O
ATOM    764  CB  VAL A  99      33.672  49.068 118.828  1.00 14.41           C
ATOM    765  CG1 VAL A  99      33.088  47.656 118.698  1.00 14.09           C
ATOM    766  CG2 VAL A  99      34.438  49.214 120.140  1.00 14.62           C
ATOM    767  N   VAL A 100      33.030  49.855 115.857  1.00 16.83           N
ATOM    768  CA  VAL A 100      32.218  49.491 114.701  1.00 17.06           C
ATOM    769  C   VAL A 100      32.933  49.707 113.377  1.00 17.48           C
ATOM    770  O   VAL A 100      32.396  49.367 112.322  1.00 18.87           O
ATOM    771  CB  VAL A 100      30.838  50.204 114.686  1.00 18.63           C
ATOM    772  CG1 VAL A 100      30.025  49.801 115.911  1.00 18.98           C
ATOM    773  CG2 VAL A 100      31.000  51.719 114.617  1.00 16.83           C
ATOM    774  N   ARG A 101      34.144  50.261 113.416  1.00 14.10           N
ATOM    775  CA  ARG A 101      34.936  50.331 112.183  1.00 13.83           C
ATOM    776  C   ARG A 101      35.578  48.977 111.907  1.00 23.42           C
ATOM    777  O   ARG A 101      36.140  48.749 110.833  1.00 24.04           O
ATOM    778  CB  ARG A 101      35.985  51.448 112.247  1.00 16.27           C
ATOM    779  CG  ARG A 101      35.376  52.839 112.282  1.00 15.56           C
ATOM    780  CD  ARG A 101      36.345  53.902 111.739  1.00 15.50           C
ATOM    781  NE  ARG A 101      37.514  54.098 112.595  1.00 17.17           N
ATOM    782  CZ  ARG A 101      37.483  54.676 113.794  1.00 21.85           C
ATOM    783  NH1 ARG A 101      36.329  55.091 114.308  1.00 18.08           N
ATOM    784  NH2 ARG A 101      38.609  54.829 114.496  1.00 17.43           N
ATOM    785  N   ASP A 102      35.474  48.064 112.868  1.00 30.00           N
ATOM    786  CA  ASP A 102      35.898  46.684 112.632  1.00 32.87           C
ATOM    787  C   ASP A 102      34.835  45.975 111.790  1.00 31.97           C
ATOM    788  O   ASP A 102      33.681  46.397 111.753  1.00 35.68           O
ATOM    789  CB  ASP A 102      36.152  45.948 113.958  1.00 33.45           C
ATOM    790  CG  ASP A 102      37.585  46.098 114.454  1.00 37.33           C
ATOM    791  OD1 ASP A 102      38.374  46.823 113.817  1.00 42.61           O
ATOM    792  OD2 ASP A 102      37.926  45.494 115.493  1.00 48.77           O
ATOM    793  N   PRO A 103      35.218  44.888 111.111  1.00 41.71           N
ATOM    794  CA  PRO A 103      34.356  44.210 110.130  1.00 37.93           C
ATOM    795  C   PRO A 103      32.943  43.877 110.642  1.00 40.85           C
ATOM    796  O   PRO A 103      31.975  43.950 109.872  1.00 36.58           O
ATOM    797  CB  PRO A 103      35.123  42.918 109.837  1.00 41.24           C
ATOM    798  CG  PRO A 103      36.554  43.256 110.143  1.00 44.67           C
ATOM    799  CD  PRO A 103      36.489  44.176 111.321  1.00 44.77           C
ATOM    800  N   GLN A 104      32.824  43.508 111.915  1.00 41.88           N
ATOM    801  CA  GLN A 104      31.519  43.168 112.485  1.00 37.56           C
ATOM    802  C   GLN A 104      30.561  44.350 112.544  1.00 32.76           C
ATOM    803  O   GLN A 104      29.344  44.166 112.602  1.00 37.08           O
ATOM    804  CB  GLN A 104      31.674  42.625 113.904  1.00 35.84           C
ATOM    805  CG  GLN A 104      32.003  41.151 114.007  1.00 43.51           C
ATOM    806  CD  GLN A 104      32.234  40.724 115.446  1.00 46.43           C
ATOM    807  OE1 GLN A 104      33.114  41.251 116.128  1.00 54.69           O
ATOM    808  NE2 GLN A 104      31.441  39.773 115.917  1.00 46.49           N
ATOM    809  N   GLY A 105      31.102  45.561 112.566  1.00 29.29           N
ATOM    810  CA  GLY A 105      30.282  46.727 112.833  1.00 21.71           C
ATOM    811  C   GLY A 105      29.594  46.544 114.178  1.00 23.16           C
ATOM    812  O   GLY A 105      30.186  46.017 115.123  1.00 24.18           O
ATOM    813  N   ILE A 106      28.343  46.968 114.278  1.00 23.01           N
ATOM    814  CA  ILE A 106      27.663  46.939 115.560  1.00 17.91           C
ATOM    815  C   ILE A 106      27.374  45.510 116.038  1.00 19.68           C
ATOM    816  O   ILE A 106      27.002  45.308 117.191  1.00 20.62           O
ATOM    817  CB  ILE A 106      26.377  47.804 115.534  1.00 22.31           C
ATOM    818  CG1 ILE A 106      25.898  48.109 116.955  1.00 20.33           C
ATOM    819  CG2 ILE A 106      25.280  47.117 114.734  1.00 23.85           C
ATOM    820  CD1 ILE A 106      24.843  49.196 117.025  1.00 23.33           C
ATOM    821  N   ARG A 107      27.565  44.516 115.169  1.00 21.76           N
ATOM    822  CA  ARG A 107      27.389  43.120 115.581  1.00 24.81           C
ATOM    823  C   ARG A 107      28.481  42.660 116.561  1.00 26.88           C
ATOM    824  O   ARG A 107      28.379  41.594 117.165  1.00 31.30           O
ATOM    825  CB  ARG A 107      27.323  42.183 114.370  1.00 26.55           C
ATOM    826  CG  ARG A 107      26.077  42.345 113.509  1.00 31.60           C
ATOM    827  N   ALA A 108      29.514  43.478 116.740  1.00 24.33           N
ATOM    828  CA  ALA A 108      30.554  43.161 117.719  1.00 26.54           C
ATOM    829  C   ALA A 108      29.934  42.888 119.082  1.00 23.71           C
ATOM    830  O   ALA A 108      30.430  42.050 119.842  1.00 29.52           O
ATOM    831  CB  ALA A 108      31.576  44.285 117.807  1.00 24.99           C
ATOM    832  N   TRP A 109      28.849  43.600 119.386  1.00 19.55           N
ATOM    833  CA  TRP A 109      28.158  43.463 120.668  1.00 20.98           C
ATOM    834  C   TRP A 109      27.101  42.364 120.623  1.00 25.72           C
ATOM    835  O   TRP A 109      26.063  42.537 119.977  1.00 23.43           O
ATOM    836  CB  TRP A 109      27.453  44.782 121.022  1.00 20.68           C
ATOM    837  CG  TRP A 109      28.348  45.868 121.579  1.00 24.19           C
ATOM    838  CD1 TRP A 109      28.728  46.024 122.888  1.00 26.56           C
ATOM    839  CD2 TRP A 109      28.930  46.970 120.860  1.00 16.48           C
ATOM    840  NE1 TRP A 109      29.512  47.145 123.021  1.00 21.46           N
ATOM    841  CE2 TRP A 109      29.657  47.740 121.796  1.00 16.77           C
ATOM    842  CE3 TRP A 109      28.914  47.373 119.522  1.00 19.86           C
ATOM    843  CZ2 TRP A 109      30.370  48.888 121.429  1.00 17.07           C
ATOM    844  CZ3 TRP A 109      29.624  48.517 119.162  1.00 16.71           C
ATOM    845  CH2 TRP A 109      30.339  49.260 120.112  1.00 22.36           C
ATOM    846  N   VAL A 110      27.317  41.263 121.345  1.00 20.51           N
ATOM    847  CA  VAL A 110      26.392  40.128 121.281  1.00 18.38           C
ATOM    848  C   VAL A 110      25.000  40.460 121.834  1.00 18.30           C
ATOM    849  O   VAL A 110      24.000  39.913 121.377  1.00 23.09           O
ATOM    850  CB  VAL A 110      26.974  38.857 121.959  1.00 25.28           C
ATOM    851  CG1 VAL A 110      27.583  39.203 123.289  1.00 37.55           C
ATOM    852  CG2 VAL A 110      25.895  37.793 122.139  1.00 27.81           C
ATOM    853  N   ALA A 111      24.925  41.367 122.802  1.00 20.73           N
ATOM    854  CA  ALA A 111      23.617  41.818 123.271  1.00 20.07           C
ATOM    855  C   ALA A 111      22.856  42.541 122.159  1.00 22.41           C
ATOM    856  O   ALA A 111      21.629  42.433 122.072  1.00 20.18           O
ATOM    857  CB  ALA A 111      23.738  42.706 124.500  1.00 17.72           C
ATOM    858  N   TRP A 112      23.567  43.283 121.315  1.00 15.49           N
ATOM    859  CA  TRP A 112      22.885  43.968 120.223  1.00 17.48           C
ATOM    860  C   TRP A 112      22.285  42.941 119.266  1.00 23.14           C
ATOM    861  O   TRP A 112      21.142  43.092 118.798  1.00 20.67           O
ATOM    862  CB  TRP A 112      23.816  44.920 119.457  1.00 18.57           C
ATOM    863  CG  TRP A 112      23.062  45.652 118.370  1.00 17.64           C
ATOM    864  CD1 TRP A 112      22.341  46.807 118.510  1.00 20.04           C
ATOM    865  CD2 TRP A 112      22.910  45.251 116.998  1.00 21.23           C
ATOM    866  NE1 TRP A 112      21.765  47.154 117.311  1.00 18.34           N
ATOM    867  CE2 TRP A 112      22.095  46.219 116.369  1.00 20.70           C
ATOM    868  CE3 TRP A 112      23.388  44.177 116.241  1.00 21.67           C
ATOM    869  CZ2 TRP A 112      21.756  46.143 115.008  1.00 25.87           C
ATOM    870  CZ3 TRP A 112      23.052  44.103 114.896  1.00 23.11           C
ATOM    871  CH2 TRP A 112      22.239  45.076 114.293  1.00 20.86           C
ATOM    872  N   ARG A 113      23.060  41.899 118.972  1.00 17.01           N
ATOM    873  CA  ARG A 113      22.601  40.849 118.067  1.00 21.19           C
ATOM    874  C   ARG A 113      21.340  40.198 118.602  1.00 21.28           C
ATOM    875  O   ARG A 113      20.440  39.848 117.830  1.00 16.87           O
ATOM    876  CB  ARG A 113      23.683  39.777 117.860  1.00 24.50           C
ATOM    877  CG  ARG A 113      25.002  40.326 117.354  1.00 27.48           C
ATOM    878  CD  ARG A 113      25.795  39.266 116.605  1.00 36.15           C
ATOM    879  NE  ARG A 113      26.226  38.163 117.458  1.00 34.72           N
ATOM    880  CZ  ARG A 113      27.431  38.081 118.018  1.00 39.65           C
ATOM    881  NH1 ARG A 113      27.749  37.033 118.767  1.00 37.08           N
ATOM    882  NH2 ARG A 113      28.324  39.042 117.826  1.00 38.37           N
ATOM    883  N   ASN A 114      21.266  40.042 119.920  1.00 16.88           N
ATOM    884  CA  ASN A 114      20.175  39.276 120.511  1.00 19.70           C
ATOM    885  C   ASN A 114      18.965  40.116 120.902  1.00 19.23           C
ATOM    886  O   ASN A 114      17.834  39.624 120.903  1.00 17.55           O
ATOM    887  CB  ASN A 114      20.675  38.492 121.721  1.00 21.91           C
ATOM    888  CG  ASN A 114      21.638  37.395 121.339  1.00 28.65           C
ATOM    889  OD1 ASN A 114      21.539  36.814 120.257  1.00 29.44           O
ATOM    890  ND2 ASN A 114      22.574  37.101 122.226  1.00 31.03           N
ATOM    891  N   ARG A 115      19.201  41.380 121.233  1.00 14.87           N
ATOM    892  CA  ARG A 115      18.136  42.235 121.765  1.00 14.71           C
ATOM    893  C   ARG A 115      17.646  43.301 120.774  1.00 15.76           C
ATOM    894  O   ARG A 115      16.600  43.918 120.985  1.00 16.65           O
ATOM    895  CB  ARG A 115      18.612  42.921 123.052  1.00 15.44           C
ATOM    896  CG  ARG A 115      19.132  41.973 124.131  1.00 17.05           C
ATOM    897  CD  ARG A 115      18.009  41.207 124.836  1.00 24.01           C
ATOM    898  NE  ARG A 115      17.547  39.997 124.145  1.00 18.70           N
ATOM    899  CZ  ARG A 115      18.100  38.793 124.290  1.00 25.17           C
ATOM    900  NH1 ARG A 115      17.604  37.730 123.655  1.00 18.10           N
ATOM    901  NH2 ARG A 115      19.162  38.645 125.069  1.00 19.37           N
ATOM    902  N   CYS A 116      18.426  43.557 119.732  1.00 14.28           N
ATOM    903  CA  CYS A 116      18.109  44.647 118.819  1.00 16.96           C
ATOM    904  C   CYS A 116      17.930  44.169 117.388  1.00 17.89           C
ATOM    905  O   CYS A 116      16.883  44.384 116.778  1.00 23.66           O
ATOM    906  CB  CYS A 116      19.195  45.725 118.879  1.00 15.37           C
ATOM    907  SG  CYS A 116      19.555  46.331 120.543  1.00 16.72           S
ATOM    908  N   GLN A 117      18.960  43.526 116.853  1.00 16.04           N
ATOM    909  CA  GLN A 117      18.928  43.084 115.467  1.00 19.63           C
ATOM    910  C   GLN A 117      17.605  42.357 115.261  1.00 28.77           C
ATOM    911  O   GLN A 117      17.136  41.652 116.149  1.00 35.93           O
ATOM    912  CB  GLN A 117      20.106  42.142 115.191  1.00 17.69           C
ATOM    913  CG  GLN A 117      20.357  41.825 113.724  1.00 26.83           C
ATOM    914  CD  GLN A 117      21.507  40.854 113.536  1.00 34.07           C
ATOM    915  OE1 GLN A 117      21.781  40.027 114.406  1.00 39.45           O
ATOM    916  NE2 GLN A 117      22.184  40.947 112.398  1.00 37.96           N
ATOM    917  N   ASN A 118      16.970  42.555 114.118  1.00 35.71           N
ATOM    918  CA  ASN A 118      15.725  41.833 113.860  1.00 39.08           C
ATOM    919  C   ASN A 118      14.563  42.178 114.795  1.00 34.69           C
ATOM    920  O   ASN A 118      13.545  41.488 114.786  1.00 37.37           O
ATOM    921  CB  ASN A 118      15.964  40.322 113.967  1.00 46.34           C
ATOM    922  CG  ASN A 118      17.009  39.826 112.999  1.00 53.31           C
ATOM    923  OD1 ASN A 118      17.081  40.285 111.857  1.00 54.35           O
ATOM    924  ND2 ASN A 118      17.828  38.876 113.448  1.00 53.75           N
ATOM    925  N   ARG A 119      14.711  43.207 115.623  1.00 25.84           N
ATOM    926  CA  ARG A 119      13.621  43.595 116.510  1.00 24.92           C
ATOM    927  C   ARG A 119      13.272  45.068 116.315  1.00 29.59           C
ATOM    928  O   ARG A 119      14.004  45.801 115.654  1.00 23.42           O
ATOM    929  CB  ARG A 119      13.974  43.303 117.971  1.00 24.86           C
ATOM    930  CG  ARG A 119      14.098  41.820 118.291  1.00 31.64           C
ATOM    931  CD  ARG A 119      14.294  41.587 119.781  1.00 33.80           C
ATOM    932  NE  ARG A 119      13.078  41.846 120.551  1.00 35.13           N
ATOM    933  CZ  ARG A 119      12.192  40.910 120.878  1.00 41.02           C
ATOM    934  NH1 ARG A 119      11.109  41.227 121.580  1.00 37.91           N
ATOM    935  NH2 ARG A 119      12.387  39.651 120.501  1.00 41.25           N
ATOM    936  N   ASP A 120      12.145  45.497 116.874  1.00 29.60           N
ATOM    937  CA  ASP A 120      11.756  46.899 116.783  1.00 33.60           C
ATOM    938  C   ASP A 120      12.732  47.768 117.549  1.00 32.75           C
ATOM    939  O   ASP A 120      13.005  47.518 118.728  1.00 35.95           O
ATOM    940  CB  ASP A 120      10.352  47.126 117.339  1.00 46.39           C
ATOM    941  CG  ASP A 120       9.963  48.601 117.339  1.00 59.54           C
ATOM    942  OD1 ASP A 120       9.595  49.111 116.257  1.00 66.89           O
ATOM    943  OD2 ASP A 120      10.033  49.248 118.409  1.00 57.98           O
ATOM    944  N   VAL A 121      13.264  48.790 116.886  1.00 21.75           N
ATOM    945  CA  VAL A 121      14.148  49.725 117.571  1.00 18.11           C
ATOM    946  C   VAL A 121      13.665  51.165 117.423  1.00 20.51           C
ATOM    947  O   VAL A 121      14.230  52.083 118.017  1.00 21.14           O
ATOM    948  CB  VAL A 121      15.623  49.563 117.120  1.00 18.49           C
ATOM    949  CG1 VAL A 121      16.119  48.179 117.464  1.00 16.67           C
ATOM    950  CG2 VAL A 121      15.771  49.814 115.620  1.00 19.45           C
ATOM    951  N   ARG A 122      12.602  51.353 116.646  1.00 24.86           N
ATOM    952  CA  ARG A 122      11.976  52.665 116.499  1.00 25.71           C
ATOM    953  C   ARG A 122      11.520  53.195 117.868  1.00 29.62           C
ATOM    954  O   ARG A 122      11.515  54.406 118.115  1.00 26.02           O
ATOM    955  CB  ARG A 122      10.791  52.566 115.531  1.00 28.08           C
ATOM    956  CG  ARG A 122      10.213  53.897 115.051  1.00 30.49           C
ATOM    957  CD  ARG A 122       9.134  53.675 113.987  1.00 34.47           C
ATOM    958  NE  ARG A 122       9.601  52.733 112.972  1.00 34.92           N
ATOM    959  CZ  ARG A 122      10.478  53.041 112.020  1.00 33.86           C
ATOM    960  NH1 ARG A 122      10.981  54.270 111.953  1.00 27.46           N
ATOM    961  NH2 ARG A 122      10.862  52.123 111.141  1.00 32.92           N
ATOM    962  N   GLN A 123      11.163  52.279 118.764  1.00 22.20           N
ATOM    963  CA  GLN A 123      10.653  52.642 120.085  1.00 28.20           C
ATOM    964  C   GLN A 123      11.672  53.475 120.875  1.00 28.52           C
ATOM    965  O   GLN A 123      11.302  54.240 121.764  1.00 30.15           O
ATOM    966  CB  GLN A 123      10.309  51.374 120.882  1.00 30.28           C
ATOM    967  CG  GLN A 123      11.511  50.438 121.097  1.00 28.22           C
ATOM    968  CD  GLN A 123      11.170  49.195 121.895  1.00 35.79           C
ATOM    969  OE1 GLN A 123      10.553  49.275 122.954  1.00 39.60           O
ATOM    970  NE2 GLN A 123      11.586  48.037 121.394  1.00 35.43           N
ATOM    971  N   TYR A 124      12.951  53.322 120.558  1.00 26.64           N
ATOM    972  CA  TYR A 124      13.985  54.004 121.330  1.00 27.97           C
ATOM    973  C   TYR A 124      14.080  55.499 120.990  1.00 25.48           C
ATOM    974  O   TYR A 124      14.497  56.296 121.829  1.00 30.57           O
ATOM    975  CB  TYR A 124      15.343  53.287 121.199  1.00 25.52           C
ATOM    976  CG  TYR A 124      15.297  51.849 121.673  1.00 27.28           C
ATOM    977  CD1 TYR A 124      15.246  51.545 123.024  1.00 25.80           C
ATOM    978  CD2 TYR A 124      15.284  50.795 120.767  1.00 25.78           C
ATOM    979  CE1 TYR A 124      15.180  50.229 123.467  1.00 25.84           C
ATOM    980  CE2 TYR A 124      15.222  49.480 121.197  1.00 24.65           C
ATOM    981  CZ  TYR A 124      15.168  49.198 122.550  1.00 28.57           C
ATOM    982  OH  TYR A 124      15.098  47.877 122.980  1.00 28.56           O
ATOM    983  N   VAL A 125      13.672  55.889 119.783  1.00 22.12           N
ATOM    984  CA  VAL A 125      13.759  57.302 119.397  1.00 21.22           C
ATOM    985  C   VAL A 125      12.413  58.003 119.262  1.00 28.78           C
ATOM    986  O   VAL A 125      12.360  59.228 119.129  1.00 32.22           O
ATOM    987  CB  VAL A 125      14.588  57.513 118.105  1.00 22.93           C
ATOM    988  CG1 VAL A 125      16.016  57.060 118.313  1.00 21.12           C
ATOM    989  CG2 VAL A 125      13.958  56.777 116.931  1.00 25.39           C
ATOM    990  N   GLN A 126      11.327  57.231 119.296  1.00 31.97           N
ATOM    991  CA  GLN A 126       9.986  57.788 119.086  1.00 33.51           C
ATOM    992  C   GLN A 126       9.701  58.926 120.064  1.00 32.05           C
ATOM    993  O   GLN A 126       9.883  58.779 121.275  1.00 31.84           O
ATOM    994  CB  GLN A 126       8.907  56.698 119.208  1.00 35.33           C
ATOM    995  N   GLY A 127       9.270  60.069 119.536  1.00 36.01           N
ATOM    996  CA  GLY A 127       8.875  61.188 120.374  1.00 35.57           C
ATOM    997  C   GLY A 127      10.002  62.105 120.819  1.00 31.26           C
ATOM    998  O   GLY A 127       9.749  63.127 121.451  1.00 37.68           O
ATOM    999  N   CYS A 128      11.240  61.756 120.489  1.00 29.52           N
ATOM   1000  CA  CYS A 128      12.400  62.531 120.941  1.00 33.72           C
ATOM   1001  C   CYS A 128      12.699  63.767 120.085  1.00 38.49           C
ATOM   1002  O   CYS A 128      13.422  64.668 120.519  1.00 37.38           O
ATOM   1003  CB  CYS A 128      13.638  61.639 121.000  1.00 29.59           C
ATOM   1004  SG  CYS A 128      13.484  60.291 122.189  1.00 26.60           S
ATOM   1005  N   GLY A 129      12.146  63.806 118.876  1.00 36.62           N
ATOM   1006  CA  GLY A 129      12.383  64.918 117.971  1.00 37.16           C
ATOM   1007  C   GLY A 129      13.784  64.923 117.390  1.00 33.27           C
ATOM   1008  O   GLY A 129      14.315  65.977 117.043  1.00 33.17           O
ATOM   1009  N   VAL A 130      14.385  63.741 117.287  1.00 29.33           N
ATOM   1010  CA  VAL A 130      15.728  63.597 116.734  1.00 31.46           C
ATOM   1011  C   VAL A 130      15.692  62.884 115.388  1.00 31.95           C
ATOM   1012  O   VAL A 130      16.737  62.541 114.822  1.00 25.00           O
ATOM   1013  CB  VAL A 130      16.615  62.771 117.663  1.00 30.60           C
ATOM   1014  CG1 VAL A 130      16.931  63.542 118.933  1.00 30.17           C
ATOM   1015  CG2 VAL A 130      15.926  61.452 117.990  1.00 28.74           C
ATOM   1016  OXT VAL A 130      14.613  62.618 114.847  1.00 38.03           O
