# Supplementary material for: A non-redundant data set of nanobody-antigen crystal structures
Source: Data Brief. 2019 Mar 6;24:103754. doi: 10.1016/j.dib.2019.103754 (PMC6441729; doi:10.1016/j.dib.2019.103754)
Supplement: Multimedia component 5 [file mmc5.zip › Data_set/Ag_1/4i13_1.pdb]

ATOM      1  N   MET A   1      34.014  40.019  24.224  1.00 24.40           N
ATOM      2  CA  MET A   1      35.470  39.980  24.231  1.00 22.12           C
ATOM      3  C   MET A   1      36.051  41.337  23.848  1.00 20.97           C
ATOM      4  O   MET A   1      35.475  42.061  23.033  1.00 18.77           O
ATOM      5  CB  MET A   1      35.958  38.888  23.278  1.00 28.15           C
ATOM      6  CG  MET A   1      37.451  38.832  23.069  1.00 33.12           C
ATOM      7  SD  MET A   1      37.821  38.075  21.476  1.00 58.33           S
ATOM      8  CE  MET A   1      36.645  38.940  20.434  1.00 27.96           C
ATOM      9  N   ILE A   2      37.183  41.686  24.451  1.00 13.85           N
ATOM     10  CA  ILE A   2      37.843  42.960  24.191  1.00 11.14           C
ATOM     11  C   ILE A   2      39.091  42.749  23.337  1.00 13.56           C
ATOM     12  O   ILE A   2      39.878  41.839  23.597  1.00 12.98           O
ATOM     13  CB  ILE A   2      38.223  43.648  25.517  1.00 13.48           C
ATOM     14  CG1 ILE A   2      36.951  44.072  26.263  1.00 15.20           C
ATOM     15  CG2 ILE A   2      39.131  44.849  25.280  1.00 15.55           C
ATOM     16  CD1 ILE A   2      37.196  44.438  27.709  1.00 17.30           C
ATOM     17  N   SER A   3      39.252  43.578  22.308  1.00  9.01           N
ATOM     18  CA  SER A   3      40.416  43.522  21.429  1.00  8.89           C
ATOM     19  C   SER A   3      41.081  44.883  21.361  1.00 10.46           C
ATOM     20  O   SER A   3      40.428  45.916  21.546  1.00 11.68           O
ATOM     21  CB  SER A   3      39.999  43.115  20.016  1.00  9.94           C
ATOM     22  OG  SER A   3      39.365  41.843  20.002  1.00 12.08           O
ATOM     23  N   LEU A   4      42.389  44.895  21.118  1.00  6.87           N
ATOM     24  CA  LEU A   4      43.089  46.146  20.841  1.00  7.56           C
ATOM     25  C   LEU A   4      43.535  46.131  19.386  1.00  9.57           C
ATOM     26  O   LEU A   4      43.929  45.082  18.867  1.00 10.49           O
ATOM     27  CB  LEU A   4      44.331  46.292  21.728  1.00 10.15           C
ATOM     28  CG  LEU A   4      44.192  46.856  23.147  1.00 15.92           C
ATOM     29  CD1 LEU A   4      43.131  46.145  23.951  1.00 16.19           C
ATOM     30  CD2 LEU A   4      45.535  46.809  23.873  1.00 14.82           C
ATOM     31  N   ILE A   5      43.507  47.293  18.732  1.00  7.24           N
ATOM     32  CA  ILE A   5      44.030  47.406  17.370  1.00  7.39           C
ATOM     33  C   ILE A   5      44.961  48.613  17.310  1.00  7.67           C
ATOM     34  O   ILE A   5      44.615  49.689  17.801  1.00  8.88           O
ATOM     35  CB  ILE A   5      42.888  47.462  16.298  1.00  6.23           C
ATOM     36  CG1 ILE A   5      43.468  47.599  14.888  1.00  8.85           C
ATOM     37  CG2 ILE A   5      41.889  48.597  16.596  1.00  7.66           C
ATOM     38  CD1 ILE A   5      42.498  47.190  13.781  1.00  9.54           C
ATOM     39  N   ALA A   6      46.160  48.411  16.768  1.00  6.64           N
ATOM     40  CA  ALA A   6      47.197  49.438  16.787  1.00  7.52           C
ATOM     41  C   ALA A   6      48.158  49.275  15.621  1.00 10.09           C
ATOM     42  O   ALA A   6      48.322  48.177  15.094  1.00  9.32           O
ATOM     43  CB  ALA A   6      47.980  49.357  18.099  1.00  8.67           C
ATOM     44  N   ALA A   7      48.811  50.380  15.253  1.00  8.40           N
ATOM     45  CA  ALA A   7      49.892  50.386  14.276  1.00  9.06           C
ATOM     46  C   ALA A   7      51.185  50.734  15.000  1.00  9.82           C
ATOM     47  O   ALA A   7      51.280  51.796  15.642  1.00 13.51           O
ATOM     48  CB  ALA A   7      49.608  51.411  13.176  1.00 12.40           C
ATOM     49  N   LEU A   8      52.168  49.840  14.908  1.00  9.72           N
ATOM     50  CA  LEU A   8      53.411  49.938  15.677  1.00 12.29           C
ATOM     51  C   LEU A   8      54.626  50.121  14.781  1.00 14.02           C
ATOM     52  O   LEU A   8      54.844  49.330  13.860  1.00 16.87           O
ATOM     53  CB  LEU A   8      53.630  48.656  16.498  1.00 13.99           C
ATOM     54  CG  LEU A   8      52.987  48.470  17.877  1.00 15.78           C
ATOM     55  CD1 LEU A   8      51.488  48.638  17.820  1.00 15.50           C
ATOM     56  CD2 LEU A   8      53.328  47.102  18.450  1.00 15.82           C
ATOM     57  N   ALA A   9      55.443  51.129  15.078  1.00 12.42           N
ATOM     58  CA  ALA A   9      56.740  51.263  14.435  1.00 13.96           C
ATOM     59  C   ALA A   9      57.765  50.389  15.168  1.00 15.73           C
ATOM     60  O   ALA A   9      57.411  49.628  16.080  1.00 16.01           O
ATOM     61  CB  ALA A   9      57.169  52.715  14.436  1.00 18.44           C
ATOM     62  N   VAL A  10      59.029  50.485  14.770  1.00 17.41           N
ATOM     63  CA  VAL A  10      60.100  49.762  15.455  1.00 19.50           C
ATOM     64  C   VAL A  10      60.110  50.113  16.951  1.00 19.77           C
ATOM     65  O   VAL A  10      59.812  51.251  17.325  1.00 18.94           O
ATOM     66  CB  VAL A  10      61.459  50.079  14.807  1.00 23.46           C
ATOM     67  CG1 VAL A  10      62.588  49.381  15.536  1.00 25.28           C
ATOM     68  CG2 VAL A  10      61.435  49.660  13.355  1.00 25.44           C
ATOM     69  N   ASP A  11      60.399  49.124  17.796  1.00 22.52           N
ATOM     70  CA  ASP A  11      60.432  49.305  19.252  1.00 23.78           C
ATOM     71  C   ASP A  11      59.069  49.649  19.849  1.00 19.76           C
ATOM     72  O   ASP A  11      58.997  50.206  20.945  1.00 23.28           O
ATOM     73  CB  ASP A  11      61.464  50.365  19.669  1.00 24.43           C
ATOM     74  CG  ASP A  11      62.888  49.869  19.560  1.00 39.36           C
ATOM     75  OD1 ASP A  11      63.092  48.639  19.604  1.00 42.01           O
ATOM     76  OD2 ASP A  11      63.802  50.713  19.440  1.00 45.25           O
ATOM     77  N   ARG A  12      58.007  49.327  19.114  1.00 17.89           N
ATOM     78  CA  ARG A  12      56.627  49.521  19.568  1.00 15.99           C
ATOM     79  C   ARG A  12      56.227  50.985  19.692  1.00 14.82           C
ATOM     80  O   ARG A  12      55.246  51.286  20.373  1.00 13.80           O
ATOM     81  CB  ARG A  12      56.360  48.831  20.915  1.00 21.86           C
ATOM     82  CG  ARG A  12      56.328  47.307  20.887  1.00 23.38           C
ATOM     83  CD  ARG A  12      56.054  46.742  22.285  1.00 23.70           C
ATOM     84  NE  ARG A  12      57.242  46.806  23.130  1.00 37.53           N
ATOM     85  CZ  ARG A  12      57.344  47.541  24.231  1.00 40.90           C
ATOM     86  NH1 ARG A  12      58.471  47.533  24.930  1.00 46.42           N
ATOM     87  NH2 ARG A  12      56.321  48.279  24.641  1.00 37.75           N
ATOM     88  N   VAL A  13      56.960  51.890  19.047  1.00 12.54           N
ATOM     89  CA  VAL A  13      56.585  53.305  19.074  1.00 12.72           C
ATOM     90  C   VAL A  13      55.248  53.503  18.366  1.00 14.40           C
ATOM     91  O   VAL A  13      55.025  52.950  17.289  1.00 13.29           O
ATOM     92  CB  VAL A  13      57.658  54.204  18.410  1.00 15.23           C
ATOM     93  CG1 VAL A  13      57.184  55.655  18.305  1.00 17.10           C
ATOM     94  CG2 VAL A  13      58.951  54.128  19.197  1.00 17.45           C
ATOM     95  N   ILE A  14      54.356  54.265  18.999  1.00 12.14           N
ATOM     96  CA  ILE A  14      53.061  54.607  18.428  1.00 11.05           C
ATOM     97  C   ILE A  14      52.841  56.112  18.527  1.00 12.37           C
ATOM     98  O   ILE A  14      53.599  56.820  19.183  1.00 15.13           O
ATOM     99  CB  ILE A  14      51.897  53.865  19.139  1.00 10.46           C
ATOM    100  CG1 ILE A  14      51.841  54.229  20.625  1.00 11.33           C
ATOM    101  CG2 ILE A  14      52.036  52.358  18.970  1.00 11.88           C
ATOM    102  CD1 ILE A  14      50.653  53.611  21.349  1.00 13.03           C
ATOM    103  N   GLY A  15      51.803  56.612  17.878  1.00 10.42           N
ATOM    104  CA  GLY A  15      51.530  58.031  17.978  1.00 12.33           C
ATOM    105  C   GLY A  15      50.343  58.466  17.154  1.00 13.86           C
ATOM    106  O   GLY A  15      49.724  57.665  16.454  1.00 16.10           O
ATOM    107  N   MET A  16      50.019  59.749  17.238  1.00 11.40           N
ATOM    108  CA  MET A  16      48.937  60.298  16.438  1.00 11.50           C
ATOM    109  C   MET A  16      49.359  60.391  14.975  1.00 10.39           C
ATOM    110  O   MET A  16      50.560  60.467  14.665  1.00 10.08           O
ATOM    111  CB  MET A  16      48.555  61.690  16.953  1.00 12.97           C
ATOM    112  CG  MET A  16      48.122  61.726  18.418  1.00 14.36           C
ATOM    113  SD  MET A  16      46.561  60.863  18.707  1.00 18.49           S
ATOM    114  CE  MET A  16      47.105  59.489  19.718  1.00 22.46           C
ATOM    115  N   GLU A  17      48.378  60.404  14.080  1.00  9.95           N
ATOM    116  CA  GLU A  17      48.660  60.487  12.654  1.00 11.07           C
ATOM    117  C   GLU A  17      49.592  61.648  12.303  1.00 10.41           C
ATOM    118  O   GLU A  17      50.493  61.492  11.485  1.00 12.17           O
ATOM    119  CB  GLU A  17      47.358  60.589  11.858  1.00 12.72           C
ATOM    120  CG  GLU A  17      47.551  60.526  10.359  1.00 22.57           C
ATOM    121  CD  GLU A  17      46.314  60.023   9.637  1.00 31.80           C
ATOM    122  OE1 GLU A  17      45.209  60.115  10.214  1.00 22.24           O
ATOM    123  OE2 GLU A  17      46.457  59.526   8.496  1.00 36.05           O
ATOM    124  N   ASN A  18      49.387  62.814  12.912  1.00  8.80           N
ATOM    125  CA  ASN A  18      50.227  63.968  12.579  1.00  8.61           C
ATOM    126  C   ASN A  18      51.684  63.794  12.950  1.00  8.65           C
ATOM    127  O   ASN A  18      52.544  64.482  12.411  1.00  8.81           O
ATOM    128  CB  ASN A  18      49.681  65.246  13.232  1.00  8.26           C
ATOM    129  CG  ASN A  18      48.475  65.802  12.501  1.00  8.40           C
ATOM    130  OD1 ASN A  18      48.309  65.587  11.296  1.00  8.80           O
ATOM    131  ND2 ASN A  18      47.628  66.537  13.224  1.00  8.25           N
ATOM    132  N   ALA A  19      51.954  62.887  13.881  1.00  8.62           N
ATOM    133  CA  ALA A  19      53.309  62.717  14.395  1.00  8.77           C
ATOM    134  C   ALA A  19      54.093  61.675  13.616  1.00  9.83           C
ATOM    135  O   ALA A  19      55.327  61.719  13.585  1.00 13.60           O
ATOM    136  CB  ALA A  19      53.265  62.333  15.884  1.00  9.76           C
ATOM    137  N   MET A  20      53.382  60.730  13.004  1.00 11.62           N
ATOM    138  CA  MET A  20      54.029  59.548  12.435  1.00 12.56           C
ATOM    139  C   MET A  20      54.382  59.755  10.966  1.00 14.14           C
ATOM    140  O   MET A  20      53.652  60.414  10.224  1.00 15.86           O
ATOM    141  CB  MET A  20      53.141  58.308  12.630  1.00 11.49           C
ATOM    142  CG  MET A  20      52.849  57.953  14.084  1.00 12.99           C
ATOM    143  SD  MET A  20      54.302  57.449  15.038  1.00 21.41           S
ATOM    144  CE  MET A  20      54.687  58.962  15.913  1.00 21.29           C
ATOM    145  N   PRO A  21      55.519  59.195  10.531  1.00 14.97           N
ATOM    146  CA  PRO A  21      56.083  59.471   9.207  1.00 16.81           C
ATOM    147  C   PRO A  21      55.488  58.649   8.073  1.00 15.62           C
ATOM    148  O   PRO A  21      55.887  58.831   6.925  1.00 18.51           O
ATOM    149  CB  PRO A  21      57.546  59.071   9.387  1.00 25.74           C
ATOM    150  CG  PRO A  21      57.477  57.936  10.337  1.00 25.61           C
ATOM    151  CD  PRO A  21      56.399  58.320  11.326  1.00 18.50           C
ATOM    152  N   TRP A  22      54.553  57.756   8.368  1.00 14.85           N
ATOM    153  CA  TRP A  22      54.060  56.865   7.326  1.00 13.14           C
ATOM    154  C   TRP A  22      52.709  57.280   6.762  1.00 12.70           C
ATOM    155  O   TRP A  22      51.916  57.947   7.437  1.00 15.69           O
ATOM    156  CB  TRP A  22      53.995  55.415   7.826  1.00 13.80           C
ATOM    157  CG  TRP A  22      53.090  55.192   9.007  1.00 14.85           C
ATOM    158  CD1 TRP A  22      51.726  55.123   8.997  1.00 17.26           C
ATOM    159  CD2 TRP A  22      53.495  54.968  10.361  1.00 13.30           C
ATOM    160  NE1 TRP A  22      51.255  54.889  10.273  1.00 15.11           N
ATOM    161  CE2 TRP A  22      52.320  54.798  11.128  1.00 13.06           C
ATOM    162  CE3 TRP A  22      54.732  54.906  11.006  1.00 19.46           C
ATOM    163  CZ2 TRP A  22      52.354  54.552  12.505  1.00 16.40           C
ATOM    164  CZ3 TRP A  22      54.764  54.677  12.373  1.00 19.22           C
ATOM    165  CH2 TRP A  22      53.582  54.500  13.106  1.00 18.92           C
ATOM    166  N   ASN A  23      52.464  56.874   5.520  1.00 12.89           N
ATOM    167  CA  ASN A  23      51.153  57.003   4.893  1.00 17.22           C
ATOM    168  C   ASN A  23      50.790  55.639   4.334  1.00 18.40           C
ATOM    169  O   ASN A  23      51.361  55.189   3.328  1.00 15.44           O
ATOM    170  CB  ASN A  23      51.172  58.062   3.783  1.00 21.25           C
ATOM    171  CG  ASN A  23      49.835  58.196   3.076  1.00 28.30           C
ATOM    172  OD1 ASN A  23      48.782  57.915   3.648  1.00 31.98           O
ATOM    173  ND2 ASN A  23      49.873  58.623   1.823  1.00 38.57           N
ATOM    174  N   LEU A  24      49.863  54.963   5.010  1.00 12.78           N
ATOM    175  CA  LEU A  24      49.515  53.590   4.667  1.00 13.16           C
ATOM    176  C   LEU A  24      48.009  53.424   4.477  1.00 17.81           C
ATOM    177  O   LEU A  24      47.319  52.942   5.375  1.00 15.49           O
ATOM    178  CB  LEU A  24      50.001  52.617   5.751  1.00 12.74           C
ATOM    179  CG  LEU A  24      51.489  52.597   6.096  1.00 12.61           C
ATOM    180  CD1 LEU A  24      51.734  51.594   7.218  1.00 13.01           C
ATOM    181  CD2 LEU A  24      52.327  52.234   4.876  1.00 16.95           C
ATOM    182  N   PRO A  25      47.494  53.803   3.296  1.00 13.53           N
ATOM    183  CA  PRO A  25      46.058  53.615   3.050  1.00 15.56           C
ATOM    184  C   PRO A  25      45.626  52.156   3.227  1.00 14.79           C
ATOM    185  O   PRO A  25      44.491  51.904   3.639  1.00 13.97           O
ATOM    186  CB  PRO A  25      45.874  54.078   1.597  1.00 19.37           C
ATOM    187  CG  PRO A  25      47.250  54.126   1.010  1.00 23.79           C
ATOM    188  CD  PRO A  25      48.189  54.402   2.148  1.00 15.56           C
ATOM    189  N   ALA A  26      46.518  51.207   2.957  1.00 14.56           N
ATOM    190  CA  ALA A  26      46.173  49.797   3.157  1.00 15.08           C
ATOM    191  C   ALA A  26      45.938  49.478   4.631  1.00 11.27           C
ATOM    192  O   ALA A  26      45.111  48.628   4.973  1.00 12.80           O
ATOM    193  CB  ALA A  26      47.251  48.891   2.589  1.00 16.45           C
ATOM    194  N   ASP A  27      46.670  50.160   5.508  1.00 11.42           N
ATOM    195  CA  ASP A  27      46.503  49.942   6.936  1.00 10.96           C
ATOM    196  C   ASP A  27      45.209  50.584   7.418  1.00 10.93           C
ATOM    197  O   ASP A  27      44.508  50.009   8.251  1.00 12.70           O
ATOM    198  CB  ASP A  27      47.704  50.470   7.718  1.00 13.06           C
ATOM    199  CG  ASP A  27      47.576  50.226   9.211  1.00 15.84           C
ATOM    200  OD1 ASP A  27      47.183  49.107   9.621  1.00 14.97           O
ATOM    201  OD2 ASP A  27      47.866  51.162   9.979  1.00 19.83           O
ATOM    202  N   LEU A  28      44.886  51.760   6.886  1.00 11.41           N
ATOM    203  CA  LEU A  28      43.610  52.389   7.217  1.00 12.07           C
ATOM    204  C   LEU A  28      42.444  51.504   6.782  1.00 12.90           C
ATOM    205  O   LEU A  28      41.442  51.406   7.486  1.00 12.32           O
ATOM    206  CB  LEU A  28      43.491  53.770   6.579  1.00 17.95           C
ATOM    207  CG  LEU A  28      44.474  54.828   7.077  1.00 25.56           C
ATOM    208  CD1 LEU A  28      44.123  56.168   6.469  1.00 32.61           C
ATOM    209  CD2 LEU A  28      44.456  54.910   8.589  1.00 28.74           C
ATOM    210  N   ALA A  29      42.581  50.854   5.633  1.00 12.28           N
ATOM    211  CA  ALA A  29      41.546  49.929   5.157  1.00 11.87           C
ATOM    212  C   ALA A  29      41.412  48.708   6.076  1.00 10.84           C
ATOM    213  O   ALA A  29      40.300  48.243   6.338  1.00 12.96           O
ATOM    214  CB  ALA A  29      41.824  49.504   3.716  1.00 12.26           C
ATOM    215  N   TRP A  30      42.547  48.196   6.548  1.00 11.09           N
ATOM    216  CA  TRP A  30      42.595  47.108   7.521  1.00 10.72           C
ATOM    217  C   TRP A  30      41.907  47.515   8.822  1.00 10.41           C
ATOM    218  O   TRP A  30      41.110  46.757   9.379  1.00 10.62           O
ATOM    219  CB  TRP A  30      44.062  46.722   7.755  1.00 11.43           C
ATOM    220  CG  TRP A  30      44.350  45.900   9.000  1.00 10.99           C
ATOM    221  CD1 TRP A  30      44.735  46.379  10.211  1.00 10.74           C
ATOM    222  CD2 TRP A  30      44.325  44.472   9.129  1.00 11.78           C
ATOM    223  NE1 TRP A  30      44.931  45.345  11.096  1.00 12.30           N
ATOM    224  CE2 TRP A  30      44.690  44.153  10.445  1.00 11.09           C
ATOM    225  CE3 TRP A  30      44.022  43.422   8.249  1.00 12.82           C
ATOM    226  CZ2 TRP A  30      44.752  42.844  10.924  1.00 13.88           C
ATOM    227  CZ3 TRP A  30      44.085  42.121   8.718  1.00 16.14           C
ATOM    228  CH2 TRP A  30      44.452  41.841  10.040  1.00 15.84           C
ATOM    229  N   PHE A  31      42.212  48.720   9.292  1.00 10.07           N
ATOM    230  CA  PHE A  31      41.574  49.257  10.485  1.00  8.77           C
ATOM    231  C   PHE A  31      40.055  49.327  10.318  1.00  9.70           C
ATOM    232  O   PHE A  31      39.307  48.891  11.200  1.00 10.34           O
ATOM    233  CB  PHE A  31      42.146  50.638  10.817  1.00  8.27           C
ATOM    234  CG  PHE A  31      41.461  51.311  11.972  1.00  7.64           C
ATOM    235  CD1 PHE A  31      41.896  51.113  13.273  1.00  7.95           C
ATOM    236  CD2 PHE A  31      40.364  52.143  11.753  1.00 11.10           C
ATOM    237  CE1 PHE A  31      41.255  51.732  14.336  1.00  9.97           C
ATOM    238  CE2 PHE A  31      39.725  52.763  12.814  1.00 10.19           C
ATOM    239  CZ  PHE A  31      40.159  52.551  14.098  1.00  9.25           C
ATOM    240  N   LYS A  32      39.602  49.882   9.199  1.00  8.79           N
ATOM    241  CA  LYS A  32      38.168  49.984   8.952  1.00  9.56           C
ATOM    242  C   LYS A  32      37.509  48.602   8.886  1.00 11.49           C
ATOM    243  O   LYS A  32      36.477  48.370   9.520  1.00 13.05           O
ATOM    244  CB  LYS A  32      37.897  50.783   7.681  1.00 10.41           C
ATOM    245  CG  LYS A  32      36.441  51.199   7.525  1.00 13.96           C
ATOM    246  CD  LYS A  32      36.217  51.929   6.206  1.00 17.42           C
ATOM    247  CE  LYS A  32      34.758  52.328   6.026  1.00 26.81           C
ATOM    248  NZ  LYS A  32      34.551  53.052   4.735  1.00 27.98           N
ATOM    249  N   ARG A  33      38.107  47.684   8.126  1.00 11.24           N
ATOM    250  CA  ARG A  33      37.563  46.330   7.992  1.00 10.49           C
ATOM    251  C   ARG A  33      37.354  45.638   9.341  1.00 10.15           C
ATOM    252  O   ARG A  33      36.337  44.971   9.563  1.00 13.69           O
ATOM    253  CB  ARG A  33      38.497  45.495   7.107  1.00 14.96           C
ATOM    254  CG  ARG A  33      38.221  43.998   7.085  1.00 20.58           C
ATOM    255  CD  ARG A  33      39.184  43.297   6.130  1.00 23.08           C
ATOM    256  NE  ARG A  33      39.183  41.848   6.305  1.00 33.76           N
ATOM    257  CZ  ARG A  33      38.372  41.021   5.654  1.00 41.97           C
ATOM    258  NH1 ARG A  33      37.489  41.503   4.791  1.00 47.35           N
ATOM    259  NH2 ARG A  33      38.437  39.713   5.865  1.00 47.98           N
ATOM    260  N   ASN A  34      38.313  45.813  10.243  1.00 10.55           N
ATOM    261  CA  ASN A  34      38.295  45.099  11.514  1.00 11.06           C
ATOM    262  C   ASN A  34      37.562  45.834  12.635  1.00 11.43           C
ATOM    263  O   ASN A  34      37.355  45.264  13.706  1.00 12.68           O
ATOM    264  CB  ASN A  34      39.721  44.735  11.938  1.00 10.64           C
ATOM    265  CG  ASN A  34      40.310  43.615  11.098  1.00 12.74           C
ATOM    266  OD1 ASN A  34      39.858  42.471  11.174  1.00 15.43           O
ATOM    267  ND2 ASN A  34      41.325  43.936  10.300  1.00 14.26           N
ATOM    268  N   THR A  35      37.160  47.082  12.390  1.00  9.93           N
ATOM    269  CA  THR A  35      36.400  47.834  13.393  1.00 11.20           C
ATOM    270  C   THR A  35      34.952  48.120  13.002  1.00 12.13           C
ATOM    271  O   THR A  35      34.125  48.395  13.873  1.00 13.59           O
ATOM    272  CB  THR A  35      37.072  49.180  13.782  1.00  8.84           C
ATOM    273  OG1 THR A  35      37.213  50.009  12.615  1.00  9.82           O
ATOM    274  CG2 THR A  35      38.430  48.947  14.435  1.00  8.82           C
ATOM    275  N   LEU A  36      34.639  48.083  11.704  1.00  9.98           N
ATOM    276  CA  LEU A  36      33.278  48.395  11.259  1.00 12.45           C
ATOM    277  C   LEU A  36      32.225  47.545  11.981  1.00 16.80           C
ATOM    278  O   LEU A  36      32.420  46.347  12.197  1.00 15.35           O
ATOM    279  CB  LEU A  36      33.153  48.212   9.745  1.00 13.44           C
ATOM    280  CG  LEU A  36      32.008  48.977   9.074  1.00 22.07           C
ATOM    281  CD1 LEU A  36      32.235  50.482   9.177  1.00 19.20           C
ATOM    282  CD2 LEU A  36      31.842  48.545   7.621  1.00 23.94           C
ATOM    283  N   ASN A  37      31.121  48.184  12.361  1.00 14.88           N
ATOM    284  CA  ASN A  37      30.007  47.513  13.042  1.00 16.26           C
ATOM    285  C   ASN A  37      30.349  46.966  14.429  1.00 15.75           C
ATOM    286  O   ASN A  37      29.703  46.034  14.917  1.00 17.50           O
ATOM    287  CB  ASN A  37      29.410  46.406  12.166  1.00 18.40           C
ATOM    288  CG  ASN A  37      28.920  46.926  10.837  1.00 24.40           C
ATOM    289  OD1 ASN A  37      29.242  46.379   9.782  1.00 34.22           O
ATOM    290  ND2 ASN A  37      28.144  47.998  10.880  1.00 23.54           N
ATOM    291  N   LYS A  38      31.361  47.559  15.056  1.00 13.42           N
ATOM    292  CA  LYS A  38      31.749  47.237  16.424  1.00 12.81           C
ATOM    293  C   LYS A  38      31.919  48.541  17.184  1.00 13.59           C
ATOM    294  O   LYS A  38      32.293  49.557  16.594  1.00 13.85           O
ATOM    295  CB  LYS A  38      33.085  46.490  16.434  1.00 12.51           C
ATOM    296  CG  LYS A  38      33.087  45.210  15.612  1.00 11.33           C
ATOM    297  CD  LYS A  38      34.472  44.546  15.631  1.00 12.53           C
ATOM    298  CE  LYS A  38      34.552  43.435  14.584  1.00 14.19           C
ATOM    299  NZ  LYS A  38      35.942  42.893  14.495  1.00 16.65           N
ATOM    300  N   PRO A  39      31.661  48.528  18.499  1.00  9.76           N
ATOM    301  CA  PRO A  39      31.969  49.752  19.249  1.00  9.05           C
ATOM    302  C   PRO A  39      33.472  49.982  19.351  1.00 11.32           C
ATOM    303  O   PRO A  39      34.237  49.010  19.442  1.00 12.44           O
ATOM    304  CB  PRO A  39      31.373  49.487  20.632  1.00 13.22           C
ATOM    305  CG  PRO A  39      31.276  47.984  20.742  1.00 15.89           C
ATOM    306  CD  PRO A  39      31.115  47.450  19.344  1.00 12.15           C
ATOM    307  N   VAL A  40      33.882  51.249  19.318  1.00  8.53           N
ATOM    308  CA  VAL A  40      35.289  51.610  19.461  1.00  7.84           C
ATOM    309  C   VAL A  40      35.473  52.491  20.691  1.00  9.94           C
ATOM    310  O   VAL A  40      34.693  53.416  20.921  1.00 11.21           O
ATOM    311  CB  VAL A  40      35.865  52.299  18.191  1.00  7.45           C
ATOM    312  CG1 VAL A  40      35.894  51.319  17.030  1.00 11.00           C
ATOM    313  CG2 VAL A  40      35.079  53.564  17.816  1.00 10.56           C
ATOM    314  N   ILE A  41      36.497  52.184  21.483  1.00  7.70           N
ATOM    315  CA  ILE A  41      36.831  52.989  22.651  1.00  6.21           C
ATOM    316  C   ILE A  41      38.160  53.678  22.379  1.00  9.79           C
ATOM    317  O   ILE A  41      39.133  53.019  22.017  1.00  9.00           O
ATOM    318  CB  ILE A  41      36.968  52.129  23.911  1.00  6.40           C
ATOM    319  CG1 ILE A  41      35.634  51.441  24.234  1.00  8.70           C
ATOM    320  CG2 ILE A  41      37.421  52.984  25.101  1.00 10.12           C
ATOM    321  CD1 ILE A  41      35.734  50.377  25.343  1.00  9.80           C
ATOM    322  N   MET A  42      38.195  55.000  22.545  1.00  6.90           N
ATOM    323  CA  MET A  42      39.418  55.765  22.305  1.00  7.17           C
ATOM    324  C   MET A  42      39.619  56.802  23.394  1.00  9.11           C
ATOM    325  O   MET A  42      38.682  57.185  24.089  1.00  9.30           O
ATOM    326  CB  MET A  42      39.356  56.464  20.946  1.00  6.61           C
ATOM    327  CG  MET A  42      38.380  57.644  20.938  1.00  7.62           C
ATOM    328  SD  MET A  42      38.016  58.235  19.279  1.00  8.47           S
ATOM    329  CE  MET A  42      36.704  57.102  18.808  1.00  9.43           C
ATOM    330  N   GLY A  43      40.855  57.268  23.537  1.00  6.63           N
ATOM    331  CA  GLY A  43      41.130  58.373  24.439  1.00  7.47           C
ATOM    332  C   GLY A  43      40.900  59.719  23.767  1.00  6.75           C
ATOM    333  O   GLY A  43      40.637  59.789  22.568  1.00  7.83           O
ATOM    334  N   ARG A  44      41.033  60.789  24.541  1.00  7.29           N
ATOM    335  CA  ARG A  44      40.672  62.117  24.064  1.00  7.93           C
ATOM    336  C   ARG A  44      41.587  62.662  22.963  1.00  8.82           C
ATOM    337  O   ARG A  44      41.114  63.335  22.047  1.00 10.33           O
ATOM    338  CB  ARG A  44      40.603  63.101  25.231  1.00  9.89           C
ATOM    339  CG  ARG A  44      39.784  64.344  24.925  1.00 13.93           C
ATOM    340  CD  ARG A  44      39.428  65.129  26.191  1.00 17.13           C
ATOM    341  NE  ARG A  44      38.336  66.073  25.941  1.00 20.27           N
ATOM    342  CZ  ARG A  44      37.314  66.272  26.767  1.00 24.03           C
ATOM    343  NH1 ARG A  44      37.229  65.594  27.908  1.00 16.15           N
ATOM    344  NH2 ARG A  44      36.370  67.152  26.451  1.00 23.57           N
ATOM    345  N   HIS A  45      42.887  62.408  23.047  1.00  8.94           N
ATOM    346  CA  HIS A  45      43.773  62.867  21.971  1.00  7.14           C
ATOM    347  C   HIS A  45      43.474  62.165  20.642  1.00  6.58           C
ATOM    348  O   HIS A  45      43.620  62.767  19.568  1.00  8.33           O
ATOM    349  CB  HIS A  45      45.248  62.715  22.360  1.00  7.40           C
ATOM    350  CG  HIS A  45      45.682  63.670  23.441  1.00 14.47           C
ATOM    351  ND1 HIS A  45      45.168  64.930  23.560  1.00 18.83           N
ATOM    352  CD2 HIS A  45      46.591  63.519  24.437  1.00 23.70           C
ATOM    353  CE1 HIS A  45      45.740  65.541  24.597  1.00 23.37           C
ATOM    354  NE2 HIS A  45      46.599  64.707  25.139  1.00 23.96           N
ATOM    355  N   THR A  46      43.043  60.901  20.696  1.00  8.07           N
ATOM    356  CA  THR A  46      42.697  60.162  19.486  1.00  5.76           C
ATOM    357  C   THR A  46      41.405  60.748  18.909  1.00  5.84           C
ATOM    358  O   THR A  46      41.303  60.983  17.702  1.00  7.41           O
ATOM    359  CB  THR A  46      42.539  58.667  19.785  1.00  6.01           C
ATOM    360  OG1 THR A  46      43.826  58.159  20.159  1.00 10.31           O
ATOM    361  CG2 THR A  46      42.065  57.913  18.543  1.00  5.89           C
ATOM    362  N   TRP A  47      40.439  61.026  19.777  1.00  6.95           N
ATOM    363  CA  TRP A  47      39.251  61.759  19.353  1.00  8.63           C
ATOM    364  C   TRP A  47      39.608  63.099  18.689  1.00  9.03           C
ATOM    365  O   TRP A  47      39.037  63.457  17.638  1.00  9.74           O
ATOM    366  CB  TRP A  47      38.304  61.958  20.555  1.00 10.54           C
ATOM    367  CG  TRP A  47      37.230  62.968  20.298  1.00 10.06           C
ATOM    368  CD1 TRP A  47      37.085  64.179  20.903  1.00 11.74           C
ATOM    369  CD2 TRP A  47      36.157  62.855  19.357  1.00 10.84           C
ATOM    370  NE1 TRP A  47      35.985  64.833  20.399  1.00 14.67           N
ATOM    371  CE2 TRP A  47      35.396  64.040  19.445  1.00 12.33           C
ATOM    372  CE3 TRP A  47      35.761  61.875  18.444  1.00 13.55           C
ATOM    373  CZ2 TRP A  47      34.269  64.273  18.653  1.00 14.34           C
ATOM    374  CZ3 TRP A  47      34.640  62.109  17.651  1.00 16.10           C
ATOM    375  CH2 TRP A  47      33.909  63.294  17.768  1.00 16.35           C
ATOM    376  N   GLU A  48      40.535  63.851  19.279  1.00  7.74           N
ATOM    377  CA  GLU A  48      40.910  65.153  18.713  1.00  7.78           C
ATOM    378  C   GLU A  48      41.560  65.003  17.336  1.00 10.88           C
ATOM    379  O   GLU A  48      41.430  65.889  16.490  1.00 12.28           O
ATOM    380  CB  GLU A  48      41.842  65.903  19.664  1.00 11.36           C
ATOM    381  CG  GLU A  48      41.144  66.351  20.949  1.00 14.49           C
ATOM    382  CD  GLU A  48      42.106  66.631  22.099  1.00 22.92           C
ATOM    383  OE1 GLU A  48      43.324  66.377  21.957  1.00 22.29           O
ATOM    384  OE2 GLU A  48      41.631  67.094  23.158  1.00 27.13           O
ATOM    385  N   SER A  49      42.245  63.882  17.120  1.00  6.99           N
ATOM    386  C   SER A  49      41.936  63.249  14.736  1.00  9.80           C
ATOM    387  O   SER A  49      42.092  63.684  13.592  1.00 10.87           O
ATOM    388  CA ASER A  49      42.916  63.624  15.851  1.00  8.68           C
ATOM    389  CB ASER A  49      43.983  62.537  16.016  1.00  9.55           C
ATOM    390  OG ASER A  49      43.385  61.264  16.166  1.00  8.48           O
ATOM    391  N   ILE A  50      40.909  62.463  15.059  1.00 10.60           N
ATOM    392  CA  ILE A  50      39.971  62.045  14.006  1.00 10.55           C
ATOM    393  C   ILE A  50      38.994  63.147  13.613  1.00 12.34           C
ATOM    394  O   ILE A  50      38.534  63.205  12.468  1.00 13.81           O
ATOM    395  CB  ILE A  50      39.223  60.725  14.344  1.00 10.25           C
ATOM    396  CG1 ILE A  50      38.385  60.854  15.621  1.00 12.77           C
ATOM    397  CG2 ILE A  50      40.215  59.578  14.464  1.00 11.54           C
ATOM    398  CD1 ILE A  50      37.443  59.637  15.838  1.00 13.42           C
ATOM    399  N   GLY A  51      38.681  64.027  14.559  1.00 13.02           N
ATOM    400  CA  GLY A  51      37.945  65.240  14.243  1.00 15.03           C
ATOM    401  C   GLY A  51      36.436  65.101  14.140  1.00 16.00           C
ATOM    402  O   GLY A  51      35.707  66.088  14.281  1.00 16.03           O
ATOM    403  N   ARG A  52      35.968  63.881  13.884  1.00 12.91           N
ATOM    404  CA  ARG A  52      34.543  63.596  13.747  1.00 11.28           C
ATOM    405  C   ARG A  52      34.351  62.099  14.019  1.00 12.17           C
ATOM    406  O   ARG A  52      35.325  61.342  14.011  1.00 11.22           O
ATOM    407  CB  ARG A  52      34.048  63.984  12.339  1.00 12.98           C
ATOM    408  CG  ARG A  52      34.744  63.242  11.215  1.00 13.75           C
ATOM    409  CD  ARG A  52      33.915  63.226   9.927  1.00 16.07           C
ATOM    410  NE  ARG A  52      33.540  64.550   9.427  1.00 15.61           N
ATOM    411  CZ  ARG A  52      34.153  65.192   8.434  1.00 16.16           C
ATOM    412  NH1 ARG A  52      35.205  64.650   7.825  1.00 16.79           N
ATOM    413  NH2 ARG A  52      33.713  66.385   8.047  1.00 17.12           N
ATOM    414  N   PRO A  53      33.111  61.658  14.280  1.00  9.67           N
ATOM    415  CA  PRO A  53      32.911  60.236  14.602  1.00 10.33           C
ATOM    416  C   PRO A  53      33.362  59.291  13.479  1.00 10.07           C
ATOM    417  O   PRO A  53      33.231  59.624  12.293  1.00 12.97           O
ATOM    418  CB  PRO A  53      31.393  60.133  14.775  1.00 10.80           C
ATOM    419  CG  PRO A  53      30.959  61.519  15.154  1.00 11.48           C
ATOM    420  CD  PRO A  53      31.856  62.431  14.363  1.00 12.11           C
ATOM    421  N   LEU A  54      33.900  58.135  13.847  1.00  8.76           N
ATOM    422  CA  LEU A  54      34.167  57.104  12.853  1.00  9.57           C
ATOM    423  C   LEU A  54      32.819  56.539  12.422  1.00 11.69           C
ATOM    424  O   LEU A  54      32.030  56.123  13.272  1.00 11.62           O
ATOM    425  CB  LEU A  54      35.043  56.008  13.462  1.00 11.34           C
ATOM    426  CG  LEU A  54      36.488  56.407  13.777  1.00  8.04           C
ATOM    427  CD1 LEU A  54      37.123  55.339  14.646  1.00 10.22           C
ATOM    428  CD2 LEU A  54      37.279  56.577  12.493  1.00 11.51           C
ATOM    429  N   PRO A  55      32.540  56.521  11.107  1.00  9.92           N
ATOM    430  CA  PRO A  55      31.202  56.112  10.665  1.00  9.38           C
ATOM    431  C   PRO A  55      30.979  54.611  10.782  1.00 13.39           C
ATOM    432  O   PRO A  55      31.891  53.824  10.536  1.00 12.70           O
ATOM    433  CB  PRO A  55      31.175  56.537   9.188  1.00 12.21           C
ATOM    434  CG  PRO A  55      32.628  56.488   8.769  1.00 13.73           C
ATOM    435  CD  PRO A  55      33.388  56.962   9.981  1.00 12.69           C
ATOM    436  N   GLY A  56      29.776  54.217  11.176  1.00 12.27           N
ATOM    437  CA  GLY A  56      29.435  52.807  11.230  1.00 14.62           C
ATOM    438  C   GLY A  56      29.913  52.068  12.466  1.00 15.98           C
ATOM    439  O   GLY A  56      29.928  50.831  12.492  1.00 16.09           O
ATOM    440  N   ARG A  57      30.304  52.826  13.489  1.00 12.77           N
ATOM    441  CA  ARG A  57      30.772  52.280  14.763  1.00 10.60           C
ATOM    442  C   ARG A  57      30.228  53.142  15.890  1.00 13.35           C
ATOM    443  O   ARG A  57      30.080  54.355  15.726  1.00 13.75           O
ATOM    444  CB  ARG A  57      32.305  52.310  14.819  1.00 14.75           C
ATOM    445  CG  ARG A  57      32.969  51.237  13.969  1.00 14.61           C
ATOM    446  CD  ARG A  57      34.280  51.694  13.364  1.00 12.66           C
ATOM    447  NE  ARG A  57      34.073  52.506  12.166  1.00 11.52           N
ATOM    448  CZ  ARG A  57      35.051  52.896  11.353  1.00  9.07           C
ATOM    449  NH1 ARG A  57      34.765  53.643  10.290  1.00 10.94           N
ATOM    450  NH2 ARG A  57      36.311  52.533  11.586  1.00 10.65           N
ATOM    451  N   LYS A  58      29.929  52.538  17.034  1.00 11.42           N
ATOM    452  CA  LYS A  58      29.595  53.361  18.198  1.00 11.21           C
ATOM    453  C   LYS A  58      30.883  53.951  18.754  1.00 11.09           C
ATOM    454  O   LYS A  58      31.796  53.206  19.098  1.00 13.67           O
ATOM    455  CB  LYS A  58      28.870  52.557  19.281  1.00 13.80           C
ATOM    456  CG  LYS A  58      28.602  53.392  20.535  1.00 18.35           C
ATOM    457  CD  LYS A  58      27.687  52.706  21.540  1.00 19.52           C
ATOM    458  CE  LYS A  58      27.349  53.664  22.689  1.00 21.40           C
ATOM    459  NZ  LYS A  58      26.318  53.117  23.633  1.00 24.23           N
ATOM    460  N   ASN A  59      30.960  55.283  18.833  1.00 10.52           N
ATOM    461  CA  ASN A  59      32.182  55.955  19.299  1.00  8.94           C
ATOM    462  C   ASN A  59      32.099  56.294  20.782  1.00  9.31           C
ATOM    463  O   ASN A  59      31.232  57.078  21.201  1.00 10.73           O
ATOM    464  CB  ASN A  59      32.428  57.266  18.537  1.00  7.97           C
ATOM    465  CG  ASN A  59      32.892  57.065  17.093  1.00  8.33           C
ATOM    466  OD1 ASN A  59      33.885  57.660  16.665  1.00 10.23           O
ATOM    467  ND2 ASN A  59      32.161  56.267  16.333  1.00 13.06           N
ATOM    468  N   ILE A  60      33.011  55.724  21.567  1.00  7.40           N
ATOM    469  CA  ILE A  60      33.058  55.957  23.009  1.00  7.58           C
ATOM    470  C   ILE A  60      34.402  56.586  23.361  1.00  8.78           C
ATOM    471  O   ILE A  60      35.451  56.067  22.978  1.00  8.62           O
ATOM    472  CB  ILE A  60      32.887  54.630  23.775  1.00  7.48           C
ATOM    473  CG1 ILE A  60      31.490  54.061  23.532  1.00 11.46           C
ATOM    474  CG2 ILE A  60      33.105  54.838  25.269  1.00 10.03           C
ATOM    475  CD1 ILE A  60      31.378  52.592  23.846  1.00 15.05           C
ATOM    476  N   ILE A  61      34.373  57.720  24.065  1.00  7.79           N
ATOM    477  CA  ILE A  61      35.603  58.438  24.407  1.00  7.84           C
ATOM    478  C   ILE A  61      35.825  58.356  25.907  1.00 10.26           C
ATOM    479  O   ILE A  61      34.968  58.782  26.693  1.00 11.85           O
ATOM    480  CB  ILE A  61      35.538  59.948  24.051  1.00  8.72           C
ATOM    481  CG1 ILE A  61      34.767  60.212  22.745  1.00 15.48           C
ATOM    482  CG2 ILE A  61      36.949  60.572  24.043  1.00 11.34           C
ATOM    483  CD1 ILE A  61      35.281  59.486  21.520  1.00 13.00           C
ATOM    484  N   LEU A  62      36.980  57.829  26.302  1.00  7.94           N
ATOM    485  CA  LEU A  62      37.328  57.712  27.717  1.00  9.72           C
ATOM    486  C   LEU A  62      38.177  58.910  28.130  1.00 11.56           C
ATOM    487  O   LEU A  62      39.269  59.129  27.582  1.00 11.50           O
ATOM    488  CB  LEU A  62      38.085  56.404  27.958  1.00 10.50           C
ATOM    489  CG  LEU A  62      38.683  56.163  29.346  1.00 12.08           C
ATOM    490  CD1 LEU A  62      37.612  56.161  30.420  1.00 11.58           C
ATOM    491  CD2 LEU A  62      39.430  54.836  29.344  1.00 14.57           C
ATOM    492  N   SER A  63      37.668  59.683  29.088  1.00 12.11           N
ATOM    493  CA  SER A  63      38.347  60.884  29.584  1.00 13.57           C
ATOM    494  C   SER A  63      37.854  61.204  30.987  1.00 14.06           C
ATOM    495  O   SER A  63      36.675  60.997  31.287  1.00 15.64           O
ATOM    496  CB  SER A  63      38.058  62.065  28.651  1.00 14.19           C
ATOM    497  OG  SER A  63      38.577  63.282  29.165  1.00 14.52           O
ATOM    498  N   SER A  64      38.733  61.721  31.841  1.00 15.08           N
ATOM    499  CA  SER A  64      38.319  62.096  33.189  1.00 16.41           C
ATOM    500  C   SER A  64      37.513  63.392  33.204  1.00 20.37           C
ATOM    501  O   SER A  64      36.821  63.678  34.187  1.00 21.97           O
ATOM    502  CB  SER A  64      39.521  62.227  34.127  1.00 19.05           C
ATOM    503  OG  SER A  64      40.337  63.333  33.771  1.00 27.51           O
ATOM    504  N   GLN A  65      37.602  64.169  32.124  1.00 17.27           N
ATOM    505  CA  GLN A  65      36.935  65.475  32.047  1.00 18.50           C
ATOM    506  C   GLN A  65      35.637  65.377  31.250  1.00 19.10           C
ATOM    507  O   GLN A  65      35.500  64.496  30.400  1.00 18.20           O
ATOM    508  CB  GLN A  65      37.858  66.514  31.394  1.00 26.00           C
ATOM    509  CG  GLN A  65      39.205  66.694  32.080  1.00 32.09           C
ATOM    510  CD  GLN A  65      39.081  66.920  33.572  1.00 41.65           C
ATOM    511  OE1 GLN A  65      39.508  66.086  34.374  1.00 46.58           O
ATOM    512  NE2 GLN A  65      38.504  68.054  33.956  1.00 40.46           N
ATOM    513  N   PRO A  66      34.686  66.293  31.511  1.00 20.51           N
ATOM    514  CA  PRO A  66      33.390  66.323  30.820  1.00 20.44           C
ATOM    515  C   PRO A  66      33.520  66.361  29.301  1.00 21.70           C
ATOM    516  O   PRO A  66      34.459  66.959  28.764  1.00 18.87           O
ATOM    517  CB  PRO A  66      32.772  67.635  31.309  1.00 23.06           C
ATOM    518  CG  PRO A  66      33.337  67.819  32.662  1.00 24.70           C
ATOM    519  CD  PRO A  66      34.750  67.299  32.587  1.00 26.40           C
ATOM    520  N   GLY A  67      32.571  65.732  28.619  1.00 19.55           N
ATOM    521  CA  GLY A  67      32.546  65.737  27.170  1.00 16.43           C
ATOM    522  C   GLY A  67      32.365  67.112  26.566  1.00 17.23           C
ATOM    523  O   GLY A  67      31.802  68.008  27.191  1.00 20.52           O
ATOM    524  N   THR A  68      32.852  67.277  25.338  1.00 17.96           N
ATOM    525  CA  THR A  68      32.695  68.531  24.614  1.00 17.22           C
ATOM    526  C   THR A  68      32.172  68.299  23.195  1.00 20.73           C
ATOM    527  O   THR A  68      32.399  69.119  22.302  1.00 23.19           O
ATOM    528  CB  THR A  68      34.027  69.302  24.539  1.00 21.63           C
ATOM    529  OG1 THR A  68      35.051  68.429  24.045  1.00 24.65           O
ATOM    530  CG2 THR A  68      34.427  69.805  25.917  1.00 24.33           C
ATOM    531  N   ASP A  69      31.479  67.180  22.990  1.00 15.00           N
ATOM    532  CA  ASP A  69      30.865  66.882  21.690  1.00 14.49           C
ATOM    533  C   ASP A  69      29.736  65.860  21.844  1.00 14.39           C
ATOM    534  O   ASP A  69      29.992  64.696  22.163  1.00 14.04           O
ATOM    535  CB  ASP A  69      31.919  66.370  20.696  1.00 13.42           C
ATOM    536  CG  ASP A  69      31.461  66.488  19.253  1.00 14.43           C
ATOM    537  OD1 ASP A  69      30.337  66.025  18.955  1.00 15.71           O
ATOM    538  OD2 ASP A  69      32.201  67.068  18.423  1.00 15.95           O
ATOM    539  N   ASP A  70      28.495  66.287  21.606  1.00 16.21           N
ATOM    540  CA  ASP A  70      27.354  65.404  21.844  1.00 18.27           C
ATOM    541  C   ASP A  70      27.110  64.366  20.742  1.00 15.83           C
ATOM    542  O   ASP A  70      26.148  63.596  20.812  1.00 18.54           O
ATOM    543  CB  ASP A  70      26.077  66.192  22.164  1.00 27.89           C
ATOM    544  CG  ASP A  70      25.752  67.236  21.123  1.00 38.36           C
ATOM    545  OD1 ASP A  70      26.092  67.034  19.939  1.00 40.83           O
ATOM    546  OD2 ASP A  70      25.136  68.261  21.492  1.00 49.52           O
ATOM    547  N   ARG A  71      27.996  64.318  19.750  1.00 12.45           N
ATOM    548  CA  ARG A  71      27.873  63.321  18.693  1.00 11.55           C
ATOM    549  C   ARG A  71      28.342  61.955  19.155  1.00 14.15           C
ATOM    550  O   ARG A  71      28.038  60.936  18.524  1.00 14.92           O
ATOM    551  CB  ARG A  71      28.688  63.729  17.468  1.00 10.82           C
ATOM    552  CG  ARG A  71      28.094  64.880  16.687  1.00 12.09           C
ATOM    553  CD  ARG A  71      28.989  65.208  15.512  1.00 14.06           C
ATOM    554  NE  ARG A  71      30.267  65.771  15.953  1.00 12.23           N
ATOM    555  CZ  ARG A  71      31.227  66.145  15.119  1.00 13.11           C
ATOM    556  NH1 ARG A  71      31.055  65.998  13.810  1.00 13.20           N
ATOM    557  NH2 ARG A  71      32.356  66.669  15.587  1.00 14.00           N
ATOM    558  N   VAL A  72      29.098  61.932  20.248  1.00 10.56           N
ATOM    559  CA  VAL A  72      29.710  60.684  20.710  1.00 11.73           C
ATOM    560  C   VAL A  72      29.440  60.467  22.198  1.00 12.59           C
ATOM    561  O   VAL A  72      28.922  61.357  22.882  1.00 13.89           O
ATOM    562  CB  VAL A  72      31.232  60.664  20.407  1.00  9.64           C
ATOM    563  CG1 VAL A  72      31.484  60.730  18.896  1.00 12.30           C
ATOM    564  CG2 VAL A  72      31.931  61.818  21.123  1.00 11.96           C
ATOM    565  N   THR A  73      29.779  59.277  22.697  1.00  9.03           N
ATOM    566  CA  THR A  73      29.506  58.906  24.080  1.00  8.94           C
ATOM    567  C   THR A  73      30.763  59.113  24.904  1.00 11.25           C
ATOM    568  O   THR A  73      31.829  58.616  24.542  1.00 13.06           O
ATOM    569  CB  THR A  73      29.093  57.426  24.164  1.00 11.29           C
ATOM    570  OG1 THR A  73      27.828  57.251  23.512  1.00 14.69           O
ATOM    571  CG2 THR A  73      28.987  56.971  25.620  1.00 15.50           C
ATOM    572  N   TRP A  74      30.639  59.859  26.000  1.00 12.67           N
ATOM    573  CA  TRP A  74      31.769  60.127  26.887  1.00  9.54           C
ATOM    574  C   TRP A  74      31.648  59.342  28.184  1.00 11.66           C
ATOM    575  O   TRP A  74      30.573  59.305  28.805  1.00 14.41           O
ATOM    576  CB  TRP A  74      31.844  61.622  27.202  1.00 11.84           C
ATOM    577  CG  TRP A  74      32.108  62.472  25.982  1.00 11.32           C
ATOM    578  CD1 TRP A  74      31.188  62.900  25.069  1.00 15.58           C
ATOM    579  CD2 TRP A  74      33.372  62.994  25.556  1.00 10.97           C
ATOM    580  NE1 TRP A  74      31.804  63.653  24.090  1.00 14.19           N
ATOM    581  CE2 TRP A  74      33.148  63.733  24.374  1.00 12.19           C
ATOM    582  CE3 TRP A  74      34.674  62.926  26.063  1.00 11.68           C
ATOM    583  CZ2 TRP A  74      34.170  64.382  23.686  1.00 13.89           C
ATOM    584  CZ3 TRP A  74      35.690  63.577  25.386  1.00 11.69           C
ATOM    585  CH2 TRP A  74      35.432  64.294  24.208  1.00 15.15           C
ATOM    586  N   VAL A  75      32.750  58.715  28.589  1.00 11.05           N
ATOM    587  CA  VAL A  75      32.799  57.938  29.832  1.00 11.52           C
ATOM    588  C   VAL A  75      34.049  58.278  30.646  1.00 11.62           C
ATOM    589  O   VAL A  75      35.037  58.767  30.092  1.00 12.80           O
ATOM    590  CB  VAL A  75      32.770  56.415  29.553  1.00 12.38           C
ATOM    591  CG1 VAL A  75      31.459  56.020  28.871  1.00 14.63           C
ATOM    592  CG2 VAL A  75      33.970  55.998  28.705  1.00 13.71           C
ATOM    593  N   LYS A  76      34.003  58.015  31.950  1.00 12.72           N
ATOM    594  CA  LYS A  76      35.083  58.432  32.847  1.00 15.00           C
ATOM    595  C   LYS A  76      35.943  57.305  33.410  1.00 17.15           C
ATOM    596  O   LYS A  76      36.929  57.570  34.097  1.00 19.61           O
ATOM    597  CB  LYS A  76      34.526  59.275  34.000  1.00 18.48           C
ATOM    598  CG  LYS A  76      33.997  60.626  33.563  1.00 23.98           C
ATOM    599  CD  LYS A  76      33.920  61.561  34.762  1.00 33.44           C
ATOM    600  CE  LYS A  76      33.618  62.987  34.344  1.00 41.01           C
ATOM    601  NZ  LYS A  76      32.230  63.142  33.834  1.00 42.92           N
ATOM    602  N   SER A  77      35.581  56.057  33.127  1.00 13.68           N
ATOM    603  CA  SER A  77      36.348  54.921  33.640  1.00 14.63           C
ATOM    604  C   SER A  77      36.302  53.747  32.673  1.00 15.01           C
ATOM    605  O   SER A  77      35.434  53.684  31.791  1.00 14.09           O
ATOM    606  CB  SER A  77      35.822  54.477  35.008  1.00 19.74           C
ATOM    607  OG  SER A  77      34.560  53.834  34.890  1.00 19.12           O
ATOM    608  N   VAL A  78      37.243  52.826  32.847  1.00 14.40           N
ATOM    609  CA  VAL A  78      37.288  51.603  32.054  1.00 15.05           C
ATOM    610  C   VAL A  78      35.979  50.825  32.153  1.00 16.23           C
ATOM    611  O   VAL A  78      35.430  50.400  31.135  1.00 15.00           O
ATOM    612  CB  VAL A  78      38.462  50.709  32.494  1.00 16.66           C
ATOM    613  CG1 VAL A  78      38.304  49.294  31.954  1.00 18.75           C
ATOM    614  CG2 VAL A  78      39.775  51.312  32.034  1.00 15.65           C
ATOM    615  N   ASP A  79      35.470  50.656  33.371  1.00 17.61           N
ATOM    616  CA  ASP A  79      34.225  49.920  33.557  1.00 14.59           C
ATOM    617  C   ASP A  79      33.039  50.598  32.885  1.00 16.53           C
ATOM    618  O   ASP A  79      32.190  49.920  32.310  1.00 15.70           O
ATOM    619  CB  ASP A  79      33.937  49.665  35.041  1.00 17.28           C
ATOM    620  CG  ASP A  79      34.824  48.579  35.631  1.00 27.50           C
ATOM    621  OD1 ASP A  79      35.473  47.835  34.859  1.00 27.11           O
ATOM    622  OD2 ASP A  79      34.860  48.462  36.873  1.00 30.02           O
ATOM    623  N   GLU A  80      32.986  51.929  32.944  1.00 15.73           N
ATOM    624  C   GLU A  80      32.014  52.555  30.777  1.00 14.88           C
ATOM    625  O   GLU A  80      31.005  52.452  30.092  1.00 14.48           O
ATOM    626  CA AGLU A  80      31.924  52.695  32.292  1.00 14.70           C
ATOM    627  CB AGLU A  80      31.990  54.178  32.686  1.00 18.90           C
ATOM    628  CG AGLU A  80      30.664  54.910  32.518  1.00 24.35           C
ATOM    629  CD AGLU A  80      30.770  56.424  32.658  1.00 24.60           C
ATOM    630  OE1AGLU A  80      31.733  56.920  33.286  1.00 17.31           O
ATOM    631  OE2AGLU A  80      29.869  57.117  32.138  1.00 28.48           O
ATOM    632  N   ALA A  81      33.244  52.551  30.262  1.00 11.29           N
ATOM    633  CA  ALA A  81      33.467  52.386  28.827  1.00 10.68           C
ATOM    634  C   ALA A  81      32.939  51.032  28.356  1.00 12.57           C
ATOM    635  O   ALA A  81      32.247  50.944  27.348  1.00 13.06           O
ATOM    636  CB  ALA A  81      34.951  52.525  28.503  1.00 12.07           C
ATOM    637  N   ILE A  82      33.274  49.975  29.091  1.00 13.30           N
ATOM    638  CA  ILE A  82      32.799  48.636  28.749  1.00 12.47           C
ATOM    639  C   ILE A  82      31.273  48.531  28.825  1.00 16.91           C
ATOM    640  O   ILE A  82      30.644  47.947  27.942  1.00 16.81           O
ATOM    641  CB  ILE A  82      33.473  47.589  29.634  1.00 13.97           C
ATOM    642  CG1 ILE A  82      34.965  47.550  29.318  1.00 16.12           C
ATOM    643  CG2 ILE A  82      32.860  46.213  29.413  1.00 14.11           C
ATOM    644  CD1 ILE A  82      35.779  46.764  30.311  1.00 17.75           C
ATOM    645  N   ALA A  83      30.678  49.113  29.862  1.00 15.35           N
ATOM    646  CA  ALA A  83      29.223  49.103  29.994  1.00 15.00           C
ATOM    647  C   ALA A  83      28.524  49.806  28.829  1.00 15.68           C
ATOM    648  O   ALA A  83      27.449  49.381  28.393  1.00 20.66           O
ATOM    649  CB  ALA A  83      28.803  49.718  31.338  1.00 17.79           C
ATOM    650  N   ALA A  84      29.130  50.881  28.337  1.00 14.93           N
ATOM    651  CA  ALA A  84      28.578  51.658  27.233  1.00 13.37           C
ATOM    652  C   ALA A  84      28.526  50.858  25.927  1.00 16.95           C
ATOM    653  O   ALA A  84      27.801  51.219  25.004  1.00 19.00           O
ATOM    654  CB  ALA A  84      29.384  52.951  27.040  1.00 15.54           C
ATOM    655  N   CYS A  85      29.300  49.782  25.845  1.00 14.80           N
ATOM    656  CA  CYS A  85      29.331  48.963  24.635  1.00 18.61           C
ATOM    657  C   CYS A  85      28.170  47.991  24.583  1.00 18.32           C
ATOM    658  O   CYS A  85      27.836  47.465  23.517  1.00 24.41           O
ATOM    659  CB  CYS A  85      30.628  48.167  24.560  1.00 15.96           C
ATOM    660  SG  CYS A  85      32.102  49.163  24.320  1.00 16.40           S
ATOM    661  N   GLY A  86      27.569  47.738  25.741  1.00 20.17           N
ATOM    662  CA  GLY A  86      26.464  46.803  25.839  1.00 22.79           C
ATOM    663  C   GLY A  86      26.844  45.376  25.499  1.00 23.11           C
ATOM    664  O   GLY A  86      27.998  44.973  25.644  1.00 24.53           O
ATOM    665  N   ASP A  87      25.858  44.609  25.045  1.00 22.44           N
ATOM    666  CA  ASP A  87      26.050  43.201  24.721  1.00 24.23           C
ATOM    667  C   ASP A  87      26.470  43.013  23.260  1.00 23.79           C
ATOM    668  O   ASP A  87      25.620  42.902  22.373  1.00 27.79           O
ATOM    669  CB  ASP A  87      24.754  42.431  25.008  1.00 26.61           C
ATOM    670  CG  ASP A  87      24.914  40.928  24.852  1.00 36.98           C
ATOM    671  OD1 ASP A  87      26.063  40.438  24.911  1.00 39.04           O
ATOM    672  OD2 ASP A  87      23.886  40.235  24.683  1.00 45.44           O
ATOM    673  N   VAL A  88      27.780  42.977  23.017  1.00 20.21           N
ATOM    674  CA  VAL A  88      28.325  42.784  21.674  1.00 20.65           C
ATOM    675  C   VAL A  88      29.380  41.678  21.693  1.00 20.03           C
ATOM    676  O   VAL A  88      29.958  41.397  22.745  1.00 20.96           O
ATOM    677  CB  VAL A  88      28.953  44.089  21.114  1.00 19.48           C
ATOM    678  CG1 VAL A  88      27.915  45.200  21.024  1.00 20.41           C
ATOM    679  CG2 VAL A  88      30.128  44.533  21.970  1.00 22.30           C
ATOM    680  N   PRO A  89      29.629  41.036  20.536  1.00 18.20           N
ATOM    681  CA  PRO A  89      30.634  39.965  20.505  1.00 19.62           C
ATOM    682  C   PRO A  89      32.058  40.481  20.680  1.00 19.60           C
ATOM    683  O   PRO A  89      32.896  39.756  21.220  1.00 19.07           O
ATOM    684  CB  PRO A  89      30.475  39.373  19.101  1.00 21.87           C
ATOM    685  CG  PRO A  89      29.087  39.719  18.687  1.00 25.43           C
ATOM    686  CD  PRO A  89      28.823  41.068  19.302  1.00 20.09           C
ATOM    687  N   GLU A  90      32.323  41.709  20.237  1.00 13.58           N
ATOM    688  CA  GLU A  90      33.687  42.230  20.238  1.00 11.96           C
ATOM    689  C   GLU A  90      33.742  43.753  20.394  1.00 13.40           C
ATOM    690  O   GLU A  90      33.114  44.496  19.632  1.00 15.22           O
ATOM    691  CB  GLU A  90      34.417  41.803  18.957  1.00 13.64           C
ATOM    692  CG  GLU A  90      35.909  42.174  18.928  1.00 11.90           C
ATOM    693  CD  GLU A  90      36.648  41.576  17.736  1.00 18.38           C
ATOM    694  OE1 GLU A  90      35.991  41.209  16.740  1.00 17.68           O
ATOM    695  OE2 GLU A  90      37.896  41.454  17.800  1.00 14.45           O
ATOM    696  N   ILE A  91      34.506  44.200  21.385  1.00 12.44           N
ATOM    697  CA  ILE A  91      34.766  45.616  21.633  1.00 11.92           C
ATOM    698  C   ILE A  91      36.170  45.942  21.107  1.00 11.90           C
ATOM    699  O   ILE A  91      37.121  45.210  21.398  1.00 12.36           O
ATOM    700  CB  ILE A  91      34.717  45.900  23.145  1.00 11.58           C
ATOM    701  CG1 ILE A  91      33.312  45.605  23.693  1.00 13.06           C
ATOM    702  CG2 ILE A  91      35.145  47.329  23.455  1.00 14.96           C
ATOM    703  CD1 ILE A  91      33.210  45.692  25.212  1.00 14.75           C
ATOM    704  N   MET A  92      36.300  47.006  20.319  1.00  8.30           N
ATOM    705  CA  MET A  92      37.598  47.391  19.755  1.00  7.23           C
ATOM    706  C   MET A  92      38.179  48.603  20.474  1.00 11.79           C
ATOM    707  O   MET A  92      37.579  49.677  20.460  1.00 11.71           O
ATOM    708  CB  MET A  92      37.477  47.718  18.256  1.00  9.44           C
ATOM    709  CG  MET A  92      36.917  46.572  17.409  1.00  8.72           C
ATOM    710  SD  MET A  92      37.915  45.063  17.414  1.00 11.83           S
ATOM    711  CE  MET A  92      39.333  45.578  16.449  1.00 13.50           C
ATOM    712  N   VAL A  93      39.347  48.432  21.092  1.00  7.66           N
ATOM    713  CA  VAL A  93      40.026  49.535  21.755  1.00  7.30           C
ATOM    714  C   VAL A  93      41.060  50.105  20.797  1.00  8.74           C
ATOM    715  O   VAL A  93      41.941  49.378  20.339  1.00  7.93           O
ATOM    716  CB  VAL A  93      40.708  49.061  23.032  1.00  8.70           C
ATOM    717  CG1 VAL A  93      41.519  50.189  23.647  1.00  8.27           C
ATOM    718  CG2 VAL A  93      39.649  48.524  24.015  1.00 10.61           C
ATOM    719  N   ILE A  94      40.946  51.395  20.487  1.00  7.25           N
ATOM    720  CA  ILE A  94      41.728  51.975  19.388  1.00  7.13           C
ATOM    721  C   ILE A  94      42.784  52.988  19.839  1.00  8.32           C
ATOM    722  O   ILE A  94      43.325  53.722  19.019  1.00  9.19           O
ATOM    723  CB  ILE A  94      40.831  52.566  18.256  1.00  6.56           C
ATOM    724  CG1 ILE A  94      40.110  53.829  18.711  1.00  8.36           C
ATOM    725  CG2 ILE A  94      39.814  51.517  17.768  1.00  7.51           C
ATOM    726  CD1 ILE A  94      39.470  54.605  17.546  1.00  9.45           C
ATOM    727  N   GLY A  95      43.102  53.001  21.131  1.00  7.92           N
ATOM    728  CA  GLY A  95      44.225  53.794  21.632  1.00  7.63           C
ATOM    729  C   GLY A  95      43.822  55.157  22.175  1.00 10.63           C
ATOM    730  O   GLY A  95      42.641  55.452  22.227  1.00  8.15           O
ATOM    731  N   GLY A  96      44.779  56.001  22.550  1.00  9.31           N
ATOM    732  CA  GLY A  96      46.202  55.756  22.334  1.00  8.50           C
ATOM    733  C   GLY A  96      46.904  55.061  23.484  1.00  9.14           C
ATOM    734  O   GLY A  96      46.312  54.214  24.148  1.00 10.23           O
ATOM    735  N   GLY A  97      48.168  55.421  23.710  1.00 11.20           N
ATOM    736  CA  GLY A  97      49.018  54.725  24.672  1.00 13.05           C
ATOM    737  C   GLY A  97      48.401  54.350  26.013  1.00 13.49           C
ATOM    738  O   GLY A  97      48.379  53.165  26.378  1.00 14.35           O
ATOM    739  N   ARG A  98      47.894  55.344  26.743  1.00 13.50           N
ATOM    740  CA  ARG A  98      47.364  55.090  28.085  1.00 12.86           C
ATOM    741  C   ARG A  98      46.135  54.196  28.020  1.00 11.83           C
ATOM    742  O   ARG A  98      45.977  53.293  28.842  1.00 13.43           O
ATOM    743  CB  ARG A  98      47.033  56.390  28.817  1.00 16.57           C
ATOM    744  CG  ARG A  98      46.441  56.160  30.205  1.00 19.37           C
ATOM    745  CD  ARG A  98      46.566  57.378  31.090  1.00 27.54           C
ATOM    746  NE  ARG A  98      46.136  57.097  32.457  1.00 34.10           N
ATOM    747  CZ  ARG A  98      44.995  57.530  32.986  1.00 39.92           C
ATOM    748  NH2 ARG A  98      44.691  57.230  34.244  1.00 40.38           N
ATOM    749  N   VAL A  99      45.280  54.436  27.028  1.00 11.86           N
ATOM    750  CA  VAL A  99      44.107  53.594  26.820  1.00  9.87           C
ATOM    751  C   VAL A  99      44.486  52.134  26.524  1.00 11.76           C
ATOM    752  O   VAL A  99      43.910  51.214  27.108  1.00 10.90           O
ATOM    753  CB  VAL A  99      43.203  54.186  25.719  1.00  8.99           C
ATOM    754  CG1 VAL A  99      42.152  53.202  25.287  1.00 12.84           C
ATOM    755  CG2 VAL A  99      42.545  55.460  26.233  1.00 12.66           C
ATOM    756  N   TYR A 100      45.468  51.918  25.648  1.00  9.09           N
ATOM    757  CA  TYR A 100      45.968  50.563  25.412  1.00 10.33           C
ATOM    758  C   TYR A 100      46.438  49.900  26.712  1.00 11.33           C
ATOM    759  O   TYR A 100      46.126  48.735  26.972  1.00 11.86           O
ATOM    760  CB  TYR A 100      47.130  50.567  24.412  1.00  9.36           C
ATOM    761  CG  TYR A 100      46.773  50.869  22.971  1.00  8.20           C
ATOM    762  CD1 TYR A 100      45.664  50.289  22.340  1.00  7.63           C
ATOM    763  CD2 TYR A 100      47.577  51.714  22.225  1.00  9.49           C
ATOM    764  CE1 TYR A 100      45.377  50.572  21.002  1.00  7.49           C
ATOM    765  CE2 TYR A 100      47.295  51.995  20.899  1.00  8.84           C
ATOM    766  CZ  TYR A 100      46.198  51.422  20.292  1.00  6.64           C
ATOM    767  OH  TYR A 100      45.935  51.723  18.975  1.00  8.74           O
ATOM    768  N   GLU A 101      47.183  50.636  27.531  1.00 12.56           N
ATOM    769  CA  GLU A 101      47.679  50.108  28.800  1.00 13.13           C
ATOM    770  C   GLU A 101      46.546  49.697  29.741  1.00 15.68           C
ATOM    771  O   GLU A 101      46.637  48.677  30.423  1.00 16.59           O
ATOM    772  CB  GLU A 101      48.578  51.142  29.477  1.00 16.47           C
ATOM    773  CG  GLU A 101      49.886  51.388  28.741  1.00 29.03           C
ATOM    774  CD  GLU A 101      50.593  52.644  29.214  1.00 46.62           C
ATOM    775  OE1 GLU A 101      50.034  53.352  30.079  1.00 52.85           O
ATOM    776  OE2 GLU A 101      51.706  52.924  28.720  1.00 51.26           O
ATOM    777  N   GLN A 102      45.474  50.485  29.761  1.00 12.76           N
ATOM    778  CA  GLN A 102      44.346  50.220  30.654  1.00 14.65           C
ATOM    779  C   GLN A 102      43.527  49.001  30.232  1.00 15.17           C
ATOM    780  O   GLN A 102      42.966  48.302  31.088  1.00 17.69           O
ATOM    781  CB  GLN A 102      43.424  51.445  30.722  1.00 14.58           C
ATOM    782  CG  GLN A 102      44.039  52.664  31.394  1.00 15.59           C
ATOM    783  CD  GLN A 102      43.167  53.903  31.257  1.00 19.98           C
ATOM    784  OE1 GLN A 102      43.045  54.477  30.171  1.00 21.75           O
ATOM    785  NE2 GLN A 102      42.544  54.311  32.355  1.00 22.87           N
ATOM    786  N   PHE A 103      43.461  48.737  28.928  1.00 12.29           N
ATOM    787  CA  PHE A 103      42.636  47.636  28.425  1.00 14.04           C
ATOM    788  C   PHE A 103      43.378  46.341  28.119  1.00 15.47           C
ATOM    789  O   PHE A 103      42.751  45.283  28.031  1.00 13.82           O
ATOM    790  CB  PHE A 103      41.819  48.068  27.203  1.00 10.50           C
ATOM    791  CG  PHE A 103      40.668  48.966  27.543  1.00 11.28           C
ATOM    792  CD1 PHE A 103      39.429  48.429  27.872  1.00 12.27           C
ATOM    793  CD2 PHE A 103      40.831  50.342  27.565  1.00 13.81           C
ATOM    794  CE1 PHE A 103      38.365  49.258  28.208  1.00 15.19           C
ATOM    795  CE2 PHE A 103      39.775  51.175  27.898  1.00 15.22           C
ATOM    796  CZ  PHE A 103      38.539  50.631  28.211  1.00 14.85           C
ATOM    797  N   LEU A 104      44.698  46.410  27.959  1.00 14.59           N
ATOM    798  CA  LEU A 104      45.475  45.210  27.631  1.00 14.70           C
ATOM    799  C   LEU A 104      45.224  43.994  28.547  1.00 14.63           C
ATOM    800  O   LEU A 104      45.045  42.886  28.041  1.00 14.46           O
ATOM    801  CB  LEU A 104      46.977  45.521  27.520  1.00 15.73           C
ATOM    802  CG  LEU A 104      47.868  44.292  27.310  1.00 17.98           C
ATOM    803  CD1 LEU A 104      47.557  43.653  25.973  1.00 19.14           C
ATOM    804  CD2 LEU A 104      49.354  44.638  27.418  1.00 21.62           C
ATOM    805  N   PRO A 105      45.200  44.179  29.884  1.00 15.94           N
ATOM    806  CA  PRO A 105      44.992  42.990  30.724  1.00 15.52           C
ATOM    807  C   PRO A 105      43.609  42.348  30.553  1.00 15.36           C
ATOM    808  O   PRO A 105      43.434  41.186  30.932  1.00 19.40           O
ATOM    809  CB  PRO A 105      45.145  43.534  32.153  1.00 18.93           C
ATOM    810  CG  PRO A 105      45.953  44.781  32.000  1.00 19.37           C
ATOM    811  CD  PRO A 105      45.524  45.371  30.696  1.00 16.68           C
ATOM    812  N   LYS A 106      42.660  43.095  29.994  1.00 14.96           N
ATOM    813  CA  LYS A 106      41.297  42.608  29.783  1.00 15.35           C
ATOM    814  C   LYS A 106      41.111  42.023  28.388  1.00 17.03           C
ATOM    815  O   LYS A 106      40.102  41.377  28.105  1.00 18.43           O
ATOM    816  CB  LYS A 106      40.306  43.760  29.952  1.00 16.99           C
ATOM    817  CG  LYS A 106      40.030  44.149  31.396  1.00 18.99           C
ATOM    818  CD  LYS A 106      39.126  45.372  31.443  1.00 19.65           C
ATOM    819  CE  LYS A 106      38.536  45.588  32.820  1.00 30.85           C
ATOM    820  NZ  LYS A 106      39.583  45.695  33.876  1.00 33.26           N
ATOM    821  N   ALA A 107      42.078  42.270  27.515  1.00 14.32           N
ATOM    822  CA  ALA A 107      41.938  41.916  26.107  1.00 12.16           C
ATOM    823  C   ALA A 107      42.282  40.459  25.828  1.00 15.08           C
ATOM    824  O   ALA A 107      43.169  39.879  26.462  1.00 16.86           O
ATOM    825  CB  ALA A 107      42.807  42.825  25.255  1.00 13.78           C
ATOM    826  N   GLN A 108      41.589  39.879  24.851  1.00 13.31           N
ATOM    827  CA  GLN A 108      41.864  38.514  24.432  1.00 14.06           C
ATOM    828  C   GLN A 108      42.352  38.435  22.994  1.00 12.48           C
ATOM    829  O   GLN A 108      42.676  37.353  22.501  1.00 13.78           O
ATOM    830  CB  GLN A 108      40.627  37.640  24.616  1.00 17.66           C
ATOM    831  CG  GLN A 108      40.326  37.352  26.077  1.00 28.22           C
ATOM    832  CD  GLN A 108      38.939  36.788  26.289  1.00 39.50           C
ATOM    833  OE1 GLN A 108      38.062  37.461  26.831  1.00 43.36           O
ATOM    834  NE2 GLN A 108      38.731  35.548  25.865  1.00 46.57           N
ATOM    835  N   LYS A 109      42.430  39.578  22.329  1.00 11.14           N
ATOM    836  C   LYS A 109      43.607  40.919  20.648  1.00 11.50           C
ATOM    837  O   LYS A 109      43.236  41.984  21.149  1.00  9.87           O
ATOM    838  CA ALYS A 109      42.850  39.627  20.937  1.00 10.59           C
ATOM    839  CB ALYS A 109      41.617  39.533  20.045  1.00 15.41           C
ATOM    840  CG ALYS A 109      41.874  39.050  18.644  1.00 19.80           C
ATOM    841  CD ALYS A 109      40.605  38.412  18.087  1.00 19.82           C
ATOM    842  CE ALYS A 109      40.744  38.129  16.608  1.00 23.66           C
ATOM    843  NZ ALYS A 109      39.541  37.456  16.060  1.00 27.23           N
ATOM    844  N   LEU A 110      44.666  40.828  19.844  1.00 10.23           N
ATOM    845  CA  LEU A 110      45.392  42.014  19.395  1.00  9.49           C
ATOM    846  C   LEU A 110      45.455  42.002  17.882  1.00 11.87           C
ATOM    847  O   LEU A 110      45.795  40.976  17.280  1.00 11.88           O
ATOM    848  CB  LEU A 110      46.823  42.030  19.942  1.00 10.08           C
ATOM    849  CG  LEU A 110      46.985  41.880  21.456  1.00  9.90           C
ATOM    850  CD1 LEU A 110      48.462  41.789  21.843  1.00 13.55           C
ATOM    851  CD2 LEU A 110      46.318  43.037  22.177  1.00 12.30           C
ATOM    852  N   TYR A 111      45.124  43.138  17.277  1.00  9.11           N
ATOM    853  CA  TYR A 111      45.291  43.331  15.845  1.00  8.36           C
ATOM    854  C   TYR A 111      46.415  44.343  15.679  1.00  7.95           C
ATOM    855  O   TYR A 111      46.235  45.535  15.962  1.00  9.47           O
ATOM    856  CB  TYR A 111      44.020  43.914  15.236  1.00  9.25           C
ATOM    857  CG  TYR A 111      42.768  43.062  15.325  1.00  9.43           C
ATOM    858  CD1 TYR A 111      42.055  42.954  16.515  1.00  9.97           C
ATOM    859  CD2 TYR A 111      42.264  42.426  14.202  1.00 11.69           C
ATOM    860  CE1 TYR A 111      40.888  42.207  16.587  1.00 11.91           C
ATOM    861  CE2 TYR A 111      41.101  41.672  14.266  1.00 10.81           C
ATOM    862  CZ  TYR A 111      40.416  41.575  15.460  1.00 12.09           C
ATOM    863  OH  TYR A 111      39.250  40.836  15.534  1.00 16.03           O
ATOM    864  N   LEU A 112      47.582  43.876  15.238  1.00  8.16           N
ATOM    865  CA  LEU A 112      48.752  44.746  15.153  1.00  9.02           C
ATOM    866  C   LEU A 112      49.242  44.906  13.722  1.00 12.11           C
ATOM    867  O   LEU A 112      49.299  43.945  12.961  1.00 14.50           O
ATOM    868  CB  LEU A 112      49.889  44.187  16.009  1.00 10.36           C
ATOM    869  CG  LEU A 112      49.551  43.886  17.469  1.00 11.31           C
ATOM    870  CD1 LEU A 112      50.755  43.267  18.165  1.00 15.29           C
ATOM    871  CD2 LEU A 112      49.106  45.152  18.185  1.00 12.92           C
ATOM    872  N   THR A 113      49.603  46.123  13.353  1.00  8.32           N
ATOM    873  CA  THR A 113      50.280  46.335  12.088  1.00  8.98           C
ATOM    874  C   THR A 113      51.699  46.725  12.420  1.00  9.91           C
ATOM    875  O   THR A 113      51.928  47.777  13.023  1.00 14.12           O
ATOM    876  CB  THR A 113      49.632  47.449  11.275  1.00 10.58           C
ATOM    877  OG1 THR A 113      48.251  47.136  11.088  1.00 10.61           O
ATOM    878  CG2 THR A 113      50.317  47.600   9.898  1.00 12.42           C
ATOM    879  N   HIS A 114      52.642  45.872  12.042  1.00 10.80           N
ATOM    880  CA  HIS A 114      54.055  46.131  12.293  1.00 12.91           C
ATOM    881  C   HIS A 114      54.647  46.863  11.108  1.00 12.85           C
ATOM    882  O   HIS A 114      54.791  46.292  10.029  1.00 15.91           O
ATOM    883  CB  HIS A 114      54.794  44.815  12.522  1.00 13.35           C
ATOM    884  CG  HIS A 114      54.256  44.029  13.677  1.00 13.74           C
ATOM    885  ND1 HIS A 114      54.518  44.361  14.988  1.00 17.77           N
ATOM    886  CD2 HIS A 114      53.451  42.938  13.715  1.00 19.78           C
ATOM    887  CE1 HIS A 114      53.909  43.501  15.786  1.00 20.25           C
ATOM    888  NE2 HIS A 114      53.253  42.632  15.042  1.00 18.04           N
ATOM    889  N   ILE A 115      55.001  48.130  11.313  1.00 12.99           N
ATOM    890  CA  ILE A 115      55.490  48.968  10.233  1.00 13.76           C
ATOM    891  C   ILE A 115      57.013  49.084  10.277  1.00 15.23           C
ATOM    892  O   ILE A 115      57.596  49.344  11.337  1.00 16.73           O
ATOM    893  CB  ILE A 115      54.838  50.362  10.323  1.00 12.85           C
ATOM    894  CG1 ILE A 115      53.316  50.213  10.326  1.00 12.70           C
ATOM    895  CG2 ILE A 115      55.324  51.267   9.180  1.00 13.93           C
ATOM    896  CD1 ILE A 115      52.568  51.451  10.768  1.00 15.80           C
ATOM    897  N   ASP A 116      57.656  48.879   9.130  1.00 16.49           N
ATOM    898  CA  ASP A 116      59.113  48.958   9.045  1.00 18.41           C
ATOM    899  C   ASP A 116      59.571  50.410   8.932  1.00 21.24           C
ATOM    900  O   ASP A 116      60.009  50.862   7.870  1.00 24.17           O
ATOM    901  CB  ASP A 116      59.620  48.120   7.872  1.00 21.90           C
ATOM    902  CG  ASP A 116      59.355  46.633   8.067  1.00 34.79           C
ATOM    903  OD1 ASP A 116      59.682  46.111   9.157  1.00 36.53           O
ATOM    904  OD2 ASP A 116      58.805  45.990   7.145  1.00 37.71           O
ATOM    905  N   ALA A 117      59.457  51.131  10.045  1.00 18.64           N
ATOM    906  CA  ALA A 117      59.840  52.536  10.132  1.00 19.46           C
ATOM    907  C   ALA A 117      60.457  52.822  11.494  1.00 23.20           C
ATOM    908  O   ALA A 117      59.882  52.470  12.528  1.00 20.35           O
ATOM    909  CB  ALA A 117      58.622  53.423   9.922  1.00 20.51           C
ATOM    910  N   GLU A 118      61.630  53.449  11.502  1.00 22.12           N
ATOM    911  CA  GLU A 118      62.230  53.892  12.755  1.00 23.96           C
ATOM    912  C   GLU A 118      61.741  55.299  13.073  1.00 26.05           C
ATOM    913  O   GLU A 118      61.962  56.233  12.301  1.00 30.43           O
ATOM    914  CB  GLU A 118      63.755  53.858  12.674  1.00 25.75           C
ATOM    915  CG  GLU A 118      64.329  52.449  12.606  1.00 32.78           C
ATOM    916  CD  GLU A 118      65.836  52.430  12.431  1.00 37.04           C
ATOM    917  OE1 GLU A 118      66.483  53.481  12.639  1.00 33.65           O
ATOM    918  OE2 GLU A 118      66.374  51.358  12.085  1.00 41.70           O
ATOM    919  N   VAL A 119      61.070  55.438  14.213  1.00 21.95           N
ATOM    920  CA  VAL A 119      60.411  56.679  14.584  1.00 21.39           C
ATOM    921  C   VAL A 119      60.807  57.113  15.989  1.00 24.03           C
ATOM    922  O   VAL A 119      60.768  56.319  16.930  1.00 25.37           O
ATOM    923  CB  VAL A 119      58.874  56.519  14.541  1.00 23.77           C
ATOM    924  CG1 VAL A 119      58.195  57.843  14.847  1.00 27.62           C
ATOM    925  CG2 VAL A 119      58.429  55.985  13.185  1.00 27.32           C
ATOM    926  N   GLU A 120      61.192  58.376  16.133  1.00 26.05           N
ATOM    927  CA  GLU A 120      61.458  58.931  17.452  1.00 29.36           C
ATOM    928  C   GLU A 120      60.129  59.250  18.123  1.00 31.87           C
ATOM    929  O   GLU A 120      59.248  59.855  17.508  1.00 39.29           O
ATOM    930  N   GLY A 121      59.973  58.822  19.371  1.00 26.08           N
ATOM    931  CA  GLY A 121      58.739  59.056  20.096  1.00 25.90           C
ATOM    932  C   GLY A 121      58.773  58.565  21.531  1.00 28.07           C
ATOM    933  O   GLY A 121      59.482  57.608  21.849  1.00 31.40           O
ATOM    934  N   ASP A 122      58.004  59.220  22.398  1.00 26.72           N
ATOM    935  CA  ASP A 122      57.955  58.854  23.812  1.00 27.72           C
ATOM    936  C   ASP A 122      56.840  57.852  24.117  1.00 23.59           C
ATOM    937  O   ASP A 122      56.826  57.240  25.184  1.00 30.91           O
ATOM    938  CB  ASP A 122      57.767  60.094  24.694  1.00 32.82           C
ATOM    939  CG  ASP A 122      58.942  61.054  24.629  1.00 45.13           C
ATOM    940  OD1 ASP A 122      60.027  60.658  24.145  1.00 44.38           O
ATOM    941  OD2 ASP A 122      58.778  62.208  25.080  1.00 49.47           O
ATOM    942  N   THR A 123      55.907  57.684  23.187  1.00 20.39           N
ATOM    943  CA  THR A 123      54.753  56.826  23.432  1.00 16.55           C
ATOM    944  C   THR A 123      54.940  55.445  22.799  1.00 16.22           C
ATOM    945  O   THR A 123      55.313  55.343  21.635  1.00 15.46           O
ATOM    946  CB  THR A 123      53.459  57.457  22.882  1.00 17.27           C
ATOM    947  OG1 THR A 123      53.418  58.847  23.234  1.00 22.21           O
ATOM    948  CG2 THR A 123      52.249  56.759  23.466  1.00 16.43           C
ATOM    949  N   HIS A 124      54.666  54.389  23.566  1.00 19.36           N
ATOM    950  CA  HIS A 124      54.821  53.019  23.077  1.00 14.74           C
ATOM    951  C   HIS A 124      53.588  52.186  23.373  1.00 16.36           C
ATOM    952  O   HIS A 124      52.888  52.423  24.367  1.00 18.39           O
ATOM    953  CB  HIS A 124      56.012  52.330  23.744  1.00 16.43           C
ATOM    954  CG  HIS A 124      57.305  53.057  23.574  1.00 18.51           C
ATOM    955  ND1 HIS A 124      57.658  54.133  24.359  1.00 24.17           N
ATOM    956  CD2 HIS A 124      58.323  52.876  22.699  1.00 23.40           C
ATOM    957  CE1 HIS A 124      58.846  54.579  23.978  1.00 26.68           C
ATOM    958  NE2 HIS A 124      59.267  53.834  22.977  1.00 26.42           N
ATOM    959  N   PHE A 125      53.322  51.217  22.501  1.00 13.76           N
ATOM    960  CA  PHE A 125      52.332  50.185  22.777  1.00 11.51           C
ATOM    961  C   PHE A 125      52.833  49.410  23.996  1.00 13.59           C
ATOM    962  O   PHE A 125      54.037  49.212  24.157  1.00 14.09           O
ATOM    963  CB  PHE A 125      52.193  49.255  21.569  1.00 11.14           C
ATOM    964  CG  PHE A 125      50.990  48.355  21.634  1.00 10.36           C
ATOM    965  CD1 PHE A 125      49.727  48.840  21.330  1.00 11.19           C
ATOM    966  CD2 PHE A 125      51.123  47.025  22.016  1.00 13.30           C
ATOM    967  CE1 PHE A 125      48.616  48.022  21.399  1.00 10.21           C
ATOM    968  CE2 PHE A 125      50.009  46.196  22.084  1.00 11.90           C
ATOM    969  CZ  PHE A 125      48.754  46.704  21.773  1.00 10.87           C
ATOM    970  N   PRO A 126      51.914  48.988  24.873  1.00 13.15           N
ATOM    971  CA  PRO A 126      52.359  48.323  26.104  1.00 16.14           C
ATOM    972  C   PRO A 126      53.147  47.047  25.815  1.00 16.43           C
ATOM    973  O   PRO A 126      52.876  46.375  24.816  1.00 19.98           O
ATOM    974  CB  PRO A 126      51.048  48.018  26.850  1.00 22.31           C
ATOM    975  CG  PRO A 126      49.942  48.267  25.875  1.00 18.41           C
ATOM    976  CD  PRO A 126      50.462  49.224  24.844  1.00 12.71           C
ATOM    977  N   ASP A 127      54.136  46.748  26.650  1.00 20.96           N
ATOM    978  CA  ASP A 127      54.859  45.498  26.509  1.00 21.13           C
ATOM    979  C   ASP A 127      53.875  44.368  26.725  1.00 27.78           C
ATOM    980  O   ASP A 127      53.429  44.124  27.845  1.00 37.31           O
ATOM    981  CB  ASP A 127      55.989  45.395  27.534  1.00 29.18           C
ATOM    982  CG  ASP A 127      56.536  43.982  27.654  1.00 40.58           C
ATOM    983  N   TYR A 128      53.493  43.712  25.639  1.00 24.87           N
ATOM    984  CA  TYR A 128      52.734  42.489  25.761  1.00 26.43           C
ATOM    985  C   TYR A 128      53.773  41.389  25.847  1.00 36.96           C
ATOM    986  O   TYR A 128      54.859  41.496  25.272  1.00 41.46           O
ATOM    987  CB  TYR A 128      51.740  42.296  24.601  1.00 23.81           C
ATOM    988  CG  TYR A 128      52.327  42.330  23.203  1.00 20.15           C
ATOM    989  CD1 TYR A 128      52.641  43.536  22.585  1.00 17.68           C
ATOM    990  CD2 TYR A 128      52.542  41.154  22.489  1.00 27.96           C
ATOM    991  CE1 TYR A 128      53.175  43.569  21.310  1.00 24.72           C
ATOM    992  CE2 TYR A 128      53.070  41.183  21.209  1.00 21.76           C
ATOM    993  CZ  TYR A 128      53.386  42.389  20.626  1.00 24.76           C
ATOM    994  OH  TYR A 128      53.915  42.423  19.351  1.00 30.84           O
ATOM    995  N   GLU A 129      53.465  40.357  26.611  1.00 34.27           N
ATOM    996  CA  GLU A 129      54.417  39.292  26.836  1.00 32.40           C
ATOM    997  C   GLU A 129      54.119  38.179  25.838  1.00 28.03           C
ATOM    998  O   GLU A 129      53.111  37.485  25.957  1.00 23.30           O
ATOM    999  CB  GLU A 129      54.335  38.861  28.297  1.00 36.00           C
ATOM   1000  CG  GLU A 129      54.533  40.076  29.221  1.00 41.91           C
ATOM   1001  CD  GLU A 129      53.868  39.948  30.581  1.00 44.96           C
ATOM   1002  OE1 GLU A 129      52.805  40.577  30.785  1.00 44.37           O
ATOM   1003  OE2 GLU A 129      54.423  39.248  31.451  1.00 45.74           O
ATOM   1004  N   PRO A 130      54.994  38.038  24.826  1.00 22.02           N
ATOM   1005  CA  PRO A 130      54.748  37.265  23.602  1.00 23.49           C
ATOM   1006  C   PRO A 130      54.365  35.812  23.858  1.00 25.18           C
ATOM   1007  O   PRO A 130      53.559  35.264  23.107  1.00 19.85           O
ATOM   1008  CB  PRO A 130      56.090  37.339  22.867  1.00 27.61           C
ATOM   1009  CG  PRO A 130      56.727  38.588  23.376  1.00 32.48           C
ATOM   1010  CD  PRO A 130      56.334  38.652  24.820  1.00 29.80           C
ATOM   1011  N   ASP A 131      54.921  35.199  24.897  1.00 24.37           N
ATOM   1012  CA  ASP A 131      54.621  33.796  25.168  1.00 22.72           C
ATOM   1013  C   ASP A 131      53.215  33.586  25.733  1.00 21.51           C
ATOM   1014  O   ASP A 131      52.753  32.448  25.852  1.00 22.25           O
ATOM   1015  CB  ASP A 131      55.674  33.176  26.083  1.00 25.08           C
ATOM   1016  CG  ASP A 131      57.003  32.983  25.387  1.00 26.76           C
ATOM   1017  OD1 ASP A 131      57.024  32.981  24.137  1.00 27.67           O
ATOM   1018  OD2 ASP A 131      58.023  32.833  26.082  1.00 28.73           O
ATOM   1019  N   ASP A 132      52.538  34.681  26.071  1.00 19.83           N
ATOM   1020  CA  ASP A 132      51.170  34.611  26.570  1.00 21.11           C
ATOM   1021  C   ASP A 132      50.171  34.650  25.422  1.00 17.29           C
ATOM   1022  O   ASP A 132      48.966  34.527  25.645  1.00 16.75           O
ATOM   1023  CB  ASP A 132      50.878  35.768  27.531  1.00 20.57           C
ATOM   1024  CG  ASP A 132      51.472  35.549  28.910  1.00 29.00           C
ATOM   1025  OD1 ASP A 132      51.787  34.391  29.248  1.00 26.42           O
ATOM   1026  OD2 ASP A 132      51.609  36.535  29.661  1.00 35.74           O
ATOM   1027  N   TRP A 133      50.678  34.809  24.201  1.00 17.23           N
ATOM   1028  CA  TRP A 133      49.832  35.018  23.023  1.00 16.29           C
ATOM   1029  C   TRP A 133      50.156  34.022  21.918  1.00 21.05           C
ATOM   1030  O   TRP A 133      51.286  33.534  21.813  1.00 22.11           O
ATOM   1031  CB  TRP A 133      49.985  36.450  22.494  1.00 14.85           C
ATOM   1032  CG  TRP A 133      49.562  37.489  23.492  1.00 14.00           C
ATOM   1033  CD1 TRP A 133      50.316  38.007  24.510  1.00 19.41           C
ATOM   1034  CD2 TRP A 133      48.277  38.124  23.581  1.00 13.45           C
ATOM   1035  NE1 TRP A 133      49.579  38.922  25.226  1.00 20.98           N
ATOM   1036  CE2 TRP A 133      48.326  39.010  24.682  1.00 15.08           C
ATOM   1037  CE3 TRP A 133      47.094  38.032  22.841  1.00 12.01           C
ATOM   1038  CZ2 TRP A 133      47.230  39.801  25.052  1.00 12.88           C
ATOM   1039  CZ3 TRP A 133      46.006  38.815  23.219  1.00 12.86           C
ATOM   1040  CH2 TRP A 133      46.086  39.683  24.309  1.00 11.37           C
ATOM   1041  N   GLU A 134      49.153  33.720  21.102  1.00 16.66           N
ATOM   1042  CA  GLU A 134      49.331  32.851  19.951  1.00 17.36           C
ATOM   1043  C   GLU A 134      49.131  33.687  18.697  1.00 16.18           C
ATOM   1044  O   GLU A 134      48.131  34.402  18.566  1.00 15.63           O
ATOM   1045  CB  GLU A 134      48.308  31.719  20.001  1.00 19.93           C
ATOM   1046  CG  GLU A 134      48.343  30.775  18.837  1.00 30.09           C
ATOM   1047  CD  GLU A 134      47.807  29.401  19.198  1.00 41.13           C
ATOM   1048  OE1 GLU A 134      48.161  28.887  20.280  1.00 49.64           O
ATOM   1049  OE2 GLU A 134      47.035  28.834  18.400  1.00 46.34           O
ATOM   1050  N   SER A 135      50.084  33.617  17.773  1.00 16.85           N
ATOM   1051  CA  SER A 135      49.933  34.332  16.511  1.00 16.06           C
ATOM   1052  C   SER A 135      49.081  33.488  15.572  1.00 19.35           C
ATOM   1053  O   SER A 135      49.462  32.374  15.231  1.00 21.31           O
ATOM   1054  CB  SER A 135      51.301  34.605  15.889  1.00 18.35           C
ATOM   1055  OG  SER A 135      51.174  35.346  14.688  1.00 22.33           O
ATOM   1056  N   VAL A 136      47.929  34.017  15.160  1.00 15.22           N
ATOM   1057  CA  VAL A 136      46.963  33.239  14.379  1.00 15.60           C
ATOM   1058  C   VAL A 136      46.790  33.752  12.943  1.00 17.04           C
ATOM   1059  O   VAL A 136      46.124  33.118  12.119  1.00 19.89           O
ATOM   1060  CB  VAL A 136      45.586  33.173  15.081  1.00 15.01           C
ATOM   1061  CG1 VAL A 136      45.709  32.490  16.444  1.00 16.65           C
ATOM   1062  CG2 VAL A 136      44.995  34.571  15.237  1.00 17.26           C
ATOM   1063  N   PHE A 137      47.388  34.897  12.644  1.00 16.73           N
ATOM   1064  CA  PHE A 137      47.307  35.464  11.305  1.00 14.43           C
ATOM   1065  C   PHE A 137      48.525  36.338  11.101  1.00 15.24           C
ATOM   1066  O   PHE A 137      48.881  37.109  11.984  1.00 14.31           O
ATOM   1067  CB  PHE A 137      46.032  36.308  11.159  1.00 16.42           C
ATOM   1068  CG  PHE A 137      45.879  36.965   9.809  1.00 16.28           C
ATOM   1069  CD1 PHE A 137      45.315  36.277   8.746  1.00 22.09           C
ATOM   1070  CD2 PHE A 137      46.298  38.274   9.606  1.00 15.45           C
ATOM   1071  CE1 PHE A 137      45.170  36.881   7.503  1.00 24.31           C
ATOM   1072  CE2 PHE A 137      46.153  38.887   8.364  1.00 16.93           C
ATOM   1073  CZ  PHE A 137      45.592  38.190   7.313  1.00 18.53           C
ATOM   1074  N   SER A 138      49.164  36.222   9.939  1.00 15.76           N
ATOM   1075  CA  SER A 138      50.274  37.110   9.596  1.00 17.43           C
ATOM   1076  C   SER A 138      50.291  37.355   8.091  1.00 17.27           C
ATOM   1077  O   SER A 138      50.190  36.416   7.305  1.00 21.07           O
ATOM   1078  CB  SER A 138      51.602  36.508  10.059  1.00 26.55           C
ATOM   1079  OG  SER A 138      52.657  37.441   9.937  1.00 31.82           O
ATOM   1080  N   GLU A 139      50.406  38.618   7.683  1.00 14.99           N
ATOM   1081  CA  GLU A 139      50.372  38.950   6.259  1.00 15.93           C
ATOM   1082  C   GLU A 139      51.299  40.133   5.959  1.00 16.59           C
ATOM   1083  O   GLU A 139      51.026  41.265   6.370  1.00 16.79           O
ATOM   1084  CB  GLU A 139      48.931  39.279   5.853  1.00 16.38           C
ATOM   1085  CG  GLU A 139      48.697  39.437   4.365  1.00 22.19           C
ATOM   1086  CD  GLU A 139      47.262  39.821   4.066  1.00 26.33           C
ATOM   1087  OE1 GLU A 139      46.418  38.912   3.895  1.00 27.80           O
ATOM   1088  OE2 GLU A 139      46.975  41.032   4.012  1.00 25.08           O
ATOM   1089  N   PHE A 140      52.386  39.872   5.231  1.00 19.44           N
ATOM   1090  CA  PHE A 140      53.393  40.893   4.956  1.00 19.09           C
ATOM   1091  C   PHE A 140      53.179  41.564   3.609  1.00 19.95           C
ATOM   1092  O   PHE A 140      52.847  40.902   2.620  1.00 22.35           O
ATOM   1093  CB  PHE A 140      54.803  40.288   5.001  1.00 23.51           C
ATOM   1094  CG  PHE A 140      55.880  41.244   4.568  1.00 27.73           C
ATOM   1095  CD1 PHE A 140      56.371  42.205   5.443  1.00 30.18           C
ATOM   1096  CD2 PHE A 140      56.389  41.196   3.276  1.00 29.74           C
ATOM   1097  CE1 PHE A 140      57.358  43.096   5.037  1.00 27.89           C
ATOM   1098  CE2 PHE A 140      57.372  42.082   2.863  1.00 30.82           C
ATOM   1099  CZ  PHE A 140      57.858  43.031   3.746  1.00 27.70           C
ATOM   1100  N   HIS A 141      53.393  42.876   3.574  1.00 18.86           N
ATOM   1101  CA  HIS A 141      53.268  43.646   2.346  1.00 18.49           C
ATOM   1102  C   HIS A 141      54.468  44.564   2.157  1.00 22.25           C
ATOM   1103  O   HIS A 141      54.910  45.221   3.101  1.00 18.51           O
ATOM   1104  CB  HIS A 141      52.007  44.505   2.391  1.00 19.94           C
ATOM   1105  CG  HIS A 141      50.739  43.717   2.465  1.00 21.05           C
ATOM   1106  ND1 HIS A 141      50.066  43.280   1.344  1.00 26.60           N
ATOM   1107  CD2 HIS A 141      50.026  43.272   3.529  1.00 21.14           C
ATOM   1108  CE1 HIS A 141      48.993  42.611   1.710  1.00 23.48           C
ATOM   1109  NE2 HIS A 141      48.940  42.588   3.031  1.00 25.15           N
ATOM   1110  N   ASP A 142      54.985  44.623   0.935  1.00 22.92           N
ATOM   1111  CA  ASP A 142      56.034  45.583   0.616  1.00 21.43           C
ATOM   1112  C   ASP A 142      55.453  46.985   0.457  1.00 19.83           C
ATOM   1113  O   ASP A 142      54.252  47.147   0.235  1.00 23.22           O
ATOM   1114  CB  ASP A 142      56.748  45.180  -0.674  1.00 25.37           C
ATOM   1115  CG  ASP A 142      57.696  44.014  -0.480  1.00 37.11           C
ATOM   1116  OD1 ASP A 142      58.576  44.102   0.402  1.00 41.42           O
ATOM   1117  OD2 ASP A 142      57.563  43.011  -1.211  1.00 45.64           O
ATOM   1118  N   ALA A 143      56.304  47.998   0.586  1.00 19.45           N
ATOM   1119  CA  ALA A 143      55.911  49.352   0.226  1.00 22.11           C
ATOM   1120  C   ALA A 143      55.589  49.377  -1.266  1.00 22.44           C
ATOM   1121  O   ALA A 143      56.105  48.558  -2.038  1.00 26.35           O
ATOM   1122  CB  ALA A 143      57.025  50.338   0.541  1.00 22.82           C
ATOM   1123  N   ASP A 144      54.722  50.300  -1.670  1.00 23.72           N
ATOM   1124  CA  ASP A 144      54.394  50.461  -3.084  1.00 25.47           C
ATOM   1125  C   ASP A 144      54.043  51.909  -3.379  1.00 26.94           C
ATOM   1126  O   ASP A 144      54.292  52.785  -2.552  1.00 22.45           O
ATOM   1127  CB  ASP A 144      53.273  49.500  -3.521  1.00 25.65           C
ATOM   1128  CG  ASP A 144      51.996  49.649  -2.701  1.00 27.74           C
ATOM   1129  OD1 ASP A 144      51.713  50.749  -2.194  1.00 23.71           O
ATOM   1130  OD2 ASP A 144      51.250  48.654  -2.576  1.00 30.45           O
ATOM   1131  N   ALA A 145      53.452  52.157  -4.542  1.00 26.25           N
ATOM   1132  CA  ALA A 145      53.117  53.519  -4.953  1.00 27.95           C
ATOM   1133  C   ALA A 145      52.199  54.240  -3.966  1.00 26.96           C
ATOM   1134  O   ALA A 145      52.284  55.459  -3.815  1.00 27.21           O
ATOM   1135  CB  ALA A 145      52.495  53.515  -6.353  1.00 28.46           C
ATOM   1136  N   GLN A 146      51.336  53.488  -3.289  1.00 22.84           N
ATOM   1137  CA  GLN A 146      50.351  54.078  -2.380  1.00 19.77           C
ATOM   1138  C   GLN A 146      50.797  54.050  -0.920  1.00 19.40           C
ATOM   1139  O   GLN A 146      50.409  54.914  -0.131  1.00 21.20           O
ATOM   1140  CB  GLN A 146      49.001  53.356  -2.508  1.00 28.29           C
ATOM   1141  CG  GLN A 146      48.266  53.601  -3.828  1.00 38.75           C
ATOM   1142  CD  GLN A 146      48.892  52.871  -5.007  1.00 44.05           C
ATOM   1143  OE1 GLN A 146      49.435  51.774  -4.861  1.00 44.61           O
ATOM   1144  NE2 GLN A 146      48.823  53.484  -6.183  1.00 46.19           N
ATOM   1145  N   ASN A 147      51.604  53.056  -0.565  1.00 18.35           N
ATOM   1146  CA  ASN A 147      51.973  52.820   0.832  1.00 16.55           C
ATOM   1147  C   ASN A 147      53.465  53.056   1.078  1.00 16.18           C
ATOM   1148  O   ASN A 147      54.317  52.375   0.496  1.00 19.64           O
ATOM   1149  CB  ASN A 147      51.579  51.398   1.253  1.00 16.50           C
ATOM   1150  CG  ASN A 147      50.079  51.166   1.190  1.00 17.48           C
ATOM   1151  OD1 ASN A 147      49.357  51.453   2.143  1.00 14.75           O
ATOM   1152  ND2 ASN A 147      49.601  50.653   0.061  1.00 20.35           N
ATOM   1153  N   SER A 148      53.766  54.011   1.953  1.00 16.44           N
ATOM   1154  CA  SER A 148      55.118  54.567   2.082  1.00 17.00           C
ATOM   1155  C   SER A 148      56.168  53.595   2.621  1.00 21.47           C
ATOM   1156  O   SER A 148      57.355  53.715   2.297  1.00 21.67           O
ATOM   1157  CB  SER A 148      55.080  55.804   2.983  1.00 16.58           C
ATOM   1158  OG  SER A 148      54.628  55.464   4.285  1.00 15.83           O
ATOM   1159  N   HIS A 149      55.732  52.657   3.458  1.00 16.39           N
ATOM   1160  CA  HIS A 149      56.628  51.717   4.125  1.00 16.87           C
ATOM   1161  C   HIS A 149      56.091  50.302   3.995  1.00 16.83           C
ATOM   1162  O   HIS A 149      54.904  50.106   3.739  1.00 16.61           O
ATOM   1163  CB  HIS A 149      56.739  52.057   5.620  1.00 16.83           C
ATOM   1164  CG  HIS A 149      57.379  53.382   5.898  1.00 17.37           C
ATOM   1165  ND1 HIS A 149      56.741  54.585   5.670  1.00 19.66           N
ATOM   1166  CD2 HIS A 149      58.600  53.699   6.393  1.00 22.21           C
ATOM   1167  CE1 HIS A 149      57.537  55.578   6.009  1.00 21.96           C
ATOM   1168  NE2 HIS A 149      58.677  55.068   6.453  1.00 20.75           N
ATOM   1169  N   SER A 150      56.956  49.311   4.185  1.00 18.13           N
ATOM   1170  CA  SER A 150      56.484  47.935   4.304  1.00 17.56           C
ATOM   1171  C   SER A 150      55.806  47.718   5.661  1.00 16.20           C
ATOM   1172  O   SER A 150      56.056  48.452   6.630  1.00 17.52           O
ATOM   1173  CB  SER A 150      57.619  46.932   4.090  1.00 22.95           C
ATOM   1174  OG  SER A 150      58.710  47.183   4.955  1.00 30.45           O
ATOM   1175  N   TYR A 151      54.919  46.733   5.719  1.00 15.73           N
ATOM   1176  CA  TYR A 151      54.079  46.548   6.896  1.00 15.92           C
ATOM   1177  C   TYR A 151      53.602  45.111   6.967  1.00 15.98           C
ATOM   1178  O   TYR A 151      53.514  44.419   5.949  1.00 17.40           O
ATOM   1179  CB  TYR A 151      52.888  47.522   6.873  1.00 15.17           C
ATOM   1180  CG  TYR A 151      52.079  47.476   5.595  1.00 15.14           C
ATOM   1181  CD1 TYR A 151      52.508  48.146   4.451  1.00 14.98           C
ATOM   1182  CD2 TYR A 151      50.889  46.762   5.527  1.00 17.43           C
ATOM   1183  CE1 TYR A 151      51.787  48.091   3.276  1.00 17.85           C
ATOM   1184  CE2 TYR A 151      50.154  46.710   4.357  1.00 18.68           C
ATOM   1185  CZ  TYR A 151      50.608  47.378   3.236  1.00 20.81           C
ATOM   1186  OH  TYR A 151      49.895  47.327   2.059  1.00 22.49           O
ATOM   1187  N   CYS A 152      53.312  44.653   8.176  1.00 14.31           N
ATOM   1188  CA  CYS A 152      52.836  43.290   8.351  1.00 14.57           C
ATOM   1189  C   CYS A 152      51.663  43.288   9.302  1.00 17.34           C
ATOM   1190  O   CYS A 152      51.780  43.751  10.436  1.00 15.38           O
ATOM   1191  CB  CYS A 152      53.946  42.394   8.898  1.00 17.09           C
ATOM   1192  SG  CYS A 152      53.505  40.628   8.987  1.00 23.43           S
ATOM   1193  N   PHE A 153      50.535  42.769   8.830  1.00 13.19           N
ATOM   1194  CA  PHE A 153      49.347  42.611   9.654  1.00 12.38           C
ATOM   1195  C   PHE A 153      49.483  41.336  10.479  1.00 12.85           C
ATOM   1196  O   PHE A 153      49.854  40.280   9.953  1.00 16.71           O
ATOM   1197  CB  PHE A 153      48.104  42.487   8.775  1.00 12.60           C
ATOM   1198  CG  PHE A 153      47.823  43.696   7.916  1.00 12.07           C
ATOM   1199  CD1 PHE A 153      47.794  44.977   8.458  1.00 11.32           C
ATOM   1200  CD2 PHE A 153      47.570  43.545   6.560  1.00 15.24           C
ATOM   1201  CE1 PHE A 153      47.525  46.091   7.653  1.00 12.14           C
ATOM   1202  CE2 PHE A 153      47.302  44.639   5.758  1.00 16.62           C
ATOM   1203  CZ  PHE A 153      47.278  45.917   6.303  1.00 14.90           C
ATOM   1204  N   GLU A 154      49.178  41.425  11.765  1.00 12.26           N
ATOM   1205  CA  GLU A 154      49.228  40.250  12.629  1.00 12.76           C
ATOM   1206  C   GLU A 154      48.024  40.254  13.549  1.00 12.01           C
ATOM   1207  O   GLU A 154      47.602  41.312  14.027  1.00 12.15           O
ATOM   1208  CB  GLU A 154      50.526  40.225  13.455  1.00 13.37           C
ATOM   1209  CG  GLU A 154      50.664  38.971  14.321  1.00 15.88           C
ATOM   1210  CD  GLU A 154      51.946  38.921  15.136  1.00 19.12           C
ATOM   1211  OE1 GLU A 154      52.438  39.986  15.561  1.00 23.19           O
ATOM   1212  OE2 GLU A 154      52.444  37.798  15.379  1.00 23.84           O
ATOM   1213  N   ILE A 155      47.453  39.078  13.790  1.00 12.46           N
ATOM   1214  CA  ILE A 155      46.431  38.944  14.821  1.00 12.00           C
ATOM   1215  C   ILE A 155      46.927  37.941  15.851  1.00 13.09           C
ATOM   1216  O   ILE A 155      47.407  36.865  15.495  1.00 14.30           O
ATOM   1217  CB  ILE A 155      45.077  38.477  14.248  1.00 12.09           C
ATOM   1218  CG1 ILE A 155      44.551  39.508  13.244  1.00 12.42           C
ATOM   1219  CG2 ILE A 155      44.069  38.269  15.375  1.00 13.32           C
ATOM   1220  CD1 ILE A 155      43.311  39.044  12.495  1.00 14.28           C
ATOM   1221  N   LEU A 156      46.844  38.315  17.125  1.00 12.34           N
ATOM   1222  CA  LEU A 156      47.254  37.433  18.219  1.00 13.11           C
ATOM   1223  C   LEU A 156      46.073  37.166  19.136  1.00 13.87           C
ATOM   1224  O   LEU A 156      45.226  38.044  19.334  1.00 12.05           O
ATOM   1225  CB  LEU A 156      48.408  38.053  19.010  1.00 14.01           C
ATOM   1226  CG  LEU A 156      49.655  38.304  18.158  1.00 17.56           C
ATOM   1227  CD1 LEU A 156      49.840  39.781  17.903  1.00 21.38           C
ATOM   1228  CD2 LEU A 156      50.893  37.698  18.782  1.00 22.52           C
ATOM   1229  N   GLU A 157      46.012  35.950  19.678  1.00 13.73           N
ATOM   1230  CA  GLU A 157      44.949  35.563  20.614  1.00 14.69           C
ATOM   1231  C   GLU A 157      45.577  35.143  21.924  1.00 16.97           C
ATOM   1232  O   GLU A 157      46.611  34.471  21.928  1.00 15.47           O
ATOM   1233  CB  GLU A 157      44.100  34.417  20.046  1.00 14.35           C
ATOM   1234  CG  GLU A 157      43.302  34.813  18.815  1.00 13.87           C
ATOM   1235  CD  GLU A 157      42.489  33.672  18.215  1.00 19.77           C
ATOM   1236  OE1 GLU A 157      42.498  32.546  18.763  1.00 21.77           O
ATOM   1237  OE2 GLU A 157      41.836  33.920  17.177  1.00 25.18           O
ATOM   1238  N   ARG A 158      44.964  35.532  23.040  1.00 14.25           N
ATOM   1239  CA  ARG A 158      45.537  35.222  24.345  1.00 15.11           C
ATOM   1240  C   ARG A 158      45.439  33.727  24.629  1.00 16.27           C
ATOM   1241  O   ARG A 158      44.388  33.114  24.421  1.00 19.62           O
ATOM   1242  CB  ARG A 158      44.846  36.022  25.453  1.00 17.25           C
ATOM   1243  CG  ARG A 158      45.509  35.860  26.809  1.00 20.03           C
ATOM   1244  CD  ARG A 158      44.739  36.540  27.933  1.00 21.89           C
ATOM   1245  NE  ARG A 158      44.742  37.998  27.824  1.00 18.58           N
ATOM   1246  CZ  ARG A 158      45.733  38.784  28.241  1.00 21.33           C
ATOM   1247  NH1 ARG A 158      46.819  38.261  28.795  1.00 22.89           N
ATOM   1248  NH2 ARG A 158      45.633  40.101  28.113  1.00 17.34           N
ATOM   1249  N   ARG A 159      46.540  33.136  25.080  1.00 17.83           N
ATOM   1250  CA  ARG A 159      46.538  31.717  25.422  1.00 20.37           C
ATOM   1251  C   ARG A 159      45.700  31.440  26.665  1.00 31.16           C
ATOM   1252  O   ARG A 159      45.660  32.256  27.589  1.00 29.79           O
ATOM   1253  CB  ARG A 159      47.963  31.209  25.633  1.00 22.58           C
ATOM   1254  CG  ARG A 159      48.793  31.211  24.370  1.00 25.30           C
ATOM   1255  CD  ARG A 159      50.228  30.806  24.643  1.00 34.15           C
ATOM   1256  NE  ARG A 159      51.034  30.929  23.437  1.00 39.01           N
ATOM   1257  CZ  ARG A 159      51.188  29.953  22.552  1.00 40.81           C
ATOM   1258  NH1 ARG A 159      50.602  28.780  22.758  1.00 42.18           N
ATOM   1259  NH2 ARG A 159      51.934  30.144  21.471  1.00 37.45           N
ATOM   1260  OXT ARG A 159      45.055  30.392  26.777  1.00 38.41           O
