# Supplementary material for: A non-redundant data set of nanobody-antigen crystal structures
Source: Data Brief. 2019 Mar 6;24:103754. doi: 10.1016/j.dib.2019.103754 (PMC6441729; doi:10.1016/j.dib.2019.103754)
Supplement: Multimedia component 5 [file mmc5.zip › Data_set/Ag_1/4ios_1.pdb]

ATOM      1  N   THR A  64     -26.660  -1.965 -15.097  1.00 77.46           N
ATOM      2  CA  THR A  64     -27.182  -0.613 -15.293  1.00 76.79           C
ATOM      3  C   THR A  64     -26.275   0.487 -14.683  1.00 77.40           C
ATOM      4  O   THR A  64     -26.383   0.828 -13.503  1.00 77.22           O
ATOM      5  CB  THR A  64     -28.690  -0.546 -14.965  1.00 87.76           C
ATOM      6  OG1 THR A  64     -29.376  -1.522 -15.756  1.00 91.85           O
ATOM      7  CG2 THR A  64     -29.295   0.824 -15.228  1.00 84.68           C
ATOM      8  N   LYS A  65     -25.378   1.016 -15.525  1.00 70.92           N
ATOM      9  CA  LYS A  65     -24.428   2.088 -15.246  1.00 68.76           C
ATOM     10  C   LYS A  65     -25.060   3.446 -15.622  1.00 69.41           C
ATOM     11  O   LYS A  65     -25.659   3.586 -16.696  1.00 67.80           O
ATOM     12  CB  LYS A  65     -23.160   1.877 -16.087  1.00 71.05           C
ATOM     13  CG  LYS A  65     -22.029   1.162 -15.400  1.00 88.25           C
ATOM     14  CD  LYS A  65     -20.756   1.227 -16.238  1.00100.23           C
ATOM     15  CE  LYS A  65     -19.499   0.921 -15.456  1.00108.10           C
ATOM     16  NZ  LYS A  65     -18.752   2.143 -15.083  1.00115.95           N
ATOM     17  N   SER A  66     -24.901   4.445 -14.735  1.00 63.45           N
ATOM     18  CA  SER A  66     -25.400   5.811 -14.899  1.00 61.09           C
ATOM     19  C   SER A  66     -24.240   6.787 -14.859  1.00 60.81           C
ATOM     20  O   SER A  66     -23.231   6.504 -14.217  1.00 60.39           O
ATOM     21  CB  SER A  66     -26.386   6.154 -13.789  1.00 66.10           C
ATOM     22  OG  SER A  66     -27.592   5.419 -13.917  1.00 75.27           O
ATOM     23  N   TRP A  67     -24.376   7.940 -15.540  1.00 52.85           N
ATOM     24  CA  TRP A  67     -23.366   8.999 -15.568  1.00 49.89           C
ATOM     25  C   TRP A  67     -23.983  10.338 -15.883  1.00 51.34           C
ATOM     26  O   TRP A  67     -24.877  10.431 -16.726  1.00 49.87           O
ATOM     27  CB  TRP A  67     -22.258   8.690 -16.595  1.00 47.90           C
ATOM     28  CG  TRP A  67     -21.204   9.762 -16.750  1.00 48.45           C
ATOM     29  CD1 TRP A  67     -20.063   9.909 -16.015  1.00 50.91           C
ATOM     30  CD2 TRP A  67     -21.204  10.841 -17.702  1.00 48.03           C
ATOM     31  NE1 TRP A  67     -19.341  10.995 -16.463  1.00 49.37           N
ATOM     32  CE2 TRP A  67     -20.028  11.600 -17.481  1.00 50.99           C
ATOM     33  CE3 TRP A  67     -22.095  11.256 -18.699  1.00 48.88           C
ATOM     34  CZ2 TRP A  67     -19.698  12.718 -18.261  1.00 50.33           C
ATOM     35  CZ3 TRP A  67     -21.787  12.379 -19.444  1.00 49.87           C
ATOM     36  CH2 TRP A  67     -20.598  13.097 -19.229  1.00 50.42           C
ATOM     37  N   SER A  68     -23.438  11.388 -15.261  1.00 45.94           N
ATOM     38  CA  SER A  68     -23.812  12.776 -15.487  1.00 44.63           C
ATOM     39  C   SER A  68     -22.548  13.601 -15.479  1.00 49.54           C
ATOM     40  O   SER A  68     -21.642  13.347 -14.685  1.00 49.88           O
ATOM     41  CB  SER A  68     -24.753  13.269 -14.405  1.00 47.11           C
ATOM     42  OG  SER A  68     -26.002  13.601 -14.975  1.00 56.02           O
ATOM     43  N   GLY A  69     -22.502  14.597 -16.335  1.00 46.26           N
ATOM     44  CA  GLY A  69     -21.376  15.513 -16.412  1.00 46.01           C
ATOM     45  C   GLY A  69     -21.723  16.763 -17.176  1.00 50.39           C
ATOM     46  O   GLY A  69     -22.498  16.703 -18.137  1.00 50.94           O
ATOM     47  N   GLU A  70     -21.144  17.898 -16.772  1.00 46.35           N
ATOM     48  CA  GLU A  70     -21.365  19.164 -17.466  1.00 45.90           C
ATOM     49  C   GLU A  70     -20.403  19.226 -18.675  1.00 48.44           C
ATOM     50  O   GLU A  70     -19.213  19.466 -18.497  1.00 48.29           O
ATOM     51  CB  GLU A  70     -21.172  20.330 -16.502  1.00 46.75           C
ATOM     52  CG  GLU A  70     -21.667  21.645 -17.059  1.00 53.74           C
ATOM     53  CD  GLU A  70     -20.621  22.735 -17.007  1.00 75.47           C
ATOM     54  OE1 GLU A  70     -20.328  23.215 -15.890  1.00 75.09           O
ATOM     55  OE2 GLU A  70     -20.110  23.128 -18.081  1.00 67.78           O
ATOM     56  N   LEU A  71     -20.914  18.934 -19.879  1.00 44.30           N
ATOM     57  CA  LEU A  71     -20.116  18.860 -21.113  1.00 43.65           C
ATOM     58  C   LEU A  71     -19.307  20.118 -21.401  1.00 46.56           C
ATOM     59  O   LEU A  71     -18.151  20.019 -21.794  1.00 46.78           O
ATOM     60  CB  LEU A  71     -20.992  18.517 -22.335  1.00 43.76           C
ATOM     61  CG  LEU A  71     -21.930  17.316 -22.252  1.00 48.07           C
ATOM     62  CD1 LEU A  71     -22.833  17.272 -23.485  1.00 48.74           C
ATOM     63  CD2 LEU A  71     -21.152  16.007 -22.132  1.00 48.69           C
ATOM     64  N   GLY A  72     -19.928  21.277 -21.206  1.00 42.55           N
ATOM     65  CA  GLY A  72     -19.335  22.586 -21.447  1.00 41.87           C
ATOM     66  C   GLY A  72     -20.410  23.645 -21.565  1.00 46.00           C
ATOM     67  O   GLY A  72     -21.528  23.337 -21.964  1.00 46.48           O
ATOM     68  N   GLY A  73     -20.098  24.873 -21.145  1.00 42.17           N
ATOM     69  CA  GLY A  73     -21.017  26.006 -21.226  1.00 40.91           C
ATOM     70  C   GLY A  73     -22.189  25.985 -20.269  1.00 44.03           C
ATOM     71  O   GLY A  73     -23.059  26.858 -20.338  1.00 43.06           O
ATOM     72  N   GLY A  74     -22.181  25.020 -19.347  1.00 40.34           N
ATOM     73  CA  GLY A  74     -23.243  24.809 -18.370  1.00 39.89           C
ATOM     74  C   GLY A  74     -24.182  23.685 -18.762  1.00 43.23           C
ATOM     75  O   GLY A  74     -25.076  23.341 -17.986  1.00 42.76           O
ATOM     76  N   ILE A  75     -24.030  23.132 -19.993  1.00 39.81           N
ATOM     77  CA  ILE A  75     -24.883  22.046 -20.485  1.00 40.10           C
ATOM     78  C   ILE A  75     -24.554  20.726 -19.791  1.00 43.34           C
ATOM     79  O   ILE A  75     -23.414  20.246 -19.885  1.00 44.67           O
ATOM     80  CB  ILE A  75     -24.893  21.901 -22.045  1.00 42.94           C
ATOM     81  CG1 ILE A  75     -25.342  23.217 -22.741  1.00 43.25           C
ATOM     82  CG2 ILE A  75     -25.755  20.687 -22.510  1.00 41.56           C
ATOM     83  CD1 ILE A  75     -25.207  23.206 -24.306  1.00 50.91           C
ATOM     84  N   ILE A  76     -25.553  20.140 -19.106  1.00 37.52           N
ATOM     85  CA  ILE A  76     -25.405  18.826 -18.456  1.00 36.73           C
ATOM     86  C   ILE A  76     -25.967  17.730 -19.364  1.00 41.12           C
ATOM     87  O   ILE A  76     -27.006  17.917 -19.982  1.00 40.91           O
ATOM     88  CB  ILE A  76     -26.067  18.740 -17.052  1.00 38.14           C
ATOM     89  CG1 ILE A  76     -25.766  19.973 -16.196  1.00 36.27           C
ATOM     90  CG2 ILE A  76     -25.691  17.421 -16.324  1.00 38.23           C
ATOM     91  CD1 ILE A  76     -26.790  20.110 -15.003  1.00 39.79           C
ATOM     92  N   LEU A  77     -25.275  16.590 -19.422  1.00 40.60           N
ATOM     93  CA  LEU A  77     -25.709  15.378 -20.114  1.00 40.59           C
ATOM     94  C   LEU A  77     -25.762  14.235 -19.098  1.00 45.30           C
ATOM     95  O   LEU A  77     -24.761  13.957 -18.432  1.00 46.64           O
ATOM     96  CB  LEU A  77     -24.800  15.011 -21.293  1.00 40.65           C
ATOM     97  CG  LEU A  77     -25.246  13.802 -22.152  1.00 46.25           C
ATOM     98  CD1 LEU A  77     -26.578  14.052 -22.860  1.00 45.72           C
ATOM     99  CD2 LEU A  77     -24.205  13.464 -23.185  1.00 50.13           C
ATOM    100  N   SER A  78     -26.941  13.619 -18.946  1.00 40.15           N
ATOM    101  CA  SER A  78     -27.149  12.472 -18.066  1.00 38.34           C
ATOM    102  C   SER A  78     -27.364  11.270 -18.961  1.00 41.67           C
ATOM    103  O   SER A  78     -28.106  11.353 -19.928  1.00 40.44           O
ATOM    104  CB  SER A  78     -28.360  12.677 -17.153  1.00 39.88           C
ATOM    105  OG  SER A  78     -28.180  13.808 -16.316  1.00 46.66           O
ATOM    106  N   LEU A  79     -26.674  10.171 -18.677  1.00 40.67           N
ATOM    107  CA  LEU A  79     -26.799   8.931 -19.444  1.00 41.18           C
ATOM    108  C   LEU A  79     -27.067   7.752 -18.513  1.00 48.69           C
ATOM    109  O   LEU A  79     -26.618   7.761 -17.368  1.00 48.55           O
ATOM    110  CB  LEU A  79     -25.527   8.652 -20.290  1.00 40.76           C
ATOM    111  CG  LEU A  79     -24.994   9.801 -21.159  1.00 45.11           C
ATOM    112  CD1 LEU A  79     -23.562   9.585 -21.542  1.00 44.00           C
ATOM    113  CD2 LEU A  79     -25.834  10.007 -22.390  1.00 47.59           C
ATOM    114  N   ARG A  80     -27.783   6.737 -19.023  1.00 48.27           N
ATOM    115  CA  ARG A  80     -28.085   5.468 -18.359  1.00 49.13           C
ATOM    116  C   ARG A  80     -28.031   4.371 -19.404  1.00 53.37           C
ATOM    117  O   ARG A  80     -28.806   4.406 -20.363  1.00 52.69           O
ATOM    118  CB  ARG A  80     -29.443   5.470 -17.630  1.00 51.62           C
ATOM    119  CG  ARG A  80     -29.697   4.161 -16.868  1.00 68.83           C
ATOM    120  CD  ARG A  80     -30.729   4.278 -15.772  1.00 88.63           C
ATOM    121  NE  ARG A  80     -32.021   3.737 -16.195  1.00109.22           N
ATOM    122  CZ  ARG A  80     -33.152   3.882 -15.515  1.00130.74           C
ATOM    123  NH1 ARG A  80     -33.163   4.544 -14.364  1.00120.30           N
ATOM    124  NH2 ARG A  80     -34.285   3.372 -15.984  1.00118.85           N
ATOM    125  N   LYS A  81     -27.089   3.425 -19.235  1.00 50.51           N
ATOM    126  CA  LYS A  81     -26.910   2.303 -20.149  1.00 50.96           C
ATOM    127  C   LYS A  81     -27.872   1.150 -19.801  1.00 56.80           C
ATOM    128  O   LYS A  81     -27.955   0.730 -18.643  1.00 56.28           O
ATOM    129  CB  LYS A  81     -25.449   1.832 -20.146  1.00 52.70           C
ATOM    130  CG  LYS A  81     -25.092   0.874 -21.273  1.00 68.79           C
ATOM    131  CD  LYS A  81     -23.607   0.500 -21.228  1.00 76.54           C
ATOM    132  CE  LYS A  81     -23.333  -0.835 -21.875  1.00 87.49           C
ATOM    133  NZ  LYS A  81     -23.891  -1.971 -21.087  1.00 98.46           N
ATOM    134  N   LYS A  82     -28.606   0.663 -20.811  1.00 53.50           N
ATOM    135  CA  LYS A  82     -29.529  -0.466 -20.695  1.00 54.13           C
ATOM    136  C   LYS A  82     -29.280  -1.382 -21.893  1.00 56.96           C
ATOM    137  O   LYS A  82     -29.846  -1.169 -22.976  1.00 55.58           O
ATOM    138  CB  LYS A  82     -30.995   0.004 -20.597  1.00 58.36           C
ATOM    139  CG  LYS A  82     -31.346   0.585 -19.236  1.00 87.48           C
ATOM    140  CD  LYS A  82     -32.737   0.179 -18.773  1.00106.43           C
ATOM    141  CE  LYS A  82     -32.926   0.477 -17.305  1.00123.27           C
ATOM    142  NZ  LYS A  82     -34.298   0.138 -16.840  1.00135.84           N
ATOM    143  N   GLY A  83     -28.358  -2.330 -21.705  1.00 54.03           N
ATOM    144  CA  GLY A  83     -27.926  -3.254 -22.747  1.00 54.00           C
ATOM    145  C   GLY A  83     -27.143  -2.527 -23.819  1.00 58.69           C
ATOM    146  O   GLY A  83     -26.120  -1.903 -23.520  1.00 58.81           O
ATOM    147  N   THR A  84     -27.646  -2.555 -25.061  1.00 54.89           N
ATOM    148  CA  THR A  84     -27.006  -1.866 -26.185  1.00 54.99           C
ATOM    149  C   THR A  84     -27.626  -0.476 -26.444  1.00 56.90           C
ATOM    150  O   THR A  84     -27.325   0.162 -27.452  1.00 55.84           O
ATOM    151  CB  THR A  84     -27.015  -2.736 -27.451  1.00 70.87           C
ATOM    152  OG1 THR A  84     -28.365  -3.090 -27.762  1.00 76.78           O
ATOM    153  CG2 THR A  84     -26.141  -3.978 -27.322  1.00 72.63           C
ATOM    154  N   THR A  85     -28.484  -0.017 -25.533  1.00 52.43           N
ATOM    155  CA  THR A  85     -29.164   1.261 -25.660  1.00 50.90           C
ATOM    156  C   THR A  85     -28.822   2.178 -24.499  1.00 50.20           C
ATOM    157  O   THR A  85     -28.873   1.762 -23.341  1.00 50.06           O
ATOM    158  CB  THR A  85     -30.674   1.020 -25.849  1.00 62.21           C
ATOM    159  OG1 THR A  85     -30.886   0.392 -27.124  1.00 63.32           O
ATOM    160  CG2 THR A  85     -31.501   2.305 -25.745  1.00 58.04           C
ATOM    161  N   VAL A  86     -28.469   3.430 -24.818  1.00 43.55           N
ATOM    162  CA  VAL A  86     -28.174   4.449 -23.818  1.00 41.35           C
ATOM    163  C   VAL A  86     -29.314   5.444 -23.805  1.00 39.52           C
ATOM    164  O   VAL A  86     -29.668   6.001 -24.841  1.00 38.52           O
ATOM    165  CB  VAL A  86     -26.790   5.124 -24.022  1.00 44.76           C
ATOM    166  CG1 VAL A  86     -26.518   6.166 -22.937  1.00 44.36           C
ATOM    167  CG2 VAL A  86     -25.681   4.085 -24.039  1.00 44.28           C
ATOM    168  N   GLU A  87     -29.887   5.651 -22.631  1.00 34.81           N
ATOM    169  CA  GLU A  87     -30.946   6.625 -22.367  1.00 34.08           C
ATOM    170  C   GLU A  87     -30.257   7.940 -21.988  1.00 39.04           C
ATOM    171  O   GLU A  87     -29.293   7.944 -21.195  1.00 38.52           O
ATOM    172  CB  GLU A  87     -31.822   6.149 -21.202  1.00 35.54           C
ATOM    173  CG  GLU A  87     -32.580   4.864 -21.489  1.00 47.79           C
ATOM    174  CD  GLU A  87     -33.044   4.069 -20.281  1.00 72.89           C
ATOM    175  OE1 GLU A  87     -32.771   4.490 -19.131  1.00 56.88           O
ATOM    176  OE2 GLU A  87     -33.692   3.018 -20.492  1.00 74.81           O
ATOM    177  N   TYR A  88     -30.707   9.051 -22.570  1.00 34.02           N
ATOM    178  CA  TYR A  88     -30.097  10.329 -22.247  1.00 32.20           C
ATOM    179  C   TYR A  88     -31.114  11.389 -21.830  1.00 40.42           C
ATOM    180  O   TYR A  88     -32.302  11.295 -22.160  1.00 41.61           O
ATOM    181  CB  TYR A  88     -29.212  10.822 -23.400  1.00 32.06           C
ATOM    182  CG  TYR A  88     -29.991  11.307 -24.595  1.00 32.67           C
ATOM    183  CD1 TYR A  88     -30.483  12.613 -24.647  1.00 34.07           C
ATOM    184  CD2 TYR A  88     -30.209  10.480 -25.698  1.00 32.46           C
ATOM    185  CE1 TYR A  88     -31.244  13.056 -25.726  1.00 33.29           C
ATOM    186  CE2 TYR A  88     -30.952  10.924 -26.796  1.00 32.76           C
ATOM    187  CZ  TYR A  88     -31.494  12.205 -26.786  1.00 37.81           C
ATOM    188  OH  TYR A  88     -32.221  12.692 -27.842  1.00 41.76           O
ATOM    189  N   SER A  89     -30.621  12.433 -21.160  1.00 37.77           N
ATOM    190  CA  SER A  89     -31.387  13.581 -20.718  1.00 37.69           C
ATOM    191  C   SER A  89     -30.466  14.781 -20.703  1.00 40.96           C
ATOM    192  O   SER A  89     -29.443  14.757 -20.011  1.00 41.28           O
ATOM    193  CB  SER A  89     -31.970  13.337 -19.328  1.00 43.19           C
ATOM    194  OG  SER A  89     -33.253  13.923 -19.201  1.00 56.46           O
ATOM    195  N   ILE A  90     -30.782  15.799 -21.530  1.00 36.43           N
ATOM    196  CA  ILE A  90     -30.035  17.067 -21.603  1.00 36.15           C
ATOM    197  C   ILE A  90     -30.519  17.949 -20.429  1.00 38.66           C
ATOM    198  O   ILE A  90     -31.720  17.986 -20.148  1.00 37.79           O
ATOM    199  CB  ILE A  90     -30.189  17.763 -22.991  1.00 39.29           C
ATOM    200  CG1 ILE A  90     -29.780  16.805 -24.134  1.00 39.34           C
ATOM    201  CG2 ILE A  90     -29.373  19.082 -23.063  1.00 40.18           C
ATOM    202  CD1 ILE A  90     -30.225  17.244 -25.550  1.00 49.28           C
ATOM    203  N   GLY A  91     -29.574  18.577 -19.732  1.00 35.31           N
ATOM    204  CA  GLY A  91     -29.857  19.392 -18.561  1.00 36.27           C
ATOM    205  C   GLY A  91     -29.104  20.700 -18.432  1.00 41.79           C
ATOM    206  O   GLY A  91     -28.377  21.123 -19.345  1.00 40.85           O
ATOM    207  N   GLY A  92     -29.293  21.327 -17.275  1.00 38.40           N
ATOM    208  CA  GLY A  92     -28.670  22.592 -16.941  1.00 38.05           C
ATOM    209  C   GLY A  92     -29.197  23.768 -17.736  1.00 41.73           C
ATOM    210  O   GLY A  92     -30.342  23.767 -18.196  1.00 39.44           O
ATOM    211  N   GLU A  93     -28.354  24.799 -17.865  1.00 40.83           N
ATOM    212  CA  GLU A  93     -28.662  26.032 -18.583  1.00 41.18           C
ATOM    213  C   GLU A  93     -27.363  26.617 -19.106  1.00 49.02           C
ATOM    214  O   GLU A  93     -26.309  26.405 -18.496  1.00 49.62           O
ATOM    215  CB  GLU A  93     -29.423  27.050 -17.703  1.00 41.59           C
ATOM    216  CG  GLU A  93     -28.626  27.604 -16.532  1.00 45.61           C
ATOM    217  CD  GLU A  93     -29.345  28.457 -15.501  1.00 64.52           C
ATOM    218  OE1 GLU A  93     -30.573  28.674 -15.614  1.00 53.07           O
ATOM    219  OE2 GLU A  93     -28.660  28.909 -14.559  1.00 67.05           O
ATOM    220  N   ILE A  94     -27.436  27.335 -20.240  1.00 46.83           N
ATOM    221  CA  ILE A  94     -26.236  27.948 -20.803  1.00 47.45           C
ATOM    222  C   ILE A  94     -25.729  29.095 -19.882  1.00 53.15           C
ATOM    223  O   ILE A  94     -26.434  30.072 -19.643  1.00 52.33           O
ATOM    224  CB  ILE A  94     -26.402  28.317 -22.291  1.00 50.06           C
ATOM    225  CG1 ILE A  94     -26.846  27.084 -23.105  1.00 49.90           C
ATOM    226  CG2 ILE A  94     -25.104  28.865 -22.832  1.00 51.41           C
ATOM    227  CD1 ILE A  94     -27.236  27.336 -24.576  1.00 52.93           C
ATOM    228  N   SER A  95     -24.527  28.914 -19.323  1.00 51.28           N
ATOM    229  CA  SER A  95     -23.911  29.875 -18.413  1.00 52.08           C
ATOM    230  C   SER A  95     -22.758  30.673 -19.043  1.00 59.63           C
ATOM    231  O   SER A  95     -22.323  31.672 -18.475  1.00 60.50           O
ATOM    232  CB  SER A  95     -23.460  29.178 -17.134  1.00 54.46           C
ATOM    233  OG  SER A  95     -22.505  28.165 -17.397  1.00 66.49           O
ATOM    234  N   SER A  96     -22.257  30.224 -20.195  1.00 57.94           N
ATOM    235  CA  SER A  96     -21.178  30.881 -20.936  1.00 58.62           C
ATOM    236  C   SER A  96     -21.437  30.759 -22.429  1.00 63.85           C
ATOM    237  O   SER A  96     -22.363  30.057 -22.827  1.00 62.81           O
ATOM    238  CB  SER A  96     -19.811  30.322 -20.552  1.00 61.04           C
ATOM    239  OG  SER A  96     -19.780  28.906 -20.554  1.00 67.18           O
ATOM    240  N   SER A  97     -20.658  31.477 -23.250  1.00 62.19           N
ATOM    241  CA  SER A  97     -20.847  31.465 -24.696  1.00 61.96           C
ATOM    242  C   SER A  97     -20.366  30.167 -25.322  1.00 63.09           C
ATOM    243  O   SER A  97     -19.255  29.718 -25.040  1.00 62.25           O
ATOM    244  CB  SER A  97     -20.166  32.664 -25.346  1.00 67.22           C
ATOM    245  OG  SER A  97     -20.928  33.091 -26.461  1.00 80.69           O
ATOM    246  N   ILE A  98     -21.227  29.556 -26.156  1.00 58.03           N
ATOM    247  CA  ILE A  98     -20.916  28.314 -26.864  1.00 57.44           C
ATOM    248  C   ILE A  98     -20.946  28.643 -28.335  1.00 61.61           C
ATOM    249  O   ILE A  98     -21.986  29.055 -28.848  1.00 62.27           O
ATOM    250  CB  ILE A  98     -21.871  27.138 -26.506  1.00 60.16           C
ATOM    251  CG1 ILE A  98     -21.991  26.936 -24.979  1.00 59.81           C
ATOM    252  CG2 ILE A  98     -21.434  25.847 -27.215  1.00 62.39           C
ATOM    253  CD1 ILE A  98     -23.208  26.216 -24.537  1.00 59.50           C
ATOM    254  N   LEU A  99     -19.807  28.499 -29.007  1.00 57.66           N
ATOM    255  CA  LEU A  99     -19.705  28.791 -30.437  1.00 57.90           C
ATOM    256  C   LEU A  99     -20.432  27.743 -31.268  1.00 59.60           C
ATOM    257  O   LEU A  99     -20.542  26.588 -30.852  1.00 59.21           O
ATOM    258  CB  LEU A  99     -18.226  28.870 -30.870  1.00 58.45           C
ATOM    259  CG  LEU A  99     -17.399  30.021 -30.295  1.00 63.68           C
ATOM    260  CD1 LEU A  99     -15.913  29.750 -30.425  1.00 64.23           C
ATOM    261  CD2 LEU A  99     -17.766  31.329 -30.958  1.00 67.36           C
ATOM    262  N   ALA A 100     -20.932  28.150 -32.439  1.00 54.46           N
ATOM    263  CA  ALA A 100     -21.588  27.260 -33.382  1.00 53.30           C
ATOM    264  C   ALA A 100     -20.568  26.214 -33.858  1.00 58.05           C
ATOM    265  O   ALA A 100     -19.409  26.560 -34.125  1.00 58.01           O
ATOM    266  CB  ALA A 100     -22.103  28.060 -34.563  1.00 53.68           C
ATOM    267  N   ASN A 101     -20.974  24.925 -33.869  1.00 54.24           N
ATOM    268  CA  ASN A 101     -20.166  23.785 -34.308  1.00 53.90           C
ATOM    269  C   ASN A 101     -18.905  23.533 -33.447  1.00 58.06           C
ATOM    270  O   ASN A 101     -17.971  22.860 -33.893  1.00 56.96           O
ATOM    271  CB  ASN A 101     -19.879  23.875 -35.823  1.00 55.47           C
ATOM    272  CG  ASN A 101     -21.101  24.181 -36.675  1.00 90.36           C
ATOM    273  OD1 ASN A 101     -22.188  24.531 -36.192  1.00 82.07           O
ATOM    274  ND2 ASN A 101     -20.948  24.077 -37.980  1.00 91.26           N
ATOM    275  N   SER A 102     -18.907  24.016 -32.192  1.00 55.42           N
ATOM    276  CA  SER A 102     -17.770  23.879 -31.285  1.00 55.99           C
ATOM    277  C   SER A 102     -17.812  22.629 -30.406  1.00 60.40           C
ATOM    278  O   SER A 102     -18.888  22.102 -30.114  1.00 59.89           O
ATOM    279  CB  SER A 102     -17.637  25.118 -30.401  1.00 60.16           C
ATOM    280  OG  SER A 102     -18.670  25.176 -29.428  1.00 72.70           O
ATOM    281  N   ASN A 103     -16.623  22.183 -29.961  1.00 56.70           N
ATOM    282  CA  ASN A 103     -16.450  21.066 -29.046  1.00 56.25           C
ATOM    283  C   ASN A 103     -16.799  21.531 -27.623  1.00 60.02           C
ATOM    284  O   ASN A 103     -16.461  22.659 -27.237  1.00 60.50           O
ATOM    285  CB  ASN A 103     -15.003  20.576 -29.087  1.00 56.96           C
ATOM    286  CG  ASN A 103     -14.592  19.850 -30.345  1.00 81.82           C
ATOM    287  OD1 ASN A 103     -15.412  19.278 -31.070  1.00 69.60           O
ATOM    288  ND2 ASN A 103     -13.288  19.820 -30.604  1.00 78.49           N
ATOM    289  N   LEU A 104     -17.504  20.688 -26.853  1.00 54.84           N
ATOM    290  CA  LEU A 104     -17.821  20.992 -25.458  1.00 53.92           C
ATOM    291  C   LEU A 104     -16.718  20.260 -24.698  1.00 57.50           C
ATOM    292  O   LEU A 104     -16.713  19.032 -24.604  1.00 56.13           O
ATOM    293  CB  LEU A 104     -19.245  20.551 -25.066  1.00 53.30           C
ATOM    294  CG  LEU A 104     -20.377  21.219 -25.862  1.00 57.53           C
ATOM    295  CD1 LEU A 104     -21.589  20.312 -25.974  1.00 57.78           C
ATOM    296  CD2 LEU A 104     -20.743  22.584 -25.300  1.00 58.54           C
ATOM    297  N   VAL A 105     -15.717  21.033 -24.271  1.00 54.87           N
ATOM    298  CA  VAL A 105     -14.458  20.553 -23.702  1.00 55.00           C
ATOM    299  C   VAL A 105     -14.345  20.437 -22.194  1.00 60.87           C
ATOM    300  O   VAL A 105     -13.275  20.049 -21.707  1.00 62.61           O
ATOM    301  CB  VAL A 105     -13.236  21.267 -24.338  1.00 58.39           C
ATOM    302  CG1 VAL A 105     -13.171  20.990 -25.839  1.00 57.92           C
ATOM    303  CG2 VAL A 105     -13.255  22.776 -24.053  1.00 58.35           C
ATOM    304  N   ASN A 106     -15.419  20.740 -21.444  1.00 56.16           N
ATOM    305  CA  ASN A 106     -15.354  20.597 -19.987  1.00 55.44           C
ATOM    306  C   ASN A 106     -15.409  19.123 -19.550  1.00 59.55           C
ATOM    307  O   ASN A 106     -14.673  18.721 -18.644  1.00 60.86           O
ATOM    308  CB  ASN A 106     -16.417  21.432 -19.272  1.00 53.44           C
ATOM    309  CG  ASN A 106     -16.248  21.441 -17.772  1.00 76.48           C
ATOM    310  OD1 ASN A 106     -17.042  20.850 -17.038  1.00 65.74           O
ATOM    311  ND2 ASN A 106     -15.187  22.081 -17.286  1.00 71.41           N
ATOM    312  N   ARG A 107     -16.270  18.323 -20.190  1.00 54.52           N
ATOM    313  CA  ARG A 107     -16.416  16.906 -19.860  1.00 53.26           C
ATOM    314  C   ARG A 107     -16.614  16.074 -21.087  1.00 54.97           C
ATOM    315  O   ARG A 107     -17.319  16.476 -22.008  1.00 54.28           O
ATOM    316  CB  ARG A 107     -17.584  16.682 -18.885  1.00 54.45           C
ATOM    317  CG  ARG A 107     -17.289  15.735 -17.731  1.00 73.65           C
ATOM    318  CD  ARG A 107     -16.533  16.451 -16.627  1.00 96.84           C
ATOM    319  NE  ARG A 107     -15.527  15.601 -15.982  1.00118.98           N
ATOM    320  CZ  ARG A 107     -14.332  15.300 -16.494  1.00140.41           C
ATOM    321  NH1 ARG A 107     -13.487  14.535 -15.816  1.00129.31           N
ATOM    322  NH2 ARG A 107     -13.979  15.753 -17.694  1.00129.42           N
ATOM    323  N   SER A 108     -15.994  14.898 -21.088  1.00 51.75           N
ATOM    324  CA  SER A 108     -16.090  13.912 -22.152  1.00 50.94           C
ATOM    325  C   SER A 108     -16.996  12.808 -21.684  1.00 51.73           C
ATOM    326  O   SER A 108     -16.994  12.481 -20.495  1.00 51.52           O
ATOM    327  CB  SER A 108     -14.716  13.323 -22.455  1.00 55.39           C
ATOM    328  OG  SER A 108     -14.062  14.025 -23.494  1.00 65.51           O
ATOM    329  N   VAL A 109     -17.726  12.196 -22.613  1.00 46.07           N
ATOM    330  CA  VAL A 109     -18.594  11.078 -22.269  1.00 45.88           C
ATOM    331  C   VAL A 109     -17.680   9.871 -22.026  1.00 52.20           C
ATOM    332  O   VAL A 109     -16.846   9.586 -22.891  1.00 52.17           O
ATOM    333  CB  VAL A 109     -19.661  10.827 -23.380  1.00 48.62           C
ATOM    334  CG1 VAL A 109     -20.416   9.526 -23.164  1.00 47.36           C
ATOM    335  CG2 VAL A 109     -20.628  11.998 -23.476  1.00 48.60           C
ATOM    336  N   PRO A 110     -17.803   9.153 -20.878  1.00 51.40           N
ATOM    337  CA  PRO A 110     -16.967   7.960 -20.651  1.00 51.36           C
ATOM    338  C   PRO A 110     -17.183   6.912 -21.734  1.00 57.32           C
ATOM    339  O   PRO A 110     -18.272   6.821 -22.301  1.00 57.52           O
ATOM    340  CB  PRO A 110     -17.446   7.437 -19.292  1.00 52.78           C
ATOM    341  CG  PRO A 110     -18.083   8.587 -18.645  1.00 57.44           C
ATOM    342  CD  PRO A 110     -18.744   9.340 -19.761  1.00 53.67           C
ATOM    343  N   ASN A 111     -16.135   6.124 -22.000  1.00 55.09           N
ATOM    344  CA  ASN A 111     -16.022   5.075 -23.018  1.00 54.79           C
ATOM    345  C   ASN A 111     -17.207   4.106 -23.124  1.00 56.71           C
ATOM    346  O   ASN A 111     -17.607   3.763 -24.237  1.00 55.59           O
ATOM    347  CB  ASN A 111     -14.715   4.315 -22.794  1.00 58.29           C
ATOM    348  CG  ASN A 111     -14.525   3.147 -23.715  1.00 84.14           C
ATOM    349  OD1 ASN A 111     -14.173   3.309 -24.894  1.00 71.61           O
ATOM    350  ND2 ASN A 111     -14.815   1.951 -23.208  1.00 81.81           N
ATOM    351  N   GLU A 112     -17.752   3.662 -21.979  1.00 52.68           N
ATOM    352  CA  GLU A 112     -18.872   2.716 -21.912  1.00 50.99           C
ATOM    353  C   GLU A 112     -20.185   3.275 -22.455  1.00 52.37           C
ATOM    354  O   GLU A 112     -21.109   2.510 -22.743  1.00 51.49           O
ATOM    355  CB  GLU A 112     -19.025   2.127 -20.502  1.00 52.44           C
ATOM    356  CG  GLU A 112     -19.301   3.131 -19.386  1.00 65.95           C
ATOM    357  CD  GLU A 112     -18.124   3.790 -18.688  1.00 90.99           C
ATOM    358  OE1 GLU A 112     -18.282   4.112 -17.488  1.00 78.66           O
ATOM    359  OE2 GLU A 112     -17.069   4.009 -19.331  1.00 90.07           O
ATOM    360  N   PHE A 113     -20.251   4.614 -22.637  1.00 48.36           N
ATOM    361  CA  PHE A 113     -21.429   5.282 -23.203  1.00 46.85           C
ATOM    362  C   PHE A 113     -21.151   5.829 -24.587  1.00 49.89           C
ATOM    363  O   PHE A 113     -22.051   6.382 -25.211  1.00 48.52           O
ATOM    364  CB  PHE A 113     -21.936   6.384 -22.272  1.00 47.60           C
ATOM    365  CG  PHE A 113     -22.261   5.937 -20.874  1.00 47.95           C
ATOM    366  CD1 PHE A 113     -23.491   5.345 -20.583  1.00 49.60           C
ATOM    367  CD2 PHE A 113     -21.361   6.152 -19.836  1.00 49.24           C
ATOM    368  CE1 PHE A 113     -23.811   4.983 -19.282  1.00 50.63           C
ATOM    369  CE2 PHE A 113     -21.670   5.768 -18.538  1.00 51.65           C
ATOM    370  CZ  PHE A 113     -22.891   5.183 -18.270  1.00 50.16           C
ATOM    371  N   CYS A 114     -19.923   5.653 -25.094  1.00 49.02           N
ATOM    372  CA  CYS A 114     -19.569   6.134 -26.423  1.00 49.82           C
ATOM    373  C   CYS A 114     -20.089   5.213 -27.539  1.00 54.82           C
ATOM    374  O   CYS A 114     -19.882   3.995 -27.491  1.00 54.32           O
ATOM    375  CB  CYS A 114     -18.073   6.381 -26.540  1.00 50.70           C
ATOM    376  SG  CYS A 114     -17.486   7.766 -25.542  1.00 55.18           S
ATOM    377  N   PRO A 115     -20.790   5.775 -28.540  1.00 51.25           N
ATOM    378  CA  PRO A 115     -21.336   4.929 -29.611  1.00 50.82           C
ATOM    379  C   PRO A 115     -20.311   4.565 -30.687  1.00 52.80           C
ATOM    380  O   PRO A 115     -19.249   5.170 -30.741  1.00 51.47           O
ATOM    381  CB  PRO A 115     -22.472   5.784 -30.163  1.00 52.91           C
ATOM    382  CG  PRO A 115     -22.015   7.184 -29.952  1.00 57.27           C
ATOM    383  CD  PRO A 115     -21.137   7.196 -28.740  1.00 53.09           C
ATOM    384  N   ARG A 116     -20.619   3.555 -31.525  1.00 50.16           N
ATOM    385  CA  ARG A 116     -19.776   3.121 -32.642  1.00 50.83           C
ATOM    386  C   ARG A 116     -19.914   4.187 -33.752  1.00 56.02           C
ATOM    387  O   ARG A 116     -18.935   4.558 -34.394  1.00 56.07           O
ATOM    388  CB  ARG A 116     -20.240   1.733 -33.144  1.00 54.14           C
ATOM    389  CG  ARG A 116     -19.461   1.180 -34.336  1.00 73.20           C
ATOM    390  CD  ARG A 116     -20.330   0.306 -35.231  1.00 97.90           C
ATOM    391  NE  ARG A 116     -20.370  -1.091 -34.792  1.00119.18           N
ATOM    392  CZ  ARG A 116     -21.258  -1.993 -35.211  1.00137.46           C
ATOM    393  NH1 ARG A 116     -22.214  -1.649 -36.066  1.00126.24           N
ATOM    394  NH2 ARG A 116     -21.213  -3.239 -34.755  1.00123.18           N
ATOM    395  N   ASN A 117     -21.144   4.690 -33.937  1.00 53.25           N
ATOM    396  CA  ASN A 117     -21.494   5.714 -34.921  1.00 52.85           C
ATOM    397  C   ASN A 117     -21.879   7.017 -34.238  1.00 54.21           C
ATOM    398  O   ASN A 117     -22.513   6.990 -33.183  1.00 53.38           O
ATOM    399  CB  ASN A 117     -22.665   5.236 -35.789  1.00 55.56           C
ATOM    400  CG  ASN A 117     -22.490   3.852 -36.361  1.00 68.60           C
ATOM    401  OD1 ASN A 117     -21.668   3.614 -37.252  1.00 65.12           O
ATOM    402  ND2 ASN A 117     -23.258   2.910 -35.849  1.00 52.65           N
ATOM    403  N   ARG A 118     -21.517   8.147 -34.855  1.00 49.60           N
ATOM    404  CA  ARG A 118     -21.823   9.500 -34.387  1.00 50.11           C
ATOM    405  C   ARG A 118     -23.343   9.656 -34.237  1.00 52.52           C
ATOM    406  O   ARG A 118     -24.083   9.478 -35.214  1.00 51.66           O
ATOM    407  CB  ARG A 118     -21.244  10.539 -35.386  1.00 50.69           C
ATOM    408  CG  ARG A 118     -21.243  11.983 -34.919  1.00 58.62           C
ATOM    409  CD  ARG A 118     -20.445  12.812 -35.901  1.00 67.10           C
ATOM    410  NE  ARG A 118     -19.121  13.129 -35.382  1.00 66.12           N
ATOM    411  CZ  ARG A 118     -18.785  14.306 -34.864  1.00 75.19           C
ATOM    412  NH1 ARG A 118     -19.670  15.293 -34.812  1.00 52.99           N
ATOM    413  NH2 ARG A 118     -17.558  14.513 -34.414  1.00 63.84           N
ATOM    414  N   CYS A 119     -23.797   9.884 -32.993  1.00 48.23           N
ATOM    415  CA  CYS A 119     -25.216  10.063 -32.672  1.00 47.47           C
ATOM    416  C   CYS A 119     -25.570  11.537 -32.483  1.00 45.49           C
ATOM    417  O   CYS A 119     -24.813  12.248 -31.851  1.00 44.75           O
ATOM    418  CB  CYS A 119     -25.608   9.213 -31.470  1.00 48.72           C
ATOM    419  SG  CYS A 119     -25.510   7.428 -31.783  1.00 53.19           S
ATOM    420  N   SER A 120     -26.682  12.003 -33.096  1.00 39.13           N
ATOM    421  CA  SER A 120     -27.140  13.407 -33.081  1.00 35.94           C
ATOM    422  C   SER A 120     -28.362  13.556 -32.190  1.00 37.46           C
ATOM    423  O   SER A 120     -29.456  13.147 -32.561  1.00 38.69           O
ATOM    424  CB  SER A 120     -27.419  13.897 -34.503  1.00 35.21           C
ATOM    425  OG  SER A 120     -26.292  13.697 -35.345  1.00 36.41           O
ATOM    426  N   LEU A 121     -28.182  14.126 -31.016  1.00 33.63           N
ATOM    427  CA  LEU A 121     -29.245  14.264 -30.021  1.00 33.17           C
ATOM    428  C   LEU A 121     -29.929  15.596 -30.127  1.00 36.63           C
ATOM    429  O   LEU A 121     -29.347  16.624 -29.786  1.00 38.52           O
ATOM    430  CB  LEU A 121     -28.725  14.043 -28.590  1.00 33.42           C
ATOM    431  CG  LEU A 121     -27.662  12.960 -28.355  1.00 39.12           C
ATOM    432  CD1 LEU A 121     -27.287  12.902 -26.883  1.00 40.16           C
ATOM    433  CD2 LEU A 121     -28.163  11.583 -28.797  1.00 41.55           C
ATOM    434  N   VAL A 122     -31.171  15.567 -30.588  1.00 31.10           N
ATOM    435  CA  VAL A 122     -32.009  16.724 -30.813  1.00 30.43           C
ATOM    436  C   VAL A 122     -32.637  17.199 -29.514  1.00 34.65           C
ATOM    437  O   VAL A 122     -33.404  16.482 -28.870  1.00 35.63           O
ATOM    438  CB  VAL A 122     -33.053  16.478 -31.961  1.00 32.60           C
ATOM    439  CG1 VAL A 122     -33.915  17.724 -32.216  1.00 31.89           C
ATOM    440  CG2 VAL A 122     -32.356  16.054 -33.252  1.00 32.01           C
ATOM    441  N   GLY A 123     -32.358  18.430 -29.168  1.00 31.75           N
ATOM    442  CA  GLY A 123     -32.933  19.054 -27.985  1.00 31.61           C
ATOM    443  C   GLY A 123     -33.710  20.301 -28.348  1.00 34.07           C
ATOM    444  O   GLY A 123     -33.744  20.676 -29.518  1.00 31.60           O
ATOM    445  N   HIS A 124     -34.357  20.928 -27.343  1.00 31.05           N
ATOM    446  CA  HIS A 124     -35.169  22.133 -27.495  1.00 31.79           C
ATOM    447  C   HIS A 124     -34.857  23.124 -26.370  1.00 36.89           C
ATOM    448  O   HIS A 124     -34.661  22.718 -25.228  1.00 36.67           O
ATOM    449  CB  HIS A 124     -36.685  21.785 -27.550  1.00 32.29           C
ATOM    450  CG  HIS A 124     -37.604  22.986 -27.533  1.00 35.94           C
ATOM    451  ND1 HIS A 124     -38.338  23.335 -26.397  1.00 37.48           N
ATOM    452  CD2 HIS A 124     -37.846  23.905 -28.495  1.00 36.53           C
ATOM    453  CE1 HIS A 124     -39.005  24.428 -26.720  1.00 35.64           C
ATOM    454  NE2 HIS A 124     -38.733  24.817 -27.964  1.00 35.87           N
ATOM    455  N   MET A 125     -34.837  24.424 -26.703  1.00 35.31           N
ATOM    456  CA  MET A 125     -34.590  25.500 -25.724  1.00 35.79           C
ATOM    457  C   MET A 125     -35.927  25.943 -25.128  1.00 39.57           C
ATOM    458  O   MET A 125     -36.849  26.251 -25.865  1.00 39.60           O
ATOM    459  CB  MET A 125     -33.845  26.689 -26.384  1.00 37.84           C
ATOM    460  CG  MET A 125     -32.557  26.287 -27.100  1.00 41.52           C
ATOM    461  SD  MET A 125     -31.239  25.674 -26.008  1.00 45.76           S
ATOM    462  CE  MET A 125     -30.758  27.165 -25.247  1.00 42.10           C
ATOM    463  N   VAL A 126     -36.036  25.931 -23.796  1.00 38.33           N
ATOM    464  CA  VAL A 126     -37.248  26.323 -23.055  1.00 38.57           C
ATOM    465  C   VAL A 126     -37.724  27.748 -23.396  1.00 42.10           C
ATOM    466  O   VAL A 126     -36.907  28.669 -23.451  1.00 40.75           O
ATOM    467  CB  VAL A 126     -37.036  26.154 -21.527  1.00 41.38           C
ATOM    468  CG1 VAL A 126     -38.177  26.795 -20.723  1.00 41.25           C
ATOM    469  CG2 VAL A 126     -36.855  24.683 -21.149  1.00 41.27           C
ATOM    470  N   GLY A 127     -39.021  27.889 -23.633  1.00 39.56           N
ATOM    471  CA  GLY A 127     -39.650  29.193 -23.862  1.00 39.76           C
ATOM    472  C   GLY A 127     -39.792  29.714 -25.269  1.00 43.71           C
ATOM    473  O   GLY A 127     -40.413  30.756 -25.464  1.00 43.61           O
ATOM    474  N   GLY A 128     -39.210  29.028 -26.238  1.00 41.69           N
ATOM    475  CA  GLY A 128     -39.274  29.450 -27.631  1.00 42.14           C
ATOM    476  C   GLY A 128     -39.482  28.296 -28.582  1.00 47.54           C
ATOM    477  O   GLY A 128     -39.890  27.203 -28.176  1.00 47.32           O
ATOM    478  N   TRP A 129     -39.198  28.542 -29.861  1.00 44.65           N
ATOM    479  CA  TRP A 129     -39.327  27.550 -30.910  1.00 44.18           C
ATOM    480  C   TRP A 129     -37.968  26.944 -31.306  1.00 45.29           C
ATOM    481  O   TRP A 129     -37.895  26.138 -32.248  1.00 45.82           O
ATOM    482  CB  TRP A 129     -39.994  28.183 -32.144  1.00 44.27           C
ATOM    483  CG  TRP A 129     -41.385  28.708 -31.942  1.00 46.60           C
ATOM    484  CD1 TRP A 129     -41.819  29.982 -32.191  1.00 49.63           C
ATOM    485  CD2 TRP A 129     -42.556  27.940 -31.625  1.00 46.59           C
ATOM    486  NE1 TRP A 129     -43.183  30.062 -32.018  1.00 49.22           N
ATOM    487  CE2 TRP A 129     -43.662  28.825 -31.674  1.00 50.65           C
ATOM    488  CE3 TRP A 129     -42.777  26.595 -31.283  1.00 48.09           C
ATOM    489  CZ2 TRP A 129     -44.950  28.427 -31.320  1.00 50.36           C
ATOM    490  CZ3 TRP A 129     -44.067  26.185 -30.985  1.00 50.34           C
ATOM    491  CH2 TRP A 129     -45.140  27.093 -31.013  1.00 51.41           C
ATOM    492  N   ASN A 130     -36.903  27.328 -30.595  1.00 39.81           N
ATOM    493  CA  ASN A 130     -35.528  26.933 -30.880  1.00 39.06           C
ATOM    494  C   ASN A 130     -35.134  25.502 -30.592  1.00 42.03           C
ATOM    495  O   ASN A 130     -35.315  25.011 -29.476  1.00 42.80           O
ATOM    496  CB  ASN A 130     -34.537  27.914 -30.246  1.00 39.34           C
ATOM    497  CG  ASN A 130     -34.612  29.334 -30.789  1.00 62.41           C
ATOM    498  OD1 ASN A 130     -35.267  29.643 -31.805  1.00 58.47           O
ATOM    499  ND2 ASN A 130     -33.870  30.222 -30.159  1.00 46.59           N
ATOM    500  N   ALA A 131     -34.512  24.861 -31.591  1.00 36.30           N
ATOM    501  CA  ALA A 131     -34.003  23.503 -31.465  1.00 35.51           C
ATOM    502  C   ALA A 131     -32.530  23.494 -31.744  1.00 38.62           C
ATOM    503  O   ALA A 131     -32.030  24.365 -32.443  1.00 38.55           O
ATOM    504  CB  ALA A 131     -34.702  22.569 -32.443  1.00 36.29           C
ATOM    505  N   PHE A 132     -31.847  22.479 -31.245  1.00 33.29           N
ATOM    506  CA  PHE A 132     -30.431  22.280 -31.456  1.00 33.33           C
ATOM    507  C   PHE A 132     -30.169  20.764 -31.519  1.00 38.08           C
ATOM    508  O   PHE A 132     -31.093  19.963 -31.365  1.00 37.11           O
ATOM    509  CB  PHE A 132     -29.637  22.907 -30.293  1.00 34.81           C
ATOM    510  CG  PHE A 132     -29.919  22.265 -28.950  1.00 36.48           C
ATOM    511  CD1 PHE A 132     -29.185  21.166 -28.520  1.00 38.75           C
ATOM    512  CD2 PHE A 132     -30.942  22.740 -28.132  1.00 38.03           C
ATOM    513  CE1 PHE A 132     -29.460  20.554 -27.295  1.00 39.20           C
ATOM    514  CE2 PHE A 132     -31.202  22.140 -26.900  1.00 41.15           C
ATOM    515  CZ  PHE A 132     -30.471  21.040 -26.499  1.00 39.19           C
ATOM    516  N   HIS A 133     -28.904  20.396 -31.699  1.00 35.16           N
ATOM    517  CA  HIS A 133     -28.409  19.037 -31.577  1.00 34.77           C
ATOM    518  C   HIS A 133     -26.976  19.006 -31.082  1.00 38.53           C
ATOM    519  O   HIS A 133     -26.220  19.958 -31.287  1.00 38.35           O
ATOM    520  CB  HIS A 133     -28.711  18.106 -32.771  1.00 34.73           C
ATOM    521  CG  HIS A 133     -27.800  18.227 -33.953  1.00 36.88           C
ATOM    522  ND1 HIS A 133     -26.610  17.520 -34.022  1.00 38.12           N
ATOM    523  CD2 HIS A 133     -27.987  18.867 -35.128  1.00 36.95           C
ATOM    524  CE1 HIS A 133     -26.099  17.794 -35.213  1.00 36.41           C
ATOM    525  NE2 HIS A 133     -26.890  18.605 -35.903  1.00 36.66           N
ATOM    526  N   ILE A 134     -26.677  17.984 -30.296  1.00 35.19           N
ATOM    527  CA  ILE A 134     -25.360  17.704 -29.763  1.00 35.45           C
ATOM    528  C   ILE A 134     -24.990  16.317 -30.293  1.00 39.50           C
ATOM    529  O   ILE A 134     -25.799  15.384 -30.210  1.00 37.84           O
ATOM    530  CB  ILE A 134     -25.300  17.790 -28.217  1.00 38.93           C
ATOM    531  CG1 ILE A 134     -25.502  19.244 -27.717  1.00 38.21           C
ATOM    532  CG2 ILE A 134     -23.975  17.218 -27.696  1.00 40.00           C
ATOM    533  CD1 ILE A 134     -26.084  19.351 -26.320  1.00 39.18           C
ATOM    534  N   ASP A 135     -23.796  16.210 -30.893  1.00 36.89           N
ATOM    535  CA  ASP A 135     -23.285  14.954 -31.416  1.00 36.89           C
ATOM    536  C   ASP A 135     -22.422  14.289 -30.369  1.00 43.88           C
ATOM    537  O   ASP A 135     -21.653  14.966 -29.689  1.00 42.95           O
ATOM    538  CB  ASP A 135     -22.437  15.180 -32.676  1.00 38.28           C
ATOM    539  CG  ASP A 135     -23.185  15.264 -33.992  1.00 42.84           C
ATOM    540  OD1 ASP A 135     -24.393  15.570 -33.973  1.00 43.06           O
ATOM    541  OD2 ASP A 135     -22.555  15.035 -35.046  1.00 46.54           O
ATOM    542  N   ILE A 136     -22.587  12.974 -30.200  1.00 41.84           N
ATOM    543  CA  ILE A 136     -21.706  12.199 -29.341  1.00 41.41           C
ATOM    544  C   ILE A 136     -20.935  11.320 -30.343  1.00 46.72           C
ATOM    545  O   ILE A 136     -21.510  10.392 -30.913  1.00 44.71           O
ATOM    546  CB  ILE A 136     -22.375  11.351 -28.220  1.00 44.10           C
ATOM    547  CG1 ILE A 136     -23.273  12.205 -27.302  1.00 45.09           C
ATOM    548  CG2 ILE A 136     -21.285  10.616 -27.409  1.00 41.47           C
ATOM    549  CD1 ILE A 136     -23.994  11.446 -26.221  1.00 53.57           C
ATOM    550  N   PRO A 137     -19.654  11.627 -30.630  1.00 45.56           N
ATOM    551  CA  PRO A 137     -18.909  10.771 -31.558  1.00 45.43           C
ATOM    552  C   PRO A 137     -18.378   9.546 -30.818  1.00 50.60           C
ATOM    553  O   PRO A 137     -18.678   9.369 -29.638  1.00 50.15           O
ATOM    554  CB  PRO A 137     -17.794  11.686 -32.060  1.00 47.13           C
ATOM    555  CG  PRO A 137     -17.782  12.889 -31.125  1.00 51.35           C
ATOM    556  CD  PRO A 137     -18.794  12.688 -30.066  1.00 46.58           C
ATOM    557  N   SER A 138     -17.600   8.696 -31.484  1.00 48.55           N
ATOM    558  CA  SER A 138     -17.042   7.545 -30.787  1.00 49.36           C
ATOM    559  C   SER A 138     -16.004   7.968 -29.709  1.00 55.32           C
ATOM    560  O   SER A 138     -15.792   7.229 -28.742  1.00 56.73           O
ATOM    561  CB  SER A 138     -16.472   6.535 -31.778  1.00 54.08           C
ATOM    562  OG  SER A 138     -15.442   7.147 -32.532  1.00 68.13           O
ATOM    563  N   SER A 139     -15.420   9.180 -29.851  1.00 50.80           N
ATOM    564  CA  SER A 139     -14.456   9.776 -28.922  1.00 50.77           C
ATOM    565  C   SER A 139     -15.080  10.283 -27.605  1.00 56.09           C
ATOM    566  O   SER A 139     -14.376  10.383 -26.591  1.00 57.79           O
ATOM    567  CB  SER A 139     -13.713  10.924 -29.596  1.00 53.08           C
ATOM    568  OG  SER A 139     -14.548  12.060 -29.729  1.00 60.26           O
ATOM    569  N   GLY A 140     -16.353  10.665 -27.645  1.00 49.85           N
ATOM    570  CA  GLY A 140     -17.047  11.164 -26.468  1.00 48.30           C
ATOM    571  C   GLY A 140     -16.929  12.654 -26.289  1.00 51.43           C
ATOM    572  O   GLY A 140     -17.493  13.200 -25.346  1.00 51.91           O
ATOM    573  N   VAL A 141     -16.197  13.323 -27.188  1.00 48.20           N
ATOM    574  CA  VAL A 141     -16.009  14.767 -27.155  1.00 47.42           C
ATOM    575  C   VAL A 141     -17.182  15.362 -27.903  1.00 48.47           C
ATOM    576  O   VAL A 141     -17.156  15.474 -29.122  1.00 48.20           O
ATOM    577  CB  VAL A 141     -14.624  15.230 -27.698  1.00 51.92           C
ATOM    578  CG1 VAL A 141     -14.491  16.763 -27.639  1.00 51.52           C
ATOM    579  CG2 VAL A 141     -13.489  14.560 -26.923  1.00 52.01           C
ATOM    580  N   CYS A 142     -18.229  15.710 -27.165  1.00 43.86           N
ATOM    581  CA  CYS A 142     -19.458  16.243 -27.742  1.00 42.55           C
ATOM    582  C   CYS A 142     -19.303  17.557 -28.455  1.00 45.87           C
ATOM    583  O   CYS A 142     -18.439  18.361 -28.108  1.00 44.52           O
ATOM    584  CB  CYS A 142     -20.588  16.269 -26.721  1.00 41.57           C
ATOM    585  SG  CYS A 142     -20.888  14.671 -25.935  1.00 44.73           S
ATOM    586  N   GLN A 143     -20.085  17.719 -29.522  1.00 42.88           N
ATOM    587  CA  GLN A 143     -20.052  18.895 -30.371  1.00 42.62           C
ATOM    588  C   GLN A 143     -21.446  19.515 -30.461  1.00 45.98           C
ATOM    589  O   GLN A 143     -22.432  18.807 -30.696  1.00 45.40           O
ATOM    590  CB  GLN A 143     -19.502  18.517 -31.753  1.00 43.47           C
ATOM    591  CG  GLN A 143     -18.925  19.688 -32.528  1.00 54.71           C
ATOM    592  CD  GLN A 143     -18.096  19.242 -33.716  1.00 74.61           C
ATOM    593  OE1 GLN A 143     -17.691  18.067 -33.842  1.00 67.73           O
ATOM    594  NE2 GLN A 143     -17.839  20.185 -34.626  1.00 64.17           N
ATOM    595  N   TRP A 144     -21.506  20.842 -30.259  1.00 41.09           N
ATOM    596  CA  TRP A 144     -22.730  21.641 -30.281  1.00 39.35           C
ATOM    597  C   TRP A 144     -23.013  22.041 -31.725  1.00 39.00           C
ATOM    598  O   TRP A 144     -22.128  22.585 -32.389  1.00 38.06           O
ATOM    599  CB  TRP A 144     -22.542  22.860 -29.364  1.00 38.11           C
ATOM    600  CG  TRP A 144     -23.555  23.952 -29.522  1.00 38.93           C
ATOM    601  CD1 TRP A 144     -23.415  25.101 -30.237  1.00 41.84           C
ATOM    602  CD2 TRP A 144     -24.841  24.020 -28.898  1.00 38.43           C
ATOM    603  NE1 TRP A 144     -24.566  25.842 -30.165  1.00 41.23           N
ATOM    604  CE2 TRP A 144     -25.445  25.222 -29.319  1.00 41.98           C
ATOM    605  CE3 TRP A 144     -25.557  23.161 -28.046  1.00 39.55           C
ATOM    606  CZ2 TRP A 144     -26.714  25.609 -28.895  1.00 41.19           C
ATOM    607  CZ3 TRP A 144     -26.825  23.533 -27.642  1.00 41.16           C
ATOM    608  CH2 TRP A 144     -27.390  24.748 -28.064  1.00 42.03           C
ATOM    609  N   PHE A 145     -24.225  21.736 -32.228  1.00 32.45           N
ATOM    610  CA  PHE A 145     -24.567  22.068 -33.608  1.00 29.85           C
ATOM    611  C   PHE A 145     -25.684  23.072 -33.764  1.00 32.28           C
ATOM    612  O   PHE A 145     -26.256  23.214 -34.839  1.00 28.13           O
ATOM    613  CB  PHE A 145     -24.691  20.842 -34.505  1.00 30.89           C
ATOM    614  CG  PHE A 145     -23.365  20.196 -34.859  1.00 32.53           C
ATOM    615  CD1 PHE A 145     -22.514  20.781 -35.787  1.00 35.42           C
ATOM    616  CD2 PHE A 145     -22.945  19.028 -34.218  1.00 34.12           C
ATOM    617  CE1 PHE A 145     -21.271  20.215 -36.068  1.00 36.44           C
ATOM    618  CE2 PHE A 145     -21.717  18.444 -34.528  1.00 35.27           C
ATOM    619  CZ  PHE A 145     -20.898  19.024 -35.467  1.00 33.67           C
ATOM    620  N   GLY A 146     -25.948  23.792 -32.683  1.00 31.94           N
ATOM    621  CA  GLY A 146     -26.889  24.894 -32.712  1.00 34.46           C
ATOM    622  C   GLY A 146     -26.088  26.119 -33.125  1.00 42.95           C
ATOM    623  O   GLY A 146     -24.896  25.986 -33.444  1.00 43.04           O
ATOM    624  N   PRO A 147     -26.663  27.334 -33.147  1.00 40.67           N
ATOM    625  CA  PRO A 147     -25.849  28.498 -33.496  1.00 41.30           C
ATOM    626  C   PRO A 147     -25.084  28.951 -32.251  1.00 48.46           C
ATOM    627  O   PRO A 147     -25.198  28.306 -31.200  1.00 47.95           O
ATOM    628  CB  PRO A 147     -26.888  29.522 -33.962  1.00 42.74           C
ATOM    629  CG  PRO A 147     -28.086  29.196 -33.219  1.00 47.10           C
ATOM    630  CD  PRO A 147     -28.032  27.736 -32.796  1.00 42.42           C
ATOM    631  N   THR A 148     -24.323  30.061 -32.354  1.00 46.42           N
ATOM    632  CA  THR A 148     -23.608  30.589 -31.194  1.00 45.70           C
ATOM    633  C   THR A 148     -24.684  31.015 -30.194  1.00 50.49           C
ATOM    634  O   THR A 148     -25.672  31.659 -30.571  1.00 48.42           O
ATOM    635  CB  THR A 148     -22.618  31.696 -31.592  1.00 45.70           C
ATOM    636  OG1 THR A 148     -21.739  31.169 -32.582  1.00 50.54           O
ATOM    637  CG2 THR A 148     -21.784  32.170 -30.425  1.00 43.31           C
ATOM    638  N   ALA A 149     -24.538  30.563 -28.951  1.00 48.19           N
ATOM    639  CA  ALA A 149     -25.499  30.849 -27.891  1.00 48.79           C
ATOM    640  C   ALA A 149     -24.785  31.098 -26.568  1.00 55.26           C
ATOM    641  O   ALA A 149     -23.743  30.490 -26.304  1.00 55.51           O
ATOM    642  CB  ALA A 149     -26.482  29.687 -27.751  1.00 49.40           C
ATOM    643  N   SER A 150     -25.349  31.988 -25.740  1.00 52.77           N
ATOM    644  CA  SER A 150     -24.793  32.328 -24.429  1.00 53.79           C
ATOM    645  C   SER A 150     -25.873  32.281 -23.335  1.00 56.36           C
ATOM    646  O   SER A 150     -25.572  32.448 -22.156  1.00 56.90           O
ATOM    647  CB  SER A 150     -24.096  33.686 -24.480  1.00 58.32           C
ATOM    648  OG  SER A 150     -24.976  34.678 -24.983  1.00 69.07           O
ATOM    649  N   SER A 151     -27.122  32.022 -23.732  1.00 51.20           N
ATOM    650  CA  SER A 151     -28.248  31.899 -22.807  1.00 50.73           C
ATOM    651  C   SER A 151     -29.254  30.829 -23.279  1.00 51.79           C
ATOM    652  O   SER A 151     -29.268  30.435 -24.456  1.00 50.46           O
ATOM    653  CB  SER A 151     -28.936  33.246 -22.600  1.00 53.72           C
ATOM    654  OG  SER A 151     -29.480  33.760 -23.805  1.00 61.72           O
ATOM    655  N   GLY A 152     -30.078  30.374 -22.346  1.00 46.84           N
ATOM    656  CA  GLY A 152     -31.098  29.378 -22.619  1.00 45.57           C
ATOM    657  C   GLY A 152     -31.033  28.139 -21.754  1.00 46.78           C
ATOM    658  O   GLY A 152     -30.002  27.848 -21.139  1.00 44.87           O
ATOM    659  N   THR A 153     -32.158  27.414 -21.705  1.00 42.87           N
ATOM    660  CA  THR A 153     -32.346  26.191 -20.929  1.00 41.73           C
ATOM    661  C   THR A 153     -32.506  25.009 -21.910  1.00 43.68           C
ATOM    662  O   THR A 153     -33.597  24.823 -22.454  1.00 43.57           O
ATOM    663  CB  THR A 153     -33.523  26.375 -19.943  1.00 47.36           C
ATOM    664  OG1 THR A 153     -33.380  27.633 -19.279  1.00 47.34           O
ATOM    665  CG2 THR A 153     -33.624  25.254 -18.929  1.00 43.34           C
ATOM    666  N   PRO A 154     -31.413  24.241 -22.187  1.00 38.09           N
ATOM    667  CA  PRO A 154     -31.522  23.113 -23.122  1.00 36.82           C
ATOM    668  C   PRO A 154     -32.152  21.866 -22.489  1.00 36.98           C
ATOM    669  O   PRO A 154     -31.764  21.473 -21.392  1.00 35.46           O
ATOM    670  CB  PRO A 154     -30.062  22.865 -23.537  1.00 38.67           C
ATOM    671  CG  PRO A 154     -29.269  23.254 -22.347  1.00 43.50           C
ATOM    672  CD  PRO A 154     -30.048  24.342 -21.627  1.00 39.37           C
ATOM    673  N   ARG A 155     -33.111  21.232 -23.187  1.00 32.18           N
ATOM    674  CA  ARG A 155     -33.772  20.005 -22.708  1.00 30.52           C
ATOM    675  C   ARG A 155     -33.936  19.006 -23.849  1.00 33.81           C
ATOM    676  O   ARG A 155     -33.978  19.413 -25.000  1.00 33.87           O
ATOM    677  CB  ARG A 155     -35.153  20.301 -22.056  1.00 29.25           C
ATOM    678  CG  ARG A 155     -35.117  21.114 -20.753  1.00 40.16           C
ATOM    679  CD  ARG A 155     -34.552  20.317 -19.589  1.00 44.53           C
ATOM    680  NE  ARG A 155     -34.536  21.093 -18.349  1.00 42.40           N
ATOM    681  CZ  ARG A 155     -33.526  21.862 -17.953  1.00 50.37           C
ATOM    682  NH1 ARG A 155     -32.437  21.986 -18.706  1.00 28.61           N
ATOM    683  NH2 ARG A 155     -33.594  22.509 -16.802  1.00 38.71           N
ATOM    684  N   GLY A 156     -34.090  17.727 -23.519  1.00 29.76           N
ATOM    685  CA  GLY A 156     -34.243  16.669 -24.499  1.00 28.86           C
ATOM    686  C   GLY A 156     -33.930  15.286 -23.962  1.00 33.21           C
ATOM    687  O   GLY A 156     -32.828  15.030 -23.508  1.00 33.16           O
ATOM    688  N   THR A 157     -34.904  14.393 -24.035  1.00 30.73           N
ATOM    689  CA  THR A 157     -34.854  13.014 -23.576  1.00 30.48           C
ATOM    690  C   THR A 157     -35.003  12.094 -24.776  1.00 35.87           C
ATOM    691  O   THR A 157     -35.803  12.345 -25.682  1.00 34.56           O
ATOM    692  CB  THR A 157     -35.943  12.771 -22.496  1.00 34.75           C
ATOM    693  OG1 THR A 157     -35.640  13.585 -21.370  1.00 41.16           O
ATOM    694  CG2 THR A 157     -36.005  11.347 -22.021  1.00 32.94           C
ATOM    695  N   GLY A 158     -34.216  11.040 -24.764  1.00 34.10           N
ATOM    696  CA  GLY A 158     -34.243  10.026 -25.801  1.00 34.40           C
ATOM    697  C   GLY A 158     -33.275   8.894 -25.555  1.00 39.79           C
ATOM    698  O   GLY A 158     -32.780   8.691 -24.433  1.00 39.22           O
ATOM    699  N   THR A 159     -33.000   8.153 -26.629  1.00 37.41           N
ATOM    700  CA  THR A 159     -32.078   7.027 -26.605  1.00 37.46           C
ATOM    701  C   THR A 159     -31.160   7.080 -27.794  1.00 44.08           C
ATOM    702  O   THR A 159     -31.482   7.709 -28.806  1.00 44.90           O
ATOM    703  CB  THR A 159     -32.826   5.689 -26.608  1.00 43.14           C
ATOM    704  OG1 THR A 159     -33.589   5.569 -27.809  1.00 49.72           O
ATOM    705  CG2 THR A 159     -33.691   5.483 -25.380  1.00 39.33           C
ATOM    706  N   TYR A 160     -30.001   6.424 -27.669  1.00 41.20           N
ATOM    707  CA  TYR A 160     -29.062   6.249 -28.768  1.00 41.10           C
ATOM    708  C   TYR A 160     -28.422   4.876 -28.661  1.00 46.69           C
ATOM    709  O   TYR A 160     -28.317   4.341 -27.547  1.00 45.22           O
ATOM    710  CB  TYR A 160     -28.073   7.414 -28.941  1.00 42.12           C
ATOM    711  CG  TYR A 160     -27.034   7.530 -27.853  1.00 42.21           C
ATOM    712  CD1 TYR A 160     -25.829   6.846 -27.940  1.00 44.03           C
ATOM    713  CD2 TYR A 160     -27.222   8.389 -26.777  1.00 42.76           C
ATOM    714  CE1 TYR A 160     -24.857   6.970 -26.952  1.00 45.70           C
ATOM    715  CE2 TYR A 160     -26.253   8.531 -25.787  1.00 43.91           C
ATOM    716  CZ  TYR A 160     -25.065   7.829 -25.883  1.00 48.63           C
ATOM    717  OH  TYR A 160     -24.108   7.968 -24.906  1.00 44.77           O
ATOM    718  N   PRO A 161     -28.070   4.233 -29.797  1.00 46.60           N
ATOM    719  CA  PRO A 161     -27.541   2.868 -29.703  1.00 47.36           C
ATOM    720  C   PRO A 161     -26.044   2.784 -29.495  1.00 55.40           C
ATOM    721  O   PRO A 161     -25.281   3.656 -29.918  1.00 54.40           O
ATOM    722  CB  PRO A 161     -27.960   2.236 -31.030  1.00 48.68           C
ATOM    723  CG  PRO A 161     -28.020   3.378 -31.997  1.00 52.53           C
ATOM    724  CD  PRO A 161     -28.170   4.671 -31.210  1.00 48.06           C
ATOM    725  N   ILE A 162     -25.642   1.675 -28.882  1.00 56.50           N
ATOM    726  CA  ILE A 162     -24.272   1.276 -28.600  1.00 58.84           C
ATOM    727  C   ILE A 162     -24.090  -0.202 -29.034  1.00 68.21           C
ATOM    728  O   ILE A 162     -25.000  -0.752 -29.660  1.00 69.25           O
ATOM    729  CB  ILE A 162     -23.989   1.583 -27.105  1.00 62.39           C
ATOM    730  CG1 ILE A 162     -22.695   2.335 -26.945  1.00 63.38           C
ATOM    731  CG2 ILE A 162     -24.159   0.415 -26.126  1.00 63.18           C
ATOM    732  CD1 ILE A 162     -22.947   3.565 -26.360  1.00 73.60           C
ATOM    733  N   ASP A 163     -22.928  -0.832 -28.760  1.00 67.96           N
ATOM    734  CA  ASP A 163     -22.708  -2.238 -29.119  1.00117.04           C
ATOM    735  C   ASP A 163     -22.172  -3.094 -27.956  1.00146.10           C
ATOM    736  O   ASP A 163     -21.003  -3.481 -27.908  1.00108.60           O
ATOM    737  CB  ASP A 163     -21.897  -2.382 -30.420  1.00119.29           C
ATOM    738  CG  ASP A 163     -22.552  -1.746 -31.638  1.00132.70           C
ATOM    739  OD1 ASP A 163     -23.722  -2.089 -31.935  1.00133.77           O
ATOM    740  OD2 ASP A 163     -21.891  -0.919 -32.298  1.00139.29           O
ATOM    741  N   LYS B  65     -50.654  -2.405 -23.518  1.00 48.34           N
ATOM    742  CA  LYS B  65     -51.624  -1.373 -23.178  1.00 47.16           C
ATOM    743  C   LYS B  65     -51.390  -0.105 -24.005  1.00 43.38           C
ATOM    744  O   LYS B  65     -50.258   0.371 -24.112  1.00 41.23           O
ATOM    745  CB  LYS B  65     -51.561  -1.053 -21.683  1.00 51.89           C
ATOM    746  CG  LYS B  65     -52.792  -1.502 -20.897  1.00 78.30           C
ATOM    747  CD  LYS B  65     -52.695  -1.011 -19.450  1.00 96.55           C
ATOM    748  CE  LYS B  65     -53.991  -1.139 -18.690  1.00109.83           C
ATOM    749  NZ  LYS B  65     -54.808   0.100 -18.795  1.00118.67           N
ATOM    750  N   SER B  66     -52.475   0.430 -24.580  1.00 35.99           N
ATOM    751  CA  SER B  66     -52.498   1.640 -25.402  1.00 34.74           C
ATOM    752  C   SER B  66     -53.366   2.698 -24.752  1.00 35.91           C
ATOM    753  O   SER B  66     -54.321   2.375 -24.041  1.00 36.81           O
ATOM    754  CB  SER B  66     -53.052   1.327 -26.785  1.00 37.90           C
ATOM    755  OG  SER B  66     -52.120   0.548 -27.514  1.00 56.42           O
ATOM    756  N   TRP B  67     -53.057   3.969 -25.006  1.00 28.86           N
ATOM    757  CA  TRP B  67     -53.845   5.078 -24.476  1.00 27.08           C
ATOM    758  C   TRP B  67     -53.666   6.304 -25.358  1.00 30.59           C
ATOM    759  O   TRP B  67     -52.568   6.577 -25.855  1.00 27.75           O
ATOM    760  CB  TRP B  67     -53.441   5.414 -23.022  1.00 24.55           C
ATOM    761  CG  TRP B  67     -54.108   6.618 -22.424  1.00 24.08           C
ATOM    762  CD1 TRP B  67     -55.274   6.632 -21.709  1.00 26.70           C
ATOM    763  CD2 TRP B  67     -53.625   7.971 -22.434  1.00 23.01           C
ATOM    764  NE1 TRP B  67     -55.539   7.912 -21.260  1.00 25.39           N
ATOM    765  CE2 TRP B  67     -54.545   8.752 -21.695  1.00 26.08           C
ATOM    766  CE3 TRP B  67     -52.505   8.604 -22.993  1.00 24.13           C
ATOM    767  CZ2 TRP B  67     -54.376  10.124 -21.496  1.00 24.94           C
ATOM    768  CZ3 TRP B  67     -52.356   9.978 -22.825  1.00 24.29           C
ATOM    769  CH2 TRP B  67     -53.283  10.723 -22.078  1.00 24.41           C
ATOM    770  N   SER B  68     -54.748   7.085 -25.455  1.00 27.63           N
ATOM    771  CA  SER B  68     -54.807   8.316 -26.181  1.00 27.31           C
ATOM    772  C   SER B  68     -55.590   9.304 -25.359  1.00 30.41           C
ATOM    773  O   SER B  68     -56.612   8.956 -24.773  1.00 29.42           O
ATOM    774  CB  SER B  68     -55.481   8.089 -27.534  1.00 32.19           C
ATOM    775  OG  SER B  68     -54.559   8.212 -28.597  1.00 40.47           O
ATOM    776  N   GLY B  69     -55.100  10.530 -25.345  1.00 26.90           N
ATOM    777  CA  GLY B  69     -55.742  11.622 -24.633  1.00 26.05           C
ATOM    778  C   GLY B  69     -55.399  12.974 -25.208  1.00 30.52           C
ATOM    779  O   GLY B  69     -54.299  13.199 -25.705  1.00 28.37           O
ATOM    780  N   GLU B  70     -56.353  13.883 -25.135  1.00 30.46           N
ATOM    781  CA  GLU B  70     -56.198  15.266 -25.550  1.00 29.62           C
ATOM    782  C   GLU B  70     -55.710  16.018 -24.285  1.00 32.90           C
ATOM    783  O   GLU B  70     -56.503  16.445 -23.430  1.00 30.59           O
ATOM    784  CB  GLU B  70     -57.550  15.766 -26.052  1.00 30.81           C
ATOM    785  CG  GLU B  70     -57.475  17.041 -26.858  1.00 39.60           C
ATOM    786  CD  GLU B  70     -57.636  18.290 -26.018  1.00 58.75           C
ATOM    787  OE1 GLU B  70     -58.793  18.681 -25.740  1.00 60.79           O
ATOM    788  OE2 GLU B  70     -56.602  18.861 -25.610  1.00 46.77           O
ATOM    789  N   LEU B  71     -54.384  16.092 -24.143  1.00 30.29           N
ATOM    790  CA  LEU B  71     -53.694  16.716 -23.006  1.00 29.21           C
ATOM    791  C   LEU B  71     -54.243  18.047 -22.529  1.00 33.88           C
ATOM    792  O   LEU B  71     -54.348  18.270 -21.322  1.00 34.61           O
ATOM    793  CB  LEU B  71     -52.177  16.823 -23.283  1.00 28.65           C
ATOM    794  CG  LEU B  71     -51.422  15.498 -23.484  1.00 31.34           C
ATOM    795  CD1 LEU B  71     -49.995  15.760 -23.843  1.00 29.23           C
ATOM    796  CD2 LEU B  71     -51.503  14.607 -22.215  1.00 33.17           C
ATOM    797  N   GLY B  72     -54.558  18.924 -23.474  1.00 32.01           N
ATOM    798  CA  GLY B  72     -55.053  20.276 -23.243  1.00 31.05           C
ATOM    799  C   GLY B  72     -54.616  21.163 -24.380  1.00 37.72           C
ATOM    800  O   GLY B  72     -53.575  20.918 -24.998  1.00 36.48           O
ATOM    801  N   GLY B  73     -55.438  22.174 -24.681  1.00 37.63           N
ATOM    802  CA  GLY B  73     -55.208  23.131 -25.761  1.00 36.77           C
ATOM    803  C   GLY B  73     -55.221  22.542 -27.154  1.00 39.40           C
ATOM    804  O   GLY B  73     -54.746  23.183 -28.096  1.00 40.45           O
ATOM    805  N   GLY B  74     -55.787  21.348 -27.291  1.00 34.84           N
ATOM    806  CA  GLY B  74     -55.909  20.626 -28.554  1.00 33.08           C
ATOM    807  C   GLY B  74     -54.846  19.563 -28.820  1.00 36.35           C
ATOM    808  O   GLY B  74     -55.031  18.740 -29.724  1.00 37.38           O
ATOM    809  N   ILE B  75     -53.733  19.552 -28.035  1.00 28.89           N
ATOM    810  CA  ILE B  75     -52.657  18.562 -28.186  1.00 28.31           C
ATOM    811  C   ILE B  75     -53.084  17.192 -27.677  1.00 30.99           C
ATOM    812  O   ILE B  75     -53.533  17.068 -26.537  1.00 30.76           O
ATOM    813  CB  ILE B  75     -51.310  18.990 -27.547  1.00 30.92           C
ATOM    814  CG1 ILE B  75     -50.874  20.433 -27.988  1.00 29.69           C
ATOM    815  CG2 ILE B  75     -50.230  17.945 -27.874  1.00 30.11           C
ATOM    816  CD1 ILE B  75     -49.661  20.955 -27.192  1.00 28.26           C
ATOM    817  N   ILE B  76     -52.959  16.189 -28.547  1.00 27.42           N
ATOM    818  CA  ILE B  76     -53.243  14.771 -28.321  1.00 27.32           C
ATOM    819  C   ILE B  76     -51.918  14.044 -28.054  1.00 32.60           C
ATOM    820  O   ILE B  76     -50.893  14.350 -28.692  1.00 32.92           O
ATOM    821  CB  ILE B  76     -53.945  14.128 -29.566  1.00 29.55           C
ATOM    822  CG1 ILE B  76     -55.264  14.840 -29.918  1.00 29.08           C
ATOM    823  CG2 ILE B  76     -54.122  12.591 -29.410  1.00 29.33           C
ATOM    824  CD1 ILE B  76     -55.943  14.398 -31.224  1.00 31.51           C
ATOM    825  N   LEU B  77     -51.956  13.037 -27.162  1.00 27.56           N
ATOM    826  CA  LEU B  77     -50.810  12.174 -26.906  1.00 25.35           C
ATOM    827  C   LEU B  77     -51.312  10.774 -26.942  1.00 29.84           C
ATOM    828  O   LEU B  77     -52.271  10.437 -26.253  1.00 31.35           O
ATOM    829  CB  LEU B  77     -50.060  12.474 -25.582  1.00 24.29           C
ATOM    830  CG  LEU B  77     -48.752  11.660 -25.278  1.00 25.30           C
ATOM    831  CD1 LEU B  77     -47.615  11.994 -26.258  1.00 25.30           C
ATOM    832  CD2 LEU B  77     -48.246  11.942 -23.895  1.00 20.81           C
ATOM    833  N   SER B  78     -50.732   9.993 -27.833  1.00 27.28           N
ATOM    834  CA  SER B  78     -51.011   8.571 -28.007  1.00 26.54           C
ATOM    835  C   SER B  78     -49.804   7.846 -27.436  1.00 27.77           C
ATOM    836  O   SER B  78     -48.669   8.254 -27.669  1.00 22.90           O
ATOM    837  CB  SER B  78     -51.156   8.250 -29.492  1.00 29.81           C
ATOM    838  OG  SER B  78     -52.415   8.713 -29.935  1.00 30.87           O
ATOM    839  N   LEU B  79     -50.058   6.795 -26.656  1.00 28.29           N
ATOM    840  CA  LEU B  79     -49.019   6.018 -25.960  1.00 27.96           C
ATOM    841  C   LEU B  79     -49.251   4.522 -26.115  1.00 34.37           C
ATOM    842  O   LEU B  79     -50.391   4.081 -26.231  1.00 35.11           O
ATOM    843  CB  LEU B  79     -49.011   6.369 -24.460  1.00 27.59           C
ATOM    844  CG  LEU B  79     -48.767   7.817 -24.027  1.00 30.80           C
ATOM    845  CD1 LEU B  79     -48.984   7.964 -22.581  1.00 30.48           C
ATOM    846  CD2 LEU B  79     -47.361   8.267 -24.305  1.00 31.60           C
ATOM    847  N   ARG B  80     -48.163   3.740 -26.091  1.00 32.50           N
ATOM    848  CA  ARG B  80     -48.189   2.281 -26.145  1.00 32.91           C
ATOM    849  C   ARG B  80     -47.048   1.738 -25.294  1.00 37.30           C
ATOM    850  O   ARG B  80     -45.883   2.061 -25.537  1.00 36.11           O
ATOM    851  CB  ARG B  80     -48.118   1.751 -27.585  1.00 36.37           C
ATOM    852  CG  ARG B  80     -48.260   0.239 -27.650  1.00 54.83           C
ATOM    853  CD  ARG B  80     -48.730  -0.258 -29.010  1.00 75.51           C
ATOM    854  NE  ARG B  80     -49.482  -1.510 -28.879  1.00 94.07           N
ATOM    855  CZ  ARG B  80     -50.731  -1.718 -29.304  1.00116.21           C
ATOM    856  NH1 ARG B  80     -51.401  -0.752 -29.925  1.00108.36           N
ATOM    857  NH2 ARG B  80     -51.313  -2.898 -29.122  1.00103.82           N
ATOM    858  N   LYS B  81     -47.391   0.952 -24.261  1.00 36.40           N
ATOM    859  CA  LYS B  81     -46.419   0.347 -23.351  1.00 37.67           C
ATOM    860  C   LYS B  81     -45.888  -0.964 -23.913  1.00 44.59           C
ATOM    861  O   LYS B  81     -46.676  -1.828 -24.298  1.00 44.56           O
ATOM    862  CB  LYS B  81     -47.042   0.111 -21.955  1.00 38.98           C
ATOM    863  CG  LYS B  81     -46.011  -0.234 -20.883  1.00 43.83           C
ATOM    864  CD  LYS B  81     -46.632  -0.327 -19.516  1.00 58.66           C
ATOM    865  CE  LYS B  81     -45.820  -1.184 -18.566  1.00 72.99           C
ATOM    866  NZ  LYS B  81     -45.872  -2.628 -18.939  1.00 78.81           N
ATOM    867  N   LYS B  82     -44.560  -1.113 -23.939  1.00 44.29           N
ATOM    868  CA  LYS B  82     -43.881  -2.340 -24.372  1.00 47.42           C
ATOM    869  C   LYS B  82     -42.753  -2.613 -23.378  1.00 53.31           C
ATOM    870  O   LYS B  82     -41.656  -2.062 -23.513  1.00 54.14           O
ATOM    871  CB  LYS B  82     -43.365  -2.236 -25.829  1.00 51.25           C
ATOM    872  CG  LYS B  82     -44.486  -2.323 -26.866  1.00 75.61           C
ATOM    873  CD  LYS B  82     -44.093  -3.120 -28.102  1.00 85.20           C
ATOM    874  CE  LYS B  82     -45.297  -3.456 -28.948  1.00 98.63           C
ATOM    875  NZ  LYS B  82     -44.912  -4.182 -30.188  1.00111.44           N
ATOM    876  N   GLY B  83     -43.063  -3.408 -22.353  1.00 49.83           N
ATOM    877  CA  GLY B  83     -42.144  -3.716 -21.265  1.00 49.31           C
ATOM    878  C   GLY B  83     -41.854  -2.482 -20.429  1.00 52.93           C
ATOM    879  O   GLY B  83     -42.778  -1.861 -19.880  1.00 52.42           O
ATOM    880  N   THR B  84     -40.574  -2.078 -20.386  1.00 49.02           N
ATOM    881  CA  THR B  84     -40.120  -0.895 -19.634  1.00 48.49           C
ATOM    882  C   THR B  84     -40.026   0.349 -20.540  1.00 50.17           C
ATOM    883  O   THR B  84     -39.499   1.385 -20.133  1.00 51.15           O
ATOM    884  CB  THR B  84     -38.795  -1.180 -18.907  1.00 53.63           C
ATOM    885  OG1 THR B  84     -37.809  -1.572 -19.866  1.00 55.56           O
ATOM    886  CG2 THR B  84     -38.947  -2.228 -17.803  1.00 50.17           C
ATOM    887  N   THR B  85     -40.548   0.246 -21.754  1.00 42.22           N
ATOM    888  CA  THR B  85     -40.475   1.316 -22.722  1.00 41.26           C
ATOM    889  C   THR B  85     -41.869   1.739 -23.142  1.00 41.59           C
ATOM    890  O   THR B  85     -42.707   0.892 -23.481  1.00 43.41           O
ATOM    891  CB  THR B  85     -39.525   0.899 -23.915  1.00 47.17           C
ATOM    892  OG1 THR B  85     -38.164   0.788 -23.450  1.00 42.09           O
ATOM    893  CG2 THR B  85     -39.575   1.858 -25.084  1.00 45.34           C
ATOM    894  N   VAL B  86     -42.103   3.049 -23.140  1.00 31.05           N
ATOM    895  CA  VAL B  86     -43.318   3.607 -23.671  1.00 27.65           C
ATOM    896  C   VAL B  86     -43.002   4.243 -25.024  1.00 33.86           C
ATOM    897  O   VAL B  86     -42.032   5.008 -25.165  1.00 34.27           O
ATOM    898  CB  VAL B  86     -43.989   4.592 -22.682  1.00 28.00           C
ATOM    899  CG1 VAL B  86     -45.263   5.190 -23.278  1.00 26.70           C
ATOM    900  CG2 VAL B  86     -44.292   3.888 -21.359  1.00 26.45           C
ATOM    901  N   GLU B  87     -43.827   3.912 -26.015  1.00 31.01           N
ATOM    902  CA  GLU B  87     -43.798   4.472 -27.365  1.00 29.36           C
ATOM    903  C   GLU B  87     -44.823   5.625 -27.370  1.00 30.69           C
ATOM    904  O   GLU B  87     -45.917   5.494 -26.816  1.00 27.23           O
ATOM    905  CB  GLU B  87     -44.197   3.420 -28.397  1.00 30.86           C
ATOM    906  CG  GLU B  87     -43.228   2.241 -28.457  1.00 42.66           C
ATOM    907  CD  GLU B  87     -43.776   0.940 -29.017  1.00 65.42           C
ATOM    908  OE1 GLU B  87     -44.975   0.897 -29.385  1.00 49.86           O
ATOM    909  OE2 GLU B  87     -42.987  -0.027 -29.128  1.00 65.88           O
ATOM    910  N   TYR B  88     -44.453   6.761 -27.948  1.00 27.11           N
ATOM    911  CA  TYR B  88     -45.361   7.888 -27.989  1.00 26.33           C
ATOM    912  C   TYR B  88     -45.511   8.492 -29.385  1.00 31.38           C
ATOM    913  O   TYR B  88     -44.659   8.310 -30.260  1.00 32.91           O
ATOM    914  CB  TYR B  88     -44.932   8.954 -26.963  1.00 26.24           C
ATOM    915  CG  TYR B  88     -43.696   9.721 -27.354  1.00 25.04           C
ATOM    916  CD1 TYR B  88     -43.780  10.842 -28.171  1.00 25.19           C
ATOM    917  CD2 TYR B  88     -42.444   9.377 -26.841  1.00 25.80           C
ATOM    918  CE1 TYR B  88     -42.636  11.562 -28.534  1.00 24.98           C
ATOM    919  CE2 TYR B  88     -41.294  10.078 -27.212  1.00 26.32           C
ATOM    920  CZ  TYR B  88     -41.397  11.163 -28.072  1.00 29.22           C
ATOM    921  OH  TYR B  88     -40.290  11.895 -28.424  1.00 32.93           O
ATOM    922  N   SER B  89     -46.561   9.270 -29.547  1.00 28.26           N
ATOM    923  CA  SER B  89     -46.883  10.007 -30.756  1.00 29.29           C
ATOM    924  C   SER B  89     -47.684  11.232 -30.355  1.00 33.75           C
ATOM    925  O   SER B  89     -48.758  11.096 -29.764  1.00 32.59           O
ATOM    926  CB  SER B  89     -47.687   9.135 -31.720  1.00 33.22           C
ATOM    927  OG  SER B  89     -47.341   9.376 -33.068  1.00 42.50           O
ATOM    928  N   ILE B  90     -47.134  12.433 -30.640  1.00 32.08           N
ATOM    929  CA  ILE B  90     -47.801  13.718 -30.403  1.00 29.51           C
ATOM    930  C   ILE B  90     -48.763  13.906 -31.597  1.00 33.81           C
ATOM    931  O   ILE B  90     -48.376  13.676 -32.738  1.00 31.94           O
ATOM    932  CB  ILE B  90     -46.777  14.883 -30.259  1.00 31.15           C
ATOM    933  CG1 ILE B  90     -45.713  14.569 -29.173  1.00 31.83           C
ATOM    934  CG2 ILE B  90     -47.484  16.232 -29.994  1.00 30.00           C
ATOM    935  CD1 ILE B  90     -44.390  15.474 -29.176  1.00 32.60           C
ATOM    936  N   GLY B  91     -50.026  14.212 -31.314  1.00 32.90           N
ATOM    937  CA  GLY B  91     -51.019  14.411 -32.363  1.00 33.03           C
ATOM    938  C   GLY B  91     -51.804  15.697 -32.247  1.00 38.23           C
ATOM    939  O   GLY B  91     -51.401  16.614 -31.525  1.00 37.81           O
ATOM    940  N   GLY B  92     -52.927  15.746 -32.962  1.00 36.33           N
ATOM    941  CA  GLY B  92     -53.882  16.856 -32.947  1.00 37.29           C
ATOM    942  C   GLY B  92     -53.376  18.168 -33.494  1.00 40.47           C
ATOM    943  O   GLY B  92     -52.454  18.206 -34.316  1.00 39.04           O
ATOM    944  N   GLU B  93     -54.002  19.247 -33.031  1.00 38.99           N
ATOM    945  CA  GLU B  93     -53.686  20.626 -33.405  1.00 39.30           C
ATOM    946  C   GLU B  93     -54.089  21.568 -32.306  1.00 42.26           C
ATOM    947  O   GLU B  93     -55.104  21.334 -31.649  1.00 39.06           O
ATOM    948  CB  GLU B  93     -54.314  21.035 -34.763  1.00 41.20           C
ATOM    949  CG  GLU B  93     -55.753  21.528 -34.715  1.00 54.63           C
ATOM    950  CD  GLU B  93     -56.388  21.857 -36.056  1.00 82.46           C
ATOM    951  OE1 GLU B  93     -57.608  22.136 -36.080  1.00 72.33           O
ATOM    952  OE2 GLU B  93     -55.675  21.821 -37.085  1.00 82.96           O
ATOM    953  N   ILE B  94     -53.287  22.636 -32.115  1.00 41.68           N
ATOM    954  CA  ILE B  94     -53.485  23.661 -31.084  1.00 42.77           C
ATOM    955  C   ILE B  94     -54.776  24.439 -31.426  1.00 47.94           C
ATOM    956  O   ILE B  94     -54.823  25.154 -32.425  1.00 46.39           O
ATOM    957  CB  ILE B  94     -52.195  24.534 -30.908  1.00 45.51           C
ATOM    958  CG1 ILE B  94     -50.965  23.655 -30.539  1.00 45.22           C
ATOM    959  CG2 ILE B  94     -52.402  25.615 -29.878  1.00 46.33           C
ATOM    960  CD1 ILE B  94     -49.581  24.387 -30.248  1.00 44.05           C
ATOM    961  N   SER B  95     -55.839  24.192 -30.645  1.00 47.22           N
ATOM    962  CA  SER B  95     -57.180  24.745 -30.849  1.00 48.19           C
ATOM    963  C   SER B  95     -57.516  25.925 -29.916  1.00 53.54           C
ATOM    964  O   SER B  95     -58.502  26.632 -30.145  1.00 53.65           O
ATOM    965  CB  SER B  95     -58.222  23.626 -30.728  1.00 52.71           C
ATOM    966  OG  SER B  95     -58.212  23.039 -29.440  1.00 62.58           O
ATOM    967  N   SER B  96     -56.711  26.129 -28.865  1.00 50.45           N
ATOM    968  CA  SER B  96     -56.869  27.226 -27.907  1.00 50.77           C
ATOM    969  C   SER B  96     -55.495  27.701 -27.476  1.00 55.47           C
ATOM    970  O   SER B  96     -54.496  27.093 -27.865  1.00 55.56           O
ATOM    971  CB  SER B  96     -57.731  26.814 -26.713  1.00 54.05           C
ATOM    972  OG  SER B  96     -57.356  25.556 -26.184  1.00 60.09           O
ATOM    973  N   SER B  97     -55.425  28.812 -26.739  1.00 52.21           N
ATOM    974  CA  SER B  97     -54.142  29.355 -26.312  1.00 52.19           C
ATOM    975  C   SER B  97     -53.490  28.528 -25.210  1.00 54.42           C
ATOM    976  O   SER B  97     -54.138  28.169 -24.223  1.00 54.81           O
ATOM    977  CB  SER B  97     -54.298  30.806 -25.872  1.00 58.04           C
ATOM    978  OG  SER B  97     -53.132  31.538 -26.221  1.00 70.74           O
ATOM    979  N   ILE B  98     -52.220  28.197 -25.404  1.00 48.83           N
ATOM    980  CA  ILE B  98     -51.433  27.444 -24.428  1.00 47.83           C
ATOM    981  C   ILE B  98     -50.311  28.353 -23.967  1.00 51.07           C
ATOM    982  O   ILE B  98     -49.550  28.858 -24.798  1.00 49.17           O
ATOM    983  CB  ILE B  98     -50.927  26.079 -24.981  1.00 49.78           C
ATOM    984  CG1 ILE B  98     -52.096  25.257 -25.554  1.00 49.73           C
ATOM    985  CG2 ILE B  98     -50.195  25.289 -23.903  1.00 49.09           C
ATOM    986  CD1 ILE B  98     -51.713  24.247 -26.572  1.00 53.92           C
ATOM    987  N   LEU B  99     -50.243  28.601 -22.662  1.00 48.91           N
ATOM    988  CA  LEU B  99     -49.217  29.472 -22.093  1.00 48.73           C
ATOM    989  C   LEU B  99     -47.855  28.802 -22.080  1.00 51.95           C
ATOM    990  O   LEU B  99     -47.767  27.576 -21.999  1.00 51.85           O
ATOM    991  CB  LEU B  99     -49.588  29.935 -20.675  1.00 48.85           C
ATOM    992  CG  LEU B  99     -50.868  30.752 -20.476  1.00 54.19           C
ATOM    993  CD1 LEU B  99     -51.139  30.951 -18.999  1.00 53.94           C
ATOM    994  CD2 LEU B  99     -50.802  32.105 -21.165  1.00 56.97           C
ATOM    995  N   ALA B 100     -46.800  29.606 -22.152  1.00 47.04           N
ATOM    996  CA  ALA B 100     -45.443  29.111 -22.072  1.00 46.06           C
ATOM    997  C   ALA B 100     -45.241  28.510 -20.703  1.00 50.40           C
ATOM    998  O   ALA B 100     -45.625  29.112 -19.696  1.00 51.29           O
ATOM    999  CB  ALA B 100     -44.470  30.254 -22.275  1.00 46.81           C
ATOM   1000  N   ASN B 101     -44.669  27.302 -20.655  1.00 45.39           N
ATOM   1001  CA  ASN B 101     -44.334  26.630 -19.395  1.00 45.18           C
ATOM   1002  C   ASN B 101     -45.543  26.200 -18.574  1.00 47.54           C
ATOM   1003  O   ASN B 101     -45.422  26.018 -17.365  1.00 47.40           O
ATOM   1004  CB  ASN B 101     -43.350  27.493 -18.571  1.00 47.26           C
ATOM   1005  CG  ASN B 101     -42.109  27.904 -19.314  1.00 76.84           C
ATOM   1006  OD1 ASN B 101     -42.085  28.101 -20.541  1.00 75.26           O
ATOM   1007  ND2 ASN B 101     -41.038  28.038 -18.576  1.00 73.37           N
ATOM   1008  N   SER B 102     -46.693  26.016 -19.233  1.00 43.57           N
ATOM   1009  CA  SER B 102     -47.940  25.676 -18.566  1.00 42.16           C
ATOM   1010  C   SER B 102     -48.255  24.200 -18.525  1.00 46.05           C
ATOM   1011  O   SER B 102     -47.827  23.443 -19.398  1.00 45.99           O
ATOM   1012  CB  SER B 102     -49.098  26.444 -19.199  1.00 43.74           C
ATOM   1013  OG  SER B 102     -49.456  25.944 -20.457  1.00 44.92           O
ATOM   1014  N   ASN B 103     -49.042  23.807 -17.524  1.00 41.59           N
ATOM   1015  CA  ASN B 103     -49.526  22.452 -17.360  1.00 40.86           C
ATOM   1016  C   ASN B 103     -50.672  22.198 -18.358  1.00 45.73           C
ATOM   1017  O   ASN B 103     -51.536  23.065 -18.584  1.00 45.42           O
ATOM   1018  CB  ASN B 103     -50.062  22.276 -15.948  1.00 40.21           C
ATOM   1019  CG  ASN B 103     -49.028  22.222 -14.845  1.00 58.33           C
ATOM   1020  OD1 ASN B 103     -47.840  21.924 -15.049  1.00 37.14           O
ATOM   1021  ND2 ASN B 103     -49.487  22.439 -13.617  1.00 51.79           N
ATOM   1022  N   LEU B 104     -50.683  21.001 -18.939  1.00 40.67           N
ATOM   1023  CA  LEU B 104     -51.746  20.561 -19.825  1.00 39.02           C
ATOM   1024  C   LEU B 104     -52.672  19.774 -18.883  1.00 41.75           C
ATOM   1025  O   LEU B 104     -52.321  18.710 -18.371  1.00 41.67           O
ATOM   1026  CB  LEU B 104     -51.172  19.753 -20.992  1.00 38.62           C
ATOM   1027  CG  LEU B 104     -50.207  20.533 -21.922  1.00 42.45           C
ATOM   1028  CD1 LEU B 104     -49.280  19.599 -22.690  1.00 41.49           C
ATOM   1029  CD2 LEU B 104     -50.950  21.491 -22.849  1.00 43.72           C
ATOM   1030  N   VAL B 105     -53.785  20.413 -18.530  1.00 37.17           N
ATOM   1031  CA  VAL B 105     -54.718  19.984 -17.479  1.00 36.38           C
ATOM   1032  C   VAL B 105     -55.958  19.198 -17.892  1.00 38.78           C
ATOM   1033  O   VAL B 105     -56.691  18.775 -17.018  1.00 38.84           O
ATOM   1034  CB  VAL B 105     -55.050  21.159 -16.490  1.00 39.46           C
ATOM   1035  CG1 VAL B 105     -53.788  21.664 -15.785  1.00 38.76           C
ATOM   1036  CG2 VAL B 105     -55.769  22.317 -17.206  1.00 39.05           C
ATOM   1037  N   ASN B 106     -56.213  19.012 -19.195  1.00 34.70           N
ATOM   1038  CA  ASN B 106     -57.409  18.280 -19.629  1.00 32.46           C
ATOM   1039  C   ASN B 106     -57.235  16.793 -19.417  1.00 33.33           C
ATOM   1040  O   ASN B 106     -58.179  16.112 -18.974  1.00 32.86           O
ATOM   1041  CB  ASN B 106     -57.768  18.613 -21.094  1.00 29.96           C
ATOM   1042  CG  ASN B 106     -59.080  18.008 -21.510  1.00 42.49           C
ATOM   1043  OD1 ASN B 106     -59.133  17.046 -22.295  1.00 36.18           O
ATOM   1044  ND2 ASN B 106     -60.161  18.483 -20.894  1.00 33.10           N
ATOM   1045  N   ARG B 107     -56.031  16.278 -19.729  1.00 28.91           N
ATOM   1046  CA  ARG B 107     -55.747  14.854 -19.505  1.00 30.23           C
ATOM   1047  C   ARG B 107     -54.418  14.630 -18.845  1.00 34.69           C
ATOM   1048  O   ARG B 107     -53.477  15.380 -19.077  1.00 33.74           O
ATOM   1049  CB  ARG B 107     -55.914  13.974 -20.770  1.00 28.80           C
ATOM   1050  CG  ARG B 107     -57.352  13.868 -21.275  1.00 34.90           C
ATOM   1051  CD  ARG B 107     -58.129  12.736 -20.607  1.00 42.95           C
ATOM   1052  NE  ARG B 107     -58.759  11.867 -21.606  1.00 59.58           N
ATOM   1053  CZ  ARG B 107     -58.903  10.547 -21.505  1.00 64.58           C
ATOM   1054  NH1 ARG B 107     -59.476   9.863 -22.481  1.00 62.11           N
ATOM   1055  NH2 ARG B 107     -58.483   9.905 -20.420  1.00 34.32           N
ATOM   1056  N   SER B 108     -54.358  13.616 -17.978  1.00 31.73           N
ATOM   1057  CA  SER B 108     -53.140  13.218 -17.266  1.00 31.99           C
ATOM   1058  C   SER B 108     -52.704  11.891 -17.830  1.00 34.00           C
ATOM   1059  O   SER B 108     -53.567  11.049 -18.100  1.00 35.09           O
ATOM   1060  CB  SER B 108     -53.400  13.085 -15.763  1.00 37.46           C
ATOM   1061  OG  SER B 108     -53.179  14.313 -15.091  1.00 47.96           O
ATOM   1062  N   VAL B 109     -51.386  11.689 -18.047  1.00 27.34           N
ATOM   1063  CA  VAL B 109     -50.843  10.412 -18.547  1.00 25.60           C
ATOM   1064  C   VAL B 109     -51.147   9.386 -17.450  1.00 32.18           C
ATOM   1065  O   VAL B 109     -50.743   9.614 -16.299  1.00 31.07           O
ATOM   1066  CB  VAL B 109     -49.300  10.549 -18.854  1.00 28.89           C
ATOM   1067  CG1 VAL B 109     -48.598   9.201 -19.052  1.00 27.48           C
ATOM   1068  CG2 VAL B 109     -49.063  11.471 -20.047  1.00 28.59           C
ATOM   1069  N   PRO B 110     -51.927   8.289 -17.735  1.00 29.04           N
ATOM   1070  CA  PRO B 110     -52.238   7.329 -16.671  1.00 27.31           C
ATOM   1071  C   PRO B 110     -50.971   6.763 -16.053  1.00 32.57           C
ATOM   1072  O   PRO B 110     -49.942   6.743 -16.731  1.00 29.39           O
ATOM   1073  CB  PRO B 110     -53.030   6.234 -17.407  1.00 28.44           C
ATOM   1074  CG  PRO B 110     -53.598   6.915 -18.583  1.00 32.65           C
ATOM   1075  CD  PRO B 110     -52.532   7.881 -19.019  1.00 28.78           C
ATOM   1076  N   ASN B 111     -51.067   6.279 -14.778  1.00 32.16           N
ATOM   1077  CA  ASN B 111     -50.000   5.715 -13.942  1.00 33.76           C
ATOM   1078  C   ASN B 111     -49.064   4.699 -14.627  1.00 37.97           C
ATOM   1079  O   ASN B 111     -47.847   4.726 -14.412  1.00 39.10           O
ATOM   1080  CB  ASN B 111     -50.629   5.094 -12.684  1.00 39.59           C
ATOM   1081  CG  ASN B 111     -49.651   4.380 -11.804  1.00 57.97           C
ATOM   1082  OD1 ASN B 111     -48.922   5.003 -11.053  1.00 55.53           O
ATOM   1083  ND2 ASN B 111     -49.577   3.061 -11.922  1.00 45.25           N
ATOM   1084  N   GLU B 112     -49.641   3.794 -15.418  1.00 34.47           N
ATOM   1085  CA  GLU B 112     -48.921   2.732 -16.098  1.00 34.97           C
ATOM   1086  C   GLU B 112     -47.958   3.254 -17.158  1.00 39.16           C
ATOM   1087  O   GLU B 112     -47.026   2.541 -17.534  1.00 41.38           O
ATOM   1088  CB  GLU B 112     -49.889   1.633 -16.614  1.00 37.13           C
ATOM   1089  CG  GLU B 112     -50.953   2.089 -17.596  1.00 55.38           C
ATOM   1090  CD  GLU B 112     -52.266   2.628 -17.042  1.00 77.49           C
ATOM   1091  OE1 GLU B 112     -53.298   2.475 -17.737  1.00 95.01           O
ATOM   1092  OE2 GLU B 112     -52.273   3.217 -15.935  1.00 35.85           O
ATOM   1093  N   PHE B 113     -48.120   4.521 -17.592  1.00 30.89           N
ATOM   1094  CA  PHE B 113     -47.244   5.112 -18.576  1.00 29.08           C
ATOM   1095  C   PHE B 113     -46.360   6.194 -17.960  1.00 34.22           C
ATOM   1096  O   PHE B 113     -45.527   6.773 -18.678  1.00 33.21           O
ATOM   1097  CB  PHE B 113     -48.061   5.687 -19.749  1.00 29.72           C
ATOM   1098  CG  PHE B 113     -48.992   4.720 -20.437  1.00 29.56           C
ATOM   1099  CD1 PHE B 113     -48.522   3.855 -21.406  1.00 29.93           C
ATOM   1100  CD2 PHE B 113     -50.350   4.702 -20.143  1.00 30.92           C
ATOM   1101  CE1 PHE B 113     -49.381   2.964 -22.047  1.00 30.23           C
ATOM   1102  CE2 PHE B 113     -51.211   3.802 -20.786  1.00 33.47           C
ATOM   1103  CZ  PHE B 113     -50.718   2.942 -21.740  1.00 31.15           C
ATOM   1104  N   CYS B 114     -46.501   6.446 -16.637  1.00 30.43           N
ATOM   1105  CA  CYS B 114     -45.728   7.502 -15.971  1.00 30.48           C
ATOM   1106  C   CYS B 114     -44.296   7.093 -15.695  1.00 38.14           C
ATOM   1107  O   CYS B 114     -44.072   6.030 -15.101  1.00 41.03           O
ATOM   1108  CB  CYS B 114     -46.422   7.977 -14.707  1.00 29.83           C
ATOM   1109  SG  CYS B 114     -47.955   8.868 -14.991  1.00 32.99           S
ATOM   1110  N   PRO B 115     -43.298   7.905 -16.116  1.00 33.82           N
ATOM   1111  CA  PRO B 115     -41.885   7.522 -15.867  1.00 34.42           C
ATOM   1112  C   PRO B 115     -41.397   7.823 -14.445  1.00 39.37           C
ATOM   1113  O   PRO B 115     -42.074   8.541 -13.729  1.00 38.00           O
ATOM   1114  CB  PRO B 115     -41.130   8.325 -16.926  1.00 35.09           C
ATOM   1115  CG  PRO B 115     -41.961   9.568 -17.092  1.00 38.09           C
ATOM   1116  CD  PRO B 115     -43.393   9.194 -16.834  1.00 33.57           C
ATOM   1117  N   ARG B 116     -40.241   7.289 -14.040  1.00 38.19           N
ATOM   1118  CA  ARG B 116     -39.669   7.574 -12.706  1.00 38.97           C
ATOM   1119  C   ARG B 116     -39.013   8.955 -12.778  1.00 42.34           C
ATOM   1120  O   ARG B 116     -39.117   9.751 -11.831  1.00 43.22           O
ATOM   1121  CB  ARG B 116     -38.636   6.508 -12.307  1.00 40.65           C
ATOM   1122  CG  ARG B 116     -37.956   6.735 -10.945  1.00 60.19           C
ATOM   1123  CD  ARG B 116     -36.546   6.174 -10.916  1.00 79.13           C
ATOM   1124  NE  ARG B 116     -36.522   4.740 -10.614  1.00102.71           N
ATOM   1125  CZ  ARG B 116     -35.471   3.947 -10.811  1.00128.19           C
ATOM   1126  NH1 ARG B 116     -34.351   4.434 -11.333  1.00120.79           N
ATOM   1127  NH2 ARG B 116     -35.539   2.657 -10.505  1.00117.87           N
ATOM   1128  N   ASN B 117     -38.384   9.241 -13.922  1.00 36.49           N
ATOM   1129  CA  ASN B 117     -37.715  10.506 -14.201  1.00 36.86           C
ATOM   1130  C   ASN B 117     -38.458  11.278 -15.282  1.00 40.78           C
ATOM   1131  O   ASN B 117     -39.015  10.677 -16.196  1.00 40.64           O
ATOM   1132  CB  ASN B 117     -36.268  10.251 -14.624  1.00 38.10           C
ATOM   1133  CG  ASN B 117     -35.496   9.388 -13.635  1.00 45.19           C
ATOM   1134  OD1 ASN B 117     -35.178   9.776 -12.510  1.00 47.34           O
ATOM   1135  ND2 ASN B 117     -35.183   8.198 -14.023  1.00 27.77           N
ATOM   1136  N   ARG B 118     -38.435  12.611 -15.183  1.00 37.20           N
ATOM   1137  CA  ARG B 118     -39.057  13.563 -16.084  1.00 36.81           C
ATOM   1138  C   ARG B 118     -38.498  13.378 -17.509  1.00 42.86           C
ATOM   1139  O   ARG B 118     -37.281  13.418 -17.717  1.00 42.40           O
ATOM   1140  CB  ARG B 118     -38.823  14.980 -15.520  1.00 37.52           C
ATOM   1141  CG  ARG B 118     -39.542  16.128 -16.191  1.00 47.24           C
ATOM   1142  CD  ARG B 118     -39.253  17.436 -15.457  1.00 49.45           C
ATOM   1143  NE  ARG B 118     -40.335  17.800 -14.538  1.00 48.65           N
ATOM   1144  CZ  ARG B 118     -41.341  18.630 -14.822  1.00 63.21           C
ATOM   1145  NH1 ARG B 118     -41.394  19.249 -15.997  1.00 46.05           N
ATOM   1146  NH2 ARG B 118     -42.297  18.851 -13.930  1.00 61.63           N
ATOM   1147  N   CYS B 119     -39.391  13.141 -18.486  1.00 40.82           N
ATOM   1148  CA  CYS B 119     -39.016  12.978 -19.890  1.00 41.10           C
ATOM   1149  C   CYS B 119     -39.383  14.221 -20.705  1.00 38.40           C
ATOM   1150  O   CYS B 119     -40.498  14.696 -20.601  1.00 36.81           O
ATOM   1151  CB  CYS B 119     -39.627  11.707 -20.478  1.00 43.59           C
ATOM   1152  SG  CYS B 119     -39.162  10.190 -19.598  1.00 49.34           S
ATOM   1153  N   SER B 120     -38.423  14.772 -21.466  1.00 32.83           N
ATOM   1154  CA  SER B 120     -38.627  15.937 -22.326  1.00 31.08           C
ATOM   1155  C   SER B 120     -38.757  15.489 -23.761  1.00 34.26           C
ATOM   1156  O   SER B 120     -37.765  15.150 -24.420  1.00 33.99           O
ATOM   1157  CB  SER B 120     -37.511  16.961 -22.148  1.00 33.04           C
ATOM   1158  OG  SER B 120     -37.359  17.285 -20.769  1.00 36.75           O
ATOM   1159  N   LEU B 121     -40.000  15.496 -24.252  1.00 30.56           N
ATOM   1160  CA  LEU B 121     -40.322  15.056 -25.611  1.00 28.92           C
ATOM   1161  C   LEU B 121     -40.288  16.174 -26.628  1.00 32.90           C
ATOM   1162  O   LEU B 121     -41.158  17.038 -26.644  1.00 31.32           O
ATOM   1163  CB  LEU B 121     -41.627  14.234 -25.648  1.00 27.66           C
ATOM   1164  CG  LEU B 121     -41.789  13.197 -24.514  1.00 30.47           C
ATOM   1165  CD1 LEU B 121     -43.039  12.419 -24.699  1.00 30.71           C
ATOM   1166  CD2 LEU B 121     -40.550  12.201 -24.414  1.00 28.00           C
ATOM   1167  N   VAL B 122     -39.274  16.134 -27.494  1.00 30.17           N
ATOM   1168  CA  VAL B 122     -39.050  17.148 -28.522  1.00 29.34           C
ATOM   1169  C   VAL B 122     -39.939  16.888 -29.734  1.00 36.41           C
ATOM   1170  O   VAL B 122     -39.873  15.815 -30.347  1.00 35.31           O
ATOM   1171  CB  VAL B 122     -37.538  17.318 -28.880  1.00 31.08           C
ATOM   1172  CG1 VAL B 122     -37.322  18.393 -29.940  1.00 30.52           C
ATOM   1173  CG2 VAL B 122     -36.697  17.626 -27.642  1.00 30.29           C
ATOM   1174  N   GLY B 123     -40.750  17.889 -30.071  1.00 34.43           N
ATOM   1175  CA  GLY B 123     -41.645  17.812 -31.209  1.00 33.67           C
ATOM   1176  C   GLY B 123     -41.390  18.920 -32.204  1.00 37.25           C
ATOM   1177  O   GLY B 123     -40.598  19.833 -31.951  1.00 34.95           O
ATOM   1178  N   HIS B 124     -42.105  18.860 -33.333  1.00 34.84           N
ATOM   1179  CA  HIS B 124     -41.983  19.840 -34.395  1.00 35.42           C
ATOM   1180  C   HIS B 124     -43.358  20.276 -34.898  1.00 39.21           C
ATOM   1181  O   HIS B 124     -44.260  19.456 -35.008  1.00 37.83           O
ATOM   1182  CB  HIS B 124     -41.114  19.269 -35.539  1.00 36.34           C
ATOM   1183  CG  HIS B 124     -41.039  20.151 -36.754  1.00 39.58           C
ATOM   1184  ND1 HIS B 124     -41.703  19.823 -37.929  1.00 40.76           N
ATOM   1185  CD2 HIS B 124     -40.408  21.338 -36.925  1.00 41.48           C
ATOM   1186  CE1 HIS B 124     -41.444  20.800 -38.776  1.00 41.05           C
ATOM   1187  NE2 HIS B 124     -40.675  21.742 -38.215  1.00 41.87           N
ATOM   1188  N   MET B 125     -43.503  21.580 -35.215  1.00 37.27           N
ATOM   1189  CA  MET B 125     -44.734  22.153 -35.756  1.00 36.16           C
ATOM   1190  C   MET B 125     -44.711  22.030 -37.295  1.00 40.58           C
ATOM   1191  O   MET B 125     -43.754  22.455 -37.928  1.00 39.03           O
ATOM   1192  CB  MET B 125     -44.900  23.620 -35.300  1.00 37.63           C
ATOM   1193  CG  MET B 125     -44.843  23.802 -33.773  1.00 40.70           C
ATOM   1194  SD  MET B 125     -46.206  23.027 -32.833  1.00 44.02           S
ATOM   1195  CE  MET B 125     -47.453  24.097 -33.184  1.00 40.68           C
ATOM   1196  N   VAL B 126     -45.737  21.410 -37.883  1.00 40.16           N
ATOM   1197  CA  VAL B 126     -45.877  21.215 -39.336  1.00 42.21           C
ATOM   1198  C   VAL B 126     -45.805  22.556 -40.116  1.00 45.80           C
ATOM   1199  O   VAL B 126     -46.442  23.541 -39.718  1.00 45.19           O
ATOM   1200  CB  VAL B 126     -47.211  20.485 -39.659  1.00 47.46           C
ATOM   1201  CG1 VAL B 126     -47.515  20.486 -41.164  1.00 47.23           C
ATOM   1202  CG2 VAL B 126     -47.217  19.063 -39.109  1.00 47.57           C
ATOM   1203  N   GLY B 127     -45.037  22.551 -41.206  1.00 40.67           N
ATOM   1204  CA  GLY B 127     -44.935  23.673 -42.140  1.00 39.92           C
ATOM   1205  C   GLY B 127     -43.897  24.747 -41.905  1.00 42.77           C
ATOM   1206  O   GLY B 127     -43.797  25.675 -42.696  1.00 41.83           O
ATOM   1207  N   GLY B 128     -43.141  24.650 -40.817  1.00 40.81           N
ATOM   1208  CA  GLY B 128     -42.103  25.620 -40.507  1.00 40.14           C
ATOM   1209  C   GLY B 128     -40.888  24.963 -39.904  1.00 46.72           C
ATOM   1210  O   GLY B 128     -40.750  23.732 -39.955  1.00 45.31           O
ATOM   1211  N   TRP B 129     -40.011  25.782 -39.294  1.00 43.33           N
ATOM   1212  CA  TRP B 129     -38.804  25.295 -38.640  1.00 41.90           C
ATOM   1213  C   TRP B 129     -38.970  25.210 -37.100  1.00 42.64           C
ATOM   1214  O   TRP B 129     -38.014  24.912 -36.391  1.00 42.03           O
ATOM   1215  CB  TRP B 129     -37.618  26.176 -39.008  1.00 40.94           C
ATOM   1216  CG  TRP B 129     -37.253  26.208 -40.464  1.00 42.79           C
ATOM   1217  CD1 TRP B 129     -37.112  27.326 -41.235  1.00 45.86           C
ATOM   1218  CD2 TRP B 129     -36.761  25.110 -41.260  1.00 42.30           C
ATOM   1219  NE1 TRP B 129     -36.619  26.988 -42.480  1.00 45.49           N
ATOM   1220  CE2 TRP B 129     -36.416  25.633 -42.528  1.00 46.94           C
ATOM   1221  CE3 TRP B 129     -36.603  23.731 -41.035  1.00 42.70           C
ATOM   1222  CZ2 TRP B 129     -35.978  24.814 -43.581  1.00 46.23           C
ATOM   1223  CZ3 TRP B 129     -36.169  22.923 -42.074  1.00 43.85           C
ATOM   1224  CH2 TRP B 129     -35.838  23.463 -43.321  1.00 44.94           C
ATOM   1225  N   ASN B 130     -40.181  25.459 -36.609  1.00 37.12           N
ATOM   1226  CA  ASN B 130     -40.506  25.487 -35.183  1.00 36.69           C
ATOM   1227  C   ASN B 130     -40.510  24.171 -34.420  1.00 38.49           C
ATOM   1228  O   ASN B 130     -41.185  23.208 -34.805  1.00 37.00           O
ATOM   1229  CB  ASN B 130     -41.806  26.260 -34.937  1.00 37.05           C
ATOM   1230  CG  ASN B 130     -41.750  27.723 -35.322  1.00 52.79           C
ATOM   1231  OD1 ASN B 130     -40.695  28.314 -35.616  1.00 51.41           O
ATOM   1232  ND2 ASN B 130     -42.897  28.342 -35.294  1.00 38.48           N
ATOM   1233  N   ALA B 131     -39.802  24.167 -33.286  1.00 35.17           N
ATOM   1234  CA  ALA B 131     -39.748  23.029 -32.390  1.00 35.39           C
ATOM   1235  C   ALA B 131     -40.267  23.422 -31.021  1.00 39.46           C
ATOM   1236  O   ALA B 131     -40.369  24.597 -30.695  1.00 38.56           O
ATOM   1237  CB  ALA B 131     -38.333  22.512 -32.278  1.00 36.38           C
ATOM   1238  N   PHE B 132     -40.642  22.425 -30.233  1.00 35.65           N
ATOM   1239  CA  PHE B 132     -41.116  22.590 -28.864  1.00 33.01           C
ATOM   1240  C   PHE B 132     -40.714  21.322 -28.094  1.00 36.09           C
ATOM   1241  O   PHE B 132     -40.126  20.412 -28.678  1.00 36.25           O
ATOM   1242  CB  PHE B 132     -42.644  22.747 -28.865  1.00 33.60           C
ATOM   1243  CG  PHE B 132     -43.395  21.535 -29.387  1.00 34.91           C
ATOM   1244  CD1 PHE B 132     -43.759  20.496 -28.533  1.00 37.55           C
ATOM   1245  CD2 PHE B 132     -43.710  21.417 -30.738  1.00 35.47           C
ATOM   1246  CE1 PHE B 132     -44.419  19.369 -29.023  1.00 38.66           C
ATOM   1247  CE2 PHE B 132     -44.381  20.296 -31.219  1.00 38.53           C
ATOM   1248  CZ  PHE B 132     -44.720  19.272 -30.359  1.00 37.38           C
ATOM   1249  N   HIS B 133     -41.063  21.256 -26.811  1.00 31.85           N
ATOM   1250  CA  HIS B 133     -40.980  20.066 -25.977  1.00 30.56           C
ATOM   1251  C   HIS B 133     -42.090  20.023 -24.934  1.00 33.59           C
ATOM   1252  O   HIS B 133     -42.626  21.062 -24.523  1.00 34.40           O
ATOM   1253  CB  HIS B 133     -39.568  19.709 -25.463  1.00 31.56           C
ATOM   1254  CG  HIS B 133     -39.102  20.468 -24.252  1.00 35.33           C
ATOM   1255  ND1 HIS B 133     -39.433  20.061 -22.975  1.00 36.98           N
ATOM   1256  CD2 HIS B 133     -38.250  21.514 -24.168  1.00 36.40           C
ATOM   1257  CE1 HIS B 133     -38.801  20.883 -22.166  1.00 35.73           C
ATOM   1258  NE2 HIS B 133     -38.100  21.793 -22.844  1.00 36.21           N
ATOM   1259  N   ILE B 134     -42.536  18.825 -24.646  1.00 30.65           N
ATOM   1260  CA  ILE B 134     -43.554  18.509 -23.657  1.00 29.45           C
ATOM   1261  C   ILE B 134     -42.882  17.579 -22.679  1.00 34.12           C
ATOM   1262  O   ILE B 134     -42.234  16.605 -23.074  1.00 33.39           O
ATOM   1263  CB  ILE B 134     -44.866  17.911 -24.249  1.00 30.86           C
ATOM   1264  CG1 ILE B 134     -45.622  18.977 -25.078  1.00 29.89           C
ATOM   1265  CG2 ILE B 134     -45.790  17.346 -23.128  1.00 31.37           C
ATOM   1266  CD1 ILE B 134     -46.514  18.421 -26.119  1.00 28.53           C
ATOM   1267  N   ASP B 135     -43.016  17.927 -21.411  1.00 30.11           N
ATOM   1268  CA  ASP B 135     -42.450  17.177 -20.316  1.00 28.90           C
ATOM   1269  C   ASP B 135     -43.458  16.231 -19.771  1.00 32.33           C
ATOM   1270  O   ASP B 135     -44.597  16.624 -19.558  1.00 31.35           O
ATOM   1271  CB  ASP B 135     -41.947  18.133 -19.204  1.00 28.70           C
ATOM   1272  CG  ASP B 135     -40.495  18.490 -19.355  1.00 32.38           C
ATOM   1273  OD1 ASP B 135     -39.966  18.364 -20.478  1.00 31.22           O
ATOM   1274  OD2 ASP B 135     -39.867  18.889 -18.343  1.00 38.76           O
ATOM   1275  N   ILE B 136     -43.048  14.977 -19.538  1.00 29.83           N
ATOM   1276  CA  ILE B 136     -43.898  14.016 -18.851  1.00 28.03           C
ATOM   1277  C   ILE B 136     -43.205  13.764 -17.521  1.00 31.96           C
ATOM   1278  O   ILE B 136     -42.227  13.010 -17.466  1.00 30.78           O
ATOM   1279  CB  ILE B 136     -44.267  12.691 -19.583  1.00 29.76           C
ATOM   1280  CG1 ILE B 136     -44.794  12.929 -21.027  1.00 30.50           C
ATOM   1281  CG2 ILE B 136     -45.270  11.874 -18.728  1.00 28.46           C
ATOM   1282  CD1 ILE B 136     -45.027  11.600 -21.854  1.00 34.53           C
ATOM   1283  N   PRO B 137     -43.649  14.419 -16.433  1.00 31.26           N
ATOM   1284  CA  PRO B 137     -43.067  14.099 -15.112  1.00 31.11           C
ATOM   1285  C   PRO B 137     -43.755  12.833 -14.557  1.00 34.72           C
ATOM   1286  O   PRO B 137     -44.667  12.304 -15.194  1.00 33.49           O
ATOM   1287  CB  PRO B 137     -43.341  15.360 -14.283  1.00 32.13           C
ATOM   1288  CG  PRO B 137     -44.488  16.045 -14.968  1.00 37.21           C
ATOM   1289  CD  PRO B 137     -44.766  15.378 -16.304  1.00 32.87           C
ATOM   1290  N   SER B 138     -43.305  12.343 -13.390  1.00 32.19           N
ATOM   1291  CA  SER B 138     -43.812  11.121 -12.739  1.00 31.71           C
ATOM   1292  C   SER B 138     -45.296  11.201 -12.394  1.00 35.40           C
ATOM   1293  O   SER B 138     -45.945  10.165 -12.303  1.00 37.85           O
ATOM   1294  CB  SER B 138     -42.970  10.771 -11.509  1.00 33.08           C
ATOM   1295  OG  SER B 138     -43.025  11.801 -10.536  1.00 49.20           O
ATOM   1296  N   SER B 139     -45.835  12.418 -12.239  1.00 30.15           N
ATOM   1297  CA  SER B 139     -47.243  12.675 -11.940  1.00 29.06           C
ATOM   1298  C   SER B 139     -48.187  12.460 -13.174  1.00 33.83           C
ATOM   1299  O   SER B 139     -49.385  12.249 -12.994  1.00 34.15           O
ATOM   1300  CB  SER B 139     -47.408  14.086 -11.379  1.00 27.92           C
ATOM   1301  OG  SER B 139     -47.148  15.071 -12.372  1.00 33.40           O
ATOM   1302  N   GLY B 140     -47.650  12.542 -14.393  1.00 31.13           N
ATOM   1303  CA  GLY B 140     -48.428  12.421 -15.623  1.00 30.23           C
ATOM   1304  C   GLY B 140     -49.088  13.731 -16.034  1.00 33.88           C
ATOM   1305  O   GLY B 140     -49.866  13.750 -16.992  1.00 32.89           O
ATOM   1306  N   VAL B 141     -48.801  14.842 -15.297  1.00 28.63           N
ATOM   1307  CA  VAL B 141     -49.350  16.166 -15.600  1.00 27.23           C
ATOM   1308  C   VAL B 141     -48.348  16.822 -16.528  1.00 33.27           C
ATOM   1309  O   VAL B 141     -47.353  17.416 -16.086  1.00 31.48           O
ATOM   1310  CB  VAL B 141     -49.704  17.030 -14.341  1.00 28.40           C
ATOM   1311  CG1 VAL B 141     -50.284  18.384 -14.756  1.00 27.20           C
ATOM   1312  CG2 VAL B 141     -50.673  16.292 -13.414  1.00 27.13           C
ATOM   1313  N   CYS B 142     -48.596  16.665 -17.839  1.00 32.39           N
ATOM   1314  CA  CYS B 142     -47.681  17.160 -18.862  1.00 31.99           C
ATOM   1315  C   CYS B 142     -47.537  18.642 -18.903  1.00 37.31           C
ATOM   1316  O   CYS B 142     -48.458  19.370 -18.517  1.00 37.08           O
ATOM   1317  CB  CYS B 142     -47.995  16.579 -20.229  1.00 31.45           C
ATOM   1318  SG  CYS B 142     -48.053  14.784 -20.253  1.00 35.16           S
ATOM   1319  N   GLN B 143     -46.355  19.092 -19.348  1.00 32.62           N
ATOM   1320  CA  GLN B 143     -46.092  20.508 -19.442  1.00 32.75           C
ATOM   1321  C   GLN B 143     -45.599  20.899 -20.783  1.00 35.75           C
ATOM   1322  O   GLN B 143     -44.777  20.206 -21.369  1.00 33.75           O
ATOM   1323  CB  GLN B 143     -45.119  20.973 -18.363  1.00 34.79           C
ATOM   1324  CG  GLN B 143     -45.803  21.239 -17.038  1.00 45.70           C
ATOM   1325  CD  GLN B 143     -44.813  21.737 -16.019  1.00 69.15           C
ATOM   1326  OE1 GLN B 143     -44.240  20.952 -15.250  1.00 59.35           O
ATOM   1327  NE2 GLN B 143     -44.564  23.053 -16.025  1.00 63.49           N
ATOM   1328  N   TRP B 144     -46.053  22.065 -21.238  1.00 34.65           N
ATOM   1329  CA  TRP B 144     -45.676  22.620 -22.529  1.00 34.92           C
ATOM   1330  C   TRP B 144     -44.492  23.568 -22.321  1.00 38.42           C
ATOM   1331  O   TRP B 144     -44.571  24.428 -21.473  1.00 37.17           O
ATOM   1332  CB  TRP B 144     -46.905  23.338 -23.132  1.00 34.11           C
ATOM   1333  CG  TRP B 144     -46.607  24.248 -24.283  1.00 35.47           C
ATOM   1334  CD1 TRP B 144     -46.452  25.611 -24.247  1.00 38.35           C
ATOM   1335  CD2 TRP B 144     -46.472  23.863 -25.651  1.00 34.95           C
ATOM   1336  NE1 TRP B 144     -46.154  26.083 -25.502  1.00 37.64           N
ATOM   1337  CE2 TRP B 144     -46.206  25.039 -26.394  1.00 39.33           C
ATOM   1338  CE3 TRP B 144     -46.530  22.633 -26.320  1.00 35.52           C
ATOM   1339  CZ2 TRP B 144     -46.008  25.016 -27.782  1.00 39.00           C
ATOM   1340  CZ3 TRP B 144     -46.338  22.613 -27.689  1.00 37.16           C
ATOM   1341  CH2 TRP B 144     -46.070  23.788 -28.408  1.00 38.04           C
ATOM   1342  N   PHE B 145     -43.378  23.376 -23.052  1.00 36.20           N
ATOM   1343  CA  PHE B 145     -42.197  24.220 -22.898  1.00 34.91           C
ATOM   1344  C   PHE B 145     -41.806  24.988 -24.141  1.00 38.50           C
ATOM   1345  O   PHE B 145     -40.682  25.482 -24.270  1.00 35.68           O
ATOM   1346  CB  PHE B 145     -41.023  23.491 -22.234  1.00 36.97           C
ATOM   1347  CG  PHE B 145     -41.213  23.229 -20.754  1.00 38.90           C
ATOM   1348  CD1 PHE B 145     -41.108  24.258 -19.830  1.00 41.05           C
ATOM   1349  CD2 PHE B 145     -41.541  21.962 -20.293  1.00 40.88           C
ATOM   1350  CE1 PHE B 145     -41.309  24.017 -18.474  1.00 42.29           C
ATOM   1351  CE2 PHE B 145     -41.708  21.718 -18.927  1.00 43.48           C
ATOM   1352  CZ  PHE B 145     -41.587  22.741 -18.027  1.00 41.30           C
ATOM   1353  N   GLY B 146     -42.782  25.146 -25.021  1.00 38.10           N
ATOM   1354  CA  GLY B 146     -42.651  25.992 -26.193  1.00 38.71           C
ATOM   1355  C   GLY B 146     -43.082  27.374 -25.730  1.00 45.30           C
ATOM   1356  O   GLY B 146     -43.362  27.549 -24.533  1.00 44.27           O
ATOM   1357  N   PRO B 147     -43.177  28.397 -26.612  1.00 42.82           N
ATOM   1358  CA  PRO B 147     -43.637  29.707 -26.126  1.00 43.21           C
ATOM   1359  C   PRO B 147     -45.156  29.692 -26.081  1.00 50.30           C
ATOM   1360  O   PRO B 147     -45.755  28.655 -26.403  1.00 50.16           O
ATOM   1361  CB  PRO B 147     -43.103  30.681 -27.182  1.00 44.72           C
ATOM   1362  CG  PRO B 147     -43.019  29.888 -28.430  1.00 49.03           C
ATOM   1363  CD  PRO B 147     -42.951  28.414 -28.072  1.00 43.84           C
ATOM   1364  N   THR B 148     -45.787  30.824 -25.722  1.00 48.89           N
ATOM   1365  CA  THR B 148     -47.245  30.902 -25.742  1.00 48.51           C
ATOM   1366  C   THR B 148     -47.669  30.733 -27.195  1.00 52.78           C
ATOM   1367  O   THR B 148     -47.105  31.379 -28.079  1.00 53.97           O
ATOM   1368  CB  THR B 148     -47.765  32.174 -25.055  1.00 56.05           C
ATOM   1369  OG1 THR B 148     -47.224  32.235 -23.728  1.00 52.29           O
ATOM   1370  CG2 THR B 148     -49.290  32.206 -24.971  1.00 51.84           C
ATOM   1371  N   ALA B 149     -48.574  29.783 -27.453  1.00 48.48           N
ATOM   1372  CA  ALA B 149     -49.030  29.472 -28.804  1.00 46.70           C
ATOM   1373  C   ALA B 149     -50.534  29.203 -28.807  1.00 50.89           C
ATOM   1374  O   ALA B 149     -51.078  28.740 -27.811  1.00 52.27           O
ATOM   1375  CB  ALA B 149     -48.267  28.271 -29.352  1.00 46.72           C
ATOM   1376  N   SER B 150     -51.205  29.533 -29.925  1.00 45.80           N
ATOM   1377  CA  SER B 150     -52.639  29.359 -30.078  1.00 44.25           C
ATOM   1378  C   SER B 150     -52.979  28.676 -31.407  1.00 47.85           C
ATOM   1379  O   SER B 150     -54.147  28.390 -31.669  1.00 47.41           O
ATOM   1380  CB  SER B 150     -53.362  30.695 -29.922  1.00 46.03           C
ATOM   1381  OG  SER B 150     -52.848  31.651 -30.830  1.00 56.55           O
ATOM   1382  N   SER B 151     -51.957  28.356 -32.217  1.00 43.74           N
ATOM   1383  CA  SER B 151     -52.123  27.676 -33.501  1.00 43.54           C
ATOM   1384  C   SER B 151     -50.934  26.764 -33.822  1.00 45.02           C
ATOM   1385  O   SER B 151     -49.851  26.906 -33.229  1.00 45.76           O
ATOM   1386  CB  SER B 151     -52.347  28.687 -34.636  1.00 47.98           C
ATOM   1387  OG  SER B 151     -51.238  29.554 -34.816  1.00 54.75           O
ATOM   1388  N   GLY B 152     -51.149  25.856 -34.777  1.00 38.37           N
ATOM   1389  CA  GLY B 152     -50.132  24.917 -35.234  1.00 36.82           C
ATOM   1390  C   GLY B 152     -50.469  23.452 -35.053  1.00 36.22           C
ATOM   1391  O   GLY B 152     -51.328  23.097 -34.246  1.00 34.91           O
ATOM   1392  N   THR B 153     -49.784  22.603 -35.824  1.00 32.13           N
ATOM   1393  CA  THR B 153     -49.963  21.154 -35.846  1.00 31.09           C
ATOM   1394  C   THR B 153     -48.722  20.478 -35.202  1.00 34.76           C
ATOM   1395  O   THR B 153     -47.691  20.355 -35.884  1.00 34.20           O
ATOM   1396  CB  THR B 153     -50.254  20.699 -37.283  1.00 39.99           C
ATOM   1397  OG1 THR B 153     -51.247  21.549 -37.869  1.00 49.89           O
ATOM   1398  CG2 THR B 153     -50.723  19.270 -37.357  1.00 39.72           C
ATOM   1399  N   PRO B 154     -48.779  20.108 -33.879  1.00 30.85           N
ATOM   1400  CA  PRO B 154     -47.610  19.466 -33.229  1.00 29.58           C
ATOM   1401  C   PRO B 154     -47.445  17.989 -33.577  1.00 32.43           C
ATOM   1402  O   PRO B 154     -48.410  17.241 -33.547  1.00 33.29           O
ATOM   1403  CB  PRO B 154     -47.895  19.669 -31.737  1.00 31.42           C
ATOM   1404  CG  PRO B 154     -49.393  19.640 -31.623  1.00 36.75           C
ATOM   1405  CD  PRO B 154     -49.930  20.197 -32.943  1.00 33.00           C
ATOM   1406  N   ARG B 155     -46.224  17.562 -33.917  1.00 31.00           N
ATOM   1407  CA  ARG B 155     -45.919  16.145 -34.248  1.00 30.69           C
ATOM   1408  C   ARG B 155     -44.603  15.705 -33.612  1.00 35.03           C
ATOM   1409  O   ARG B 155     -43.760  16.546 -33.297  1.00 35.38           O
ATOM   1410  CB  ARG B 155     -45.875  15.894 -35.777  1.00 28.87           C
ATOM   1411  CG  ARG B 155     -47.217  16.049 -36.523  1.00 36.96           C
ATOM   1412  CD  ARG B 155     -48.232  14.958 -36.185  1.00 35.79           C
ATOM   1413  NE  ARG B 155     -49.491  15.127 -36.918  1.00 29.70           N
ATOM   1414  CZ  ARG B 155     -50.513  15.856 -36.486  1.00 38.34           C
ATOM   1415  NH1 ARG B 155     -50.440  16.522 -35.347  1.00 27.18           N
ATOM   1416  NH2 ARG B 155     -51.613  15.951 -37.224  1.00 27.51           N
ATOM   1417  N   GLY B 156     -44.439  14.397 -33.433  1.00 30.78           N
ATOM   1418  CA  GLY B 156     -43.229  13.837 -32.833  1.00 29.96           C
ATOM   1419  C   GLY B 156     -43.425  12.442 -32.275  1.00 32.08           C
ATOM   1420  O   GLY B 156     -44.267  12.215 -31.397  1.00 32.03           O
ATOM   1421  N   THR B 157     -42.656  11.502 -32.816  1.00 27.68           N
ATOM   1422  CA  THR B 157     -42.695  10.082 -32.462  1.00 28.81           C
ATOM   1423  C   THR B 157     -41.384   9.694 -31.830  1.00 35.74           C
ATOM   1424  O   THR B 157     -40.309  10.176 -32.230  1.00 35.40           O
ATOM   1425  CB  THR B 157     -43.027   9.229 -33.712  1.00 35.15           C
ATOM   1426  OG1 THR B 157     -44.318   9.622 -34.190  1.00 33.82           O
ATOM   1427  CG2 THR B 157     -43.031   7.717 -33.441  1.00 31.48           C
ATOM   1428  N   GLY B 158     -41.491   8.825 -30.840  1.00 33.37           N
ATOM   1429  CA  GLY B 158     -40.328   8.297 -30.143  1.00 33.52           C
ATOM   1430  C   GLY B 158     -40.678   7.348 -29.025  1.00 36.08           C
ATOM   1431  O   GLY B 158     -41.791   6.817 -28.943  1.00 32.79           O
ATOM   1432  N   THR B 159     -39.707   7.168 -28.142  1.00 34.19           N
ATOM   1433  CA  THR B 159     -39.836   6.322 -26.965  1.00 34.42           C
ATOM   1434  C   THR B 159     -39.272   7.010 -25.752  1.00 41.54           C
ATOM   1435  O   THR B 159     -38.401   7.897 -25.868  1.00 41.46           O
ATOM   1436  CB  THR B 159     -39.094   4.999 -27.146  1.00 40.11           C
ATOM   1437  OG1 THR B 159     -37.702   5.257 -27.334  1.00 49.84           O
ATOM   1438  CG2 THR B 159     -39.638   4.153 -28.274  1.00 32.53           C
ATOM   1439  N   TYR B 160     -39.764   6.593 -24.577  1.00 38.41           N
ATOM   1440  CA  TYR B 160     -39.233   7.042 -23.301  1.00 37.93           C
ATOM   1441  C   TYR B 160     -39.224   5.870 -22.312  1.00 45.84           C
ATOM   1442  O   TYR B 160     -40.033   4.944 -22.454  1.00 43.07           O
ATOM   1443  CB  TYR B 160     -39.909   8.325 -22.780  1.00 37.13           C
ATOM   1444  CG  TYR B 160     -41.339   8.145 -22.330  1.00 34.92           C
ATOM   1445  CD1 TYR B 160     -41.637   7.746 -21.030  1.00 35.61           C
ATOM   1446  CD2 TYR B 160     -42.395   8.446 -23.175  1.00 32.89           C
ATOM   1447  CE1 TYR B 160     -42.953   7.653 -20.589  1.00 34.77           C
ATOM   1448  CE2 TYR B 160     -43.712   8.347 -22.747  1.00 32.13           C
ATOM   1449  CZ  TYR B 160     -43.987   7.963 -21.450  1.00 33.74           C
ATOM   1450  OH  TYR B 160     -45.287   7.783 -21.047  1.00 33.27           O
ATOM   1451  N   PRO B 161     -38.277   5.835 -21.355  1.00 49.40           N
ATOM   1452  CA  PRO B 161     -38.216   4.672 -20.457  1.00 51.19           C
ATOM   1453  C   PRO B 161     -39.061   4.777 -19.200  1.00 55.93           C
ATOM   1454  O   PRO B 161     -39.328   5.862 -18.705  1.00 54.65           O
ATOM   1455  CB  PRO B 161     -36.723   4.576 -20.132  1.00 53.37           C
ATOM   1456  CG  PRO B 161     -36.224   6.005 -20.197  1.00 56.72           C
ATOM   1457  CD  PRO B 161     -37.190   6.801 -21.054  1.00 51.63           C
ATOM   1458  N   ILE B 162     -39.421   3.611 -18.671  1.00 57.61           N
ATOM   1459  CA  ILE B 162     -40.156   3.381 -17.425  1.00 59.87           C
ATOM   1460  C   ILE B 162     -39.364   2.308 -16.606  1.00 67.68           C
ATOM   1461  O   ILE B 162     -38.233   1.962 -16.987  1.00 67.47           O
ATOM   1462  CB  ILE B 162     -41.641   3.032 -17.787  1.00 63.46           C
ATOM   1463  CG1 ILE B 162     -42.634   3.840 -17.021  1.00 63.87           C
ATOM   1464  CG2 ILE B 162     -42.036   1.557 -17.832  1.00 66.04           C
ATOM   1465  CD1 ILE B 162     -43.348   4.656 -17.920  1.00 73.02           C
ATOM   1466  N   ASP B 163     -39.931   1.793 -15.499  1.00 66.40           N
ATOM   1467  CA  ASP B 163     -39.240   0.770 -14.699  1.00101.44           C
ATOM   1468  C   ASP B 163     -40.079  -0.466 -14.380  1.00132.44           C
ATOM   1469  O   ASP B 163     -41.270  -0.350 -14.125  1.00 91.40           O
ATOM   1470  CB  ASP B 163     -38.679   1.382 -13.417  1.00103.15           C
ATOM   1471  CG  ASP B 163     -37.630   2.450 -13.634  1.00110.60           C
ATOM   1472  OD1 ASP B 163     -36.677   2.201 -14.400  1.00110.73           O
ATOM   1473  OD2 ASP B 163     -37.740   3.509 -13.015  1.00116.01           O
ATOM   1474  N   LYS C  65     -30.909  -6.273 -38.752  1.00 50.46           N
ATOM   1475  CA  LYS C  65     -30.986  -5.745 -40.112  1.00 49.38           C
ATOM   1476  C   LYS C  65     -30.787  -4.230 -40.134  1.00 48.58           C
ATOM   1477  O   LYS C  65     -31.412  -3.510 -39.349  1.00 46.25           O
ATOM   1478  CB  LYS C  65     -32.333  -6.111 -40.750  1.00 53.94           C
ATOM   1479  CG  LYS C  65     -32.232  -7.197 -41.822  1.00 83.54           C
ATOM   1480  CD  LYS C  65     -33.561  -7.355 -42.560  1.00100.87           C
ATOM   1481  CE  LYS C  65     -33.430  -8.123 -43.852  1.00115.80           C
ATOM   1482  NZ  LYS C  65     -33.180  -7.217 -45.003  1.00125.27           N
ATOM   1483  N   SER C  66     -29.913  -3.760 -41.039  1.00 44.04           N
ATOM   1484  CA  SER C  66     -29.576  -2.350 -41.244  1.00 43.05           C
ATOM   1485  C   SER C  66     -29.929  -1.931 -42.663  1.00 44.03           C
ATOM   1486  O   SER C  66     -29.910  -2.765 -43.567  1.00 44.94           O
ATOM   1487  CB  SER C  66     -28.088  -2.122 -41.001  1.00 47.42           C
ATOM   1488  OG  SER C  66     -27.769  -2.264 -39.626  1.00 60.08           O
ATOM   1489  N   TRP C  67     -30.223  -0.645 -42.873  1.00 36.93           N
ATOM   1490  CA  TRP C  67     -30.542  -0.095 -44.197  1.00 34.80           C
ATOM   1491  C   TRP C  67     -30.300   1.416 -44.214  1.00 37.22           C
ATOM   1492  O   TRP C  67     -30.591   2.124 -43.248  1.00 35.60           O
ATOM   1493  CB  TRP C  67     -32.014  -0.387 -44.582  1.00 32.99           C
ATOM   1494  CG  TRP C  67     -32.495   0.257 -45.856  1.00 33.79           C
ATOM   1495  CD1 TRP C  67     -32.432  -0.276 -47.114  1.00 36.51           C
ATOM   1496  CD2 TRP C  67     -33.135   1.548 -45.997  1.00 33.14           C
ATOM   1497  NE1 TRP C  67     -32.990   0.597 -48.030  1.00 35.84           N
ATOM   1498  CE2 TRP C  67     -33.436   1.719 -47.368  1.00 36.93           C
ATOM   1499  CE3 TRP C  67     -33.480   2.581 -45.098  1.00 34.08           C
ATOM   1500  CZ2 TRP C  67     -34.084   2.861 -47.854  1.00 35.97           C
ATOM   1501  CZ3 TRP C  67     -34.087   3.728 -45.589  1.00 34.91           C
ATOM   1502  CH2 TRP C  67     -34.388   3.859 -46.946  1.00 35.54           C
ATOM   1503  N   SER C  68     -29.872   1.905 -45.364  1.00 33.35           N
ATOM   1504  CA  SER C  68     -29.662   3.316 -45.628  1.00 32.10           C
ATOM   1505  C   SER C  68     -30.145   3.582 -47.041  1.00 33.10           C
ATOM   1506  O   SER C  68     -29.943   2.765 -47.935  1.00 32.04           O
ATOM   1507  CB  SER C  68     -28.181   3.659 -45.519  1.00 37.15           C
ATOM   1508  OG  SER C  68     -27.963   4.523 -44.425  1.00 49.16           O
ATOM   1509  N   GLY C  69     -30.811   4.705 -47.220  1.00 28.78           N
ATOM   1510  CA  GLY C  69     -31.279   5.139 -48.526  1.00 27.40           C
ATOM   1511  C   GLY C  69     -31.477   6.636 -48.541  1.00 29.82           C
ATOM   1512  O   GLY C  69     -31.897   7.213 -47.539  1.00 27.61           O
ATOM   1513  N   GLU C  70     -31.163   7.270 -49.682  1.00 27.81           N
ATOM   1514  CA  GLU C  70     -31.400   8.699 -49.874  1.00 28.05           C
ATOM   1515  C   GLU C  70     -32.888   8.874 -50.278  1.00 33.74           C
ATOM   1516  O   GLU C  70     -33.264   8.648 -51.440  1.00 32.57           O
ATOM   1517  CB  GLU C  70     -30.439   9.251 -50.930  1.00 29.44           C
ATOM   1518  CG  GLU C  70     -30.437  10.762 -50.982  1.00 38.00           C
ATOM   1519  CD  GLU C  70     -30.709  11.313 -52.358  1.00 49.29           C
ATOM   1520  OE1 GLU C  70     -29.815  11.194 -53.224  1.00 66.60           O
ATOM   1521  OE2 GLU C  70     -31.812  11.859 -52.578  1.00 45.85           O
ATOM   1522  N   LEU C  71     -33.735   9.226 -49.296  1.00 32.05           N
ATOM   1523  CA  LEU C  71     -35.198   9.347 -49.468  1.00 32.08           C
ATOM   1524  C   LEU C  71     -35.592  10.222 -50.637  1.00 39.10           C
ATOM   1525  O   LEU C  71     -36.440   9.826 -51.434  1.00 39.65           O
ATOM   1526  CB  LEU C  71     -35.882   9.849 -48.183  1.00 31.38           C
ATOM   1527  CG  LEU C  71     -35.554   9.110 -46.866  1.00 35.38           C
ATOM   1528  CD1 LEU C  71     -36.183   9.832 -45.683  1.00 35.14           C
ATOM   1529  CD2 LEU C  71     -36.028   7.628 -46.896  1.00 34.60           C
ATOM   1530  N   GLY C  72     -34.984  11.403 -50.696  1.00 35.79           N
ATOM   1531  CA  GLY C  72     -35.174  12.410 -51.729  1.00 35.76           C
ATOM   1532  C   GLY C  72     -34.577  13.737 -51.296  1.00 39.99           C
ATOM   1533  O   GLY C  72     -34.407  13.972 -50.098  1.00 39.73           O
ATOM   1534  N   GLY C  73     -34.257  14.595 -52.270  1.00 35.97           N
ATOM   1535  CA  GLY C  73     -33.721  15.939 -52.028  1.00 34.84           C
ATOM   1536  C   GLY C  73     -32.355  15.958 -51.367  1.00 35.61           C
ATOM   1537  O   GLY C  73     -31.943  16.984 -50.824  1.00 33.82           O
ATOM   1538  N   GLY C  74     -31.681  14.818 -51.412  1.00 33.01           N
ATOM   1539  CA  GLY C  74     -30.380  14.598 -50.786  1.00 34.19           C
ATOM   1540  C   GLY C  74     -30.444  14.055 -49.358  1.00 37.87           C
ATOM   1541  O   GLY C  74     -29.409  13.728 -48.787  1.00 37.20           O
ATOM   1542  N   ILE C  75     -31.643  13.974 -48.757  1.00 35.16           N
ATOM   1543  CA  ILE C  75     -31.813  13.486 -47.368  1.00 34.67           C
ATOM   1544  C   ILE C  75     -31.605  11.980 -47.232  1.00 37.54           C
ATOM   1545  O   ILE C  75     -32.274  11.186 -47.897  1.00 35.87           O
ATOM   1546  CB  ILE C  75     -33.132  13.963 -46.693  1.00 37.17           C
ATOM   1547  CG1 ILE C  75     -33.284  15.516 -46.748  1.00 35.91           C
ATOM   1548  CG2 ILE C  75     -33.250  13.418 -45.228  1.00 37.75           C
ATOM   1549  CD1 ILE C  75     -34.664  16.009 -46.300  1.00 38.80           C
ATOM   1550  N   ILE C  76     -30.677  11.594 -46.353  1.00 34.74           N
ATOM   1551  CA  ILE C  76     -30.410  10.181 -46.108  1.00 33.65           C
ATOM   1552  C   ILE C  76     -31.110   9.758 -44.833  1.00 36.47           C
ATOM   1553  O   ILE C  76     -31.071  10.470 -43.811  1.00 33.98           O
ATOM   1554  CB  ILE C  76     -28.876   9.854 -46.063  1.00 36.27           C
ATOM   1555  CG1 ILE C  76     -28.149  10.330 -47.335  1.00 36.88           C
ATOM   1556  CG2 ILE C  76     -28.619   8.351 -45.825  1.00 36.76           C
ATOM   1557  CD1 ILE C  76     -26.640  10.232 -47.259  1.00 48.97           C
ATOM   1558  N   LEU C  77     -31.671   8.548 -44.873  1.00 32.73           N
ATOM   1559  CA  LEU C  77     -32.226   7.928 -43.694  1.00 32.43           C
ATOM   1560  C   LEU C  77     -31.524   6.599 -43.476  1.00 36.00           C
ATOM   1561  O   LEU C  77     -31.545   5.750 -44.365  1.00 34.99           O
ATOM   1562  CB  LEU C  77     -33.749   7.751 -43.788  1.00 32.19           C
ATOM   1563  CG  LEU C  77     -34.463   7.224 -42.527  1.00 35.42           C
ATOM   1564  CD1 LEU C  77     -34.292   8.163 -41.355  1.00 34.46           C
ATOM   1565  CD2 LEU C  77     -35.931   6.963 -42.820  1.00 36.02           C
ATOM   1566  N   SER C  78     -30.872   6.446 -42.308  1.00 32.79           N
ATOM   1567  CA  SER C  78     -30.201   5.210 -41.890  1.00 32.80           C
ATOM   1568  C   SER C  78     -31.030   4.553 -40.830  1.00 35.22           C
ATOM   1569  O   SER C  78     -31.419   5.206 -39.866  1.00 35.52           O
ATOM   1570  CB  SER C  78     -28.790   5.477 -41.368  1.00 36.25           C
ATOM   1571  OG  SER C  78     -28.020   6.059 -42.402  1.00 45.32           O
ATOM   1572  N   LEU C  79     -31.333   3.269 -41.034  1.00 31.19           N
ATOM   1573  CA  LEU C  79     -32.161   2.485 -40.131  1.00 31.73           C
ATOM   1574  C   LEU C  79     -31.504   1.193 -39.604  1.00 36.05           C
ATOM   1575  O   LEU C  79     -30.712   0.565 -40.304  1.00 34.91           O
ATOM   1576  CB  LEU C  79     -33.526   2.170 -40.795  1.00 31.74           C
ATOM   1577  CG  LEU C  79     -34.373   3.361 -41.295  1.00 35.48           C
ATOM   1578  CD1 LEU C  79     -35.512   2.901 -42.170  1.00 35.97           C
ATOM   1579  CD2 LEU C  79     -34.924   4.173 -40.167  1.00 35.15           C
ATOM   1580  N   ARG C  80     -31.844   0.809 -38.362  1.00 35.18           N
ATOM   1581  CA  ARG C  80     -31.376  -0.426 -37.715  1.00 35.37           C
ATOM   1582  C   ARG C  80     -32.506  -0.984 -36.882  1.00 41.74           C
ATOM   1583  O   ARG C  80     -32.994  -0.306 -35.966  1.00 40.46           O
ATOM   1584  CB  ARG C  80     -30.110  -0.219 -36.865  1.00 35.20           C
ATOM   1585  CG  ARG C  80     -29.569  -1.543 -36.294  1.00 50.27           C
ATOM   1586  CD  ARG C  80     -28.122  -1.468 -35.870  1.00 73.97           C
ATOM   1587  NE  ARG C  80     -27.998  -1.322 -34.417  1.00 94.63           N
ATOM   1588  CZ  ARG C  80     -26.867  -1.021 -33.785  1.00113.87           C
ATOM   1589  NH1 ARG C  80     -25.746  -0.827 -34.467  1.00102.63           N
ATOM   1590  NH2 ARG C  80     -26.850  -0.908 -32.463  1.00104.26           N
ATOM   1591  N   LYS C  81     -32.948  -2.206 -37.234  1.00 41.66           N
ATOM   1592  CA  LYS C  81     -34.044  -2.887 -36.545  1.00 43.35           C
ATOM   1593  C   LYS C  81     -33.539  -3.646 -35.339  1.00 51.06           C
ATOM   1594  O   LYS C  81     -32.580  -4.408 -35.460  1.00 51.41           O
ATOM   1595  CB  LYS C  81     -34.804  -3.825 -37.499  1.00 45.83           C
ATOM   1596  CG  LYS C  81     -36.148  -4.314 -36.957  1.00 58.68           C
ATOM   1597  CD  LYS C  81     -36.878  -5.171 -37.986  1.00 66.63           C
ATOM   1598  CE  LYS C  81     -37.827  -6.152 -37.343  1.00 79.65           C
ATOM   1599  NZ  LYS C  81     -37.101  -7.235 -36.613  1.00 91.29           N
ATOM   1600  N   LYS C  82     -34.180  -3.421 -34.174  1.00 49.54           N
ATOM   1601  CA  LYS C  82     -33.874  -4.109 -32.911  1.00 50.99           C
ATOM   1602  C   LYS C  82     -35.201  -4.502 -32.275  1.00 55.79           C
ATOM   1603  O   LYS C  82     -35.834  -3.691 -31.583  1.00 54.72           O
ATOM   1604  CB  LYS C  82     -33.003  -3.249 -31.972  1.00 54.42           C
ATOM   1605  CG  LYS C  82     -31.550  -3.149 -32.434  1.00 81.57           C
ATOM   1606  CD  LYS C  82     -30.561  -3.194 -31.278  1.00100.34           C
ATOM   1607  CE  LYS C  82     -29.153  -3.418 -31.780  1.00113.83           C
ATOM   1608  NZ  LYS C  82     -28.160  -3.425 -30.677  1.00122.05           N
ATOM   1609  N   GLY C  83     -35.646  -5.722 -32.604  1.00 52.93           N
ATOM   1610  CA  GLY C  83     -36.927  -6.270 -32.177  1.00 52.43           C
ATOM   1611  C   GLY C  83     -38.074  -5.510 -32.813  1.00 55.23           C
ATOM   1612  O   GLY C  83     -38.172  -5.465 -34.042  1.00 56.23           O
ATOM   1613  N   THR C  84     -38.911  -4.859 -31.986  1.00 49.01           N
ATOM   1614  CA  THR C  84     -40.053  -4.072 -32.462  1.00 47.35           C
ATOM   1615  C   THR C  84     -39.733  -2.576 -32.551  1.00 47.07           C
ATOM   1616  O   THR C  84     -40.637  -1.762 -32.740  1.00 45.48           O
ATOM   1617  CB  THR C  84     -41.307  -4.339 -31.604  1.00 56.31           C
ATOM   1618  OG1 THR C  84     -41.015  -4.065 -30.240  1.00 54.74           O
ATOM   1619  CG2 THR C  84     -41.858  -5.745 -31.779  1.00 57.47           C
ATOM   1620  N   THR C  85     -38.451  -2.222 -32.426  1.00 42.75           N
ATOM   1621  CA  THR C  85     -37.999  -0.837 -32.434  1.00 40.34           C
ATOM   1622  C   THR C  85     -36.985  -0.624 -33.531  1.00 41.99           C
ATOM   1623  O   THR C  85     -36.038  -1.407 -33.689  1.00 41.67           O
ATOM   1624  CB  THR C  85     -37.491  -0.435 -31.021  1.00 55.15           C
ATOM   1625  OG1 THR C  85     -38.597  -0.430 -30.106  1.00 57.99           O
ATOM   1626  CG2 THR C  85     -36.806   0.935 -30.989  1.00 56.39           C
ATOM   1627  N   VAL C  86     -37.197   0.458 -34.301  1.00 36.06           N
ATOM   1628  CA  VAL C  86     -36.282   0.858 -35.338  1.00 34.72           C
ATOM   1629  C   VAL C  86     -35.537   2.097 -34.836  1.00 40.12           C
ATOM   1630  O   VAL C  86     -36.150   3.044 -34.320  1.00 38.77           O
ATOM   1631  CB  VAL C  86     -36.979   1.053 -36.711  1.00 37.08           C
ATOM   1632  CG1 VAL C  86     -35.983   1.508 -37.785  1.00 36.79           C
ATOM   1633  CG2 VAL C  86     -37.672  -0.237 -37.143  1.00 36.36           C
ATOM   1634  N   GLU C  87     -34.209   2.039 -34.949  1.00 37.32           N
ATOM   1635  CA  GLU C  87     -33.285   3.108 -34.610  1.00 37.22           C
ATOM   1636  C   GLU C  87     -32.985   3.857 -35.905  1.00 38.34           C
ATOM   1637  O   GLU C  87     -32.679   3.239 -36.932  1.00 36.61           O
ATOM   1638  CB  GLU C  87     -31.977   2.530 -34.045  1.00 39.31           C
ATOM   1639  CG  GLU C  87     -32.127   1.809 -32.718  1.00 54.32           C
ATOM   1640  CD  GLU C  87     -31.036   0.812 -32.378  1.00 77.59           C
ATOM   1641  OE1 GLU C  87     -30.107   0.613 -33.197  1.00 71.26           O
ATOM   1642  OE2 GLU C  87     -31.113   0.230 -31.272  1.00 79.37           O
ATOM   1643  N   TYR C  88     -33.060   5.184 -35.847  1.00 34.07           N
ATOM   1644  CA  TYR C  88     -32.839   6.016 -37.021  1.00 34.00           C
ATOM   1645  C   TYR C  88     -31.764   7.077 -36.857  1.00 37.50           C
ATOM   1646  O   TYR C  88     -31.556   7.589 -35.757  1.00 36.28           O
ATOM   1647  CB  TYR C  88     -34.173   6.639 -37.512  1.00 34.52           C
ATOM   1648  CG  TYR C  88     -34.677   7.827 -36.709  1.00 35.00           C
ATOM   1649  CD1 TYR C  88     -34.194   9.112 -36.946  1.00 36.41           C
ATOM   1650  CD2 TYR C  88     -35.700   7.679 -35.775  1.00 34.93           C
ATOM   1651  CE1 TYR C  88     -34.665  10.207 -36.228  1.00 37.75           C
ATOM   1652  CE2 TYR C  88     -36.188   8.773 -35.058  1.00 35.29           C
ATOM   1653  CZ  TYR C  88     -35.659  10.034 -35.282  1.00 42.49           C
ATOM   1654  OH  TYR C  88     -36.115  11.137 -34.595  1.00 41.91           O
ATOM   1655  N   SER C  89     -31.154   7.462 -37.984  1.00 35.21           N
ATOM   1656  CA  SER C  89     -30.154   8.531 -38.063  1.00 34.56           C
ATOM   1657  C   SER C  89     -30.371   9.266 -39.381  1.00 33.30           C
ATOM   1658  O   SER C  89     -30.362   8.641 -40.437  1.00 30.58           O
ATOM   1659  CB  SER C  89     -28.742   7.955 -37.986  1.00 41.88           C
ATOM   1660  OG  SER C  89     -27.858   8.829 -37.307  1.00 56.36           O
ATOM   1661  N   ILE C  90     -30.652  10.576 -39.306  1.00 30.17           N
ATOM   1662  CA  ILE C  90     -30.837  11.429 -40.480  1.00 30.61           C
ATOM   1663  C   ILE C  90     -29.440  11.946 -40.884  1.00 35.42           C
ATOM   1664  O   ILE C  90     -28.659  12.331 -40.014  1.00 33.99           O
ATOM   1665  CB  ILE C  90     -31.873  12.568 -40.255  1.00 33.31           C
ATOM   1666  CG1 ILE C  90     -33.269  11.992 -39.886  1.00 33.68           C
ATOM   1667  CG2 ILE C  90     -31.956  13.485 -41.485  1.00 32.12           C
ATOM   1668  CD1 ILE C  90     -34.103  12.923 -39.006  1.00 37.28           C
ATOM   1669  N   GLY C  91     -29.135  11.846 -42.181  1.00 32.36           N
ATOM   1670  CA  GLY C  91     -27.862  12.232 -42.752  1.00 32.38           C
ATOM   1671  C   GLY C  91     -28.016  13.004 -44.046  1.00 37.05           C
ATOM   1672  O   GLY C  91     -29.104  13.493 -44.373  1.00 35.58           O
ATOM   1673  N   GLY C  92     -26.916  13.097 -44.783  1.00 33.62           N
ATOM   1674  CA  GLY C  92     -26.880  13.827 -46.033  1.00 32.98           C
ATOM   1675  C   GLY C  92     -27.005  15.326 -45.872  1.00 40.59           C
ATOM   1676  O   GLY C  92     -26.737  15.886 -44.795  1.00 42.13           O
ATOM   1677  N   GLU C  93     -27.345  15.990 -46.973  1.00 37.98           N
ATOM   1678  CA  GLU C  93     -27.592  17.419 -47.035  1.00 38.37           C
ATOM   1679  C   GLU C  93     -28.602  17.681 -48.133  1.00 41.01           C
ATOM   1680  O   GLU C  93     -28.626  16.946 -49.121  1.00 39.35           O
ATOM   1681  CB  GLU C  93     -26.311  18.220 -47.299  1.00 40.77           C
ATOM   1682  CG  GLU C  93     -25.614  17.915 -48.623  1.00 59.61           C
ATOM   1683  CD  GLU C  93     -24.308  18.625 -48.930  1.00 90.82           C
ATOM   1684  OE1 GLU C  93     -23.954  19.588 -48.214  1.00 91.90           O
ATOM   1685  OE2 GLU C  93     -23.673  18.258 -49.943  1.00 86.38           O
ATOM   1686  N   ILE C  94     -29.409  18.750 -48.025  1.00 37.40           N
ATOM   1687  CA  ILE C  94     -30.391  19.057 -49.045  1.00 37.26           C
ATOM   1688  C   ILE C  94     -29.678  19.552 -50.323  1.00 44.71           C
ATOM   1689  O   ILE C  94     -28.976  20.564 -50.296  1.00 43.65           O
ATOM   1690  CB  ILE C  94     -31.467  19.998 -48.490  1.00 40.13           C
ATOM   1691  CG1 ILE C  94     -32.162  19.356 -47.246  1.00 40.81           C
ATOM   1692  CG2 ILE C  94     -32.475  20.332 -49.548  1.00 40.53           C
ATOM   1693  CD1 ILE C  94     -33.147  20.241 -46.456  1.00 49.56           C
ATOM   1694  N   SER C  95     -29.805  18.772 -51.407  1.00 42.12           N
ATOM   1695  CA  SER C  95     -29.153  19.032 -52.683  1.00 41.92           C
ATOM   1696  C   SER C  95     -30.101  19.573 -53.770  1.00 44.78           C
ATOM   1697  O   SER C  95     -29.647  20.033 -54.827  1.00 44.06           O
ATOM   1698  CB  SER C  95     -28.424  17.778 -53.156  1.00 46.58           C
ATOM   1699  OG  SER C  95     -29.324  16.696 -53.337  1.00 60.69           O
ATOM   1700  N   SER C  96     -31.400  19.493 -53.527  1.00 40.94           N
ATOM   1701  CA  SER C  96     -32.430  19.978 -54.450  1.00 42.03           C
ATOM   1702  C   SER C  96     -33.595  20.495 -53.628  1.00 50.77           C
ATOM   1703  O   SER C  96     -33.603  20.333 -52.412  1.00 52.64           O
ATOM   1704  CB  SER C  96     -32.877  18.894 -55.439  1.00 44.78           C
ATOM   1705  OG  SER C  96     -33.143  17.637 -54.830  1.00 55.49           O
ATOM   1706  N   SER C  97     -34.553  21.154 -54.267  1.00 48.77           N
ATOM   1707  CA  SER C  97     -35.689  21.733 -53.582  1.00 48.41           C
ATOM   1708  C   SER C  97     -36.687  20.677 -53.110  1.00 49.87           C
ATOM   1709  O   SER C  97     -37.057  19.788 -53.866  1.00 49.96           O
ATOM   1710  CB  SER C  97     -36.370  22.767 -54.463  1.00 52.96           C
ATOM   1711  OG  SER C  97     -36.836  23.819 -53.642  1.00 66.84           O
ATOM   1712  N   ILE C  98     -37.093  20.773 -51.847  1.00 44.58           N
ATOM   1713  CA  ILE C  98     -38.061  19.863 -51.239  1.00 43.60           C
ATOM   1714  C   ILE C  98     -39.246  20.699 -50.838  1.00 43.90           C
ATOM   1715  O   ILE C  98     -39.114  21.596 -50.014  1.00 43.62           O
ATOM   1716  CB  ILE C  98     -37.480  19.059 -50.031  1.00 46.63           C
ATOM   1717  CG1 ILE C  98     -36.169  18.338 -50.403  1.00 45.89           C
ATOM   1718  CG2 ILE C  98     -38.539  18.068 -49.494  1.00 49.23           C
ATOM   1719  CD1 ILE C  98     -35.306  18.006 -49.263  1.00 52.87           C
ATOM   1720  N   LEU C  99     -40.396  20.433 -51.436  1.00 39.72           N
ATOM   1721  CA  LEU C  99     -41.613  21.187 -51.146  1.00 38.84           C
ATOM   1722  C   LEU C  99     -42.155  20.855 -49.765  1.00 44.46           C
ATOM   1723  O   LEU C  99     -41.967  19.738 -49.281  1.00 42.66           O
ATOM   1724  CB  LEU C  99     -42.683  20.907 -52.216  1.00 38.20           C
ATOM   1725  CG  LEU C  99     -42.361  21.422 -53.635  1.00 41.70           C
ATOM   1726  CD1 LEU C  99     -43.200  20.741 -54.706  1.00 40.90           C
ATOM   1727  CD2 LEU C  99     -42.572  22.864 -53.709  1.00 43.53           C
ATOM   1728  N   ALA C 100     -42.837  21.819 -49.131  1.00 42.66           N
ATOM   1729  CA  ALA C 100     -43.469  21.619 -47.831  1.00 42.19           C
ATOM   1730  C   ALA C 100     -44.564  20.571 -48.000  1.00 44.72           C
ATOM   1731  O   ALA C 100     -45.303  20.592 -48.993  1.00 43.48           O
ATOM   1732  CB  ALA C 100     -44.077  22.919 -47.335  1.00 43.30           C
ATOM   1733  N   ASN C 101     -44.604  19.606 -47.060  1.00 39.91           N
ATOM   1734  CA  ASN C 101     -45.583  18.521 -47.024  1.00 38.95           C
ATOM   1735  C   ASN C 101     -45.509  17.553 -48.245  1.00 41.75           C
ATOM   1736  O   ASN C 101     -46.480  16.872 -48.569  1.00 40.74           O
ATOM   1737  CB  ASN C 101     -47.000  19.084 -46.759  1.00 40.63           C
ATOM   1738  CG  ASN C 101     -47.075  20.076 -45.601  1.00 67.79           C
ATOM   1739  OD1 ASN C 101     -46.065  20.590 -45.059  1.00 55.98           O
ATOM   1740  ND2 ASN C 101     -48.290  20.372 -45.189  1.00 67.89           N
ATOM   1741  N   SER C 102     -44.334  17.466 -48.888  1.00 38.14           N
ATOM   1742  CA  SER C 102     -44.147  16.622 -50.081  1.00 37.60           C
ATOM   1743  C   SER C 102     -43.600  15.225 -49.782  1.00 41.62           C
ATOM   1744  O   SER C 102     -42.914  15.019 -48.784  1.00 41.90           O
ATOM   1745  CB  SER C 102     -43.226  17.311 -51.087  1.00 38.36           C
ATOM   1746  OG  SER C 102     -41.874  17.340 -50.636  1.00 44.86           O
ATOM   1747  N   ASN C 103     -43.846  14.298 -50.723  1.00 37.16           N
ATOM   1748  CA  ASN C 103     -43.379  12.933 -50.730  1.00 35.31           C
ATOM   1749  C   ASN C 103     -41.911  12.877 -51.113  1.00 37.81           C
ATOM   1750  O   ASN C 103     -41.462  13.585 -52.003  1.00 37.92           O
ATOM   1751  CB  ASN C 103     -44.202  12.102 -51.728  1.00 31.53           C
ATOM   1752  CG  ASN C 103     -45.619  11.790 -51.308  1.00 58.72           C
ATOM   1753  OD1 ASN C 103     -46.000  11.852 -50.140  1.00 57.45           O
ATOM   1754  ND2 ASN C 103     -46.437  11.407 -52.262  1.00 52.78           N
ATOM   1755  N   LEU C 104     -41.173  11.994 -50.450  1.00 34.61           N
ATOM   1756  CA  LEU C 104     -39.771  11.737 -50.743  1.00 34.32           C
ATOM   1757  C   LEU C 104     -39.808  10.486 -51.580  1.00 38.81           C
ATOM   1758  O   LEU C 104     -40.179   9.400 -51.122  1.00 37.68           O
ATOM   1759  CB  LEU C 104     -38.926  11.654 -49.468  1.00 33.69           C
ATOM   1760  CG  LEU C 104     -38.802  13.017 -48.752  1.00 36.85           C
ATOM   1761  CD1 LEU C 104     -38.504  12.856 -47.277  1.00 36.31           C
ATOM   1762  CD2 LEU C 104     -37.807  13.951 -49.459  1.00 37.78           C
ATOM   1763  N   VAL C 105     -39.608  10.709 -52.872  1.00 36.57           N
ATOM   1764  CA  VAL C 105     -39.814   9.708 -53.913  1.00 37.25           C
ATOM   1765  C   VAL C 105     -38.586   8.976 -54.465  1.00 40.77           C
ATOM   1766  O   VAL C 105     -38.757   8.092 -55.299  1.00 41.64           O
ATOM   1767  CB  VAL C 105     -40.761  10.242 -55.047  1.00 40.23           C
ATOM   1768  CG1 VAL C 105     -42.140  10.625 -54.501  1.00 40.21           C
ATOM   1769  CG2 VAL C 105     -40.144  11.413 -55.785  1.00 39.17           C
ATOM   1770  N   ASN C 106     -37.374   9.331 -54.032  1.00 36.03           N
ATOM   1771  CA  ASN C 106     -36.169   8.645 -54.542  1.00 35.10           C
ATOM   1772  C   ASN C 106     -36.003   7.241 -53.934  1.00 37.27           C
ATOM   1773  O   ASN C 106     -35.646   6.309 -54.635  1.00 36.89           O
ATOM   1774  CB  ASN C 106     -34.897   9.503 -54.374  1.00 28.89           C
ATOM   1775  CG  ASN C 106     -33.671   8.878 -55.004  1.00 51.26           C
ATOM   1776  OD1 ASN C 106     -32.758   8.368 -54.324  1.00 41.98           O
ATOM   1777  ND2 ASN C 106     -33.646   8.859 -56.323  1.00 47.00           N
ATOM   1778  N   ARG C 107     -36.259   7.101 -52.633  1.00 33.93           N
ATOM   1779  CA  ARG C 107     -36.143   5.832 -51.922  1.00 32.88           C
ATOM   1780  C   ARG C 107     -37.210   5.701 -50.883  1.00 36.79           C
ATOM   1781  O   ARG C 107     -37.544   6.671 -50.191  1.00 37.29           O
ATOM   1782  CB  ARG C 107     -34.750   5.628 -51.332  1.00 30.83           C
ATOM   1783  CG  ARG C 107     -33.999   4.548 -52.091  1.00 36.90           C
ATOM   1784  CD  ARG C 107     -32.774   5.106 -52.727  1.00 45.69           C
ATOM   1785  NE  ARG C 107     -32.064   4.096 -53.511  1.00 60.02           N
ATOM   1786  CZ  ARG C 107     -32.074   4.034 -54.837  1.00 69.02           C
ATOM   1787  NH1 ARG C 107     -31.395   3.086 -55.466  1.00 62.43           N
ATOM   1788  NH2 ARG C 107     -32.782   4.910 -55.546  1.00 39.13           N
ATOM   1789  N   SER C 108     -37.824   4.515 -50.849  1.00 32.06           N
ATOM   1790  CA  SER C 108     -38.901   4.156 -49.919  1.00 30.14           C
ATOM   1791  C   SER C 108     -38.293   3.365 -48.805  1.00 33.16           C
ATOM   1792  O   SER C 108     -37.376   2.579 -49.039  1.00 32.84           O
ATOM   1793  CB  SER C 108     -39.945   3.278 -50.614  1.00 34.11           C
ATOM   1794  OG  SER C 108     -40.941   4.077 -51.228  1.00 47.86           O
ATOM   1795  N   VAL C 109     -38.840   3.496 -47.587  1.00 28.46           N
ATOM   1796  CA  VAL C 109     -38.349   2.694 -46.486  1.00 27.52           C
ATOM   1797  C   VAL C 109     -38.779   1.233 -46.707  1.00 32.97           C
ATOM   1798  O   VAL C 109     -39.962   1.016 -46.976  1.00 31.48           O
ATOM   1799  CB  VAL C 109     -38.844   3.241 -45.146  1.00 30.92           C
ATOM   1800  CG1 VAL C 109     -38.498   2.277 -44.007  1.00 29.77           C
ATOM   1801  CG2 VAL C 109     -38.261   4.632 -44.898  1.00 30.84           C
ATOM   1802  N   PRO C 110     -37.825   0.242 -46.625  1.00 30.15           N
ATOM   1803  CA  PRO C 110     -38.179  -1.157 -46.848  1.00 30.47           C
ATOM   1804  C   PRO C 110     -39.215  -1.685 -45.901  1.00 35.56           C
ATOM   1805  O   PRO C 110     -39.339  -1.188 -44.791  1.00 35.76           O
ATOM   1806  CB  PRO C 110     -36.849  -1.884 -46.670  1.00 32.58           C
ATOM   1807  CG  PRO C 110     -35.840  -0.862 -47.047  1.00 36.34           C
ATOM   1808  CD  PRO C 110     -36.381   0.351 -46.358  1.00 31.79           C
ATOM   1809  N   ASN C 111     -39.989  -2.668 -46.374  1.00 33.43           N
ATOM   1810  CA  ASN C 111     -41.093  -3.296 -45.647  1.00 32.99           C
ATOM   1811  C   ASN C 111     -40.793  -3.678 -44.193  1.00 37.12           C
ATOM   1812  O   ASN C 111     -41.640  -3.501 -43.309  1.00 37.10           O
ATOM   1813  CB  ASN C 111     -41.588  -4.499 -46.437  1.00 37.41           C
ATOM   1814  CG  ASN C 111     -42.629  -5.301 -45.731  1.00 63.11           C
ATOM   1815  OD1 ASN C 111     -43.783  -4.935 -45.702  1.00 54.17           O
ATOM   1816  ND2 ASN C 111     -42.225  -6.395 -45.115  1.00 63.14           N
ATOM   1817  N   GLU C 112     -39.595  -4.224 -43.946  1.00 34.22           N
ATOM   1818  CA  GLU C 112     -39.190  -4.679 -42.629  1.00 34.85           C
ATOM   1819  C   GLU C 112     -39.001  -3.519 -41.628  1.00 38.75           C
ATOM   1820  O   GLU C 112     -38.979  -3.735 -40.418  1.00 38.31           O
ATOM   1821  CB  GLU C 112     -37.979  -5.638 -42.707  1.00 37.07           C
ATOM   1822  CG  GLU C 112     -36.728  -5.065 -43.364  1.00 54.27           C
ATOM   1823  CD  GLU C 112     -36.575  -5.131 -44.881  1.00 77.09           C
ATOM   1824  OE1 GLU C 112     -35.411  -5.181 -45.340  1.00 86.28           O
ATOM   1825  OE2 GLU C 112     -37.593  -5.102 -45.614  1.00 45.85           O
ATOM   1826  N   PHE C 113     -38.911  -2.275 -42.144  1.00 33.62           N
ATOM   1827  CA  PHE C 113     -38.757  -1.102 -41.296  1.00 31.27           C
ATOM   1828  C   PHE C 113     -40.012  -0.244 -41.317  1.00 31.76           C
ATOM   1829  O   PHE C 113     -40.057   0.771 -40.619  1.00 28.14           O
ATOM   1830  CB  PHE C 113     -37.513  -0.294 -41.696  1.00 33.15           C
ATOM   1831  CG  PHE C 113     -36.212  -1.062 -41.727  1.00 35.28           C
ATOM   1832  CD1 PHE C 113     -35.477  -1.272 -40.563  1.00 38.16           C
ATOM   1833  CD2 PHE C 113     -35.712  -1.560 -42.915  1.00 37.97           C
ATOM   1834  CE1 PHE C 113     -34.269  -1.977 -40.596  1.00 38.80           C
ATOM   1835  CE2 PHE C 113     -34.501  -2.265 -42.941  1.00 41.26           C
ATOM   1836  CZ  PHE C 113     -33.797  -2.479 -41.775  1.00 38.59           C
ATOM   1837  N   CYS C 114     -41.062  -0.679 -42.045  1.00 31.10           N
ATOM   1838  CA  CYS C 114     -42.316   0.100 -42.128  1.00 32.14           C
ATOM   1839  C   CYS C 114     -43.196  -0.063 -40.901  1.00 39.54           C
ATOM   1840  O   CYS C 114     -43.473  -1.197 -40.496  1.00 39.49           O
ATOM   1841  CB  CYS C 114     -43.082  -0.191 -43.408  1.00 31.25           C
ATOM   1842  SG  CYS C 114     -42.267   0.380 -44.903  1.00 34.10           S
ATOM   1843  N   PRO C 115     -43.629   1.065 -40.277  1.00 36.28           N
ATOM   1844  CA  PRO C 115     -44.456   0.944 -39.054  1.00 35.73           C
ATOM   1845  C   PRO C 115     -45.928   0.688 -39.360  1.00 41.61           C
ATOM   1846  O   PRO C 115     -46.338   0.871 -40.488  1.00 40.72           O
ATOM   1847  CB  PRO C 115     -44.244   2.288 -38.363  1.00 37.05           C
ATOM   1848  CG  PRO C 115     -44.017   3.256 -39.518  1.00 41.33           C
ATOM   1849  CD  PRO C 115     -43.359   2.480 -40.629  1.00 35.76           C
ATOM   1850  N   ARG C 116     -46.719   0.264 -38.350  1.00 42.10           N
ATOM   1851  CA  ARG C 116     -48.163   0.012 -38.483  1.00 41.94           C
ATOM   1852  C   ARG C 116     -48.861   1.368 -38.539  1.00 43.91           C
ATOM   1853  O   ARG C 116     -49.806   1.542 -39.306  1.00 44.02           O
ATOM   1854  CB  ARG C 116     -48.680  -0.803 -37.274  1.00 43.50           C
ATOM   1855  CG  ARG C 116     -50.178  -1.143 -37.328  1.00 58.04           C
ATOM   1856  CD  ARG C 116     -50.785  -1.274 -35.941  1.00 80.79           C
ATOM   1857  NE  ARG C 116     -50.562  -2.596 -35.343  1.00102.76           N
ATOM   1858  CZ  ARG C 116     -50.723  -2.877 -34.054  1.00121.67           C
ATOM   1859  NH1 ARG C 116     -51.105  -1.929 -33.203  1.00109.59           N
ATOM   1860  NH2 ARG C 116     -50.496  -4.104 -33.601  1.00109.18           N
ATOM   1861  N   ASN C 117     -48.382   2.328 -37.727  1.00 39.83           N
ATOM   1862  CA  ASN C 117     -48.929   3.686 -37.683  1.00 38.89           C
ATOM   1863  C   ASN C 117     -47.864   4.669 -38.123  1.00 40.21           C
ATOM   1864  O   ASN C 117     -46.679   4.431 -37.928  1.00 42.01           O
ATOM   1865  CB  ASN C 117     -49.416   4.051 -36.268  1.00 43.64           C
ATOM   1866  CG  ASN C 117     -50.260   2.999 -35.599  1.00 59.73           C
ATOM   1867  OD1 ASN C 117     -51.428   2.806 -35.935  1.00 50.36           O
ATOM   1868  ND2 ASN C 117     -49.668   2.296 -34.646  1.00 53.94           N
ATOM   1869  N   ARG C 118     -48.304   5.782 -38.680  1.00 34.30           N
ATOM   1870  CA  ARG C 118     -47.513   6.905 -39.179  1.00 33.57           C
ATOM   1871  C   ARG C 118     -46.577   7.467 -38.089  1.00 34.34           C
ATOM   1872  O   ARG C 118     -47.036   7.851 -37.020  1.00 33.90           O
ATOM   1873  CB  ARG C 118     -48.501   7.960 -39.721  1.00 35.87           C
ATOM   1874  CG  ARG C 118     -47.902   9.166 -40.415  1.00 48.52           C
ATOM   1875  CD  ARG C 118     -49.018   9.985 -41.061  1.00 43.86           C
ATOM   1876  NE  ARG C 118     -49.201   9.639 -42.471  1.00 48.98           N
ATOM   1877  CZ  ARG C 118     -48.645  10.279 -43.493  1.00 57.68           C
ATOM   1878  NH1 ARG C 118     -47.868  11.336 -43.280  1.00 35.98           N
ATOM   1879  NH2 ARG C 118     -48.865   9.873 -44.734  1.00 58.95           N
ATOM   1880  N   CYS C 119     -45.267   7.506 -38.369  1.00 30.67           N
ATOM   1881  CA  CYS C 119     -44.266   7.955 -37.400  1.00 29.90           C
ATOM   1882  C   CYS C 119     -43.658   9.267 -37.801  1.00 32.52           C
ATOM   1883  O   CYS C 119     -43.199   9.374 -38.929  1.00 33.83           O
ATOM   1884  CB  CYS C 119     -43.199   6.884 -37.213  1.00 30.82           C
ATOM   1885  SG  CYS C 119     -43.819   5.354 -36.460  1.00 35.60           S
ATOM   1886  N   SER C 120     -43.593  10.247 -36.869  1.00 26.54           N
ATOM   1887  CA  SER C 120     -43.027  11.584 -37.088  1.00 24.53           C
ATOM   1888  C   SER C 120     -41.637  11.716 -36.483  1.00 29.63           C
ATOM   1889  O   SER C 120     -41.474  11.868 -35.285  1.00 30.55           O
ATOM   1890  CB  SER C 120     -43.981  12.664 -36.582  1.00 26.10           C
ATOM   1891  OG  SER C 120     -45.270  12.424 -37.134  1.00 35.74           O
ATOM   1892  N   LEU C 121     -40.631  11.653 -37.327  1.00 28.77           N
ATOM   1893  CA  LEU C 121     -39.239  11.684 -36.926  1.00 28.78           C
ATOM   1894  C   LEU C 121     -38.679  13.092 -36.961  1.00 35.65           C
ATOM   1895  O   LEU C 121     -38.475  13.647 -38.039  1.00 35.09           O
ATOM   1896  CB  LEU C 121     -38.399  10.749 -37.811  1.00 28.31           C
ATOM   1897  CG  LEU C 121     -38.895   9.354 -38.119  1.00 32.02           C
ATOM   1898  CD1 LEU C 121     -37.791   8.578 -38.803  1.00 33.38           C
ATOM   1899  CD2 LEU C 121     -39.336   8.626 -36.868  1.00 31.66           C
ATOM   1900  N   VAL C 122     -38.411  13.655 -35.772  1.00 33.90           N
ATOM   1901  CA  VAL C 122     -37.914  15.016 -35.574  1.00 33.81           C
ATOM   1902  C   VAL C 122     -36.412  15.123 -35.804  1.00 39.56           C
ATOM   1903  O   VAL C 122     -35.645  14.310 -35.324  1.00 41.26           O
ATOM   1904  CB  VAL C 122     -38.355  15.580 -34.189  1.00 37.02           C
ATOM   1905  CG1 VAL C 122     -37.859  17.018 -33.975  1.00 36.82           C
ATOM   1906  CG2 VAL C 122     -39.884  15.506 -34.025  1.00 36.16           C
ATOM   1907  N   GLY C 123     -36.018  16.150 -36.523  1.00 34.69           N
ATOM   1908  CA  GLY C 123     -34.620  16.434 -36.766  1.00 34.21           C
ATOM   1909  C   GLY C 123     -34.255  17.902 -36.622  1.00 36.81           C
ATOM   1910  O   GLY C 123     -35.115  18.752 -36.393  1.00 35.01           O
ATOM   1911  N   HIS C 124     -32.973  18.195 -36.790  1.00 33.03           N
ATOM   1912  CA  HIS C 124     -32.459  19.546 -36.660  1.00 33.67           C
ATOM   1913  C   HIS C 124     -31.483  19.889 -37.789  1.00 37.30           C
ATOM   1914  O   HIS C 124     -30.695  19.039 -38.209  1.00 36.97           O
ATOM   1915  CB  HIS C 124     -31.817  19.730 -35.261  1.00 35.22           C
ATOM   1916  CG  HIS C 124     -31.131  21.046 -35.069  1.00 39.24           C
ATOM   1917  ND1 HIS C 124     -29.751  21.145 -35.070  1.00 41.15           N
ATOM   1918  CD2 HIS C 124     -31.657  22.285 -34.927  1.00 41.00           C
ATOM   1919  CE1 HIS C 124     -29.485  22.425 -34.898  1.00 40.74           C
ATOM   1920  NE2 HIS C 124     -30.607  23.149 -34.825  1.00 41.09           N
ATOM   1921  N   MET C 125     -31.538  21.130 -38.271  1.00 34.19           N
ATOM   1922  CA  MET C 125     -30.630  21.623 -39.320  1.00 35.00           C
ATOM   1923  C   MET C 125     -29.365  22.217 -38.655  1.00 41.36           C
ATOM   1924  O   MET C 125     -29.471  23.052 -37.760  1.00 39.34           O
ATOM   1925  CB  MET C 125     -31.326  22.663 -40.208  1.00 37.25           C
ATOM   1926  CG  MET C 125     -32.645  22.176 -40.823  1.00 41.13           C
ATOM   1927  SD  MET C 125     -32.481  20.813 -42.006  1.00 45.19           S
ATOM   1928  CE  MET C 125     -31.934  21.641 -43.328  1.00 42.48           C
ATOM   1929  N   VAL C 126     -28.176  21.730 -39.063  1.00 39.58           N
ATOM   1930  CA  VAL C 126     -26.874  22.157 -38.536  1.00 39.45           C
ATOM   1931  C   VAL C 126     -26.681  23.679 -38.647  1.00 45.75           C
ATOM   1932  O   VAL C 126     -26.985  24.265 -39.695  1.00 43.58           O
ATOM   1933  CB  VAL C 126     -25.725  21.398 -39.275  1.00 42.63           C
ATOM   1934  CG1 VAL C 126     -24.346  22.017 -38.997  1.00 41.93           C
ATOM   1935  CG2 VAL C 126     -25.734  19.912 -38.942  1.00 41.92           C
ATOM   1936  N   GLY C 127     -26.165  24.278 -37.569  1.00 43.66           N
ATOM   1937  CA  GLY C 127     -25.792  25.682 -37.537  1.00 44.09           C
ATOM   1938  C   GLY C 127     -26.794  26.708 -37.059  1.00 48.33           C
ATOM   1939  O   GLY C 127     -26.395  27.855 -36.826  1.00 50.22           O
ATOM   1940  N   GLY C 128     -28.061  26.336 -36.926  1.00 41.80           N
ATOM   1941  CA  GLY C 128     -29.089  27.269 -36.475  1.00 41.42           C
ATOM   1942  C   GLY C 128     -30.057  26.657 -35.490  1.00 48.04           C
ATOM   1943  O   GLY C 128     -29.740  25.641 -34.853  1.00 48.18           O
ATOM   1944  N   TRP C 129     -31.237  27.275 -35.346  1.00 43.39           N
ATOM   1945  CA  TRP C 129     -32.269  26.816 -34.427  1.00 42.00           C
ATOM   1946  C   TRP C 129     -33.392  26.042 -35.146  1.00 43.66           C
ATOM   1947  O   TRP C 129     -34.385  25.676 -34.513  1.00 42.54           O
ATOM   1948  CB  TRP C 129     -32.871  28.005 -33.663  1.00 40.20           C
ATOM   1949  CG  TRP C 129     -31.923  28.780 -32.798  1.00 41.05           C
ATOM   1950  CD1 TRP C 129     -31.674  30.121 -32.868  1.00 43.54           C
ATOM   1951  CD2 TRP C 129     -31.233  28.304 -31.629  1.00 40.85           C
ATOM   1952  NE1 TRP C 129     -30.845  30.505 -31.843  1.00 42.87           N
ATOM   1953  CE2 TRP C 129     -30.569  29.414 -31.055  1.00 44.74           C
ATOM   1954  CE3 TRP C 129     -31.091  27.040 -31.018  1.00 41.92           C
ATOM   1955  CZ2 TRP C 129     -29.734  29.291 -29.929  1.00 44.11           C
ATOM   1956  CZ3 TRP C 129     -30.287  26.922 -29.892  1.00 43.21           C
ATOM   1957  CH2 TRP C 129     -29.621  28.036 -29.355  1.00 43.89           C
ATOM   1958  N   ASN C 130     -33.225  25.787 -36.448  1.00 38.71           N
ATOM   1959  CA  ASN C 130     -34.237  25.129 -37.286  1.00 38.92           C
ATOM   1960  C   ASN C 130     -34.469  23.636 -37.086  1.00 40.94           C
ATOM   1961  O   ASN C 130     -33.535  22.833 -37.144  1.00 40.99           O
ATOM   1962  CB  ASN C 130     -33.993  25.432 -38.768  1.00 42.88           C
ATOM   1963  CG  ASN C 130     -34.086  26.901 -39.130  1.00 60.90           C
ATOM   1964  OD1 ASN C 130     -34.605  27.734 -38.375  1.00 52.99           O
ATOM   1965  ND2 ASN C 130     -33.600  27.242 -40.310  1.00 51.28           N
ATOM   1966  N   ALA C 131     -35.733  23.266 -36.903  1.00 35.64           N
ATOM   1967  CA  ALA C 131     -36.135  21.874 -36.763  1.00 35.08           C
ATOM   1968  C   ALA C 131     -37.110  21.496 -37.865  1.00 37.30           C
ATOM   1969  O   ALA C 131     -37.717  22.360 -38.489  1.00 38.18           O
ATOM   1970  CB  ALA C 131     -36.765  21.634 -35.397  1.00 36.02           C
ATOM   1971  N   PHE C 132     -37.275  20.195 -38.092  1.00 31.74           N
ATOM   1972  CA  PHE C 132     -38.181  19.654 -39.099  1.00 29.07           C
ATOM   1973  C   PHE C 132     -38.613  18.278 -38.607  1.00 32.09           C
ATOM   1974  O   PHE C 132     -38.146  17.812 -37.561  1.00 30.89           O
ATOM   1975  CB  PHE C 132     -37.444  19.528 -40.456  1.00 29.62           C
ATOM   1976  CG  PHE C 132     -36.293  18.540 -40.437  1.00 29.78           C
ATOM   1977  CD1 PHE C 132     -36.511  17.181 -40.685  1.00 31.41           C
ATOM   1978  CD2 PHE C 132     -35.000  18.959 -40.128  1.00 31.18           C
ATOM   1979  CE1 PHE C 132     -35.458  16.262 -40.612  1.00 32.33           C
ATOM   1980  CE2 PHE C 132     -33.941  18.041 -40.072  1.00 33.16           C
ATOM   1981  CZ  PHE C 132     -34.179  16.697 -40.305  1.00 32.03           C
ATOM   1982  N   HIS C 133     -39.486  17.618 -39.388  1.00 28.69           N
ATOM   1983  CA  HIS C 133     -39.899  16.249 -39.186  1.00 27.51           C
ATOM   1984  C   HIS C 133     -40.239  15.582 -40.494  1.00 33.99           C
ATOM   1985  O   HIS C 133     -40.596  16.250 -41.468  1.00 34.85           O
ATOM   1986  CB  HIS C 133     -40.928  16.027 -38.038  1.00 27.35           C
ATOM   1987  CG  HIS C 133     -42.368  16.305 -38.370  1.00 28.70           C
ATOM   1988  ND1 HIS C 133     -43.172  15.346 -38.968  1.00 29.23           N
ATOM   1989  CD2 HIS C 133     -43.123  17.381 -38.070  1.00 28.18           C
ATOM   1990  CE1 HIS C 133     -44.375  15.886 -39.030  1.00 28.13           C
ATOM   1991  NE2 HIS C 133     -44.378  17.123 -38.523  1.00 28.45           N
ATOM   1992  N   ILE C 134     -39.958  14.286 -40.555  1.00 29.48           N
ATOM   1993  CA  ILE C 134     -40.211  13.416 -41.678  1.00 28.01           C
ATOM   1994  C   ILE C 134     -41.121  12.317 -41.140  1.00 32.70           C
ATOM   1995  O   ILE C 134     -40.817  11.727 -40.092  1.00 29.19           O
ATOM   1996  CB  ILE C 134     -38.916  12.850 -42.305  1.00 31.16           C
ATOM   1997  CG1 ILE C 134     -38.096  13.958 -43.019  1.00 31.96           C
ATOM   1998  CG2 ILE C 134     -39.258  11.703 -43.277  1.00 31.15           C
ATOM   1999  CD1 ILE C 134     -36.611  13.702 -43.039  1.00 32.31           C
ATOM   2000  N   ASP C 135     -42.288  12.107 -41.802  1.00 29.25           N
ATOM   2001  CA  ASP C 135     -43.206  11.060 -41.389  1.00 29.27           C
ATOM   2002  C   ASP C 135     -42.937   9.830 -42.206  1.00 33.53           C
ATOM   2003  O   ASP C 135     -42.721   9.919 -43.411  1.00 33.12           O
ATOM   2004  CB  ASP C 135     -44.693  11.436 -41.545  1.00 31.47           C
ATOM   2005  CG  ASP C 135     -45.276  12.367 -40.502  1.00 38.63           C
ATOM   2006  OD1 ASP C 135     -44.496  13.032 -39.802  1.00 36.36           O
ATOM   2007  OD2 ASP C 135     -46.517  12.515 -40.471  1.00 44.19           O
ATOM   2008  N   ILE C 136     -42.962   8.687 -41.546  1.00 29.56           N
ATOM   2009  CA  ILE C 136     -42.861   7.410 -42.217  1.00 28.88           C
ATOM   2010  C   ILE C 136     -44.263   6.770 -42.098  1.00 30.93           C
ATOM   2011  O   ILE C 136     -44.634   6.323 -41.012  1.00 29.21           O
ATOM   2012  CB  ILE C 136     -41.732   6.455 -41.707  1.00 31.17           C
ATOM   2013  CG1 ILE C 136     -40.356   7.135 -41.724  1.00 32.38           C
ATOM   2014  CG2 ILE C 136     -41.693   5.188 -42.581  1.00 31.09           C
ATOM   2015  CD1 ILE C 136     -39.210   6.289 -41.037  1.00 37.22           C
ATOM   2016  N   PRO C 137     -45.054   6.722 -43.184  1.00 27.08           N
ATOM   2017  CA  PRO C 137     -46.323   5.988 -43.127  1.00 26.82           C
ATOM   2018  C   PRO C 137     -46.051   4.483 -43.304  1.00 33.66           C
ATOM   2019  O   PRO C 137     -44.884   4.077 -43.463  1.00 34.61           O
ATOM   2020  CB  PRO C 137     -47.126   6.574 -44.292  1.00 28.22           C
ATOM   2021  CG  PRO C 137     -46.119   7.120 -45.216  1.00 32.41           C
ATOM   2022  CD  PRO C 137     -44.791   7.216 -44.548  1.00 28.12           C
ATOM   2023  N   SER C 138     -47.109   3.643 -43.262  1.00 31.47           N
ATOM   2024  CA  SER C 138     -46.995   2.180 -43.396  1.00 32.06           C
ATOM   2025  C   SER C 138     -46.473   1.738 -44.778  1.00 33.69           C
ATOM   2026  O   SER C 138     -45.887   0.658 -44.893  1.00 33.41           O
ATOM   2027  CB  SER C 138     -48.320   1.495 -43.052  1.00 36.37           C
ATOM   2028  OG  SER C 138     -49.334   1.945 -43.940  1.00 51.58           O
ATOM   2029  N   SER C 139     -46.666   2.585 -45.799  1.00 28.00           N
ATOM   2030  CA  SER C 139     -46.202   2.403 -47.165  1.00 27.22           C
ATOM   2031  C   SER C 139     -44.680   2.621 -47.300  1.00 32.06           C
ATOM   2032  O   SER C 139     -44.085   2.106 -48.242  1.00 32.49           O
ATOM   2033  CB  SER C 139     -46.945   3.369 -48.096  1.00 31.04           C
ATOM   2034  OG  SER C 139     -46.537   4.719 -47.893  1.00 39.59           O
ATOM   2035  N   GLY C 140     -44.080   3.392 -46.379  1.00 28.09           N
ATOM   2036  CA  GLY C 140     -42.662   3.729 -46.399  1.00 27.47           C
ATOM   2037  C   GLY C 140     -42.310   4.914 -47.292  1.00 32.70           C
ATOM   2038  O   GLY C 140     -41.125   5.254 -47.438  1.00 32.60           O
ATOM   2039  N   VAL C 141     -43.338   5.535 -47.929  1.00 29.23           N
ATOM   2040  CA  VAL C 141     -43.175   6.709 -48.781  1.00 28.55           C
ATOM   2041  C   VAL C 141     -43.196   7.898 -47.849  1.00 34.96           C
ATOM   2042  O   VAL C 141     -44.264   8.409 -47.505  1.00 36.50           O
ATOM   2043  CB  VAL C 141     -44.205   6.823 -49.944  1.00 30.94           C
ATOM   2044  CG1 VAL C 141     -43.962   8.098 -50.786  1.00 29.89           C
ATOM   2045  CG2 VAL C 141     -44.164   5.568 -50.827  1.00 30.46           C
ATOM   2046  N   CYS C 142     -42.003   8.323 -47.427  1.00 32.19           N
ATOM   2047  CA  CYS C 142     -41.812   9.429 -46.490  1.00 31.65           C
ATOM   2048  C   CYS C 142     -42.265  10.771 -46.984  1.00 37.25           C
ATOM   2049  O   CYS C 142     -42.141  11.080 -48.177  1.00 35.91           O
ATOM   2050  CB  CYS C 142     -40.378   9.479 -45.995  1.00 31.19           C
ATOM   2051  SG  CYS C 142     -39.786   7.895 -45.362  1.00 34.81           S
ATOM   2052  N   GLN C 143     -42.785  11.586 -46.043  1.00 34.16           N
ATOM   2053  CA  GLN C 143     -43.229  12.935 -46.342  1.00 32.71           C
ATOM   2054  C   GLN C 143     -42.490  13.914 -45.461  1.00 36.52           C
ATOM   2055  O   GLN C 143     -42.336  13.683 -44.273  1.00 36.77           O
ATOM   2056  CB  GLN C 143     -44.736  13.091 -46.152  1.00 33.17           C
ATOM   2057  CG  GLN C 143     -45.584  12.252 -47.063  1.00 35.63           C
ATOM   2058  CD  GLN C 143     -47.041  12.569 -46.828  1.00 53.79           C
ATOM   2059  OE1 GLN C 143     -47.727  11.924 -46.023  1.00 40.23           O
ATOM   2060  NE2 GLN C 143     -47.525  13.623 -47.470  1.00 53.03           N
ATOM   2061  N   TRP C 144     -42.009  14.995 -46.056  1.00 33.82           N
ATOM   2062  CA  TRP C 144     -41.261  16.067 -45.411  1.00 33.16           C
ATOM   2063  C   TRP C 144     -42.272  17.068 -44.842  1.00 36.30           C
ATOM   2064  O   TRP C 144     -43.172  17.479 -45.566  1.00 34.66           O
ATOM   2065  CB  TRP C 144     -40.340  16.706 -46.460  1.00 31.74           C
ATOM   2066  CG  TRP C 144     -39.779  18.048 -46.101  1.00 32.63           C
ATOM   2067  CD1 TRP C 144     -40.265  19.264 -46.484  1.00 35.54           C
ATOM   2068  CD2 TRP C 144     -38.598  18.312 -45.322  1.00 32.26           C
ATOM   2069  NE1 TRP C 144     -39.498  20.272 -45.943  1.00 35.21           N
ATOM   2070  CE2 TRP C 144     -38.447  19.719 -45.256  1.00 36.62           C
ATOM   2071  CE3 TRP C 144     -37.673  17.501 -44.642  1.00 33.21           C
ATOM   2072  CZ2 TRP C 144     -37.385  20.333 -44.564  1.00 35.47           C
ATOM   2073  CZ3 TRP C 144     -36.612  18.105 -43.977  1.00 35.34           C
ATOM   2074  CH2 TRP C 144     -36.480  19.502 -43.931  1.00 36.21           C
ATOM   2075  N   PHE C 145     -42.149  17.438 -43.550  1.00 32.15           N
ATOM   2076  CA  PHE C 145     -43.094  18.373 -42.933  1.00 31.30           C
ATOM   2077  C   PHE C 145     -42.457  19.647 -42.421  1.00 34.79           C
ATOM   2078  O   PHE C 145     -43.014  20.354 -41.583  1.00 34.13           O
ATOM   2079  CB  PHE C 145     -43.993  17.687 -41.894  1.00 32.98           C
ATOM   2080  CG  PHE C 145     -45.051  16.804 -42.513  1.00 34.62           C
ATOM   2081  CD1 PHE C 145     -46.146  17.357 -43.179  1.00 38.06           C
ATOM   2082  CD2 PHE C 145     -44.921  15.420 -42.495  1.00 36.32           C
ATOM   2083  CE1 PHE C 145     -47.098  16.534 -43.801  1.00 39.57           C
ATOM   2084  CE2 PHE C 145     -45.895  14.597 -43.087  1.00 40.03           C
ATOM   2085  CZ  PHE C 145     -46.971  15.159 -43.744  1.00 38.21           C
ATOM   2086  N   GLY C 146     -41.292  19.944 -42.957  1.00 33.36           N
ATOM   2087  CA  GLY C 146     -40.621  21.218 -42.720  1.00 34.03           C
ATOM   2088  C   GLY C 146     -41.196  22.160 -43.772  1.00 40.95           C
ATOM   2089  O   GLY C 146     -42.100  21.763 -44.530  1.00 40.55           O
ATOM   2090  N   PRO C 147     -40.729  23.415 -43.887  1.00 38.90           N
ATOM   2091  CA  PRO C 147     -41.245  24.264 -44.969  1.00 39.35           C
ATOM   2092  C   PRO C 147     -40.500  23.898 -46.261  1.00 43.87           C
ATOM   2093  O   PRO C 147     -39.645  23.001 -46.234  1.00 42.68           O
ATOM   2094  CB  PRO C 147     -40.899  25.681 -44.489  1.00 41.00           C
ATOM   2095  CG  PRO C 147     -39.698  25.517 -43.652  1.00 45.24           C
ATOM   2096  CD  PRO C 147     -39.650  24.092 -43.142  1.00 40.79           C
ATOM   2097  N   THR C 148     -40.775  24.607 -47.369  1.00 40.28           N
ATOM   2098  CA  THR C 148     -40.038  24.370 -48.605  1.00 39.02           C
ATOM   2099  C   THR C 148     -38.578  24.740 -48.330  1.00 43.46           C
ATOM   2100  O   THR C 148     -38.300  25.800 -47.741  1.00 43.50           O
ATOM   2101  CB  THR C 148     -40.685  25.112 -49.781  1.00 39.77           C
ATOM   2102  OG1 THR C 148     -42.060  24.719 -49.847  1.00 37.90           O
ATOM   2103  CG2 THR C 148     -40.006  24.795 -51.095  1.00 35.21           C
ATOM   2104  N   ALA C 149     -37.665  23.815 -48.653  1.00 39.97           N
ATOM   2105  CA  ALA C 149     -36.235  23.993 -48.412  1.00 40.28           C
ATOM   2106  C   ALA C 149     -35.412  23.466 -49.572  1.00 46.75           C
ATOM   2107  O   ALA C 149     -35.823  22.513 -50.228  1.00 46.58           O
ATOM   2108  CB  ALA C 149     -35.835  23.299 -47.123  1.00 40.62           C
ATOM   2109  N   SER C 150     -34.248  24.083 -49.824  1.00 45.36           N
ATOM   2110  CA  SER C 150     -33.343  23.703 -50.915  1.00 46.28           C
ATOM   2111  C   SER C 150     -31.891  23.619 -50.433  1.00 48.92           C
ATOM   2112  O   SER C 150     -31.005  23.266 -51.214  1.00 50.07           O
ATOM   2113  CB  SER C 150     -33.473  24.661 -52.097  1.00 52.16           C
ATOM   2114  OG  SER C 150     -34.827  24.924 -52.438  1.00 67.69           O
ATOM   2115  N   SER C 151     -31.658  23.895 -49.133  1.00 43.02           N
ATOM   2116  CA  SER C 151     -30.339  23.831 -48.511  1.00 41.59           C
ATOM   2117  C   SER C 151     -30.432  23.420 -47.059  1.00 44.55           C
ATOM   2118  O   SER C 151     -31.517  23.431 -46.466  1.00 43.82           O
ATOM   2119  CB  SER C 151     -29.616  25.173 -48.616  1.00 45.64           C
ATOM   2120  OG  SER C 151     -30.285  26.200 -47.902  1.00 52.76           O
ATOM   2121  N   GLY C 152     -29.272  23.114 -46.490  1.00 41.53           N
ATOM   2122  CA  GLY C 152     -29.120  22.735 -45.094  1.00 40.55           C
ATOM   2123  C   GLY C 152     -28.689  21.301 -44.902  1.00 41.76           C
ATOM   2124  O   GLY C 152     -28.840  20.479 -45.811  1.00 39.51           O
ATOM   2125  N   THR C 153     -28.143  21.013 -43.699  1.00 38.72           N
ATOM   2126  CA  THR C 153     -27.612  19.715 -43.282  1.00 38.83           C
ATOM   2127  C   THR C 153     -28.542  19.109 -42.216  1.00 40.99           C
ATOM   2128  O   THR C 153     -28.475  19.497 -41.043  1.00 40.65           O
ATOM   2129  CB  THR C 153     -26.159  19.879 -42.833  1.00 46.76           C
ATOM   2130  OG1 THR C 153     -25.468  20.626 -43.834  1.00 45.66           O
ATOM   2131  CG2 THR C 153     -25.461  18.550 -42.616  1.00 45.76           C
ATOM   2132  N   PRO C 154     -29.437  18.184 -42.623  1.00 35.52           N
ATOM   2133  CA  PRO C 154     -30.373  17.590 -41.658  1.00 34.72           C
ATOM   2134  C   PRO C 154     -29.798  16.438 -40.804  1.00 38.68           C
ATOM   2135  O   PRO C 154     -29.215  15.494 -41.345  1.00 38.93           O
ATOM   2136  CB  PRO C 154     -31.540  17.157 -42.553  1.00 36.55           C
ATOM   2137  CG  PRO C 154     -30.927  16.864 -43.887  1.00 40.73           C
ATOM   2138  CD  PRO C 154     -29.631  17.629 -43.983  1.00 36.53           C
ATOM   2139  N   ARG C 155     -29.955  16.514 -39.465  1.00 34.34           N
ATOM   2140  CA  ARG C 155     -29.449  15.487 -38.528  1.00 33.73           C
ATOM   2141  C   ARG C 155     -30.490  15.110 -37.473  1.00 34.74           C
ATOM   2142  O   ARG C 155     -31.460  15.849 -37.276  1.00 34.55           O
ATOM   2143  CB  ARG C 155     -28.138  15.948 -37.835  1.00 32.88           C
ATOM   2144  CG  ARG C 155     -26.921  16.125 -38.764  1.00 35.10           C
ATOM   2145  CD  ARG C 155     -26.340  14.808 -39.257  1.00 34.01           C
ATOM   2146  NE  ARG C 155     -25.187  14.989 -40.149  1.00 29.08           N
ATOM   2147  CZ  ARG C 155     -25.257  15.208 -41.461  1.00 47.07           C
ATOM   2148  NH1 ARG C 155     -26.435  15.279 -42.072  1.00 36.97           N
ATOM   2149  NH2 ARG C 155     -24.146  15.363 -42.173  1.00 32.64           N
ATOM   2150  N   GLY C 156     -30.271  13.992 -36.785  1.00 29.86           N
ATOM   2151  CA  GLY C 156     -31.184  13.543 -35.734  1.00 29.37           C
ATOM   2152  C   GLY C 156     -31.184  12.048 -35.531  1.00 32.08           C
ATOM   2153  O   GLY C 156     -31.460  11.288 -36.456  1.00 29.39           O
ATOM   2154  N   THR C 157     -30.889  11.625 -34.307  1.00 32.69           N
ATOM   2155  CA  THR C 157     -30.865  10.210 -33.919  1.00 33.13           C
ATOM   2156  C   THR C 157     -32.037   9.957 -32.975  1.00 40.44           C
ATOM   2157  O   THR C 157     -32.289  10.764 -32.081  1.00 41.73           O
ATOM   2158  CB  THR C 157     -29.484   9.836 -33.346  1.00 36.78           C
ATOM   2159  OG1 THR C 157     -28.504  10.034 -34.373  1.00 34.23           O
ATOM   2160  CG2 THR C 157     -29.401   8.385 -32.898  1.00 32.35           C
ATOM   2161  N   GLY C 158     -32.792   8.896 -33.249  1.00 36.33           N
ATOM   2162  CA  GLY C 158     -33.958   8.532 -32.455  1.00 34.65           C
ATOM   2163  C   GLY C 158     -34.431   7.124 -32.712  1.00 36.77           C
ATOM   2164  O   GLY C 158     -33.712   6.298 -33.282  1.00 34.63           O
ATOM   2165  N   THR C 159     -35.672   6.850 -32.305  1.00 35.01           N
ATOM   2166  CA  THR C 159     -36.300   5.546 -32.512  1.00 34.34           C
ATOM   2167  C   THR C 159     -37.774   5.704 -32.905  1.00 37.22           C
ATOM   2168  O   THR C 159     -38.406   6.731 -32.639  1.00 35.57           O
ATOM   2169  CB  THR C 159     -36.220   4.674 -31.244  1.00 43.18           C
ATOM   2170  OG1 THR C 159     -36.933   5.324 -30.192  1.00 48.33           O
ATOM   2171  CG2 THR C 159     -34.797   4.343 -30.820  1.00 41.16           C
ATOM   2172  N   TYR C 160     -38.320   4.663 -33.529  1.00 33.84           N
ATOM   2173  CA  TYR C 160     -39.738   4.586 -33.820  1.00 33.20           C
ATOM   2174  C   TYR C 160     -40.229   3.143 -33.684  1.00 36.71           C
ATOM   2175  O   TYR C 160     -39.437   2.215 -33.881  1.00 35.20           O
ATOM   2176  CB  TYR C 160     -40.136   5.277 -35.141  1.00 33.01           C
ATOM   2177  CG  TYR C 160     -39.679   4.571 -36.379  1.00 32.42           C
ATOM   2178  CD1 TYR C 160     -40.462   3.581 -36.969  1.00 34.22           C
ATOM   2179  CD2 TYR C 160     -38.483   4.920 -36.997  1.00 32.77           C
ATOM   2180  CE1 TYR C 160     -40.074   2.968 -38.148  1.00 33.32           C
ATOM   2181  CE2 TYR C 160     -38.085   4.318 -38.183  1.00 33.60           C
ATOM   2182  CZ  TYR C 160     -38.902   3.364 -38.767  1.00 38.39           C
ATOM   2183  OH  TYR C 160     -38.472   2.725 -39.882  1.00 38.37           O
ATOM   2184  N   PRO C 161     -41.488   2.907 -33.287  1.00 35.97           N
ATOM   2185  CA  PRO C 161     -41.922   1.507 -33.100  1.00 37.30           C
ATOM   2186  C   PRO C 161     -42.463   0.840 -34.357  1.00 46.20           C
ATOM   2187  O   PRO C 161     -43.069   1.512 -35.187  1.00 46.06           O
ATOM   2188  CB  PRO C 161     -43.016   1.632 -32.045  1.00 38.42           C
ATOM   2189  CG  PRO C 161     -43.652   2.988 -32.295  1.00 41.15           C
ATOM   2190  CD  PRO C 161     -42.554   3.864 -32.909  1.00 36.87           C
ATOM   2191  N   ILE C 162     -42.288  -0.477 -34.483  1.00 47.39           N
ATOM   2192  CA  ILE C 162     -42.844  -1.244 -35.591  1.00 49.26           C
ATOM   2193  C   ILE C 162     -44.300  -1.624 -35.243  1.00 58.12           C
ATOM   2194  O   ILE C 162     -45.214  -1.215 -35.971  1.00 59.73           O
ATOM   2195  CB  ILE C 162     -41.938  -2.460 -35.982  1.00 52.42           C
ATOM   2196  CG1 ILE C 162     -40.770  -2.029 -36.868  1.00 52.74           C
ATOM   2197  CG2 ILE C 162     -42.706  -3.599 -36.649  1.00 53.18           C
ATOM   2198  CD1 ILE C 162     -41.140  -1.083 -38.067  1.00 61.14           C
ATOM   2199  N   ASP C 163     -44.494  -2.377 -34.122  1.00 55.30           N
ATOM   2200  CA  ASP C 163     -45.768  -2.908 -33.597  1.00 80.57           C
ATOM   2201  C   ASP C 163     -46.754  -3.451 -34.615  1.00101.19           C
ATOM   2202  O   ASP C 163     -46.482  -4.492 -35.203  1.00 69.89           O
ATOM   2203  CB  ASP C 163     -46.438  -2.018 -32.526  1.00 81.93           C
ATOM   2204  CG  ASP C 163     -46.543  -0.536 -32.824  1.00 82.91           C
ATOM   2205  OD1 ASP C 163     -46.994  -0.183 -33.933  1.00 83.96           O
ATOM   2206  OD2 ASP C 163     -46.307   0.265 -31.904  1.00 80.15           O
