# Supplementary material for: A non-redundant data set of nanobody-antigen crystal structures
Source: Data Brief. 2019 Mar 6;24:103754. doi: 10.1016/j.dib.2019.103754 (PMC6441729; doi:10.1016/j.dib.2019.103754)
Supplement: Multimedia component 5 [file mmc5.zip › Data_set/Ag_1/4krm_1.pdb]

ATOM      1  N   LEU A 307      28.239 -18.475  55.016  1.00 71.06           N
ATOM      2  CA  LEU A 307      29.325 -18.614  54.058  1.00 67.00           C
ATOM      3  C   LEU A 307      29.319 -17.439  53.087  1.00 62.54           C
ATOM      4  O   LEU A 307      28.422 -17.330  52.252  1.00 67.12           O
ATOM      5  CB  LEU A 307      29.172 -19.930  53.290  1.00 72.77           C
ATOM      6  CG  LEU A 307      30.325 -20.351  52.372  1.00 66.78           C
ATOM      7  CD1 LEU A 307      31.606 -20.591  53.166  1.00 60.71           C
ATOM      8  CD2 LEU A 307      29.938 -21.598  51.587  1.00 63.89           C
ATOM      9  N   GLU A 308      30.318 -16.565  53.199  1.00 59.58           N
ATOM     10  CA  GLU A 308      30.446 -15.421  52.295  1.00 63.50           C
ATOM     11  C   GLU A 308      31.259 -15.783  51.057  1.00 65.99           C
ATOM     12  O   GLU A 308      32.404 -16.231  51.169  1.00 65.93           O
ATOM     13  CB  GLU A 308      31.117 -14.236  52.999  1.00 61.45           C
ATOM     14  CG  GLU A 308      31.340 -13.029  52.077  1.00 73.45           C
ATOM     15  CD  GLU A 308      31.953 -11.832  52.783  1.00 85.25           C
ATOM     16  OE1 GLU A 308      33.116 -11.938  53.240  1.00 82.06           O
ATOM     17  OE2 GLU A 308      31.269 -10.785  52.869  1.00 86.57           O
ATOM     18  N   GLU A 309      30.677 -15.556  49.883  1.00 63.99           N
ATOM     19  CA  GLU A 309      31.361 -15.800  48.616  1.00 56.52           C
ATOM     20  C   GLU A 309      31.626 -14.491  47.877  1.00 57.15           C
ATOM     21  O   GLU A 309      30.822 -13.556  47.930  1.00 58.88           O
ATOM     22  CB  GLU A 309      30.523 -16.729  47.741  1.00 53.97           C
ATOM     23  CG  GLU A 309      30.123 -18.009  48.455  1.00 64.78           C
ATOM     24  CD  GLU A 309      29.409 -18.987  47.554  1.00 65.23           C
ATOM     25  OE1 GLU A 309      29.414 -18.778  46.321  1.00 66.71           O
ATOM     26  OE2 GLU A 309      28.842 -19.966  48.088  1.00 69.76           O
ATOM     27  N   LYS A 310      32.762 -14.429  47.195  1.00 54.84           N
ATOM     28  CA  LYS A 310      33.107 -13.276  46.383  1.00 51.31           C
ATOM     29  C   LYS A 310      33.499 -13.743  44.992  1.00 51.94           C
ATOM     30  O   LYS A 310      34.308 -14.660  44.845  1.00 53.26           O
ATOM     31  CB  LYS A 310      34.257 -12.498  47.021  1.00 51.31           C
ATOM     32  CG  LYS A 310      33.938 -11.960  48.415  1.00 66.99           C
ATOM     33  CD  LYS A 310      35.143 -11.254  49.022  1.00 65.33           C
ATOM     34  CE  LYS A 310      34.840 -10.679  50.395  1.00 64.28           C
ATOM     35  NZ  LYS A 310      36.001  -9.895  50.913  1.00 65.98           N
ATOM     36  N   LYS A 311      32.916 -13.111  43.977  1.00 51.35           N
ATOM     37  CA  LYS A 311      33.240 -13.424  42.593  1.00 49.34           C
ATOM     38  C   LYS A 311      33.768 -12.197  41.859  1.00 46.60           C
ATOM     39  O   LYS A 311      33.105 -11.161  41.796  1.00 45.51           O
ATOM     40  CB  LYS A 311      32.011 -13.972  41.872  1.00 50.75           C
ATOM     41  CG  LYS A 311      32.329 -14.547  40.504  1.00 53.29           C
ATOM     42  CD  LYS A 311      31.065 -14.961  39.763  1.00 55.66           C
ATOM     43  CE  LYS A 311      31.396 -15.565  38.408  1.00 57.25           C
ATOM     44  NZ  LYS A 311      32.336 -16.727  38.540  1.00 69.61           N
ATOM     45  N   VAL A 312      34.967 -12.331  41.303  1.00 49.73           N
ATOM     46  CA  VAL A 312      35.587 -11.267  40.521  1.00 48.81           C
ATOM     47  C   VAL A 312      35.285 -11.433  39.034  1.00 53.89           C
ATOM     48  O   VAL A 312      35.349 -12.538  38.484  1.00 52.89           O
ATOM     49  CB  VAL A 312      37.108 -11.242  40.717  1.00 46.65           C
ATOM     50  CG1 VAL A 312      37.715 -10.066  39.977  1.00 42.95           C
ATOM     51  CG2 VAL A 312      37.450 -11.162  42.211  1.00 43.59           C
ATOM     52  N   CYS A 313      34.956 -10.317  38.391  1.00 56.06           N
ATOM     53  CA  CYS A 313      34.613 -10.305  36.978  1.00 49.33           C
ATOM     54  C   CYS A 313      35.318  -9.146  36.307  1.00 51.82           C
ATOM     55  O   CYS A 313      35.637  -8.136  36.949  1.00 48.54           O
ATOM     56  CB  CYS A 313      33.100 -10.173  36.789  1.00 48.41           C
ATOM     57  SG  CYS A 313      32.180 -11.479  37.622  1.00 49.44           S
ATOM     58  N   ASN A 314      35.566  -9.301  35.012  1.00 55.60           N
ATOM     59  CA  ASN A 314      36.198  -8.253  34.231  1.00 54.16           C
ATOM     60  C   ASN A 314      35.270  -7.077  33.976  1.00 52.21           C
ATOM     61  O   ASN A 314      34.061  -7.246  33.785  1.00 51.90           O
ATOM     62  CB  ASN A 314      36.670  -8.816  32.899  1.00 55.26           C
ATOM     63  CG  ASN A 314      37.906  -9.657  33.040  1.00 53.41           C
ATOM     64  OD1 ASN A 314      38.828  -9.301  33.773  1.00 56.02           O
ATOM     65  ND2 ASN A 314      37.937 -10.783  32.344  1.00 60.53           N
ATOM     66  N   GLY A 315      35.847  -5.881  33.967  1.00 52.47           N
ATOM     67  CA  GLY A 315      35.085  -4.682  33.687  1.00 53.56           C
ATOM     68  C   GLY A 315      34.950  -4.471  32.192  1.00 48.80           C
ATOM     69  O   GLY A 315      35.579  -5.167  31.389  1.00 50.20           O
ATOM     70  N   ILE A 316      34.122  -3.507  31.818  1.00 47.42           N
ATOM     71  CA  ILE A 316      33.985  -3.112  30.426  1.00 52.54           C
ATOM     72  C   ILE A 316      35.319  -2.565  29.917  1.00 53.98           C
ATOM     73  O   ILE A 316      35.932  -1.714  30.559  1.00 49.66           O
ATOM     74  CB  ILE A 316      32.904  -2.029  30.279  1.00 48.67           C
ATOM     75  CG1 ILE A 316      31.555  -2.552  30.793  1.00 42.72           C
ATOM     76  CG2 ILE A 316      32.793  -1.560  28.829  1.00 55.11           C
ATOM     77  CD1 ILE A 316      31.031  -3.768  30.044  1.00 44.12           C
ATOM     78  N   GLY A 317      35.769  -3.074  28.774  1.00 58.69           N
ATOM     79  CA  GLY A 317      37.021  -2.645  28.179  1.00 59.78           C
ATOM     80  C   GLY A 317      38.144  -3.647  28.397  1.00 65.21           C
ATOM     81  O   GLY A 317      39.167  -3.594  27.710  1.00 67.75           O
ATOM     82  N   ILE A 318      37.945  -4.567  29.342  1.00 62.98           N
ATOM     83  CA  ILE A 318      38.972  -5.542  29.720  1.00 58.42           C
ATOM     84  C   ILE A 318      38.580  -6.979  29.362  1.00 62.70           C
ATOM     85  O   ILE A 318      37.420  -7.378  29.529  1.00 62.62           O
ATOM     86  CB  ILE A 318      39.295  -5.440  31.234  1.00 53.63           C
ATOM     87  CG1 ILE A 318      40.434  -4.439  31.444  1.00 57.79           C
ATOM     88  CG2 ILE A 318      39.686  -6.807  31.825  1.00 59.26           C
ATOM     89  CD1 ILE A 318      40.810  -4.192  32.907  1.00 59.61           C
ATOM     90  N   GLY A 319      39.556  -7.746  28.871  1.00 52.23           N
ATOM     91  CA  GLY A 319      39.382  -9.166  28.618  1.00 54.73           C
ATOM     92  C   GLY A 319      38.126  -9.523  27.840  1.00 61.38           C
ATOM     93  O   GLY A 319      37.988  -9.176  26.663  1.00 66.15           O
ATOM     94  N   GLU A 320      37.203 -10.210  28.510  1.00 56.34           N
ATOM     95  CA  GLU A 320      35.953 -10.664  27.898  1.00 62.63           C
ATOM     96  C   GLU A 320      35.153  -9.532  27.244  1.00 68.14           C
ATOM     97  O   GLU A 320      34.311  -9.779  26.376  1.00 63.82           O
ATOM     98  CB  GLU A 320      35.086 -11.356  28.956  1.00 64.27           C
ATOM     99  CG  GLU A 320      33.774 -11.918  28.422  1.00 72.79           C
ATOM    100  CD  GLU A 320      33.060 -12.801  29.435  1.00 85.35           C
ATOM    101  OE1 GLU A 320      33.394 -12.727  30.642  1.00 79.55           O
ATOM    102  OE2 GLU A 320      32.167 -13.573  29.018  1.00 79.80           O
ATOM    103  N   PHE A 321      35.418  -8.301  27.676  1.00 65.19           N
ATOM    104  CA  PHE A 321      34.736  -7.121  27.157  1.00 64.35           C
ATOM    105  C   PHE A 321      35.766  -6.145  26.600  1.00 63.78           C
ATOM    106  O   PHE A 321      35.669  -4.939  26.832  1.00 61.91           O
ATOM    107  CB  PHE A 321      33.935  -6.448  28.276  1.00 60.27           C
ATOM    108  CG  PHE A 321      33.191  -7.418  29.159  1.00 58.00           C
ATOM    109  CD1 PHE A 321      33.633  -7.688  30.444  1.00 59.09           C
ATOM    110  CD2 PHE A 321      32.056  -8.063  28.704  1.00 64.74           C
ATOM    111  CE1 PHE A 321      32.953  -8.577  31.259  1.00 62.08           C
ATOM    112  CE2 PHE A 321      31.373  -8.956  29.517  1.00 69.35           C
ATOM    113  CZ  PHE A 321      31.822  -9.211  30.795  1.00 66.20           C
ATOM    114  N   LYS A 322      36.743  -6.675  25.862  1.00 69.28           N
ATOM    115  CA  LYS A 322      37.890  -5.885  25.405  1.00 74.30           C
ATOM    116  C   LYS A 322      37.458  -4.671  24.587  1.00 71.47           C
ATOM    117  O   LYS A 322      37.959  -3.553  24.792  1.00 66.73           O
ATOM    118  CB  LYS A 322      38.839  -6.755  24.568  1.00 61.60           C
ATOM    119  N   ASP A 323      36.514  -4.897  23.679  1.00 60.24           N
ATOM    120  CA  ASP A 323      36.133  -3.887  22.703  1.00 66.44           C
ATOM    121  C   ASP A 323      34.666  -3.485  22.855  1.00 62.50           C
ATOM    122  O   ASP A 323      34.010  -3.100  21.887  1.00 66.15           O
ATOM    123  CB  ASP A 323      36.432  -4.406  21.292  1.00 72.39           C
ATOM    124  CG  ASP A 323      37.918  -4.671  21.072  1.00 75.57           C
ATOM    125  OD1 ASP A 323      38.742  -3.809  21.464  1.00 73.47           O
ATOM    126  OD2 ASP A 323      38.259  -5.740  20.515  1.00 75.75           O
ATOM    127  N   SER A 324      34.163  -3.557  24.083  1.00 60.53           N
ATOM    128  CA  SER A 324      32.797  -3.137  24.376  1.00 56.93           C
ATOM    129  C   SER A 324      32.771  -1.676  24.805  1.00 45.83           C
ATOM    130  O   SER A 324      33.687  -1.197  25.470  1.00 52.07           O
ATOM    131  CB  SER A 324      32.180  -4.024  25.462  1.00 56.51           C
ATOM    132  OG  SER A 324      32.001  -5.347  24.980  1.00 65.30           O
ATOM    133  N   LEU A 325      31.716  -0.975  24.408  1.00 44.33           N
ATOM    134  CA  LEU A 325      31.566   0.439  24.720  1.00 44.28           C
ATOM    135  C   LEU A 325      30.810   0.618  26.017  1.00 43.28           C
ATOM    136  O   LEU A 325      31.056   1.563  26.765  1.00 45.60           O
ATOM    137  CB  LEU A 325      30.797   1.148  23.610  1.00 38.15           C
ATOM    138  CG  LEU A 325      31.390   1.037  22.209  1.00 37.47           C
ATOM    139  CD1 LEU A 325      30.573   1.891  21.265  1.00 40.76           C
ATOM    140  CD2 LEU A 325      32.867   1.441  22.184  1.00 44.97           C
ATOM    141  N   SER A 326      29.879  -0.294  26.268  1.00 47.35           N
ATOM    142  CA  SER A 326      28.988  -0.178  27.407  1.00 46.93           C
ATOM    143  C   SER A 326      28.529  -1.550  27.846  1.00 47.61           C
ATOM    144  O   SER A 326      28.703  -2.531  27.126  1.00 46.61           O
ATOM    145  CB  SER A 326      27.773   0.674  27.019  1.00 43.49           C
ATOM    146  OG  SER A 326      26.817   0.753  28.065  1.00 42.85           O
ATOM    147  N   ILE A 327      27.962  -1.622  29.042  1.00 43.70           N
ATOM    148  CA  ILE A 327      27.198  -2.786  29.421  1.00 46.47           C
ATOM    149  C   ILE A 327      26.046  -2.839  28.428  1.00 46.90           C
ATOM    150  O   ILE A 327      25.416  -1.821  28.161  1.00 47.68           O
ATOM    151  CB  ILE A 327      26.708  -2.674  30.876  1.00 49.21           C
ATOM    152  CG1 ILE A 327      27.856  -3.048  31.813  1.00 50.98           C
ATOM    153  CG2 ILE A 327      25.503  -3.587  31.141  1.00 45.58           C
ATOM    154  CD1 ILE A 327      27.568  -2.782  33.270  1.00 58.65           C
ATOM    155  N   ASN A 328      25.806  -4.009  27.848  1.00 49.51           N
ATOM    156  CA  ASN A 328      24.739  -4.159  26.865  1.00 50.31           C
ATOM    157  C   ASN A 328      24.055  -5.520  26.948  1.00 48.77           C
ATOM    158  O   ASN A 328      24.472  -6.398  27.705  1.00 48.75           O
ATOM    159  CB  ASN A 328      25.264  -3.900  25.442  1.00 49.59           C
ATOM    160  CG  ASN A 328      26.306  -4.919  24.993  1.00 49.53           C
ATOM    161  OD1 ASN A 328      26.102  -6.129  25.104  1.00 51.76           O
ATOM    162  ND2 ASN A 328      27.431  -4.423  24.478  1.00 49.68           N
ATOM    163  N   ALA A 329      23.005  -5.676  26.148  1.00 52.85           N
ATOM    164  CA  ALA A 329      22.165  -6.866  26.167  1.00 49.29           C
ATOM    165  C   ALA A 329      22.992  -8.138  26.016  1.00 46.83           C
ATOM    166  O   ALA A 329      22.750  -9.125  26.702  1.00 51.44           O
ATOM    167  CB  ALA A 329      21.128  -6.772  25.052  1.00 46.63           C
ATOM    168  N   THR A 330      23.985  -8.097  25.135  1.00 47.54           N
ATOM    169  CA  THR A 330      24.790  -9.279  24.850  1.00 49.18           C
ATOM    170  C   THR A 330      25.715  -9.663  26.012  1.00 49.16           C
ATOM    171  O   THR A 330      25.852 -10.846  26.321  1.00 52.74           O
ATOM    172  CB  THR A 330      25.648  -9.086  23.574  1.00 51.45           C
ATOM    173  OG1 THR A 330      24.800  -8.760  22.465  1.00 49.19           O
ATOM    174  CG2 THR A 330      26.444 -10.362  23.242  1.00 45.35           C
ATOM    175  N   ASN A 331      26.334  -8.671  26.654  1.00 42.49           N
ATOM    176  CA  ASN A 331      27.366  -8.930  27.662  1.00 48.63           C
ATOM    177  C   ASN A 331      26.881  -8.950  29.117  1.00 48.24           C
ATOM    178  O   ASN A 331      27.594  -9.420  29.997  1.00 52.47           O
ATOM    179  CB  ASN A 331      28.516  -7.915  27.527  1.00 50.83           C
ATOM    180  CG  ASN A 331      28.108  -6.483  27.894  1.00 50.28           C
ATOM    181  OD1 ASN A 331      27.487  -6.228  28.931  1.00 43.45           O
ATOM    182  ND2 ASN A 331      28.477  -5.540  27.039  1.00 52.75           N
ATOM    183  N   ILE A 332      25.685  -8.440  29.378  1.00 40.07           N
ATOM    184  CA  ILE A 332      25.261  -8.231  30.756  1.00 46.48           C
ATOM    185  C   ILE A 332      25.013  -9.528  31.523  1.00 48.48           C
ATOM    186  O   ILE A 332      25.129  -9.553  32.744  1.00 49.22           O
ATOM    187  CB  ILE A 332      24.003  -7.352  30.834  1.00 47.80           C
ATOM    188  CG1 ILE A 332      23.725  -6.976  32.294  1.00 41.19           C
ATOM    189  CG2 ILE A 332      22.803  -8.063  30.186  1.00 44.37           C
ATOM    190  CD1 ILE A 332      22.771  -5.824  32.438  1.00 48.57           C
ATOM    191  N   LYS A 333      24.666 -10.599  30.815  1.00 57.21           N
ATOM    192  CA  LYS A 333      24.429 -11.888  31.465  1.00 51.03           C
ATOM    193  C   LYS A 333      25.707 -12.376  32.137  1.00 49.50           C
ATOM    194  O   LYS A 333      25.661 -13.033  33.176  1.00 54.12           O
ATOM    195  CB  LYS A 333      23.945 -12.923  30.450  1.00 51.67           C
ATOM    196  N   HIS A 334      26.846 -12.023  31.552  1.00 48.61           N
ATOM    197  CA  HIS A 334      28.146 -12.455  32.055  1.00 48.58           C
ATOM    198  C   HIS A 334      28.540 -11.765  33.358  1.00 50.77           C
ATOM    199  O   HIS A 334      29.627 -12.020  33.878  1.00 54.23           O
ATOM    200  CB  HIS A 334      29.234 -12.197  31.005  1.00 58.40           C
ATOM    201  CG  HIS A 334      29.032 -12.951  29.728  1.00 66.25           C
ATOM    202  ND1 HIS A 334      29.855 -13.986  29.334  1.00 68.29           N
ATOM    203  CD2 HIS A 334      28.098 -12.821  28.755  1.00 66.75           C
ATOM    204  CE1 HIS A 334      29.436 -14.460  28.174  1.00 69.60           C
ATOM    205  NE2 HIS A 334      28.372 -13.771  27.801  1.00 67.49           N
ATOM    206  N   PHE A 335      27.674 -10.894  33.876  1.00 50.74           N
ATOM    207  CA  PHE A 335      27.936 -10.210  35.145  1.00 48.91           C
ATOM    208  C   PHE A 335      27.197 -10.866  36.300  1.00 52.28           C
ATOM    209  O   PHE A 335      27.266 -10.393  37.433  1.00 51.10           O
ATOM    210  CB  PHE A 335      27.573  -8.723  35.059  1.00 51.27           C
ATOM    211  CG  PHE A 335      28.649  -7.887  34.422  1.00 53.71           C
ATOM    212  CD1 PHE A 335      28.551  -7.498  33.096  1.00 57.37           C
ATOM    213  CD2 PHE A 335      29.773  -7.514  35.141  1.00 47.16           C
ATOM    214  CE1 PHE A 335      29.549  -6.742  32.503  1.00 59.92           C
ATOM    215  CE2 PHE A 335      30.773  -6.760  34.552  1.00 56.13           C
ATOM    216  CZ  PHE A 335      30.662  -6.375  33.232  1.00 57.88           C
ATOM    217  N   LYS A 336      26.513 -11.971  36.014  1.00 57.38           N
ATOM    218  CA  LYS A 336      25.707 -12.654  37.018  1.00 59.30           C
ATOM    219  C   LYS A 336      26.573 -13.146  38.187  1.00 55.90           C
ATOM    220  O   LYS A 336      27.640 -13.727  37.977  1.00 55.12           O
ATOM    221  CB  LYS A 336      24.962 -13.827  36.376  1.00 58.95           C
ATOM    222  CG  LYS A 336      23.910 -14.462  37.276  1.00 61.87           C
ATOM    223  CD  LYS A 336      22.625 -13.651  37.301  1.00 62.95           C
ATOM    224  CE  LYS A 336      21.624 -14.199  38.311  1.00 59.25           C
ATOM    225  NZ  LYS A 336      20.351 -13.422  38.295  1.00 61.69           N
ATOM    226  N   ASN A 337      26.097 -12.895  39.407  1.00 58.91           N
ATOM    227  CA  ASN A 337      26.765 -13.309  40.650  1.00 60.96           C
ATOM    228  C   ASN A 337      28.101 -12.600  40.904  1.00 54.19           C
ATOM    229  O   ASN A 337      28.817 -12.945  41.848  1.00 53.41           O
ATOM    230  CB  ASN A 337      26.987 -14.829  40.702  1.00 65.81           C
ATOM    231  CG  ASN A 337      25.712 -15.637  40.507  1.00 68.17           C
ATOM    232  OD1 ASN A 337      24.590 -15.144  40.691  1.00 63.43           O
ATOM    233  ND2 ASN A 337      25.903 -16.932  40.128  1.00 73.86           N
ATOM    234  N   CYS A 338      28.437 -11.615  40.074  1.00 51.73           N
ATOM    235  CA  CYS A 338      29.662 -10.842  40.276  1.00 55.48           C
ATOM    236  C   CYS A 338      29.525  -9.945  41.502  1.00 49.65           C
ATOM    237  O   CYS A 338      28.486  -9.305  41.692  1.00 48.13           O
ATOM    238  CB  CYS A 338      29.974  -9.980  39.048  1.00 52.65           C
ATOM    239  SG  CYS A 338      30.232 -10.914  37.524  1.00 65.61           S
ATOM    240  N   THR A 339      30.577  -9.889  42.318  1.00 45.35           N
ATOM    241  CA  THR A 339      30.586  -9.024  43.497  1.00 48.46           C
ATOM    242  C   THR A 339      31.647  -7.938  43.385  1.00 45.17           C
ATOM    243  O   THR A 339      31.505  -6.865  43.969  1.00 45.44           O
ATOM    244  CB  THR A 339      30.819  -9.821  44.796  1.00 47.10           C
ATOM    245  OG1 THR A 339      32.124 -10.419  44.777  1.00 45.89           O
ATOM    246  CG2 THR A 339      29.762 -10.899  44.953  1.00 42.11           C
ATOM    247  N   SER A 340      32.700  -8.222  42.626  1.00 42.07           N
ATOM    248  CA  SER A 340      33.794  -7.281  42.451  1.00 45.07           C
ATOM    249  C   SER A 340      34.135  -7.161  40.972  1.00 49.09           C
ATOM    250  O   SER A 340      34.387  -8.165  40.304  1.00 51.59           O
ATOM    251  CB  SER A 340      35.016  -7.744  43.242  1.00 42.38           C
ATOM    252  OG  SER A 340      36.104  -6.858  43.064  1.00 46.91           O
ATOM    253  N   ILE A 341      34.131  -5.932  40.467  1.00 44.35           N
ATOM    254  CA  ILE A 341      34.490  -5.674  39.081  1.00 41.82           C
ATOM    255  C   ILE A 341      35.949  -5.254  39.023  1.00 44.76           C
ATOM    256  O   ILE A 341      36.325  -4.208  39.565  1.00 44.86           O
ATOM    257  CB  ILE A 341      33.611  -4.563  38.474  1.00 42.09           C
ATOM    258  CG1 ILE A 341      32.129  -4.915  38.627  1.00 45.88           C
ATOM    259  CG2 ILE A 341      33.964  -4.331  37.001  1.00 45.60           C
ATOM    260  CD1 ILE A 341      31.721  -6.210  37.920  1.00 47.16           C
ATOM    261  N   SER A 342      36.775  -6.073  38.384  1.00 47.23           N
ATOM    262  CA  SER A 342      38.159  -5.691  38.138  1.00 53.05           C
ATOM    263  C   SER A 342      38.208  -4.926  36.819  1.00 47.20           C
ATOM    264  O   SER A 342      38.403  -5.509  35.755  1.00 51.28           O
ATOM    265  CB  SER A 342      39.079  -6.915  38.090  1.00 49.98           C
ATOM    266  OG  SER A 342      40.434  -6.512  37.976  1.00 53.51           O
ATOM    267  N   GLY A 343      38.011  -3.617  36.901  1.00 45.97           N
ATOM    268  CA  GLY A 343      37.956  -2.765  35.730  1.00 47.60           C
ATOM    269  C   GLY A 343      36.959  -1.646  35.965  1.00 43.67           C
ATOM    270  O   GLY A 343      36.735  -1.235  37.109  1.00 41.31           O
ATOM    271  N   ASP A 344      36.348  -1.164  34.887  1.00 41.90           N
ATOM    272  CA  ASP A 344      35.374  -0.083  34.973  1.00 42.98           C
ATOM    273  C   ASP A 344      34.016  -0.579  34.515  1.00 43.81           C
ATOM    274  O   ASP A 344      33.918  -1.628  33.871  1.00 48.79           O
ATOM    275  CB  ASP A 344      35.803   1.076  34.079  1.00 45.11           C
ATOM    276  CG  ASP A 344      37.273   1.366  34.182  1.00 46.46           C
ATOM    277  OD1 ASP A 344      37.705   1.721  35.298  1.00 39.74           O
ATOM    278  OD2 ASP A 344      37.986   1.250  33.153  1.00 46.82           O
ATOM    279  N   LEU A 345      32.974   0.178  34.842  1.00 38.63           N
ATOM    280  CA  LEU A 345      31.654  -0.041  34.270  1.00 44.48           C
ATOM    281  C   LEU A 345      31.202   1.222  33.538  1.00 43.21           C
ATOM    282  O   LEU A 345      31.094   2.286  34.150  1.00 40.07           O
ATOM    283  CB  LEU A 345      30.645  -0.387  35.361  1.00 43.26           C
ATOM    284  CG  LEU A 345      30.878  -1.675  36.151  1.00 42.48           C
ATOM    285  CD1 LEU A 345      29.684  -1.915  37.061  1.00 41.59           C
ATOM    286  CD2 LEU A 345      31.104  -2.883  35.238  1.00 50.84           C
ATOM    287  N   HIS A 346      30.969   1.106  32.229  1.00 43.20           N
ATOM    288  CA  HIS A 346      30.350   2.173  31.443  1.00 38.55           C
ATOM    289  C   HIS A 346      28.922   1.768  31.150  1.00 42.45           C
ATOM    290  O   HIS A 346      28.683   0.647  30.693  1.00 44.14           O
ATOM    291  CB  HIS A 346      31.034   2.356  30.088  1.00 42.94           C
ATOM    292  CG  HIS A 346      32.513   2.562  30.162  1.00 40.62           C
ATOM    293  ND1 HIS A 346      33.388   1.553  30.495  1.00 47.19           N
ATOM    294  CD2 HIS A 346      33.275   3.651  29.905  1.00 44.68           C
ATOM    295  CE1 HIS A 346      34.624   2.016  30.464  1.00 47.15           C
ATOM    296  NE2 HIS A 346      34.583   3.286  30.105  1.00 41.85           N
ATOM    297  N   ILE A 347      27.976   2.671  31.386  1.00 41.27           N
ATOM    298  CA  ILE A 347      26.600   2.458  30.951  1.00 39.49           C
ATOM    299  C   ILE A 347      26.212   3.649  30.082  1.00 46.22           C
ATOM    300  O   ILE A 347      26.070   4.780  30.571  1.00 42.90           O
ATOM    301  CB  ILE A 347      25.639   2.285  32.141  1.00 43.04           C
ATOM    302  CG1 ILE A 347      26.128   1.142  33.040  1.00 43.17           C
ATOM    303  CG2 ILE A 347      24.218   2.004  31.645  1.00 41.60           C
ATOM    304  CD1 ILE A 347      25.338   0.970  34.343  1.00 44.18           C
ATOM    305  N   LEU A 348      26.068   3.385  28.785  1.00 48.08           N
ATOM    306  CA  LEU A 348      25.879   4.441  27.789  1.00 46.25           C
ATOM    307  C   LEU A 348      24.526   4.352  27.092  1.00 45.34           C
ATOM    308  O   LEU A 348      23.856   3.323  27.150  1.00 52.04           O
ATOM    309  CB  LEU A 348      26.978   4.354  26.729  1.00 49.00           C
ATOM    310  CG  LEU A 348      28.424   4.395  27.229  1.00 46.67           C
ATOM    311  CD1 LEU A 348      29.385   4.252  26.051  1.00 44.27           C
ATOM    312  CD2 LEU A 348      28.696   5.678  28.004  1.00 51.04           C
ATOM    313  N   PRO A 349      24.121   5.440  26.423  1.00 46.39           N
ATOM    314  CA  PRO A 349      22.879   5.433  25.642  1.00 45.76           C
ATOM    315  C   PRO A 349      22.811   4.290  24.630  1.00 46.54           C
ATOM    316  O   PRO A 349      21.698   3.828  24.350  1.00 50.33           O
ATOM    317  CB  PRO A 349      22.914   6.783  24.924  1.00 43.58           C
ATOM    318  CG  PRO A 349      23.659   7.678  25.868  1.00 45.00           C
ATOM    319  CD  PRO A 349      24.702   6.792  26.524  1.00 47.91           C
ATOM    320  N   VAL A 350      23.959   3.839  24.114  1.00 47.08           N
ATOM    321  CA  VAL A 350      23.981   2.780  23.093  1.00 47.70           C
ATOM    322  C   VAL A 350      23.269   1.549  23.615  1.00 49.04           C
ATOM    323  O   VAL A 350      22.533   0.879  22.887  1.00 44.81           O
ATOM    324  CB  VAL A 350      25.400   2.266  22.731  1.00 46.26           C
ATOM    325  CG1 VAL A 350      25.382   1.647  21.329  1.00 47.87           C
ATOM    326  CG2 VAL A 350      26.434   3.340  22.790  1.00 47.71           C
ATOM    327  N   ALA A 351      23.516   1.260  24.886  1.00 43.76           N
ATOM    328  CA  ALA A 351      22.980   0.076  25.523  1.00 46.82           C
ATOM    329  C   ALA A 351      21.481  -0.042  25.289  1.00 50.41           C
ATOM    330  O   ALA A 351      20.970  -1.142  25.070  1.00 58.92           O
ATOM    331  CB  ALA A 351      23.285   0.110  27.015  1.00 45.63           C
ATOM    332  N   PHE A 352      20.789   1.093  25.290  1.00 48.39           N
ATOM    333  CA  PHE A 352      19.334   1.082  25.356  1.00 51.48           C
ATOM    334  C   PHE A 352      18.644   1.122  23.999  1.00 50.31           C
ATOM    335  O   PHE A 352      17.526   0.611  23.867  1.00 54.12           O
ATOM    336  CB  PHE A 352      18.849   2.221  26.247  1.00 42.89           C
ATOM    337  CG  PHE A 352      19.328   2.104  27.662  1.00 48.81           C
ATOM    338  CD1 PHE A 352      20.337   2.926  28.139  1.00 49.31           C
ATOM    339  CD2 PHE A 352      18.795   1.146  28.510  1.00 50.17           C
ATOM    340  CE1 PHE A 352      20.790   2.809  29.446  1.00 51.63           C
ATOM    341  CE2 PHE A 352      19.242   1.025  29.816  1.00 50.00           C
ATOM    342  CZ  PHE A 352      20.241   1.854  30.286  1.00 46.14           C
ATOM    343  N   ARG A 353      19.301   1.701  22.996  1.00 43.37           N
ATOM    344  CA  ARG A 353      18.711   1.769  21.661  1.00 44.79           C
ATOM    345  C   ARG A 353      19.192   0.622  20.781  1.00 44.25           C
ATOM    346  O   ARG A 353      18.668   0.407  19.687  1.00 52.09           O
ATOM    347  CB  ARG A 353      19.017   3.114  20.990  1.00 41.55           C
ATOM    348  CG  ARG A 353      20.462   3.335  20.657  1.00 39.83           C
ATOM    349  CD  ARG A 353      20.668   4.614  19.862  1.00 38.10           C
ATOM    350  NE  ARG A 353      22.097   4.870  19.676  1.00 40.33           N
ATOM    351  CZ  ARG A 353      22.825   5.698  20.420  1.00 43.80           C
ATOM    352  NH1 ARG A 353      22.268   6.398  21.405  1.00 41.01           N
ATOM    353  NH2 ARG A 353      24.121   5.839  20.169  1.00 43.51           N
ATOM    354  N   GLY A 354      20.196  -0.108  21.255  1.00 43.34           N
ATOM    355  CA  GLY A 354      20.771  -1.195  20.483  1.00 44.95           C
ATOM    356  C   GLY A 354      21.809  -0.687  19.503  1.00 47.57           C
ATOM    357  O   GLY A 354      21.935   0.528  19.288  1.00 44.89           O
ATOM    358  N   ASP A 355      22.550  -1.611  18.900  1.00 44.74           N
ATOM    359  CA  ASP A 355      23.605  -1.235  17.966  1.00 52.15           C
ATOM    360  C   ASP A 355      23.852  -2.326  16.920  1.00 51.09           C
ATOM    361  O   ASP A 355      24.596  -3.283  17.167  1.00 48.40           O
ATOM    362  CB  ASP A 355      24.891  -0.953  18.736  1.00 49.46           C
ATOM    363  CG  ASP A 355      26.027  -0.561  17.836  1.00 49.92           C
ATOM    364  OD1 ASP A 355      25.848   0.352  16.993  1.00 52.44           O
ATOM    365  OD2 ASP A 355      27.110  -1.170  17.972  1.00 49.79           O
ATOM    366  N   SER A 356      23.244  -2.159  15.746  1.00 47.92           N
ATOM    367  CA  SER A 356      23.277  -3.181  14.706  1.00 44.55           C
ATOM    368  C   SER A 356      24.700  -3.420  14.223  1.00 46.85           C
ATOM    369  O   SER A 356      25.044  -4.533  13.830  1.00 52.86           O
ATOM    370  CB  SER A 356      22.380  -2.785  13.535  1.00 41.31           C
ATOM    371  OG  SER A 356      22.831  -1.589  12.932  1.00 48.96           O
ATOM    372  N   PHE A 357      25.531  -2.384  14.290  1.00 45.34           N
ATOM    373  CA  PHE A 357      26.909  -2.482  13.817  1.00 46.91           C
ATOM    374  C   PHE A 357      27.697  -3.575  14.550  1.00 48.00           C
ATOM    375  O   PHE A 357      28.642  -4.144  14.000  1.00 47.50           O
ATOM    376  CB  PHE A 357      27.619  -1.136  13.973  1.00 44.18           C
ATOM    377  CG  PHE A 357      28.934  -1.052  13.236  1.00 44.87           C
ATOM    378  CD1 PHE A 357      29.005  -0.465  11.982  1.00 42.99           C
ATOM    379  CD2 PHE A 357      30.099  -1.553  13.800  1.00 42.67           C
ATOM    380  CE1 PHE A 357      30.212  -0.381  11.306  1.00 45.19           C
ATOM    381  CE2 PHE A 357      31.307  -1.472  13.127  1.00 41.58           C
ATOM    382  CZ  PHE A 357      31.365  -0.887  11.881  1.00 39.47           C
ATOM    383  N   THR A 358      27.302  -3.847  15.792  1.00 47.62           N
ATOM    384  CA  THR A 358      27.922  -4.891  16.601  1.00 50.31           C
ATOM    385  C   THR A 358      26.915  -6.004  16.878  1.00 49.54           C
ATOM    386  O   THR A 358      27.144  -6.858  17.732  1.00 36.84           O
ATOM    387  CB  THR A 358      28.446  -4.327  17.940  1.00 51.47           C
ATOM    388  OG1 THR A 358      27.369  -3.716  18.666  1.00 56.75           O
ATOM    389  CG2 THR A 358      29.535  -3.294  17.694  1.00 49.82           C
ATOM    390  N   HIS A 359      25.803  -5.986  16.145  1.00 54.01           N
ATOM    391  CA  HIS A 359      24.773  -7.009  16.284  1.00 56.74           C
ATOM    392  C   HIS A 359      24.319  -7.081  17.730  1.00 53.82           C
ATOM    393  O   HIS A 359      24.063  -8.157  18.272  1.00 58.86           O
ATOM    394  CB  HIS A 359      25.297  -8.359  15.793  1.00 49.40           C
ATOM    395  CG  HIS A 359      25.754  -8.331  14.368  1.00 53.80           C
ATOM    396  ND1 HIS A 359      27.073  -8.144  14.013  1.00 53.85           N
ATOM    397  CD2 HIS A 359      25.062  -8.435  13.208  1.00 54.00           C
ATOM    398  CE1 HIS A 359      27.176  -8.149  12.696  1.00 56.53           C
ATOM    399  NE2 HIS A 359      25.970  -8.326  12.184  1.00 63.33           N
ATOM    400  N   THR A 360      24.232  -5.913  18.352  1.00 52.79           N
ATOM    401  CA  THR A 360      23.866  -5.825  19.752  1.00 52.32           C
ATOM    402  C   THR A 360      22.437  -5.314  19.848  1.00 45.84           C
ATOM    403  O   THR A 360      22.159  -4.181  19.463  1.00 49.82           O
ATOM    404  CB  THR A 360      24.806  -4.873  20.509  1.00 49.41           C
ATOM    405  OG1 THR A 360      26.162  -5.308  20.344  1.00 48.28           O
ATOM    406  CG2 THR A 360      24.456  -4.846  21.995  1.00 47.68           C
ATOM    407  N   PRO A 361      21.515  -6.149  20.346  1.00 47.20           N
ATOM    408  CA  PRO A 361      20.133  -5.668  20.497  1.00 48.22           C
ATOM    409  C   PRO A 361      19.976  -4.749  21.709  1.00 50.69           C
ATOM    410  O   PRO A 361      20.866  -4.704  22.558  1.00 54.31           O
ATOM    411  CB  PRO A 361      19.332  -6.955  20.699  1.00 45.13           C
ATOM    412  CG  PRO A 361      20.310  -7.925  21.294  1.00 43.41           C
ATOM    413  CD  PRO A 361      21.657  -7.573  20.708  1.00 47.96           C
ATOM    414  N   PRO A 362      18.858  -4.012  21.784  1.00 45.60           N
ATOM    415  CA  PRO A 362      18.632  -3.100  22.910  1.00 48.24           C
ATOM    416  C   PRO A 362      18.565  -3.832  24.240  1.00 49.44           C
ATOM    417  O   PRO A 362      18.057  -4.949  24.309  1.00 52.55           O
ATOM    418  CB  PRO A 362      17.288  -2.434  22.576  1.00 49.34           C
ATOM    419  CG  PRO A 362      16.675  -3.282  21.496  1.00 46.96           C
ATOM    420  CD  PRO A 362      17.815  -3.890  20.754  1.00 46.07           C
ATOM    421  N   LEU A 363      19.079  -3.189  25.283  1.00 54.16           N
ATOM    422  CA  LEU A 363      19.135  -3.769  26.620  1.00 51.20           C
ATOM    423  C   LEU A 363      17.790  -3.676  27.334  1.00 49.15           C
ATOM    424  O   LEU A 363      17.226  -2.593  27.465  1.00 58.38           O
ATOM    425  CB  LEU A 363      20.200  -3.040  27.440  1.00 47.98           C
ATOM    426  CG  LEU A 363      20.309  -3.400  28.920  1.00 50.59           C
ATOM    427  CD1 LEU A 363      20.724  -4.858  29.080  1.00 50.66           C
ATOM    428  CD2 LEU A 363      21.295  -2.468  29.609  1.00 47.51           C
ATOM    429  N   ASP A 364      17.285  -4.810  27.809  1.00 56.50           N
ATOM    430  CA  ASP A 364      16.089  -4.819  28.641  1.00 56.91           C
ATOM    431  C   ASP A 364      16.460  -4.226  30.004  1.00 57.08           C
ATOM    432  O   ASP A 364      17.299  -4.791  30.706  1.00 61.32           O
ATOM    433  CB  ASP A 364      15.568  -6.253  28.805  1.00 59.25           C
ATOM    434  CG  ASP A 364      14.358  -6.344  29.728  1.00 61.52           C
ATOM    435  OD1 ASP A 364      13.648  -5.329  29.906  1.00 61.07           O
ATOM    436  OD2 ASP A 364      14.110  -7.442  30.271  1.00 69.81           O
ATOM    437  N   PRO A 365      15.853  -3.084  30.380  1.00 56.16           N
ATOM    438  CA  PRO A 365      16.152  -2.418  31.658  1.00 54.95           C
ATOM    439  C   PRO A 365      16.071  -3.304  32.901  1.00 51.20           C
ATOM    440  O   PRO A 365      16.822  -3.060  33.845  1.00 56.72           O
ATOM    441  CB  PRO A 365      15.080  -1.332  31.738  1.00 53.56           C
ATOM    442  CG  PRO A 365      14.778  -1.011  30.330  1.00 53.02           C
ATOM    443  CD  PRO A 365      14.868  -2.317  29.596  1.00 54.77           C
ATOM    444  N   GLN A 366      15.185  -4.295  32.914  1.00 56.21           N
ATOM    445  CA  GLN A 366      15.013  -5.130  34.105  1.00 57.68           C
ATOM    446  C   GLN A 366      16.298  -5.884  34.432  1.00 55.86           C
ATOM    447  O   GLN A 366      16.556  -6.212  35.589  1.00 57.48           O
ATOM    448  CB  GLN A 366      13.857  -6.118  33.915  1.00 50.73           C
ATOM    449  N   GLU A 367      17.116  -6.133  33.414  1.00 56.30           N
ATOM    450  CA  GLU A 367      18.306  -6.956  33.587  1.00 54.45           C
ATOM    451  C   GLU A 367      19.464  -6.198  34.225  1.00 48.40           C
ATOM    452  O   GLU A 367      20.498  -6.793  34.536  1.00 51.99           O
ATOM    453  CB  GLU A 367      18.732  -7.565  32.250  1.00 57.66           C
ATOM    454  CG  GLU A 367      17.767  -8.622  31.752  1.00 61.07           C
ATOM    455  CD  GLU A 367      18.370  -9.512  30.687  1.00 72.06           C
ATOM    456  OE1 GLU A 367      18.182 -10.745  30.781  1.00 84.68           O
ATOM    457  OE2 GLU A 367      19.024  -8.983  29.761  1.00 71.27           O
ATOM    458  N   LEU A 368      19.289  -4.896  34.436  1.00 54.47           N
ATOM    459  CA  LEU A 368      20.283  -4.111  35.166  1.00 50.33           C
ATOM    460  C   LEU A 368      20.378  -4.616  36.602  1.00 48.68           C
ATOM    461  O   LEU A 368      21.419  -4.479  37.249  1.00 49.12           O
ATOM    462  CB  LEU A 368      19.925  -2.622  35.160  1.00 50.21           C
ATOM    463  CG  LEU A 368      20.086  -1.866  33.835  1.00 49.40           C
ATOM    464  CD1 LEU A 368      19.514  -0.464  33.970  1.00 48.32           C
ATOM    465  CD2 LEU A 368      21.550  -1.805  33.393  1.00 41.32           C
ATOM    466  N   ASP A 369      19.299  -5.228  37.085  1.00 49.07           N
ATOM    467  CA  ASP A 369      19.245  -5.723  38.457  1.00 51.96           C
ATOM    468  C   ASP A 369      20.242  -6.855  38.709  1.00 48.05           C
ATOM    469  O   ASP A 369      20.429  -7.284  39.850  1.00 53.18           O
ATOM    470  CB  ASP A 369      17.821  -6.158  38.807  1.00 54.92           C
ATOM    471  CG  ASP A 369      16.861  -4.979  38.900  1.00 65.25           C
ATOM    472  OD1 ASP A 369      17.259  -3.915  39.435  1.00 60.61           O
ATOM    473  OD2 ASP A 369      15.708  -5.113  38.430  1.00 71.76           O
ATOM    474  N   ILE A 370      20.896  -7.317  37.651  1.00 44.05           N
ATOM    475  CA  ILE A 370      21.989  -8.268  37.785  1.00 44.23           C
ATOM    476  C   ILE A 370      23.107  -7.645  38.614  1.00 47.57           C
ATOM    477  O   ILE A 370      23.811  -8.332  39.351  1.00 48.00           O
ATOM    478  CB  ILE A 370      22.526  -8.675  36.397  1.00 45.55           C
ATOM    479  CG1 ILE A 370      21.542  -9.649  35.742  1.00 54.22           C
ATOM    480  CG2 ILE A 370      23.913  -9.324  36.498  1.00 50.73           C
ATOM    481  CD1 ILE A 370      21.891 -10.033  34.302  1.00 56.28           C
ATOM    482  N   LEU A 371      23.257  -6.332  38.499  1.00 51.55           N
ATOM    483  CA  LEU A 371      24.368  -5.642  39.134  1.00 51.62           C
ATOM    484  C   LEU A 371      24.189  -5.511  40.648  1.00 47.07           C
ATOM    485  O   LEU A 371      25.120  -5.112  41.343  1.00 45.13           O
ATOM    486  CB  LEU A 371      24.553  -4.267  38.491  1.00 47.50           C
ATOM    487  CG  LEU A 371      24.810  -4.324  36.982  1.00 44.67           C
ATOM    488  CD1 LEU A 371      24.612  -2.963  36.334  1.00 39.87           C
ATOM    489  CD2 LEU A 371      26.213  -4.851  36.707  1.00 41.32           C
ATOM    490  N   LYS A 372      23.014  -5.884  41.156  1.00 47.16           N
ATOM    491  CA  LYS A 372      22.705  -5.757  42.586  1.00 44.55           C
ATOM    492  C   LYS A 372      23.668  -6.519  43.489  1.00 40.48           C
ATOM    493  O   LYS A 372      23.683  -6.301  44.698  1.00 45.66           O
ATOM    494  CB  LYS A 372      21.287  -6.249  42.876  1.00 51.02           C
ATOM    495  CG  LYS A 372      20.194  -5.230  42.627  1.00 49.04           C
ATOM    496  CD  LYS A 372      18.840  -5.796  43.018  1.00 54.99           C
ATOM    497  CE  LYS A 372      17.729  -4.770  42.845  1.00 66.31           C
ATOM    498  NZ  LYS A 372      16.389  -5.317  43.229  1.00 73.10           N
ATOM    499  N   THR A 373      24.460  -7.412  42.904  1.00 42.42           N
ATOM    500  CA  THR A 373      25.401  -8.220  43.676  1.00 45.18           C
ATOM    501  C   THR A 373      26.793  -7.606  43.711  1.00 42.94           C
ATOM    502  O   THR A 373      27.659  -8.078  44.443  1.00 50.99           O
ATOM    503  CB  THR A 373      25.503  -9.659  43.121  1.00 45.96           C
ATOM    504  OG1 THR A 373      25.822  -9.630  41.721  1.00 50.40           O
ATOM    505  CG2 THR A 373      24.199 -10.381  43.304  1.00 40.37           C
ATOM    506  N   VAL A 374      27.004  -6.560  42.918  1.00 47.20           N
ATOM    507  CA  VAL A 374      28.292  -5.869  42.871  1.00 43.25           C
ATOM    508  C   VAL A 374      28.485  -4.999  44.108  1.00 47.07           C
ATOM    509  O   VAL A 374      27.683  -4.091  44.370  1.00 42.00           O
ATOM    510  CB  VAL A 374      28.384  -4.975  41.623  1.00 43.00           C
ATOM    511  CG1 VAL A 374      29.695  -4.169  41.611  1.00 41.31           C
ATOM    512  CG2 VAL A 374      28.249  -5.825  40.364  1.00 42.91           C
ATOM    513  N   LYS A 375      29.555  -5.279  44.852  1.00 49.52           N
ATOM    514  CA  LYS A 375      29.895  -4.528  46.060  1.00 50.23           C
ATOM    515  C   LYS A 375      31.120  -3.641  45.860  1.00 47.86           C
ATOM    516  O   LYS A 375      31.331  -2.682  46.610  1.00 46.70           O
ATOM    517  CB  LYS A 375      30.190  -5.487  47.210  1.00 50.04           C
ATOM    518  CG  LYS A 375      28.986  -6.214  47.752  1.00 59.11           C
ATOM    519  CD  LYS A 375      29.385  -7.112  48.914  1.00 66.68           C
ATOM    520  CE  LYS A 375      28.214  -7.942  49.400  1.00 79.92           C
ATOM    521  NZ  LYS A 375      28.631  -8.974  50.389  1.00 79.96           N
ATOM    522  N   GLU A 376      31.926  -3.971  44.857  1.00 41.72           N
ATOM    523  CA  GLU A 376      33.215  -3.320  44.670  1.00 45.86           C
ATOM    524  C   GLU A 376      33.491  -3.073  43.198  1.00 45.17           C
ATOM    525  O   GLU A 376      33.144  -3.894  42.347  1.00 49.84           O
ATOM    526  CB  GLU A 376      34.321  -4.205  45.244  1.00 54.05           C
ATOM    527  CG  GLU A 376      35.717  -3.604  45.164  1.00 54.98           C
ATOM    528  CD  GLU A 376      36.789  -4.558  45.668  1.00 61.85           C
ATOM    529  OE1 GLU A 376      37.874  -4.078  46.062  1.00 61.35           O
ATOM    530  OE2 GLU A 376      36.551  -5.788  45.662  1.00 63.49           O
ATOM    531  N   ILE A 377      34.118  -1.938  42.907  1.00 43.80           N
ATOM    532  CA  ILE A 377      34.588  -1.619  41.561  1.00 39.16           C
ATOM    533  C   ILE A 377      35.979  -1.017  41.692  1.00 42.44           C
ATOM    534  O   ILE A 377      36.153   0.023  42.336  1.00 41.85           O
ATOM    535  CB  ILE A 377      33.646  -0.625  40.849  1.00 41.63           C
ATOM    536  CG1 ILE A 377      32.311  -1.306  40.535  1.00 42.85           C
ATOM    537  CG2 ILE A 377      34.273  -0.102  39.550  1.00 37.55           C
ATOM    538  CD1 ILE A 377      31.225  -0.352  40.055  1.00 40.55           C
ATOM    539  N   THR A 378      36.971  -1.675  41.093  1.00 41.84           N
ATOM    540  CA  THR A 378      38.360  -1.246  41.238  1.00 45.40           C
ATOM    541  C   THR A 378      38.619   0.019  40.441  1.00 47.23           C
ATOM    542  O   THR A 378      39.474   0.830  40.806  1.00 49.00           O
ATOM    543  CB  THR A 378      39.344  -2.313  40.757  1.00 48.19           C
ATOM    544  OG1 THR A 378      39.191  -2.499  39.343  1.00 49.12           O
ATOM    545  CG2 THR A 378      39.112  -3.634  41.491  1.00 47.23           C
ATOM    546  N   GLY A 379      37.875   0.173  39.349  1.00 45.07           N
ATOM    547  CA  GLY A 379      38.041   1.304  38.457  1.00 44.97           C
ATOM    548  C   GLY A 379      37.005   2.373  38.741  1.00 44.66           C
ATOM    549  O   GLY A 379      36.803   2.751  39.902  1.00 41.85           O
ATOM    550  N   PHE A 380      36.342   2.854  37.690  1.00 42.89           N
ATOM    551  CA  PHE A 380      35.347   3.910  37.840  1.00 44.96           C
ATOM    552  C   PHE A 380      33.970   3.446  37.401  1.00 41.33           C
ATOM    553  O   PHE A 380      33.839   2.461  36.674  1.00 42.41           O
ATOM    554  CB  PHE A 380      35.757   5.168  37.060  1.00 41.37           C
ATOM    555  CG  PHE A 380      35.839   4.975  35.563  1.00 39.85           C
ATOM    556  CD1 PHE A 380      34.700   5.029  34.772  1.00 42.02           C
ATOM    557  CD2 PHE A 380      37.063   4.777  34.942  1.00 42.85           C
ATOM    558  CE1 PHE A 380      34.783   4.867  33.396  1.00 44.60           C
ATOM    559  CE2 PHE A 380      37.150   4.617  33.567  1.00 39.26           C
ATOM    560  CZ  PHE A 380      36.012   4.662  32.795  1.00 37.85           C
ATOM    561  N   LEU A 381      32.950   4.170  37.848  1.00 42.59           N
ATOM    562  CA  LEU A 381      31.573   3.913  37.452  1.00 40.99           C
ATOM    563  C   LEU A 381      31.059   5.107  36.645  1.00 39.78           C
ATOM    564  O   LEU A 381      30.976   6.228  37.158  1.00 38.79           O
ATOM    565  CB  LEU A 381      30.705   3.691  38.693  1.00 37.97           C
ATOM    566  CG  LEU A 381      29.205   3.540  38.437  1.00 39.02           C
ATOM    567  CD1 LEU A 381      28.932   2.337  37.547  1.00 41.59           C
ATOM    568  CD2 LEU A 381      28.453   3.421  39.755  1.00 41.20           C
ATOM    569  N   LEU A 382      30.721   4.856  35.384  1.00 41.23           N
ATOM    570  CA  LEU A 382      30.222   5.890  34.482  1.00 39.54           C
ATOM    571  C   LEU A 382      28.814   5.529  34.060  1.00 40.82           C
ATOM    572  O   LEU A 382      28.607   4.527  33.374  1.00 42.92           O
ATOM    573  CB  LEU A 382      31.110   5.996  33.239  1.00 39.55           C
ATOM    574  CG  LEU A 382      30.586   6.904  32.114  1.00 42.33           C
ATOM    575  CD1 LEU A 382      30.656   8.380  32.516  1.00 43.53           C
ATOM    576  CD2 LEU A 382      31.362   6.657  30.833  1.00 48.76           C
ATOM    577  N   ILE A 383      27.850   6.344  34.468  1.00 43.19           N
ATOM    578  CA  ILE A 383      26.462   6.138  34.077  1.00 41.93           C
ATOM    579  C   ILE A 383      25.981   7.380  33.344  1.00 44.10           C
ATOM    580  O   ILE A 383      25.804   8.450  33.944  1.00 39.91           O
ATOM    581  CB  ILE A 383      25.560   5.842  35.289  1.00 43.50           C
ATOM    582  CG1 ILE A 383      26.125   4.648  36.073  1.00 44.36           C
ATOM    583  CG2 ILE A 383      24.110   5.578  34.822  1.00 44.59           C
ATOM    584  CD1 ILE A 383      25.324   4.252  37.313  1.00 37.64           C
ATOM    585  N   GLN A 384      25.768   7.212  32.043  1.00 43.44           N
ATOM    586  CA  GLN A 384      25.449   8.315  31.148  1.00 48.72           C
ATOM    587  C   GLN A 384      24.078   8.119  30.521  1.00 42.04           C
ATOM    588  O   GLN A 384      23.623   8.938  29.724  1.00 42.71           O
ATOM    589  CB  GLN A 384      26.499   8.371  30.050  1.00 54.78           C
ATOM    590  CG  GLN A 384      26.778   9.739  29.508  1.00 57.74           C
ATOM    591  CD  GLN A 384      27.959   9.712  28.578  1.00 57.21           C
ATOM    592  OE1 GLN A 384      29.092   9.447  28.995  1.00 57.20           O
ATOM    593  NE2 GLN A 384      27.704   9.953  27.302  1.00 58.78           N
ATOM    594  N   ALA A 385      23.437   7.013  30.879  1.00 45.73           N
ATOM    595  CA  ALA A 385      22.098   6.700  30.412  1.00 40.94           C
ATOM    596  C   ALA A 385      21.464   5.763  31.419  1.00 45.56           C
ATOM    597  O   ALA A 385      22.151   4.954  32.046  1.00 47.72           O
ATOM    598  CB  ALA A 385      22.142   6.051  29.040  1.00 44.88           C
ATOM    599  N   TRP A 386      20.152   5.874  31.572  1.00 47.26           N
ATOM    600  CA  TRP A 386      19.432   5.097  32.565  1.00 43.96           C
ATOM    601  C   TRP A 386      17.959   5.150  32.182  1.00 48.77           C
ATOM    602  O   TRP A 386      17.493   6.172  31.678  1.00 51.75           O
ATOM    603  CB  TRP A 386      19.656   5.711  33.950  1.00 42.11           C
ATOM    604  CG  TRP A 386      19.433   4.777  35.090  1.00 43.54           C
ATOM    605  CD1 TRP A 386      18.407   4.809  35.986  1.00 47.58           C
ATOM    606  CD2 TRP A 386      20.263   3.671  35.471  1.00 48.28           C
ATOM    607  NE1 TRP A 386      18.545   3.793  36.901  1.00 47.36           N
ATOM    608  CE2 TRP A 386      19.675   3.079  36.605  1.00 43.60           C
ATOM    609  CE3 TRP A 386      21.443   3.125  34.961  1.00 39.91           C
ATOM    610  CZ2 TRP A 386      20.228   1.974  37.237  1.00 46.64           C
ATOM    611  CZ3 TRP A 386      21.984   2.027  35.584  1.00 40.88           C
ATOM    612  CH2 TRP A 386      21.379   1.462  36.712  1.00 46.81           C
ATOM    613  N   PRO A 387      17.220   4.050  32.401  1.00 50.70           N
ATOM    614  CA  PRO A 387      15.804   4.053  32.014  1.00 53.11           C
ATOM    615  C   PRO A 387      15.006   5.080  32.799  1.00 54.96           C
ATOM    616  O   PRO A 387      15.220   5.218  34.002  1.00 56.49           O
ATOM    617  CB  PRO A 387      15.339   2.628  32.344  1.00 55.78           C
ATOM    618  CG  PRO A 387      16.357   2.098  33.319  1.00 53.62           C
ATOM    619  CD  PRO A 387      17.646   2.744  32.936  1.00 49.26           C
ATOM    620  N   GLU A 388      14.104   5.783  32.120  1.00 59.08           N
ATOM    621  CA  GLU A 388      13.324   6.856  32.733  1.00 61.18           C
ATOM    622  C   GLU A 388      12.507   6.409  33.943  1.00 72.01           C
ATOM    623  O   GLU A 388      12.445   7.122  34.952  1.00 71.27           O
ATOM    624  CB  GLU A 388      12.367   7.462  31.706  1.00 72.89           C
ATOM    625  CG  GLU A 388      12.819   8.791  31.133  1.00 84.38           C
ATOM    626  CD  GLU A 388      11.703   9.826  31.099  1.00 96.38           C
ATOM    627  OE1 GLU A 388      11.246  10.245  32.188  1.00 94.09           O
ATOM    628  OE2 GLU A 388      11.284  10.215  29.984  1.00 94.91           O
ATOM    629  N   ASN A 389      11.878   5.239  33.840  1.00 65.91           N
ATOM    630  CA  ASN A 389      10.930   4.805  34.864  1.00 69.50           C
ATOM    631  C   ASN A 389      11.606   4.361  36.169  1.00 69.28           C
ATOM    632  O   ASN A 389      10.923   3.963  37.119  1.00 67.67           O
ATOM    633  CB  ASN A 389       9.988   3.711  34.326  1.00 70.06           C
ATOM    634  CG  ASN A 389      10.729   2.477  33.837  1.00 82.01           C
ATOM    635  OD1 ASN A 389      11.940   2.352  34.021  1.00 80.83           O
ATOM    636  ND2 ASN A 389       9.997   1.548  33.218  1.00 87.21           N
ATOM    637  N   ARG A 390      12.936   4.442  36.215  1.00 60.18           N
ATOM    638  CA  ARG A 390      13.682   4.196  37.450  1.00 58.48           C
ATOM    639  C   ARG A 390      14.066   5.503  38.143  1.00 55.84           C
ATOM    640  O   ARG A 390      14.771   6.339  37.577  1.00 52.65           O
ATOM    641  CB  ARG A 390      14.937   3.382  37.170  1.00 52.32           C
ATOM    642  CG  ARG A 390      14.654   1.955  36.818  1.00 57.04           C
ATOM    643  CD  ARG A 390      15.907   1.122  36.929  1.00 60.53           C
ATOM    644  NE  ARG A 390      15.634  -0.292  36.687  1.00 72.04           N
ATOM    645  CZ  ARG A 390      16.392  -1.290  37.128  1.00 66.04           C
ATOM    646  NH1 ARG A 390      17.485  -1.041  37.847  1.00 55.52           N
ATOM    647  NH2 ARG A 390      16.046  -2.540  36.854  1.00 59.87           N
ATOM    648  N   THR A 391      13.609   5.652  39.380  1.00 52.83           N
ATOM    649  CA  THR A 391      13.800   6.877  40.132  1.00 54.15           C
ATOM    650  C   THR A 391      15.210   6.962  40.707  1.00 54.09           C
ATOM    651  O   THR A 391      15.683   8.055  41.038  1.00 54.04           O
ATOM    652  CB  THR A 391      12.804   6.961  41.298  1.00 56.41           C
ATOM    653  OG1 THR A 391      13.167   6.006  42.304  1.00 61.06           O
ATOM    654  CG2 THR A 391      11.381   6.687  40.818  1.00 48.59           C
ATOM    655  N   ASP A 392      15.871   5.814  40.834  1.00 48.72           N
ATOM    656  CA  ASP A 392      17.199   5.768  41.435  1.00 49.29           C
ATOM    657  C   ASP A 392      18.105   4.736  40.775  1.00 47.20           C
ATOM    658  O   ASP A 392      17.749   4.151  39.757  1.00 54.05           O
ATOM    659  CB  ASP A 392      17.089   5.502  42.941  1.00 52.47           C
ATOM    660  CG  ASP A 392      16.305   4.250  43.258  1.00 56.29           C
ATOM    661  OD1 ASP A 392      16.300   3.303  42.438  1.00 54.63           O
ATOM    662  OD2 ASP A 392      15.688   4.216  44.339  1.00 62.66           O
ATOM    663  N   LEU A 393      19.281   4.532  41.361  1.00 48.45           N
ATOM    664  CA  LEU A 393      20.240   3.564  40.854  1.00 45.28           C
ATOM    665  C   LEU A 393      20.260   2.332  41.747  1.00 48.00           C
ATOM    666  O   LEU A 393      21.331   1.835  42.105  1.00 47.63           O
ATOM    667  CB  LEU A 393      21.634   4.187  40.798  1.00 43.87           C
ATOM    668  CG  LEU A 393      21.721   5.507  40.032  1.00 47.59           C
ATOM    669  CD1 LEU A 393      23.112   6.104  40.176  1.00 48.55           C
ATOM    670  CD2 LEU A 393      21.353   5.325  38.556  1.00 43.79           C
ATOM    671  N   HIS A 394      19.079   1.823  42.096  1.00 52.61           N
ATOM    672  CA  HIS A 394      18.996   0.705  43.037  1.00 55.00           C
ATOM    673  C   HIS A 394      19.705  -0.545  42.531  1.00 49.25           C
ATOM    674  O   HIS A 394      20.006  -1.440  43.316  1.00 52.81           O
ATOM    675  CB  HIS A 394      17.539   0.389  43.402  1.00 64.69           C
ATOM    676  CG  HIS A 394      17.037   1.147  44.597  1.00 70.49           C
ATOM    677  ND1 HIS A 394      15.722   1.095  45.010  1.00 79.19           N
ATOM    678  CD2 HIS A 394      17.671   1.973  45.466  1.00 61.80           C
ATOM    679  CE1 HIS A 394      15.567   1.856  46.080  1.00 71.99           C
ATOM    680  NE2 HIS A 394      16.735   2.401  46.377  1.00 71.15           N
ATOM    681  N   ALA A 395      20.000  -0.597  41.235  1.00 41.91           N
ATOM    682  CA  ALA A 395      20.795  -1.694  40.691  1.00 43.17           C
ATOM    683  C   ALA A 395      22.168  -1.713  41.366  1.00 48.09           C
ATOM    684  O   ALA A 395      22.823  -2.758  41.430  1.00 47.94           O
ATOM    685  CB  ALA A 395      20.942  -1.545  39.189  1.00 47.67           C
ATOM    686  N   PHE A 396      22.588  -0.550  41.870  1.00 44.56           N
ATOM    687  CA  PHE A 396      23.845  -0.421  42.604  1.00 45.36           C
ATOM    688  C   PHE A 396      23.602  -0.158  44.092  1.00 43.10           C
ATOM    689  O   PHE A 396      24.432   0.453  44.762  1.00 45.01           O
ATOM    690  CB  PHE A 396      24.689   0.710  42.012  1.00 41.50           C
ATOM    691  CG  PHE A 396      25.192   0.428  40.624  1.00 38.02           C
ATOM    692  CD1 PHE A 396      24.591   1.012  39.525  1.00 33.77           C
ATOM    693  CD2 PHE A 396      26.271  -0.423  40.420  1.00 38.22           C
ATOM    694  CE1 PHE A 396      25.050   0.755  38.246  1.00 38.47           C
ATOM    695  CE2 PHE A 396      26.734  -0.685  39.142  1.00 35.96           C
ATOM    696  CZ  PHE A 396      26.124  -0.094  38.053  1.00 34.97           C
ATOM    697  N   GLU A 397      22.479  -0.640  44.615  1.00 44.14           N
ATOM    698  CA  GLU A 397      22.117  -0.369  46.003  1.00 45.32           C
ATOM    699  C   GLU A 397      23.036  -1.072  47.007  1.00 40.71           C
ATOM    700  O   GLU A 397      22.958  -0.811  48.201  1.00 48.06           O
ATOM    701  CB  GLU A 397      20.657  -0.761  46.261  1.00 47.54           C
ATOM    702  CG  GLU A 397      20.399  -2.257  46.211  1.00 49.32           C
ATOM    703  CD  GLU A 397      18.922  -2.596  46.234  1.00 50.28           C
ATOM    704  OE1 GLU A 397      18.087  -1.670  46.351  1.00 52.38           O
ATOM    705  OE2 GLU A 397      18.600  -3.796  46.127  1.00 55.02           O
ATOM    706  N   ASN A 398      23.916  -1.941  46.526  1.00 43.54           N
ATOM    707  CA  ASN A 398      24.815  -2.686  47.404  1.00 42.26           C
ATOM    708  C   ASN A 398      26.275  -2.372  47.140  1.00 40.87           C
ATOM    709  O   ASN A 398      27.163  -2.964  47.753  1.00 48.74           O
ATOM    710  CB  ASN A 398      24.563  -4.188  47.257  1.00 44.63           C
ATOM    711  CG  ASN A 398      23.256  -4.618  47.894  1.00 49.79           C
ATOM    712  OD1 ASN A 398      23.019  -4.374  49.083  1.00 50.32           O
ATOM    713  ND2 ASN A 398      22.390  -5.242  47.103  1.00 46.91           N
ATOM    714  N   LEU A 399      26.524  -1.432  46.235  1.00 42.38           N
ATOM    715  CA  LEU A 399      27.885  -1.030  45.919  1.00 40.42           C
ATOM    716  C   LEU A 399      28.499  -0.329  47.129  1.00 43.41           C
ATOM    717  O   LEU A 399      27.970   0.676  47.597  1.00 45.05           O
ATOM    718  CB  LEU A 399      27.873  -0.100  44.717  1.00 40.67           C
ATOM    719  CG  LEU A 399      29.233   0.413  44.254  1.00 45.05           C
ATOM    720  CD1 LEU A 399      30.041  -0.706  43.592  1.00 42.70           C
ATOM    721  CD2 LEU A 399      29.027   1.589  43.311  1.00 45.58           C
ATOM    722  N   GLU A 400      29.609  -0.864  47.632  1.00 50.13           N
ATOM    723  CA  GLU A 400      30.235  -0.346  48.847  1.00 52.09           C
ATOM    724  C   GLU A 400      31.442   0.516  48.530  1.00 46.15           C
ATOM    725  O   GLU A 400      31.659   1.549  49.163  1.00 48.31           O
ATOM    726  CB  GLU A 400      30.668  -1.500  49.764  1.00 51.32           C
ATOM    727  CG  GLU A 400      29.510  -2.285  50.367  1.00 58.29           C
ATOM    728  CD  GLU A 400      29.965  -3.451  51.239  1.00 71.63           C
ATOM    729  OE1 GLU A 400      30.885  -3.259  52.067  1.00 75.72           O
ATOM    730  OE2 GLU A 400      29.397  -4.559  51.093  1.00 69.65           O
ATOM    731  N   ILE A 401      32.227   0.078  47.550  1.00 47.90           N
ATOM    732  CA  ILE A 401      33.518   0.693  47.274  1.00 48.89           C
ATOM    733  C   ILE A 401      33.753   0.931  45.782  1.00 49.60           C
ATOM    734  O   ILE A 401      33.470   0.073  44.947  1.00 48.14           O
ATOM    735  CB  ILE A 401      34.667  -0.160  47.843  1.00 48.22           C
ATOM    736  CG1 ILE A 401      34.446  -0.386  49.345  1.00 67.41           C
ATOM    737  CG2 ILE A 401      36.014   0.525  47.607  1.00 52.94           C
ATOM    738  CD1 ILE A 401      35.442  -1.331  49.998  1.00 63.04           C
ATOM    739  N   ILE A 402      34.262   2.122  45.474  1.00 49.99           N
ATOM    740  CA  ILE A 402      34.757   2.467  44.149  1.00 45.06           C
ATOM    741  C   ILE A 402      36.196   2.907  44.356  1.00 48.81           C
ATOM    742  O   ILE A 402      36.445   3.956  44.954  1.00 51.40           O
ATOM    743  CB  ILE A 402      33.944   3.622  43.521  1.00 44.59           C
ATOM    744  CG1 ILE A 402      32.507   3.173  43.262  1.00 45.40           C
ATOM    745  CG2 ILE A 402      34.584   4.093  42.214  1.00 44.25           C
ATOM    746  CD1 ILE A 402      31.583   4.286  42.815  1.00 40.67           C
ATOM    747  N   ARG A 403      37.146   2.108  43.881  1.00 45.52           N
ATOM    748  CA  ARG A 403      38.554   2.364  44.174  1.00 48.16           C
ATOM    749  C   ARG A 403      39.169   3.428  43.261  1.00 49.56           C
ATOM    750  O   ARG A 403      39.968   4.250  43.709  1.00 49.76           O
ATOM    751  CB  ARG A 403      39.358   1.066  44.106  1.00 47.83           C
ATOM    752  CG  ARG A 403      38.912   0.034  45.126  1.00 53.04           C
ATOM    753  CD  ARG A 403      39.906  -1.106  45.249  1.00 59.55           C
ATOM    754  NE  ARG A 403      39.447  -2.132  46.183  1.00 66.34           N
ATOM    755  CZ  ARG A 403      39.411  -1.986  47.507  1.00 65.70           C
ATOM    756  NH1 ARG A 403      39.798  -0.847  48.073  1.00 60.97           N
ATOM    757  NH2 ARG A 403      38.975  -2.982  48.268  1.00 58.36           N
ATOM    758  N   GLY A 404      38.803   3.409  41.986  1.00 47.63           N
ATOM    759  CA  GLY A 404      39.242   4.439  41.066  1.00 47.21           C
ATOM    760  C   GLY A 404      40.699   4.320  40.668  1.00 46.62           C
ATOM    761  O   GLY A 404      41.378   5.335  40.482  1.00 47.92           O
ATOM    762  N   ARG A 405      41.188   3.090  40.539  1.00 46.42           N
ATOM    763  CA  ARG A 405      42.546   2.868  40.063  1.00 48.10           C
ATOM    764  C   ARG A 405      42.615   3.370  38.631  1.00 56.25           C
ATOM    765  O   ARG A 405      43.619   3.945  38.209  1.00 64.09           O
ATOM    766  CB  ARG A 405      42.909   1.388  40.124  1.00 49.93           C
ATOM    767  CG  ARG A 405      42.835   0.800  41.516  1.00 54.45           C
ATOM    768  CD  ARG A 405      43.189  -0.687  41.504  1.00 72.87           C
ATOM    769  NE  ARG A 405      42.810  -1.341  42.758  1.00 73.63           N
ATOM    770  CZ  ARG A 405      42.776  -2.657  42.941  1.00 67.72           C
ATOM    771  NH1 ARG A 405      43.102  -3.479  41.949  1.00 69.59           N
ATOM    772  NH2 ARG A 405      42.414  -3.147  44.120  1.00 69.20           N
ATOM    773  N   THR A 406      41.528   3.149  37.898  1.00 49.84           N
ATOM    774  CA  THR A 406      41.338   3.759  36.590  1.00 49.58           C
ATOM    775  C   THR A 406      40.252   4.821  36.722  1.00 49.94           C
ATOM    776  O   THR A 406      39.328   4.677  37.527  1.00 51.68           O
ATOM    777  CB  THR A 406      40.952   2.724  35.520  1.00 44.66           C
ATOM    778  OG1 THR A 406      39.882   1.903  36.000  1.00 54.91           O
ATOM    779  CG2 THR A 406      42.144   1.842  35.182  1.00 40.47           C
ATOM    780  N   LYS A 407      40.379   5.890  35.944  1.00 46.93           N
ATOM    781  CA  LYS A 407      39.491   7.033  36.065  1.00 46.49           C
ATOM    782  C   LYS A 407      39.023   7.460  34.693  1.00 47.82           C
ATOM    783  O   LYS A 407      39.769   7.375  33.719  1.00 49.00           O
ATOM    784  CB  LYS A 407      40.219   8.200  36.727  1.00 51.97           C
ATOM    785  CG  LYS A 407      40.910   7.851  38.029  1.00 51.59           C
ATOM    786  CD  LYS A 407      41.606   9.071  38.601  1.00 53.31           C
ATOM    787  CE  LYS A 407      42.278   8.765  39.926  1.00 51.06           C
ATOM    788  NZ  LYS A 407      43.325   7.710  39.774  1.00 61.42           N
ATOM    789  N   GLN A 408      37.786   7.929  34.615  1.00 46.73           N
ATOM    790  CA  GLN A 408      37.249   8.369  33.343  1.00 51.46           C
ATOM    791  C   GLN A 408      37.882   9.705  32.972  1.00 52.51           C
ATOM    792  O   GLN A 408      37.943  10.620  33.804  1.00 50.53           O
ATOM    793  CB  GLN A 408      35.740   8.511  33.425  1.00 50.10           C
ATOM    794  CG  GLN A 408      35.104   8.678  32.063  1.00 49.55           C
ATOM    795  CD  GLN A 408      34.197   9.880  31.971  1.00 55.94           C
ATOM    796  OE1 GLN A 408      33.997  10.607  32.946  1.00 61.10           O
ATOM    797  NE2 GLN A 408      33.639  10.103  30.784  1.00 61.35           N
ATOM    798  N   HIS A 409      38.360   9.803  31.731  1.00 53.10           N
ATOM    799  CA  HIS A 409      39.126  10.962  31.277  1.00 46.74           C
ATOM    800  C   HIS A 409      40.336  11.185  32.185  1.00 50.59           C
ATOM    801  O   HIS A 409      40.910  12.273  32.207  1.00 50.87           O
ATOM    802  CB  HIS A 409      38.249  12.223  31.230  1.00 49.48           C
ATOM    803  CG  HIS A 409      37.205  12.197  30.154  1.00 57.88           C
ATOM    804  ND1 HIS A 409      37.366  11.497  28.976  1.00 58.23           N
ATOM    805  CD2 HIS A 409      35.989  12.793  30.075  1.00 58.23           C
ATOM    806  CE1 HIS A 409      36.295  11.661  28.218  1.00 57.19           C
ATOM    807  NE2 HIS A 409      35.445  12.442  28.862  1.00 63.39           N
ATOM    808  N   GLY A 410      40.722  10.143  32.921  1.00 52.45           N
ATOM    809  CA  GLY A 410      41.825  10.224  33.864  1.00 47.12           C
ATOM    810  C   GLY A 410      41.501  11.048  35.099  1.00 50.20           C
ATOM    811  O   GLY A 410      42.388  11.324  35.917  1.00 49.10           O
ATOM    812  N   GLN A 411      40.228  11.410  35.252  1.00 49.56           N
ATOM    813  CA  GLN A 411      39.816  12.322  36.311  1.00 51.49           C
ATOM    814  C   GLN A 411      38.765  11.727  37.254  1.00 51.70           C
ATOM    815  O   GLN A 411      38.921  11.796  38.474  1.00 55.01           O
ATOM    816  CB  GLN A 411      39.292  13.624  35.699  1.00 49.54           C
ATOM    817  CG  GLN A 411      38.952  14.691  36.734  1.00 61.84           C
ATOM    818  CD  GLN A 411      38.561  16.020  36.103  1.00 67.52           C
ATOM    819  OE1 GLN A 411      38.769  16.236  34.902  1.00 61.86           O
ATOM    820  NE2 GLN A 411      37.993  16.922  36.913  1.00 57.79           N
ATOM    821  N   PHE A 412      37.713  11.134  36.690  1.00 51.79           N
ATOM    822  CA  PHE A 412      36.524  10.764  37.466  1.00 46.80           C
ATOM    823  C   PHE A 412      36.418   9.273  37.784  1.00 43.40           C
ATOM    824  O   PHE A 412      36.623   8.423  36.918  1.00 48.35           O
ATOM    825  CB  PHE A 412      35.267  11.228  36.725  1.00 49.50           C
ATOM    826  CG  PHE A 412      35.236  12.712  36.468  1.00 51.49           C
ATOM    827  CD1 PHE A 412      35.199  13.211  35.175  1.00 46.33           C
ATOM    828  CD2 PHE A 412      35.268  13.610  37.527  1.00 53.15           C
ATOM    829  CE1 PHE A 412      35.183  14.581  34.943  1.00 44.10           C
ATOM    830  CE2 PHE A 412      35.251  14.979  37.299  1.00 55.32           C
ATOM    831  CZ  PHE A 412      35.210  15.464  36.004  1.00 51.18           C
ATOM    832  N   SER A 413      36.087   8.978  39.038  1.00 41.42           N
ATOM    833  CA  SER A 413      35.884   7.610  39.514  1.00 44.54           C
ATOM    834  C   SER A 413      34.394   7.289  39.597  1.00 40.89           C
ATOM    835  O   SER A 413      33.988   6.134  39.518  1.00 39.10           O
ATOM    836  CB  SER A 413      36.498   7.449  40.898  1.00 37.93           C
ATOM    837  OG  SER A 413      35.974   8.431  41.770  1.00 43.98           O
ATOM    838  N   LEU A 414      33.587   8.330  39.770  1.00 43.88           N
ATOM    839  CA  LEU A 414      32.142   8.201  39.764  1.00 38.98           C
ATOM    840  C   LEU A 414      31.593   9.311  38.893  1.00 38.94           C
ATOM    841  O   LEU A 414      31.817  10.485  39.178  1.00 43.53           O
ATOM    842  CB  LEU A 414      31.583   8.330  41.186  1.00 42.60           C
ATOM    843  CG  LEU A 414      30.055   8.239  41.299  1.00 40.54           C
ATOM    844  CD1 LEU A 414      29.551   6.872  40.848  1.00 39.34           C
ATOM    845  CD2 LEU A 414      29.609   8.522  42.716  1.00 43.59           C
ATOM    846  N   ALA A 415      30.872   8.945  37.838  1.00 41.13           N
ATOM    847  CA  ALA A 415      30.276   9.929  36.941  1.00 35.22           C
ATOM    848  C   ALA A 415      28.826   9.566  36.641  1.00 40.89           C
ATOM    849  O   ALA A 415      28.542   8.519  36.044  1.00 43.06           O
ATOM    850  CB  ALA A 415      31.079  10.024  35.667  1.00 38.81           C
ATOM    851  N   VAL A 416      27.917  10.435  37.074  1.00 41.61           N
ATOM    852  CA  VAL A 416      26.488  10.260  36.851  1.00 43.35           C
ATOM    853  C   VAL A 416      26.013  11.480  36.076  1.00 44.41           C
ATOM    854  O   VAL A 416      25.987  12.591  36.608  1.00 42.88           O
ATOM    855  CB  VAL A 416      25.721  10.133  38.190  1.00 44.45           C
ATOM    856  CG1 VAL A 416      24.208   9.981  37.958  1.00 43.01           C
ATOM    857  CG2 VAL A 416      26.263   8.953  38.996  1.00 38.34           C
ATOM    858  N   VAL A 417      25.642  11.264  34.817  1.00 47.28           N
ATOM    859  CA  VAL A 417      25.437  12.361  33.877  1.00 49.30           C
ATOM    860  C   VAL A 417      24.133  12.256  33.099  1.00 49.47           C
ATOM    861  O   VAL A 417      23.844  11.224  32.493  1.00 51.26           O
ATOM    862  CB  VAL A 417      26.588  12.417  32.852  1.00 46.30           C
ATOM    863  CG1 VAL A 417      26.395  13.577  31.883  1.00 53.14           C
ATOM    864  CG2 VAL A 417      27.924  12.547  33.567  1.00 49.04           C
ATOM    865  N   SER A 418      23.357  13.336  33.118  1.00 49.31           N
ATOM    866  CA  SER A 418      22.226  13.489  32.212  1.00 52.04           C
ATOM    867  C   SER A 418      21.192  12.363  32.346  1.00 52.41           C
ATOM    868  O   SER A 418      20.723  11.818  31.341  1.00 51.70           O
ATOM    869  CB  SER A 418      22.735  13.572  30.767  1.00 49.35           C
ATOM    870  OG  SER A 418      23.536  14.730  30.572  1.00 60.81           O
ATOM    871  N   LEU A 419      20.845  12.025  33.589  1.00 50.63           N
ATOM    872  CA  LEU A 419      19.810  11.032  33.873  1.00 43.78           C
ATOM    873  C   LEU A 419      18.565  11.732  34.385  1.00 46.27           C
ATOM    874  O   LEU A 419      18.594  12.927  34.679  1.00 49.17           O
ATOM    875  CB  LEU A 419      20.283  10.038  34.929  1.00 41.03           C
ATOM    876  CG  LEU A 419      21.660   9.422  34.690  1.00 46.22           C
ATOM    877  CD1 LEU A 419      21.971   8.409  35.785  1.00 41.59           C
ATOM    878  CD2 LEU A 419      21.750   8.781  33.295  1.00 43.43           C
ATOM    879  N   ASN A 420      17.478  10.980  34.510  1.00 50.37           N
ATOM    880  CA  ASN A 420      16.215  11.540  34.961  1.00 50.48           C
ATOM    881  C   ASN A 420      15.872  11.095  36.379  1.00 47.95           C
ATOM    882  O   ASN A 420      14.761  11.319  36.859  1.00 47.67           O
ATOM    883  CB  ASN A 420      15.107  11.176  33.967  1.00 57.09           C
ATOM    884  CG  ASN A 420      15.294  11.864  32.613  1.00 75.52           C
ATOM    885  OD1 ASN A 420      15.820  12.978  32.539  1.00 70.40           O
ATOM    886  ND2 ASN A 420      14.868  11.201  31.540  1.00 80.58           N
ATOM    887  N   ILE A 421      16.840  10.490  37.059  1.00 48.62           N
ATOM    888  CA  ILE A 421      16.610   9.996  38.411  1.00 48.27           C
ATOM    889  C   ILE A 421      16.306  11.145  39.366  1.00 49.25           C
ATOM    890  O   ILE A 421      16.621  12.299  39.079  1.00 46.93           O
ATOM    891  CB  ILE A 421      17.819   9.219  38.940  1.00 46.85           C
ATOM    892  CG1 ILE A 421      19.087  10.073  38.854  1.00 48.81           C
ATOM    893  CG2 ILE A 421      17.994   7.930  38.147  1.00 50.55           C
ATOM    894  CD1 ILE A 421      20.263   9.487  39.629  1.00 48.72           C
ATOM    895  N   THR A 422      15.696  10.816  40.500  1.00 49.16           N
ATOM    896  CA  THR A 422      15.385  11.810  41.522  1.00 55.09           C
ATOM    897  C   THR A 422      16.267  11.642  42.754  1.00 51.97           C
ATOM    898  O   THR A 422      16.333  12.528  43.597  1.00 55.52           O
ATOM    899  CB  THR A 422      13.922  11.717  41.950  1.00 55.59           C
ATOM    900  OG1 THR A 422      13.656  10.399  42.456  1.00 53.14           O
ATOM    901  CG2 THR A 422      13.008  12.028  40.758  1.00 45.88           C
ATOM    902  N   SER A 423      16.938  10.500  42.843  1.00 49.54           N
ATOM    903  CA  SER A 423      17.882  10.228  43.917  1.00 48.38           C
ATOM    904  C   SER A 423      18.913   9.237  43.393  1.00 50.24           C
ATOM    905  O   SER A 423      18.613   8.455  42.489  1.00 49.10           O
ATOM    906  CB  SER A 423      17.156   9.653  45.133  1.00 45.91           C
ATOM    907  OG  SER A 423      16.462   8.465  44.797  1.00 53.26           O
ATOM    908  N   LEU A 424      20.125   9.276  43.942  1.00 48.30           N
ATOM    909  CA  LEU A 424      21.178   8.358  43.520  1.00 48.75           C
ATOM    910  C   LEU A 424      20.883   6.958  44.052  1.00 50.64           C
ATOM    911  O   LEU A 424      20.893   5.974  43.303  1.00 48.02           O
ATOM    912  CB  LEU A 424      22.537   8.851  44.012  1.00 45.23           C
ATOM    913  CG  LEU A 424      23.015  10.155  43.373  1.00 50.62           C
ATOM    914  CD1 LEU A 424      24.237  10.677  44.109  1.00 51.75           C
ATOM    915  CD2 LEU A 424      23.322   9.961  41.884  1.00 47.72           C
ATOM    916  N   GLY A 425      20.603   6.879  45.347  1.00 46.56           N
ATOM    917  CA  GLY A 425      20.194   5.629  45.952  1.00 43.94           C
ATOM    918  C   GLY A 425      21.361   4.698  46.173  1.00 40.23           C
ATOM    919  O   GLY A 425      21.186   3.483  46.206  1.00 51.52           O
ATOM    920  N   LEU A 426      22.553   5.258  46.331  1.00 42.58           N
ATOM    921  CA  LEU A 426      23.731   4.443  46.601  1.00 46.34           C
ATOM    922  C   LEU A 426      23.866   4.208  48.108  1.00 46.78           C
ATOM    923  O   LEU A 426      24.898   4.528  48.711  1.00 41.34           O
ATOM    924  CB  LEU A 426      24.978   5.106  46.015  1.00 39.91           C
ATOM    925  CG  LEU A 426      24.883   5.354  44.504  1.00 39.56           C
ATOM    926  CD1 LEU A 426      26.021   6.251  44.031  1.00 45.05           C
ATOM    927  CD2 LEU A 426      24.872   4.038  43.718  1.00 40.66           C
ATOM    928  N   ARG A 427      22.820   3.617  48.694  1.00 48.46           N
ATOM    929  CA  ARG A 427      22.687   3.479  50.149  1.00 44.85           C
ATOM    930  C   ARG A 427      23.878   2.789  50.840  1.00 39.83           C
ATOM    931  O   ARG A 427      24.096   2.989  52.033  1.00 50.03           O
ATOM    932  CB  ARG A 427      21.387   2.732  50.482  1.00 42.04           C
ATOM    933  N   SER A 428      24.651   2.009  50.086  1.00 39.32           N
ATOM    934  CA  SER A 428      25.721   1.174  50.648  1.00 42.78           C
ATOM    935  C   SER A 428      27.119   1.740  50.407  1.00 42.31           C
ATOM    936  O   SER A 428      28.105   1.168  50.865  1.00 45.08           O
ATOM    937  CB  SER A 428      25.663  -0.241  50.046  1.00 41.27           C
ATOM    938  OG  SER A 428      24.431  -0.879  50.339  1.00 49.08           O
ATOM    939  N   LEU A 429      27.206   2.852  49.688  1.00 44.60           N
ATOM    940  CA  LEU A 429      28.502   3.402  49.306  1.00 44.01           C
ATOM    941  C   LEU A 429      29.192   4.046  50.505  1.00 45.74           C
ATOM    942  O   LEU A 429      28.678   5.006  51.088  1.00 43.02           O
ATOM    943  CB  LEU A 429      28.327   4.415  48.172  1.00 47.32           C
ATOM    944  CG  LEU A 429      29.604   4.855  47.454  1.00 44.88           C
ATOM    945  CD1 LEU A 429      30.243   3.693  46.686  1.00 37.46           C
ATOM    946  CD2 LEU A 429      29.299   6.028  46.530  1.00 40.87           C
ATOM    947  N   LYS A 430      30.363   3.516  50.857  1.00 52.31           N
ATOM    948  CA  LYS A 430      31.062   3.915  52.077  1.00 51.29           C
ATOM    949  C   LYS A 430      32.464   4.438  51.778  1.00 52.02           C
ATOM    950  O   LYS A 430      33.123   4.994  52.660  1.00 57.10           O
ATOM    951  CB  LYS A 430      31.145   2.729  53.046  1.00 40.46           C
ATOM    952  N   GLU A 431      32.918   4.282  50.537  1.00 48.93           N
ATOM    953  CA  GLU A 431      34.284   4.666  50.194  1.00 46.95           C
ATOM    954  C   GLU A 431      34.502   4.879  48.697  1.00 51.42           C
ATOM    955  O   GLU A 431      34.237   3.990  47.884  1.00 51.54           O
ATOM    956  CB  GLU A 431      35.245   3.594  50.708  1.00 51.68           C
ATOM    957  CG  GLU A 431      36.718   3.869  50.454  1.00 59.10           C
ATOM    958  CD  GLU A 431      37.613   2.785  51.040  1.00 73.99           C
ATOM    959  OE1 GLU A 431      37.120   1.990  51.880  1.00 71.10           O
ATOM    960  OE2 GLU A 431      38.805   2.732  50.654  1.00 69.01           O
ATOM    961  N   ILE A 432      34.984   6.067  48.342  1.00 53.85           N
ATOM    962  CA  ILE A 432      35.481   6.333  46.992  1.00 50.78           C
ATOM    963  C   ILE A 432      36.978   6.623  47.109  1.00 50.34           C
ATOM    964  O   ILE A 432      37.380   7.762  47.353  1.00 54.11           O
ATOM    965  CB  ILE A 432      34.750   7.513  46.327  1.00 44.73           C
ATOM    966  CG1 ILE A 432      33.236   7.281  46.338  1.00 43.30           C
ATOM    967  CG2 ILE A 432      35.241   7.695  44.894  1.00 44.58           C
ATOM    968  CD1 ILE A 432      32.424   8.517  45.962  1.00 39.59           C
ATOM    969  N   SER A 433      37.792   5.582  46.936  1.00 55.36           N
ATOM    970  CA  SER A 433      39.205   5.609  47.339  1.00 55.73           C
ATOM    971  C   SER A 433      40.041   6.644  46.600  1.00 55.59           C
ATOM    972  O   SER A 433      40.954   7.236  47.183  1.00 57.20           O
ATOM    973  CB  SER A 433      39.843   4.229  47.152  1.00 47.94           C
ATOM    974  OG  SER A 433      39.152   3.244  47.900  1.00 59.30           O
ATOM    975  N   ASP A 434      39.732   6.859  45.323  1.00 52.30           N
ATOM    976  CA  ASP A 434      40.485   7.804  44.507  1.00 52.28           C
ATOM    977  C   ASP A 434      39.599   8.371  43.402  1.00 49.90           C
ATOM    978  O   ASP A 434      38.512   7.854  43.151  1.00 53.06           O
ATOM    979  CB  ASP A 434      41.713   7.108  43.910  1.00 46.36           C
ATOM    980  CG  ASP A 434      42.742   8.085  43.367  1.00 49.81           C
ATOM    981  OD1 ASP A 434      43.675   7.631  42.675  1.00 50.74           O
ATOM    982  OD2 ASP A 434      42.629   9.303  43.624  1.00 56.95           O
ATOM    983  N   GLY A 435      40.057   9.441  42.756  1.00 45.13           N
ATOM    984  CA  GLY A 435      39.334  10.029  41.641  1.00 46.19           C
ATOM    985  C   GLY A 435      38.263  11.001  42.099  1.00 45.50           C
ATOM    986  O   GLY A 435      37.884  11.010  43.267  1.00 43.99           O
ATOM    987  N   ASP A 436      37.774  11.822  41.173  1.00 49.15           N
ATOM    988  CA  ASP A 436      36.774  12.844  41.483  1.00 48.98           C
ATOM    989  C   ASP A 436      35.365  12.341  41.205  1.00 47.31           C
ATOM    990  O   ASP A 436      35.173  11.287  40.594  1.00 45.72           O
ATOM    991  CB  ASP A 436      37.037  14.103  40.658  1.00 49.28           C
ATOM    992  CG  ASP A 436      38.352  14.754  41.003  1.00 52.66           C
ATOM    993  OD1 ASP A 436      38.765  14.660  42.180  1.00 51.87           O
ATOM    994  OD2 ASP A 436      38.969  15.360  40.100  1.00 60.99           O
ATOM    995  N   VAL A 437      34.381  13.108  41.655  1.00 46.08           N
ATOM    996  CA  VAL A 437      32.988  12.751  41.470  1.00 43.21           C
ATOM    997  C   VAL A 437      32.305  13.849  40.686  1.00 43.85           C
ATOM    998  O   VAL A 437      32.329  15.006  41.095  1.00 47.79           O
ATOM    999  CB  VAL A 437      32.281  12.599  42.817  1.00 37.79           C
ATOM   1000  CG1 VAL A 437      30.796  12.327  42.620  1.00 45.68           C
ATOM   1001  CG2 VAL A 437      32.928  11.483  43.614  1.00 41.74           C
ATOM   1002  N   ILE A 438      31.706  13.489  39.557  1.00 44.34           N
ATOM   1003  CA  ILE A 438      30.919  14.437  38.780  1.00 44.50           C
ATOM   1004  C   ILE A 438      29.476  13.963  38.705  1.00 45.26           C
ATOM   1005  O   ILE A 438      29.199  12.822  38.333  1.00 41.08           O
ATOM   1006  CB  ILE A 438      31.486  14.637  37.362  1.00 47.46           C
ATOM   1007  CG1 ILE A 438      30.613  15.632  36.589  1.00 47.72           C
ATOM   1008  CG2 ILE A 438      31.603  13.293  36.617  1.00 45.24           C
ATOM   1009  CD1 ILE A 438      31.216  16.079  35.266  1.00 45.85           C
ATOM   1010  N   ILE A 439      28.558  14.848  39.072  1.00 46.16           N
ATOM   1011  CA  ILE A 439      27.140  14.537  39.057  1.00 44.21           C
ATOM   1012  C   ILE A 439      26.406  15.744  38.507  1.00 45.10           C
ATOM   1013  O   ILE A 439      26.060  16.653  39.262  1.00 52.90           O
ATOM   1014  CB  ILE A 439      26.631  14.210  40.479  1.00 49.50           C
ATOM   1015  CG1 ILE A 439      27.327  12.947  40.996  1.00 43.53           C
ATOM   1016  CG2 ILE A 439      25.104  14.012  40.490  1.00 45.07           C
ATOM   1017  CD1 ILE A 439      27.066  12.651  42.451  1.00 47.16           C
ATOM   1018  N   SER A 440      26.174  15.756  37.196  1.00 46.77           N
ATOM   1019  CA  SER A 440      25.606  16.929  36.532  1.00 49.69           C
ATOM   1020  C   SER A 440      24.543  16.594  35.497  1.00 49.19           C
ATOM   1021  O   SER A 440      24.548  15.510  34.914  1.00 53.01           O
ATOM   1022  CB  SER A 440      26.709  17.739  35.845  1.00 53.99           C
ATOM   1023  OG  SER A 440      27.048  17.168  34.592  1.00 50.97           O
ATOM   1024  N   GLY A 441      23.636  17.541  35.269  1.00 52.28           N
ATOM   1025  CA  GLY A 441      22.678  17.428  34.183  1.00 53.05           C
ATOM   1026  C   GLY A 441      21.490  16.544  34.501  1.00 51.84           C
ATOM   1027  O   GLY A 441      20.702  16.218  33.613  1.00 57.92           O
ATOM   1028  N   ASN A 442      21.365  16.137  35.758  1.00 47.46           N
ATOM   1029  CA  ASN A 442      20.246  15.305  36.168  1.00 50.13           C
ATOM   1030  C   ASN A 442      19.121  16.206  36.660  1.00 49.48           C
ATOM   1031  O   ASN A 442      19.071  16.557  37.841  1.00 49.21           O
ATOM   1032  CB  ASN A 442      20.699  14.305  37.237  1.00 49.69           C
ATOM   1033  CG  ASN A 442      21.989  13.582  36.851  1.00 51.55           C
ATOM   1034  OD1 ASN A 442      21.987  12.665  36.024  1.00 48.22           O
ATOM   1035  ND2 ASN A 442      23.099  14.000  37.450  1.00 53.20           N
ATOM   1036  N   LYS A 443      18.222  16.571  35.743  1.00 51.94           N
ATOM   1037  CA  LYS A 443      17.274  17.676  35.959  1.00 53.38           C
ATOM   1038  C   LYS A 443      16.311  17.464  37.126  1.00 52.75           C
ATOM   1039  O   LYS A 443      15.689  18.421  37.595  1.00 60.27           O
ATOM   1040  CB  LYS A 443      16.471  17.950  34.679  1.00 45.54           C
ATOM   1041  N   ASN A 444      16.202  16.224  37.600  1.00 51.43           N
ATOM   1042  CA  ASN A 444      15.259  15.880  38.666  1.00 49.06           C
ATOM   1043  C   ASN A 444      15.954  15.404  39.931  1.00 49.35           C
ATOM   1044  O   ASN A 444      15.292  15.081  40.917  1.00 53.65           O
ATOM   1045  CB  ASN A 444      14.300  14.786  38.187  1.00 53.63           C
ATOM   1046  CG  ASN A 444      13.479  15.210  36.979  1.00 55.90           C
ATOM   1047  OD1 ASN A 444      13.003  16.343  36.904  1.00 60.19           O
ATOM   1048  ND2 ASN A 444      13.313  14.301  36.028  1.00 54.36           N
ATOM   1049  N   LEU A 445      17.285  15.380  39.911  1.00 50.11           N
ATOM   1050  CA  LEU A 445      18.050  14.759  40.990  1.00 48.99           C
ATOM   1051  C   LEU A 445      18.189  15.649  42.218  1.00 51.06           C
ATOM   1052  O   LEU A 445      18.759  16.738  42.142  1.00 51.35           O
ATOM   1053  CB  LEU A 445      19.443  14.364  40.497  1.00 49.49           C
ATOM   1054  CG  LEU A 445      20.339  13.708  41.552  1.00 44.25           C
ATOM   1055  CD1 LEU A 445      19.688  12.442  42.104  1.00 44.43           C
ATOM   1056  CD2 LEU A 445      21.705  13.404  40.950  1.00 53.02           C
ATOM   1057  N   CYS A 446      17.683  15.161  43.346  1.00 48.56           N
ATOM   1058  CA  CYS A 446      17.858  15.820  44.638  1.00 50.56           C
ATOM   1059  C   CYS A 446      18.807  15.013  45.518  1.00 50.69           C
ATOM   1060  O   CYS A 446      19.352  13.994  45.088  1.00 51.75           O
ATOM   1061  CB  CYS A 446      16.511  15.968  45.352  1.00 54.02           C
ATOM   1062  SG  CYS A 446      15.327  17.053  44.514  1.00 60.98           S
ATOM   1063  N   TYR A 447      19.008  15.493  46.744  1.00 48.73           N
ATOM   1064  CA  TYR A 447      19.783  14.792  47.771  1.00 45.62           C
ATOM   1065  C   TYR A 447      21.296  14.804  47.551  1.00 45.76           C
ATOM   1066  O   TYR A 447      22.055  14.677  48.509  1.00 48.52           O
ATOM   1067  CB  TYR A 447      19.315  13.342  47.918  1.00 51.11           C
ATOM   1068  CG  TYR A 447      17.830  13.171  48.139  1.00 51.50           C
ATOM   1069  CD1 TYR A 447      17.267  13.394  49.384  1.00 51.77           C
ATOM   1070  CD2 TYR A 447      16.995  12.757  47.108  1.00 52.50           C
ATOM   1071  CE1 TYR A 447      15.913  13.225  49.595  1.00 57.30           C
ATOM   1072  CE2 TYR A 447      15.639  12.587  47.310  1.00 55.18           C
ATOM   1073  CZ  TYR A 447      15.104  12.820  48.555  1.00 59.02           C
ATOM   1074  OH  TYR A 447      13.756  12.652  48.752  1.00 56.16           O
ATOM   1075  N   ALA A 448      21.734  14.969  46.307  1.00 47.00           N
ATOM   1076  CA  ALA A 448      23.150  14.828  45.973  1.00 49.82           C
ATOM   1077  C   ALA A 448      24.030  15.840  46.707  1.00 51.04           C
ATOM   1078  O   ALA A 448      25.196  15.566  47.000  1.00 50.69           O
ATOM   1079  CB  ALA A 448      23.345  14.950  44.473  1.00 45.84           C
ATOM   1080  N   ASN A 449      23.467  17.001  47.016  1.00 51.95           N
ATOM   1081  CA  ASN A 449      24.230  18.053  47.669  1.00 55.33           C
ATOM   1082  C   ASN A 449      24.418  17.854  49.176  1.00 53.82           C
ATOM   1083  O   ASN A 449      25.297  18.469  49.780  1.00 53.51           O
ATOM   1084  CB  ASN A 449      23.582  19.398  47.375  1.00 53.93           C
ATOM   1085  CG  ASN A 449      23.990  19.944  46.020  1.00 68.90           C
ATOM   1086  OD1 ASN A 449      25.150  19.819  45.615  1.00 64.68           O
ATOM   1087  ND2 ASN A 449      23.042  20.550  45.308  1.00 67.51           N
ATOM   1088  N   THR A 450      23.620  16.970  49.766  1.00 47.08           N
ATOM   1089  CA  THR A 450      23.675  16.727  51.203  1.00 51.76           C
ATOM   1090  C   THR A 450      24.860  15.857  51.599  1.00 51.88           C
ATOM   1091  O   THR A 450      25.279  15.862  52.758  1.00 52.83           O
ATOM   1092  CB  THR A 450      22.406  16.007  51.698  1.00 51.57           C
ATOM   1093  OG1 THR A 450      22.406  14.648  51.233  1.00 46.19           O
ATOM   1094  CG2 THR A 450      21.148  16.732  51.212  1.00 46.55           C
ATOM   1095  N   ILE A 451      25.392  15.101  50.645  1.00 51.86           N
ATOM   1096  CA  ILE A 451      26.402  14.099  50.967  1.00 54.72           C
ATOM   1097  C   ILE A 451      27.703  14.724  51.446  1.00 53.37           C
ATOM   1098  O   ILE A 451      28.173  15.723  50.899  1.00 54.36           O
ATOM   1099  CB  ILE A 451      26.692  13.178  49.770  1.00 51.09           C
ATOM   1100  CG1 ILE A 451      25.461  12.326  49.459  1.00 56.00           C
ATOM   1101  CG2 ILE A 451      27.906  12.269  50.047  1.00 50.65           C
ATOM   1102  CD1 ILE A 451      25.086  11.318  50.561  1.00 51.05           C
ATOM   1103  N   ASN A 452      28.272  14.107  52.474  1.00 48.95           N
ATOM   1104  CA  ASN A 452      29.542  14.522  53.027  1.00 47.61           C
ATOM   1105  C   ASN A 452      30.653  13.688  52.408  1.00 50.73           C
ATOM   1106  O   ASN A 452      31.077  12.674  52.983  1.00 52.48           O
ATOM   1107  CB  ASN A 452      29.523  14.339  54.540  1.00 54.77           C
ATOM   1108  CG  ASN A 452      30.794  14.818  55.198  1.00 58.07           C
ATOM   1109  OD1 ASN A 452      31.478  15.716  54.691  1.00 53.34           O
ATOM   1110  ND2 ASN A 452      31.123  14.223  56.337  1.00 58.52           N
ATOM   1111  N   TRP A 453      31.119  14.124  51.239  1.00 49.12           N
ATOM   1112  CA  TRP A 453      32.035  13.342  50.408  1.00 45.75           C
ATOM   1113  C   TRP A 453      33.393  13.091  51.058  1.00 50.50           C
ATOM   1114  O   TRP A 453      34.086  12.129  50.708  1.00 50.13           O
ATOM   1115  CB  TRP A 453      32.228  14.034  49.055  1.00 43.55           C
ATOM   1116  CG  TRP A 453      30.934  14.209  48.305  1.00 47.74           C
ATOM   1117  CD1 TRP A 453      30.165  15.327  48.257  1.00 50.62           C
ATOM   1118  CD2 TRP A 453      30.256  13.224  47.507  1.00 52.37           C
ATOM   1119  NE1 TRP A 453      29.051  15.109  47.476  1.00 51.84           N
ATOM   1120  CE2 TRP A 453      29.086  13.824  47.005  1.00 51.37           C
ATOM   1121  CE3 TRP A 453      30.528  11.897  47.168  1.00 50.94           C
ATOM   1122  CZ2 TRP A 453      28.191  13.144  46.186  1.00 51.00           C
ATOM   1123  CZ3 TRP A 453      29.637  11.225  46.354  1.00 51.63           C
ATOM   1124  CH2 TRP A 453      28.486  11.848  45.872  1.00 50.29           C
ATOM   1125  N   LYS A 454      33.770  13.943  52.007  1.00 52.63           N
ATOM   1126  CA  LYS A 454      35.059  13.800  52.680  1.00 54.22           C
ATOM   1127  C   LYS A 454      35.117  12.499  53.479  1.00 52.67           C
ATOM   1128  O   LYS A 454      36.185  11.903  53.612  1.00 57.54           O
ATOM   1129  CB  LYS A 454      35.333  15.003  53.591  1.00 55.30           C
ATOM   1130  CG  LYS A 454      35.315  16.350  52.866  1.00 65.74           C
ATOM   1131  CD  LYS A 454      36.519  16.529  51.940  1.00 67.36           C
ATOM   1132  CE  LYS A 454      37.782  16.856  52.720  1.00 73.63           C
ATOM   1133  NZ  LYS A 454      38.955  17.077  51.830  1.00 76.30           N
ATOM   1134  N   LYS A 455      33.971  12.052  53.989  1.00 52.23           N
ATOM   1135  CA  LYS A 455      33.908  10.795  54.736  1.00 54.81           C
ATOM   1136  C   LYS A 455      34.111   9.595  53.809  1.00 54.28           C
ATOM   1137  O   LYS A 455      34.397   8.491  54.273  1.00 57.99           O
ATOM   1138  CB  LYS A 455      32.568  10.662  55.470  1.00 46.43           C
ATOM   1139  N   LEU A 456      33.975   9.822  52.504  1.00 50.16           N
ATOM   1140  CA  LEU A 456      34.038   8.745  51.520  1.00 51.42           C
ATOM   1141  C   LEU A 456      35.363   8.724  50.765  1.00 49.56           C
ATOM   1142  O   LEU A 456      35.724   7.709  50.169  1.00 45.41           O
ATOM   1143  CB  LEU A 456      32.890   8.892  50.516  1.00 56.26           C
ATOM   1144  CG  LEU A 456      31.554   8.215  50.833  1.00 48.66           C
ATOM   1145  CD1 LEU A 456      31.089   8.502  52.253  1.00 49.89           C
ATOM   1146  CD2 LEU A 456      30.517   8.691  49.825  1.00 50.65           C
ATOM   1147  N   PHE A 457      36.081   9.844  50.778  1.00 53.04           N
ATOM   1148  CA  PHE A 457      37.318   9.952  50.009  1.00 53.41           C
ATOM   1149  C   PHE A 457      38.470   9.282  50.744  1.00 50.16           C
ATOM   1150  O   PHE A 457      38.351   8.946  51.920  1.00 53.65           O
ATOM   1151  CB  PHE A 457      37.646  11.419  49.712  1.00 50.17           C
ATOM   1152  CG  PHE A 457      36.720  12.073  48.707  1.00 50.28           C
ATOM   1153  CD1 PHE A 457      36.622  13.455  48.643  1.00 53.80           C
ATOM   1154  CD2 PHE A 457      35.959  11.319  47.825  1.00 52.75           C
ATOM   1155  CE1 PHE A 457      35.783  14.070  47.730  1.00 52.28           C
ATOM   1156  CE2 PHE A 457      35.115  11.935  46.913  1.00 51.54           C
ATOM   1157  CZ  PHE A 457      35.030  13.309  46.865  1.00 47.77           C
ATOM   1158  N   GLY A 458      39.582   9.097  50.039  1.00 53.79           N
ATOM   1159  CA  GLY A 458      40.703   8.332  50.552  1.00 49.59           C
ATOM   1160  C   GLY A 458      42.047   8.958  50.232  1.00 60.22           C
ATOM   1161  O   GLY A 458      42.986   8.829  51.017  1.00 68.89           O
ATOM   1162  N   THR A 459      42.146   9.621  49.080  1.00 61.02           N
ATOM   1163  CA  THR A 459      43.375  10.317  48.694  1.00 65.33           C
ATOM   1164  C   THR A 459      43.237  11.810  49.000  1.00 68.80           C
ATOM   1165  O   THR A 459      42.291  12.216  49.675  1.00 72.77           O
ATOM   1166  CB  THR A 459      43.741  10.090  47.200  1.00 60.96           C
ATOM   1167  OG1 THR A 459      42.698  10.584  46.356  1.00 73.24           O
ATOM   1168  CG2 THR A 459      43.939   8.621  46.915  1.00 55.88           C
ATOM   1169  N   SER A 460      44.169  12.619  48.498  1.00 70.29           N
ATOM   1170  CA  SER A 460      44.324  13.998  48.963  1.00 68.49           C
ATOM   1171  C   SER A 460      43.429  15.009  48.243  1.00 72.38           C
ATOM   1172  O   SER A 460      42.666  15.742  48.886  1.00 77.80           O
ATOM   1173  CB  SER A 460      45.790  14.428  48.832  1.00 57.42           C
ATOM   1174  N   GLY A 461      43.526  15.048  46.917  1.00 55.60           N
ATOM   1175  CA  GLY A 461      42.913  16.114  46.145  1.00 55.48           C
ATOM   1176  C   GLY A 461      41.589  15.754  45.505  1.00 54.71           C
ATOM   1177  O   GLY A 461      41.221  16.320  44.473  1.00 55.10           O
ATOM   1178  N   GLN A 462      40.866  14.820  46.111  1.00 55.31           N
ATOM   1179  CA  GLN A 462      39.571  14.420  45.580  1.00 53.95           C
ATOM   1180  C   GLN A 462      38.567  15.556  45.757  1.00 54.34           C
ATOM   1181  O   GLN A 462      38.379  16.066  46.865  1.00 59.57           O
ATOM   1182  CB  GLN A 462      39.071  13.140  46.260  1.00 50.04           C
ATOM   1183  CG  GLN A 462      39.951  11.933  46.000  1.00 49.31           C
ATOM   1184  CD  GLN A 462      39.330  10.622  46.466  1.00 54.52           C
ATOM   1185  OE1 GLN A 462      39.619  10.141  47.563  1.00 57.16           O
ATOM   1186  NE2 GLN A 462      38.482  10.035  45.630  1.00 50.50           N
ATOM   1187  N   LYS A 463      37.936  15.944  44.653  1.00 49.46           N
ATOM   1188  CA  LYS A 463      36.951  17.017  44.646  1.00 52.05           C
ATOM   1189  C   LYS A 463      35.688  16.571  43.919  1.00 51.28           C
ATOM   1190  O   LYS A 463      35.684  15.548  43.234  1.00 54.64           O
ATOM   1191  CB  LYS A 463      37.531  18.253  43.961  1.00 53.90           C
ATOM   1192  CG  LYS A 463      38.236  17.953  42.656  1.00 55.98           C
ATOM   1193  CD  LYS A 463      38.463  19.214  41.842  1.00 60.64           C
ATOM   1194  CE  LYS A 463      39.117  18.896  40.502  1.00 65.27           C
ATOM   1195  NZ  LYS A 463      40.472  18.292  40.686  1.00 77.99           N
ATOM   1196  N   THR A 464      34.616  17.341  44.077  1.00 52.08           N
ATOM   1197  CA  THR A 464      33.354  17.035  43.425  1.00 43.56           C
ATOM   1198  C   THR A 464      33.014  18.112  42.424  1.00 49.25           C
ATOM   1199  O   THR A 464      33.508  19.232  42.509  1.00 58.05           O
ATOM   1200  CB  THR A 464      32.199  16.967  44.423  1.00 50.56           C
ATOM   1201  OG1 THR A 464      32.079  18.229  45.094  1.00 63.23           O
ATOM   1202  CG2 THR A 464      32.424  15.852  45.438  1.00 51.67           C
ATOM   1203  N   LYS A 465      32.162  17.750  41.476  1.00 52.13           N
ATOM   1204  CA  LYS A 465      31.622  18.679  40.508  1.00 43.20           C
ATOM   1205  C   LYS A 465      30.151  18.346  40.377  1.00 46.59           C
ATOM   1206  O   LYS A 465      29.768  17.508  39.561  1.00 50.56           O
ATOM   1207  CB  LYS A 465      32.327  18.532  39.165  1.00 44.82           C
ATOM   1208  CG  LYS A 465      31.854  19.532  38.134  1.00 53.58           C
ATOM   1209  CD  LYS A 465      32.684  19.461  36.874  1.00 54.90           C
ATOM   1210  CE  LYS A 465      32.188  20.451  35.834  1.00 66.08           C
ATOM   1211  NZ  LYS A 465      32.931  20.311  34.548  1.00 74.43           N
ATOM   1212  N   ILE A 466      29.338  18.992  41.207  1.00 51.86           N
ATOM   1213  CA  ILE A 466      27.910  18.704  41.287  1.00 49.17           C
ATOM   1214  C   ILE A 466      27.104  19.944  40.936  1.00 49.81           C
ATOM   1215  O   ILE A 466      26.923  20.838  41.768  1.00 50.82           O
ATOM   1216  CB  ILE A 466      27.521  18.213  42.688  1.00 45.20           C
ATOM   1217  CG1 ILE A 466      28.382  17.005  43.065  1.00 47.36           C
ATOM   1218  CG2 ILE A 466      26.040  17.839  42.731  1.00 53.41           C
ATOM   1219  CD1 ILE A 466      28.214  16.547  44.485  1.00 47.17           C
ATOM   1220  N   ILE A 467      26.600  19.968  39.704  1.00 49.54           N
ATOM   1221  CA  ILE A 467      25.929  21.140  39.156  1.00 58.91           C
ATOM   1222  C   ILE A 467      24.757  20.769  38.255  1.00 57.32           C
ATOM   1223  O   ILE A 467      24.576  19.605  37.911  1.00 53.69           O
ATOM   1224  CB  ILE A 467      26.909  21.964  38.307  1.00 62.60           C
ATOM   1225  CG1 ILE A 467      27.690  21.024  37.379  1.00 61.76           C
ATOM   1226  CG2 ILE A 467      27.856  22.760  39.210  1.00 66.48           C
ATOM   1227  CD1 ILE A 467      28.482  21.731  36.305  1.00 75.57           C
ATOM   1228  N   SER A 468      23.971  21.777  37.875  1.00 63.54           N
ATOM   1229  CA  SER A 468      22.946  21.626  36.845  1.00 57.02           C
ATOM   1230  C   SER A 468      22.023  20.439  37.118  1.00 58.04           C
ATOM   1231  O   SER A 468      21.496  19.824  36.185  1.00 52.35           O
ATOM   1232  CB  SER A 468      23.605  21.469  35.475  1.00 56.89           C
ATOM   1233  OG  SER A 468      24.510  22.532  35.229  1.00 66.18           O
ATOM   1234  N   ASN A 469      21.857  20.113  38.399  1.00 51.61           N
ATOM   1235  CA  ASN A 469      20.852  19.149  38.832  1.00 50.21           C
ATOM   1236  C   ASN A 469      19.614  19.904  39.288  1.00 51.97           C
ATOM   1237  O   ASN A 469      19.500  21.113  39.069  1.00 61.37           O
ATOM   1238  CB  ASN A 469      21.384  18.276  39.978  1.00 53.28           C
ATOM   1239  CG  ASN A 469      22.585  17.431  39.570  1.00 48.06           C
ATOM   1240  OD1 ASN A 469      22.634  16.888  38.467  1.00 51.98           O
ATOM   1241  ND2 ASN A 469      23.561  17.321  40.462  1.00 44.87           N
ATOM   1242  N   ARG A 470      18.687  19.204  39.927  1.00 50.75           N
ATOM   1243  CA  ARG A 470      17.478  19.846  40.427  1.00 59.38           C
ATOM   1244  C   ARG A 470      17.828  20.849  41.529  1.00 58.60           C
ATOM   1245  O   ARG A 470      18.684  20.579  42.376  1.00 52.02           O
ATOM   1246  CB  ARG A 470      16.503  18.784  40.940  1.00 57.16           C
ATOM   1247  CG  ARG A 470      15.289  19.308  41.689  1.00 58.77           C
ATOM   1248  CD  ARG A 470      14.201  19.821  40.775  1.00 62.48           C
ATOM   1249  NE  ARG A 470      12.960  19.980  41.530  1.00 68.13           N
ATOM   1250  CZ  ARG A 470      12.010  19.056  41.635  1.00 72.87           C
ATOM   1251  NH1 ARG A 470      12.123  17.887  41.015  1.00 76.00           N
ATOM   1252  NH2 ARG A 470      10.931  19.307  42.361  1.00 81.43           N
ATOM   1253  N   GLY A 471      17.161  22.002  41.510  1.00 58.51           N
ATOM   1254  CA  GLY A 471      17.419  23.058  42.474  1.00 54.47           C
ATOM   1255  C   GLY A 471      17.156  22.620  43.898  1.00 62.77           C
ATOM   1256  O   GLY A 471      16.153  21.953  44.177  1.00 69.19           O
ATOM   1257  N   GLU A 472      18.055  22.996  44.804  1.00 56.43           N
ATOM   1258  CA  GLU A 472      17.912  22.653  46.215  1.00 60.85           C
ATOM   1259  C   GLU A 472      16.639  23.256  46.802  1.00 63.15           C
ATOM   1260  O   GLU A 472      15.972  22.632  47.628  1.00 63.81           O
ATOM   1261  CB  GLU A 472      19.129  23.141  46.996  1.00 63.41           C
ATOM   1262  CG  GLU A 472      19.124  22.760  48.470  1.00 69.31           C
ATOM   1263  CD  GLU A 472      20.432  23.115  49.159  1.00 84.47           C
ATOM   1264  OE1 GLU A 472      21.445  23.321  48.449  1.00 81.33           O
ATOM   1265  OE2 GLU A 472      20.445  23.194  50.408  1.00 84.44           O
ATOM   1266  N   ASN A 473      16.305  24.468  46.368  1.00 61.88           N
ATOM   1267  CA  ASN A 473      15.070  25.116  46.792  1.00 68.02           C
ATOM   1268  C   ASN A 473      13.848  24.332  46.330  1.00 67.25           C
ATOM   1269  O   ASN A 473      12.920  24.097  47.107  1.00 62.52           O
ATOM   1270  CB  ASN A 473      15.006  26.552  46.261  1.00 67.00           C
ATOM   1271  CG  ASN A 473      15.885  27.512  47.053  1.00 74.70           C
ATOM   1272  OD1 ASN A 473      16.113  27.321  48.253  1.00 71.35           O
ATOM   1273  ND2 ASN A 473      16.375  28.555  46.387  1.00 74.76           N
ATOM   1274  N   SER A 474      13.862  23.922  45.064  1.00 62.91           N
ATOM   1275  CA  SER A 474      12.778  23.129  44.497  1.00 63.21           C
ATOM   1276  C   SER A 474      12.706  21.753  45.154  1.00 70.37           C
ATOM   1277  O   SER A 474      11.628  21.165  45.262  1.00 75.41           O
ATOM   1278  CB  SER A 474      12.974  22.966  42.988  1.00 67.50           C
ATOM   1279  OG  SER A 474      13.193  24.218  42.361  1.00 78.81           O
ATOM   1280  N   CYS A 475      13.857  21.238  45.586  1.00 68.70           N
ATOM   1281  CA  CYS A 475      13.901  19.960  46.288  1.00 62.55           C
ATOM   1282  C   CYS A 475      13.326  20.110  47.684  1.00 63.73           C
ATOM   1283  O   CYS A 475      12.523  19.288  48.120  1.00 67.23           O
ATOM   1284  CB  CYS A 475      15.333  19.434  46.391  1.00 58.72           C
ATOM   1285  SG  CYS A 475      16.069  18.934  44.827  1.00 62.78           S
ATOM   1286  N   LYS A 476      13.751  21.159  48.383  1.00 66.84           N
ATOM   1287  CA  LYS A 476      13.297  21.406  49.749  1.00 67.77           C
ATOM   1288  C   LYS A 476      11.839  21.867  49.750  1.00 67.86           C
ATOM   1289  O   LYS A 476      11.102  21.597  50.699  1.00 68.94           O
ATOM   1290  CB  LYS A 476      14.187  22.450  50.437  1.00 50.86           C
ATOM   1291  N   ALA A 477      11.432  22.556  48.682  1.00 70.24           N
ATOM   1292  CA  ALA A 477      10.049  23.017  48.524  1.00 68.45           C
ATOM   1293  C   ALA A 477       9.124  21.813  48.536  1.00 69.76           C
ATOM   1294  O   ALA A 477       8.173  21.755  49.313  1.00 72.39           O
ATOM   1295  CB  ALA A 477       9.881  23.799  47.218  1.00 67.12           C
ATOM   1296  N   THR A 478       9.417  20.856  47.659  1.00 70.83           N
ATOM   1297  CA  THR A 478       8.792  19.538  47.709  1.00 67.65           C
ATOM   1298  C   THR A 478       9.320  18.795  48.940  1.00 69.65           C
ATOM   1299  O   THR A 478      10.120  19.337  49.700  1.00 72.77           O
ATOM   1300  CB  THR A 478       9.084  18.734  46.425  1.00 70.06           C
ATOM   1301  OG1 THR A 478      10.498  18.698  46.185  1.00 78.56           O
ATOM   1302  CG2 THR A 478       8.407  19.378  45.223  1.00 61.23           C
ATOM   1303  N   GLY A 479       8.886  17.560  49.149  1.00 68.64           N
ATOM   1304  CA  GLY A 479       9.246  16.860  50.372  1.00 73.16           C
ATOM   1305  C   GLY A 479      10.597  16.165  50.311  1.00 66.75           C
ATOM   1306  O   GLY A 479      10.933  15.383  51.207  1.00 59.38           O
ATOM   1307  N   GLN A 480      11.374  16.459  49.268  1.00 64.83           N
ATOM   1308  CA  GLN A 480      12.568  15.672  48.954  1.00 64.35           C
ATOM   1309  C   GLN A 480      13.801  16.128  49.732  1.00 61.10           C
ATOM   1310  O   GLN A 480      14.668  16.832  49.212  1.00 62.80           O
ATOM   1311  CB  GLN A 480      12.830  15.690  47.447  1.00 65.28           C
ATOM   1312  CG  GLN A 480      11.628  15.235  46.629  1.00 65.70           C
ATOM   1313  CD  GLN A 480      11.974  14.987  45.176  1.00 74.50           C
ATOM   1314  OE1 GLN A 480      11.744  15.841  44.318  1.00 79.73           O
ATOM   1315  NE2 GLN A 480      12.537  13.815  44.890  1.00 66.25           N
ATOM   1316  N   VAL A 481      13.866  15.682  50.983  1.00 56.34           N
ATOM   1317  CA  VAL A 481      14.906  16.075  51.921  1.00 54.06           C
ATOM   1318  C   VAL A 481      15.314  14.855  52.737  1.00 55.49           C
ATOM   1319  O   VAL A 481      14.550  13.896  52.847  1.00 60.38           O
ATOM   1320  CB  VAL A 481      14.391  17.199  52.854  1.00 54.82           C
ATOM   1321  CG1 VAL A 481      15.375  17.488  53.981  1.00 70.98           C
ATOM   1322  CG2 VAL A 481      14.130  18.469  52.049  1.00 56.47           C
ATOM   1323  N   CYS A 482      16.521  14.879  53.294  1.00 52.05           N
ATOM   1324  CA  CYS A 482      16.995  13.771  54.114  1.00 52.92           C
ATOM   1325  C   CYS A 482      16.032  13.488  55.251  1.00 55.80           C
ATOM   1326  O   CYS A 482      15.375  14.394  55.767  1.00 61.32           O
ATOM   1327  CB  CYS A 482      18.387  14.059  54.678  1.00 45.22           C
ATOM   1328  SG  CYS A 482      19.700  14.142  53.425  1.00 59.67           S
ATOM   1329  N   HIS A 483      15.946  12.214  55.617  1.00 64.54           N
ATOM   1330  CA  HIS A 483      15.090  11.764  56.708  1.00 59.03           C
ATOM   1331  C   HIS A 483      15.562  12.390  58.016  1.00 60.54           C
ATOM   1332  O   HIS A 483      16.757  12.641  58.194  1.00 58.74           O
ATOM   1333  CB  HIS A 483      15.155  10.241  56.798  1.00 58.98           C
ATOM   1334  CG  HIS A 483      14.028   9.624  57.564  1.00 61.93           C
ATOM   1335  ND1 HIS A 483      14.105   9.346  58.912  1.00 67.81           N
ATOM   1336  CD2 HIS A 483      12.804   9.207  57.164  1.00 61.95           C
ATOM   1337  CE1 HIS A 483      12.974   8.795  59.311  1.00 67.30           C
ATOM   1338  NE2 HIS A 483      12.167   8.699  58.270  1.00 65.46           N
ATOM   1339  N   ALA A 484      14.631  12.628  58.933  1.00 63.21           N
ATOM   1340  CA  ALA A 484      14.948  13.318  60.181  1.00 61.03           C
ATOM   1341  C   ALA A 484      15.872  12.498  61.084  1.00 59.59           C
ATOM   1342  O   ALA A 484      16.414  13.017  62.058  1.00 68.86           O
ATOM   1343  CB  ALA A 484      13.668  13.683  60.918  1.00 63.17           C
ATOM   1344  N   LEU A 485      16.058  11.227  60.753  1.00 57.65           N
ATOM   1345  CA  LEU A 485      16.959  10.366  61.509  1.00 60.25           C
ATOM   1346  C   LEU A 485      18.378  10.429  60.956  1.00 61.39           C
ATOM   1347  O   LEU A 485      19.315   9.919  61.575  1.00 59.71           O
ATOM   1348  CB  LEU A 485      16.470   8.921  61.475  1.00 63.86           C
ATOM   1349  CG  LEU A 485      15.203   8.602  62.267  1.00 68.35           C
ATOM   1350  CD1 LEU A 485      14.820   7.142  62.048  1.00 62.91           C
ATOM   1351  CD2 LEU A 485      15.394   8.894  63.759  1.00 62.85           C
ATOM   1352  N   CYS A 486      18.536  11.049  59.789  1.00 61.08           N
ATOM   1353  CA  CYS A 486      19.850  11.153  59.172  1.00 59.53           C
ATOM   1354  C   CYS A 486      20.699  12.154  59.931  1.00 57.01           C
ATOM   1355  O   CYS A 486      20.195  13.161  60.431  1.00 53.21           O
ATOM   1356  CB  CYS A 486      19.747  11.584  57.707  1.00 51.65           C
ATOM   1357  SG  CYS A 486      19.025  10.385  56.557  1.00 61.67           S
ATOM   1358  N   SER A 487      21.993  11.872  60.000  1.00 56.35           N
ATOM   1359  CA  SER A 487      22.941  12.808  60.570  1.00 52.94           C
ATOM   1360  C   SER A 487      23.202  13.928  59.559  1.00 53.51           C
ATOM   1361  O   SER A 487      22.665  13.909  58.449  1.00 56.31           O
ATOM   1362  CB  SER A 487      24.243  12.091  60.926  1.00 49.03           C
ATOM   1363  OG  SER A 487      25.150  12.108  59.839  1.00 52.99           O
ATOM   1364  N   PRO A 488      24.024  14.917  59.938  1.00 56.40           N
ATOM   1365  CA  PRO A 488      24.389  15.993  59.005  1.00 55.46           C
ATOM   1366  C   PRO A 488      25.302  15.523  57.874  1.00 52.11           C
ATOM   1367  O   PRO A 488      25.745  16.355  57.076  1.00 55.45           O
ATOM   1368  CB  PRO A 488      25.131  16.999  59.897  1.00 53.99           C
ATOM   1369  CG  PRO A 488      24.704  16.673  61.307  1.00 52.82           C
ATOM   1370  CD  PRO A 488      24.498  15.188  61.307  1.00 57.69           C
ATOM   1371  N   GLU A 489      25.570  14.221  57.805  1.00 48.09           N
ATOM   1372  CA  GLU A 489      26.444  13.674  56.774  1.00 53.87           C
ATOM   1373  C   GLU A 489      25.723  13.400  55.449  1.00 52.82           C
ATOM   1374  O   GLU A 489      26.341  12.944  54.487  1.00 54.35           O
ATOM   1375  CB  GLU A 489      27.124  12.406  57.284  1.00 54.28           C
ATOM   1376  CG  GLU A 489      28.186  12.682  58.327  1.00 56.28           C
ATOM   1377  CD  GLU A 489      29.086  11.493  58.555  1.00 61.14           C
ATOM   1378  OE1 GLU A 489      30.320  11.691  58.615  1.00 61.93           O
ATOM   1379  OE2 GLU A 489      28.559  10.365  58.668  1.00 62.05           O
ATOM   1380  N   GLY A 490      24.423  13.673  55.408  1.00 46.78           N
ATOM   1381  CA  GLY A 490      23.669  13.608  54.170  1.00 50.31           C
ATOM   1382  C   GLY A 490      22.915  12.306  53.955  1.00 53.11           C
ATOM   1383  O   GLY A 490      22.866  11.440  54.834  1.00 49.38           O
ATOM   1384  N   CYS A 491      22.336  12.170  52.763  1.00 53.79           N
ATOM   1385  CA  CYS A 491      21.528  11.005  52.416  1.00 54.06           C
ATOM   1386  C   CYS A 491      21.545  10.769  50.905  1.00 49.58           C
ATOM   1387  O   CYS A 491      21.799  11.692  50.122  1.00 46.39           O
ATOM   1388  CB  CYS A 491      20.087  11.193  52.898  1.00 44.55           C
ATOM   1389  SG  CYS A 491      19.258  12.609  52.140  1.00 52.81           S
ATOM   1390  N   TRP A 492      21.275   9.524  50.513  1.00 49.04           N
ATOM   1391  CA  TRP A 492      21.174   9.128  49.107  1.00 49.42           C
ATOM   1392  C   TRP A 492      19.720   9.110  48.664  1.00 49.20           C
ATOM   1393  O   TRP A 492      19.417   8.777  47.518  1.00 49.00           O
ATOM   1394  CB  TRP A 492      21.761   7.729  48.903  1.00 47.84           C
ATOM   1395  CG  TRP A 492      23.182   7.621  49.352  1.00 47.77           C
ATOM   1396  CD1 TRP A 492      23.638   7.084  50.522  1.00 43.75           C
ATOM   1397  CD2 TRP A 492      24.337   8.082  48.645  1.00 47.78           C
ATOM   1398  NE1 TRP A 492      25.007   7.175  50.583  1.00 43.62           N
ATOM   1399  CE2 TRP A 492      25.461   7.784  49.442  1.00 44.11           C
ATOM   1400  CE3 TRP A 492      24.531   8.715  47.414  1.00 49.48           C
ATOM   1401  CZ2 TRP A 492      26.758   8.096  49.047  1.00 42.80           C
ATOM   1402  CZ3 TRP A 492      25.816   9.022  47.025  1.00 49.54           C
ATOM   1403  CH2 TRP A 492      26.914   8.713  47.838  1.00 51.02           C
ATOM   1404  N   GLY A 493      18.828   9.459  49.586  1.00 51.77           N
ATOM   1405  CA  GLY A 493      17.399   9.416  49.340  1.00 53.31           C
ATOM   1406  C   GLY A 493      16.628   9.720  50.613  1.00 56.22           C
ATOM   1407  O   GLY A 493      17.226  10.018  51.650  1.00 57.11           O
ATOM   1408  N   PRO A 494      15.291   9.631  50.553  1.00 56.08           N
ATOM   1409  CA  PRO A 494      14.432  10.122  51.638  1.00 57.38           C
ATOM   1410  C   PRO A 494      14.134   9.116  52.751  1.00 60.22           C
ATOM   1411  O   PRO A 494      13.396   9.461  53.678  1.00 63.89           O
ATOM   1412  CB  PRO A 494      13.142  10.505  50.908  1.00 51.92           C
ATOM   1413  CG  PRO A 494      13.168   9.711  49.587  1.00 55.72           C
ATOM   1414  CD  PRO A 494      14.506   9.028  49.466  1.00 53.03           C
ATOM   1415  N   GLU A 495      14.703   7.916  52.674  1.00 57.97           N
ATOM   1416  CA  GLU A 495      14.446   6.880  53.672  1.00 56.45           C
ATOM   1417  C   GLU A 495      15.627   6.705  54.628  1.00 58.62           C
ATOM   1418  O   GLU A 495      16.755   7.054  54.293  1.00 56.93           O
ATOM   1419  CB  GLU A 495      14.135   5.550  52.984  1.00 62.24           C
ATOM   1420  CG  GLU A 495      12.818   5.546  52.217  1.00 66.17           C
ATOM   1421  CD  GLU A 495      12.555   4.225  51.502  1.00 85.60           C
ATOM   1422  OE1 GLU A 495      13.388   3.298  51.621  1.00 76.60           O
ATOM   1423  OE2 GLU A 495      11.512   4.117  50.818  1.00 91.35           O
ATOM   1424  N   PRO A 496      15.369   6.158  55.830  1.00 59.11           N
ATOM   1425  CA  PRO A 496      16.437   5.970  56.821  1.00 56.52           C
ATOM   1426  C   PRO A 496      17.553   5.056  56.325  1.00 56.51           C
ATOM   1427  O   PRO A 496      18.702   5.195  56.767  1.00 52.94           O
ATOM   1428  CB  PRO A 496      15.707   5.321  58.004  1.00 53.70           C
ATOM   1429  CG  PRO A 496      14.276   5.720  57.835  1.00 54.43           C
ATOM   1430  CD  PRO A 496      14.055   5.746  56.356  1.00 55.57           C
ATOM   1431  N   ARG A 497      17.222   4.134  55.424  1.00 58.69           N
ATOM   1432  CA  ARG A 497      18.231   3.248  54.859  1.00 54.76           C
ATOM   1433  C   ARG A 497      19.200   4.080  54.009  1.00 55.29           C
ATOM   1434  O   ARG A 497      20.364   3.709  53.838  1.00 55.75           O
ATOM   1435  CB  ARG A 497      17.574   2.134  54.030  1.00 40.08           C
ATOM   1436  N   ASP A 498      18.719   5.221  53.513  1.00 56.57           N
ATOM   1437  CA  ASP A 498      19.506   6.097  52.644  1.00 51.15           C
ATOM   1438  C   ASP A 498      20.378   7.072  53.426  1.00 52.16           C
ATOM   1439  O   ASP A 498      21.131   7.838  52.824  1.00 52.32           O
ATOM   1440  CB  ASP A 498      18.592   6.912  51.721  1.00 55.11           C
ATOM   1441  CG  ASP A 498      17.637   6.052  50.929  1.00 49.02           C
ATOM   1442  OD1 ASP A 498      18.011   4.919  50.560  1.00 51.13           O
ATOM   1443  OD2 ASP A 498      16.510   6.524  50.668  1.00 50.45           O
ATOM   1444  N   CYS A 499      20.267   7.073  54.754  1.00 58.41           N
ATOM   1445  CA  CYS A 499      21.140   7.916  55.571  1.00 54.89           C
ATOM   1446  C   CYS A 499      22.558   7.396  55.443  1.00 56.02           C
ATOM   1447  O   CYS A 499      22.779   6.189  55.402  1.00 60.65           O
ATOM   1448  CB  CYS A 499      20.752   7.889  57.053  1.00 55.38           C
ATOM   1449  SG  CYS A 499      19.142   8.596  57.505  1.00 52.87           S
ATOM   1450  N   VAL A 500      23.516   8.308  55.371  1.00 55.62           N
ATOM   1451  CA  VAL A 500      24.921   7.936  55.411  1.00 51.95           C
ATOM   1452  C   VAL A 500      25.215   7.383  56.794  1.00 58.46           C
ATOM   1453  O   VAL A 500      25.842   6.335  56.940  1.00 58.15           O
ATOM   1454  CB  VAL A 500      25.816   9.159  55.164  1.00 53.39           C
ATOM   1455  CG1 VAL A 500      27.287   8.794  55.323  1.00 53.44           C
ATOM   1456  CG2 VAL A 500      25.549   9.734  53.776  1.00 47.97           C
ATOM   1457  N   SER A 501      24.738   8.113  57.800  1.00 62.64           N
ATOM   1458  CA  SER A 501      24.896   7.752  59.206  1.00 56.87           C
ATOM   1459  C   SER A 501      23.635   8.168  59.956  1.00 61.59           C
ATOM   1460  O   SER A 501      23.028   9.190  59.634  1.00 55.94           O
ATOM   1461  CB  SER A 501      26.107   8.461  59.813  1.00 57.11           C
ATOM   1462  OG  SER A 501      25.963   9.871  59.751  1.00 61.96           O
ATOM   1463  N   CYS A 502      23.243   7.378  60.952  1.00 73.95           N
ATOM   1464  CA  CYS A 502      22.027   7.652  61.716  1.00 73.13           C
ATOM   1465  C   CYS A 502      22.345   8.503  62.949  1.00 74.80           C
ATOM   1466  O   CYS A 502      23.331   8.254  63.647  1.00 75.56           O
ATOM   1467  CB  CYS A 502      21.331   6.339  62.108  1.00 71.39           C
ATOM   1468  SG  CYS A 502      20.265   5.624  60.801  1.00 78.25           S
ATOM   1469  N   ARG A 503      21.514   9.516  63.194  1.00 76.24           N
ATOM   1470  CA  ARG A 503      21.695  10.423  64.327  1.00 72.33           C
ATOM   1471  C   ARG A 503      21.520   9.683  65.650  1.00 73.47           C
ATOM   1472  O   ARG A 503      22.103  10.061  66.668  1.00 84.01           O
ATOM   1473  CB  ARG A 503      20.694  11.582  64.246  1.00 63.12           C
