# Supplementary material for: A non-redundant data set of nanobody-antigen crystal structures
Source: Data Brief. 2019 Mar 6;24:103754. doi: 10.1016/j.dib.2019.103754 (PMC6441729; doi:10.1016/j.dib.2019.103754)
Supplement: Multimedia component 5 [file mmc5.zip › Data_set/Ag_1/4lde_1.pdb]

ATOM      1  N   ASP A 858     -38.724 -17.082 -74.818  1.00118.28           N
ATOM      2  CA  ASP A 858     -38.427 -18.103 -73.820  1.00115.18           C
ATOM      3  C   ASP A 858     -38.714 -17.604 -72.406  1.00125.26           C
ATOM      4  O   ASP A 858     -39.097 -18.384 -71.534  1.00129.37           O
ATOM      5  CB  ASP A 858     -36.969 -18.559 -73.936  1.00101.07           C
ATOM      6  N   ALA A 859     -38.529 -16.302 -72.195  1.00129.02           N
ATOM      7  CA  ALA A 859     -38.739 -15.665 -70.893  1.00131.08           C
ATOM      8  C   ALA A 859     -37.920 -16.314 -69.776  1.00127.00           C
ATOM      9  O   ALA A 859     -38.437 -16.571 -68.688  1.00128.47           O
ATOM     10  CB  ALA A 859     -40.228 -15.642 -70.534  1.00135.65           C
ATOM     11  N   GLU A 860     -36.642 -16.569 -70.050  1.00122.03           N
ATOM     12  CA  GLU A 860     -35.772 -17.252 -69.092  1.00115.11           C
ATOM     13  C   GLU A 860     -34.475 -16.499 -68.773  1.00107.21           C
ATOM     14  O   GLU A 860     -33.507 -16.542 -69.538  1.00 93.93           O
ATOM     15  CB  GLU A 860     -35.453 -18.671 -69.573  1.00110.12           C
ATOM     16  CG  GLU A 860     -36.658 -19.604 -69.611  1.00114.04           C
ATOM     17  CD  GLU A 860     -37.176 -19.964 -68.226  1.00119.61           C
ATOM     18  OE1 GLU A 860     -36.469 -19.697 -67.231  1.00122.52           O
ATOM     19  OE2 GLU A 860     -38.292 -20.518 -68.132  1.00121.30           O
ATOM     20  N   ASN A 861     -34.475 -15.816 -67.630  1.00111.25           N
ATOM     21  CA  ASN A 861     -33.285 -15.151 -67.106  1.00106.63           C
ATOM     22  C   ASN A 861     -32.925 -15.647 -65.703  1.00109.46           C
ATOM     23  O   ASN A 861     -32.291 -14.932 -64.928  1.00108.64           O
ATOM     24  CB  ASN A 861     -33.465 -13.628 -67.099  1.00106.60           C
ATOM     25  CG  ASN A 861     -33.055 -12.979 -68.414  1.00100.02           C
ATOM     26  OD1 ASN A 861     -31.960 -12.422 -68.534  1.00 93.99           O
ATOM     27  ND2 ASN A 861     -33.935 -13.045 -69.405  1.00 99.66           N
ATOM     28  N   LEU A 862     -33.348 -16.870 -65.386  1.00113.72           N
ATOM     29  CA  LEU A 862     -32.928 -17.558 -64.169  1.00116.81           C
ATOM     30  C   LEU A 862     -31.701 -18.422 -64.467  1.00117.68           C
ATOM     31  O   LEU A 862     -31.564 -18.940 -65.575  1.00115.03           O
ATOM     32  CB  LEU A 862     -34.061 -18.430 -63.628  1.00117.49           C
ATOM     33  N   TYR A 863     -30.821 -18.581 -63.476  1.00120.88           N
ATOM     34  CA  TYR A 863     -29.529 -19.265 -63.656  1.00116.63           C
ATOM     35  C   TYR A 863     -29.645 -20.720 -64.123  1.00117.42           C
ATOM     36  O   TYR A 863     -30.620 -21.416 -63.825  1.00117.83           O
ATOM     37  CB  TYR A 863     -28.706 -19.209 -62.361  1.00116.65           C
ATOM     38  CG  TYR A 863     -27.195 -19.136 -62.542  1.00113.86           C
ATOM     39  CD1 TYR A 863     -26.531 -19.939 -63.463  1.00109.62           C
ATOM     40  CD2 TYR A 863     -26.432 -18.254 -61.786  1.00115.96           C
ATOM     41  CE1 TYR A 863     -25.167 -19.869 -63.631  1.00107.12           C
ATOM     42  CE2 TYR A 863     -25.061 -18.181 -61.948  1.00112.02           C
ATOM     43  CZ  TYR A 863     -24.436 -18.991 -62.872  1.00107.25           C
ATOM     44  OH  TYR A 863     -23.071 -18.919 -63.036  1.00103.09           O
ATOM     45  N   PHE A 864     -28.623 -21.149 -64.859  1.00118.54           N
ATOM     46  CA  PHE A 864     -28.435 -22.518 -65.328  1.00118.71           C
ATOM     47  C   PHE A 864     -29.402 -22.860 -66.449  1.00117.31           C
ATOM     48  O   PHE A 864     -30.166 -23.823 -66.377  1.00117.47           O
ATOM     49  CB  PHE A 864     -28.476 -23.546 -64.191  1.00121.94           C
ATOM     50  CG  PHE A 864     -28.328 -24.966 -64.658  1.00121.02           C
ATOM     51  CD1 PHE A 864     -27.336 -25.314 -65.564  1.00116.37           C
ATOM     52  CD2 PHE A 864     -29.199 -25.945 -64.214  1.00124.16           C
ATOM     53  CE1 PHE A 864     -27.206 -26.617 -66.008  1.00113.64           C
ATOM     54  CE2 PHE A 864     -29.077 -27.247 -64.653  1.00121.20           C
ATOM     55  CZ  PHE A 864     -28.079 -27.584 -65.552  1.00117.05           C
ATOM     56  N   GLN A 865     -29.373 -22.033 -67.483  1.00114.93           N
ATOM     57  CA  GLN A 865     -30.018 -22.364 -68.735  1.00113.05           C
ATOM     58  C   GLN A 865     -29.112 -23.378 -69.413  1.00108.93           C
ATOM     59  O   GLN A 865     -27.892 -23.214 -69.429  1.00111.68           O
ATOM     60  CB  GLN A 865     -30.162 -21.108 -69.594  1.00114.13           C
ATOM     61  CG  GLN A 865     -30.667 -19.907 -68.806  1.00120.04           C
ATOM     62  CD  GLN A 865     -30.875 -18.666 -69.657  1.00122.05           C
ATOM     63  OE1 GLN A 865     -30.429 -18.597 -70.804  1.00120.38           O
ATOM     64  NE2 GLN A 865     -31.558 -17.674 -69.093  1.00124.62           N
ATOM     65  N   GLY A 866     -29.706 -24.433 -69.958  1.00102.21           N
ATOM     66  CA  GLY A 866     -28.935 -25.508 -70.550  1.00 94.32           C
ATOM     67  C   GLY A 866     -28.477 -25.226 -71.967  1.00 88.25           C
ATOM     68  O   GLY A 866     -29.299 -25.068 -72.873  1.00 90.10           O
ATOM     69  N   ASN A 867     -27.160 -25.161 -72.156  1.00 80.06           N
ATOM     70  CA  ASN A 867     -26.577 -24.988 -73.484  1.00 74.71           C
ATOM     71  C   ASN A 867     -25.124 -25.446 -73.559  1.00 71.77           C
ATOM     72  O   ASN A 867     -24.561 -25.931 -72.577  1.00 72.02           O
ATOM     73  CB  ASN A 867     -26.706 -23.540 -73.966  1.00 78.01           C
ATOM     74  CG  ASN A 867     -26.128 -22.539 -72.984  1.00 84.96           C
ATOM     75  OD1 ASN A 867     -25.405 -22.903 -72.055  1.00 89.42           O
ATOM     76  ND2 ASN A 867     -26.445 -21.266 -73.188  1.00 84.85           N
ATOM     77  N   ILE A 868     -24.526 -25.274 -74.735  1.00 66.17           N
ATOM     78  CA  ILE A 868     -23.178 -25.759 -75.015  1.00 51.95           C
ATOM     79  C   ILE A 868     -22.105 -24.858 -74.401  1.00 48.85           C
ATOM     80  O   ILE A 868     -21.004 -25.308 -74.080  1.00 39.48           O
ATOM     81  CB  ILE A 868     -22.962 -25.887 -76.541  1.00 46.60           C
ATOM     82  CG1 ILE A 868     -21.553 -26.388 -76.868  1.00 42.53           C
ATOM     83  CG2 ILE A 868     -23.235 -24.557 -77.231  1.00 50.91           C
ATOM     84  CD1 ILE A 868     -21.271 -27.783 -76.372  1.00 42.28           C
ATOM     85  N   PHE A 869     -22.438 -23.586 -74.217  1.00 56.80           N
ATOM     86  CA  PHE A 869     -21.468 -22.607 -73.740  1.00 55.72           C
ATOM     87  C   PHE A 869     -21.074 -22.799 -72.277  1.00 54.89           C
ATOM     88  O   PHE A 869     -19.890 -22.777 -71.941  1.00 49.97           O
ATOM     89  CB  PHE A 869     -21.973 -21.188 -73.995  1.00 55.15           C
ATOM     90  CG  PHE A 869     -22.224 -20.898 -75.444  1.00 56.13           C
ATOM     91  CD1 PHE A 869     -21.166 -20.721 -76.321  1.00 57.92           C
ATOM     92  CD2 PHE A 869     -23.513 -20.815 -75.934  1.00 58.09           C
ATOM     93  CE1 PHE A 869     -21.392 -20.463 -77.662  1.00 58.49           C
ATOM     94  CE2 PHE A 869     -23.744 -20.555 -77.273  1.00 59.25           C
ATOM     95  CZ  PHE A 869     -22.681 -20.380 -78.137  1.00 58.16           C
ATOM     96  N   GLU A 870     -22.054 -22.997 -71.404  1.00 59.70           N
ATOM     97  CA  GLU A 870     -21.732 -23.232 -70.003  1.00 62.25           C
ATOM     98  C   GLU A 870     -21.261 -24.670 -69.803  1.00 53.73           C
ATOM     99  O   GLU A 870     -20.576 -24.980 -68.832  1.00 57.87           O
ATOM    100  CB  GLU A 870     -22.922 -22.912 -69.098  1.00 72.18           C
ATOM    101  CG  GLU A 870     -22.586 -22.908 -67.607  1.00 82.22           C
ATOM    102  CD  GLU A 870     -21.637 -21.788 -67.209  1.00 89.64           C
ATOM    103  OE1 GLU A 870     -20.796 -22.010 -66.312  1.00 91.51           O
ATOM    104  OE2 GLU A 870     -21.738 -20.683 -67.783  1.00 94.04           O
ATOM    105  N   MET A 871     -21.621 -25.541 -70.737  1.00 45.27           N
ATOM    106  CA  MET A 871     -21.217 -26.940 -70.677  1.00 43.99           C
ATOM    107  C   MET A 871     -19.725 -27.105 -70.960  1.00 51.51           C
ATOM    108  O   MET A 871     -19.028 -27.840 -70.254  1.00 53.30           O
ATOM    109  CB  MET A 871     -22.021 -27.756 -71.683  1.00 38.66           C
ATOM    110  CG  MET A 871     -21.688 -29.225 -71.695  1.00 34.15           C
ATOM    111  SD  MET A 871     -22.180 -29.978 -73.248  1.00 44.73           S
ATOM    112  CE  MET A 871     -22.046 -31.717 -72.837  1.00 38.61           C
ATOM    113  N   LEU A 872     -19.244 -26.427 -72.001  1.00 51.43           N
ATOM    114  CA  LEU A 872     -17.830 -26.468 -72.366  1.00 45.59           C
ATOM    115  C   LEU A 872     -16.966 -25.674 -71.390  1.00 47.65           C
ATOM    116  O   LEU A 872     -15.821 -26.037 -71.132  1.00 53.74           O
ATOM    117  CB  LEU A 872     -17.619 -25.933 -73.784  1.00 42.86           C
ATOM    118  CG  LEU A 872     -17.940 -26.868 -74.949  1.00 40.33           C
ATOM    119  CD1 LEU A 872     -17.779 -26.134 -76.274  1.00 36.60           C
ATOM    120  CD2 LEU A 872     -17.052 -28.099 -74.905  1.00 33.61           C
ATOM    121  N   ARG A 873     -17.511 -24.585 -70.856  1.00 42.86           N
ATOM    122  CA  ARG A 873     -16.786 -23.773 -69.888  1.00 39.83           C
ATOM    123  C   ARG A 873     -16.438 -24.607 -68.655  1.00 48.23           C
ATOM    124  O   ARG A 873     -15.407 -24.388 -68.016  1.00 56.64           O
ATOM    125  CB  ARG A 873     -17.597 -22.528 -69.509  1.00 40.63           C
ATOM    126  CG  ARG A 873     -17.067 -21.769 -68.299  1.00 48.71           C
ATOM    127  CD  ARG A 873     -17.769 -20.433 -68.109  1.00 56.34           C
ATOM    128  NE  ARG A 873     -17.109 -19.362 -68.850  1.00 62.75           N
ATOM    129  CZ  ARG A 873     -17.447 -18.983 -70.079  1.00 63.27           C
ATOM    130  NH1 ARG A 873     -16.787 -17.999 -70.675  1.00 57.44           N
ATOM    131  NH2 ARG A 873     -18.445 -19.587 -70.712  1.00 65.71           N
ATOM    132  N   ILE A 874     -17.291 -25.579 -68.341  1.00 43.73           N
ATOM    133  CA  ILE A 874     -17.042 -26.490 -67.228  1.00 43.71           C
ATOM    134  C   ILE A 874     -16.014 -27.558 -67.606  1.00 48.56           C
ATOM    135  O   ILE A 874     -15.135 -27.893 -66.809  1.00 50.35           O
ATOM    136  CB  ILE A 874     -18.353 -27.141 -66.734  1.00 44.04           C
ATOM    137  CG1 ILE A 874     -19.245 -26.085 -66.073  1.00 44.93           C
ATOM    138  CG2 ILE A 874     -18.068 -28.289 -65.770  1.00 41.37           C
ATOM    139  CD1 ILE A 874     -20.704 -26.494 -65.935  1.00 42.99           C
ATOM    140  N   ASP A 875     -16.114 -28.072 -68.829  1.00 51.93           N
ATOM    141  CA  ASP A 875     -15.181 -29.089 -69.317  1.00 50.59           C
ATOM    142  C   ASP A 875     -13.794 -28.530 -69.651  1.00 46.72           C
ATOM    143  O   ASP A 875     -12.783 -29.171 -69.380  1.00 46.47           O
ATOM    144  CB  ASP A 875     -15.756 -29.811 -70.539  1.00 51.37           C
ATOM    145  CG  ASP A 875     -17.001 -30.621 -70.212  1.00 54.72           C
ATOM    146  OD1 ASP A 875     -17.073 -31.200 -69.107  1.00 53.49           O
ATOM    147  OD2 ASP A 875     -17.909 -30.682 -71.069  1.00 56.39           O
ATOM    148  N   GLU A 876     -13.747 -27.337 -70.236  1.00 48.97           N
ATOM    149  CA  GLU A 876     -12.480 -26.760 -70.689  1.00 48.11           C
ATOM    150  C   GLU A 876     -11.868 -25.826 -69.653  1.00 50.94           C
ATOM    151  O   GLU A 876     -10.654 -25.820 -69.445  1.00 58.56           O
ATOM    152  CB  GLU A 876     -12.661 -26.001 -72.012  1.00 39.09           C
ATOM    153  CG  GLU A 876     -13.252 -26.821 -73.152  1.00 40.34           C
ATOM    154  CD  GLU A 876     -12.258 -27.786 -73.764  1.00 56.46           C
ATOM    155  OE1 GLU A 876     -11.062 -27.726 -73.408  1.00 63.06           O
ATOM    156  OE2 GLU A 876     -12.674 -28.607 -74.608  1.00 63.51           O
ATOM    157  N   GLY A 877     -12.714 -25.025 -69.014  1.00 41.72           N
ATOM    158  CA  GLY A 877     -12.242 -24.007 -68.098  1.00 38.30           C
ATOM    159  C   GLY A 877     -11.695 -22.819 -68.861  1.00 45.10           C
ATOM    160  O   GLY A 877     -11.436 -22.908 -70.056  1.00 55.46           O
ATOM    161  N   LEU A 878     -11.525 -21.699 -68.172  1.00 44.39           N
ATOM    162  CA  LEU A 878     -10.934 -20.516 -68.781  1.00 46.49           C
ATOM    163  C   LEU A 878      -9.506 -20.284 -68.283  1.00 50.77           C
ATOM    164  O   LEU A 878      -9.285 -20.057 -67.094  1.00 37.49           O
ATOM    165  CB  LEU A 878     -11.797 -19.288 -68.500  1.00 51.52           C
ATOM    166  CG  LEU A 878     -11.222 -17.932 -68.910  1.00 52.92           C
ATOM    167  CD1 LEU A 878     -11.015 -17.876 -70.410  1.00 51.29           C
ATOM    168  CD2 LEU A 878     -12.136 -16.807 -68.444  1.00 55.08           C
ATOM    169  N   ARG A 879      -8.545 -20.358 -69.203  1.00 52.08           N
ATOM    170  CA  ARG A 879      -7.142 -20.075 -68.904  1.00 46.49           C
ATOM    171  C   ARG A 879      -6.581 -19.088 -69.928  1.00 41.86           C
ATOM    172  O   ARG A 879      -6.531 -19.387 -71.117  1.00 45.42           O
ATOM    173  CB  ARG A 879      -6.320 -21.365 -68.896  1.00 49.84           C
ATOM    174  CG  ARG A 879      -6.878 -22.452 -67.981  1.00 62.33           C
ATOM    175  CD  ARG A 879      -5.874 -23.577 -67.732  1.00 70.93           C
ATOM    176  NE  ARG A 879      -4.687 -23.102 -67.024  1.00 76.38           N
ATOM    177  CZ  ARG A 879      -3.794 -23.893 -66.437  1.00 78.44           C
ATOM    178  NH1 ARG A 879      -3.950 -25.211 -66.461  1.00 78.60           N
ATOM    179  NH2 ARG A 879      -2.746 -23.364 -65.819  1.00 81.10           N
ATOM    180  N   LEU A 880      -6.162 -17.913 -69.462  1.00 40.05           N
ATOM    181  CA  LEU A 880      -5.730 -16.832 -70.348  1.00 43.37           C
ATOM    182  C   LEU A 880      -4.341 -17.043 -70.955  1.00 52.06           C
ATOM    183  O   LEU A 880      -4.101 -16.699 -72.111  1.00 59.80           O
ATOM    184  CB  LEU A 880      -5.779 -15.486 -69.620  1.00 36.09           C
ATOM    185  CG  LEU A 880      -7.168 -15.009 -69.196  1.00 46.64           C
ATOM    186  CD1 LEU A 880      -7.136 -13.561 -68.720  1.00 38.35           C
ATOM    187  CD2 LEU A 880      -8.150 -15.183 -70.335  1.00 48.19           C
ATOM    188  N   LYS A 881      -3.426 -17.591 -70.168  1.00 51.22           N
ATOM    189  CA  LYS A 881      -2.071 -17.844 -70.635  1.00 51.41           C
ATOM    190  C   LYS A 881      -2.015 -19.232 -71.264  1.00 51.66           C
ATOM    191  O   LYS A 881      -2.752 -20.129 -70.850  1.00 50.95           O
ATOM    192  CB  LYS A 881      -1.091 -17.746 -69.463  1.00 51.84           C
ATOM    193  CG  LYS A 881       0.373 -17.804 -69.851  1.00 53.29           C
ATOM    194  CD  LYS A 881       1.275 -17.780 -68.624  1.00 53.79           C
ATOM    195  CE  LYS A 881       2.737 -17.907 -69.012  1.00 50.57           C
ATOM    196  NZ  LYS A 881       3.629 -17.811 -67.827  1.00 57.00           N
ATOM    197  N   ILE A 882      -1.153 -19.404 -72.265  1.00 48.00           N
ATOM    198  CA  ILE A 882      -1.001 -20.694 -72.936  1.00 41.38           C
ATOM    199  C   ILE A 882      -0.681 -21.797 -71.930  1.00 42.68           C
ATOM    200  O   ILE A 882       0.068 -21.586 -70.976  1.00 43.58           O
ATOM    201  CB  ILE A 882       0.102 -20.655 -74.016  1.00 40.14           C
ATOM    202  CG1 ILE A 882      -0.134 -19.506 -74.996  1.00 40.88           C
ATOM    203  CG2 ILE A 882       0.165 -21.968 -74.771  1.00 37.47           C
ATOM    204  CD1 ILE A 882       0.853 -19.482 -76.146  1.00 41.38           C
ATOM    205  N   TYR A 883      -1.279 -22.964 -72.135  1.00 45.70           N
ATOM    206  CA  TYR A 883      -1.027 -24.120 -71.288  1.00 48.17           C
ATOM    207  C   TYR A 883      -0.967 -25.379 -72.143  1.00 47.74           C
ATOM    208  O   TYR A 883      -1.157 -25.323 -73.357  1.00 42.80           O
ATOM    209  CB  TYR A 883      -2.111 -24.252 -70.208  1.00 51.14           C
ATOM    210  CG  TYR A 883      -3.511 -24.499 -70.735  1.00 54.76           C
ATOM    211  CD1 TYR A 883      -4.354 -23.442 -71.050  1.00 55.57           C
ATOM    212  CD2 TYR A 883      -3.994 -25.792 -70.904  1.00 61.78           C
ATOM    213  CE1 TYR A 883      -5.635 -23.667 -71.530  1.00 60.60           C
ATOM    214  CE2 TYR A 883      -5.272 -26.028 -71.382  1.00 62.47           C
ATOM    215  CZ  TYR A 883      -6.089 -24.963 -71.694  1.00 62.33           C
ATOM    216  OH  TYR A 883      -7.363 -25.198 -72.169  1.00 60.39           O
ATOM    217  N   LYS A 884      -0.687 -26.510 -71.508  1.00 53.99           N
ATOM    218  CA  LYS A 884      -0.713 -27.790 -72.193  1.00 60.72           C
ATOM    219  C   LYS A 884      -1.922 -28.586 -71.722  1.00 69.92           C
ATOM    220  O   LYS A 884      -2.206 -28.652 -70.524  1.00 71.08           O
ATOM    221  CB  LYS A 884       0.571 -28.580 -71.925  1.00 65.15           C
ATOM    222  CG  LYS A 884       1.806 -28.070 -72.655  1.00 66.31           C
ATOM    223  CD  LYS A 884       2.878 -29.155 -72.724  1.00 71.93           C
ATOM    224  CE  LYS A 884       4.153 -28.669 -73.406  1.00 73.95           C
ATOM    225  NZ  LYS A 884       4.913 -27.700 -72.567  1.00 71.92           N
ATOM    226  N   ASP A 885      -2.641 -29.185 -72.664  1.00 76.99           N
ATOM    227  CA  ASP A 885      -3.774 -30.032 -72.314  1.00 82.83           C
ATOM    228  C   ASP A 885      -3.288 -31.393 -71.814  1.00 94.73           C
ATOM    229  O   ASP A 885      -2.109 -31.562 -71.493  1.00 97.78           O
ATOM    230  CB  ASP A 885      -4.731 -30.187 -73.501  1.00 76.06           C
ATOM    231  CG  ASP A 885      -4.073 -30.830 -74.705  1.00 78.53           C
ATOM    232  OD1 ASP A 885      -2.832 -30.763 -74.817  1.00 86.60           O
ATOM    233  OD2 ASP A 885      -4.798 -31.400 -75.546  1.00 76.01           O
ATOM    234  N   THR A 886      -4.198 -32.358 -71.744  1.00100.09           N
ATOM    235  CA  THR A 886      -3.860 -33.687 -71.247  1.00105.38           C
ATOM    236  C   THR A 886      -2.952 -34.445 -72.218  1.00109.10           C
ATOM    237  O   THR A 886      -2.228 -35.358 -71.819  1.00112.06           O
ATOM    238  CB  THR A 886      -5.128 -34.516 -70.955  1.00103.42           C
ATOM    239  OG1 THR A 886      -5.926 -34.605 -72.142  1.00103.54           O
ATOM    240  CG2 THR A 886      -5.947 -33.862 -69.852  1.00 99.21           C
ATOM    241  N   GLU A 887      -2.991 -34.054 -73.490  1.00108.27           N
ATOM    242  CA  GLU A 887      -2.182 -34.694 -74.526  1.00107.01           C
ATOM    243  C   GLU A 887      -0.785 -34.086 -74.610  1.00102.17           C
ATOM    244  O   GLU A 887       0.200 -34.795 -74.819  1.00104.87           O
ATOM    245  CB  GLU A 887      -2.870 -34.584 -75.889  1.00105.57           C
ATOM    246  CG  GLU A 887      -4.177 -35.350 -76.005  1.00105.17           C
ATOM    247  CD  GLU A 887      -4.866 -35.115 -77.336  1.00104.38           C
ATOM    248  OE1 GLU A 887      -4.529 -34.117 -78.007  1.00106.66           O
ATOM    249  OE2 GLU A 887      -5.739 -35.927 -77.714  1.00100.68           O
ATOM    250  N   GLY A 888      -0.707 -32.767 -74.459  1.00 93.96           N
ATOM    251  CA  GLY A 888       0.560 -32.063 -74.523  1.00 91.53           C
ATOM    252  C   GLY A 888       0.587 -30.988 -75.593  1.00 85.25           C
ATOM    253  O   GLY A 888       1.623 -30.366 -75.832  1.00 87.74           O
ATOM    254  N   TYR A 889      -0.554 -30.771 -76.241  1.00 76.47           N
ATOM    255  CA  TYR A 889      -0.673 -29.741 -77.268  1.00 71.85           C
ATOM    256  C   TYR A 889      -0.974 -28.383 -76.642  1.00 67.61           C
ATOM    257  O   TYR A 889      -1.692 -28.296 -75.649  1.00 65.09           O
ATOM    258  CB  TYR A 889      -1.767 -30.105 -78.276  1.00 70.65           C
ATOM    259  CG  TYR A 889      -1.480 -31.349 -79.095  1.00 76.17           C
ATOM    260  CD1 TYR A 889      -0.178 -31.786 -79.301  1.00 80.19           C
ATOM    261  CD2 TYR A 889      -2.513 -32.084 -79.664  1.00 77.41           C
ATOM    262  CE1 TYR A 889       0.086 -32.920 -80.047  1.00 85.15           C
ATOM    263  CE2 TYR A 889      -2.258 -33.220 -80.412  1.00 81.17           C
ATOM    264  CZ  TYR A 889      -0.956 -33.633 -80.600  1.00 86.44           C
ATOM    265  OH  TYR A 889      -0.693 -34.762 -81.343  1.00 91.68           O
ATOM    266  N   TYR A 890      -0.428 -27.322 -77.230  1.00 70.87           N
ATOM    267  CA  TYR A 890      -0.621 -25.971 -76.701  1.00 68.08           C
ATOM    268  C   TYR A 890      -2.048 -25.446 -76.877  1.00 62.77           C
ATOM    269  O   TYR A 890      -2.509 -25.209 -77.998  1.00 57.21           O
ATOM    270  CB  TYR A 890       0.386 -24.997 -77.317  1.00 64.59           C
ATOM    271  CG  TYR A 890       1.814 -25.284 -76.923  1.00 66.19           C
ATOM    272  CD1 TYR A 890       2.252 -25.065 -75.625  1.00 65.55           C
ATOM    273  CD2 TYR A 890       2.726 -25.773 -77.848  1.00 67.84           C
ATOM    274  CE1 TYR A 890       3.553 -25.327 -75.257  1.00 67.70           C
ATOM    275  CE2 TYR A 890       4.031 -26.038 -77.489  1.00 70.09           C
ATOM    276  CZ  TYR A 890       4.440 -25.813 -76.192  1.00 72.15           C
ATOM    277  OH  TYR A 890       5.742 -26.072 -75.825  1.00 78.98           O
ATOM    278  N   THR A 891      -2.730 -25.260 -75.751  1.00 61.06           N
ATOM    279  CA  THR A 891      -4.110 -24.796 -75.737  1.00 59.08           C
ATOM    280  C   THR A 891      -4.187 -23.477 -74.980  1.00 57.89           C
ATOM    281  O   THR A 891      -3.375 -23.221 -74.090  1.00 62.73           O
ATOM    282  CB  THR A 891      -5.023 -25.823 -75.048  1.00 60.35           C
ATOM    283  OG1 THR A 891      -4.741 -27.132 -75.557  1.00 63.68           O
ATOM    284  CG2 THR A 891      -6.481 -25.500 -75.293  1.00 61.36           C
ATOM    285  N   ILE A 892      -5.152 -22.636 -75.336  1.00 48.80           N
ATOM    286  CA  ILE A 892      -5.332 -21.368 -74.643  1.00 45.47           C
ATOM    287  C   ILE A 892      -6.812 -21.001 -74.576  1.00 47.01           C
ATOM    288  O   ILE A 892      -7.616 -21.498 -75.365  1.00 53.31           O
ATOM    289  CB  ILE A 892      -4.539 -20.241 -75.330  1.00 42.57           C
ATOM    290  CG1 ILE A 892      -4.356 -19.054 -74.382  1.00 41.17           C
ATOM    291  CG2 ILE A 892      -5.206 -19.830 -76.644  1.00 37.57           C
ATOM    292  CD1 ILE A 892      -3.669 -17.876 -75.014  1.00 45.04           C
ATOM    293  N   GLY A 893      -7.172 -20.145 -73.624  1.00 42.13           N
ATOM    294  CA  GLY A 893      -8.551 -19.717 -73.467  1.00 43.59           C
ATOM    295  C   GLY A 893      -9.448 -20.850 -73.012  1.00 43.09           C
ATOM    296  O   GLY A 893      -9.098 -21.615 -72.115  1.00 42.08           O
ATOM    297  N   ILE A 894     -10.612 -20.961 -73.640  1.00 44.41           N
ATOM    298  CA  ILE A 894     -11.547 -22.031 -73.322  1.00 42.44           C
ATOM    299  C   ILE A 894     -11.406 -23.184 -74.313  1.00 41.25           C
ATOM    300  O   ILE A 894     -12.262 -23.396 -75.173  1.00 40.09           O
ATOM    301  CB  ILE A 894     -13.000 -21.519 -73.286  1.00 40.37           C
ATOM    302  CG1 ILE A 894     -13.067 -20.200 -72.516  1.00 43.91           C
ATOM    303  CG2 ILE A 894     -13.922 -22.554 -72.657  1.00 37.21           C
ATOM    304  CD1 ILE A 894     -14.464 -19.648 -72.375  1.00 47.78           C
ATOM    305  N   GLY A 895     -10.302 -23.913 -74.194  1.00 44.64           N
ATOM    306  CA  GLY A 895     -10.085 -25.112 -74.981  1.00 44.77           C
ATOM    307  C   GLY A 895      -9.772 -24.871 -76.444  1.00 48.50           C
ATOM    308  O   GLY A 895     -10.155 -25.669 -77.303  1.00 58.18           O
ATOM    309  N   HIS A 896      -9.075 -23.777 -76.736  1.00 43.62           N
ATOM    310  CA  HIS A 896      -8.668 -23.492 -78.109  1.00 45.96           C
ATOM    311  C   HIS A 896      -7.299 -24.090 -78.445  1.00 48.29           C
ATOM    312  O   HIS A 896      -6.274 -23.673 -77.902  1.00 48.81           O
ATOM    313  CB  HIS A 896      -8.668 -21.987 -78.381  1.00 46.22           C
ATOM    314  CG  HIS A 896      -8.203 -21.627 -79.759  1.00 52.58           C
ATOM    315  ND1 HIS A 896      -9.056 -21.566 -80.838  1.00 56.02           N
ATOM    316  CD2 HIS A 896      -6.971 -21.326 -80.233  1.00 55.85           C
ATOM    317  CE1 HIS A 896      -8.371 -21.233 -81.919  1.00 56.96           C
ATOM    318  NE2 HIS A 896      -7.104 -21.084 -81.579  1.00 56.08           N
ATOM    319  N   LEU A 897      -7.298 -25.065 -79.348  1.00 50.65           N
ATOM    320  CA  LEU A 897      -6.073 -25.712 -79.805  1.00 53.93           C
ATOM    321  C   LEU A 897      -5.255 -24.796 -80.712  1.00 54.18           C
ATOM    322  O   LEU A 897      -5.661 -24.506 -81.838  1.00 54.46           O
ATOM    323  CB  LEU A 897      -6.416 -26.995 -80.557  1.00 57.02           C
ATOM    324  CG  LEU A 897      -5.238 -27.842 -81.024  1.00 59.35           C
ATOM    325  CD1 LEU A 897      -4.366 -28.202 -79.839  1.00 61.27           C
ATOM    326  CD2 LEU A 897      -5.732 -29.094 -81.728  1.00 60.94           C
ATOM    327  N   LEU A 898      -4.099 -24.354 -80.223  1.00 52.60           N
ATOM    328  CA  LEU A 898      -3.242 -23.444 -80.981  1.00 50.97           C
ATOM    329  C   LEU A 898      -2.505 -24.163 -82.106  1.00 60.70           C
ATOM    330  O   LEU A 898      -2.576 -23.759 -83.268  1.00 63.62           O
ATOM    331  CB  LEU A 898      -2.239 -22.751 -80.057  1.00 43.81           C
ATOM    332  CG  LEU A 898      -2.792 -21.660 -79.141  1.00 41.91           C
ATOM    333  CD1 LEU A 898      -1.707 -21.136 -78.212  1.00 42.50           C
ATOM    334  CD2 LEU A 898      -3.390 -20.531 -79.968  1.00 33.35           C
ATOM    335  N   THR A 899      -1.794 -25.226 -81.748  1.00 65.64           N
ATOM    336  CA  THR A 899      -1.042 -26.016 -82.712  1.00 69.05           C
ATOM    337  C   THR A 899      -0.617 -27.335 -82.086  1.00 68.66           C
ATOM    338  O   THR A 899      -0.632 -27.489 -80.865  1.00 67.39           O
ATOM    339  CB  THR A 899       0.215 -25.269 -83.202  1.00 76.36           C
ATOM    340  OG1 THR A 899       0.892 -26.060 -84.187  1.00 85.69           O
ATOM    341  CG2 THR A 899       1.159 -24.998 -82.044  1.00 75.76           C
ATOM    342  N   LYS A 900      -0.234 -28.286 -82.929  1.00 70.85           N
ATOM    343  CA  LYS A 900       0.243 -29.576 -82.452  1.00 69.88           C
ATOM    344  C   LYS A 900       1.771 -29.628 -82.445  1.00 71.58           C
ATOM    345  O   LYS A 900       2.368 -30.645 -82.094  1.00 75.38           O
ATOM    346  CB  LYS A 900      -0.341 -30.707 -83.300  1.00 70.82           C
ATOM    347  CG  LYS A 900      -1.864 -30.754 -83.282  1.00 70.25           C
ATOM    348  CD  LYS A 900      -2.398 -31.925 -84.083  1.00 73.90           C
ATOM    349  CE  LYS A 900      -3.914 -32.014 -83.991  1.00 71.46           C
ATOM    350  NZ  LYS A 900      -4.441 -33.199 -84.731  1.00 72.76           N
ATOM    351  N   SER A 901       2.398 -28.518 -82.824  1.00 70.46           N
ATOM    352  CA  SER A 901       3.853 -28.414 -82.809  1.00 74.52           C
ATOM    353  C   SER A 901       4.377 -28.276 -81.381  1.00 78.43           C
ATOM    354  O   SER A 901       3.865 -27.467 -80.608  1.00 79.91           O
ATOM    355  CB  SER A 901       4.311 -27.221 -83.651  1.00 74.76           C
ATOM    356  OG  SER A 901       5.721 -27.081 -83.616  1.00 79.96           O
ATOM    357  N   PRO A 902       5.408 -29.064 -81.031  1.00 82.38           N
ATOM    358  CA  PRO A 902       6.011 -29.059 -79.691  1.00 82.56           C
ATOM    359  C   PRO A 902       6.644 -27.720 -79.329  1.00 78.39           C
ATOM    360  O   PRO A 902       6.895 -27.468 -78.152  1.00 79.32           O
ATOM    361  CB  PRO A 902       7.106 -30.128 -79.792  1.00 87.08           C
ATOM    362  CG  PRO A 902       6.716 -30.978 -80.948  1.00 86.94           C
ATOM    363  CD  PRO A 902       6.046 -30.054 -81.914  1.00 85.21           C
ATOM    364  N   SER A 903       6.904 -26.884 -80.331  1.00 76.80           N
ATOM    365  CA  SER A 903       7.518 -25.578 -80.113  1.00 77.94           C
ATOM    366  C   SER A 903       6.520 -24.572 -79.544  1.00 73.61           C
ATOM    367  O   SER A 903       5.391 -24.474 -80.022  1.00 72.31           O
ATOM    368  CB  SER A 903       8.108 -25.046 -81.421  1.00 81.54           C
ATOM    369  OG  SER A 903       8.752 -23.798 -81.221  1.00 86.25           O
ATOM    370  N   LEU A 904       6.944 -23.826 -78.526  1.00 74.21           N
ATOM    371  CA  LEU A 904       6.093 -22.808 -77.912  1.00 74.68           C
ATOM    372  C   LEU A 904       6.013 -21.561 -78.789  1.00 76.93           C
ATOM    373  O   LEU A 904       5.068 -20.778 -78.695  1.00 77.57           O
ATOM    374  CB  LEU A 904       6.600 -22.446 -76.513  1.00 72.86           C
ATOM    375  CG  LEU A 904       5.782 -21.415 -75.726  1.00 67.27           C
ATOM    376  CD1 LEU A 904       4.323 -21.842 -75.633  1.00 63.31           C
ATOM    377  CD2 LEU A 904       6.370 -21.198 -74.336  1.00 68.55           C
ATOM    378  N   ASN A 905       7.009 -21.384 -79.648  1.00 76.56           N
ATOM    379  CA  ASN A 905       7.029 -20.255 -80.566  1.00 74.13           C
ATOM    380  C   ASN A 905       6.055 -20.459 -81.725  1.00 66.17           C
ATOM    381  O   ASN A 905       5.516 -19.496 -82.270  1.00 67.27           O
ATOM    382  CB  ASN A 905       8.446 -20.030 -81.089  1.00 85.63           C
ATOM    383  CG  ASN A 905       9.481 -20.057 -79.984  1.00 93.32           C
ATOM    384  OD1 ASN A 905       9.814 -19.023 -79.402  1.00 96.12           O
ATOM    385  ND2 ASN A 905       9.991 -21.246 -79.681  1.00 97.00           N
ATOM    386  N   ALA A 906       5.837 -21.718 -82.098  1.00 59.79           N
ATOM    387  CA  ALA A 906       4.844 -22.059 -83.110  1.00 60.27           C
ATOM    388  C   ALA A 906       3.453 -21.778 -82.559  1.00 67.08           C
ATOM    389  O   ALA A 906       2.559 -21.334 -83.280  1.00 72.47           O
ATOM    390  CB  ALA A 906       4.969 -23.519 -83.509  1.00 56.90           C
ATOM    391  N   ALA A 907       3.285 -22.046 -81.269  1.00 62.17           N
ATOM    392  CA  ALA A 907       2.041 -21.767 -80.574  1.00 50.33           C
ATOM    393  C   ALA A 907       1.748 -20.267 -80.552  1.00 49.27           C
ATOM    394  O   ALA A 907       0.628 -19.843 -80.836  1.00 50.14           O
ATOM    395  CB  ALA A 907       2.103 -22.316 -79.162  1.00 43.16           C
ATOM    396  N   LYS A 908       2.763 -19.474 -80.214  1.00 47.92           N
ATOM    397  CA  LYS A 908       2.610 -18.028 -80.082  1.00 50.50           C
ATOM    398  C   LYS A 908       2.315 -17.371 -81.421  1.00 55.53           C
ATOM    399  O   LYS A 908       1.552 -16.405 -81.494  1.00 56.18           O
ATOM    400  CB  LYS A 908       3.869 -17.397 -79.477  1.00 51.27           C
ATOM    401  CG  LYS A 908       4.122 -17.736 -78.020  1.00 48.59           C
ATOM    402  CD  LYS A 908       5.447 -17.150 -77.561  1.00 56.24           C
ATOM    403  CE  LYS A 908       5.871 -17.701 -76.209  1.00 60.68           C
ATOM    404  NZ  LYS A 908       4.935 -17.308 -75.128  1.00 61.40           N
ATOM    405  N   SER A 909       2.932 -17.893 -82.477  1.00 60.71           N
ATOM    406  CA  SER A 909       2.751 -17.346 -83.816  1.00 65.07           C
ATOM    407  C   SER A 909       1.333 -17.589 -84.341  1.00 67.78           C
ATOM    408  O   SER A 909       0.741 -16.714 -84.972  1.00 68.34           O
ATOM    409  CB  SER A 909       3.788 -17.929 -84.774  1.00 68.67           C
ATOM    410  OG  SER A 909       3.634 -17.383 -86.070  1.00 75.58           O
ATOM    411  N   GLU A 910       0.794 -18.777 -84.074  1.00 70.27           N
ATOM    412  CA  GLU A 910      -0.582 -19.101 -84.439  1.00 72.26           C
ATOM    413  C   GLU A 910      -1.575 -18.260 -83.638  1.00 69.74           C
ATOM    414  O   GLU A 910      -2.600 -17.823 -84.161  1.00 73.66           O
ATOM    415  CB  GLU A 910      -0.862 -20.589 -84.216  1.00 78.00           C
ATOM    416  CG  GLU A 910      -0.095 -21.517 -85.144  1.00 89.73           C
ATOM    417  CD  GLU A 910      -0.546 -21.407 -86.589  1.00100.20           C
ATOM    418  OE1 GLU A 910      -1.732 -21.088 -86.822  1.00 99.84           O
ATOM    419  OE2 GLU A 910       0.286 -21.637 -87.492  1.00107.28           O
ATOM    420  N   LEU A 911      -1.257 -18.044 -82.366  1.00 64.86           N
ATOM    421  CA  LEU A 911      -2.087 -17.245 -81.472  1.00 63.37           C
ATOM    422  C   LEU A 911      -2.157 -15.787 -81.916  1.00 68.81           C
ATOM    423  O   LEU A 911      -3.237 -15.197 -81.969  1.00 72.71           O
ATOM    424  CB  LEU A 911      -1.544 -17.331 -80.046  1.00 63.33           C
ATOM    425  CG  LEU A 911      -2.170 -16.447 -78.970  1.00 34.25           C
ATOM    426  CD1 LEU A 911      -3.635 -16.779 -78.797  1.00 33.00           C
ATOM    427  CD2 LEU A 911      -1.421 -16.633 -77.665  1.00 34.47           C
ATOM    428  N   ASP A 912      -1.000 -15.210 -82.232  1.00 68.18           N
ATOM    429  CA  ASP A 912      -0.933 -13.829 -82.699  1.00 68.09           C
ATOM    430  C   ASP A 912      -1.678 -13.649 -84.022  1.00 70.93           C
ATOM    431  O   ASP A 912      -2.256 -12.593 -84.279  1.00 72.57           O
ATOM    432  CB  ASP A 912       0.522 -13.374 -82.840  1.00 72.01           C
ATOM    433  CG  ASP A 912       1.229 -13.252 -81.499  1.00 78.17           C
ATOM    434  OD1 ASP A 912       0.568 -12.892 -80.505  1.00 81.55           O
ATOM    435  OD2 ASP A 912       2.449 -13.516 -81.437  1.00 79.93           O
ATOM    436  N   LYS A 913      -1.670 -14.688 -84.852  1.00 72.79           N
ATOM    437  CA  LYS A 913      -2.366 -14.647 -86.134  1.00 74.04           C
ATOM    438  C   LYS A 913      -3.875 -14.663 -85.924  1.00 71.92           C
ATOM    439  O   LYS A 913      -4.615 -13.952 -86.606  1.00 73.22           O
ATOM    440  CB  LYS A 913      -1.943 -15.824 -87.019  1.00 76.32           C
ATOM    441  CG  LYS A 913      -2.513 -15.781 -88.430  1.00 78.49           C
ATOM    442  N   ALA A 914      -4.322 -15.474 -84.970  1.00 67.47           N
ATOM    443  CA  ALA A 914      -5.743 -15.594 -84.660  1.00 63.14           C
ATOM    444  C   ALA A 914      -6.306 -14.328 -84.013  1.00 62.84           C
ATOM    445  O   ALA A 914      -7.361 -13.833 -84.408  1.00 69.20           O
ATOM    446  CB  ALA A 914      -5.991 -16.801 -83.766  1.00 54.68           C
ATOM    447  N   ILE A 915      -5.599 -13.810 -83.017  1.00 56.15           N
ATOM    448  CA  ILE A 915      -6.056 -12.630 -82.295  1.00 56.66           C
ATOM    449  C   ILE A 915      -5.903 -11.368 -83.141  1.00 60.70           C
ATOM    450  O   ILE A 915      -6.792 -10.516 -83.166  1.00 64.88           O
ATOM    451  CB  ILE A 915      -5.299 -12.465 -80.961  1.00 58.25           C
ATOM    452  CG1 ILE A 915      -5.399 -13.751 -80.134  1.00 54.12           C
ATOM    453  CG2 ILE A 915      -5.820 -11.262 -80.185  1.00 60.15           C
ATOM    454  CD1 ILE A 915      -6.816 -14.271 -79.961  1.00 52.51           C
ATOM    455  N   GLY A 916      -4.771 -11.253 -83.831  1.00 58.58           N
ATOM    456  CA  GLY A 916      -4.529 -10.129 -84.716  1.00 55.80           C
ATOM    457  C   GLY A 916      -3.520  -9.138 -84.174  1.00 55.39           C
ATOM    458  O   GLY A 916      -3.388  -8.031 -84.689  1.00 60.79           O
ATOM    459  N   ARG A 917      -2.800  -9.533 -83.130  1.00 50.38           N
ATOM    460  CA  ARG A 917      -1.818  -8.653 -82.517  1.00 52.88           C
ATOM    461  C   ARG A 917      -0.738  -9.469 -81.827  1.00 59.12           C
ATOM    462  O   ARG A 917      -0.837 -10.692 -81.738  1.00 58.23           O
ATOM    463  CB  ARG A 917      -2.486  -7.733 -81.494  1.00 53.40           C
ATOM    464  CG  ARG A 917      -2.959  -8.459 -80.246  1.00 52.48           C
ATOM    465  CD  ARG A 917      -3.565  -7.512 -79.224  1.00 51.80           C
ATOM    466  NE  ARG A 917      -4.127  -8.253 -78.097  1.00 51.97           N
ATOM    467  CZ  ARG A 917      -3.419  -8.678 -77.055  1.00 48.91           C
ATOM    468  NH1 ARG A 917      -2.119  -8.430 -76.990  1.00 46.68           N
ATOM    469  NH2 ARG A 917      -4.009  -9.351 -76.077  1.00 48.29           N
ATOM    470  N   ASN A 918       0.290  -8.783 -81.337  1.00 62.70           N
ATOM    471  CA  ASN A 918       1.355  -9.426 -80.582  1.00 59.89           C
ATOM    472  C   ASN A 918       0.919  -9.683 -79.142  1.00 51.85           C
ATOM    473  O   ASN A 918       0.906  -8.767 -78.320  1.00 51.40           O
ATOM    474  CB  ASN A 918       2.609  -8.556 -80.606  1.00 65.94           C
ATOM    475  CG  ASN A 918       3.814  -9.261 -80.034  1.00 71.92           C
ATOM    476  OD1 ASN A 918       4.091  -9.173 -78.838  1.00 72.92           O
ATOM    477  ND2 ASN A 918       4.539  -9.971 -80.888  1.00 77.58           N
ATOM    478  N   THR A 919       0.570 -10.931 -78.841  1.00 49.42           N
ATOM    479  CA  THR A 919      -0.032 -11.281 -77.553  1.00 51.61           C
ATOM    480  C   THR A 919       0.963 -11.751 -76.496  1.00 49.93           C
ATOM    481  O   THR A 919       0.674 -11.689 -75.302  1.00 48.27           O
ATOM    482  CB  THR A 919      -1.085 -12.392 -77.709  1.00 49.35           C
ATOM    483  OG1 THR A 919      -0.466 -13.549 -78.282  1.00 46.52           O
ATOM    484  CG2 THR A 919      -2.233 -11.929 -78.597  1.00 48.88           C
ATOM    485  N   ASN A 920       2.118 -12.234 -76.944  1.00 52.70           N
ATOM    486  CA  ASN A 920       3.141 -12.792 -76.056  1.00 55.84           C
ATOM    487  C   ASN A 920       2.672 -14.004 -75.244  1.00 49.39           C
ATOM    488  O   ASN A 920       3.187 -14.275 -74.161  1.00 44.43           O
ATOM    489  CB  ASN A 920       3.729 -11.717 -75.136  1.00 60.72           C
ATOM    490  CG  ASN A 920       4.500 -10.660 -75.898  1.00 69.55           C
ATOM    491  OD1 ASN A 920       4.338  -9.462 -75.662  1.00 73.84           O
ATOM    492  ND2 ASN A 920       5.342 -11.100 -76.828  1.00 70.94           N
ATOM    493  N   GLY A 921       1.701 -14.735 -75.782  1.00 46.59           N
ATOM    494  CA  GLY A 921       1.198 -15.930 -75.132  1.00 47.08           C
ATOM    495  C   GLY A 921       0.016 -15.659 -74.222  1.00 50.17           C
ATOM    496  O   GLY A 921      -0.564 -16.582 -73.651  1.00 52.74           O
ATOM    497  N   VAL A 922      -0.346 -14.388 -74.083  1.00 49.20           N
ATOM    498  CA  VAL A 922      -1.424 -14.006 -73.179  1.00 44.25           C
ATOM    499  C   VAL A 922      -2.494 -13.149 -73.861  1.00 45.40           C
ATOM    500  O   VAL A 922      -2.205 -12.065 -74.373  1.00 51.49           O
ATOM    501  CB  VAL A 922      -0.879 -13.267 -71.942  1.00 40.19           C
ATOM    502  CG1 VAL A 922      -2.021 -12.813 -71.048  1.00 39.47           C
ATOM    503  CG2 VAL A 922       0.080 -14.162 -71.169  1.00 49.34           C
ATOM    504  N   ILE A 923      -3.728 -13.653 -73.862  1.00 37.67           N
ATOM    505  CA  ILE A 923      -4.884 -12.906 -74.357  1.00 36.92           C
ATOM    506  C   ILE A 923      -5.734 -12.368 -73.204  1.00 38.74           C
ATOM    507  O   ILE A 923      -5.484 -12.673 -72.037  1.00 44.41           O
ATOM    508  CB  ILE A 923      -5.785 -13.784 -75.246  1.00 33.42           C
ATOM    509  CG1 ILE A 923      -6.266 -15.006 -74.463  1.00 32.73           C
ATOM    510  CG2 ILE A 923      -5.052 -14.207 -76.505  1.00 33.15           C
ATOM    511  CD1 ILE A 923      -7.018 -16.003 -75.298  1.00 31.75           C
ATOM    512  N   THR A 924      -6.738 -11.565 -73.540  1.00 38.08           N
ATOM    513  CA  THR A 924      -7.650 -11.007 -72.545  1.00 40.37           C
ATOM    514  C   THR A 924      -8.905 -11.868 -72.421  1.00 42.83           C
ATOM    515  O   THR A 924      -9.136 -12.759 -73.241  1.00 39.26           O
ATOM    516  CB  THR A 924      -8.072  -9.570 -72.909  1.00 40.46           C
ATOM    517  OG1 THR A 924      -8.887  -9.593 -74.086  1.00 44.87           O
ATOM    518  CG2 THR A 924      -6.857  -8.699 -73.165  1.00 39.56           C
ATOM    519  N   LYS A 925      -9.708 -11.604 -71.392  1.00 49.93           N
ATOM    520  CA  LYS A 925     -10.985 -12.294 -71.219  1.00 52.01           C
ATOM    521  C   LYS A 925     -11.860 -12.115 -72.457  1.00 54.70           C
ATOM    522  O   LYS A 925     -12.395 -13.090 -72.989  1.00 50.06           O
ATOM    523  CB  LYS A 925     -11.722 -11.765 -69.989  1.00 53.58           C
ATOM    524  CG  LYS A 925     -11.968 -12.798 -68.905  1.00 54.69           C
ATOM    525  CD  LYS A 925     -12.771 -12.191 -67.771  1.00 61.30           C
ATOM    526  CE  LYS A 925     -12.877 -13.132 -66.589  1.00 67.33           C
ATOM    527  NZ  LYS A 925     -13.774 -12.575 -65.540  1.00 73.76           N
ATOM    528  N   ASP A 926     -11.989 -10.864 -72.904  1.00 59.06           N
ATOM    529  CA  ASP A 926     -12.758 -10.517 -74.097  1.00 57.41           C
ATOM    530  C   ASP A 926     -12.299 -11.328 -75.302  1.00 57.03           C
ATOM    531  O   ASP A 926     -13.123 -11.849 -76.055  1.00 61.91           O
ATOM    532  CB  ASP A 926     -12.625  -9.019 -74.390  1.00 64.47           C
ATOM    533  CG  ASP A 926     -13.476  -8.567 -75.571  1.00 74.07           C
ATOM    534  OD1 ASP A 926     -13.640  -9.344 -76.536  1.00 73.71           O
ATOM    535  OD2 ASP A 926     -13.979  -7.422 -75.533  1.00 78.88           O
ATOM    536  N   GLU A 927     -10.984 -11.439 -75.476  1.00 51.48           N
ATOM    537  CA  GLU A 927     -10.417 -12.177 -76.601  1.00 44.46           C
ATOM    538  C   GLU A 927     -10.675 -13.673 -76.463  1.00 45.07           C
ATOM    539  O   GLU A 927     -10.930 -14.365 -77.449  1.00 48.79           O
ATOM    540  CB  GLU A 927      -8.920 -11.883 -76.742  1.00 41.89           C
ATOM    541  CG  GLU A 927      -8.626 -10.443 -77.148  1.00 50.71           C
ATOM    542  CD  GLU A 927      -7.148 -10.100 -77.135  1.00 56.30           C
ATOM    543  OE1 GLU A 927      -6.363 -10.848 -76.516  1.00 54.15           O
ATOM    544  OE2 GLU A 927      -6.771  -9.076 -77.746  1.00 61.80           O
ATOM    545  N   ALA A 928     -10.632 -14.161 -75.229  1.00 44.86           N
ATOM    546  CA  ALA A 928     -10.866 -15.573 -74.955  1.00 46.34           C
ATOM    547  C   ALA A 928     -12.292 -15.992 -75.302  1.00 50.23           C
ATOM    548  O   ALA A 928     -12.514 -17.065 -75.865  1.00 51.44           O
ATOM    549  CB  ALA A 928     -10.557 -15.886 -73.500  1.00 49.59           C
ATOM    550  N   GLU A 929     -13.258 -15.141 -74.966  1.00 54.42           N
ATOM    551  CA  GLU A 929     -14.662 -15.445 -75.230  1.00 53.42           C
ATOM    552  C   GLU A 929     -14.973 -15.420 -76.725  1.00 51.33           C
ATOM    553  O   GLU A 929     -15.751 -16.241 -77.214  1.00 48.99           O
ATOM    554  CB  GLU A 929     -15.583 -14.487 -74.470  1.00 55.78           C
ATOM    555  CG  GLU A 929     -15.331 -14.436 -72.966  1.00 61.78           C
ATOM    556  CD  GLU A 929     -15.708 -15.722 -72.240  1.00 67.86           C
ATOM    557  OE1 GLU A 929     -16.415 -16.568 -72.832  1.00 70.32           O
ATOM    558  OE2 GLU A 929     -15.300 -15.882 -71.068  1.00 68.55           O
ATOM    559  N   LYS A 930     -14.360 -14.484 -77.447  1.00 53.32           N
ATOM    560  CA  LYS A 930     -14.526 -14.416 -78.898  1.00 53.35           C
ATOM    561  C   LYS A 930     -13.915 -15.630 -79.596  1.00 53.48           C
ATOM    562  O   LYS A 930     -14.448 -16.112 -80.592  1.00 55.39           O
ATOM    563  CB  LYS A 930     -13.953 -13.117 -79.456  1.00 53.58           C
ATOM    564  CG  LYS A 930     -14.731 -11.892 -79.024  1.00 62.55           C
ATOM    565  CD  LYS A 930     -14.241 -10.632 -79.710  1.00 72.37           C
ATOM    566  CE  LYS A 930     -15.088  -9.436 -79.300  1.00 82.95           C
ATOM    567  NZ  LYS A 930     -14.641  -8.177 -79.955  1.00 90.90           N
ATOM    568  N   LEU A 931     -12.803 -16.130 -79.066  1.00 51.83           N
ATOM    569  CA  LEU A 931     -12.239 -17.382 -79.556  1.00 49.75           C
ATOM    570  C   LEU A 931     -13.180 -18.540 -79.253  1.00 48.55           C
ATOM    571  O   LEU A 931     -13.329 -19.452 -80.064  1.00 48.60           O
ATOM    572  CB  LEU A 931     -10.867 -17.651 -78.934  1.00 48.92           C
ATOM    573  CG  LEU A 931      -9.642 -17.012 -79.591  1.00 48.41           C
ATOM    574  CD1 LEU A 931      -8.380 -17.390 -78.829  1.00 49.02           C
ATOM    575  CD2 LEU A 931      -9.534 -17.427 -81.049  1.00 43.06           C
ATOM    576  N   PHE A 932     -13.809 -18.496 -78.081  1.00 49.09           N
ATOM    577  CA  PHE A 932     -14.737 -19.543 -77.659  1.00 48.88           C
ATOM    578  C   PHE A 932     -15.903 -19.683 -78.637  1.00 48.43           C
ATOM    579  O   PHE A 932     -16.133 -20.764 -79.179  1.00 45.66           O
ATOM    580  CB  PHE A 932     -15.260 -19.258 -76.249  1.00 49.49           C
ATOM    581  CG  PHE A 932     -16.095 -20.368 -75.670  1.00 50.66           C
ATOM    582  CD1 PHE A 932     -15.870 -21.687 -76.027  1.00 51.74           C
ATOM    583  CD2 PHE A 932     -17.113 -20.087 -74.768  1.00 50.52           C
ATOM    584  CE1 PHE A 932     -16.645 -22.707 -75.489  1.00 52.48           C
ATOM    585  CE2 PHE A 932     -17.890 -21.103 -74.231  1.00 46.97           C
ATOM    586  CZ  PHE A 932     -17.655 -22.412 -74.591  1.00 47.31           C
ATOM    587  N   ASN A 933     -16.626 -18.589 -78.867  1.00 52.27           N
ATOM    588  CA  ASN A 933     -17.785 -18.612 -79.758  1.00 57.79           C
ATOM    589  C   ASN A 933     -17.440 -18.964 -81.199  1.00 59.61           C
ATOM    590  O   ASN A 933     -18.193 -19.667 -81.873  1.00 66.15           O
ATOM    591  CB  ASN A 933     -18.535 -17.284 -79.710  1.00 61.95           C
ATOM    592  CG  ASN A 933     -19.438 -17.180 -78.508  1.00 68.11           C
ATOM    593  OD1 ASN A 933     -20.633 -17.466 -78.590  1.00 72.20           O
ATOM    594  ND2 ASN A 933     -18.871 -16.782 -77.376  1.00 69.01           N
ATOM    595  N   GLN A 934     -16.305 -18.467 -81.671  1.00 52.22           N
ATOM    596  CA  GLN A 934     -15.825 -18.835 -82.991  1.00 46.66           C
ATOM    597  C   GLN A 934     -15.588 -20.334 -83.075  1.00 45.71           C
ATOM    598  O   GLN A 934     -15.960 -20.973 -84.055  1.00 50.90           O
ATOM    599  CB  GLN A 934     -14.533 -18.097 -83.312  1.00 46.70           C
ATOM    600  CG  GLN A 934     -14.727 -16.643 -83.665  1.00 51.63           C
ATOM    601  CD  GLN A 934     -13.416 -15.966 -83.960  1.00 57.48           C
ATOM    602  OE1 GLN A 934     -13.372 -14.776 -84.270  1.00 69.23           O
ATOM    603  NE2 GLN A 934     -12.328 -16.726 -83.864  1.00 50.23           N
ATOM    604  N   ASP A 935     -14.968 -20.892 -82.038  1.00 40.92           N
ATOM    605  CA  ASP A 935     -14.652 -22.312 -82.014  1.00 40.37           C
ATOM    606  C   ASP A 935     -15.910 -23.153 -81.905  1.00 43.55           C
ATOM    607  O   ASP A 935     -15.952 -24.283 -82.395  1.00 48.98           O
ATOM    608  CB  ASP A 935     -13.707 -22.641 -80.858  1.00 45.01           C
ATOM    609  CG  ASP A 935     -12.273 -22.259 -81.151  1.00 48.07           C
ATOM    610  OD1 ASP A 935     -11.900 -22.210 -82.346  1.00 46.98           O
ATOM    611  OD2 ASP A 935     -11.520 -22.016 -80.182  1.00 48.37           O
ATOM    612  N   VAL A 936     -16.930 -22.602 -81.254  1.00 42.60           N
ATOM    613  CA  VAL A 936     -18.208 -23.288 -81.126  1.00 47.35           C
ATOM    614  C   VAL A 936     -18.958 -23.244 -82.453  1.00 54.59           C
ATOM    615  O   VAL A 936     -19.474 -24.263 -82.916  1.00 57.74           O
ATOM    616  CB  VAL A 936     -19.079 -22.674 -80.012  1.00 50.42           C
ATOM    617  CG1 VAL A 936     -20.465 -23.290 -80.020  1.00 48.37           C
ATOM    618  CG2 VAL A 936     -18.421 -22.871 -78.654  1.00 54.12           C
ATOM    619  N   ASP A 937     -18.999 -22.063 -83.068  1.00 56.31           N
ATOM    620  CA  ASP A 937     -19.669 -21.883 -84.353  1.00 60.87           C
ATOM    621  C   ASP A 937     -18.999 -22.685 -85.467  1.00 61.20           C
ATOM    622  O   ASP A 937     -19.672 -23.224 -86.342  1.00 64.73           O
ATOM    623  CB  ASP A 937     -19.732 -20.401 -84.729  1.00 70.48           C
ATOM    624  CG  ASP A 937     -20.707 -19.621 -83.866  1.00 79.00           C
ATOM    625  OD1 ASP A 937     -21.125 -20.146 -82.811  1.00 78.22           O
ATOM    626  OD2 ASP A 937     -21.053 -18.478 -84.237  1.00 85.37           O
ATOM    627  N   ALA A 938     -17.674 -22.769 -85.430  1.00 60.76           N
ATOM    628  CA  ALA A 938     -16.942 -23.580 -86.399  1.00 60.01           C
ATOM    629  C   ALA A 938     -17.197 -25.073 -86.177  1.00 62.73           C
ATOM    630  O   ALA A 938     -17.009 -25.886 -87.082  1.00 66.06           O
ATOM    631  CB  ALA A 938     -15.455 -23.277 -86.340  1.00 52.52           C
ATOM    632  N   ALA A 939     -17.620 -25.429 -84.968  1.00 58.44           N
ATOM    633  CA  ALA A 939     -17.944 -26.813 -84.662  1.00 57.76           C
ATOM    634  C   ALA A 939     -19.334 -27.119 -85.191  1.00 59.81           C
ATOM    635  O   ALA A 939     -19.583 -28.196 -85.728  1.00 63.93           O
ATOM    636  CB  ALA A 939     -17.873 -27.065 -83.162  1.00 55.23           C
ATOM    637  N   VAL A 940     -20.233 -26.153 -85.037  1.00 54.39           N
ATOM    638  CA  VAL A 940     -21.597 -26.282 -85.530  1.00 53.45           C
ATOM    639  C   VAL A 940     -21.607 -26.268 -87.055  1.00 58.69           C
ATOM    640  O   VAL A 940     -22.323 -27.043 -87.691  1.00 59.51           O
ATOM    641  CB  VAL A 940     -22.491 -25.156 -84.981  1.00 34.94           C
ATOM    642  CG1 VAL A 940     -23.866 -25.201 -85.619  1.00 36.87           C
ATOM    643  CG2 VAL A 940     -22.603 -25.272 -83.473  1.00 40.16           C
ATOM    644  N   ARG A 941     -20.793 -25.395 -87.639  1.00 60.86           N
ATOM    645  CA  ARG A 941     -20.655 -25.348 -89.088  1.00 59.11           C
ATOM    646  C   ARG A 941     -19.986 -26.613 -89.612  1.00 57.55           C
ATOM    647  O   ARG A 941     -20.290 -27.081 -90.705  1.00 60.74           O
ATOM    648  CB  ARG A 941     -19.895 -24.094 -89.527  1.00 58.22           C
ATOM    649  CG  ARG A 941     -20.688 -22.808 -89.312  1.00 60.86           C
ATOM    650  CD  ARG A 941     -20.003 -21.598 -89.919  1.00 68.22           C
ATOM    651  NE  ARG A 941     -18.743 -21.284 -89.251  1.00 72.30           N
ATOM    652  CZ  ARG A 941     -17.545 -21.603 -89.728  1.00 73.25           C
ATOM    653  NH1 ARG A 941     -17.441 -22.246 -90.885  1.00 76.56           N
ATOM    654  NH2 ARG A 941     -16.451 -21.278 -89.050  1.00 68.97           N
ATOM    655  N   GLY A 942     -19.087 -27.178 -88.817  1.00 59.34           N
ATOM    656  CA  GLY A 942     -18.426 -28.417 -89.185  1.00 59.73           C
ATOM    657  C   GLY A 942     -19.374 -29.600 -89.174  1.00 55.07           C
ATOM    658  O   GLY A 942     -19.235 -30.528 -89.967  1.00 52.26           O
ATOM    659  N   ILE A 943     -20.343 -29.565 -88.266  1.00 54.21           N
ATOM    660  CA  ILE A 943     -21.316 -30.640 -88.143  1.00 51.98           C
ATOM    661  C   ILE A 943     -22.282 -30.622 -89.331  1.00 62.07           C
ATOM    662  O   ILE A 943     -22.563 -31.660 -89.936  1.00 64.45           O
ATOM    663  CB  ILE A 943     -22.091 -30.539 -86.805  1.00 43.65           C
ATOM    664  CG1 ILE A 943     -21.173 -30.878 -85.629  1.00 39.20           C
ATOM    665  CG2 ILE A 943     -23.280 -31.475 -86.799  1.00 43.92           C
ATOM    666  CD1 ILE A 943     -21.779 -30.604 -84.258  1.00 37.47           C
ATOM    667  N   LEU A 944     -22.768 -29.431 -89.672  1.00 66.31           N
ATOM    668  CA  LEU A 944     -23.741 -29.266 -90.751  1.00 63.96           C
ATOM    669  C   LEU A 944     -23.130 -29.487 -92.136  1.00 66.86           C
ATOM    670  O   LEU A 944     -23.840 -29.802 -93.091  1.00 72.27           O
ATOM    671  CB  LEU A 944     -24.391 -27.883 -90.672  1.00 61.69           C
ATOM    672  CG  LEU A 944     -25.129 -27.564 -89.368  1.00 58.07           C
ATOM    673  CD1 LEU A 944     -25.701 -26.150 -89.378  1.00 57.61           C
ATOM    674  CD2 LEU A 944     -26.220 -28.586 -89.113  1.00 58.17           C
ATOM    675  N   ARG A 945     -21.816 -29.318 -92.243  1.00 65.97           N
ATOM    676  CA  ARG A 945     -21.109 -29.574 -93.495  1.00 68.08           C
ATOM    677  C   ARG A 945     -20.846 -31.062 -93.709  1.00 68.56           C
ATOM    678  O   ARG A 945     -20.706 -31.518 -94.845  1.00 73.76           O
ATOM    679  CB  ARG A 945     -19.782 -28.809 -93.539  1.00 67.91           C
ATOM    680  CG  ARG A 945     -19.908 -27.342 -93.912  1.00 74.31           C
ATOM    681  CD  ARG A 945     -18.550 -26.723 -94.225  1.00 83.58           C
ATOM    682  NE  ARG A 945     -17.664 -26.701 -93.062  1.00 88.72           N
ATOM    683  CZ  ARG A 945     -16.725 -27.611 -92.815  1.00 89.87           C
ATOM    684  NH1 ARG A 945     -16.544 -28.624 -93.651  1.00 92.37           N
ATOM    685  NH2 ARG A 945     -15.967 -27.509 -91.731  1.00 87.22           N
ATOM    686  N   ASN A 946     -20.771 -31.812 -92.614  1.00 65.28           N
ATOM    687  CA  ASN A 946     -20.422 -33.227 -92.678  1.00 69.90           C
ATOM    688  C   ASN A 946     -21.634 -34.094 -93.004  1.00 76.26           C
ATOM    689  O   ASN A 946     -22.765 -33.733 -92.684  1.00 78.02           O
ATOM    690  CB  ASN A 946     -19.768 -33.680 -91.368  1.00 64.96           C
ATOM    691  CG  ASN A 946     -18.978 -34.970 -91.522  1.00 65.15           C
ATOM    692  OD1 ASN A 946     -19.534 -36.066 -91.445  1.00 67.52           O
ATOM    693  ND2 ASN A 946     -17.673 -34.843 -91.737  1.00 63.34           N
ATOM    694  N   ALA A 947     -21.390 -35.235 -93.643  1.00 80.20           N
ATOM    695  CA  ALA A 947     -22.469 -36.117 -94.079  1.00 82.56           C
ATOM    696  C   ALA A 947     -22.856 -37.147 -93.021  1.00 79.90           C
ATOM    697  O   ALA A 947     -23.922 -37.753 -93.102  1.00 85.53           O
ATOM    698  CB  ALA A 947     -22.095 -36.811 -95.383  1.00 87.30           C
ATOM    699  N   LYS A 948     -21.987 -37.350 -92.037  1.00 71.91           N
ATOM    700  CA  LYS A 948     -22.263 -38.303 -90.966  1.00 70.77           C
ATOM    701  C   LYS A 948     -22.760 -37.602 -89.707  1.00 67.18           C
ATOM    702  O   LYS A 948     -23.408 -38.216 -88.863  1.00 65.56           O
ATOM    703  CB  LYS A 948     -21.014 -39.122 -90.632  1.00 74.40           C
ATOM    704  CG  LYS A 948     -20.674 -40.221 -91.627  1.00 77.21           C
ATOM    705  CD  LYS A 948     -19.392 -40.933 -91.218  1.00 77.81           C
ATOM    706  CE  LYS A 948     -19.226 -42.250 -91.953  1.00 84.80           C
ATOM    707  NZ  LYS A 948     -20.347 -43.184 -91.650  1.00 88.15           N
ATOM    708  N   LEU A 949     -22.447 -36.316 -89.583  1.00 65.20           N
ATOM    709  CA  LEU A 949     -22.775 -35.562 -88.378  1.00 56.83           C
ATOM    710  C   LEU A 949     -24.136 -34.893 -88.476  1.00 56.84           C
ATOM    711  O   LEU A 949     -24.885 -34.869 -87.504  1.00 57.51           O
ATOM    712  CB  LEU A 949     -21.703 -34.510 -88.087  1.00 52.33           C
ATOM    713  CG  LEU A 949     -20.269 -35.018 -87.951  1.00 51.79           C
ATOM    714  CD1 LEU A 949     -19.330 -33.866 -87.647  1.00 48.09           C
ATOM    715  CD2 LEU A 949     -20.178 -36.094 -86.879  1.00 53.58           C
ATOM    716  N   LYS A 950     -24.451 -34.348 -89.647  1.00 61.33           N
ATOM    717  CA  LYS A 950     -25.723 -33.644 -89.841  1.00 61.43           C
ATOM    718  C   LYS A 950     -26.993 -34.499 -89.678  1.00 60.21           C
ATOM    719  O   LYS A 950     -27.944 -34.054 -89.033  1.00 61.13           O
ATOM    720  CB  LYS A 950     -25.754 -32.883 -91.171  1.00 62.33           C
ATOM    721  CG  LYS A 950     -26.980 -31.998 -91.316  1.00 64.99           C
ATOM    722  CD  LYS A 950     -26.911 -31.128 -92.553  1.00 68.69           C
ATOM    723  CE  LYS A 950     -28.013 -30.083 -92.537  1.00 71.01           C
ATOM    724  NZ  LYS A 950     -29.359 -30.708 -92.432  1.00 76.03           N
ATOM    725  N   PRO A 951     -27.023 -35.713 -90.270  1.00 56.51           N
ATOM    726  CA  PRO A 951     -28.199 -36.567 -90.063  1.00 51.72           C
ATOM    727  C   PRO A 951     -28.454 -36.840 -88.590  1.00 51.34           C
ATOM    728  O   PRO A 951     -29.601 -36.807 -88.146  1.00 53.52           O
ATOM    729  CB  PRO A 951     -27.804 -37.872 -90.757  1.00 51.34           C
ATOM    730  CG  PRO A 951     -26.869 -37.456 -91.814  1.00 56.15           C
ATOM    731  CD  PRO A 951     -26.083 -36.320 -91.231  1.00 56.92           C
ATOM    732  N   VAL A 952     -27.385 -37.099 -87.844  1.00 53.29           N
ATOM    733  CA  VAL A 952     -27.503 -37.393 -86.423  1.00 52.20           C
ATOM    734  C   VAL A 952     -27.839 -36.131 -85.629  1.00 50.82           C
ATOM    735  O   VAL A 952     -28.672 -36.168 -84.723  1.00 49.04           O
ATOM    736  CB  VAL A 952     -26.220 -38.049 -85.864  1.00 48.08           C
ATOM    737  CG1 VAL A 952     -26.395 -38.382 -84.396  1.00 47.11           C
ATOM    738  CG2 VAL A 952     -25.876 -39.311 -86.651  1.00 46.35           C
ATOM    739  N   TYR A 953     -27.205 -35.017 -85.991  1.00 50.02           N
ATOM    740  CA  TYR A 953     -27.372 -33.747 -85.281  1.00 51.53           C
ATOM    741  C   TYR A 953     -28.802 -33.216 -85.318  1.00 60.53           C
ATOM    742  O   TYR A 953     -29.311 -32.716 -84.314  1.00 62.85           O
ATOM    743  CB  TYR A 953     -26.415 -32.699 -85.845  1.00 50.78           C
ATOM    744  CG  TYR A 953     -26.568 -31.321 -85.248  1.00 53.42           C
ATOM    745  CD1 TYR A 953     -26.080 -31.035 -83.979  1.00 53.12           C
ATOM    746  CD2 TYR A 953     -27.189 -30.298 -85.962  1.00 56.95           C
ATOM    747  CE1 TYR A 953     -26.214 -29.771 -83.428  1.00 56.72           C
ATOM    748  CE2 TYR A 953     -27.329 -29.031 -85.422  1.00 60.31           C
ATOM    749  CZ  TYR A 953     -26.839 -28.772 -84.154  1.00 63.13           C
ATOM    750  OH  TYR A 953     -26.974 -27.514 -83.610  1.00 67.66           O
ATOM    751  N   ASP A 954     -29.442 -33.319 -86.479  1.00 66.42           N
ATOM    752  CA  ASP A 954     -30.832 -32.895 -86.632  1.00 69.97           C
ATOM    753  C   ASP A 954     -31.773 -33.729 -85.770  1.00 72.40           C
ATOM    754  O   ASP A 954     -32.672 -33.196 -85.119  1.00 74.86           O
ATOM    755  CB  ASP A 954     -31.261 -32.987 -88.097  1.00 70.26           C
ATOM    756  CG  ASP A 954     -30.596 -31.942 -88.964  1.00 72.29           C
ATOM    757  OD1 ASP A 954     -30.425 -30.800 -88.488  1.00 74.13           O
ATOM    758  OD2 ASP A 954     -30.246 -32.261 -90.120  1.00 73.67           O
ATOM    759  N   SER A 955     -31.554 -35.040 -85.763  1.00 69.47           N
ATOM    760  CA  SER A 955     -32.438 -35.966 -85.063  1.00 65.93           C
ATOM    761  C   SER A 955     -32.205 -35.991 -83.556  1.00 65.29           C
ATOM    762  O   SER A 955     -32.747 -36.848 -82.859  1.00 78.32           O
ATOM    763  CB  SER A 955     -32.274 -37.378 -85.622  1.00 63.74           C
ATOM    764  OG  SER A 955     -31.010 -37.915 -85.276  1.00 61.15           O
ATOM    765  N   LEU A 956     -31.397 -35.066 -83.053  1.00 51.52           N
ATOM    766  CA  LEU A 956     -31.125 -35.009 -81.622  1.00 47.10           C
ATOM    767  C   LEU A 956     -31.902 -33.871 -80.982  1.00 46.03           C
ATOM    768  O   LEU A 956     -32.288 -32.921 -81.658  1.00 49.83           O
ATOM    769  CB  LEU A 956     -29.628 -34.830 -81.359  1.00 48.22           C
ATOM    770  CG  LEU A 956     -28.708 -36.028 -81.614  1.00 42.31           C
ATOM    771  CD1 LEU A 956     -27.247 -35.646 -81.388  1.00 37.37           C
ATOM    772  CD2 LEU A 956     -29.101 -37.211 -80.742  1.00 37.79           C
ATOM    773  N   ASP A 957     -32.141 -33.974 -79.679  1.00 46.84           N
ATOM    774  CA  ASP A 957     -32.790 -32.896 -78.945  1.00 55.75           C
ATOM    775  C   ASP A 957     -31.783 -31.803 -78.594  1.00 61.36           C
ATOM    776  O   ASP A 957     -30.585 -31.952 -78.842  1.00 61.98           O
ATOM    777  CB  ASP A 957     -33.471 -33.429 -77.681  1.00 57.73           C
ATOM    778  CG  ASP A 957     -32.556 -34.302 -76.846  1.00 61.05           C
ATOM    779  OD1 ASP A 957     -31.842 -33.759 -75.972  1.00 62.24           O
ATOM    780  OD2 ASP A 957     -32.555 -35.533 -77.064  1.00 61.40           O
ATOM    781  N   ALA A 958     -32.280 -30.710 -78.022  1.00 61.92           N
ATOM    782  CA  ALA A 958     -31.447 -29.573 -77.639  1.00 60.29           C
ATOM    783  C   ALA A 958     -30.262 -29.984 -76.768  1.00 62.80           C
ATOM    784  O   ALA A 958     -29.122 -29.584 -77.024  1.00 58.65           O
ATOM    785  CB  ALA A 958     -32.286 -28.536 -76.922  1.00 60.32           C
ATOM    786  N   VAL A 959     -30.541 -30.791 -75.747  1.00 64.59           N
ATOM    787  CA  VAL A 959     -29.520 -31.227 -74.798  1.00 59.95           C
ATOM    788  C   VAL A 959     -28.492 -32.155 -75.443  1.00 62.05           C
ATOM    789  O   VAL A 959     -27.287 -31.996 -75.241  1.00 64.71           O
ATOM    790  CB  VAL A 959     -30.154 -31.923 -73.577  1.00 52.62           C
ATOM    791  CG1 VAL A 959     -29.089 -32.331 -72.576  1.00 48.81           C
ATOM    792  CG2 VAL A 959     -31.163 -31.004 -72.924  1.00 52.87           C
ATOM    793  N   ARG A 960     -28.965 -33.118 -76.227  1.00 59.05           N
ATOM    794  CA  ARG A 960     -28.062 -34.058 -76.881  1.00 54.24           C
ATOM    795  C   ARG A 960     -27.360 -33.458 -78.099  1.00 55.62           C
ATOM    796  O   ARG A 960     -26.430 -34.052 -78.641  1.00 51.49           O
ATOM    797  CB  ARG A 960     -28.797 -35.338 -77.268  1.00 54.86           C
ATOM    798  CG  ARG A 960     -29.222 -36.180 -76.086  1.00 56.47           C
ATOM    799  CD  ARG A 960     -29.783 -37.502 -76.551  1.00 56.35           C
ATOM    800  NE  ARG A 960     -30.176 -38.349 -75.432  1.00 60.24           N
ATOM    801  CZ  ARG A 960     -31.418 -38.441 -74.968  1.00 57.32           C
ATOM    802  NH1 ARG A 960     -32.385 -37.729 -75.531  1.00 58.07           N
ATOM    803  NH2 ARG A 960     -31.690 -39.240 -73.944  1.00 52.70           N
ATOM    804  N   ARG A 961     -27.810 -32.287 -78.537  1.00 61.52           N
ATOM    805  CA  ARG A 961     -27.116 -31.580 -79.604  1.00 61.66           C
ATOM    806  C   ARG A 961     -25.837 -30.974 -79.052  1.00 57.14           C
ATOM    807  O   ARG A 961     -24.799 -30.969 -79.715  1.00 54.68           O
ATOM    808  CB  ARG A 961     -27.996 -30.485 -80.201  1.00 67.38           C
ATOM    809  CG  ARG A 961     -28.889 -30.955 -81.334  1.00 72.68           C
ATOM    810  CD  ARG A 961     -29.709 -29.802 -81.886  1.00 76.35           C
ATOM    811  NE  ARG A 961     -30.610 -30.231 -82.949  1.00 80.38           N
ATOM    812  CZ  ARG A 961     -31.369 -29.403 -83.654  1.00 87.99           C
ATOM    813  NH1 ARG A 961     -31.330 -28.101 -83.407  1.00 90.66           N
ATOM    814  NH2 ARG A 961     -32.163 -29.873 -84.606  1.00 92.87           N
ATOM    815  N   ALA A 962     -25.922 -30.463 -77.829  1.00 55.78           N
ATOM    816  CA  ALA A 962     -24.770 -29.875 -77.164  1.00 52.55           C
ATOM    817  C   ALA A 962     -23.707 -30.937 -76.884  1.00 52.91           C
ATOM    818  O   ALA A 962     -22.510 -30.669 -76.983  1.00 54.20           O
ATOM    819  CB  ALA A 962     -25.199 -29.191 -75.879  1.00 50.22           C
ATOM    820  N   ALA A 963     -24.154 -32.144 -76.547  1.00 49.28           N
ATOM    821  CA  ALA A 963     -23.243 -33.252 -76.283  1.00 45.19           C
ATOM    822  C   ALA A 963     -22.457 -33.643 -77.531  1.00 47.85           C
ATOM    823  O   ALA A 963     -21.311 -34.078 -77.438  1.00 56.81           O
ATOM    824  CB  ALA A 963     -24.003 -34.451 -75.733  1.00 44.33           C
ATOM    825  N   LEU A 964     -23.079 -33.491 -78.695  1.00 44.68           N
ATOM    826  CA  LEU A 964     -22.415 -33.769 -79.964  1.00 38.50           C
ATOM    827  C   LEU A 964     -21.449 -32.648 -80.307  1.00 37.40           C
ATOM    828  O   LEU A 964     -20.299 -32.905 -80.662  1.00 39.11           O
ATOM    829  CB  LEU A 964     -23.436 -33.922 -81.091  1.00 39.17           C
ATOM    830  CG  LEU A 964     -22.879 -34.302 -82.463  1.00 41.78           C
ATOM    831  CD1 LEU A 964     -22.276 -35.698 -82.423  1.00 31.89           C
ATOM    832  CD2 LEU A 964     -23.967 -34.219 -83.516  1.00 43.66           C
ATOM    833  N   ILE A 965     -21.926 -31.407 -80.210  1.00 37.05           N
ATOM    834  CA  ILE A 965     -21.087 -30.237 -80.441  1.00 38.84           C
ATOM    835  C   ILE A 965     -19.840 -30.312 -79.569  1.00 44.82           C
ATOM    836  O   ILE A 965     -18.726 -30.079 -80.042  1.00 45.84           O
ATOM    837  CB  ILE A 965     -21.842 -28.926 -80.154  1.00 42.71           C
ATOM    838  CG1 ILE A 965     -23.035 -28.790 -81.105  1.00 51.10           C
ATOM    839  CG2 ILE A 965     -20.907 -27.732 -80.295  1.00 29.79           C
ATOM    840  CD1 ILE A 965     -24.001 -27.662 -80.758  1.00 50.63           C
ATOM    841  N   ASN A 966     -20.038 -30.668 -78.303  1.00 47.33           N
ATOM    842  CA  ASN A 966     -18.941 -30.844 -77.358  1.00 46.43           C
ATOM    843  C   ASN A 966     -17.839 -31.760 -77.903  1.00 47.46           C
ATOM    844  O   ASN A 966     -16.652 -31.433 -77.834  1.00 47.87           O
ATOM    845  CB  ASN A 966     -19.478 -31.388 -76.033  1.00 42.88           C
ATOM    846  CG  ASN A 966     -18.524 -31.164 -74.881  1.00 47.19           C
ATOM    847  OD1 ASN A 966     -17.343 -31.502 -74.961  1.00 51.84           O
ATOM    848  ND2 ASN A 966     -19.028 -30.574 -73.804  1.00 48.35           N
ATOM    849  N   MET A 967     -18.240 -32.900 -78.455  1.00 41.99           N
ATOM    850  CA  MET A 967     -17.290 -33.842 -79.030  1.00 42.23           C
ATOM    851  C   MET A 967     -16.586 -33.258 -80.252  1.00 42.71           C
ATOM    852  O   MET A 967     -15.369 -33.363 -80.385  1.00 46.30           O
ATOM    853  CB  MET A 967     -17.988 -35.149 -79.401  1.00 44.44           C
ATOM    854  CG  MET A 967     -18.501 -35.924 -78.217  1.00 31.37           C
ATOM    855  SD  MET A 967     -19.150 -37.529 -78.700  1.00 37.00           S
ATOM    856  CE  MET A 967     -17.693 -38.306 -79.384  1.00 33.82           C
ATOM    857  N   VAL A 968     -17.359 -32.656 -81.148  1.00 40.75           N
ATOM    858  CA  VAL A 968     -16.799 -32.013 -82.329  1.00 44.00           C
ATOM    859  C   VAL A 968     -15.847 -30.877 -81.943  1.00 47.68           C
ATOM    860  O   VAL A 968     -14.768 -30.733 -82.522  1.00 47.53           O
ATOM    861  CB  VAL A 968     -17.917 -31.510 -83.256  1.00 41.81           C
ATOM    862  CG1 VAL A 968     -17.354 -30.646 -84.377  1.00 37.90           C
ATOM    863  CG2 VAL A 968     -18.688 -32.698 -83.813  1.00 43.46           C
ATOM    864  N   PHE A 969     -16.250 -30.097 -80.943  1.00 43.70           N
ATOM    865  CA  PHE A 969     -15.453 -28.991 -80.424  1.00 34.32           C
ATOM    866  C   PHE A 969     -14.102 -29.482 -79.920  1.00 37.83           C
ATOM    867  O   PHE A 969     -13.096 -28.774 -80.005  1.00 42.46           O
ATOM    868  CB  PHE A 969     -16.221 -28.314 -79.287  1.00 35.00           C
ATOM    869  CG  PHE A 969     -15.513 -27.135 -78.666  1.00 37.38           C
ATOM    870  CD1 PHE A 969     -14.637 -27.311 -77.602  1.00 41.40           C
ATOM    871  CD2 PHE A 969     -15.764 -25.849 -79.110  1.00 39.22           C
ATOM    872  CE1 PHE A 969     -14.000 -26.225 -77.016  1.00 42.89           C
ATOM    873  CE2 PHE A 969     -15.132 -24.762 -78.525  1.00 45.15           C
ATOM    874  CZ  PHE A 969     -14.247 -24.952 -77.477  1.00 42.88           C
ATOM    875  N   GLN A 970     -14.077 -30.700 -79.398  1.00 37.56           N
ATOM    876  CA  GLN A 970     -12.866 -31.211 -78.777  1.00 29.96           C
ATOM    877  C   GLN A 970     -11.930 -31.863 -79.779  1.00 31.17           C
ATOM    878  O   GLN A 970     -10.789 -31.441 -79.927  1.00 48.61           O
ATOM    879  CB  GLN A 970     -13.207 -32.191 -77.660  1.00 40.07           C
ATOM    880  CG  GLN A 970     -11.997 -32.773 -76.972  1.00 49.16           C
ATOM    881  CD  GLN A 970     -12.365 -33.624 -75.782  1.00 52.68           C
ATOM    882  OE1 GLN A 970     -13.540 -33.869 -75.519  1.00 52.78           O
ATOM    883  NE2 GLN A 970     -11.358 -34.075 -75.046  1.00 57.63           N
ATOM    884  N   MET A 971     -12.414 -32.887 -80.472  1.00 40.52           N
ATOM    885  CA  MET A 971     -11.560 -33.644 -81.385  1.00 44.24           C
ATOM    886  C   MET A 971     -11.855 -33.441 -82.876  1.00 43.34           C
ATOM    887  O   MET A 971     -11.473 -34.269 -83.706  1.00 43.90           O
ATOM    888  CB  MET A 971     -11.572 -35.133 -81.027  1.00 48.67           C
ATOM    889  CG  MET A 971     -12.907 -35.821 -81.180  1.00 49.28           C
ATOM    890  SD  MET A 971     -13.215 -36.933 -79.794  1.00 52.17           S
ATOM    891  CE  MET A 971     -13.721 -35.741 -78.561  1.00 88.70           C
ATOM    892  N   GLY A 972     -12.518 -32.338 -83.212  1.00 42.21           N
ATOM    893  CA  GLY A 972     -12.724 -31.970 -84.603  1.00 45.56           C
ATOM    894  C   GLY A 972     -13.826 -32.714 -85.340  1.00 49.25           C
ATOM    895  O   GLY A 972     -14.169 -33.851 -85.004  1.00 47.22           O
ATOM    896  N   GLU A 973     -14.375 -32.057 -86.358  1.00 50.45           N
ATOM    897  CA  GLU A 973     -15.412 -32.628 -87.215  1.00 51.31           C
ATOM    898  C   GLU A 973     -15.037 -34.000 -87.779  1.00 55.07           C
ATOM    899  O   GLU A 973     -15.800 -34.959 -87.667  1.00 58.82           O
ATOM    900  CB  GLU A 973     -15.710 -31.669 -88.370  1.00 60.83           C
ATOM    901  CG  GLU A 973     -16.421 -32.311 -89.551  1.00 75.47           C
ATOM    902  CD  GLU A 973     -16.412 -31.434 -90.792  1.00 85.84           C
ATOM    903  OE1 GLU A 973     -15.989 -30.262 -90.692  1.00 89.12           O
ATOM    904  OE2 GLU A 973     -16.824 -31.919 -91.869  1.00 89.13           O
ATOM    905  N   THR A 974     -13.860 -34.081 -88.388  1.00 53.07           N
ATOM    906  CA  THR A 974     -13.397 -35.305 -89.026  1.00 50.63           C
ATOM    907  C   THR A 974     -13.289 -36.471 -88.044  1.00 48.41           C
ATOM    908  O   THR A 974     -13.730 -37.585 -88.337  1.00 48.45           O
ATOM    909  CB  THR A 974     -12.033 -35.075 -89.688  1.00 55.27           C
ATOM    910  OG1 THR A 974     -12.080 -33.861 -90.446  1.00 60.35           O
ATOM    911  CG2 THR A 974     -11.670 -36.240 -90.596  1.00 47.18           C
ATOM    912  N   GLY A 975     -12.698 -36.207 -86.882  1.00 46.14           N
ATOM    913  CA  GLY A 975     -12.531 -37.225 -85.861  1.00 46.57           C
ATOM    914  C   GLY A 975     -13.844 -37.786 -85.339  1.00 48.04           C
ATOM    915  O   GLY A 975     -13.994 -39.003 -85.202  1.00 48.42           O
ATOM    916  N   VAL A 976     -14.797 -36.903 -85.047  1.00 42.73           N
ATOM    917  CA  VAL A 976     -16.083 -37.331 -84.506  1.00 42.45           C
ATOM    918  C   VAL A 976     -16.839 -38.212 -85.499  1.00 51.09           C
ATOM    919  O   VAL A 976     -17.426 -39.229 -85.119  1.00 53.95           O
ATOM    920  CB  VAL A 976     -16.952 -36.132 -84.059  1.00 38.28           C
ATOM    921  CG1 VAL A 976     -18.381 -36.569 -83.791  1.00 33.49           C
ATOM    922  CG2 VAL A 976     -16.356 -35.490 -82.821  1.00 32.76           C
ATOM    923  N   ALA A 977     -16.791 -37.841 -86.777  1.00 51.86           N
ATOM    924  CA  ALA A 977     -17.451 -38.616 -87.824  1.00 50.60           C
ATOM    925  C   ALA A 977     -16.877 -40.028 -87.936  1.00 52.15           C
ATOM    926  O   ALA A 977     -17.454 -40.891 -88.598  1.00 53.92           O
ATOM    927  CB  ALA A 977     -17.365 -37.894 -89.160  1.00 49.96           C
ATOM    928  N   GLY A 978     -15.742 -40.258 -87.281  1.00 52.64           N
ATOM    929  CA  GLY A 978     -15.133 -41.575 -87.232  1.00 53.95           C
ATOM    930  C   GLY A 978     -15.875 -42.519 -86.305  1.00 52.93           C
ATOM    931  O   GLY A 978     -15.675 -43.733 -86.352  1.00 49.53           O
ATOM    932  N   PHE A 979     -16.727 -41.955 -85.453  1.00 56.27           N
ATOM    933  CA  PHE A 979     -17.563 -42.750 -84.562  1.00 58.21           C
ATOM    934  C   PHE A 979     -18.762 -43.270 -85.341  1.00 64.49           C
ATOM    935  O   PHE A 979     -19.883 -42.816 -85.140  1.00 65.68           O
ATOM    936  CB  PHE A 979     -18.043 -41.913 -83.370  1.00 54.25           C
ATOM    937  CG  PHE A 979     -16.953 -41.534 -82.404  1.00 55.62           C
ATOM    938  CD1 PHE A 979     -16.476 -42.450 -81.482  1.00 58.89           C
ATOM    939  CD2 PHE A 979     -16.417 -40.258 -82.407  1.00 56.49           C
ATOM    940  CE1 PHE A 979     -15.475 -42.103 -80.588  1.00 58.42           C
ATOM    941  CE2 PHE A 979     -15.413 -39.905 -81.516  1.00 57.48           C
ATOM    942  CZ  PHE A 979     -14.945 -40.829 -80.605  1.00 58.67           C
ATOM    943  N   THR A 980     -18.521 -44.220 -86.236  1.00 69.75           N
ATOM    944  CA  THR A 980     -19.575 -44.727 -87.107  1.00 68.09           C
ATOM    945  C   THR A 980     -20.693 -45.415 -86.323  1.00 67.01           C
ATOM    946  O   THR A 980     -21.862 -45.046 -86.452  1.00 62.06           O
ATOM    947  CB  THR A 980     -19.010 -45.680 -88.173  1.00 66.92           C
ATOM    948  OG1 THR A 980     -18.042 -44.982 -88.967  1.00 66.32           O
ATOM    949  CG2 THR A 980     -20.122 -46.192 -89.075  1.00 66.37           C
ATOM    950  N   ASN A 981     -20.326 -46.401 -85.507  1.00 69.92           N
ATOM    951  CA  ASN A 981     -21.296 -47.154 -84.712  1.00 70.71           C
ATOM    952  C   ASN A 981     -22.067 -46.318 -83.703  1.00 69.16           C
ATOM    953  O   ASN A 981     -23.285 -46.427 -83.600  1.00 72.89           O
ATOM    954  CB  ASN A 981     -20.616 -48.314 -83.989  1.00 75.35           C
ATOM    955  CG  ASN A 981     -20.515 -49.545 -84.851  1.00 83.15           C
ATOM    956  OD1 ASN A 981     -21.024 -50.611 -84.498  1.00 87.42           O
ATOM    957  ND2 ASN A 981     -19.875 -49.401 -86.004  1.00 83.68           N
ATOM    958  N   SER A 982     -21.354 -45.491 -82.951  1.00 63.76           N
ATOM    959  CA  SER A 982     -21.988 -44.677 -81.927  1.00 57.74           C
ATOM    960  C   SER A 982     -22.915 -43.619 -82.524  1.00 52.21           C
ATOM    961  O   SER A 982     -23.881 -43.205 -81.887  1.00 58.48           O
ATOM    962  CB  SER A 982     -20.932 -44.035 -81.028  1.00 60.48           C
ATOM    963  OG  SER A 982     -20.187 -45.032 -80.350  1.00 62.36           O
ATOM    964  N   LEU A 983     -22.624 -43.186 -83.746  1.00 44.04           N
ATOM    965  CA  LEU A 983     -23.487 -42.235 -84.432  1.00 47.09           C
ATOM    966  C   LEU A 983     -24.697 -42.951 -85.016  1.00 53.78           C
ATOM    967  O   LEU A 983     -25.777 -42.370 -85.149  1.00 55.31           O
ATOM    968  CB  LEU A 983     -22.725 -41.495 -85.532  1.00 38.43           C
ATOM    969  CG  LEU A 983     -21.769 -40.387 -85.086  1.00 39.47           C
ATOM    970  CD1 LEU A 983     -21.204 -39.653 -86.296  1.00 42.64           C
ATOM    971  CD2 LEU A 983     -22.454 -39.418 -84.129  1.00 36.66           C
ATOM    972  N   ARG A 984     -24.511 -44.219 -85.362  1.00 57.90           N
ATOM    973  CA  ARG A 984     -25.601 -45.029 -85.882  1.00 61.78           C
ATOM    974  C   ARG A 984     -26.610 -45.295 -84.776  1.00 65.86           C
ATOM    975  O   ARG A 984     -27.813 -45.360 -85.024  1.00 73.59           O
ATOM    976  CB  ARG A 984     -25.068 -46.351 -86.431  1.00 65.59           C
ATOM    977  CG  ARG A 984     -26.088 -47.147 -87.215  1.00 74.98           C
ATOM    978  CD  ARG A 984     -25.578 -48.545 -87.542  1.00 86.06           C
ATOM    979  NE  ARG A 984     -25.512 -49.402 -86.360  1.00 90.01           N
ATOM    980  CZ  ARG A 984     -24.402 -49.641 -85.668  1.00 91.90           C
ATOM    981  NH1 ARG A 984     -23.257 -49.087 -86.042  1.00 94.34           N
ATOM    982  NH2 ARG A 984     -24.437 -50.435 -84.606  1.00 92.31           N
ATOM    983  N   MET A 985     -26.108 -45.443 -83.554  1.00 62.10           N
ATOM    984  CA  MET A 985     -26.956 -45.676 -82.392  1.00 55.30           C
ATOM    985  C   MET A 985     -27.690 -44.401 -81.976  1.00 55.09           C
ATOM    986  O   MET A 985     -28.871 -44.443 -81.633  1.00 58.86           O
ATOM    987  CB  MET A 985     -26.130 -46.224 -81.225  1.00 47.06           C
ATOM    988  CG  MET A 985     -25.439 -47.549 -81.522  1.00 43.86           C
ATOM    989  SD  MET A 985     -24.319 -48.096 -80.205  1.00 53.63           S
ATOM    990  CE  MET A 985     -23.425 -49.410 -81.032  1.00 47.79           C
ATOM    991  N   LEU A 986     -26.991 -43.269 -82.013  1.00 47.88           N
ATOM    992  CA  LEU A 986     -27.592 -41.996 -81.629  1.00 51.68           C
ATOM    993  C   LEU A 986     -28.681 -41.605 -82.617  1.00 57.46           C
ATOM    994  O   LEU A 986     -29.648 -40.932 -82.261  1.00 56.43           O
ATOM    995  CB  LEU A 986     -26.536 -40.890 -81.555  1.00 50.88           C
ATOM    996  CG  LEU A 986     -25.539 -40.903 -80.390  1.00 45.88           C
ATOM    997  CD1 LEU A 986     -24.533 -39.753 -80.518  1.00 35.88           C
ATOM    998  CD2 LEU A 986     -26.261 -40.851 -79.049  1.00 40.35           C
ATOM    999  N   GLN A 987     -28.517 -42.038 -83.861  1.00 62.53           N
ATOM   1000  CA  GLN A 987     -29.474 -41.730 -84.913  1.00 67.33           C
ATOM   1001  C   GLN A 987     -30.771 -42.505 -84.694  1.00 63.48           C
ATOM   1002  O   GLN A 987     -31.866 -41.978 -84.904  1.00 60.50           O
ATOM   1003  CB  GLN A 987     -28.870 -42.072 -86.273  1.00 78.06           C
ATOM   1004  CG  GLN A 987     -29.587 -41.469 -87.459  1.00 85.41           C
ATOM   1005  CD  GLN A 987     -28.831 -41.702 -88.746  1.00 95.14           C
ATOM   1006  OE1 GLN A 987     -27.840 -42.433 -88.773  1.00 99.00           O
ATOM   1007  NE2 GLN A 987     -29.287 -41.077 -89.822  1.00 99.37           N
ATOM   1008  N   GLN A 988     -30.634 -43.757 -84.262  1.00 59.32           N
ATOM   1009  CA  GLN A 988     -31.779 -44.620 -83.996  1.00 52.97           C
ATOM   1010  C   GLN A 988     -32.267 -44.489 -82.555  1.00 47.78           C
ATOM   1011  O   GLN A 988     -33.100 -45.273 -82.100  1.00 51.29           O
ATOM   1012  CB  GLN A 988     -31.423 -46.076 -84.284  1.00 57.26           C
ATOM   1013  CG  GLN A 988     -30.986 -46.343 -85.706  1.00 62.28           C
ATOM   1014  CD  GLN A 988     -30.590 -47.789 -85.916  1.00 70.00           C
ATOM   1015  OE1 GLN A 988     -30.861 -48.648 -85.073  1.00 71.83           O
ATOM   1016  NE2 GLN A 988     -29.939 -48.068 -87.040  1.00 72.76           N
ATOM   1017  N   LYS A 989     -31.727 -43.505 -81.844  1.00 41.25           N
ATOM   1018  CA  LYS A 989     -32.150 -43.183 -80.482  1.00 53.63           C
ATOM   1019  C   LYS A 989     -31.909 -44.309 -79.476  1.00 55.41           C
ATOM   1020  O   LYS A 989     -32.738 -44.565 -78.599  1.00 60.13           O
ATOM   1021  CB  LYS A 989     -33.616 -42.735 -80.463  1.00 55.09           C
ATOM   1022  CG  LYS A 989     -33.876 -41.499 -81.304  1.00 55.86           C
ATOM   1023  CD  LYS A 989     -35.318 -41.038 -81.207  1.00 60.31           C
ATOM   1024  CE  LYS A 989     -35.522 -39.738 -81.974  1.00 61.30           C
ATOM   1025  NZ  LYS A 989     -34.576 -38.674 -81.534  1.00 55.96           N
ATOM   1026  N   ARG A 990     -30.768 -44.975 -79.605  1.00 50.08           N
ATOM   1027  CA  ARG A 990     -30.376 -45.999 -78.650  1.00 51.33           C
ATOM   1028  C   ARG A 990     -29.314 -45.424 -77.721  1.00 54.85           C
ATOM   1029  O   ARG A 990     -28.125 -45.714 -77.869  1.00 58.36           O
ATOM   1030  CB  ARG A 990     -29.858 -47.241 -79.377  1.00 43.96           C
ATOM   1031  CG  ARG A 990     -30.862 -47.819 -80.354  1.00 54.15           C
ATOM   1032  CD  ARG A 990     -30.416 -49.148 -80.932  1.00 59.62           C
ATOM   1033  NE  ARG A 990     -29.345 -49.001 -81.911  1.00 65.60           N
ATOM   1034  CZ  ARG A 990     -28.823 -50.013 -82.596  1.00 73.79           C
ATOM   1035  NH1 ARG A 990     -29.277 -51.244 -82.409  1.00 77.59           N
ATOM   1036  NH2 ARG A 990     -27.848 -49.797 -83.468  1.00 77.09           N
ATOM   1037  N   TRP A 991     -29.754 -44.613 -76.761  1.00 52.44           N
ATOM   1038  CA  TRP A 991     -28.838 -43.825 -75.936  1.00 51.20           C
ATOM   1039  C   TRP A 991     -27.916 -44.665 -75.049  1.00 49.02           C
ATOM   1040  O   TRP A 991     -26.732 -44.359 -74.918  1.00 50.27           O
ATOM   1041  CB  TRP A 991     -29.602 -42.809 -75.078  1.00 52.94           C
ATOM   1042  CG  TRP A 991     -30.720 -42.095 -75.793  1.00 55.20           C
ATOM   1043  CD1 TRP A 991     -32.039 -42.087 -75.442  1.00 56.56           C
ATOM   1044  CD2 TRP A 991     -30.617 -41.290 -76.976  1.00 52.29           C
ATOM   1045  NE1 TRP A 991     -32.761 -41.327 -76.329  1.00 52.26           N
ATOM   1046  CE2 TRP A 991     -31.913 -40.829 -77.282  1.00 50.48           C
ATOM   1047  CE3 TRP A 991     -29.556 -40.918 -77.808  1.00 52.37           C
ATOM   1048  CZ2 TRP A 991     -32.176 -40.014 -78.379  1.00 51.16           C
ATOM   1049  CZ3 TRP A 991     -29.821 -40.108 -78.899  1.00 51.52           C
ATOM   1050  CH2 TRP A 991     -31.119 -39.664 -79.173  1.00 53.06           C
ATOM   1051  N   ASP A 992     -28.455 -45.719 -74.448  1.00 45.57           N
ATOM   1052  CA  ASP A 992     -27.683 -46.531 -73.512  1.00 51.05           C
ATOM   1053  C   ASP A 992     -26.639 -47.424 -74.186  1.00 53.22           C
ATOM   1054  O   ASP A 992     -25.646 -47.789 -73.564  1.00 55.85           O
ATOM   1055  CB  ASP A 992     -28.612 -47.366 -72.627  1.00 61.66           C
ATOM   1056  CG  ASP A 992     -29.448 -46.512 -71.691  1.00 65.53           C
ATOM   1057  OD1 ASP A 992     -28.923 -46.109 -70.631  1.00 69.34           O
ATOM   1058  OD2 ASP A 992     -30.628 -46.250 -72.013  1.00 61.94           O
ATOM   1059  N   GLU A 993     -26.869 -47.787 -75.446  1.00 55.25           N
ATOM   1060  CA  GLU A 993     -25.888 -48.564 -76.203  1.00 53.32           C
ATOM   1061  C   GLU A 993     -24.767 -47.645 -76.649  1.00 51.63           C
ATOM   1062  O   GLU A 993     -23.594 -47.993 -76.564  1.00 53.37           O
ATOM   1063  CB  GLU A 993     -26.516 -49.208 -77.438  1.00 52.34           C
ATOM   1064  CG  GLU A 993     -27.365 -50.435 -77.188  1.00 57.42           C
ATOM   1065  CD  GLU A 993     -27.826 -51.062 -78.494  1.00 67.42           C
ATOM   1066  OE1 GLU A 993     -28.957 -51.595 -78.545  1.00 73.17           O
ATOM   1067  OE2 GLU A 993     -27.050 -51.013 -79.475  1.00 66.33           O
ATOM   1068  N   ALA A 994     -25.144 -46.469 -77.139  1.00 49.31           N
ATOM   1069  CA  ALA A 994     -24.180 -45.452 -77.523  1.00 46.55           C
ATOM   1070  C   ALA A 994     -23.335 -45.046 -76.317  1.00 51.55           C
ATOM   1071  O   ALA A 994     -22.142 -44.771 -76.452  1.00 53.83           O
ATOM   1072  CB  ALA A 994     -24.895 -44.248 -78.109  1.00 39.53           C
ATOM   1073  N   ALA A 995     -23.960 -45.023 -75.141  1.00 52.80           N
ATOM   1074  CA  ALA A 995     -23.270 -44.689 -73.897  1.00 43.04           C
ATOM   1075  C   ALA A 995     -22.222 -45.738 -73.530  1.00 52.96           C
ATOM   1076  O   ALA A 995     -21.103 -45.402 -73.148  1.00 45.56           O
ATOM   1077  CB  ALA A 995     -24.268 -44.519 -72.762  1.00 44.73           C
ATOM   1078  N   VAL A 996     -22.591 -47.009 -73.638  1.00 47.25           N
ATOM   1079  CA  VAL A 996     -21.658 -48.090 -73.355  1.00 51.53           C
ATOM   1080  C   VAL A 996     -20.554 -48.097 -74.401  1.00 53.65           C
ATOM   1081  O   VAL A 996     -19.372 -48.225 -74.080  1.00 58.81           O
ATOM   1082  CB  VAL A 996     -22.362 -49.457 -73.339  1.00 52.37           C
ATOM   1083  CG1 VAL A 996     -21.344 -50.575 -73.271  1.00 55.52           C
ATOM   1084  CG2 VAL A 996     -23.328 -49.538 -72.170  1.00 82.61           C
ATOM   1085  N   ASN A 997     -20.953 -47.931 -75.656  1.00 52.53           N
ATOM   1086  CA  ASN A 997     -20.032 -47.983 -76.783  1.00 54.00           C
ATOM   1087  C   ASN A 997     -18.973 -46.883 -76.752  1.00 53.42           C
ATOM   1088  O   ASN A 997     -17.791 -47.143 -76.974  1.00 54.78           O
ATOM   1089  CB  ASN A 997     -20.818 -47.925 -78.093  1.00 53.82           C
ATOM   1090  CG  ASN A 997     -19.940 -48.093 -79.309  1.00 55.64           C
ATOM   1091  OD1 ASN A 997     -19.590 -47.116 -79.969  1.00 60.30           O
ATOM   1092  ND2 ASN A 997     -19.584 -49.336 -79.619  1.00 50.91           N
ATOM   1093  N   LEU A 998     -19.397 -45.657 -76.474  1.00 52.09           N
ATOM   1094  CA  LEU A 998     -18.476 -44.528 -76.457  1.00 49.56           C
ATOM   1095  C   LEU A 998     -17.412 -44.694 -75.377  1.00 52.85           C
ATOM   1096  O   LEU A 998     -16.282 -44.236 -75.530  1.00 51.33           O
ATOM   1097  CB  LEU A 998     -19.238 -43.216 -76.270  1.00 44.91           C
ATOM   1098  CG  LEU A 998     -19.956 -42.688 -77.513  1.00 39.63           C
ATOM   1099  CD1 LEU A 998     -20.935 -41.586 -77.145  1.00 38.41           C
ATOM   1100  CD2 LEU A 998     -18.942 -42.186 -78.526  1.00 39.66           C
ATOM   1101  N   ALA A 999     -17.774 -45.378 -74.296  1.00 58.82           N
ATOM   1102  CA  ALA A 999     -16.860 -45.597 -73.180  1.00 58.27           C
ATOM   1103  C   ALA A 999     -15.754 -46.599 -73.512  1.00 63.23           C
ATOM   1104  O   ALA A 999     -14.896 -46.881 -72.678  1.00 69.36           O
ATOM   1105  CB  ALA A 999     -17.631 -46.045 -71.948  1.00 57.91           C
ATOM   1106  N   LYS A1000     -15.778 -47.135 -74.729  1.00 67.02           N
ATOM   1107  CA  LYS A1000     -14.745 -48.063 -75.185  1.00 71.04           C
ATOM   1108  C   LYS A1000     -13.767 -47.398 -76.157  1.00 71.79           C
ATOM   1109  O   LYS A1000     -13.033 -48.079 -76.869  1.00 75.31           O
ATOM   1110  CB  LYS A1000     -15.385 -49.287 -75.847  1.00 69.66           C
ATOM   1111  CG  LYS A1000     -16.245 -50.126 -74.913  1.00 72.52           C
ATOM   1112  CD  LYS A1000     -16.809 -51.355 -75.619  1.00 73.32           C
ATOM   1113  CE  LYS A1000     -17.633 -52.206 -74.664  1.00 72.15           C
ATOM   1114  NZ  LYS A1000     -18.142 -53.437 -75.315  1.00 72.54           N
ATOM   1115  N   SER A1001     -13.754 -46.067 -76.178  1.00 68.57           N
ATOM   1116  CA  SER A1001     -12.968 -45.323 -77.159  1.00 60.80           C
ATOM   1117  C   SER A1001     -11.677 -44.765 -76.577  1.00 63.38           C
ATOM   1118  O   SER A1001     -11.468 -44.788 -75.365  1.00 67.31           O
ATOM   1119  CB  SER A1001     -13.797 -44.180 -77.752  1.00 51.04           C
ATOM   1120  OG  SER A1001     -14.027 -43.159 -76.796  1.00 44.90           O
ATOM   1121  N   ARG A1002     -10.817 -44.253 -77.455  1.00 63.58           N
ATOM   1122  CA  ARG A1002      -9.552 -43.657 -77.045  1.00 65.95           C
ATOM   1123  C   ARG A1002      -9.832 -42.340 -76.348  1.00 61.07           C
ATOM   1124  O   ARG A1002      -9.014 -41.834 -75.581  1.00 58.24           O
ATOM   1125  CB  ARG A1002      -8.660 -43.418 -78.262  1.00 71.56           C
ATOM   1126  CG  ARG A1002      -7.211 -43.120 -77.928  1.00 84.21           C
ATOM   1127  CD  ARG A1002      -6.457 -42.663 -79.165  1.00 96.77           C
ATOM   1128  NE  ARG A1002      -6.913 -41.353 -79.622  1.00102.77           N
ATOM   1129  CZ  ARG A1002      -6.584 -40.809 -80.789  1.00105.30           C
ATOM   1130  NH1 ARG A1002      -5.799 -41.467 -81.632  1.00110.79           N
ATOM   1131  NH2 ARG A1002      -7.045 -39.609 -81.117  1.00100.28           N
ATOM   1132  N   TRP A1003     -11.008 -41.796 -76.632  1.00 63.74           N
ATOM   1133  CA  TRP A1003     -11.473 -40.546 -76.055  1.00 60.68           C
ATOM   1134  C   TRP A1003     -11.810 -40.719 -74.578  1.00 64.75           C
ATOM   1135  O   TRP A1003     -11.623 -39.806 -73.774  1.00 63.85           O
ATOM   1136  CB  TRP A1003     -12.693 -40.073 -76.842  1.00 60.49           C
ATOM   1137  CG  TRP A1003     -13.428 -38.916 -76.257  1.00 64.42           C
ATOM   1138  CD1 TRP A1003     -12.927 -37.680 -75.966  1.00 66.75           C
ATOM   1139  CD2 TRP A1003     -14.819 -38.875 -75.924  1.00 56.87           C
ATOM   1140  NE1 TRP A1003     -13.918 -36.877 -75.458  1.00 35.40           N
ATOM   1141  CE2 TRP A1003     -15.090 -37.587 -75.423  1.00 51.62           C
ATOM   1142  CE3 TRP A1003     -15.860 -39.808 -75.991  1.00 50.40           C
ATOM   1143  CZ2 TRP A1003     -16.359 -37.207 -74.994  1.00 49.81           C
ATOM   1144  CZ3 TRP A1003     -17.116 -39.429 -75.564  1.00 49.08           C
ATOM   1145  CH2 TRP A1003     -17.356 -38.139 -75.073  1.00 48.66           C
ATOM   1146  N   TYR A1004     -12.290 -41.904 -74.223  1.00 73.05           N
ATOM   1147  CA  TYR A1004     -12.687 -42.184 -72.850  1.00 78.92           C
ATOM   1148  C   TYR A1004     -11.473 -42.453 -71.964  1.00 86.70           C
ATOM   1149  O   TYR A1004     -11.515 -42.229 -70.754  1.00 90.04           O
ATOM   1150  CB  TYR A1004     -13.656 -43.368 -72.810  1.00 78.99           C
ATOM   1151  CG  TYR A1004     -14.266 -43.630 -71.452  1.00 82.25           C
ATOM   1152  CD1 TYR A1004     -15.368 -42.906 -71.013  1.00 81.11           C
ATOM   1153  CD2 TYR A1004     -13.750 -44.611 -70.615  1.00 88.06           C
ATOM   1154  CE1 TYR A1004     -15.933 -43.147 -69.772  1.00 85.02           C
ATOM   1155  CE2 TYR A1004     -14.309 -44.861 -69.376  1.00 91.41           C
ATOM   1156  CZ  TYR A1004     -15.399 -44.127 -68.959  1.00 90.34           C
ATOM   1157  OH  TYR A1004     -15.955 -44.375 -67.725  1.00 93.75           O
ATOM   1158  N   ASN A1005     -10.390 -42.928 -72.571  1.00 89.33           N
ATOM   1159  CA  ASN A1005      -9.186 -43.263 -71.817  1.00 91.94           C
ATOM   1160  C   ASN A1005      -8.278 -42.066 -71.570  1.00 90.57           C
ATOM   1161  O   ASN A1005      -7.504 -42.056 -70.615  1.00 92.41           O
ATOM   1162  CB  ASN A1005      -8.411 -44.387 -72.507  1.00 94.68           C
ATOM   1163  CG  ASN A1005      -9.148 -45.711 -72.461  1.00 97.23           C
ATOM   1164  OD1 ASN A1005      -9.394 -46.336 -73.493  1.00 96.84           O
ATOM   1165  ND2 ASN A1005      -9.512 -46.143 -71.257  1.00 98.72           N
ATOM   1166  N   GLN A1006      -8.382 -41.057 -72.428  1.00 88.29           N
ATOM   1167  CA  GLN A1006      -7.555 -39.862 -72.306  1.00 85.40           C
ATOM   1168  C   GLN A1006      -8.170 -38.832 -71.365  1.00 77.67           C
ATOM   1169  O   GLN A1006      -7.488 -38.287 -70.500  1.00 77.58           O
ATOM   1170  CB  GLN A1006      -7.301 -39.245 -73.680  1.00 89.49           C
ATOM   1171  CG  GLN A1006      -6.438 -40.107 -74.579  1.00 99.40           C
ATOM   1172  CD  GLN A1006      -6.260 -39.510 -75.959  1.00103.60           C
ATOM   1173  OE1 GLN A1006      -6.812 -38.453 -76.267  1.00 99.41           O
ATOM   1174  NE2 GLN A1006      -5.485 -40.186 -76.800  1.00110.45           N
ATOM   1175  N   THR A1007      -9.457 -38.558 -71.543  1.00 74.20           N
ATOM   1176  CA  THR A1007     -10.174 -37.666 -70.637  1.00 72.08           C
ATOM   1177  C   THR A1007     -11.454 -38.331 -70.132  1.00 72.50           C
ATOM   1178  O   THR A1007     -12.548 -37.999 -70.582  1.00 69.89           O
ATOM   1179  CB  THR A1007     -10.505 -36.302 -71.297  1.00 49.76           C
ATOM   1180  OG1 THR A1007     -11.267 -36.505 -72.497  1.00 44.29           O
ATOM   1181  CG2 THR A1007      -9.228 -35.547 -71.636  1.00 41.05           C
ATOM   1182  N   PRO A1008     -11.315 -39.279 -69.191  1.00 75.25           N
ATOM   1183  CA  PRO A1008     -12.469 -40.030 -68.686  1.00 76.77           C
ATOM   1184  C   PRO A1008     -13.501 -39.148 -67.984  1.00 77.47           C
ATOM   1185  O   PRO A1008     -14.693 -39.298 -68.243  1.00 79.34           O
ATOM   1186  CB  PRO A1008     -11.841 -41.021 -67.699  1.00 80.60           C
ATOM   1187  CG  PRO A1008     -10.539 -40.411 -67.315  1.00 80.83           C
ATOM   1188  CD  PRO A1008     -10.061 -39.678 -68.528  1.00 77.13           C
ATOM   1189  N   ASN A1009     -13.050 -38.242 -67.122  1.00 75.60           N
ATOM   1190  CA  ASN A1009     -13.961 -37.384 -66.370  1.00 69.26           C
ATOM   1191  C   ASN A1009     -14.862 -36.548 -67.264  1.00 64.13           C
ATOM   1192  O   ASN A1009     -16.051 -36.387 -66.986  1.00 65.31           O
ATOM   1193  CB  ASN A1009     -13.181 -36.469 -65.430  1.00 66.06           C
ATOM   1194  CG  ASN A1009     -12.300 -37.238 -64.477  1.00 60.77           C
ATOM   1195  OD1 ASN A1009     -12.503 -38.430 -64.253  1.00 59.01           O
ATOM   1196  ND2 ASN A1009     -11.314 -36.560 -63.908  1.00 63.12           N
ATOM   1197  N   ARG A1010     -14.289 -36.018 -68.339  1.00 61.25           N
ATOM   1198  CA  ARG A1010     -15.056 -35.231 -69.296  1.00 58.22           C
ATOM   1199  C   ARG A1010     -15.964 -36.118 -70.137  1.00 54.29           C
ATOM   1200  O   ARG A1010     -17.104 -35.756 -70.425  1.00 53.31           O
ATOM   1201  CB  ARG A1010     -14.127 -34.433 -70.206  1.00 56.72           C
ATOM   1202  CG  ARG A1010     -14.858 -33.671 -71.293  1.00 51.50           C
ATOM   1203  CD  ARG A1010     -13.888 -32.910 -72.165  1.00 48.46           C
ATOM   1204  NE  ARG A1010     -14.579 -32.102 -73.160  1.00 42.43           N
ATOM   1205  CZ  ARG A1010     -13.991 -31.159 -73.885  1.00 39.74           C
ATOM   1206  NH1 ARG A1010     -12.700 -30.908 -73.717  1.00 41.94           N
ATOM   1207  NH2 ARG A1010     -14.693 -30.466 -74.772  1.00 37.40           N
ATOM   1208  N   ALA A1011     -15.449 -37.280 -70.528  1.00 53.35           N
ATOM   1209  CA  ALA A1011     -16.212 -38.223 -71.337  1.00 54.23           C
ATOM   1210  C   ALA A1011     -17.463 -38.709 -70.604  1.00 61.03           C
ATOM   1211  O   ALA A1011     -18.555 -38.718 -71.176  1.00 64.66           O
ATOM   1212  CB  ALA A1011     -15.339 -39.400 -71.759  1.00 40.85           C
ATOM   1213  N   LYS A1012     -17.302 -39.101 -69.341  1.00 61.04           N
ATOM   1214  CA  LYS A1012     -18.428 -39.572 -68.537  1.00 59.32           C
ATOM   1215  C   LYS A1012     -19.576 -38.564 -68.532  1.00 58.12           C
ATOM   1216  O   LYS A1012     -20.736 -38.942 -68.679  1.00 58.60           O
ATOM   1217  CB  LYS A1012     -17.994 -39.873 -67.100  1.00 62.63           C
ATOM   1218  CG  LYS A1012     -17.003 -41.014 -66.965  1.00 68.24           C
ATOM   1219  CD  LYS A1012     -16.413 -41.062 -65.561  1.00 74.80           C
ATOM   1220  CE  LYS A1012     -15.333 -42.130 -65.448  1.00 80.21           C
ATOM   1221  NZ  LYS A1012     -14.699 -42.150 -64.098  1.00 85.28           N
ATOM   1222  N   ARG A1013     -19.248 -37.285 -68.375  1.00 56.65           N
ATOM   1223  CA  ARG A1013     -20.263 -36.236 -68.358  1.00 55.59           C
ATOM   1224  C   ARG A1013     -20.972 -36.128 -69.703  1.00 53.66           C
ATOM   1225  O   ARG A1013     -22.194 -35.971 -69.758  1.00 53.51           O
ATOM   1226  CB  ARG A1013     -19.653 -34.885 -67.966  1.00 56.17           C
ATOM   1227  CG  ARG A1013     -19.077 -34.851 -66.556  1.00 60.59           C
ATOM   1228  CD  ARG A1013     -18.798 -33.425 -66.081  1.00 59.68           C
ATOM   1229  NE  ARG A1013     -17.720 -32.779 -66.826  1.00 57.17           N
ATOM   1230  CZ  ARG A1013     -16.426 -32.923 -66.550  1.00 58.77           C
ATOM   1231  NH1 ARG A1013     -16.042 -33.701 -65.547  1.00 61.25           N
ATOM   1232  NH2 ARG A1013     -15.514 -32.296 -67.282  1.00 58.05           N
ATOM   1233  N   VAL A1014     -20.197 -36.221 -70.782  1.00 52.50           N
ATOM   1234  CA  VAL A1014     -20.728 -36.102 -72.136  1.00 50.27           C
ATOM   1235  C   VAL A1014     -21.518 -37.352 -72.513  1.00 55.48           C
ATOM   1236  O   VAL A1014     -22.564 -37.274 -73.161  1.00 61.12           O
ATOM   1237  CB  VAL A1014     -19.603 -35.856 -73.162  1.00 44.14           C
ATOM   1238  CG1 VAL A1014     -20.148 -35.883 -74.581  1.00 44.73           C
ATOM   1239  CG2 VAL A1014     -18.915 -34.529 -72.881  1.00 35.97           C
ATOM   1240  N   ILE A1015     -21.017 -38.507 -72.091  1.00 50.93           N
ATOM   1241  CA  ILE A1015     -21.731 -39.759 -72.297  1.00 48.88           C
ATOM   1242  C   ILE A1015     -23.044 -39.762 -71.512  1.00 54.05           C
ATOM   1243  O   ILE A1015     -24.085 -40.167 -72.033  1.00 58.54           O
ATOM   1244  CB  ILE A1015     -20.860 -40.974 -71.911  1.00 45.93           C
ATOM   1245  CG1 ILE A1015     -19.768 -41.200 -72.959  1.00 44.40           C
ATOM   1246  CG2 ILE A1015     -21.702 -42.223 -71.777  1.00 44.42           C
ATOM   1247  CD1 ILE A1015     -18.918 -42.427 -72.697  1.00 51.54           C
ATOM   1248  N   THR A1016     -22.993 -39.292 -70.267  1.00 54.44           N
ATOM   1249  CA  THR A1016     -24.189 -39.197 -69.428  1.00 53.80           C
ATOM   1250  C   THR A1016     -25.206 -38.255 -70.052  1.00 51.56           C
ATOM   1251  O   THR A1016     -26.408 -38.512 -70.016  1.00 55.41           O
ATOM   1252  CB  THR A1016     -23.864 -38.720 -67.991  1.00 54.70           C
ATOM   1253  OG1 THR A1016     -23.020 -39.681 -67.339  1.00 57.32           O
ATOM   1254  CG2 THR A1016     -25.143 -38.551 -67.180  1.00 54.46           C
ATOM   1255  N   THR A1017     -24.718 -37.168 -70.639  1.00 49.17           N
ATOM   1256  CA  THR A1017     -25.594 -36.227 -71.328  1.00 51.30           C
ATOM   1257  C   THR A1017     -26.261 -36.877 -72.535  1.00 53.47           C
ATOM   1258  O   THR A1017     -27.398 -36.559 -72.871  1.00 54.45           O
ATOM   1259  CB  THR A1017     -24.832 -34.985 -71.795  1.00 48.81           C
ATOM   1260  OG1 THR A1017     -23.906 -34.584 -70.779  1.00 52.20           O
ATOM   1261  CG2 THR A1017     -25.805 -33.850 -72.083  1.00 43.10           C
ATOM   1262  N   PHE A1018     -25.544 -37.789 -73.184  1.00 58.06           N
ATOM   1263  CA  PHE A1018     -26.100 -38.542 -74.304  1.00 57.49           C
ATOM   1264  C   PHE A1018     -27.119 -39.567 -73.823  1.00 54.01           C
ATOM   1265  O   PHE A1018     -28.179 -39.724 -74.422  1.00 55.89           O
ATOM   1266  CB  PHE A1018     -24.991 -39.238 -75.098  1.00 55.45           C
ATOM   1267  CG  PHE A1018     -24.456 -38.419 -76.240  1.00 46.86           C
ATOM   1268  CD1 PHE A1018     -25.319 -37.786 -77.119  1.00 39.94           C
ATOM   1269  CD2 PHE A1018     -23.092 -38.279 -76.429  1.00 44.64           C
ATOM   1270  CE1 PHE A1018     -24.832 -37.029 -78.168  1.00 39.77           C
ATOM   1271  CE2 PHE A1018     -22.597 -37.522 -77.476  1.00 44.02           C
ATOM   1272  CZ  PHE A1018     -23.468 -36.895 -78.347  1.00 41.46           C
ATOM   1273  N   ARG A1019     -26.795 -40.256 -72.735  1.00 52.47           N
ATOM   1274  CA  ARG A1019     -27.676 -41.286 -72.191  1.00 56.30           C
ATOM   1275  C   ARG A1019     -28.965 -40.704 -71.601  1.00 62.61           C
ATOM   1276  O   ARG A1019     -30.061 -40.991 -72.080  1.00 64.59           O
ATOM   1277  CB  ARG A1019     -26.935 -42.109 -71.139  1.00 54.48           C
ATOM   1278  CG  ARG A1019     -27.727 -43.273 -70.585  1.00 55.33           C
ATOM   1279  CD  ARG A1019     -26.880 -44.068 -69.614  1.00 60.43           C
ATOM   1280  NE  ARG A1019     -26.299 -43.209 -68.587  1.00 65.06           N
ATOM   1281  CZ  ARG A1019     -26.846 -42.995 -67.395  1.00 69.74           C
ATOM   1282  NH1 ARG A1019     -27.990 -43.585 -67.072  1.00 71.12           N
ATOM   1283  NH2 ARG A1019     -26.246 -42.194 -66.523  1.00 71.15           N
ATOM   1284  N   THR A1020     -28.827 -39.881 -70.567  1.00 65.59           N
ATOM   1285  CA  THR A1020     -29.981 -39.311 -69.877  1.00 65.17           C
ATOM   1286  C   THR A1020     -30.742 -38.287 -70.721  1.00 65.86           C
ATOM   1287  O   THR A1020     -31.970 -38.229 -70.685  1.00 73.49           O
ATOM   1288  CB  THR A1020     -29.566 -38.651 -68.554  1.00 62.11           C
ATOM   1289  OG1 THR A1020     -28.841 -37.447 -68.827  1.00 46.08           O
ATOM   1290  CG2 THR A1020     -28.698 -39.597 -67.741  1.00 58.91           C
ATOM   1291  N   GLY A1021     -30.011 -37.475 -71.475  1.00 60.88           N
ATOM   1292  CA  GLY A1021     -30.634 -36.469 -72.312  1.00 61.48           C
ATOM   1293  C   GLY A1021     -30.967 -35.230 -71.510  1.00 63.69           C
ATOM   1294  O   GLY A1021     -31.718 -34.357 -71.954  1.00 64.04           O
ATOM   1295  N   THR A1022     -30.401 -35.164 -70.312  1.00 61.47           N
ATOM   1296  CA  THR A1022     -30.597 -34.024 -69.432  1.00 59.61           C
ATOM   1297  C   THR A1022     -29.256 -33.439 -69.014  1.00 55.21           C
ATOM   1298  O   THR A1022     -28.200 -33.950 -69.381  1.00 46.35           O
ATOM   1299  CB  THR A1022     -31.373 -34.419 -68.169  1.00 62.18           C
ATOM   1300  OG1 THR A1022     -30.670 -35.469 -67.491  1.00 57.70           O
ATOM   1301  CG2 THR A1022     -32.777 -34.890 -68.530  1.00 64.85           C
ATOM   1302  N   TRP A1023     -29.309 -32.363 -68.238  1.00 61.93           N
ATOM   1303  CA  TRP A1023     -28.102 -31.685 -67.796  1.00 61.66           C
ATOM   1304  C   TRP A1023     -27.696 -32.136 -66.398  1.00 67.59           C
ATOM   1305  O   TRP A1023     -27.079 -31.378 -65.657  1.00 73.05           O
ATOM   1306  CB  TRP A1023     -28.300 -30.167 -67.819  1.00 60.22           C
ATOM   1307  CG  TRP A1023     -28.509 -29.596 -69.188  1.00 61.58           C
ATOM   1308  CD1 TRP A1023     -29.683 -29.143 -69.720  1.00 66.12           C
ATOM   1309  CD2 TRP A1023     -27.513 -29.416 -70.202  1.00 60.49           C
ATOM   1310  NE1 TRP A1023     -29.479 -28.692 -71.003  1.00 66.16           N
ATOM   1311  CE2 TRP A1023     -28.155 -28.850 -71.323  1.00 63.67           C
ATOM   1312  CE3 TRP A1023     -26.143 -29.683 -70.274  1.00 57.56           C
ATOM   1313  CZ2 TRP A1023     -27.472 -28.544 -72.501  1.00 61.77           C
ATOM   1314  CZ3 TRP A1023     -25.467 -29.376 -71.442  1.00 57.56           C
ATOM   1315  CH2 TRP A1023     -26.132 -28.812 -72.539  1.00 58.40           C
ATOM   1316  N   ASP A1024     -28.040 -33.372 -66.047  1.00114.32           N
ATOM   1317  CA  ASP A1024     -27.754 -33.904 -64.717  1.00110.18           C
ATOM   1318  C   ASP A1024     -26.273 -33.830 -64.357  1.00101.34           C
ATOM   1319  O   ASP A1024     -25.916 -33.490 -63.231  1.00101.04           O
ATOM   1320  CB  ASP A1024     -28.241 -35.350 -64.595  1.00118.31           C
ATOM   1321  CG  ASP A1024     -29.747 -35.471 -64.710  1.00123.18           C
ATOM   1322  OD1 ASP A1024     -30.450 -34.491 -64.388  1.00122.94           O
ATOM   1323  OD2 ASP A1024     -30.228 -36.546 -65.128  1.00126.14           O
ATOM   1324  N   ALA A1025     -25.414 -34.141 -65.320  1.00 97.99           N
ATOM   1325  CA  ALA A1025     -23.979 -34.196 -65.067  1.00 89.01           C
ATOM   1326  C   ALA A1025     -23.362 -32.812 -64.898  1.00 84.47           C
ATOM   1327  O   ALA A1025     -22.225 -32.689 -64.447  1.00 81.55           O
ATOM   1328  CB  ALA A1025     -23.275 -34.963 -66.177  1.00 91.47           C
ATOM   1329  N   TYR A1026     -24.115 -31.777 -65.257  1.00 94.74           N
ATOM   1330  CA  TYR A1026     -23.627 -30.404 -65.162  1.00 97.13           C
ATOM   1331  C   TYR A1026     -24.469 -29.554 -64.211  1.00103.85           C
ATOM   1332  O   TYR A1026     -24.025 -28.498 -63.757  1.00102.56           O
ATOM   1333  CB  TYR A1026     -23.578 -29.754 -66.548  1.00 91.35           C
ATOM   1334  CG  TYR A1026     -22.678 -30.473 -67.530  1.00 89.68           C
ATOM   1335  CD1 TYR A1026     -21.308 -30.233 -67.554  1.00 84.96           C
ATOM   1336  CD2 TYR A1026     -23.198 -31.391 -68.434  1.00 94.94           C
ATOM   1337  CE1 TYR A1026     -20.483 -30.890 -68.450  1.00 81.59           C
ATOM   1338  CE2 TYR A1026     -22.383 -32.052 -69.330  1.00 88.75           C
ATOM   1339  CZ  TYR A1026     -21.028 -31.798 -69.336  1.00 86.01           C
ATOM   1340  OH  TYR A1026     -20.219 -32.456 -70.232  1.00100.56           O
ATOM   1341  N   ALA A1027     -25.679 -30.023 -63.912  1.00109.82           N
ATOM   1342  CA  ALA A1027     -26.600 -29.310 -63.026  1.00106.96           C
ATOM   1343  C   ALA A1027     -26.042 -29.136 -61.620  1.00100.23           C
ATOM   1344  O   ALA A1027     -26.181 -28.073 -61.014  1.00 94.26           O
ATOM   1345  CB  ALA A1027     -27.943 -30.027 -62.968  1.00110.74           C
ATOM   1346  N   ALA A1028     -25.414 -30.188 -61.110  1.00102.47           N
ATOM   1347  CA  ALA A1028     -24.898 -30.193 -59.749  1.00106.17           C
ATOM   1348  C   ALA A1028     -23.767 -29.196 -59.558  1.00109.16           C
ATOM   1349  O   ALA A1028     -23.531 -28.728 -58.442  1.00107.61           O
ATOM   1350  CB  ALA A1028     -24.433 -31.584 -59.371  1.00108.33           C
ATOM   1351  N   ASP A1029     -23.067 -28.879 -60.644  1.00113.64           N
ATOM   1352  CA  ASP A1029     -21.923 -27.981 -60.568  1.00114.97           C
ATOM   1353  C   ASP A1029     -22.318 -26.623 -60.022  1.00115.79           C
ATOM   1354  O   ASP A1029     -21.512 -25.948 -59.389  1.00116.13           O
ATOM   1355  CB  ASP A1029     -21.245 -27.811 -61.931  1.00117.63           C
ATOM   1356  CG  ASP A1029     -20.038 -26.881 -61.869  1.00116.42           C
ATOM   1357  OD1 ASP A1029     -19.054 -27.224 -61.179  1.00115.70           O
ATOM   1358  OD2 ASP A1029     -20.072 -25.808 -62.508  1.00114.67           O
ATOM   1359  N   GLU A1030     -23.555 -26.210 -60.261  1.00116.30           N
ATOM   1360  CA  GLU A1030     -23.952 -24.882 -59.820  1.00114.86           C
ATOM   1361  C   GLU A1030     -24.446 -24.870 -58.366  1.00116.04           C
ATOM   1362  O   GLU A1030     -24.222 -23.901 -57.639  1.00114.50           O
ATOM   1363  CB  GLU A1030     -24.939 -24.246 -60.805  1.00117.81           C
ATOM   1364  CG  GLU A1030     -25.289 -22.797 -60.497  1.00119.41           C
ATOM   1365  CD  GLU A1030     -24.088 -21.865 -60.592  1.00120.52           C
ATOM   1366  OE1 GLU A1030     -23.035 -22.294 -61.110  1.00119.38           O
ATOM   1367  OE2 GLU A1030     -24.195 -20.700 -60.150  1.00123.00           O
ATOM   1368  N   VAL A1031     -25.076 -25.963 -57.943  1.00118.18           N
ATOM   1369  CA  VAL A1031     -25.443 -26.165 -56.541  1.00118.11           C
ATOM   1370  C   VAL A1031     -24.254 -25.967 -55.582  1.00114.37           C
ATOM   1371  O   VAL A1031     -24.398 -25.343 -54.531  1.00112.13           O
ATOM   1372  CB  VAL A1031     -26.094 -27.559 -56.337  1.00 79.18           C
ATOM   1373  CG1 VAL A1031     -26.117 -27.950 -54.863  1.00 72.07           C
ATOM   1374  CG2 VAL A1031     -27.496 -27.577 -56.936  1.00 84.83           C
ATOM   1375  N   TRP A1032     -23.079 -26.467 -55.962  1.00113.27           N
ATOM   1376  CA  TRP A1032     -21.890 -26.340 -55.120  1.00109.41           C
ATOM   1377  C   TRP A1032     -21.384 -24.901 -54.979  1.00104.76           C
ATOM   1378  O   TRP A1032     -20.824 -24.524 -53.945  1.00103.12           O
ATOM   1379  CB  TRP A1032     -20.778 -27.281 -55.595  1.00112.35           C
ATOM   1380  CG  TRP A1032     -20.875 -28.640 -54.979  1.00118.30           C
ATOM   1381  CD1 TRP A1032     -21.693 -29.660 -55.371  1.00122.42           C
ATOM   1382  CD2 TRP A1032     -20.147 -29.117 -53.846  1.00119.35           C
ATOM   1383  NE1 TRP A1032     -21.516 -30.753 -54.554  1.00124.43           N
ATOM   1384  CE2 TRP A1032     -20.573 -30.449 -53.608  1.00122.48           C
ATOM   1385  CE3 TRP A1032     -19.176 -28.565 -53.006  1.00116.39           C
ATOM   1386  CZ2 TRP A1032     -20.054 -31.222 -52.567  1.00121.97           C
ATOM   1387  CZ3 TRP A1032     -18.664 -29.333 -51.974  1.00116.30           C
ATOM   1388  CH2 TRP A1032     -19.104 -30.647 -51.763  1.00119.12           C
ATOM   1389  N   VAL A1033     -21.590 -24.099 -56.018  1.00103.41           N
ATOM   1390  CA  VAL A1033     -21.299 -22.672 -55.951  1.00100.76           C
ATOM   1391  C   VAL A1033     -22.215 -22.003 -54.923  1.00 98.67           C
ATOM   1392  O   VAL A1033     -21.783 -21.148 -54.150  1.00 95.63           O
ATOM   1393  CB  VAL A1033     -21.489 -21.998 -57.330  1.00101.58           C
ATOM   1394  CG1 VAL A1033     -21.320 -20.492 -57.217  1.00 99.13           C
ATOM   1395  CG2 VAL A1033     -20.508 -22.580 -58.344  1.00103.24           C
ATOM   1396  N   VAL A1034     -23.478 -22.420 -54.912  1.00100.30           N
ATOM   1397  CA  VAL A1034     -24.472 -21.902 -53.974  1.00 95.17           C
ATOM   1398  C   VAL A1034     -24.141 -22.287 -52.532  1.00 91.28           C
ATOM   1399  O   VAL A1034     -24.187 -21.446 -51.631  1.00 92.34           O
ATOM   1400  CB  VAL A1034     -25.884 -22.410 -54.337  1.00 96.77           C
ATOM   1401  CG1 VAL A1034     -26.904 -21.959 -53.301  1.00 92.24           C
ATOM   1402  CG2 VAL A1034     -26.273 -21.936 -55.733  1.00101.40           C
ATOM   1403  N   GLY A1035     -23.806 -23.557 -52.322  1.00 88.74           N
ATOM   1404  CA  GLY A1035     -23.373 -24.029 -51.018  1.00 86.28           C
ATOM   1405  C   GLY A1035     -22.131 -23.305 -50.532  1.00 86.62           C
ATOM   1406  O   GLY A1035     -21.966 -23.067 -49.340  1.00 88.06           O
ATOM   1407  N   MET A1036     -21.257 -22.953 -51.469  1.00 87.34           N
ATOM   1408  CA  MET A1036     -20.019 -22.244 -51.171  1.00 81.00           C
ATOM   1409  C   MET A1036     -20.335 -20.858 -50.628  1.00 78.35           C
ATOM   1410  O   MET A1036     -19.702 -20.389 -49.685  1.00 82.14           O
ATOM   1411  CB  MET A1036     -19.183 -22.116 -52.452  1.00 80.97           C
ATOM   1412  CG  MET A1036     -17.678 -22.005 -52.249  1.00 79.25           C
ATOM   1413  SD  MET A1036     -16.796 -21.581 -53.776  1.00 90.62           S
ATOM   1414  CE  MET A1036     -16.535 -23.188 -54.534  1.00 60.83           C
ATOM   1415  N   GLY A1037     -21.328 -20.209 -51.227  1.00 72.34           N
ATOM   1416  CA  GLY A1037     -21.665 -18.838 -50.889  1.00 67.37           C
ATOM   1417  C   GLY A1037     -22.197 -18.643 -49.479  1.00 64.87           C
ATOM   1418  O   GLY A1037     -21.855 -17.670 -48.808  1.00 66.29           O
ATOM   1419  N   ILE A1038     -23.042 -19.558 -49.022  1.00 60.24           N
ATOM   1420  CA  ILE A1038     -23.592 -19.438 -47.680  1.00 62.88           C
ATOM   1421  C   ILE A1038     -22.533 -19.726 -46.617  1.00 62.08           C
ATOM   1422  O   ILE A1038     -22.553 -19.135 -45.536  1.00 64.57           O
ATOM   1423  CB  ILE A1038     -24.828 -20.332 -47.475  1.00 69.40           C
ATOM   1424  CG1 ILE A1038     -24.519 -21.780 -47.851  1.00 72.89           C
ATOM   1425  CG2 ILE A1038     -25.999 -19.815 -48.301  1.00 71.51           C
ATOM   1426  CD1 ILE A1038     -25.727 -22.682 -47.831  1.00 77.05           C
ATOM   1427  N   VAL A1039     -21.604 -20.627 -46.928  1.00 57.71           N
ATOM   1428  CA  VAL A1039     -20.533 -20.963 -45.997  1.00 57.98           C
ATOM   1429  C   VAL A1039     -19.662 -19.741 -45.750  1.00 65.65           C
ATOM   1430  O   VAL A1039     -19.267 -19.470 -44.616  1.00 71.00           O
ATOM   1431  CB  VAL A1039     -19.664 -22.126 -46.516  1.00 54.44           C
ATOM   1432  CG1 VAL A1039     -18.407 -22.274 -45.675  1.00 46.69           C
ATOM   1433  CG2 VAL A1039     -20.460 -23.421 -46.520  1.00 57.90           C
ATOM   1434  N   MET A1040     -19.382 -19.000 -46.820  1.00 65.72           N
ATOM   1435  CA  MET A1040     -18.630 -17.753 -46.727  1.00 60.36           C
ATOM   1436  C   MET A1040     -19.334 -16.754 -45.814  1.00 58.73           C
ATOM   1437  O   MET A1040     -18.693 -16.069 -45.018  1.00 60.77           O
ATOM   1438  CB  MET A1040     -18.419 -17.147 -48.118  1.00 56.36           C
ATOM   1439  CG  MET A1040     -17.499 -17.966 -49.014  1.00 57.15           C
ATOM   1440  SD  MET A1040     -17.223 -17.220 -50.633  1.00 75.85           S
ATOM   1441  CE  MET A1040     -16.252 -18.499 -51.428  1.00 91.36           C
ATOM   1442  N   SER A1041     -20.655 -16.684 -45.931  1.00 55.31           N
ATOM   1443  CA  SER A1041     -21.460 -15.825 -45.070  1.00 60.04           C
ATOM   1444  C   SER A1041     -21.295 -16.202 -43.597  1.00 63.83           C
ATOM   1445  O   SER A1041     -21.095 -15.337 -42.747  1.00 65.02           O
ATOM   1446  CB  SER A1041     -22.933 -15.912 -45.467  1.00 59.09           C
ATOM   1447  OG  SER A1041     -23.072 -15.883 -46.874  1.00 60.73           O
ATOM   1448  N   LEU A1042     -21.380 -17.497 -43.305  1.00 61.05           N
ATOM   1449  CA  LEU A1042     -21.201 -17.992 -41.944  1.00 54.71           C
ATOM   1450  C   LEU A1042     -19.792 -17.712 -41.429  1.00 51.67           C
ATOM   1451  O   LEU A1042     -19.588 -17.520 -40.234  1.00 51.23           O
ATOM   1452  CB  LEU A1042     -21.496 -19.492 -41.868  1.00 54.72           C
ATOM   1453  CG  LEU A1042     -22.900 -19.933 -42.292  1.00 59.07           C
ATOM   1454  CD1 LEU A1042     -23.076 -21.432 -42.088  1.00 59.15           C
ATOM   1455  CD2 LEU A1042     -23.975 -19.151 -41.541  1.00 57.60           C
ATOM   1456  N   ILE A1043     -18.820 -17.691 -42.332  1.00 40.94           N
ATOM   1457  CA  ILE A1043     -17.459 -17.359 -41.942  1.00 38.95           C
ATOM   1458  C   ILE A1043     -17.388 -15.893 -41.538  1.00 42.13           C
ATOM   1459  O   ILE A1043     -16.894 -15.570 -40.463  1.00 45.99           O
ATOM   1460  CB  ILE A1043     -16.440 -17.660 -43.062  1.00 41.54           C
ATOM   1461  CG1 ILE A1043     -16.385 -19.163 -43.337  1.00 40.66           C
ATOM   1462  CG2 ILE A1043     -15.056 -17.160 -42.679  1.00 35.80           C
ATOM   1463  CD1 ILE A1043     -15.405 -19.558 -44.421  1.00 40.45           C
ATOM   1464  N   VAL A1044     -17.895 -15.014 -42.399  1.00 38.99           N
ATOM   1465  CA  VAL A1044     -17.922 -13.582 -42.116  1.00 47.98           C
ATOM   1466  C   VAL A1044     -18.646 -13.297 -40.809  1.00 51.79           C
ATOM   1467  O   VAL A1044     -18.151 -12.549 -39.968  1.00 55.30           O
ATOM   1468  CB  VAL A1044     -18.626 -12.795 -43.230  1.00 52.08           C
ATOM   1469  CG1 VAL A1044     -18.778 -11.329 -42.833  1.00 40.52           C
ATOM   1470  CG2 VAL A1044     -17.866 -12.930 -44.535  1.00 49.10           C
ATOM   1471  N   LEU A1045     -19.818 -13.903 -40.647  1.00 55.64           N
ATOM   1472  CA  LEU A1045     -20.613 -13.743 -39.435  1.00 63.18           C
ATOM   1473  C   LEU A1045     -19.828 -14.123 -38.182  1.00 69.52           C
ATOM   1474  O   LEU A1045     -19.772 -13.355 -37.222  1.00 75.16           O
ATOM   1475  CB  LEU A1045     -21.895 -14.571 -39.522  1.00 64.85           C
ATOM   1476  CG  LEU A1045     -23.159 -13.862 -40.013  1.00 71.89           C
ATOM   1477  CD1 LEU A1045     -22.889 -13.023 -41.251  1.00 73.49           C
ATOM   1478  CD2 LEU A1045     -24.246 -14.886 -40.293  1.00 74.02           C
ATOM   1479  N   ALA A1046     -19.217 -15.302 -38.199  1.00 65.11           N
ATOM   1480  CA  ALA A1046     -18.466 -15.786 -37.047  1.00 58.45           C
ATOM   1481  C   ALA A1046     -17.277 -14.888 -36.713  1.00 62.93           C
ATOM   1482  O   ALA A1046     -17.034 -14.584 -35.547  1.00 70.80           O
ATOM   1483  CB  ALA A1046     -18.009 -17.222 -37.268  1.00 51.80           C
ATOM   1484  N   ILE A1047     -16.541 -14.462 -37.733  1.00 62.39           N
ATOM   1485  CA  ILE A1047     -15.378 -13.603 -37.519  1.00 62.86           C
ATOM   1486  C   ILE A1047     -15.770 -12.245 -36.935  1.00 65.16           C
ATOM   1487  O   ILE A1047     -15.140 -11.757 -35.996  1.00 67.58           O
ATOM   1488  CB  ILE A1047     -14.581 -13.380 -38.818  1.00 57.89           C
ATOM   1489  CG1 ILE A1047     -14.008 -14.700 -39.329  1.00 56.09           C
ATOM   1490  CG2 ILE A1047     -13.458 -12.405 -38.579  1.00 34.83           C
ATOM   1491  CD1 ILE A1047     -13.378 -14.592 -40.691  1.00 33.85           C
ATOM   1492  N   VAL A1048     -16.813 -11.640 -37.494  1.00 62.32           N
ATOM   1493  CA  VAL A1048     -17.277 -10.341 -37.024  1.00 59.64           C
ATOM   1494  C   VAL A1048     -17.833 -10.432 -35.605  1.00 64.46           C
ATOM   1495  O   VAL A1048     -17.410  -9.697 -34.714  1.00 68.27           O
ATOM   1496  CB  VAL A1048     -18.353  -9.753 -37.962  1.00 56.96           C
ATOM   1497  CG1 VAL A1048     -18.954  -8.485 -37.365  1.00 44.20           C
ATOM   1498  CG2 VAL A1048     -17.760  -9.474 -39.334  1.00 55.30           C
ATOM   1499  N   PHE A1049     -18.774 -11.346 -35.400  1.00 63.81           N
ATOM   1500  CA  PHE A1049     -19.471 -11.451 -34.126  1.00 65.08           C
ATOM   1501  C   PHE A1049     -18.523 -11.855 -33.007  1.00 64.63           C
ATOM   1502  O   PHE A1049     -18.545 -11.272 -31.923  1.00 66.20           O
ATOM   1503  CB  PHE A1049     -20.628 -12.444 -34.237  1.00 69.91           C
ATOM   1504  CG  PHE A1049     -21.281 -12.767 -32.925  1.00 74.04           C
ATOM   1505  CD1 PHE A1049     -22.213 -11.907 -32.370  1.00 76.46           C
ATOM   1506  CD2 PHE A1049     -20.971 -13.941 -32.253  1.00 72.86           C
ATOM   1507  CE1 PHE A1049     -22.818 -12.206 -31.165  1.00 77.00           C
ATOM   1508  CE2 PHE A1049     -21.572 -14.246 -31.050  1.00 73.55           C
ATOM   1509  CZ  PHE A1049     -22.498 -13.378 -30.504  1.00 75.94           C
ATOM   1510  N   GLY A1050     -17.687 -12.850 -33.282  1.00 63.65           N
ATOM   1511  CA  GLY A1050     -16.715 -13.321 -32.312  1.00 62.27           C
ATOM   1512  C   GLY A1050     -15.735 -12.249 -31.870  1.00 59.74           C
ATOM   1513  O   GLY A1050     -15.451 -12.118 -30.678  1.00 61.63           O
ATOM   1514  N   ASN A1051     -15.223 -11.474 -32.823  1.00 51.08           N
ATOM   1515  CA  ASN A1051     -14.217 -10.462 -32.511  1.00 48.55           C
ATOM   1516  C   ASN A1051     -14.774  -9.143 -31.968  1.00 53.92           C
ATOM   1517  O   ASN A1051     -14.149  -8.516 -31.114  1.00 60.73           O
ATOM   1518  CB  ASN A1051     -13.287 -10.223 -33.703  1.00 46.91           C
ATOM   1519  CG  ASN A1051     -12.355 -11.396 -33.957  1.00 44.39           C
ATOM   1520  OD1 ASN A1051     -11.261 -11.474 -33.393  1.00 45.43           O
ATOM   1521  ND2 ASN A1051     -12.789 -12.320 -34.804  1.00 37.93           N
ATOM   1522  N   VAL A1052     -15.938  -8.723 -32.454  1.00 51.34           N
ATOM   1523  CA  VAL A1052     -16.599  -7.544 -31.896  1.00 54.33           C
ATOM   1524  C   VAL A1052     -16.903  -7.771 -30.413  1.00 59.83           C
ATOM   1525  O   VAL A1052     -16.834  -6.849 -29.599  1.00 63.54           O
ATOM   1526  CB  VAL A1052     -17.891  -7.196 -32.663  1.00 55.29           C
ATOM   1527  CG1 VAL A1052     -18.755  -6.227 -31.866  1.00 60.90           C
ATOM   1528  CG2 VAL A1052     -17.554  -6.608 -34.015  1.00 45.92           C
ATOM   1529  N   LEU A1053     -17.212  -9.019 -30.073  1.00 58.06           N
ATOM   1530  CA  LEU A1053     -17.451  -9.427 -28.691  1.00 57.70           C
ATOM   1531  C   LEU A1053     -16.195  -9.295 -27.819  1.00 61.48           C
ATOM   1532  O   LEU A1053     -16.241  -8.727 -26.728  1.00 63.51           O
ATOM   1533  CB  LEU A1053     -17.942 -10.872 -28.668  1.00 54.84           C
ATOM   1534  CG  LEU A1053     -18.664 -11.364 -27.420  1.00 59.83           C
ATOM   1535  CD1 LEU A1053     -19.904 -10.526 -27.166  1.00 63.50           C
ATOM   1536  CD2 LEU A1053     -19.026 -12.830 -27.585  1.00 62.77           C
ATOM   1537  N   VAL A1054     -15.077  -9.827 -28.307  1.00 57.43           N
ATOM   1538  CA  VAL A1054     -13.816  -9.777 -27.574  1.00 51.65           C
ATOM   1539  C   VAL A1054     -13.388  -8.343 -27.284  1.00 55.22           C
ATOM   1540  O   VAL A1054     -12.989  -8.022 -26.166  1.00 66.33           O
ATOM   1541  CB  VAL A1054     -12.675 -10.476 -28.345  1.00 47.37           C
ATOM   1542  CG1 VAL A1054     -11.371 -10.360 -27.574  1.00 42.51           C
ATOM   1543  CG2 VAL A1054     -13.014 -11.937 -28.608  1.00 42.11           C
ATOM   1544  N   ILE A1055     -13.475  -7.486 -28.296  1.00 50.84           N
ATOM   1545  CA  ILE A1055     -13.071  -6.090 -28.164  1.00 48.75           C
ATOM   1546  C   ILE A1055     -13.996  -5.322 -27.221  1.00 55.15           C
ATOM   1547  O   ILE A1055     -13.550  -4.446 -26.478  1.00 60.13           O
ATOM   1548  CB  ILE A1055     -13.023  -5.391 -29.537  1.00 47.75           C
ATOM   1549  CG1 ILE A1055     -12.105  -6.159 -30.488  1.00 47.97           C
ATOM   1550  CG2 ILE A1055     -12.553  -3.954 -29.395  1.00 51.83           C
ATOM   1551  CD1 ILE A1055     -12.121  -5.643 -31.912  1.00 50.19           C
ATOM   1552  N   THR A1056     -15.284  -5.654 -27.242  1.00 50.96           N
ATOM   1553  CA  THR A1056     -16.237  -5.000 -26.353  1.00 55.30           C
ATOM   1554  C   THR A1056     -16.007  -5.441 -24.911  1.00 60.68           C
ATOM   1555  O   THR A1056     -16.044  -4.625 -23.990  1.00 64.01           O
ATOM   1556  CB  THR A1056     -17.694  -5.293 -26.753  1.00 55.25           C
ATOM   1557  OG1 THR A1056     -17.924  -4.847 -28.093  1.00 56.20           O
ATOM   1558  CG2 THR A1056     -18.655  -4.571 -25.826  1.00 58.80           C
ATOM   1559  N   ALA A1057     -15.755  -6.735 -24.729  1.00 62.61           N
ATOM   1560  CA  ALA A1057     -15.514  -7.311 -23.407  1.00 62.01           C
ATOM   1561  C   ALA A1057     -14.322  -6.675 -22.706  1.00 62.83           C
ATOM   1562  O   ALA A1057     -14.373  -6.410 -21.504  1.00 57.40           O
ATOM   1563  CB  ALA A1057     -15.321  -8.816 -23.512  1.00 59.53           C
ATOM   1564  N   ILE A1058     -13.253  -6.434 -23.459  1.00 58.74           N
ATOM   1565  CA  ILE A1058     -12.038  -5.846 -22.901  1.00 60.19           C
ATOM   1566  C   ILE A1058     -12.191  -4.340 -22.659  1.00 61.98           C
ATOM   1567  O   ILE A1058     -11.742  -3.818 -21.639  1.00 64.50           O
ATOM   1568  CB  ILE A1058     -10.814  -6.122 -23.799  1.00 57.44           C
ATOM   1569  CG1 ILE A1058     -10.575  -7.627 -23.929  1.00 54.72           C
ATOM   1570  CG2 ILE A1058      -9.570  -5.454 -23.242  1.00 61.26           C
ATOM   1571  CD1 ILE A1058      -9.439  -7.974 -24.875  1.00 52.22           C
ATOM   1572  N   ALA A1059     -12.845  -3.651 -23.588  1.00 60.51           N
ATOM   1573  CA  ALA A1059     -13.044  -2.209 -23.464  1.00 63.49           C
ATOM   1574  C   ALA A1059     -14.008  -1.833 -22.334  1.00 69.70           C
ATOM   1575  O   ALA A1059     -13.838  -0.801 -21.689  1.00 75.96           O
ATOM   1576  CB  ALA A1059     -13.523  -1.621 -24.788  1.00 60.71           C
ATOM   1577  N   LYS A1060     -15.015  -2.669 -22.099  1.00 67.37           N
ATOM   1578  CA  LYS A1060     -16.076  -2.347 -21.148  1.00 70.69           C
ATOM   1579  C   LYS A1060     -15.741  -2.765 -19.733  1.00 74.10           C
ATOM   1580  O   LYS A1060     -15.981  -2.015 -18.778  1.00 75.68           O
ATOM   1581  CB  LYS A1060     -17.397  -2.992 -21.580  1.00 69.18           C
ATOM   1582  N   PHE A1061     -15.206  -3.972 -19.583  1.00 74.73           N
ATOM   1583  CA  PHE A1061     -14.850  -4.472 -18.247  1.00 75.79           C
ATOM   1584  C   PHE A1061     -13.443  -4.030 -17.817  1.00 79.37           C
ATOM   1585  O   PHE A1061     -12.465  -4.295 -18.521  1.00 77.72           O
ATOM   1586  CB  PHE A1061     -14.992  -6.011 -18.206  1.00 73.65           C
ATOM   1587  CG  PHE A1061     -16.390  -6.499 -18.430  1.00 77.48           C
ATOM   1588  CD1 PHE A1061     -16.894  -6.615 -19.713  1.00 75.14           C
ATOM   1589  CD2 PHE A1061     -17.202  -6.845 -17.361  1.00 83.81           C
ATOM   1590  CE1 PHE A1061     -18.185  -7.068 -19.933  1.00 73.81           C
ATOM   1591  CE2 PHE A1061     -18.496  -7.303 -17.580  1.00 85.12           C
ATOM   1592  CZ  PHE A1061     -18.982  -7.413 -18.867  1.00 77.90           C
ATOM   1593  N   GLU A1062     -13.381  -3.362 -16.669  1.00 86.20           N
ATOM   1594  CA  GLU A1062     -12.160  -2.811 -16.121  1.00 90.17           C
ATOM   1595  C   GLU A1062     -11.153  -3.904 -15.633  1.00 92.11           C
ATOM   1596  O   GLU A1062      -9.940  -3.662 -15.475  1.00 94.38           O
ATOM   1597  CB  GLU A1062     -12.522  -1.837 -14.948  1.00 93.34           C
ATOM   1598  N   ARG A1063     -11.641  -5.137 -15.573  1.00 85.61           N
ATOM   1599  CA  ARG A1063     -10.909  -6.286 -15.050  1.00 78.60           C
ATOM   1600  C   ARG A1063     -10.213  -7.173 -16.106  1.00 73.39           C
ATOM   1601  O   ARG A1063      -9.389  -8.048 -15.775  1.00 72.65           O
ATOM   1602  CB  ARG A1063     -11.912  -7.167 -14.297  1.00 81.77           C
ATOM   1603  CG  ARG A1063     -11.264  -8.155 -13.375  1.00 86.73           C
ATOM   1604  CD  ARG A1063     -12.277  -8.753 -12.416  1.00 92.73           C
ATOM   1605  NE  ARG A1063     -11.694  -9.829 -11.600  1.00 96.82           N
ATOM   1606  CZ  ARG A1063     -12.251 -10.368 -10.509  1.00101.54           C
ATOM   1607  NH1 ARG A1063     -13.419  -9.936 -10.067  1.00105.26           N
ATOM   1608  NH2 ARG A1063     -11.638 -11.343  -9.842  1.00101.54           N
ATOM   1609  N   LEU A1064     -10.593  -6.981 -17.365  1.00 71.53           N
ATOM   1610  CA  LEU A1064      -9.948  -7.639 -18.492  1.00 66.08           C
ATOM   1611  C   LEU A1064      -8.901  -6.685 -19.069  1.00 65.07           C
ATOM   1612  O   LEU A1064      -8.526  -6.777 -20.235  1.00 60.35           O
ATOM   1613  CB  LEU A1064     -10.980  -7.994 -19.575  1.00 65.58           C
ATOM   1614  CG  LEU A1064     -11.895  -9.170 -19.246  1.00 63.59           C
ATOM   1615  CD1 LEU A1064     -13.041  -9.319 -20.237  1.00 63.46           C
ATOM   1616  CD2 LEU A1064     -11.045 -10.415 -19.226  1.00 60.49           C
ATOM   1617  N   GLN A1065      -8.457  -5.742 -18.245  1.00 73.00           N
ATOM   1618  CA  GLN A1065      -7.479  -4.733 -18.649  1.00 76.47           C
ATOM   1619  C   GLN A1065      -6.061  -5.180 -18.303  1.00 68.85           C
ATOM   1620  O   GLN A1065      -5.299  -4.429 -17.703  1.00 69.85           O
ATOM   1621  CB  GLN A1065      -7.773  -3.393 -17.956  1.00 88.11           C
ATOM   1622  CG  GLN A1065      -9.134  -2.788 -18.285  1.00 93.62           C
ATOM   1623  CD  GLN A1065      -9.284  -2.440 -19.750  1.00 95.93           C
ATOM   1624  OE1 GLN A1065      -8.975  -1.325 -20.169  1.00 99.83           O
ATOM   1625  NE2 GLN A1065      -9.761  -3.396 -20.540  1.00 93.36           N
ATOM   1626  N   THR A1066      -5.715  -6.411 -18.662  1.00 63.17           N
ATOM   1627  CA  THR A1066      -4.380  -6.936 -18.390  1.00 60.85           C
ATOM   1628  C   THR A1066      -3.480  -6.819 -19.617  1.00 60.75           C
ATOM   1629  O   THR A1066      -3.966  -6.613 -20.726  1.00 63.14           O
ATOM   1630  CB  THR A1066      -4.428  -8.405 -17.943  1.00 59.90           C
ATOM   1631  OG1 THR A1066      -4.828  -9.230 -19.042  1.00 51.80           O
ATOM   1632  CG2 THR A1066      -5.411  -8.577 -16.804  1.00 61.97           C
ATOM   1633  N   VAL A1067      -2.171  -6.952 -19.411  1.00 62.53           N
ATOM   1634  CA  VAL A1067      -1.197  -6.844 -20.498  1.00 59.74           C
ATOM   1635  C   VAL A1067      -1.471  -7.858 -21.607  1.00 58.98           C
ATOM   1636  O   VAL A1067      -1.488  -7.507 -22.785  1.00 62.47           O
ATOM   1637  CB  VAL A1067       0.257  -7.016 -19.986  1.00 63.07           C
ATOM   1638  CG1 VAL A1067       1.237  -7.033 -21.148  1.00 63.36           C
ATOM   1639  CG2 VAL A1067       0.619  -5.909 -19.000  1.00 61.93           C
ATOM   1640  N   THR A1068      -1.695  -9.112 -21.227  1.00 59.31           N
ATOM   1641  CA  THR A1068      -1.992 -10.159 -22.199  1.00 59.71           C
ATOM   1642  C   THR A1068      -3.225  -9.806 -23.034  1.00 59.64           C
ATOM   1643  O   THR A1068      -3.233  -9.992 -24.246  1.00 54.69           O
ATOM   1644  CB  THR A1068      -2.205 -11.532 -21.521  1.00 63.82           C
ATOM   1645  OG1 THR A1068      -1.050 -11.875 -20.741  1.00 63.43           O
ATOM   1646  CG2 THR A1068      -2.445 -12.612 -22.568  1.00 60.64           C
ATOM   1647  N   ASN A1069      -4.257  -9.282 -22.380  1.00 63.26           N
ATOM   1648  CA  ASN A1069      -5.470  -8.864 -23.076  1.00 58.38           C
ATOM   1649  C   ASN A1069      -5.238  -7.669 -23.993  1.00 62.84           C
ATOM   1650  O   ASN A1069      -5.973  -7.478 -24.961  1.00 70.06           O
ATOM   1651  CB  ASN A1069      -6.591  -8.542 -22.086  1.00 57.50           C
ATOM   1652  CG  ASN A1069      -7.116  -9.771 -21.370  1.00 48.48           C
ATOM   1653  OD1 ASN A1069      -6.906 -10.900 -21.809  1.00 50.82           O
ATOM   1654  ND2 ASN A1069      -7.810  -9.554 -20.264  1.00 50.82           N
ATOM   1655  N   TYR A1070      -4.227  -6.859 -23.685  1.00 60.99           N
ATOM   1656  CA  TYR A1070      -3.865  -5.745 -24.560  1.00 67.26           C
ATOM   1657  C   TYR A1070      -3.358  -6.267 -25.903  1.00 67.06           C
ATOM   1658  O   TYR A1070      -3.498  -5.604 -26.930  1.00 69.22           O
ATOM   1659  CB  TYR A1070      -2.811  -4.843 -23.912  1.00 78.05           C
ATOM   1660  CG  TYR A1070      -3.365  -3.639 -23.173  1.00 93.38           C
ATOM   1661  CD1 TYR A1070      -3.776  -3.737 -21.848  1.00 99.88           C
ATOM   1662  CD2 TYR A1070      -3.458  -2.399 -23.795  1.00 99.63           C
ATOM   1663  CE1 TYR A1070      -4.274  -2.640 -21.167  1.00105.13           C
ATOM   1664  CE2 TYR A1070      -3.955  -1.295 -23.122  1.00106.11           C
ATOM   1665  CZ  TYR A1070      -4.361  -1.422 -21.808  1.00109.06           C
ATOM   1666  OH  TYR A1070      -4.857  -0.329 -21.132  1.00114.27           O
ATOM   1667  N   PHE A1071      -2.766  -7.457 -25.892  1.00 61.53           N
ATOM   1668  CA  PHE A1071      -2.324  -8.086 -27.129  1.00 52.63           C
ATOM   1669  C   PHE A1071      -3.492  -8.798 -27.806  1.00 53.49           C
ATOM   1670  O   PHE A1071      -3.556  -8.866 -29.030  1.00 58.20           O
ATOM   1671  CB  PHE A1071      -1.171  -9.065 -26.878  1.00 50.41           C
ATOM   1672  CG  PHE A1071       0.067  -8.422 -26.312  1.00 55.52           C
ATOM   1673  CD1 PHE A1071       0.439  -7.145 -26.694  1.00 55.18           C
ATOM   1674  CD2 PHE A1071       0.852  -9.094 -25.386  1.00 58.10           C
ATOM   1675  CE1 PHE A1071       1.570  -6.550 -26.168  1.00 56.25           C
ATOM   1676  CE2 PHE A1071       1.981  -8.507 -24.855  1.00 54.15           C
ATOM   1677  CZ  PHE A1071       2.341  -7.231 -25.247  1.00 56.19           C
ATOM   1678  N   ILE A1072      -4.411  -9.330 -27.005  1.00 52.27           N
ATOM   1679  CA  ILE A1072      -5.602  -9.981 -27.537  1.00 52.39           C
ATOM   1680  C   ILE A1072      -6.420  -8.982 -28.343  1.00 54.01           C
ATOM   1681  O   ILE A1072      -6.894  -9.301 -29.434  1.00 54.20           O
ATOM   1682  CB  ILE A1072      -6.502 -10.539 -26.417  1.00 55.54           C
ATOM   1683  CG1 ILE A1072      -5.739 -11.548 -25.559  1.00 60.49           C
ATOM   1684  CG2 ILE A1072      -7.754 -11.172 -27.005  1.00 49.12           C
ATOM   1685  CD1 ILE A1072      -5.234 -12.732 -26.331  1.00 59.05           C
ATOM   1686  N   THR A1073      -6.576  -7.776 -27.796  1.00 51.72           N
ATOM   1687  CA  THR A1073      -7.328  -6.709 -28.452  1.00 51.03           C
ATOM   1688  C   THR A1073      -6.806  -6.440 -29.858  1.00 55.42           C
ATOM   1689  O   THR A1073      -7.583  -6.285 -30.800  1.00 59.12           O
ATOM   1690  CB  THR A1073      -7.261  -5.395 -27.659  1.00 56.55           C
ATOM   1691  OG1 THR A1073      -7.801  -5.591 -26.346  1.00 68.25           O
ATOM   1692  CG2 THR A1073      -8.049  -4.310 -28.374  1.00 52.97           C
ATOM   1693  N   SER A1074      -5.483  -6.392 -29.991  1.00 54.33           N
ATOM   1694  CA  SER A1074      -4.845  -6.159 -31.281  1.00 51.34           C
ATOM   1695  C   SER A1074      -5.126  -7.315 -32.240  1.00 47.58           C
ATOM   1696  O   SER A1074      -5.478  -7.100 -33.404  1.00 47.80           O
ATOM   1697  CB  SER A1074      -3.341  -5.966 -31.096  1.00 54.61           C
ATOM   1698  OG  SER A1074      -2.698  -5.696 -32.328  1.00 57.83           O
ATOM   1699  N   LEU A1075      -4.971  -8.538 -31.740  1.00 41.96           N
ATOM   1700  CA  LEU A1075      -5.304  -9.735 -32.502  1.00 37.90           C
ATOM   1701  C   LEU A1075      -6.778  -9.729 -32.909  1.00 43.92           C
ATOM   1702  O   LEU A1075      -7.126 -10.123 -34.021  1.00 45.66           O
ATOM   1703  CB  LEU A1075      -4.989 -10.984 -31.680  1.00 36.00           C
ATOM   1704  CG  LEU A1075      -5.404 -12.331 -32.272  1.00 37.06           C
ATOM   1705  CD1 LEU A1075      -4.537 -12.680 -33.471  1.00 35.07           C
ATOM   1706  CD2 LEU A1075      -5.357 -13.435 -31.223  1.00 35.92           C
ATOM   1707  N   ALA A1076      -7.639  -9.270 -32.004  1.00 46.65           N
ATOM   1708  CA  ALA A1076      -9.074  -9.195 -32.268  1.00 46.45           C
ATOM   1709  C   ALA A1076      -9.404  -8.082 -33.258  1.00 50.47           C
ATOM   1710  O   ALA A1076     -10.349  -8.198 -34.036  1.00 58.54           O
ATOM   1711  CB  ALA A1076      -9.854  -9.004 -30.963  1.00 40.66           C
ATOM   1712  N   CYS A1077      -8.629  -7.001 -33.218  1.00 46.97           N
ATOM   1713  CA  CYS A1077      -8.804  -5.896 -34.156  1.00 49.17           C
ATOM   1714  C   CYS A1077      -8.411  -6.320 -35.566  1.00 54.41           C
ATOM   1715  O   CYS A1077      -9.104  -6.010 -36.535  1.00 56.34           O
ATOM   1716  CB  CYS A1077      -7.966  -4.688 -33.735  1.00 48.87           C
ATOM   1717  SG  CYS A1077      -8.625  -3.749 -32.342  1.00 66.67           S
ATOM   1718  N   ALA A1078      -7.290  -7.027 -35.672  1.00 55.00           N
ATOM   1719  CA  ALA A1078      -6.813  -7.513 -36.957  1.00 51.91           C
ATOM   1720  C   ALA A1078      -7.818  -8.475 -37.573  1.00 55.24           C
ATOM   1721  O   ALA A1078      -8.088  -8.416 -38.769  1.00 62.47           O
ATOM   1722  CB  ALA A1078      -5.462  -8.186 -36.799  1.00 53.54           C
ATOM   1723  N   ASP A1079      -8.375  -9.356 -36.752  1.00 59.32           N
ATOM   1724  CA  ASP A1079      -9.369 -10.311 -37.230  1.00 64.31           C
ATOM   1725  C   ASP A1079     -10.692  -9.625 -37.572  1.00 61.34           C
ATOM   1726  O   ASP A1079     -11.427 -10.078 -38.448  1.00 62.14           O
ATOM   1727  CB  ASP A1079      -9.595 -11.413 -36.195  1.00 72.14           C
ATOM   1728  CG  ASP A1079      -8.374 -12.289 -36.003  1.00 77.58           C
ATOM   1729  OD1 ASP A1079      -7.617 -12.469 -36.978  1.00 77.39           O
ATOM   1730  OD2 ASP A1079      -8.171 -12.799 -34.880  1.00 82.11           O
ATOM   1731  N   LEU A1080     -10.987  -8.531 -36.880  1.00 54.42           N
ATOM   1732  CA  LEU A1080     -12.204  -7.775 -37.139  1.00 51.74           C
ATOM   1733  C   LEU A1080     -12.205  -7.166 -38.539  1.00 55.31           C
ATOM   1734  O   LEU A1080     -13.186  -7.287 -39.269  1.00 59.19           O
ATOM   1735  CB  LEU A1080     -12.392  -6.682 -36.087  1.00 50.29           C
ATOM   1736  CG  LEU A1080     -13.609  -5.778 -36.276  1.00 53.27           C
ATOM   1737  CD1 LEU A1080     -14.881  -6.606 -36.415  1.00 48.51           C
ATOM   1738  CD2 LEU A1080     -13.721  -4.793 -35.120  1.00 55.93           C
ATOM   1739  N   VAL A1081     -11.104  -6.518 -38.912  1.00 51.41           N
ATOM   1740  CA  VAL A1081     -11.003  -5.877 -40.220  1.00 46.41           C
ATOM   1741  C   VAL A1081     -10.997  -6.923 -41.327  1.00 51.72           C
ATOM   1742  O   VAL A1081     -11.407  -6.654 -42.459  1.00 55.07           O
ATOM   1743  CB  VAL A1081      -9.749  -4.997 -40.330  1.00 42.21           C
ATOM   1744  CG1 VAL A1081      -9.731  -4.264 -41.669  1.00 43.07           C
ATOM   1745  CG2 VAL A1081      -9.706  -4.001 -39.188  1.00 36.28           C
ATOM   1746  N   MET A1082     -10.540  -8.122 -40.985  1.00 53.98           N
ATOM   1747  CA  MET A1082     -10.573  -9.248 -41.909  1.00 57.49           C
ATOM   1748  C   MET A1082     -11.999  -9.590 -42.327  1.00 65.70           C
ATOM   1749  O   MET A1082     -12.325  -9.592 -43.517  1.00 70.89           O
ATOM   1750  CB  MET A1082      -9.913 -10.461 -41.269  1.00 54.96           C
ATOM   1751  CG  MET A1082      -8.404 -10.404 -41.304  1.00 61.30           C
ATOM   1752  SD  MET A1082      -7.795 -11.227 -42.777  1.00 87.64           S
ATOM   1753  CE  MET A1082      -8.584 -12.820 -42.553  1.00 53.65           C
ATOM   1754  N   GLY A1083     -12.846  -9.868 -41.341  1.00 63.03           N
ATOM   1755  CA  GLY A1083     -14.220 -10.245 -41.597  1.00 35.20           C
ATOM   1756  C   GLY A1083     -15.101  -9.119 -42.107  1.00 50.23           C
ATOM   1757  O   GLY A1083     -16.184  -9.370 -42.615  1.00 52.44           O
ATOM   1758  N   LEU A1084     -14.654  -7.876 -41.971  1.00 51.99           N
ATOM   1759  CA  LEU A1084     -15.433  -6.746 -42.468  1.00 38.29           C
ATOM   1760  C   LEU A1084     -15.006  -6.350 -43.873  1.00 43.95           C
ATOM   1761  O   LEU A1084     -15.831  -6.259 -44.779  1.00 41.58           O
ATOM   1762  CB  LEU A1084     -15.309  -5.539 -41.538  1.00 42.66           C
ATOM   1763  CG  LEU A1084     -15.951  -5.647 -40.154  1.00 45.54           C
ATOM   1764  CD1 LEU A1084     -15.748  -4.354 -39.382  1.00 45.19           C
ATOM   1765  CD2 LEU A1084     -17.429  -5.979 -40.262  1.00 42.33           C
ATOM   1766  N   ALA A1085     -13.708  -6.120 -44.048  1.00 48.96           N
ATOM   1767  CA  ALA A1085     -13.177  -5.646 -45.322  1.00 52.37           C
ATOM   1768  C   ALA A1085     -12.644  -6.770 -46.209  1.00 51.65           C
ATOM   1769  O   ALA A1085     -13.070  -6.920 -47.353  1.00 58.41           O
ATOM   1770  CB  ALA A1085     -12.100  -4.596 -45.090  1.00 51.99           C
ATOM   1771  N   VAL A1086     -11.717  -7.563 -45.684  1.00 42.65           N
ATOM   1772  CA  VAL A1086     -11.057  -8.582 -46.497  1.00 45.08           C
ATOM   1773  C   VAL A1086     -11.976  -9.725 -46.940  1.00 50.91           C
ATOM   1774  O   VAL A1086     -12.168  -9.948 -48.134  1.00 52.50           O
ATOM   1775  CB  VAL A1086      -9.830  -9.173 -45.784  1.00 42.36           C
ATOM   1776  CG1 VAL A1086      -9.201 -10.273 -46.634  1.00 33.64           C
ATOM   1777  CG2 VAL A1086      -8.824  -8.077 -45.483  1.00 45.05           C
ATOM   1778  N   VAL A1087     -12.537 -10.449 -45.978  1.00 51.10           N
ATOM   1779  CA  VAL A1087     -13.310 -11.651 -46.289  1.00 52.22           C
ATOM   1780  C   VAL A1087     -14.549 -11.436 -47.171  1.00 54.26           C
ATOM   1781  O   VAL A1087     -14.744 -12.185 -48.131  1.00 57.92           O
ATOM   1782  CB  VAL A1087     -13.679 -12.454 -45.019  1.00 56.29           C
ATOM   1783  CG1 VAL A1087     -14.433 -13.714 -45.394  1.00 57.73           C
ATOM   1784  CG2 VAL A1087     -12.428 -12.807 -44.239  1.00 54.67           C
ATOM   1785  N   PRO A1088     -15.391 -10.426 -46.862  1.00 55.86           N
ATOM   1786  CA  PRO A1088     -16.576 -10.269 -47.719  1.00 54.68           C
ATOM   1787  C   PRO A1088     -16.235  -9.891 -49.162  1.00 54.39           C
ATOM   1788  O   PRO A1088     -16.790 -10.481 -50.091  1.00 50.84           O
ATOM   1789  CB  PRO A1088     -17.352  -9.127 -47.048  1.00 50.29           C
ATOM   1790  CG  PRO A1088     -16.874  -9.107 -45.655  1.00 53.13           C
ATOM   1791  CD  PRO A1088     -15.428  -9.497 -45.720  1.00 55.96           C
ATOM   1792  N   PHE A1089     -15.339  -8.924 -49.341  1.00 53.65           N
ATOM   1793  CA  PHE A1089     -14.976  -8.457 -50.675  1.00 51.08           C
ATOM   1794  C   PHE A1089     -14.311  -9.559 -51.486  1.00 48.61           C
ATOM   1795  O   PHE A1089     -14.455  -9.615 -52.707  1.00 48.38           O
ATOM   1796  CB  PHE A1089     -14.056  -7.241 -50.585  1.00 55.24           C
ATOM   1797  CG  PHE A1089     -14.776  -5.958 -50.288  1.00 61.50           C
ATOM   1798  CD1 PHE A1089     -15.323  -5.724 -49.034  1.00 61.49           C
ATOM   1799  CD2 PHE A1089     -14.895  -4.979 -51.261  1.00 61.35           C
ATOM   1800  CE1 PHE A1089     -15.981  -4.544 -48.758  1.00 60.76           C
ATOM   1801  CE2 PHE A1089     -15.550  -3.797 -50.992  1.00 63.21           C
ATOM   1802  CZ  PHE A1089     -16.095  -3.579 -49.739  1.00 63.80           C
ATOM   1803  N   GLY A1090     -13.581 -10.432 -50.800  1.00 44.74           N
ATOM   1804  CA  GLY A1090     -12.971 -11.582 -51.437  1.00 41.81           C
ATOM   1805  C   GLY A1090     -14.029 -12.578 -51.860  1.00 45.32           C
ATOM   1806  O   GLY A1090     -13.912 -13.216 -52.901  1.00 43.87           O
ATOM   1807  N   ALA A1091     -15.069 -12.706 -51.043  1.00 49.65           N
ATOM   1808  CA  ALA A1091     -16.181 -13.598 -51.348  1.00 50.06           C
ATOM   1809  C   ALA A1091     -16.911 -13.145 -52.613  1.00 50.76           C
ATOM   1810  O   ALA A1091     -17.242 -13.960 -53.474  1.00 54.60           O
ATOM   1811  CB  ALA A1091     -17.142 -13.672 -50.167  1.00 45.50           C
ATOM   1812  N   ALA A1092     -17.152 -11.843 -52.721  1.00 44.29           N
ATOM   1813  CA  ALA A1092     -17.813 -11.282 -53.893  1.00 46.41           C
ATOM   1814  C   ALA A1092     -16.949 -11.432 -55.143  1.00 49.92           C
ATOM   1815  O   ALA A1092     -17.458 -11.674 -56.236  1.00 55.58           O
ATOM   1816  CB  ALA A1092     -18.160  -9.820 -53.657  1.00 41.64           C
ATOM   1817  N   HIS A1093     -15.640 -11.285 -54.970  1.00 48.25           N
ATOM   1818  CA  HIS A1093     -14.685 -11.449 -56.058  1.00 49.31           C
ATOM   1819  C   HIS A1093     -14.738 -12.859 -56.657  1.00 51.31           C
ATOM   1820  O   HIS A1093     -14.654 -13.033 -57.874  1.00 58.09           O
ATOM   1821  CB  HIS A1093     -13.274 -11.150 -55.550  1.00 53.51           C
ATOM   1822  CG  HIS A1093     -12.227 -11.172 -56.617  1.00 60.60           C
ATOM   1823  ND1 HIS A1093     -11.513 -12.308 -56.938  1.00 66.76           N
ATOM   1824  CD2 HIS A1093     -11.765 -10.197 -57.434  1.00 64.67           C
ATOM   1825  CE1 HIS A1093     -10.660 -12.030 -57.905  1.00 70.23           C
ATOM   1826  NE2 HIS A1093     -10.795 -10.755 -58.227  1.00 68.68           N
ATOM   1827  N   ILE A1094     -14.877 -13.858 -55.792  1.00 46.17           N
ATOM   1828  CA  ILE A1094     -14.910 -15.254 -56.211  1.00 44.19           C
ATOM   1829  C   ILE A1094     -16.266 -15.630 -56.796  1.00 50.20           C
ATOM   1830  O   ILE A1094     -16.344 -16.297 -57.831  1.00 54.69           O
ATOM   1831  CB  ILE A1094     -14.615 -16.195 -55.024  1.00 44.82           C
ATOM   1832  CG1 ILE A1094     -13.190 -15.981 -54.507  1.00 42.29           C
ATOM   1833  CG2 ILE A1094     -14.835 -17.653 -55.417  1.00 45.31           C
ATOM   1834  CD1 ILE A1094     -12.873 -16.771 -53.248  1.00 41.78           C
ATOM   1835  N   LEU A1095     -17.333 -15.205 -56.124  1.00 51.89           N
ATOM   1836  CA  LEU A1095     -18.690 -15.563 -56.528  1.00 54.21           C
ATOM   1837  C   LEU A1095     -19.074 -14.953 -57.874  1.00 56.45           C
ATOM   1838  O   LEU A1095     -19.566 -15.651 -58.759  1.00 56.82           O
ATOM   1839  CB  LEU A1095     -19.704 -15.178 -55.442  1.00 52.34           C
ATOM   1840  CG  LEU A1095     -19.679 -16.055 -54.183  1.00 52.22           C
ATOM   1841  CD1 LEU A1095     -20.556 -15.492 -53.064  1.00 51.63           C
ATOM   1842  CD2 LEU A1095     -20.093 -17.482 -54.522  1.00 53.35           C
ATOM   1843  N   THR A1096     -18.825 -13.657 -58.032  1.00 59.58           N
ATOM   1844  CA  THR A1096     -19.196 -12.952 -59.254  1.00 66.50           C
ATOM   1845  C   THR A1096     -18.164 -13.118 -60.371  1.00 68.76           C
ATOM   1846  O   THR A1096     -18.283 -12.499 -61.431  1.00 69.60           O
ATOM   1847  CB  THR A1096     -19.414 -11.455 -58.987  1.00 68.06           C
ATOM   1848  OG1 THR A1096     -18.162 -10.843 -58.657  1.00 70.10           O
ATOM   1849  CG2 THR A1096     -20.383 -11.264 -57.835  1.00 67.01           C
ATOM   1850  N   LYS A1097     -17.149 -13.942 -60.117  1.00 69.42           N
ATOM   1851  CA  LYS A1097     -16.095 -14.262 -61.090  1.00 70.23           C
ATOM   1852  C   LYS A1097     -15.206 -13.080 -61.498  1.00 65.85           C
ATOM   1853  O   LYS A1097     -14.173 -13.278 -62.133  1.00 67.34           O
ATOM   1854  CB  LYS A1097     -16.676 -14.924 -62.347  1.00 77.30           C
ATOM   1855  CG  LYS A1097     -17.667 -16.047 -62.088  1.00 85.74           C
ATOM   1856  CD  LYS A1097     -17.019 -17.231 -61.399  1.00 91.65           C
ATOM   1857  CE  LYS A1097     -17.987 -18.401 -61.320  1.00 99.27           C
ATOM   1858  NZ  LYS A1097     -19.289 -18.008 -60.709  1.00102.78           N
ATOM   1859  N   THR A1098     -15.609 -11.859 -61.153  1.00 62.77           N
ATOM   1860  CA  THR A1098     -14.850 -10.667 -61.530  1.00 58.84           C
ATOM   1861  C   THR A1098     -14.700  -9.690 -60.371  1.00 55.48           C
ATOM   1862  O   THR A1098     -15.124  -9.968 -59.247  1.00 54.70           O
ATOM   1863  CB  THR A1098     -15.494  -9.912 -62.719  1.00 62.03           C
ATOM   1864  OG1 THR A1098     -16.818  -9.494 -62.367  1.00 64.11           O
ATOM   1865  CG2 THR A1098     -15.556 -10.793 -63.960  1.00 65.14           C
ATOM   1866  N   TRP A1099     -14.095  -8.541 -60.660  1.00 51.55           N
ATOM   1867  CA  TRP A1099     -13.885  -7.500 -59.660  1.00 49.68           C
ATOM   1868  C   TRP A1099     -14.511  -6.188 -60.121  1.00 53.45           C
ATOM   1869  O   TRP A1099     -14.182  -5.680 -61.191  1.00 56.50           O
ATOM   1870  CB  TRP A1099     -12.390  -7.305 -59.396  1.00 46.28           C
ATOM   1871  CG  TRP A1099     -12.083  -6.158 -58.478  1.00 46.95           C
ATOM   1872  CD1 TRP A1099     -11.718  -4.893 -58.840  1.00 49.08           C
ATOM   1873  CD2 TRP A1099     -12.116  -6.171 -57.046  1.00 45.03           C
ATOM   1874  NE1 TRP A1099     -11.519  -4.119 -57.721  1.00 48.82           N
ATOM   1875  CE2 TRP A1099     -11.756  -4.881 -56.607  1.00 48.51           C
ATOM   1876  CE3 TRP A1099     -12.411  -7.148 -56.091  1.00 43.83           C
ATOM   1877  CZ2 TRP A1099     -11.686  -4.543 -55.253  1.00 48.16           C
ATOM   1878  CZ3 TRP A1099     -12.340  -6.812 -54.749  1.00 46.85           C
ATOM   1879  CH2 TRP A1099     -11.981  -5.520 -54.343  1.00 45.41           C
ATOM   1880  N   THR A1100     -15.404  -5.635 -59.304  1.00 55.15           N
ATOM   1881  CA  THR A1100     -16.176  -4.462 -59.709  1.00 55.80           C
ATOM   1882  C   THR A1100     -15.929  -3.213 -58.866  1.00 61.12           C
ATOM   1883  O   THR A1100     -16.859  -2.455 -58.600  1.00 69.47           O
ATOM   1884  CB  THR A1100     -17.680  -4.765 -59.686  1.00 55.16           C
ATOM   1885  OG1 THR A1100     -18.058  -5.201 -58.376  1.00 55.06           O
ATOM   1886  CG2 THR A1100     -18.008  -5.856 -60.678  1.00 61.22           C
ATOM   1887  N   PHE A1101     -14.684  -2.989 -58.454  1.00 56.83           N
ATOM   1888  CA  PHE A1101     -14.358  -1.798 -57.672  1.00 53.89           C
ATOM   1889  C   PHE A1101     -13.128  -1.057 -58.217  1.00 51.14           C
ATOM   1890  O   PHE A1101     -12.479  -0.290 -57.503  1.00 49.35           O
ATOM   1891  CB  PHE A1101     -14.179  -2.157 -56.192  1.00 57.44           C
ATOM   1892  CG  PHE A1101     -15.376  -2.846 -55.582  1.00 59.34           C
ATOM   1893  CD1 PHE A1101     -16.451  -2.111 -55.111  1.00 59.46           C
ATOM   1894  CD2 PHE A1101     -15.422  -4.228 -55.480  1.00 59.69           C
ATOM   1895  CE1 PHE A1101     -17.551  -2.741 -54.552  1.00 58.98           C
ATOM   1896  CE2 PHE A1101     -16.521  -4.866 -54.922  1.00 59.92           C
ATOM   1897  CZ  PHE A1101     -17.585  -4.120 -54.458  1.00 59.10           C
ATOM   1898  N   GLY A1102     -12.815  -1.288 -59.489  1.00 52.07           N
ATOM   1899  CA  GLY A1102     -11.686  -0.634 -60.125  1.00 52.41           C
ATOM   1900  C   GLY A1102     -10.340  -1.070 -59.576  1.00 54.40           C
ATOM   1901  O   GLY A1102     -10.274  -1.861 -58.632  1.00 51.29           O
ATOM   1902  N   ASN A1103      -9.266  -0.538 -60.160  1.00 59.48           N
ATOM   1903  CA  ASN A1103      -7.903  -0.929 -59.791  1.00 59.48           C
ATOM   1904  C   ASN A1103      -7.431  -0.412 -58.436  1.00 59.76           C
ATOM   1905  O   ASN A1103      -6.658  -1.081 -57.749  1.00 58.34           O
ATOM   1906  CB  ASN A1103      -6.903  -0.505 -60.871  1.00 59.38           C
ATOM   1907  CG  ASN A1103      -6.979  -1.375 -62.109  1.00 61.43           C
ATOM   1908  OD1 ASN A1103      -7.322  -2.557 -62.032  1.00 66.02           O
ATOM   1909  ND2 ASN A1103      -6.656  -0.796 -63.260  1.00 56.47           N
ATOM   1910  N   PHE A1104      -7.885   0.778 -58.057  1.00 62.34           N
ATOM   1911  CA  PHE A1104      -7.427   1.381 -56.811  1.00 66.59           C
ATOM   1912  C   PHE A1104      -7.864   0.583 -55.588  1.00 70.03           C
ATOM   1913  O   PHE A1104      -7.068   0.331 -54.681  1.00 74.20           O
ATOM   1914  CB  PHE A1104      -7.903   2.826 -56.682  1.00 66.00           C
ATOM   1915  CG  PHE A1104      -7.601   3.433 -55.344  1.00 64.63           C
ATOM   1916  CD1 PHE A1104      -6.297   3.730 -54.986  1.00 64.47           C
ATOM   1917  CD2 PHE A1104      -8.618   3.690 -54.437  1.00 65.51           C
ATOM   1918  CE1 PHE A1104      -6.012   4.281 -53.750  1.00 66.49           C
ATOM   1919  CE2 PHE A1104      -8.342   4.242 -53.200  1.00 64.60           C
ATOM   1920  CZ  PHE A1104      -7.037   4.538 -52.855  1.00 66.43           C
ATOM   1921  N   TRP A1105      -9.131   0.188 -55.567  1.00 65.00           N
ATOM   1922  CA  TRP A1105      -9.661  -0.562 -54.438  1.00 59.96           C
ATOM   1923  C   TRP A1105      -9.230  -2.018 -54.500  1.00 58.67           C
ATOM   1924  O   TRP A1105      -9.308  -2.738 -53.510  1.00 60.37           O
ATOM   1925  CB  TRP A1105     -11.184  -0.432 -54.366  1.00 62.44           C
ATOM   1926  CG  TRP A1105     -11.621   0.986 -54.130  1.00 68.34           C
ATOM   1927  CD1 TRP A1105     -12.179   1.836 -55.040  1.00 73.46           C
ATOM   1928  CD2 TRP A1105     -11.501   1.727 -52.910  1.00 68.99           C
ATOM   1929  NE1 TRP A1105     -12.428   3.056 -54.457  1.00 76.38           N
ATOM   1930  CE2 TRP A1105     -12.019   3.015 -53.151  1.00 73.45           C
ATOM   1931  CE3 TRP A1105     -11.011   1.424 -51.635  1.00 66.10           C
ATOM   1932  CZ2 TRP A1105     -12.062   3.997 -52.165  1.00 74.69           C
ATOM   1933  CZ3 TRP A1105     -11.054   2.400 -50.658  1.00 67.84           C
ATOM   1934  CH2 TRP A1105     -11.576   3.672 -50.928  1.00 71.38           C
ATOM   1935  N   CYS A1106      -8.763  -2.445 -55.668  1.00 55.73           N
ATOM   1936  CA  CYS A1106      -8.247  -3.796 -55.826  1.00 49.97           C
ATOM   1937  C   CYS A1106      -6.923  -3.946 -55.075  1.00 51.26           C
ATOM   1938  O   CYS A1106      -6.695  -4.942 -54.389  1.00 52.08           O
ATOM   1939  CB  CYS A1106      -8.085  -4.143 -57.310  1.00 47.23           C
ATOM   1940  SG  CYS A1106      -6.919  -5.477 -57.639  1.00 49.98           S
ATOM   1941  N   GLU A1107      -6.059  -2.944 -55.196  1.00 52.80           N
ATOM   1942  CA  GLU A1107      -4.772  -2.973 -54.510  1.00 52.26           C
ATOM   1943  C   GLU A1107      -4.891  -2.424 -53.094  1.00 48.48           C
ATOM   1944  O   GLU A1107      -4.057  -2.714 -52.239  1.00 48.12           O
ATOM   1945  CB  GLU A1107      -3.700  -2.217 -55.304  1.00 53.69           C
ATOM   1946  CG  GLU A1107      -3.240  -2.949 -56.559  1.00 58.22           C
ATOM   1947  CD  GLU A1107      -2.190  -2.182 -57.337  1.00 63.80           C
ATOM   1948  OE1 GLU A1107      -1.384  -2.827 -58.046  1.00 59.26           O
ATOM   1949  OE2 GLU A1107      -2.173  -0.934 -57.244  1.00 70.46           O
ATOM   1950  N   PHE A1108      -5.928  -1.632 -52.846  1.00 47.34           N
ATOM   1951  CA  PHE A1108      -6.203  -1.182 -51.490  1.00 49.08           C
ATOM   1952  C   PHE A1108      -6.698  -2.352 -50.653  1.00 46.29           C
ATOM   1953  O   PHE A1108      -6.236  -2.567 -49.535  1.00 44.66           O
ATOM   1954  CB  PHE A1108      -7.233  -0.055 -51.467  1.00 50.87           C
ATOM   1955  CG  PHE A1108      -7.334   0.634 -50.135  1.00 52.26           C
ATOM   1956  CD1 PHE A1108      -8.179   0.148 -49.147  1.00 48.84           C
ATOM   1957  CD2 PHE A1108      -6.570   1.757 -49.863  1.00 51.64           C
ATOM   1958  CE1 PHE A1108      -8.266   0.776 -47.918  1.00 42.93           C
ATOM   1959  CE2 PHE A1108      -6.652   2.389 -48.633  1.00 48.35           C
ATOM   1960  CZ  PHE A1108      -7.501   1.896 -47.660  1.00 41.99           C
ATOM   1961  N   TRP A1109      -7.644  -3.103 -51.206  1.00 45.80           N
ATOM   1962  CA  TRP A1109      -8.145  -4.311 -50.564  1.00 43.76           C
ATOM   1963  C   TRP A1109      -7.026  -5.328 -50.356  1.00 39.05           C
ATOM   1964  O   TRP A1109      -6.855  -5.844 -49.255  1.00 38.05           O
ATOM   1965  CB  TRP A1109      -9.286  -4.911 -51.387  1.00 46.53           C
ATOM   1966  CG  TRP A1109      -9.658  -6.298 -51.013  1.00 49.38           C
ATOM   1967  CD1 TRP A1109     -10.216  -6.714 -49.839  1.00 50.45           C
ATOM   1968  CD2 TRP A1109      -9.524  -7.462 -51.830  1.00 50.94           C
ATOM   1969  NE1 TRP A1109     -10.425  -8.073 -49.872  1.00 50.06           N
ATOM   1970  CE2 TRP A1109     -10.008  -8.555 -51.084  1.00 49.83           C
ATOM   1971  CE3 TRP A1109      -9.038  -7.687 -53.120  1.00 53.59           C
ATOM   1972  CZ2 TRP A1109     -10.016  -9.853 -51.585  1.00 53.62           C
ATOM   1973  CZ3 TRP A1109      -9.053  -8.972 -53.616  1.00 54.86           C
ATOM   1974  CH2 TRP A1109      -9.536 -10.041 -52.852  1.00 55.44           C
ATOM   1975  N   THR A1110      -6.261  -5.597 -51.411  1.00 41.57           N
ATOM   1976  CA  THR A1110      -5.100  -6.487 -51.329  1.00 45.95           C
ATOM   1977  C   THR A1110      -4.132  -6.055 -50.219  1.00 46.40           C
ATOM   1978  O   THR A1110      -3.544  -6.891 -49.533  1.00 39.86           O
ATOM   1979  CB  THR A1110      -4.360  -6.583 -52.696  1.00 42.37           C
ATOM   1980  OG1 THR A1110      -5.147  -7.350 -53.617  1.00 38.97           O
ATOM   1981  CG2 THR A1110      -3.007  -7.255 -52.547  1.00 42.71           C
ATOM   1982  N   SER A1111      -3.996  -4.745 -50.036  1.00 52.86           N
ATOM   1983  CA  SER A1111      -3.152  -4.187 -48.984  1.00 53.71           C
ATOM   1984  C   SER A1111      -3.717  -4.486 -47.597  1.00 55.27           C
ATOM   1985  O   SER A1111      -2.971  -4.834 -46.681  1.00 61.27           O
ATOM   1986  CB  SER A1111      -2.998  -2.675 -49.166  1.00 56.21           C
ATOM   1987  OG  SER A1111      -2.538  -2.360 -50.468  1.00 57.99           O
ATOM   1988  N   ILE A1112      -5.032  -4.345 -47.445  1.00 50.06           N
ATOM   1989  CA  ILE A1112      -5.697  -4.658 -46.180  1.00 51.68           C
ATOM   1990  C   ILE A1112      -5.566  -6.147 -45.841  1.00 50.35           C
ATOM   1991  O   ILE A1112      -5.393  -6.511 -44.679  1.00 56.61           O
ATOM   1992  CB  ILE A1112      -7.196  -4.271 -46.198  1.00 55.29           C
ATOM   1993  CG1 ILE A1112      -7.383  -2.792 -46.531  1.00 61.43           C
ATOM   1994  CG2 ILE A1112      -7.839  -4.553 -44.862  1.00 53.02           C
ATOM   1995  CD1 ILE A1112      -8.841  -2.387 -46.641  1.00 62.53           C
ATOM   1996  N   ASP A1113      -5.653  -6.994 -46.866  1.00 41.74           N
ATOM   1997  CA  ASP A1113      -5.481  -8.440 -46.729  1.00 38.75           C
ATOM   1998  C   ASP A1113      -4.163  -8.752 -46.041  1.00 42.03           C
ATOM   1999  O   ASP A1113      -4.138  -9.294 -44.936  1.00 47.91           O
ATOM   2000  CB  ASP A1113      -5.510  -9.096 -48.116  1.00 48.01           C
ATOM   2001  CG  ASP A1113      -5.619 -10.614 -48.058  1.00 54.29           C
ATOM   2002  OD1 ASP A1113      -5.008 -11.239 -47.168  1.00 51.73           O
ATOM   2003  OD2 ASP A1113      -6.320 -11.188 -48.916  1.00 60.63           O
ATOM   2004  N   VAL A1114      -3.067  -8.398 -46.705  1.00 43.75           N
ATOM   2005  CA  VAL A1114      -1.736  -8.694 -46.200  1.00 44.83           C
ATOM   2006  C   VAL A1114      -1.474  -7.985 -44.875  1.00 45.70           C
ATOM   2007  O   VAL A1114      -0.813  -8.536 -43.994  1.00 47.27           O
ATOM   2008  CB  VAL A1114      -0.644  -8.321 -47.222  1.00 46.34           C
ATOM   2009  CG1 VAL A1114       0.716  -8.821 -46.755  1.00 41.99           C
ATOM   2010  CG2 VAL A1114      -0.976  -8.910 -48.577  1.00 46.92           C
ATOM   2011  N   LEU A1115      -2.001  -6.772 -44.731  1.00 43.90           N
ATOM   2012  CA  LEU A1115      -1.818  -6.013 -43.495  1.00 46.27           C
ATOM   2013  C   LEU A1115      -2.375  -6.745 -42.277  1.00 46.68           C
ATOM   2014  O   LEU A1115      -1.696  -6.882 -41.263  1.00 47.96           O
ATOM   2015  CB  LEU A1115      -2.465  -4.633 -43.596  1.00 46.07           C
ATOM   2016  CG  LEU A1115      -2.495  -3.844 -42.285  1.00 44.10           C
ATOM   2017  CD1 LEU A1115      -1.163  -3.148 -42.032  1.00 41.54           C
ATOM   2018  CD2 LEU A1115      -3.650  -2.852 -42.273  1.00 43.63           C
ATOM   2019  N   CYS A1116      -3.612  -7.214 -42.379  1.00 45.01           N
ATOM   2020  CA  CYS A1116      -4.271  -7.843 -41.241  1.00 42.83           C
ATOM   2021  C   CYS A1116      -3.736  -9.242 -40.964  1.00 46.27           C
ATOM   2022  O   CYS A1116      -3.659  -9.657 -39.811  1.00 54.77           O
ATOM   2023  CB  CYS A1116      -5.791  -7.869 -41.430  1.00 34.77           C
ATOM   2024  SG  CYS A1116      -6.524  -6.227 -41.585  1.00 63.21           S
ATOM   2025  N   VAL A1117      -3.373  -9.969 -42.016  1.00 37.66           N
ATOM   2026  CA  VAL A1117      -2.815 -11.306 -41.842  1.00 35.83           C
ATOM   2027  C   VAL A1117      -1.466 -11.217 -41.124  1.00 45.17           C
ATOM   2028  O   VAL A1117      -1.147 -12.046 -40.272  1.00 51.16           O
ATOM   2029  CB  VAL A1117      -2.663 -12.050 -43.192  1.00 33.90           C
ATOM   2030  CG1 VAL A1117      -1.866 -13.335 -43.014  1.00 36.44           C
ATOM   2031  CG2 VAL A1117      -4.023 -12.354 -43.798  1.00 29.12           C
ATOM   2032  N   THR A1118      -0.683 -10.196 -41.459  1.00 46.12           N
ATOM   2033  CA  THR A1118       0.600  -9.966 -40.801  1.00 49.78           C
ATOM   2034  C   THR A1118       0.390  -9.593 -39.330  1.00 51.35           C
ATOM   2035  O   THR A1118       0.923 -10.247 -38.434  1.00 52.89           O
ATOM   2036  CB  THR A1118       1.423  -8.869 -41.525  1.00 39.29           C
ATOM   2037  OG1 THR A1118       1.647  -9.261 -42.886  1.00 39.36           O
ATOM   2038  CG2 THR A1118       2.765  -8.643 -40.837  1.00 30.75           C
ATOM   2039  N   ALA A1119      -0.409  -8.555 -39.095  1.00 51.59           N
ATOM   2040  CA  ALA A1119      -0.714  -8.078 -37.745  1.00 49.60           C
ATOM   2041  C   ALA A1119      -1.340  -9.147 -36.843  1.00 50.71           C
ATOM   2042  O   ALA A1119      -1.118  -9.154 -35.631  1.00 49.55           O
ATOM   2043  CB  ALA A1119      -1.614  -6.847 -37.813  1.00 45.16           C
ATOM   2044  N   SER A1120      -2.126 -10.040 -37.437  1.00 50.60           N
ATOM   2045  CA  SER A1120      -2.753 -11.133 -36.699  1.00 47.13           C
ATOM   2046  C   SER A1120      -1.711 -12.157 -36.243  1.00 50.94           C
ATOM   2047  O   SER A1120      -1.548 -12.390 -35.042  1.00 56.44           O
ATOM   2048  CB  SER A1120      -3.840 -11.798 -37.555  1.00 42.14           C
ATOM   2049  OG  SER A1120      -4.343 -12.981 -36.957  1.00 42.69           O
ATOM   2050  N   ILE A1121      -0.996 -12.746 -37.200  1.00 44.81           N
ATOM   2051  CA  ILE A1121       0.005 -13.771 -36.905  1.00 44.32           C
ATOM   2052  C   ILE A1121       1.178 -13.269 -36.053  1.00 47.67           C
ATOM   2053  O   ILE A1121       1.632 -13.968 -35.145  1.00 54.56           O
ATOM   2054  CB  ILE A1121       0.543 -14.420 -38.193  1.00 45.94           C
ATOM   2055  CG1 ILE A1121      -0.606 -15.048 -38.984  1.00 50.29           C
ATOM   2056  CG2 ILE A1121       1.589 -15.470 -37.863  1.00 42.95           C
ATOM   2057  CD1 ILE A1121      -0.199 -15.600 -40.326  1.00 50.39           C
ATOM   2058  N   GLU A1122       1.666 -12.065 -36.335  1.00 43.60           N
ATOM   2059  CA  GLU A1122       2.730 -11.481 -35.518  1.00 42.24           C
ATOM   2060  C   GLU A1122       2.275 -11.250 -34.080  1.00 48.42           C
ATOM   2061  O   GLU A1122       3.077 -11.330 -33.152  1.00 50.26           O
ATOM   2062  CB  GLU A1122       3.246 -10.173 -36.120  1.00 38.74           C
ATOM   2063  CG  GLU A1122       4.292 -10.346 -37.216  1.00 42.27           C
ATOM   2064  CD  GLU A1122       4.776  -9.011 -37.761  1.00 53.91           C
ATOM   2065  OE1 GLU A1122       4.551  -7.982 -37.086  1.00 57.29           O
ATOM   2066  OE2 GLU A1122       5.373  -8.986 -38.862  1.00 56.63           O
ATOM   2067  N   THR A1123       0.988 -10.966 -33.896  1.00 50.25           N
ATOM   2068  CA  THR A1123       0.436 -10.809 -32.550  1.00 44.80           C
ATOM   2069  C   THR A1123       0.341 -12.157 -31.830  1.00 44.23           C
ATOM   2070  O   THR A1123       0.660 -12.249 -30.646  1.00 49.60           O
ATOM   2071  CB  THR A1123      -0.935 -10.103 -32.561  1.00 39.04           C
ATOM   2072  OG1 THR A1123      -0.785  -8.771 -33.069  1.00 36.09           O
ATOM   2073  CG2 THR A1123      -1.511 -10.032 -31.157  1.00 37.53           C
ATOM   2074  N   LEU A1124      -0.083 -13.197 -32.550  1.00 38.64           N
ATOM   2075  CA  LEU A1124      -0.082 -14.560 -32.014  1.00 42.52           C
ATOM   2076  C   LEU A1124       1.310 -14.909 -31.512  1.00 49.18           C
ATOM   2077  O   LEU A1124       1.474 -15.568 -30.487  1.00 54.80           O
ATOM   2078  CB  LEU A1124      -0.481 -15.565 -33.092  1.00 31.78           C
ATOM   2079  CG  LEU A1124      -1.886 -15.468 -33.678  1.00 38.74           C
ATOM   2080  CD1 LEU A1124      -2.023 -16.421 -34.854  1.00 41.77           C
ATOM   2081  CD2 LEU A1124      -2.930 -15.776 -32.627  1.00 37.71           C
ATOM   2082  N   CYS A1125       2.308 -14.457 -32.261  1.00 46.98           N
ATOM   2083  CA  CYS A1125       3.702 -14.609 -31.886  1.00 47.49           C
ATOM   2084  C   CYS A1125       4.035 -13.811 -30.619  1.00 46.66           C
ATOM   2085  O   CYS A1125       4.657 -14.339 -29.695  1.00 49.64           O
ATOM   2086  CB  CYS A1125       4.597 -14.177 -33.048  1.00 33.36           C
ATOM   2087  SG  CYS A1125       6.340 -14.198 -32.664  1.00 52.93           S
ATOM   2088  N   VAL A1126       3.616 -12.545 -30.581  1.00 40.48           N
ATOM   2089  CA  VAL A1126       3.845 -11.689 -29.420  1.00 40.67           C
ATOM   2090  C   VAL A1126       3.174 -12.253 -28.168  1.00 42.58           C
ATOM   2091  O   VAL A1126       3.754 -12.235 -27.081  1.00 38.97           O
ATOM   2092  CB  VAL A1126       3.346 -10.251 -29.659  1.00 44.89           C
ATOM   2093  CG1 VAL A1126       3.284  -9.477 -28.346  1.00 48.89           C
ATOM   2094  CG2 VAL A1126       4.238  -9.539 -30.659  1.00 36.47           C
ATOM   2095  N   ILE A1127       1.960 -12.767 -28.332  1.00 45.68           N
ATOM   2096  CA  ILE A1127       1.230 -13.385 -27.231  1.00 37.65           C
ATOM   2097  C   ILE A1127       1.978 -14.590 -26.662  1.00 45.57           C
ATOM   2098  O   ILE A1127       2.087 -14.737 -25.445  1.00 50.35           O
ATOM   2099  CB  ILE A1127      -0.192 -13.789 -27.658  1.00 44.62           C
ATOM   2100  CG1 ILE A1127      -1.053 -12.539 -27.873  1.00 36.84           C
ATOM   2101  CG2 ILE A1127      -0.833 -14.696 -26.620  1.00 45.16           C
ATOM   2102  CD1 ILE A1127      -2.388 -12.816 -28.517  1.00 36.10           C
ATOM   2103  N   ALA A1128       2.507 -15.435 -27.542  1.00 45.01           N
ATOM   2104  CA  ALA A1128       3.286 -16.602 -27.124  1.00 49.00           C
ATOM   2105  C   ALA A1128       4.492 -16.208 -26.273  1.00 55.38           C
ATOM   2106  O   ALA A1128       4.768 -16.826 -25.241  1.00 56.74           O
ATOM   2107  CB  ALA A1128       3.737 -17.396 -28.333  1.00 50.88           C
ATOM   2108  N   VAL A1129       5.208 -15.180 -26.715  1.00 56.24           N
ATOM   2109  CA  VAL A1129       6.333 -14.644 -25.958  1.00 53.05           C
ATOM   2110  C   VAL A1129       5.856 -14.037 -24.635  1.00 54.10           C
ATOM   2111  O   VAL A1129       6.447 -14.277 -23.580  1.00 56.52           O
ATOM   2112  CB  VAL A1129       7.132 -13.619 -26.797  1.00 47.07           C
ATOM   2113  CG1 VAL A1129       7.765 -12.552 -25.918  1.00 42.75           C
ATOM   2114  CG2 VAL A1129       8.186 -14.337 -27.626  1.00 44.10           C
ATOM   2115  N   ASP A1130       4.771 -13.272 -24.703  1.00 52.53           N
ATOM   2116  CA  ASP A1130       4.162 -12.671 -23.522  1.00 52.20           C
ATOM   2117  C   ASP A1130       3.852 -13.714 -22.459  1.00 51.52           C
ATOM   2118  O   ASP A1130       4.208 -13.550 -21.292  1.00 52.79           O
ATOM   2119  CB  ASP A1130       2.873 -11.947 -23.911  1.00 56.78           C
ATOM   2120  CG  ASP A1130       2.061 -11.522 -22.710  1.00 64.98           C
ATOM   2121  OD1 ASP A1130       1.188 -12.305 -22.274  1.00 63.64           O
ATOM   2122  OD2 ASP A1130       2.297 -10.405 -22.203  1.00 73.96           O
ATOM   2123  N   ARG A1131       3.191 -14.788 -22.877  1.00 52.77           N
ATOM   2124  CA  ARG A1131       2.791 -15.853 -21.970  1.00 44.60           C
ATOM   2125  C   ARG A1131       3.987 -16.653 -21.465  1.00 53.23           C
ATOM   2126  O   ARG A1131       3.936 -17.226 -20.378  1.00 57.22           O
ATOM   2127  CB  ARG A1131       1.768 -16.779 -22.634  1.00 44.91           C
ATOM   2128  CG  ARG A1131       0.430 -16.121 -22.925  1.00 42.60           C
ATOM   2129  CD  ARG A1131      -0.068 -15.319 -21.729  1.00 44.27           C
ATOM   2130  NE  ARG A1131      -0.288 -16.141 -20.540  1.00 45.95           N
ATOM   2131  CZ  ARG A1131      -0.521 -15.645 -19.328  1.00 51.65           C
ATOM   2132  NH1 ARG A1131      -0.557 -14.331 -19.150  1.00 49.90           N
ATOM   2133  NH2 ARG A1131      -0.712 -16.459 -18.297  1.00 49.47           N
ATOM   2134  N   TYR A1132       5.063 -16.693 -22.246  1.00 50.70           N
ATOM   2135  CA  TYR A1132       6.283 -17.358 -21.793  1.00 51.58           C
ATOM   2136  C   TYR A1132       6.863 -16.648 -20.576  1.00 52.64           C
ATOM   2137  O   TYR A1132       7.168 -17.276 -19.567  1.00 51.89           O
ATOM   2138  CB  TYR A1132       7.332 -17.417 -22.902  1.00 46.03           C
ATOM   2139  CG  TYR A1132       8.670 -17.930 -22.425  1.00 63.15           C
ATOM   2140  CD1 TYR A1132       8.862 -19.280 -22.164  1.00 65.46           C
ATOM   2141  CD2 TYR A1132       9.741 -17.065 -22.226  1.00 49.03           C
ATOM   2142  CE1 TYR A1132      10.084 -19.757 -21.719  1.00 67.35           C
ATOM   2143  CE2 TYR A1132      10.966 -17.532 -21.780  1.00 66.97           C
ATOM   2144  CZ  TYR A1132      11.131 -18.879 -21.528  1.00 67.82           C
ATOM   2145  OH  TYR A1132      12.344 -19.353 -21.085  1.00 72.10           O
ATOM   2146  N   PHE A1133       7.012 -15.333 -20.683  1.00 48.89           N
ATOM   2147  CA  PHE A1133       7.545 -14.537 -19.589  1.00 64.46           C
ATOM   2148  C   PHE A1133       6.546 -14.436 -18.448  1.00 63.51           C
ATOM   2149  O   PHE A1133       6.927 -14.383 -17.281  1.00 66.14           O
ATOM   2150  CB  PHE A1133       7.939 -13.145 -20.083  1.00 69.57           C
ATOM   2151  CG  PHE A1133       9.194 -13.134 -20.905  1.00 76.54           C
ATOM   2152  CD1 PHE A1133      10.257 -13.962 -20.576  1.00 80.00           C
ATOM   2153  CD2 PHE A1133       9.308 -12.309 -22.011  1.00 74.06           C
ATOM   2154  CE1 PHE A1133      11.411 -13.964 -21.330  1.00 79.65           C
ATOM   2155  CE2 PHE A1133      10.461 -12.306 -22.770  1.00 73.48           C
ATOM   2156  CZ  PHE A1133      11.514 -13.134 -22.429  1.00 76.68           C
ATOM   2157  N   ALA A1134       5.264 -14.419 -18.789  1.00 60.19           N
ATOM   2158  CA  ALA A1134       4.222 -14.349 -17.777  1.00 57.98           C
ATOM   2159  C   ALA A1134       4.233 -15.603 -16.914  1.00 53.34           C
ATOM   2160  O   ALA A1134       3.876 -15.559 -15.737  1.00 55.30           O
ATOM   2161  CB  ALA A1134       2.862 -14.161 -18.429  1.00 50.42           C
ATOM   2162  N   ILE A1135       4.660 -16.716 -17.505  1.00 57.15           N
ATOM   2163  CA  ILE A1135       4.605 -18.017 -16.842  1.00 63.59           C
ATOM   2164  C   ILE A1135       5.935 -18.452 -16.227  1.00 64.92           C
ATOM   2165  O   ILE A1135       5.969 -18.966 -15.112  1.00 60.64           O
ATOM   2166  CB  ILE A1135       4.128 -19.109 -17.820  1.00 66.48           C
ATOM   2167  CG1 ILE A1135       2.631 -18.981 -18.069  1.00 64.98           C
ATOM   2168  CG2 ILE A1135       4.414 -20.491 -17.279  1.00 75.01           C
ATOM   2169  CD1 ILE A1135       2.100 -20.060 -18.966  1.00 69.20           C
ATOM   2170  N   THR A1136       7.021 -18.248 -16.965  1.00 73.62           N
ATOM   2171  CA  THR A1136       8.346 -18.706 -16.558  1.00 65.44           C
ATOM   2172  C   THR A1136       8.991 -17.769 -15.536  1.00 66.66           C
ATOM   2173  O   THR A1136       9.654 -18.212 -14.592  1.00 61.53           O
ATOM   2174  CB  THR A1136       9.269 -18.847 -17.789  1.00 63.05           C
ATOM   2175  OG1 THR A1136       8.841 -19.965 -18.573  1.00 55.24           O
ATOM   2176  CG2 THR A1136      10.722 -19.056 -17.380  1.00 73.84           C
ATOM   2177  N   SER A1137       8.793 -16.471 -15.733  1.00 64.22           N
ATOM   2178  CA  SER A1137       9.334 -15.463 -14.832  1.00 65.20           C
ATOM   2179  C   SER A1137       8.309 -14.353 -14.620  1.00 67.76           C
ATOM   2180  O   SER A1137       8.413 -13.286 -15.225  1.00 67.19           O
ATOM   2181  CB  SER A1137      10.627 -14.886 -15.400  1.00 61.14           C
ATOM   2182  OG  SER A1137      11.117 -13.842 -14.580  1.00106.70           O
ATOM   2183  N   PRO A1138       7.321 -14.600 -13.742  1.00 70.98           N
ATOM   2184  CA  PRO A1138       6.138 -13.750 -13.563  1.00 61.23           C
ATOM   2185  C   PRO A1138       6.422 -12.448 -12.834  1.00 63.47           C
ATOM   2186  O   PRO A1138       5.699 -11.471 -13.023  1.00 72.47           O
ATOM   2187  CB  PRO A1138       5.232 -14.617 -12.694  1.00 62.15           C
ATOM   2188  CG  PRO A1138       6.176 -15.409 -11.878  1.00 64.21           C
ATOM   2189  CD  PRO A1138       7.331 -15.722 -12.785  1.00 72.82           C
ATOM   2190  N   PHE A1139       7.454 -12.442 -11.999  1.00 65.96           N
ATOM   2191  CA  PHE A1139       7.767 -11.275 -11.187  1.00 75.30           C
ATOM   2192  C   PHE A1139       8.504 -10.230 -12.008  1.00 76.81           C
ATOM   2193  O   PHE A1139       8.252  -9.034 -11.872  1.00 81.93           O
ATOM   2194  CB  PHE A1139       8.575 -11.682  -9.958  1.00 71.79           C
ATOM   2195  CG  PHE A1139       7.910 -12.743  -9.131  1.00 83.42           C
ATOM   2196  CD1 PHE A1139       6.545 -12.705  -8.906  1.00 81.45           C
ATOM   2197  CD2 PHE A1139       8.643 -13.790  -8.602  1.00 73.85           C
ATOM   2198  CE1 PHE A1139       5.925 -13.683  -8.156  1.00 72.92           C
ATOM   2199  CE2 PHE A1139       8.029 -14.772  -7.852  1.00 74.71           C
ATOM   2200  CZ  PHE A1139       6.667 -14.718  -7.628  1.00 74.23           C
ATOM   2201  N   LYS A1140       9.409 -10.688 -12.866  1.00 74.06           N
ATOM   2202  CA  LYS A1140      10.085  -9.799 -13.801  1.00 74.70           C
ATOM   2203  C   LYS A1140       9.102  -9.321 -14.866  1.00 69.15           C
ATOM   2204  O   LYS A1140       9.135  -8.159 -15.271  1.00 65.54           O
ATOM   2205  CB  LYS A1140      11.278 -10.505 -14.456  1.00 79.24           C
ATOM   2206  CG  LYS A1140      12.543 -10.558 -13.602  1.00 86.94           C
ATOM   2207  CD  LYS A1140      13.561 -11.539 -14.178  1.00 93.56           C
ATOM   2208  CE  LYS A1140      13.835 -11.262 -15.655  1.00 97.66           C
ATOM   2209  NZ  LYS A1140      14.747 -12.270 -16.272  1.00 99.11           N
ATOM   2210  N   TYR A1141       8.227 -10.227 -15.304  1.00 67.75           N
ATOM   2211  CA  TYR A1141       7.233  -9.934 -16.336  1.00 67.30           C
ATOM   2212  C   TYR A1141       6.299  -8.798 -15.939  1.00 72.78           C
ATOM   2213  O   TYR A1141       6.000  -7.916 -16.741  1.00 79.02           O
ATOM   2214  CB  TYR A1141       6.418 -11.191 -16.666  1.00 67.34           C
ATOM   2215  CG  TYR A1141       5.158 -10.937 -17.478  1.00 65.97           C
ATOM   2216  CD1 TYR A1141       5.204 -10.834 -18.862  1.00 66.36           C
ATOM   2217  CD2 TYR A1141       3.921 -10.817 -16.857  1.00 62.48           C
ATOM   2218  CE1 TYR A1141       4.053 -10.606 -19.599  1.00 62.75           C
ATOM   2219  CE2 TYR A1141       2.774 -10.588 -17.583  1.00 53.48           C
ATOM   2220  CZ  TYR A1141       2.842 -10.484 -18.950  1.00 60.38           C
ATOM   2221  OH  TYR A1141       1.687 -10.255 -19.667  1.00 56.01           O
ATOM   2222  N   GLN A1142       5.836  -8.827 -14.697  1.00 71.58           N
ATOM   2223  CA  GLN A1142       4.899  -7.826 -14.211  1.00 72.16           C
ATOM   2224  C   GLN A1142       5.551  -6.447 -14.096  1.00 70.06           C
ATOM   2225  O   GLN A1142       4.924  -5.432 -14.387  1.00 66.50           O
ATOM   2226  CB  GLN A1142       4.326  -8.269 -12.864  1.00 80.32           C
ATOM   2227  CG  GLN A1142       3.259  -7.366 -12.286  1.00 87.90           C
ATOM   2228  CD  GLN A1142       2.873  -7.783 -10.879  1.00 98.63           C
ATOM   2229  OE1 GLN A1142       1.769  -7.496 -10.413  1.00105.01           O
ATOM   2230  NE2 GLN A1142       3.786  -8.465 -10.192  1.00 98.67           N
ATOM   2231  N   SER A1143       6.817  -6.414 -13.690  1.00 75.68           N
ATOM   2232  CA  SER A1143       7.502  -5.148 -13.433  1.00 82.49           C
ATOM   2233  C   SER A1143       8.081  -4.499 -14.691  1.00 83.61           C
ATOM   2234  O   SER A1143       8.088  -3.274 -14.815  1.00 82.88           O
ATOM   2235  CB  SER A1143       8.603  -5.340 -12.385  1.00 86.80           C
ATOM   2236  OG  SER A1143       9.146  -4.095 -11.980  1.00 91.68           O
ATOM   2237  N   LEU A1144       8.565  -5.324 -15.616  1.00 84.93           N
ATOM   2238  CA  LEU A1144       9.198  -4.837 -16.844  1.00 82.82           C
ATOM   2239  C   LEU A1144       8.178  -4.441 -17.914  1.00 76.46           C
ATOM   2240  O   LEU A1144       8.256  -3.353 -18.488  1.00 75.59           O
ATOM   2241  CB  LEU A1144      10.166  -5.886 -17.407  1.00 80.18           C
ATOM   2242  CG  LEU A1144      11.616  -5.904 -16.906  1.00 80.66           C
ATOM   2243  CD1 LEU A1144      11.688  -6.099 -15.400  1.00 86.64           C
ATOM   2244  CD2 LEU A1144      12.418  -6.983 -17.620  1.00 75.34           C
ATOM   2245  N   LEU A1145       7.227  -5.332 -18.176  1.00 71.55           N
ATOM   2246  CA  LEU A1145       6.217  -5.108 -19.205  1.00 68.54           C
ATOM   2247  C   LEU A1145       5.037  -4.286 -18.690  1.00 70.40           C
ATOM   2248  O   LEU A1145       4.085  -4.826 -18.125  1.00 67.38           O
ATOM   2249  CB  LEU A1145       5.717  -6.441 -19.754  1.00 54.39           C
ATOM   2250  CG  LEU A1145       5.828  -6.599 -21.270  1.00 54.77           C
ATOM   2251  CD1 LEU A1145       5.168  -7.891 -21.743  1.00 51.26           C
ATOM   2252  CD2 LEU A1145       5.224  -5.396 -21.972  1.00 54.32           C
ATOM   2253  N   THR A1146       5.108  -2.976 -18.893  1.00 74.70           N
ATOM   2254  CA  THR A1146       4.033  -2.081 -18.495  1.00 79.56           C
ATOM   2255  C   THR A1146       2.984  -2.029 -19.595  1.00 84.28           C
ATOM   2256  O   THR A1146       3.164  -2.624 -20.657  1.00 83.79           O
ATOM   2257  CB  THR A1146       4.560  -0.664 -18.267  1.00 81.05           C
ATOM   2258  OG1 THR A1146       5.093  -0.157 -19.497  1.00 80.77           O
ATOM   2259  CG2 THR A1146       5.654  -0.670 -17.213  1.00 80.99           C
ATOM   2260  N   LYS A1147       1.891  -1.315 -19.345  1.00 89.72           N
ATOM   2261  CA  LYS A1147       0.855  -1.144 -20.358  1.00 90.16           C
ATOM   2262  C   LYS A1147       1.310  -0.191 -21.459  1.00 95.05           C
ATOM   2263  O   LYS A1147       0.850  -0.287 -22.594  1.00 98.13           O
ATOM   2264  CB  LYS A1147      -0.453  -0.655 -19.737  1.00 90.67           C
ATOM   2265  CG  LYS A1147      -1.155  -1.697 -18.888  1.00 92.45           C
ATOM   2266  CD  LYS A1147      -2.429  -1.143 -18.276  1.00 96.49           C
ATOM   2267  CE  LYS A1147      -3.057  -2.141 -17.317  1.00 97.30           C
ATOM   2268  NZ  LYS A1147      -2.127  -2.534 -16.219  1.00 97.33           N
ATOM   2269  N   ASN A1148       2.211   0.727 -21.122  1.00 96.50           N
ATOM   2270  CA  ASN A1148       2.786   1.622 -22.120  1.00 95.67           C
ATOM   2271  C   ASN A1148       3.786   0.904 -23.015  1.00 89.08           C
ATOM   2272  O   ASN A1148       3.806   1.111 -24.229  1.00 87.22           O
ATOM   2273  CB  ASN A1148       3.447   2.829 -21.459  1.00103.19           C
ATOM   2274  CG  ASN A1148       2.440   3.839 -20.968  1.00112.19           C
ATOM   2275  OD1 ASN A1148       1.962   4.676 -21.733  1.00114.63           O
ATOM   2276  ND2 ASN A1148       2.107   3.767 -19.684  1.00117.80           N
ATOM   2277  N   LYS A1149       4.615   0.060 -22.407  1.00 83.40           N
ATOM   2278  CA  LYS A1149       5.571  -0.741 -23.160  1.00 74.52           C
ATOM   2279  C   LYS A1149       4.846  -1.687 -24.112  1.00 70.27           C
ATOM   2280  O   LYS A1149       5.286  -1.898 -25.236  1.00 70.81           O
ATOM   2281  CB  LYS A1149       6.483  -1.527 -22.219  1.00 72.97           C
ATOM   2282  N   ALA A1150       3.725  -2.243 -23.664  1.00 72.26           N
ATOM   2283  CA  ALA A1150       2.933  -3.151 -24.492  1.00 68.59           C
ATOM   2284  C   ALA A1150       2.269  -2.414 -25.652  1.00 64.56           C
ATOM   2285  O   ALA A1150       2.173  -2.940 -26.760  1.00 60.84           O
ATOM   2286  CB  ALA A1150       1.885  -3.874 -23.646  1.00 68.08           C
ATOM   2287  N   ARG A1151       1.815  -1.193 -25.390  1.00 67.08           N
ATOM   2288  CA  ARG A1151       1.171  -0.380 -26.416  1.00 68.65           C
ATOM   2289  C   ARG A1151       2.184   0.104 -27.451  1.00 72.28           C
ATOM   2290  O   ARG A1151       1.816   0.507 -28.555  1.00 70.65           O
ATOM   2291  CB  ARG A1151       0.406   0.788 -25.783  1.00 69.52           C
ATOM   2292  CG  ARG A1151      -0.944   0.370 -25.197  1.00 70.82           C
ATOM   2293  CD  ARG A1151      -1.585   1.450 -24.336  1.00 77.88           C
ATOM   2294  NE  ARG A1151      -1.888   2.666 -25.084  1.00 84.87           N
ATOM   2295  CZ  ARG A1151      -1.247   3.820 -24.926  1.00 92.95           C
ATOM   2296  NH1 ARG A1151      -0.264   3.923 -24.040  1.00 96.48           N
ATOM   2297  NH2 ARG A1151      -1.592   4.877 -25.649  1.00 95.78           N
ATOM   2298  N   VAL A1152       3.461   0.051 -27.089  1.00 75.78           N
ATOM   2299  CA  VAL A1152       4.541   0.328 -28.029  1.00 71.90           C
ATOM   2300  C   VAL A1152       4.811  -0.904 -28.892  1.00 69.96           C
ATOM   2301  O   VAL A1152       5.000  -0.794 -30.105  1.00 72.59           O
ATOM   2302  CB  VAL A1152       5.825   0.774 -27.300  1.00 69.65           C
ATOM   2303  CG1 VAL A1152       7.036   0.634 -28.201  1.00 51.45           C
ATOM   2304  CG2 VAL A1152       5.679   2.207 -26.814  1.00 55.15           C
ATOM   2305  N   ILE A1153       4.813  -2.076 -28.259  1.00 65.33           N
ATOM   2306  CA  ILE A1153       4.955  -3.342 -28.971  1.00 59.75           C
ATOM   2307  C   ILE A1153       3.883  -3.469 -30.052  1.00 60.88           C
ATOM   2308  O   ILE A1153       4.184  -3.811 -31.196  1.00 62.15           O
ATOM   2309  CB  ILE A1153       4.864  -4.551 -28.010  1.00 57.70           C
ATOM   2310  CG1 ILE A1153       5.917  -4.442 -26.910  1.00 61.22           C
ATOM   2311  CG2 ILE A1153       5.045  -5.856 -28.763  1.00 54.93           C
ATOM   2312  CD1 ILE A1153       7.317  -4.268 -27.433  1.00 68.18           C
ATOM   2313  N   ILE A1154       2.639  -3.168 -29.684  1.00 60.48           N
ATOM   2314  CA  ILE A1154       1.508  -3.215 -30.612  1.00 57.10           C
ATOM   2315  C   ILE A1154       1.687  -2.286 -31.812  1.00 56.18           C
ATOM   2316  O   ILE A1154       1.487  -2.693 -32.961  1.00 56.47           O
ATOM   2317  CB  ILE A1154       0.189  -2.860 -29.904  1.00 59.97           C
ATOM   2318  CG1 ILE A1154      -0.155  -3.932 -28.876  1.00 66.97           C
ATOM   2319  CG2 ILE A1154      -0.943  -2.738 -30.913  1.00 56.65           C
ATOM   2320  CD1 ILE A1154      -0.232  -5.310 -29.479  1.00 69.95           C
ATOM   2321  N   LEU A1155       2.055  -1.039 -31.536  1.00 56.98           N
ATOM   2322  CA  LEU A1155       2.358  -0.069 -32.581  1.00 60.82           C
ATOM   2323  C   LEU A1155       3.396  -0.603 -33.570  1.00 63.73           C
ATOM   2324  O   LEU A1155       3.206  -0.515 -34.783  1.00 63.33           O
ATOM   2325  CB  LEU A1155       2.856   1.238 -31.963  1.00 65.34           C
ATOM   2326  CG  LEU A1155       3.338   2.303 -32.950  1.00 68.42           C
ATOM   2327  CD1 LEU A1155       2.219   2.682 -33.906  1.00 69.73           C
ATOM   2328  CD2 LEU A1155       3.866   3.532 -32.218  1.00 69.94           C
ATOM   2329  N   MET A1156       4.486  -1.163 -33.049  1.00 61.46           N
ATOM   2330  CA  MET A1156       5.556  -1.685 -33.898  1.00 54.35           C
ATOM   2331  C   MET A1156       5.103  -2.862 -34.767  1.00 53.51           C
ATOM   2332  O   MET A1156       5.475  -2.955 -35.941  1.00 52.18           O
ATOM   2333  CB  MET A1156       6.778  -2.069 -33.061  1.00 47.95           C
ATOM   2334  CG  MET A1156       7.545  -0.877 -32.507  1.00 47.37           C
ATOM   2335  SD  MET A1156       9.013  -1.367 -31.580  1.00137.60           S
ATOM   2336  CE  MET A1156       9.672   0.232 -31.111  1.00101.84           C
ATOM   2337  N   VAL A1157       4.300  -3.753 -34.192  1.00 51.24           N
ATOM   2338  CA  VAL A1157       3.753  -4.878 -34.944  1.00 49.28           C
ATOM   2339  C   VAL A1157       2.880  -4.386 -36.100  1.00 54.40           C
ATOM   2340  O   VAL A1157       2.911  -4.952 -37.198  1.00 54.75           O
ATOM   2341  CB  VAL A1157       2.951  -5.838 -34.041  1.00 45.61           C
ATOM   2342  CG1 VAL A1157       2.252  -6.899 -34.870  1.00 42.79           C
ATOM   2343  CG2 VAL A1157       3.869  -6.495 -33.030  1.00 48.93           C
ATOM   2344  N   TRP A1158       2.117  -3.322 -35.855  1.00 53.34           N
ATOM   2345  CA  TRP A1158       1.306  -2.713 -36.909  1.00 52.14           C
ATOM   2346  C   TRP A1158       2.156  -1.913 -37.899  1.00 58.35           C
ATOM   2347  O   TRP A1158       1.795  -1.776 -39.067  1.00 62.87           O
ATOM   2348  CB  TRP A1158       0.204  -1.833 -36.318  1.00 54.09           C
ATOM   2349  CG  TRP A1158      -0.943  -2.620 -35.762  1.00 60.41           C
ATOM   2350  CD1 TRP A1158      -1.138  -2.975 -34.460  1.00 60.93           C
ATOM   2351  CD2 TRP A1158      -2.051  -3.161 -36.495  1.00 59.77           C
ATOM   2352  NE1 TRP A1158      -2.299  -3.699 -34.335  1.00 58.47           N
ATOM   2353  CE2 TRP A1158      -2.878  -3.827 -35.569  1.00 56.58           C
ATOM   2354  CE3 TRP A1158      -2.425  -3.145 -37.843  1.00 57.50           C
ATOM   2355  CZ2 TRP A1158      -4.053  -4.470 -35.946  1.00 56.98           C
ATOM   2356  CZ3 TRP A1158      -3.591  -3.784 -38.215  1.00 55.32           C
ATOM   2357  CH2 TRP A1158      -4.390  -4.439 -37.271  1.00 56.36           C
ATOM   2358  N   ILE A1159       3.285  -1.390 -37.433  1.00 58.72           N
ATOM   2359  CA  ILE A1159       4.188  -0.657 -38.314  1.00 57.13           C
ATOM   2360  C   ILE A1159       4.893  -1.604 -39.278  1.00 62.66           C
ATOM   2361  O   ILE A1159       4.935  -1.353 -40.484  1.00 68.41           O
ATOM   2362  CB  ILE A1159       5.214   0.171 -37.526  1.00 52.88           C
ATOM   2363  CG1 ILE A1159       4.538   1.416 -36.947  1.00 50.37           C
ATOM   2364  CG2 ILE A1159       6.369   0.574 -38.424  1.00 40.96           C
ATOM   2365  CD1 ILE A1159       5.439   2.257 -36.078  1.00 53.73           C
ATOM   2366  N   VAL A1160       5.437  -2.694 -38.745  1.00 58.38           N
ATOM   2367  CA  VAL A1160       6.021  -3.739 -39.580  1.00 51.05           C
ATOM   2368  C   VAL A1160       4.982  -4.260 -40.573  1.00 49.25           C
ATOM   2369  O   VAL A1160       5.285  -4.484 -41.750  1.00 47.98           O
ATOM   2370  CB  VAL A1160       6.552  -4.907 -38.727  1.00 41.41           C
ATOM   2371  CG1 VAL A1160       6.919  -6.094 -39.598  1.00 33.69           C
ATOM   2372  CG2 VAL A1160       7.740  -4.461 -37.905  1.00 39.14           C
ATOM   2373  N   SER A1161       3.753  -4.432 -40.095  1.00 45.77           N
ATOM   2374  CA  SER A1161       2.669  -4.924 -40.937  1.00 49.12           C
ATOM   2375  C   SER A1161       2.431  -3.998 -42.123  1.00 47.96           C
ATOM   2376  O   SER A1161       2.287  -4.454 -43.255  1.00 49.06           O
ATOM   2377  CB  SER A1161       1.382  -5.092 -40.124  1.00 53.99           C
ATOM   2378  OG  SER A1161       1.514  -6.121 -39.155  1.00 56.61           O
ATOM   2379  N   GLY A1162       2.399  -2.696 -41.853  1.00 47.56           N
ATOM   2380  CA  GLY A1162       2.202  -1.701 -42.891  1.00 45.32           C
ATOM   2381  C   GLY A1162       3.336  -1.691 -43.895  1.00 47.79           C
ATOM   2382  O   GLY A1162       3.122  -1.460 -45.084  1.00 44.55           O
ATOM   2383  N   LEU A1163       4.547  -1.948 -43.408  1.00 52.41           N
ATOM   2384  CA  LEU A1163       5.741  -1.978 -44.247  1.00 53.72           C
ATOM   2385  C   LEU A1163       5.725  -3.145 -45.234  1.00 51.31           C
ATOM   2386  O   LEU A1163       6.321  -3.064 -46.306  1.00 56.68           O
ATOM   2387  CB  LEU A1163       7.003  -2.049 -43.376  1.00 53.37           C
ATOM   2388  CG  LEU A1163       7.743  -0.754 -43.021  1.00 51.44           C
ATOM   2389  CD1 LEU A1163       6.790   0.343 -42.568  1.00 57.27           C
ATOM   2390  CD2 LEU A1163       8.775  -1.028 -41.944  1.00 42.72           C
ATOM   2391  N   THR A1164       5.049  -4.231 -44.869  1.00 40.06           N
ATOM   2392  CA  THR A1164       4.994  -5.405 -45.732  1.00 44.78           C
ATOM   2393  C   THR A1164       3.689  -5.473 -46.525  1.00 50.77           C
ATOM   2394  O   THR A1164       3.472  -6.408 -47.294  1.00 49.45           O
ATOM   2395  CB  THR A1164       5.187  -6.714 -44.934  1.00 49.36           C
ATOM   2396  OG1 THR A1164       4.021  -6.980 -44.151  1.00 59.27           O
ATOM   2397  CG2 THR A1164       6.388  -6.603 -44.009  1.00 52.91           C
ATOM   2398  N   SER A1165       2.829  -4.472 -46.344  1.00 55.79           N
ATOM   2399  CA  SER A1165       1.530  -4.448 -47.012  1.00 52.62           C
ATOM   2400  C   SER A1165       1.321  -3.197 -47.865  1.00 51.11           C
ATOM   2401  O   SER A1165       1.496  -3.237 -49.077  1.00 55.15           O
ATOM   2402  CB  SER A1165       0.395  -4.584 -45.995  1.00 53.37           C
ATOM   2403  OG  SER A1165       0.343  -3.462 -45.131  1.00 54.79           O
ATOM   2404  N   PHE A1166       0.946  -2.090 -47.232  1.00 50.48           N
ATOM   2405  CA  PHE A1166       0.612  -0.869 -47.968  1.00 52.61           C
ATOM   2406  C   PHE A1166       1.798  -0.249 -48.701  1.00 56.92           C
ATOM   2407  O   PHE A1166       1.657   0.234 -49.822  1.00 60.90           O
ATOM   2408  CB  PHE A1166      -0.042   0.168 -47.051  1.00 51.35           C
ATOM   2409  CG  PHE A1166      -1.524  -0.009 -46.904  1.00 54.94           C
ATOM   2410  CD1 PHE A1166      -2.042  -0.911 -45.988  1.00 58.99           C
ATOM   2411  CD2 PHE A1166      -2.403   0.723 -47.687  1.00 59.19           C
ATOM   2412  CE1 PHE A1166      -3.411  -1.079 -45.852  1.00 61.04           C
ATOM   2413  CE2 PHE A1166      -3.772   0.561 -47.558  1.00 62.15           C
ATOM   2414  CZ  PHE A1166      -4.276  -0.343 -46.638  1.00 61.94           C
ATOM   2415  N   LEU A1167       2.964  -0.264 -48.069  1.00 56.18           N
ATOM   2416  CA  LEU A1167       4.161   0.311 -48.677  1.00 54.67           C
ATOM   2417  C   LEU A1167       4.565  -0.350 -50.007  1.00 56.38           C
ATOM   2418  O   LEU A1167       4.635   0.332 -51.031  1.00 60.21           O
ATOM   2419  CB  LEU A1167       5.330   0.323 -47.686  1.00 51.22           C
ATOM   2420  CG  LEU A1167       6.634   0.882 -48.240  1.00 44.35           C
ATOM   2421  CD1 LEU A1167       6.438   2.335 -48.634  1.00 43.63           C
ATOM   2422  CD2 LEU A1167       7.734   0.742 -47.213  1.00 43.78           C
ATOM   2423  N   PRO A1168       4.822  -1.673 -50.008  1.00 48.92           N
ATOM   2424  CA  PRO A1168       5.256  -2.245 -51.286  1.00 48.43           C
ATOM   2425  C   PRO A1168       4.137  -2.246 -52.318  1.00 60.18           C
ATOM   2426  O   PRO A1168       4.405  -2.073 -53.507  1.00 70.82           O
ATOM   2427  CB  PRO A1168       5.610  -3.692 -50.924  1.00 41.76           C
ATOM   2428  CG  PRO A1168       5.668  -3.735 -49.430  1.00 43.19           C
ATOM   2429  CD  PRO A1168       4.703  -2.708 -48.968  1.00 41.54           C
ATOM   2430  N   ILE A1169       2.899  -2.430 -51.869  1.00 55.38           N
ATOM   2431  CA  ILE A1169       1.774  -2.576 -52.788  1.00 51.17           C
ATOM   2432  C   ILE A1169       1.350  -1.268 -53.453  1.00 50.86           C
ATOM   2433  O   ILE A1169       1.219  -1.208 -54.677  1.00 48.84           O
ATOM   2434  CB  ILE A1169       0.573  -3.260 -52.114  1.00 47.83           C
ATOM   2435  CG1 ILE A1169       0.930  -4.708 -51.770  1.00 38.98           C
ATOM   2436  CG2 ILE A1169      -0.647  -3.219 -53.022  1.00 51.15           C
ATOM   2437  CD1 ILE A1169      -0.139  -5.434 -50.996  1.00 40.65           C
ATOM   2438  N   GLN A1170       1.145  -0.224 -52.654  1.00 53.08           N
ATOM   2439  CA  GLN A1170       0.761   1.081 -53.193  1.00 58.04           C
ATOM   2440  C   GLN A1170       1.852   1.674 -54.089  1.00 58.30           C
ATOM   2441  O   GLN A1170       1.561   2.402 -55.043  1.00 54.77           O
ATOM   2442  CB  GLN A1170       0.400   2.055 -52.067  1.00 58.67           C
ATOM   2443  CG  GLN A1170      -0.768   1.598 -51.207  1.00 58.97           C
ATOM   2444  CD  GLN A1170      -2.059   1.487 -51.984  1.00 63.18           C
ATOM   2445  OE1 GLN A1170      -2.313   2.266 -52.902  1.00 67.55           O
ATOM   2446  NE2 GLN A1170      -2.885   0.512 -51.622  1.00 63.34           N
ATOM   2447  N   MET A1171       3.105   1.349 -53.782  1.00 58.49           N
ATOM   2448  CA  MET A1171       4.235   1.785 -54.597  1.00 56.83           C
ATOM   2449  C   MET A1171       4.494   0.824 -55.757  1.00 58.63           C
ATOM   2450  O   MET A1171       5.455   0.997 -56.508  1.00 64.75           O
ATOM   2451  CB  MET A1171       5.491   1.913 -53.738  1.00 49.83           C
ATOM   2452  CG  MET A1171       5.399   2.974 -52.666  1.00 44.26           C
ATOM   2453  SD  MET A1171       5.517   4.633 -53.349  1.00 75.61           S
ATOM   2454  CE  MET A1171       7.237   4.673 -53.846  1.00 44.69           C
ATOM   2455  N   HIS A1172       3.636  -0.187 -55.884  1.00 50.08           N
ATOM   2456  CA  HIS A1172       3.697  -1.168 -56.974  1.00 44.20           C
ATOM   2457  C   HIS A1172       4.991  -1.988 -57.004  1.00 45.23           C
ATOM   2458  O   HIS A1172       5.329  -2.573 -58.033  1.00 44.67           O
ATOM   2459  CB  HIS A1172       3.475  -0.503 -58.341  1.00 40.94           C
ATOM   2460  CG  HIS A1172       2.168   0.212 -58.475  1.00 47.32           C
ATOM   2461  ND1 HIS A1172       1.142   0.088 -57.555  1.00 46.94           N
ATOM   2462  CD2 HIS A1172       1.711   1.065 -59.421  1.00 40.16           C
ATOM   2463  CE1 HIS A1172       0.123   0.830 -57.932  1.00 44.50           C
ATOM   2464  NE2 HIS A1172       0.441   1.437 -59.064  1.00 40.15           N
ATOM   2465  N   TRP A1173       5.707  -2.032 -55.882  1.00 45.25           N
ATOM   2466  CA  TRP A1173       6.950  -2.800 -55.792  1.00 47.04           C
ATOM   2467  C   TRP A1173       6.673  -4.300 -55.807  1.00 45.21           C
ATOM   2468  O   TRP A1173       7.503  -5.091 -56.251  1.00 49.38           O
ATOM   2469  CB  TRP A1173       7.726  -2.440 -54.520  1.00 51.93           C
ATOM   2470  CG  TRP A1173       8.105  -0.994 -54.414  1.00 55.13           C
ATOM   2471  CD1 TRP A1173       8.085  -0.066 -55.413  1.00 60.01           C
ATOM   2472  CD2 TRP A1173       8.558  -0.309 -53.239  1.00 53.83           C
ATOM   2473  NE1 TRP A1173       8.500   1.154 -54.934  1.00 61.17           N
ATOM   2474  CE2 TRP A1173       8.796   1.031 -53.603  1.00 55.83           C
ATOM   2475  CE3 TRP A1173       8.786  -0.699 -51.915  1.00 56.15           C
ATOM   2476  CZ2 TRP A1173       9.248   1.984 -52.692  1.00 57.54           C
ATOM   2477  CZ3 TRP A1173       9.237   0.251 -51.010  1.00 55.29           C
ATOM   2478  CH2 TRP A1173       9.462   1.575 -51.404  1.00 56.17           C
ATOM   2479  N   TYR A1174       5.501  -4.685 -55.314  1.00 41.77           N
ATOM   2480  CA  TYR A1174       5.124  -6.092 -55.229  1.00 42.17           C
ATOM   2481  C   TYR A1174       4.858  -6.678 -56.616  1.00 42.81           C
ATOM   2482  O   TYR A1174       4.872  -7.898 -56.795  1.00 40.80           O
ATOM   2483  CB  TYR A1174       3.872  -6.261 -54.354  1.00 38.91           C
ATOM   2484  CG  TYR A1174       2.570  -5.997 -55.093  1.00 42.76           C
ATOM   2485  CD1 TYR A1174       2.199  -4.707 -55.446  1.00 47.23           C
ATOM   2486  CD2 TYR A1174       1.718  -7.040 -55.442  1.00 44.30           C
ATOM   2487  CE1 TYR A1174       1.018  -4.459 -56.122  1.00 51.38           C
ATOM   2488  CE2 TYR A1174       0.533  -6.802 -56.121  1.00 49.32           C
ATOM   2489  CZ  TYR A1174       0.187  -5.509 -56.459  1.00 51.79           C
ATOM   2490  OH  TYR A1174      -0.989  -5.260 -57.136  1.00 50.68           O
ATOM   2491  N   ARG A1175       4.619  -5.804 -57.590  1.00 40.69           N
ATOM   2492  CA  ARG A1175       4.093  -6.214 -58.890  1.00 40.37           C
ATOM   2493  C   ARG A1175       4.998  -7.171 -59.650  1.00 47.25           C
ATOM   2494  O   ARG A1175       6.221  -7.089 -59.563  1.00 55.53           O
ATOM   2495  CB  ARG A1175       3.786  -4.990 -59.754  1.00 36.18           C
ATOM   2496  CG  ARG A1175       2.595  -4.173 -59.275  1.00 44.36           C
ATOM   2497  CD  ARG A1175       2.112  -3.205 -60.344  1.00 46.70           C
ATOM   2498  NE  ARG A1175       0.814  -2.630 -60.007  1.00 50.38           N
ATOM   2499  CZ  ARG A1175       0.139  -1.804 -60.798  1.00 54.55           C
ATOM   2500  NH1 ARG A1175       0.639  -1.458 -61.975  1.00 56.21           N
ATOM   2501  NH2 ARG A1175      -1.037  -1.326 -60.414  1.00 56.70           N
ATOM   2502  N   ALA A1176       4.385  -8.084 -60.396  1.00 45.66           N
ATOM   2503  CA  ALA A1176       5.135  -8.974 -61.271  1.00 44.36           C
ATOM   2504  C   ALA A1176       5.461  -8.260 -62.579  1.00 48.63           C
ATOM   2505  O   ALA A1176       5.115  -7.090 -62.762  1.00 45.97           O
ATOM   2506  CB  ALA A1176       4.357 -10.247 -61.532  1.00 40.98           C
ATOM   2507  N   THR A1177       6.132  -8.959 -63.488  1.00 52.37           N
ATOM   2508  CA  THR A1177       6.560  -8.337 -64.734  1.00 54.65           C
ATOM   2509  C   THR A1177       6.061  -9.071 -65.974  1.00 54.23           C
ATOM   2510  O   THR A1177       6.082  -8.518 -67.076  1.00 54.86           O
ATOM   2511  CB  THR A1177       8.088  -8.217 -64.805  1.00 62.41           C
ATOM   2512  OG1 THR A1177       8.679  -9.516 -64.688  1.00 70.22           O
ATOM   2513  CG2 THR A1177       8.598  -7.332 -63.684  1.00 61.85           C
ATOM   2514  N   HIS A1178       5.616 -10.313 -65.795  1.00 52.46           N
ATOM   2515  CA  HIS A1178       5.137 -11.118 -66.917  1.00 50.44           C
ATOM   2516  C   HIS A1178       3.842 -10.564 -67.518  1.00 50.58           C
ATOM   2517  O   HIS A1178       3.110  -9.810 -66.872  1.00 42.68           O
ATOM   2518  CB  HIS A1178       4.963 -12.579 -66.505  1.00 43.76           C
ATOM   2519  CG  HIS A1178       3.934 -12.784 -65.439  1.00 41.86           C
ATOM   2520  ND1 HIS A1178       4.251 -12.832 -64.103  1.00 41.57           N
ATOM   2521  CD2 HIS A1178       2.593 -12.949 -65.518  1.00 47.17           C
ATOM   2522  CE1 HIS A1178       3.148 -13.020 -63.395  1.00 40.88           C
ATOM   2523  NE2 HIS A1178       2.130 -13.092 -64.230  1.00 44.08           N
ATOM   2524  N   GLN A1179       3.567 -10.954 -68.757  1.00 55.49           N
ATOM   2525  CA  GLN A1179       2.478 -10.370 -69.537  1.00 55.11           C
ATOM   2526  C   GLN A1179       1.099 -10.542 -68.902  1.00 56.26           C
ATOM   2527  O   GLN A1179       0.265  -9.638 -68.965  1.00 55.96           O
ATOM   2528  CB  GLN A1179       2.479 -10.937 -70.961  1.00 52.36           C
ATOM   2529  CG  GLN A1179       1.613 -10.164 -71.929  1.00 51.63           C
ATOM   2530  CD  GLN A1179       2.003  -8.703 -72.020  1.00 52.09           C
ATOM   2531  OE1 GLN A1179       3.122  -8.367 -72.410  1.00 50.99           O
ATOM   2532  NE2 GLN A1179       1.080  -7.824 -71.654  1.00 51.63           N
ATOM   2533  N   GLU A1180       0.856 -11.696 -68.291  1.00 58.98           N
ATOM   2534  CA  GLU A1180      -0.436 -11.936 -67.656  1.00 61.16           C
ATOM   2535  C   GLU A1180      -0.669 -11.000 -66.465  1.00 52.79           C
ATOM   2536  O   GLU A1180      -1.805 -10.642 -66.162  1.00 51.04           O
ATOM   2537  CB  GLU A1180      -0.583 -13.400 -67.233  1.00 65.06           C
ATOM   2538  CG  GLU A1180      -1.995 -13.765 -66.797  1.00 69.85           C
ATOM   2539  CD  GLU A1180      -2.137 -15.224 -66.417  1.00 75.35           C
ATOM   2540  OE1 GLU A1180      -1.100 -15.905 -66.261  1.00 78.60           O
ATOM   2541  OE2 GLU A1180      -3.288 -15.689 -66.277  1.00 75.32           O
ATOM   2542  N   ALA A1181       0.410 -10.601 -65.800  1.00 50.55           N
ATOM   2543  CA  ALA A1181       0.311  -9.681 -64.673  1.00 50.35           C
ATOM   2544  C   ALA A1181       0.166  -8.250 -65.169  1.00 51.62           C
ATOM   2545  O   ALA A1181      -0.587  -7.462 -64.598  1.00 57.75           O
ATOM   2546  CB  ALA A1181       1.520  -9.812 -63.758  1.00 49.73           C
ATOM   2547  N   ILE A1182       0.893  -7.924 -66.235  1.00 45.12           N
ATOM   2548  CA  ILE A1182       0.762  -6.631 -66.902  1.00 45.17           C
ATOM   2549  C   ILE A1182      -0.676  -6.357 -67.356  1.00 48.89           C
ATOM   2550  O   ILE A1182      -1.195  -5.259 -67.157  1.00 49.23           O
ATOM   2551  CB  ILE A1182       1.703  -6.538 -68.123  1.00 48.85           C
ATOM   2552  CG1 ILE A1182       3.160  -6.458 -67.667  1.00 48.53           C
ATOM   2553  CG2 ILE A1182       1.346  -5.346 -69.001  1.00 45.56           C
ATOM   2554  CD1 ILE A1182       3.398  -5.432 -66.585  1.00 50.95           C
ATOM   2555  N   ASN A1183      -1.313  -7.360 -67.960  1.00 51.35           N
ATOM   2556  CA  ASN A1183      -2.685  -7.222 -68.445  1.00 50.58           C
ATOM   2557  C   ASN A1183      -3.676  -7.049 -67.303  1.00 54.66           C
ATOM   2558  O   ASN A1183      -4.550  -6.183 -67.358  1.00 60.17           O
ATOM   2559  CB  ASN A1183      -3.089  -8.424 -69.310  1.00 49.93           C
ATOM   2560  CG  ASN A1183      -2.434  -8.412 -70.685  1.00 47.30           C
ATOM   2561  OD1 ASN A1183      -1.639  -7.529 -71.003  1.00 60.79           O
ATOM   2562  ND2 ASN A1183      -2.764  -9.402 -71.504  1.00 50.61           N
ATOM   2563  N   CYS A1184      -3.533  -7.874 -66.270  1.00 53.93           N
ATOM   2564  CA  CYS A1184      -4.408  -7.809 -65.104  1.00 50.68           C
ATOM   2565  C   CYS A1184      -4.281  -6.479 -64.367  1.00 54.06           C
ATOM   2566  O   CYS A1184      -5.264  -5.964 -63.838  1.00 61.38           O
ATOM   2567  CB  CYS A1184      -4.129  -8.970 -64.148  1.00 47.20           C
ATOM   2568  SG  CYS A1184      -5.219  -9.056 -62.692  1.00 73.00           S
ATOM   2569  N   TYR A1185      -3.077  -5.917 -64.330  1.00 49.79           N
ATOM   2570  CA  TYR A1185      -2.894  -4.613 -63.696  1.00 52.96           C
ATOM   2571  C   TYR A1185      -3.593  -3.507 -64.487  1.00 55.25           C
ATOM   2572  O   TYR A1185      -3.999  -2.491 -63.925  1.00 60.74           O
ATOM   2573  CB  TYR A1185      -1.408  -4.288 -63.512  1.00 50.94           C
ATOM   2574  CG  TYR A1185      -0.703  -5.212 -62.544  1.00 48.98           C
ATOM   2575  CD1 TYR A1185      -1.401  -5.832 -61.514  1.00 46.19           C
ATOM   2576  CD2 TYR A1185       0.656  -5.475 -62.666  1.00 47.12           C
ATOM   2577  CE1 TYR A1185      -0.763  -6.683 -60.630  1.00 46.61           C
ATOM   2578  CE2 TYR A1185       1.301  -6.330 -61.789  1.00 45.56           C
ATOM   2579  CZ  TYR A1185       0.588  -6.927 -60.772  1.00 48.30           C
ATOM   2580  OH  TYR A1185       1.223  -7.774 -59.893  1.00 51.45           O
ATOM   2581  N   ALA A1186      -3.739  -3.722 -65.790  1.00 52.90           N
ATOM   2582  CA  ALA A1186      -4.367  -2.745 -66.673  1.00 53.40           C
ATOM   2583  C   ALA A1186      -5.880  -2.893 -66.663  1.00 58.89           C
ATOM   2584  O   ALA A1186      -6.612  -1.903 -66.692  1.00 62.86           O
ATOM   2585  CB  ALA A1186      -3.835  -2.893 -68.091  1.00 48.98           C
ATOM   2586  N   GLU A1187      -6.338  -4.140 -66.633  1.00 58.18           N
ATOM   2587  CA  GLU A1187      -7.762  -4.446 -66.615  1.00 54.53           C
ATOM   2588  C   GLU A1187      -8.400  -3.984 -65.305  1.00 55.88           C
ATOM   2589  O   GLU A1187      -7.960  -4.378 -64.218  1.00 59.63           O
ATOM   2590  CB  GLU A1187      -7.971  -5.949 -66.809  1.00 55.20           C
ATOM   2591  CG  GLU A1187      -9.419  -6.397 -66.756  1.00 64.22           C
ATOM   2592  CD  GLU A1187     -10.223  -5.921 -67.949  1.00 73.60           C
ATOM   2593  OE1 GLU A1187     -11.441  -5.693 -67.789  1.00 77.03           O
ATOM   2594  OE2 GLU A1187      -9.640  -5.783 -69.046  1.00 75.59           O
ATOM   2595  N   GLU A1188      -9.433  -3.149 -65.411  1.00 51.66           N
ATOM   2596  CA  GLU A1188     -10.131  -2.628 -64.236  1.00 49.35           C
ATOM   2597  C   GLU A1188     -10.942  -3.706 -63.512  1.00 47.15           C
ATOM   2598  O   GLU A1188     -11.273  -3.554 -62.337  1.00 48.44           O
ATOM   2599  CB  GLU A1188     -11.045  -1.456 -64.617  1.00 55.69           C
ATOM   2600  CG  GLU A1188     -10.317  -0.166 -64.993  1.00 65.49           C
ATOM   2601  CD  GLU A1188      -9.735   0.575 -63.792  1.00 72.91           C
ATOM   2602  OE1 GLU A1188     -10.279   0.442 -62.676  1.00 71.65           O
ATOM   2603  OE2 GLU A1188      -8.731   1.299 -63.963  1.00 78.45           O
ATOM   2604  N   THR A1189     -11.255  -4.792 -64.213  1.00 45.93           N
ATOM   2605  CA  THR A1189     -12.062  -5.865 -63.638  1.00 48.23           C
ATOM   2606  C   THR A1189     -11.244  -7.094 -63.237  1.00 51.80           C
ATOM   2607  O   THR A1189     -11.810  -8.142 -62.924  1.00 48.95           O
ATOM   2608  CB  THR A1189     -13.164  -6.321 -64.606  1.00 54.41           C
ATOM   2609  OG1 THR A1189     -12.566  -6.948 -65.747  1.00 62.55           O
ATOM   2610  CG2 THR A1189     -13.998  -5.138 -65.058  1.00 56.14           C
ATOM   2611  N   CYS A1190      -9.919  -6.974 -63.258  1.00 56.56           N
ATOM   2612  CA  CYS A1190      -9.059  -8.060 -62.795  1.00 53.51           C
ATOM   2613  C   CYS A1190      -8.390  -7.687 -61.477  1.00 51.40           C
ATOM   2614  O   CYS A1190      -7.894  -6.572 -61.319  1.00 53.13           O
ATOM   2615  CB  CYS A1190      -7.998  -8.421 -63.843  1.00 51.42           C
ATOM   2616  SG  CYS A1190      -6.967  -9.845 -63.380  1.00 64.09           S
ATOM   2617  N   CYS A1191      -8.386  -8.620 -60.530  1.00 49.16           N
ATOM   2618  CA  CYS A1191      -7.698  -8.406 -59.260  1.00 51.35           C
ATOM   2619  C   CYS A1191      -7.006  -9.679 -58.784  1.00 53.93           C
ATOM   2620  O   CYS A1191      -6.880  -9.926 -57.582  1.00 55.47           O
ATOM   2621  CB  CYS A1191      -8.655  -7.879 -58.185  1.00 50.13           C
ATOM   2622  SG  CYS A1191      -7.787  -7.113 -56.800  1.00 63.64           S
ATOM   2623  N   ASP A1192      -6.569 -10.491 -59.741  1.00 53.55           N
ATOM   2624  CA  ASP A1192      -5.776 -11.669 -59.435  1.00 56.57           C
ATOM   2625  C   ASP A1192      -4.478 -11.223 -58.783  1.00 58.70           C
ATOM   2626  O   ASP A1192      -3.990 -10.122 -59.035  1.00 64.74           O
ATOM   2627  CB  ASP A1192      -5.487 -12.473 -60.703  1.00 63.33           C
ATOM   2628  CG  ASP A1192      -6.746 -13.033 -61.340  1.00 70.51           C
ATOM   2629  OD1 ASP A1192      -7.760 -13.190 -60.623  1.00 76.11           O
ATOM   2630  OD2 ASP A1192      -6.720 -13.320 -62.556  1.00 67.40           O
ATOM   2631  N   PHE A1193      -3.922 -12.078 -57.939  1.00 56.35           N
ATOM   2632  CA  PHE A1193      -2.746 -11.708 -57.174  1.00 50.70           C
ATOM   2633  C   PHE A1193      -1.457 -12.220 -57.816  1.00 49.84           C
ATOM   2634  O   PHE A1193      -1.241 -13.428 -57.935  1.00 49.59           O
ATOM   2635  CB  PHE A1193      -2.881 -12.224 -55.748  1.00 46.64           C
ATOM   2636  CG  PHE A1193      -1.822 -11.723 -54.825  1.00 51.23           C
ATOM   2637  CD1 PHE A1193      -1.829 -10.405 -54.402  1.00 52.96           C
ATOM   2638  CD2 PHE A1193      -0.826 -12.570 -54.367  1.00 53.75           C
ATOM   2639  CE1 PHE A1193      -0.858  -9.935 -53.543  1.00 53.97           C
ATOM   2640  CE2 PHE A1193       0.146 -12.108 -53.508  1.00 55.50           C
ATOM   2641  CZ  PHE A1193       0.127 -10.786 -53.093  1.00 56.16           C
ATOM   2642  N   PHE A1194      -0.610 -11.286 -58.233  1.00 47.56           N
ATOM   2643  CA  PHE A1194       0.682 -11.615 -58.817  1.00 48.08           C
ATOM   2644  C   PHE A1194       1.788 -10.849 -58.107  1.00 50.00           C
ATOM   2645  O   PHE A1194       1.701  -9.632 -57.952  1.00 54.73           O
ATOM   2646  CB  PHE A1194       0.712 -11.237 -60.297  1.00 50.86           C
ATOM   2647  CG  PHE A1194      -0.279 -11.981 -61.142  1.00 48.24           C
ATOM   2648  CD1 PHE A1194      -0.103 -13.324 -61.417  1.00 44.33           C
ATOM   2649  CD2 PHE A1194      -1.372 -11.328 -61.687  1.00 48.08           C
ATOM   2650  CE1 PHE A1194      -1.006 -14.005 -62.206  1.00 37.04           C
ATOM   2651  CE2 PHE A1194      -2.278 -12.007 -62.478  1.00 48.76           C
ATOM   2652  CZ  PHE A1194      -2.094 -13.345 -62.737  1.00 37.37           C
ATOM   2653  N   THR A1195       2.831 -11.555 -57.680  1.00 48.16           N
ATOM   2654  CA  THR A1195       4.004 -10.895 -57.112  1.00 45.55           C
ATOM   2655  C   THR A1195       5.300 -11.464 -57.670  1.00 53.09           C
ATOM   2656  O   THR A1195       5.301 -12.491 -58.351  1.00 58.39           O
ATOM   2657  CB  THR A1195       4.049 -10.987 -55.574  1.00 40.42           C
ATOM   2658  OG1 THR A1195       3.968 -12.356 -55.169  1.00 47.90           O
ATOM   2659  CG2 THR A1195       2.904 -10.224 -54.960  1.00 34.78           C
ATOM   2660  N   ASN A1196       6.403 -10.783 -57.379  1.00 53.66           N
ATOM   2661  CA  ASN A1196       7.720 -11.265 -57.764  1.00 52.66           C
ATOM   2662  C   ASN A1196       8.274 -12.174 -56.677  1.00 57.60           C
ATOM   2663  O   ASN A1196       7.742 -12.198 -55.567  1.00 60.33           O
ATOM   2664  CB  ASN A1196       8.670 -10.093 -58.050  1.00 50.37           C
ATOM   2665  CG  ASN A1196       8.656  -9.038 -56.952  1.00 46.14           C
ATOM   2666  OD1 ASN A1196       9.041  -9.302 -55.816  1.00 41.18           O
ATOM   2667  ND2 ASN A1196       8.233  -7.829 -57.299  1.00 36.08           N
ATOM   2668  N   GLN A1197       9.323 -12.931 -56.998  1.00 61.34           N
ATOM   2669  CA  GLN A1197       9.970 -13.804 -56.019  1.00 62.12           C
ATOM   2670  C   GLN A1197      10.378 -13.022 -54.775  1.00 58.47           C
ATOM   2671  O   GLN A1197      10.157 -13.472 -53.651  1.00 56.73           O
ATOM   2672  CB  GLN A1197      11.205 -14.487 -56.614  1.00 73.26           C
ATOM   2673  CG  GLN A1197      10.918 -15.491 -57.716  1.00 84.88           C
ATOM   2674  CD  GLN A1197      12.022 -16.529 -57.855  1.00 94.40           C
ATOM   2675  OE1 GLN A1197      13.008 -16.508 -57.118  1.00 92.21           O
ATOM   2676  NE2 GLN A1197      11.855 -17.447 -58.802  1.00101.85           N
ATOM   2677  N   ALA A1198      10.966 -11.848 -54.989  1.00 55.55           N
ATOM   2678  CA  ALA A1198      11.430 -11.002 -53.898  1.00 53.36           C
ATOM   2679  C   ALA A1198      10.344 -10.740 -52.855  1.00 49.68           C
ATOM   2680  O   ALA A1198      10.536 -11.023 -51.674  1.00 34.77           O
ATOM   2681  CB  ALA A1198      11.976  -9.691 -54.440  1.00 54.67           C
ATOM   2682  N   TYR A1199       9.203 -10.215 -53.298  1.00 48.46           N
ATOM   2683  CA  TYR A1199       8.132  -9.832 -52.380  1.00 47.16           C
ATOM   2684  C   TYR A1199       7.446 -11.027 -51.732  1.00 48.65           C
ATOM   2685  O   TYR A1199       7.140 -11.004 -50.540  1.00 53.20           O
ATOM   2686  CB  TYR A1199       7.081  -8.968 -53.082  1.00 47.88           C
ATOM   2687  CG  TYR A1199       5.928  -8.593 -52.173  1.00 47.49           C
ATOM   2688  CD1 TYR A1199       6.009  -7.487 -51.338  1.00 48.03           C
ATOM   2689  CD2 TYR A1199       4.764  -9.356 -52.138  1.00 50.40           C
ATOM   2690  CE1 TYR A1199       4.965  -7.147 -50.501  1.00 52.70           C
ATOM   2691  CE2 TYR A1199       3.714  -9.026 -51.301  1.00 50.54           C
ATOM   2692  CZ  TYR A1199       3.820  -7.920 -50.486  1.00 51.81           C
ATOM   2693  OH  TYR A1199       2.776  -7.582 -49.654  1.00 50.19           O
ATOM   2694  N   ALA A1200       7.184 -12.058 -52.524  1.00 44.91           N
ATOM   2695  CA  ALA A1200       6.462 -13.223 -52.037  1.00 43.45           C
ATOM   2696  C   ALA A1200       7.268 -13.984 -50.984  1.00 52.50           C
ATOM   2697  O   ALA A1200       6.702 -14.655 -50.122  1.00 62.26           O
ATOM   2698  CB  ALA A1200       6.089 -14.132 -53.194  1.00 41.67           C
ATOM   2699  N   ILE A1201       8.589 -13.872 -51.057  1.00 50.30           N
ATOM   2700  CA  ILE A1201       9.474 -14.515 -50.087  1.00 50.62           C
ATOM   2701  C   ILE A1201       9.641 -13.647 -48.840  1.00 50.62           C
ATOM   2702  O   ILE A1201       9.567 -14.137 -47.713  1.00 56.92           O
ATOM   2703  CB  ILE A1201      10.862 -14.809 -50.706  1.00 47.76           C
ATOM   2704  CG1 ILE A1201      10.753 -15.938 -51.730  1.00 45.14           C
ATOM   2705  CG2 ILE A1201      11.881 -15.161 -49.629  1.00 44.48           C
ATOM   2706  CD1 ILE A1201      11.972 -16.087 -52.596  1.00 45.70           C
ATOM   2707  N   ALA A1202       9.862 -12.355 -49.054  1.00 43.64           N
ATOM   2708  CA  ALA A1202      10.064 -11.416 -47.961  1.00 41.71           C
ATOM   2709  C   ALA A1202       8.807 -11.267 -47.105  1.00 43.40           C
ATOM   2710  O   ALA A1202       8.888 -11.207 -45.880  1.00 45.75           O
ATOM   2711  CB  ALA A1202      10.504 -10.064 -48.503  1.00 36.83           C
ATOM   2712  N   SER A1203       7.647 -11.211 -47.747  1.00 43.28           N
ATOM   2713  CA  SER A1203       6.398 -11.061 -47.012  1.00 49.06           C
ATOM   2714  C   SER A1203       6.053 -12.336 -46.248  1.00 55.74           C
ATOM   2715  O   SER A1203       5.529 -12.274 -45.139  1.00 64.88           O
ATOM   2716  CB  SER A1203       5.246 -10.653 -47.940  1.00 48.33           C
ATOM   2717  OG  SER A1203       4.921 -11.679 -48.861  1.00 47.13           O
ATOM   2718  N   SER A1204       6.358 -13.489 -46.833  1.00 47.74           N
ATOM   2719  CA  SER A1204       6.043 -14.757 -46.188  1.00 47.50           C
ATOM   2720  C   SER A1204       6.879 -14.973 -44.930  1.00 47.29           C
ATOM   2721  O   SER A1204       6.390 -15.508 -43.937  1.00 52.83           O
ATOM   2722  CB  SER A1204       6.243 -15.918 -47.158  1.00 51.18           C
ATOM   2723  OG  SER A1204       5.472 -15.728 -48.327  1.00 53.28           O
ATOM   2724  N   ILE A1205       8.140 -14.558 -44.977  1.00 42.85           N
ATOM   2725  CA  ILE A1205       9.025 -14.691 -43.827  1.00 48.04           C
ATOM   2726  C   ILE A1205       8.550 -13.808 -42.671  1.00 49.85           C
ATOM   2727  O   ILE A1205       8.528 -14.236 -41.514  1.00 48.45           O
ATOM   2728  CB  ILE A1205      10.477 -14.351 -44.201  1.00 51.63           C
ATOM   2729  CG1 ILE A1205      11.026 -15.395 -45.174  1.00 54.43           C
ATOM   2730  CG2 ILE A1205      11.355 -14.286 -42.963  1.00 53.19           C
ATOM   2731  CD1 ILE A1205      12.447 -15.133 -45.611  1.00 56.40           C
ATOM   2732  N   VAL A1206       8.147 -12.584 -42.999  1.00 47.60           N
ATOM   2733  CA  VAL A1206       7.651 -11.642 -42.003  1.00 46.38           C
ATOM   2734  C   VAL A1206       6.251 -12.007 -41.503  1.00 48.69           C
ATOM   2735  O   VAL A1206       6.005 -12.054 -40.296  1.00 55.39           O
ATOM   2736  CB  VAL A1206       7.638 -10.197 -42.547  1.00 40.01           C
ATOM   2737  CG1 VAL A1206       7.063  -9.243 -41.514  1.00 35.29           C
ATOM   2738  CG2 VAL A1206       9.047  -9.767 -42.945  1.00 39.43           C
ATOM   2739  N   SER A1207       5.336 -12.269 -42.428  1.00 43.24           N
ATOM   2740  CA  SER A1207       3.951 -12.546 -42.061  1.00 41.39           C
ATOM   2741  C   SER A1207       3.764 -13.872 -41.333  1.00 50.21           C
ATOM   2742  O   SER A1207       2.912 -13.984 -40.452  1.00 55.17           O
ATOM   2743  CB  SER A1207       3.042 -12.516 -43.292  1.00 35.78           C
ATOM   2744  OG  SER A1207       2.858 -11.197 -43.771  1.00 36.52           O
ATOM   2745  N   PHE A1208       4.550 -14.879 -41.702  1.00 50.14           N
ATOM   2746  CA  PHE A1208       4.311 -16.226 -41.197  1.00 43.87           C
ATOM   2747  C   PHE A1208       5.530 -16.922 -40.592  1.00 49.02           C
ATOM   2748  O   PHE A1208       5.498 -17.349 -39.437  1.00 52.59           O
ATOM   2749  CB  PHE A1208       3.730 -17.099 -42.305  1.00 41.69           C
ATOM   2750  CG  PHE A1208       3.521 -18.525 -41.897  1.00 43.44           C
ATOM   2751  CD1 PHE A1208       2.472 -18.872 -41.058  1.00 43.83           C
ATOM   2752  CD2 PHE A1208       4.372 -19.521 -42.346  1.00 38.93           C
ATOM   2753  CE1 PHE A1208       2.277 -20.186 -40.678  1.00 45.51           C
ATOM   2754  CE2 PHE A1208       4.183 -20.836 -41.969  1.00 40.10           C
ATOM   2755  CZ  PHE A1208       3.135 -21.170 -41.133  1.00 43.79           C
ATOM   2756  N   TYR A1209       6.598 -17.036 -41.376  1.00 52.02           N
ATOM   2757  CA  TYR A1209       7.725 -17.899 -41.022  1.00 49.73           C
ATOM   2758  C   TYR A1209       8.506 -17.502 -39.764  1.00 50.76           C
ATOM   2759  O   TYR A1209       8.778 -18.348 -38.912  1.00 49.68           O
ATOM   2760  CB  TYR A1209       8.642 -18.106 -42.229  1.00 44.94           C
ATOM   2761  CG  TYR A1209       8.021 -19.024 -43.257  1.00 42.72           C
ATOM   2762  CD1 TYR A1209       7.811 -20.369 -42.971  1.00 40.94           C
ATOM   2763  CD2 TYR A1209       7.626 -18.548 -44.501  1.00 42.01           C
ATOM   2764  CE1 TYR A1209       7.235 -21.219 -43.897  1.00 43.84           C
ATOM   2765  CE2 TYR A1209       7.049 -19.391 -45.438  1.00 44.44           C
ATOM   2766  CZ  TYR A1209       6.855 -20.728 -45.130  1.00 44.98           C
ATOM   2767  OH  TYR A1209       6.276 -21.577 -46.053  1.00 42.30           O
ATOM   2768  N   VAL A1210       8.863 -16.229 -39.638  1.00 50.95           N
ATOM   2769  CA  VAL A1210       9.491 -15.756 -38.402  1.00 50.78           C
ATOM   2770  C   VAL A1210       8.574 -15.859 -37.166  1.00 55.85           C
ATOM   2771  O   VAL A1210       9.025 -16.299 -36.106  1.00 63.11           O
ATOM   2772  CB  VAL A1210      10.095 -14.340 -38.551  1.00 42.48           C
ATOM   2773  CG1 VAL A1210      10.283 -13.689 -37.192  1.00 40.06           C
ATOM   2774  CG2 VAL A1210      11.416 -14.414 -39.305  1.00 40.90           C
ATOM   2775  N   PRO A1211       7.290 -15.458 -37.292  1.00 48.28           N
ATOM   2776  CA  PRO A1211       6.377 -15.736 -36.178  1.00 45.02           C
ATOM   2777  C   PRO A1211       6.292 -17.222 -35.853  1.00 48.51           C
ATOM   2778  O   PRO A1211       6.359 -17.585 -34.681  1.00 55.40           O
ATOM   2779  CB  PRO A1211       5.033 -15.246 -36.709  1.00 37.96           C
ATOM   2780  CG  PRO A1211       5.389 -14.141 -37.619  1.00 37.71           C
ATOM   2781  CD  PRO A1211       6.656 -14.579 -38.294  1.00 43.40           C
ATOM   2782  N   LEU A1212       6.153 -18.060 -36.876  1.00 42.61           N
ATOM   2783  CA  LEU A1212       6.104 -19.507 -36.683  1.00 39.79           C
ATOM   2784  C   LEU A1212       7.274 -20.033 -35.849  1.00 41.01           C
ATOM   2785  O   LEU A1212       7.068 -20.738 -34.864  1.00 45.13           O
ATOM   2786  CB  LEU A1212       6.070 -20.227 -38.029  1.00 41.94           C
ATOM   2787  CG  LEU A1212       6.134 -21.753 -37.939  1.00 44.99           C
ATOM   2788  CD1 LEU A1212       4.944 -22.286 -37.156  1.00 42.82           C
ATOM   2789  CD2 LEU A1212       6.209 -22.385 -39.327  1.00 35.12           C
ATOM   2790  N   VAL A1213       8.495 -19.682 -36.244  1.00 39.08           N
ATOM   2791  CA  VAL A1213       9.696 -20.173 -35.569  1.00 37.69           C
ATOM   2792  C   VAL A1213       9.736 -19.783 -34.088  1.00 42.33           C
ATOM   2793  O   VAL A1213       9.943 -20.634 -33.221  1.00 47.09           O
ATOM   2794  CB  VAL A1213      10.981 -19.708 -36.291  1.00 38.42           C
ATOM   2795  CG1 VAL A1213      12.218 -20.137 -35.524  1.00 40.51           C
ATOM   2796  CG2 VAL A1213      11.016 -20.273 -37.699  1.00 38.28           C
ATOM   2797  N   ILE A1214       9.522 -18.501 -33.809  1.00 39.27           N
ATOM   2798  CA  ILE A1214       9.467 -18.003 -32.440  1.00 40.12           C
ATOM   2799  C   ILE A1214       8.431 -18.747 -31.591  1.00 46.52           C
ATOM   2800  O   ILE A1214       8.717 -19.147 -30.462  1.00 51.18           O
ATOM   2801  CB  ILE A1214       9.148 -16.498 -32.414  1.00 39.27           C
ATOM   2802  CG1 ILE A1214      10.229 -15.712 -33.155  1.00 40.31           C
ATOM   2803  CG2 ILE A1214       9.018 -15.998 -30.982  1.00 38.36           C
ATOM   2804  CD1 ILE A1214       9.963 -14.220 -33.204  1.00 37.34           C
ATOM   2805  N   MET A1215       7.236 -18.938 -32.140  1.00 45.32           N
ATOM   2806  CA  MET A1215       6.158 -19.612 -31.421  1.00 45.97           C
ATOM   2807  C   MET A1215       6.472 -21.076 -31.129  1.00 56.93           C
ATOM   2808  O   MET A1215       6.169 -21.576 -30.046  1.00 64.55           O
ATOM   2809  CB  MET A1215       4.849 -19.513 -32.198  1.00 42.95           C
ATOM   2810  CG  MET A1215       4.311 -18.107 -32.326  1.00 42.67           C
ATOM   2811  SD  MET A1215       2.884 -18.035 -33.421  1.00 63.75           S
ATOM   2812  CE  MET A1215       1.787 -19.192 -32.607  1.00 35.48           C
ATOM   2813  N   VAL A1216       7.065 -21.765 -32.099  1.00 57.97           N
ATOM   2814  CA  VAL A1216       7.470 -23.152 -31.901  1.00 56.47           C
ATOM   2815  C   VAL A1216       8.567 -23.229 -30.848  1.00 56.35           C
ATOM   2816  O   VAL A1216       8.570 -24.122 -30.004  1.00 60.07           O
ATOM   2817  CB  VAL A1216       7.966 -23.800 -33.207  1.00 52.57           C
ATOM   2818  CG1 VAL A1216       8.552 -25.175 -32.934  1.00 42.41           C
ATOM   2819  CG2 VAL A1216       6.830 -23.898 -34.210  1.00 48.42           C
ATOM   2820  N   PHE A1217       9.492 -22.276 -30.894  1.00 53.65           N
ATOM   2821  CA  PHE A1217      10.597 -22.246 -29.944  1.00 55.57           C
ATOM   2822  C   PHE A1217      10.099 -21.954 -28.532  1.00 57.59           C
ATOM   2823  O   PHE A1217      10.392 -22.695 -27.594  1.00 59.72           O
ATOM   2824  CB  PHE A1217      11.639 -21.209 -30.373  1.00 54.95           C
ATOM   2825  CG  PHE A1217      12.795 -21.067 -29.413  1.00 59.46           C
ATOM   2826  CD1 PHE A1217      13.833 -21.983 -29.413  1.00 63.58           C
ATOM   2827  CD2 PHE A1217      12.848 -20.004 -28.526  1.00 59.10           C
ATOM   2828  CE1 PHE A1217      14.894 -21.847 -28.537  1.00 66.23           C
ATOM   2829  CE2 PHE A1217      13.905 -19.866 -27.651  1.00 61.66           C
ATOM   2830  CZ  PHE A1217      14.929 -20.788 -27.657  1.00 65.36           C
ATOM   2831  N   VAL A1218       9.331 -20.879 -28.396  1.00 54.85           N
ATOM   2832  CA  VAL A1218       8.866 -20.412 -27.095  1.00 55.02           C
ATOM   2833  C   VAL A1218       7.962 -21.418 -26.384  1.00 60.35           C
ATOM   2834  O   VAL A1218       8.136 -21.691 -25.195  1.00 64.55           O
ATOM   2835  CB  VAL A1218       8.153 -19.050 -27.224  1.00 50.90           C
ATOM   2836  CG1 VAL A1218       7.146 -18.854 -26.109  1.00 52.51           C
ATOM   2837  CG2 VAL A1218       9.175 -17.921 -27.239  1.00 48.20           C
ATOM   2838  N   TYR A1219       7.005 -21.973 -27.119  1.00 58.68           N
ATOM   2839  CA  TYR A1219       6.072 -22.940 -26.556  1.00 52.22           C
ATOM   2840  C   TYR A1219       6.758 -24.255 -26.201  1.00 58.33           C
ATOM   2841  O   TYR A1219       6.242 -25.040 -25.401  1.00 63.21           O
ATOM   2842  CB  TYR A1219       4.911 -23.176 -27.517  1.00 49.45           C
ATOM   2843  CG  TYR A1219       3.859 -22.094 -27.450  1.00 52.82           C
ATOM   2844  CD1 TYR A1219       3.619 -21.407 -26.267  1.00 55.68           C
ATOM   2845  CD2 TYR A1219       3.107 -21.758 -28.564  1.00 51.06           C
ATOM   2846  CE1 TYR A1219       2.656 -20.416 -26.197  1.00 52.72           C
ATOM   2847  CE2 TYR A1219       2.143 -20.769 -28.502  1.00 48.66           C
ATOM   2848  CZ  TYR A1219       1.922 -20.103 -27.318  1.00 48.94           C
ATOM   2849  OH  TYR A1219       0.965 -19.117 -27.260  1.00 48.52           O
ATOM   2850  N   SER A1220       7.921 -24.488 -26.800  1.00 62.54           N
ATOM   2851  CA  SER A1220       8.743 -25.638 -26.449  1.00 69.03           C
ATOM   2852  C   SER A1220       9.441 -25.385 -25.119  1.00 75.87           C
ATOM   2853  O   SER A1220       9.423 -26.237 -24.228  1.00 78.63           O
ATOM   2854  CB  SER A1220       9.772 -25.920 -27.543  1.00 69.25           C
ATOM   2855  OG  SER A1220       9.136 -26.327 -28.743  1.00 69.68           O
ATOM   2856  N   ARG A1221      10.042 -24.202 -24.996  1.00 77.78           N
ATOM   2857  CA  ARG A1221      10.721 -23.778 -23.772  1.00 78.34           C
ATOM   2858  C   ARG A1221       9.801 -23.817 -22.557  1.00 73.44           C
ATOM   2859  O   ARG A1221      10.262 -24.023 -21.438  1.00 75.55           O
ATOM   2860  CB  ARG A1221      11.298 -22.369 -23.937  1.00 82.98           C
ATOM   2861  CG  ARG A1221      12.614 -22.311 -24.693  1.00 89.86           C
ATOM   2862  CD  ARG A1221      13.765 -22.837 -23.845  1.00 99.47           C
ATOM   2863  NE  ARG A1221      14.019 -21.996 -22.677  1.00105.16           N
ATOM   2864  CZ  ARG A1221      14.879 -20.982 -22.655  1.00108.13           C
ATOM   2865  NH1 ARG A1221      15.575 -20.674 -23.740  1.00104.64           N
ATOM   2866  NH2 ARG A1221      15.045 -20.273 -21.547  1.00113.80           N
ATOM   2867  N   VAL A1222       8.506 -23.607 -22.782  1.00 66.73           N
ATOM   2868  CA  VAL A1222       7.508 -23.715 -21.723  1.00 61.07           C
ATOM   2869  C   VAL A1222       7.332 -25.170 -21.302  1.00 70.01           C
ATOM   2870  O   VAL A1222       7.444 -25.499 -20.121  1.00 75.48           O
ATOM   2871  CB  VAL A1222       6.148 -23.142 -22.164  1.00 53.11           C
ATOM   2872  CG1 VAL A1222       5.034 -23.640 -21.261  1.00 54.50           C
ATOM   2873  CG2 VAL A1222       6.194 -21.621 -22.179  1.00 51.28           C
ATOM   2874  N   PHE A1223       7.068 -26.039 -22.273  1.00 72.81           N
ATOM   2875  CA  PHE A1223       6.869 -27.459 -21.998  1.00 78.20           C
ATOM   2876  C   PHE A1223       8.124 -28.097 -21.408  1.00 83.96           C
ATOM   2877  O   PHE A1223       8.041 -28.970 -20.543  1.00 84.39           O
ATOM   2878  CB  PHE A1223       6.451 -28.198 -23.272  1.00 77.43           C
ATOM   2879  N   GLN A1224       9.285 -27.647 -21.875  1.00 86.97           N
ATOM   2880  CA  GLN A1224      10.564 -28.202 -21.441  1.00 88.98           C
ATOM   2881  C   GLN A1224      10.977 -27.714 -20.052  1.00 90.28           C
ATOM   2882  O   GLN A1224      11.691 -28.410 -19.328  1.00 90.42           O
ATOM   2883  CB  GLN A1224      11.661 -27.876 -22.460  1.00 86.76           C
ATOM   2884  N   GLU A1225      10.526 -26.517 -19.686  1.00 88.71           N
ATOM   2885  CA  GLU A1225      10.869 -25.934 -18.392  1.00 90.31           C
ATOM   2886  C   GLU A1225       9.887 -26.366 -17.307  1.00 85.22           C
ATOM   2887  O   GLU A1225      10.191 -26.295 -16.120  1.00 83.51           O
ATOM   2888  CB  GLU A1225      10.933 -24.408 -18.484  1.00 94.18           C
ATOM   2889  CG  GLU A1225      11.623 -23.736 -17.310  1.00104.04           C
ATOM   2890  CD  GLU A1225      12.155 -22.358 -17.658  1.00108.59           C
ATOM   2891  OE1 GLU A1225      12.700 -21.687 -16.756  1.00112.34           O
ATOM   2892  OE2 GLU A1225      12.035 -21.950 -18.834  1.00106.80           O
ATOM   2893  N   ALA A1226       8.710 -26.821 -17.719  1.00 82.37           N
ATOM   2894  CA  ALA A1226       7.742 -27.369 -16.775  1.00 77.70           C
ATOM   2895  C   ALA A1226       8.205 -28.720 -16.231  1.00 81.55           C
ATOM   2896  O   ALA A1226       7.731 -29.163 -15.188  1.00 82.40           O
ATOM   2897  CB  ALA A1226       6.380 -27.492 -17.419  1.00 71.33           C
ATOM   2898  N   LYS A1227       9.121 -29.374 -16.944  1.00 84.95           N
ATOM   2899  CA  LYS A1227       9.679 -30.653 -16.500  1.00 87.05           C
ATOM   2900  C   LYS A1227      10.712 -30.450 -15.400  1.00 91.21           C
ATOM   2901  O   LYS A1227      10.851 -31.278 -14.502  1.00 96.47           O
ATOM   2902  CB  LYS A1227      10.328 -31.416 -17.667  1.00 85.08           C
ATOM   2903  CG  LYS A1227       9.397 -32.412 -18.404  1.00 87.33           C
ATOM   2904  CD  LYS A1227       9.241 -32.064 -19.902  1.00 84.27           C
ATOM   2905  CE  LYS A1227       9.849 -33.145 -20.828  1.00 85.96           C
ATOM   2906  NZ  LYS A1227       9.677 -32.822 -22.309  1.00 80.70           N
ATOM   2907  N   ARG A1228      11.435 -29.339 -15.476  1.00 89.49           N
ATOM   2908  CA  ARG A1228      12.585 -29.117 -14.609  1.00 91.15           C
ATOM   2909  C   ARG A1228      12.314 -28.153 -13.453  1.00 90.27           C
ATOM   2910  O   ARG A1228      13.231 -27.487 -12.977  1.00 93.21           O
ATOM   2911  CB  ARG A1228      13.765 -28.605 -15.438  1.00 91.00           C
ATOM   2912  CG  ARG A1228      13.489 -27.288 -16.143  1.00 86.96           C
ATOM   2913  CD  ARG A1228      14.653 -26.883 -17.022  1.00 89.15           C
ATOM   2914  NE  ARG A1228      14.421 -25.593 -17.661  1.00 88.27           N
ATOM   2915  CZ  ARG A1228      15.190 -25.083 -18.618  1.00 85.72           C
ATOM   2916  NH1 ARG A1228      16.244 -25.759 -19.053  1.00 82.39           N
ATOM   2917  NH2 ARG A1228      14.902 -23.900 -19.144  1.00 85.04           N
ATOM   2918  N   GLN A1229      11.064 -28.081 -13.002  1.00 87.73           N
ATOM   2919  CA  GLN A1229      10.703 -27.219 -11.876  1.00 88.41           C
ATOM   2920  C   GLN A1229      11.004 -27.906 -10.548  1.00101.92           C
ATOM   2921  O   GLN A1229      11.589 -28.989 -10.525  1.00107.33           O
ATOM   2922  CB  GLN A1229       9.221 -26.851 -11.928  1.00 78.80           C
ATOM   2923  CG  GLN A1229       8.827 -26.000 -13.115  1.00 74.57           C
ATOM   2924  CD  GLN A1229       9.492 -24.641 -13.102  1.00 73.61           C
ATOM   2925  OE1 GLN A1229       9.196 -23.800 -12.254  1.00 71.57           O
ATOM   2926  NE2 GLN A1229      10.398 -24.416 -14.047  1.00 75.88           N
ATOM   2927  N   LEU A1230      10.601 -27.279  -9.443  1.00107.60           N
ATOM   2928  CA  LEU A1230      10.705 -27.910  -8.124  1.00114.89           C
ATOM   2929  C   LEU A1230       9.566 -28.914  -7.923  1.00124.84           C
ATOM   2930  O   LEU A1230       8.568 -28.615  -7.264  1.00126.72           O
ATOM   2931  CB  LEU A1230      10.696 -26.857  -7.013  1.00109.44           C
ATOM   2932  CG  LEU A1230      11.827 -25.828  -7.037  1.00103.58           C
ATOM   2933  CD1 LEU A1230      11.609 -24.760  -5.980  1.00102.07           C
ATOM   2934  CD2 LEU A1230      13.171 -26.503  -6.842  1.00104.70           C
ATOM   2935  N   GLN A1231       9.731 -30.105  -8.494  1.00129.94           N
ATOM   2936  CA  GLN A1231       8.699 -31.137  -8.459  1.00130.83           C
ATOM   2937  C   GLN A1231       9.271 -32.504  -8.807  1.00132.09           C
ATOM   2938  O   GLN A1231       9.334 -32.875  -9.981  1.00129.33           O
ATOM   2939  CB  GLN A1231       7.568 -30.799  -9.434  1.00126.69           C
ATOM   2940  N   LYS A1263       4.823 -37.032 -10.945  1.00122.38           N
ATOM   2941  CA  LYS A1263       4.014 -38.219 -10.695  1.00124.13           C
ATOM   2942  C   LYS A1263       3.297 -38.673 -11.960  1.00125.05           C
ATOM   2943  O   LYS A1263       2.554 -39.657 -11.939  1.00127.52           O
ATOM   2944  CB  LYS A1263       2.994 -37.948  -9.587  1.00122.25           C
ATOM   2945  N   PHE A1264       3.533 -37.952 -13.056  1.00122.46           N
ATOM   2946  CA  PHE A1264       2.870 -38.208 -14.334  1.00122.19           C
ATOM   2947  C   PHE A1264       1.354 -38.252 -14.161  1.00126.70           C
ATOM   2948  O   PHE A1264       0.725 -39.291 -14.363  1.00128.61           O
ATOM   2949  CB  PHE A1264       3.377 -39.509 -14.963  1.00122.05           C
ATOM   2950  N   ALA A1265       0.777 -37.115 -13.783  1.00127.56           N
ATOM   2951  CA  ALA A1265      -0.631 -37.063 -13.412  1.00128.00           C
ATOM   2952  C   ALA A1265      -1.519 -36.376 -14.447  1.00125.64           C
ATOM   2953  O   ALA A1265      -1.240 -36.402 -15.646  1.00123.47           O
ATOM   2954  CB  ALA A1265      -0.797 -36.402 -12.046  1.00128.15           C
ATOM   2955  N   LEU A1266      -2.584 -35.750 -13.956  1.00123.69           N
ATOM   2956  CA  LEU A1266      -3.680 -35.282 -14.797  1.00117.25           C
ATOM   2957  C   LEU A1266      -3.475 -33.884 -15.377  1.00108.72           C
ATOM   2958  O   LEU A1266      -3.821 -33.629 -16.533  1.00106.54           O
ATOM   2959  CB  LEU A1266      -4.983 -35.315 -13.992  1.00118.28           C
ATOM   2960  CG  LEU A1266      -6.282 -34.936 -14.703  1.00117.10           C
ATOM   2961  CD1 LEU A1266      -6.673 -36.000 -15.719  1.00118.00           C
ATOM   2962  CD2 LEU A1266      -7.394 -34.713 -13.688  1.00117.40           C
ATOM   2963  N   LYS A1267      -2.916 -32.984 -14.576  1.00102.47           N
ATOM   2964  CA  LYS A1267      -2.895 -31.565 -14.921  1.00 95.32           C
ATOM   2965  C   LYS A1267      -1.985 -31.227 -16.099  1.00 92.10           C
ATOM   2966  O   LYS A1267      -2.205 -30.235 -16.795  1.00 91.49           O
ATOM   2967  CB  LYS A1267      -2.505 -30.726 -13.703  1.00 95.14           C
ATOM   2968  CG  LYS A1267      -3.005 -29.293 -13.758  1.00 91.99           C
ATOM   2969  CD  LYS A1267      -4.522 -29.252 -13.871  1.00 92.27           C
ATOM   2970  CE  LYS A1267      -5.065 -27.850 -13.642  1.00 92.06           C
ATOM   2971  NZ  LYS A1267      -4.894 -27.401 -12.229  1.00 93.61           N
ATOM   2972  N   GLU A1268      -0.966 -32.051 -16.319  1.00 90.06           N
ATOM   2973  CA  GLU A1268      -0.002 -31.799 -17.385  1.00 86.56           C
ATOM   2974  C   GLU A1268      -0.539 -32.200 -18.760  1.00 89.11           C
ATOM   2975  O   GLU A1268      -0.286 -31.520 -19.755  1.00 84.30           O
ATOM   2976  CB  GLU A1268       1.323 -32.510 -17.095  1.00 88.44           C
ATOM   2977  CG  GLU A1268       2.195 -31.825 -16.039  1.00 93.12           C
ATOM   2978  CD  GLU A1268       1.645 -31.943 -14.623  1.00 98.77           C
ATOM   2979  OE1 GLU A1268       0.952 -32.940 -14.321  1.00100.77           O
ATOM   2980  OE2 GLU A1268       1.911 -31.033 -13.808  1.00100.11           O
ATOM   2981  N   HIS A1269      -1.282 -33.302 -18.806  1.00 96.56           N
ATOM   2982  CA  HIS A1269      -1.879 -33.779 -20.051  1.00 94.18           C
ATOM   2983  C   HIS A1269      -2.866 -32.758 -20.606  1.00 83.95           C
ATOM   2984  O   HIS A1269      -2.861 -32.463 -21.802  1.00 79.02           O
ATOM   2985  CB  HIS A1269      -2.584 -35.120 -19.832  1.00102.31           C
ATOM   2986  CG  HIS A1269      -1.694 -36.189 -19.276  1.00110.89           C
ATOM   2987  ND1 HIS A1269      -2.184 -37.326 -18.673  1.00116.75           N
ATOM   2988  CD2 HIS A1269      -0.344 -36.290 -19.232  1.00113.70           C
ATOM   2989  CE1 HIS A1269      -1.175 -38.083 -18.279  1.00120.81           C
ATOM   2990  NE2 HIS A1269      -0.048 -37.477 -18.606  1.00119.23           N
ATOM   2991  N   LYS A1270      -3.706 -32.217 -19.730  1.00 81.55           N
ATOM   2992  CA  LYS A1270      -4.695 -31.225 -20.134  1.00 82.71           C
ATOM   2993  C   LYS A1270      -4.028 -29.932 -20.594  1.00 82.27           C
ATOM   2994  O   LYS A1270      -4.591 -29.179 -21.389  1.00 81.81           O
ATOM   2995  CB  LYS A1270      -5.668 -30.937 -18.989  1.00 84.64           C
ATOM   2996  N   ALA A1271      -2.825 -29.681 -20.088  1.00 80.76           N
ATOM   2997  CA  ALA A1271      -2.087 -28.472 -20.430  1.00 74.89           C
ATOM   2998  C   ALA A1271      -1.396 -28.636 -21.771  1.00 71.33           C
ATOM   2999  O   ALA A1271      -1.336 -27.701 -22.569  1.00 69.20           O
ATOM   3000  CB  ALA A1271      -1.075 -28.155 -19.355  1.00 78.93           C
ATOM   3001  N   LEU A1272      -0.870 -29.834 -22.005  1.00 73.36           N
ATOM   3002  CA  LEU A1272      -0.224 -30.166 -23.269  1.00 70.21           C
ATOM   3003  C   LEU A1272      -1.250 -30.148 -24.388  1.00 70.01           C
ATOM   3004  O   LEU A1272      -0.945 -29.772 -25.520  1.00 69.17           O
ATOM   3005  CB  LEU A1272       0.427 -31.547 -23.187  1.00 72.16           C
ATOM   3006  CG  LEU A1272       1.192 -32.022 -24.422  1.00 67.70           C
ATOM   3007  CD1 LEU A1272       2.400 -31.141 -24.655  1.00 67.23           C
ATOM   3008  CD2 LEU A1272       1.606 -33.478 -24.271  1.00 68.83           C
ATOM   3009  N   LYS A1273      -2.471 -30.558 -24.060  1.00 73.32           N
ATOM   3010  CA  LYS A1273      -3.568 -30.538 -25.017  1.00 73.41           C
ATOM   3011  C   LYS A1273      -3.929 -29.106 -25.413  1.00 74.17           C
ATOM   3012  O   LYS A1273      -4.384 -28.861 -26.530  1.00 77.24           O
ATOM   3013  CB  LYS A1273      -4.794 -31.254 -24.447  1.00 73.55           C
ATOM   3014  CG  LYS A1273      -5.933 -31.392 -25.441  1.00 79.65           C
ATOM   3015  CD  LYS A1273      -7.157 -32.033 -24.815  1.00 85.47           C
ATOM   3016  CE  LYS A1273      -7.790 -31.125 -23.780  1.00 87.15           C
ATOM   3017  NZ  LYS A1273      -8.973 -31.773 -23.151  1.00 92.09           N
ATOM   3018  N   THR A1274      -3.716 -28.162 -24.499  1.00 71.29           N
ATOM   3019  CA  THR A1274      -4.076 -26.768 -24.745  1.00 70.17           C
ATOM   3020  C   THR A1274      -3.213 -26.143 -25.831  1.00 72.05           C
ATOM   3021  O   THR A1274      -3.729 -25.542 -26.770  1.00 72.54           O
ATOM   3022  CB  THR A1274      -3.974 -25.910 -23.471  1.00 69.75           C
ATOM   3023  OG1 THR A1274      -4.836 -26.445 -22.462  1.00 48.40           O
ATOM   3024  CG2 THR A1274      -4.382 -24.474 -23.763  1.00 44.95           C
ATOM   3025  N   LEU A1275      -1.898 -26.281 -25.700  1.00 76.44           N
ATOM   3026  CA  LEU A1275      -0.982 -25.737 -26.697  1.00 75.07           C
ATOM   3027  C   LEU A1275      -1.049 -26.544 -27.994  1.00 74.00           C
ATOM   3028  O   LEU A1275      -0.711 -26.042 -29.066  1.00 74.52           O
ATOM   3029  CB  LEU A1275       0.450 -25.652 -26.148  1.00 74.88           C
ATOM   3030  CG  LEU A1275       1.085 -26.906 -25.542  1.00 77.74           C
ATOM   3031  CD1 LEU A1275       1.795 -27.723 -26.613  1.00 81.00           C
ATOM   3032  CD2 LEU A1275       2.036 -26.549 -24.403  1.00 76.75           C
ATOM   3033  N   GLY A1276      -1.500 -27.792 -27.890  1.00 70.68           N
ATOM   3034  CA  GLY A1276      -1.767 -28.602 -29.065  1.00 67.25           C
ATOM   3035  C   GLY A1276      -2.893 -27.999 -29.887  1.00 64.05           C
ATOM   3036  O   GLY A1276      -2.919 -28.107 -31.110  1.00 66.19           O
ATOM   3037  N   ILE A1277      -3.832 -27.357 -29.203  1.00 57.17           N
ATOM   3038  CA  ILE A1277      -4.910 -26.641 -29.868  1.00 49.79           C
ATOM   3039  C   ILE A1277      -4.432 -25.262 -30.308  1.00 50.71           C
ATOM   3040  O   ILE A1277      -4.754 -24.800 -31.402  1.00 49.77           O
ATOM   3041  CB  ILE A1277      -6.123 -26.478 -28.935  1.00 49.26           C
ATOM   3042  CG1 ILE A1277      -6.718 -27.844 -28.594  1.00 47.98           C
ATOM   3043  CG2 ILE A1277      -7.179 -25.577 -29.565  1.00 52.92           C
ATOM   3044  CD1 ILE A1277      -7.930 -27.762 -27.696  1.00 50.06           C
ATOM   3045  N   ILE A1278      -3.658 -24.611 -29.445  1.00 54.63           N
ATOM   3046  CA  ILE A1278      -3.165 -23.264 -29.715  1.00 51.82           C
ATOM   3047  C   ILE A1278      -2.278 -23.267 -30.941  1.00 50.62           C
ATOM   3048  O   ILE A1278      -2.525 -22.539 -31.904  1.00 47.30           O
ATOM   3049  CB  ILE A1278      -2.358 -22.700 -28.525  1.00 49.09           C
ATOM   3050  CG1 ILE A1278      -3.284 -22.401 -27.340  1.00 51.59           C
ATOM   3051  CG2 ILE A1278      -1.603 -21.446 -28.943  1.00 44.31           C
ATOM   3052  CD1 ILE A1278      -2.572 -21.937 -26.092  1.00 40.29           C
ATOM   3053  N   MET A1279      -1.251 -24.107 -30.899  1.00 53.99           N
ATOM   3054  CA  MET A1279      -0.276 -24.182 -31.975  1.00 55.55           C
ATOM   3055  C   MET A1279      -0.802 -25.004 -33.154  1.00 56.29           C
ATOM   3056  O   MET A1279      -0.429 -24.765 -34.300  1.00 56.73           O
ATOM   3057  CB  MET A1279       1.039 -24.766 -31.453  1.00 58.83           C
ATOM   3058  CG  MET A1279       2.236 -24.433 -32.316  1.00 61.56           C
ATOM   3059  SD  MET A1279       2.535 -22.659 -32.367  1.00 71.92           S
ATOM   3060  CE  MET A1279       3.547 -22.529 -33.833  1.00112.78           C
ATOM   3061  N   GLY A1280      -1.671 -25.967 -32.869  1.00 55.51           N
ATOM   3062  CA  GLY A1280      -2.238 -26.809 -33.905  1.00 53.66           C
ATOM   3063  C   GLY A1280      -3.176 -26.063 -34.836  1.00 51.44           C
ATOM   3064  O   GLY A1280      -3.099 -26.212 -36.055  1.00 54.25           O
ATOM   3065  N   THR A1281      -4.066 -25.260 -34.264  1.00 47.50           N
ATOM   3066  CA  THR A1281      -5.028 -24.502 -35.057  1.00 49.15           C
ATOM   3067  C   THR A1281      -4.328 -23.465 -35.928  1.00 54.46           C
ATOM   3068  O   THR A1281      -4.727 -23.218 -37.062  1.00 57.34           O
ATOM   3069  CB  THR A1281      -6.063 -23.791 -34.172  1.00 46.35           C
ATOM   3070  OG1 THR A1281      -6.707 -24.748 -33.321  1.00 54.13           O
ATOM   3071  CG2 THR A1281      -7.106 -23.097 -35.029  1.00 40.77           C
ATOM   3072  N   PHE A1282      -3.277 -22.862 -35.391  1.00 57.99           N
ATOM   3073  CA  PHE A1282      -2.507 -21.880 -36.139  1.00 55.05           C
ATOM   3074  C   PHE A1282      -1.799 -22.536 -37.324  1.00 55.05           C
ATOM   3075  O   PHE A1282      -1.827 -22.025 -38.442  1.00 51.71           O
ATOM   3076  CB  PHE A1282      -1.498 -21.195 -35.218  1.00 50.29           C
ATOM   3077  CG  PHE A1282      -0.436 -20.435 -35.944  1.00 54.11           C
ATOM   3078  CD1 PHE A1282      -0.725 -19.228 -36.552  1.00 59.01           C
ATOM   3079  CD2 PHE A1282       0.857 -20.923 -36.015  1.00 56.74           C
ATOM   3080  CE1 PHE A1282       0.255 -18.520 -37.223  1.00 58.68           C
ATOM   3081  CE2 PHE A1282       1.842 -20.220 -36.682  1.00 59.09           C
ATOM   3082  CZ  PHE A1282       1.540 -19.014 -37.287  1.00 57.92           C
ATOM   3083  N   THR A1283      -1.177 -23.680 -37.065  1.00 55.87           N
ATOM   3084  CA  THR A1283      -0.426 -24.404 -38.081  1.00 53.90           C
ATOM   3085  C   THR A1283      -1.334 -24.937 -39.181  1.00 57.31           C
ATOM   3086  O   THR A1283      -1.088 -24.718 -40.366  1.00 58.33           O
ATOM   3087  CB  THR A1283       0.347 -25.576 -37.453  1.00 55.53           C
ATOM   3088  OG1 THR A1283       1.376 -25.063 -36.600  1.00 59.36           O
ATOM   3089  CG2 THR A1283       0.976 -26.443 -38.527  1.00 55.30           C
ATOM   3090  N   LEU A1284      -2.391 -25.630 -38.778  1.00 61.40           N
ATOM   3091  CA  LEU A1284      -3.311 -26.255 -39.719  1.00 59.09           C
ATOM   3092  C   LEU A1284      -3.967 -25.247 -40.669  1.00 56.02           C
ATOM   3093  O   LEU A1284      -4.322 -25.591 -41.794  1.00 51.70           O
ATOM   3094  CB  LEU A1284      -4.379 -27.034 -38.955  1.00 57.14           C
ATOM   3095  CG  LEU A1284      -5.244 -27.985 -39.775  1.00 61.24           C
ATOM   3096  CD1 LEU A1284      -4.363 -28.967 -40.521  1.00 65.72           C
ATOM   3097  CD2 LEU A1284      -6.225 -28.717 -38.874  1.00 63.11           C
ATOM   3098  N   CYS A1285      -4.107 -24.001 -40.217  1.00 55.10           N
ATOM   3099  CA  CYS A1285      -4.815 -22.974 -40.983  1.00 49.40           C
ATOM   3100  C   CYS A1285      -3.914 -22.131 -41.878  1.00 53.94           C
ATOM   3101  O   CYS A1285      -4.320 -21.743 -42.974  1.00 58.38           O
ATOM   3102  CB  CYS A1285      -5.618 -22.053 -40.056  1.00 44.65           C
ATOM   3103  SG  CYS A1285      -7.134 -22.782 -39.374  1.00 62.16           S
ATOM   3104  N   TRP A1286      -2.700 -21.841 -41.422  1.00 52.79           N
ATOM   3105  CA  TRP A1286      -1.822 -20.947 -42.176  1.00 49.18           C
ATOM   3106  C   TRP A1286      -0.619 -21.602 -42.853  1.00 53.60           C
ATOM   3107  O   TRP A1286      -0.137 -21.105 -43.871  1.00 56.64           O
ATOM   3108  CB  TRP A1286      -1.355 -19.785 -41.306  1.00 45.41           C
ATOM   3109  CG  TRP A1286      -2.338 -18.664 -41.235  1.00 46.36           C
ATOM   3110  CD1 TRP A1286      -2.971 -18.200 -40.120  1.00 47.01           C
ATOM   3111  CD2 TRP A1286      -2.805 -17.859 -42.326  1.00 48.31           C
ATOM   3112  NE1 TRP A1286      -3.802 -17.155 -40.448  1.00 48.61           N
ATOM   3113  CE2 TRP A1286      -3.719 -16.927 -41.796  1.00 48.18           C
ATOM   3114  CE3 TRP A1286      -2.540 -17.838 -43.700  1.00 45.04           C
ATOM   3115  CZ2 TRP A1286      -4.365 -15.979 -42.591  1.00 42.40           C
ATOM   3116  CZ3 TRP A1286      -3.186 -16.899 -44.485  1.00 40.15           C
ATOM   3117  CH2 TRP A1286      -4.087 -15.982 -43.928  1.00 37.63           C
ATOM   3118  N   LEU A1287      -0.127 -22.702 -42.295  1.00 55.08           N
ATOM   3119  CA  LEU A1287       1.014 -23.394 -42.898  1.00 62.34           C
ATOM   3120  C   LEU A1287       0.800 -23.883 -44.345  1.00 66.44           C
ATOM   3121  O   LEU A1287       1.685 -23.696 -45.185  1.00 70.35           O
ATOM   3122  CB  LEU A1287       1.518 -24.535 -42.004  1.00 65.06           C
ATOM   3123  CG  LEU A1287       2.742 -25.303 -42.508  1.00 66.05           C
ATOM   3124  CD1 LEU A1287       3.968 -24.403 -42.543  1.00 35.53           C
ATOM   3125  CD2 LEU A1287       2.996 -26.540 -41.657  1.00 37.72           C
ATOM   3126  N   PRO A1288      -0.358 -24.513 -44.646  1.00 63.68           N
ATOM   3127  CA  PRO A1288      -0.528 -25.009 -46.020  1.00 60.02           C
ATOM   3128  C   PRO A1288      -0.515 -23.909 -47.082  1.00 59.64           C
ATOM   3129  O   PRO A1288      -0.097 -24.164 -48.209  1.00 60.93           O
ATOM   3130  CB  PRO A1288      -1.904 -25.683 -45.985  1.00 56.82           C
ATOM   3131  CG  PRO A1288      -2.100 -26.061 -44.568  1.00 59.83           C
ATOM   3132  CD  PRO A1288      -1.467 -24.951 -43.777  1.00 62.72           C
ATOM   3133  N   PHE A1289      -0.960 -22.707 -46.732  1.00 56.38           N
ATOM   3134  CA  PHE A1289      -0.955 -21.607 -47.692  1.00 50.59           C
ATOM   3135  C   PHE A1289       0.452 -21.082 -47.942  1.00 54.05           C
ATOM   3136  O   PHE A1289       0.870 -20.939 -49.088  1.00 61.05           O
ATOM   3137  CB  PHE A1289      -1.859 -20.465 -47.230  1.00 39.46           C
ATOM   3138  CG  PHE A1289      -1.716 -19.218 -48.049  1.00 38.42           C
ATOM   3139  CD1 PHE A1289      -2.198 -19.167 -49.344  1.00 39.71           C
ATOM   3140  CD2 PHE A1289      -1.100 -18.090 -47.521  1.00 42.53           C
ATOM   3141  CE1 PHE A1289      -2.071 -18.017 -50.101  1.00 42.99           C
ATOM   3142  CE2 PHE A1289      -0.967 -16.929 -48.274  1.00 41.31           C
ATOM   3143  CZ  PHE A1289      -1.453 -16.894 -49.564  1.00 43.88           C
ATOM   3144  N   PHE A1290       1.180 -20.799 -46.867  1.00 49.38           N
ATOM   3145  CA  PHE A1290       2.491 -20.175 -46.991  1.00 45.41           C
ATOM   3146  C   PHE A1290       3.539 -21.126 -47.547  1.00 48.74           C
ATOM   3147  O   PHE A1290       4.526 -20.694 -48.139  1.00 49.59           O
ATOM   3148  CB  PHE A1290       2.940 -19.556 -45.666  1.00 43.53           C
ATOM   3149  CG  PHE A1290       2.338 -18.210 -45.405  1.00 43.99           C
ATOM   3150  CD1 PHE A1290       2.884 -17.070 -45.980  1.00 46.45           C
ATOM   3151  CD2 PHE A1290       1.209 -18.082 -44.606  1.00 44.38           C
ATOM   3152  CE1 PHE A1290       2.324 -15.823 -45.751  1.00 48.85           C
ATOM   3153  CE2 PHE A1290       0.640 -16.837 -44.370  1.00 44.43           C
ATOM   3154  CZ  PHE A1290       1.196 -15.706 -44.941  1.00 46.63           C
ATOM   3155  N   ILE A1291       3.325 -22.422 -47.364  1.00 53.76           N
ATOM   3156  CA  ILE A1291       4.162 -23.400 -48.047  1.00 56.31           C
ATOM   3157  C   ILE A1291       3.897 -23.327 -49.548  1.00 53.28           C
ATOM   3158  O   ILE A1291       4.818 -23.125 -50.336  1.00 55.83           O
ATOM   3159  CB  ILE A1291       3.937 -24.833 -47.523  1.00 51.38           C
ATOM   3160  CG1 ILE A1291       4.756 -25.055 -46.250  1.00 48.60           C
ATOM   3161  CG2 ILE A1291       4.326 -25.861 -48.580  1.00 44.58           C
ATOM   3162  CD1 ILE A1291       4.731 -26.480 -45.747  1.00 49.41           C
ATOM   3163  N   VAL A1292       2.628 -23.465 -49.922  1.00 49.83           N
ATOM   3164  CA  VAL A1292       2.199 -23.414 -51.318  1.00 48.21           C
ATOM   3165  C   VAL A1292       2.584 -22.099 -51.989  1.00 45.80           C
ATOM   3166  O   VAL A1292       3.005 -22.082 -53.147  1.00 48.56           O
ATOM   3167  CB  VAL A1292       0.678 -23.644 -51.426  1.00 52.25           C
ATOM   3168  CG1 VAL A1292       0.079 -22.866 -52.590  1.00 56.69           C
ATOM   3169  CG2 VAL A1292       0.382 -25.133 -51.537  1.00 37.96           C
ATOM   3170  N   ASN A1293       2.457 -21.005 -51.244  1.00 44.32           N
ATOM   3171  CA  ASN A1293       2.866 -19.690 -51.715  1.00 45.48           C
ATOM   3172  C   ASN A1293       4.327 -19.677 -52.138  1.00 56.50           C
ATOM   3173  O   ASN A1293       4.693 -19.035 -53.124  1.00 62.46           O
ATOM   3174  CB  ASN A1293       2.656 -18.656 -50.616  1.00 44.08           C
ATOM   3175  CG  ASN A1293       2.835 -17.245 -51.111  1.00 49.23           C
ATOM   3176  OD1 ASN A1293       2.482 -16.923 -52.247  1.00 56.42           O
ATOM   3177  ND2 ASN A1293       3.392 -16.391 -50.265  1.00 46.84           N
ATOM   3178  N   ILE A1294       5.157 -20.391 -51.382  1.00 57.27           N
ATOM   3179  CA  ILE A1294       6.582 -20.506 -51.683  1.00 54.85           C
ATOM   3180  C   ILE A1294       6.835 -21.440 -52.870  1.00 60.16           C
ATOM   3181  O   ILE A1294       7.613 -21.118 -53.771  1.00 61.53           O
ATOM   3182  CB  ILE A1294       7.386 -20.971 -50.447  1.00 50.21           C
ATOM   3183  CG1 ILE A1294       7.471 -19.840 -49.425  1.00 48.50           C
ATOM   3184  CG2 ILE A1294       8.786 -21.394 -50.839  1.00 53.44           C
ATOM   3185  CD1 ILE A1294       8.069 -18.567 -49.984  1.00 50.42           C
ATOM   3186  N   VAL A1295       6.164 -22.587 -52.873  1.00 60.68           N
ATOM   3187  CA  VAL A1295       6.285 -23.553 -53.962  1.00 62.56           C
ATOM   3188  C   VAL A1295       5.894 -22.947 -55.310  1.00 66.25           C
ATOM   3189  O   VAL A1295       6.490 -23.267 -56.340  1.00 69.00           O
ATOM   3190  CB  VAL A1295       5.436 -24.814 -53.692  1.00 61.04           C
ATOM   3191  CG1 VAL A1295       5.546 -25.801 -54.850  1.00 43.79           C
ATOM   3192  CG2 VAL A1295       5.867 -25.468 -52.385  1.00 58.94           C
ATOM   3193  N   HIS A1296       4.903 -22.061 -55.301  1.00 67.71           N
ATOM   3194  CA  HIS A1296       4.472 -21.412 -56.531  1.00 74.44           C
ATOM   3195  C   HIS A1296       5.533 -20.433 -57.027  1.00 75.94           C
ATOM   3196  O   HIS A1296       5.600 -20.116 -58.217  1.00 81.92           O
ATOM   3197  CB  HIS A1296       3.138 -20.694 -56.336  1.00 79.76           C
ATOM   3198  CG  HIS A1296       2.524 -20.215 -57.614  1.00 92.45           C
ATOM   3199  ND1 HIS A1296       2.318 -18.881 -57.887  1.00 96.64           N
ATOM   3200  CD2 HIS A1296       2.087 -20.895 -58.702  1.00100.32           C
ATOM   3201  CE1 HIS A1296       1.772 -18.759 -59.085  1.00101.63           C
ATOM   3202  NE2 HIS A1296       1.621 -19.965 -59.599  1.00103.55           N
ATOM   3203  N   VAL A1297       6.361 -19.961 -56.102  1.00 68.75           N
ATOM   3204  CA  VAL A1297       7.448 -19.048 -56.428  1.00 66.17           C
ATOM   3205  C   VAL A1297       8.628 -19.796 -57.047  1.00 67.52           C
ATOM   3206  O   VAL A1297       9.183 -19.370 -58.064  1.00 63.67           O
ATOM   3207  CB  VAL A1297       7.913 -18.285 -55.174  1.00 63.85           C
ATOM   3208  CG1 VAL A1297       9.260 -17.618 -55.409  1.00 64.49           C
ATOM   3209  CG2 VAL A1297       6.863 -17.271 -54.759  1.00 61.90           C
ATOM   3210  N   ILE A1298       8.999 -20.914 -56.427  1.00 69.53           N
ATOM   3211  CA  ILE A1298      10.102 -21.740 -56.899  1.00 70.47           C
ATOM   3212  C   ILE A1298       9.789 -22.336 -58.266  1.00 82.79           C
ATOM   3213  O   ILE A1298      10.459 -22.031 -59.255  1.00 89.76           O
ATOM   3214  CB  ILE A1298      10.420 -22.873 -55.902  1.00 70.13           C
ATOM   3215  CG1 ILE A1298      10.852 -22.292 -54.554  1.00 69.86           C
ATOM   3216  CG2 ILE A1298      11.505 -23.784 -56.451  1.00 74.81           C
ATOM   3217  CD1 ILE A1298      11.117 -23.339 -53.497  1.00 71.38           C
ATOM   3218  N   GLN A1299       8.765 -23.183 -58.322  1.00 88.52           N
ATOM   3219  CA  GLN A1299       8.346 -23.783 -59.586  1.00 95.95           C
ATOM   3220  C   GLN A1299       6.962 -23.298 -60.018  1.00 99.53           C
ATOM   3221  O   GLN A1299       5.963 -23.532 -59.335  1.00 96.78           O
ATOM   3222  CB  GLN A1299       8.381 -25.313 -59.506  1.00 97.16           C
ATOM   3223  CG  GLN A1299       8.066 -26.004 -60.828  1.00 99.77           C
ATOM   3224  CD  GLN A1299       8.382 -27.491 -60.810  1.00102.37           C
ATOM   3225  OE1 GLN A1299       9.061 -27.985 -59.907  1.00103.33           O
ATOM   3226  NE2 GLN A1299       7.890 -28.211 -61.813  1.00101.81           N
ATOM   3227  N   ASP A1300       6.917 -22.621 -61.160  1.00106.03           N
ATOM   3228  CA  ASP A1300       5.670 -22.083 -61.688  1.00110.52           C
ATOM   3229  C   ASP A1300       4.725 -23.213 -62.101  1.00111.44           C
ATOM   3230  O   ASP A1300       5.159 -24.348 -62.302  1.00118.11           O
ATOM   3231  CB  ASP A1300       5.957 -21.152 -62.871  1.00114.41           C
ATOM   3232  CG  ASP A1300       4.868 -20.117 -63.077  1.00114.99           C
ATOM   3233  OD1 ASP A1300       4.028 -19.950 -62.168  1.00115.78           O
ATOM   3234  OD2 ASP A1300       4.859 -19.465 -64.142  1.00114.23           O
ATOM   3235  N   ASN A1301       3.437 -22.889 -62.204  1.00101.29           N
ATOM   3236  CA  ASN A1301       2.367 -23.828 -62.581  1.00 95.37           C
ATOM   3237  C   ASN A1301       2.145 -25.061 -61.694  1.00 91.98           C
ATOM   3238  O   ASN A1301       1.288 -25.894 -61.993  1.00 92.65           O
ATOM   3239  CB  ASN A1301       2.395 -24.204 -64.084  1.00 96.65           C
ATOM   3240  CG  ASN A1301       3.547 -25.152 -64.470  1.00 96.35           C
ATOM   3241  OD1 ASN A1301       4.081 -25.060 -65.575  1.00 96.52           O
ATOM   3242  ND2 ASN A1301       3.919 -26.065 -63.573  1.00 94.81           N
ATOM   3243  N   LEU A1302       2.918 -25.183 -60.621  1.00 89.18           N
ATOM   3244  CA  LEU A1302       2.834 -26.359 -59.758  1.00 82.02           C
ATOM   3245  C   LEU A1302       1.542 -26.368 -58.938  1.00 73.66           C
ATOM   3246  O   LEU A1302       1.003 -27.430 -58.627  1.00 71.05           O
ATOM   3247  CB  LEU A1302       4.063 -26.439 -58.847  1.00 79.33           C
ATOM   3248  CG  LEU A1302       4.521 -27.832 -58.404  1.00 77.78           C
ATOM   3249  CD1 LEU A1302       4.355 -28.836 -59.531  1.00 79.93           C
ATOM   3250  CD2 LEU A1302       5.972 -27.785 -57.949  1.00 75.09           C
ATOM   3251  N   ILE A1303       1.042 -25.181 -58.606  1.00 70.75           N
ATOM   3252  CA  ILE A1303      -0.182 -25.058 -57.820  1.00 69.82           C
ATOM   3253  C   ILE A1303      -1.318 -24.443 -58.630  1.00 70.38           C
ATOM   3254  O   ILE A1303      -1.221 -23.299 -59.078  1.00 70.26           O
ATOM   3255  CB  ILE A1303       0.026 -24.198 -56.551  1.00 66.14           C
ATOM   3256  CG1 ILE A1303       1.005 -24.872 -55.592  1.00 64.81           C
ATOM   3257  CG2 ILE A1303      -1.297 -23.955 -55.849  1.00 64.32           C
ATOM   3258  CD1 ILE A1303       2.443 -24.539 -55.864  1.00 67.27           C
ATOM   3259  N   ARG A1304      -2.392 -25.206 -58.814  1.00 71.21           N
ATOM   3260  CA  ARG A1304      -3.577 -24.700 -59.495  1.00 73.44           C
ATOM   3261  C   ARG A1304      -4.179 -23.557 -58.686  1.00 70.10           C
ATOM   3262  O   ARG A1304      -4.116 -23.566 -57.460  1.00 69.29           O
ATOM   3263  CB  ARG A1304      -4.595 -25.822 -59.704  1.00 81.01           C
ATOM   3264  CG  ARG A1304      -4.449 -26.976 -58.727  1.00 88.93           C
ATOM   3265  CD  ARG A1304      -5.414 -28.110 -59.046  1.00 98.15           C
ATOM   3266  NE  ARG A1304      -6.810 -27.711 -58.889  1.00104.00           N
ATOM   3267  CZ  ARG A1304      -7.842 -28.540 -59.011  1.00111.01           C
ATOM   3268  NH1 ARG A1304      -7.637 -29.820 -59.293  1.00115.01           N
ATOM   3269  NH2 ARG A1304      -9.080 -28.092 -58.849  1.00111.86           N
ATOM   3270  N   LYS A1305      -4.746 -22.570 -59.376  1.00 70.20           N
ATOM   3271  CA  LYS A1305      -5.239 -21.361 -58.717  1.00 67.52           C
ATOM   3272  C   LYS A1305      -6.295 -21.650 -57.652  1.00 63.44           C
ATOM   3273  O   LYS A1305      -6.309 -21.011 -56.601  1.00 55.20           O
ATOM   3274  CB  LYS A1305      -5.779 -20.356 -59.742  1.00 68.86           C
ATOM   3275  CG  LYS A1305      -6.252 -19.045 -59.122  1.00 70.45           C
ATOM   3276  CD  LYS A1305      -6.501 -17.976 -60.170  1.00 73.14           C
ATOM   3277  CE  LYS A1305      -7.555 -18.409 -61.172  1.00 77.82           C
ATOM   3278  NZ  LYS A1305      -7.753 -17.392 -62.245  1.00 78.71           N
ATOM   3279  N   GLU A1306      -7.166 -22.617 -57.926  1.00 66.80           N
ATOM   3280  CA  GLU A1306      -8.241 -22.975 -57.005  1.00 63.56           C
ATOM   3281  C   GLU A1306      -7.697 -23.349 -55.628  1.00 59.78           C
ATOM   3282  O   GLU A1306      -8.260 -22.963 -54.604  1.00 60.27           O
ATOM   3283  CB  GLU A1306      -9.082 -24.130 -57.560  1.00 68.91           C
ATOM   3284  CG  GLU A1306      -9.695 -23.883 -58.933  1.00 79.37           C
ATOM   3285  CD  GLU A1306      -8.701 -24.082 -60.069  1.00 85.50           C
ATOM   3286  OE1 GLU A1306      -8.963 -24.928 -60.955  1.00 86.82           O
ATOM   3287  OE2 GLU A1306      -7.661 -23.388 -60.074  1.00 84.50           O
ATOM   3288  N   VAL A1307      -6.599 -24.097 -55.612  1.00 56.22           N
ATOM   3289  CA  VAL A1307      -5.990 -24.549 -54.365  1.00 53.28           C
ATOM   3290  C   VAL A1307      -5.422 -23.386 -53.567  1.00 50.44           C
ATOM   3291  O   VAL A1307      -5.644 -23.275 -52.363  1.00 53.68           O
ATOM   3292  CB  VAL A1307      -4.865 -25.554 -54.633  1.00 54.41           C
ATOM   3293  CG1 VAL A1307      -4.089 -25.832 -53.359  1.00 39.95           C
ATOM   3294  CG2 VAL A1307      -5.436 -26.834 -55.224  1.00 43.23           C
ATOM   3295  N   TYR A1308      -4.693 -22.520 -54.259  1.00 49.09           N
ATOM   3296  CA  TYR A1308      -4.060 -21.357 -53.654  1.00 47.20           C
ATOM   3297  C   TYR A1308      -5.091 -20.470 -52.970  1.00 46.80           C
ATOM   3298  O   TYR A1308      -4.796 -19.832 -51.965  1.00 51.96           O
ATOM   3299  CB  TYR A1308      -3.304 -20.574 -54.731  1.00 49.96           C
ATOM   3300  CG  TYR A1308      -2.507 -19.382 -54.244  1.00 46.35           C
ATOM   3301  CD1 TYR A1308      -1.174 -19.515 -53.871  1.00 45.17           C
ATOM   3302  CD2 TYR A1308      -3.079 -18.118 -54.195  1.00 44.64           C
ATOM   3303  CE1 TYR A1308      -0.439 -18.420 -53.447  1.00 46.60           C
ATOM   3304  CE2 TYR A1308      -2.356 -17.022 -53.773  1.00 45.36           C
ATOM   3305  CZ  TYR A1308      -1.038 -17.175 -53.399  1.00 45.65           C
ATOM   3306  OH  TYR A1308      -0.326 -16.075 -52.976  1.00 45.49           O
ATOM   3307  N   ILE A1309      -6.305 -20.444 -53.511  1.00 49.65           N
ATOM   3308  CA  ILE A1309      -7.375 -19.620 -52.952  1.00 47.73           C
ATOM   3309  C   ILE A1309      -8.062 -20.299 -51.768  1.00 49.42           C
ATOM   3310  O   ILE A1309      -8.400 -19.650 -50.778  1.00 50.45           O
ATOM   3311  CB  ILE A1309      -8.428 -19.269 -54.014  1.00 39.49           C
ATOM   3312  CG1 ILE A1309      -7.768 -18.555 -55.194  1.00 42.97           C
ATOM   3313  CG2 ILE A1309      -9.501 -18.397 -53.414  1.00 35.21           C
ATOM   3314  CD1 ILE A1309      -8.735 -18.124 -56.266  1.00 42.97           C
ATOM   3315  N   LEU A1310      -8.259 -21.609 -51.881  1.00 49.03           N
ATOM   3316  CA  LEU A1310      -8.874 -22.401 -50.822  1.00 49.51           C
ATOM   3317  C   LEU A1310      -8.007 -22.412 -49.570  1.00 52.01           C
ATOM   3318  O   LEU A1310      -8.500 -22.225 -48.455  1.00 51.86           O
ATOM   3319  CB  LEU A1310      -9.095 -23.834 -51.304  1.00 50.53           C
ATOM   3320  CG  LEU A1310      -9.485 -24.853 -50.234  1.00 50.89           C
ATOM   3321  CD1 LEU A1310     -10.831 -24.495 -49.619  1.00 52.64           C
ATOM   3322  CD2 LEU A1310      -9.501 -26.257 -50.819  1.00 46.66           C
ATOM   3323  N   LEU A1311      -6.711 -22.635 -49.764  1.00 51.40           N
ATOM   3324  CA  LEU A1311      -5.766 -22.640 -48.660  1.00 48.70           C
ATOM   3325  C   LEU A1311      -5.627 -21.252 -48.052  1.00 48.28           C
ATOM   3326  O   LEU A1311      -5.368 -21.120 -46.858  1.00 54.09           O
ATOM   3327  CB  LEU A1311      -4.405 -23.165 -49.114  1.00 53.09           C
ATOM   3328  CG  LEU A1311      -4.369 -24.631 -49.552  1.00 57.96           C
ATOM   3329  CD1 LEU A1311      -2.939 -25.071 -49.832  1.00 59.00           C
ATOM   3330  CD2 LEU A1311      -5.019 -25.531 -48.508  1.00 59.06           C
ATOM   3331  N   ASN A1312      -5.801 -20.217 -48.870  1.00 46.16           N
ATOM   3332  CA  ASN A1312      -5.808 -18.849 -48.355  1.00 42.05           C
ATOM   3333  C   ASN A1312      -7.038 -18.632 -47.475  1.00 41.82           C
ATOM   3334  O   ASN A1312      -6.973 -17.921 -46.477  1.00 37.64           O
ATOM   3335  CB  ASN A1312      -5.779 -17.824 -49.497  1.00 34.98           C
ATOM   3336  CG  ASN A1312      -5.246 -16.455 -49.059  1.00 38.85           C
ATOM   3337  OD1 ASN A1312      -4.858 -15.635 -49.895  1.00 43.00           O
ATOM   3338  ND2 ASN A1312      -5.218 -16.208 -47.752  1.00 39.81           N
ATOM   3339  N   TRP A1313      -8.152 -19.258 -47.852  1.00 47.56           N
ATOM   3340  CA  TRP A1313      -9.407 -19.125 -47.114  1.00 51.46           C
ATOM   3341  C   TRP A1313      -9.422 -19.961 -45.841  1.00 55.69           C
ATOM   3342  O   TRP A1313     -10.093 -19.616 -44.874  1.00 59.75           O
ATOM   3343  CB  TRP A1313     -10.611 -19.457 -48.006  1.00 54.08           C
ATOM   3344  CG  TRP A1313     -11.119 -18.254 -48.741  1.00 56.17           C
ATOM   3345  CD1 TRP A1313     -10.559 -17.671 -49.838  1.00 54.55           C
ATOM   3346  CD2 TRP A1313     -12.274 -17.471 -48.415  1.00 60.63           C
ATOM   3347  NE1 TRP A1313     -11.294 -16.575 -50.220  1.00 54.46           N
ATOM   3348  CE2 TRP A1313     -12.353 -16.431 -49.363  1.00 56.89           C
ATOM   3349  CE3 TRP A1313     -13.250 -17.548 -47.415  1.00 64.40           C
ATOM   3350  CZ2 TRP A1313     -13.368 -15.478 -49.343  1.00 58.44           C
ATOM   3351  CZ3 TRP A1313     -14.258 -16.601 -47.398  1.00 64.00           C
ATOM   3352  CH2 TRP A1313     -14.309 -15.579 -48.356  1.00 61.18           C
ATOM   3353  N   ILE A1314      -8.675 -21.058 -45.845  1.00 58.59           N
ATOM   3354  CA  ILE A1314      -8.475 -21.845 -44.635  1.00 60.85           C
ATOM   3355  C   ILE A1314      -7.662 -21.025 -43.631  1.00 59.18           C
ATOM   3356  O   ILE A1314      -7.775 -21.210 -42.422  1.00 63.53           O
ATOM   3357  CB  ILE A1314      -7.795 -23.198 -44.960  1.00 62.30           C
ATOM   3358  CG1 ILE A1314      -8.729 -24.049 -45.824  1.00 62.06           C
ATOM   3359  CG2 ILE A1314      -7.414 -23.960 -43.694  1.00 60.60           C
ATOM   3360  CD1 ILE A1314      -8.194 -25.427 -46.139  1.00 63.42           C
ATOM   3361  N   GLY A1315      -6.863 -20.095 -44.141  1.00 55.64           N
ATOM   3362  CA  GLY A1315      -6.122 -19.179 -43.292  1.00 53.23           C
ATOM   3363  C   GLY A1315      -7.007 -18.074 -42.750  1.00 51.09           C
ATOM   3364  O   GLY A1315      -6.805 -17.593 -41.638  1.00 50.46           O
ATOM   3365  N   TYR A1316      -7.995 -17.671 -43.541  1.00 51.31           N
ATOM   3366  CA  TYR A1316      -8.933 -16.635 -43.124  1.00 51.51           C
ATOM   3367  C   TYR A1316      -9.759 -17.074 -41.918  1.00 48.05           C
ATOM   3368  O   TYR A1316     -10.039 -16.274 -41.028  1.00 52.98           O
ATOM   3369  CB  TYR A1316      -9.873 -16.257 -44.273  1.00 55.45           C
ATOM   3370  CG  TYR A1316      -9.231 -15.454 -45.386  1.00 58.14           C
ATOM   3371  CD1 TYR A1316      -7.977 -14.880 -45.227  1.00 55.56           C
ATOM   3372  CD2 TYR A1316      -9.889 -15.266 -46.597  1.00 60.82           C
ATOM   3373  CE1 TYR A1316      -7.396 -14.142 -46.244  1.00 57.08           C
ATOM   3374  CE2 TYR A1316      -9.317 -14.531 -47.618  1.00 58.80           C
ATOM   3375  CZ  TYR A1316      -8.072 -13.972 -47.437  1.00 61.43           C
ATOM   3376  OH  TYR A1316      -7.500 -13.243 -48.454  1.00 67.46           O
ATOM   3377  N   VAL A1317     -10.145 -18.346 -41.885  1.00 43.18           N
ATOM   3378  CA  VAL A1317     -11.025 -18.836 -40.827  1.00 47.60           C
ATOM   3379  C   VAL A1317     -10.313 -18.946 -39.481  1.00 51.24           C
ATOM   3380  O   VAL A1317     -10.934 -19.221 -38.457  1.00 51.90           O
ATOM   3381  CB  VAL A1317     -11.666 -20.192 -41.183  1.00 44.34           C
ATOM   3382  CG1 VAL A1317     -12.295 -20.125 -42.555  1.00 43.86           C
ATOM   3383  CG2 VAL A1317     -10.642 -21.303 -41.117  1.00 42.32           C
ATOM   3384  N   ASN A1318      -9.005 -18.731 -39.481  1.00 52.04           N
ATOM   3385  CA  ASN A1318      -8.267 -18.718 -38.232  1.00 49.38           C
ATOM   3386  C   ASN A1318      -8.664 -17.496 -37.408  1.00 48.14           C
ATOM   3387  O   ASN A1318      -8.547 -17.498 -36.188  1.00 50.46           O
ATOM   3388  CB  ASN A1318      -6.764 -18.747 -38.497  1.00 51.29           C
ATOM   3389  CG  ASN A1318      -5.951 -18.826 -37.224  1.00 58.56           C
ATOM   3390  OD1 ASN A1318      -5.093 -17.979 -36.969  1.00 62.89           O
ATOM   3391  ND2 ASN A1318      -6.219 -19.842 -36.413  1.00 60.99           N
ATOM   3392  N   SER A1319      -9.157 -16.463 -38.087  1.00 45.22           N
ATOM   3393  CA  SER A1319      -9.623 -15.252 -37.423  1.00 46.40           C
ATOM   3394  C   SER A1319     -10.897 -15.511 -36.626  1.00 50.08           C
ATOM   3395  O   SER A1319     -11.234 -14.763 -35.707  1.00 53.40           O
ATOM   3396  CB  SER A1319      -9.877 -14.151 -38.451  1.00 50.24           C
ATOM   3397  OG  SER A1319      -8.667 -13.744 -39.063  1.00 55.39           O
ATOM   3398  N   GLY A1320     -11.611 -16.568 -36.994  1.00 46.23           N
ATOM   3399  CA  GLY A1320     -12.826 -16.940 -36.298  1.00 45.68           C
ATOM   3400  C   GLY A1320     -12.505 -17.832 -35.118  1.00 50.32           C
ATOM   3401  O   GLY A1320     -13.176 -17.781 -34.082  1.00 53.35           O
ATOM   3402  N   PHE A1321     -11.462 -18.642 -35.280  1.00 48.21           N
ATOM   3403  CA  PHE A1321     -11.040 -19.583 -34.247  1.00 50.33           C
ATOM   3404  C   PHE A1321     -10.380 -18.908 -33.048  1.00 50.58           C
ATOM   3405  O   PHE A1321     -10.593 -19.316 -31.907  1.00 56.01           O
ATOM   3406  CB  PHE A1321     -10.092 -20.625 -34.838  1.00 49.97           C
ATOM   3407  CG  PHE A1321     -10.768 -21.608 -35.741  1.00 48.74           C
ATOM   3408  CD1 PHE A1321     -12.045 -22.060 -35.456  1.00 49.28           C
ATOM   3409  CD2 PHE A1321     -10.129 -22.080 -36.873  1.00 49.25           C
ATOM   3410  CE1 PHE A1321     -12.676 -22.964 -36.277  1.00 48.82           C
ATOM   3411  CE2 PHE A1321     -10.754 -22.984 -37.703  1.00 55.04           C
ATOM   3412  CZ  PHE A1321     -12.033 -23.427 -37.403  1.00 55.55           C
ATOM   3413  N   ASN A1322      -9.582 -17.879 -33.313  1.00 47.29           N
ATOM   3414  CA  ASN A1322      -8.841 -17.182 -32.262  1.00 48.89           C
ATOM   3415  C   ASN A1322      -9.654 -16.755 -31.022  1.00 52.53           C
ATOM   3416  O   ASN A1322      -9.203 -16.969 -29.895  1.00 55.60           O
ATOM   3417  CB  ASN A1322      -8.028 -16.016 -32.841  1.00 33.71           C
ATOM   3418  CG  ASN A1322      -6.898 -16.487 -33.744  1.00 43.20           C
ATOM   3419  OD1 ASN A1322      -6.443 -17.627 -33.644  1.00 40.52           O
ATOM   3420  ND2 ASN A1322      -6.440 -15.610 -34.631  1.00 43.52           N
ATOM   3421  N   PRO A1323     -10.852 -16.166 -31.213  1.00 53.44           N
ATOM   3422  CA  PRO A1323     -11.631 -15.839 -30.005  1.00 52.54           C
ATOM   3423  C   PRO A1323     -12.074 -17.066 -29.199  1.00 52.04           C
ATOM   3424  O   PRO A1323     -12.436 -16.927 -28.032  1.00 53.88           O
ATOM   3425  CB  PRO A1323     -12.847 -15.092 -30.559  1.00 49.83           C
ATOM   3426  CG  PRO A1323     -12.376 -14.531 -31.862  1.00 53.14           C
ATOM   3427  CD  PRO A1323     -11.441 -15.562 -32.422  1.00 51.73           C
ATOM   3428  N   LEU A1324     -12.038 -18.246 -29.809  1.00 49.11           N
ATOM   3429  CA  LEU A1324     -12.339 -19.483 -29.097  1.00 48.40           C
ATOM   3430  C   LEU A1324     -11.088 -20.079 -28.451  1.00 50.08           C
ATOM   3431  O   LEU A1324     -11.168 -21.049 -27.695  1.00 50.07           O
ATOM   3432  CB  LEU A1324     -12.952 -20.510 -30.046  1.00 46.50           C
ATOM   3433  CG  LEU A1324     -14.262 -20.155 -30.745  1.00 50.19           C
ATOM   3434  CD1 LEU A1324     -14.669 -21.287 -31.674  1.00 48.30           C
ATOM   3435  CD2 LEU A1324     -15.358 -19.869 -29.729  1.00 52.73           C
ATOM   3436  N   ILE A1325      -9.929 -19.504 -28.758  1.00 49.51           N
ATOM   3437  CA  ILE A1325      -8.668 -20.025 -28.242  1.00 51.45           C
ATOM   3438  C   ILE A1325      -8.053 -19.118 -27.178  1.00 48.61           C
ATOM   3439  O   ILE A1325      -7.543 -19.596 -26.161  1.00 48.15           O
ATOM   3440  CB  ILE A1325      -7.642 -20.243 -29.371  1.00 54.14           C
ATOM   3441  CG1 ILE A1325      -8.214 -21.165 -30.443  1.00 52.90           C
ATOM   3442  CG2 ILE A1325      -6.352 -20.835 -28.825  1.00 57.92           C
ATOM   3443  CD1 ILE A1325      -7.293 -21.347 -31.625  1.00 52.31           C
ATOM   3444  N   TYR A1326      -8.110 -17.810 -27.407  1.00 48.59           N
ATOM   3445  CA  TYR A1326      -7.419 -16.865 -26.535  1.00 55.14           C
ATOM   3446  C   TYR A1326      -8.321 -16.148 -25.537  1.00 62.90           C
ATOM   3447  O   TYR A1326      -7.904 -15.178 -24.907  1.00 71.60           O
ATOM   3448  CB  TYR A1326      -6.633 -15.848 -27.368  1.00 49.13           C
ATOM   3449  CG  TYR A1326      -5.540 -16.487 -28.182  1.00 42.95           C
ATOM   3450  CD1 TYR A1326      -4.280 -16.715 -27.636  1.00 42.69           C
ATOM   3451  CD2 TYR A1326      -5.772 -16.885 -29.489  1.00 39.57           C
ATOM   3452  CE1 TYR A1326      -3.276 -17.315 -28.380  1.00 41.27           C
ATOM   3453  CE2 TYR A1326      -4.781 -17.483 -30.237  1.00 38.51           C
ATOM   3454  CZ  TYR A1326      -3.536 -17.697 -29.681  1.00 37.84           C
ATOM   3455  OH  TYR A1326      -2.557 -18.296 -30.436  1.00 36.32           O
ATOM   3456  N   CYS A1327      -9.549 -16.630 -25.382  1.00 63.77           N
ATOM   3457  CA  CYS A1327     -10.497 -15.979 -24.483  1.00 64.91           C
ATOM   3458  C   CYS A1327     -11.314 -16.975 -23.661  1.00 59.28           C
ATOM   3459  O   CYS A1327     -12.518 -16.801 -23.480  1.00 62.19           O
ATOM   3460  CB  CYS A1327     -11.426 -15.050 -25.271  1.00 70.27           C
ATOM   3461  SG  CYS A1327     -10.572 -13.791 -26.261  1.00 66.25           S
ATOM   3462  N   ARG A1328     -10.658 -18.014 -23.158  1.00 56.85           N
ATOM   3463  CA  ARG A1328     -11.343 -19.004 -22.335  1.00 56.96           C
ATOM   3464  C   ARG A1328     -11.189 -18.736 -20.840  1.00 54.28           C
ATOM   3465  O   ARG A1328     -11.635 -19.540 -20.020  1.00 53.18           O
ATOM   3466  CB  ARG A1328     -10.848 -20.418 -22.646  1.00 59.37           C
ATOM   3467  CG  ARG A1328     -11.061 -20.872 -24.068  1.00 58.42           C
ATOM   3468  CD  ARG A1328     -11.046 -22.384 -24.134  1.00 66.69           C
ATOM   3469  NE  ARG A1328     -12.396 -22.920 -24.265  1.00 83.19           N
ATOM   3470  CZ  ARG A1328     -12.748 -24.158 -23.930  1.00 97.74           C
ATOM   3471  NH1 ARG A1328     -11.847 -24.992 -23.428  1.00102.44           N
ATOM   3472  NH2 ARG A1328     -14.004 -24.558 -24.088  1.00101.52           N
ATOM   3473  N   SER A1329     -10.557 -17.618 -20.487  1.00 53.85           N
ATOM   3474  CA  SER A1329     -10.364 -17.268 -19.079  1.00 57.13           C
ATOM   3475  C   SER A1329     -11.706 -17.091 -18.376  1.00 61.26           C
ATOM   3476  O   SER A1329     -12.694 -16.717 -19.007  1.00 62.88           O
ATOM   3477  CB  SER A1329      -9.518 -15.997 -18.931  1.00 51.79           C
ATOM   3478  OG  SER A1329     -10.297 -14.828 -19.106  1.00 51.70           O
ATOM   3479  N   PRO A1330     -11.748 -17.378 -17.065  1.00 61.34           N
ATOM   3480  CA  PRO A1330     -12.977 -17.190 -16.286  1.00 63.05           C
ATOM   3481  C   PRO A1330     -13.502 -15.755 -16.365  1.00 65.35           C
ATOM   3482  O   PRO A1330     -14.706 -15.544 -16.255  1.00 67.42           O
ATOM   3483  CB  PRO A1330     -12.537 -17.525 -14.860  1.00 60.63           C
ATOM   3484  CG  PRO A1330     -11.409 -18.481 -15.040  1.00 60.15           C
ATOM   3485  CD  PRO A1330     -10.683 -18.016 -16.269  1.00 58.10           C
ATOM   3486  N   ASP A1331     -12.612 -14.787 -16.562  1.00 65.66           N
ATOM   3487  CA  ASP A1331     -13.031 -13.396 -16.689  1.00 67.95           C
ATOM   3488  C   ASP A1331     -13.683 -13.112 -18.035  1.00 67.93           C
ATOM   3489  O   ASP A1331     -14.671 -12.384 -18.110  1.00 71.02           O
ATOM   3490  CB  ASP A1331     -11.852 -12.457 -16.480  1.00 68.55           C
ATOM   3491  CG  ASP A1331     -11.410 -12.401 -15.045  1.00 74.70           C
ATOM   3492  OD1 ASP A1331     -11.983 -11.593 -14.282  1.00 63.48           O
ATOM   3493  OD2 ASP A1331     -10.493 -13.168 -14.686  1.00 77.03           O
ATOM   3494  N   PHE A1332     -13.117 -13.675 -19.096  1.00 66.50           N
ATOM   3495  CA  PHE A1332     -13.720 -13.569 -20.414  1.00 53.13           C
ATOM   3496  C   PHE A1332     -15.080 -14.258 -20.403  1.00 54.43           C
ATOM   3497  O   PHE A1332     -16.068 -13.704 -20.876  1.00 60.92           O
ATOM   3498  CB  PHE A1332     -12.814 -14.193 -21.478  1.00 57.50           C
ATOM   3499  CG  PHE A1332     -11.859 -13.219 -22.116  1.00 54.01           C
ATOM   3500  CD1 PHE A1332     -12.330 -12.158 -22.872  1.00 54.54           C
ATOM   3501  CD2 PHE A1332     -10.492 -13.377 -21.981  1.00 58.13           C
ATOM   3502  CE1 PHE A1332     -11.455 -11.263 -23.471  1.00 54.05           C
ATOM   3503  CE2 PHE A1332      -9.614 -12.485 -22.577  1.00 60.46           C
ATOM   3504  CZ  PHE A1332     -10.100 -11.427 -23.323  1.00 54.84           C
ATOM   3505  N   ARG A1333     -15.119 -15.461 -19.839  1.00 58.08           N
ATOM   3506  CA  ARG A1333     -16.335 -16.261 -19.758  1.00 56.51           C
ATOM   3507  C   ARG A1333     -17.497 -15.527 -19.081  1.00 59.29           C
ATOM   3508  O   ARG A1333     -18.643 -15.609 -19.526  1.00 60.19           O
ATOM   3509  CB  ARG A1333     -16.040 -17.559 -19.009  1.00 78.68           C
ATOM   3510  CG  ARG A1333     -15.273 -18.588 -19.812  1.00 77.35           C
ATOM   3511  CD  ARG A1333     -16.226 -19.419 -20.643  1.00 83.78           C
ATOM   3512  NE  ARG A1333     -15.714 -20.764 -20.887  1.00 88.21           N
ATOM   3513  CZ  ARG A1333     -16.447 -21.762 -21.371  1.00 90.58           C
ATOM   3514  NH1 ARG A1333     -17.730 -21.568 -21.658  1.00 85.74           N
ATOM   3515  NH2 ARG A1333     -15.897 -22.955 -21.563  1.00 93.60           N
ATOM   3516  N   ILE A1334     -17.195 -14.816 -18.001  1.00 60.89           N
ATOM   3517  CA  ILE A1334     -18.201 -14.046 -17.282  1.00 63.85           C
ATOM   3518  C   ILE A1334     -18.611 -12.815 -18.083  1.00 74.60           C
ATOM   3519  O   ILE A1334     -19.794 -12.485 -18.170  1.00 81.75           O
ATOM   3520  CB  ILE A1334     -17.689 -13.619 -15.892  1.00 65.86           C
ATOM   3521  CG1 ILE A1334     -17.470 -14.848 -15.011  1.00 66.70           C
ATOM   3522  CG2 ILE A1334     -18.669 -12.675 -15.222  1.00 69.07           C
ATOM   3523  CD1 ILE A1334     -16.761 -14.546 -13.716  1.00 84.78           C
ATOM   3524  N   ALA A1335     -17.626 -12.144 -18.672  1.00 68.24           N
ATOM   3525  CA  ALA A1335     -17.881 -10.954 -19.477  1.00 67.28           C
ATOM   3526  C   ALA A1335     -18.763 -11.267 -20.683  1.00 67.38           C
ATOM   3527  O   ALA A1335     -19.647 -10.487 -21.034  1.00 67.17           O
ATOM   3528  CB  ALA A1335     -16.571 -10.328 -19.928  1.00 59.16           C
ATOM   3529  N   PHE A1336     -18.519 -12.414 -21.310  1.00 66.71           N
ATOM   3530  CA  PHE A1336     -19.254 -12.800 -22.508  1.00 64.66           C
ATOM   3531  C   PHE A1336     -20.735 -13.012 -22.227  1.00 70.02           C
ATOM   3532  O   PHE A1336     -21.581 -12.711 -23.065  1.00 75.84           O
ATOM   3533  CB  PHE A1336     -18.650 -14.058 -23.135  1.00 62.07           C
ATOM   3534  CG  PHE A1336     -17.328 -13.824 -23.813  1.00 62.21           C
ATOM   3535  CD1 PHE A1336     -16.964 -12.554 -24.228  1.00 51.85           C
ATOM   3536  CD2 PHE A1336     -16.454 -14.873 -24.032  1.00 50.68           C
ATOM   3537  CE1 PHE A1336     -15.754 -12.334 -24.847  1.00 49.55           C
ATOM   3538  CE2 PHE A1336     -15.241 -14.662 -24.650  1.00 51.68           C
ATOM   3539  CZ  PHE A1336     -14.888 -13.390 -25.060  1.00 51.18           C
ATOM   3540  N   GLN A1337     -21.051 -13.528 -21.046  1.00 66.91           N
ATOM   3541  CA  GLN A1337     -22.442 -13.762 -20.695  1.00 68.70           C
ATOM   3542  C   GLN A1337     -23.185 -12.464 -20.391  1.00 75.00           C
ATOM   3543  O   GLN A1337     -24.315 -12.268 -20.840  1.00 79.87           O
ATOM   3544  CB  GLN A1337     -22.551 -14.715 -19.512  1.00 66.93           C
ATOM   3545  CG  GLN A1337     -23.965 -14.839 -18.981  1.00 70.43           C
ATOM   3546  CD  GLN A1337     -24.075 -15.854 -17.877  1.00 91.78           C
ATOM   3547  OE1 GLN A1337     -24.868 -15.696 -16.953  1.00 98.30           O
ATOM   3548  NE2 GLN A1337     -23.282 -16.914 -17.967  1.00 88.97           N
ATOM   3549  N   GLU A1338     -22.549 -11.582 -19.628  1.00 75.78           N
ATOM   3550  CA  GLU A1338     -23.175 -10.327 -19.227  1.00 80.20           C
ATOM   3551  C   GLU A1338     -23.386  -9.404 -20.425  1.00 80.98           C
ATOM   3552  O   GLU A1338     -24.342  -8.628 -20.463  1.00 83.47           O
ATOM   3553  CB  GLU A1338     -22.338  -9.633 -18.149  1.00 85.03           C
ATOM   3554  CG  GLU A1338     -22.903  -8.309 -17.651  1.00 92.84           C
ATOM   3555  CD  GLU A1338     -22.062  -7.698 -16.545  1.00100.48           C
ATOM   3556  OE1 GLU A1338     -21.144  -8.383 -16.049  1.00101.40           O
ATOM   3557  OE2 GLU A1338     -22.319  -6.534 -16.172  1.00107.20           O
ATOM   3558  N   LEU A1339     -22.495  -9.501 -21.407  1.00 80.82           N
ATOM   3559  CA  LEU A1339     -22.581  -8.671 -22.605  1.00 80.16           C
ATOM   3560  C   LEU A1339     -23.836  -8.955 -23.427  1.00 80.30           C
ATOM   3561  O   LEU A1339     -24.448  -8.038 -23.978  1.00 81.94           O
ATOM   3562  CB  LEU A1339     -21.332  -8.840 -23.473  1.00 62.12           C
ATOM   3563  CG  LEU A1339     -20.124  -8.001 -23.065  1.00 61.43           C
ATOM   3564  CD1 LEU A1339     -18.988  -8.209 -24.042  1.00 57.97           C
ATOM   3565  CD2 LEU A1339     -20.499  -6.532 -22.984  1.00 84.74           C
ATOM   3566  N   LEU A1340     -24.220 -10.225 -23.504  1.00 78.29           N
ATOM   3567  CA  LEU A1340     -25.405 -10.610 -24.263  1.00 78.81           C
ATOM   3568  C   LEU A1340     -26.560 -11.093 -23.378  1.00 88.35           C
ATOM   3569  O   LEU A1340     -27.543 -11.638 -23.879  1.00 89.04           O
ATOM   3570  CB  LEU A1340     -25.048 -11.646 -25.335  1.00 70.81           C
ATOM   3571  CG  LEU A1340     -24.114 -12.803 -24.969  1.00 64.74           C
ATOM   3572  CD1 LEU A1340     -24.870 -13.910 -24.251  1.00 68.05           C
ATOM   3573  CD2 LEU A1340     -23.399 -13.343 -26.205  1.00 59.44           C
ATOM   3574  N   CYS A1341     -26.425 -10.877 -22.068  1.00 95.45           N
ATOM   3575  CA  CYS A1341     -27.467 -11.188 -21.079  1.00101.86           C
ATOM   3576  C   CYS A1341     -28.057 -12.591 -21.194  1.00103.46           C
ATOM   3577  O   CYS A1341     -29.275 -12.757 -21.281  1.00102.26           O
ATOM   3578  CB  CYS A1341     -28.584 -10.138 -21.103  1.00104.24           C
ATOM   3579  SG  CYS A1341     -28.172  -8.595 -20.249  1.00120.30           S
ATOM   3580  N   LEU A1342     -27.185 -13.594 -21.180  1.00103.39           N
ATOM   3581  CA  LEU A1342     -27.603 -14.987 -21.287  1.00102.05           C
ATOM   3582  C   LEU A1342     -28.233 -15.485 -19.982  1.00101.22           C
ATOM   3583  O   LEU A1342     -29.040 -14.793 -19.354  1.00 98.00           O
ATOM   3584  CB  LEU A1342     -26.404 -15.862 -21.669  1.00 97.92           C
ATOM   3585  CG  LEU A1342     -26.673 -17.282 -22.174  1.00 97.98           C
ATOM   3586  CD1 LEU A1342     -27.459 -17.253 -23.480  1.00 97.61           C
ATOM   3587  CD2 LEU A1342     -25.366 -18.050 -22.339  1.00 92.66           C
