# Supplementary material for: A non-redundant data set of nanobody-antigen crystal structures
Source: Data Brief. 2019 Mar 6;24:103754. doi: 10.1016/j.dib.2019.103754 (PMC6441729; doi:10.1016/j.dib.2019.103754)
Supplement: Multimedia component 5 [file mmc5.zip › Data_set/Ag_1/4lgp_1.pdb]

ATOM      1  N   ILE A   1      -5.702  16.398  31.076  1.00 89.41           N
ATOM      2  CA  ILE A   1      -4.461  17.083  30.732  1.00 84.28           C
ATOM      3  C   ILE A   1      -3.460  16.160  30.037  1.00 76.23           C
ATOM      4  O   ILE A   1      -2.754  16.570  29.120  1.00 74.70           O
ATOM      5  CB  ILE A   1      -3.785  17.700  31.977  1.00 88.69           C
ATOM      6  CG1 ILE A   1      -3.644  16.651  33.087  1.00 94.72           C
ATOM      7  CG2 ILE A   1      -4.566  18.905  32.459  1.00 88.69           C
ATOM      8  CD1 ILE A   1      -2.741  17.092  34.243  1.00 99.22           C
ATOM      9  N   PHE A   2      -3.391  14.917  30.498  1.00 72.98           N
ATOM     10  CA  PHE A   2      -2.328  13.998  30.101  1.00 66.96           C
ATOM     11  C   PHE A   2      -2.324  13.480  28.659  1.00 58.12           C
ATOM     12  O   PHE A   2      -1.292  13.543  27.998  1.00 53.60           O
ATOM     13  CB  PHE A   2      -2.240  12.821  31.078  1.00 76.47           C
ATOM     14  CG  PHE A   2      -1.434  13.121  32.307  1.00 87.03           C
ATOM     15  CD1 PHE A   2      -0.064  13.307  32.222  1.00 88.90           C
ATOM     16  CD2 PHE A   2      -2.044  13.228  33.543  1.00 96.11           C
ATOM     17  CE1 PHE A   2       0.686  13.594  33.354  1.00 97.51           C
ATOM     18  CE2 PHE A   2      -1.304  13.514  34.678  1.00103.60           C
ATOM     19  CZ  PHE A   2       0.062  13.697  34.585  1.00104.15           C
ATOM     20  N   PRO A   3      -3.457  12.943  28.172  1.00 44.00           N
ATOM     21  CA  PRO A   3      -3.348  12.229  26.889  1.00 45.31           C
ATOM     22  C   PRO A   3      -2.682  13.054  25.779  1.00 42.85           C
ATOM     23  O   PRO A   3      -3.058  14.202  25.520  1.00 38.59           O
ATOM     24  CB  PRO A   3      -4.806  11.911  26.545  1.00 41.42           C
ATOM     25  CG  PRO A   3      -5.464  11.799  27.911  1.00 41.01           C
ATOM     26  CD  PRO A   3      -4.813  12.860  28.743  1.00 45.05           C
ATOM     27  N   LYS A   4      -1.690  12.447  25.133  1.00 39.99           N
ATOM     28  CA  LYS A   4      -0.896  13.110  24.105  1.00 42.11           C
ATOM     29  C   LYS A   4      -1.663  13.210  22.789  1.00 40.12           C
ATOM     30  O   LYS A   4      -2.187  12.214  22.278  1.00 33.33           O
ATOM     31  CB  LYS A   4       0.425  12.361  23.891  1.00 49.63           C
ATOM     32  CG  LYS A   4       1.339  12.950  22.813  1.00 54.64           C
ATOM     33  CD  LYS A   4       1.999  14.244  23.279  1.00 61.10           C
ATOM     34  CE  LYS A   4       2.917  14.819  22.219  1.00 57.95           C
ATOM     35  NZ  LYS A   4       2.268  14.821  20.894  1.00 55.50           N
ATOM     36  N   GLN A   5      -1.728  14.420  22.243  1.00 38.32           N
ATOM     37  CA  GLN A   5      -2.372  14.631  20.954  1.00 34.16           C
ATOM     38  C   GLN A   5      -1.337  14.548  19.845  1.00 39.33           C
ATOM     39  O   GLN A   5      -0.483  15.425  19.713  1.00 41.71           O
ATOM     40  CB  GLN A   5      -3.072  15.989  20.922  1.00 28.86           C
ATOM     41  CG  GLN A   5      -4.447  15.982  21.570  1.00 29.48           C
ATOM     42  CD  GLN A   5      -4.929  17.369  21.947  1.00 35.16           C
ATOM     43  OE1 GLN A   5      -5.270  18.179  21.083  1.00 36.83           O
ATOM     44  NE2 GLN A   5      -4.961  17.651  23.246  1.00 36.27           N
ATOM     45  N   TYR A   6      -1.424  13.491  19.044  1.00 38.75           N
ATOM     46  CA  TYR A   6      -0.488  13.290  17.948  1.00 32.27           C
ATOM     47  C   TYR A   6      -0.921  14.090  16.729  1.00 27.36           C
ATOM     48  O   TYR A   6      -2.106  14.370  16.559  1.00 26.81           O
ATOM     49  CB  TYR A   6      -0.364  11.801  17.605  1.00 33.16           C
ATOM     50  CG  TYR A   6       0.305  10.980  18.689  1.00 33.55           C
ATOM     51  CD1 TYR A   6       1.670  11.088  18.925  1.00 30.19           C
ATOM     52  CD2 TYR A   6      -0.427  10.096  19.475  1.00 30.35           C
ATOM     53  CE1 TYR A   6       2.287  10.342  19.909  1.00 26.07           C
ATOM     54  CE2 TYR A   6       0.183   9.345  20.463  1.00 28.36           C
ATOM     55  CZ  TYR A   6       1.538   9.473  20.676  1.00 31.47           C
ATOM     56  OH  TYR A   6       2.149   8.728  21.659  1.00 29.23           O
ATOM     57  N   PRO A   7       0.048  14.472  15.882  1.00 30.19           N
ATOM     58  CA  PRO A   7      -0.228  15.222  14.650  1.00 23.91           C
ATOM     59  C   PRO A   7      -1.283  14.521  13.793  1.00 29.36           C
ATOM     60  O   PRO A   7      -1.234  13.296  13.634  1.00 29.46           O
ATOM     61  CB  PRO A   7       1.122  15.214  13.929  1.00 23.75           C
ATOM     62  CG  PRO A   7       2.135  15.065  15.025  1.00 26.76           C
ATOM     63  CD  PRO A   7       1.485  14.187  16.053  1.00 23.88           C
ATOM     64  N   ILE A   8      -2.218  15.298  13.250  1.00 27.38           N
ATOM     65  CA  ILE A   8      -3.283  14.773  12.402  1.00 29.50           C
ATOM     66  C   ILE A   8      -3.154  15.297  10.969  1.00 35.55           C
ATOM     67  O   ILE A   8      -3.155  16.511  10.738  1.00 35.66           O
ATOM     68  CB  ILE A   8      -4.679  15.174  12.943  1.00 27.90           C
ATOM     69  CG1 ILE A   8      -4.891  14.630  14.357  1.00 31.97           C
ATOM     70  CG2 ILE A   8      -5.783  14.683  12.016  1.00 25.83           C
ATOM     71  CD1 ILE A   8      -6.123  15.200  15.051  1.00 31.25           C
ATOM     72  N   ILE A   9      -3.047  14.380  10.011  1.00 39.10           N
ATOM     73  CA  ILE A   9      -3.019  14.745   8.595  1.00 34.47           C
ATOM     74  C   ILE A   9      -4.335  14.339   7.932  1.00 34.03           C
ATOM     75  O   ILE A   9      -4.647  13.150   7.837  1.00 38.40           O
ATOM     76  CB  ILE A   9      -1.839  14.074   7.846  1.00 43.97           C
ATOM     77  CG1 ILE A   9      -0.504  14.386   8.532  1.00 43.86           C
ATOM     78  CG2 ILE A   9      -1.806  14.505   6.383  1.00 42.49           C
ATOM     79  CD1 ILE A   9      -0.188  13.485   9.717  1.00 47.42           C
ATOM     80  N   ASN A  10      -5.106  15.327   7.484  1.00 33.32           N
ATOM     81  CA  ASN A  10      -6.406  15.078   6.863  1.00 33.16           C
ATOM     82  C   ASN A  10      -6.322  14.831   5.357  1.00 34.56           C
ATOM     83  O   ASN A  10      -5.575  15.503   4.648  1.00 35.48           O
ATOM     84  CB  ASN A  10      -7.363  16.249   7.122  1.00 36.13           C
ATOM     85  CG  ASN A  10      -7.790  16.350   8.574  1.00 39.88           C
ATOM     86  OD1 ASN A  10      -8.762  15.719   8.996  1.00 43.71           O
ATOM     87  ND2 ASN A  10      -7.069  17.156   9.347  1.00 35.70           N
ATOM     88  N   PHE A  11      -7.096  13.859   4.882  1.00 34.05           N
ATOM     89  CA  PHE A  11      -7.279  13.635   3.452  1.00 31.93           C
ATOM     90  C   PHE A  11      -8.685  13.102   3.195  1.00 32.85           C
ATOM     91  O   PHE A  11      -9.204  12.303   3.978  1.00 35.97           O
ATOM     92  CB  PHE A  11      -6.239  12.656   2.908  1.00 33.52           C
ATOM     93  CG  PHE A  11      -6.384  12.376   1.439  1.00 37.29           C
ATOM     94  CD1 PHE A  11      -5.921  13.284   0.498  1.00 28.24           C
ATOM     95  CD2 PHE A  11      -6.984  11.205   0.997  1.00 37.51           C
ATOM     96  CE1 PHE A  11      -6.055  13.032  -0.851  1.00 31.10           C
ATOM     97  CE2 PHE A  11      -7.122  10.946  -0.357  1.00 35.05           C
ATOM     98  CZ  PHE A  11      -6.658  11.861  -1.281  1.00 35.75           C
ATOM     99  N   THR A  12      -9.296  13.549   2.102  1.00 28.25           N
ATOM    100  CA  THR A  12     -10.635  13.105   1.734  1.00 24.85           C
ATOM    101  C   THR A  12     -10.674  12.636   0.282  1.00 29.57           C
ATOM    102  O   THR A  12     -10.085  13.263  -0.599  1.00 28.45           O
ATOM    103  CB  THR A  12     -11.688  14.211   1.967  1.00 32.81           C
ATOM    104  OG1 THR A  12     -12.962  13.779   1.472  1.00 36.68           O
ATOM    105  CG2 THR A  12     -11.286  15.503   1.261  1.00 31.87           C
ATOM    106  N   THR A  13     -11.356  11.520   0.043  1.00 28.08           N
ATOM    107  CA  THR A  13     -11.459  10.962  -1.298  1.00 31.12           C
ATOM    108  C   THR A  13     -12.476  11.728  -2.136  1.00 36.28           C
ATOM    109  O   THR A  13     -12.545  11.560  -3.353  1.00 35.31           O
ATOM    110  CB  THR A  13     -11.861   9.474  -1.267  1.00 31.58           C
ATOM    111  OG1 THR A  13     -13.111   9.330  -0.580  1.00 35.81           O
ATOM    112  CG2 THR A  13     -10.791   8.639  -0.569  1.00 22.10           C
ATOM    113  N   ALA A  14     -13.256  12.583  -1.484  1.00 37.07           N
ATOM    114  CA  ALA A  14     -14.314  13.300  -2.179  1.00 39.51           C
ATOM    115  C   ALA A  14     -13.718  14.442  -2.982  1.00 46.73           C
ATOM    116  O   ALA A  14     -13.107  15.355  -2.422  1.00 43.29           O
ATOM    117  CB  ALA A  14     -15.334  13.831  -1.188  1.00 32.89           C
ATOM    118  N   GLY A  15     -13.915  14.393  -4.296  1.00 47.09           N
ATOM    119  CA  GLY A  15     -13.369  15.398  -5.187  1.00 49.02           C
ATOM    120  C   GLY A  15     -11.859  15.455  -5.101  1.00 50.11           C
ATOM    121  O   GLY A  15     -11.260  16.519  -5.247  1.00 53.52           O
ATOM    122  N   ALA A  16     -11.244  14.303  -4.861  1.00 47.89           N
ATOM    123  CA  ALA A  16      -9.793  14.219  -4.738  1.00 47.68           C
ATOM    124  C   ALA A  16      -9.092  14.533  -6.061  1.00 43.00           C
ATOM    125  O   ALA A  16      -9.653  14.328  -7.138  1.00 41.02           O
ATOM    126  CB  ALA A  16      -9.383  12.843  -4.224  1.00 49.24           C
ATOM    127  N   THR A  17      -7.859  15.027  -5.964  1.00 44.28           N
ATOM    128  CA  THR A  17      -7.063  15.401  -7.132  1.00 40.19           C
ATOM    129  C   THR A  17      -5.638  14.876  -7.000  1.00 32.79           C
ATOM    130  O   THR A  17      -5.225  14.445  -5.921  1.00 31.70           O
ATOM    131  CB  THR A  17      -7.002  16.939  -7.323  1.00 45.46           C
ATOM    132  OG1 THR A  17      -6.237  17.530  -6.265  1.00 40.97           O
ATOM    133  CG2 THR A  17      -8.401  17.539  -7.333  1.00 40.31           C
ATOM    134  N   VAL A  18      -4.899  14.907  -8.105  1.00 42.87           N
ATOM    135  CA  VAL A  18      -3.491  14.530  -8.107  1.00 42.12           C
ATOM    136  C   VAL A  18      -2.724  15.453  -7.168  1.00 43.48           C
ATOM    137  O   VAL A  18      -1.837  15.017  -6.426  1.00 42.27           O
ATOM    138  CB  VAL A  18      -2.898  14.636  -9.524  1.00 40.71           C
ATOM    139  CG1 VAL A  18      -1.456  14.155  -9.548  1.00 40.38           C
ATOM    140  CG2 VAL A  18      -3.744  13.837 -10.507  1.00 44.47           C
ATOM    141  N   GLN A  19      -3.093  16.731  -7.210  1.00 42.08           N
ATOM    142  CA  GLN A  19      -2.501  17.767  -6.373  1.00 43.61           C
ATOM    143  C   GLN A  19      -2.764  17.535  -4.886  1.00 38.23           C
ATOM    144  O   GLN A  19      -1.844  17.590  -4.073  1.00 36.74           O
ATOM    145  CB  GLN A  19      -3.041  19.139  -6.789  1.00 50.85           C
ATOM    146  CG  GLN A  19      -2.783  20.253  -5.784  1.00 58.72           C
ATOM    147  CD  GLN A  19      -1.330  20.701  -5.752  1.00 68.39           C
ATOM    148  OE1 GLN A  19      -0.453  19.975  -5.280  1.00 62.94           O
ATOM    149  NE2 GLN A  19      -1.071  21.907  -6.255  1.00 74.36           N
ATOM    150  N   SER A  20      -4.021  17.285  -4.530  1.00 33.19           N
ATOM    151  CA  SER A  20      -4.379  17.093  -3.129  1.00 31.70           C
ATOM    152  C   SER A  20      -3.850  15.770  -2.580  1.00 30.83           C
ATOM    153  O   SER A  20      -3.644  15.628  -1.372  1.00 29.59           O
ATOM    154  CB  SER A  20      -5.893  17.189  -2.928  1.00 33.51           C
ATOM    155  OG  SER A  20      -6.553  16.045  -3.443  1.00 39.37           O
ATOM    156  N   TYR A  21      -3.630  14.798  -3.460  1.00 34.67           N
ATOM    157  CA  TYR A  21      -3.059  13.532  -3.019  1.00 35.05           C
ATOM    158  C   TYR A  21      -1.565  13.684  -2.788  1.00 32.52           C
ATOM    159  O   TYR A  21      -1.022  13.157  -1.820  1.00 29.50           O
ATOM    160  CB  TYR A  21      -3.325  12.410  -4.021  1.00 33.30           C
ATOM    161  CG  TYR A  21      -2.622  11.119  -3.665  1.00 28.70           C
ATOM    162  CD1 TYR A  21      -3.125  10.279  -2.680  1.00 23.40           C
ATOM    163  CD2 TYR A  21      -1.451  10.742  -4.313  1.00 33.36           C
ATOM    164  CE1 TYR A  21      -2.481   9.093  -2.350  1.00 45.24           C
ATOM    165  CE2 TYR A  21      -0.799   9.558  -3.991  1.00 36.00           C
ATOM    166  CZ  TYR A  21      -1.319   8.739  -3.010  1.00 39.44           C
ATOM    167  OH  TYR A  21      -0.677   7.564  -2.690  1.00 38.08           O
ATOM    168  N   THR A  22      -0.905  14.405  -3.688  1.00 37.30           N
ATOM    169  CA  THR A  22       0.511  14.697  -3.531  1.00 38.43           C
ATOM    170  C   THR A  22       0.723  15.490  -2.245  1.00 36.01           C
ATOM    171  O   THR A  22       1.621  15.186  -1.458  1.00 29.33           O
ATOM    172  CB  THR A  22       1.052  15.504  -4.718  1.00 42.11           C
ATOM    173  OG1 THR A  22       0.687  14.857  -5.943  1.00 51.27           O
ATOM    174  CG2 THR A  22       2.564  15.617  -4.638  1.00 39.48           C
ATOM    175  N   ASN A  23      -0.114  16.504  -2.036  1.00 39.00           N
ATOM    176  CA  ASN A  23      -0.056  17.300  -0.816  1.00 45.70           C
ATOM    177  C   ASN A  23      -0.251  16.435   0.429  1.00 41.33           C
ATOM    178  O   ASN A  23       0.374  16.668   1.459  1.00 45.21           O
ATOM    179  CB  ASN A  23      -1.089  18.429  -0.853  1.00 45.85           C
ATOM    180  CG  ASN A  23      -0.859  19.392  -2.002  1.00 55.94           C
ATOM    181  OD1 ASN A  23       0.253  19.510  -2.517  1.00 62.77           O
ATOM    182  ND2 ASN A  23      -1.913  20.091  -2.408  1.00 57.51           N
ATOM    183  N   PHE A  24      -1.117  15.433   0.326  1.00 38.17           N
ATOM    184  CA  PHE A  24      -1.351  14.509   1.430  1.00 39.72           C
ATOM    185  C   PHE A  24      -0.098  13.694   1.781  1.00 33.36           C
ATOM    186  O   PHE A  24       0.297  13.620   2.945  1.00 30.76           O
ATOM    187  CB  PHE A  24      -2.529  13.578   1.110  1.00 41.44           C
ATOM    188  CG  PHE A  24      -2.725  12.481   2.118  1.00 43.50           C
ATOM    189  CD1 PHE A  24      -2.951  12.779   3.454  1.00 41.73           C
ATOM    190  CD2 PHE A  24      -2.681  11.150   1.731  1.00 36.50           C
ATOM    191  CE1 PHE A  24      -3.127  11.769   4.386  1.00 35.51           C
ATOM    192  CE2 PHE A  24      -2.856  10.140   2.657  1.00 31.50           C
ATOM    193  CZ  PHE A  24      -3.080  10.450   3.985  1.00 30.57           C
ATOM    194  N   ILE A  25       0.521  13.083   0.776  1.00 24.94           N
ATOM    195  CA  ILE A  25       1.711  12.259   0.988  1.00 27.30           C
ATOM    196  C   ILE A  25       2.915  13.072   1.491  1.00 32.95           C
ATOM    197  O   ILE A  25       3.770  12.552   2.215  1.00 32.41           O
ATOM    198  CB  ILE A  25       2.080  11.477  -0.292  1.00 24.99           C
ATOM    199  CG1 ILE A  25       0.950  10.513  -0.674  1.00 20.61           C
ATOM    200  CG2 ILE A  25       3.363  10.719  -0.098  1.00 20.78           C
ATOM    201  CD1 ILE A  25       0.539   9.566   0.441  1.00 18.76           C
ATOM    202  N   ARG A  26       2.979  14.348   1.120  1.00 40.64           N
ATOM    203  CA  ARG A  26       4.065  15.210   1.588  1.00 40.19           C
ATOM    204  C   ARG A  26       3.900  15.579   3.055  1.00 36.72           C
ATOM    205  O   ARG A  26       4.873  15.597   3.811  1.00 39.17           O
ATOM    206  CB  ARG A  26       4.150  16.478   0.751  1.00 42.34           C
ATOM    207  CG  ARG A  26       4.614  16.248  -0.667  1.00 50.45           C
ATOM    208  CD  ARG A  26       4.067  17.342  -1.550  1.00 58.48           C
ATOM    209  NE  ARG A  26       4.807  17.489  -2.796  1.00 58.20           N
ATOM    210  CZ  ARG A  26       4.542  18.424  -3.698  1.00 58.90           C
ATOM    211  NH1 ARG A  26       3.556  19.284  -3.483  1.00 59.49           N
ATOM    212  NH2 ARG A  26       5.257  18.503  -4.810  1.00 65.90           N
ATOM    213  N   ALA A  27       2.666  15.885   3.444  1.00 34.45           N
ATOM    214  CA  ALA A  27       2.352  16.199   4.829  1.00 35.94           C
ATOM    215  C   ALA A  27       2.634  14.999   5.721  1.00 29.63           C
ATOM    216  O   ALA A  27       3.129  15.149   6.835  1.00 34.70           O
ATOM    217  CB  ALA A  27       0.903  16.622   4.957  1.00 37.50           C
ATOM    218  N   VAL A  28       2.320  13.806   5.227  1.00 29.32           N
ATOM    219  CA  VAL A  28       2.586  12.586   5.979  1.00 29.14           C
ATOM    220  C   VAL A  28       4.088  12.415   6.156  1.00 31.33           C
ATOM    221  O   VAL A  28       4.563  12.124   7.254  1.00 40.94           O
ATOM    222  CB  VAL A  28       1.982  11.343   5.291  1.00 31.73           C
ATOM    223  CG1 VAL A  28       2.402  10.068   6.011  1.00 27.87           C
ATOM    224  CG2 VAL A  28       0.467  11.455   5.244  1.00 32.64           C
ATOM    225  N   ARG A  29       4.832  12.618   5.074  1.00 33.42           N
ATOM    226  CA  ARG A  29       6.286  12.541   5.121  1.00 34.07           C
ATOM    227  C   ARG A  29       6.859  13.631   6.016  1.00 41.88           C
ATOM    228  O   ARG A  29       7.863  13.420   6.695  1.00 46.71           O
ATOM    229  CB  ARG A  29       6.881  12.660   3.716  1.00 36.35           C
ATOM    230  CG  ARG A  29       6.723  11.413   2.864  1.00 35.61           C
ATOM    231  CD  ARG A  29       7.412  11.584   1.518  1.00 40.08           C
ATOM    232  NE  ARG A  29       7.006  10.552   0.568  1.00 40.54           N
ATOM    233  CZ  ARG A  29       6.760  10.775  -0.717  1.00 32.90           C
ATOM    234  NH1 ARG A  29       6.876  11.998  -1.213  1.00 36.04           N
ATOM    235  NH2 ARG A  29       6.393   9.776  -1.504  1.00 34.76           N
ATOM    236  N   GLY A  30       6.221  14.797   6.007  1.00 42.80           N
ATOM    237  CA  GLY A  30       6.665  15.905   6.830  1.00 44.40           C
ATOM    238  C   GLY A  30       6.582  15.565   8.304  1.00 46.69           C
ATOM    239  O   GLY A  30       7.454  15.939   9.088  1.00 51.72           O
ATOM    240  N   ARG A  31       5.524  14.854   8.681  1.00 42.92           N
ATOM    241  CA  ARG A  31       5.301  14.481  10.073  1.00 43.21           C
ATOM    242  C   ARG A  31       6.137  13.277  10.495  1.00 42.96           C
ATOM    243  O   ARG A  31       6.529  13.161  11.658  1.00 44.97           O
ATOM    244  CB  ARG A  31       3.820  14.200  10.315  1.00 40.42           C
ATOM    245  CG  ARG A  31       2.928  15.415  10.160  1.00 41.23           C
ATOM    246  CD  ARG A  31       3.324  16.509  11.136  1.00 46.46           C
ATOM    247  NE  ARG A  31       2.235  17.456  11.357  1.00 49.26           N
ATOM    248  CZ  ARG A  31       2.098  18.189  12.456  1.00 57.94           C
ATOM    249  NH1 ARG A  31       2.981  18.085  13.441  1.00 57.91           N
ATOM    250  NH2 ARG A  31       1.076  19.025  12.575  1.00 64.17           N
ATOM    251  N   LEU A  32       6.403  12.380   9.551  1.00 35.63           N
ATOM    252  CA  LEU A  32       7.182  11.186   9.846  1.00 28.91           C
ATOM    253  C   LEU A  32       8.650  11.509  10.059  1.00 37.41           C
ATOM    254  O   LEU A  32       9.327  10.858  10.856  1.00 44.40           O
ATOM    255  CB  LEU A  32       7.026  10.154   8.734  1.00 25.97           C
ATOM    256  CG  LEU A  32       5.660   9.473   8.690  1.00 25.65           C
ATOM    257  CD1 LEU A  32       5.476   8.739   7.373  1.00 32.24           C
ATOM    258  CD2 LEU A  32       5.494   8.529   9.870  1.00 23.99           C
ATOM    259  N   THR A  33       9.145  12.517   9.351  1.00 55.78           N
ATOM    260  CA  THR A  33      10.551  12.874   9.464  1.00 60.75           C
ATOM    261  C   THR A  33      10.767  14.358   9.730  1.00 71.96           C
ATOM    262  O   THR A  33      10.059  15.209   9.196  1.00 76.94           O
ATOM    263  CB  THR A  33      11.341  12.464   8.206  1.00 59.13           C
ATOM    264  OG1 THR A  33      12.743  12.661   8.436  1.00 64.92           O
ATOM    265  CG2 THR A  33      10.902  13.290   7.003  1.00 55.92           C
ATOM    266  N   THR A  34      11.739  14.660  10.581  1.00 78.43           N
ATOM    267  CA  THR A  34      12.182  16.028  10.754  1.00 81.31           C
ATOM    268  C   THR A  34      12.933  16.316   9.477  1.00 83.93           C
ATOM    269  O   THR A  34      12.872  17.413   8.916  1.00 87.06           O
ATOM    270  CB  THR A  34      13.175  16.146  11.918  1.00 78.07           C
ATOM    271  OG1 THR A  34      12.871  15.163  12.916  1.00 71.20           O
ATOM    272  CG2 THR A  34      13.120  17.538  12.531  1.00 81.42           C
ATOM    273  N   GLY A  35      13.628  15.281   9.017  1.00 83.03           N
ATOM    274  CA  GLY A  35      14.502  15.371   7.870  1.00 82.69           C
ATOM    275  C   GLY A  35      15.893  15.633   8.395  1.00 82.69           C
ATOM    276  O   GLY A  35      16.811  15.946   7.638  1.00 84.00           O
ATOM    277  N   ALA A  36      16.035  15.507   9.711  1.00 79.98           N
ATOM    278  CA  ALA A  36      17.301  15.764  10.387  1.00 80.55           C
ATOM    279  C   ALA A  36      18.352  14.716  10.040  1.00 75.86           C
ATOM    280  O   ALA A  36      19.537  15.034   9.909  1.00 76.72           O
ATOM    281  CB  ALA A  36      17.092  15.831  11.897  1.00 81.79           C
ATOM    282  N   ASP A  37      17.919  13.467   9.898  1.00 67.53           N
ATOM    283  CA  ASP A  37      18.836  12.394   9.539  1.00 61.83           C
ATOM    284  C   ASP A  37      18.730  12.057   8.054  1.00 50.01           C
ATOM    285  O   ASP A  37      17.705  11.558   7.590  1.00 41.32           O
ATOM    286  CB  ASP A  37      18.576  11.145  10.387  1.00 63.66           C
ATOM    287  CG  ASP A  37      19.768  10.202  10.413  1.00 70.78           C
ATOM    288  OD1 ASP A  37      20.734  10.436   9.652  1.00 75.01           O
ATOM    289  OD2 ASP A  37      19.741   9.224  11.191  1.00 71.27           O
ATOM    290  N   VAL A  38      19.798  12.334   7.316  1.00 49.29           N
ATOM    291  CA  VAL A  38      19.845  12.043   5.890  1.00 50.98           C
ATOM    292  C   VAL A  38      21.149  11.341   5.523  1.00 55.19           C
ATOM    293  O   VAL A  38      22.234  11.830   5.836  1.00 58.67           O
ATOM    294  CB  VAL A  38      19.702  13.331   5.044  1.00 53.23           C
ATOM    295  CG1 VAL A  38      20.115  13.080   3.600  1.00 43.44           C
ATOM    296  CG2 VAL A  38      18.276  13.858   5.115  1.00 50.32           C
ATOM    297  N   ARG A  39      21.033  10.182   4.879  1.00 53.47           N
ATOM    298  CA  ARG A  39      22.184   9.499   4.297  1.00 53.70           C
ATOM    299  C   ARG A  39      21.972   9.464   2.792  1.00 53.61           C
ATOM    300  O   ARG A  39      20.893   9.099   2.330  1.00 49.62           O
ATOM    301  CB  ARG A  39      22.295   8.065   4.822  1.00 53.19           C
ATOM    302  CG  ARG A  39      21.641   7.836   6.175  1.00 53.42           C
ATOM    303  CD  ARG A  39      22.645   7.800   7.314  1.00 52.89           C
ATOM    304  NE  ARG A  39      21.977   8.014   8.594  1.00 56.37           N
ATOM    305  CZ  ARG A  39      21.671   7.052   9.461  1.00 58.22           C
ATOM    306  NH1 ARG A  39      21.988   5.791   9.203  1.00 57.28           N
ATOM    307  NH2 ARG A  39      21.053   7.357  10.595  1.00 56.74           N
ATOM    308  N   HIS A  40      22.983   9.857   2.025  1.00 60.19           N
ATOM    309  CA  HIS A  40      22.898   9.774   0.570  1.00 59.48           C
ATOM    310  C   HIS A  40      21.629  10.429   0.015  1.00 57.43           C
ATOM    311  O   HIS A  40      21.028   9.927  -0.934  1.00 56.71           O
ATOM    312  CB  HIS A  40      22.983   8.311   0.122  1.00 57.77           C
ATOM    313  CG  HIS A  40      24.223   7.611   0.588  1.00 59.30           C
ATOM    314  ND1 HIS A  40      24.213   6.657   1.584  1.00 58.14           N
ATOM    315  CD2 HIS A  40      25.515   7.741   0.205  1.00 59.48           C
ATOM    316  CE1 HIS A  40      25.444   6.225   1.788  1.00 61.32           C
ATOM    317  NE2 HIS A  40      26.254   6.865   0.964  1.00 61.10           N
ATOM    318  N   GLU A  41      21.227  11.544   0.624  1.00 56.61           N
ATOM    319  CA  GLU A  41      20.105  12.359   0.140  1.00 59.28           C
ATOM    320  C   GLU A  41      18.727  11.820   0.527  1.00 58.43           C
ATOM    321  O   GLU A  41      17.706  12.444   0.229  1.00 62.67           O
ATOM    322  CB  GLU A  41      20.182  12.573  -1.376  1.00 63.89           C
ATOM    323  CG  GLU A  41      21.546  13.032  -1.864  1.00 72.58           C
ATOM    324  CD  GLU A  41      21.502  13.654  -3.247  1.00 75.76           C
ATOM    325  OE1 GLU A  41      20.464  14.252  -3.603  1.00 78.40           O
ATOM    326  OE2 GLU A  41      22.509  13.547  -3.979  1.00 74.13           O
ATOM    327  N   ILE A  42      18.704  10.660   1.178  1.00 54.07           N
ATOM    328  CA  ILE A  42      17.452  10.026   1.586  1.00 46.98           C
ATOM    329  C   ILE A  42      17.168  10.207   3.075  1.00 42.51           C
ATOM    330  O   ILE A  42      17.924   9.733   3.924  1.00 35.87           O
ATOM    331  CB  ILE A  42      17.460   8.519   1.261  1.00 43.29           C
ATOM    332  CG1 ILE A  42      17.769   8.304  -0.223  1.00 45.30           C
ATOM    333  CG2 ILE A  42      16.135   7.877   1.636  1.00 36.82           C
ATOM    334  CD1 ILE A  42      18.183   6.881  -0.568  1.00 47.10           C
ATOM    335  N   PRO A  43      16.067  10.899   3.396  1.00 45.58           N
ATOM    336  CA  PRO A  43      15.629  11.094   4.782  1.00 35.13           C
ATOM    337  C   PRO A  43      15.424   9.755   5.490  1.00 47.32           C
ATOM    338  O   PRO A  43      14.868   8.825   4.896  1.00 44.81           O
ATOM    339  CB  PRO A  43      14.285  11.813   4.625  1.00 35.27           C
ATOM    340  CG  PRO A  43      14.387  12.529   3.315  1.00 44.70           C
ATOM    341  CD  PRO A  43      15.203  11.607   2.435  1.00 36.23           C
ATOM    342  N   VAL A  44      15.864   9.665   6.742  1.00 44.25           N
ATOM    343  CA  VAL A  44      15.729   8.444   7.529  1.00 43.13           C
ATOM    344  C   VAL A  44      14.686   8.626   8.626  1.00 46.25           C
ATOM    345  O   VAL A  44      14.593   9.692   9.236  1.00 49.18           O
ATOM    346  CB  VAL A  44      17.072   8.044   8.175  1.00 42.31           C
ATOM    347  CG1 VAL A  44      16.913   6.779   9.014  1.00 33.35           C
ATOM    348  CG2 VAL A  44      18.132   7.848   7.105  1.00 42.82           C
ATOM    349  N   LEU A  45      13.896   7.586   8.874  1.00 44.19           N
ATOM    350  CA  LEU A  45      12.907   7.633   9.944  1.00 44.86           C
ATOM    351  C   LEU A  45      13.589   7.553  11.302  1.00 46.42           C
ATOM    352  O   LEU A  45      14.652   6.943  11.430  1.00 50.26           O
ATOM    353  CB  LEU A  45      11.886   6.506   9.794  1.00 28.99           C
ATOM    354  CG  LEU A  45      10.962   6.626   8.585  1.00 35.82           C
ATOM    355  CD1 LEU A  45       9.952   5.488   8.579  1.00 28.33           C
ATOM    356  CD2 LEU A  45      10.263   7.978   8.582  1.00 30.22           C
ATOM    357  N   PRO A  46      12.980   8.183  12.319  1.00 44.53           N
ATOM    358  CA  PRO A  46      13.526   8.243  13.681  1.00 45.78           C
ATOM    359  C   PRO A  46      13.859   6.862  14.242  1.00 42.58           C
ATOM    360  O   PRO A  46      13.142   5.894  13.977  1.00 35.71           O
ATOM    361  CB  PRO A  46      12.386   8.877  14.483  1.00 45.29           C
ATOM    362  CG  PRO A  46      11.635   9.695  13.480  1.00 46.25           C
ATOM    363  CD  PRO A  46      11.705   8.914  12.200  1.00 43.83           C
ATOM    364  N   ASN A  47      14.943   6.780  15.007  1.00 47.31           N
ATOM    365  CA  ASN A  47      15.335   5.534  15.649  1.00 48.39           C
ATOM    366  C   ASN A  47      14.291   5.130  16.681  1.00 49.00           C
ATOM    367  O   ASN A  47      13.952   5.918  17.564  1.00 51.01           O
ATOM    368  CB  ASN A  47      16.710   5.695  16.309  1.00 45.65           C
ATOM    369  CG  ASN A  47      17.273   4.383  16.832  1.00 47.73           C
ATOM    370  OD1 ASN A  47      16.635   3.335  16.739  1.00 49.85           O
ATOM    371  ND2 ASN A  47      18.492   4.433  17.354  1.00 52.34           N
ATOM    372  N   ARG A  48      13.774   3.911  16.564  1.00 49.33           N
ATOM    373  CA  ARG A  48      12.763   3.431  17.500  1.00 53.88           C
ATOM    374  C   ARG A  48      13.326   3.407  18.918  1.00 48.66           C
ATOM    375  O   ARG A  48      12.640   3.746  19.881  1.00 39.35           O
ATOM    376  CB  ARG A  48      12.274   2.034  17.105  1.00 58.34           C
ATOM    377  CG  ARG A  48      11.245   1.440  18.064  1.00 64.94           C
ATOM    378  CD  ARG A  48      10.928  -0.013  17.728  1.00 69.76           C
ATOM    379  NE  ARG A  48      11.865  -0.952  18.344  1.00 75.77           N
ATOM    380  CZ  ARG A  48      13.033  -1.306  17.815  1.00 75.35           C
ATOM    381  NH1 ARG A  48      13.425  -0.791  16.656  1.00 69.03           N
ATOM    382  NH2 ARG A  48      13.813  -2.173  18.448  1.00 77.66           N
ATOM    383  N   VAL A  49      14.590   3.014  19.021  1.00 51.39           N
ATOM    384  CA  VAL A  49      15.264   2.868  20.301  1.00 53.06           C
ATOM    385  C   VAL A  49      15.505   4.222  20.964  1.00 59.16           C
ATOM    386  O   VAL A  49      16.048   5.140  20.345  1.00 59.38           O
ATOM    387  CB  VAL A  49      16.601   2.127  20.127  1.00 55.31           C
ATOM    388  CG1 VAL A  49      17.328   2.011  21.456  1.00 58.13           C
ATOM    389  CG2 VAL A  49      16.363   0.753  19.520  1.00 54.61           C
ATOM    390  N   GLY A  50      15.094   4.337  22.225  1.00 59.01           N
ATOM    391  CA  GLY A  50      15.249   5.571  22.975  1.00 59.83           C
ATOM    392  C   GLY A  50      14.259   6.649  22.568  1.00 57.93           C
ATOM    393  O   GLY A  50      14.367   7.798  22.998  1.00 60.39           O
ATOM    394  N   LEU A  51      13.288   6.282  21.737  1.00 53.30           N
ATOM    395  CA  LEU A  51      12.320   7.250  21.236  1.00 49.37           C
ATOM    396  C   LEU A  51      11.200   7.513  22.240  1.00 48.06           C
ATOM    397  O   LEU A  51      10.455   6.599  22.597  1.00 43.65           O
ATOM    398  CB  LEU A  51      11.727   6.785  19.905  1.00 42.37           C
ATOM    399  CG  LEU A  51      10.914   7.845  19.161  1.00 40.68           C
ATOM    400  CD1 LEU A  51      11.810   9.006  18.763  1.00 40.33           C
ATOM    401  CD2 LEU A  51      10.231   7.254  17.941  1.00 42.05           C
ATOM    402  N   PRO A  52      11.079   8.768  22.700  1.00 51.56           N
ATOM    403  CA  PRO A  52       9.975   9.145  23.592  1.00 46.99           C
ATOM    404  C   PRO A  52       8.614   8.904  22.944  1.00 37.30           C
ATOM    405  O   PRO A  52       8.444   9.167  21.756  1.00 48.17           O
ATOM    406  CB  PRO A  52      10.202  10.646  23.831  1.00 46.22           C
ATOM    407  CG  PRO A  52      11.146  11.086  22.756  1.00 50.10           C
ATOM    408  CD  PRO A  52      11.993   9.894  22.443  1.00 53.16           C
ATOM    409  N   ILE A  53       7.659   8.423  23.731  1.00 47.54           N
ATOM    410  CA  ILE A  53       6.347   8.024  23.232  1.00 43.85           C
ATOM    411  C   ILE A  53       5.520   9.178  22.630  1.00 47.50           C
ATOM    412  O   ILE A  53       4.581   8.939  21.866  1.00 46.40           O
ATOM    413  CB  ILE A  53       5.552   7.264  24.338  1.00 41.75           C
ATOM    414  CG1 ILE A  53       4.331   6.556  23.743  1.00 42.65           C
ATOM    415  CG2 ILE A  53       5.199   8.198  25.501  1.00 38.17           C
ATOM    416  CD1 ILE A  53       4.686   5.553  22.664  1.00 43.15           C
ATOM    417  N   ASN A  54       5.875  10.419  22.958  1.00 49.29           N
ATOM    418  CA  ASN A  54       5.196  11.586  22.396  1.00 47.33           C
ATOM    419  C   ASN A  54       5.560  11.793  20.919  1.00 45.82           C
ATOM    420  O   ASN A  54       4.801  12.400  20.161  1.00 53.11           O
ATOM    421  CB  ASN A  54       5.511  12.839  23.223  1.00 58.25           C
ATOM    422  CG  ASN A  54       5.204  12.658  24.703  1.00 67.90           C
ATOM    423  OD1 ASN A  54       4.221  12.015  25.071  1.00 71.33           O
ATOM    424  ND2 ASN A  54       6.046  13.230  25.557  1.00 71.81           N
ATOM    425  N   GLN A  55       6.724  11.276  20.527  1.00 43.08           N
ATOM    426  CA  GLN A  55       7.220  11.359  19.153  1.00 38.25           C
ATOM    427  C   GLN A  55       6.909  10.100  18.338  1.00 36.28           C
ATOM    428  O   GLN A  55       7.216  10.030  17.145  1.00 34.82           O
ATOM    429  CB  GLN A  55       8.735  11.599  19.163  1.00 39.87           C
ATOM    430  CG  GLN A  55       9.142  12.948  19.741  1.00 50.95           C
ATOM    431  CD  GLN A  55      10.595  12.993  20.179  1.00 61.01           C
ATOM    432  OE1 GLN A  55      11.451  12.296  19.627  1.00 55.50           O
ATOM    433  NE2 GLN A  55      10.879  13.814  21.186  1.00 68.67           N
ATOM    434  N   ARG A  56       6.290   9.114  18.980  1.00 38.50           N
ATOM    435  CA  ARG A  56       6.135   7.782  18.394  1.00 39.32           C
ATOM    436  C   ARG A  56       5.109   7.652  17.254  1.00 38.02           C
ATOM    437  O   ARG A  56       5.329   6.889  16.314  1.00 29.85           O
ATOM    438  CB  ARG A  56       5.823   6.759  19.496  1.00 39.31           C
ATOM    439  CG  ARG A  56       5.794   5.318  19.014  1.00 37.29           C
ATOM    440  CD  ARG A  56       7.130   4.917  18.418  1.00 35.22           C
ATOM    441  NE  ARG A  56       7.115   3.542  17.929  1.00 40.25           N
ATOM    442  CZ  ARG A  56       7.374   2.479  18.683  1.00 42.20           C
ATOM    443  NH1 ARG A  56       7.670   2.628  19.970  1.00 42.18           N
ATOM    444  NH2 ARG A  56       7.338   1.265  18.150  1.00 38.85           N
ATOM    445  N   PHE A  57       3.996   8.380  17.330  1.00 19.35           N
ATOM    446  CA  PHE A  57       2.900   8.175  16.372  1.00 25.04           C
ATOM    447  C   PHE A  57       2.395   9.434  15.669  1.00 28.74           C
ATOM    448  O   PHE A  57       2.488  10.544  16.196  1.00 31.45           O
ATOM    449  CB  PHE A  57       1.693   7.526  17.060  1.00 32.77           C
ATOM    450  CG  PHE A  57       1.966   6.168  17.634  1.00 36.53           C
ATOM    451  CD1 PHE A  57       2.084   5.060  16.810  1.00 36.83           C
ATOM    452  CD2 PHE A  57       2.078   5.995  19.004  1.00 37.95           C
ATOM    453  CE1 PHE A  57       2.322   3.801  17.343  1.00 37.23           C
ATOM    454  CE2 PHE A  57       2.313   4.740  19.547  1.00 37.99           C
ATOM    455  CZ  PHE A  57       2.436   3.642  18.716  1.00 37.28           C
ATOM    456  N   ILE A  58       1.841   9.237  14.475  1.00 28.64           N
ATOM    457  CA  ILE A  58       1.064  10.274  13.805  1.00 24.69           C
ATOM    458  C   ILE A  58      -0.311   9.731  13.413  1.00 26.99           C
ATOM    459  O   ILE A  58      -0.500   8.520  13.297  1.00 19.31           O
ATOM    460  CB  ILE A  58       1.797  10.847  12.580  1.00 27.92           C
ATOM    461  CG1 ILE A  58       2.256   9.716  11.655  1.00 35.08           C
ATOM    462  CG2 ILE A  58       2.986  11.681  13.026  1.00 29.44           C
ATOM    463  CD1 ILE A  58       1.842   9.901  10.211  1.00 28.75           C
ATOM    464  N   LEU A  59      -1.272  10.629  13.218  1.00 35.18           N
ATOM    465  CA  LEU A  59      -2.642  10.219  12.941  1.00 31.22           C
ATOM    466  C   LEU A  59      -3.070  10.635  11.545  1.00 32.30           C
ATOM    467  O   LEU A  59      -2.808  11.761  11.119  1.00 35.97           O
ATOM    468  CB  LEU A  59      -3.600  10.824  13.973  1.00 28.32           C
ATOM    469  CG  LEU A  59      -3.314  10.492  15.438  1.00 29.73           C
ATOM    470  CD1 LEU A  59      -4.323  11.179  16.347  1.00 28.52           C
ATOM    471  CD2 LEU A  59      -3.315   8.984  15.669  1.00 20.57           C
ATOM    472  N   VAL A  60      -3.729   9.727  10.837  1.00 27.45           N
ATOM    473  CA  VAL A  60      -4.262  10.042   9.521  1.00 35.78           C
ATOM    474  C   VAL A  60      -5.787   9.995   9.532  1.00 37.16           C
ATOM    475  O   VAL A  60      -6.383   8.922   9.661  1.00 30.28           O
ATOM    476  CB  VAL A  60      -3.707   9.088   8.434  1.00 32.76           C
ATOM    477  CG1 VAL A  60      -4.456   9.276   7.124  1.00 30.33           C
ATOM    478  CG2 VAL A  60      -2.210   9.319   8.235  1.00 26.84           C
ATOM    479  N   GLU A  61      -6.419  11.156   9.390  1.00 43.01           N
ATOM    480  CA  GLU A  61      -7.876  11.204   9.354  1.00 42.41           C
ATOM    481  C   GLU A  61      -8.403  11.071   7.922  1.00 45.70           C
ATOM    482  O   GLU A  61      -8.154  11.931   7.074  1.00 47.14           O
ATOM    483  CB  GLU A  61      -8.402  12.480  10.026  1.00 43.41           C
ATOM    484  CG  GLU A  61      -9.922  12.613  10.063  1.00 52.29           C
ATOM    485  CD  GLU A  61     -10.635  11.314  10.413  1.00 63.72           C
ATOM    486  OE1 GLU A  61     -10.462  10.314   9.689  1.00 66.99           O
ATOM    487  OE2 GLU A  61     -11.401  11.295  11.397  1.00 69.75           O
ATOM    488  N   LEU A  62      -9.126   9.981   7.666  1.00 43.26           N
ATOM    489  CA  LEU A  62      -9.655   9.691   6.336  1.00 41.53           C
ATOM    490  C   LEU A  62     -11.152   9.956   6.225  1.00 46.13           C
ATOM    491  O   LEU A  62     -11.940   9.503   7.057  1.00 50.98           O
ATOM    492  CB  LEU A  62      -9.362   8.240   5.943  1.00 33.15           C
ATOM    493  CG  LEU A  62      -7.884   7.896   5.772  1.00 33.82           C
ATOM    494  CD1 LEU A  62      -7.711   6.471   5.268  1.00 28.42           C
ATOM    495  CD2 LEU A  62      -7.225   8.894   4.827  1.00 35.61           C
ATOM    496  N   SER A  63     -11.529  10.684   5.179  1.00 44.33           N
ATOM    497  CA  SER A  63     -12.921  11.011   4.902  1.00 47.03           C
ATOM    498  C   SER A  63     -13.247  10.673   3.447  1.00 44.66           C
ATOM    499  O   SER A  63     -12.374  10.732   2.579  1.00 37.91           O
ATOM    500  CB  SER A  63     -13.174  12.497   5.162  1.00 51.97           C
ATOM    501  OG  SER A  63     -12.701  12.875   6.444  1.00 55.92           O
ATOM    502  N   ASN A  64     -14.502  10.320   3.182  1.00 42.88           N
ATOM    503  CA  ASN A  64     -14.914   9.962   1.829  1.00 46.83           C
ATOM    504  C   ASN A  64     -16.151  10.729   1.370  1.00 47.39           C
ATOM    505  O   ASN A  64     -16.683  11.562   2.103  1.00 45.61           O
ATOM    506  CB  ASN A  64     -15.150   8.452   1.720  1.00 43.92           C
ATOM    507  CG  ASN A  64     -16.276   7.971   2.613  1.00 41.76           C
ATOM    508  OD1 ASN A  64     -16.945   8.768   3.273  1.00 42.44           O
ATOM    509  ND2 ASN A  64     -16.498   6.661   2.633  1.00 37.72           N
ATOM    510  N   HIS A  65     -16.602  10.442   0.153  1.00 52.30           N
ATOM    511  CA  HIS A  65     -17.788  11.083  -0.406  1.00 50.83           C
ATOM    512  C   HIS A  65     -19.007  10.821   0.473  1.00 52.88           C
ATOM    513  O   HIS A  65     -19.875  11.681   0.630  1.00 53.83           O
ATOM    514  CB  HIS A  65     -18.042  10.572  -1.826  1.00 53.34           C
ATOM    515  CG  HIS A  65     -19.106  11.328  -2.560  1.00 64.02           C
ATOM    516  ND1 HIS A  65     -20.450  11.078  -2.388  1.00 66.10           N
ATOM    517  CD2 HIS A  65     -19.023  12.328  -3.470  1.00 68.93           C
ATOM    518  CE1 HIS A  65     -21.150  11.891  -3.159  1.00 69.08           C
ATOM    519  NE2 HIS A  65     -20.307  12.660  -3.826  1.00 71.59           N
ATOM    520  N   ALA A  66     -19.052   9.625   1.052  1.00 56.83           N
ATOM    521  CA  ALA A  66     -20.140   9.215   1.933  1.00 51.58           C
ATOM    522  C   ALA A  66     -20.179  10.040   3.219  1.00 51.30           C
ATOM    523  O   ALA A  66     -21.096   9.894   4.027  1.00 54.30           O
ATOM    524  CB  ALA A  66     -20.031   7.729   2.254  1.00 45.36           C
ATOM    525  N   GLU A  67     -19.178  10.897   3.404  1.00 46.84           N
ATOM    526  CA  GLU A  67     -19.094  11.745   4.589  1.00 50.03           C
ATOM    527  C   GLU A  67     -18.840  10.907   5.832  1.00 46.38           C
ATOM    528  O   GLU A  67     -19.391  11.180   6.901  1.00 47.22           O
ATOM    529  CB  GLU A  67     -20.384  12.551   4.770  1.00 60.84           C
ATOM    530  CG  GLU A  67     -20.904  13.221   3.505  1.00 63.78           C
ATOM    531  CD  GLU A  67     -20.597  14.702   3.462  1.00 66.97           C
ATOM    532  OE1 GLU A  67     -19.559  15.110   4.025  1.00 63.42           O
ATOM    533  OE2 GLU A  67     -21.398  15.459   2.871  1.00 69.20           O
ATOM    534  N   LEU A  68     -18.007   9.882   5.675  1.00 44.54           N
ATOM    535  CA  LEU A  68     -17.610   9.015   6.776  1.00 38.11           C
ATOM    536  C   LEU A  68     -16.145   9.246   7.107  1.00 41.17           C
ATOM    537  O   LEU A  68     -15.311   9.384   6.209  1.00 40.68           O
ATOM    538  CB  LEU A  68     -17.832   7.546   6.416  1.00 36.51           C
ATOM    539  CG  LEU A  68     -19.280   7.087   6.235  1.00 42.98           C
ATOM    540  CD1 LEU A  68     -19.324   5.620   5.843  1.00 42.74           C
ATOM    541  CD2 LEU A  68     -20.070   7.326   7.509  1.00 43.43           C
ATOM    542  N   SER A  69     -15.833   9.285   8.397  1.00 43.69           N
ATOM    543  CA  SER A  69     -14.479   9.591   8.838  1.00 36.95           C
ATOM    544  C   SER A  69     -13.875   8.425   9.607  1.00 33.85           C
ATOM    545  O   SER A  69     -14.547   7.806  10.430  1.00 34.27           O
ATOM    546  CB  SER A  69     -14.490  10.855   9.695  1.00 40.93           C
ATOM    547  OG  SER A  69     -13.180  11.222  10.069  1.00 43.05           O
ATOM    548  N   VAL A  70     -12.615   8.116   9.307  1.00 35.04           N
ATOM    549  CA  VAL A  70     -11.897   7.013   9.936  1.00 27.26           C
ATOM    550  C   VAL A  70     -10.455   7.424  10.183  1.00 32.00           C
ATOM    551  O   VAL A  70      -9.783   7.924   9.279  1.00 36.11           O
ATOM    552  CB  VAL A  70     -11.874   5.764   9.035  1.00 28.75           C
ATOM    553  CG1 VAL A  70     -10.619   4.944   9.295  1.00 30.54           C
ATOM    554  CG2 VAL A  70     -13.122   4.925   9.238  1.00 25.07           C
ATOM    555  N   THR A  71      -9.963   7.188  11.393  1.00 31.62           N
ATOM    556  CA  THR A  71      -8.623   7.639  11.739  1.00 35.69           C
ATOM    557  C   THR A  71      -7.613   6.488  11.876  1.00 34.33           C
ATOM    558  O   THR A  71      -7.856   5.506  12.577  1.00 30.36           O
ATOM    559  CB  THR A  71      -8.653   8.563  12.986  1.00 37.55           C
ATOM    560  OG1 THR A  71      -7.844   9.718  12.745  1.00 41.21           O
ATOM    561  CG2 THR A  71      -8.157   7.847  14.222  1.00 38.24           C
ATOM    562  N   LEU A  72      -6.491   6.614  11.169  1.00 28.52           N
ATOM    563  CA  LEU A  72      -5.432   5.611  11.197  1.00 29.51           C
ATOM    564  C   LEU A  72      -4.260   6.059  12.068  1.00 31.28           C
ATOM    565  O   LEU A  72      -3.885   7.237  12.070  1.00 35.68           O
ATOM    566  CB  LEU A  72      -4.927   5.325   9.778  1.00 37.97           C
ATOM    567  CG  LEU A  72      -5.593   4.224   8.946  1.00 42.39           C
ATOM    568  CD1 LEU A  72      -7.104   4.287   9.057  1.00 45.86           C
ATOM    569  CD2 LEU A  72      -5.151   4.300   7.484  1.00 43.00           C
ATOM    570  N   ALA A  73      -3.684   5.117  12.807  1.00 20.52           N
ATOM    571  CA  ALA A  73      -2.475   5.387  13.577  1.00 24.27           C
ATOM    572  C   ALA A  73      -1.266   4.809  12.852  1.00 26.66           C
ATOM    573  O   ALA A  73      -1.224   3.614  12.552  1.00 24.79           O
ATOM    574  CB  ALA A  73      -2.588   4.802  14.982  1.00 23.94           C
ATOM    575  N   LEU A  74      -0.284   5.659  12.566  1.00 31.79           N
ATOM    576  CA  LEU A  74       0.916   5.222  11.860  1.00 29.13           C
ATOM    577  C   LEU A  74       2.147   5.301  12.760  1.00 26.89           C
ATOM    578  O   LEU A  74       2.399   6.327  13.393  1.00 19.38           O
ATOM    579  CB  LEU A  74       1.137   6.062  10.595  1.00 29.67           C
ATOM    580  CG  LEU A  74       0.319   5.766   9.331  1.00 30.75           C
ATOM    581  CD1 LEU A  74      -1.177   5.790   9.598  1.00 25.54           C
ATOM    582  CD2 LEU A  74       0.679   6.759   8.232  1.00 28.81           C
ATOM    583  N   ASP A  75       2.912   4.213  12.805  1.00 32.31           N
ATOM    584  CA  ASP A  75       4.144   4.168  13.585  1.00 29.60           C
ATOM    585  C   ASP A  75       5.209   4.976  12.854  1.00 30.51           C
ATOM    586  O   ASP A  75       5.552   4.687  11.706  1.00 23.78           O
ATOM    587  CB  ASP A  75       4.605   2.721  13.759  1.00 33.87           C
ATOM    588  CG  ASP A  75       5.807   2.589  14.676  1.00 39.26           C
ATOM    589  OD1 ASP A  75       6.508   3.596  14.912  1.00 39.58           O
ATOM    590  OD2 ASP A  75       6.054   1.462  15.156  1.00 45.69           O
ATOM    591  N   VAL A  76       5.735   5.987  13.536  1.00 28.35           N
ATOM    592  CA  VAL A  76       6.676   6.925  12.941  1.00 24.10           C
ATOM    593  C   VAL A  76       7.991   6.259  12.529  1.00 25.85           C
ATOM    594  O   VAL A  76       8.699   6.754  11.651  1.00 29.36           O
ATOM    595  CB  VAL A  76       6.944   8.109  13.911  1.00 30.65           C
ATOM    596  CG1 VAL A  76       8.428   8.415  14.011  1.00 28.93           C
ATOM    597  CG2 VAL A  76       6.143   9.341  13.493  1.00 25.54           C
ATOM    598  N   THR A  77       8.317   5.137  13.162  1.00 29.77           N
ATOM    599  CA  THR A  77       9.576   4.446  12.883  1.00 25.69           C
ATOM    600  C   THR A  77       9.561   3.626  11.592  1.00 29.15           C
ATOM    601  O   THR A  77      10.529   3.649  10.835  1.00 39.01           O
ATOM    602  CB  THR A  77      10.022   3.566  14.066  1.00 19.74           C
ATOM    603  OG1 THR A  77       8.986   2.632  14.390  1.00 23.41           O
ATOM    604  CG2 THR A  77      10.314   4.435  15.281  1.00 23.24           C
ATOM    605  N   ASN A  78       8.503   2.849  11.381  1.00 26.44           N
ATOM    606  CA  ASN A  78       8.320   2.125  10.122  1.00 31.13           C
ATOM    607  C   ASN A  78       7.326   2.763   9.142  1.00 31.34           C
ATOM    608  O   ASN A  78       7.120   2.246   8.042  1.00 23.05           O
ATOM    609  CB  ASN A  78       7.932   0.669  10.391  1.00 31.08           C
ATOM    610  CG  ASN A  78       6.700   0.550  11.259  1.00 38.93           C
ATOM    611  OD1 ASN A  78       5.867   1.454  11.303  1.00 36.32           O
ATOM    612  ND2 ASN A  78       6.575  -0.572  11.956  1.00 50.44           N
ATOM    613  N   ALA A  79       6.704   3.869   9.550  1.00 29.14           N
ATOM    614  CA  ALA A  79       5.656   4.509   8.754  1.00 25.87           C
ATOM    615  C   ALA A  79       4.515   3.546   8.400  1.00 32.46           C
ATOM    616  O   ALA A  79       3.873   3.693   7.360  1.00 35.69           O
ATOM    617  CB  ALA A  79       6.246   5.123   7.484  1.00 28.91           C
ATOM    618  N   TYR A  80       4.248   2.584   9.282  1.00 28.71           N
ATOM    619  CA  TYR A  80       3.263   1.537   9.017  1.00 20.63           C
ATOM    620  C   TYR A  80       2.069   1.680   9.951  1.00 23.40           C
ATOM    621  O   TYR A  80       2.204   2.202  11.062  1.00 25.89           O
ATOM    622  CB  TYR A  80       3.897   0.157   9.207  1.00 25.42           C
ATOM    623  CG  TYR A  80       3.282  -0.945   8.367  1.00 28.20           C
ATOM    624  CD1 TYR A  80       3.638  -1.107   7.031  1.00 26.15           C
ATOM    625  CD2 TYR A  80       2.362  -1.834   8.911  1.00 26.43           C
ATOM    626  CE1 TYR A  80       3.086  -2.118   6.258  1.00 24.47           C
ATOM    627  CE2 TYR A  80       1.805  -2.849   8.146  1.00 25.86           C
ATOM    628  CZ  TYR A  80       2.171  -2.986   6.820  1.00 26.15           C
ATOM    629  OH  TYR A  80       1.618  -3.992   6.052  1.00 21.67           O
ATOM    630  N   VAL A  81       0.910   1.198   9.500  1.00 20.68           N
ATOM    631  CA  VAL A  81      -0.341   1.322  10.244  1.00 25.52           C
ATOM    632  C   VAL A  81      -0.405   0.299  11.375  1.00 32.64           C
ATOM    633  O   VAL A  81      -0.355  -0.907  11.131  1.00 41.89           O
ATOM    634  CB  VAL A  81      -1.565   1.104   9.316  1.00 22.28           C
ATOM    635  CG1 VAL A  81      -2.858   1.060  10.118  1.00 19.73           C
ATOM    636  CG2 VAL A  81      -1.635   2.184   8.237  1.00 24.24           C
ATOM    637  N   VAL A  82      -0.511   0.781  12.612  1.00 27.03           N
ATOM    638  CA  VAL A  82      -0.611  -0.106  13.767  1.00 26.83           C
ATOM    639  C   VAL A  82      -2.060  -0.395  14.161  1.00 25.52           C
ATOM    640  O   VAL A  82      -2.328  -1.279  14.979  1.00 28.49           O
ATOM    641  CB  VAL A  82       0.154   0.461  14.980  1.00 24.63           C
ATOM    642  CG1 VAL A  82       1.621   0.653  14.628  1.00 31.09           C
ATOM    643  CG2 VAL A  82      -0.464   1.772  15.436  1.00 18.87           C
ATOM    644  N   GLY A  83      -2.989   0.342  13.560  1.00 25.85           N
ATOM    645  CA  GLY A  83      -4.403   0.198  13.863  1.00 26.84           C
ATOM    646  C   GLY A  83      -5.174   1.465  13.533  1.00 31.23           C
ATOM    647  O   GLY A  83      -4.603   2.426  13.008  1.00 27.23           O
ATOM    648  N   TYR A  84      -6.470   1.479  13.839  1.00 31.73           N
ATOM    649  CA  TYR A  84      -7.297   2.636  13.515  1.00 30.39           C
ATOM    650  C   TYR A  84      -8.470   2.839  14.470  1.00 33.66           C
ATOM    651  O   TYR A  84      -8.727   2.022  15.357  1.00 31.32           O
ATOM    652  CB  TYR A  84      -7.827   2.526  12.085  1.00 25.81           C
ATOM    653  CG  TYR A  84      -9.072   1.674  11.952  1.00 24.86           C
ATOM    654  CD1 TYR A  84      -9.000   0.288  12.012  1.00 23.68           C
ATOM    655  CD2 TYR A  84     -10.318   2.256  11.754  1.00 18.70           C
ATOM    656  CE1 TYR A  84     -10.136  -0.494  11.885  1.00 29.28           C
ATOM    657  CE2 TYR A  84     -11.458   1.486  11.627  1.00 19.03           C
ATOM    658  CZ  TYR A  84     -11.363   0.108  11.692  1.00 33.21           C
ATOM    659  OH  TYR A  84     -12.495  -0.673  11.562  1.00 28.99           O
ATOM    660  N   ARG A  85      -9.200   3.926  14.248  1.00 35.86           N
ATOM    661  CA  ARG A  85     -10.263   4.338  15.147  1.00 33.95           C
ATOM    662  C   ARG A  85     -11.475   4.812  14.355  1.00 39.41           C
ATOM    663  O   ARG A  85     -11.361   5.660  13.467  1.00 43.27           O
ATOM    664  CB  ARG A  85      -9.752   5.451  16.070  1.00 38.96           C
ATOM    665  CG  ARG A  85     -10.704   5.844  17.188  1.00 42.26           C
ATOM    666  CD  ARG A  85     -11.388   7.175  16.905  1.00 41.21           C
ATOM    667  NE  ARG A  85     -12.368   7.497  17.937  1.00 42.77           N
ATOM    668  CZ  ARG A  85     -12.142   8.318  18.957  1.00 47.16           C
ATOM    669  NH1 ARG A  85     -10.965   8.920  19.083  1.00 48.81           N
ATOM    670  NH2 ARG A  85     -13.098   8.539  19.850  1.00 27.39           N
ATOM    671  N   ALA A  86     -12.634   4.244  14.672  1.00 39.54           N
ATOM    672  CA  ALA A  86     -13.887   4.653  14.054  1.00 43.90           C
ATOM    673  C   ALA A  86     -14.951   4.838  15.129  1.00 47.16           C
ATOM    674  O   ALA A  86     -15.310   3.886  15.826  1.00 47.13           O
ATOM    675  CB  ALA A  86     -14.337   3.623  13.032  1.00 42.12           C
ATOM    676  N   GLY A  87     -15.453   6.063  15.264  1.00 57.42           N
ATOM    677  CA  GLY A  87     -16.438   6.366  16.286  1.00 54.11           C
ATOM    678  C   GLY A  87     -15.914   6.112  17.688  1.00 47.26           C
ATOM    679  O   GLY A  87     -14.871   6.642  18.070  1.00 45.33           O
ATOM    680  N   ASN A  88     -16.637   5.293  18.448  1.00 47.04           N
ATOM    681  CA  ASN A  88     -16.286   4.997  19.836  1.00 44.79           C
ATOM    682  C   ASN A  88     -15.415   3.752  19.989  1.00 40.62           C
ATOM    683  O   ASN A  88     -15.122   3.325  21.108  1.00 39.68           O
ATOM    684  CB  ASN A  88     -17.550   4.843  20.689  1.00 51.86           C
ATOM    685  CG  ASN A  88     -18.318   3.571  20.369  1.00 56.15           C
ATOM    686  OD1 ASN A  88     -18.146   2.977  19.302  1.00 56.28           O
ATOM    687  ND2 ASN A  88     -19.174   3.149  21.293  1.00 56.78           N
ATOM    688  N   SER A  89     -15.015   3.159  18.871  1.00 37.77           N
ATOM    689  CA  SER A  89     -14.195   1.955  18.924  1.00 32.77           C
ATOM    690  C   SER A  89     -12.832   2.155  18.273  1.00 29.92           C
ATOM    691  O   SER A  89     -12.688   2.927  17.324  1.00 38.68           O
ATOM    692  CB  SER A  89     -14.917   0.777  18.261  1.00 35.81           C
ATOM    693  OG  SER A  89     -16.201   0.581  18.827  1.00 43.23           O
ATOM    694  N   ALA A  90     -11.834   1.448  18.792  1.00 25.95           N
ATOM    695  CA  ALA A  90     -10.498   1.453  18.212  1.00 25.23           C
ATOM    696  C   ALA A  90     -10.043   0.014  17.993  1.00 23.16           C
ATOM    697  O   ALA A  90     -10.395  -0.879  18.766  1.00 24.12           O
ATOM    698  CB  ALA A  90      -9.525   2.193  19.117  1.00 17.71           C
ATOM    699  N   TYR A  91      -9.269  -0.205  16.936  1.00 27.57           N
ATOM    700  CA  TYR A  91      -8.809  -1.545  16.593  1.00 29.90           C
ATOM    701  C   TYR A  91      -7.313  -1.560  16.300  1.00 30.40           C
ATOM    702  O   TYR A  91      -6.814  -0.714  15.557  1.00 28.51           O
ATOM    703  CB  TYR A  91      -9.590  -2.074  15.392  1.00 26.05           C
ATOM    704  CG  TYR A  91     -11.082  -2.066  15.606  1.00 24.82           C
ATOM    705  CD1 TYR A  91     -11.748  -3.211  16.018  1.00 26.64           C
ATOM    706  CD2 TYR A  91     -11.824  -0.909  15.403  1.00 26.20           C
ATOM    707  CE1 TYR A  91     -13.116  -3.207  16.216  1.00 31.81           C
ATOM    708  CE2 TYR A  91     -13.191  -0.894  15.600  1.00 30.52           C
ATOM    709  CZ  TYR A  91     -13.832  -2.046  16.007  1.00 37.29           C
ATOM    710  OH  TYR A  91     -15.194  -2.038  16.203  1.00 48.23           O
ATOM    711  N   PHE A  92      -6.607  -2.526  16.885  1.00 29.04           N
ATOM    712  CA  PHE A  92      -5.158  -2.623  16.739  1.00 27.27           C
ATOM    713  C   PHE A  92      -4.719  -3.997  16.259  1.00 24.64           C
ATOM    714  O   PHE A  92      -5.259  -5.018  16.690  1.00 26.84           O
ATOM    715  CB  PHE A  92      -4.470  -2.324  18.073  1.00 23.18           C
ATOM    716  CG  PHE A  92      -4.654  -0.916  18.549  1.00 22.82           C
ATOM    717  CD1 PHE A  92      -5.663  -0.601  19.446  1.00 28.10           C
ATOM    718  CD2 PHE A  92      -3.818   0.096  18.100  1.00 23.49           C
ATOM    719  CE1 PHE A  92      -5.834   0.702  19.891  1.00 32.46           C
ATOM    720  CE2 PHE A  92      -3.983   1.400  18.537  1.00 21.84           C
ATOM    721  CZ  PHE A  92      -4.992   1.704  19.435  1.00 26.35           C
ATOM    722  N   PHE A  93      -3.730  -4.019  15.370  1.00 24.80           N
ATOM    723  CA  PHE A  93      -3.118  -5.270  14.946  1.00 24.09           C
ATOM    724  C   PHE A  93      -2.424  -5.899  16.150  1.00 26.78           C
ATOM    725  O   PHE A  93      -1.990  -5.192  17.058  1.00 28.85           O
ATOM    726  CB  PHE A  93      -2.091  -5.021  13.838  1.00 25.47           C
ATOM    727  CG  PHE A  93      -2.692  -4.586  12.524  1.00 37.35           C
ATOM    728  CD1 PHE A  93      -3.721  -5.315  11.932  1.00 35.24           C
ATOM    729  CD2 PHE A  93      -2.222  -3.450  11.876  1.00 36.19           C
ATOM    730  CE1 PHE A  93      -4.271  -4.912  10.723  1.00 33.81           C
ATOM    731  CE2 PHE A  93      -2.768  -3.041  10.668  1.00 34.44           C
ATOM    732  CZ  PHE A  93      -3.793  -3.775  10.091  1.00 37.01           C
ATOM    733  N   HIS A  94      -2.321  -7.222  16.165  1.00 28.59           N
ATOM    734  CA  HIS A  94      -1.570  -7.888  17.216  1.00 27.93           C
ATOM    735  C   HIS A  94      -0.131  -7.384  17.194  1.00 33.35           C
ATOM    736  O   HIS A  94       0.543  -7.475  16.169  1.00 38.43           O
ATOM    737  CB  HIS A  94      -1.608  -9.405  17.037  1.00 30.58           C
ATOM    738  CG  HIS A  94      -0.954 -10.159  18.154  1.00 30.99           C
ATOM    739  ND1 HIS A  94       0.366 -10.552  18.111  1.00 34.75           N
ATOM    740  CD2 HIS A  94      -1.437 -10.584  19.344  1.00 29.09           C
ATOM    741  CE1 HIS A  94       0.668 -11.191  19.228  1.00 34.76           C
ATOM    742  NE2 HIS A  94      -0.407 -11.224  19.993  1.00 34.29           N
ATOM    743  N   PRO A  95       0.343  -6.841  18.327  1.00 37.64           N
ATOM    744  CA  PRO A  95       1.690  -6.262  18.413  1.00 40.14           C
ATOM    745  C   PRO A  95       2.784  -7.325  18.375  1.00 39.21           C
ATOM    746  O   PRO A  95       2.589  -8.420  18.900  1.00 33.39           O
ATOM    747  CB  PRO A  95       1.679  -5.562  19.773  1.00 42.01           C
ATOM    748  CG  PRO A  95       0.692  -6.339  20.578  1.00 40.27           C
ATOM    749  CD  PRO A  95      -0.376  -6.764  19.611  1.00 36.08           C
ATOM    750  N   ASP A  96       3.922  -6.995  17.768  1.00 45.96           N
ATOM    751  CA  ASP A  96       5.016  -7.953  17.596  1.00 52.84           C
ATOM    752  C   ASP A  96       5.840  -8.208  18.857  1.00 57.53           C
ATOM    753  O   ASP A  96       6.682  -9.108  18.876  1.00 65.04           O
ATOM    754  CB  ASP A  96       5.947  -7.516  16.463  1.00 59.08           C
ATOM    755  CG  ASP A  96       5.543  -8.092  15.121  1.00 68.93           C
ATOM    756  OD1 ASP A  96       4.886  -7.374  14.337  1.00 67.98           O
ATOM    757  OD2 ASP A  96       5.881  -9.263  14.848  1.00 75.70           O
ATOM    758  N   ASN A  97       5.575  -7.443  19.911  1.00 52.75           N
ATOM    759  CA  ASN A  97       6.352  -7.533  21.147  1.00 52.23           C
ATOM    760  C   ASN A  97       5.756  -6.653  22.232  1.00 50.77           C
ATOM    761  O   ASN A  97       4.977  -5.743  21.946  1.00 48.78           O
ATOM    762  CB  ASN A  97       7.809  -7.123  20.905  1.00 50.65           C
ATOM    763  CG  ASN A  97       7.932  -5.774  20.210  1.00 51.49           C
ATOM    764  OD1 ASN A  97       7.640  -4.727  20.792  1.00 48.91           O
ATOM    765  ND2 ASN A  97       8.375  -5.796  18.959  1.00 55.06           N
ATOM    766  N   GLN A  98       6.141  -6.920  23.476  1.00 56.45           N
ATOM    767  CA  GLN A  98       5.534  -6.268  24.634  1.00 56.47           C
ATOM    768  C   GLN A  98       5.745  -4.752  24.683  1.00 51.06           C
ATOM    769  O   GLN A  98       4.949  -4.032  25.282  1.00 57.12           O
ATOM    770  CB  GLN A  98       6.016  -6.927  25.933  1.00 59.77           C
ATOM    771  CG  GLN A  98       7.525  -7.054  26.050  1.00 70.12           C
ATOM    772  CD  GLN A  98       7.953  -8.157  27.008  1.00 81.36           C
ATOM    773  OE1 GLN A  98       7.306  -9.204  27.102  1.00 79.34           O
ATOM    774  NE2 GLN A  98       9.051  -7.927  27.722  1.00 84.48           N
ATOM    775  N   GLU A  99       6.812  -4.266  24.058  1.00 42.65           N
ATOM    776  CA  GLU A  99       7.092  -2.833  24.060  1.00 44.91           C
ATOM    777  C   GLU A  99       6.157  -2.101  23.103  1.00 40.47           C
ATOM    778  O   GLU A  99       5.696  -0.998  23.393  1.00 39.34           O
ATOM    779  CB  GLU A  99       8.550  -2.561  23.687  1.00 55.69           C
ATOM    780  CG  GLU A  99       9.561  -3.468  24.383  1.00 69.27           C
ATOM    781  CD  GLU A  99       9.508  -4.903  23.880  1.00 75.76           C
ATOM    782  OE1 GLU A  99       8.484  -5.284  23.273  1.00 77.55           O
ATOM    783  OE2 GLU A  99      10.486  -5.651  24.090  1.00 75.84           O
ATOM    784  N   ASP A 100       5.883  -2.719  21.958  1.00 40.43           N
ATOM    785  CA  ASP A 100       4.917  -2.177  21.014  1.00 39.65           C
ATOM    786  C   ASP A 100       3.519  -2.283  21.606  1.00 35.70           C
ATOM    787  O   ASP A 100       2.680  -1.403  21.409  1.00 30.92           O
ATOM    788  CB  ASP A 100       4.987  -2.918  19.679  1.00 42.93           C
ATOM    789  CG  ASP A 100       6.298  -2.685  18.952  1.00 51.44           C
ATOM    790  OD1 ASP A 100       6.940  -1.639  19.189  1.00 50.10           O
ATOM    791  OD2 ASP A 100       6.685  -3.550  18.140  1.00 60.41           O
ATOM    792  N   ALA A 101       3.273  -3.368  22.332  1.00 33.17           N
ATOM    793  CA  ALA A 101       2.018  -3.519  23.054  1.00 32.67           C
ATOM    794  C   ALA A 101       1.837  -2.319  23.979  1.00 31.77           C
ATOM    795  O   ALA A 101       0.775  -1.697  24.006  1.00 32.19           O
ATOM    796  CB  ALA A 101       2.005  -4.820  23.844  1.00 23.95           C
ATOM    797  N   GLU A 102       2.891  -1.987  24.720  1.00 29.25           N
ATOM    798  CA  GLU A 102       2.871  -0.846  25.631  1.00 32.88           C
ATOM    799  C   GLU A 102       2.698   0.481  24.886  1.00 30.74           C
ATOM    800  O   GLU A 102       1.972   1.361  25.342  1.00 34.63           O
ATOM    801  CB  GLU A 102       4.146  -0.832  26.484  1.00 38.37           C
ATOM    802  CG  GLU A 102       4.201   0.250  27.561  1.00 54.92           C
ATOM    803  CD  GLU A 102       4.563   1.626  27.026  1.00 66.98           C
ATOM    804  OE1 GLU A 102       5.340   1.721  26.049  1.00 69.66           O
ATOM    805  OE2 GLU A 102       4.080   2.624  27.601  1.00 71.61           O
ATOM    806  N   ALA A 103       3.349   0.613  23.736  1.00 25.48           N
ATOM    807  CA  ALA A 103       3.300   1.858  22.971  1.00 29.61           C
ATOM    808  C   ALA A 103       1.888   2.238  22.519  1.00 25.94           C
ATOM    809  O   ALA A 103       1.483   3.396  22.637  1.00 23.74           O
ATOM    810  CB  ALA A 103       4.242   1.786  21.769  1.00 24.12           C
ATOM    811  N   ILE A 104       1.147   1.269  21.993  1.00 20.66           N
ATOM    812  CA  ILE A 104      -0.180   1.540  21.457  1.00 21.83           C
ATOM    813  C   ILE A 104      -1.207   1.883  22.535  1.00 24.49           C
ATOM    814  O   ILE A 104      -2.309   2.330  22.210  1.00 23.54           O
ATOM    815  CB  ILE A 104      -0.710   0.368  20.604  1.00 30.44           C
ATOM    816  CG1 ILE A 104      -0.833  -0.900  21.452  1.00 25.25           C
ATOM    817  CG2 ILE A 104       0.176   0.142  19.378  1.00 29.61           C
ATOM    818  CD1 ILE A 104      -1.526  -2.044  20.733  1.00 24.73           C
ATOM    819  N   THR A 105      -0.859   1.671  23.806  1.00 19.28           N
ATOM    820  CA  THR A 105      -1.725   2.091  24.910  1.00 26.33           C
ATOM    821  C   THR A 105      -1.849   3.611  24.978  1.00 35.09           C
ATOM    822  O   THR A 105      -2.739   4.142  25.644  1.00 40.79           O
ATOM    823  CB  THR A 105      -1.212   1.608  26.283  1.00 28.41           C
ATOM    824  OG1 THR A 105       0.097   2.142  26.526  1.00 29.34           O
ATOM    825  CG2 THR A 105      -1.173   0.089  26.346  1.00 26.95           C
ATOM    826  N   HIS A 106      -0.943   4.307  24.301  1.00 28.61           N
ATOM    827  CA  HIS A 106      -0.950   5.762  24.298  1.00 35.50           C
ATOM    828  C   HIS A 106      -1.790   6.288  23.146  1.00 28.52           C
ATOM    829  O   HIS A 106      -1.906   7.497  22.951  1.00 21.41           O
ATOM    830  CB  HIS A 106       0.480   6.296  24.205  1.00 41.18           C
ATOM    831  CG  HIS A 106       1.369   5.819  25.309  1.00 43.57           C
ATOM    832  ND1 HIS A 106       1.652   6.585  26.421  1.00 39.07           N
ATOM    833  CD2 HIS A 106       2.027   4.647  25.484  1.00 43.46           C
ATOM    834  CE1 HIS A 106       2.454   5.911  27.225  1.00 41.11           C
ATOM    835  NE2 HIS A 106       2.694   4.730  26.681  1.00 41.09           N
ATOM    836  N   LEU A 107      -2.385   5.368  22.395  1.00 23.83           N
ATOM    837  CA  LEU A 107      -3.202   5.722  21.242  1.00 20.48           C
ATOM    838  C   LEU A 107      -4.687   5.628  21.577  1.00 24.82           C
ATOM    839  O   LEU A 107      -5.100   4.777  22.372  1.00 22.58           O
ATOM    840  CB  LEU A 107      -2.889   4.789  20.067  1.00 18.59           C
ATOM    841  CG  LEU A 107      -1.581   5.016  19.304  1.00 24.77           C
ATOM    842  CD1 LEU A 107      -1.195   3.779  18.499  1.00 25.73           C
ATOM    843  CD2 LEU A 107      -1.704   6.232  18.400  1.00 26.57           C
ATOM    844  N   PHE A 108      -5.483   6.515  20.986  1.00 29.99           N
ATOM    845  CA  PHE A 108      -6.937   6.378  21.022  1.00 29.65           C
ATOM    846  C   PHE A 108      -7.449   6.091  22.428  1.00 27.43           C
ATOM    847  O   PHE A 108      -8.221   5.156  22.644  1.00 26.64           O
ATOM    848  CB  PHE A 108      -7.365   5.265  20.057  1.00 24.26           C
ATOM    849  CG  PHE A 108      -6.915   5.493  18.643  1.00 18.35           C
ATOM    850  CD1 PHE A 108      -6.915   6.773  18.112  1.00 17.97           C
ATOM    851  CD2 PHE A 108      -6.480   4.440  17.849  1.00 20.18           C
ATOM    852  CE1 PHE A 108      -6.498   7.006  16.808  1.00 24.18           C
ATOM    853  CE2 PHE A 108      -6.060   4.662  16.539  1.00 26.53           C
ATOM    854  CZ  PHE A 108      -6.070   5.951  16.019  1.00 29.87           C
ATOM    855  N   THR A 109      -7.019   6.908  23.381  1.00 26.51           N
ATOM    856  CA  THR A 109      -7.375   6.696  24.779  1.00 30.26           C
ATOM    857  C   THR A 109      -8.801   7.137  25.125  1.00 32.17           C
ATOM    858  O   THR A 109      -9.269   6.883  26.235  1.00 32.50           O
ATOM    859  CB  THR A 109      -6.375   7.397  25.730  1.00 28.23           C
ATOM    860  OG1 THR A 109      -6.416   8.814  25.518  1.00 32.01           O
ATOM    861  CG2 THR A 109      -4.965   6.893  25.476  1.00 24.88           C
ATOM    862  N   ASP A 110      -9.483   7.808  24.195  1.00 30.77           N
ATOM    863  CA  ASP A 110     -10.850   8.279  24.460  1.00 30.80           C
ATOM    864  C   ASP A 110     -11.979   7.392  23.915  1.00 30.11           C
ATOM    865  O   ASP A 110     -13.155   7.739  24.037  1.00 35.99           O
ATOM    866  CB  ASP A 110     -11.042   9.743  24.039  1.00 29.71           C
ATOM    867  CG  ASP A 110     -10.894   9.950  22.546  1.00 39.10           C
ATOM    868  OD1 ASP A 110     -10.272   9.096  21.878  1.00 43.03           O
ATOM    869  OD2 ASP A 110     -11.393  10.979  22.042  1.00 44.27           O
ATOM    870  N   VAL A 111     -11.627   6.259  23.314  1.00 24.82           N
ATOM    871  CA  VAL A 111     -12.640   5.326  22.818  1.00 30.37           C
ATOM    872  C   VAL A 111     -13.266   4.507  23.951  1.00 35.58           C
ATOM    873  O   VAL A 111     -12.639   4.280  24.987  1.00 34.41           O
ATOM    874  CB  VAL A 111     -12.071   4.367  21.744  1.00 29.47           C
ATOM    875  CG1 VAL A 111     -11.542   5.154  20.552  1.00 23.10           C
ATOM    876  CG2 VAL A 111     -10.982   3.471  22.335  1.00 20.36           C
ATOM    877  N   GLN A 112     -14.510   4.081  23.751  1.00 38.70           N
ATOM    878  CA  GLN A 112     -15.196   3.220  24.706  1.00 43.11           C
ATOM    879  C   GLN A 112     -14.759   1.773  24.546  1.00 41.50           C
ATOM    880  O   GLN A 112     -14.576   1.051  25.526  1.00 45.02           O
ATOM    881  CB  GLN A 112     -16.709   3.296  24.515  1.00 49.74           C
ATOM    882  CG  GLN A 112     -17.323   4.643  24.826  1.00 58.46           C
ATOM    883  CD  GLN A 112     -18.749   4.510  25.317  1.00 63.63           C
ATOM    884  OE1 GLN A 112     -19.009   3.860  26.332  1.00 64.77           O
ATOM    885  NE2 GLN A 112     -19.684   5.114  24.594  1.00 64.70           N
ATOM    886  N   ASN A 113     -14.613   1.351  23.299  1.00 38.25           N
ATOM    887  CA  ASN A 113     -14.296  -0.033  23.001  1.00 36.71           C
ATOM    888  C   ASN A 113     -12.929  -0.159  22.346  1.00 37.10           C
ATOM    889  O   ASN A 113     -12.650   0.489  21.338  1.00 34.40           O
ATOM    890  CB  ASN A 113     -15.383  -0.626  22.108  1.00 38.12           C
ATOM    891  CG  ASN A 113     -16.777  -0.260  22.579  1.00 45.05           C
ATOM    892  OD1 ASN A 113     -17.551   0.361  21.849  1.00 43.05           O
ATOM    893  ND2 ASN A 113     -17.101  -0.636  23.812  1.00 45.76           N
ATOM    894  N   ARG A 114     -12.079  -0.999  22.928  1.00 40.39           N
ATOM    895  CA  ARG A 114     -10.714  -1.164  22.455  1.00 37.25           C
ATOM    896  C   ARG A 114     -10.469  -2.624  22.084  1.00 40.03           C
ATOM    897  O   ARG A 114     -10.666  -3.520  22.910  1.00 37.12           O
ATOM    898  CB  ARG A 114      -9.745  -0.718  23.547  1.00 34.72           C
ATOM    899  CG  ARG A 114      -8.333  -0.434  23.076  1.00 30.78           C
ATOM    900  CD  ARG A 114      -7.517   0.124  24.226  1.00 24.85           C
ATOM    901  NE  ARG A 114      -6.190   0.569  23.814  1.00 29.28           N
ATOM    902  CZ  ARG A 114      -5.932   1.763  23.289  1.00 29.59           C
ATOM    903  NH1 ARG A 114      -6.915   2.636  23.098  1.00 23.88           N
ATOM    904  NH2 ARG A 114      -4.690   2.085  22.950  1.00 28.54           N
ATOM    905  N   TYR A 115     -10.043  -2.856  20.842  1.00 40.57           N
ATOM    906  CA  TYR A 115      -9.864  -4.212  20.320  1.00 38.97           C
ATOM    907  C   TYR A 115      -8.479  -4.463  19.728  1.00 36.79           C
ATOM    908  O   TYR A 115      -7.916  -3.614  19.028  1.00 26.12           O
ATOM    909  CB  TYR A 115     -10.916  -4.522  19.250  1.00 37.66           C
ATOM    910  CG  TYR A 115     -12.343  -4.391  19.723  1.00 42.42           C
ATOM    911  CD1 TYR A 115     -12.946  -5.400  20.462  1.00 46.52           C
ATOM    912  CD2 TYR A 115     -13.091  -3.260  19.424  1.00 46.40           C
ATOM    913  CE1 TYR A 115     -14.255  -5.282  20.897  1.00 49.75           C
ATOM    914  CE2 TYR A 115     -14.399  -3.133  19.852  1.00 48.37           C
ATOM    915  CZ  TYR A 115     -14.978  -4.146  20.588  1.00 49.35           C
ATOM    916  OH  TYR A 115     -16.282  -4.020  21.012  1.00 47.45           O
ATOM    917  N   THR A 116      -7.947  -5.648  20.011  1.00 37.63           N
ATOM    918  CA  THR A 116      -6.710  -6.113  19.403  1.00 34.39           C
ATOM    919  C   THR A 116      -7.010  -7.341  18.557  1.00 31.65           C
ATOM    920  O   THR A 116      -7.457  -8.366  19.082  1.00 31.44           O
ATOM    921  CB  THR A 116      -5.682  -6.520  20.470  1.00 32.41           C
ATOM    922  OG1 THR A 116      -5.480  -5.435  21.383  1.00 34.88           O
ATOM    923  CG2 THR A 116      -4.358  -6.907  19.821  1.00 24.42           C
ATOM    924  N   PHE A 117      -6.760  -7.249  17.255  1.00 22.50           N
ATOM    925  CA  PHE A 117      -6.942  -8.403  16.387  1.00 22.93           C
ATOM    926  C   PHE A 117      -6.014  -9.531  16.825  1.00 25.18           C
ATOM    927  O   PHE A 117      -4.977  -9.292  17.449  1.00 21.02           O
ATOM    928  CB  PHE A 117      -6.675  -8.042  14.925  1.00 27.15           C
ATOM    929  CG  PHE A 117      -7.604  -6.993  14.380  1.00 24.99           C
ATOM    930  CD1 PHE A 117      -8.957  -7.255  14.230  1.00 23.17           C
ATOM    931  CD2 PHE A 117      -7.121  -5.745  14.013  1.00 21.07           C
ATOM    932  CE1 PHE A 117      -9.814  -6.287  13.728  1.00 25.04           C
ATOM    933  CE2 PHE A 117      -7.969  -4.775  13.512  1.00 17.13           C
ATOM    934  CZ  PHE A 117      -9.317  -5.045  13.368  1.00 22.66           C
ATOM    935  N   ALA A 118      -6.406 -10.762  16.520  1.00 25.73           N
ATOM    936  CA  ALA A 118      -5.577 -11.917  16.833  1.00 26.09           C
ATOM    937  C   ALA A 118      -4.435 -12.035  15.824  1.00 33.01           C
ATOM    938  O   ALA A 118      -3.515 -12.837  16.003  1.00 38.53           O
ATOM    939  CB  ALA A 118      -6.425 -13.186  16.846  1.00 22.55           C
ATOM    940  N   PHE A 119      -4.505 -11.216  14.773  1.00 32.49           N
ATOM    941  CA  PHE A 119      -3.541 -11.240  13.674  1.00 31.46           C
ATOM    942  C   PHE A 119      -2.773  -9.922  13.553  1.00 30.48           C
ATOM    943  O   PHE A 119      -3.245  -8.874  14.004  1.00 23.37           O
ATOM    944  CB  PHE A 119      -4.258 -11.527  12.351  1.00 29.91           C
ATOM    945  CG  PHE A 119      -5.361 -10.551  12.034  1.00 30.62           C
ATOM    946  CD1 PHE A 119      -5.076  -9.323  11.452  1.00 27.26           C
ATOM    947  CD2 PHE A 119      -6.682 -10.860  12.321  1.00 27.92           C
ATOM    948  CE1 PHE A 119      -6.089  -8.421  11.164  1.00 19.97           C
ATOM    949  CE2 PHE A 119      -7.700  -9.964  12.033  1.00 25.98           C
ATOM    950  CZ  PHE A 119      -7.401  -8.743  11.452  1.00 24.10           C
ATOM    951  N   GLY A 120      -1.594  -9.983  12.935  1.00 29.70           N
ATOM    952  CA  GLY A 120      -0.774  -8.803  12.720  1.00 29.21           C
ATOM    953  C   GLY A 120      -1.151  -8.070  11.447  1.00 28.46           C
ATOM    954  O   GLY A 120      -2.147  -8.408  10.807  1.00 33.37           O
ATOM    955  N   GLY A 121      -0.357  -7.066  11.080  1.00 24.85           N
ATOM    956  CA  GLY A 121      -0.660  -6.238   9.927  1.00 25.39           C
ATOM    957  C   GLY A 121       0.221  -6.431   8.703  1.00 23.47           C
ATOM    958  O   GLY A 121       0.190  -5.606   7.792  1.00 27.36           O
ATOM    959  N   ASN A 122       1.005  -7.506   8.669  1.00 18.66           N
ATOM    960  CA  ASN A 122       1.847  -7.796   7.504  1.00 29.12           C
ATOM    961  C   ASN A 122       1.058  -8.305   6.292  1.00 30.73           C
ATOM    962  O   ASN A 122       0.039  -8.982   6.444  1.00 33.00           O
ATOM    963  CB  ASN A 122       2.964  -8.779   7.874  1.00 34.08           C
ATOM    964  CG  ASN A 122       2.436 -10.044   8.525  1.00 38.23           C
ATOM    965  OD1 ASN A 122       1.851  -9.998   9.608  1.00 38.35           O
ATOM    966  ND2 ASN A 122       2.653 -11.183   7.874  1.00 41.13           N
ATOM    967  N   TYR A 123       1.539  -7.980   5.093  1.00 34.69           N
ATOM    968  CA  TYR A 123       0.857  -8.347   3.846  1.00 35.82           C
ATOM    969  C   TYR A 123       0.451  -9.819   3.753  1.00 36.43           C
ATOM    970  O   TYR A 123      -0.691 -10.130   3.414  1.00 38.66           O
ATOM    971  CB  TYR A 123       1.715  -7.988   2.627  1.00 24.77           C
ATOM    972  CG  TYR A 123       1.877  -6.506   2.407  1.00 32.68           C
ATOM    973  CD1 TYR A 123       0.770  -5.686   2.230  1.00 37.91           C
ATOM    974  CD2 TYR A 123       3.138  -5.925   2.365  1.00 39.64           C
ATOM    975  CE1 TYR A 123       0.915  -4.325   2.027  1.00 36.97           C
ATOM    976  CE2 TYR A 123       3.293  -4.568   2.163  1.00 41.95           C
ATOM    977  CZ  TYR A 123       2.178  -3.774   1.993  1.00 39.49           C
ATOM    978  OH  TYR A 123       2.322  -2.424   1.790  1.00 38.65           O
ATOM    979  N   ASP A 124       1.389 -10.720   4.033  1.00 27.92           N
ATOM    980  CA  ASP A 124       1.120 -12.151   3.918  1.00 41.48           C
ATOM    981  C   ASP A 124      -0.132 -12.551   4.696  1.00 38.83           C
ATOM    982  O   ASP A 124      -1.066 -13.121   4.130  1.00 36.88           O
ATOM    983  CB  ASP A 124       2.330 -12.965   4.383  1.00 50.94           C
ATOM    984  CG  ASP A 124       3.499 -12.865   3.421  1.00 66.34           C
ATOM    985  OD1 ASP A 124       4.478 -13.624   3.587  1.00 69.42           O
ATOM    986  OD2 ASP A 124       3.434 -12.030   2.492  1.00 72.93           O
ATOM    987  N   ARG A 125      -0.153 -12.229   5.986  1.00 36.83           N
ATOM    988  CA  ARG A 125      -1.314 -12.494   6.827  1.00 36.80           C
ATOM    989  C   ARG A 125      -2.562 -11.809   6.272  1.00 33.18           C
ATOM    990  O   ARG A 125      -3.617 -12.431   6.154  1.00 37.00           O
ATOM    991  CB  ARG A 125      -1.042 -12.036   8.265  1.00 38.08           C
ATOM    992  CG  ARG A 125      -2.243 -12.098   9.199  1.00 36.89           C
ATOM    993  CD  ARG A 125      -2.964 -13.436   9.110  1.00 37.54           C
ATOM    994  NE  ARG A 125      -2.046 -14.567   9.187  1.00 38.40           N
ATOM    995  CZ  ARG A 125      -1.744 -15.211  10.311  1.00 49.01           C
ATOM    996  NH1 ARG A 125      -2.289 -14.836  11.461  1.00 45.53           N
ATOM    997  NH2 ARG A 125      -0.895 -16.231  10.286  1.00 51.74           N
ATOM    998  N   LEU A 126      -2.432 -10.530   5.928  1.00 32.19           N
ATOM    999  CA  LEU A 126      -3.546  -9.757   5.385  1.00 32.33           C
ATOM   1000  C   LEU A 126      -4.050 -10.341   4.071  1.00 34.65           C
ATOM   1001  O   LEU A 126      -5.234 -10.242   3.747  1.00 37.21           O
ATOM   1002  CB  LEU A 126      -3.132  -8.304   5.158  1.00 31.09           C
ATOM   1003  CG  LEU A 126      -2.859  -7.439   6.387  1.00 34.05           C
ATOM   1004  CD1 LEU A 126      -2.336  -6.078   5.955  1.00 33.78           C
ATOM   1005  CD2 LEU A 126      -4.113  -7.294   7.236  1.00 30.55           C
ATOM   1006  N   GLU A 127      -3.142 -10.937   3.308  1.00 33.44           N
ATOM   1007  CA  GLU A 127      -3.512 -11.532   2.033  1.00 36.42           C
ATOM   1008  C   GLU A 127      -4.313 -12.810   2.257  1.00 35.39           C
ATOM   1009  O   GLU A 127      -5.263 -13.096   1.530  1.00 39.02           O
ATOM   1010  CB  GLU A 127      -2.268 -11.801   1.177  1.00 38.39           C
ATOM   1011  CG  GLU A 127      -1.648 -10.541   0.566  1.00 31.92           C
ATOM   1012  CD  GLU A 127      -0.388 -10.832  -0.234  1.00 31.57           C
ATOM   1013  OE1 GLU A 127       0.285 -11.846   0.052  1.00 34.26           O
ATOM   1014  OE2 GLU A 127      -0.070 -10.046  -1.152  1.00 31.86           O
ATOM   1015  N   GLN A 128      -3.934 -13.571   3.277  1.00 30.31           N
ATOM   1016  CA  GLN A 128      -4.640 -14.801   3.604  1.00 35.79           C
ATOM   1017  C   GLN A 128      -6.053 -14.501   4.093  1.00 33.12           C
ATOM   1018  O   GLN A 128      -6.995 -15.228   3.781  1.00 28.27           O
ATOM   1019  CB  GLN A 128      -3.873 -15.580   4.669  1.00 36.80           C
ATOM   1020  CG  GLN A 128      -2.465 -15.960   4.258  1.00 38.19           C
ATOM   1021  CD  GLN A 128      -1.733 -16.724   5.342  1.00 48.35           C
ATOM   1022  OE1 GLN A 128      -1.466 -16.191   6.422  1.00 52.79           O
ATOM   1023  NE2 GLN A 128      -1.406 -17.983   5.063  1.00 49.78           N
ATOM   1024  N   LEU A 129      -6.188 -13.421   4.856  1.00 33.12           N
ATOM   1025  CA  LEU A 129      -7.474 -13.020   5.412  1.00 30.20           C
ATOM   1026  C   LEU A 129      -8.401 -12.499   4.324  1.00 29.06           C
ATOM   1027  O   LEU A 129      -9.593 -12.801   4.314  1.00 30.92           O
ATOM   1028  CB  LEU A 129      -7.277 -11.941   6.479  1.00 28.50           C
ATOM   1029  CG  LEU A 129      -6.658 -12.374   7.813  1.00 34.03           C
ATOM   1030  CD1 LEU A 129      -6.018 -11.186   8.531  1.00 29.66           C
ATOM   1031  CD2 LEU A 129      -7.697 -13.049   8.697  1.00 31.55           C
ATOM   1032  N   ALA A 130      -7.846 -11.711   3.411  1.00 28.34           N
ATOM   1033  CA  ALA A 130      -8.635 -11.125   2.337  1.00 31.22           C
ATOM   1034  C   ALA A 130      -9.060 -12.190   1.335  1.00 29.41           C
ATOM   1035  O   ALA A 130     -10.130 -12.092   0.737  1.00 28.65           O
ATOM   1036  CB  ALA A 130      -7.857 -10.012   1.642  1.00 23.20           C
ATOM   1037  N   GLY A 131      -8.226 -13.213   1.168  1.00 26.35           N
ATOM   1038  CA  GLY A 131      -8.485 -14.246   0.184  1.00 24.21           C
ATOM   1039  C   GLY A 131      -8.004 -13.778  -1.172  1.00 31.43           C
ATOM   1040  O   GLY A 131      -8.379 -14.325  -2.208  1.00 26.35           O
ATOM   1041  N   ASN A 132      -7.169 -12.744  -1.150  1.00 32.55           N
ATOM   1042  CA  ASN A 132      -6.598 -12.175  -2.363  1.00 39.02           C
ATOM   1043  C   ASN A 132      -5.188 -11.618  -2.150  1.00 38.63           C
ATOM   1044  O   ASN A 132      -4.883 -11.036  -1.102  1.00 36.18           O
ATOM   1045  CB  ASN A 132      -7.515 -11.088  -2.941  1.00 38.42           C
ATOM   1046  CG  ASN A 132      -8.532 -11.646  -3.931  1.00 40.22           C
ATOM   1047  OD1 ASN A 132      -9.742 -11.459  -3.780  1.00 34.85           O
ATOM   1048  ND2 ASN A 132      -8.039 -12.352  -4.942  1.00 40.85           N
ATOM   1049  N   LEU A 133      -4.336 -11.820  -3.155  1.00 37.12           N
ATOM   1050  CA  LEU A 133      -2.978 -11.273  -3.186  1.00 31.46           C
ATOM   1051  C   LEU A 133      -3.006  -9.814  -3.632  1.00 26.15           C
ATOM   1052  O   LEU A 133      -3.950  -9.388  -4.303  1.00 30.63           O
ATOM   1053  CB  LEU A 133      -2.089 -12.096  -4.128  1.00 32.43           C
ATOM   1054  CG  LEU A 133      -1.899 -13.582  -3.796  1.00 33.43           C
ATOM   1055  CD1 LEU A 133      -1.116 -14.312  -4.888  1.00 37.89           C
ATOM   1056  CD2 LEU A 133      -1.205 -13.726  -2.468  1.00 27.30           C
ATOM   1057  N   ARG A 134      -1.992  -9.046  -3.238  1.00 22.26           N
ATOM   1058  CA  ARG A 134      -1.861  -7.654  -3.669  1.00 24.10           C
ATOM   1059  C   ARG A 134      -1.984  -7.464  -5.186  1.00 25.00           C
ATOM   1060  O   ARG A 134      -2.560  -6.477  -5.638  1.00 30.07           O
ATOM   1061  CB  ARG A 134      -0.534  -7.069  -3.175  1.00 26.56           C
ATOM   1062  CG  ARG A 134      -0.536  -6.645  -1.706  1.00 26.67           C
ATOM   1063  CD  ARG A 134       0.868  -6.320  -1.225  1.00 25.27           C
ATOM   1064  NE  ARG A 134       1.666  -7.526  -1.020  1.00 23.14           N
ATOM   1065  CZ  ARG A 134       2.993  -7.542  -0.945  1.00 28.57           C
ATOM   1066  NH1 ARG A 134       3.685  -6.415  -1.065  1.00 28.16           N
ATOM   1067  NH2 ARG A 134       3.631  -8.689  -0.753  1.00 21.46           N
ATOM   1068  N   GLU A 135      -1.443  -8.394  -5.968  1.00 24.72           N
ATOM   1069  CA  GLU A 135      -1.506  -8.275  -7.422  1.00 31.76           C
ATOM   1070  C   GLU A 135      -2.937  -8.357  -7.965  1.00 31.68           C
ATOM   1071  O   GLU A 135      -3.205  -7.888  -9.075  1.00 31.17           O
ATOM   1072  CB  GLU A 135      -0.595  -9.308  -8.107  1.00 36.83           C
ATOM   1073  CG  GLU A 135      -0.515 -10.669  -7.424  1.00 44.28           C
ATOM   1074  CD  GLU A 135       0.483 -10.699  -6.281  1.00 46.02           C
ATOM   1075  OE1 GLU A 135       0.364  -9.870  -5.357  1.00 40.54           O
ATOM   1076  OE2 GLU A 135       1.390 -11.558  -6.297  1.00 49.73           O
ATOM   1077  N   ASN A 136      -3.841  -8.971  -7.201  1.00 33.04           N
ATOM   1078  CA  ASN A 136      -5.252  -9.029  -7.587  1.00 36.07           C
ATOM   1079  C   ASN A 136      -6.156  -7.996  -6.908  1.00 36.89           C
ATOM   1080  O   ASN A 136      -7.368  -7.989  -7.120  1.00 42.14           O
ATOM   1081  CB  ASN A 136      -5.813 -10.439  -7.403  1.00 37.19           C
ATOM   1082  CG  ASN A 136      -5.105 -11.455  -8.266  1.00 33.98           C
ATOM   1083  OD1 ASN A 136      -4.260 -12.207  -7.785  1.00 37.44           O
ATOM   1084  ND2 ASN A 136      -5.433 -11.474  -9.552  1.00 31.22           N
ATOM   1085  N   ILE A 137      -5.570  -7.137  -6.082  1.00 33.11           N
ATOM   1086  CA  ILE A 137      -6.344  -6.133  -5.359  1.00 36.65           C
ATOM   1087  C   ILE A 137      -6.099  -4.720  -5.892  1.00 33.14           C
ATOM   1088  O   ILE A 137      -4.974  -4.217  -5.858  1.00 31.02           O
ATOM   1089  CB  ILE A 137      -6.056  -6.190  -3.847  1.00 39.99           C
ATOM   1090  CG1 ILE A 137      -6.469  -7.557  -3.294  1.00 41.15           C
ATOM   1091  CG2 ILE A 137      -6.773  -5.054  -3.120  1.00 37.78           C
ATOM   1092  CD1 ILE A 137      -6.074  -7.787  -1.854  1.00 46.37           C
ATOM   1093  N   GLU A 138      -7.169  -4.081  -6.365  1.00 31.70           N
ATOM   1094  CA  GLU A 138      -7.081  -2.787  -7.045  1.00 36.73           C
ATOM   1095  C   GLU A 138      -6.801  -1.606  -6.114  1.00 32.35           C
ATOM   1096  O   GLU A 138      -7.218  -1.601  -4.952  1.00 30.67           O
ATOM   1097  CB  GLU A 138      -8.358  -2.522  -7.861  1.00 45.15           C
ATOM   1098  CG  GLU A 138      -8.281  -2.960  -9.325  1.00 53.58           C
ATOM   1099  CD  GLU A 138      -9.632  -2.965 -10.018  1.00 63.34           C
ATOM   1100  OE1 GLU A 138      -9.868  -2.099 -10.886  1.00 70.46           O
ATOM   1101  OE2 GLU A 138     -10.460  -3.845  -9.707  1.00 66.42           O
ATOM   1102  N   LEU A 139      -6.097  -0.610  -6.650  1.00 32.00           N
ATOM   1103  CA  LEU A 139      -5.757   0.611  -5.925  1.00 35.28           C
ATOM   1104  C   LEU A 139      -6.221   1.835  -6.713  1.00 38.89           C
ATOM   1105  O   LEU A 139      -6.170   1.848  -7.945  1.00 34.29           O
ATOM   1106  CB  LEU A 139      -4.248   0.686  -5.682  1.00 35.78           C
ATOM   1107  CG  LEU A 139      -3.668  -0.480  -4.878  1.00 41.48           C
ATOM   1108  CD1 LEU A 139      -2.147  -0.413  -4.818  1.00 42.17           C
ATOM   1109  CD2 LEU A 139      -4.271  -0.508  -3.478  1.00 35.51           C
ATOM   1110  N   GLY A 140      -6.668   2.861  -5.997  1.00 41.81           N
ATOM   1111  CA  GLY A 140      -7.206   4.058  -6.616  1.00 40.75           C
ATOM   1112  C   GLY A 140      -8.129   4.788  -5.661  1.00 43.65           C
ATOM   1113  O   GLY A 140      -8.366   4.326  -4.540  1.00 45.73           O
ATOM   1114  N   ASN A 141      -8.650   5.930  -6.099  1.00 40.19           N
ATOM   1115  CA  ASN A 141      -9.555   6.718  -5.273  1.00 41.13           C
ATOM   1116  C   ASN A 141     -10.831   5.944  -4.957  1.00 36.96           C
ATOM   1117  O   ASN A 141     -11.373   6.051  -3.856  1.00 31.43           O
ATOM   1118  CB  ASN A 141      -9.898   8.046  -5.955  1.00 38.02           C
ATOM   1119  CG  ASN A 141     -10.195   9.153  -4.958  1.00 42.00           C
ATOM   1120  OD1 ASN A 141      -9.460   9.340  -3.986  1.00 43.13           O
ATOM   1121  ND2 ASN A 141     -11.277   9.887  -5.190  1.00 40.20           N
ATOM   1122  N   GLY A 142     -11.304   5.165  -5.928  1.00 31.73           N
ATOM   1123  CA  GLY A 142     -12.479   4.338  -5.732  1.00 32.62           C
ATOM   1124  C   GLY A 142     -12.325   3.352  -4.586  1.00 33.78           C
ATOM   1125  O   GLY A 142     -13.126   3.370  -3.651  1.00 36.24           O
ATOM   1126  N   PRO A 143     -11.297   2.486  -4.652  1.00 33.39           N
ATOM   1127  CA  PRO A 143     -11.009   1.510  -3.591  1.00 34.10           C
ATOM   1128  C   PRO A 143     -10.776   2.157  -2.223  1.00 35.89           C
ATOM   1129  O   PRO A 143     -11.349   1.711  -1.226  1.00 30.54           O
ATOM   1130  CB  PRO A 143      -9.721   0.844  -4.077  1.00 24.45           C
ATOM   1131  CG  PRO A 143      -9.810   0.931  -5.574  1.00 24.54           C
ATOM   1132  CD  PRO A 143     -10.476   2.252  -5.856  1.00 33.24           C
ATOM   1133  N   LEU A 144      -9.950   3.200  -2.184  1.00 34.13           N
ATOM   1134  CA  LEU A 144      -9.700   3.934  -0.952  1.00 30.83           C
ATOM   1135  C   LEU A 144     -11.018   4.443  -0.396  1.00 35.80           C
ATOM   1136  O   LEU A 144     -11.295   4.300   0.795  1.00 38.53           O
ATOM   1137  CB  LEU A 144      -8.749   5.103  -1.208  1.00 34.12           C
ATOM   1138  CG  LEU A 144      -8.364   5.940   0.015  1.00 38.26           C
ATOM   1139  CD1 LEU A 144      -7.759   5.061   1.105  1.00 33.00           C
ATOM   1140  CD2 LEU A 144      -7.410   7.072  -0.363  1.00 36.46           C
ATOM   1141  N   GLU A 145     -11.827   5.034  -1.272  1.00 41.21           N
ATOM   1142  CA  GLU A 145     -13.173   5.476  -0.920  1.00 42.31           C
ATOM   1143  C   GLU A 145     -13.956   4.312  -0.330  1.00 38.86           C
ATOM   1144  O   GLU A 145     -14.659   4.461   0.672  1.00 42.30           O
ATOM   1145  CB  GLU A 145     -13.895   6.015  -2.158  1.00 45.55           C
ATOM   1146  CG  GLU A 145     -15.415   6.079  -2.034  1.00 50.72           C
ATOM   1147  CD  GLU A 145     -15.913   7.341  -1.353  1.00 65.12           C
ATOM   1148  OE1 GLU A 145     -15.431   8.442  -1.694  1.00 70.15           O
ATOM   1149  OE2 GLU A 145     -16.810   7.238  -0.491  1.00 69.68           O
ATOM   1150  N   GLU A 146     -13.817   3.150  -0.958  1.00 38.42           N
ATOM   1151  CA  GLU A 146     -14.489   1.943  -0.499  1.00 46.12           C
ATOM   1152  C   GLU A 146     -13.889   1.434   0.810  1.00 37.57           C
ATOM   1153  O   GLU A 146     -14.610   0.992   1.704  1.00 33.60           O
ATOM   1154  CB  GLU A 146     -14.406   0.852  -1.568  1.00 50.74           C
ATOM   1155  CG  GLU A 146     -15.230   1.141  -2.822  1.00 54.84           C
ATOM   1156  CD  GLU A 146     -14.743   0.361  -4.029  1.00 57.76           C
ATOM   1157  OE1 GLU A 146     -14.075  -0.682  -3.842  1.00 55.87           O
ATOM   1158  OE2 GLU A 146     -15.022   0.796  -5.166  1.00 60.12           O
ATOM   1159  N   ALA A 147     -12.566   1.495   0.915  1.00 32.32           N
ATOM   1160  CA  ALA A 147     -11.877   1.023   2.108  1.00 31.92           C
ATOM   1161  C   ALA A 147     -12.288   1.843   3.326  1.00 34.63           C
ATOM   1162  O   ALA A 147     -12.557   1.289   4.393  1.00 33.22           O
ATOM   1163  CB  ALA A 147     -10.373   1.076   1.907  1.00 33.10           C
ATOM   1164  N   ILE A 148     -12.336   3.163   3.161  1.00 34.71           N
ATOM   1165  CA  ILE A 148     -12.756   4.056   4.234  1.00 30.56           C
ATOM   1166  C   ILE A 148     -14.117   3.629   4.760  1.00 31.96           C
ATOM   1167  O   ILE A 148     -14.308   3.472   5.967  1.00 32.27           O
ATOM   1168  CB  ILE A 148     -12.843   5.518   3.752  1.00 30.40           C
ATOM   1169  CG1 ILE A 148     -11.450   6.052   3.411  1.00 27.39           C
ATOM   1170  CG2 ILE A 148     -13.502   6.393   4.809  1.00 36.18           C
ATOM   1171  CD1 ILE A 148     -11.454   7.443   2.809  1.00 31.65           C
ATOM   1172  N   SER A 149     -15.058   3.440   3.837  1.00 29.12           N
ATOM   1173  CA  SER A 149     -16.417   3.033   4.176  1.00 38.63           C
ATOM   1174  C   SER A 149     -16.458   1.711   4.946  1.00 39.94           C
ATOM   1175  O   SER A 149     -17.195   1.576   5.925  1.00 41.38           O
ATOM   1176  CB  SER A 149     -17.272   2.934   2.908  1.00 38.96           C
ATOM   1177  OG  SER A 149     -17.439   4.207   2.304  1.00 42.73           O
ATOM   1178  N   ALA A 150     -15.669   0.739   4.501  1.00 34.00           N
ATOM   1179  CA  ALA A 150     -15.648  -0.572   5.141  1.00 37.86           C
ATOM   1180  C   ALA A 150     -15.068  -0.517   6.552  1.00 35.27           C
ATOM   1181  O   ALA A 150     -15.532  -1.229   7.445  1.00 33.35           O
ATOM   1182  CB  ALA A 150     -14.879  -1.576   4.284  1.00 36.34           C
ATOM   1183  N   LEU A 151     -14.050   0.318   6.749  1.00 36.26           N
ATOM   1184  CA  LEU A 151     -13.435   0.454   8.066  1.00 33.45           C
ATOM   1185  C   LEU A 151     -14.460   0.960   9.066  1.00 37.47           C
ATOM   1186  O   LEU A 151     -14.574   0.443  10.179  1.00 42.39           O
ATOM   1187  CB  LEU A 151     -12.242   1.410   8.027  1.00 35.24           C
ATOM   1188  CG  LEU A 151     -10.971   0.979   7.287  1.00 34.62           C
ATOM   1189  CD1 LEU A 151      -9.796   1.851   7.715  1.00 33.21           C
ATOM   1190  CD2 LEU A 151     -10.656  -0.485   7.533  1.00 30.78           C
ATOM   1191  N   TYR A 152     -15.209   1.973   8.651  1.00 29.76           N
ATOM   1192  CA  TYR A 152     -16.203   2.598   9.507  1.00 36.52           C
ATOM   1193  C   TYR A 152     -17.287   1.606   9.920  1.00 35.99           C
ATOM   1194  O   TYR A 152     -17.673   1.537  11.088  1.00 40.75           O
ATOM   1195  CB  TYR A 152     -16.833   3.791   8.781  1.00 43.34           C
ATOM   1196  CG  TYR A 152     -17.862   4.523   9.603  1.00 48.72           C
ATOM   1197  CD1 TYR A 152     -17.478   5.468  10.544  1.00 51.80           C
ATOM   1198  CD2 TYR A 152     -19.217   4.266   9.446  1.00 47.98           C
ATOM   1199  CE1 TYR A 152     -18.415   6.137  11.305  1.00 58.95           C
ATOM   1200  CE2 TYR A 152     -20.160   4.932  10.203  1.00 52.95           C
ATOM   1201  CZ  TYR A 152     -19.753   5.867  11.130  1.00 61.53           C
ATOM   1202  OH  TYR A 152     -20.689   6.535  11.889  1.00 72.72           O
ATOM   1203  N   TYR A 153     -17.768   0.837   8.949  1.00 36.95           N
ATOM   1204  CA  TYR A 153     -18.907  -0.052   9.155  1.00 38.29           C
ATOM   1205  C   TYR A 153     -18.564  -1.354   9.870  1.00 35.93           C
ATOM   1206  O   TYR A 153     -19.458  -2.123  10.220  1.00 35.67           O
ATOM   1207  CB  TYR A 153     -19.603  -0.348   7.823  1.00 40.99           C
ATOM   1208  CG  TYR A 153     -20.441   0.803   7.314  1.00 46.51           C
ATOM   1209  CD1 TYR A 153     -21.306   1.485   8.162  1.00 55.63           C
ATOM   1210  CD2 TYR A 153     -20.357   1.219   5.994  1.00 47.44           C
ATOM   1211  CE1 TYR A 153     -22.073   2.543   7.704  1.00 57.96           C
ATOM   1212  CE2 TYR A 153     -21.117   2.276   5.526  1.00 52.73           C
ATOM   1213  CZ  TYR A 153     -21.974   2.934   6.386  1.00 57.58           C
ATOM   1214  OH  TYR A 153     -22.736   3.987   5.931  1.00 63.51           O
ATOM   1215  N   TYR A 154     -17.276  -1.603  10.084  1.00 32.77           N
ATOM   1216  CA  TYR A 154     -16.860  -2.799  10.804  1.00 36.88           C
ATOM   1217  C   TYR A 154     -17.371  -2.794  12.245  1.00 45.15           C
ATOM   1218  O   TYR A 154     -17.710  -3.844  12.789  1.00 43.58           O
ATOM   1219  CB  TYR A 154     -15.341  -2.961  10.781  1.00 33.15           C
ATOM   1220  CG  TYR A 154     -14.863  -4.199  11.505  1.00 36.50           C
ATOM   1221  CD1 TYR A 154     -15.003  -5.459  10.934  1.00 36.91           C
ATOM   1222  CD2 TYR A 154     -14.275  -4.110  12.761  1.00 35.85           C
ATOM   1223  CE1 TYR A 154     -14.570  -6.596  11.594  1.00 38.86           C
ATOM   1224  CE2 TYR A 154     -13.840  -5.240  13.428  1.00 35.45           C
ATOM   1225  CZ  TYR A 154     -13.990  -6.478  12.842  1.00 41.81           C
ATOM   1226  OH  TYR A 154     -13.553  -7.600  13.507  1.00 49.05           O
ATOM   1227  N   SER A 155     -17.415  -1.617  12.863  1.00 52.80           N
ATOM   1228  CA  SER A 155     -18.004  -1.489  14.190  1.00 65.87           C
ATOM   1229  C   SER A 155     -19.496  -1.735  14.054  1.00 75.66           C
ATOM   1230  O   SER A 155     -20.128  -2.346  14.918  1.00 83.03           O
ATOM   1231  CB  SER A 155     -17.772  -0.086  14.750  1.00 67.33           C
ATOM   1232  OG  SER A 155     -16.763   0.594  14.025  1.00 65.04           O
ATOM   1233  N   THR A 156     -20.047  -1.236  12.953  1.00 75.67           N
ATOM   1234  CA  THR A 156     -21.456  -1.396  12.630  1.00 77.99           C
ATOM   1235  C   THR A 156     -21.838  -2.869  12.576  1.00 74.90           C
ATOM   1236  O   THR A 156     -22.949  -3.248  12.950  1.00 73.55           O
ATOM   1237  CB  THR A 156     -21.774  -0.758  11.258  1.00 77.78           C
ATOM   1238  OG1 THR A 156     -21.708   0.671  11.359  1.00 77.16           O
ATOM   1239  CG2 THR A 156     -23.157  -1.180  10.760  1.00 76.79           C
ATOM   1240  N   GLY A 157     -20.910  -3.700  12.115  1.00 72.80           N
ATOM   1241  CA  GLY A 157     -21.227  -5.085  11.831  1.00 69.62           C
ATOM   1242  C   GLY A 157     -21.522  -5.203  10.351  1.00 63.93           C
ATOM   1243  O   GLY A 157     -22.067  -6.204   9.881  1.00 66.55           O
ATOM   1244  N   GLY A 158     -21.153  -4.161   9.615  1.00 56.12           N
ATOM   1245  CA  GLY A 158     -21.423  -4.098   8.194  1.00 51.66           C
ATOM   1246  C   GLY A 158     -20.225  -4.387   7.309  1.00 41.31           C
ATOM   1247  O   GLY A 158     -20.265  -4.111   6.112  1.00 34.97           O
ATOM   1248  N   THR A 159     -19.159  -4.937   7.880  1.00 40.10           N
ATOM   1249  CA  THR A 159     -17.987  -5.285   7.077  1.00 43.74           C
ATOM   1250  C   THR A 159     -17.464  -6.691   7.373  1.00 39.39           C
ATOM   1251  O   THR A 159     -17.139  -7.016   8.511  1.00 38.87           O
ATOM   1252  CB  THR A 159     -16.844  -4.259   7.252  1.00 45.33           C
ATOM   1253  OG1 THR A 159     -17.305  -2.953   6.874  1.00 41.43           O
ATOM   1254  CG2 THR A 159     -15.640  -4.647   6.395  1.00 25.32           C
ATOM   1255  N   GLN A 160     -17.390  -7.527   6.342  1.00 43.44           N
ATOM   1256  CA  GLN A 160     -16.850  -8.873   6.509  1.00 44.83           C
ATOM   1257  C   GLN A 160     -15.340  -8.823   6.707  1.00 42.61           C
ATOM   1258  O   GLN A 160     -14.657  -7.993   6.108  1.00 41.59           O
ATOM   1259  CB  GLN A 160     -17.205  -9.761   5.313  1.00 36.87           C
ATOM   1260  CG  GLN A 160     -18.691 -10.051   5.181  1.00 39.31           C
ATOM   1261  CD  GLN A 160     -19.277 -10.676   6.432  1.00 47.89           C
ATOM   1262  OE1 GLN A 160     -18.945 -11.807   6.791  1.00 55.40           O
ATOM   1263  NE2 GLN A 160     -20.151  -9.938   7.107  1.00 48.43           N
ATOM   1264  N   LEU A 161     -14.827  -9.711   7.551  1.00 37.95           N
ATOM   1265  CA  LEU A 161     -13.398  -9.744   7.853  1.00 36.17           C
ATOM   1266  C   LEU A 161     -12.527  -9.666   6.594  1.00 34.51           C
ATOM   1267  O   LEU A 161     -11.587  -8.870   6.540  1.00 36.84           O
ATOM   1268  CB  LEU A 161     -13.045 -10.980   8.686  1.00 34.51           C
ATOM   1269  CG  LEU A 161     -11.597 -11.073   9.172  1.00 36.98           C
ATOM   1270  CD1 LEU A 161     -11.198  -9.803   9.915  1.00 33.90           C
ATOM   1271  CD2 LEU A 161     -11.394 -12.300  10.052  1.00 32.93           C
ATOM   1272  N   PRO A 162     -12.835 -10.487   5.576  1.00 30.05           N
ATOM   1273  CA  PRO A 162     -12.025 -10.427   4.353  1.00 30.99           C
ATOM   1274  C   PRO A 162     -12.031  -9.029   3.739  1.00 27.15           C
ATOM   1275  O   PRO A 162     -10.997  -8.569   3.257  1.00 23.25           O
ATOM   1276  CB  PRO A 162     -12.722 -11.422   3.423  1.00 30.45           C
ATOM   1277  CG  PRO A 162     -13.416 -12.375   4.340  1.00 30.03           C
ATOM   1278  CD  PRO A 162     -13.869 -11.535   5.501  1.00 30.82           C
ATOM   1279  N   THR A 163     -13.185  -8.368   3.768  1.00 29.68           N
ATOM   1280  CA  THR A 163     -13.310  -7.000   3.274  1.00 28.52           C
ATOM   1281  C   THR A 163     -12.456  -6.030   4.082  1.00 31.72           C
ATOM   1282  O   THR A 163     -11.906  -5.070   3.530  1.00 31.24           O
ATOM   1283  CB  THR A 163     -14.768  -6.517   3.328  1.00 40.98           C
ATOM   1284  OG1 THR A 163     -15.588  -7.370   2.521  1.00 52.65           O
ATOM   1285  CG2 THR A 163     -14.880  -5.082   2.822  1.00 39.40           C
ATOM   1286  N   LEU A 164     -12.359  -6.279   5.389  1.00 23.16           N
ATOM   1287  CA  LEU A 164     -11.573  -5.432   6.282  1.00 26.75           C
ATOM   1288  C   LEU A 164     -10.091  -5.589   5.989  1.00 30.66           C
ATOM   1289  O   LEU A 164      -9.341  -4.611   5.968  1.00 36.48           O
ATOM   1290  CB  LEU A 164     -11.842  -5.780   7.748  1.00 26.13           C
ATOM   1291  CG  LEU A 164     -11.245  -4.783   8.745  1.00 24.33           C
ATOM   1292  CD1 LEU A 164     -11.965  -3.446   8.632  1.00 28.36           C
ATOM   1293  CD2 LEU A 164     -11.304  -5.304  10.174  1.00 25.11           C
ATOM   1294  N   ALA A 165      -9.674  -6.830   5.770  1.00 33.59           N
ATOM   1295  CA  ALA A 165      -8.307  -7.108   5.370  1.00 35.18           C
ATOM   1296  C   ALA A 165      -8.024  -6.457   4.020  1.00 29.09           C
ATOM   1297  O   ALA A 165      -6.966  -5.859   3.822  1.00 33.32           O
ATOM   1298  CB  ALA A 165      -8.074  -8.607   5.300  1.00 37.88           C
ATOM   1299  N   ARG A 166      -8.976  -6.568   3.098  1.00 23.33           N
ATOM   1300  CA  ARG A 166      -8.805  -5.997   1.763  1.00 35.43           C
ATOM   1301  C   ARG A 166      -8.593  -4.491   1.860  1.00 34.82           C
ATOM   1302  O   ARG A 166      -7.729  -3.929   1.184  1.00 33.74           O
ATOM   1303  CB  ARG A 166     -10.014  -6.297   0.867  1.00 34.72           C
ATOM   1304  CG  ARG A 166      -9.803  -5.891  -0.594  1.00 48.33           C
ATOM   1305  CD  ARG A 166     -11.083  -5.401  -1.276  1.00 56.19           C
ATOM   1306  NE  ARG A 166     -10.777  -4.677  -2.511  1.00 70.04           N
ATOM   1307  CZ  ARG A 166     -11.231  -3.462  -2.814  1.00 73.73           C
ATOM   1308  NH1 ARG A 166     -12.035  -2.814  -1.979  1.00 69.41           N
ATOM   1309  NH2 ARG A 166     -10.883  -2.894  -3.964  1.00 73.45           N
ATOM   1310  N   SER A 167      -9.388  -3.853   2.714  1.00 31.79           N
ATOM   1311  CA  SER A 167      -9.327  -2.412   2.920  1.00 30.11           C
ATOM   1312  C   SER A 167      -8.007  -1.966   3.548  1.00 33.47           C
ATOM   1313  O   SER A 167      -7.531  -0.862   3.285  1.00 29.72           O
ATOM   1314  CB  SER A 167     -10.499  -1.961   3.791  1.00 28.81           C
ATOM   1315  OG  SER A 167     -11.742  -2.250   3.168  1.00 28.36           O
ATOM   1316  N   PHE A 168      -7.426  -2.820   4.387  1.00 39.67           N
ATOM   1317  CA  PHE A 168      -6.143  -2.521   5.020  1.00 33.39           C
ATOM   1318  C   PHE A 168      -5.032  -2.497   3.978  1.00 28.74           C
ATOM   1319  O   PHE A 168      -4.240  -1.557   3.911  1.00 28.83           O
ATOM   1320  CB  PHE A 168      -5.810  -3.565   6.087  1.00 31.62           C
ATOM   1321  CG  PHE A 168      -6.588  -3.409   7.366  1.00 28.83           C
ATOM   1322  CD1 PHE A 168      -6.947  -2.154   7.834  1.00 31.65           C
ATOM   1323  CD2 PHE A 168      -6.948  -4.526   8.108  1.00 29.02           C
ATOM   1324  CE1 PHE A 168      -7.656  -2.017   9.019  1.00 36.00           C
ATOM   1325  CE2 PHE A 168      -7.656  -4.400   9.288  1.00 32.21           C
ATOM   1326  CZ  PHE A 168      -8.012  -3.142   9.748  1.00 36.84           C
ATOM   1327  N   ILE A 169      -4.972  -3.551   3.174  1.00 28.47           N
ATOM   1328  CA  ILE A 169      -4.018  -3.621   2.077  1.00 33.74           C
ATOM   1329  C   ILE A 169      -4.127  -2.367   1.202  1.00 31.68           C
ATOM   1330  O   ILE A 169      -3.117  -1.785   0.810  1.00 34.54           O
ATOM   1331  CB  ILE A 169      -4.239  -4.899   1.235  1.00 27.10           C
ATOM   1332  CG1 ILE A 169      -3.958  -6.141   2.088  1.00 29.75           C
ATOM   1333  CG2 ILE A 169      -3.357  -4.887   0.001  1.00 27.44           C
ATOM   1334  CD1 ILE A 169      -4.450  -7.447   1.482  1.00 29.51           C
ATOM   1335  N   ILE A 170      -5.356  -1.960   0.904  1.00 26.54           N
ATOM   1336  CA  ILE A 170      -5.611  -0.721   0.177  1.00 30.94           C
ATOM   1337  C   ILE A 170      -4.979   0.479   0.884  1.00 31.71           C
ATOM   1338  O   ILE A 170      -4.072   1.125   0.349  1.00 32.16           O
ATOM   1339  CB  ILE A 170      -7.132  -0.480   0.009  1.00 35.94           C
ATOM   1340  CG1 ILE A 170      -7.708  -1.445  -1.032  1.00 39.46           C
ATOM   1341  CG2 ILE A 170      -7.413   0.963  -0.398  1.00 34.81           C
ATOM   1342  CD1 ILE A 170      -9.198  -1.670  -0.905  1.00 42.86           C
ATOM   1343  N   CYS A 171      -5.467   0.762   2.090  1.00 25.96           N
ATOM   1344  CA  CYS A 171      -5.032   1.916   2.870  1.00 29.18           C
ATOM   1345  C   CYS A 171      -3.521   1.964   3.063  1.00 30.76           C
ATOM   1346  O   CYS A 171      -2.884   3.002   2.852  1.00 24.76           O
ATOM   1347  CB  CYS A 171      -5.732   1.915   4.230  1.00 29.23           C
ATOM   1348  SG  CYS A 171      -7.492   2.298   4.144  1.00 39.82           S
ATOM   1349  N   ILE A 172      -2.956   0.832   3.467  1.00 28.19           N
ATOM   1350  CA  ILE A 172      -1.532   0.733   3.757  1.00 23.18           C
ATOM   1351  C   ILE A 172      -0.660   1.090   2.556  1.00 28.52           C
ATOM   1352  O   ILE A 172       0.304   1.842   2.689  1.00 36.97           O
ATOM   1353  CB  ILE A 172      -1.175  -0.675   4.274  1.00 27.81           C
ATOM   1354  CG1 ILE A 172      -1.673  -0.843   5.714  1.00 33.42           C
ATOM   1355  CG2 ILE A 172       0.326  -0.926   4.179  1.00 25.36           C
ATOM   1356  CD1 ILE A 172      -1.450  -2.228   6.294  1.00 31.27           C
ATOM   1357  N   GLN A 173      -0.999   0.555   1.388  1.00 27.80           N
ATOM   1358  CA  GLN A 173      -0.232   0.829   0.178  1.00 30.53           C
ATOM   1359  C   GLN A 173      -0.407   2.271  -0.286  1.00 29.02           C
ATOM   1360  O   GLN A 173       0.556   2.931  -0.677  1.00 27.58           O
ATOM   1361  CB  GLN A 173      -0.637  -0.125  -0.948  1.00 31.93           C
ATOM   1362  CG  GLN A 173      -0.298  -1.584  -0.691  1.00 35.69           C
ATOM   1363  CD  GLN A 173      -0.588  -2.464  -1.892  1.00 39.86           C
ATOM   1364  OE1 GLN A 173      -1.683  -3.010  -2.027  1.00 43.32           O
ATOM   1365  NE2 GLN A 173       0.393  -2.602  -2.773  1.00 45.90           N
ATOM   1366  N   MET A 174      -1.643   2.752  -0.232  1.00 27.71           N
ATOM   1367  CA  MET A 174      -1.977   4.082  -0.727  1.00 35.25           C
ATOM   1368  C   MET A 174      -1.488   5.196   0.189  1.00 35.26           C
ATOM   1369  O   MET A 174      -1.569   6.376  -0.154  1.00 32.08           O
ATOM   1370  CB  MET A 174      -3.487   4.199  -0.943  1.00 37.80           C
ATOM   1371  CG  MET A 174      -4.037   3.201  -1.944  1.00 38.68           C
ATOM   1372  SD  MET A 174      -5.459   3.860  -2.817  1.00 31.73           S
ATOM   1373  CE  MET A 174      -4.745   5.347  -3.520  1.00 40.60           C
ATOM   1374  N   ILE A 175      -0.978   4.823   1.357  1.00 34.98           N
ATOM   1375  CA  ILE A 175      -0.546   5.816   2.333  1.00 31.92           C
ATOM   1376  C   ILE A 175       0.886   5.570   2.808  1.00 32.67           C
ATOM   1377  O   ILE A 175       1.773   6.389   2.561  1.00 27.78           O
ATOM   1378  CB  ILE A 175      -1.534   5.882   3.526  1.00 55.21           C
ATOM   1379  CG1 ILE A 175      -2.925   6.301   3.026  1.00 46.30           C
ATOM   1380  CG2 ILE A 175      -1.029   6.824   4.609  1.00 58.93           C
ATOM   1381  CD1 ILE A 175      -3.981   6.354   4.100  1.00 39.23           C
ATOM   1382  N   SER A 176       1.103   4.449   3.492  1.00 38.04           N
ATOM   1383  CA  SER A 176       2.418   4.106   4.023  1.00 36.35           C
ATOM   1384  C   SER A 176       3.448   3.917   2.911  1.00 34.19           C
ATOM   1385  O   SER A 176       4.518   4.530   2.934  1.00 37.79           O
ATOM   1386  CB  SER A 176       2.330   2.833   4.867  1.00 38.70           C
ATOM   1387  OG  SER A 176       1.289   2.923   5.824  1.00 40.69           O
ATOM   1388  N   GLU A 177       3.123   3.062   1.946  1.00 24.92           N
ATOM   1389  CA  GLU A 177       4.036   2.764   0.849  1.00 30.26           C
ATOM   1390  C   GLU A 177       4.229   3.978  -0.063  1.00 28.27           C
ATOM   1391  O   GLU A 177       5.321   4.200  -0.583  1.00 23.92           O
ATOM   1392  CB  GLU A 177       3.543   1.558   0.041  1.00 29.93           C
ATOM   1393  CG  GLU A 177       3.241   0.310   0.871  1.00 32.51           C
ATOM   1394  CD  GLU A 177       4.485  -0.367   1.436  1.00 38.85           C
ATOM   1395  OE1 GLU A 177       5.580   0.227   1.371  1.00 44.67           O
ATOM   1396  OE2 GLU A 177       4.369  -1.503   1.950  1.00 40.73           O
ATOM   1397  N   ALA A 178       3.167   4.756  -0.256  1.00 20.37           N
ATOM   1398  CA  ALA A 178       3.267   5.993  -1.017  1.00 24.21           C
ATOM   1399  C   ALA A 178       4.254   6.941  -0.339  1.00 31.14           C
ATOM   1400  O   ALA A 178       5.035   7.622  -1.003  1.00 30.34           O
ATOM   1401  CB  ALA A 178       1.908   6.644  -1.141  1.00 27.14           C
ATOM   1402  N   ALA A 179       4.210   6.972   0.990  1.00 31.30           N
ATOM   1403  CA  ALA A 179       5.100   7.819   1.778  1.00 38.38           C
ATOM   1404  C   ALA A 179       6.545   7.328   1.704  1.00 38.18           C
ATOM   1405  O   ALA A 179       7.482   8.126   1.618  1.00 31.87           O
ATOM   1406  CB  ALA A 179       4.633   7.871   3.226  1.00 34.41           C
ATOM   1407  N   ARG A 180       6.715   6.011   1.749  1.00 37.42           N
ATOM   1408  CA  ARG A 180       8.035   5.401   1.657  1.00 33.53           C
ATOM   1409  C   ARG A 180       8.630   5.558   0.262  1.00 37.09           C
ATOM   1410  O   ARG A 180       9.836   5.761   0.113  1.00 40.56           O
ATOM   1411  CB  ARG A 180       7.955   3.913   2.007  1.00 32.42           C
ATOM   1412  CG  ARG A 180       7.540   3.626   3.436  1.00 30.05           C
ATOM   1413  CD  ARG A 180       7.149   2.168   3.598  1.00 32.10           C
ATOM   1414  NE  ARG A 180       6.920   1.825   4.997  1.00 33.99           N
ATOM   1415  CZ  ARG A 180       6.894   0.582   5.466  1.00 42.03           C
ATOM   1416  NH1 ARG A 180       7.084  -0.441   4.644  1.00 48.77           N
ATOM   1417  NH2 ARG A 180       6.683   0.361   6.756  1.00 41.76           N
ATOM   1418  N   PHE A 181       7.780   5.462  -0.757  1.00 34.47           N
ATOM   1419  CA  PHE A 181       8.252   5.427  -2.138  1.00 36.78           C
ATOM   1420  C   PHE A 181       7.613   6.497  -3.014  1.00 34.74           C
ATOM   1421  O   PHE A 181       6.409   6.452  -3.278  1.00 31.88           O
ATOM   1422  CB  PHE A 181       7.972   4.055  -2.754  1.00 32.61           C
ATOM   1423  CG  PHE A 181       8.740   2.929  -2.121  1.00 36.79           C
ATOM   1424  CD1 PHE A 181      10.022   2.618  -2.554  1.00 40.04           C
ATOM   1425  CD2 PHE A 181       8.176   2.167  -1.108  1.00 34.39           C
ATOM   1426  CE1 PHE A 181      10.735   1.572  -1.981  1.00 37.54           C
ATOM   1427  CE2 PHE A 181       8.882   1.116  -0.531  1.00 36.60           C
ATOM   1428  CZ  PHE A 181      10.163   0.819  -0.968  1.00 34.42           C
ATOM   1429  N   GLN A 182       8.425   7.444  -3.478  1.00 27.48           N
ATOM   1430  CA  GLN A 182       7.965   8.429  -4.448  1.00 35.85           C
ATOM   1431  C   GLN A 182       7.425   7.725  -5.692  1.00 35.55           C
ATOM   1432  O   GLN A 182       6.467   8.190  -6.310  1.00 28.68           O
ATOM   1433  CB  GLN A 182       9.101   9.374  -4.845  1.00 44.22           C
ATOM   1434  CG  GLN A 182       9.691  10.176  -3.696  1.00 48.74           C
ATOM   1435  CD  GLN A 182      11.194  10.008  -3.589  1.00 48.25           C
ATOM   1436  OE1 GLN A 182      11.719   8.905  -3.751  1.00 45.24           O
ATOM   1437  NE2 GLN A 182      11.897  11.103  -3.321  1.00 45.17           N
ATOM   1438  N   TYR A 183       8.049   6.605  -6.051  1.00 26.79           N
ATOM   1439  CA  TYR A 183       7.618   5.812  -7.199  1.00 34.57           C
ATOM   1440  C   TYR A 183       6.200   5.295  -7.000  1.00 40.28           C
ATOM   1441  O   TYR A 183       5.349   5.424  -7.884  1.00 42.56           O
ATOM   1442  CB  TYR A 183       8.568   4.634  -7.432  1.00 34.43           C
ATOM   1443  CG  TYR A 183       8.128   3.689  -8.533  1.00 35.49           C
ATOM   1444  CD1 TYR A 183       8.510   3.902  -9.851  1.00 37.77           C
ATOM   1445  CD2 TYR A 183       7.331   2.582  -8.254  1.00 28.36           C
ATOM   1446  CE1 TYR A 183       8.111   3.039 -10.863  1.00 38.86           C
ATOM   1447  CE2 TYR A 183       6.928   1.716  -9.256  1.00 29.80           C
ATOM   1448  CZ  TYR A 183       7.321   1.950 -10.559  1.00 41.36           C
ATOM   1449  OH  TYR A 183       6.924   1.093 -11.563  1.00 43.98           O
ATOM   1450  N   ILE A 184       5.959   4.700  -5.836  1.00 39.11           N
ATOM   1451  CA  ILE A 184       4.647   4.166  -5.509  1.00 36.57           C
ATOM   1452  C   ILE A 184       3.635   5.304  -5.444  1.00 33.02           C
ATOM   1453  O   ILE A 184       2.530   5.194  -5.977  1.00 32.60           O
ATOM   1454  CB  ILE A 184       4.679   3.356  -4.190  1.00 39.38           C
ATOM   1455  CG1 ILE A 184       5.456   2.048  -4.405  1.00 40.74           C
ATOM   1456  CG2 ILE A 184       3.265   3.079  -3.693  1.00 29.30           C
ATOM   1457  CD1 ILE A 184       5.517   1.139  -3.190  1.00 38.74           C
ATOM   1458  N   GLU A 185       4.024   6.400  -4.801  1.00 37.20           N
ATOM   1459  CA  GLU A 185       3.217   7.614  -4.798  1.00 37.13           C
ATOM   1460  C   GLU A 185       2.888   8.025  -6.231  1.00 36.02           C
ATOM   1461  O   GLU A 185       1.752   8.381  -6.546  1.00 38.17           O
ATOM   1462  CB  GLU A 185       3.967   8.752  -4.108  1.00 33.34           C
ATOM   1463  CG  GLU A 185       3.243  10.088  -4.181  1.00 36.55           C
ATOM   1464  CD  GLU A 185       4.178  11.277  -4.037  1.00 39.57           C
ATOM   1465  OE1 GLU A 185       5.412  11.082  -4.086  1.00 41.75           O
ATOM   1466  OE2 GLU A 185       3.678  12.409  -3.877  1.00 37.13           O
ATOM   1467  N   GLY A 186       3.897   7.972  -7.092  1.00 35.32           N
ATOM   1468  CA  GLY A 186       3.731   8.317  -8.491  1.00 40.06           C
ATOM   1469  C   GLY A 186       2.776   7.392  -9.220  1.00 42.34           C
ATOM   1470  O   GLY A 186       2.127   7.799 -10.184  1.00 49.09           O
ATOM   1471  N   GLU A 187       2.693   6.144  -8.763  1.00 39.54           N
ATOM   1472  CA  GLU A 187       1.803   5.161  -9.375  1.00 37.05           C
ATOM   1473  C   GLU A 187       0.354   5.400  -8.953  1.00 36.31           C
ATOM   1474  O   GLU A 187      -0.578   5.072  -9.685  1.00 38.30           O
ATOM   1475  CB  GLU A 187       2.241   3.738  -9.017  1.00 33.81           C
ATOM   1476  CG  GLU A 187       3.600   3.339  -9.579  1.00 36.46           C
ATOM   1477  CD  GLU A 187       3.568   3.076 -11.076  1.00 49.04           C
ATOM   1478  OE1 GLU A 187       2.837   2.157 -11.506  1.00 49.32           O
ATOM   1479  OE2 GLU A 187       4.276   3.787 -11.823  1.00 53.40           O
ATOM   1480  N   MET A 188       0.178   5.982  -7.772  1.00 28.07           N
ATOM   1481  CA  MET A 188      -1.145   6.335  -7.270  1.00 44.96           C
ATOM   1482  C   MET A 188      -1.668   7.613  -7.932  1.00 45.35           C
ATOM   1483  O   MET A 188      -2.853   7.709  -8.261  1.00 32.15           O
ATOM   1484  CB  MET A 188      -1.107   6.497  -5.748  1.00 39.47           C
ATOM   1485  CG  MET A 188      -0.734   5.226  -5.003  1.00 38.41           C
ATOM   1486  SD  MET A 188      -1.781   3.831  -5.473  1.00 40.32           S
ATOM   1487  CE  MET A 188      -0.550   2.648  -6.015  1.00 31.97           C
ATOM   1488  N   ARG A 189      -0.780   8.588  -8.124  1.00 43.91           N
ATOM   1489  CA  ARG A 189      -1.113   9.806  -8.861  1.00 44.00           C
ATOM   1490  C   ARG A 189      -1.654   9.459 -10.243  1.00 39.97           C
ATOM   1491  O   ARG A 189      -2.610  10.071 -10.715  1.00 42.50           O
ATOM   1492  CB  ARG A 189       0.120  10.707  -9.014  1.00 45.45           C
ATOM   1493  CG  ARG A 189       0.459  11.554  -7.795  1.00 47.25           C
ATOM   1494  CD  ARG A 189       1.601  12.537  -8.069  1.00 55.03           C
ATOM   1495  NE  ARG A 189       2.908  11.880  -8.143  1.00 63.50           N
ATOM   1496  CZ  ARG A 189       4.064  12.485  -7.880  1.00 71.06           C
ATOM   1497  NH1 ARG A 189       4.077  13.762  -7.516  1.00 72.00           N
ATOM   1498  NH2 ARG A 189       5.204  11.813  -7.970  1.00 73.20           N
ATOM   1499  N   THR A 190      -1.040   8.466 -10.881  1.00 44.14           N
ATOM   1500  CA  THR A 190      -1.426   8.065 -12.233  1.00 51.15           C
ATOM   1501  C   THR A 190      -2.856   7.516 -12.268  1.00 51.70           C
ATOM   1502  O   THR A 190      -3.602   7.776 -13.211  1.00 42.37           O
ATOM   1503  CB  THR A 190      -0.431   7.040 -12.825  1.00 53.64           C
ATOM   1504  OG1 THR A 190       0.907   7.534 -12.673  1.00 53.16           O
ATOM   1505  CG2 THR A 190      -0.720   6.792 -14.297  1.00 57.83           C
ATOM   1506  N   ARG A 191      -3.237   6.767 -11.235  1.00 45.93           N
ATOM   1507  CA  ARG A 191      -4.605   6.277 -11.118  1.00 47.09           C
ATOM   1508  C   ARG A 191      -5.576   7.445 -11.016  1.00 50.59           C
ATOM   1509  O   ARG A 191      -6.656   7.424 -11.603  1.00 57.34           O
ATOM   1510  CB  ARG A 191      -4.754   5.376  -9.893  1.00 49.13           C
ATOM   1511  CG  ARG A 191      -4.561   3.895 -10.174  1.00 53.71           C
ATOM   1512  CD  ARG A 191      -3.129   3.445  -9.936  1.00 51.35           C
ATOM   1513  NE  ARG A 191      -3.082   2.082  -9.414  1.00 49.71           N
ATOM   1514  CZ  ARG A 191      -2.075   1.238  -9.606  1.00 51.92           C
ATOM   1515  NH1 ARG A 191      -1.018   1.609 -10.317  1.00 47.91           N
ATOM   1516  NH2 ARG A 191      -2.126   0.017  -9.092  1.00 58.25           N
ATOM   1517  N   ILE A 192      -5.177   8.468 -10.268  1.00 47.87           N
ATOM   1518  CA  ILE A 192      -6.015   9.641 -10.058  1.00 47.53           C
ATOM   1519  C   ILE A 192      -6.100  10.518 -11.305  1.00 50.19           C
ATOM   1520  O   ILE A 192      -7.161  11.055 -11.618  1.00 48.20           O
ATOM   1521  CB  ILE A 192      -5.513  10.475  -8.867  1.00 47.15           C
ATOM   1522  CG1 ILE A 192      -5.514   9.624  -7.595  1.00 45.59           C
ATOM   1523  CG2 ILE A 192      -6.370  11.716  -8.683  1.00 47.41           C
ATOM   1524  CD1 ILE A 192      -5.145  10.389  -6.344  1.00 47.20           C
ATOM   1525  N   ARG A 193      -4.985  10.662 -12.017  1.00 56.65           N
ATOM   1526  CA  ARG A 193      -4.975  11.435 -13.254  1.00 63.81           C
ATOM   1527  C   ARG A 193      -5.997  10.874 -14.229  1.00 67.26           C
ATOM   1528  O   ARG A 193      -6.770  11.618 -14.837  1.00 71.89           O
ATOM   1529  CB  ARG A 193      -3.590  11.410 -13.900  1.00 68.99           C
ATOM   1530  CG  ARG A 193      -2.561  12.281 -13.212  1.00 76.40           C
ATOM   1531  CD  ARG A 193      -1.891  13.235 -14.196  1.00 85.75           C
ATOM   1532  NE  ARG A 193      -0.991  14.173 -13.527  1.00 88.19           N
ATOM   1533  CZ  ARG A 193       0.246  13.873 -13.141  1.00 88.01           C
ATOM   1534  NH1 ARG A 193       0.733  12.657 -13.351  1.00 83.57           N
ATOM   1535  NH2 ARG A 193       0.997  14.788 -12.540  1.00 89.18           N
ATOM   1536  N   TYR A 194      -5.991   9.551 -14.363  1.00 67.84           N
ATOM   1537  CA  TYR A 194      -6.810   8.860 -15.351  1.00 68.39           C
ATOM   1538  C   TYR A 194      -8.135   8.347 -14.783  1.00 64.00           C
ATOM   1539  O   TYR A 194      -8.963   7.819 -15.526  1.00 67.48           O
ATOM   1540  CB  TYR A 194      -6.009   7.710 -15.973  1.00 66.29           C
ATOM   1541  CG  TYR A 194      -4.860   8.171 -16.853  1.00 67.72           C
ATOM   1542  CD1 TYR A 194      -4.941   8.082 -18.237  1.00 69.70           C
ATOM   1543  CD2 TYR A 194      -3.700   8.704 -16.304  1.00 63.56           C
ATOM   1544  CE1 TYR A 194      -3.904   8.504 -19.046  1.00 69.84           C
ATOM   1545  CE2 TYR A 194      -2.658   9.132 -17.111  1.00 64.75           C
ATOM   1546  CZ  TYR A 194      -2.768   9.029 -18.478  1.00 69.64           C
ATOM   1547  OH  TYR A 194      -1.738   9.448 -19.282  1.00 74.04           O
ATOM   1548  N   ASN A 195      -8.347   8.523 -13.480  1.00 56.12           N
ATOM   1549  CA  ASN A 195      -9.567   8.035 -12.844  1.00 59.96           C
ATOM   1550  C   ASN A 195      -9.699   6.527 -13.041  1.00 59.95           C
ATOM   1551  O   ASN A 195     -10.764   6.021 -13.402  1.00 51.82           O
ATOM   1552  CB  ASN A 195     -10.789   8.762 -13.417  1.00 68.41           C
ATOM   1553  CG  ASN A 195     -11.998   8.701 -12.501  1.00 79.38           C
ATOM   1554  OD1 ASN A 195     -12.830   7.800 -12.609  1.00 85.56           O
ATOM   1555  ND2 ASN A 195     -12.115   9.680 -11.611  1.00 82.41           N
ATOM   1556  N   ARG A 196      -8.597   5.821 -12.808  1.00 53.87           N
ATOM   1557  CA  ARG A 196      -8.541   4.378 -12.997  1.00 52.98           C
ATOM   1558  C   ARG A 196      -8.327   3.649 -11.680  1.00 51.18           C
ATOM   1559  O   ARG A 196      -7.715   4.189 -10.754  1.00 48.78           O
ATOM   1560  CB  ARG A 196      -7.418   4.006 -13.971  1.00 54.45           C
ATOM   1561  CG  ARG A 196      -7.767   4.247 -15.428  1.00 61.08           C
ATOM   1562  CD  ARG A 196      -7.119   3.208 -16.328  1.00 63.59           C
ATOM   1563  NE  ARG A 196      -7.724   3.216 -17.656  1.00 71.20           N
ATOM   1564  CZ  ARG A 196      -7.198   3.817 -18.718  1.00 67.53           C
ATOM   1565  NH1 ARG A 196      -6.039   4.453 -18.620  1.00 62.57           N
ATOM   1566  NH2 ARG A 196      -7.830   3.775 -19.881  1.00 73.36           N
ATOM   1567  N   ARG A 197      -8.860   2.433 -11.588  1.00 49.97           N
ATOM   1568  CA  ARG A 197      -8.511   1.526 -10.503  1.00 49.96           C
ATOM   1569  C   ARG A 197      -7.595   0.501 -11.133  1.00 49.97           C
ATOM   1570  O   ARG A 197      -7.917  -0.049 -12.183  1.00 55.42           O
ATOM   1571  CB  ARG A 197      -9.739   0.790  -9.964  1.00 54.38           C
ATOM   1572  CG  ARG A 197     -11.027   1.589  -9.908  1.00 60.08           C
ATOM   1573  CD  ARG A 197     -12.221   0.651  -9.743  1.00 61.22           C
ATOM   1574  NE  ARG A 197     -12.176  -0.100  -8.489  1.00 61.79           N
ATOM   1575  CZ  ARG A 197     -12.893   0.206  -7.412  1.00 58.66           C
ATOM   1576  NH1 ARG A 197     -13.714   1.248  -7.435  1.00 56.27           N
ATOM   1577  NH2 ARG A 197     -12.794  -0.530  -6.312  1.00 55.41           N
ATOM   1578  N   SER A 198      -6.447   0.244 -10.530  1.00 42.96           N
ATOM   1579  CA  SER A 198      -5.631  -0.844 -11.035  1.00 51.54           C
ATOM   1580  C   SER A 198      -4.874  -1.514  -9.902  1.00 51.04           C
ATOM   1581  O   SER A 198      -4.391  -0.848  -8.987  1.00 34.96           O
ATOM   1582  CB  SER A 198      -4.690  -0.350 -12.137  1.00 57.77           C
ATOM   1583  OG  SER A 198      -4.353   1.012 -11.939  1.00 62.52           O
ATOM   1584  N   ALA A 199      -4.795  -2.838  -9.948  1.00 49.27           N
ATOM   1585  CA  ALA A 199      -3.991  -3.550  -8.972  1.00 43.53           C
ATOM   1586  C   ALA A 199      -2.544  -3.221  -9.292  1.00 43.09           C
ATOM   1587  O   ALA A 199      -2.201  -2.996 -10.452  1.00 51.36           O
ATOM   1588  CB  ALA A 199      -4.243  -5.044  -9.044  1.00 41.42           C
ATOM   1589  N   PRO A 200      -1.691  -3.170  -8.264  1.00 39.98           N
ATOM   1590  CA  PRO A 200      -0.295  -2.775  -8.466  1.00 40.77           C
ATOM   1591  C   PRO A 200       0.487  -3.856  -9.194  1.00 43.49           C
ATOM   1592  O   PRO A 200       0.176  -5.040  -9.054  1.00 47.28           O
ATOM   1593  CB  PRO A 200       0.226  -2.623  -7.036  1.00 40.42           C
ATOM   1594  CG  PRO A 200      -0.614  -3.568  -6.237  1.00 30.69           C
ATOM   1595  CD  PRO A 200      -1.978  -3.490  -6.853  1.00 37.72           C
ATOM   1596  N   ASP A 201       1.495  -3.450  -9.958  1.00 42.30           N
ATOM   1597  CA  ASP A 201       2.296  -4.392 -10.733  1.00 49.90           C
ATOM   1598  C   ASP A 201       3.516  -4.869  -9.944  1.00 43.85           C
ATOM   1599  O   ASP A 201       3.747  -4.417  -8.821  1.00 33.45           O
ATOM   1600  CB  ASP A 201       2.734  -3.736 -12.042  1.00 53.05           C
ATOM   1601  CG  ASP A 201       3.557  -2.491 -11.814  1.00 57.23           C
ATOM   1602  OD1 ASP A 201       3.724  -2.097 -10.642  1.00 61.94           O
ATOM   1603  OD2 ASP A 201       4.024  -1.899 -12.805  1.00 63.04           O
ATOM   1604  N   PRO A 202       4.299  -5.787 -10.533  1.00 34.74           N
ATOM   1605  CA  PRO A 202       5.506  -6.312  -9.888  1.00 33.05           C
ATOM   1606  C   PRO A 202       6.504  -5.227  -9.487  1.00 35.14           C
ATOM   1607  O   PRO A 202       7.151  -5.373  -8.449  1.00 34.63           O
ATOM   1608  CB  PRO A 202       6.102  -7.218 -10.966  1.00 33.37           C
ATOM   1609  CG  PRO A 202       4.911  -7.708 -11.717  1.00 36.38           C
ATOM   1610  CD  PRO A 202       3.970  -6.533 -11.762  1.00 37.07           C
ATOM   1611  N   SER A 203       6.634  -4.166 -10.281  1.00 35.14           N
ATOM   1612  CA  SER A 203       7.536  -3.073  -9.919  1.00 38.19           C
ATOM   1613  C   SER A 203       7.159  -2.435  -8.571  1.00 34.87           C
ATOM   1614  O   SER A 203       8.034  -2.070  -7.787  1.00 37.85           O
ATOM   1615  CB  SER A 203       7.583  -2.007 -11.016  1.00 35.47           C
ATOM   1616  OG  SER A 203       6.390  -1.243 -11.040  1.00 35.81           O
ATOM   1617  N   VAL A 204       5.861  -2.306  -8.306  1.00 26.11           N
ATOM   1618  CA  VAL A 204       5.383  -1.708  -7.057  1.00 35.65           C
ATOM   1619  C   VAL A 204       5.480  -2.687  -5.889  1.00 31.94           C
ATOM   1620  O   VAL A 204       5.874  -2.327  -4.781  1.00 31.36           O
ATOM   1621  CB  VAL A 204       3.909  -1.248  -7.181  1.00 38.95           C
ATOM   1622  CG1 VAL A 204       3.378  -0.776  -5.834  1.00 32.47           C
ATOM   1623  CG2 VAL A 204       3.771  -0.155  -8.233  1.00 39.58           C
ATOM   1624  N   ILE A 205       5.112  -3.930  -6.160  1.00 32.15           N
ATOM   1625  CA  ILE A 205       5.048  -4.974  -5.151  1.00 31.59           C
ATOM   1626  C   ILE A 205       6.411  -5.364  -4.577  1.00 33.17           C
ATOM   1627  O   ILE A 205       6.539  -5.574  -3.371  1.00 35.90           O
ATOM   1628  CB  ILE A 205       4.316  -6.212  -5.709  1.00 35.84           C
ATOM   1629  CG1 ILE A 205       2.812  -6.081  -5.452  1.00 36.22           C
ATOM   1630  CG2 ILE A 205       4.864  -7.494  -5.101  1.00 38.39           C
ATOM   1631  CD1 ILE A 205       1.959  -6.998  -6.305  1.00 42.25           C
ATOM   1632  N   THR A 206       7.431  -5.460  -5.424  1.00 36.94           N
ATOM   1633  CA  THR A 206       8.756  -5.820  -4.926  1.00 39.74           C
ATOM   1634  C   THR A 206       9.437  -4.658  -4.208  1.00 37.24           C
ATOM   1635  O   THR A 206      10.351  -4.868  -3.411  1.00 40.60           O
ATOM   1636  CB  THR A 206       9.672  -6.386  -6.028  1.00 43.20           C
ATOM   1637  OG1 THR A 206       9.644  -5.522  -7.169  1.00 54.38           O
ATOM   1638  CG2 THR A 206       9.207  -7.772  -6.436  1.00 47.62           C
ATOM   1639  N   LEU A 207       8.989  -3.435  -4.481  1.00 32.17           N
ATOM   1640  CA  LEU A 207       9.445  -2.282  -3.708  1.00 32.24           C
ATOM   1641  C   LEU A 207       8.956  -2.407  -2.271  1.00 33.60           C
ATOM   1642  O   LEU A 207       9.715  -2.208  -1.321  1.00 36.16           O
ATOM   1643  CB  LEU A 207       8.944  -0.977  -4.326  1.00 28.56           C
ATOM   1644  CG  LEU A 207       9.727  -0.504  -5.551  1.00 26.62           C
ATOM   1645  CD1 LEU A 207       9.161   0.796  -6.095  1.00 24.82           C
ATOM   1646  CD2 LEU A 207      11.193  -0.338  -5.194  1.00 30.09           C
ATOM   1647  N   GLU A 208       7.682  -2.753  -2.123  1.00 31.13           N
ATOM   1648  CA  GLU A 208       7.089  -2.962  -0.813  1.00 31.06           C
ATOM   1649  C   GLU A 208       7.829  -4.057  -0.058  1.00 31.67           C
ATOM   1650  O   GLU A 208       8.103  -3.924   1.137  1.00 27.53           O
ATOM   1651  CB  GLU A 208       5.619  -3.351  -0.960  1.00 33.07           C
ATOM   1652  CG  GLU A 208       4.744  -2.288  -1.593  1.00 34.04           C
ATOM   1653  CD  GLU A 208       3.341  -2.794  -1.852  1.00 46.41           C
ATOM   1654  OE1 GLU A 208       3.088  -3.994  -1.601  1.00 46.58           O
ATOM   1655  OE2 GLU A 208       2.493  -1.999  -2.306  1.00 53.50           O
ATOM   1656  N   ASN A 209       8.144  -5.140  -0.764  1.00 28.86           N
ATOM   1657  CA  ASN A 209       8.798  -6.290  -0.153  1.00 29.99           C
ATOM   1658  C   ASN A 209      10.271  -6.051   0.180  1.00 30.23           C
ATOM   1659  O   ASN A 209      10.802  -6.637   1.127  1.00 25.76           O
ATOM   1660  CB  ASN A 209       8.660  -7.527  -1.048  1.00 29.23           C
ATOM   1661  CG  ASN A 209       7.213  -7.890  -1.332  1.00 29.39           C
ATOM   1662  OD1 ASN A 209       6.294  -7.359  -0.714  1.00 26.28           O
ATOM   1663  ND2 ASN A 209       7.007  -8.803  -2.278  1.00 31.35           N
ATOM   1664  N   SER A 210      10.925  -5.191  -0.599  1.00 33.00           N
ATOM   1665  CA  SER A 210      12.360  -4.944  -0.443  1.00 32.93           C
ATOM   1666  C   SER A 210      12.698  -3.723   0.417  1.00 40.52           C
ATOM   1667  O   SER A 210      13.874  -3.449   0.665  1.00 44.26           O
ATOM   1668  CB  SER A 210      13.021  -4.771  -1.814  1.00 36.56           C
ATOM   1669  OG  SER A 210      12.511  -5.693  -2.760  1.00 46.82           O
ATOM   1670  N   TRP A 211      11.683  -2.993   0.872  1.00 38.84           N
ATOM   1671  CA  TRP A 211      11.922  -1.723   1.557  1.00 35.66           C
ATOM   1672  C   TRP A 211      12.959  -1.832   2.672  1.00 33.61           C
ATOM   1673  O   TRP A 211      13.913  -1.056   2.711  1.00 35.46           O
ATOM   1674  CB  TRP A 211      10.620  -1.140   2.104  1.00 35.68           C
ATOM   1675  CG  TRP A 211      10.803   0.214   2.702  1.00 32.64           C
ATOM   1676  CD1 TRP A 211      11.160   1.355   2.046  1.00 31.65           C
ATOM   1677  CD2 TRP A 211      10.639   0.576   4.078  1.00 35.76           C
ATOM   1678  NE1 TRP A 211      11.228   2.406   2.929  1.00 32.78           N
ATOM   1679  CE2 TRP A 211      10.912   1.954   4.182  1.00 30.28           C
ATOM   1680  CE3 TRP A 211      10.287  -0.132   5.232  1.00 38.85           C
ATOM   1681  CZ2 TRP A 211      10.846   2.637   5.393  1.00 33.20           C
ATOM   1682  CZ3 TRP A 211      10.222   0.548   6.433  1.00 34.72           C
ATOM   1683  CH2 TRP A 211      10.500   1.919   6.505  1.00 34.63           C
ATOM   1684  N   GLY A 212      12.777  -2.796   3.568  1.00 31.29           N
ATOM   1685  CA  GLY A 212      13.728  -3.019   4.643  1.00 33.83           C
ATOM   1686  C   GLY A 212      15.138  -3.272   4.136  1.00 38.64           C
ATOM   1687  O   GLY A 212      16.106  -2.729   4.673  1.00 42.01           O
ATOM   1688  N   ARG A 213      15.251  -4.093   3.094  1.00 36.58           N
ATOM   1689  CA  ARG A 213      16.545  -4.439   2.516  1.00 39.45           C
ATOM   1690  C   ARG A 213      17.277  -3.221   1.965  1.00 34.57           C
ATOM   1691  O   ARG A 213      18.490  -3.082   2.138  1.00 38.54           O
ATOM   1692  CB  ARG A 213      16.373  -5.460   1.390  1.00 51.28           C
ATOM   1693  CG  ARG A 213      15.885  -6.827   1.823  1.00 61.28           C
ATOM   1694  CD  ARG A 213      16.019  -7.811   0.670  1.00 70.47           C
ATOM   1695  NE  ARG A 213      15.328  -9.067   0.936  1.00 81.16           N
ATOM   1696  CZ  ARG A 213      14.039  -9.275   0.682  1.00 87.00           C
ATOM   1697  NH1 ARG A 213      13.298  -8.308   0.156  1.00 86.18           N
ATOM   1698  NH2 ARG A 213      13.491 -10.451   0.954  1.00 90.39           N
ATOM   1699  N   LEU A 214      16.537  -2.351   1.286  1.00 29.12           N
ATOM   1700  CA  LEU A 214      17.128  -1.181   0.643  1.00 34.28           C
ATOM   1701  C   LEU A 214      17.672  -0.199   1.675  1.00 30.61           C
ATOM   1702  O   LEU A 214      18.778   0.320   1.527  1.00 27.38           O
ATOM   1703  CB  LEU A 214      16.102  -0.498  -0.262  1.00 34.53           C
ATOM   1704  CG  LEU A 214      15.428  -1.437  -1.268  1.00 35.33           C
ATOM   1705  CD1 LEU A 214      14.055  -0.924  -1.692  1.00 36.29           C
ATOM   1706  CD2 LEU A 214      16.324  -1.669  -2.474  1.00 33.25           C
ATOM   1707  N   SER A 215      16.892   0.051   2.721  1.00 32.54           N
ATOM   1708  CA  SER A 215      17.323   0.947   3.786  1.00 35.84           C
ATOM   1709  C   SER A 215      18.662   0.471   4.332  1.00 34.65           C
ATOM   1710  O   SER A 215      19.589   1.261   4.516  1.00 37.26           O
ATOM   1711  CB  SER A 215      16.282   0.991   4.907  1.00 36.40           C
ATOM   1712  OG  SER A 215      14.983   1.224   4.392  1.00 34.30           O
ATOM   1713  N   THR A 216      18.750  -0.835   4.574  1.00 34.80           N
ATOM   1714  CA  THR A 216      19.972  -1.467   5.065  1.00 34.83           C
ATOM   1715  C   THR A 216      21.132  -1.326   4.076  1.00 33.78           C
ATOM   1716  O   THR A 216      22.229  -0.904   4.450  1.00 31.68           O
ATOM   1717  CB  THR A 216      19.738  -2.964   5.362  1.00 34.27           C
ATOM   1718  OG1 THR A 216      18.949  -3.104   6.551  1.00 33.96           O
ATOM   1719  CG2 THR A 216      21.059  -3.686   5.552  1.00 38.13           C
ATOM   1720  N   ALA A 217      20.889  -1.683   2.817  1.00 33.03           N
ATOM   1721  CA  ALA A 217      21.919  -1.586   1.785  1.00 36.92           C
ATOM   1722  C   ALA A 217      22.432  -0.151   1.625  1.00 42.82           C
ATOM   1723  O   ALA A 217      23.626   0.073   1.414  1.00 46.74           O
ATOM   1724  CB  ALA A 217      21.396  -2.123   0.455  1.00 27.46           C
ATOM   1725  N   ILE A 218      21.526   0.816   1.727  1.00 35.82           N
ATOM   1726  CA  ILE A 218      21.892   2.223   1.607  1.00 39.81           C
ATOM   1727  C   ILE A 218      22.699   2.717   2.810  1.00 42.88           C
ATOM   1728  O   ILE A 218      23.701   3.415   2.650  1.00 40.31           O
ATOM   1729  CB  ILE A 218      20.644   3.104   1.421  1.00 39.30           C
ATOM   1730  CG1 ILE A 218      19.945   2.748   0.107  1.00 43.58           C
ATOM   1731  CG2 ILE A 218      21.021   4.583   1.447  1.00 35.74           C
ATOM   1732  CD1 ILE A 218      18.508   3.205   0.034  1.00 42.94           C
ATOM   1733  N   GLN A 219      22.264   2.352   4.013  1.00 46.81           N
ATOM   1734  CA  GLN A 219      22.948   2.793   5.227  1.00 53.64           C
ATOM   1735  C   GLN A 219      24.276   2.067   5.478  1.00 54.18           C
ATOM   1736  O   GLN A 219      25.167   2.609   6.133  1.00 53.25           O
ATOM   1737  CB  GLN A 219      22.016   2.702   6.443  1.00 52.50           C
ATOM   1738  CG  GLN A 219      21.083   3.905   6.578  1.00 49.66           C
ATOM   1739  CD  GLN A 219      19.873   3.627   7.451  1.00 48.35           C
ATOM   1740  OE1 GLN A 219      19.766   4.137   8.567  1.00 52.39           O
ATOM   1741  NE2 GLN A 219      18.947   2.826   6.937  1.00 42.72           N
ATOM   1742  N   GLU A 220      24.413   0.854   4.951  1.00 52.88           N
ATOM   1743  CA  GLU A 220      25.667   0.111   5.079  1.00 57.76           C
ATOM   1744  C   GLU A 220      26.589   0.312   3.876  1.00 52.75           C
ATOM   1745  O   GLU A 220      27.714  -0.189   3.860  1.00 55.71           O
ATOM   1746  CB  GLU A 220      25.398  -1.385   5.271  1.00 67.34           C
ATOM   1747  CG  GLU A 220      24.842  -1.775   6.634  1.00 74.20           C
ATOM   1748  CD  GLU A 220      24.731  -3.282   6.796  1.00 81.85           C
ATOM   1749  OE1 GLU A 220      25.136  -4.009   5.863  1.00 84.62           O
ATOM   1750  OE2 GLU A 220      24.243  -3.741   7.852  1.00 84.46           O
ATOM   1751  N   SER A 221      26.114   1.052   2.878  1.00 46.02           N
ATOM   1752  CA  SER A 221      26.848   1.229   1.627  1.00 51.58           C
ATOM   1753  C   SER A 221      28.191   1.925   1.827  1.00 55.92           C
ATOM   1754  O   SER A 221      28.331   2.799   2.687  1.00 58.75           O
ATOM   1755  CB  SER A 221      26.014   2.036   0.631  1.00 54.38           C
ATOM   1756  OG  SER A 221      26.235   3.427   0.798  1.00 60.00           O
ATOM   1757  N   ASN A 222      29.173   1.543   1.017  1.00 54.69           N
ATOM   1758  CA  ASN A 222      30.463   2.216   1.020  1.00 63.76           C
ATOM   1759  C   ASN A 222      30.461   3.307  -0.044  1.00 67.39           C
ATOM   1760  O   ASN A 222      30.482   3.019  -1.242  1.00 70.06           O
ATOM   1761  CB  ASN A 222      31.587   1.210   0.757  1.00 67.72           C
ATOM   1762  CG  ASN A 222      32.960   1.859   0.718  1.00 72.17           C
ATOM   1763  OD1 ASN A 222      33.583   2.085   1.756  1.00 75.94           O
ATOM   1764  ND2 ASN A 222      33.442   2.154  -0.485  1.00 71.94           N
ATOM   1765  N   GLN A 223      30.443   4.560   0.403  1.00 67.78           N
ATOM   1766  CA  GLN A 223      30.340   5.705  -0.494  1.00 70.61           C
ATOM   1767  C   GLN A 223      29.251   5.507  -1.552  1.00 67.86           C
ATOM   1768  O   GLN A 223      29.419   5.888  -2.711  1.00 73.85           O
ATOM   1769  CB  GLN A 223      31.692   6.006  -1.145  1.00 79.37           C
ATOM   1770  CG  GLN A 223      32.741   6.510  -0.159  1.00 87.18           C
ATOM   1771  CD  GLN A 223      34.059   6.871  -0.824  1.00 96.01           C
ATOM   1772  OE1 GLN A 223      34.824   5.997  -1.232  1.00 98.42           O
ATOM   1773  NE2 GLN A 223      34.330   8.167  -0.932  1.00 99.37           N
ATOM   1774  N   GLY A 224      28.134   4.911  -1.146  1.00 57.08           N
ATOM   1775  CA  GLY A 224      27.020   4.695  -2.051  1.00 47.27           C
ATOM   1776  C   GLY A 224      26.963   3.328  -2.712  1.00 42.98           C
ATOM   1777  O   GLY A 224      25.909   2.922  -3.199  1.00 46.39           O
ATOM   1778  N   ALA A 225      28.084   2.613  -2.731  1.00 42.18           N
ATOM   1779  CA  ALA A 225      28.156   1.320  -3.417  1.00 48.68           C
ATOM   1780  C   ALA A 225      27.718   0.138  -2.551  1.00 50.92           C
ATOM   1781  O   ALA A 225      28.091   0.043  -1.380  1.00 53.43           O
ATOM   1782  CB  ALA A 225      29.558   1.086  -3.958  1.00 51.51           C
ATOM   1783  N   PHE A 226      26.923  -0.756  -3.135  1.00 48.67           N
ATOM   1784  CA  PHE A 226      26.500  -1.982  -2.459  1.00 45.83           C
ATOM   1785  C   PHE A 226      27.587  -3.047  -2.495  1.00 54.16           C
ATOM   1786  O   PHE A 226      28.383  -3.103  -3.435  1.00 56.45           O
ATOM   1787  CB  PHE A 226      25.245  -2.567  -3.110  1.00 43.12           C
ATOM   1788  CG  PHE A 226      24.025  -1.705  -2.975  1.00 41.94           C
ATOM   1789  CD1 PHE A 226      24.116  -0.420  -2.465  1.00 44.76           C
ATOM   1790  CD2 PHE A 226      22.784  -2.185  -3.354  1.00 40.28           C
ATOM   1791  CE1 PHE A 226      22.991   0.375  -2.341  1.00 35.65           C
ATOM   1792  CE2 PHE A 226      21.655  -1.397  -3.232  1.00 40.79           C
ATOM   1793  CZ  PHE A 226      21.760  -0.113  -2.724  1.00 34.31           C
ATOM   1794  N   ALA A 227      27.604  -3.907  -1.481  1.00 58.89           N
ATOM   1795  CA  ALA A 227      28.462  -5.082  -1.509  1.00 66.43           C
ATOM   1796  C   ALA A 227      27.876  -6.059  -2.522  1.00 65.82           C
ATOM   1797  O   ALA A 227      28.585  -6.579  -3.393  1.00 69.97           O
ATOM   1798  CB  ALA A 227      28.548  -5.715  -0.129  1.00 69.03           C
ATOM   1799  N   SER A 228      26.569  -6.284  -2.402  1.00 60.91           N
ATOM   1800  CA  SER A 228      25.820  -7.122  -3.330  1.00 60.72           C
ATOM   1801  C   SER A 228      24.632  -6.349  -3.889  1.00 53.76           C
ATOM   1802  O   SER A 228      24.020  -5.548  -3.178  1.00 52.60           O
ATOM   1803  CB  SER A 228      25.336  -8.404  -2.640  1.00 64.87           C
ATOM   1804  OG  SER A 228      26.420  -9.281  -2.378  1.00 70.84           O
ATOM   1805  N   PRO A 229      24.303  -6.583  -5.169  1.00 51.97           N
ATOM   1806  CA  PRO A 229      23.147  -5.927  -5.792  1.00 54.89           C
ATOM   1807  C   PRO A 229      21.831  -6.433  -5.207  1.00 58.00           C
ATOM   1808  O   PRO A 229      21.804  -7.506  -4.601  1.00 61.76           O
ATOM   1809  CB  PRO A 229      23.256  -6.349  -7.259  1.00 55.42           C
ATOM   1810  CG  PRO A 229      24.042  -7.639  -7.233  1.00 53.87           C
ATOM   1811  CD  PRO A 229      25.032  -7.444  -6.119  1.00 53.45           C
ATOM   1812  N   ILE A 230      20.763  -5.659  -5.379  1.00 56.38           N
ATOM   1813  CA  ILE A 230      19.431  -6.073  -4.960  1.00 51.86           C
ATOM   1814  C   ILE A 230      18.567  -6.208  -6.203  1.00 47.92           C
ATOM   1815  O   ILE A 230      18.601  -5.349  -7.084  1.00 45.29           O
ATOM   1816  CB  ILE A 230      18.789  -5.051  -4.000  1.00 55.19           C
ATOM   1817  CG1 ILE A 230      19.601  -4.950  -2.706  1.00 61.22           C
ATOM   1818  CG2 ILE A 230      17.336  -5.423  -3.704  1.00 54.76           C
ATOM   1819  CD1 ILE A 230      19.936  -6.296  -2.091  1.00 66.93           C
ATOM   1820  N   GLN A 231      17.798  -7.286  -6.283  1.00 50.00           N
ATOM   1821  CA  GLN A 231      16.979  -7.519  -7.462  1.00 52.07           C
ATOM   1822  C   GLN A 231      15.614  -6.856  -7.319  1.00 47.65           C
ATOM   1823  O   GLN A 231      14.967  -6.957  -6.275  1.00 47.03           O
ATOM   1824  CB  GLN A 231      16.816  -9.015  -7.723  1.00 59.40           C
ATOM   1825  CG  GLN A 231      16.872  -9.393  -9.194  1.00 67.68           C
ATOM   1826  CD  GLN A 231      16.284 -10.764  -9.457  1.00 76.32           C
ATOM   1827  OE1 GLN A 231      15.303 -11.158  -8.826  1.00 77.67           O
ATOM   1828  NE2 GLN A 231      16.885 -11.502 -10.385  1.00 79.63           N
ATOM   1829  N   LEU A 232      15.198  -6.157  -8.369  1.00 47.23           N
ATOM   1830  CA  LEU A 232      13.875  -5.560  -8.430  1.00 44.46           C
ATOM   1831  C   LEU A 232      13.245  -5.973  -9.755  1.00 40.62           C
ATOM   1832  O   LEU A 232      13.893  -6.626 -10.575  1.00 42.99           O
ATOM   1833  CB  LEU A 232      13.972  -4.034  -8.340  1.00 44.03           C
ATOM   1834  CG  LEU A 232      14.668  -3.420  -7.122  1.00 45.69           C
ATOM   1835  CD1 LEU A 232      14.751  -1.908  -7.270  1.00 44.39           C
ATOM   1836  CD2 LEU A 232      13.937  -3.790  -5.844  1.00 51.67           C
ATOM   1837  N   GLN A 233      11.993  -5.583  -9.971  1.00 39.69           N
ATOM   1838  CA  GLN A 233      11.297  -5.914 -11.210  1.00 40.35           C
ATOM   1839  C   GLN A 233      10.898  -4.658 -11.972  1.00 45.32           C
ATOM   1840  O   GLN A 233      10.622  -3.618 -11.367  1.00 41.45           O
ATOM   1841  CB  GLN A 233      10.035  -6.737 -10.920  1.00 35.17           C
ATOM   1842  CG  GLN A 233      10.263  -8.194 -10.545  1.00 36.87           C
ATOM   1843  CD  GLN A 233       8.959  -8.917 -10.250  1.00 41.86           C
ATOM   1844  OE1 GLN A 233       8.399  -8.786  -9.164  1.00 49.52           O
ATOM   1845  NE2 GLN A 233       8.468  -9.675 -11.219  1.00 35.99           N
ATOM   1846  N   ARG A 234      10.888  -4.765 -13.300  1.00 47.04           N
ATOM   1847  CA  ARG A 234      10.246  -3.780 -14.166  1.00 46.25           C
ATOM   1848  C   ARG A 234       8.734  -3.961 -14.053  1.00 44.79           C
ATOM   1849  O   ARG A 234       8.266  -4.995 -13.575  1.00 47.57           O
ATOM   1850  CB  ARG A 234      10.669  -3.979 -15.622  1.00 46.51           C
ATOM   1851  CG  ARG A 234      12.173  -4.114 -15.833  1.00 48.21           C
ATOM   1852  CD  ARG A 234      12.928  -2.827 -15.518  1.00 50.25           C
ATOM   1853  NE  ARG A 234      14.363  -2.994 -15.744  1.00 49.77           N
ATOM   1854  CZ  ARG A 234      15.263  -2.015 -15.691  1.00 46.68           C
ATOM   1855  NH1 ARG A 234      14.893  -0.771 -15.417  1.00 52.85           N
ATOM   1856  NH2 ARG A 234      16.542  -2.286 -15.917  1.00 40.79           N
ATOM   1857  N   ARG A 235       7.969  -2.964 -14.483  1.00 46.50           N
ATOM   1858  CA  ARG A 235       6.514  -3.086 -14.484  1.00 50.04           C
ATOM   1859  C   ARG A 235       6.065  -4.377 -15.167  1.00 55.48           C
ATOM   1860  O   ARG A 235       5.006  -4.918 -14.847  1.00 60.90           O
ATOM   1861  CB  ARG A 235       5.867  -1.891 -15.182  1.00 49.26           C
ATOM   1862  CG  ARG A 235       5.847  -0.626 -14.358  1.00 52.66           C
ATOM   1863  CD  ARG A 235       5.117   0.474 -15.096  1.00 58.53           C
ATOM   1864  NE  ARG A 235       6.007   1.588 -15.400  1.00 62.72           N
ATOM   1865  CZ  ARG A 235       6.100   2.686 -14.660  1.00 64.42           C
ATOM   1866  NH1 ARG A 235       5.348   2.821 -13.576  1.00 63.44           N
ATOM   1867  NH2 ARG A 235       6.940   3.652 -15.005  1.00 65.67           N
ATOM   1868  N   ASN A 236       6.875  -4.871 -16.100  1.00 51.18           N
ATOM   1869  CA  ASN A 236       6.538  -6.087 -16.834  1.00 53.92           C
ATOM   1870  C   ASN A 236       6.915  -7.358 -16.077  1.00 51.44           C
ATOM   1871  O   ASN A 236       6.706  -8.468 -16.570  1.00 51.17           O
ATOM   1872  CB  ASN A 236       7.203  -6.096 -18.213  1.00 56.64           C
ATOM   1873  CG  ASN A 236       8.640  -6.573 -18.161  1.00 59.84           C
ATOM   1874  OD1 ASN A 236       9.337  -6.362 -17.168  1.00 60.79           O
ATOM   1875  ND2 ASN A 236       9.091  -7.223 -19.229  1.00 63.05           N
ATOM   1876  N   GLY A 237       7.489  -7.191 -14.891  1.00 47.22           N
ATOM   1877  CA  GLY A 237       7.852  -8.324 -14.062  1.00 45.99           C
ATOM   1878  C   GLY A 237       9.253  -8.840 -14.316  1.00 50.75           C
ATOM   1879  O   GLY A 237       9.733  -9.716 -13.595  1.00 51.39           O
ATOM   1880  N   SER A 238       9.918  -8.308 -15.337  1.00 54.20           N
ATOM   1881  CA  SER A 238      11.293  -8.714 -15.618  1.00 57.42           C
ATOM   1882  C   SER A 238      12.232  -8.149 -14.556  1.00 54.10           C
ATOM   1883  O   SER A 238      12.052  -7.017 -14.098  1.00 49.85           O
ATOM   1884  CB  SER A 238      11.727  -8.271 -17.017  1.00 62.44           C
ATOM   1885  OG  SER A 238      11.825  -6.860 -17.109  1.00 63.96           O
ATOM   1886  N   LYS A 239      13.218  -8.945 -14.152  1.00 54.98           N
ATOM   1887  CA  LYS A 239      14.122  -8.553 -13.075  1.00 51.39           C
ATOM   1888  C   LYS A 239      15.153  -7.530 -13.542  1.00 50.92           C
ATOM   1889  O   LYS A 239      15.466  -7.443 -14.734  1.00 55.28           O
ATOM   1890  CB  LYS A 239      14.848  -9.775 -12.492  1.00 50.28           C
ATOM   1891  CG  LYS A 239      13.973 -11.009 -12.272  1.00 59.63           C
ATOM   1892  CD  LYS A 239      12.651 -10.665 -11.595  1.00 64.53           C
ATOM   1893  CE  LYS A 239      12.383 -11.569 -10.399  1.00 68.24           C
ATOM   1894  NZ  LYS A 239      12.859 -10.965  -9.119  1.00 68.28           N
ATOM   1895  N   PHE A 240      15.652  -6.736 -12.597  1.00 46.03           N
ATOM   1896  CA  PHE A 240      16.837  -5.913 -12.830  1.00 50.86           C
ATOM   1897  C   PHE A 240      17.524  -5.606 -11.501  1.00 50.49           C
ATOM   1898  O   PHE A 240      16.888  -5.646 -10.446  1.00 49.17           O
ATOM   1899  CB  PHE A 240      16.496  -4.633 -13.607  1.00 54.99           C
ATOM   1900  CG  PHE A 240      15.948  -3.521 -12.756  1.00 55.99           C
ATOM   1901  CD1 PHE A 240      16.772  -2.489 -12.324  1.00 54.73           C
ATOM   1902  CD2 PHE A 240      14.608  -3.495 -12.403  1.00 55.20           C
ATOM   1903  CE1 PHE A 240      16.271  -1.457 -11.546  1.00 55.22           C
ATOM   1904  CE2 PHE A 240      14.099  -2.465 -11.626  1.00 53.95           C
ATOM   1905  CZ  PHE A 240      14.933  -1.445 -11.196  1.00 55.11           C
ATOM   1906  N   SER A 241      18.817  -5.296 -11.551  1.00 51.27           N
ATOM   1907  CA  SER A 241      19.600  -5.163 -10.325  1.00 46.74           C
ATOM   1908  C   SER A 241      20.008  -3.728 -10.004  1.00 43.66           C
ATOM   1909  O   SER A 241      20.367  -2.957 -10.898  1.00 43.25           O
ATOM   1910  CB  SER A 241      20.851  -6.042 -10.399  1.00 46.17           C
ATOM   1911  OG  SER A 241      20.537  -7.358 -10.822  1.00 48.38           O
ATOM   1912  N   VAL A 242      19.953  -3.385  -8.718  1.00 44.28           N
ATOM   1913  CA  VAL A 242      20.462  -2.105  -8.231  1.00 42.85           C
ATOM   1914  C   VAL A 242      21.761  -2.309  -7.435  1.00 41.98           C
ATOM   1915  O   VAL A 242      21.770  -2.963  -6.381  1.00 42.37           O
ATOM   1916  CB  VAL A 242      19.401  -1.335  -7.405  1.00 44.55           C
ATOM   1917  CG1 VAL A 242      18.184  -1.009  -8.272  1.00 47.08           C
ATOM   1918  CG2 VAL A 242      18.979  -2.130  -6.183  1.00 45.79           C
ATOM   1919  N   TYR A 243      22.857  -1.764  -7.967  1.00 40.60           N
ATOM   1920  CA  TYR A 243      24.187  -1.955  -7.391  1.00 44.87           C
ATOM   1921  C   TYR A 243      24.630  -0.825  -6.469  1.00 43.66           C
ATOM   1922  O   TYR A 243      25.745  -0.861  -5.929  1.00 42.34           O
ATOM   1923  CB  TYR A 243      25.224  -2.132  -8.501  1.00 49.15           C
ATOM   1924  CG  TYR A 243      24.994  -3.363  -9.340  1.00 59.27           C
ATOM   1925  CD1 TYR A 243      25.682  -4.539  -9.090  1.00 65.79           C
ATOM   1926  CD2 TYR A 243      24.088  -3.350 -10.385  1.00 60.60           C
ATOM   1927  CE1 TYR A 243      25.471  -5.665  -9.858  1.00 68.01           C
ATOM   1928  CE2 TYR A 243      23.869  -4.471 -11.152  1.00 63.07           C
ATOM   1929  CZ  TYR A 243      24.562  -5.626 -10.886  1.00 66.11           C
ATOM   1930  OH  TYR A 243      24.347  -6.746 -11.655  1.00 70.85           O
ATOM   1931  N   ASP A 244      23.788   0.198  -6.333  1.00 45.90           N
ATOM   1932  CA  ASP A 244      24.218   1.426  -5.677  1.00 44.89           C
ATOM   1933  C   ASP A 244      23.072   2.356  -5.295  1.00 38.55           C
ATOM   1934  O   ASP A 244      21.904   2.107  -5.605  1.00 38.99           O
ATOM   1935  CB  ASP A 244      25.182   2.188  -6.593  1.00 49.29           C
ATOM   1936  CG  ASP A 244      24.452   3.068  -7.601  1.00 46.56           C
ATOM   1937  OD1 ASP A 244      24.969   4.149  -7.957  1.00 47.83           O
ATOM   1938  OD2 ASP A 244      23.349   2.681  -8.036  1.00 43.20           O
ATOM   1939  N   VAL A 245      23.445   3.477  -4.693  1.00 39.93           N
ATOM   1940  CA  VAL A 245      22.484   4.401  -4.110  1.00 42.70           C
ATOM   1941  C   VAL A 245      21.848   5.340  -5.129  1.00 44.27           C
ATOM   1942  O   VAL A 245      20.655   5.625  -5.054  1.00 45.62           O
ATOM   1943  CB  VAL A 245      23.121   5.219  -2.972  1.00 42.59           C
ATOM   1944  CG1 VAL A 245      22.175   6.317  -2.519  1.00 44.47           C
ATOM   1945  CG2 VAL A 245      23.484   4.304  -1.813  1.00 44.10           C
ATOM   1946  N   SER A 246      22.646   5.819  -6.077  1.00 45.88           N
ATOM   1947  CA  SER A 246      22.177   6.815  -7.035  1.00 48.50           C
ATOM   1948  C   SER A 246      20.857   6.428  -7.718  1.00 45.97           C
ATOM   1949  O   SER A 246      20.004   7.278  -7.956  1.00 44.19           O
ATOM   1950  CB  SER A 246      23.267   7.121  -8.074  1.00 49.74           C
ATOM   1951  OG  SER A 246      23.751   5.933  -8.681  1.00 52.79           O
ATOM   1952  N   ILE A 247      20.688   5.148  -8.025  1.00 32.45           N
ATOM   1953  CA  ILE A 247      19.502   4.683  -8.745  1.00 33.44           C
ATOM   1954  C   ILE A 247      18.237   4.668  -7.883  1.00 33.08           C
ATOM   1955  O   ILE A 247      17.123   4.678  -8.409  1.00 37.26           O
ATOM   1956  CB  ILE A 247      19.740   3.277  -9.361  1.00 37.96           C
ATOM   1957  CG1 ILE A 247      18.666   2.944 -10.401  1.00 37.69           C
ATOM   1958  CG2 ILE A 247      19.811   2.219  -8.271  1.00 29.70           C
ATOM   1959  CD1 ILE A 247      18.939   1.681 -11.207  1.00 32.13           C
ATOM   1960  N   LEU A 248      18.414   4.640  -6.566  1.00 32.64           N
ATOM   1961  CA  LEU A 248      17.284   4.560  -5.646  1.00 42.08           C
ATOM   1962  C   LEU A 248      16.725   5.919  -5.210  1.00 41.31           C
ATOM   1963  O   LEU A 248      15.637   5.992  -4.635  1.00 43.87           O
ATOM   1964  CB  LEU A 248      17.680   3.757  -4.403  1.00 42.57           C
ATOM   1965  CG  LEU A 248      18.530   2.509  -4.644  1.00 47.11           C
ATOM   1966  CD1 LEU A 248      18.987   1.877  -3.339  1.00 45.61           C
ATOM   1967  CD2 LEU A 248      17.759   1.511  -5.486  1.00 49.59           C
ATOM   1968  N   ILE A 249      17.459   6.992  -5.482  1.00 40.89           N
ATOM   1969  CA  ILE A 249      17.088   8.310  -4.958  1.00 43.93           C
ATOM   1970  C   ILE A 249      15.732   8.821  -5.463  1.00 41.20           C
ATOM   1971  O   ILE A 249      14.933   9.330  -4.681  1.00 43.21           O
ATOM   1972  CB  ILE A 249      18.207   9.357  -5.183  1.00 46.93           C
ATOM   1973  CG1 ILE A 249      19.386   9.062  -4.250  1.00 44.57           C
ATOM   1974  CG2 ILE A 249      17.678  10.773  -4.958  1.00 42.30           C
ATOM   1975  CD1 ILE A 249      20.650   9.822  -4.585  1.00 50.16           C
ATOM   1976  N   PRO A 250      15.473   8.696  -6.774  1.00 42.96           N
ATOM   1977  CA  PRO A 250      14.150   9.048  -7.308  1.00 41.85           C
ATOM   1978  C   PRO A 250      13.061   8.069  -6.856  1.00 36.10           C
ATOM   1979  O   PRO A 250      11.871   8.350  -6.996  1.00 35.89           O
ATOM   1980  CB  PRO A 250      14.351   8.968  -8.827  1.00 46.23           C
ATOM   1981  CG  PRO A 250      15.517   8.045  -9.008  1.00 46.98           C
ATOM   1982  CD  PRO A 250      16.413   8.294  -7.837  1.00 43.83           C
ATOM   1983  N   ILE A 251      13.478   6.921  -6.333  1.00 39.43           N
ATOM   1984  CA  ILE A 251      12.561   5.831  -6.000  1.00 43.65           C
ATOM   1985  C   ILE A 251      12.026   5.864  -4.560  1.00 42.97           C
ATOM   1986  O   ILE A 251      10.826   6.047  -4.337  1.00 44.29           O
ATOM   1987  CB  ILE A 251      13.224   4.469  -6.284  1.00 46.10           C
ATOM   1988  CG1 ILE A 251      13.630   4.385  -7.762  1.00 51.31           C
ATOM   1989  CG2 ILE A 251      12.295   3.332  -5.918  1.00 39.60           C
ATOM   1990  CD1 ILE A 251      12.562   4.907  -8.715  1.00 53.24           C
ATOM   1991  N   ILE A 252      12.917   5.678  -3.590  1.00 41.87           N
ATOM   1992  CA  ILE A 252      12.524   5.587  -2.183  1.00 37.61           C
ATOM   1993  C   ILE A 252      12.610   6.921  -1.434  1.00 39.44           C
ATOM   1994  O   ILE A 252      13.657   7.567  -1.408  1.00 45.21           O
ATOM   1995  CB  ILE A 252      13.360   4.518  -1.446  1.00 34.86           C
ATOM   1996  CG1 ILE A 252      12.994   4.460   0.038  1.00 34.01           C
ATOM   1997  CG2 ILE A 252      14.843   4.789  -1.615  1.00 38.31           C
ATOM   1998  CD1 ILE A 252      13.640   3.302   0.767  1.00 41.14           C
ATOM   1999  N   ALA A 253      11.493   7.329  -0.837  1.00 37.10           N
ATOM   2000  CA  ALA A 253      11.426   8.583  -0.092  1.00 33.21           C
ATOM   2001  C   ALA A 253      11.945   8.505   1.355  1.00 38.97           C
ATOM   2002  O   ALA A 253      12.644   9.412   1.817  1.00 41.99           O
ATOM   2003  CB  ALA A 253      10.006   9.141  -0.130  1.00 28.19           C
ATOM   2004  N   LEU A 254      11.599   7.432   2.066  1.00 36.98           N
ATOM   2005  CA  LEU A 254      11.981   7.282   3.475  1.00 40.96           C
ATOM   2006  C   LEU A 254      12.684   5.954   3.764  1.00 41.94           C
ATOM   2007  O   LEU A 254      12.354   4.927   3.173  1.00 41.25           O
ATOM   2008  CB  LEU A 254      10.753   7.416   4.382  1.00 40.67           C
ATOM   2009  CG  LEU A 254       9.951   8.713   4.263  1.00 38.81           C
ATOM   2010  CD1 LEU A 254       8.636   8.620   5.020  1.00 33.96           C
ATOM   2011  CD2 LEU A 254      10.768   9.906   4.741  1.00 43.59           C
ATOM   2012  N   MET A 255      13.650   5.981   4.680  1.00 38.71           N
ATOM   2013  CA  MET A 255      14.360   4.771   5.084  1.00 37.60           C
ATOM   2014  C   MET A 255      14.149   4.465   6.558  1.00 40.62           C
ATOM   2015  O   MET A 255      14.159   5.371   7.397  1.00 46.37           O
ATOM   2016  CB  MET A 255      15.862   4.913   4.838  1.00 38.36           C
ATOM   2017  CG  MET A 255      16.322   4.581   3.437  1.00 37.09           C
ATOM   2018  SD  MET A 255      18.116   4.491   3.402  1.00 46.80           S
ATOM   2019  CE  MET A 255      18.545   6.071   4.130  1.00 31.71           C
ATOM   2020  N   VAL A 256      13.972   3.188   6.878  1.00 37.49           N
ATOM   2021  CA  VAL A 256      13.953   2.767   8.274  1.00 43.39           C
ATOM   2022  C   VAL A 256      15.349   2.915   8.874  1.00 46.37           C
ATOM   2023  O   VAL A 256      16.346   2.726   8.179  1.00 42.47           O
ATOM   2024  CB  VAL A 256      13.456   1.314   8.436  1.00 42.91           C
ATOM   2025  CG1 VAL A 256      14.389   0.335   7.753  1.00 31.33           C
ATOM   2026  CG2 VAL A 256      13.310   0.969   9.906  1.00 41.40           C
ATOM   2027  N   TYR A 257      15.422   3.263  10.154  1.00 37.28           N
ATOM   2028  CA  TYR A 257      16.711   3.464  10.800  1.00 44.78           C
ATOM   2029  C   TYR A 257      17.444   2.134  10.976  1.00 50.63           C
ATOM   2030  O   TYR A 257      16.920   1.205  11.597  1.00 51.20           O
ATOM   2031  CB  TYR A 257      16.511   4.138  12.160  1.00 46.88           C
ATOM   2032  CG  TYR A 257      17.784   4.566  12.850  1.00 53.51           C
ATOM   2033  CD1 TYR A 257      18.293   5.847  12.679  1.00 56.41           C
ATOM   2034  CD2 TYR A 257      18.469   3.697  13.688  1.00 61.00           C
ATOM   2035  CE1 TYR A 257      19.454   6.245  13.315  1.00 63.16           C
ATOM   2036  CE2 TYR A 257      19.630   4.086  14.327  1.00 65.62           C
ATOM   2037  CZ  TYR A 257      20.117   5.359  14.138  1.00 66.07           C
ATOM   2038  OH  TYR A 257      21.272   5.737  14.781  1.00 70.78           O
ATOM   2039  N   ARG A 258      18.659   2.053  10.440  1.00 57.27           N
ATOM   2040  CA  ARG A 258      19.488   0.859  10.595  1.00 68.31           C
ATOM   2041  C   ARG A 258      20.728   1.109  11.449  1.00 75.57           C
ATOM   2042  O   ARG A 258      20.904   0.490  12.499  1.00 80.04           O
ATOM   2043  CB  ARG A 258      19.863   0.257   9.237  1.00 71.03           C
ATOM   2044  CG  ARG A 258      18.717  -0.490   8.588  1.00 74.80           C
ATOM   2045  CD  ARG A 258      17.827  -1.078   9.672  1.00 82.43           C
ATOM   2046  NE  ARG A 258      16.823  -2.007   9.164  1.00 83.14           N
ATOM   2047  CZ  ARG A 258      15.759  -2.394   9.859  1.00 86.65           C
ATOM   2048  NH1 ARG A 258      15.561  -1.918  11.082  1.00 90.54           N
ATOM   2049  NH2 ARG A 258      14.888  -3.246   9.334  1.00 85.86           N
ATOM   2050  N   CYS A 259      21.598   1.995  10.983  1.00 76.23           N
ATOM   2051  CA  CYS A 259      22.800   2.334  11.731  1.00 81.51           C
ATOM   2052  C   CYS A 259      22.863   3.834  11.994  1.00 81.44           C
ATOM   2053  O   CYS A 259      22.168   4.617  11.344  1.00 75.75           O
ATOM   2054  CB  CYS A 259      24.051   1.865  10.983  1.00 82.93           C
ATOM   2055  SG  CYS A 259      24.222   2.523   9.311  1.00 70.77           S
ATOM   2056  N   ALA A 260      23.685   4.230  12.960  1.00 85.64           N
ATOM   2057  CA  ALA A 260      23.871   5.643  13.250  1.00 86.75           C
ATOM   2058  C   ALA A 260      24.762   6.254  12.178  1.00 87.76           C
ATOM   2059  O   ALA A 260      25.612   5.566  11.612  1.00 85.75           O
ATOM   2060  CB  ALA A 260      24.478   5.833  14.630  1.00 88.94           C
ATOM   2061  N   PRO A 261      24.556   7.544  11.876  1.00 90.85           N
ATOM   2062  CA  PRO A 261      25.374   8.211  10.858  1.00 89.96           C
ATOM   2063  C   PRO A 261      26.785   8.504  11.358  1.00 89.99           C
ATOM   2064  O   PRO A 261      27.560   7.567  11.550  1.00 86.79           O
ATOM   2065  CB  PRO A 261      24.616   9.516  10.607  1.00 90.38           C
ATOM   2066  CG  PRO A 261      23.894   9.779  11.884  1.00 93.49           C
ATOM   2067  CD  PRO A 261      23.498   8.425  12.402  1.00 92.76           C
