# Supplementary material for: A non-redundant data set of nanobody-antigen crystal structures
Source: Data Brief. 2019 Mar 6;24:103754. doi: 10.1016/j.dib.2019.103754 (PMC6441729; doi:10.1016/j.dib.2019.103754)
Supplement: Multimedia component 5 [file mmc5.zip › Data_set/Ag_1/4lgr_1.pdb]

ATOM      1  N   GLN A   5       6.434   2.053  38.643  1.00 43.57           N
ATOM      2  CA  GLN A   5       5.564   1.392  37.672  1.00 40.39           C
ATOM      3  C   GLN A   5       4.083   1.676  37.943  1.00 35.91           C
ATOM      4  O   GLN A   5       3.660   1.809  39.092  1.00 38.60           O
ATOM      5  CB  GLN A   5       5.826  -0.119  37.652  1.00 48.47           C
ATOM      6  CG  GLN A   5       4.995  -0.895  36.627  1.00 47.75           C
ATOM      7  CD  GLN A   5       5.328  -0.525  35.189  1.00 53.36           C
ATOM      8  OE1 GLN A   5       4.962   0.552  34.707  1.00 49.02           O
ATOM      9  NE2 GLN A   5       6.025  -1.419  34.494  1.00 53.62           N
ATOM     10  N   TYR A   6       3.308   1.790  36.871  1.00 32.17           N
ATOM     11  CA  TYR A   6       1.866   1.983  36.971  1.00 22.62           C
ATOM     12  C   TYR A   6       1.248   0.730  37.570  1.00 24.31           C
ATOM     13  O   TYR A   6       1.858  -0.330  37.524  1.00 23.62           O
ATOM     14  CB  TYR A   6       1.287   2.215  35.579  1.00 17.81           C
ATOM     15  CG  TYR A   6       1.707   3.535  34.958  1.00 17.42           C
ATOM     16  CD1 TYR A   6       1.114   4.725  35.365  1.00 18.61           C
ATOM     17  CD2 TYR A   6       2.666   3.587  33.960  1.00 19.40           C
ATOM     18  CE1 TYR A   6       1.472   5.936  34.798  1.00 22.75           C
ATOM     19  CE2 TYR A   6       3.039   4.797  33.383  1.00 21.09           C
ATOM     20  CZ  TYR A   6       2.438   5.971  33.813  1.00 23.44           C
ATOM     21  OH  TYR A   6       2.793   7.185  33.254  1.00 20.48           O
ATOM     22  N   PRO A   7       0.025   0.840  38.111  1.00 23.22           N
ATOM     23  CA  PRO A   7      -0.647  -0.322  38.704  1.00 21.50           C
ATOM     24  C   PRO A   7      -0.872  -1.408  37.659  1.00 24.88           C
ATOM     25  O   PRO A   7      -1.174  -1.092  36.508  1.00 21.43           O
ATOM     26  CB  PRO A   7      -1.996   0.241  39.152  1.00 27.54           C
ATOM     27  CG  PRO A   7      -1.772   1.712  39.294  1.00 32.03           C
ATOM     28  CD  PRO A   7      -0.771   2.073  38.244  1.00 26.80           C
ATOM     29  N   ILE A   8      -0.734  -2.667  38.068  1.00 22.96           N
ATOM     30  CA  ILE A   8      -0.904  -3.799  37.163  1.00 19.00           C
ATOM     31  C   ILE A   8      -2.009  -4.723  37.672  1.00 20.72           C
ATOM     32  O   ILE A   8      -2.048  -5.048  38.858  1.00 22.37           O
ATOM     33  CB  ILE A   8       0.389  -4.624  37.069  1.00 22.43           C
ATOM     34  CG1 ILE A   8       1.534  -3.779  36.502  1.00 30.12           C
ATOM     35  CG2 ILE A   8       0.162  -5.878  36.220  1.00 25.23           C
ATOM     36  CD1 ILE A   8       2.909  -4.426  36.646  1.00 36.88           C
ATOM     37  N   ILE A   9      -2.906  -5.129  36.777  1.00 18.98           N
ATOM     38  CA  ILE A   9      -3.929  -6.131  37.100  1.00 20.82           C
ATOM     39  C   ILE A   9      -3.670  -7.332  36.203  1.00 19.12           C
ATOM     40  O   ILE A   9      -3.517  -7.177  34.990  1.00 19.08           O
ATOM     41  CB  ILE A   9      -5.362  -5.632  36.822  1.00 20.14           C
ATOM     42  CG1 ILE A   9      -5.637  -4.296  37.523  1.00 25.46           C
ATOM     43  CG2 ILE A   9      -6.396  -6.672  37.283  1.00 19.80           C
ATOM     44  CD1 ILE A   9      -5.264  -3.085  36.686  1.00 34.40           C
ATOM     45  N   ASN A  10      -3.604  -8.518  36.807  1.00 20.22           N
ATOM     46  CA  ASN A  10      -3.344  -9.756  36.077  1.00 21.20           C
ATOM     47  C   ASN A  10      -4.617 -10.539  35.777  1.00 22.63           C
ATOM     48  O   ASN A  10      -5.529 -10.587  36.605  1.00 22.23           O
ATOM     49  CB  ASN A  10      -2.396 -10.640  36.890  1.00 24.63           C
ATOM     50  CG  ASN A  10      -1.125  -9.916  37.288  1.00 36.90           C
ATOM     51  OD1 ASN A  10      -0.216  -9.754  36.481  1.00 37.17           O
ATOM     52  ND2 ASN A  10      -1.059  -9.475  38.540  1.00 45.90           N
ATOM     53  N   PHE A  11      -4.671 -11.156  34.596  1.00 16.65           N
ATOM     54  CA  PHE A  11      -5.731 -12.102  34.264  1.00 15.76           C
ATOM     55  C   PHE A  11      -5.130 -13.231  33.435  1.00 20.05           C
ATOM     56  O   PHE A  11      -4.277 -12.986  32.592  1.00 18.26           O
ATOM     57  CB  PHE A  11      -6.851 -11.450  33.453  1.00 18.18           C
ATOM     58  CG  PHE A  11      -7.963 -12.402  33.097  1.00 20.68           C
ATOM     59  CD1 PHE A  11      -8.819 -12.883  34.081  1.00 16.35           C
ATOM     60  CD2 PHE A  11      -8.148 -12.826  31.793  1.00 19.42           C
ATOM     61  CE1 PHE A  11      -9.852 -13.784  33.774  1.00 19.35           C
ATOM     62  CE2 PHE A  11      -9.179 -13.726  31.476  1.00 21.80           C
ATOM     63  CZ  PHE A  11     -10.035 -14.194  32.470  1.00 19.67           C
ATOM     64  N   THR A  12      -5.577 -14.458  33.663  1.00 18.89           N
ATOM     65  CA  THR A  12      -5.156 -15.567  32.799  1.00 16.55           C
ATOM     66  C   THR A  12      -6.372 -16.289  32.225  1.00 18.77           C
ATOM     67  O   THR A  12      -7.380 -16.483  32.913  1.00 19.25           O
ATOM     68  CB  THR A  12      -4.232 -16.566  33.519  1.00 22.01           C
ATOM     69  OG1 THR A  12      -3.932 -17.661  32.636  1.00 18.95           O
ATOM     70  CG2 THR A  12      -4.891 -17.103  34.779  1.00 22.62           C
ATOM     71  N   THR A  13      -6.287 -16.655  30.953  1.00 16.56           N
ATOM     72  CA  THR A  13      -7.325 -17.478  30.339  1.00 16.67           C
ATOM     73  C   THR A  13      -7.224 -18.943  30.774  1.00 20.03           C
ATOM     74  O   THR A  13      -8.153 -19.703  30.545  1.00 21.08           O
ATOM     75  CB  THR A  13      -7.275 -17.420  28.798  1.00 20.43           C
ATOM     76  OG1 THR A  13      -5.981 -17.838  28.344  1.00 21.58           O
ATOM     77  CG2 THR A  13      -7.511 -15.997  28.305  1.00 20.36           C
ATOM     78  N   ALA A  14      -6.108 -19.330  31.388  1.00 20.52           N
ATOM     79  CA  ALA A  14      -5.929 -20.718  31.825  1.00 23.02           C
ATOM     80  C   ALA A  14      -6.744 -21.004  33.079  1.00 21.81           C
ATOM     81  O   ALA A  14      -6.429 -20.512  34.164  1.00 24.26           O
ATOM     82  CB  ALA A  14      -4.436 -21.049  32.050  1.00 21.61           C
ATOM     83  N   GLY A  15      -7.797 -21.800  32.920  1.00 19.79           N
ATOM     84  CA  GLY A  15      -8.681 -22.154  34.022  1.00 22.75           C
ATOM     85  C   GLY A  15      -9.608 -21.000  34.391  1.00 24.54           C
ATOM     86  O   GLY A  15     -10.122 -20.938  35.507  1.00 25.78           O
ATOM     87  N   ALA A  16      -9.830 -20.092  33.452  1.00 22.81           N
ATOM     88  CA  ALA A  16     -10.685 -18.937  33.733  1.00 23.78           C
ATOM     89  C   ALA A  16     -12.104 -19.381  34.065  1.00 21.02           C
ATOM     90  O   ALA A  16     -12.617 -20.347  33.494  1.00 22.40           O
ATOM     91  CB  ALA A  16     -10.686 -17.958  32.564  1.00 19.35           C
ATOM     92  N   THR A  17     -12.737 -18.680  35.005  1.00 22.05           N
ATOM     93  CA  THR A  17     -14.120 -18.978  35.396  1.00 23.53           C
ATOM     94  C   THR A  17     -14.912 -17.683  35.373  1.00 23.37           C
ATOM     95  O   THR A  17     -14.328 -16.608  35.226  1.00 22.03           O
ATOM     96  CB  THR A  17     -14.197 -19.498  36.835  1.00 26.30           C
ATOM     97  OG1 THR A  17     -13.589 -18.526  37.703  1.00 27.05           O
ATOM     98  CG2 THR A  17     -13.464 -20.832  36.970  1.00 29.61           C
ATOM     99  N   VAL A  18     -16.231 -17.772  35.542  1.00 24.90           N
ATOM    100  CA  VAL A  18     -17.022 -16.539  35.626  1.00 25.09           C
ATOM    101  C   VAL A  18     -16.516 -15.664  36.778  1.00 26.27           C
ATOM    102  O   VAL A  18     -16.410 -14.431  36.648  1.00 25.45           O
ATOM    103  CB  VAL A  18     -18.520 -16.830  35.785  1.00 28.93           C
ATOM    104  CG1 VAL A  18     -19.299 -15.532  36.031  1.00 35.57           C
ATOM    105  CG2 VAL A  18     -19.043 -17.562  34.552  1.00 27.10           C
ATOM    106  N   GLN A  19     -16.210 -16.301  37.905  1.00 26.54           N
ATOM    107  CA  GLN A  19     -15.733 -15.568  39.071  1.00 31.36           C
ATOM    108  C   GLN A  19     -14.393 -14.887  38.826  1.00 25.32           C
ATOM    109  O   GLN A  19     -14.203 -13.731  39.186  1.00 24.78           O
ATOM    110  CB  GLN A  19     -15.613 -16.480  40.290  1.00 31.15           C
ATOM    111  CG  GLN A  19     -15.305 -15.708  41.562  1.00 36.36           C
ATOM    112  CD  GLN A  19     -16.466 -14.818  41.987  1.00 49.50           C
ATOM    113  OE1 GLN A  19     -17.573 -15.302  42.235  1.00 54.81           O
ATOM    114  NE2 GLN A  19     -16.222 -13.514  42.062  1.00 49.46           N
ATOM    115  N   SER A  20     -13.449 -15.596  38.215  1.00 24.07           N
ATOM    116  CA  SER A  20     -12.133 -15.002  38.011  1.00 22.28           C
ATOM    117  C   SER A  20     -12.186 -13.853  37.010  1.00 20.59           C
ATOM    118  O   SER A  20     -11.470 -12.871  37.152  1.00 21.69           O
ATOM    119  CB  SER A  20     -11.081 -16.053  37.603  1.00 26.86           C
ATOM    120  OG  SER A  20     -11.191 -16.421  36.242  1.00 21.14           O
ATOM    121  N   TYR A  21     -13.044 -13.968  36.005  1.00 24.19           N
ATOM    122  CA  TYR A  21     -13.221 -12.869  35.064  1.00 21.91           C
ATOM    123  C   TYR A  21     -13.922 -11.694  35.755  1.00 19.81           C
ATOM    124  O   TYR A  21     -13.534 -10.529  35.579  1.00 21.45           O
ATOM    125  CB  TYR A  21     -14.019 -13.325  33.842  1.00 20.14           C
ATOM    126  CG  TYR A  21     -14.276 -12.214  32.846  1.00 20.17           C
ATOM    127  CD1 TYR A  21     -15.535 -11.651  32.722  1.00 23.20           C
ATOM    128  CD2 TYR A  21     -13.246 -11.710  32.051  1.00 20.50           C
ATOM    129  CE1 TYR A  21     -15.775 -10.621  31.820  1.00 21.92           C
ATOM    130  CE2 TYR A  21     -13.481 -10.683  31.141  1.00 19.69           C
ATOM    131  CZ  TYR A  21     -14.754 -10.152  31.032  1.00 21.54           C
ATOM    132  OH  TYR A  21     -15.020  -9.129  30.141  1.00 21.76           O
ATOM    133  N   THR A  22     -14.951 -11.999  36.537  1.00 21.67           N
ATOM    134  CA  THR A  22     -15.633 -10.967  37.317  1.00 25.05           C
ATOM    135  C   THR A  22     -14.653 -10.202  38.227  1.00 27.04           C
ATOM    136  O   THR A  22     -14.658  -8.970  38.260  1.00 22.60           O
ATOM    137  CB  THR A  22     -16.776 -11.543  38.163  1.00 25.21           C
ATOM    138  OG1 THR A  22     -17.707 -12.236  37.321  1.00 28.58           O
ATOM    139  CG2 THR A  22     -17.503 -10.426  38.899  1.00 30.03           C
ATOM    140  N   ASN A  23     -13.822 -10.937  38.966  1.00 28.05           N
ATOM    141  CA  ASN A  23     -12.815 -10.328  39.841  1.00 26.48           C
ATOM    142  C   ASN A  23     -11.865  -9.426  39.072  1.00 23.16           C
ATOM    143  O   ASN A  23     -11.495  -8.346  39.534  1.00 23.72           O
ATOM    144  CB  ASN A  23     -11.999 -11.400  40.576  1.00 28.35           C
ATOM    145  CG  ASN A  23     -12.835 -12.212  41.545  1.00 37.66           C
ATOM    146  OD1 ASN A  23     -13.937 -11.814  41.921  1.00 33.33           O
ATOM    147  ND2 ASN A  23     -12.309 -13.365  41.956  1.00 39.95           N
ATOM    148  N   PHE A  24     -11.470  -9.888  37.894  1.00 19.45           N
ATOM    149  CA  PHE A  24     -10.593  -9.143  37.018  1.00 17.67           C
ATOM    150  C   PHE A  24     -11.212  -7.804  36.605  1.00 20.62           C
ATOM    151  O   PHE A  24     -10.600  -6.756  36.780  1.00 18.17           O
ATOM    152  CB  PHE A  24     -10.277  -9.984  35.786  1.00 16.51           C
ATOM    153  CG  PHE A  24      -9.596  -9.234  34.691  1.00 16.31           C
ATOM    154  CD1 PHE A  24      -8.380  -8.606  34.914  1.00 16.28           C
ATOM    155  CD2 PHE A  24     -10.159  -9.167  33.429  1.00 23.52           C
ATOM    156  CE1 PHE A  24      -7.737  -7.913  33.899  1.00 21.51           C
ATOM    157  CE2 PHE A  24      -9.526  -8.469  32.408  1.00 26.68           C
ATOM    158  CZ  PHE A  24      -8.310  -7.844  32.645  1.00 22.74           C
ATOM    159  N   ILE A  25     -12.423  -7.841  36.060  1.00 17.72           N
ATOM    160  CA  ILE A  25     -13.050  -6.613  35.572  1.00 18.22           C
ATOM    161  C   ILE A  25     -13.324  -5.638  36.724  1.00 19.20           C
ATOM    162  O   ILE A  25     -13.155  -4.421  36.578  1.00 21.68           O
ATOM    163  CB  ILE A  25     -14.345  -6.914  34.782  1.00 21.38           C
ATOM    164  CG1 ILE A  25     -14.013  -7.663  33.481  1.00 19.70           C
ATOM    165  CG2 ILE A  25     -15.146  -5.630  34.535  1.00 22.62           C
ATOM    166  CD1 ILE A  25     -12.950  -6.994  32.585  1.00 18.55           C
ATOM    167  N   ARG A  26     -13.725  -6.166  37.875  1.00 20.86           N
ATOM    168  CA  ARG A  26     -13.913  -5.321  39.052  1.00 25.49           C
ATOM    169  C   ARG A  26     -12.613  -4.626  39.479  1.00 25.30           C
ATOM    170  O   ARG A  26     -12.617  -3.438  39.834  1.00 25.22           O
ATOM    171  CB  ARG A  26     -14.509  -6.125  40.201  1.00 27.92           C
ATOM    172  CG  ARG A  26     -15.979  -6.439  39.974  1.00 40.15           C
ATOM    173  CD  ARG A  26     -16.579  -7.247  41.104  1.00 48.86           C
ATOM    174  NE  ARG A  26     -17.983  -7.557  40.843  1.00 51.79           N
ATOM    175  CZ  ARG A  26     -18.664  -8.505  41.478  1.00 56.58           C
ATOM    176  NH1 ARG A  26     -18.064  -9.238  42.409  1.00 55.54           N
ATOM    177  NH2 ARG A  26     -19.941  -8.726  41.179  1.00 54.30           N
ATOM    178  N   ALA A  27     -11.509  -5.367  39.435  1.00 22.74           N
ATOM    179  CA  ALA A  27     -10.193  -4.816  39.755  1.00 22.31           C
ATOM    180  C   ALA A  27      -9.782  -3.748  38.750  1.00 21.37           C
ATOM    181  O   ALA A  27      -9.228  -2.715  39.118  1.00 22.03           O
ATOM    182  CB  ALA A  27      -9.144  -5.932  39.798  1.00 23.05           C
ATOM    183  N   VAL A  28     -10.048  -3.996  37.474  1.00 19.05           N
ATOM    184  CA  VAL A  28      -9.740  -3.002  36.454  1.00 18.55           C
ATOM    185  C   VAL A  28     -10.550  -1.725  36.728  1.00 20.68           C
ATOM    186  O   VAL A  28      -9.982  -0.623  36.804  1.00 21.41           O
ATOM    187  CB  VAL A  28     -10.019  -3.523  35.029  1.00 18.24           C
ATOM    188  CG1 VAL A  28      -9.876  -2.393  34.007  1.00 22.39           C
ATOM    189  CG2 VAL A  28      -9.055  -4.680  34.677  1.00 19.79           C
ATOM    190  N   ARG A  29     -11.862  -1.863  36.899  1.00 18.17           N
ATOM    191  CA  ARG A  29     -12.701  -0.688  37.180  1.00 21.52           C
ATOM    192  C   ARG A  29     -12.199   0.048  38.433  1.00 30.63           C
ATOM    193  O   ARG A  29     -12.255   1.279  38.509  1.00 27.82           O
ATOM    194  CB  ARG A  29     -14.200  -1.056  37.285  1.00 25.00           C
ATOM    195  CG  ARG A  29     -14.792  -1.645  35.983  1.00 24.58           C
ATOM    196  CD  ARG A  29     -16.353  -1.660  35.889  1.00 28.14           C
ATOM    197  NE  ARG A  29     -16.990  -2.716  36.648  1.00 44.97           N
ATOM    198  CZ  ARG A  29     -17.811  -3.642  36.151  1.00 37.06           C
ATOM    199  NH1 ARG A  29     -18.124  -3.693  34.853  1.00 25.28           N
ATOM    200  NH2 ARG A  29     -18.322  -4.530  36.976  1.00 40.97           N
ATOM    201  N   GLY A  30     -11.679  -0.709  39.397  1.00 28.02           N
ATOM    202  CA  GLY A  30     -11.168  -0.148  40.638  1.00 28.97           C
ATOM    203  C   GLY A  30      -9.891   0.661  40.473  1.00 27.74           C
ATOM    204  O   GLY A  30      -9.675   1.652  41.179  1.00 32.52           O
ATOM    205  N   ARG A  31      -9.036   0.244  39.547  1.00 24.43           N
ATOM    206  CA  ARG A  31      -7.807   0.988  39.264  1.00 26.64           C
ATOM    207  C   ARG A  31      -8.077   2.171  38.342  1.00 30.23           C
ATOM    208  O   ARG A  31      -7.296   3.122  38.302  1.00 31.56           O
ATOM    209  CB  ARG A  31      -6.754   0.084  38.624  1.00 25.00           C
ATOM    210  CG  ARG A  31      -6.151  -0.944  39.570  1.00 28.91           C
ATOM    211  CD  ARG A  31      -5.432  -0.259  40.714  1.00 35.88           C
ATOM    212  NE  ARG A  31      -4.690  -1.211  41.531  1.00 46.44           N
ATOM    213  CZ  ARG A  31      -3.905  -0.865  42.547  1.00 51.68           C
ATOM    214  NH1 ARG A  31      -3.763   0.415  42.869  1.00 51.12           N
ATOM    215  NH2 ARG A  31      -3.264  -1.797  43.238  1.00 57.07           N
ATOM    216  N   LEU A  32      -9.163   2.096  37.579  1.00 22.88           N
ATOM    217  CA  LEU A  32      -9.531   3.183  36.672  1.00 26.88           C
ATOM    218  C   LEU A  32     -10.085   4.375  37.442  1.00 35.91           C
ATOM    219  O   LEU A  32      -9.802   5.526  37.100  1.00 30.52           O
ATOM    220  CB  LEU A  32     -10.562   2.709  35.639  1.00 23.70           C
ATOM    221  CG  LEU A  32     -10.036   1.870  34.476  1.00 22.61           C
ATOM    222  CD1 LEU A  32     -11.171   1.299  33.657  1.00 23.21           C
ATOM    223  CD2 LEU A  32      -9.102   2.713  33.592  1.00 25.68           C
ATOM    224  N   THR A  33     -10.868   4.093  38.481  1.00 35.09           N
ATOM    225  CA  THR A  33     -11.564   5.136  39.238  1.00 41.99           C
ATOM    226  C   THR A  33     -10.999   5.319  40.646  1.00 43.66           C
ATOM    227  O   THR A  33     -11.731   5.670  41.580  1.00 40.94           O
ATOM    228  CB  THR A  33     -13.063   4.817  39.379  1.00 54.14           C
ATOM    229  OG1 THR A  33     -13.223   3.579  40.082  1.00 59.48           O
ATOM    230  CG2 THR A  33     -13.727   4.713  38.016  1.00 50.10           C
ATOM    231  N   ALA A  36     -16.025   6.626  43.433  1.00 45.11           N
ATOM    232  CA  ALA A  36     -16.642   7.553  44.378  1.00 50.96           C
ATOM    233  C   ALA A  36     -17.143   8.817  43.686  1.00 49.55           C
ATOM    234  O   ALA A  36     -18.175   9.377  44.074  1.00 56.75           O
ATOM    235  CB  ALA A  36     -15.669   7.908  45.497  1.00 54.39           C
ATOM    236  N   ASP A  37     -16.413   9.275  42.671  1.00 39.73           N
ATOM    237  CA  ASP A  37     -16.852  10.446  41.918  1.00 39.03           C
ATOM    238  C   ASP A  37     -17.902  10.031  40.907  1.00 39.71           C
ATOM    239  O   ASP A  37     -17.600   9.364  39.917  1.00 39.24           O
ATOM    240  CB  ASP A  37     -15.701  11.141  41.201  1.00 41.45           C
ATOM    241  CG  ASP A  37     -16.147  12.416  40.508  1.00 52.58           C
ATOM    242  OD1 ASP A  37     -17.092  13.070  41.010  1.00 58.44           O
ATOM    243  OD2 ASP A  37     -15.564  12.764  39.460  1.00 61.56           O
ATOM    244  N   VAL A  38     -19.137  10.443  41.168  1.00 42.30           N
ATOM    245  CA  VAL A  38     -20.290   9.912  40.464  1.00 40.74           C
ATOM    246  C   VAL A  38     -21.197  11.038  39.962  1.00 52.96           C
ATOM    247  O   VAL A  38     -21.467  11.998  40.689  1.00 63.66           O
ATOM    248  CB  VAL A  38     -21.086   8.985  41.404  1.00 50.43           C
ATOM    249  CG1 VAL A  38     -22.558   9.029  41.084  1.00 63.45           C
ATOM    250  CG2 VAL A  38     -20.543   7.560  41.346  1.00 49.66           C
ATOM    251  N   ARG A  39     -21.650  10.926  38.714  1.00 46.00           N
ATOM    252  CA  ARG A  39     -22.682  11.823  38.193  1.00 51.96           C
ATOM    253  C   ARG A  39     -23.972  11.040  37.960  1.00 54.48           C
ATOM    254  O   ARG A  39     -24.010  10.114  37.149  1.00 48.23           O
ATOM    255  CB  ARG A  39     -22.235  12.513  36.900  1.00 50.56           C
ATOM    256  CG  ARG A  39     -20.977  13.369  37.028  1.00 54.81           C
ATOM    257  CD  ARG A  39     -21.037  14.330  38.210  1.00 57.29           C
ATOM    258  NE  ARG A  39     -19.821  15.137  38.299  1.00 64.36           N
ATOM    259  CZ  ARG A  39     -19.291  15.588  39.433  1.00 65.26           C
ATOM    260  NH1 ARG A  39     -19.853  15.310  40.603  1.00 48.51           N
ATOM    261  NH2 ARG A  39     -18.184  16.316  39.397  1.00 73.66           N
ATOM    262  N   HIS A  40     -25.024  11.415  38.683  1.00 54.57           N
ATOM    263  CA  HIS A  40     -26.295  10.699  38.632  1.00 56.48           C
ATOM    264  C   HIS A  40     -26.123   9.192  38.834  1.00 50.77           C
ATOM    265  O   HIS A  40     -26.689   8.395  38.086  1.00 53.07           O
ATOM    266  CB  HIS A  40     -27.040  10.985  37.321  1.00 55.67           C
ATOM    267  CG  HIS A  40     -27.240  12.444  37.043  1.00 56.64           C
ATOM    268  ND1 HIS A  40     -28.317  13.158  37.527  1.00 56.68           N
ATOM    269  CD2 HIS A  40     -26.496  13.325  36.331  1.00 55.95           C
ATOM    270  CE1 HIS A  40     -28.229  14.412  37.124  1.00 58.39           C
ATOM    271  NE2 HIS A  40     -27.134  14.541  36.397  1.00 58.17           N
ATOM    272  N   GLU A  41     -25.332   8.815  39.838  1.00 50.31           N
ATOM    273  CA  GLU A  41     -25.183   7.413  40.256  1.00 44.55           C
ATOM    274  C   GLU A  41     -24.175   6.612  39.435  1.00 43.58           C
ATOM    275  O   GLU A  41     -23.975   5.424  39.684  1.00 46.20           O
ATOM    276  CB  GLU A  41     -26.534   6.690  40.270  1.00 50.30           C
ATOM    277  CG  GLU A  41     -27.454   7.132  41.399  1.00 59.54           C
ATOM    278  CD  GLU A  41     -26.904   6.760  42.762  1.00 71.76           C
ATOM    279  OE1 GLU A  41     -26.403   5.624  42.914  1.00 74.64           O
ATOM    280  OE2 GLU A  41     -26.966   7.605  43.680  1.00 82.91           O
ATOM    281  N   ILE A  42     -23.535   7.254  38.467  1.00 36.77           N
ATOM    282  CA  ILE A  42     -22.569   6.539  37.625  1.00 33.87           C
ATOM    283  C   ILE A  42     -21.177   7.153  37.726  1.00 31.99           C
ATOM    284  O   ILE A  42     -21.009   8.353  37.532  1.00 32.17           O
ATOM    285  CB  ILE A  42     -23.025   6.495  36.157  1.00 38.87           C
ATOM    286  CG1 ILE A  42     -24.461   5.955  36.075  1.00 43.13           C
ATOM    287  CG2 ILE A  42     -22.066   5.651  35.318  1.00 31.78           C
ATOM    288  CD1 ILE A  42     -25.058   6.022  34.697  1.00 46.67           C
ATOM    289  N   PRO A  43     -20.172   6.322  38.030  1.00 30.35           N
ATOM    290  CA  PRO A  43     -18.817   6.850  38.216  1.00 34.07           C
ATOM    291  C   PRO A  43     -18.286   7.531  36.964  1.00 33.04           C
ATOM    292  O   PRO A  43     -18.532   7.072  35.842  1.00 26.33           O
ATOM    293  CB  PRO A  43     -17.990   5.599  38.514  1.00 28.90           C
ATOM    294  CG  PRO A  43     -18.980   4.610  39.052  1.00 32.80           C
ATOM    295  CD  PRO A  43     -20.257   4.882  38.318  1.00 30.74           C
ATOM    296  N   VAL A  44     -17.545   8.612  37.167  1.00 31.30           N
ATOM    297  CA  VAL A  44     -16.910   9.306  36.069  1.00 31.02           C
ATOM    298  C   VAL A  44     -15.408   9.044  36.141  1.00 34.30           C
ATOM    299  O   VAL A  44     -14.825   9.060  37.223  1.00 36.70           O
ATOM    300  CB  VAL A  44     -17.183  10.817  36.142  1.00 34.30           C
ATOM    301  CG1 VAL A  44     -16.927  11.459  34.795  1.00 30.86           C
ATOM    302  CG2 VAL A  44     -18.613  11.069  36.577  1.00 48.08           C
ATOM    303  N   LEU A  45     -14.797   8.777  34.992  1.00 22.00           N
ATOM    304  CA  LEU A  45     -13.350   8.627  34.913  1.00 20.39           C
ATOM    305  C   LEU A  45     -12.682   9.974  35.216  1.00 20.75           C
ATOM    306  O   LEU A  45     -13.309  11.016  35.108  1.00 22.52           O
ATOM    307  CB  LEU A  45     -12.953   8.116  33.528  1.00 18.83           C
ATOM    308  CG  LEU A  45     -13.390   6.677  33.221  1.00 22.03           C
ATOM    309  CD1 LEU A  45     -13.155   6.334  31.754  1.00 22.71           C
ATOM    310  CD2 LEU A  45     -12.630   5.699  34.114  1.00 20.06           C
ATOM    311  N   PRO A  46     -11.397   9.947  35.599  1.00 25.61           N
ATOM    312  CA  PRO A  46     -10.731  11.205  35.955  1.00 28.23           C
ATOM    313  C   PRO A  46     -10.659  12.155  34.773  1.00 21.64           C
ATOM    314  O   PRO A  46     -10.473  11.725  33.634  1.00 24.70           O
ATOM    315  CB  PRO A  46      -9.311  10.763  36.335  1.00 28.17           C
ATOM    316  CG  PRO A  46      -9.403   9.319  36.614  1.00 28.97           C
ATOM    317  CD  PRO A  46     -10.514   8.784  35.754  1.00 24.72           C
ATOM    318  N   ASN A  47     -10.778  13.442  35.063  1.00 21.87           N
ATOM    319  CA  ASN A  47     -10.572  14.494  34.086  1.00 25.08           C
ATOM    320  C   ASN A  47      -9.101  14.512  33.667  1.00 24.09           C
ATOM    321  O   ASN A  47      -8.218  14.580  34.517  1.00 23.98           O
ATOM    322  CB  ASN A  47     -10.950  15.832  34.714  1.00 31.14           C
ATOM    323  CG  ASN A  47     -10.866  16.992  33.737  1.00 27.49           C
ATOM    324  OD1 ASN A  47     -10.541  16.814  32.564  1.00 28.20           O
ATOM    325  ND2 ASN A  47     -11.186  18.187  34.217  1.00 31.12           N
ATOM    326  N   ARG A  48      -8.854  14.446  32.363  1.00 22.95           N
ATOM    327  CA  ARG A  48      -7.507  14.541  31.800  1.00 23.80           C
ATOM    328  C   ARG A  48      -6.808  15.835  32.253  1.00 21.00           C
ATOM    329  O   ARG A  48      -5.592  15.870  32.451  1.00 21.28           O
ATOM    330  CB  ARG A  48      -7.599  14.500  30.272  1.00 31.08           C
ATOM    331  CG  ARG A  48      -6.254  14.434  29.550  1.00 44.97           C
ATOM    332  CD  ARG A  48      -6.450  14.504  28.035  1.00 52.79           C
ATOM    333  NE  ARG A  48      -7.192  15.700  27.635  1.00 57.81           N
ATOM    334  CZ  ARG A  48      -6.645  16.764  27.051  1.00 60.17           C
ATOM    335  NH1 ARG A  48      -5.348  16.780  26.782  1.00 58.69           N
ATOM    336  NH2 ARG A  48      -7.395  17.811  26.727  1.00 61.30           N
ATOM    337  N   VAL A  49      -7.579  16.902  32.410  1.00 23.24           N
ATOM    338  CA  VAL A  49      -7.011  18.165  32.871  1.00 24.23           C
ATOM    339  C   VAL A  49      -6.777  18.095  34.374  1.00 24.81           C
ATOM    340  O   VAL A  49      -7.728  18.041  35.150  1.00 30.32           O
ATOM    341  CB  VAL A  49      -7.943  19.344  32.516  1.00 29.20           C
ATOM    342  CG1 VAL A  49      -7.390  20.667  33.045  1.00 29.17           C
ATOM    343  CG2 VAL A  49      -8.144  19.400  31.007  1.00 31.69           C
ATOM    344  N   GLY A  50      -5.512  18.070  34.787  1.00 22.00           N
ATOM    345  CA  GLY A  50      -5.182  17.952  36.195  1.00 22.73           C
ATOM    346  C   GLY A  50      -4.680  16.564  36.582  1.00 21.64           C
ATOM    347  O   GLY A  50      -4.254  16.341  37.715  1.00 23.34           O
ATOM    348  N   LEU A  51      -4.700  15.639  35.634  1.00 20.16           N
ATOM    349  CA  LEU A  51      -4.258  14.274  35.907  1.00 22.36           C
ATOM    350  C   LEU A  51      -2.751  14.145  35.712  1.00 18.62           C
ATOM    351  O   LEU A  51      -2.258  14.250  34.598  1.00 18.91           O
ATOM    352  CB  LEU A  51      -4.975  13.296  34.985  1.00 21.11           C
ATOM    353  CG  LEU A  51      -4.704  11.812  35.250  1.00 24.31           C
ATOM    354  CD1 LEU A  51      -5.150  11.467  36.660  1.00 24.46           C
ATOM    355  CD2 LEU A  51      -5.421  10.947  34.222  1.00 23.75           C
ATOM    356  N   PRO A  52      -2.017  13.903  36.800  1.00 19.22           N
ATOM    357  CA  PRO A  52      -0.560  13.799  36.667  1.00 24.45           C
ATOM    358  C   PRO A  52      -0.178  12.593  35.818  1.00 21.28           C
ATOM    359  O   PRO A  52      -0.884  11.583  35.789  1.00 19.18           O
ATOM    360  CB  PRO A  52      -0.083  13.626  38.114  1.00 27.44           C
ATOM    361  CG  PRO A  52      -1.246  14.119  38.968  1.00 29.75           C
ATOM    362  CD  PRO A  52      -2.461  13.736  38.190  1.00 21.92           C
ATOM    363  N   ILE A  53       0.943  12.695  35.120  1.00 18.55           N
ATOM    364  CA  ILE A  53       1.343  11.637  34.198  1.00 18.61           C
ATOM    365  C   ILE A  53       1.573  10.307  34.937  1.00 18.99           C
ATOM    366  O   ILE A  53       1.351   9.231  34.379  1.00 19.93           O
ATOM    367  CB  ILE A  53       2.598  12.073  33.395  1.00 18.85           C
ATOM    368  CG1 ILE A  53       2.974  11.011  32.362  1.00 19.50           C
ATOM    369  CG2 ILE A  53       3.758  12.344  34.340  1.00 19.03           C
ATOM    370  CD1 ILE A  53       1.932  10.797  31.284  1.00 22.61           C
ATOM    371  N   ASN A  54       1.974  10.373  36.205  1.00 20.16           N
ATOM    372  CA  ASN A  54       2.182   9.136  36.969  1.00 22.93           C
ATOM    373  C   ASN A  54       0.884   8.435  37.401  1.00 25.56           C
ATOM    374  O   ASN A  54       0.913   7.354  37.995  1.00 24.29           O
ATOM    375  CB  ASN A  54       3.145   9.352  38.152  1.00 27.65           C
ATOM    376  CG  ASN A  54       2.493  10.046  39.333  1.00 40.85           C
ATOM    377  OD1 ASN A  54       1.369  10.529  39.244  1.00 38.22           O
ATOM    378  ND2 ASN A  54       3.211  10.105  40.454  1.00 48.68           N
ATOM    379  N   GLN A  55      -0.251   9.039  37.067  1.00 19.75           N
ATOM    380  CA  GLN A  55      -1.559   8.444  37.330  1.00 20.01           C
ATOM    381  C   GLN A  55      -2.338   8.246  36.033  1.00 18.93           C
ATOM    382  O   GLN A  55      -3.529   7.976  36.059  1.00 20.64           O
ATOM    383  CB  GLN A  55      -2.373   9.343  38.283  1.00 22.34           C
ATOM    384  CG  GLN A  55      -1.740   9.514  39.661  1.00 27.07           C
ATOM    385  CD  GLN A  55      -2.550  10.419  40.583  1.00 36.75           C
ATOM    386  OE1 GLN A  55      -3.779  10.396  40.575  1.00 46.61           O
ATOM    387  NE2 GLN A  55      -1.858  11.222  41.375  1.00 41.95           N
ATOM    388  N   ARG A  56      -1.671   8.395  34.895  1.00 16.98           N
ATOM    389  CA  ARG A  56      -2.389   8.451  33.623  1.00 18.72           C
ATOM    390  C   ARG A  56      -2.789   7.077  33.064  1.00 19.19           C
ATOM    391  O   ARG A  56      -3.754   6.970  32.311  1.00 16.29           O
ATOM    392  CB  ARG A  56      -1.579   9.248  32.581  1.00 17.90           C
ATOM    393  CG  ARG A  56      -2.235   9.334  31.191  1.00 20.71           C
ATOM    394  CD  ARG A  56      -3.550  10.122  31.199  1.00 20.84           C
ATOM    395  NE  ARG A  56      -4.146  10.145  29.867  1.00 23.41           N
ATOM    396  CZ  ARG A  56      -3.767  10.958  28.885  1.00 31.13           C
ATOM    397  NH1 ARG A  56      -2.791  11.835  29.080  1.00 34.00           N
ATOM    398  NH2 ARG A  56      -4.365  10.887  27.703  1.00 31.43           N
ATOM    399  N   PHE A  57      -2.059   6.029  33.436  1.00 16.29           N
ATOM    400  CA  PHE A  57      -2.259   4.727  32.816  1.00 14.81           C
ATOM    401  C   PHE A  57      -2.390   3.629  33.867  1.00 15.80           C
ATOM    402  O   PHE A  57      -1.941   3.786  35.012  1.00 17.22           O
ATOM    403  CB  PHE A  57      -1.083   4.378  31.880  1.00 14.04           C
ATOM    404  CG  PHE A  57      -0.876   5.370  30.760  1.00 15.47           C
ATOM    405  CD1 PHE A  57      -1.778   5.443  29.703  1.00 17.05           C
ATOM    406  CD2 PHE A  57       0.226   6.210  30.759  1.00 15.24           C
ATOM    407  CE1 PHE A  57      -1.599   6.350  28.664  1.00 17.06           C
ATOM    408  CE2 PHE A  57       0.422   7.121  29.723  1.00 18.56           C
ATOM    409  CZ  PHE A  57      -0.486   7.191  28.674  1.00 16.20           C
ATOM    410  N   ILE A  58      -3.017   2.532  33.467  1.00 17.01           N
ATOM    411  CA  ILE A  58      -2.962   1.291  34.237  1.00 18.55           C
ATOM    412  C   ILE A  58      -2.548   0.180  33.284  1.00 17.29           C
ATOM    413  O   ILE A  58      -2.690   0.307  32.060  1.00 16.37           O
ATOM    414  CB  ILE A  58      -4.309   0.942  34.931  1.00 17.00           C
ATOM    415  CG1 ILE A  58      -5.401   0.705  33.893  1.00 20.45           C
ATOM    416  CG2 ILE A  58      -4.703   2.017  35.953  1.00 20.46           C
ATOM    417  CD1 ILE A  58      -6.674   0.046  34.470  1.00 20.64           C
ATOM    418  N   LEU A  59      -2.027  -0.912  33.836  1.00 16.93           N
ATOM    419  CA  LEU A  59      -1.494  -1.989  33.013  1.00 13.75           C
ATOM    420  C   LEU A  59      -2.291  -3.258  33.270  1.00 13.61           C
ATOM    421  O   LEU A  59      -2.606  -3.565  34.409  1.00 18.33           O
ATOM    422  CB  LEU A  59      -0.020  -2.245  33.366  1.00 14.58           C
ATOM    423  CG  LEU A  59       0.906  -1.039  33.208  1.00 17.76           C
ATOM    424  CD1 LEU A  59       2.335  -1.418  33.581  1.00 20.46           C
ATOM    425  CD2 LEU A  59       0.837  -0.492  31.775  1.00 18.30           C
ATOM    426  N   VAL A  60      -2.644  -3.952  32.201  1.00 13.15           N
ATOM    427  CA  VAL A  60      -3.353  -5.224  32.305  1.00 14.86           C
ATOM    428  C   VAL A  60      -2.479  -6.323  31.735  1.00 12.81           C
ATOM    429  O   VAL A  60      -2.232  -6.367  30.527  1.00 16.07           O
ATOM    430  CB  VAL A  60      -4.689  -5.175  31.549  1.00 17.42           C
ATOM    431  CG1 VAL A  60      -5.285  -6.574  31.412  1.00 21.74           C
ATOM    432  CG2 VAL A  60      -5.652  -4.256  32.287  1.00 20.96           C
ATOM    433  N   GLU A  61      -2.028  -7.223  32.600  1.00 14.36           N
ATOM    434  CA  GLU A  61      -1.152  -8.292  32.132  1.00 14.65           C
ATOM    435  C   GLU A  61      -1.969  -9.549  31.898  1.00 15.55           C
ATOM    436  O   GLU A  61      -2.578 -10.074  32.820  1.00 19.92           O
ATOM    437  CB  GLU A  61      -0.031  -8.566  33.135  1.00 19.59           C
ATOM    438  CG  GLU A  61       0.920  -9.674  32.673  1.00 21.11           C
ATOM    439  CD  GLU A  61       2.208  -9.730  33.485  1.00 49.15           C
ATOM    440  OE1 GLU A  61       3.181 -10.357  33.012  1.00 60.52           O
ATOM    441  OE2 GLU A  61       2.252  -9.147  34.590  1.00 57.43           O
ATOM    442  N   LEU A  62      -1.977 -10.011  30.652  1.00 14.67           N
ATOM    443  CA  LEU A  62      -2.790 -11.146  30.247  1.00 17.71           C
ATOM    444  C   LEU A  62      -1.882 -12.328  29.981  1.00 15.87           C
ATOM    445  O   LEU A  62      -0.873 -12.180  29.289  1.00 18.68           O
ATOM    446  CB  LEU A  62      -3.515 -10.817  28.947  1.00 15.23           C
ATOM    447  CG  LEU A  62      -4.406  -9.576  28.945  1.00 17.93           C
ATOM    448  CD1 LEU A  62      -4.915  -9.356  27.530  1.00 19.92           C
ATOM    449  CD2 LEU A  62      -5.557  -9.785  29.922  1.00 19.48           C
ATOM    450  N   SER A  63      -2.251 -13.493  30.506  1.00 17.31           N
ATOM    451  CA  SER A  63      -1.518 -14.728  30.244  1.00 18.75           C
ATOM    452  C   SER A  63      -2.483 -15.798  29.718  1.00 24.14           C
ATOM    453  O   SER A  63      -3.684 -15.717  29.948  1.00 19.28           O
ATOM    454  CB  SER A  63      -0.885 -15.250  31.538  1.00 26.30           C
ATOM    455  OG  SER A  63      -0.108 -14.252  32.167  1.00 33.97           O
ATOM    456  N   ASN A  64      -1.957 -16.814  29.041  1.00 20.19           N
ATOM    457  CA  ASN A  64      -2.799 -17.896  28.519  1.00 21.08           C
ATOM    458  C   ASN A  64      -2.238 -19.294  28.819  1.00 23.83           C
ATOM    459  O   ASN A  64      -1.288 -19.412  29.586  1.00 25.28           O
ATOM    460  CB  ASN A  64      -3.075 -17.711  27.021  1.00 19.80           C
ATOM    461  CG  ASN A  64      -1.822 -17.828  26.168  1.00 20.89           C
ATOM    462  OD1 ASN A  64      -0.774 -18.259  26.639  1.00 21.05           O
ATOM    463  ND2 ASN A  64      -1.940 -17.474  24.894  1.00 20.00           N
ATOM    464  N   HIS A  65      -2.843 -20.337  28.244  1.00 24.89           N
ATOM    465  CA  HIS A  65      -2.429 -21.710  28.533  1.00 27.89           C
ATOM    466  C   HIS A  65      -1.004 -21.980  28.092  1.00 31.40           C
ATOM    467  O   HIS A  65      -0.327 -22.864  28.632  1.00 31.43           O
ATOM    468  CB  HIS A  65      -3.341 -22.727  27.841  1.00 28.91           C
ATOM    469  CG  HIS A  65      -4.588 -23.030  28.602  1.00 30.11           C
ATOM    470  ND1 HIS A  65      -5.759 -22.327  28.420  1.00 31.23           N
ATOM    471  CD2 HIS A  65      -4.852 -23.969  29.543  1.00 33.14           C
ATOM    472  CE1 HIS A  65      -6.692 -22.822  29.216  1.00 30.48           C
ATOM    473  NE2 HIS A  65      -6.159 -23.799  29.924  1.00 33.24           N
ATOM    474  N   ALA A  66      -0.574 -21.254  27.072  1.00 26.42           N
ATOM    475  CA  ALA A  66       0.761 -21.435  26.509  1.00 27.46           C
ATOM    476  C   ALA A  66       1.775 -20.677  27.363  1.00 27.31           C
ATOM    477  O   ALA A  66       2.973 -20.662  27.068  1.00 29.20           O
ATOM    478  CB  ALA A  66       0.802 -20.941  25.067  1.00 27.54           C
ATOM    479  N   GLU A  67       1.275 -20.044  28.417  1.00 26.78           N
ATOM    480  CA  GLU A  67       2.115 -19.317  29.352  1.00 27.26           C
ATOM    481  C   GLU A  67       2.862 -18.171  28.670  1.00 35.89           C
ATOM    482  O   GLU A  67       3.956 -17.786  29.076  1.00 40.85           O
ATOM    483  CB  GLU A  67       3.035 -20.303  30.088  1.00 32.56           C
ATOM    484  CG  GLU A  67       2.207 -21.353  30.816  1.00 41.94           C
ATOM    485  CD  GLU A  67       3.011 -22.247  31.736  1.00 59.52           C
ATOM    486  OE1 GLU A  67       4.038 -21.783  32.276  1.00 70.86           O
ATOM    487  OE2 GLU A  67       2.601 -23.415  31.923  1.00 58.92           O
ATOM    488  N   LEU A  68       2.249 -17.628  27.624  1.00 22.59           N
ATOM    489  CA  LEU A  68       2.716 -16.387  27.034  1.00 20.56           C
ATOM    490  C   LEU A  68       2.000 -15.238  27.739  1.00 28.84           C
ATOM    491  O   LEU A  68       0.860 -15.389  28.180  1.00 23.44           O
ATOM    492  CB  LEU A  68       2.404 -16.351  25.541  1.00 21.51           C
ATOM    493  CG  LEU A  68       3.104 -17.413  24.704  1.00 25.93           C
ATOM    494  CD1 LEU A  68       2.552 -17.413  23.284  1.00 26.64           C
ATOM    495  CD2 LEU A  68       4.613 -17.175  24.715  1.00 22.12           C
ATOM    496  N   SER A  69       2.664 -14.097  27.870  1.00 18.06           N
ATOM    497  CA  SER A  69       2.028 -12.934  28.494  1.00 20.35           C
ATOM    498  C   SER A  69       2.253 -11.682  27.668  1.00 20.66           C
ATOM    499  O   SER A  69       3.305 -11.509  27.056  1.00 20.16           O
ATOM    500  CB  SER A  69       2.577 -12.698  29.905  1.00 29.24           C
ATOM    501  OG  SER A  69       2.295 -13.795  30.762  1.00 34.81           O
ATOM    502  N   VAL A  70       1.253 -10.817  27.640  1.00 13.84           N
ATOM    503  CA  VAL A  70       1.407  -9.488  27.061  1.00 14.49           C
ATOM    504  C   VAL A  70       0.828  -8.524  28.073  1.00 16.27           C
ATOM    505  O   VAL A  70       0.006  -8.912  28.901  1.00 15.77           O
ATOM    506  CB  VAL A  70       0.689  -9.350  25.698  1.00 16.04           C
ATOM    507  CG1 VAL A  70       1.282 -10.355  24.672  1.00 15.74           C
ATOM    508  CG2 VAL A  70      -0.819  -9.573  25.852  1.00 21.09           C
ATOM    509  N   THR A  71       1.265  -7.271  28.035  1.00 14.45           N
ATOM    510  CA  THR A  71       0.738  -6.293  28.984  1.00 12.44           C
ATOM    511  C   THR A  71       0.135  -5.145  28.202  1.00 17.62           C
ATOM    512  O   THR A  71       0.833  -4.481  27.433  1.00 16.56           O
ATOM    513  CB  THR A  71       1.851  -5.778  29.924  1.00 15.69           C
ATOM    514  OG1 THR A  71       2.343  -6.868  30.714  1.00 19.17           O
ATOM    515  CG2 THR A  71       1.324  -4.681  30.837  1.00 17.33           C
ATOM    516  N   LEU A  72      -1.168  -4.935  28.375  1.00 12.40           N
ATOM    517  CA  LEU A  72      -1.854  -3.837  27.695  1.00 12.39           C
ATOM    518  C   LEU A  72      -1.779  -2.595  28.571  1.00 16.47           C
ATOM    519  O   LEU A  72      -1.816  -2.693  29.787  1.00 16.98           O
ATOM    520  CB  LEU A  72      -3.331  -4.167  27.493  1.00 15.10           C
ATOM    521  CG  LEU A  72      -3.740  -5.418  26.718  1.00 17.09           C
ATOM    522  CD1 LEU A  72      -5.259  -5.483  26.632  1.00 21.08           C
ATOM    523  CD2 LEU A  72      -3.109  -5.433  25.339  1.00 21.24           C
ATOM    524  N   ALA A  73      -1.669  -1.428  27.946  1.00 13.87           N
ATOM    525  CA  ALA A  73      -1.695  -0.165  28.685  1.00 12.35           C
ATOM    526  C   ALA A  73      -3.013   0.518  28.372  1.00 13.06           C
ATOM    527  O   ALA A  73      -3.335   0.726  27.207  1.00 18.90           O
ATOM    528  CB  ALA A  73      -0.533   0.730  28.263  1.00 14.56           C
ATOM    529  N   LEU A  74      -3.787   0.829  29.412  1.00 15.01           N
ATOM    530  CA  LEU A  74      -5.052   1.553  29.255  1.00 14.80           C
ATOM    531  C   LEU A  74      -4.940   2.984  29.787  1.00 14.76           C
ATOM    532  O   LEU A  74      -4.384   3.229  30.850  1.00 15.73           O
ATOM    533  CB  LEU A  74      -6.177   0.850  30.012  1.00 16.86           C
ATOM    534  CG  LEU A  74      -6.791  -0.422  29.415  1.00 19.37           C
ATOM    535  CD1 LEU A  74      -5.757  -1.463  29.074  1.00 19.63           C
ATOM    536  CD2 LEU A  74      -7.819  -0.979  30.403  1.00 21.40           C
ATOM    537  N   ASP A  75      -5.516   3.922  29.055  1.00 17.29           N
ATOM    538  CA  ASP A  75      -5.587   5.301  29.495  1.00 17.30           C
ATOM    539  C   ASP A  75      -6.741   5.430  30.502  1.00 18.71           C
ATOM    540  O   ASP A  75      -7.874   5.068  30.191  1.00 19.98           O
ATOM    541  CB  ASP A  75      -5.845   6.147  28.252  1.00 18.98           C
ATOM    542  CG  ASP A  75      -5.856   7.613  28.530  1.00 23.72           C
ATOM    543  OD1 ASP A  75      -6.181   8.008  29.665  1.00 20.04           O
ATOM    544  OD2 ASP A  75      -5.541   8.373  27.589  1.00 27.65           O
ATOM    545  N   VAL A  76      -6.472   5.928  31.706  1.00 16.77           N
ATOM    546  CA  VAL A  76      -7.521   5.965  32.718  1.00 18.50           C
ATOM    547  C   VAL A  76      -8.611   6.989  32.390  1.00 20.31           C
ATOM    548  O   VAL A  76      -9.691   6.935  32.958  1.00 21.96           O
ATOM    549  CB  VAL A  76      -6.991   6.220  34.153  1.00 22.61           C
ATOM    550  CG1 VAL A  76      -5.812   5.289  34.478  1.00 22.23           C
ATOM    551  CG2 VAL A  76      -6.629   7.669  34.347  1.00 21.90           C
ATOM    552  N   THR A  77      -8.328   7.930  31.492  1.00 20.38           N
ATOM    553  CA  THR A  77      -9.338   8.949  31.185  1.00 22.62           C
ATOM    554  C   THR A  77     -10.448   8.405  30.292  1.00 23.01           C
ATOM    555  O   THR A  77     -11.535   8.980  30.245  1.00 25.38           O
ATOM    556  CB  THR A  77      -8.736  10.194  30.506  1.00 23.19           C
ATOM    557  OG1 THR A  77      -8.200   9.815  29.234  1.00 22.47           O
ATOM    558  CG2 THR A  77      -7.649  10.792  31.377  1.00 23.20           C
ATOM    559  N   ASN A  78     -10.186   7.300  29.593  1.00 21.83           N
ATOM    560  CA  ASN A  78     -11.219   6.718  28.732  1.00 24.79           C
ATOM    561  C   ASN A  78     -11.299   5.193  28.745  1.00 22.22           C
ATOM    562  O   ASN A  78     -12.095   4.618  28.010  1.00 22.41           O
ATOM    563  CB  ASN A  78     -11.091   7.230  27.294  1.00 29.09           C
ATOM    564  CG  ASN A  78      -9.767   6.850  26.656  1.00 31.91           C
ATOM    565  OD1 ASN A  78      -9.031   6.012  27.177  1.00 25.03           O
ATOM    566  ND2 ASN A  78      -9.467   7.456  25.517  1.00 39.43           N
ATOM    567  N   ALA A  79     -10.476   4.563  29.579  1.00 18.65           N
ATOM    568  CA  ALA A  79     -10.454   3.099  29.742  1.00 18.42           C
ATOM    569  C   ALA A  79      -9.956   2.339  28.520  1.00 25.97           C
ATOM    570  O   ALA A  79     -10.018   1.111  28.478  1.00 28.25           O
ATOM    571  CB  ALA A  79     -11.838   2.581  30.160  1.00 22.24           C
ATOM    572  N   TYR A  80      -9.444   3.055  27.531  1.00 20.56           N
ATOM    573  CA  TYR A  80      -9.121   2.424  26.260  1.00 22.04           C
ATOM    574  C   TYR A  80      -7.642   2.054  26.152  1.00 16.33           C
ATOM    575  O   TYR A  80      -6.778   2.677  26.777  1.00 19.72           O
ATOM    576  CB  TYR A  80      -9.507   3.355  25.122  1.00 26.35           C
ATOM    577  CG  TYR A  80      -9.904   2.683  23.827  1.00 27.12           C
ATOM    578  CD1 TYR A  80     -11.210   2.248  23.617  1.00 28.95           C
ATOM    579  CD2 TYR A  80      -8.984   2.524  22.796  1.00 25.60           C
ATOM    580  CE1 TYR A  80     -11.591   1.663  22.420  1.00 25.16           C
ATOM    581  CE2 TYR A  80      -9.354   1.931  21.593  1.00 24.54           C
ATOM    582  CZ  TYR A  80     -10.650   1.508  21.412  1.00 24.43           C
ATOM    583  OH  TYR A  80     -11.029   0.934  20.216  1.00 28.57           O
ATOM    584  N   VAL A  81      -7.366   1.040  25.338  1.00 15.01           N
ATOM    585  CA  VAL A  81      -6.018   0.542  25.151  1.00 13.91           C
ATOM    586  C   VAL A  81      -5.238   1.498  24.249  1.00 17.77           C
ATOM    587  O   VAL A  81      -5.729   1.889  23.178  1.00 16.87           O
ATOM    588  CB  VAL A  81      -6.046  -0.825  24.475  1.00 14.25           C
ATOM    589  CG1 VAL A  81      -4.639  -1.332  24.213  1.00 12.74           C
ATOM    590  CG2 VAL A  81      -6.827  -1.833  25.342  1.00 17.85           C
ATOM    591  N   VAL A  82      -4.039   1.867  24.683  1.00 14.00           N
ATOM    592  CA  VAL A  82      -3.168   2.748  23.893  1.00 16.51           C
ATOM    593  C   VAL A  82      -1.968   2.026  23.293  1.00 17.28           C
ATOM    594  O   VAL A  82      -1.305   2.544  22.388  1.00 17.02           O
ATOM    595  CB  VAL A  82      -2.668   3.972  24.703  1.00 15.60           C
ATOM    596  CG1 VAL A  82      -3.864   4.740  25.274  1.00 19.23           C
ATOM    597  CG2 VAL A  82      -1.726   3.526  25.817  1.00 17.00           C
ATOM    598  N   GLY A  83      -1.675   0.834  23.794  1.00 13.99           N
ATOM    599  CA  GLY A  83      -0.507   0.116  23.319  1.00 15.00           C
ATOM    600  C   GLY A  83      -0.282  -1.106  24.185  1.00 16.23           C
ATOM    601  O   GLY A  83      -1.077  -1.390  25.093  1.00 13.94           O
ATOM    602  N   TYR A  84       0.802  -1.823  23.918  1.00 13.35           N
ATOM    603  CA  TYR A  84       1.102  -3.009  24.707  1.00 15.06           C
ATOM    604  C   TYR A  84       2.573  -3.377  24.656  1.00 16.03           C
ATOM    605  O   TYR A  84       3.316  -2.918  23.782  1.00 14.29           O
ATOM    606  CB  TYR A  84       0.243  -4.200  24.250  1.00 13.08           C
ATOM    607  CG  TYR A  84       0.746  -4.956  23.032  1.00 12.64           C
ATOM    608  CD1 TYR A  84       0.543  -4.465  21.749  1.00 14.65           C
ATOM    609  CD2 TYR A  84       1.371  -6.203  23.161  1.00 16.00           C
ATOM    610  CE1 TYR A  84       0.965  -5.176  20.625  1.00 13.60           C
ATOM    611  CE2 TYR A  84       1.807  -6.919  22.037  1.00 18.70           C
ATOM    612  CZ  TYR A  84       1.582  -6.402  20.772  1.00 16.07           C
ATOM    613  OH  TYR A  84       1.997  -7.092  19.645  1.00 14.49           O
ATOM    614  N   ARG A  85       2.979  -4.212  25.608  1.00 14.00           N
ATOM    615  CA  ARG A  85       4.336  -4.731  25.678  1.00 13.02           C
ATOM    616  C   ARG A  85       4.302  -6.241  25.540  1.00 15.68           C
ATOM    617  O   ARG A  85       3.441  -6.899  26.114  1.00 14.58           O
ATOM    618  CB  ARG A  85       4.967  -4.383  27.026  1.00 12.71           C
ATOM    619  CG  ARG A  85       6.396  -4.895  27.180  1.00 16.53           C
ATOM    620  CD  ARG A  85       6.991  -4.586  28.544  1.00 21.84           C
ATOM    621  NE  ARG A  85       8.335  -5.151  28.632  1.00 32.11           N
ATOM    622  CZ  ARG A  85       9.285  -4.731  29.463  1.00 47.10           C
ATOM    623  NH1 ARG A  85       9.054  -3.723  30.295  1.00 53.09           N
ATOM    624  NH2 ARG A  85      10.476  -5.318  29.452  1.00 49.66           N
ATOM    625  N   ALA A  86       5.224  -6.779  24.751  1.00 14.30           N
ATOM    626  CA  ALA A  86       5.481  -8.217  24.722  1.00 18.56           C
ATOM    627  C   ALA A  86       6.988  -8.427  24.746  1.00 19.42           C
ATOM    628  O   ALA A  86       7.709  -7.969  23.849  1.00 21.05           O
ATOM    629  CB  ALA A  86       4.863  -8.863  23.476  1.00 16.92           C
ATOM    630  N   GLY A  87       7.477  -9.108  25.778  1.00 22.93           N
ATOM    631  CA  GLY A  87       8.905  -9.342  25.902  1.00 26.73           C
ATOM    632  C   GLY A  87       9.685  -8.044  25.899  1.00 23.02           C
ATOM    633  O   GLY A  87       9.389  -7.141  26.676  1.00 29.68           O
ATOM    634  N   ASN A  88      10.660  -7.939  24.999  1.00 20.99           N
ATOM    635  CA  ASN A  88      11.532  -6.760  24.940  1.00 21.04           C
ATOM    636  C   ASN A  88      11.055  -5.628  24.025  1.00 23.11           C
ATOM    637  O   ASN A  88      11.846  -4.747  23.672  1.00 22.54           O
ATOM    638  CB  ASN A  88      12.956  -7.176  24.520  1.00 27.37           C
ATOM    639  CG  ASN A  88      13.032  -7.642  23.065  1.00 34.19           C
ATOM    640  OD1 ASN A  88      12.028  -7.645  22.338  1.00 31.31           O
ATOM    641  ND2 ASN A  88      14.230  -8.028  22.632  1.00 43.26           N
ATOM    642  N   SER A  89       9.779  -5.655  23.653  1.00 22.10           N
ATOM    643  CA  SER A  89       9.227  -4.713  22.680  1.00 19.82           C
ATOM    644  C   SER A  89       7.914  -4.112  23.128  1.00 16.79           C
ATOM    645  O   SER A  89       7.105  -4.774  23.785  1.00 18.17           O
ATOM    646  CB  SER A  89       9.011  -5.414  21.337  1.00 19.77           C
ATOM    647  OG  SER A  89      10.234  -5.951  20.866  1.00 22.48           O
ATOM    648  N   ALA A  90       7.685  -2.852  22.752  1.00 15.58           N
ATOM    649  CA  ALA A  90       6.400  -2.213  22.998  1.00 14.35           C
ATOM    650  C   ALA A  90       5.858  -1.583  21.710  1.00 15.40           C
ATOM    651  O   ALA A  90       6.638  -1.126  20.870  1.00 15.68           O
ATOM    652  CB  ALA A  90       6.523  -1.154  24.103  1.00 16.40           C
ATOM    653  N   TYR A  91       4.528  -1.566  21.592  1.00 15.06           N
ATOM    654  CA  TYR A  91       3.804  -1.140  20.386  1.00 14.21           C
ATOM    655  C   TYR A  91       2.681  -0.199  20.787  1.00 14.19           C
ATOM    656  O   TYR A  91       1.917  -0.509  21.705  1.00 14.80           O
ATOM    657  CB  TYR A  91       3.204  -2.357  19.657  1.00 12.70           C
ATOM    658  CG  TYR A  91       4.265  -3.370  19.319  1.00 14.79           C
ATOM    659  CD1 TYR A  91       4.905  -3.344  18.088  1.00 16.11           C
ATOM    660  CD2 TYR A  91       4.688  -4.290  20.260  1.00 15.92           C
ATOM    661  CE1 TYR A  91       5.935  -4.230  17.788  1.00 17.42           C
ATOM    662  CE2 TYR A  91       5.702  -5.185  19.968  1.00 14.24           C
ATOM    663  CZ  TYR A  91       6.319  -5.154  18.734  1.00 17.38           C
ATOM    664  OH  TYR A  91       7.350  -6.028  18.457  1.00 18.44           O
ATOM    665  N   PHE A  92       2.563   0.930  20.088  1.00 15.20           N
ATOM    666  CA  PHE A  92       1.540   1.922  20.415  1.00 12.86           C
ATOM    667  C   PHE A  92       0.717   2.330  19.200  1.00 12.96           C
ATOM    668  O   PHE A  92       1.252   2.526  18.096  1.00 12.68           O
ATOM    669  CB  PHE A  92       2.192   3.183  21.016  1.00 16.08           C
ATOM    670  CG  PHE A  92       3.012   2.908  22.243  1.00 13.11           C
ATOM    671  CD1 PHE A  92       2.426   2.886  23.501  1.00 15.11           C
ATOM    672  CD2 PHE A  92       4.365   2.644  22.134  1.00 15.43           C
ATOM    673  CE1 PHE A  92       3.197   2.627  24.632  1.00 18.02           C
ATOM    674  CE2 PHE A  92       5.141   2.361  23.259  1.00 20.14           C
ATOM    675  CZ  PHE A  92       4.557   2.357  24.504  1.00 16.40           C
ATOM    676  N   PHE A  93      -0.593   2.477  19.405  1.00 13.60           N
ATOM    677  CA  PHE A  93      -1.432   3.039  18.361  1.00 15.81           C
ATOM    678  C   PHE A  93      -0.940   4.451  18.050  1.00 18.19           C
ATOM    679  O   PHE A  93      -0.410   5.159  18.920  1.00 17.09           O
ATOM    680  CB  PHE A  93      -2.897   3.100  18.798  1.00 17.24           C
ATOM    681  CG  PHE A  93      -3.540   1.745  18.980  1.00 17.01           C
ATOM    682  CD1 PHE A  93      -3.491   0.801  17.968  1.00 15.42           C
ATOM    683  CD2 PHE A  93      -4.190   1.428  20.163  1.00 19.66           C
ATOM    684  CE1 PHE A  93      -4.077  -0.446  18.130  1.00 18.30           C
ATOM    685  CE2 PHE A  93      -4.795   0.183  20.336  1.00 22.51           C
ATOM    686  CZ  PHE A  93      -4.739  -0.754  19.319  1.00 19.76           C
ATOM    687  N   HIS A  94      -1.115   4.859  16.804  1.00 15.64           N
ATOM    688  CA  HIS A  94      -0.699   6.195  16.395  1.00 17.43           C
ATOM    689  C   HIS A  94      -1.442   7.243  17.218  1.00 22.44           C
ATOM    690  O   HIS A  94      -2.665   7.260  17.233  1.00 20.29           O
ATOM    691  CB  HIS A  94      -1.006   6.395  14.925  1.00 20.40           C
ATOM    692  CG  HIS A  94      -0.392   7.627  14.354  1.00 29.73           C
ATOM    693  ND1 HIS A  94      -1.000   8.861  14.427  1.00 38.95           N
ATOM    694  CD2 HIS A  94       0.793   7.824  13.729  1.00 37.03           C
ATOM    695  CE1 HIS A  94      -0.226   9.763  13.852  1.00 38.47           C
ATOM    696  NE2 HIS A  94       0.870   9.161  13.427  1.00 33.63           N
ATOM    697  N   PRO A  95      -0.703   8.119  17.914  1.00 20.51           N
ATOM    698  CA  PRO A  95      -1.349   9.119  18.780  1.00 23.65           C
ATOM    699  C   PRO A  95      -2.107  10.185  17.994  1.00 26.42           C
ATOM    700  O   PRO A  95      -1.684  10.576  16.903  1.00 28.81           O
ATOM    701  CB  PRO A  95      -0.167   9.768  19.517  1.00 30.55           C
ATOM    702  CG  PRO A  95       0.944   8.790  19.405  1.00 34.35           C
ATOM    703  CD  PRO A  95       0.757   8.096  18.087  1.00 25.46           C
ATOM    704  N   ASP A  96      -3.208  10.666  18.565  1.00 31.39           N
ATOM    705  CA  ASP A  96      -4.046  11.671  17.909  1.00 34.95           C
ATOM    706  C   ASP A  96      -3.448  13.076  17.963  1.00 37.68           C
ATOM    707  O   ASP A  96      -3.754  13.922  17.126  1.00 35.03           O
ATOM    708  CB  ASP A  96      -5.444  11.687  18.537  1.00 51.07           C
ATOM    709  CG  ASP A  96      -6.201  10.389  18.319  1.00 60.51           C
ATOM    710  OD1 ASP A  96      -6.083   9.802  17.222  1.00 63.11           O
ATOM    711  OD2 ASP A  96      -6.915   9.955  19.249  1.00 66.49           O
ATOM    712  N   ASN A  97      -2.600  13.329  18.954  1.00 31.46           N
ATOM    713  CA  ASN A  97      -2.030  14.658  19.132  1.00 33.87           C
ATOM    714  C   ASN A  97      -0.673  14.603  19.816  1.00 31.31           C
ATOM    715  O   ASN A  97      -0.251  13.547  20.284  1.00 30.09           O
ATOM    716  CB  ASN A  97      -2.984  15.535  19.941  1.00 37.25           C
ATOM    717  CG  ASN A  97      -3.395  14.891  21.246  1.00 44.62           C
ATOM    718  OD1 ASN A  97      -2.575  14.705  22.144  1.00 44.29           O
ATOM    719  ND2 ASN A  97      -4.672  14.541  21.358  1.00 49.73           N
ATOM    720  N   GLN A  98       0.004  15.745  19.874  1.00 31.91           N
ATOM    721  CA  GLN A  98       1.346  15.799  20.446  1.00 35.03           C
ATOM    722  C   GLN A  98       1.380  15.466  21.935  1.00 29.24           C
ATOM    723  O   GLN A  98       2.309  14.817  22.403  1.00 29.72           O
ATOM    724  CB  GLN A  98       1.993  17.164  20.189  1.00 41.22           C
ATOM    725  CG  GLN A  98       2.409  17.368  18.737  1.00 56.07           C
ATOM    726  CD  GLN A  98       3.230  16.203  18.189  1.00 64.84           C
ATOM    727  OE1 GLN A  98       3.856  15.454  18.944  1.00 65.39           O
ATOM    728  NE2 GLN A  98       3.226  16.045  16.867  1.00 68.01           N
ATOM    729  N   GLU A  99       0.372  15.915  22.675  1.00 33.22           N
ATOM    730  CA  GLU A  99       0.303  15.640  24.105  1.00 33.95           C
ATOM    731  C   GLU A  99       0.193  14.155  24.390  1.00 27.63           C
ATOM    732  O   GLU A  99       0.832  13.646  25.313  1.00 29.25           O
ATOM    733  CB  GLU A  99      -0.868  16.373  24.741  1.00 31.31           C
ATOM    734  CG  GLU A  99      -0.731  17.887  24.610  1.00 39.81           C
ATOM    735  CD  GLU A  99      -1.836  18.645  25.305  1.00 53.86           C
ATOM    736  OE1 GLU A  99      -2.884  18.032  25.604  1.00 55.01           O
ATOM    737  OE2 GLU A  99      -1.647  19.859  25.548  1.00 60.93           O
ATOM    738  N   ASP A 100      -0.639  13.460  23.616  1.00 25.39           N
ATOM    739  CA  ASP A 100      -0.773  12.014  23.769  1.00 25.00           C
ATOM    740  C   ASP A 100       0.519  11.303  23.378  1.00 23.87           C
ATOM    741  O   ASP A 100       0.915  10.342  24.024  1.00 20.83           O
ATOM    742  CB  ASP A 100      -1.929  11.457  22.932  1.00 30.03           C
ATOM    743  CG  ASP A 100      -3.299  11.813  23.502  1.00 44.83           C
ATOM    744  OD1 ASP A 100      -3.369  12.282  24.660  1.00 41.06           O
ATOM    745  OD2 ASP A 100      -4.309  11.611  22.789  1.00 41.67           O
ATOM    746  N   ALA A 101       1.174  11.768  22.320  1.00 24.16           N
ATOM    747  CA  ALA A 101       2.430  11.146  21.902  1.00 21.89           C
ATOM    748  C   ALA A 101       3.473  11.285  23.010  1.00 19.73           C
ATOM    749  O   ALA A 101       4.249  10.371  23.259  1.00 23.93           O
ATOM    750  CB  ALA A 101       2.942  11.762  20.597  1.00 24.69           C
ATOM    751  N   GLU A 102       3.497  12.436  23.676  1.00 22.01           N
ATOM    752  CA  GLU A 102       4.453  12.619  24.766  1.00 21.54           C
ATOM    753  C   GLU A 102       4.102  11.690  25.925  1.00 21.82           C
ATOM    754  O   GLU A 102       4.978  11.088  26.538  1.00 18.77           O
ATOM    755  CB  GLU A 102       4.462  14.075  25.244  1.00 22.79           C
ATOM    756  CG  GLU A 102       5.709  14.475  26.026  1.00 24.04           C
ATOM    757  CD  GLU A 102       5.726  13.966  27.460  1.00 24.26           C
ATOM    758  OE1 GLU A 102       4.652  13.820  28.065  1.00 22.67           O
ATOM    759  OE2 GLU A 102       6.831  13.727  27.992  1.00 23.92           O
ATOM    760  N   ALA A 103       2.812  11.593  26.236  1.00 18.51           N
ATOM    761  CA  ALA A 103       2.366  10.781  27.362  1.00 17.74           C
ATOM    762  C   ALA A 103       2.821   9.327  27.249  1.00 17.30           C
ATOM    763  O   ALA A 103       3.244   8.721  28.235  1.00 17.78           O
ATOM    764  CB  ALA A 103       0.826  10.820  27.491  1.00 18.39           C
ATOM    765  N   ILE A 104       2.707   8.751  26.059  1.00 14.98           N
ATOM    766  CA  ILE A 104       3.004   7.327  25.929  1.00 16.62           C
ATOM    767  C   ILE A 104       4.504   7.058  26.036  1.00 23.69           C
ATOM    768  O   ILE A 104       4.910   5.915  26.231  1.00 18.30           O
ATOM    769  CB  ILE A 104       2.414   6.702  24.653  1.00 17.54           C
ATOM    770  CG1 ILE A 104       2.952   7.411  23.410  1.00 18.73           C
ATOM    771  CG2 ILE A 104       0.871   6.719  24.697  1.00 19.48           C
ATOM    772  CD1 ILE A 104       2.573   6.697  22.113  1.00 22.54           C
ATOM    773  N   THR A 105       5.330   8.100  25.940  1.00 20.46           N
ATOM    774  CA  THR A 105       6.763   7.884  26.188  1.00 21.04           C
ATOM    775  C   THR A 105       7.013   7.471  27.641  1.00 20.21           C
ATOM    776  O   THR A 105       8.120   7.065  27.994  1.00 22.21           O
ATOM    777  CB  THR A 105       7.668   9.118  25.835  1.00 18.53           C
ATOM    778  OG1 THR A 105       7.413  10.208  26.736  1.00 20.07           O
ATOM    779  CG2 THR A 105       7.459   9.567  24.396  1.00 21.76           C
ATOM    780  N   HIS A 106       5.989   7.588  28.485  1.00 16.80           N
ATOM    781  CA  HIS A 106       6.127   7.228  29.895  1.00 17.11           C
ATOM    782  C   HIS A 106       5.807   5.765  30.172  1.00 16.92           C
ATOM    783  O   HIS A 106       5.957   5.306  31.305  1.00 19.89           O
ATOM    784  CB  HIS A 106       5.246   8.116  30.771  1.00 17.74           C
ATOM    785  CG  HIS A 106       5.766   9.512  30.891  1.00 19.50           C
ATOM    786  ND1 HIS A 106       6.399   9.971  32.025  1.00 21.43           N
ATOM    787  CD2 HIS A 106       5.818  10.520  29.992  1.00 19.96           C
ATOM    788  CE1 HIS A 106       6.789  11.220  31.831  1.00 29.71           C
ATOM    789  NE2 HIS A 106       6.450  11.574  30.607  1.00 22.06           N
ATOM    790  N   LEU A 107       5.378   5.058  29.132  1.00 16.86           N
ATOM    791  CA  LEU A 107       4.994   3.652  29.235  1.00 14.40           C
ATOM    792  C   LEU A 107       6.125   2.742  28.784  1.00 18.05           C
ATOM    793  O   LEU A 107       6.804   3.037  27.799  1.00 17.61           O
ATOM    794  CB  LEU A 107       3.783   3.370  28.357  1.00 15.24           C
ATOM    795  CG  LEU A 107       2.455   3.884  28.903  1.00 19.09           C
ATOM    796  CD1 LEU A 107       1.416   3.873  27.795  1.00 15.28           C
ATOM    797  CD2 LEU A 107       2.016   3.014  30.082  1.00 18.34           C
ATOM    798  N   PHE A 108       6.331   1.653  29.525  1.00 18.39           N
ATOM    799  CA  PHE A 108       7.251   0.594  29.111  1.00 18.69           C
ATOM    800  C   PHE A 108       8.641   1.171  28.780  1.00 23.05           C
ATOM    801  O   PHE A 108       9.215   0.888  27.729  1.00 23.04           O
ATOM    802  CB  PHE A 108       6.668  -0.155  27.899  1.00 16.23           C
ATOM    803  CG  PHE A 108       5.254  -0.664  28.099  1.00 17.66           C
ATOM    804  CD1 PHE A 108       4.911  -1.394  29.232  1.00 17.88           C
ATOM    805  CD2 PHE A 108       4.275  -0.441  27.129  1.00 14.28           C
ATOM    806  CE1 PHE A 108       3.601  -1.877  29.406  1.00 14.33           C
ATOM    807  CE2 PHE A 108       2.961  -0.933  27.284  1.00 15.53           C
ATOM    808  CZ  PHE A 108       2.625  -1.641  28.436  1.00 13.87           C
ATOM    809  N   THR A 109       9.188   1.963  29.696  1.00 18.11           N
ATOM    810  CA  THR A 109      10.369   2.756  29.396  1.00 19.78           C
ATOM    811  C   THR A 109      11.645   1.921  29.277  1.00 29.71           C
ATOM    812  O   THR A 109      12.618   2.359  28.685  1.00 31.92           O
ATOM    813  CB  THR A 109      10.573   3.866  30.430  1.00 30.79           C
ATOM    814  OG1 THR A 109      10.754   3.283  31.725  1.00 28.37           O
ATOM    815  CG2 THR A 109       9.355   4.782  30.455  1.00 31.53           C
ATOM    816  N   ASP A 110      11.613   0.708  29.812  1.00 28.45           N
ATOM    817  CA  ASP A 110      12.789  -0.151  29.817  1.00 36.27           C
ATOM    818  C   ASP A 110      12.864  -1.122  28.631  1.00 30.95           C
ATOM    819  O   ASP A 110      13.804  -1.912  28.550  1.00 33.34           O
ATOM    820  CB  ASP A 110      12.842  -0.948  31.122  1.00 39.34           C
ATOM    821  CG  ASP A 110      11.637  -1.853  31.296  1.00 47.36           C
ATOM    822  OD1 ASP A 110      10.510  -1.420  30.965  1.00 54.76           O
ATOM    823  OD2 ASP A 110      11.813  -3.002  31.755  1.00 59.55           O
ATOM    824  N   VAL A 111      11.895  -1.079  27.720  1.00 25.31           N
ATOM    825  CA  VAL A 111      11.918  -2.006  26.579  1.00 26.09           C
ATOM    826  C   VAL A 111      13.021  -1.607  25.615  1.00 28.19           C
ATOM    827  O   VAL A 111      13.371  -0.434  25.510  1.00 30.66           O
ATOM    828  CB  VAL A 111      10.567  -2.117  25.805  1.00 23.06           C
ATOM    829  CG1 VAL A 111       9.472  -2.696  26.688  1.00 24.34           C
ATOM    830  CG2 VAL A 111      10.150  -0.762  25.209  1.00 22.13           C
ATOM    831  N   GLN A 112      13.571  -2.597  24.923  1.00 25.60           N
ATOM    832  CA  GLN A 112      14.667  -2.380  23.990  1.00 29.96           C
ATOM    833  C   GLN A 112      14.146  -1.803  22.671  1.00 29.28           C
ATOM    834  O   GLN A 112      14.800  -0.967  22.044  1.00 32.85           O
ATOM    835  CB  GLN A 112      15.386  -3.709  23.744  1.00 35.07           C
ATOM    836  CG  GLN A 112      16.443  -3.671  22.656  1.00 48.49           C
ATOM    837  CD  GLN A 112      17.087  -5.030  22.432  1.00 63.44           C
ATOM    838  OE1 GLN A 112      17.158  -5.854  23.346  1.00 67.57           O
ATOM    839  NE2 GLN A 112      17.552  -5.272  21.210  1.00 67.11           N
ATOM    840  N   ASN A 113      12.968  -2.255  22.258  1.00 27.15           N
ATOM    841  CA  ASN A 113      12.383  -1.841  20.990  1.00 25.79           C
ATOM    842  C   ASN A 113      11.027  -1.153  21.189  1.00 21.76           C
ATOM    843  O   ASN A 113      10.125  -1.714  21.817  1.00 22.54           O
ATOM    844  CB  ASN A 113      12.193  -3.053  20.072  1.00 21.88           C
ATOM    845  CG  ASN A 113      13.449  -3.929  19.959  1.00 34.76           C
ATOM    846  OD1 ASN A 113      13.461  -5.082  20.397  1.00 40.21           O
ATOM    847  ND2 ASN A 113      14.486  -3.396  19.345  1.00 30.67           N
ATOM    848  N   ARG A 114      10.879   0.059  20.656  1.00 22.39           N
ATOM    849  CA  ARG A 114       9.589   0.752  20.705  1.00 18.65           C
ATOM    850  C   ARG A 114       9.100   1.078  19.302  1.00 18.58           C
ATOM    851  O   ARG A 114       9.853   1.634  18.485  1.00 21.59           O
ATOM    852  CB  ARG A 114       9.684   2.078  21.467  1.00 26.21           C
ATOM    853  CG  ARG A 114      10.258   2.031  22.870  1.00 31.75           C
ATOM    854  CD  ARG A 114      10.398   3.459  23.422  1.00 28.41           C
ATOM    855  NE  ARG A 114       9.110   4.079  23.735  1.00 23.63           N
ATOM    856  CZ  ARG A 114       8.412   3.820  24.838  1.00 24.53           C
ATOM    857  NH1 ARG A 114       8.884   2.959  25.732  1.00 21.38           N
ATOM    858  NH2 ARG A 114       7.258   4.431  25.066  1.00 20.07           N
ATOM    859  N   TYR A 115       7.830   0.789  19.046  1.00 17.41           N
ATOM    860  CA  TYR A 115       7.245   1.041  17.741  1.00 19.97           C
ATOM    861  C   TYR A 115       5.931   1.788  17.861  1.00 18.36           C
ATOM    862  O   TYR A 115       5.164   1.573  18.796  1.00 17.13           O
ATOM    863  CB  TYR A 115       6.983  -0.272  17.014  1.00 17.49           C
ATOM    864  CG  TYR A 115       8.216  -1.105  16.835  1.00 16.98           C
ATOM    865  CD1 TYR A 115       9.102  -0.844  15.803  1.00 22.53           C
ATOM    866  CD2 TYR A 115       8.499  -2.155  17.698  1.00 20.23           C
ATOM    867  CE1 TYR A 115      10.247  -1.607  15.633  1.00 29.34           C
ATOM    868  CE2 TYR A 115       9.637  -2.918  17.540  1.00 22.21           C
ATOM    869  CZ  TYR A 115      10.501  -2.647  16.504  1.00 26.39           C
ATOM    870  OH  TYR A 115      11.644  -3.405  16.342  1.00 29.25           O
ATOM    871  N   THR A 116       5.678   2.666  16.902  1.00 18.27           N
ATOM    872  CA  THR A 116       4.368   3.296  16.802  1.00 20.35           C
ATOM    873  C   THR A 116       3.725   2.838  15.505  1.00 16.31           C
ATOM    874  O   THR A 116       4.328   2.941  14.443  1.00 20.87           O
ATOM    875  CB  THR A 116       4.482   4.822  16.775  1.00 21.74           C
ATOM    876  OG1 THR A 116       5.146   5.275  17.960  1.00 22.15           O
ATOM    877  CG2 THR A 116       3.087   5.459  16.701  1.00 20.75           C
ATOM    878  N   PHE A 117       2.500   2.331  15.597  1.00 14.71           N
ATOM    879  CA  PHE A 117       1.749   1.928  14.418  1.00 15.73           C
ATOM    880  C   PHE A 117       1.342   3.115  13.545  1.00 17.84           C
ATOM    881  O   PHE A 117       1.198   4.242  14.028  1.00 20.99           O
ATOM    882  CB  PHE A 117       0.483   1.177  14.825  1.00 14.65           C
ATOM    883  CG  PHE A 117       0.744  -0.152  15.480  1.00 13.11           C
ATOM    884  CD1 PHE A 117       1.405  -1.160  14.797  1.00 18.47           C
ATOM    885  CD2 PHE A 117       0.314  -0.391  16.770  1.00 11.64           C
ATOM    886  CE1 PHE A 117       1.639  -2.403  15.406  1.00 18.54           C
ATOM    887  CE2 PHE A 117       0.534  -1.615  17.382  1.00 16.35           C
ATOM    888  CZ  PHE A 117       1.204  -2.627  16.691  1.00 17.77           C
ATOM    889  N   ALA A 118       1.142   2.832  12.264  1.00 19.56           N
ATOM    890  CA  ALA A 118       0.688   3.816  11.297  1.00 22.16           C
ATOM    891  C   ALA A 118      -0.836   3.875  11.256  1.00 27.31           C
ATOM    892  O   ALA A 118      -1.420   4.383  10.296  1.00 33.87           O
ATOM    893  CB  ALA A 118       1.231   3.488   9.921  1.00 27.14           C
ATOM    894  N   PHE A 119      -1.471   3.351  12.296  1.00 20.54           N
ATOM    895  CA  PHE A 119      -2.923   3.404  12.419  1.00 21.89           C
ATOM    896  C   PHE A 119      -3.312   3.659  13.874  1.00 19.28           C
ATOM    897  O   PHE A 119      -2.550   3.359  14.796  1.00 19.14           O
ATOM    898  CB  PHE A 119      -3.553   2.097  11.917  1.00 21.71           C
ATOM    899  CG  PHE A 119      -2.989   0.865  12.563  1.00 18.75           C
ATOM    900  CD1 PHE A 119      -3.557   0.344  13.716  1.00 16.84           C
ATOM    901  CD2 PHE A 119      -1.884   0.225  12.015  1.00 19.89           C
ATOM    902  CE1 PHE A 119      -3.039  -0.806  14.308  1.00 20.79           C
ATOM    903  CE2 PHE A 119      -1.359  -0.915  12.610  1.00 18.62           C
ATOM    904  CZ  PHE A 119      -1.940  -1.433  13.751  1.00 19.63           C
ATOM    905  N   GLY A 120      -4.493   4.238  14.071  1.00 24.43           N
ATOM    906  CA  GLY A 120      -5.027   4.435  15.406  1.00 24.67           C
ATOM    907  C   GLY A 120      -5.802   3.207  15.857  1.00 24.98           C
ATOM    908  O   GLY A 120      -6.020   2.286  15.071  1.00 25.68           O
ATOM    909  N   GLY A 121      -6.224   3.199  17.116  1.00 20.01           N
ATOM    910  CA  GLY A 121      -6.897   2.040  17.686  1.00 19.77           C
ATOM    911  C   GLY A 121      -8.418   2.088  17.652  1.00 20.91           C
ATOM    912  O   GLY A 121      -9.067   1.360  18.405  1.00 24.83           O
ATOM    913  N   ASN A 122      -9.000   2.917  16.788  1.00 20.20           N
ATOM    914  CA  ASN A 122     -10.461   2.983  16.684  1.00 22.52           C
ATOM    915  C   ASN A 122     -11.019   1.806  15.873  1.00 23.27           C
ATOM    916  O   ASN A 122     -10.386   1.350  14.922  1.00 23.17           O
ATOM    917  CB  ASN A 122     -10.918   4.311  16.067  1.00 25.56           C
ATOM    918  CG  ASN A 122     -10.349   4.535  14.682  1.00 32.94           C
ATOM    919  OD1 ASN A 122      -9.134   4.696  14.516  1.00 34.22           O
ATOM    920  ND2 ASN A 122     -11.218   4.550  13.679  1.00 34.23           N
ATOM    921  N   TYR A 123     -12.198   1.319  16.249  1.00 19.33           N
ATOM    922  CA  TYR A 123     -12.750   0.113  15.616  1.00 18.72           C
ATOM    923  C   TYR A 123     -12.897   0.239  14.108  1.00 21.52           C
ATOM    924  O   TYR A 123     -12.569  -0.682  13.374  1.00 20.73           O
ATOM    925  CB  TYR A 123     -14.133  -0.221  16.174  1.00 25.96           C
ATOM    926  CG  TYR A 123     -14.151  -0.688  17.602  1.00 20.85           C
ATOM    927  CD1 TYR A 123     -13.410  -1.793  18.012  1.00 19.72           C
ATOM    928  CD2 TYR A 123     -14.941  -0.042  18.538  1.00 25.88           C
ATOM    929  CE1 TYR A 123     -13.448  -2.224  19.338  1.00 23.95           C
ATOM    930  CE2 TYR A 123     -14.988  -0.461  19.842  1.00 22.28           C
ATOM    931  CZ  TYR A 123     -14.247  -1.540  20.245  1.00 25.52           C
ATOM    932  OH  TYR A 123     -14.329  -1.926  21.561  1.00 25.14           O
ATOM    933  N   ASP A 124     -13.429   1.365  13.642  1.00 19.62           N
ATOM    934  CA  ASP A 124     -13.677   1.506  12.211  1.00 22.19           C
ATOM    935  C   ASP A 124     -12.402   1.215  11.408  1.00 26.34           C
ATOM    936  O   ASP A 124     -12.463   0.626  10.330  1.00 27.12           O
ATOM    937  CB  ASP A 124     -14.239   2.886  11.885  1.00 28.87           C
ATOM    938  CG  ASP A 124     -15.577   3.136  12.557  1.00 36.67           C
ATOM    939  OD1 ASP A 124     -16.285   2.149  12.858  1.00 30.83           O
ATOM    940  OD2 ASP A 124     -15.915   4.317  12.793  1.00 37.86           O
ATOM    941  N   ARG A 125     -11.250   1.612  11.943  1.00 20.50           N
ATOM    942  CA  ARG A 125      -9.982   1.392  11.250  1.00 20.92           C
ATOM    943  C   ARG A 125      -9.456  -0.015  11.493  1.00 17.57           C
ATOM    944  O   ARG A 125      -8.994  -0.687  10.569  1.00 20.13           O
ATOM    945  CB  ARG A 125      -8.922   2.405  11.697  1.00 23.87           C
ATOM    946  CG  ARG A 125      -7.587   2.237  10.992  1.00 27.86           C
ATOM    947  CD  ARG A 125      -7.740   2.442   9.484  1.00 34.38           C
ATOM    948  NE  ARG A 125      -6.454   2.470   8.784  1.00 32.10           N
ATOM    949  CZ  ARG A 125      -6.215   1.846   7.634  1.00 37.22           C
ATOM    950  NH1 ARG A 125      -7.173   1.133   7.048  1.00 36.55           N
ATOM    951  NH2 ARG A 125      -5.020   1.932   7.068  1.00 39.60           N
ATOM    952  N   LEU A 126      -9.505  -0.451  12.739  1.00 15.60           N
ATOM    953  CA  LEU A 126      -9.047  -1.792  13.065  1.00 16.71           C
ATOM    954  C   LEU A 126      -9.809  -2.855  12.270  1.00 15.67           C
ATOM    955  O   LEU A 126      -9.218  -3.871  11.871  1.00 16.95           O
ATOM    956  CB  LEU A 126      -9.176  -2.066  14.560  1.00 17.26           C
ATOM    957  CG  LEU A 126      -8.206  -1.286  15.449  1.00 20.07           C
ATOM    958  CD1 LEU A 126      -8.490  -1.616  16.891  1.00 17.63           C
ATOM    959  CD2 LEU A 126      -6.760  -1.627  15.093  1.00 18.67           C
ATOM    960  N   GLU A 127     -11.104  -2.631  12.047  1.00 18.20           N
ATOM    961  CA  GLU A 127     -11.909  -3.620  11.327  1.00 22.09           C
ATOM    962  C   GLU A 127     -11.410  -3.740   9.905  1.00 21.66           C
ATOM    963  O   GLU A 127     -11.332  -4.835   9.353  1.00 20.20           O
ATOM    964  CB  GLU A 127     -13.398  -3.244  11.330  1.00 19.79           C
ATOM    965  CG  GLU A 127     -14.034  -3.336  12.706  1.00 16.50           C
ATOM    966  CD  GLU A 127     -15.416  -2.716  12.734  1.00 19.71           C
ATOM    967  OE1 GLU A 127     -15.650  -1.780  11.941  1.00 22.27           O
ATOM    968  OE2 GLU A 127     -16.264  -3.166  13.536  1.00 21.40           O
ATOM    969  N   GLN A 128     -11.076  -2.605   9.302  1.00 19.14           N
ATOM    970  CA  GLN A 128     -10.541  -2.635   7.956  1.00 22.07           C
ATOM    971  C   GLN A 128      -9.248  -3.426   7.918  1.00 22.22           C
ATOM    972  O   GLN A 128      -9.045  -4.241   7.023  1.00 22.78           O
ATOM    973  CB  GLN A 128     -10.263  -1.225   7.447  1.00 22.26           C
ATOM    974  CG  GLN A 128     -11.480  -0.423   7.198  1.00 27.35           C
ATOM    975  CD  GLN A 128     -11.125   0.856   6.491  1.00 35.04           C
ATOM    976  OE1 GLN A 128     -10.146   1.519   6.850  1.00 30.15           O
ATOM    977  NE2 GLN A 128     -11.879   1.189   5.453  1.00 38.98           N
ATOM    978  N   LEU A 129      -8.357  -3.161   8.869  1.00 18.59           N
ATOM    979  CA  LEU A 129      -7.060  -3.841   8.881  1.00 18.28           C
ATOM    980  C   LEU A 129      -7.221  -5.324   9.204  1.00 18.95           C
ATOM    981  O   LEU A 129      -6.485  -6.164   8.681  1.00 20.71           O
ATOM    982  CB  LEU A 129      -6.109  -3.193   9.893  1.00 17.48           C
ATOM    983  CG  LEU A 129      -5.770  -1.735   9.563  1.00 17.46           C
ATOM    984  CD1 LEU A 129      -4.931  -1.095  10.668  1.00 19.06           C
ATOM    985  CD2 LEU A 129      -5.078  -1.629   8.206  1.00 21.97           C
ATOM    986  N   ALA A 130      -8.179  -5.643  10.069  1.00 16.82           N
ATOM    987  CA  ALA A 130      -8.454  -7.038  10.427  1.00 18.79           C
ATOM    988  C   ALA A 130      -9.129  -7.831   9.309  1.00 22.40           C
ATOM    989  O   ALA A 130      -9.105  -9.062   9.312  1.00 20.38           O
ATOM    990  CB  ALA A 130      -9.313  -7.100  11.698  1.00 20.03           C
ATOM    991  N   GLY A 131      -9.750  -7.135   8.365  1.00 19.41           N
ATOM    992  CA  GLY A 131     -10.511  -7.809   7.326  1.00 24.19           C
ATOM    993  C   GLY A 131     -11.802  -8.408   7.861  1.00 24.79           C
ATOM    994  O   GLY A 131     -12.344  -9.355   7.290  1.00 22.35           O
ATOM    995  N   ASN A 132     -12.295  -7.859   8.966  1.00 21.36           N
ATOM    996  CA  ASN A 132     -13.594  -8.265   9.510  1.00 21.93           C
ATOM    997  C   ASN A 132     -14.203  -7.204  10.413  1.00 19.08           C
ATOM    998  O   ASN A 132     -13.498  -6.538  11.181  1.00 17.73           O
ATOM    999  CB  ASN A 132     -13.472  -9.560  10.326  1.00 23.66           C
ATOM   1000  CG  ASN A 132     -13.686 -10.803   9.495  1.00 33.53           C
ATOM   1001  OD1 ASN A 132     -14.690 -10.938   8.788  1.00 33.01           O
ATOM   1002  ND2 ASN A 132     -12.740 -11.732   9.583  1.00 30.80           N
ATOM   1003  N   LEU A 133     -15.522  -7.065  10.320  1.00 20.28           N
ATOM   1004  CA  LEU A 133     -16.285  -6.253  11.259  1.00 20.67           C
ATOM   1005  C   LEU A 133     -16.389  -6.918  12.617  1.00 20.52           C
ATOM   1006  O   LEU A 133     -16.299  -8.145  12.732  1.00 21.10           O
ATOM   1007  CB  LEU A 133     -17.696  -6.035  10.723  1.00 21.23           C
ATOM   1008  CG  LEU A 133     -17.784  -5.312   9.389  1.00 23.66           C
ATOM   1009  CD1 LEU A 133     -19.212  -5.363   8.870  1.00 27.50           C
ATOM   1010  CD2 LEU A 133     -17.288  -3.880   9.554  1.00 25.38           C
ATOM   1011  N   ARG A 134     -16.590  -6.105  13.648  1.00 18.06           N
ATOM   1012  CA  ARG A 134     -16.831  -6.622  14.985  1.00 19.96           C
ATOM   1013  C   ARG A 134     -17.930  -7.667  14.956  1.00 22.85           C
ATOM   1014  O   ARG A 134     -17.887  -8.635  15.706  1.00 22.88           O
ATOM   1015  CB  ARG A 134     -17.256  -5.497  15.925  1.00 15.80           C
ATOM   1016  CG  ARG A 134     -16.097  -4.766  16.580  1.00 14.85           C
ATOM   1017  CD  ARG A 134     -16.622  -3.541  17.287  1.00 16.78           C
ATOM   1018  NE  ARG A 134     -17.052  -2.516  16.336  1.00 20.13           N
ATOM   1019  CZ  ARG A 134     -17.709  -1.420  16.692  1.00 24.32           C
ATOM   1020  NH1 ARG A 134     -18.046  -1.260  17.963  1.00 21.44           N
ATOM   1021  NH2 ARG A 134     -18.061  -0.505  15.784  1.00 23.37           N
ATOM   1022  N   GLU A 135     -18.923  -7.443  14.098  1.00 21.80           N
ATOM   1023  CA  GLU A 135     -20.062  -8.341  13.980  1.00 20.72           C
ATOM   1024  C   GLU A 135     -19.661  -9.763  13.576  1.00 20.77           C
ATOM   1025  O   GLU A 135     -20.446 -10.697  13.731  1.00 23.92           O
ATOM   1026  CB  GLU A 135     -21.081  -7.785  12.979  1.00 26.60           C
ATOM   1027  CG  GLU A 135     -21.902  -6.596  13.500  1.00 28.33           C
ATOM   1028  CD  GLU A 135     -21.237  -5.233  13.293  1.00 31.97           C
ATOM   1029  OE1 GLU A 135     -19.987  -5.163  13.188  1.00 24.77           O
ATOM   1030  OE2 GLU A 135     -21.981  -4.222  13.246  1.00 29.24           O
ATOM   1031  N   ASN A 136     -18.456  -9.922  13.043  1.00 22.68           N
ATOM   1032  CA  ASN A 136     -18.011 -11.229  12.552  1.00 23.67           C
ATOM   1033  C   ASN A 136     -16.746 -11.724  13.231  1.00 25.90           C
ATOM   1034  O   ASN A 136     -16.033 -12.571  12.696  1.00 28.05           O
ATOM   1035  CB  ASN A 136     -17.824 -11.201  11.036  1.00 27.20           C
ATOM   1036  CG  ASN A 136     -19.113 -10.867  10.295  1.00 33.05           C
ATOM   1037  OD1 ASN A 136     -19.293  -9.748   9.814  1.00 34.12           O
ATOM   1038  ND2 ASN A 136     -20.022 -11.837  10.211  1.00 34.75           N
ATOM   1039  N   ILE A 137     -16.466 -11.186  14.409  1.00 20.14           N
ATOM   1040  CA  ILE A 137     -15.291 -11.589  15.170  1.00 16.00           C
ATOM   1041  C   ILE A 137     -15.749 -12.162  16.496  1.00 20.49           C
ATOM   1042  O   ILE A 137     -16.323 -11.453  17.315  1.00 18.99           O
ATOM   1043  CB  ILE A 137     -14.345 -10.397  15.414  1.00 17.07           C
ATOM   1044  CG1 ILE A 137     -13.727  -9.940  14.086  1.00 15.94           C
ATOM   1045  CG2 ILE A 137     -13.262 -10.776  16.429  1.00 18.69           C
ATOM   1046  CD1 ILE A 137     -13.056  -8.550  14.164  1.00 16.76           C
ATOM   1047  N   GLU A 138     -15.507 -13.454  16.708  1.00 22.09           N
ATOM   1048  CA  GLU A 138     -15.982 -14.113  17.919  1.00 18.57           C
ATOM   1049  C   GLU A 138     -15.262 -13.637  19.182  1.00 17.52           C
ATOM   1050  O   GLU A 138     -14.054 -13.373  19.170  1.00 17.20           O
ATOM   1051  CB  GLU A 138     -15.876 -15.636  17.773  1.00 22.92           C
ATOM   1052  CG  GLU A 138     -16.830 -16.190  16.738  1.00 25.67           C
ATOM   1053  CD  GLU A 138     -16.632 -17.674  16.494  1.00 40.47           C
ATOM   1054  OE1 GLU A 138     -15.539 -18.194  16.804  1.00 38.00           O
ATOM   1055  OE2 GLU A 138     -17.570 -18.308  15.990  1.00 46.80           O
ATOM   1056  N   LEU A 139     -16.023 -13.518  20.268  1.00 17.85           N
ATOM   1057  CA  LEU A 139     -15.461 -13.162  21.567  1.00 15.89           C
ATOM   1058  C   LEU A 139     -15.682 -14.321  22.528  1.00 16.70           C
ATOM   1059  O   LEU A 139     -16.585 -15.127  22.337  1.00 19.17           O
ATOM   1060  CB  LEU A 139     -16.168 -11.932  22.126  1.00 15.86           C
ATOM   1061  CG  LEU A 139     -16.069 -10.702  21.225  1.00 14.64           C
ATOM   1062  CD1 LEU A 139     -16.905  -9.547  21.792  1.00 19.58           C
ATOM   1063  CD2 LEU A 139     -14.590 -10.295  21.042  1.00 16.90           C
ATOM   1064  N   GLY A 140     -14.872 -14.382  23.577  1.00 16.14           N
ATOM   1065  CA  GLY A 140     -14.984 -15.457  24.549  1.00 19.64           C
ATOM   1066  C   GLY A 140     -13.606 -15.868  25.023  1.00 21.20           C
ATOM   1067  O   GLY A 140     -12.602 -15.255  24.636  1.00 20.64           O
ATOM   1068  N   ASN A 141     -13.532 -16.914  25.844  1.00 20.51           N
ATOM   1069  CA  ASN A 141     -12.235 -17.265  26.414  1.00 17.87           C
ATOM   1070  C   ASN A 141     -11.260 -17.783  25.356  1.00 22.87           C
ATOM   1071  O   ASN A 141     -10.071 -17.452  25.390  1.00 19.97           O
ATOM   1072  CB  ASN A 141     -12.379 -18.252  27.572  1.00 22.18           C
ATOM   1073  CG  ASN A 141     -11.116 -18.327  28.426  1.00 27.28           C
ATOM   1074  OD1 ASN A 141     -10.677 -17.324  28.989  1.00 27.17           O
ATOM   1075  ND2 ASN A 141     -10.541 -19.512  28.533  1.00 27.41           N
ATOM   1076  N   GLY A 142     -11.764 -18.593  24.427  1.00 22.28           N
ATOM   1077  CA  GLY A 142     -10.956 -19.075  23.316  1.00 22.20           C
ATOM   1078  C   GLY A 142     -10.360 -17.973  22.460  1.00 20.32           C
ATOM   1079  O   GLY A 142      -9.136 -17.930  22.240  1.00 19.92           O
ATOM   1080  N   PRO A 143     -11.217 -17.067  21.953  1.00 17.13           N
ATOM   1081  CA  PRO A 143     -10.711 -15.907  21.213  1.00 18.07           C
ATOM   1082  C   PRO A 143      -9.662 -15.123  22.002  1.00 16.65           C
ATOM   1083  O   PRO A 143      -8.672 -14.662  21.432  1.00 16.61           O
ATOM   1084  CB  PRO A 143     -11.978 -15.061  21.008  1.00 17.45           C
ATOM   1085  CG  PRO A 143     -13.056 -16.139  20.809  1.00 17.40           C
ATOM   1086  CD  PRO A 143     -12.687 -17.200  21.846  1.00 18.14           C
ATOM   1087  N   LEU A 144      -9.870 -14.950  23.302  1.00 17.47           N
ATOM   1088  CA  LEU A 144      -8.928 -14.142  24.081  1.00 16.40           C
ATOM   1089  C   LEU A 144      -7.585 -14.868  24.197  1.00 15.90           C
ATOM   1090  O   LEU A 144      -6.518 -14.261  24.058  1.00 16.09           O
ATOM   1091  CB  LEU A 144      -9.493 -13.793  25.467  1.00 17.35           C
ATOM   1092  CG  LEU A 144      -8.625 -12.871  26.343  1.00 19.15           C
ATOM   1093  CD1 LEU A 144      -8.313 -11.554  25.620  1.00 17.98           C
ATOM   1094  CD2 LEU A 144      -9.308 -12.585  27.667  1.00 18.93           C
ATOM   1095  N   GLU A 145      -7.646 -16.171  24.444  1.00 17.45           N
ATOM   1096  CA  GLU A 145      -6.437 -16.985  24.497  1.00 19.23           C
ATOM   1097  C   GLU A 145      -5.634 -16.843  23.205  1.00 19.80           C
ATOM   1098  O   GLU A 145      -4.409 -16.648  23.231  1.00 17.97           O
ATOM   1099  CB  GLU A 145      -6.826 -18.448  24.726  1.00 21.83           C
ATOM   1100  CG  GLU A 145      -5.673 -19.408  24.637  1.00 27.48           C
ATOM   1101  CD  GLU A 145      -5.732 -20.449  25.732  1.00 42.66           C
ATOM   1102  OE1 GLU A 145      -5.867 -21.648  25.407  1.00 59.35           O
ATOM   1103  OE2 GLU A 145      -5.659 -20.064  26.918  1.00 32.72           O
ATOM   1104  N   GLU A 146      -6.331 -16.937  22.073  1.00 17.88           N
ATOM   1105  CA  GLU A 146      -5.693 -16.819  20.758  1.00 19.07           C
ATOM   1106  C   GLU A 146      -5.137 -15.407  20.493  1.00 18.44           C
ATOM   1107  O   GLU A 146      -4.063 -15.252  19.878  1.00 15.20           O
ATOM   1108  CB  GLU A 146      -6.672 -17.250  19.654  1.00 18.98           C
ATOM   1109  CG  GLU A 146      -7.104 -18.722  19.768  1.00 22.21           C
ATOM   1110  CD  GLU A 146      -8.457 -19.011  19.111  1.00 31.47           C
ATOM   1111  OE1 GLU A 146      -9.018 -18.103  18.455  1.00 29.42           O
ATOM   1112  OE2 GLU A 146      -8.962 -20.151  19.260  1.00 33.54           O
ATOM   1113  N   ALA A 147      -5.860 -14.384  20.950  1.00 16.27           N
ATOM   1114  CA  ALA A 147      -5.417 -12.999  20.779  1.00 15.16           C
ATOM   1115  C   ALA A 147      -4.133 -12.737  21.550  1.00 16.71           C
ATOM   1116  O   ALA A 147      -3.257 -12.012  21.089  1.00 14.03           O
ATOM   1117  CB  ALA A 147      -6.510 -12.014  21.248  1.00 14.34           C
ATOM   1118  N   ILE A 148      -4.035 -13.312  22.743  1.00 13.80           N
ATOM   1119  CA  ILE A 148      -2.846 -13.129  23.567  1.00 15.10           C
ATOM   1120  C   ILE A 148      -1.625 -13.710  22.854  1.00 15.84           C
ATOM   1121  O   ILE A 148      -0.582 -13.071  22.784  1.00 14.89           O
ATOM   1122  CB  ILE A 148      -3.032 -13.791  24.945  1.00 13.62           C
ATOM   1123  CG1 ILE A 148      -4.040 -12.972  25.774  1.00 14.58           C
ATOM   1124  CG2 ILE A 148      -1.701 -13.893  25.687  1.00 17.20           C
ATOM   1125  CD1 ILE A 148      -4.607 -13.763  26.963  1.00 18.57           C
ATOM   1126  N   SER A 149      -1.768 -14.917  22.314  1.00 14.97           N
ATOM   1127  CA  SER A 149      -0.678 -15.541  21.569  1.00 17.40           C
ATOM   1128  C   SER A 149      -0.313 -14.700  20.347  1.00 18.50           C
ATOM   1129  O   SER A 149       0.867 -14.508  20.039  1.00 16.55           O
ATOM   1130  CB  SER A 149      -1.044 -16.960  21.136  1.00 16.67           C
ATOM   1131  OG  SER A 149      -0.931 -17.875  22.217  1.00 19.59           O
ATOM   1132  N   ALA A 150      -1.321 -14.202  19.648  1.00 15.30           N
ATOM   1133  CA  ALA A 150      -1.082 -13.404  18.451  1.00 15.33           C
ATOM   1134  C   ALA A 150      -0.357 -12.096  18.775  1.00 14.50           C
ATOM   1135  O   ALA A 150       0.559 -11.690  18.053  1.00 14.68           O
ATOM   1136  CB  ALA A 150      -2.404 -13.117  17.710  1.00 18.94           C
ATOM   1137  N  ALEU A 151      -0.767 -11.449  19.856  1.00 12.08           N
ATOM   1138  CA ALEU A 151      -0.133 -10.203  20.279  1.00 11.71           C
ATOM   1139  C  ALEU A 151       1.318 -10.453  20.661  1.00 12.00           C
ATOM   1140  O  ALEU A 151       2.200  -9.646  20.371  1.00 12.32           O
ATOM   1141  CB ALEU A 151      -0.885  -9.601  21.461  1.00 12.61           C
ATOM   1142  CG ALEU A 151      -2.209  -8.931  21.088  1.00 14.91           C
ATOM   1143  CD1ALEU A 151      -3.085  -8.760  22.306  1.00 12.87           C
ATOM   1144  CD2ALEU A 151      -1.935  -7.589  20.427  1.00 11.73           C
ATOM   1145  N   TYR A 152       1.561 -11.582  21.314  1.00 13.81           N
ATOM   1146  CA  TYR A 152       2.909 -11.934  21.702  1.00 13.14           C
ATOM   1147  C   TYR A 152       3.761 -12.195  20.457  1.00 15.21           C
ATOM   1148  O   TYR A 152       4.854 -11.632  20.298  1.00 14.05           O
ATOM   1149  CB  TYR A 152       2.937 -13.144  22.637  1.00 15.05           C
ATOM   1150  CG  TYR A 152       4.368 -13.492  22.900  1.00 17.55           C
ATOM   1151  CD1 TYR A 152       5.038 -14.391  22.083  1.00 17.57           C
ATOM   1152  CD2 TYR A 152       5.072 -12.862  23.913  1.00 24.51           C
ATOM   1153  CE1 TYR A 152       6.368 -14.682  22.289  1.00 25.19           C
ATOM   1154  CE2 TYR A 152       6.403 -13.148  24.130  1.00 30.62           C
ATOM   1155  CZ  TYR A 152       7.042 -14.059  23.313  1.00 30.05           C
ATOM   1156  OH  TYR A 152       8.370 -14.352  23.516  1.00 35.80           O
ATOM   1157  N   TYR A 153       3.267 -13.043  19.561  1.00 14.49           N
ATOM   1158  CA  TYR A 153       4.073 -13.412  18.405  1.00 16.26           C
ATOM   1159  C   TYR A 153       4.238 -12.285  17.380  1.00 14.96           C
ATOM   1160  O   TYR A 153       5.144 -12.323  16.551  1.00 15.67           O
ATOM   1161  CB  TYR A 153       3.564 -14.701  17.762  1.00 17.00           C
ATOM   1162  CG  TYR A 153       3.905 -15.930  18.583  1.00 15.72           C
ATOM   1163  CD1 TYR A 153       5.222 -16.232  18.885  1.00 18.21           C
ATOM   1164  CD2 TYR A 153       2.909 -16.789  19.050  1.00 17.15           C
ATOM   1165  CE1 TYR A 153       5.547 -17.354  19.622  1.00 21.88           C
ATOM   1166  CE2 TYR A 153       3.226 -17.921  19.790  1.00 21.58           C
ATOM   1167  CZ  TYR A 153       4.547 -18.192  20.074  1.00 23.25           C
ATOM   1168  OH  TYR A 153       4.899 -19.300  20.808  1.00 22.31           O
ATOM   1169  N   TYR A 154       3.400 -11.262  17.453  1.00 13.01           N
ATOM   1170  CA  TYR A 154       3.643 -10.109  16.586  1.00 15.80           C
ATOM   1171  C   TYR A 154       5.038  -9.555  16.882  1.00 16.38           C
ATOM   1172  O   TYR A 154       5.728  -9.090  15.981  1.00 14.18           O
ATOM   1173  CB  TYR A 154       2.568  -9.032  16.748  1.00 14.69           C
ATOM   1174  CG  TYR A 154       2.759  -7.849  15.799  1.00 13.45           C
ATOM   1175  CD1 TYR A 154       2.397  -7.941  14.457  1.00 13.66           C
ATOM   1176  CD2 TYR A 154       3.330  -6.661  16.243  1.00 15.20           C
ATOM   1177  CE1 TYR A 154       2.585  -6.869  13.581  1.00 14.47           C
ATOM   1178  CE2 TYR A 154       3.526  -5.585  15.379  1.00 16.82           C
ATOM   1179  CZ  TYR A 154       3.150  -5.691  14.060  1.00 14.93           C
ATOM   1180  OH  TYR A 154       3.348  -4.621  13.207  1.00 14.83           O
ATOM   1181  N   SER A 155       5.453  -9.631  18.145  1.00 15.62           N
ATOM   1182  CA  SER A 155       6.753  -9.096  18.572  1.00 20.37           C
ATOM   1183  C   SER A 155       7.944  -9.885  18.040  1.00 19.38           C
ATOM   1184  O   SER A 155       9.090  -9.409  18.086  1.00 15.40           O
ATOM   1185  CB  SER A 155       6.822  -8.981  20.111  1.00 19.37           C
ATOM   1186  OG  SER A 155       7.054 -10.231  20.750  1.00 17.44           O
ATOM   1187  N   THR A 156       7.694 -11.097  17.536  1.00 16.71           N
ATOM   1188  CA  THR A 156       8.784 -11.900  17.005  1.00 19.31           C
ATOM   1189  C   THR A 156       8.655 -12.172  15.506  1.00 16.60           C
ATOM   1190  O   THR A 156       9.452 -12.916  14.933  1.00 18.26           O
ATOM   1191  CB  THR A 156       8.938 -13.225  17.758  1.00 23.25           C
ATOM   1192  OG1 THR A 156       7.778 -14.034  17.532  1.00 19.65           O
ATOM   1193  CG2 THR A 156       9.112 -12.971  19.257  1.00 26.59           C
ATOM   1194  N   GLY A 157       7.649 -11.561  14.875  1.00 15.81           N
ATOM   1195  CA  GLY A 157       7.491 -11.666  13.433  1.00 16.01           C
ATOM   1196  C   GLY A 157       6.473 -12.698  12.981  1.00 16.09           C
ATOM   1197  O   GLY A 157       6.219 -12.851  11.782  1.00 18.39           O
ATOM   1198  N   GLY A 158       5.882 -13.403  13.938  1.00 18.32           N
ATOM   1199  CA  GLY A 158       5.029 -14.532  13.614  1.00 19.09           C
ATOM   1200  C   GLY A 158       3.551 -14.213  13.447  1.00 16.50           C
ATOM   1201  O   GLY A 158       2.736 -15.128  13.270  1.00 20.26           O
ATOM   1202  N   THR A 159       3.207 -12.930  13.469  1.00 14.21           N
ATOM   1203  CA  THR A 159       1.806 -12.502  13.330  1.00 17.15           C
ATOM   1204  C   THR A 159       1.640 -11.476  12.199  1.00 21.41           C
ATOM   1205  O   THR A 159       2.310 -10.440  12.177  1.00 17.38           O
ATOM   1206  CB  THR A 159       1.258 -11.926  14.672  1.00 16.44           C
ATOM   1207  OG1 THR A 159       1.325 -12.935  15.693  1.00 16.14           O
ATOM   1208  CG2 THR A 159      -0.216 -11.435  14.546  1.00 15.36           C
ATOM   1209  N   GLN A 160       0.745 -11.767  11.261  1.00 16.95           N
ATOM   1210  CA  GLN A 160       0.395 -10.807  10.209  1.00 18.33           C
ATOM   1211  C   GLN A 160      -0.503  -9.704  10.752  1.00 16.59           C
ATOM   1212  O   GLN A 160      -1.185  -9.890  11.758  1.00 14.76           O
ATOM   1213  CB  GLN A 160      -0.300 -11.513   9.047  1.00 19.84           C
ATOM   1214  CG  GLN A 160       0.575 -12.565   8.392  1.00 22.61           C
ATOM   1215  CD  GLN A 160      -0.159 -13.368   7.337  1.00 37.51           C
ATOM   1216  OE1 GLN A 160      -1.375 -13.543   7.406  1.00 41.01           O
ATOM   1217  NE2 GLN A 160       0.578 -13.854   6.348  1.00 42.54           N
ATOM   1218  N   LEU A 161      -0.503  -8.551  10.086  1.00 16.91           N
ATOM   1219  CA  LEU A 161      -1.299  -7.414  10.561  1.00 15.18           C
ATOM   1220  C   LEU A 161      -2.790  -7.729  10.767  1.00 15.01           C
ATOM   1221  O   LEU A 161      -3.366  -7.369  11.796  1.00 15.78           O
ATOM   1222  CB  LEU A 161      -1.146  -6.212   9.615  1.00 16.03           C
ATOM   1223  CG  LEU A 161      -1.911  -4.935  10.005  1.00 18.10           C
ATOM   1224  CD1 LEU A 161      -1.579  -4.493  11.419  1.00 17.01           C
ATOM   1225  CD2 LEU A 161      -1.577  -3.834   9.011  1.00 18.26           C
ATOM   1226  N   PRO A 162      -3.433  -8.376   9.787  1.00 16.12           N
ATOM   1227  CA  PRO A 162      -4.868  -8.609  10.013  1.00 19.06           C
ATOM   1228  C   PRO A 162      -5.162  -9.377  11.302  1.00 20.51           C
ATOM   1229  O   PRO A 162      -6.124  -9.053  12.010  1.00 20.48           O
ATOM   1230  CB  PRO A 162      -5.291  -9.404   8.778  1.00 21.72           C
ATOM   1231  CG  PRO A 162      -4.341  -8.952   7.718  1.00 23.93           C
ATOM   1232  CD  PRO A 162      -3.023  -8.756   8.424  1.00 21.10           C
ATOM   1233  N   THR A 163      -4.337 -10.370  11.612  1.00 17.70           N
ATOM   1234  CA  THR A 163      -4.505 -11.145  12.831  1.00 15.44           C
ATOM   1235  C   THR A 163      -4.257 -10.306  14.072  1.00 17.17           C
ATOM   1236  O   THR A 163      -4.946 -10.470  15.085  1.00 16.27           O
ATOM   1237  CB  THR A 163      -3.567 -12.365  12.834  1.00 20.26           C
ATOM   1238  OG1 THR A 163      -3.886 -13.195  11.716  1.00 22.56           O
ATOM   1239  CG2 THR A 163      -3.710 -13.160  14.120  1.00 21.43           C
ATOM   1240  N   LEU A 164      -3.275  -9.404  13.991  1.00 13.71           N
ATOM   1241  CA  LEU A 164      -2.995  -8.478  15.080  1.00 11.84           C
ATOM   1242  C   LEU A 164      -4.204  -7.574  15.318  1.00 11.98           C
ATOM   1243  O   LEU A 164      -4.644  -7.394  16.452  1.00 13.83           O
ATOM   1244  CB  LEU A 164      -1.770  -7.613  14.755  1.00 14.04           C
ATOM   1245  CG  LEU A 164      -1.467  -6.565  15.830  1.00 14.82           C
ATOM   1246  CD1 LEU A 164      -0.991  -7.248  17.090  1.00 20.36           C
ATOM   1247  CD2 LEU A 164      -0.420  -5.548  15.330  1.00 16.32           C
ATOM   1248  N   ALA A 165      -4.746  -7.018  14.243  1.00 13.75           N
ATOM   1249  CA  ALA A 165      -5.863  -6.072  14.378  1.00 14.75           C
ATOM   1250  C   ALA A 165      -7.092  -6.784  14.958  1.00 15.30           C
ATOM   1251  O   ALA A 165      -7.806  -6.244  15.816  1.00 16.70           O
ATOM   1252  CB  ALA A 165      -6.201  -5.432  13.031  1.00 17.90           C
ATOM   1253  N   ARG A 166      -7.332  -7.998  14.485  1.00 14.94           N
ATOM   1254  CA  ARG A 166      -8.433  -8.799  15.014  1.00 14.89           C
ATOM   1255  C   ARG A 166      -8.216  -9.030  16.505  1.00 19.18           C
ATOM   1256  O   ARG A 166      -9.146  -8.960  17.306  1.00 15.10           O
ATOM   1257  CB  ARG A 166      -8.525 -10.140  14.275  1.00 16.62           C
ATOM   1258  CG  ARG A 166      -9.753 -10.958  14.680  1.00 24.31           C
ATOM   1259  CD  ARG A 166      -9.957 -12.163  13.771  1.00 28.71           C
ATOM   1260  NE  ARG A 166      -8.856 -13.116  13.836  1.00 30.84           N
ATOM   1261  CZ  ARG A 166      -8.020 -13.369  12.831  1.00 44.66           C
ATOM   1262  NH1 ARG A 166      -8.155 -12.735  11.673  1.00 46.77           N
ATOM   1263  NH2 ARG A 166      -7.051 -14.264  12.982  1.00 43.65           N
ATOM   1264  N   SER A 167      -6.974  -9.297  16.881  1.00 16.05           N
ATOM   1265  CA  SER A 167      -6.652  -9.549  18.284  1.00 12.46           C
ATOM   1266  C   SER A 167      -6.869  -8.317  19.165  1.00 13.57           C
ATOM   1267  O   SER A 167      -7.318  -8.430  20.306  1.00 15.46           O
ATOM   1268  CB  SER A 167      -5.222 -10.081  18.418  1.00 13.85           C
ATOM   1269  OG  SER A 167      -5.070 -11.281  17.657  1.00 18.61           O
ATOM   1270  N   PHE A 168      -6.557  -7.135  18.637  1.00 13.51           N
ATOM   1271  CA  PHE A 168      -6.841  -5.898  19.356  1.00 12.72           C
ATOM   1272  C   PHE A 168      -8.353  -5.739  19.564  1.00 15.33           C
ATOM   1273  O   PHE A 168      -8.806  -5.371  20.646  1.00 14.99           O
ATOM   1274  CB  PHE A 168      -6.313  -4.694  18.571  1.00 14.84           C
ATOM   1275  CG  PHE A 168      -4.840  -4.478  18.714  1.00 16.19           C
ATOM   1276  CD1 PHE A 168      -4.226  -4.611  19.946  1.00 22.63           C
ATOM   1277  CD2 PHE A 168      -4.068  -4.121  17.611  1.00 19.07           C
ATOM   1278  CE1 PHE A 168      -2.854  -4.380  20.081  1.00 26.10           C
ATOM   1279  CE2 PHE A 168      -2.712  -3.892  17.736  1.00 19.40           C
ATOM   1280  CZ  PHE A 168      -2.101  -4.033  18.972  1.00 24.03           C
ATOM   1281  N   ILE A 169      -9.120  -6.020  18.518  1.00 13.92           N
ATOM   1282  CA  ILE A 169     -10.578  -5.888  18.573  1.00 14.38           C
ATOM   1283  C   ILE A 169     -11.130  -6.802  19.681  1.00 18.72           C
ATOM   1284  O   ILE A 169     -12.001  -6.412  20.454  1.00 18.21           O
ATOM   1285  CB  ILE A 169     -11.214  -6.214  17.198  1.00 14.90           C
ATOM   1286  CG1 ILE A 169     -10.926  -5.079  16.197  1.00 17.22           C
ATOM   1287  CG2 ILE A 169     -12.732  -6.416  17.325  1.00 17.17           C
ATOM   1288  CD1 ILE A 169     -11.299  -5.402  14.765  1.00 19.96           C
ATOM   1289  N   ILE A 170     -10.597  -8.013  19.769  1.00 14.08           N
ATOM   1290  CA  ILE A 170     -11.007  -8.945  20.826  1.00 15.49           C
ATOM   1291  C   ILE A 170     -10.657  -8.406  22.211  1.00 14.89           C
ATOM   1292  O   ILE A 170     -11.514  -8.346  23.095  1.00 14.78           O
ATOM   1293  CB  ILE A 170     -10.372 -10.336  20.629  1.00 16.93           C
ATOM   1294  CG1 ILE A 170     -10.974 -11.018  19.390  1.00 14.84           C
ATOM   1295  CG2 ILE A 170     -10.573 -11.212  21.885  1.00 18.41           C
ATOM   1296  CD1 ILE A 170     -10.151 -12.218  18.870  1.00 17.38           C
ATOM   1297  N   CYS A 171      -9.401  -8.001  22.402  1.00 15.03           N
ATOM   1298  CA  CYS A 171      -8.947  -7.536  23.711  1.00 13.75           C
ATOM   1299  C   CYS A 171      -9.675  -6.289  24.179  1.00 16.46           C
ATOM   1300  O   CYS A 171     -10.048  -6.186  25.347  1.00 15.68           O
ATOM   1301  CB  CYS A 171      -7.439  -7.252  23.695  1.00 18.63           C
ATOM   1302  SG  CYS A 171      -6.422  -8.745  23.612  1.00 22.37           S
ATOM   1303  N   ILE A 172      -9.829  -5.320  23.278  1.00 15.57           N
ATOM   1304  CA  ILE A 172     -10.465  -4.059  23.635  1.00 13.40           C
ATOM   1305  C   ILE A 172     -11.890  -4.310  24.106  1.00 16.00           C
ATOM   1306  O   ILE A 172     -12.341  -3.736  25.098  1.00 17.12           O
ATOM   1307  CB  ILE A 172     -10.447  -3.053  22.457  1.00 16.93           C
ATOM   1308  CG1 ILE A 172      -9.000  -2.656  22.139  1.00 19.25           C
ATOM   1309  CG2 ILE A 172     -11.286  -1.822  22.786  1.00 21.50           C
ATOM   1310  CD1 ILE A 172      -8.843  -1.963  20.791  1.00 19.27           C
ATOM   1311  N   GLN A 173     -12.603  -5.192  23.419  1.00 14.63           N
ATOM   1312  CA  GLN A 173     -13.980  -5.454  23.822  1.00 17.64           C
ATOM   1313  C   GLN A 173     -14.089  -6.218  25.138  1.00 20.22           C
ATOM   1314  O   GLN A 173     -14.956  -5.930  25.969  1.00 20.26           O
ATOM   1315  CB  GLN A 173     -14.733  -6.202  22.721  1.00 19.86           C
ATOM   1316  CG  GLN A 173     -14.978  -5.354  21.489  1.00 17.49           C
ATOM   1317  CD  GLN A 173     -15.774  -6.107  20.460  1.00 18.80           C
ATOM   1318  OE1 GLN A 173     -17.002  -6.039  20.446  1.00 21.73           O
ATOM   1319  NE2 GLN A 173     -15.079  -6.878  19.617  1.00 16.30           N
ATOM   1320  N   MET A 174     -13.216  -7.202  25.331  1.00 15.65           N
ATOM   1321  CA  MET A 174     -13.335  -8.056  26.503  1.00 14.47           C
ATOM   1322  C   MET A 174     -12.755  -7.423  27.755  1.00 18.45           C
ATOM   1323  O   MET A 174     -13.000  -7.890  28.864  1.00 20.33           O
ATOM   1324  CB  MET A 174     -12.684  -9.415  26.224  1.00 16.21           C
ATOM   1325  CG  MET A 174     -13.406 -10.161  25.124  1.00 18.98           C
ATOM   1326  SD  MET A 174     -12.802 -11.856  24.977  1.00 18.32           S
ATOM   1327  CE  MET A 174     -13.499 -12.595  26.462  1.00 20.29           C
ATOM   1328  N   ILE A 175     -11.991  -6.350  27.574  1.00 16.29           N
ATOM   1329  CA  ILE A 175     -11.386  -5.657  28.705  1.00 13.74           C
ATOM   1330  C   ILE A 175     -11.931  -4.240  28.844  1.00 17.16           C
ATOM   1331  O   ILE A 175     -12.647  -3.949  29.799  1.00 17.48           O
ATOM   1332  CB  ILE A 175      -9.859  -5.650  28.600  1.00 15.74           C
ATOM   1333  CG1 ILE A 175      -9.355  -7.100  28.572  1.00 25.33           C
ATOM   1334  CG2 ILE A 175      -9.240  -4.886  29.765  1.00 18.23           C
ATOM   1335  CD1 ILE A 175      -7.901  -7.218  28.233  1.00 29.25           C
ATOM   1336  N   SER A 176     -11.605  -3.370  27.892  1.00 15.06           N
ATOM   1337  CA  SER A 176     -12.074  -1.979  27.948  1.00 16.21           C
ATOM   1338  C   SER A 176     -13.592  -1.850  27.938  1.00 15.90           C
ATOM   1339  O   SER A 176     -14.157  -1.141  28.772  1.00 16.17           O
ATOM   1340  CB  SER A 176     -11.492  -1.149  26.795  1.00 15.97           C
ATOM   1341  OG  SER A 176     -10.079  -1.105  26.868  1.00 19.79           O
ATOM   1342  N   GLU A 177     -14.267  -2.493  26.991  1.00 15.26           N
ATOM   1343  CA  GLU A 177     -15.719  -2.294  26.907  1.00 17.79           C
ATOM   1344  C   GLU A 177     -16.416  -2.977  28.089  1.00 18.45           C
ATOM   1345  O   GLU A 177     -17.427  -2.490  28.585  1.00 17.97           O
ATOM   1346  CB  GLU A 177     -16.308  -2.806  25.580  1.00 17.12           C
ATOM   1347  CG  GLU A 177     -15.733  -2.191  24.308  1.00 16.89           C
ATOM   1348  CD  GLU A 177     -16.008  -0.701  24.142  1.00 25.75           C
ATOM   1349  OE1 GLU A 177     -16.628  -0.074  25.040  1.00 23.34           O
ATOM   1350  OE2 GLU A 177     -15.593  -0.159  23.091  1.00 23.46           O
ATOM   1351  N   ALA A 178     -15.871  -4.105  28.540  1.00 17.70           N
ATOM   1352  CA  ALA A 178     -16.407  -4.782  29.717  1.00 15.77           C
ATOM   1353  C   ALA A 178     -16.252  -3.921  30.974  1.00 17.23           C
ATOM   1354  O   ALA A 178     -17.126  -3.908  31.830  1.00 17.47           O
ATOM   1355  CB  ALA A 178     -15.730  -6.159  29.917  1.00 16.49           C
ATOM   1356  N   ALA A 179     -15.138  -3.200  31.092  1.00 15.64           N
ATOM   1357  CA  ALA A 179     -14.965  -2.302  32.232  1.00 17.49           C
ATOM   1358  C   ALA A 179     -15.989  -1.187  32.143  1.00 16.57           C
ATOM   1359  O   ALA A 179     -16.559  -0.777  33.154  1.00 16.55           O
ATOM   1360  CB  ALA A 179     -13.545  -1.721  32.268  1.00 16.19           C
ATOM   1361  N   ARG A 180     -16.219  -0.700  30.928  1.00 16.03           N
ATOM   1362  CA  ARG A 180     -17.131   0.429  30.707  1.00 16.98           C
ATOM   1363  C   ARG A 180     -18.607   0.100  30.954  1.00 20.10           C
ATOM   1364  O   ARG A 180     -19.369   0.964  31.407  1.00 19.59           O
ATOM   1365  CB  ARG A 180     -16.982   0.956  29.282  1.00 21.09           C
ATOM   1366  CG  ARG A 180     -15.727   1.796  29.023  1.00 16.91           C
ATOM   1367  CD  ARG A 180     -15.636   2.046  27.533  1.00 17.23           C
ATOM   1368  NE  ARG A 180     -14.545   2.926  27.138  1.00 17.21           N
ATOM   1369  CZ  ARG A 180     -14.325   3.266  25.872  1.00 29.55           C
ATOM   1370  NH1 ARG A 180     -15.111   2.775  24.918  1.00 27.94           N
ATOM   1371  NH2 ARG A 180     -13.335   4.092  25.552  1.00 23.99           N
ATOM   1372  N   PHE A 181     -19.007  -1.130  30.633  1.00 16.17           N
ATOM   1373  CA  PHE A 181     -20.418  -1.524  30.663  1.00 16.25           C
ATOM   1374  C   PHE A 181     -20.620  -2.844  31.419  1.00 19.66           C
ATOM   1375  O   PHE A 181     -20.099  -3.887  30.994  1.00 19.95           O
ATOM   1376  CB  PHE A 181     -20.945  -1.751  29.239  1.00 17.14           C
ATOM   1377  CG  PHE A 181     -21.019  -0.516  28.383  1.00 20.15           C
ATOM   1378  CD1 PHE A 181     -22.116   0.338  28.464  1.00 22.64           C
ATOM   1379  CD2 PHE A 181     -20.025  -0.241  27.453  1.00 20.73           C
ATOM   1380  CE1 PHE A 181     -22.202   1.466  27.656  1.00 25.08           C
ATOM   1381  CE2 PHE A 181     -20.108   0.876  26.636  1.00 20.88           C
ATOM   1382  CZ  PHE A 181     -21.200   1.734  26.742  1.00 19.51           C
ATOM   1383  N   GLN A 182     -21.383  -2.819  32.513  1.00 21.21           N
ATOM   1384  CA  GLN A 182     -21.760  -4.077  33.172  1.00 22.69           C
ATOM   1385  C   GLN A 182     -22.474  -4.990  32.195  1.00 26.67           C
ATOM   1386  O   GLN A 182     -22.440  -6.209  32.345  1.00 24.56           O
ATOM   1387  CB  GLN A 182     -22.691  -3.879  34.368  1.00 27.53           C
ATOM   1388  CG  GLN A 182     -22.158  -3.020  35.477  1.00 35.68           C
ATOM   1389  CD  GLN A 182     -22.677  -1.614  35.360  1.00 35.72           C
ATOM   1390  OE1 GLN A 182     -22.761  -1.079  34.260  1.00 31.04           O
ATOM   1391  NE2 GLN A 182     -23.059  -1.016  36.485  1.00 36.73           N
ATOM   1392  N   TYR A 183     -23.153  -4.402  31.216  1.00 22.34           N
ATOM   1393  CA  TYR A 183     -23.903  -5.204  30.252  1.00 25.75           C
ATOM   1394  C   TYR A 183     -22.957  -6.049  29.413  1.00 23.16           C
ATOM   1395  O   TYR A 183     -23.221  -7.229  29.154  1.00 23.50           O
ATOM   1396  CB  TYR A 183     -24.745  -4.313  29.339  1.00 27.03           C
ATOM   1397  CG  TYR A 183     -25.559  -5.080  28.312  1.00 23.60           C
ATOM   1398  CD1 TYR A 183     -26.799  -5.610  28.637  1.00 28.97           C
ATOM   1399  CD2 TYR A 183     -25.088  -5.265  27.015  1.00 25.89           C
ATOM   1400  CE1 TYR A 183     -27.555  -6.306  27.699  1.00 38.01           C
ATOM   1401  CE2 TYR A 183     -25.843  -5.958  26.063  1.00 29.70           C
ATOM   1402  CZ  TYR A 183     -27.069  -6.479  26.417  1.00 32.61           C
ATOM   1403  OH  TYR A 183     -27.827  -7.161  25.488  1.00 34.65           O
ATOM   1404  N   ILE A 184     -21.849  -5.443  28.991  1.00 19.15           N
ATOM   1405  CA  ILE A 184     -20.887  -6.141  28.154  1.00 20.70           C
ATOM   1406  C   ILE A 184     -20.078  -7.134  28.986  1.00 22.26           C
ATOM   1407  O   ILE A 184     -19.800  -8.239  28.527  1.00 21.35           O
ATOM   1408  CB  ILE A 184     -20.007  -5.153  27.365  1.00 20.11           C
ATOM   1409  CG1 ILE A 184     -20.892  -4.356  26.393  1.00 21.45           C
ATOM   1410  CG2 ILE A 184     -18.899  -5.884  26.609  1.00 20.90           C
ATOM   1411  CD1 ILE A 184     -20.125  -3.290  25.614  1.00 18.99           C
ATOM   1412  N   GLU A 185     -19.738  -6.746  30.216  1.00 18.76           N
ATOM   1413  CA  GLU A 185     -19.163  -7.680  31.178  1.00 20.89           C
ATOM   1414  C   GLU A 185     -20.040  -8.933  31.304  1.00 23.86           C
ATOM   1415  O   GLU A 185     -19.541 -10.055  31.279  1.00 20.27           O
ATOM   1416  CB  GLU A 185     -19.000  -7.029  32.556  1.00 22.13           C
ATOM   1417  CG  GLU A 185     -18.453  -8.002  33.617  1.00 26.73           C
ATOM   1418  CD  GLU A 185     -18.632  -7.509  35.048  1.00 33.88           C
ATOM   1419  OE1 GLU A 185     -19.039  -6.344  35.243  1.00 28.38           O
ATOM   1420  OE2 GLU A 185     -18.371  -8.294  35.988  1.00 33.94           O
ATOM   1421  N   GLY A 186     -21.346  -8.731  31.450  1.00 22.07           N
ATOM   1422  CA  GLY A 186     -22.301  -9.833  31.542  1.00 24.10           C
ATOM   1423  C   GLY A 186     -22.332 -10.704  30.296  1.00 24.59           C
ATOM   1424  O   GLY A 186     -22.483 -11.919  30.381  1.00 24.20           O
ATOM   1425  N   GLU A 187     -22.184 -10.084  29.132  1.00 24.90           N
ATOM   1426  CA  GLU A 187     -22.101 -10.831  27.874  1.00 24.94           C
ATOM   1427  C   GLU A 187     -20.880 -11.753  27.853  1.00 26.35           C
ATOM   1428  O   GLU A 187     -20.944 -12.886  27.364  1.00 22.98           O
ATOM   1429  CB  GLU A 187     -22.033  -9.854  26.695  1.00 28.93           C
ATOM   1430  CG  GLU A 187     -23.367  -9.191  26.371  1.00 34.48           C
ATOM   1431  CD  GLU A 187     -24.268 -10.079  25.540  1.00 48.07           C
ATOM   1432  OE1 GLU A 187     -23.767 -10.725  24.596  1.00 44.95           O
ATOM   1433  OE2 GLU A 187     -25.476 -10.133  25.832  1.00 59.42           O
ATOM   1434  N   MET A 188     -19.768 -11.264  28.386  1.00 20.74           N
ATOM   1435  CA  MET A 188     -18.548 -12.055  28.413  1.00 22.42           C
ATOM   1436  C   MET A 188     -18.644 -13.162  29.462  1.00 21.82           C
ATOM   1437  O   MET A 188     -18.175 -14.280  29.241  1.00 20.54           O
ATOM   1438  CB  MET A 188     -17.324 -11.158  28.641  1.00 22.11           C
ATOM   1439  CG  MET A 188     -17.119 -10.094  27.545  1.00 25.14           C
ATOM   1440  SD  MET A 188     -17.084 -10.816  25.887  1.00 24.42           S
ATOM   1441  CE  MET A 188     -18.750 -10.515  25.300  1.00 40.56           C
ATOM   1442  N   ARG A 189     -19.260 -12.859  30.599  1.00 21.36           N
ATOM   1443  CA  ARG A 189     -19.504 -13.864  31.620  1.00 22.41           C
ATOM   1444  C   ARG A 189     -20.357 -15.020  31.094  1.00 24.21           C
ATOM   1445  O   ARG A 189     -20.100 -16.184  31.396  1.00 23.13           O
ATOM   1446  CB  ARG A 189     -20.181 -13.240  32.839  1.00 26.50           C
ATOM   1447  CG  ARG A 189     -19.249 -12.371  33.661  1.00 31.12           C
ATOM   1448  CD  ARG A 189     -20.023 -11.490  34.620  1.00 34.68           C
ATOM   1449  NE  ARG A 189     -20.876 -12.262  35.514  1.00 37.74           N
ATOM   1450  CZ  ARG A 189     -21.482 -11.742  36.576  1.00 54.70           C
ATOM   1451  NH1 ARG A 189     -21.313 -10.456  36.866  1.00 55.37           N
ATOM   1452  NH2 ARG A 189     -22.246 -12.502  37.350  1.00 57.38           N
ATOM   1453  N   THR A 190     -21.374 -14.690  30.305  1.00 22.06           N
ATOM   1454  CA  THR A 190     -22.235 -15.717  29.729  1.00 23.65           C
ATOM   1455  C   THR A 190     -21.458 -16.657  28.811  1.00 23.17           C
ATOM   1456  O   THR A 190     -21.670 -17.869  28.838  1.00 28.51           O
ATOM   1457  CB  THR A 190     -23.408 -15.088  28.969  1.00 28.11           C
ATOM   1458  OG1 THR A 190     -24.201 -14.346  29.900  1.00 32.85           O
ATOM   1459  CG2 THR A 190     -24.272 -16.159  28.329  1.00 32.88           C
ATOM   1460  N   ARG A 191     -20.575 -16.089  27.995  1.00 21.04           N
ATOM   1461  CA  ARG A 191     -19.727 -16.882  27.104  1.00 23.39           C
ATOM   1462  C   ARG A 191     -18.812 -17.805  27.898  1.00 23.19           C
ATOM   1463  O   ARG A 191     -18.634 -18.963  27.540  1.00 23.83           O
ATOM   1464  CB  ARG A 191     -18.902 -15.973  26.182  1.00 22.09           C
ATOM   1465  CG  ARG A 191     -19.719 -15.340  25.058  1.00 20.31           C
ATOM   1466  CD  ARG A 191     -19.004 -14.150  24.445  1.00 20.45           C
ATOM   1467  NE  ARG A 191     -19.673 -13.667  23.241  1.00 23.94           N
ATOM   1468  CZ  ARG A 191     -20.783 -12.936  23.243  1.00 29.24           C
ATOM   1469  NH1 ARG A 191     -21.373 -12.619  24.392  1.00 29.09           N
ATOM   1470  NH2 ARG A 191     -21.319 -12.540  22.093  1.00 31.35           N
ATOM   1471  N   ILE A 192     -18.230 -17.287  28.975  1.00 21.00           N
ATOM   1472  CA  ILE A 192     -17.404 -18.108  29.855  1.00 26.80           C
ATOM   1473  C   ILE A 192     -18.224 -19.207  30.537  1.00 27.06           C
ATOM   1474  O   ILE A 192     -17.833 -20.380  30.565  1.00 26.14           O
ATOM   1475  CB  ILE A 192     -16.688 -17.233  30.915  1.00 26.31           C
ATOM   1476  CG1 ILE A 192     -15.635 -16.362  30.236  1.00 27.99           C
ATOM   1477  CG2 ILE A 192     -16.073 -18.093  32.008  1.00 30.93           C
ATOM   1478  CD1 ILE A 192     -15.075 -15.262  31.120  1.00 34.26           C
ATOM   1479  N   ARG A 193     -19.374 -18.827  31.077  1.00 25.49           N
ATOM   1480  CA  ARG A 193     -20.213 -19.765  31.807  1.00 28.52           C
ATOM   1481  C   ARG A 193     -20.557 -20.995  30.970  1.00 29.95           C
ATOM   1482  O   ARG A 193     -20.556 -22.120  31.472  1.00 32.37           O
ATOM   1483  CB  ARG A 193     -21.504 -19.086  32.274  1.00 29.56           C
ATOM   1484  CG  ARG A 193     -22.413 -20.004  33.082  1.00 33.18           C
ATOM   1485  CD  ARG A 193     -23.660 -19.284  33.550  1.00 39.44           C
ATOM   1486  NE  ARG A 193     -23.356 -18.072  34.303  1.00 46.82           N
ATOM   1487  CZ  ARG A 193     -22.995 -18.048  35.583  1.00 52.59           C
ATOM   1488  NH1 ARG A 193     -22.877 -19.179  36.265  1.00 56.24           N
ATOM   1489  NH2 ARG A 193     -22.745 -16.887  36.178  1.00 50.73           N
ATOM   1490  N   TYR A 194     -20.850 -20.777  29.692  1.00 28.77           N
ATOM   1491  CA  TYR A 194     -21.326 -21.860  28.833  1.00 32.42           C
ATOM   1492  C   TYR A 194     -20.263 -22.334  27.852  1.00 29.64           C
ATOM   1493  O   TYR A 194     -20.555 -23.090  26.923  1.00 31.81           O
ATOM   1494  CB  TYR A 194     -22.599 -21.434  28.097  1.00 31.00           C
ATOM   1495  CG  TYR A 194     -23.734 -21.124  29.041  1.00 32.87           C
ATOM   1496  CD1 TYR A 194     -24.268 -22.112  29.860  1.00 36.10           C
ATOM   1497  CD2 TYR A 194     -24.269 -19.847  29.120  1.00 33.80           C
ATOM   1498  CE1 TYR A 194     -25.302 -21.833  30.730  1.00 40.19           C
ATOM   1499  CE2 TYR A 194     -25.306 -19.562  29.985  1.00 33.68           C
ATOM   1500  CZ  TYR A 194     -25.814 -20.555  30.789  1.00 36.91           C
ATOM   1501  OH  TYR A 194     -26.844 -20.280  31.654  1.00 41.92           O
ATOM   1502  N   ASN A 195     -19.030 -21.894  28.075  1.00 27.43           N
ATOM   1503  CA  ASN A 195     -17.909 -22.285  27.227  1.00 26.82           C
ATOM   1504  C   ASN A 195     -18.202 -22.027  25.752  1.00 26.29           C
ATOM   1505  O   ASN A 195     -18.108 -22.923  24.920  1.00 31.33           O
ATOM   1506  CB  ASN A 195     -17.576 -23.765  27.444  1.00 32.82           C
ATOM   1507  CG  ASN A 195     -16.312 -24.182  26.721  1.00 40.73           C
ATOM   1508  OD1 ASN A 195     -15.408 -23.371  26.523  1.00 41.37           O
ATOM   1509  ND2 ASN A 195     -16.251 -25.443  26.305  1.00 44.97           N
ATOM   1510  N   ARG A 196     -18.578 -20.799  25.431  1.00 23.86           N
ATOM   1511  CA  ARG A 196     -18.965 -20.474  24.071  1.00 27.19           C
ATOM   1512  C   ARG A 196     -18.081 -19.398  23.509  1.00 21.28           C
ATOM   1513  O   ARG A 196     -17.472 -18.628  24.249  1.00 24.08           O
ATOM   1514  CB  ARG A 196     -20.406 -19.963  24.030  1.00 35.89           C
ATOM   1515  CG  ARG A 196     -21.440 -21.024  24.242  1.00 44.48           C
ATOM   1516  CD  ARG A 196     -22.815 -20.398  24.344  1.00 45.56           C
ATOM   1517  NE  ARG A 196     -23.803 -21.401  24.714  1.00 55.10           N
ATOM   1518  CZ  ARG A 196     -24.997 -21.113  25.214  1.00 51.13           C
ATOM   1519  NH1 ARG A 196     -25.343 -19.847  25.405  1.00 54.38           N
ATOM   1520  NH2 ARG A 196     -25.833 -22.093  25.528  1.00 59.31           N
ATOM   1521  N   ARG A 197     -18.013 -19.341  22.188  1.00 22.87           N
ATOM   1522  CA  ARG A 197     -17.414 -18.182  21.536  1.00 19.94           C
ATOM   1523  C   ARG A 197     -18.404 -17.730  20.474  1.00 24.20           C
ATOM   1524  O   ARG A 197     -18.959 -18.557  19.747  1.00 25.93           O
ATOM   1525  CB  ARG A 197     -16.047 -18.538  20.933  1.00 21.18           C
ATOM   1526  CG  ARG A 197     -16.034 -19.815  20.113  1.00 26.23           C
ATOM   1527  CD  ARG A 197     -14.588 -20.296  19.893  1.00 33.55           C
ATOM   1528  NE  ARG A 197     -13.843 -19.431  18.979  1.00 34.13           N
ATOM   1529  CZ  ARG A 197     -12.513 -19.367  18.921  1.00 32.31           C
ATOM   1530  NH1 ARG A 197     -11.770 -20.102  19.738  1.00 26.96           N
ATOM   1531  NH2 ARG A 197     -11.923 -18.561  18.049  1.00 33.32           N
ATOM   1532  N   SER A 198     -18.666 -16.428  20.422  1.00 24.75           N
ATOM   1533  CA  SER A 198     -19.611 -15.883  19.457  1.00 24.87           C
ATOM   1534  C   SER A 198     -19.379 -14.394  19.305  1.00 19.86           C
ATOM   1535  O   SER A 198     -18.901 -13.735  20.226  1.00 19.57           O
ATOM   1536  CB  SER A 198     -21.048 -16.121  19.918  1.00 28.07           C
ATOM   1537  OG  SER A 198     -21.267 -15.473  21.157  1.00 31.20           O
ATOM   1538  N   ALA A 199     -19.728 -13.865  18.139  1.00 20.59           N
ATOM   1539  CA  ALA A 199     -19.579 -12.443  17.875  1.00 19.47           C
ATOM   1540  C   ALA A 199     -20.603 -11.632  18.670  1.00 22.32           C
ATOM   1541  O   ALA A 199     -21.683 -12.133  18.998  1.00 22.34           O
ATOM   1542  CB  ALA A 199     -19.749 -12.179  16.381  1.00 23.41           C
ATOM   1543  N   PRO A 200     -20.272 -10.370  18.971  1.00 19.94           N
ATOM   1544  CA  PRO A 200     -21.198  -9.501  19.706  1.00 20.96           C
ATOM   1545  C   PRO A 200     -22.433  -9.165  18.869  1.00 25.71           C
ATOM   1546  O   PRO A 200     -22.315  -8.926  17.667  1.00 25.87           O
ATOM   1547  CB  PRO A 200     -20.373  -8.239  19.949  1.00 18.89           C
ATOM   1548  CG  PRO A 200     -19.370  -8.215  18.843  1.00 21.10           C
ATOM   1549  CD  PRO A 200     -19.012  -9.683  18.636  1.00 18.37           C
ATOM   1550  N   ASP A 201     -23.609  -9.137  19.488  1.00 26.56           N
ATOM   1551  CA  ASP A 201     -24.812  -8.805  18.738  1.00 26.77           C
ATOM   1552  C   ASP A 201     -25.005  -7.288  18.686  1.00 24.90           C
ATOM   1553  O   ASP A 201     -24.252  -6.544  19.318  1.00 24.51           O
ATOM   1554  CB  ASP A 201     -26.048  -9.542  19.286  1.00 33.36           C
ATOM   1555  CG  ASP A 201     -26.416  -9.126  20.703  1.00 42.76           C
ATOM   1556  OD1 ASP A 201     -26.215  -7.949  21.068  1.00 34.08           O
ATOM   1557  OD2 ASP A 201     -26.930  -9.984  21.453  1.00 46.88           O
ATOM   1558  N   PRO A 202     -26.012  -6.819  17.932  1.00 29.61           N
ATOM   1559  CA  PRO A 202     -26.162  -5.367  17.767  1.00 31.33           C
ATOM   1560  C   PRO A 202     -26.333  -4.608  19.082  1.00 31.04           C
ATOM   1561  O   PRO A 202     -25.964  -3.435  19.138  1.00 27.40           O
ATOM   1562  CB  PRO A 202     -27.421  -5.247  16.910  1.00 29.86           C
ATOM   1563  CG  PRO A 202     -27.430  -6.511  16.119  1.00 32.53           C
ATOM   1564  CD  PRO A 202     -26.927  -7.566  17.052  1.00 30.17           C
ATOM   1565  N   SER A 203     -26.872  -5.248  20.117  1.00 27.17           N
ATOM   1566  CA  SER A 203     -27.037  -4.563  21.400  1.00 28.71           C
ATOM   1567  C   SER A 203     -25.676  -4.157  21.953  1.00 27.81           C
ATOM   1568  O   SER A 203     -25.513  -3.074  22.516  1.00 25.59           O
ATOM   1569  CB  SER A 203     -27.812  -5.426  22.407  1.00 32.25           C
ATOM   1570  OG  SER A 203     -27.028  -6.507  22.899  1.00 32.53           O
ATOM   1571  N   VAL A 204     -24.689  -5.027  21.773  1.00 24.63           N
ATOM   1572  CA  VAL A 204     -23.343  -4.757  22.251  1.00 21.95           C
ATOM   1573  C   VAL A 204     -22.635  -3.723  21.390  1.00 22.94           C
ATOM   1574  O   VAL A 204     -22.014  -2.801  21.906  1.00 21.67           O
ATOM   1575  CB  VAL A 204     -22.503  -6.045  22.260  1.00 19.66           C
ATOM   1576  CG1 VAL A 204     -21.051  -5.736  22.586  1.00 17.79           C
ATOM   1577  CG2 VAL A 204     -23.091  -7.047  23.248  1.00 21.37           C
ATOM   1578  N   ILE A 205     -22.717  -3.891  20.077  1.00 21.37           N
ATOM   1579  CA  ILE A 205     -22.034  -2.995  19.161  1.00 20.23           C
ATOM   1580  C   ILE A 205     -22.540  -1.558  19.336  1.00 23.19           C
ATOM   1581  O   ILE A 205     -21.753  -0.615  19.386  1.00 23.59           O
ATOM   1582  CB  ILE A 205     -22.259  -3.415  17.707  1.00 25.40           C
ATOM   1583  CG1 ILE A 205     -21.676  -4.812  17.449  1.00 31.83           C
ATOM   1584  CG2 ILE A 205     -21.663  -2.376  16.764  1.00 26.83           C
ATOM   1585  CD1 ILE A 205     -20.194  -4.878  17.573  1.00 32.31           C
ATOM   1586  N  ATHR A 206     -23.857  -1.391  19.427  1.00 22.96           N
ATOM   1587  CA ATHR A 206     -24.421  -0.049  19.565  1.00 24.74           C
ATOM   1588  C  ATHR A 206     -24.043   0.617  20.884  1.00 24.20           C
ATOM   1589  O  ATHR A 206     -23.795   1.822  20.921  1.00 23.82           O
ATOM   1590  CB ATHR A 206     -25.955  -0.012  19.350  1.00 26.15           C
ATOM   1591  OG1ATHR A 206     -26.608  -0.896  20.272  1.00 24.54           O
ATOM   1592  CG2ATHR A 206     -26.291  -0.416  17.929  1.00 29.96           C
ATOM   1593  N   LEU A 207     -23.987  -0.158  21.961  1.00 21.91           N
ATOM   1594  CA  LEU A 207     -23.508   0.383  23.236  1.00 23.39           C
ATOM   1595  C   LEU A 207     -22.057   0.860  23.104  1.00 23.99           C
ATOM   1596  O   LEU A 207     -21.710   1.967  23.515  1.00 20.62           O
ATOM   1597  CB  LEU A 207     -23.615  -0.649  24.357  1.00 22.84           C
ATOM   1598  CG  LEU A 207     -24.954  -0.832  25.056  1.00 27.51           C
ATOM   1599  CD1 LEU A 207     -24.846  -2.009  26.023  1.00 29.08           C
ATOM   1600  CD2 LEU A 207     -25.368   0.452  25.786  1.00 25.57           C
ATOM   1601  N   GLU A 208     -21.208   0.021  22.520  1.00 20.47           N
ATOM   1602  CA  GLU A 208     -19.820   0.399  22.301  1.00 20.34           C
ATOM   1603  C   GLU A 208     -19.738   1.701  21.516  1.00 18.94           C
ATOM   1604  O   GLU A 208     -18.932   2.593  21.837  1.00 20.44           O
ATOM   1605  CB  GLU A 208     -19.061  -0.703  21.546  1.00 17.35           C
ATOM   1606  CG  GLU A 208     -18.876  -1.984  22.340  1.00 18.21           C
ATOM   1607  CD  GLU A 208     -18.280  -3.130  21.512  1.00 22.13           C
ATOM   1608  OE1 GLU A 208     -18.122  -2.993  20.277  1.00 21.65           O
ATOM   1609  OE2 GLU A 208     -17.971  -4.171  22.110  1.00 20.64           O
ATOM   1610  N   ASN A 209     -20.550   1.798  20.467  1.00 19.03           N
ATOM   1611  CA  ASN A 209     -20.508   2.965  19.595  1.00 20.78           C
ATOM   1612  C   ASN A 209     -21.018   4.209  20.303  1.00 25.02           C
ATOM   1613  O   ASN A 209     -20.631   5.319  19.956  1.00 24.88           O
ATOM   1614  CB  ASN A 209     -21.314   2.734  18.310  1.00 22.74           C
ATOM   1615  CG  ASN A 209     -20.663   1.718  17.381  1.00 26.29           C
ATOM   1616  OD1 ASN A 209     -19.497   1.367  17.553  1.00 22.90           O
ATOM   1617  ND2 ASN A 209     -21.409   1.262  16.380  1.00 26.20           N
ATOM   1618  N   SER A 210     -21.869   4.004  21.305  1.00 21.77           N
ATOM   1619  CA  SER A 210     -22.588   5.094  21.960  1.00 23.26           C
ATOM   1620  C   SER A 210     -21.982   5.541  23.284  1.00 23.82           C
ATOM   1621  O   SER A 210     -22.519   6.430  23.937  1.00 22.65           O
ATOM   1622  CB  SER A 210     -24.038   4.669  22.215  1.00 26.88           C
ATOM   1623  OG  SER A 210     -24.708   4.364  21.004  1.00 30.85           O
ATOM   1624  N   TRP A 211     -20.868   4.939  23.688  1.00 21.27           N
ATOM   1625  CA  TRP A 211     -20.324   5.211  25.014  1.00 21.11           C
ATOM   1626  C   TRP A 211     -20.060   6.707  25.253  1.00 20.62           C
ATOM   1627  O   TRP A 211     -20.384   7.238  26.319  1.00 19.87           O
ATOM   1628  CB  TRP A 211     -19.057   4.388  25.268  1.00 19.20           C
ATOM   1629  CG  TRP A 211     -18.535   4.562  26.655  1.00 22.17           C
ATOM   1630  CD1 TRP A 211     -19.123   4.131  27.821  1.00 20.52           C
ATOM   1631  CD2 TRP A 211     -17.323   5.214  27.036  1.00 20.35           C
ATOM   1632  NE1 TRP A 211     -18.340   4.476  28.899  1.00 20.65           N
ATOM   1633  CE2 TRP A 211     -17.229   5.137  28.443  1.00 18.08           C
ATOM   1634  CE3 TRP A 211     -16.304   5.856  26.320  1.00 21.43           C
ATOM   1635  CZ2 TRP A 211     -16.153   5.669  29.148  1.00 19.76           C
ATOM   1636  CZ3 TRP A 211     -15.236   6.388  27.024  1.00 22.24           C
ATOM   1637  CH2 TRP A 211     -15.168   6.290  28.422  1.00 20.11           C
ATOM   1638  N   GLY A 212     -19.472   7.378  24.267  1.00 21.12           N
ATOM   1639  CA  GLY A 212     -19.200   8.805  24.387  1.00 27.31           C
ATOM   1640  C   GLY A 212     -20.478   9.627  24.445  1.00 31.57           C
ATOM   1641  O   GLY A 212     -20.608  10.573  25.239  1.00 26.68           O
ATOM   1642  N   ARG A 213     -21.432   9.270  23.591  1.00 25.21           N
ATOM   1643  CA  ARG A 213     -22.716   9.953  23.545  1.00 27.93           C
ATOM   1644  C   ARG A 213     -23.499   9.781  24.842  1.00 28.65           C
ATOM   1645  O   ARG A 213     -24.134  10.730  25.317  1.00 28.99           O
ATOM   1646  CB  ARG A 213     -23.552   9.464  22.359  1.00 33.01           C
ATOM   1647  CG  ARG A 213     -23.062   9.982  21.014  1.00 45.99           C
ATOM   1648  CD  ARG A 213     -23.798   9.331  19.846  1.00 54.48           C
ATOM   1649  NE  ARG A 213     -22.862   8.706  18.911  1.00 61.72           N
ATOM   1650  CZ  ARG A 213     -22.961   7.455  18.469  1.00 62.78           C
ATOM   1651  NH1 ARG A 213     -23.966   6.684  18.866  1.00 64.96           N
ATOM   1652  NH2 ARG A 213     -22.059   6.973  17.623  1.00 59.77           N
ATOM   1653  N   LEU A 214     -23.460   8.572  25.402  1.00 26.72           N
ATOM   1654  CA  LEU A 214     -24.122   8.310  26.678  1.00 27.73           C
ATOM   1655  C   LEU A 214     -23.458   9.080  27.816  1.00 26.87           C
ATOM   1656  O   LEU A 214     -24.143   9.643  28.664  1.00 26.41           O
ATOM   1657  CB  LEU A 214     -24.136   6.812  26.997  1.00 23.21           C
ATOM   1658  CG  LEU A 214     -25.020   5.951  26.090  1.00 23.90           C
ATOM   1659  CD1 LEU A 214     -24.629   4.479  26.172  1.00 25.24           C
ATOM   1660  CD2 LEU A 214     -26.490   6.128  26.432  1.00 26.29           C
ATOM   1661  N   SER A 215     -22.129   9.090  27.841  1.00 25.65           N
ATOM   1662  CA  SER A 215     -21.411   9.865  28.848  1.00 24.88           C
ATOM   1663  C   SER A 215     -21.872  11.321  28.831  1.00 26.32           C
ATOM   1664  O   SER A 215     -22.121  11.914  29.883  1.00 26.41           O
ATOM   1665  CB  SER A 215     -19.892   9.774  28.628  1.00 23.57           C
ATOM   1666  OG  SER A 215     -19.444   8.431  28.791  1.00 22.01           O
ATOM   1667  N   THR A 216     -21.987  11.889  27.634  1.00 26.01           N
ATOM   1668  CA  THR A 216     -22.384  13.288  27.476  1.00 28.31           C
ATOM   1669  C   THR A 216     -23.848  13.505  27.872  1.00 29.53           C
ATOM   1670  O   THR A 216     -24.178  14.452  28.591  1.00 31.04           O
ATOM   1671  CB  THR A 216     -22.175  13.765  26.024  1.00 35.75           C
ATOM   1672  OG1 THR A 216     -20.776  13.750  25.708  1.00 31.73           O
ATOM   1673  CG2 THR A 216     -22.718  15.178  25.836  1.00 36.07           C
ATOM   1674  N   ALA A 217     -24.723  12.625  27.400  1.00 33.01           N
ATOM   1675  CA  ALA A 217     -26.149  12.731  27.722  1.00 36.59           C
ATOM   1676  C   ALA A 217     -26.375  12.647  29.226  1.00 31.20           C
ATOM   1677  O   ALA A 217     -27.157  13.416  29.785  1.00 32.29           O
ATOM   1678  CB  ALA A 217     -26.955  11.651  27.005  1.00 30.30           C
ATOM   1679  N   ILE A 218     -25.689  11.718  29.883  1.00 28.55           N
ATOM   1680  CA  ILE A 218     -25.867  11.556  31.317  1.00 28.74           C
ATOM   1681  C   ILE A 218     -25.400  12.791  32.093  1.00 30.00           C
ATOM   1682  O   ILE A 218     -26.101  13.288  32.970  1.00 31.64           O
ATOM   1683  CB  ILE A 218     -25.183  10.290  31.827  1.00 28.51           C
ATOM   1684  CG1 ILE A 218     -25.914   9.056  31.278  1.00 29.85           C
ATOM   1685  CG2 ILE A 218     -25.158  10.282  33.345  1.00 28.87           C
ATOM   1686  CD1 ILE A 218     -25.116   7.764  31.347  1.00 28.06           C
ATOM   1687  N   GLN A 219     -24.217  13.297  31.763  1.00 29.54           N
ATOM   1688  CA  GLN A 219     -23.666  14.409  32.526  1.00 30.91           C
ATOM   1689  C   GLN A 219     -24.345  15.740  32.216  1.00 33.30           C
ATOM   1690  O   GLN A 219     -24.346  16.647  33.049  1.00 36.60           O
ATOM   1691  CB  GLN A 219     -22.144  14.479  32.343  1.00 30.02           C
ATOM   1692  CG  GLN A 219     -21.449  13.290  32.961  1.00 28.71           C
ATOM   1693  CD  GLN A 219     -20.002  13.198  32.556  1.00 30.42           C
ATOM   1694  OE1 GLN A 219     -19.183  14.018  32.951  1.00 30.75           O
ATOM   1695  NE2 GLN A 219     -19.682  12.198  31.763  1.00 28.29           N
ATOM   1696  N   GLU A 220     -24.946  15.847  31.033  1.00 33.72           N
ATOM   1697  CA  GLU A 220     -25.666  17.061  30.644  1.00 36.28           C
ATOM   1698  C   GLU A 220     -27.164  16.983  30.960  1.00 37.60           C
ATOM   1699  O   GLU A 220     -27.925  17.903  30.636  1.00 39.95           O
ATOM   1700  CB  GLU A 220     -25.490  17.343  29.148  1.00 48.66           C
ATOM   1701  CG  GLU A 220     -24.060  17.637  28.696  1.00 48.92           C
ATOM   1702  CD  GLU A 220     -23.991  18.051  27.228  1.00 55.73           C
ATOM   1703  OE1 GLU A 220     -24.963  17.786  26.485  1.00 57.45           O
ATOM   1704  OE2 GLU A 220     -22.969  18.645  26.816  1.00 56.06           O
ATOM   1705  N   SER A 221     -27.591  15.897  31.594  1.00 36.44           N
ATOM   1706  CA  SER A 221     -29.017  15.675  31.794  1.00 37.86           C
ATOM   1707  C   SER A 221     -29.639  16.676  32.760  1.00 43.07           C
ATOM   1708  O   SER A 221     -28.949  17.330  33.547  1.00 40.76           O
ATOM   1709  CB  SER A 221     -29.307  14.237  32.244  1.00 36.38           C
ATOM   1710  OG  SER A 221     -28.776  13.974  33.531  1.00 40.69           O
ATOM   1711  N   ASN A 222     -30.956  16.801  32.675  1.00 42.38           N
ATOM   1712  CA  ASN A 222     -31.706  17.646  33.590  1.00 45.06           C
ATOM   1713  C   ASN A 222     -32.258  16.775  34.708  1.00 51.28           C
ATOM   1714  O   ASN A 222     -33.285  16.112  34.546  1.00 45.91           O
ATOM   1715  CB  ASN A 222     -32.833  18.366  32.850  1.00 47.74           C
ATOM   1716  CG  ASN A 222     -33.415  19.523  33.651  1.00 50.79           C
ATOM   1717  OD1 ASN A 222     -33.575  19.430  34.867  1.00 51.40           O
ATOM   1718  ND2 ASN A 222     -33.722  20.622  32.969  1.00 52.99           N
ATOM   1719  N   GLN A 223     -31.548  16.755  35.832  1.00 44.73           N
ATOM   1720  CA  GLN A 223     -31.899  15.888  36.951  1.00 52.81           C
ATOM   1721  C   GLN A 223     -32.126  14.441  36.511  1.00 54.32           C
ATOM   1722  O   GLN A 223     -33.032  13.767  37.003  1.00 64.63           O
ATOM   1723  CB  GLN A 223     -33.134  16.420  37.679  1.00 55.34           C
ATOM   1724  CG  GLN A 223     -33.049  17.894  38.031  1.00 56.17           C
ATOM   1725  CD  GLN A 223     -34.166  18.339  38.951  1.00 68.16           C
ATOM   1726  OE1 GLN A 223     -34.692  17.549  39.737  1.00 74.64           O
ATOM   1727  NE2 GLN A 223     -34.542  19.610  38.854  1.00 69.16           N
ATOM   1728  N   GLY A 224     -31.303  13.968  35.581  1.00 49.57           N
ATOM   1729  CA  GLY A 224     -31.377  12.588  35.138  1.00 44.57           C
ATOM   1730  C   GLY A 224     -32.147  12.377  33.848  1.00 42.26           C
ATOM   1731  O   GLY A 224     -32.055  11.320  33.230  1.00 42.15           O
ATOM   1732  N   ALA A 225     -32.911  13.382  33.436  1.00 41.41           N
ATOM   1733  CA  ALA A 225     -33.691  13.274  32.208  1.00 42.27           C
ATOM   1734  C   ALA A 225     -32.922  13.826  31.015  1.00 42.24           C
ATOM   1735  O   ALA A 225     -32.334  14.909  31.091  1.00 41.63           O
ATOM   1736  CB  ALA A 225     -35.018  13.997  32.363  1.00 45.70           C
ATOM   1737  N   PHE A 226     -32.945  13.092  29.908  1.00 40.41           N
ATOM   1738  CA  PHE A 226     -32.153  13.459  28.738  1.00 47.06           C
ATOM   1739  C   PHE A 226     -32.802  14.593  27.964  1.00 52.92           C
ATOM   1740  O   PHE A 226     -34.018  14.612  27.773  1.00 47.66           O
ATOM   1741  CB  PHE A 226     -31.928  12.251  27.812  1.00 40.83           C
ATOM   1742  CG  PHE A 226     -31.045  11.189  28.395  1.00 40.90           C
ATOM   1743  CD1 PHE A 226     -30.260  11.447  29.504  1.00 40.27           C
ATOM   1744  CD2 PHE A 226     -30.986   9.932  27.822  1.00 41.75           C
ATOM   1745  CE1 PHE A 226     -29.445  10.470  30.036  1.00 37.44           C
ATOM   1746  CE2 PHE A 226     -30.169   8.947  28.352  1.00 41.98           C
ATOM   1747  CZ  PHE A 226     -29.400   9.219  29.462  1.00 36.64           C
ATOM   1748  N   ALA A 227     -31.986  15.551  27.534  1.00 60.79           N
ATOM   1749  CA  ALA A 227     -32.482  16.643  26.709  1.00 62.02           C
ATOM   1750  C   ALA A 227     -33.118  16.046  25.462  1.00 62.84           C
ATOM   1751  O   ALA A 227     -34.221  16.421  25.067  1.00 64.89           O
ATOM   1752  CB  ALA A 227     -31.344  17.585  26.335  1.00 62.23           C
ATOM   1753  N   SER A 228     -32.407  15.097  24.857  1.00 62.17           N
ATOM   1754  CA  SER A 228     -32.902  14.370  23.695  1.00 61.09           C
ATOM   1755  C   SER A 228     -32.604  12.885  23.868  1.00 47.59           C
ATOM   1756  O   SER A 228     -31.557  12.518  24.396  1.00 48.73           O
ATOM   1757  CB  SER A 228     -32.244  14.895  22.420  1.00 64.96           C
ATOM   1758  OG  SER A 228     -30.832  14.827  22.518  1.00 68.70           O
ATOM   1759  N   PRO A 229     -33.529  12.023  23.424  1.00 43.22           N
ATOM   1760  CA  PRO A 229     -33.356  10.575  23.605  1.00 43.52           C
ATOM   1761  C   PRO A 229     -32.128  10.023  22.887  1.00 47.87           C
ATOM   1762  O   PRO A 229     -31.734  10.539  21.841  1.00 53.90           O
ATOM   1763  CB  PRO A 229     -34.636   9.990  22.998  1.00 45.73           C
ATOM   1764  CG  PRO A 229     -35.147  11.049  22.071  1.00 53.86           C
ATOM   1765  CD  PRO A 229     -34.775  12.353  22.712  1.00 50.76           C
ATOM   1766  N   ILE A 230     -31.524   8.988  23.468  1.00 40.53           N
ATOM   1767  CA  ILE A 230     -30.453   8.248  22.822  1.00 46.39           C
ATOM   1768  C   ILE A 230     -31.037   6.944  22.293  1.00 49.77           C
ATOM   1769  O   ILE A 230     -31.776   6.254  22.996  1.00 53.54           O
ATOM   1770  CB  ILE A 230     -29.315   7.926  23.799  1.00 45.02           C
ATOM   1771  CG1 ILE A 230     -28.680   9.215  24.326  1.00 54.63           C
ATOM   1772  CG2 ILE A 230     -28.259   7.053  23.124  1.00 45.80           C
ATOM   1773  CD1 ILE A 230     -27.991  10.038  23.259  1.00 58.75           C
ATOM   1774  N   GLN A 231     -30.717   6.619  21.048  1.00 46.45           N
ATOM   1775  CA  GLN A 231     -31.261   5.433  20.411  1.00 45.60           C
ATOM   1776  C   GLN A 231     -30.261   4.298  20.505  1.00 39.76           C
ATOM   1777  O   GLN A 231     -29.116   4.438  20.092  1.00 36.21           O
ATOM   1778  CB  GLN A 231     -31.593   5.725  18.949  1.00 51.67           C
ATOM   1779  CG  GLN A 231     -32.228   4.568  18.201  1.00 54.92           C
ATOM   1780  CD  GLN A 231     -32.831   5.001  16.875  1.00 64.00           C
ATOM   1781  OE1 GLN A 231     -32.167   4.976  15.838  1.00 69.89           O
ATOM   1782  NE2 GLN A 231     -34.094   5.406  16.907  1.00 63.44           N
ATOM   1783  N   LEU A 232     -30.702   3.175  21.058  1.00 38.94           N
ATOM   1784  CA  LEU A 232     -29.869   1.988  21.155  1.00 35.04           C
ATOM   1785  C   LEU A 232     -30.546   0.856  20.387  1.00 38.29           C
ATOM   1786  O   LEU A 232     -31.651   1.032  19.879  1.00 38.56           O
ATOM   1787  CB  LEU A 232     -29.679   1.602  22.618  1.00 36.02           C
ATOM   1788  CG  LEU A 232     -28.904   2.605  23.475  1.00 36.78           C
ATOM   1789  CD1 LEU A 232     -28.911   2.171  24.934  1.00 32.24           C
ATOM   1790  CD2 LEU A 232     -27.481   2.745  22.944  1.00 32.37           C
ATOM   1791  N   GLN A 233     -29.880  -0.294  20.296  1.00 32.28           N
ATOM   1792  CA  GLN A 233     -30.452  -1.460  19.617  1.00 37.98           C
ATOM   1793  C   GLN A 233     -30.643  -2.631  20.574  1.00 37.08           C
ATOM   1794  O   GLN A 233     -29.848  -2.823  21.498  1.00 34.32           O
ATOM   1795  CB  GLN A 233     -29.553  -1.924  18.467  1.00 38.59           C
ATOM   1796  CG  GLN A 233     -29.775  -1.216  17.143  1.00 45.55           C
ATOM   1797  CD  GLN A 233     -28.910  -1.796  16.038  1.00 51.87           C
ATOM   1798  OE1 GLN A 233     -27.829  -2.314  16.297  1.00 58.10           O
ATOM   1799  NE2 GLN A 233     -29.385  -1.714  14.803  1.00 56.56           N
ATOM   1800  N   ARG A 234     -31.695  -3.411  20.344  1.00 39.52           N
ATOM   1801  CA  ARG A 234     -31.906  -4.654  21.075  1.00 37.45           C
ATOM   1802  C   ARG A 234     -31.072  -5.757  20.436  1.00 36.76           C
ATOM   1803  O   ARG A 234     -30.502  -5.567  19.364  1.00 36.43           O
ATOM   1804  CB  ARG A 234     -33.388  -5.046  21.059  1.00 38.98           C
ATOM   1805  CG  ARG A 234     -34.338  -3.954  21.552  1.00 42.18           C
ATOM   1806  CD  ARG A 234     -35.736  -4.508  21.807  1.00 47.35           C
ATOM   1807  NE  ARG A 234     -36.674  -3.482  22.266  1.00 49.16           N
ATOM   1808  CZ  ARG A 234     -37.426  -2.742  21.459  1.00 55.95           C
ATOM   1809  NH1 ARG A 234     -37.355  -2.913  20.146  1.00 60.77           N
ATOM   1810  NH2 ARG A 234     -38.254  -1.834  21.964  1.00 59.44           N
ATOM   1811  N   ARG A 235     -31.001  -6.910  21.092  1.00 38.05           N
ATOM   1812  CA  ARG A 235     -30.277  -8.051  20.541  1.00 37.70           C
ATOM   1813  C   ARG A 235     -30.704  -8.383  19.115  1.00 36.87           C
ATOM   1814  O   ARG A 235     -29.889  -8.820  18.306  1.00 37.12           O
ATOM   1815  CB  ARG A 235     -30.437  -9.279  21.435  1.00 42.95           C
ATOM   1816  CG  ARG A 235     -29.884  -9.090  22.830  1.00 45.38           C
ATOM   1817  CD  ARG A 235     -29.950 -10.367  23.637  1.00 51.74           C
ATOM   1818  NE  ARG A 235     -29.497 -10.156  25.008  1.00 51.22           N
ATOM   1819  CZ  ARG A 235     -28.238 -10.302  25.407  1.00 57.09           C
ATOM   1820  NH1 ARG A 235     -27.301 -10.662  24.537  1.00 56.79           N
ATOM   1821  NH2 ARG A 235     -27.916 -10.088  26.676  1.00 59.77           N
ATOM   1822  N   ASN A 236     -31.980  -8.180  18.805  1.00 40.43           N
ATOM   1823  CA  ASN A 236     -32.490  -8.515  17.480  1.00 42.56           C
ATOM   1824  C   ASN A 236     -32.349  -7.376  16.471  1.00 47.09           C
ATOM   1825  O   ASN A 236     -32.871  -7.455  15.362  1.00 47.35           O
ATOM   1826  CB  ASN A 236     -33.952  -8.968  17.566  1.00 43.89           C
ATOM   1827  CG  ASN A 236     -34.870  -7.873  18.069  1.00 52.94           C
ATOM   1828  OD1 ASN A 236     -34.474  -6.713  18.164  1.00 51.52           O
ATOM   1829  ND2 ASN A 236     -36.109  -8.236  18.388  1.00 54.22           N
ATOM   1830  N   GLY A 237     -31.647  -6.315  16.858  1.00 44.66           N
ATOM   1831  CA  GLY A 237     -31.394  -5.205  15.954  1.00 42.66           C
ATOM   1832  C   GLY A 237     -32.456  -4.112  15.931  1.00 46.76           C
ATOM   1833  O   GLY A 237     -32.258  -3.061  15.313  1.00 42.54           O
ATOM   1834  N   SER A 238     -33.585  -4.345  16.592  1.00 43.84           N
ATOM   1835  CA  SER A 238     -34.643  -3.333  16.638  1.00 46.31           C
ATOM   1836  C   SER A 238     -34.208  -2.136  17.485  1.00 46.94           C
ATOM   1837  O   SER A 238     -33.490  -2.293  18.472  1.00 41.17           O
ATOM   1838  CB  SER A 238     -35.955  -3.925  17.164  1.00 51.57           C
ATOM   1839  OG  SER A 238     -35.807  -4.423  18.483  1.00 47.70           O
ATOM   1840  N   LYS A 239     -34.643  -0.943  17.095  1.00 48.42           N
ATOM   1841  CA  LYS A 239     -34.213   0.281  17.770  1.00 50.27           C
ATOM   1842  C   LYS A 239     -35.157   0.656  18.904  1.00 49.60           C
ATOM   1843  O   LYS A 239     -36.369   0.513  18.779  1.00 49.81           O
ATOM   1844  CB  LYS A 239     -34.145   1.445  16.777  1.00 56.08           C
ATOM   1845  CG  LYS A 239     -33.182   1.253  15.614  1.00 57.06           C
ATOM   1846  CD  LYS A 239     -33.662   2.040  14.396  1.00 60.89           C
ATOM   1847  CE  LYS A 239     -32.647   2.019  13.265  1.00 63.11           C
ATOM   1848  NZ  LYS A 239     -31.407   2.770  13.616  1.00 62.62           N
ATOM   1849  N   PHE A 240     -34.599   1.144  20.007  1.00 43.14           N
ATOM   1850  CA  PHE A 240     -35.411   1.706  21.081  1.00 45.58           C
ATOM   1851  C   PHE A 240     -34.741   2.952  21.661  1.00 51.19           C
ATOM   1852  O   PHE A 240     -33.542   3.163  21.482  1.00 49.60           O
ATOM   1853  CB  PHE A 240     -35.694   0.667  22.169  1.00 46.76           C
ATOM   1854  CG  PHE A 240     -34.513   0.358  23.040  1.00 46.49           C
ATOM   1855  CD1 PHE A 240     -34.402   0.919  24.302  1.00 48.23           C
ATOM   1856  CD2 PHE A 240     -33.515  -0.496  22.602  1.00 40.39           C
ATOM   1857  CE1 PHE A 240     -33.319   0.637  25.110  1.00 44.04           C
ATOM   1858  CE2 PHE A 240     -32.428  -0.781  23.405  1.00 43.78           C
ATOM   1859  CZ  PHE A 240     -32.330  -0.215  24.660  1.00 47.07           C
ATOM   1860  N   SER A 241     -35.525   3.778  22.343  1.00 52.99           N
ATOM   1861  CA  SER A 241     -35.029   5.041  22.868  1.00 54.63           C
ATOM   1862  C   SER A 241     -34.884   5.018  24.383  1.00 52.08           C
ATOM   1863  O   SER A 241     -35.695   4.421  25.095  1.00 49.06           O
ATOM   1864  CB  SER A 241     -35.959   6.187  22.463  1.00 61.63           C
ATOM   1865  OG  SER A 241     -36.133   6.237  21.058  1.00 66.10           O
ATOM   1866  N   VAL A 242     -33.839   5.681  24.863  1.00 54.18           N
ATOM   1867  CA  VAL A 242     -33.616   5.865  26.287  1.00 51.40           C
ATOM   1868  C   VAL A 242     -33.756   7.348  26.619  1.00 46.77           C
ATOM   1869  O   VAL A 242     -33.176   8.194  25.941  1.00 45.80           O
ATOM   1870  CB  VAL A 242     -32.218   5.385  26.688  1.00 51.98           C
ATOM   1871  CG1 VAL A 242     -31.910   5.785  28.118  1.00 51.85           C
ATOM   1872  CG2 VAL A 242     -32.109   3.877  26.504  1.00 53.75           C
ATOM   1873  N   TYR A 243     -34.509   7.654  27.669  1.00 41.94           N
ATOM   1874  CA  TYR A 243     -34.847   9.038  27.996  1.00 48.61           C
ATOM   1875  C   TYR A 243     -34.360   9.456  29.378  1.00 48.82           C
ATOM   1876  O   TYR A 243     -34.521  10.615  29.775  1.00 44.80           O
ATOM   1877  CB  TYR A 243     -36.363   9.228  27.958  1.00 58.01           C
ATOM   1878  CG  TYR A 243     -37.021   8.922  26.635  1.00 61.11           C
ATOM   1879  CD1 TYR A 243     -37.317   9.937  25.735  1.00 63.50           C
ATOM   1880  CD2 TYR A 243     -37.370   7.622  26.296  1.00 60.79           C
ATOM   1881  CE1 TYR A 243     -37.933   9.666  24.527  1.00 65.49           C
ATOM   1882  CE2 TYR A 243     -37.987   7.340  25.090  1.00 66.46           C
ATOM   1883  CZ  TYR A 243     -38.265   8.366  24.210  1.00 67.71           C
ATOM   1884  OH  TYR A 243     -38.878   8.091  23.008  1.00 74.36           O
ATOM   1885  N   ASP A 244     -33.773   8.517  30.112  1.00 44.69           N
ATOM   1886  CA  ASP A 244     -33.513   8.726  31.531  1.00 48.53           C
ATOM   1887  C   ASP A 244     -32.227   8.031  31.955  1.00 45.80           C
ATOM   1888  O   ASP A 244     -31.891   6.971  31.430  1.00 45.62           O
ATOM   1889  CB  ASP A 244     -34.691   8.183  32.348  1.00 53.66           C
ATOM   1890  CG  ASP A 244     -34.682   8.664  33.787  1.00 63.35           C
ATOM   1891  OD1 ASP A 244     -33.612   9.088  34.275  1.00 67.52           O
ATOM   1892  OD2 ASP A 244     -35.751   8.613  34.435  1.00 70.89           O
ATOM   1893  N   VAL A 245     -31.510   8.620  32.907  1.00 36.73           N
ATOM   1894  CA  VAL A 245     -30.292   7.990  33.411  1.00 36.99           C
ATOM   1895  C   VAL A 245     -30.595   6.682  34.151  1.00 36.32           C
ATOM   1896  O   VAL A 245     -29.827   5.723  34.071  1.00 34.96           O
ATOM   1897  CB  VAL A 245     -29.518   8.922  34.348  1.00 41.80           C
ATOM   1898  CG1 VAL A 245     -28.263   8.232  34.859  1.00 43.23           C
ATOM   1899  CG2 VAL A 245     -29.157  10.211  33.628  1.00 43.85           C
ATOM   1900  N   SER A 246     -31.722   6.651  34.858  1.00 37.45           N
ATOM   1901  CA  SER A 246     -32.054   5.537  35.751  1.00 43.42           C
ATOM   1902  C   SER A 246     -32.017   4.171  35.071  1.00 44.74           C
ATOM   1903  O   SER A 246     -31.506   3.201  35.630  1.00 42.50           O
ATOM   1904  CB  SER A 246     -33.417   5.766  36.420  1.00 50.63           C
ATOM   1905  OG  SER A 246     -34.480   5.618  35.491  1.00 56.88           O
ATOM   1906  N   ILE A 247     -32.551   4.103  33.860  1.00 34.59           N
ATOM   1907  CA  ILE A 247     -32.577   2.860  33.096  1.00 39.38           C
ATOM   1908  C   ILE A 247     -31.180   2.343  32.711  1.00 36.33           C
ATOM   1909  O   ILE A 247     -31.005   1.156  32.405  1.00 35.08           O
ATOM   1910  CB  ILE A 247     -33.414   3.042  31.820  1.00 46.67           C
ATOM   1911  CG1 ILE A 247     -33.673   1.694  31.143  1.00 47.56           C
ATOM   1912  CG2 ILE A 247     -32.722   4.008  30.872  1.00 44.30           C
ATOM   1913  CD1 ILE A 247     -35.080   1.569  30.574  1.00 53.12           C
ATOM   1914  N   LEU A 248     -30.191   3.232  32.723  1.00 30.56           N
ATOM   1915  CA  LEU A 248     -28.837   2.870  32.326  1.00 31.41           C
ATOM   1916  C   LEU A 248     -27.961   2.472  33.503  1.00 29.67           C
ATOM   1917  O   LEU A 248     -26.835   2.025  33.314  1.00 31.02           O
ATOM   1918  CB  LEU A 248     -28.176   4.029  31.564  1.00 33.80           C
ATOM   1919  CG  LEU A 248     -28.795   4.359  30.205  1.00 40.41           C
ATOM   1920  CD1 LEU A 248     -28.272   5.685  29.677  1.00 39.30           C
ATOM   1921  CD2 LEU A 248     -28.519   3.232  29.220  1.00 39.10           C
ATOM   1922  N   ILE A 249     -28.458   2.645  34.720  1.00 31.00           N
ATOM   1923  CA  ILE A 249     -27.625   2.358  35.887  1.00 32.32           C
ATOM   1924  C   ILE A 249     -27.090   0.910  35.921  1.00 31.40           C
ATOM   1925  O   ILE A 249     -25.925   0.690  36.264  1.00 31.88           O
ATOM   1926  CB  ILE A 249     -28.326   2.753  37.204  1.00 36.60           C
ATOM   1927  CG1 ILE A 249     -28.474   4.274  37.266  1.00 37.90           C
ATOM   1928  CG2 ILE A 249     -27.531   2.268  38.399  1.00 42.98           C
ATOM   1929  CD1 ILE A 249     -29.223   4.784  38.480  1.00 45.51           C
ATOM   1930  N   PRO A 250     -27.921  -0.079  35.547  1.00 33.50           N
ATOM   1931  CA  PRO A 250     -27.406  -1.454  35.490  1.00 33.76           C
ATOM   1932  C   PRO A 250     -26.624  -1.762  34.217  1.00 29.92           C
ATOM   1933  O   PRO A 250     -26.153  -2.888  34.065  1.00 32.16           O
ATOM   1934  CB  PRO A 250     -28.683  -2.316  35.505  1.00 37.60           C
ATOM   1935  CG  PRO A 250     -29.790  -1.395  35.891  1.00 43.79           C
ATOM   1936  CD  PRO A 250     -29.386  -0.042  35.405  1.00 37.32           C
ATOM   1937  N   ILE A 251     -26.481  -0.788  33.326  1.00 28.36           N
ATOM   1938  CA  ILE A 251     -25.917  -1.031  31.998  1.00 23.64           C
ATOM   1939  C   ILE A 251     -24.504  -0.464  31.813  1.00 23.96           C
ATOM   1940  O   ILE A 251     -23.618  -1.151  31.315  1.00 20.61           O
ATOM   1941  CB  ILE A 251     -26.822  -0.424  30.903  1.00 33.20           C
ATOM   1942  CG1 ILE A 251     -28.224  -1.033  30.963  1.00 37.15           C
ATOM   1943  CG2 ILE A 251     -26.199  -0.613  29.526  1.00 31.77           C
ATOM   1944  CD1 ILE A 251     -28.252  -2.515  30.687  1.00 41.78           C
ATOM   1945  N   ILE A 252     -24.316   0.800  32.189  1.00 23.78           N
ATOM   1946  CA  ILE A 252     -23.036   1.492  32.007  1.00 23.10           C
ATOM   1947  C   ILE A 252     -22.350   1.728  33.360  1.00 24.22           C
ATOM   1948  O   ILE A 252     -22.981   2.190  34.310  1.00 27.18           O
ATOM   1949  CB  ILE A 252     -23.232   2.826  31.247  1.00 21.78           C
ATOM   1950  CG1 ILE A 252     -21.891   3.536  31.036  1.00 22.40           C
ATOM   1951  CG2 ILE A 252     -24.174   3.746  31.999  1.00 23.69           C
ATOM   1952  CD1 ILE A 252     -22.011   4.754  30.124  1.00 26.46           C
ATOM   1953  N   ALA A 253     -21.066   1.383  33.442  1.00 22.32           N
ATOM   1954  CA  ALA A 253     -20.324   1.369  34.710  1.00 22.73           C
ATOM   1955  C   ALA A 253     -19.404   2.569  34.902  1.00 22.33           C
ATOM   1956  O   ALA A 253     -19.109   2.944  36.032  1.00 24.35           O
ATOM   1957  CB  ALA A 253     -19.491   0.079  34.826  1.00 22.87           C
ATOM   1958  N   LEU A 254     -18.938   3.141  33.795  1.00 21.63           N
ATOM   1959  CA  LEU A 254     -17.933   4.212  33.806  1.00 21.44           C
ATOM   1960  C   LEU A 254     -18.278   5.177  32.692  1.00 23.60           C
ATOM   1961  O   LEU A 254     -18.764   4.748  31.646  1.00 21.92           O
ATOM   1962  CB  LEU A 254     -16.543   3.641  33.474  1.00 25.99           C
ATOM   1963  CG  LEU A 254     -15.928   2.538  34.335  1.00 24.11           C
ATOM   1964  CD1 LEU A 254     -14.665   1.991  33.706  1.00 28.75           C
ATOM   1965  CD2 LEU A 254     -15.650   3.053  35.733  1.00 30.63           C
ATOM   1966  N   MET A 255     -17.999   6.467  32.891  1.00 21.59           N
ATOM   1967  CA  MET A 255     -18.163   7.453  31.825  1.00 20.50           C
ATOM   1968  C   MET A 255     -16.916   8.305  31.659  1.00 22.72           C
ATOM   1969  O   MET A 255     -16.205   8.585  32.636  1.00 21.88           O
ATOM   1970  CB  MET A 255     -19.335   8.394  32.132  1.00 21.91           C
ATOM   1971  CG  MET A 255     -20.633   7.697  32.411  1.00 27.16           C
ATOM   1972  SD  MET A 255     -21.888   8.919  32.820  1.00 29.82           S
ATOM   1973  CE  MET A 255     -21.201   9.643  34.306  1.00 26.76           C
ATOM   1974  N   VAL A 256     -16.666   8.753  30.433  1.00 22.30           N
ATOM   1975  CA  VAL A 256     -15.590   9.715  30.211  1.00 25.92           C
ATOM   1976  C   VAL A 256     -16.040  11.053  30.801  1.00 28.15           C
ATOM   1977  O   VAL A 256     -17.211  11.425  30.678  1.00 25.89           O
ATOM   1978  CB  VAL A 256     -15.240   9.856  28.711  1.00 26.54           C
ATOM   1979  CG1 VAL A 256     -16.491  10.137  27.881  1.00 28.63           C
ATOM   1980  CG2 VAL A 256     -14.198  10.952  28.507  1.00 28.57           C
ATOM   1981  N   TYR A 257     -15.127  11.755  31.469  1.00 24.97           N
ATOM   1982  CA  TYR A 257     -15.444  13.036  32.102  1.00 26.66           C
ATOM   1983  C   TYR A 257     -15.830  14.075  31.057  1.00 29.11           C
ATOM   1984  O   TYR A 257     -15.117  14.258  30.069  1.00 29.96           O
ATOM   1985  CB  TYR A 257     -14.229  13.542  32.900  1.00 28.12           C
ATOM   1986  CG  TYR A 257     -14.445  14.864  33.601  1.00 32.66           C
ATOM   1987  CD1 TYR A 257     -14.359  16.063  32.903  1.00 32.33           C
ATOM   1988  CD2 TYR A 257     -14.712  14.919  34.964  1.00 39.94           C
ATOM   1989  CE1 TYR A 257     -14.552  17.278  33.536  1.00 45.66           C
ATOM   1990  CE2 TYR A 257     -14.907  16.135  35.609  1.00 38.69           C
ATOM   1991  CZ  TYR A 257     -14.825  17.311  34.888  1.00 48.74           C
ATOM   1992  OH  TYR A 257     -15.010  18.531  35.510  1.00 57.38           O
ATOM   1993  N   ARG A 258     -16.948  14.767  31.281  1.00 28.98           N
ATOM   1994  CA  ARG A 258     -17.364  15.848  30.392  1.00 35.46           C
ATOM   1995  C   ARG A 258     -17.362  17.190  31.127  1.00 42.57           C
ATOM   1996  O   ARG A 258     -17.921  17.299  32.214  1.00 39.79           O
ATOM   1997  CB  ARG A 258     -18.767  15.585  29.839  1.00 35.03           C
ATOM   1998  CG  ARG A 258     -18.887  14.354  28.960  1.00 41.34           C
ATOM   1999  CD  ARG A 258     -18.029  14.488  27.719  1.00 46.79           C
ATOM   2000  NE  ARG A 258     -18.373  13.491  26.711  1.00 39.02           N
ATOM   2001  CZ  ARG A 258     -17.494  12.910  25.906  1.00 39.31           C
ATOM   2002  NH1 ARG A 258     -16.202  13.213  25.997  1.00 37.56           N
ATOM   2003  NH2 ARG A 258     -17.905  12.022  25.015  1.00 36.52           N
ATOM   2004  N   CYS A 259     -16.733  18.200  30.531  1.00 42.93           N
ATOM   2005  CA  CYS A 259     -16.673  19.540  31.125  1.00 57.24           C
ATOM   2006  C   CYS A 259     -18.032  20.237  31.120  1.00 62.72           C
ATOM   2007  O   CYS A 259     -18.588  20.522  30.060  1.00 65.98           O
ATOM   2008  CB  CYS A 259     -15.644  20.417  30.401  1.00 55.91           C
ATOM   2009  SG  CYS A 259     -13.930  20.194  30.942  1.00 93.37           S
