# Supplementary material for: A non-redundant data set of nanobody-antigen crystal structures
Source: Data Brief. 2019 Mar 6;24:103754. doi: 10.1016/j.dib.2019.103754 (PMC6441729; doi:10.1016/j.dib.2019.103754)
Supplement: Multimedia component 5 [file mmc5.zip › Data_set/Ag_1/4lgs_1.pdb]

ATOM      1  N   LYS A   4     -28.116  12.735  40.841  1.00102.31           N
ATOM      2  CA  LYS A   4     -28.108  13.665  39.717  1.00100.97           C
ATOM      3  C   LYS A   4     -26.716  14.230  39.486  1.00 91.62           C
ATOM      4  O   LYS A   4     -26.094  13.998  38.446  1.00 94.45           O
ATOM      5  CB  LYS A   4     -29.074  14.822  39.973  1.00101.89           C
ATOM      6  CG  LYS A   4     -30.487  14.397  40.301  1.00110.79           C
ATOM      7  CD  LYS A   4     -31.211  13.876  39.074  1.00116.64           C
ATOM      8  CE  LYS A   4     -32.409  13.031  39.471  1.00121.16           C
ATOM      9  NZ  LYS A   4     -33.322  13.750  40.400  1.00121.73           N
ATOM     10  N   GLN A   5     -26.233  14.971  40.473  1.00 83.36           N
ATOM     11  CA  GLN A   5     -24.984  15.702  40.331  1.00 83.42           C
ATOM     12  C   GLN A   5     -23.855  15.114  41.179  1.00 71.88           C
ATOM     13  O   GLN A   5     -24.090  14.530  42.237  1.00 74.48           O
ATOM     14  CB  GLN A   5     -25.204  17.175  40.691  1.00 81.42           C
ATOM     15  CG  GLN A   5     -24.049  18.096  40.340  1.00 75.17           C
ATOM     16  CD  GLN A   5     -23.803  18.174  38.845  1.00 87.96           C
ATOM     17  OE1 GLN A   5     -23.209  17.271  38.256  1.00 97.52           O
ATOM     18  NE2 GLN A   5     -24.257  19.258  38.223  1.00 82.69           N
ATOM     19  N   TYR A   6     -22.628  15.257  40.693  1.00 61.13           N
ATOM     20  CA  TYR A   6     -21.455  14.879  41.465  1.00 66.62           C
ATOM     21  C   TYR A   6     -21.351  15.748  42.723  1.00 65.23           C
ATOM     22  O   TYR A   6     -21.981  16.805  42.808  1.00 59.68           O
ATOM     23  CB  TYR A   6     -20.199  15.038  40.611  1.00 58.99           C
ATOM     24  CG  TYR A   6     -20.140  14.129  39.404  1.00 53.86           C
ATOM     25  CD1 TYR A   6     -19.701  12.816  39.523  1.00 57.09           C
ATOM     26  CD2 TYR A   6     -20.503  14.587  38.143  1.00 53.10           C
ATOM     27  CE1 TYR A   6     -19.634  11.979  38.419  1.00 67.87           C
ATOM     28  CE2 TYR A   6     -20.442  13.761  37.031  1.00 61.56           C
ATOM     29  CZ  TYR A   6     -20.007  12.458  37.173  1.00 72.25           C
ATOM     30  OH  TYR A   6     -19.945  11.636  36.071  1.00 77.94           O
ATOM     31  N   PRO A   7     -20.571  15.293  43.717  1.00 66.10           N
ATOM     32  CA  PRO A   7     -20.349  16.054  44.953  1.00 70.40           C
ATOM     33  C   PRO A   7     -19.770  17.444  44.694  1.00 68.72           C
ATOM     34  O   PRO A   7     -18.964  17.625  43.780  1.00 67.81           O
ATOM     35  CB  PRO A   7     -19.332  15.197  45.708  1.00 66.05           C
ATOM     36  CG  PRO A   7     -19.572  13.816  45.207  1.00 61.56           C
ATOM     37  CD  PRO A   7     -19.920  13.972  43.761  1.00 60.11           C
ATOM     38  N   ILE A   8     -20.178  18.412  45.508  1.00 65.78           N
ATOM     39  CA  ILE A   8     -19.763  19.796  45.324  1.00 63.49           C
ATOM     40  C   ILE A   8     -19.068  20.369  46.554  1.00 60.66           C
ATOM     41  O   ILE A   8     -19.571  20.256  47.672  1.00 64.33           O
ATOM     42  CB  ILE A   8     -20.967  20.694  44.992  1.00 66.81           C
ATOM     43  CG1 ILE A   8     -21.604  20.265  43.673  1.00 70.28           C
ATOM     44  CG2 ILE A   8     -20.543  22.151  44.924  1.00 61.73           C
ATOM     45  CD1 ILE A   8     -22.663  21.219  43.182  1.00 75.31           C
ATOM     46  N   ILE A   9     -17.912  20.989  46.340  1.00 50.11           N
ATOM     47  CA  ILE A   9     -17.229  21.706  47.410  1.00 54.48           C
ATOM     48  C   ILE A   9     -17.262  23.210  47.141  1.00 51.15           C
ATOM     49  O   ILE A   9     -16.910  23.664  46.049  1.00 48.72           O
ATOM     50  CB  ILE A   9     -15.769  21.229  47.600  1.00 58.93           C
ATOM     51  CG1 ILE A   9     -15.727  19.809  48.172  1.00 59.81           C
ATOM     52  CG2 ILE A   9     -15.035  22.152  48.543  1.00 58.91           C
ATOM     53  CD1 ILE A   9     -16.086  18.723  47.179  1.00 61.68           C
ATOM     54  N   ASN A  10     -17.692  23.972  48.144  1.00 53.89           N
ATOM     55  CA  ASN A  10     -17.849  25.420  48.020  1.00 61.50           C
ATOM     56  C   ASN A  10     -16.699  26.214  48.625  1.00 60.86           C
ATOM     57  O   ASN A  10     -16.271  25.947  49.745  1.00 70.26           O
ATOM     58  CB  ASN A  10     -19.151  25.861  48.685  1.00 63.69           C
ATOM     59  CG  ASN A  10     -20.360  25.369  47.952  1.00 62.73           C
ATOM     60  OD1 ASN A  10     -20.415  25.436  46.729  1.00 66.35           O
ATOM     61  ND2 ASN A  10     -21.339  24.861  48.689  1.00 67.87           N
ATOM     62  N   PHE A  11     -16.210  27.203  47.886  1.00 52.79           N
ATOM     63  CA  PHE A  11     -15.215  28.117  48.427  1.00 57.24           C
ATOM     64  C   PHE A  11     -15.323  29.524  47.846  1.00 59.38           C
ATOM     65  O   PHE A  11     -15.606  29.698  46.660  1.00 61.54           O
ATOM     66  CB  PHE A  11     -13.804  27.573  48.214  1.00 52.52           C
ATOM     67  CG  PHE A  11     -12.728  28.491  48.717  1.00 54.28           C
ATOM     68  CD1 PHE A  11     -12.558  28.696  50.078  1.00 63.22           C
ATOM     69  CD2 PHE A  11     -11.894  29.155  47.834  1.00 56.60           C
ATOM     70  CE1 PHE A  11     -11.570  29.544  50.551  1.00 64.85           C
ATOM     71  CE2 PHE A  11     -10.903  30.006  48.298  1.00 57.53           C
ATOM     72  CZ  PHE A  11     -10.741  30.200  49.659  1.00 60.84           C
ATOM     73  N   THR A  12     -15.080  30.525  48.689  1.00 48.90           N
ATOM     74  CA  THR A  12     -15.059  31.911  48.239  1.00 50.64           C
ATOM     75  C   THR A  12     -13.811  32.637  48.721  1.00 54.95           C
ATOM     76  O   THR A  12     -13.291  32.343  49.793  1.00 58.71           O
ATOM     77  CB  THR A  12     -16.288  32.684  48.726  1.00 53.17           C
ATOM     78  OG1 THR A  12     -16.143  34.068  48.383  1.00 55.14           O
ATOM     79  CG2 THR A  12     -16.440  32.547  50.233  1.00 46.35           C
ATOM     80  N   THR A  13     -13.341  33.590  47.923  1.00 59.65           N
ATOM     81  CA  THR A  13     -12.155  34.370  48.258  1.00 54.14           C
ATOM     82  C   THR A  13     -12.529  35.542  49.165  1.00 61.27           C
ATOM     83  O   THR A  13     -11.663  36.225  49.718  1.00 65.34           O
ATOM     84  CB  THR A  13     -11.487  34.913  46.991  1.00 51.17           C
ATOM     85  OG1 THR A  13     -12.456  35.635  46.226  1.00 64.23           O
ATOM     86  CG2 THR A  13     -10.947  33.778  46.145  1.00 43.90           C
ATOM     87  N   ALA A  14     -13.827  35.778  49.312  1.00 65.88           N
ATOM     88  CA  ALA A  14     -14.289  36.843  50.188  1.00 73.81           C
ATOM     89  C   ALA A  14     -14.040  36.463  51.647  1.00 74.17           C
ATOM     90  O   ALA A  14     -14.507  35.424  52.117  1.00 70.96           O
ATOM     91  CB  ALA A  14     -15.768  37.134  49.944  1.00 64.71           C
ATOM     92  N   GLY A  15     -13.303  37.311  52.358  1.00 70.03           N
ATOM     93  CA  GLY A  15     -12.986  37.058  53.752  1.00 72.95           C
ATOM     94  C   GLY A  15     -12.128  35.819  53.947  1.00 75.23           C
ATOM     95  O   GLY A  15     -12.083  35.255  55.045  1.00 70.48           O
ATOM     96  N   ALA A  16     -11.437  35.396  52.889  1.00 71.60           N
ATOM     97  CA  ALA A  16     -10.642  34.172  52.953  1.00 72.19           C
ATOM     98  C   ALA A  16      -9.617  34.232  54.079  1.00 64.56           C
ATOM     99  O   ALA A  16      -8.770  35.124  54.125  1.00 60.59           O
ATOM    100  CB  ALA A  16      -9.940  33.919  51.621  1.00 72.09           C
ATOM    101  N   THR A  17      -9.693  33.271  54.987  1.00 55.26           N
ATOM    102  CA  THR A  17      -8.688  33.149  56.025  1.00 53.27           C
ATOM    103  C   THR A  17      -7.822  31.948  55.717  1.00 55.93           C
ATOM    104  O   THR A  17      -8.059  31.227  54.748  1.00 57.00           O
ATOM    105  CB  THR A  17      -9.308  32.975  57.421  1.00 50.90           C
ATOM    106  OG1 THR A  17     -10.295  31.938  57.382  1.00 59.03           O
ATOM    107  CG2 THR A  17      -9.949  34.272  57.887  1.00 42.69           C
ATOM    108  N   VAL A  18      -6.819  31.728  56.553  1.00 56.71           N
ATOM    109  CA  VAL A  18      -6.039  30.514  56.462  1.00 50.91           C
ATOM    110  C   VAL A  18      -6.961  29.369  56.861  1.00 47.33           C
ATOM    111  O   VAL A  18      -6.932  28.295  56.259  1.00 47.07           O
ATOM    112  CB  VAL A  18      -4.806  30.582  57.371  1.00 57.59           C
ATOM    113  CG1 VAL A  18      -4.279  29.211  57.634  1.00 68.53           C
ATOM    114  CG2 VAL A  18      -3.734  31.431  56.723  1.00 57.21           C
ATOM    115  N   GLN A  19      -7.809  29.620  57.856  1.00 46.86           N
ATOM    116  CA  GLN A  19      -8.769  28.619  58.315  1.00 52.82           C
ATOM    117  C   GLN A  19      -9.716  28.178  57.204  1.00 54.61           C
ATOM    118  O   GLN A  19      -9.800  26.996  56.879  1.00 54.69           O
ATOM    119  CB  GLN A  19      -9.591  29.143  59.496  1.00 55.48           C
ATOM    120  CG  GLN A  19      -8.884  29.114  60.839  1.00 57.42           C
ATOM    121  CD  GLN A  19      -8.095  30.380  61.116  1.00 57.43           C
ATOM    122  OE1 GLN A  19      -7.610  31.039  60.193  1.00 50.54           O
ATOM    123  NE2 GLN A  19      -7.964  30.729  62.397  1.00 53.94           N
ATOM    124  N   SER A  20     -10.430  29.136  56.624  1.00 58.03           N
ATOM    125  CA  SER A  20     -11.440  28.829  55.616  1.00 67.33           C
ATOM    126  C   SER A  20     -10.837  28.133  54.391  1.00 61.53           C
ATOM    127  O   SER A  20     -11.464  27.264  53.782  1.00 56.90           O
ATOM    128  CB  SER A  20     -12.173  30.102  55.197  1.00 70.73           C
ATOM    129  OG  SER A  20     -11.561  30.684  54.061  1.00 77.52           O
ATOM    130  N   TYR A  21      -9.618  28.522  54.037  1.00 53.84           N
ATOM    131  CA  TYR A  21      -8.908  27.900  52.924  1.00 54.04           C
ATOM    132  C   TYR A  21      -8.580  26.439  53.230  1.00 60.81           C
ATOM    133  O   TYR A  21      -8.802  25.543  52.407  1.00 60.55           O
ATOM    134  CB  TYR A  21      -7.618  28.667  52.622  1.00 49.52           C
ATOM    135  CG  TYR A  21      -6.795  28.030  51.526  1.00 60.82           C
ATOM    136  CD1 TYR A  21      -7.210  28.088  50.199  1.00 58.06           C
ATOM    137  CD2 TYR A  21      -5.608  27.362  51.815  1.00 66.85           C
ATOM    138  CE1 TYR A  21      -6.463  27.502  49.183  1.00 57.48           C
ATOM    139  CE2 TYR A  21      -4.851  26.771  50.806  1.00 62.17           C
ATOM    140  CZ  TYR A  21      -5.284  26.847  49.494  1.00 60.48           C
ATOM    141  OH  TYR A  21      -4.539  26.267  48.492  1.00 57.84           O
ATOM    142  N   THR A  22      -8.049  26.209  54.425  1.00 61.90           N
ATOM    143  CA  THR A  22      -7.628  24.880  54.836  1.00 61.50           C
ATOM    144  C   THR A  22      -8.806  23.912  55.013  1.00 58.36           C
ATOM    145  O   THR A  22      -8.712  22.737  54.645  1.00 55.56           O
ATOM    146  CB  THR A  22      -6.760  24.957  56.117  1.00 57.53           C
ATOM    147  OG1 THR A  22      -5.436  24.491  55.828  1.00 57.13           O
ATOM    148  CG2 THR A  22      -7.351  24.111  57.224  1.00 54.37           C
ATOM    149  N   ASN A  23      -9.915  24.406  55.556  1.00 51.26           N
ATOM    150  CA  ASN A  23     -11.087  23.565  55.752  1.00 45.14           C
ATOM    151  C   ASN A  23     -11.752  23.231  54.429  1.00 44.17           C
ATOM    152  O   ASN A  23     -12.535  22.287  54.328  1.00 44.73           O
ATOM    153  CB  ASN A  23     -12.081  24.244  56.678  1.00 37.80           C
ATOM    154  CG  ASN A  23     -11.723  24.067  58.134  1.00 49.68           C
ATOM    155  OD1 ASN A  23     -10.846  23.268  58.480  1.00 51.70           O
ATOM    156  ND2 ASN A  23     -12.411  24.798  59.004  1.00 57.30           N
ATOM    157  N   PHE A  24     -11.425  24.026  53.419  1.00 42.05           N
ATOM    158  CA  PHE A  24     -11.866  23.804  52.051  1.00 39.27           C
ATOM    159  C   PHE A  24     -11.059  22.668  51.427  1.00 48.47           C
ATOM    160  O   PHE A  24     -11.610  21.622  51.056  1.00 43.78           O
ATOM    161  CB  PHE A  24     -11.698  25.097  51.252  1.00 36.76           C
ATOM    162  CG  PHE A  24     -11.662  24.902  49.767  1.00 46.46           C
ATOM    163  CD1 PHE A  24     -12.762  24.400  49.088  1.00 53.07           C
ATOM    164  CD2 PHE A  24     -10.538  25.257  49.040  1.00 46.10           C
ATOM    165  CE1 PHE A  24     -12.731  24.234  47.713  1.00 48.97           C
ATOM    166  CE2 PHE A  24     -10.499  25.094  47.669  1.00 50.09           C
ATOM    167  CZ  PHE A  24     -11.598  24.579  47.004  1.00 53.35           C
ATOM    168  N   ILE A  25      -9.751  22.884  51.315  1.00 47.54           N
ATOM    169  CA  ILE A  25      -8.831  21.894  50.760  1.00 33.62           C
ATOM    170  C   ILE A  25      -8.952  20.538  51.448  1.00 42.72           C
ATOM    171  O   ILE A  25      -8.753  19.500  50.812  1.00 53.51           O
ATOM    172  CB  ILE A  25      -7.375  22.390  50.843  1.00 34.06           C
ATOM    173  CG1 ILE A  25      -7.165  23.562  49.880  1.00 39.92           C
ATOM    174  CG2 ILE A  25      -6.404  21.266  50.527  1.00 35.60           C
ATOM    175  CD1 ILE A  25      -7.209  23.176  48.415  1.00 52.41           C
ATOM    176  N   ARG A  26      -9.286  20.541  52.738  1.00 57.33           N
ATOM    177  CA  ARG A  26      -9.551  19.294  53.463  1.00 68.56           C
ATOM    178  C   ARG A  26     -10.834  18.631  52.971  1.00 61.29           C
ATOM    179  O   ARG A  26     -10.897  17.411  52.808  1.00 48.67           O
ATOM    180  CB  ARG A  26      -9.687  19.562  54.960  1.00 82.94           C
ATOM    181  CG  ARG A  26      -8.436  20.115  55.620  1.00 98.86           C
ATOM    182  CD  ARG A  26      -7.414  19.028  55.948  1.00109.37           C
ATOM    183  NE  ARG A  26      -6.100  19.579  56.289  1.00111.85           N
ATOM    184  CZ  ARG A  26      -5.771  20.071  57.482  1.00109.47           C
ATOM    185  NH1 ARG A  26      -6.663  20.099  58.464  1.00114.92           N
ATOM    186  NH2 ARG A  26      -4.548  20.545  57.692  1.00107.16           N
ATOM    187  N   ALA A  27     -11.856  19.454  52.761  1.00 58.54           N
ATOM    188  CA  ALA A  27     -13.154  18.989  52.302  1.00 55.81           C
ATOM    189  C   ALA A  27     -13.046  18.403  50.896  1.00 57.79           C
ATOM    190  O   ALA A  27     -13.722  17.426  50.562  1.00 52.38           O
ATOM    191  CB  ALA A  27     -14.142  20.127  52.325  1.00 52.41           C
ATOM    192  N   VAL A  28     -12.199  19.014  50.075  1.00 45.58           N
ATOM    193  CA  VAL A  28     -11.925  18.496  48.746  1.00 41.59           C
ATOM    194  C   VAL A  28     -11.307  17.109  48.870  1.00 49.14           C
ATOM    195  O   VAL A  28     -11.792  16.140  48.280  1.00 68.91           O
ATOM    196  CB  VAL A  28     -10.972  19.417  47.968  1.00 45.18           C
ATOM    197  CG1 VAL A  28     -10.562  18.764  46.660  1.00 48.73           C
ATOM    198  CG2 VAL A  28     -11.619  20.771  47.716  1.00 39.48           C
ATOM    199  N   ARG A  29     -10.230  17.017  49.641  1.00 41.22           N
ATOM    200  CA  ARG A  29      -9.583  15.731  49.880  1.00 47.45           C
ATOM    201  C   ARG A  29     -10.587  14.693  50.369  1.00 48.19           C
ATOM    202  O   ARG A  29     -10.522  13.527  49.982  1.00 49.33           O
ATOM    203  CB  ARG A  29      -8.425  15.876  50.872  1.00 49.83           C
ATOM    204  CG  ARG A  29      -7.219  16.594  50.286  1.00 53.53           C
ATOM    205  CD  ARG A  29      -6.101  16.800  51.299  1.00 53.45           C
ATOM    206  NE  ARG A  29      -5.073  17.684  50.760  1.00 52.62           N
ATOM    207  CZ  ARG A  29      -4.375  18.548  51.487  1.00 51.42           C
ATOM    208  NH1 ARG A  29      -4.589  18.640  52.792  1.00 47.31           N
ATOM    209  NH2 ARG A  29      -3.465  19.321  50.909  1.00 51.22           N
ATOM    210  N   GLY A  30     -11.518  15.120  51.215  1.00 54.31           N
ATOM    211  CA  GLY A  30     -12.558  14.233  51.700  1.00 61.92           C
ATOM    212  C   GLY A  30     -13.339  13.591  50.565  1.00 63.95           C
ATOM    213  O   GLY A  30     -13.659  12.403  50.610  1.00 52.62           O
ATOM    214  N   ARG A  31     -13.660  14.384  49.547  1.00 67.22           N
ATOM    215  CA  ARG A  31     -14.421  13.894  48.397  1.00 66.13           C
ATOM    216  C   ARG A  31     -13.610  13.163  47.318  1.00 58.50           C
ATOM    217  O   ARG A  31     -14.153  12.348  46.575  1.00 57.24           O
ATOM    218  CB  ARG A  31     -15.251  15.024  47.784  1.00 62.42           C
ATOM    219  CG  ARG A  31     -16.494  15.342  48.597  1.00 68.13           C
ATOM    220  CD  ARG A  31     -17.414  14.129  48.667  1.00 81.65           C
ATOM    221  NE  ARG A  31     -18.060  13.993  49.969  1.00 99.07           N
ATOM    222  CZ  ARG A  31     -17.500  13.405  51.024  1.00108.56           C
ATOM    223  NH1 ARG A  31     -16.275  12.903  50.936  1.00112.67           N
ATOM    224  NH2 ARG A  31     -18.161  13.324  52.172  1.00106.39           N
ATOM    225  N   LEU A  32     -12.318  13.461  47.228  1.00 46.37           N
ATOM    226  CA  LEU A  32     -11.447  12.816  46.244  1.00 45.83           C
ATOM    227  C   LEU A  32     -11.117  11.356  46.600  1.00 59.70           C
ATOM    228  O   LEU A  32     -10.937  10.509  45.718  1.00 57.21           O
ATOM    229  CB  LEU A  32     -10.164  13.632  46.071  1.00 44.04           C
ATOM    230  CG  LEU A  32     -10.279  14.909  45.234  1.00 55.48           C
ATOM    231  CD1 LEU A  32      -9.078  15.811  45.467  1.00 53.78           C
ATOM    232  CD2 LEU A  32     -10.419  14.562  43.754  1.00 59.50           C
ATOM    233  N   THR A  33     -11.040  11.064  47.894  1.00 79.53           N
ATOM    234  CA  THR A  33     -10.770   9.703  48.341  1.00 90.67           C
ATOM    235  C   THR A  33     -11.616   9.339  49.551  1.00 95.19           C
ATOM    236  O   THR A  33     -12.023  10.209  50.324  1.00 95.74           O
ATOM    237  CB  THR A  33      -9.292   9.492  48.710  1.00 94.47           C
ATOM    238  OG1 THR A  33      -8.445  10.070  47.710  1.00 94.04           O
ATOM    239  CG2 THR A  33      -8.985   8.009  48.819  1.00 98.79           C
ATOM    240  N   THR A  34     -11.872   8.044  49.701  1.00 97.11           N
ATOM    241  CA  THR A  34     -12.554   7.518  50.869  1.00100.59           C
ATOM    242  C   THR A  34     -11.581   7.528  52.034  1.00102.06           C
ATOM    243  O   THR A  34     -11.956   7.803  53.174  1.00102.16           O
ATOM    244  CB  THR A  34     -13.006   6.068  50.639  1.00102.59           C
ATOM    245  OG1 THR A  34     -11.857   5.228  50.471  1.00106.18           O
ATOM    246  CG2 THR A  34     -13.883   5.968  49.400  1.00 97.89           C
ATOM    247  N   GLY A  35     -10.321   7.233  51.730  1.00102.44           N
ATOM    248  CA  GLY A  35      -9.299   7.088  52.747  1.00 97.94           C
ATOM    249  C   GLY A  35      -9.183   5.634  53.154  1.00103.76           C
ATOM    250  O   GLY A  35      -8.527   5.300  54.140  1.00105.58           O
ATOM    251  N   ALA A  36      -9.834   4.764  52.389  1.00104.04           N
ATOM    252  CA  ALA A  36      -9.781   3.331  52.643  1.00103.53           C
ATOM    253  C   ALA A  36      -8.454   2.769  52.159  1.00103.65           C
ATOM    254  O   ALA A  36      -7.924   1.817  52.734  1.00106.91           O
ATOM    255  CB  ALA A  36     -10.936   2.626  51.956  1.00101.44           C
ATOM    256  N   ASP A  37      -7.920   3.366  51.098  1.00100.24           N
ATOM    257  CA  ASP A  37      -6.619   2.964  50.588  1.00100.93           C
ATOM    258  C   ASP A  37      -5.566   3.958  51.055  1.00 98.34           C
ATOM    259  O   ASP A  37      -5.499   5.090  50.574  1.00 99.87           O
ATOM    260  CB  ASP A  37      -6.631   2.891  49.061  1.00 96.48           C
ATOM    261  CG  ASP A  37      -5.398   2.206  48.504  1.00103.94           C
ATOM    262  OD1 ASP A  37      -4.502   1.851  49.300  1.00108.04           O
ATOM    263  OD2 ASP A  37      -5.319   2.030  47.271  1.00105.51           O
ATOM    264  N   VAL A  38      -4.737   3.515  51.991  1.00 92.10           N
ATOM    265  CA  VAL A  38      -3.707   4.359  52.573  1.00 92.61           C
ATOM    266  C   VAL A  38      -2.397   3.591  52.672  1.00 96.55           C
ATOM    267  O   VAL A  38      -2.315   2.569  53.355  1.00 93.60           O
ATOM    268  CB  VAL A  38      -4.116   4.842  53.972  1.00 94.11           C
ATOM    269  CG1 VAL A  38      -3.027   5.709  54.568  1.00 89.66           C
ATOM    270  CG2 VAL A  38      -5.432   5.600  53.904  1.00 95.07           C
ATOM    271  N   ARG A  39      -1.368   4.086  51.995  1.00 96.71           N
ATOM    272  CA  ARG A  39      -0.099   3.372  51.945  1.00 99.29           C
ATOM    273  C   ARG A  39       1.039   4.235  52.458  1.00 98.57           C
ATOM    274  O   ARG A  39       1.279   5.329  51.947  1.00102.72           O
ATOM    275  CB  ARG A  39       0.184   2.897  50.523  1.00 97.07           C
ATOM    276  CG  ARG A  39      -1.028   2.276  49.855  1.00 93.59           C
ATOM    277  CD  ARG A  39      -0.656   1.596  48.561  1.00 87.31           C
ATOM    278  NE  ARG A  39      -1.837   1.299  47.763  1.00 83.75           N
ATOM    279  CZ  ARG A  39      -1.792   0.876  46.507  1.00 94.68           C
ATOM    280  NH1 ARG A  39      -0.620   0.701  45.912  1.00 95.42           N
ATOM    281  NH2 ARG A  39      -2.914   0.632  45.846  1.00103.36           N
ATOM    282  N   HIS A  40       1.742   3.730  53.466  1.00 92.73           N
ATOM    283  CA  HIS A  40       2.763   4.503  54.155  1.00 90.37           C
ATOM    284  C   HIS A  40       2.114   5.758  54.715  1.00 93.05           C
ATOM    285  O   HIS A  40       2.680   6.849  54.656  1.00 95.17           O
ATOM    286  CB  HIS A  40       3.922   4.845  53.217  1.00 86.32           C
ATOM    287  CG  HIS A  40       4.672   3.647  52.730  1.00 90.47           C
ATOM    288  ND1 HIS A  40       5.491   2.896  53.547  1.00 92.48           N
ATOM    289  CD2 HIS A  40       4.724   3.060  51.509  1.00 95.44           C
ATOM    290  CE1 HIS A  40       6.014   1.902  52.853  1.00 98.15           C
ATOM    291  NE2 HIS A  40       5.564   1.980  51.612  1.00102.43           N
ATOM    292  N   GLU A  41       0.904   5.582  55.238  1.00 96.31           N
ATOM    293  CA  GLU A  41       0.148   6.654  55.880  1.00102.77           C
ATOM    294  C   GLU A  41      -0.491   7.639  54.893  1.00 92.07           C
ATOM    295  O   GLU A  41      -1.244   8.527  55.294  1.00 84.36           O
ATOM    296  CB  GLU A  41       1.019   7.394  56.899  1.00119.19           C
ATOM    297  CG  GLU A  41       0.222   8.232  57.876  1.00131.03           C
ATOM    298  CD  GLU A  41      -0.992   7.494  58.405  1.00140.57           C
ATOM    299  OE1 GLU A  41      -0.817   6.548  59.203  1.00143.48           O
ATOM    300  OE2 GLU A  41      -2.122   7.856  58.011  1.00140.08           O
ATOM    301  N   ILE A  42      -0.202   7.471  53.606  1.00 92.27           N
ATOM    302  CA  ILE A  42      -0.707   8.387  52.584  1.00 84.05           C
ATOM    303  C   ILE A  42      -1.881   7.816  51.787  1.00 88.51           C
ATOM    304  O   ILE A  42      -1.787   6.721  51.229  1.00 95.39           O
ATOM    305  CB  ILE A  42       0.412   8.807  51.615  1.00 80.75           C
ATOM    306  CG1 ILE A  42       1.683   9.151  52.401  1.00 88.70           C
ATOM    307  CG2 ILE A  42      -0.036   9.984  50.774  1.00 78.53           C
ATOM    308  CD1 ILE A  42       2.819   9.673  51.549  1.00 89.72           C
ATOM    309  N   PRO A  43      -2.994   8.566  51.734  1.00 80.92           N
ATOM    310  CA  PRO A  43      -4.199   8.186  50.986  1.00 77.39           C
ATOM    311  C   PRO A  43      -3.932   8.022  49.491  1.00 73.83           C
ATOM    312  O   PRO A  43      -3.339   8.900  48.869  1.00 66.35           O
ATOM    313  CB  PRO A  43      -5.134   9.380  51.205  1.00 78.44           C
ATOM    314  CG  PRO A  43      -4.654  10.023  52.454  1.00 76.84           C
ATOM    315  CD  PRO A  43      -3.169   9.840  52.451  1.00 77.27           C
ATOM    316  N   VAL A  44      -4.380   6.911  48.920  1.00 83.66           N
ATOM    317  CA  VAL A  44      -4.248   6.698  47.485  1.00 79.77           C
ATOM    318  C   VAL A  44      -5.557   7.047  46.788  1.00 74.78           C
ATOM    319  O   VAL A  44      -6.637   6.730  47.288  1.00 61.91           O
ATOM    320  CB  VAL A  44      -3.890   5.242  47.160  1.00 77.14           C
ATOM    321  CG1 VAL A  44      -3.189   5.167  45.817  1.00 79.71           C
ATOM    322  CG2 VAL A  44      -3.013   4.658  48.251  1.00 72.61           C
ATOM    323  N   LEU A  45      -5.456   7.708  45.638  1.00 76.87           N
ATOM    324  CA  LEU A  45      -6.634   8.027  44.835  1.00 67.27           C
ATOM    325  C   LEU A  45      -7.236   6.753  44.259  1.00 64.79           C
ATOM    326  O   LEU A  45      -6.515   5.804  43.953  1.00 70.56           O
ATOM    327  CB  LEU A  45      -6.281   9.004  43.710  1.00 58.35           C
ATOM    328  CG  LEU A  45      -5.927  10.425  44.152  1.00 50.93           C
ATOM    329  CD1 LEU A  45      -5.380  11.235  42.994  1.00 49.56           C
ATOM    330  CD2 LEU A  45      -7.132  11.111  44.769  1.00 74.68           C
ATOM    331  N   PRO A  46      -8.567   6.723  44.119  1.00 63.81           N
ATOM    332  CA  PRO A  46      -9.227   5.531  43.583  1.00 71.02           C
ATOM    333  C   PRO A  46      -8.658   5.130  42.223  1.00 72.63           C
ATOM    334  O   PRO A  46      -8.176   5.972  41.465  1.00 70.15           O
ATOM    335  CB  PRO A  46     -10.696   5.958  43.465  1.00 58.37           C
ATOM    336  CG  PRO A  46     -10.686   7.449  43.562  1.00 63.90           C
ATOM    337  CD  PRO A  46      -9.525   7.793  44.434  1.00 54.70           C
ATOM    338  N   ASN A  47      -8.715   3.837  41.931  1.00 78.13           N
ATOM    339  CA  ASN A  47      -8.132   3.288  40.715  1.00 85.00           C
ATOM    340  C   ASN A  47      -9.013   3.507  39.487  1.00 87.52           C
ATOM    341  O   ASN A  47     -10.182   3.125  39.477  1.00 96.92           O
ATOM    342  CB  ASN A  47      -7.844   1.799  40.909  1.00 86.29           C
ATOM    343  CG  ASN A  47      -7.243   1.157  39.682  1.00 86.71           C
ATOM    344  OD1 ASN A  47      -6.815   1.842  38.753  1.00 71.54           O
ATOM    345  ND2 ASN A  47      -7.204  -0.171  39.672  1.00 87.40           N
ATOM    346  N   ARG A  48      -8.439   4.120  38.455  1.00 84.88           N
ATOM    347  CA  ARG A  48      -9.181   4.462  37.243  1.00 87.62           C
ATOM    348  C   ARG A  48      -9.867   3.246  36.627  1.00 87.53           C
ATOM    349  O   ARG A  48     -11.019   3.320  36.197  1.00 74.43           O
ATOM    350  CB  ARG A  48      -8.250   5.096  36.205  1.00 94.58           C
ATOM    351  CG  ARG A  48      -7.415   4.083  35.429  1.00106.23           C
ATOM    352  CD  ARG A  48      -6.604   4.735  34.325  1.00108.38           C
ATOM    353  NE  ARG A  48      -7.370   5.748  33.605  1.00110.82           N
ATOM    354  CZ  ARG A  48      -7.027   7.030  33.537  1.00112.27           C
ATOM    355  NH1 ARG A  48      -5.925   7.456  34.139  1.00115.88           N
ATOM    356  NH2 ARG A  48      -7.780   7.887  32.862  1.00107.82           N
ATOM    357  N   VAL A  49      -9.153   2.127  36.584  1.00 91.10           N
ATOM    358  CA  VAL A  49      -9.678   0.929  35.955  1.00 92.45           C
ATOM    359  C   VAL A  49     -10.807   0.371  36.812  1.00100.30           C
ATOM    360  O   VAL A  49     -10.611   0.074  37.990  1.00 99.06           O
ATOM    361  CB  VAL A  49      -8.580  -0.135  35.788  1.00 86.82           C
ATOM    362  CG1 VAL A  49      -8.984  -1.145  34.729  1.00 86.23           C
ATOM    363  CG2 VAL A  49      -7.257   0.523  35.419  1.00 83.12           C
ATOM    364  N   GLY A  50     -11.988   0.234  36.214  1.00 97.91           N
ATOM    365  CA  GLY A  50     -13.153  -0.278  36.916  1.00 91.43           C
ATOM    366  C   GLY A  50     -13.999   0.771  37.622  1.00 89.16           C
ATOM    367  O   GLY A  50     -15.051   0.454  38.178  1.00 89.36           O
ATOM    368  N   LEU A  51     -13.546   2.021  37.605  1.00 86.92           N
ATOM    369  CA  LEU A  51     -14.255   3.103  38.284  1.00 82.67           C
ATOM    370  C   LEU A  51     -15.505   3.539  37.517  1.00 81.94           C
ATOM    371  O   LEU A  51     -15.420   3.921  36.349  1.00 73.55           O
ATOM    372  CB  LEU A  51     -13.322   4.297  38.499  1.00 76.52           C
ATOM    373  CG  LEU A  51     -13.844   5.432  39.379  1.00 74.04           C
ATOM    374  CD1 LEU A  51     -14.282   4.908  40.739  1.00 71.84           C
ATOM    375  CD2 LEU A  51     -12.783   6.512  39.536  1.00 74.38           C
ATOM    376  N   PRO A  52     -16.673   3.485  38.178  1.00 82.14           N
ATOM    377  CA  PRO A  52     -17.941   3.858  37.543  1.00 79.94           C
ATOM    378  C   PRO A  52     -17.990   5.357  37.269  1.00 78.15           C
ATOM    379  O   PRO A  52     -17.566   6.149  38.110  1.00 74.93           O
ATOM    380  CB  PRO A  52     -18.994   3.476  38.596  1.00 80.34           C
ATOM    381  CG  PRO A  52     -18.273   2.608  39.596  1.00 81.28           C
ATOM    382  CD  PRO A  52     -16.860   3.082  39.581  1.00 78.68           C
ATOM    383  N   ILE A  53     -18.508   5.737  36.106  1.00 72.99           N
ATOM    384  CA  ILE A  53     -18.525   7.135  35.703  1.00 57.65           C
ATOM    385  C   ILE A  53     -19.215   8.033  36.726  1.00 63.04           C
ATOM    386  O   ILE A  53     -18.920   9.222  36.815  1.00 64.79           O
ATOM    387  CB  ILE A  53     -19.200   7.323  34.335  1.00 58.27           C
ATOM    388  CG1 ILE A  53     -19.143   8.797  33.915  1.00 66.97           C
ATOM    389  CG2 ILE A  53     -20.639   6.830  34.382  1.00 60.19           C
ATOM    390  CD1 ILE A  53     -17.740   9.352  33.797  1.00 53.32           C
ATOM    391  N   ASN A  54     -20.132   7.469  37.503  1.00 65.30           N
ATOM    392  CA  ASN A  54     -20.867   8.270  38.476  1.00 74.66           C
ATOM    393  C   ASN A  54     -20.046   8.618  39.721  1.00 68.42           C
ATOM    394  O   ASN A  54     -20.422   9.497  40.491  1.00 65.99           O
ATOM    395  CB  ASN A  54     -22.192   7.598  38.854  1.00 78.60           C
ATOM    396  CG  ASN A  54     -22.006   6.188  39.366  1.00 84.94           C
ATOM    397  OD1 ASN A  54     -21.010   5.879  40.021  1.00 84.21           O
ATOM    398  ND2 ASN A  54     -22.964   5.319  39.065  1.00 96.39           N
ATOM    399  N   GLN A  55     -18.945   7.901  39.928  1.00 68.19           N
ATOM    400  CA  GLN A  55     -17.983   8.241  40.976  1.00 69.31           C
ATOM    401  C   GLN A  55     -16.763   9.002  40.443  1.00 73.17           C
ATOM    402  O   GLN A  55     -15.845   9.332  41.195  1.00 75.10           O
ATOM    403  CB  GLN A  55     -17.546   6.987  41.739  1.00 74.98           C
ATOM    404  CG  GLN A  55     -18.619   6.423  42.657  1.00 90.92           C
ATOM    405  CD  GLN A  55     -18.098   5.312  43.550  1.00111.85           C
ATOM    406  OE1 GLN A  55     -16.974   4.839  43.380  1.00119.58           O
ATOM    407  NE2 GLN A  55     -18.913   4.894  44.512  1.00116.76           N
ATOM    408  N   ARG A  56     -16.760   9.281  39.144  1.00 75.27           N
ATOM    409  CA  ARG A  56     -15.551   9.736  38.456  1.00 69.18           C
ATOM    410  C   ARG A  56     -15.061  11.161  38.763  1.00 66.69           C
ATOM    411  O   ARG A  56     -13.855  11.404  38.769  1.00 60.97           O
ATOM    412  CB  ARG A  56     -15.707   9.550  36.944  1.00 66.08           C
ATOM    413  CG  ARG A  56     -14.509  10.005  36.131  1.00 60.09           C
ATOM    414  CD  ARG A  56     -13.256   9.225  36.487  1.00 57.04           C
ATOM    415  NE  ARG A  56     -12.167   9.515  35.561  1.00 59.50           N
ATOM    416  CZ  ARG A  56     -11.972   8.881  34.409  1.00 68.62           C
ATOM    417  NH1 ARG A  56     -10.953   9.220  33.634  1.00 74.53           N
ATOM    418  NH2 ARG A  56     -12.794   7.910  34.031  1.00 72.31           N
ATOM    419  N   PHE A  57     -15.975  12.098  39.008  1.00 62.45           N
ATOM    420  CA  PHE A  57     -15.585  13.500  39.175  1.00 52.19           C
ATOM    421  C   PHE A  57     -16.114  14.105  40.469  1.00 58.84           C
ATOM    422  O   PHE A  57     -16.987  13.536  41.128  1.00 49.98           O
ATOM    423  CB  PHE A  57     -16.060  14.359  37.991  1.00 47.52           C
ATOM    424  CG  PHE A  57     -15.707  13.794  36.640  1.00 49.04           C
ATOM    425  CD1 PHE A  57     -14.481  14.067  36.052  1.00 48.49           C
ATOM    426  CD2 PHE A  57     -16.610  12.993  35.953  1.00 51.31           C
ATOM    427  CE1 PHE A  57     -14.159  13.543  34.807  1.00 50.90           C
ATOM    428  CE2 PHE A  57     -16.296  12.470  34.709  1.00 57.03           C
ATOM    429  CZ  PHE A  57     -15.070  12.744  34.136  1.00 61.93           C
ATOM    430  N   ILE A  58     -15.563  15.260  40.829  1.00 64.74           N
ATOM    431  CA  ILE A  58     -16.092  16.069  41.919  1.00 64.79           C
ATOM    432  C   ILE A  58     -16.228  17.513  41.460  1.00 63.43           C
ATOM    433  O   ILE A  58     -15.561  17.940  40.517  1.00 58.65           O
ATOM    434  CB  ILE A  58     -15.181  16.041  43.155  1.00 60.83           C
ATOM    435  CG1 ILE A  58     -13.803  16.603  42.807  1.00 60.11           C
ATOM    436  CG2 ILE A  58     -15.067  14.633  43.704  1.00 61.04           C
ATOM    437  CD1 ILE A  58     -12.914  16.805  44.003  1.00 48.95           C
ATOM    438  N   LEU A  59     -17.091  18.268  42.130  1.00 63.53           N
ATOM    439  CA  LEU A  59     -17.301  19.662  41.764  1.00 57.54           C
ATOM    440  C   LEU A  59     -16.787  20.658  42.806  1.00 52.94           C
ATOM    441  O   LEU A  59     -17.118  20.584  43.992  1.00 53.30           O
ATOM    442  CB  LEU A  59     -18.776  19.917  41.445  1.00 58.53           C
ATOM    443  CG  LEU A  59     -19.315  19.125  40.251  1.00 58.14           C
ATOM    444  CD1 LEU A  59     -20.700  19.627  39.845  1.00 41.83           C
ATOM    445  CD2 LEU A  59     -18.337  19.208  39.085  1.00 58.76           C
ATOM    446  N   VAL A  60     -15.961  21.589  42.348  1.00 41.59           N
ATOM    447  CA  VAL A  60     -15.476  22.651  43.210  1.00 44.79           C
ATOM    448  C   VAL A  60     -16.024  23.982  42.724  1.00 47.19           C
ATOM    449  O   VAL A  60     -15.635  24.475  41.665  1.00 56.55           O
ATOM    450  CB  VAL A  60     -13.938  22.710  43.225  1.00 45.09           C
ATOM    451  CG1 VAL A  60     -13.463  23.824  44.145  1.00 46.13           C
ATOM    452  CG2 VAL A  60     -13.356  21.365  43.657  1.00 41.76           C
ATOM    453  N   GLU A  61     -16.934  24.559  43.499  1.00 52.06           N
ATOM    454  CA  GLU A  61     -17.531  25.836  43.138  1.00 65.49           C
ATOM    455  C   GLU A  61     -16.737  26.981  43.760  1.00 56.21           C
ATOM    456  O   GLU A  61     -16.435  26.965  44.951  1.00 48.26           O
ATOM    457  CB  GLU A  61     -19.001  25.878  43.570  1.00 80.63           C
ATOM    458  CG  GLU A  61     -19.742  27.148  43.191  1.00 99.94           C
ATOM    459  CD  GLU A  61     -19.516  28.279  44.178  1.00129.24           C
ATOM    460  OE1 GLU A  61     -18.780  28.076  45.171  1.00137.86           O
ATOM    461  OE2 GLU A  61     -20.082  29.373  43.963  1.00140.40           O
ATOM    462  N   LEU A  62     -16.398  27.972  42.946  1.00 62.50           N
ATOM    463  CA  LEU A  62     -15.606  29.100  43.410  1.00 66.55           C
ATOM    464  C   LEU A  62     -16.339  30.411  43.174  1.00 70.16           C
ATOM    465  O   LEU A  62     -16.863  30.649  42.088  1.00 72.41           O
ATOM    466  CB  LEU A  62     -14.265  29.132  42.686  1.00 63.11           C
ATOM    467  CG  LEU A  62     -13.390  27.890  42.824  1.00 57.89           C
ATOM    468  CD1 LEU A  62     -12.216  27.978  41.867  1.00 52.44           C
ATOM    469  CD2 LEU A  62     -12.911  27.734  44.260  1.00 57.93           C
ATOM    470  N   SER A  63     -16.369  31.259  44.195  1.00 67.84           N
ATOM    471  CA  SER A  63     -16.983  32.574  44.081  1.00 66.60           C
ATOM    472  C   SER A  63     -16.025  33.637  44.593  1.00 59.35           C
ATOM    473  O   SER A  63     -15.051  33.322  45.270  1.00 57.29           O
ATOM    474  CB  SER A  63     -18.296  32.623  44.864  1.00 77.38           C
ATOM    475  OG  SER A  63     -18.144  32.046  46.150  1.00 87.19           O
ATOM    476  N   ASN A  64     -16.291  34.895  44.260  1.00 58.50           N
ATOM    477  CA  ASN A  64     -15.493  35.993  44.791  1.00 56.15           C
ATOM    478  C   ASN A  64     -16.350  37.081  45.424  1.00 55.90           C
ATOM    479  O   ASN A  64     -17.569  36.945  45.517  1.00 60.18           O
ATOM    480  CB  ASN A  64     -14.553  36.570  43.727  1.00 53.22           C
ATOM    481  CG  ASN A  64     -15.282  37.045  42.490  1.00 52.48           C
ATOM    482  OD1 ASN A  64     -16.442  37.454  42.553  1.00 48.13           O
ATOM    483  ND2 ASN A  64     -14.600  36.997  41.352  1.00 52.73           N
ATOM    484  N   HIS A  65     -15.706  38.153  45.870  1.00 59.12           N
ATOM    485  CA  HIS A  65     -16.409  39.251  46.519  1.00 66.86           C
ATOM    486  C   HIS A  65     -17.435  39.869  45.580  1.00 68.92           C
ATOM    487  O   HIS A  65     -18.501  40.312  46.010  1.00 66.27           O
ATOM    488  CB  HIS A  65     -15.421  40.318  46.987  1.00 78.81           C
ATOM    489  CG  HIS A  65     -16.054  41.434  47.752  1.00 97.40           C
ATOM    490  ND1 HIS A  65     -16.639  41.251  48.990  1.00106.19           N
ATOM    491  CD2 HIS A  65     -16.198  42.748  47.463  1.00102.45           C
ATOM    492  CE1 HIS A  65     -17.113  42.402  49.426  1.00110.51           C
ATOM    493  NE2 HIS A  65     -16.858  43.330  48.517  1.00108.89           N
ATOM    494  N   ALA A  66     -17.103  39.894  44.294  1.00 65.95           N
ATOM    495  CA  ALA A  66     -18.011  40.400  43.275  1.00 54.42           C
ATOM    496  C   ALA A  66     -19.213  39.469  43.116  1.00 62.47           C
ATOM    497  O   ALA A  66     -20.175  39.790  42.414  1.00 62.86           O
ATOM    498  CB  ALA A  66     -17.280  40.562  41.958  1.00 49.44           C
ATOM    499  N   GLU A  67     -19.147  38.321  43.786  1.00 62.41           N
ATOM    500  CA  GLU A  67     -20.208  37.315  43.754  1.00 59.48           C
ATOM    501  C   GLU A  67     -20.377  36.656  42.392  1.00 58.00           C
ATOM    502  O   GLU A  67     -21.467  36.206  42.035  1.00 62.69           O
ATOM    503  CB  GLU A  67     -21.532  37.892  44.256  1.00 69.97           C
ATOM    504  CG  GLU A  67     -21.577  38.054  45.764  1.00 86.06           C
ATOM    505  CD  GLU A  67     -22.866  38.685  46.251  1.00100.72           C
ATOM    506  OE1 GLU A  67     -23.708  39.055  45.405  1.00108.08           O
ATOM    507  OE2 GLU A  67     -23.033  38.814  47.483  1.00100.30           O
ATOM    508  N   LEU A  68     -19.287  36.605  41.638  1.00 59.40           N
ATOM    509  CA  LEU A  68     -19.228  35.790  40.435  1.00 58.25           C
ATOM    510  C   LEU A  68     -18.775  34.392  40.831  1.00 61.09           C
ATOM    511  O   LEU A  68     -17.913  34.234  41.692  1.00 68.82           O
ATOM    512  CB  LEU A  68     -18.250  36.388  39.424  1.00 55.72           C
ATOM    513  CG  LEU A  68     -18.491  37.843  39.024  1.00 62.05           C
ATOM    514  CD1 LEU A  68     -17.403  38.319  38.079  1.00 62.49           C
ATOM    515  CD2 LEU A  68     -19.861  37.997  38.390  1.00 64.55           C
ATOM    516  N   SER A  69     -19.356  33.377  40.203  1.00 63.41           N
ATOM    517  CA  SER A  69     -19.051  31.997  40.552  1.00 57.45           C
ATOM    518  C   SER A  69     -18.753  31.127  39.334  1.00 62.84           C
ATOM    519  O   SER A  69     -19.362  31.284  38.274  1.00 71.61           O
ATOM    520  CB  SER A  69     -20.199  31.388  41.361  1.00 59.17           C
ATOM    521  OG  SER A  69     -20.166  29.971  41.306  1.00 71.18           O
ATOM    522  N   VAL A  70     -17.808  30.209  39.496  1.00 62.10           N
ATOM    523  CA  VAL A  70     -17.531  29.207  38.478  1.00 64.30           C
ATOM    524  C   VAL A  70     -17.378  27.855  39.157  1.00 59.58           C
ATOM    525  O   VAL A  70     -16.951  27.777  40.306  1.00 57.61           O
ATOM    526  CB  VAL A  70     -16.257  29.530  37.682  1.00 60.44           C
ATOM    527  CG1 VAL A  70     -16.365  30.915  37.051  1.00 63.66           C
ATOM    528  CG2 VAL A  70     -15.034  29.434  38.576  1.00 50.20           C
ATOM    529  N   THR A  71     -17.747  26.793  38.454  1.00 57.06           N
ATOM    530  CA  THR A  71     -17.654  25.451  39.008  1.00 58.48           C
ATOM    531  C   THR A  71     -16.641  24.632  38.226  1.00 57.51           C
ATOM    532  O   THR A  71     -16.772  24.453  37.012  1.00 54.16           O
ATOM    533  CB  THR A  71     -19.016  24.732  38.985  1.00 58.86           C
ATOM    534  OG1 THR A  71     -20.030  25.605  39.500  1.00 54.23           O
ATOM    535  CG2 THR A  71     -18.964  23.452  39.821  1.00 62.04           C
ATOM    536  N   LEU A  72     -15.630  24.138  38.931  1.00 47.65           N
ATOM    537  CA  LEU A  72     -14.582  23.345  38.304  1.00 48.79           C
ATOM    538  C   LEU A  72     -14.836  21.855  38.461  1.00 45.80           C
ATOM    539  O   LEU A  72     -15.353  21.405  39.484  1.00 51.67           O
ATOM    540  CB  LEU A  72     -13.216  23.707  38.887  1.00 56.14           C
ATOM    541  CG  LEU A  72     -12.549  24.948  38.286  1.00 55.14           C
ATOM    542  CD1 LEU A  72     -13.481  26.146  38.307  1.00 61.16           C
ATOM    543  CD2 LEU A  72     -11.257  25.262  39.001  1.00 45.06           C
ATOM    544  N   ALA A  73     -14.480  21.095  37.433  1.00 40.29           N
ATOM    545  CA  ALA A  73     -14.572  19.642  37.496  1.00 51.86           C
ATOM    546  C   ALA A  73     -13.196  19.029  37.734  1.00 58.13           C
ATOM    547  O   ALA A  73     -12.253  19.299  36.991  1.00 47.40           O
ATOM    548  CB  ALA A  73     -15.175  19.096  36.220  1.00 49.47           C
ATOM    549  N   LEU A  74     -13.083  18.214  38.777  1.00 67.50           N
ATOM    550  CA  LEU A  74     -11.834  17.518  39.063  1.00 63.64           C
ATOM    551  C   LEU A  74     -11.971  16.015  38.893  1.00 57.42           C
ATOM    552  O   LEU A  74     -12.882  15.393  39.439  1.00 61.82           O
ATOM    553  CB  LEU A  74     -11.330  17.829  40.473  1.00 60.10           C
ATOM    554  CG  LEU A  74     -10.703  19.198  40.719  1.00 61.83           C
ATOM    555  CD1 LEU A  74     -11.777  20.269  40.775  1.00 64.33           C
ATOM    556  CD2 LEU A  74      -9.903  19.172  42.010  1.00 63.06           C
ATOM    557  N   ASP A  75     -11.058  15.442  38.120  1.00 47.31           N
ATOM    558  CA  ASP A  75     -10.972  14.001  37.975  1.00 49.06           C
ATOM    559  C   ASP A  75     -10.468  13.447  39.304  1.00 52.35           C
ATOM    560  O   ASP A  75      -9.473  13.929  39.841  1.00 57.28           O
ATOM    561  CB  ASP A  75     -10.008  13.660  36.838  1.00 54.84           C
ATOM    562  CG  ASP A  75     -10.055  12.200  36.449  1.00 66.35           C
ATOM    563  OD1 ASP A  75     -10.298  11.352  37.335  1.00 70.08           O
ATOM    564  OD2 ASP A  75      -9.842  11.903  35.253  1.00 68.44           O
ATOM    565  N   VAL A  76     -11.161  12.455  39.852  1.00 55.24           N
ATOM    566  CA  VAL A  76     -10.793  11.935  41.164  1.00 59.88           C
ATOM    567  C   VAL A  76      -9.621  10.963  41.072  1.00 64.00           C
ATOM    568  O   VAL A  76      -9.037  10.592  42.091  1.00 72.44           O
ATOM    569  CB  VAL A  76     -11.976  11.236  41.867  1.00 56.38           C
ATOM    570  CG1 VAL A  76     -13.236  12.082  41.764  1.00 53.71           C
ATOM    571  CG2 VAL A  76     -12.202   9.858  41.280  1.00 58.24           C
ATOM    572  N   THR A  77      -9.293  10.535  39.856  1.00 62.07           N
ATOM    573  CA  THR A  77      -8.159   9.639  39.661  1.00 66.93           C
ATOM    574  C   THR A  77      -6.827  10.392  39.703  1.00 69.79           C
ATOM    575  O   THR A  77      -5.895   9.962  40.383  1.00 68.48           O
ATOM    576  CB  THR A  77      -8.279   8.825  38.351  1.00 64.33           C
ATOM    577  OG1 THR A  77      -8.385   9.718  37.235  1.00 63.40           O
ATOM    578  CG2 THR A  77      -9.506   7.926  38.398  1.00 59.95           C
ATOM    579  N   ASN A  78      -6.722  11.489  38.955  1.00 66.07           N
ATOM    580  CA  ASN A  78      -5.551  12.364  39.058  1.00 67.50           C
ATOM    581  C   ASN A  78      -5.740  13.647  39.883  1.00 74.13           C
ATOM    582  O   ASN A  78      -4.818  14.460  39.995  1.00 74.68           O
ATOM    583  CB  ASN A  78      -4.949  12.674  37.682  1.00 66.03           C
ATOM    584  CG  ASN A  78      -5.891  13.442  36.787  1.00 65.28           C
ATOM    585  OD1 ASN A  78      -6.979  13.839  37.202  1.00 66.52           O
ATOM    586  ND2 ASN A  78      -5.472  13.667  35.548  1.00 73.11           N
ATOM    587  N   ALA A  79      -6.931  13.834  40.443  1.00 76.81           N
ATOM    588  CA  ALA A  79      -7.237  15.047  41.203  1.00 68.22           C
ATOM    589  C   ALA A  79      -7.006  16.300  40.365  1.00 56.48           C
ATOM    590  O   ALA A  79      -6.691  17.362  40.895  1.00 53.10           O
ATOM    591  CB  ALA A  79      -6.406  15.103  42.486  1.00 61.73           C
ATOM    592  N   TYR A  80      -7.171  16.174  39.055  1.00 66.17           N
ATOM    593  CA  TYR A  80      -6.861  17.270  38.148  1.00 66.45           C
ATOM    594  C   TYR A  80      -8.121  17.876  37.543  1.00 55.76           C
ATOM    595  O   TYR A  80      -9.125  17.185  37.354  1.00 47.41           O
ATOM    596  CB  TYR A  80      -5.923  16.780  37.044  1.00 72.78           C
ATOM    597  CG  TYR A  80      -5.048  17.858  36.456  1.00 76.46           C
ATOM    598  CD1 TYR A  80      -4.138  18.544  37.245  1.00 79.31           C
ATOM    599  CD2 TYR A  80      -5.118  18.178  35.108  1.00 82.25           C
ATOM    600  CE1 TYR A  80      -3.327  19.527  36.712  1.00 80.09           C
ATOM    601  CE2 TYR A  80      -4.310  19.160  34.564  1.00 81.14           C
ATOM    602  CZ  TYR A  80      -3.416  19.832  35.372  1.00 78.85           C
ATOM    603  OH  TYR A  80      -2.609  20.812  34.839  1.00 71.87           O
ATOM    604  N   VAL A  81      -8.053  19.170  37.240  1.00 55.50           N
ATOM    605  CA  VAL A  81      -9.159  19.875  36.598  1.00 64.92           C
ATOM    606  C   VAL A  81      -9.252  19.507  35.119  1.00 70.51           C
ATOM    607  O   VAL A  81      -8.295  19.695  34.364  1.00 73.76           O
ATOM    608  CB  VAL A  81      -8.979  21.405  36.702  1.00 63.53           C
ATOM    609  CG1 VAL A  81      -9.975  22.122  35.810  1.00 57.12           C
ATOM    610  CG2 VAL A  81      -9.115  21.865  38.146  1.00 68.48           C
ATOM    611  N   VAL A  82     -10.397  18.961  34.716  1.00 71.15           N
ATOM    612  CA  VAL A  82     -10.633  18.588  33.320  1.00 72.25           C
ATOM    613  C   VAL A  82     -11.463  19.599  32.522  1.00 70.22           C
ATOM    614  O   VAL A  82     -11.635  19.449  31.310  1.00 67.90           O
ATOM    615  CB  VAL A  82     -11.329  17.219  33.233  1.00 70.80           C
ATOM    616  CG1 VAL A  82     -10.396  16.115  33.715  1.00 69.93           C
ATOM    617  CG2 VAL A  82     -12.616  17.238  34.044  1.00 69.87           C
ATOM    618  N   GLY A  83     -11.958  20.631  33.197  1.00 66.76           N
ATOM    619  CA  GLY A  83     -12.872  21.581  32.585  1.00 58.51           C
ATOM    620  C   GLY A  83     -13.663  22.334  33.639  1.00 59.91           C
ATOM    621  O   GLY A  83     -13.444  22.137  34.836  1.00 50.04           O
ATOM    622  N   TYR A  84     -14.562  23.218  33.207  1.00 54.20           N
ATOM    623  CA  TYR A  84     -15.330  24.027  34.153  1.00 58.21           C
ATOM    624  C   TYR A  84     -16.601  24.620  33.559  1.00 56.43           C
ATOM    625  O   TYR A  84     -16.761  24.679  32.342  1.00 68.59           O
ATOM    626  CB  TYR A  84     -14.463  25.145  34.728  1.00 62.38           C
ATOM    627  CG  TYR A  84     -14.450  26.394  33.876  1.00 65.00           C
ATOM    628  CD1 TYR A  84     -13.598  26.504  32.786  1.00 64.12           C
ATOM    629  CD2 TYR A  84     -15.293  27.463  34.158  1.00 62.08           C
ATOM    630  CE1 TYR A  84     -13.583  27.643  32.002  1.00 58.71           C
ATOM    631  CE2 TYR A  84     -15.281  28.609  33.381  1.00 58.57           C
ATOM    632  CZ  TYR A  84     -14.423  28.691  32.302  1.00 53.74           C
ATOM    633  OH  TYR A  84     -14.398  29.823  31.520  1.00 48.74           O
ATOM    634  N   ARG A  85     -17.497  25.079  34.425  1.00 54.12           N
ATOM    635  CA  ARG A  85     -18.733  25.701  33.969  1.00 50.86           C
ATOM    636  C   ARG A  85     -18.927  27.092  34.548  1.00 51.41           C
ATOM    637  O   ARG A  85     -18.671  27.330  35.726  1.00 53.98           O
ATOM    638  CB  ARG A  85     -19.941  24.832  34.325  1.00 51.22           C
ATOM    639  CG  ARG A  85     -21.280  25.524  34.144  1.00 45.35           C
ATOM    640  CD  ARG A  85     -22.376  24.765  34.867  1.00 58.74           C
ATOM    641  NE  ARG A  85     -23.691  25.355  34.634  1.00 68.97           N
ATOM    642  CZ  ARG A  85     -24.777  24.663  34.298  1.00 84.67           C
ATOM    643  NH1 ARG A  85     -24.716  23.344  34.157  1.00 87.10           N
ATOM    644  NH2 ARG A  85     -25.929  25.290  34.106  1.00 91.09           N
ATOM    645  N   ALA A  86     -19.388  28.007  33.703  1.00 59.47           N
ATOM    646  CA  ALA A  86     -19.804  29.328  34.149  1.00 69.08           C
ATOM    647  C   ALA A  86     -21.163  29.662  33.540  1.00 72.10           C
ATOM    648  O   ALA A  86     -21.284  29.819  32.326  1.00 73.31           O
ATOM    649  CB  ALA A  86     -18.769  30.369  33.753  1.00 46.36           C
ATOM    650  N   GLY A  87     -22.182  29.784  34.384  1.00 73.86           N
ATOM    651  CA  GLY A  87     -23.522  30.055  33.897  1.00 68.72           C
ATOM    652  C   GLY A  87     -23.979  29.001  32.908  1.00 69.79           C
ATOM    653  O   GLY A  87     -24.000  27.812  33.218  1.00 68.26           O
ATOM    654  N   ASN A  88     -24.339  29.443  31.707  1.00 80.85           N
ATOM    655  CA  ASN A  88     -24.864  28.546  30.682  1.00 79.71           C
ATOM    656  C   ASN A  88     -23.838  27.941  29.723  1.00 72.45           C
ATOM    657  O   ASN A  88     -24.210  27.263  28.768  1.00 69.76           O
ATOM    658  CB  ASN A  88     -25.992  29.222  29.907  1.00 84.84           C
ATOM    659  CG  ASN A  88     -27.291  29.228  30.678  1.00 94.59           C
ATOM    660  OD1 ASN A  88     -27.878  28.173  30.928  1.00 96.12           O
ATOM    661  ND2 ASN A  88     -27.750  30.413  31.062  1.00101.23           N
ATOM    662  N   SER A  89     -22.556  28.190  29.969  1.00 69.07           N
ATOM    663  CA  SER A  89     -21.503  27.609  29.137  1.00 62.53           C
ATOM    664  C   SER A  89     -20.570  26.704  29.943  1.00 56.50           C
ATOM    665  O   SER A  89     -20.259  26.993  31.096  1.00 64.82           O
ATOM    666  CB  SER A  89     -20.700  28.711  28.443  1.00 62.36           C
ATOM    667  OG  SER A  89     -21.552  29.580  27.717  1.00 65.97           O
ATOM    668  N   ALA A  90     -20.130  25.609  29.331  1.00 51.56           N
ATOM    669  CA  ALA A  90     -19.192  24.688  29.968  1.00 60.18           C
ATOM    670  C   ALA A  90     -17.992  24.467  29.055  1.00 60.54           C
ATOM    671  O   ALA A  90     -18.155  24.329  27.844  1.00 54.71           O
ATOM    672  CB  ALA A  90     -19.870  23.372  30.278  1.00 63.58           C
ATOM    673  N   TYR A  91     -16.793  24.433  29.634  1.00 54.77           N
ATOM    674  CA  TYR A  91     -15.560  24.366  28.848  1.00 57.23           C
ATOM    675  C   TYR A  91     -14.640  23.233  29.304  1.00 60.62           C
ATOM    676  O   TYR A  91     -14.369  23.083  30.496  1.00 58.76           O
ATOM    677  CB  TYR A  91     -14.814  25.702  28.920  1.00 50.81           C
ATOM    678  CG  TYR A  91     -15.649  26.895  28.510  1.00 65.93           C
ATOM    679  CD1 TYR A  91     -15.635  27.361  27.199  1.00 70.94           C
ATOM    680  CD2 TYR A  91     -16.455  27.556  29.432  1.00 67.16           C
ATOM    681  CE1 TYR A  91     -16.396  28.450  26.820  1.00 65.17           C
ATOM    682  CE2 TYR A  91     -17.221  28.645  29.060  1.00 59.13           C
ATOM    683  CZ  TYR A  91     -17.186  29.086  27.754  1.00 62.92           C
ATOM    684  OH  TYR A  91     -17.945  30.168  27.373  1.00 73.49           O
ATOM    685  N   PHE A  92     -14.147  22.451  28.349  1.00 59.85           N
ATOM    686  CA  PHE A  92     -13.333  21.283  28.668  1.00 63.97           C
ATOM    687  C   PHE A  92     -11.977  21.308  27.972  1.00 63.73           C
ATOM    688  O   PHE A  92     -11.873  21.697  26.809  1.00 69.35           O
ATOM    689  CB  PHE A  92     -14.075  19.994  28.290  1.00 65.95           C
ATOM    690  CG  PHE A  92     -15.441  19.872  28.907  1.00 62.20           C
ATOM    691  CD1 PHE A  92     -16.564  20.312  28.227  1.00 60.17           C
ATOM    692  CD2 PHE A  92     -15.603  19.314  30.166  1.00 58.12           C
ATOM    693  CE1 PHE A  92     -17.823  20.201  28.790  1.00 62.88           C
ATOM    694  CE2 PHE A  92     -16.861  19.203  30.736  1.00 59.03           C
ATOM    695  CZ  PHE A  92     -17.971  19.646  30.045  1.00 66.28           C
ATOM    696  N   PHE A  93     -10.940  20.887  28.692  1.00 53.10           N
ATOM    697  CA  PHE A  93      -9.614  20.739  28.102  1.00 55.01           C
ATOM    698  C   PHE A  93      -9.627  19.605  27.086  1.00 65.51           C
ATOM    699  O   PHE A  93     -10.311  18.601  27.280  1.00 68.41           O
ATOM    700  CB  PHE A  93      -8.571  20.450  29.180  1.00 45.92           C
ATOM    701  CG  PHE A  93      -8.287  21.618  30.076  1.00 47.57           C
ATOM    702  CD1 PHE A  93      -8.024  22.869  29.543  1.00 48.85           C
ATOM    703  CD2 PHE A  93      -8.293  21.467  31.454  1.00 48.10           C
ATOM    704  CE1 PHE A  93      -7.764  23.949  30.368  1.00 58.72           C
ATOM    705  CE2 PHE A  93      -8.035  22.540  32.286  1.00 50.17           C
ATOM    706  CZ  PHE A  93      -7.768  23.785  31.745  1.00 59.14           C
ATOM    707  N   HIS A  94      -8.865  19.766  26.008  1.00 64.00           N
ATOM    708  CA  HIS A  94      -8.810  18.747  24.967  1.00 63.34           C
ATOM    709  C   HIS A  94      -8.326  17.409  25.523  1.00 65.12           C
ATOM    710  O   HIS A  94      -7.207  17.308  26.030  1.00 58.90           O
ATOM    711  CB  HIS A  94      -7.922  19.191  23.802  1.00 58.82           C
ATOM    712  CG  HIS A  94      -8.099  18.363  22.567  1.00 60.53           C
ATOM    713  ND1 HIS A  94      -7.213  17.371  22.197  1.00 67.42           N
ATOM    714  CD2 HIS A  94      -9.065  18.371  21.618  1.00 56.02           C
ATOM    715  CE1 HIS A  94      -7.623  16.811  21.077  1.00 71.53           C
ATOM    716  NE2 HIS A  94      -8.746  17.400  20.701  1.00 64.12           N
ATOM    717  N   PRO A  95      -9.182  16.381  25.427  1.00 65.55           N
ATOM    718  CA  PRO A  95      -8.936  15.017  25.911  1.00 70.01           C
ATOM    719  C   PRO A  95      -7.753  14.357  25.210  1.00 81.74           C
ATOM    720  O   PRO A  95      -7.561  14.540  24.006  1.00 86.13           O
ATOM    721  CB  PRO A  95     -10.230  14.285  25.551  1.00 72.75           C
ATOM    722  CG  PRO A  95     -11.263  15.356  25.459  1.00 67.20           C
ATOM    723  CD  PRO A  95     -10.543  16.535  24.884  1.00 66.80           C
ATOM    724  N   ASP A  96      -6.970  13.599  25.969  1.00 83.60           N
ATOM    725  CA  ASP A  96      -5.826  12.879  25.429  1.00 89.43           C
ATOM    726  C   ASP A  96      -6.225  11.575  24.728  1.00 93.97           C
ATOM    727  O   ASP A  96      -5.483  11.070  23.885  1.00101.23           O
ATOM    728  CB  ASP A  96      -4.812  12.582  26.539  1.00 98.54           C
ATOM    729  CG  ASP A  96      -4.289  13.840  27.219  1.00109.24           C
ATOM    730  OD1 ASP A  96      -3.763  14.729  26.519  1.00116.84           O
ATOM    731  OD2 ASP A  96      -4.404  13.936  28.459  1.00107.70           O
ATOM    732  N   ASN A  97      -7.391  11.034  25.075  1.00 90.95           N
ATOM    733  CA  ASN A  97      -7.844   9.758  24.506  1.00 95.16           C
ATOM    734  C   ASN A  97      -9.369   9.585  24.455  1.00 91.04           C
ATOM    735  O   ASN A  97     -10.111  10.356  25.062  1.00 79.53           O
ATOM    736  CB  ASN A  97      -7.189   8.564  25.217  1.00 96.99           C
ATOM    737  CG  ASN A  97      -7.691   8.380  26.637  1.00 93.09           C
ATOM    738  OD1 ASN A  97      -8.683   8.987  27.044  1.00 88.88           O
ATOM    739  ND2 ASN A  97      -7.010   7.534  27.397  1.00 95.14           N
ATOM    740  N   GLN A  98      -9.829   8.582  23.712  1.00 96.48           N
ATOM    741  CA  GLN A  98     -11.263   8.322  23.577  1.00 99.28           C
ATOM    742  C   GLN A  98     -11.977   8.184  24.920  1.00 91.69           C
ATOM    743  O   GLN A  98     -13.069   8.722  25.114  1.00 83.23           O
ATOM    744  CB  GLN A  98     -11.509   7.063  22.746  1.00108.26           C
ATOM    745  CG  GLN A  98     -11.101   5.771  23.441  1.00122.45           C
ATOM    746  CD  GLN A  98     -11.364   4.542  22.589  1.00136.60           C
ATOM    747  OE1 GLN A  98     -11.776   4.651  21.433  1.00140.43           O
ATOM    748  NE2 GLN A  98     -11.126   3.364  23.156  1.00138.04           N
ATOM    749  N   GLU A  99     -11.353   7.458  25.840  1.00 92.39           N
ATOM    750  CA  GLU A  99     -11.967   7.133  27.123  1.00 90.37           C
ATOM    751  C   GLU A  99     -12.308   8.377  27.944  1.00 82.25           C
ATOM    752  O   GLU A  99     -13.404   8.477  28.500  1.00 81.82           O
ATOM    753  CB  GLU A  99     -11.060   6.191  27.918  1.00102.07           C
ATOM    754  CG  GLU A  99     -10.779   4.870  27.211  1.00117.10           C
ATOM    755  CD  GLU A  99      -9.823   3.982  27.987  1.00126.54           C
ATOM    756  OE1 GLU A  99      -9.164   4.488  28.922  1.00125.76           O
ATOM    757  OE2 GLU A  99      -9.730   2.779  27.663  1.00133.53           O
ATOM    758  N   ASP A 100     -11.372   9.320  28.021  1.00 75.30           N
ATOM    759  CA  ASP A 100     -11.628  10.585  28.700  1.00 83.64           C
ATOM    760  C   ASP A 100     -12.782  11.309  28.019  1.00 86.64           C
ATOM    761  O   ASP A 100     -13.736  11.745  28.670  1.00 84.61           O
ATOM    762  CB  ASP A 100     -10.388  11.479  28.671  1.00 92.10           C
ATOM    763  CG  ASP A 100      -9.149  10.783  29.196  1.00106.90           C
ATOM    764  OD1 ASP A 100      -9.272   9.657  29.723  1.00118.96           O
ATOM    765  OD2 ASP A 100      -8.051  11.372  29.089  1.00105.46           O
ATOM    766  N   ALA A 101     -12.680  11.429  26.700  1.00 84.10           N
ATOM    767  CA  ALA A 101     -13.668  12.145  25.909  1.00 77.96           C
ATOM    768  C   ALA A 101     -15.077  11.663  26.229  1.00 75.35           C
ATOM    769  O   ALA A 101     -16.017  12.454  26.285  1.00 76.07           O
ATOM    770  CB  ALA A 101     -13.370  11.983  24.424  1.00 77.49           C
ATOM    771  N   GLU A 102     -15.221  10.363  26.447  1.00 69.67           N
ATOM    772  CA  GLU A 102     -16.513   9.820  26.829  1.00 76.48           C
ATOM    773  C   GLU A 102     -16.863  10.332  28.218  1.00 64.76           C
ATOM    774  O   GLU A 102     -17.924  10.912  28.433  1.00 71.08           O
ATOM    775  CB  GLU A 102     -16.483   8.289  26.812  1.00 91.20           C
ATOM    776  CG  GLU A 102     -17.823   7.624  26.496  1.00101.89           C
ATOM    777  CD  GLU A 102     -18.868   7.808  27.588  1.00110.81           C
ATOM    778  OE1 GLU A 102     -18.558   8.424  28.629  1.00114.67           O
ATOM    779  OE2 GLU A 102     -20.007   7.328  27.402  1.00110.54           O
ATOM    780  N   ALA A 103     -15.948  10.128  29.156  1.00 59.00           N
ATOM    781  CA  ALA A 103     -16.194  10.464  30.552  1.00 61.60           C
ATOM    782  C   ALA A 103     -16.754  11.876  30.730  1.00 58.76           C
ATOM    783  O   ALA A 103     -17.777  12.068  31.391  1.00 57.95           O
ATOM    784  CB  ALA A 103     -14.920  10.292  31.364  1.00 55.99           C
ATOM    785  N   ILE A 104     -16.090  12.855  30.124  1.00 55.58           N
ATOM    786  CA  ILE A 104     -16.440  14.259  30.327  1.00 57.56           C
ATOM    787  C   ILE A 104     -17.814  14.642  29.773  1.00 57.56           C
ATOM    788  O   ILE A 104     -18.284  15.757  29.989  1.00 65.08           O
ATOM    789  CB  ILE A 104     -15.367  15.209  29.753  1.00 55.64           C
ATOM    790  CG1 ILE A 104     -15.324  15.115  28.225  1.00 60.52           C
ATOM    791  CG2 ILE A 104     -14.007  14.898  30.359  1.00 46.02           C
ATOM    792  CD1 ILE A 104     -14.385  16.119  27.584  1.00 58.50           C
ATOM    793  N   THR A 105     -18.456  13.727  29.056  1.00 52.76           N
ATOM    794  CA  THR A 105     -19.809  13.985  28.579  1.00 58.65           C
ATOM    795  C   THR A 105     -20.844  13.759  29.680  1.00 65.73           C
ATOM    796  O   THR A 105     -22.007  14.128  29.537  1.00 77.78           O
ATOM    797  CB  THR A 105     -20.161  13.143  27.335  1.00 63.96           C
ATOM    798  OG1 THR A 105     -20.008  11.749  27.631  1.00 65.45           O
ATOM    799  CG2 THR A 105     -19.256  13.519  26.174  1.00 54.31           C
ATOM    800  N   HIS A 106     -20.408  13.160  30.781  1.00 72.75           N
ATOM    801  CA  HIS A 106     -21.276  12.940  31.929  1.00 69.64           C
ATOM    802  C   HIS A 106     -21.216  14.116  32.900  1.00 75.06           C
ATOM    803  O   HIS A 106     -21.830  14.085  33.967  1.00 81.87           O
ATOM    804  CB  HIS A 106     -20.897  11.641  32.637  1.00 63.41           C
ATOM    805  CG  HIS A 106     -21.242  10.409  31.860  1.00 75.63           C
ATOM    806  ND1 HIS A 106     -22.222   9.527  32.261  1.00 76.66           N
ATOM    807  CD2 HIS A 106     -20.743   9.916  30.700  1.00 78.87           C
ATOM    808  CE1 HIS A 106     -22.310   8.541  31.385  1.00 81.58           C
ATOM    809  NE2 HIS A 106     -21.423   8.754  30.429  1.00 81.49           N
ATOM    810  N   LEU A 107     -20.465  15.148  32.520  1.00 75.13           N
ATOM    811  CA  LEU A 107     -20.328  16.368  33.316  1.00 68.02           C
ATOM    812  C   LEU A 107     -21.201  17.505  32.782  1.00 68.14           C
ATOM    813  O   LEU A 107     -21.280  17.719  31.570  1.00 68.83           O
ATOM    814  CB  LEU A 107     -18.870  16.829  33.327  1.00 59.65           C
ATOM    815  CG  LEU A 107     -17.903  16.198  34.325  1.00 60.34           C
ATOM    816  CD1 LEU A 107     -16.476  16.610  33.996  1.00 54.10           C
ATOM    817  CD2 LEU A 107     -18.266  16.600  35.746  1.00 62.53           C
ATOM    818  N   PHE A 108     -21.846  18.231  33.691  1.00 63.56           N
ATOM    819  CA  PHE A 108     -22.638  19.402  33.324  1.00 63.70           C
ATOM    820  C   PHE A 108     -23.522  19.109  32.123  1.00 70.21           C
ATOM    821  O   PHE A 108     -23.520  19.861  31.149  1.00 72.77           O
ATOM    822  CB  PHE A 108     -21.735  20.590  32.976  1.00 59.29           C
ATOM    823  CG  PHE A 108     -20.691  20.896  34.010  1.00 54.62           C
ATOM    824  CD1 PHE A 108     -21.054  21.239  35.299  1.00 62.14           C
ATOM    825  CD2 PHE A 108     -19.345  20.867  33.681  1.00 51.73           C
ATOM    826  CE1 PHE A 108     -20.093  21.529  36.250  1.00 65.52           C
ATOM    827  CE2 PHE A 108     -18.375  21.156  34.626  1.00 47.90           C
ATOM    828  CZ  PHE A 108     -18.749  21.487  35.913  1.00 57.17           C
ATOM    829  N   THR A 109     -24.265  18.012  32.177  1.00 67.05           N
ATOM    830  CA  THR A 109     -25.049  17.587  31.023  1.00 67.33           C
ATOM    831  C   THR A 109     -26.206  18.542  30.693  1.00 70.35           C
ATOM    832  O   THR A 109     -26.732  18.536  29.577  1.00 63.82           O
ATOM    833  CB  THR A 109     -25.588  16.164  31.220  1.00 66.16           C
ATOM    834  OG1 THR A 109     -26.743  16.201  32.067  1.00 71.09           O
ATOM    835  CG2 THR A 109     -24.517  15.280  31.851  1.00 59.55           C
ATOM    836  N   ASP A 110     -26.584  19.373  31.659  1.00 72.64           N
ATOM    837  CA  ASP A 110     -27.724  20.273  31.508  1.00 75.72           C
ATOM    838  C   ASP A 110     -27.340  21.637  30.932  1.00 79.86           C
ATOM    839  O   ASP A 110     -28.203  22.486  30.709  1.00 85.39           O
ATOM    840  CB  ASP A 110     -28.421  20.461  32.858  1.00 82.36           C
ATOM    841  CG  ASP A 110     -27.510  21.091  33.906  1.00 98.40           C
ATOM    842  OD1 ASP A 110     -26.297  21.247  33.643  1.00101.79           O
ATOM    843  OD2 ASP A 110     -28.008  21.423  35.002  1.00102.88           O
ATOM    844  N   VAL A 111     -26.050  21.852  30.694  1.00 69.01           N
ATOM    845  CA  VAL A 111     -25.581  23.148  30.211  1.00 64.48           C
ATOM    846  C   VAL A 111     -26.015  23.407  28.763  1.00 80.91           C
ATOM    847  O   VAL A 111     -26.006  22.504  27.919  1.00 83.24           O
ATOM    848  CB  VAL A 111     -24.048  23.296  30.345  1.00 55.59           C
ATOM    849  CG1 VAL A 111     -23.371  22.934  29.048  1.00 56.73           C
ATOM    850  CG2 VAL A 111     -23.680  24.715  30.745  1.00 52.72           C
ATOM    851  N   GLN A 112     -26.407  24.647  28.493  1.00 80.62           N
ATOM    852  CA  GLN A 112     -26.882  25.045  27.174  1.00 77.26           C
ATOM    853  C   GLN A 112     -25.810  24.845  26.108  1.00 73.63           C
ATOM    854  O   GLN A 112     -26.058  24.220  25.077  1.00 82.55           O
ATOM    855  CB  GLN A 112     -27.329  26.508  27.205  1.00 84.12           C
ATOM    856  CG  GLN A 112     -27.890  27.035  25.899  1.00 94.49           C
ATOM    857  CD  GLN A 112     -28.169  28.526  25.956  1.00103.71           C
ATOM    858  OE1 GLN A 112     -27.246  29.339  26.022  1.00105.10           O
ATOM    859  NE2 GLN A 112     -29.446  28.891  25.941  1.00106.93           N
ATOM    860  N   ASN A 113     -24.618  25.376  26.364  1.00 68.61           N
ATOM    861  CA  ASN A 113     -23.510  25.295  25.416  1.00 68.73           C
ATOM    862  C   ASN A 113     -22.342  24.476  25.959  1.00 64.31           C
ATOM    863  O   ASN A 113     -21.970  24.626  27.120  1.00 61.80           O
ATOM    864  CB  ASN A 113     -23.019  26.699  25.061  1.00 65.70           C
ATOM    865  CG  ASN A 113     -24.159  27.677  24.841  1.00 65.27           C
ATOM    866  OD1 ASN A 113     -24.765  27.711  23.770  1.00 70.94           O
ATOM    867  ND2 ASN A 113     -24.453  28.482  25.855  1.00 64.33           N
ATOM    868  N   ARG A 114     -21.761  23.621  25.119  1.00 67.50           N
ATOM    869  CA  ARG A 114     -20.615  22.802  25.525  1.00 65.20           C
ATOM    870  C   ARG A 114     -19.440  22.950  24.560  1.00 56.90           C
ATOM    871  O   ARG A 114     -19.530  22.553  23.398  1.00 63.98           O
ATOM    872  CB  ARG A 114     -21.010  21.323  25.624  1.00 77.03           C
ATOM    873  CG  ARG A 114     -22.127  21.037  26.613  1.00 85.31           C
ATOM    874  CD  ARG A 114     -22.498  19.562  26.627  1.00 86.41           C
ATOM    875  NE  ARG A 114     -21.426  18.727  27.161  1.00 86.48           N
ATOM    876  CZ  ARG A 114     -21.403  18.243  28.399  1.00 89.51           C
ATOM    877  NH1 ARG A 114     -22.401  18.508  29.232  1.00 94.83           N
ATOM    878  NH2 ARG A 114     -20.388  17.490  28.803  1.00 81.83           N
ATOM    879  N   TYR A 115     -18.340  23.511  25.046  1.00 45.39           N
ATOM    880  CA  TYR A 115     -17.148  23.692  24.227  1.00 62.12           C
ATOM    881  C   TYR A 115     -15.999  22.806  24.698  1.00 63.71           C
ATOM    882  O   TYR A 115     -15.693  22.752  25.889  1.00 59.97           O
ATOM    883  CB  TYR A 115     -16.654  25.135  24.295  1.00 62.58           C
ATOM    884  CG  TYR A 115     -17.695  26.216  24.121  1.00 69.31           C
ATOM    885  CD1 TYR A 115     -18.598  26.510  25.139  1.00 64.72           C
ATOM    886  CD2 TYR A 115     -17.737  26.986  22.963  1.00 47.94           C
ATOM    887  CE1 TYR A 115     -19.536  27.517  24.994  1.00 68.45           C
ATOM    888  CE2 TYR A 115     -18.672  27.999  22.811  1.00 64.09           C
ATOM    889  CZ  TYR A 115     -19.570  28.259  23.829  1.00 67.01           C
ATOM    890  OH  TYR A 115     -20.504  29.265  23.685  1.00 64.38           O
ATOM    891  N   THR A 116     -15.344  22.135  23.758  1.00 67.40           N
ATOM    892  CA  THR A 116     -14.098  21.439  24.058  1.00 64.70           C
ATOM    893  C   THR A 116     -12.930  22.186  23.431  1.00 57.64           C
ATOM    894  O   THR A 116     -12.913  22.433  22.227  1.00 55.02           O
ATOM    895  CB  THR A 116     -14.100  19.989  23.542  1.00 68.69           C
ATOM    896  OG1 THR A 116     -14.997  19.199  24.332  1.00 74.72           O
ATOM    897  CG2 THR A 116     -12.699  19.392  23.633  1.00 60.36           C
ATOM    898  N   PHE A 117     -11.955  22.548  24.255  1.00 56.71           N
ATOM    899  CA  PHE A 117     -10.785  23.268  23.770  1.00 60.51           C
ATOM    900  C   PHE A 117      -9.960  22.405  22.826  1.00 72.55           C
ATOM    901  O   PHE A 117      -9.973  21.177  22.915  1.00 79.13           O
ATOM    902  CB  PHE A 117      -9.922  23.736  24.938  1.00 51.15           C
ATOM    903  CG  PHE A 117     -10.532  24.855  25.729  1.00 63.21           C
ATOM    904  CD1 PHE A 117     -11.020  25.984  25.094  1.00 72.21           C
ATOM    905  CD2 PHE A 117     -10.625  24.778  27.110  1.00 60.52           C
ATOM    906  CE1 PHE A 117     -11.581  27.019  25.820  1.00 72.70           C
ATOM    907  CE2 PHE A 117     -11.187  25.810  27.843  1.00 59.76           C
ATOM    908  CZ  PHE A 117     -11.666  26.932  27.196  1.00 66.60           C
ATOM    909  N   ALA A 118      -9.243  23.060  21.920  1.00 70.68           N
ATOM    910  CA  ALA A 118      -8.346  22.369  21.006  1.00 70.79           C
ATOM    911  C   ALA A 118      -7.001  22.118  21.696  1.00 77.20           C
ATOM    912  O   ALA A 118      -6.076  21.556  21.108  1.00 80.70           O
ATOM    913  CB  ALA A 118      -8.161  23.181  19.734  1.00 57.69           C
ATOM    914  N   PHE A 119      -6.909  22.540  22.953  1.00 77.42           N
ATOM    915  CA  PHE A 119      -5.683  22.400  23.730  1.00 77.67           C
ATOM    916  C   PHE A 119      -5.948  21.715  25.068  1.00 74.48           C
ATOM    917  O   PHE A 119      -7.062  21.762  25.594  1.00 74.01           O
ATOM    918  CB  PHE A 119      -5.052  23.772  23.971  1.00 71.71           C
ATOM    919  CG  PHE A 119      -5.960  24.739  24.678  1.00 62.79           C
ATOM    920  CD1 PHE A 119      -5.968  24.815  26.064  1.00 50.92           C
ATOM    921  CD2 PHE A 119      -6.813  25.565  23.959  1.00 60.33           C
ATOM    922  CE1 PHE A 119      -6.804  25.700  26.719  1.00 45.59           C
ATOM    923  CE2 PHE A 119      -7.655  26.453  24.607  1.00 54.10           C
ATOM    924  CZ  PHE A 119      -7.650  26.520  25.990  1.00 51.93           C
ATOM    925  N   GLY A 120      -4.912  21.086  25.615  1.00 70.58           N
ATOM    926  CA  GLY A 120      -5.021  20.373  26.875  1.00 67.62           C
ATOM    927  C   GLY A 120      -4.711  21.252  28.070  1.00 70.32           C
ATOM    928  O   GLY A 120      -4.269  22.391  27.918  1.00 72.69           O
ATOM    929  N   GLY A 121      -4.934  20.719  29.266  1.00 74.61           N
ATOM    930  CA  GLY A 121      -4.716  21.476  30.484  1.00 72.97           C
ATOM    931  C   GLY A 121      -3.384  21.215  31.163  1.00 75.26           C
ATOM    932  O   GLY A 121      -3.217  21.529  32.340  1.00 87.96           O
ATOM    933  N   ASN A 122      -2.436  20.638  30.431  1.00 61.96           N
ATOM    934  CA  ASN A 122      -1.100  20.414  30.971  1.00 59.75           C
ATOM    935  C   ASN A 122      -0.277  21.705  31.002  1.00 65.80           C
ATOM    936  O   ASN A 122      -0.437  22.577  30.149  1.00 70.06           O
ATOM    937  CB  ASN A 122      -0.376  19.316  30.191  1.00 62.24           C
ATOM    938  CG  ASN A 122      -0.148  19.684  28.741  1.00 66.27           C
ATOM    939  OD1 ASN A 122      -1.085  19.717  27.942  1.00 65.76           O
ATOM    940  ND2 ASN A 122       1.103  19.954  28.390  1.00 70.87           N
ATOM    941  N   TYR A 123       0.603  21.823  31.990  1.00 75.17           N
ATOM    942  CA  TYR A 123       1.309  23.077  32.239  1.00 66.96           C
ATOM    943  C   TYR A 123       2.070  23.634  31.029  1.00 61.84           C
ATOM    944  O   TYR A 123       2.031  24.839  30.779  1.00 58.04           O
ATOM    945  CB  TYR A 123       2.213  22.941  33.468  1.00 72.76           C
ATOM    946  CG  TYR A 123       1.450  23.057  34.767  1.00 79.08           C
ATOM    947  CD1 TYR A 123       0.757  24.221  35.077  1.00 82.19           C
ATOM    948  CD2 TYR A 123       1.424  22.014  35.686  1.00 82.44           C
ATOM    949  CE1 TYR A 123       0.056  24.345  36.263  1.00 83.62           C
ATOM    950  CE2 TYR A 123       0.724  22.130  36.879  1.00 81.22           C
ATOM    951  CZ  TYR A 123       0.043  23.296  37.159  1.00 86.48           C
ATOM    952  OH  TYR A 123      -0.652  23.413  38.340  1.00 94.88           O
ATOM    953  N   ASP A 124       2.766  22.771  30.293  1.00 53.29           N
ATOM    954  CA  ASP A 124       3.480  23.204  29.097  1.00 72.55           C
ATOM    955  C   ASP A 124       2.553  24.021  28.201  1.00 71.77           C
ATOM    956  O   ASP A 124       2.860  25.148  27.813  1.00 70.76           O
ATOM    957  CB  ASP A 124       4.002  21.995  28.318  1.00 88.87           C
ATOM    958  CG  ASP A 124       5.233  21.365  28.949  1.00113.59           C
ATOM    959  OD1 ASP A 124       5.863  21.990  29.828  1.00124.40           O
ATOM    960  OD2 ASP A 124       5.579  20.238  28.534  1.00121.09           O
ATOM    961  N   ARG A 125       1.406  23.442  27.881  1.00 72.82           N
ATOM    962  CA  ARG A 125       0.443  24.088  27.006  1.00 74.13           C
ATOM    963  C   ARG A 125      -0.062  25.419  27.571  1.00 68.67           C
ATOM    964  O   ARG A 125      -0.037  26.447  26.887  1.00 68.67           O
ATOM    965  CB  ARG A 125      -0.732  23.146  26.757  1.00 88.07           C
ATOM    966  CG  ARG A 125      -1.608  23.557  25.594  1.00114.90           C
ATOM    967  CD  ARG A 125      -0.781  23.811  24.340  1.00126.94           C
ATOM    968  NE  ARG A 125      -0.365  22.574  23.686  1.00143.25           N
ATOM    969  CZ  ARG A 125      -1.025  22.002  22.683  1.00152.53           C
ATOM    970  NH1 ARG A 125      -2.137  22.552  22.214  1.00153.01           N
ATOM    971  NH2 ARG A 125      -0.574  20.878  22.147  1.00157.68           N
ATOM    972  N   LEU A 126      -0.512  25.398  28.821  1.00 67.02           N
ATOM    973  CA  LEU A 126      -1.029  26.602  29.464  1.00 61.52           C
ATOM    974  C   LEU A 126       0.008  27.728  29.548  1.00 66.62           C
ATOM    975  O   LEU A 126      -0.316  28.902  29.345  1.00 66.99           O
ATOM    976  CB  LEU A 126      -1.562  26.268  30.858  1.00 58.53           C
ATOM    977  CG  LEU A 126      -2.732  25.282  30.899  1.00 60.75           C
ATOM    978  CD1 LEU A 126      -3.257  25.112  32.321  1.00 59.46           C
ATOM    979  CD2 LEU A 126      -3.836  25.752  29.970  1.00 54.86           C
ATOM    980  N   GLU A 127       1.252  27.370  29.846  1.00 69.60           N
ATOM    981  CA  GLU A 127       2.317  28.358  29.968  1.00 71.00           C
ATOM    982  C   GLU A 127       2.530  29.136  28.665  1.00 68.89           C
ATOM    983  O   GLU A 127       2.605  30.364  28.680  1.00 72.25           O
ATOM    984  CB  GLU A 127       3.613  27.689  30.443  1.00 76.83           C
ATOM    985  CG  GLU A 127       3.594  27.298  31.920  1.00 74.20           C
ATOM    986  CD  GLU A 127       4.858  26.580  32.365  1.00 86.42           C
ATOM    987  OE1 GLU A 127       5.462  25.865  31.536  1.00 90.88           O
ATOM    988  OE2 GLU A 127       5.241  26.728  33.548  1.00 89.31           O
ATOM    989  N   GLN A 128       2.602  28.419  27.545  1.00 71.29           N
ATOM    990  CA  GLN A 128       2.865  29.033  26.241  1.00 80.12           C
ATOM    991  C   GLN A 128       1.690  29.882  25.743  1.00 81.63           C
ATOM    992  O   GLN A 128       1.873  30.801  24.934  1.00 87.68           O
ATOM    993  CB  GLN A 128       3.231  27.967  25.198  1.00 88.40           C
ATOM    994  CG  GLN A 128       2.032  27.263  24.557  1.00 99.50           C
ATOM    995  CD  GLN A 128       2.440  26.171  23.575  1.00110.06           C
ATOM    996  OE1 GLN A 128       3.617  25.819  23.468  1.00112.75           O
ATOM    997  NE2 GLN A 128       1.461  25.628  22.855  1.00109.83           N
ATOM    998  N   LEU A 129       0.486  29.561  26.208  1.00 70.05           N
ATOM    999  CA  LEU A 129      -0.692  30.344  25.865  1.00 67.06           C
ATOM   1000  C   LEU A 129      -0.782  31.623  26.693  1.00 65.80           C
ATOM   1001  O   LEU A 129      -1.002  32.710  26.156  1.00 69.43           O
ATOM   1002  CB  LEU A 129      -1.952  29.504  26.055  1.00 72.36           C
ATOM   1003  CG  LEU A 129      -2.316  28.552  24.912  1.00 85.27           C
ATOM   1004  CD1 LEU A 129      -3.267  27.459  25.381  1.00 87.68           C
ATOM   1005  CD2 LEU A 129      -2.911  29.325  23.739  1.00 85.70           C
ATOM   1006  N   ALA A 130      -0.603  31.485  28.002  1.00 65.06           N
ATOM   1007  CA  ALA A 130      -0.691  32.619  28.911  1.00 66.28           C
ATOM   1008  C   ALA A 130       0.472  33.581  28.686  1.00 71.06           C
ATOM   1009  O   ALA A 130       0.416  34.748  29.079  1.00 76.63           O
ATOM   1010  CB  ALA A 130      -0.725  32.139  30.353  1.00 64.84           C
ATOM   1011  N   GLY A 131       1.526  33.078  28.050  1.00 64.67           N
ATOM   1012  CA  GLY A 131       2.669  33.895  27.690  1.00 70.17           C
ATOM   1013  C   GLY A 131       3.853  33.798  28.638  1.00 69.08           C
ATOM   1014  O   GLY A 131       4.919  34.344  28.357  1.00 71.52           O
ATOM   1015  N   ASN A 132       3.678  33.110  29.762  1.00 68.46           N
ATOM   1016  CA  ASN A 132       4.752  33.000  30.746  1.00 82.78           C
ATOM   1017  C   ASN A 132       4.653  31.796  31.682  1.00 76.19           C
ATOM   1018  O   ASN A 132       3.588  31.205  31.841  1.00 75.48           O
ATOM   1019  CB  ASN A 132       4.877  34.297  31.552  1.00 92.48           C
ATOM   1020  CG  ASN A 132       3.553  35.023  31.701  1.00 93.28           C
ATOM   1021  OD1 ASN A 132       2.482  34.425  31.588  1.00 97.24           O
ATOM   1022  ND2 ASN A 132       3.623  36.325  31.950  1.00 85.73           N
ATOM   1023  N   LEU A 133       5.778  31.453  32.304  1.00 67.10           N
ATOM   1024  CA  LEU A 133       5.881  30.276  33.167  1.00 55.76           C
ATOM   1025  C   LEU A 133       5.196  30.417  34.537  1.00 53.20           C
ATOM   1026  O   LEU A 133       4.902  31.522  34.985  1.00 60.65           O
ATOM   1027  CB  LEU A 133       7.351  29.895  33.337  1.00 58.60           C
ATOM   1028  CG  LEU A 133       8.107  29.763  32.010  1.00 64.14           C
ATOM   1029  CD1 LEU A 133       9.618  29.782  32.227  1.00 57.68           C
ATOM   1030  CD2 LEU A 133       7.671  28.510  31.260  1.00 59.61           C
ATOM   1031  N   ARG A 134       4.932  29.281  35.180  1.00 53.22           N
ATOM   1032  CA  ARG A 134       4.354  29.233  36.527  1.00 57.31           C
ATOM   1033  C   ARG A 134       5.108  30.129  37.510  1.00 69.13           C
ATOM   1034  O   ARG A 134       4.515  30.747  38.398  1.00 75.39           O
ATOM   1035  CB  ARG A 134       4.385  27.796  37.045  1.00 51.19           C
ATOM   1036  CG  ARG A 134       3.248  26.918  36.564  1.00 47.04           C
ATOM   1037  CD  ARG A 134       3.560  25.459  36.835  1.00 39.42           C
ATOM   1038  NE  ARG A 134       4.451  24.912  35.820  1.00 48.35           N
ATOM   1039  CZ  ARG A 134       5.048  23.729  35.912  1.00 60.44           C
ATOM   1040  NH1 ARG A 134       4.857  22.968  36.984  1.00 50.70           N
ATOM   1041  NH2 ARG A 134       5.842  23.309  34.935  1.00 72.50           N
ATOM   1042  N   GLU A 135       6.425  30.178  37.335  1.00 70.76           N
ATOM   1043  CA  GLU A 135       7.326  30.969  38.166  1.00 83.87           C
ATOM   1044  C   GLU A 135       7.086  32.475  38.058  1.00 88.25           C
ATOM   1045  O   GLU A 135       7.383  33.226  38.988  1.00 91.84           O
ATOM   1046  CB  GLU A 135       8.769  30.667  37.760  1.00 95.19           C
ATOM   1047  CG  GLU A 135       9.131  31.125  36.345  1.00108.92           C
ATOM   1048  CD  GLU A 135      10.491  30.624  35.869  1.00126.90           C
ATOM   1049  OE1 GLU A 135      10.620  29.411  35.601  1.00133.59           O
ATOM   1050  OE2 GLU A 135      11.425  31.446  35.741  1.00133.65           O
ATOM   1051  N   ASN A 136       6.589  32.917  36.908  1.00 86.79           N
ATOM   1052  CA  ASN A 136       6.325  34.331  36.680  1.00 81.26           C
ATOM   1053  C   ASN A 136       4.870  34.657  36.950  1.00 79.32           C
ATOM   1054  O   ASN A 136       4.433  35.792  36.778  1.00 86.41           O
ATOM   1055  CB  ASN A 136       6.681  34.709  35.246  1.00 79.12           C
ATOM   1056  CG  ASN A 136       8.159  34.573  34.963  1.00 86.91           C
ATOM   1057  OD1 ASN A 136       8.995  34.960  35.779  1.00 84.90           O
ATOM   1058  ND2 ASN A 136       8.491  34.012  33.807  1.00 94.09           N
ATOM   1059  N   ILE A 137       4.117  33.646  37.365  1.00 70.40           N
ATOM   1060  CA  ILE A 137       2.693  33.820  37.627  1.00 61.38           C
ATOM   1061  C   ILE A 137       2.381  33.720  39.116  1.00 68.00           C
ATOM   1062  O   ILE A 137       2.613  32.685  39.752  1.00 73.16           O
ATOM   1063  CB  ILE A 137       1.848  32.812  36.851  1.00 48.26           C
ATOM   1064  CG1 ILE A 137       2.124  32.944  35.350  1.00 46.06           C
ATOM   1065  CG2 ILE A 137       0.379  33.017  37.160  1.00 45.51           C
ATOM   1066  CD1 ILE A 137       1.585  31.797  34.521  1.00 50.63           C
ATOM   1067  N   GLU A 138       1.846  34.813  39.653  1.00 67.00           N
ATOM   1068  CA  GLU A 138       1.631  34.977  41.090  1.00 66.16           C
ATOM   1069  C   GLU A 138       0.458  34.162  41.625  1.00 63.81           C
ATOM   1070  O   GLU A 138      -0.407  33.730  40.864  1.00 65.01           O
ATOM   1071  CB  GLU A 138       1.455  36.457  41.445  1.00 65.82           C
ATOM   1072  CG  GLU A 138       2.666  37.330  41.127  1.00 79.87           C
ATOM   1073  CD  GLU A 138       2.627  38.684  41.819  1.00102.69           C
ATOM   1074  OE1 GLU A 138       1.520  39.211  42.063  1.00109.85           O
ATOM   1075  OE2 GLU A 138       3.714  39.222  42.123  1.00111.08           O
ATOM   1076  N   LEU A 139       0.445  33.956  42.939  1.00 60.99           N
ATOM   1077  CA  LEU A 139      -0.578  33.159  43.597  1.00 54.56           C
ATOM   1078  C   LEU A 139      -1.114  33.883  44.830  1.00 56.23           C
ATOM   1079  O   LEU A 139      -0.562  34.903  45.244  1.00 60.96           O
ATOM   1080  CB  LEU A 139      -0.014  31.791  43.970  1.00 61.13           C
ATOM   1081  CG  LEU A 139       0.363  30.962  42.741  1.00 62.19           C
ATOM   1082  CD1 LEU A 139       1.149  29.709  43.106  1.00 58.18           C
ATOM   1083  CD2 LEU A 139      -0.888  30.610  41.943  1.00 59.34           C
ATOM   1084  N   GLY A 140      -2.176  33.346  45.425  1.00 59.77           N
ATOM   1085  CA  GLY A 140      -2.814  33.981  46.565  1.00 67.26           C
ATOM   1086  C   GLY A 140      -4.213  34.501  46.299  1.00 63.65           C
ATOM   1087  O   GLY A 140      -4.673  34.538  45.161  1.00 56.00           O
ATOM   1088  N   ASN A 141      -4.886  34.891  47.378  1.00 67.34           N
ATOM   1089  CA  ASN A 141      -6.287  35.296  47.365  1.00 60.13           C
ATOM   1090  C   ASN A 141      -6.639  36.267  46.236  1.00 56.88           C
ATOM   1091  O   ASN A 141      -7.700  36.157  45.623  1.00 52.20           O
ATOM   1092  CB  ASN A 141      -6.623  35.936  48.715  1.00 67.76           C
ATOM   1093  CG  ASN A 141      -8.107  36.100  48.934  1.00 71.20           C
ATOM   1094  OD1 ASN A 141      -8.875  35.158  48.753  1.00 73.48           O
ATOM   1095  ND2 ASN A 141      -8.522  37.303  49.322  1.00 72.43           N
ATOM   1096  N   GLY A 142      -5.751  37.221  45.976  1.00 56.36           N
ATOM   1097  CA  GLY A 142      -5.966  38.214  44.938  1.00 54.46           C
ATOM   1098  C   GLY A 142      -5.931  37.642  43.532  1.00 61.21           C
ATOM   1099  O   GLY A 142      -6.849  37.870  42.748  1.00 69.34           O
ATOM   1100  N   PRO A 143      -4.855  36.920  43.189  1.00 68.38           N
ATOM   1101  CA  PRO A 143      -4.820  36.236  41.893  1.00 62.70           C
ATOM   1102  C   PRO A 143      -5.935  35.196  41.721  1.00 59.41           C
ATOM   1103  O   PRO A 143      -6.235  34.826  40.586  1.00 65.51           O
ATOM   1104  CB  PRO A 143      -3.447  35.561  41.896  1.00 58.73           C
ATOM   1105  CG  PRO A 143      -2.603  36.468  42.728  1.00 61.92           C
ATOM   1106  CD  PRO A 143      -3.521  36.974  43.818  1.00 71.28           C
ATOM   1107  N   LEU A 144      -6.540  34.727  42.808  1.00 53.28           N
ATOM   1108  CA  LEU A 144      -7.654  33.788  42.682  1.00 55.69           C
ATOM   1109  C   LEU A 144      -8.955  34.518  42.335  1.00 53.76           C
ATOM   1110  O   LEU A 144      -9.741  34.043  41.508  1.00 56.85           O
ATOM   1111  CB  LEU A 144      -7.830  32.952  43.951  1.00 53.53           C
ATOM   1112  CG  LEU A 144      -8.843  31.821  43.719  1.00 52.66           C
ATOM   1113  CD1 LEU A 144      -8.355  30.922  42.598  1.00 46.25           C
ATOM   1114  CD2 LEU A 144      -9.128  31.003  44.970  1.00 48.07           C
ATOM   1115  N   GLU A 145      -9.162  35.670  42.975  1.00 49.04           N
ATOM   1116  CA  GLU A 145     -10.317  36.526  42.723  1.00 48.63           C
ATOM   1117  C   GLU A 145     -10.376  36.926  41.259  1.00 52.51           C
ATOM   1118  O   GLU A 145     -11.439  36.886  40.638  1.00 54.11           O
ATOM   1119  CB  GLU A 145     -10.251  37.802  43.575  1.00 49.32           C
ATOM   1120  CG  GLU A 145     -11.115  37.789  44.830  1.00 73.50           C
ATOM   1121  CD  GLU A 145     -11.673  39.156  45.194  1.00 91.39           C
ATOM   1122  OE1 GLU A 145     -11.098  40.177  44.767  1.00 94.68           O
ATOM   1123  OE2 GLU A 145     -12.694  39.200  45.910  1.00 99.66           O
ATOM   1124  N   GLU A 146      -9.235  37.334  40.715  1.00 48.37           N
ATOM   1125  CA  GLU A 146      -9.170  37.776  39.326  1.00 46.81           C
ATOM   1126  C   GLU A 146      -9.422  36.635  38.345  1.00 53.12           C
ATOM   1127  O   GLU A 146     -10.147  36.799  37.362  1.00 63.14           O
ATOM   1128  CB  GLU A 146      -7.822  38.439  39.040  1.00 44.17           C
ATOM   1129  CG  GLU A 146      -7.638  39.759  39.795  1.00 62.19           C
ATOM   1130  CD  GLU A 146      -6.177  40.118  40.051  1.00 80.50           C
ATOM   1131  OE1 GLU A 146      -5.293  39.678  39.280  1.00 88.71           O
ATOM   1132  OE2 GLU A 146      -5.917  40.845  41.035  1.00 79.54           O
ATOM   1133  N   ALA A 147      -8.827  35.480  38.622  1.00 49.76           N
ATOM   1134  CA  ALA A 147      -9.021  34.297  37.795  1.00 43.89           C
ATOM   1135  C   ALA A 147     -10.477  33.845  37.818  1.00 58.39           C
ATOM   1136  O   ALA A 147     -11.019  33.438  36.790  1.00 75.85           O
ATOM   1137  CB  ALA A 147      -8.106  33.179  38.253  1.00 36.09           C
ATOM   1138  N   ILE A 148     -11.109  33.909  38.987  1.00 55.38           N
ATOM   1139  CA  ILE A 148     -12.524  33.564  39.099  1.00 57.07           C
ATOM   1140  C   ILE A 148     -13.348  34.436  38.156  1.00 56.13           C
ATOM   1141  O   ILE A 148     -14.225  33.948  37.446  1.00 59.65           O
ATOM   1142  CB  ILE A 148     -13.049  33.722  40.545  1.00 56.56           C
ATOM   1143  CG1 ILE A 148     -12.461  32.636  41.453  1.00 54.86           C
ATOM   1144  CG2 ILE A 148     -14.575  33.668  40.575  1.00 49.85           C
ATOM   1145  CD1 ILE A 148     -12.972  32.688  42.878  1.00 52.14           C
ATOM   1146  N   SER A 149     -13.051  35.729  38.144  1.00 47.78           N
ATOM   1147  CA  SER A 149     -13.743  36.653  37.258  1.00 56.31           C
ATOM   1148  C   SER A 149     -13.449  36.373  35.784  1.00 57.68           C
ATOM   1149  O   SER A 149     -14.368  36.260  34.975  1.00 67.13           O
ATOM   1150  CB  SER A 149     -13.383  38.096  37.605  1.00 55.48           C
ATOM   1151  OG  SER A 149     -13.908  38.445  38.871  1.00 62.34           O
ATOM   1152  N   ALA A 150     -12.169  36.266  35.444  1.00 49.70           N
ATOM   1153  CA  ALA A 150     -11.753  36.074  34.058  1.00 50.30           C
ATOM   1154  C   ALA A 150     -12.390  34.840  33.435  1.00 57.14           C
ATOM   1155  O   ALA A 150     -12.735  34.843  32.255  1.00 61.91           O
ATOM   1156  CB  ALA A 150     -10.233  35.996  33.959  1.00 50.49           C
ATOM   1157  N   LEU A 151     -12.539  33.781  34.225  1.00 58.86           N
ATOM   1158  CA  LEU A 151     -13.190  32.567  33.744  1.00 59.96           C
ATOM   1159  C   LEU A 151     -14.669  32.821  33.510  1.00 55.87           C
ATOM   1160  O   LEU A 151     -15.264  32.290  32.575  1.00 56.26           O
ATOM   1161  CB  LEU A 151     -13.018  31.415  34.737  1.00 53.20           C
ATOM   1162  CG  LEU A 151     -11.849  30.459  34.493  1.00 50.14           C
ATOM   1163  CD1 LEU A 151     -10.536  31.212  34.538  1.00 52.53           C
ATOM   1164  CD2 LEU A 151     -11.856  29.336  35.518  1.00 45.73           C
ATOM   1165  N   TYR A 152     -15.255  33.637  34.376  1.00 48.91           N
ATOM   1166  CA  TYR A 152     -16.668  33.963  34.294  1.00 50.92           C
ATOM   1167  C   TYR A 152     -16.977  34.773  33.035  1.00 56.53           C
ATOM   1168  O   TYR A 152     -17.952  34.511  32.333  1.00 63.17           O
ATOM   1169  CB  TYR A 152     -17.097  34.740  35.540  1.00 39.57           C
ATOM   1170  CG  TYR A 152     -18.564  35.076  35.557  1.00 47.83           C
ATOM   1171  CD1 TYR A 152     -19.486  34.212  36.136  1.00 54.82           C
ATOM   1172  CD2 TYR A 152     -19.037  36.247  34.976  1.00 55.12           C
ATOM   1173  CE1 TYR A 152     -20.836  34.509  36.146  1.00 61.11           C
ATOM   1174  CE2 TYR A 152     -20.390  36.553  34.981  1.00 58.49           C
ATOM   1175  CZ  TYR A 152     -21.284  35.679  35.569  1.00 65.17           C
ATOM   1176  OH  TYR A 152     -22.632  35.964  35.589  1.00 74.25           O
ATOM   1177  N   TYR A 153     -16.133  35.756  32.751  1.00 49.94           N
ATOM   1178  CA  TYR A 153     -16.385  36.677  31.654  1.00 49.49           C
ATOM   1179  C   TYR A 153     -15.877  36.169  30.315  1.00 48.18           C
ATOM   1180  O   TYR A 153     -16.022  36.840  29.293  1.00 50.67           O
ATOM   1181  CB  TYR A 153     -15.782  38.040  31.968  1.00 46.20           C
ATOM   1182  CG  TYR A 153     -16.580  38.801  32.991  1.00 50.39           C
ATOM   1183  CD1 TYR A 153     -17.870  39.224  32.711  1.00 56.55           C
ATOM   1184  CD2 TYR A 153     -16.050  39.097  34.236  1.00 55.25           C
ATOM   1185  CE1 TYR A 153     -18.613  39.924  33.642  1.00 63.28           C
ATOM   1186  CE2 TYR A 153     -16.783  39.801  35.176  1.00 56.81           C
ATOM   1187  CZ  TYR A 153     -18.066  40.211  34.875  1.00 62.54           C
ATOM   1188  OH  TYR A 153     -18.804  40.910  35.806  1.00 62.27           O
ATOM   1189  N   TYR A 154     -15.283  34.984  30.318  1.00 46.48           N
ATOM   1190  CA  TYR A 154     -14.830  34.387  29.074  1.00 61.23           C
ATOM   1191  C   TYR A 154     -16.024  33.997  28.219  1.00 67.54           C
ATOM   1192  O   TYR A 154     -16.021  34.206  27.008  1.00 67.78           O
ATOM   1193  CB  TYR A 154     -13.959  33.165  29.334  1.00 60.47           C
ATOM   1194  CG  TYR A 154     -13.387  32.581  28.066  1.00 59.62           C
ATOM   1195  CD1 TYR A 154     -12.309  33.184  27.433  1.00 62.16           C
ATOM   1196  CD2 TYR A 154     -13.927  31.435  27.498  1.00 61.16           C
ATOM   1197  CE1 TYR A 154     -11.777  32.660  26.269  1.00 64.71           C
ATOM   1198  CE2 TYR A 154     -13.400  30.898  26.334  1.00 64.19           C
ATOM   1199  CZ  TYR A 154     -12.326  31.516  25.723  1.00 65.46           C
ATOM   1200  OH  TYR A 154     -11.800  30.992  24.564  1.00 63.99           O
ATOM   1201  N   SER A 155     -17.046  33.438  28.861  1.00 75.61           N
ATOM   1202  CA  SER A 155     -18.262  33.025  28.163  1.00 91.19           C
ATOM   1203  C   SER A 155     -18.954  34.176  27.432  1.00 89.53           C
ATOM   1204  O   SER A 155     -19.699  33.953  26.477  1.00 90.78           O
ATOM   1205  CB  SER A 155     -19.239  32.343  29.130  1.00 95.93           C
ATOM   1206  OG  SER A 155     -19.545  33.175  30.236  1.00 93.82           O
ATOM   1207  N   THR A 156     -18.720  35.402  27.891  1.00 84.05           N
ATOM   1208  CA  THR A 156     -19.302  36.582  27.258  1.00 89.31           C
ATOM   1209  C   THR A 156     -18.349  37.277  26.282  1.00 88.70           C
ATOM   1210  O   THR A 156     -18.683  38.317  25.718  1.00 97.21           O
ATOM   1211  CB  THR A 156     -19.801  37.602  28.302  1.00 94.56           C
ATOM   1212  OG1 THR A 156     -18.682  38.217  28.953  1.00 96.45           O
ATOM   1213  CG2 THR A 156     -20.680  36.914  29.338  1.00 91.86           C
ATOM   1214  N   GLY A 157     -17.162  36.712  26.093  1.00 82.44           N
ATOM   1215  CA  GLY A 157     -16.177  37.303  25.204  1.00 82.44           C
ATOM   1216  C   GLY A 157     -15.311  38.324  25.917  1.00 86.03           C
ATOM   1217  O   GLY A 157     -14.334  38.828  25.362  1.00 85.31           O
ATOM   1218  N   GLY A 158     -15.675  38.624  27.160  1.00 86.10           N
ATOM   1219  CA  GLY A 158     -14.956  39.598  27.958  1.00 83.88           C
ATOM   1220  C   GLY A 158     -13.506  39.235  28.214  1.00 86.42           C
ATOM   1221  O   GLY A 158     -12.647  40.111  28.298  1.00 88.31           O
ATOM   1222  N   THR A 159     -13.226  37.943  28.338  1.00 84.05           N
ATOM   1223  CA  THR A 159     -11.868  37.501  28.647  1.00 70.20           C
ATOM   1224  C   THR A 159     -11.124  37.003  27.414  1.00 69.30           C
ATOM   1225  O   THR A 159     -11.698  36.326  26.559  1.00 68.96           O
ATOM   1226  CB  THR A 159     -11.854  36.404  29.723  1.00 54.71           C
ATOM   1227  OG1 THR A 159     -12.339  36.943  30.959  1.00 63.23           O
ATOM   1228  CG2 THR A 159     -10.446  35.885  29.931  1.00 42.71           C
ATOM   1229  N   GLN A 160      -9.843  37.345  27.321  1.00 71.43           N
ATOM   1230  CA  GLN A 160      -9.032  36.858  26.216  1.00 72.99           C
ATOM   1231  C   GLN A 160      -8.294  35.587  26.598  1.00 70.17           C
ATOM   1232  O   GLN A 160      -8.308  35.168  27.759  1.00 69.15           O
ATOM   1233  CB  GLN A 160      -8.028  37.916  25.768  1.00 80.33           C
ATOM   1234  CG  GLN A 160      -8.659  39.247  25.414  1.00 93.23           C
ATOM   1235  CD  GLN A 160      -7.711  40.175  24.679  1.00100.70           C
ATOM   1236  OE1 GLN A 160      -6.510  40.212  24.953  1.00102.85           O
ATOM   1237  NE2 GLN A 160      -8.252  40.933  23.733  1.00102.73           N
ATOM   1238  N   LEU A 161      -7.611  35.000  25.623  1.00 70.64           N
ATOM   1239  CA  LEU A 161      -7.002  33.688  25.821  1.00 77.27           C
ATOM   1240  C   LEU A 161      -5.838  33.648  26.810  1.00 73.91           C
ATOM   1241  O   LEU A 161      -5.876  32.884  27.773  1.00 67.85           O
ATOM   1242  CB  LEU A 161      -6.591  33.077  24.484  1.00 87.29           C
ATOM   1243  CG  LEU A 161      -7.063  31.634  24.347  1.00 88.07           C
ATOM   1244  CD1 LEU A 161      -8.542  31.575  24.699  1.00 85.35           C
ATOM   1245  CD2 LEU A 161      -6.799  31.068  22.954  1.00 91.21           C
ATOM   1246  N   PRO A 162      -4.795  34.460  26.573  1.00 70.93           N
ATOM   1247  CA  PRO A 162      -3.652  34.395  27.490  1.00 62.96           C
ATOM   1248  C   PRO A 162      -4.096  34.614  28.933  1.00 64.70           C
ATOM   1249  O   PRO A 162      -3.678  33.876  29.824  1.00 66.98           O
ATOM   1250  CB  PRO A 162      -2.770  35.553  27.027  1.00 60.82           C
ATOM   1251  CG  PRO A 162      -3.125  35.739  25.584  1.00 64.31           C
ATOM   1252  CD  PRO A 162      -4.593  35.453  25.501  1.00 63.60           C
ATOM   1253  N   THR A 163      -4.945  35.614  29.146  1.00 63.43           N
ATOM   1254  CA  THR A 163      -5.469  35.924  30.472  1.00 61.51           C
ATOM   1255  C   THR A 163      -6.181  34.719  31.082  1.00 63.86           C
ATOM   1256  O   THR A 163      -6.043  34.436  32.273  1.00 68.38           O
ATOM   1257  CB  THR A 163      -6.446  37.119  30.416  1.00 57.80           C
ATOM   1258  OG1 THR A 163      -5.756  38.286  29.950  1.00 64.05           O
ATOM   1259  CG2 THR A 163      -7.040  37.399  31.787  1.00 44.24           C
ATOM   1260  N   LEU A 164      -6.945  34.013  30.257  1.00 63.55           N
ATOM   1261  CA  LEU A 164      -7.674  32.838  30.711  1.00 63.58           C
ATOM   1262  C   LEU A 164      -6.712  31.701  31.036  1.00 62.95           C
ATOM   1263  O   LEU A 164      -6.839  31.045  32.071  1.00 64.50           O
ATOM   1264  CB  LEU A 164      -8.671  32.378  29.647  1.00 66.07           C
ATOM   1265  CG  LEU A 164      -9.517  31.165  30.047  1.00 57.73           C
ATOM   1266  CD1 LEU A 164     -10.677  31.584  30.949  1.00 51.09           C
ATOM   1267  CD2 LEU A 164     -10.023  30.426  28.823  1.00 51.66           C
ATOM   1268  N   ALA A 165      -5.761  31.464  30.135  1.00 57.57           N
ATOM   1269  CA  ALA A 165      -4.754  30.432  30.339  1.00 57.80           C
ATOM   1270  C   ALA A 165      -4.105  30.635  31.699  1.00 59.60           C
ATOM   1271  O   ALA A 165      -4.082  29.727  32.527  1.00 54.98           O
ATOM   1272  CB  ALA A 165      -3.703  30.471  29.228  1.00 38.49           C
ATOM   1273  N   ARG A 166      -3.597  31.842  31.929  1.00 65.78           N
ATOM   1274  CA  ARG A 166      -2.980  32.188  33.203  1.00 67.17           C
ATOM   1275  C   ARG A 166      -3.938  31.923  34.359  1.00 60.58           C
ATOM   1276  O   ARG A 166      -3.522  31.498  35.437  1.00 49.56           O
ATOM   1277  CB  ARG A 166      -2.537  33.653  33.204  1.00 64.90           C
ATOM   1278  CG  ARG A 166      -1.894  34.109  34.502  1.00 70.42           C
ATOM   1279  CD  ARG A 166      -1.280  35.498  34.367  1.00 79.15           C
ATOM   1280  NE  ARG A 166      -2.264  36.496  33.959  1.00 85.26           N
ATOM   1281  CZ  ARG A 166      -2.427  36.916  32.708  1.00 91.70           C
ATOM   1282  NH1 ARG A 166      -1.664  36.428  31.738  1.00 92.30           N
ATOM   1283  NH2 ARG A 166      -3.352  37.825  32.430  1.00 91.23           N
ATOM   1284  N   SER A 167      -5.224  32.167  34.123  1.00 54.70           N
ATOM   1285  CA  SER A 167      -6.243  31.958  35.147  1.00 54.38           C
ATOM   1286  C   SER A 167      -6.355  30.480  35.508  1.00 56.80           C
ATOM   1287  O   SER A 167      -6.594  30.127  36.661  1.00 57.71           O
ATOM   1288  CB  SER A 167      -7.598  32.495  34.681  1.00 47.75           C
ATOM   1289  OG  SER A 167      -7.530  33.879  34.382  1.00 46.77           O
ATOM   1290  N   PHE A 168      -6.184  29.620  34.512  1.00 62.48           N
ATOM   1291  CA  PHE A 168      -6.192  28.181  34.741  1.00 72.71           C
ATOM   1292  C   PHE A 168      -4.995  27.771  35.589  1.00 64.92           C
ATOM   1293  O   PHE A 168      -5.131  27.062  36.590  1.00 57.81           O
ATOM   1294  CB  PHE A 168      -6.150  27.441  33.405  1.00 77.16           C
ATOM   1295  CG  PHE A 168      -7.438  27.502  32.637  1.00 73.75           C
ATOM   1296  CD1 PHE A 168      -8.649  27.285  33.274  1.00 69.30           C
ATOM   1297  CD2 PHE A 168      -7.439  27.774  31.278  1.00 73.13           C
ATOM   1298  CE1 PHE A 168      -9.837  27.335  32.570  1.00 67.83           C
ATOM   1299  CE2 PHE A 168      -8.624  27.828  30.570  1.00 68.87           C
ATOM   1300  CZ  PHE A 168      -9.824  27.609  31.217  1.00 69.32           C
ATOM   1301  N   ILE A 169      -3.819  28.221  35.167  1.00 54.56           N
ATOM   1302  CA  ILE A 169      -2.579  27.926  35.863  1.00 46.19           C
ATOM   1303  C   ILE A 169      -2.711  28.245  37.349  1.00 55.85           C
ATOM   1304  O   ILE A 169      -2.227  27.501  38.203  1.00 57.06           O
ATOM   1305  CB  ILE A 169      -1.410  28.713  35.249  1.00 42.98           C
ATOM   1306  CG1 ILE A 169      -0.968  28.059  33.933  1.00 40.47           C
ATOM   1307  CG2 ILE A 169      -0.254  28.818  36.243  1.00 45.89           C
ATOM   1308  CD1 ILE A 169      -0.015  28.907  33.099  1.00 37.49           C
ATOM   1309  N   ILE A 170      -3.396  29.341  37.655  1.00 54.47           N
ATOM   1310  CA  ILE A 170      -3.573  29.767  39.038  1.00 51.87           C
ATOM   1311  C   ILE A 170      -4.481  28.832  39.841  1.00 58.20           C
ATOM   1312  O   ILE A 170      -4.097  28.349  40.905  1.00 58.75           O
ATOM   1313  CB  ILE A 170      -4.122  31.200  39.112  1.00 47.79           C
ATOM   1314  CG1 ILE A 170      -3.149  32.163  38.427  1.00 51.06           C
ATOM   1315  CG2 ILE A 170      -4.360  31.601  40.563  1.00 47.07           C
ATOM   1316  CD1 ILE A 170      -3.734  33.525  38.115  1.00 48.54           C
ATOM   1317  N   CYS A 171      -5.677  28.566  39.323  1.00 56.79           N
ATOM   1318  CA  CYS A 171      -6.652  27.741  40.039  1.00 54.26           C
ATOM   1319  C   CYS A 171      -6.201  26.295  40.206  1.00 51.36           C
ATOM   1320  O   CYS A 171      -6.366  25.704  41.272  1.00 54.69           O
ATOM   1321  CB  CYS A 171      -8.009  27.784  39.343  1.00 52.37           C
ATOM   1322  SG  CYS A 171      -8.671  29.444  39.174  1.00 83.87           S
ATOM   1323  N   ILE A 172      -5.642  25.725  39.147  1.00 52.17           N
ATOM   1324  CA  ILE A 172      -5.105  24.372  39.216  1.00 58.86           C
ATOM   1325  C   ILE A 172      -4.154  24.249  40.401  1.00 57.87           C
ATOM   1326  O   ILE A 172      -4.298  23.355  41.238  1.00 54.82           O
ATOM   1327  CB  ILE A 172      -4.364  23.994  37.920  1.00 56.82           C
ATOM   1328  CG1 ILE A 172      -5.358  23.867  36.762  1.00 63.39           C
ATOM   1329  CG2 ILE A 172      -3.602  22.697  38.104  1.00 46.59           C
ATOM   1330  CD1 ILE A 172      -4.728  24.033  35.393  1.00 72.32           C
ATOM   1331  N   GLN A 173      -3.189  25.161  40.468  1.00 54.96           N
ATOM   1332  CA  GLN A 173      -2.197  25.152  41.536  1.00 51.11           C
ATOM   1333  C   GLN A 173      -2.825  25.387  42.907  1.00 54.64           C
ATOM   1334  O   GLN A 173      -2.531  24.670  43.863  1.00 62.40           O
ATOM   1335  CB  GLN A 173      -1.099  26.182  41.266  1.00 45.95           C
ATOM   1336  CG  GLN A 173      -0.129  25.771  40.173  1.00 54.86           C
ATOM   1337  CD  GLN A 173       1.003  26.762  39.990  1.00 67.07           C
ATOM   1338  OE1 GLN A 173       0.776  27.935  39.689  1.00 75.63           O
ATOM   1339  NE2 GLN A 173       2.234  26.295  40.175  1.00 67.50           N
ATOM   1340  N   MET A 174      -3.699  26.383  43.001  1.00 53.31           N
ATOM   1341  CA  MET A 174      -4.294  26.727  44.289  1.00 55.43           C
ATOM   1342  C   MET A 174      -5.276  25.672  44.784  1.00 55.43           C
ATOM   1343  O   MET A 174      -5.636  25.662  45.961  1.00 57.82           O
ATOM   1344  CB  MET A 174      -4.973  28.105  44.242  1.00 54.03           C
ATOM   1345  CG  MET A 174      -4.000  29.276  44.081  1.00 47.69           C
ATOM   1346  SD  MET A 174      -4.690  30.876  44.561  1.00 65.42           S
ATOM   1347  CE  MET A 174      -4.557  30.796  46.346  1.00 58.43           C
ATOM   1348  N   ILE A 175      -5.700  24.780  43.893  1.00 53.14           N
ATOM   1349  CA  ILE A 175      -6.714  23.790  44.251  1.00 48.86           C
ATOM   1350  C   ILE A 175      -6.267  22.349  44.035  1.00 52.57           C
ATOM   1351  O   ILE A 175      -6.184  21.576  44.990  1.00 66.17           O
ATOM   1352  CB  ILE A 175      -8.036  24.046  43.528  1.00 46.31           C
ATOM   1353  CG1 ILE A 175      -8.534  25.457  43.845  1.00 51.39           C
ATOM   1354  CG2 ILE A 175      -9.068  23.010  43.943  1.00 43.83           C
ATOM   1355  CD1 ILE A 175      -9.579  25.960  42.876  1.00 61.39           C
ATOM   1356  N   SER A 176      -5.996  21.981  42.788  1.00 47.87           N
ATOM   1357  CA  SER A 176      -5.488  20.643  42.495  1.00 56.85           C
ATOM   1358  C   SER A 176      -4.148  20.388  43.191  1.00 60.09           C
ATOM   1359  O   SER A 176      -4.011  19.450  43.979  1.00 63.19           O
ATOM   1360  CB  SER A 176      -5.346  20.428  40.984  1.00 66.65           C
ATOM   1361  OG  SER A 176      -6.554  19.952  40.415  1.00 78.70           O
ATOM   1362  N   GLU A 177      -3.166  21.234  42.901  1.00 55.78           N
ATOM   1363  CA  GLU A 177      -1.835  21.075  43.473  1.00 63.21           C
ATOM   1364  C   GLU A 177      -1.867  21.203  44.991  1.00 58.64           C
ATOM   1365  O   GLU A 177      -1.159  20.487  45.708  1.00 58.12           O
ATOM   1366  CB  GLU A 177      -0.867  22.093  42.868  1.00 60.63           C
ATOM   1367  CG  GLU A 177      -0.679  21.954  41.359  1.00 70.97           C
ATOM   1368  CD  GLU A 177      -0.103  20.604  40.949  1.00 83.87           C
ATOM   1369  OE1 GLU A 177       0.021  19.707  41.811  1.00 88.40           O
ATOM   1370  OE2 GLU A 177       0.231  20.439  39.756  1.00 85.39           O
ATOM   1371  N   ALA A 178      -2.700  22.118  45.471  1.00 47.24           N
ATOM   1372  CA  ALA A 178      -2.848  22.345  46.900  1.00 51.59           C
ATOM   1373  C   ALA A 178      -3.407  21.099  47.574  1.00 52.99           C
ATOM   1374  O   ALA A 178      -2.990  20.737  48.677  1.00 50.62           O
ATOM   1375  CB  ALA A 178      -3.751  23.551  47.158  1.00 39.45           C
ATOM   1376  N   ALA A 179      -4.341  20.435  46.898  1.00 38.54           N
ATOM   1377  CA  ALA A 179      -4.968  19.239  47.451  1.00 44.71           C
ATOM   1378  C   ALA A 179      -3.993  18.073  47.466  1.00 50.76           C
ATOM   1379  O   ALA A 179      -3.984  17.273  48.401  1.00 57.14           O
ATOM   1380  CB  ALA A 179      -6.215  18.878  46.665  1.00 52.86           C
ATOM   1381  N   ARG A 180      -3.169  17.987  46.425  1.00 51.25           N
ATOM   1382  CA  ARG A 180      -2.162  16.934  46.319  1.00 52.12           C
ATOM   1383  C   ARG A 180      -1.105  17.024  47.422  1.00 58.19           C
ATOM   1384  O   ARG A 180      -0.695  16.006  47.981  1.00 55.88           O
ATOM   1385  CB  ARG A 180      -1.455  17.002  44.965  1.00 47.35           C
ATOM   1386  CG  ARG A 180      -2.264  16.552  43.766  1.00 42.86           C
ATOM   1387  CD  ARG A 180      -1.401  16.664  42.514  1.00 48.78           C
ATOM   1388  NE  ARG A 180      -2.118  16.327  41.289  1.00 59.70           N
ATOM   1389  CZ  ARG A 180      -1.610  16.451  40.064  1.00 62.43           C
ATOM   1390  NH1 ARG A 180      -0.375  16.912  39.894  1.00 61.83           N
ATOM   1391  NH2 ARG A 180      -2.338  16.117  39.006  1.00 58.90           N
ATOM   1392  N   PHE A 181      -0.657  18.246  47.710  1.00 61.67           N
ATOM   1393  CA  PHE A 181       0.449  18.483  48.641  1.00 48.45           C
ATOM   1394  C   PHE A 181       0.049  19.375  49.808  1.00 56.45           C
ATOM   1395  O   PHE A 181      -0.412  20.498  49.601  1.00 70.78           O
ATOM   1396  CB  PHE A 181       1.599  19.181  47.923  1.00 38.72           C
ATOM   1397  CG  PHE A 181       2.247  18.360  46.849  1.00 52.90           C
ATOM   1398  CD1 PHE A 181       3.344  17.565  47.136  1.00 58.06           C
ATOM   1399  CD2 PHE A 181       1.783  18.411  45.545  1.00 51.11           C
ATOM   1400  CE1 PHE A 181       3.955  16.822  46.146  1.00 58.13           C
ATOM   1401  CE2 PHE A 181       2.390  17.668  44.548  1.00 52.19           C
ATOM   1402  CZ  PHE A 181       3.479  16.873  44.848  1.00 55.90           C
ATOM   1403  N   GLN A 182       0.257  18.897  51.032  1.00 54.72           N
ATOM   1404  CA  GLN A 182       0.010  19.721  52.211  1.00 54.75           C
ATOM   1405  C   GLN A 182       1.064  20.821  52.288  1.00 55.99           C
ATOM   1406  O   GLN A 182       0.863  21.849  52.933  1.00 56.37           O
ATOM   1407  CB  GLN A 182       0.049  18.881  53.486  1.00 54.66           C
ATOM   1408  CG  GLN A 182      -0.165  17.400  53.261  1.00 71.44           C
ATOM   1409  CD  GLN A 182       0.650  16.555  54.219  1.00 89.98           C
ATOM   1410  OE1 GLN A 182       0.884  16.943  55.365  1.00 98.27           O
ATOM   1411  NE2 GLN A 182       1.103  15.399  53.748  1.00 94.08           N
ATOM   1412  N   TYR A 183       2.191  20.594  51.623  1.00 51.96           N
ATOM   1413  CA  TYR A 183       3.256  21.587  51.565  1.00 54.84           C
ATOM   1414  C   TYR A 183       2.804  22.812  50.784  1.00 59.78           C
ATOM   1415  O   TYR A 183       2.928  23.943  51.252  1.00 66.28           O
ATOM   1416  CB  TYR A 183       4.513  20.984  50.934  1.00 53.63           C
ATOM   1417  CG  TYR A 183       5.653  21.964  50.747  1.00 57.45           C
ATOM   1418  CD1 TYR A 183       6.288  22.545  51.838  1.00 60.58           C
ATOM   1419  CD2 TYR A 183       6.106  22.296  49.476  1.00 59.98           C
ATOM   1420  CE1 TYR A 183       7.337  23.435  51.665  1.00 65.07           C
ATOM   1421  CE2 TYR A 183       7.156  23.181  49.294  1.00 58.92           C
ATOM   1422  CZ  TYR A 183       7.766  23.750  50.391  1.00 65.22           C
ATOM   1423  OH  TYR A 183       8.808  24.634  50.215  1.00 72.84           O
ATOM   1424  N   ILE A 184       2.273  22.582  49.590  1.00 61.67           N
ATOM   1425  CA  ILE A 184       1.790  23.677  48.763  1.00 57.97           C
ATOM   1426  C   ILE A 184       0.567  24.337  49.398  1.00 55.67           C
ATOM   1427  O   ILE A 184       0.350  25.541  49.248  1.00 56.43           O
ATOM   1428  CB  ILE A 184       1.491  23.213  47.331  1.00 51.41           C
ATOM   1429  CG1 ILE A 184       2.796  22.830  46.626  1.00 52.26           C
ATOM   1430  CG2 ILE A 184       0.772  24.302  46.557  1.00 48.21           C
ATOM   1431  CD1 ILE A 184       2.607  22.329  45.206  1.00 52.48           C
ATOM   1432  N   GLU A 185      -0.223  23.549  50.120  1.00 53.91           N
ATOM   1433  CA  GLU A 185      -1.305  24.107  50.922  1.00 54.67           C
ATOM   1434  C   GLU A 185      -0.738  25.123  51.911  1.00 54.37           C
ATOM   1435  O   GLU A 185      -1.315  26.190  52.133  1.00 53.29           O
ATOM   1436  CB  GLU A 185      -2.036  23.002  51.680  1.00 53.31           C
ATOM   1437  CG  GLU A 185      -3.043  23.516  52.694  1.00 58.45           C
ATOM   1438  CD  GLU A 185      -3.534  22.425  53.623  1.00 70.05           C
ATOM   1439  OE1 GLU A 185      -3.182  21.247  53.396  1.00 76.93           O
ATOM   1440  OE2 GLU A 185      -4.266  22.742  54.583  1.00 73.86           O
ATOM   1441  N   GLY A 186       0.401  24.780  52.501  1.00 48.04           N
ATOM   1442  CA  GLY A 186       1.063  25.655  53.450  1.00 50.70           C
ATOM   1443  C   GLY A 186       1.598  26.913  52.796  1.00 50.24           C
ATOM   1444  O   GLY A 186       1.543  27.993  53.382  1.00 52.42           O
ATOM   1445  N   GLU A 187       2.119  26.773  51.579  1.00 45.06           N
ATOM   1446  CA  GLU A 187       2.640  27.912  50.828  1.00 45.89           C
ATOM   1447  C   GLU A 187       1.528  28.906  50.519  1.00 49.32           C
ATOM   1448  O   GLU A 187       1.743  30.121  50.507  1.00 51.24           O
ATOM   1449  CB  GLU A 187       3.307  27.444  49.533  1.00 54.08           C
ATOM   1450  CG  GLU A 187       4.646  26.745  49.735  1.00 71.76           C
ATOM   1451  CD  GLU A 187       5.734  27.695  50.194  1.00 93.12           C
ATOM   1452  OE1 GLU A 187       6.436  28.261  49.327  1.00 99.08           O
ATOM   1453  OE2 GLU A 187       5.889  27.877  51.420  1.00102.95           O
ATOM   1454  N   MET A 188       0.334  28.381  50.276  1.00 49.99           N
ATOM   1455  CA  MET A 188      -0.818  29.225  50.003  1.00 50.15           C
ATOM   1456  C   MET A 188      -1.374  29.835  51.281  1.00 52.79           C
ATOM   1457  O   MET A 188      -1.792  30.993  51.289  1.00 55.25           O
ATOM   1458  CB  MET A 188      -1.899  28.438  49.273  1.00 49.88           C
ATOM   1459  CG  MET A 188      -1.463  27.902  47.917  1.00 51.44           C
ATOM   1460  SD  MET A 188      -0.730  29.148  46.833  1.00 78.91           S
ATOM   1461  CE  MET A 188       1.014  28.806  47.053  1.00165.86           C
ATOM   1462  N   ARG A 189      -1.376  29.053  52.358  1.00 48.70           N
ATOM   1463  CA  ARG A 189      -1.737  29.571  53.673  1.00 50.43           C
ATOM   1464  C   ARG A 189      -0.923  30.826  53.959  1.00 55.59           C
ATOM   1465  O   ARG A 189      -1.471  31.874  54.312  1.00 54.87           O
ATOM   1466  CB  ARG A 189      -1.462  28.533  54.763  1.00 50.84           C
ATOM   1467  CG  ARG A 189      -2.516  27.452  54.894  1.00 50.56           C
ATOM   1468  CD  ARG A 189      -2.122  26.425  55.945  1.00 46.03           C
ATOM   1469  NE  ARG A 189      -3.244  26.097  56.821  1.00 58.93           N
ATOM   1470  CZ  ARG A 189      -3.344  26.491  58.086  1.00 53.61           C
ATOM   1471  NH1 ARG A 189      -2.384  27.225  58.622  1.00 39.47           N
ATOM   1472  NH2 ARG A 189      -4.404  26.158  58.816  1.00 59.06           N
ATOM   1473  N   THR A 190       0.393  30.712  53.800  1.00 42.65           N
ATOM   1474  CA  THR A 190       1.288  31.842  53.997  1.00 52.04           C
ATOM   1475  C   THR A 190       0.768  33.071  53.261  1.00 57.71           C
ATOM   1476  O   THR A 190       0.447  34.088  53.878  1.00 60.57           O
ATOM   1477  CB  THR A 190       2.714  31.526  53.504  1.00 53.20           C
ATOM   1478  OG1 THR A 190       3.168  30.302  54.095  1.00 55.48           O
ATOM   1479  CG2 THR A 190       3.672  32.655  53.876  1.00 52.44           C
ATOM   1480  N   ARG A 191       0.698  32.965  51.937  1.00 57.33           N
ATOM   1481  CA  ARG A 191       0.240  34.057  51.090  1.00 49.67           C
ATOM   1482  C   ARG A 191      -1.090  34.608  51.588  1.00 53.82           C
ATOM   1483  O   ARG A 191      -1.212  35.804  51.857  1.00 60.62           O
ATOM   1484  CB  ARG A 191       0.123  33.583  49.638  1.00 43.15           C
ATOM   1485  CG  ARG A 191       1.468  33.293  48.992  1.00 46.58           C
ATOM   1486  CD  ARG A 191       1.338  32.559  47.662  1.00 47.50           C
ATOM   1487  NE  ARG A 191       2.598  32.557  46.918  1.00 57.07           N
ATOM   1488  CZ  ARG A 191       3.594  31.699  47.125  1.00 61.61           C
ATOM   1489  NH1 ARG A 191       3.484  30.764  48.059  1.00 63.42           N
ATOM   1490  NH2 ARG A 191       4.706  31.778  46.400  1.00 53.75           N
ATOM   1491  N   ILE A 192      -2.072  33.725  51.736  1.00 52.18           N
ATOM   1492  CA  ILE A 192      -3.400  34.115  52.201  1.00 50.64           C
ATOM   1493  C   ILE A 192      -3.360  34.859  53.536  1.00 54.40           C
ATOM   1494  O   ILE A 192      -3.991  35.902  53.696  1.00 61.17           O
ATOM   1495  CB  ILE A 192      -4.332  32.888  52.340  1.00 39.27           C
ATOM   1496  CG1 ILE A 192      -4.673  32.316  50.968  1.00 34.87           C
ATOM   1497  CG2 ILE A 192      -5.608  33.251  53.091  1.00 35.93           C
ATOM   1498  CD1 ILE A 192      -5.255  30.928  51.028  1.00 45.73           C
ATOM   1499  N   ARG A 193      -2.610  34.322  54.489  1.00 56.41           N
ATOM   1500  CA  ARG A 193      -2.605  34.863  55.842  1.00 58.64           C
ATOM   1501  C   ARG A 193      -2.284  36.356  55.886  1.00 61.85           C
ATOM   1502  O   ARG A 193      -2.936  37.114  56.603  1.00 65.20           O
ATOM   1503  CB  ARG A 193      -1.622  34.091  56.728  1.00 58.14           C
ATOM   1504  CG  ARG A 193      -1.686  34.493  58.188  1.00 61.94           C
ATOM   1505  CD  ARG A 193      -0.573  33.868  59.003  1.00 73.93           C
ATOM   1506  NE  ARG A 193      -0.868  32.517  59.486  1.00 80.39           N
ATOM   1507  CZ  ARG A 193      -1.934  32.183  60.211  1.00 70.34           C
ATOM   1508  NH1 ARG A 193      -2.848  33.095  60.523  1.00 66.33           N
ATOM   1509  NH2 ARG A 193      -2.093  30.927  60.615  1.00 55.70           N
ATOM   1510  N   TYR A 194      -1.258  36.770  55.149  1.00 63.63           N
ATOM   1511  CA  TYR A 194      -0.836  38.171  55.144  1.00 69.60           C
ATOM   1512  C   TYR A 194      -1.351  38.970  53.957  1.00 70.70           C
ATOM   1513  O   TYR A 194      -0.990  40.133  53.783  1.00 77.64           O
ATOM   1514  CB  TYR A 194       0.682  38.282  55.219  1.00 70.54           C
ATOM   1515  CG  TYR A 194       1.293  37.424  56.295  1.00 62.50           C
ATOM   1516  CD1 TYR A 194       1.226  37.799  57.631  1.00 68.90           C
ATOM   1517  CD2 TYR A 194       1.931  36.234  55.976  1.00 55.36           C
ATOM   1518  CE1 TYR A 194       1.782  37.009  58.620  1.00 74.01           C
ATOM   1519  CE2 TYR A 194       2.487  35.438  56.954  1.00 65.50           C
ATOM   1520  CZ  TYR A 194       2.411  35.830  58.272  1.00 70.92           C
ATOM   1521  OH  TYR A 194       2.968  35.036  59.244  1.00 71.93           O
ATOM   1522  N   ASN A 195      -2.164  38.341  53.121  1.00 70.22           N
ATOM   1523  CA  ASN A 195      -2.669  39.021  51.941  1.00 73.04           C
ATOM   1524  C   ASN A 195      -1.514  39.408  51.023  1.00 69.20           C
ATOM   1525  O   ASN A 195      -1.497  40.488  50.432  1.00 75.21           O
ATOM   1526  CB  ASN A 195      -3.485  40.253  52.343  1.00 80.57           C
ATOM   1527  CG  ASN A 195      -4.031  41.008  51.149  1.00 88.47           C
ATOM   1528  OD1 ASN A 195      -4.455  40.408  50.159  1.00 85.88           O
ATOM   1529  ND2 ASN A 195      -4.007  42.335  51.229  1.00 92.83           N
ATOM   1530  N   ARG A 196      -0.535  38.520  50.909  1.00 66.51           N
ATOM   1531  CA  ARG A 196       0.509  38.731  49.928  1.00 79.31           C
ATOM   1532  C   ARG A 196       0.175  37.996  48.647  1.00 76.88           C
ATOM   1533  O   ARG A 196      -0.781  37.221  48.578  1.00 78.34           O
ATOM   1534  CB  ARG A 196       1.853  38.233  50.453  1.00100.11           C
ATOM   1535  CG  ARG A 196       2.380  39.046  51.600  1.00126.47           C
ATOM   1536  CD  ARG A 196       3.871  38.863  51.790  1.00149.96           C
ATOM   1537  NE  ARG A 196       4.394  39.841  52.738  1.00174.67           N
ATOM   1538  CZ  ARG A 196       4.057  39.879  54.023  1.00190.51           C
ATOM   1539  NH1 ARG A 196       3.200  38.994  54.506  1.00194.19           N
ATOM   1540  NH2 ARG A 196       4.572  40.801  54.825  1.00197.23           N
ATOM   1541  N   ARG A 197       0.988  38.238  47.633  1.00 74.12           N
ATOM   1542  CA  ARG A 197       0.889  37.518  46.384  1.00 69.18           C
ATOM   1543  C   ARG A 197       2.295  37.354  45.854  1.00 80.98           C
ATOM   1544  O   ARG A 197       3.055  38.320  45.777  1.00 85.92           O
ATOM   1545  CB  ARG A 197       0.034  38.300  45.399  1.00 66.68           C
ATOM   1546  CG  ARG A 197       0.311  39.786  45.429  1.00 77.10           C
ATOM   1547  CD  ARG A 197      -0.854  40.555  44.856  1.00 90.06           C
ATOM   1548  NE  ARG A 197      -1.206  40.064  43.530  1.00 97.28           N
ATOM   1549  CZ  ARG A 197      -2.319  40.396  42.887  1.00101.79           C
ATOM   1550  NH1 ARG A 197      -3.193  41.218  43.456  1.00105.13           N
ATOM   1551  NH2 ARG A 197      -2.562  39.902  41.678  1.00101.01           N
ATOM   1552  N   SER A 198       2.647  36.130  45.495  1.00 81.28           N
ATOM   1553  CA  SER A 198       3.965  35.874  44.953  1.00 73.18           C
ATOM   1554  C   SER A 198       3.928  34.645  44.075  1.00 60.00           C
ATOM   1555  O   SER A 198       3.116  33.744  44.286  1.00 52.33           O
ATOM   1556  CB  SER A 198       4.982  35.697  46.083  1.00 78.66           C
ATOM   1557  OG  SER A 198       4.496  34.814  47.079  1.00 75.30           O
ATOM   1558  N   ALA A 199       4.814  34.613  43.089  1.00 59.40           N
ATOM   1559  CA  ALA A 199       4.964  33.437  42.255  1.00 63.19           C
ATOM   1560  C   ALA A 199       5.635  32.358  43.089  1.00 70.43           C
ATOM   1561  O   ALA A 199       6.317  32.662  44.068  1.00 77.49           O
ATOM   1562  CB  ALA A 199       5.786  33.761  41.036  1.00 61.01           C
ATOM   1563  N   PRO A 200       5.424  31.089  42.722  1.00 67.27           N
ATOM   1564  CA  PRO A 200       6.004  29.990  43.499  1.00 69.73           C
ATOM   1565  C   PRO A 200       7.506  29.781  43.274  1.00 74.78           C
ATOM   1566  O   PRO A 200       8.055  30.109  42.219  1.00 75.27           O
ATOM   1567  CB  PRO A 200       5.202  28.769  43.034  1.00 63.14           C
ATOM   1568  CG  PRO A 200       4.709  29.133  41.680  1.00 62.57           C
ATOM   1569  CD  PRO A 200       4.477  30.614  41.699  1.00 64.29           C
ATOM   1570  N   ASP A 201       8.153  29.240  44.301  1.00 81.25           N
ATOM   1571  CA  ASP A 201       9.578  28.932  44.291  1.00 77.46           C
ATOM   1572  C   ASP A 201       9.853  27.581  43.634  1.00 75.72           C
ATOM   1573  O   ASP A 201       8.937  26.780  43.448  1.00 80.46           O
ATOM   1574  CB  ASP A 201      10.088  28.907  45.728  1.00 77.42           C
ATOM   1575  CG  ASP A 201       9.247  28.020  46.619  1.00 80.41           C
ATOM   1576  OD1 ASP A 201       8.003  28.087  46.516  1.00 84.43           O
ATOM   1577  OD2 ASP A 201       9.823  27.248  47.410  1.00 87.56           O
ATOM   1578  N   PRO A 202      11.126  27.318  43.295  1.00 69.82           N
ATOM   1579  CA  PRO A 202      11.558  26.068  42.658  1.00 65.72           C
ATOM   1580  C   PRO A 202      11.096  24.811  43.393  1.00 59.11           C
ATOM   1581  O   PRO A 202      10.908  23.775  42.756  1.00 65.09           O
ATOM   1582  CB  PRO A 202      13.083  26.164  42.712  1.00 72.74           C
ATOM   1583  CG  PRO A 202      13.359  27.617  42.693  1.00 74.36           C
ATOM   1584  CD  PRO A 202      12.253  28.249  43.485  1.00 75.62           C
ATOM   1585  N   SER A 203      10.924  24.890  44.708  1.00 53.86           N
ATOM   1586  CA  SER A 203      10.476  23.730  45.474  1.00 59.75           C
ATOM   1587  C   SER A 203       9.047  23.353  45.088  1.00 57.03           C
ATOM   1588  O   SER A 203       8.763  22.206  44.732  1.00 49.24           O
ATOM   1589  CB  SER A 203      10.569  24.002  46.977  1.00 54.15           C
ATOM   1590  OG  SER A 203       9.639  24.993  47.374  1.00 53.08           O
ATOM   1591  N   VAL A 204       8.151  24.330  45.163  1.00 57.19           N
ATOM   1592  CA  VAL A 204       6.761  24.117  44.793  1.00 53.37           C
ATOM   1593  C   VAL A 204       6.659  23.587  43.370  1.00 61.91           C
ATOM   1594  O   VAL A 204       6.029  22.559  43.124  1.00 69.01           O
ATOM   1595  CB  VAL A 204       5.953  25.409  44.892  1.00 48.04           C
ATOM   1596  CG1 VAL A 204       4.679  25.284  44.083  1.00 49.99           C
ATOM   1597  CG2 VAL A 204       5.648  25.732  46.347  1.00 42.62           C
ATOM   1598  N   ILE A 205       7.288  24.293  42.437  1.00 56.36           N
ATOM   1599  CA  ILE A 205       7.256  23.900  41.033  1.00 56.56           C
ATOM   1600  C   ILE A 205       7.734  22.464  40.816  1.00 57.66           C
ATOM   1601  O   ILE A 205       7.046  21.665  40.182  1.00 57.96           O
ATOM   1602  CB  ILE A 205       8.069  24.873  40.151  1.00 57.25           C
ATOM   1603  CG1 ILE A 205       7.371  26.236  40.093  1.00 56.20           C
ATOM   1604  CG2 ILE A 205       8.252  24.307  38.744  1.00 48.05           C
ATOM   1605  CD1 ILE A 205       8.105  27.258  39.254  1.00 60.94           C
ATOM   1606  N   THR A 206       8.903  22.130  41.352  1.00 62.58           N
ATOM   1607  CA  THR A 206       9.456  20.790  41.170  1.00 65.03           C
ATOM   1608  C   THR A 206       8.549  19.710  41.758  1.00 60.93           C
ATOM   1609  O   THR A 206       8.417  18.626  41.192  1.00 65.35           O
ATOM   1610  CB  THR A 206      10.850  20.663  41.793  1.00 68.31           C
ATOM   1611  OG1 THR A 206      11.613  21.841  41.505  1.00 75.83           O
ATOM   1612  CG2 THR A 206      11.567  19.437  41.237  1.00 61.72           C
ATOM   1613  N   LEU A 207       7.933  20.008  42.898  1.00 54.39           N
ATOM   1614  CA  LEU A 207       6.978  19.090  43.511  1.00 57.10           C
ATOM   1615  C   LEU A 207       5.827  18.802  42.558  1.00 60.75           C
ATOM   1616  O   LEU A 207       5.351  17.670  42.450  1.00 58.47           O
ATOM   1617  CB  LEU A 207       6.426  19.677  44.809  1.00 57.10           C
ATOM   1618  CG  LEU A 207       7.274  19.495  46.067  1.00 59.85           C
ATOM   1619  CD1 LEU A 207       6.613  20.190  47.237  1.00 63.95           C
ATOM   1620  CD2 LEU A 207       7.479  18.019  46.367  1.00 52.73           C
ATOM   1621  N   GLU A 208       5.377  19.845  41.873  1.00 64.38           N
ATOM   1622  CA  GLU A 208       4.313  19.704  40.893  1.00 65.57           C
ATOM   1623  C   GLU A 208       4.749  18.783  39.760  1.00 67.33           C
ATOM   1624  O   GLU A 208       3.996  17.904  39.340  1.00 66.36           O
ATOM   1625  CB  GLU A 208       3.922  21.071  40.332  1.00 58.02           C
ATOM   1626  CG  GLU A 208       3.415  22.052  41.374  1.00 57.02           C
ATOM   1627  CD  GLU A 208       3.091  23.410  40.780  1.00 67.99           C
ATOM   1628  OE1 GLU A 208       3.718  23.786  39.765  1.00 71.69           O
ATOM   1629  OE2 GLU A 208       2.203  24.098  41.324  1.00 73.40           O
ATOM   1630  N   ASN A 209       5.967  18.988  39.268  1.00 65.03           N
ATOM   1631  CA  ASN A 209       6.487  18.188  38.165  1.00 71.96           C
ATOM   1632  C   ASN A 209       6.758  16.741  38.581  1.00 81.06           C
ATOM   1633  O   ASN A 209       6.754  15.828  37.749  1.00 80.84           O
ATOM   1634  CB  ASN A 209       7.767  18.812  37.601  1.00 67.97           C
ATOM   1635  CG  ASN A 209       7.598  20.274  37.231  1.00 66.77           C
ATOM   1636  OD1 ASN A 209       6.480  20.777  37.126  1.00 66.41           O
ATOM   1637  ND2 ASN A 209       8.715  20.962  37.025  1.00 68.46           N
ATOM   1638  N   SER A 210       7.001  16.543  39.873  1.00 74.33           N
ATOM   1639  CA  SER A 210       7.404  15.238  40.391  1.00 73.90           C
ATOM   1640  C   SER A 210       6.282  14.392  41.003  1.00 71.06           C
ATOM   1641  O   SER A 210       6.528  13.263  41.434  1.00 67.29           O
ATOM   1642  CB  SER A 210       8.533  15.409  41.408  1.00 73.13           C
ATOM   1643  OG  SER A 210       9.610  16.134  40.842  1.00 79.23           O
ATOM   1644  N   TRP A 211       5.060  14.918  41.038  1.00 67.57           N
ATOM   1645  CA  TRP A 211       3.965  14.226  41.731  1.00 66.14           C
ATOM   1646  C   TRP A 211       3.774  12.769  41.318  1.00 69.41           C
ATOM   1647  O   TRP A 211       3.711  11.884  42.171  1.00 70.12           O
ATOM   1648  CB  TRP A 211       2.636  14.970  41.587  1.00 58.93           C
ATOM   1649  CG  TRP A 211       1.535  14.350  42.408  1.00 59.00           C
ATOM   1650  CD1 TRP A 211       1.449  14.319  43.771  1.00 60.33           C
ATOM   1651  CD2 TRP A 211       0.362  13.685  41.919  1.00 61.78           C
ATOM   1652  NE1 TRP A 211       0.302  13.668  44.161  1.00 66.22           N
ATOM   1653  CE2 TRP A 211      -0.384  13.271  43.043  1.00 65.42           C
ATOM   1654  CE3 TRP A 211      -0.131  13.400  40.641  1.00 58.70           C
ATOM   1655  CZ2 TRP A 211      -1.593  12.588  42.929  1.00 70.90           C
ATOM   1656  CZ3 TRP A 211      -1.332  12.721  40.530  1.00 69.73           C
ATOM   1657  CH2 TRP A 211      -2.049  12.323  41.667  1.00 73.17           C
ATOM   1658  N   GLY A 212       3.668  12.530  40.015  1.00 67.38           N
ATOM   1659  CA  GLY A 212       3.465  11.187  39.498  1.00 55.07           C
ATOM   1660  C   GLY A 212       4.569  10.225  39.900  1.00 66.24           C
ATOM   1661  O   GLY A 212       4.303   9.118  40.372  1.00 61.13           O
ATOM   1662  N   ARG A 213       5.814  10.656  39.715  1.00 67.83           N
ATOM   1663  CA  ARG A 213       6.973   9.819  40.000  1.00 65.66           C
ATOM   1664  C   ARG A 213       7.066   9.447  41.470  1.00 60.75           C
ATOM   1665  O   ARG A 213       7.397   8.311  41.808  1.00 58.62           O
ATOM   1666  CB  ARG A 213       8.257  10.518  39.560  1.00 64.46           C
ATOM   1667  CG  ARG A 213       8.435  10.581  38.056  1.00 69.99           C
ATOM   1668  CD  ARG A 213       9.648  11.418  37.689  1.00 85.07           C
ATOM   1669  NE  ARG A 213       9.461  12.823  38.039  1.00 96.38           N
ATOM   1670  CZ  ARG A 213       9.622  13.833  37.189  1.00106.29           C
ATOM   1671  NH1 ARG A 213       9.981  13.598  35.934  1.00113.20           N
ATOM   1672  NH2 ARG A 213       9.429  15.080  37.597  1.00103.56           N
ATOM   1673  N   LEU A 214       6.785  10.409  42.343  1.00 56.44           N
ATOM   1674  CA  LEU A 214       6.757  10.142  43.776  1.00 57.81           C
ATOM   1675  C   LEU A 214       5.714   9.080  44.076  1.00 62.44           C
ATOM   1676  O   LEU A 214       5.985   8.121  44.802  1.00 67.06           O
ATOM   1677  CB  LEU A 214       6.428  11.409  44.565  1.00 60.83           C
ATOM   1678  CG  LEU A 214       7.320  12.633  44.347  1.00 66.67           C
ATOM   1679  CD1 LEU A 214       6.653  13.891  44.899  1.00 64.44           C
ATOM   1680  CD2 LEU A 214       8.699  12.423  44.958  1.00 65.79           C
ATOM   1681  N   SER A 215       4.521   9.266  43.514  1.00 56.24           N
ATOM   1682  CA  SER A 215       3.432   8.300  43.649  1.00 60.30           C
ATOM   1683  C   SER A 215       3.886   6.880  43.312  1.00 57.94           C
ATOM   1684  O   SER A 215       3.542   5.930  44.010  1.00 62.79           O
ATOM   1685  CB  SER A 215       2.242   8.692  42.765  1.00 68.87           C
ATOM   1686  OG  SER A 215       1.520   9.783  43.312  1.00 71.65           O
ATOM   1687  N   THR A 216       4.658   6.740  42.240  1.00 56.86           N
ATOM   1688  CA  THR A 216       5.180   5.438  41.847  1.00 63.78           C
ATOM   1689  C   THR A 216       6.173   4.902  42.883  1.00 74.93           C
ATOM   1690  O   THR A 216       5.996   3.813  43.445  1.00 74.03           O
ATOM   1691  CB  THR A 216       5.883   5.515  40.476  1.00 61.56           C
ATOM   1692  OG1 THR A 216       4.975   6.028  39.496  1.00 65.87           O
ATOM   1693  CG2 THR A 216       6.358   4.146  40.042  1.00 61.07           C
ATOM   1694  N   ALA A 217       7.213   5.685  43.139  1.00 70.27           N
ATOM   1695  CA  ALA A 217       8.282   5.258  44.026  1.00 71.86           C
ATOM   1696  C   ALA A 217       7.723   4.812  45.373  1.00 74.70           C
ATOM   1697  O   ALA A 217       8.115   3.774  45.908  1.00 75.13           O
ATOM   1698  CB  ALA A 217       9.287   6.378  44.203  1.00 65.04           C
ATOM   1699  N   ILE A 218       6.789   5.594  45.904  1.00 68.91           N
ATOM   1700  CA  ILE A 218       6.208   5.320  47.213  1.00 65.20           C
ATOM   1701  C   ILE A 218       5.457   3.995  47.263  1.00 68.69           C
ATOM   1702  O   ILE A 218       5.592   3.231  48.219  1.00 63.49           O
ATOM   1703  CB  ILE A 218       5.252   6.442  47.644  1.00 61.01           C
ATOM   1704  CG1 ILE A 218       6.047   7.707  47.985  1.00 58.36           C
ATOM   1705  CG2 ILE A 218       4.410   5.985  48.828  1.00 58.59           C
ATOM   1706  CD1 ILE A 218       5.234   8.986  47.934  1.00 55.77           C
ATOM   1707  N   GLN A 219       4.661   3.729  46.234  1.00 76.01           N
ATOM   1708  CA  GLN A 219       3.893   2.491  46.172  1.00 81.91           C
ATOM   1709  C   GLN A 219       4.769   1.330  45.727  1.00 81.80           C
ATOM   1710  O   GLN A 219       4.416   0.170  45.919  1.00 92.46           O
ATOM   1711  CB  GLN A 219       2.680   2.646  45.249  1.00 90.27           C
ATOM   1712  CG  GLN A 219       1.570   3.494  45.851  1.00 86.44           C
ATOM   1713  CD  GLN A 219       0.549   3.946  44.829  1.00 84.95           C
ATOM   1714  OE1 GLN A 219      -0.249   3.151  44.332  1.00 91.99           O
ATOM   1715  NE2 GLN A 219       0.568   5.234  44.509  1.00 78.00           N
ATOM   1716  N   GLU A 220       5.912   1.655  45.131  1.00 81.41           N
ATOM   1717  CA  GLU A 220       6.893   0.648  44.736  1.00 90.38           C
ATOM   1718  C   GLU A 220       7.956   0.409  45.808  1.00 91.34           C
ATOM   1719  O   GLU A 220       8.799  -0.476  45.669  1.00 83.77           O
ATOM   1720  CB  GLU A 220       7.597   1.077  43.454  1.00 94.83           C
ATOM   1721  CG  GLU A 220       6.821   0.833  42.186  1.00 99.48           C
ATOM   1722  CD  GLU A 220       7.648   1.151  40.960  1.00107.87           C
ATOM   1723  OE1 GLU A 220       8.653   1.882  41.102  1.00105.47           O
ATOM   1724  OE2 GLU A 220       7.304   0.667  39.861  1.00114.36           O
ATOM   1725  N   SER A 221       7.912   1.198  46.876  1.00 91.82           N
ATOM   1726  CA  SER A 221       8.979   1.199  47.870  1.00 85.12           C
ATOM   1727  C   SER A 221       9.088  -0.143  48.574  1.00 97.60           C
ATOM   1728  O   SER A 221       8.130  -0.914  48.615  1.00103.98           O
ATOM   1729  CB  SER A 221       8.739   2.289  48.909  1.00 75.26           C
ATOM   1730  OG  SER A 221       7.529   2.058  49.606  1.00 81.31           O
ATOM   1731  N   ASN A 222      10.269  -0.419  49.117  1.00 95.78           N
ATOM   1732  CA  ASN A 222      10.482  -1.607  49.928  1.00 93.98           C
ATOM   1733  C   ASN A 222      10.497  -1.210  51.396  1.00 93.06           C
ATOM   1734  O   ASN A 222      11.465  -0.622  51.879  1.00 89.50           O
ATOM   1735  CB  ASN A 222      11.802  -2.274  49.535  1.00 99.34           C
ATOM   1736  CG  ASN A 222      12.174  -3.432  50.446  1.00109.31           C
ATOM   1737  OD1 ASN A 222      11.911  -3.406  51.649  1.00109.65           O
ATOM   1738  ND2 ASN A 222      12.801  -4.453  49.872  1.00116.52           N
ATOM   1739  N   GLN A 223       9.423  -1.552  52.101  1.00 95.71           N
ATOM   1740  CA  GLN A 223       9.249  -1.160  53.498  1.00 97.31           C
ATOM   1741  C   GLN A 223       9.450   0.342  53.711  1.00 89.49           C
ATOM   1742  O   GLN A 223       9.867   0.773  54.786  1.00 82.50           O
ATOM   1743  CB  GLN A 223      10.179  -1.965  54.414  1.00 98.56           C
ATOM   1744  CG  GLN A 223       9.640  -3.335  54.806  1.00 98.52           C
ATOM   1745  CD  GLN A 223       8.440  -3.251  55.736  1.00 96.90           C
ATOM   1746  OE1 GLN A 223       8.091  -2.174  56.224  1.00101.23           O
ATOM   1747  NE2 GLN A 223       7.803  -4.390  55.985  1.00 89.15           N
ATOM   1748  N   GLY A 224       9.137   1.132  52.687  1.00 82.92           N
ATOM   1749  CA  GLY A 224       9.266   2.577  52.767  1.00 79.17           C
ATOM   1750  C   GLY A 224      10.518   3.140  52.117  1.00 76.78           C
ATOM   1751  O   GLY A 224      10.697   4.355  52.045  1.00 66.57           O
ATOM   1752  N   ALA A 225      11.389   2.258  51.640  1.00 79.93           N
ATOM   1753  CA  ALA A 225      12.628   2.685  51.000  1.00 76.23           C
ATOM   1754  C   ALA A 225      12.535   2.590  49.479  1.00 76.23           C
ATOM   1755  O   ALA A 225      12.269   1.522  48.932  1.00 85.73           O
ATOM   1756  CB  ALA A 225      13.797   1.863  51.518  1.00 72.23           C
ATOM   1757  N   PHE A 226      12.761   3.710  48.800  1.00 64.60           N
ATOM   1758  CA  PHE A 226      12.693   3.747  47.343  1.00 69.11           C
ATOM   1759  C   PHE A 226      13.739   2.837  46.720  1.00 77.63           C
ATOM   1760  O   PHE A 226      14.782   2.571  47.316  1.00 74.61           O
ATOM   1761  CB  PHE A 226      12.918   5.163  46.818  1.00 70.38           C
ATOM   1762  CG  PHE A 226      11.873   6.151  47.244  1.00 70.50           C
ATOM   1763  CD1 PHE A 226      10.856   5.791  48.112  1.00 77.54           C
ATOM   1764  CD2 PHE A 226      11.910   7.447  46.765  1.00 56.73           C
ATOM   1765  CE1 PHE A 226       9.906   6.713  48.497  1.00 77.50           C
ATOM   1766  CE2 PHE A 226      10.970   8.369  47.148  1.00 55.56           C
ATOM   1767  CZ  PHE A 226       9.962   8.002  48.012  1.00 68.80           C
ATOM   1768  N   ALA A 227      13.447   2.349  45.520  1.00 83.81           N
ATOM   1769  CA  ALA A 227      14.439   1.622  44.742  1.00 86.48           C
ATOM   1770  C   ALA A 227      15.361   2.609  44.029  1.00 89.53           C
ATOM   1771  O   ALA A 227      16.515   2.299  43.743  1.00 97.97           O
ATOM   1772  CB  ALA A 227      13.765   0.691  43.749  1.00 82.12           C
ATOM   1773  N   SER A 228      14.836   3.797  43.741  1.00 86.16           N
ATOM   1774  CA  SER A 228      15.618   4.860  43.112  1.00 89.13           C
ATOM   1775  C   SER A 228      15.163   6.233  43.612  1.00 80.63           C
ATOM   1776  O   SER A 228      13.976   6.433  43.887  1.00 74.90           O
ATOM   1777  CB  SER A 228      15.498   4.782  41.587  1.00 96.47           C
ATOM   1778  OG  SER A 228      16.315   5.753  40.951  1.00 94.43           O
ATOM   1779  N   PRO A 229      16.105   7.188  43.719  1.00 73.61           N
ATOM   1780  CA  PRO A 229      15.840   8.524  44.267  1.00 71.12           C
ATOM   1781  C   PRO A 229      15.130   9.458  43.286  1.00 70.68           C
ATOM   1782  O   PRO A 229      15.196   9.253  42.074  1.00 76.17           O
ATOM   1783  CB  PRO A 229      17.242   9.057  44.543  1.00 66.55           C
ATOM   1784  CG  PRO A 229      18.071   8.429  43.478  1.00 66.13           C
ATOM   1785  CD  PRO A 229      17.514   7.039  43.309  1.00 70.71           C
ATOM   1786  N   ILE A 230      14.461  10.476  43.820  1.00 65.99           N
ATOM   1787  CA  ILE A 230      13.840  11.509  43.000  1.00 69.99           C
ATOM   1788  C   ILE A 230      14.432  12.870  43.349  1.00 70.18           C
ATOM   1789  O   ILE A 230      14.416  13.291  44.510  1.00 58.78           O
ATOM   1790  CB  ILE A 230      12.299  11.558  43.179  1.00 66.84           C
ATOM   1791  CG1 ILE A 230      11.629  10.355  42.508  1.00 63.02           C
ATOM   1792  CG2 ILE A 230      11.731  12.846  42.592  1.00 56.60           C
ATOM   1793  CD1 ILE A 230      11.921   9.021  43.168  1.00 61.63           C
ATOM   1794  N   GLN A 231      14.955  13.554  42.338  1.00 73.92           N
ATOM   1795  CA  GLN A 231      15.573  14.856  42.541  1.00 70.66           C
ATOM   1796  C   GLN A 231      14.526  15.908  42.906  1.00 65.70           C
ATOM   1797  O   GLN A 231      13.373  15.820  42.493  1.00 58.75           O
ATOM   1798  CB  GLN A 231      16.357  15.275  41.296  1.00 73.29           C
ATOM   1799  CG  GLN A 231      17.541  16.173  41.593  1.00 85.60           C
ATOM   1800  CD  GLN A 231      18.562  15.507  42.497  1.00109.74           C
ATOM   1801  OE1 GLN A 231      18.448  14.323  42.819  1.00118.01           O
ATOM   1802  NE2 GLN A 231      19.568  16.267  42.912  1.00117.50           N
ATOM   1803  N   LEU A 232      14.934  16.896  43.694  1.00 74.13           N
ATOM   1804  CA  LEU A 232      14.028  17.939  44.154  1.00 69.40           C
ATOM   1805  C   LEU A 232      14.806  19.205  44.466  1.00 77.73           C
ATOM   1806  O   LEU A 232      16.030  19.178  44.594  1.00 85.36           O
ATOM   1807  CB  LEU A 232      13.261  17.492  45.400  1.00 65.59           C
ATOM   1808  CG  LEU A 232      12.091  16.524  45.215  1.00 64.30           C
ATOM   1809  CD1 LEU A 232      11.474  16.154  46.554  1.00 55.96           C
ATOM   1810  CD2 LEU A 232      11.046  17.132  44.304  1.00 65.87           C
ATOM   1811  N   GLN A 233      14.089  20.316  44.581  1.00 75.36           N
ATOM   1812  CA  GLN A 233      14.705  21.587  44.930  1.00 75.41           C
ATOM   1813  C   GLN A 233      14.080  22.162  46.190  1.00 70.58           C
ATOM   1814  O   GLN A 233      12.890  21.959  46.456  1.00 66.92           O
ATOM   1815  CB  GLN A 233      14.538  22.599  43.797  1.00 78.33           C
ATOM   1816  CG  GLN A 233      15.065  22.142  42.450  1.00 80.80           C
ATOM   1817  CD  GLN A 233      15.138  23.270  41.448  1.00 87.64           C
ATOM   1818  OE1 GLN A 233      15.325  24.429  41.816  1.00 93.57           O
ATOM   1819  NE2 GLN A 233      14.981  22.940  40.173  1.00 87.22           N
ATOM   1820  N   ARG A 234      14.890  22.863  46.977  1.00 73.83           N
ATOM   1821  CA  ARG A 234      14.357  23.675  48.060  1.00 73.17           C
ATOM   1822  C   ARG A 234      14.108  25.078  47.533  1.00 72.48           C
ATOM   1823  O   ARG A 234      14.364  25.359  46.358  1.00 70.31           O
ATOM   1824  CB  ARG A 234      15.284  23.697  49.280  1.00 73.85           C
ATOM   1825  CG  ARG A 234      16.751  23.427  48.986  1.00 75.99           C
ATOM   1826  CD  ARG A 234      17.313  22.439  49.995  1.00 80.56           C
ATOM   1827  NE  ARG A 234      18.576  21.852  49.562  1.00 83.52           N
ATOM   1828  CZ  ARG A 234      19.137  20.798  50.142  1.00 77.12           C
ATOM   1829  NH1 ARG A 234      18.541  20.223  51.172  1.00 83.58           N
ATOM   1830  NH2 ARG A 234      20.285  20.319  49.689  1.00 69.12           N
ATOM   1831  N   ARG A 235      13.605  25.944  48.405  1.00 76.86           N
ATOM   1832  CA  ARG A 235      13.189  27.289  48.031  1.00 79.62           C
ATOM   1833  C   ARG A 235      14.306  28.099  47.379  1.00 80.82           C
ATOM   1834  O   ARG A 235      14.037  29.032  46.618  1.00 84.00           O
ATOM   1835  CB  ARG A 235      12.667  28.004  49.269  1.00 81.63           C
ATOM   1836  CG  ARG A 235      12.487  27.058  50.446  1.00 85.76           C
ATOM   1837  CD  ARG A 235      11.829  27.735  51.632  1.00 84.92           C
ATOM   1838  NE  ARG A 235      10.405  27.972  51.414  1.00 81.99           N
ATOM   1839  CZ  ARG A 235       9.434  27.394  52.115  1.00 82.87           C
ATOM   1840  NH1 ARG A 235       9.726  26.542  53.090  1.00 82.33           N
ATOM   1841  NH2 ARG A 235       8.167  27.676  51.845  1.00 86.05           N
ATOM   1842  N   ASN A 236      15.552  27.738  47.674  1.00 75.77           N
ATOM   1843  CA  ASN A 236      16.703  28.424  47.097  1.00 82.22           C
ATOM   1844  C   ASN A 236      17.153  27.800  45.777  1.00 79.40           C
ATOM   1845  O   ASN A 236      18.169  28.194  45.204  1.00 76.32           O
ATOM   1846  CB  ASN A 236      17.861  28.502  48.098  1.00 93.21           C
ATOM   1847  CG  ASN A 236      18.441  27.141  48.432  1.00102.12           C
ATOM   1848  OD1 ASN A 236      19.298  26.629  47.713  1.00105.41           O
ATOM   1849  ND2 ASN A 236      17.985  26.554  49.534  1.00105.38           N
ATOM   1850  N   GLY A 237      16.396  26.813  45.308  1.00 83.43           N
ATOM   1851  CA  GLY A 237      16.616  26.249  43.990  1.00 84.79           C
ATOM   1852  C   GLY A 237      17.762  25.261  43.907  1.00 89.58           C
ATOM   1853  O   GLY A 237      18.205  24.911  42.813  1.00 92.95           O
ATOM   1854  N   SER A 238      18.246  24.809  45.059  1.00 87.90           N
ATOM   1855  CA  SER A 238      19.316  23.817  45.097  1.00 87.51           C
ATOM   1856  C   SER A 238      18.735  22.414  45.207  1.00 84.08           C
ATOM   1857  O   SER A 238      17.733  22.199  45.889  1.00 78.50           O
ATOM   1858  CB  SER A 238      20.259  24.088  46.266  1.00 84.98           C
ATOM   1859  OG  SER A 238      19.537  24.157  47.483  1.00 84.53           O
ATOM   1860  N   LYS A 239      19.363  21.462  44.525  1.00 85.05           N
ATOM   1861  CA  LYS A 239      18.851  20.098  44.479  1.00 82.60           C
ATOM   1862  C   LYS A 239      19.190  19.277  45.720  1.00 83.67           C
ATOM   1863  O   LYS A 239      20.192  19.519  46.394  1.00 82.77           O
ATOM   1864  CB  LYS A 239      19.361  19.370  43.237  1.00 82.05           C
ATOM   1865  CG  LYS A 239      18.915  19.974  41.926  1.00 96.54           C
ATOM   1866  CD  LYS A 239      19.330  19.077  40.772  1.00119.15           C
ATOM   1867  CE  LYS A 239      19.026  19.703  39.421  1.00132.12           C
ATOM   1868  NZ  LYS A 239      19.426  18.796  38.306  1.00140.62           N
ATOM   1869  N   PHE A 240      18.325  18.313  46.013  1.00 79.97           N
ATOM   1870  CA  PHE A 240      18.595  17.279  47.001  1.00 83.27           C
ATOM   1871  C   PHE A 240      17.786  16.055  46.589  1.00 80.33           C
ATOM   1872  O   PHE A 240      16.700  16.189  46.022  1.00 74.60           O
ATOM   1873  CB  PHE A 240      18.210  17.742  48.409  1.00 88.10           C
ATOM   1874  CG  PHE A 240      16.731  17.935  48.605  1.00 92.10           C
ATOM   1875  CD1 PHE A 240      15.983  17.007  49.313  1.00 86.04           C
ATOM   1876  CD2 PHE A 240      16.089  19.043  48.076  1.00 92.28           C
ATOM   1877  CE1 PHE A 240      14.624  17.184  49.492  1.00 81.02           C
ATOM   1878  CE2 PHE A 240      14.731  19.224  48.249  1.00 88.51           C
ATOM   1879  CZ  PHE A 240      13.997  18.294  48.957  1.00 84.19           C
ATOM   1880  N   SER A 241      18.307  14.866  46.871  1.00 74.89           N
ATOM   1881  CA  SER A 241      17.655  13.637  46.422  1.00 78.65           C
ATOM   1882  C   SER A 241      16.851  12.945  47.523  1.00 76.53           C
ATOM   1883  O   SER A 241      17.234  12.959  48.693  1.00 77.52           O
ATOM   1884  CB  SER A 241      18.681  12.675  45.818  1.00 88.75           C
ATOM   1885  OG  SER A 241      19.242  13.217  44.633  1.00 94.18           O
ATOM   1886  N   VAL A 242      15.732  12.341  47.133  1.00 72.53           N
ATOM   1887  CA  VAL A 242      14.848  11.663  48.075  1.00 66.72           C
ATOM   1888  C   VAL A 242      14.887  10.148  47.882  1.00 67.26           C
ATOM   1889  O   VAL A 242      14.416   9.627  46.875  1.00 74.07           O
ATOM   1890  CB  VAL A 242      13.393  12.158  47.922  1.00 61.46           C
ATOM   1891  CG1 VAL A 242      12.472  11.444  48.905  1.00 61.15           C
ATOM   1892  CG2 VAL A 242      13.328  13.659  48.116  1.00 53.87           C
ATOM   1893  N   TYR A 243      15.468   9.445  48.844  1.00 68.04           N
ATOM   1894  CA  TYR A 243      15.545   7.991  48.783  1.00 70.61           C
ATOM   1895  C   TYR A 243      14.465   7.308  49.608  1.00 69.62           C
ATOM   1896  O   TYR A 243      14.436   6.080  49.695  1.00 75.44           O
ATOM   1897  CB  TYR A 243      16.916   7.510  49.252  1.00 63.79           C
ATOM   1898  CG  TYR A 243      18.064   8.106  48.476  1.00 61.89           C
ATOM   1899  CD1 TYR A 243      18.512   9.391  48.748  1.00 63.16           C
ATOM   1900  CD2 TYR A 243      18.700   7.386  47.472  1.00 62.97           C
ATOM   1901  CE1 TYR A 243      19.559   9.946  48.046  1.00 69.40           C
ATOM   1902  CE2 TYR A 243      19.753   7.933  46.762  1.00 71.03           C
ATOM   1903  CZ  TYR A 243      20.178   9.216  47.055  1.00 76.99           C
ATOM   1904  OH  TYR A 243      21.224   9.777  46.357  1.00 86.50           O
ATOM   1905  N   ASP A 244      13.586   8.089  50.227  1.00 64.90           N
ATOM   1906  CA  ASP A 244      12.695   7.506  51.221  1.00 73.40           C
ATOM   1907  C   ASP A 244      11.293   8.116  51.299  1.00 71.97           C
ATOM   1908  O   ASP A 244      10.981   9.103  50.637  1.00 70.68           O
ATOM   1909  CB  ASP A 244      13.362   7.572  52.599  1.00 82.65           C
ATOM   1910  CG  ASP A 244      12.838   6.522  53.550  1.00 96.89           C
ATOM   1911  OD1 ASP A 244      13.540   5.511  53.764  1.00103.26           O
ATOM   1912  OD2 ASP A 244      11.720   6.703  54.077  1.00103.51           O
ATOM   1913  N   VAL A 245      10.471   7.508  52.148  1.00 73.08           N
ATOM   1914  CA  VAL A 245       9.066   7.859  52.334  1.00 63.01           C
ATOM   1915  C   VAL A 245       8.876   8.854  53.476  1.00 60.58           C
ATOM   1916  O   VAL A 245       8.301   9.924  53.287  1.00 73.04           O
ATOM   1917  CB  VAL A 245       8.179   6.609  52.538  1.00 60.41           C
ATOM   1918  CG1 VAL A 245       6.748   7.012  52.870  1.00 52.07           C
ATOM   1919  CG2 VAL A 245       8.213   5.731  51.297  1.00 60.57           C
ATOM   1920  N   SER A 246       9.337   8.480  54.665  1.00 53.09           N
ATOM   1921  CA  SER A 246       9.063   9.240  55.884  1.00 65.36           C
ATOM   1922  C   SER A 246       9.307  10.734  55.693  1.00 61.94           C
ATOM   1923  O   SER A 246       8.743  11.562  56.412  1.00 56.12           O
ATOM   1924  CB  SER A 246       9.936   8.731  57.033  1.00 69.23           C
ATOM   1925  OG  SER A 246      11.305   8.997  56.776  1.00 70.98           O
ATOM   1926  N   ILE A 247      10.167  11.073  54.740  1.00 58.89           N
ATOM   1927  CA  ILE A 247      10.385  12.465  54.371  1.00 63.44           C
ATOM   1928  C   ILE A 247       9.120  13.100  53.790  1.00 56.88           C
ATOM   1929  O   ILE A 247       8.801  14.256  54.065  1.00 55.01           O
ATOM   1930  CB  ILE A 247      11.504  12.586  53.320  1.00 75.53           C
ATOM   1931  CG1 ILE A 247      12.777  11.895  53.806  1.00 84.44           C
ATOM   1932  CG2 ILE A 247      11.769  14.041  52.994  1.00 79.41           C
ATOM   1933  CD1 ILE A 247      13.160  12.257  55.214  1.00 90.21           C
ATOM   1934  N   LEU A 248       8.408  12.329  52.980  1.00 56.98           N
ATOM   1935  CA  LEU A 248       7.305  12.844  52.177  1.00 65.45           C
ATOM   1936  C   LEU A 248       5.982  12.991  52.923  1.00 68.33           C
ATOM   1937  O   LEU A 248       5.160  13.839  52.580  1.00 77.53           O
ATOM   1938  CB  LEU A 248       7.127  11.960  50.947  1.00 63.04           C
ATOM   1939  CG  LEU A 248       8.423  11.851  50.145  1.00 63.19           C
ATOM   1940  CD1 LEU A 248       8.348  10.725  49.138  1.00 69.81           C
ATOM   1941  CD2 LEU A 248       8.724  13.173  49.460  1.00 58.15           C
ATOM   1942  N   ILE A 249       5.779  12.161  53.938  1.00 61.94           N
ATOM   1943  CA  ILE A 249       4.509  12.130  54.663  1.00 66.40           C
ATOM   1944  C   ILE A 249       3.972  13.517  55.059  1.00 67.13           C
ATOM   1945  O   ILE A 249       2.781  13.790  54.912  1.00 63.05           O
ATOM   1946  CB  ILE A 249       4.591  11.203  55.891  1.00 65.62           C
ATOM   1947  CG1 ILE A 249       5.172   9.844  55.482  1.00 66.78           C
ATOM   1948  CG2 ILE A 249       3.218  11.041  56.525  1.00 60.16           C
ATOM   1949  CD1 ILE A 249       5.205   8.823  56.603  1.00 68.10           C
ATOM   1950  N   PRO A 250       4.846  14.393  55.573  1.00 63.61           N
ATOM   1951  CA  PRO A 250       4.464  15.785  55.850  1.00 63.21           C
ATOM   1952  C   PRO A 250       4.191  16.600  54.579  1.00 64.92           C
ATOM   1953  O   PRO A 250       3.658  17.708  54.662  1.00 67.02           O
ATOM   1954  CB  PRO A 250       5.687  16.343  56.585  1.00 59.37           C
ATOM   1955  CG  PRO A 250       6.820  15.482  56.134  1.00 56.03           C
ATOM   1956  CD  PRO A 250       6.234  14.113  55.977  1.00 52.65           C
ATOM   1957  N   ILE A 251       4.577  16.066  53.423  1.00 57.19           N
ATOM   1958  CA  ILE A 251       4.534  16.817  52.169  1.00 56.95           C
ATOM   1959  C   ILE A 251       3.322  16.501  51.280  1.00 61.22           C
ATOM   1960  O   ILE A 251       2.460  17.356  51.061  1.00 58.41           O
ATOM   1961  CB  ILE A 251       5.828  16.596  51.362  1.00 52.52           C
ATOM   1962  CG1 ILE A 251       7.048  16.725  52.277  1.00 54.14           C
ATOM   1963  CG2 ILE A 251       5.913  17.570  50.207  1.00 48.22           C
ATOM   1964  CD1 ILE A 251       7.099  18.027  53.053  1.00 53.29           C
ATOM   1965  N   ILE A 252       3.265  15.276  50.768  1.00 68.09           N
ATOM   1966  CA  ILE A 252       2.225  14.892  49.813  1.00 65.76           C
ATOM   1967  C   ILE A 252       0.989  14.291  50.490  1.00 73.00           C
ATOM   1968  O   ILE A 252       1.088  13.316  51.235  1.00 80.44           O
ATOM   1969  CB  ILE A 252       2.773  13.920  48.740  1.00 51.35           C
ATOM   1970  CG1 ILE A 252       1.726  13.660  47.656  1.00 68.49           C
ATOM   1971  CG2 ILE A 252       3.207  12.618  49.366  1.00 45.70           C
ATOM   1972  CD1 ILE A 252       2.175  12.660  46.604  1.00 75.77           C
ATOM   1973  N   ALA A 253      -0.171  14.894  50.234  1.00 74.35           N
ATOM   1974  CA  ALA A 253      -1.430  14.456  50.834  1.00 43.41           C
ATOM   1975  C   ALA A 253      -2.075  13.267  50.120  1.00 68.38           C
ATOM   1976  O   ALA A 253      -2.636  12.379  50.765  1.00 62.92           O
ATOM   1977  CB  ALA A 253      -2.408  15.616  50.914  1.00 70.24           C
ATOM   1978  N   LEU A 254      -2.001  13.260  48.789  1.00 70.36           N
ATOM   1979  CA  LEU A 254      -2.673  12.239  47.979  1.00 63.46           C
ATOM   1980  C   LEU A 254      -1.733  11.587  46.973  1.00 62.58           C
ATOM   1981  O   LEU A 254      -0.760  12.194  46.535  1.00 61.63           O
ATOM   1982  CB  LEU A 254      -3.853  12.850  47.219  1.00 53.38           C
ATOM   1983  CG  LEU A 254      -4.932  13.587  48.011  1.00 47.44           C
ATOM   1984  CD1 LEU A 254      -5.610  14.615  47.131  1.00 47.55           C
ATOM   1985  CD2 LEU A 254      -5.947  12.617  48.593  1.00 53.70           C
ATOM   1986  N   MET A 255      -2.041  10.352  46.594  1.00 63.56           N
ATOM   1987  CA  MET A 255      -1.249   9.640  45.602  1.00 67.51           C
ATOM   1988  C   MET A 255      -2.143   9.020  44.554  1.00 64.47           C
ATOM   1989  O   MET A 255      -3.198   8.482  44.877  1.00 60.38           O
ATOM   1990  CB  MET A 255      -0.443   8.520  46.255  1.00 83.79           C
ATOM   1991  CG  MET A 255       0.831   8.953  46.941  1.00 85.28           C
ATOM   1992  SD  MET A 255       1.789   7.503  47.426  1.00 95.21           S
ATOM   1993  CE  MET A 255       0.566   6.588  48.362  1.00 77.97           C
ATOM   1994  N   VAL A 256      -1.706   9.080  43.301  1.00 68.58           N
ATOM   1995  CA  VAL A 256      -2.369   8.353  42.226  1.00 63.00           C
ATOM   1996  C   VAL A 256      -2.160   6.850  42.440  1.00 62.38           C
ATOM   1997  O   VAL A 256      -1.256   6.445  43.170  1.00 73.82           O
ATOM   1998  CB  VAL A 256      -1.837   8.775  40.844  1.00 59.26           C
ATOM   1999  CG1 VAL A 256      -0.390   8.352  40.676  1.00 55.05           C
ATOM   2000  CG2 VAL A 256      -2.709   8.190  39.731  1.00 63.98           C
ATOM   2001  N   TYR A 257      -2.990   6.025  41.814  1.00 61.88           N
ATOM   2002  CA  TYR A 257      -2.943   4.593  42.066  1.00 67.25           C
ATOM   2003  C   TYR A 257      -2.008   3.918  41.071  1.00 81.80           C
ATOM   2004  O   TYR A 257      -2.330   3.774  39.891  1.00 87.40           O
ATOM   2005  CB  TYR A 257      -4.355   4.019  41.930  1.00 67.02           C
ATOM   2006  CG  TYR A 257      -4.466   2.527  42.141  1.00 72.60           C
ATOM   2007  CD1 TYR A 257      -4.164   1.633  41.120  1.00 77.94           C
ATOM   2008  CD2 TYR A 257      -4.897   2.011  43.355  1.00 72.00           C
ATOM   2009  CE1 TYR A 257      -4.275   0.267  41.307  1.00 79.34           C
ATOM   2010  CE2 TYR A 257      -5.010   0.649  43.554  1.00 77.26           C
ATOM   2011  CZ  TYR A 257      -4.699  -0.219  42.529  1.00 81.20           C
ATOM   2012  OH  TYR A 257      -4.814  -1.576  42.732  1.00 81.57           O
ATOM   2013  N   ARG A 258      -0.845   3.507  41.568  1.00 83.69           N
ATOM   2014  CA  ARG A 258       0.162   2.821  40.761  1.00 84.38           C
ATOM   2015  C   ARG A 258      -0.060   1.321  40.649  1.00 82.37           C
ATOM   2016  O   ARG A 258       0.065   0.736  39.572  1.00 81.62           O
ATOM   2017  CB  ARG A 258       1.561   3.093  41.313  1.00 88.56           C
ATOM   2018  CG  ARG A 258       2.032   4.496  41.039  1.00 92.96           C
ATOM   2019  CD  ARG A 258       1.617   4.889  39.637  1.00108.89           C
ATOM   2020  NE  ARG A 258       1.986   6.258  39.301  1.00117.26           N
ATOM   2021  CZ  ARG A 258       1.659   6.846  38.156  1.00120.38           C
ATOM   2022  NH1 ARG A 258       0.954   6.178  37.250  1.00129.45           N
ATOM   2023  NH2 ARG A 258       2.034   8.097  37.918  1.00113.97           N
ATOM   2024  N   CYS A 259      -0.390   0.708  41.780  1.00 83.48           N
ATOM   2025  CA  CYS A 259      -0.476  -0.740  41.878  1.00 95.47           C
ATOM   2026  C   CYS A 259      -1.348  -1.129  43.062  1.00 97.26           C
ATOM   2027  O   CYS A 259      -1.843  -0.266  43.785  1.00 95.95           O
ATOM   2028  CB  CYS A 259       0.922  -1.335  42.054  1.00 99.08           C
ATOM   2029  SG  CYS A 259       1.817  -0.709  43.505  1.00111.27           S
ATOM   2030  N   ALA A 260      -1.532  -2.429  43.260  1.00 98.99           N
ATOM   2031  CA  ALA A 260      -2.314  -2.920  44.390  1.00 96.36           C
ATOM   2032  C   ALA A 260      -1.633  -2.559  45.709  1.00105.19           C
ATOM   2033  O   ALA A 260      -0.420  -2.350  45.744  1.00103.05           O
ATOM   2034  CB  ALA A 260      -2.509  -4.422  44.286  1.00 87.85           C
ATOM   2035  N   PRO A 261      -2.415  -2.494  46.798  1.00111.63           N
ATOM   2036  CA  PRO A 261      -1.902  -2.185  48.137  1.00110.46           C
ATOM   2037  C   PRO A 261      -0.871  -3.215  48.600  1.00107.75           C
ATOM   2038  O   PRO A 261      -0.591  -4.164  47.866  1.00112.55           O
ATOM   2039  CB  PRO A 261      -3.159  -2.263  49.009  1.00111.29           C
ATOM   2040  CG  PRO A 261      -4.273  -1.939  48.084  1.00111.00           C
ATOM   2041  CD  PRO A 261      -3.886  -2.554  46.772  1.00112.53           C
ATOM   2042  N   PRO A 262      -0.303  -3.028  49.804  1.00 96.97           N
ATOM   2043  CA  PRO A 262       0.721  -3.957  50.283  1.00 90.01           C
ATOM   2044  C   PRO A 262       0.145  -5.101  51.113  1.00 86.86           C
ATOM   2045  O   PRO A 262      -1.060  -5.150  51.357  1.00 87.05           O
ATOM   2046  CB  PRO A 262       1.598  -3.067  51.170  1.00 89.90           C
ATOM   2047  CG  PRO A 262       0.688  -1.950  51.632  1.00 89.38           C
ATOM   2048  CD  PRO A 262      -0.563  -1.961  50.786  1.00 92.67           C
ATOM   2049  N   PRO A 263       1.016  -6.024  51.536  1.00 90.06           N
ATOM   2050  CA  PRO A 263       0.696  -7.111  52.463  1.00 90.99           C
ATOM   2051  C   PRO A 263       0.318  -6.609  53.842  1.00 88.71           C
ATOM   2052  O   PRO A 263       0.580  -5.457  54.184  1.00 88.65           O
ATOM   2053  CB  PRO A 263       2.013  -7.874  52.557  1.00 90.87           C
ATOM   2054  CG  PRO A 263       2.661  -7.640  51.245  1.00 90.71           C
ATOM   2055  CD  PRO A 263       2.323  -6.229  50.890  1.00 90.15           C
ATOM   2056  N   SER A 264      -0.290  -7.485  54.632  1.00 94.71           N
ATOM   2057  CA  SER A 264      -0.674  -7.163  56.006  1.00102.56           C
ATOM   2058  C   SER A 264       0.443  -6.568  56.864  1.00107.62           C
ATOM   2059  O   SER A 264       0.178  -5.720  57.729  1.00110.86           O
ATOM   2060  CB  SER A 264      -1.256  -8.404  56.689  1.00106.51           C
ATOM   2061  OG  SER A 264      -1.463  -8.162  58.061  1.00109.17           O
ATOM   2062  N   SER A 265       1.680  -6.996  56.633  1.00105.60           N
ATOM   2063  CA  SER A 265       2.785  -6.572  57.499  1.00107.99           C
ATOM   2064  C   SER A 265       2.854  -5.056  57.725  1.00113.10           C
ATOM   2065  O   SER A 265       2.516  -4.542  58.807  1.00118.82           O
ATOM   2066  CB  SER A 265       4.131  -7.021  56.916  1.00104.96           C
ATOM   2067  OG  SER A 265       4.579  -6.173  55.872  1.00106.87           O
ATOM   2068  N   GLN A 266       3.240  -4.355  56.658  1.00107.17           N
ATOM   2069  CA  GLN A 266       3.470  -2.918  56.662  1.00106.36           C
ATOM   2070  C   GLN A 266       3.797  -2.544  55.215  1.00106.14           C
ATOM   2071  O   GLN A 266       4.233  -3.393  54.428  1.00106.42           O
ATOM   2072  CB  GLN A 266       4.652  -2.547  57.565  1.00106.26           C
ATOM   2073  CG  GLN A 266       4.546  -3.020  59.007  1.00109.36           C
ATOM   2074  CD  GLN A 266       5.825  -2.808  59.784  1.00113.23           C
ATOM   2075  OE1 GLN A 266       6.654  -1.981  59.408  1.00119.10           O
ATOM   2076  NE2 GLN A 266       5.998  -3.558  60.869  1.00104.12           N
