# Supplementary material for: A non-redundant data set of nanobody-antigen crystal structures
Source: Data Brief. 2019 Mar 6;24:103754. doi: 10.1016/j.dib.2019.103754 (PMC6441729; doi:10.1016/j.dib.2019.103754)
Supplement: Multimedia component 5 [file mmc5.zip › Data_set/Ag_1/4lhj_1.pdb]

ATOM      1  N   LYS A   5      39.539 -52.362  37.577  1.00 61.21           N
ATOM      2  CA  LYS A   5      38.699 -51.369  36.963  1.00 59.81           C
ATOM      3  C   LYS A   5      39.472 -50.080  36.553  1.00 49.99           C
ATOM      4  O   LYS A   5      40.721 -50.124  36.543  1.00 48.62           O
ATOM      5  CB  LYS A   5      37.484 -51.164  37.872  1.00 58.26           C
ATOM      6  CG  LYS A   5      36.714 -52.473  37.917  1.00 52.15           C
ATOM      7  CD  LYS A   5      37.473 -53.721  38.181  1.00 54.77           C
ATOM      8  CE  LYS A   5      36.712 -54.925  37.699  1.00 51.69           C
ATOM      9  NZ  LYS A   5      36.284 -56.001  38.734  1.00 73.75           N
ATOM     10  N   GLN A   6      38.791 -48.992  36.139  1.00 46.87           N
ATOM     11  CA  GLN A   6      39.329 -48.184  35.033  1.00 47.26           C
ATOM     12  C   GLN A   6      38.885 -46.707  34.913  1.00 42.96           C
ATOM     13  O   GLN A   6      37.890 -46.305  35.540  1.00 39.02           O
ATOM     14  CB  GLN A   6      38.974 -48.887  33.718  1.00 55.01           C
ATOM     15  CG  GLN A   6      39.298 -50.364  33.647  1.00 61.62           C
ATOM     16  CD  GLN A   6      38.348 -51.121  32.722  1.00 70.18           C
ATOM     17  OE1 GLN A   6      37.132 -51.183  32.967  1.00 73.82           O
ATOM     18  NE2 GLN A   6      38.896 -51.688  31.647  1.00 71.29           N
ATOM     19  N   TYR A   7      39.607 -45.898  34.111  1.00 36.72           N
ATOM     20  CA  TYR A   7      39.109 -44.554  33.757  1.00 34.72           C
ATOM     21  C   TYR A   7      37.904 -44.718  32.823  1.00 29.53           C
ATOM     22  O   TYR A   7      37.774 -45.740  32.165  1.00 30.66           O
ATOM     23  CB  TYR A   7      40.156 -43.672  33.063  1.00 33.78           C
ATOM     24  CG  TYR A   7      41.341 -43.324  33.929  1.00 37.14           C
ATOM     25  CD1 TYR A   7      41.196 -42.464  35.022  1.00 32.74           C
ATOM     26  CD2 TYR A   7      42.593 -43.880  33.676  1.00 31.86           C
ATOM     27  CE1 TYR A   7      42.268 -42.138  35.829  1.00 32.13           C
ATOM     28  CE2 TYR A   7      43.668 -43.543  34.457  1.00 28.90           C
ATOM     29  CZ  TYR A   7      43.492 -42.688  35.535  1.00 35.74           C
ATOM     30  OH  TYR A   7      44.553 -42.412  36.345  1.00 37.28           O
ATOM     31  N   PRO A   8      36.989 -43.753  32.848  1.00 33.96           N
ATOM     32  CA  PRO A   8      35.795 -43.840  32.022  1.00 37.41           C
ATOM     33  C   PRO A   8      36.184 -43.733  30.561  1.00 37.70           C
ATOM     34  O   PRO A   8      37.178 -43.098  30.260  1.00 30.11           O
ATOM     35  CB  PRO A   8      34.996 -42.601  32.416  1.00 37.19           C
ATOM     36  CG  PRO A   8      35.890 -41.774  33.242  1.00 37.10           C
ATOM     37  CD  PRO A   8      36.898 -42.670  33.839  1.00 34.60           C
ATOM     38  N   ILE A   9      35.412 -44.359  29.685  1.00 39.33           N
ATOM     39  CA  ILE A   9      35.637 -44.241  28.248  1.00 34.03           C
ATOM     40  C   ILE A   9      34.305 -43.853  27.566  1.00 27.77           C
ATOM     41  O   ILE A   9      33.231 -44.342  27.942  1.00 30.21           O
ATOM     42  CB  ILE A   9      36.079 -45.557  27.691  1.00 36.94           C
ATOM     43  CG1 ILE A   9      36.422 -45.436  26.202  1.00 34.30           C
ATOM     44  CG2 ILE A   9      34.970 -46.516  27.851  1.00 43.82           C
ATOM     45  CD1 ILE A   9      37.233 -46.615  25.712  1.00 42.21           C
ATOM     46  N   ILE A  10      34.403 -42.974  26.594  1.00 26.13           N
ATOM     47  CA  ILE A  10      33.279 -42.524  25.784  1.00 23.49           C
ATOM     48  C   ILE A  10      33.659 -42.846  24.326  1.00 26.06           C
ATOM     49  O   ILE A  10      34.814 -42.582  23.904  1.00 25.45           O
ATOM     50  CB  ILE A  10      33.134 -40.988  25.902  1.00 24.08           C
ATOM     51  CG1 ILE A  10      33.001 -40.597  27.371  1.00 30.52           C
ATOM     52  CG2 ILE A  10      31.957 -40.469  25.083  1.00 23.15           C
ATOM     53  CD1 ILE A  10      34.292 -40.035  27.916  1.00 34.50           C
ATOM     54  N   ASN A  11      32.699 -43.392  23.576  1.00 23.87           N
ATOM     55  CA  ASN A  11      32.928 -43.886  22.201  1.00 23.75           C
ATOM     56  C   ASN A  11      32.353 -42.955  21.177  1.00 22.67           C
ATOM     57  O   ASN A  11      31.283 -42.387  21.375  1.00 22.50           O
ATOM     58  CB  ASN A  11      32.289 -45.263  22.036  1.00 27.79           C
ATOM     59  CG  ASN A  11      32.739 -46.190  23.108  1.00 35.73           C
ATOM     60  OD1 ASN A  11      33.944 -46.257  23.407  1.00 36.91           O
ATOM     61  ND2 ASN A  11      31.795 -46.826  23.772  1.00 35.64           N
ATOM     62  N   PHE A  12      33.053 -42.770  20.064  1.00 21.04           N
ATOM     63  CA  PHE A  12      32.427 -42.091  18.946  1.00 19.56           C
ATOM     64  C   PHE A  12      32.988 -42.672  17.701  1.00 23.78           C
ATOM     65  O   PHE A  12      34.234 -42.867  17.614  1.00 20.07           O
ATOM     66  CB  PHE A  12      32.776 -40.584  18.956  1.00 21.21           C
ATOM     67  CG  PHE A  12      32.289 -39.831  17.741  1.00 22.33           C
ATOM     68  CD1 PHE A  12      30.910 -39.563  17.571  1.00 21.89           C
ATOM     69  CD2 PHE A  12      33.185 -39.406  16.757  1.00 19.97           C
ATOM     70  CE1 PHE A  12      30.465 -38.862  16.449  1.00 24.39           C
ATOM     71  CE2 PHE A  12      32.750 -38.709  15.614  1.00 20.48           C
ATOM     72  CZ  PHE A  12      31.397 -38.447  15.452  1.00 22.00           C
ATOM     73  N   THR A  13      32.127 -42.853  16.701  1.00 21.54           N
ATOM     74  CA  THR A  13      32.646 -43.224  15.368  1.00 22.33           C
ATOM     75  C   THR A  13      32.313 -42.160  14.311  1.00 20.95           C
ATOM     76  O   THR A  13      31.216 -41.629  14.300  1.00 21.56           O
ATOM     77  CB  THR A  13      32.195 -44.639  14.878  1.00 27.33           C
ATOM     78  OG1 THR A  13      32.771 -44.938  13.579  1.00 25.83           O
ATOM     79  CG2 THR A  13      30.653 -44.760  14.805  1.00 25.85           C
ATOM     80  N   THR A  14      33.269 -41.857  13.436  1.00 20.79           N
ATOM     81  CA  THR A  14      32.964 -41.074  12.242  1.00 23.86           C
ATOM     82  C   THR A  14      32.093 -41.772  11.185  1.00 22.45           C
ATOM     83  O   THR A  14      31.506 -41.104  10.285  1.00 25.98           O
ATOM     84  CB  THR A  14      34.289 -40.568  11.566  1.00 20.29           C
ATOM     85  OG1 THR A  14      35.121 -41.708  11.265  1.00 22.89           O
ATOM     86  CG2 THR A  14      35.025 -39.564  12.466  1.00 20.58           C
ATOM     87  N   ALA A  15      31.925 -43.092  11.295  1.00 20.56           N
ATOM     88  CA  ALA A  15      31.248 -43.853  10.265  1.00 27.38           C
ATOM     89  C   ALA A  15      29.754 -43.620  10.431  1.00 28.95           C
ATOM     90  O   ALA A  15      29.189 -43.996  11.450  1.00 27.14           O
ATOM     91  CB  ALA A  15      31.566 -45.380  10.432  1.00 22.84           C
ATOM     92  N   GLY A  16      29.116 -43.013   9.429  1.00 30.37           N
ATOM     93  CA  GLY A  16      27.710 -42.649   9.559  1.00 34.06           C
ATOM     94  C   GLY A  16      27.405 -41.605  10.639  1.00 30.26           C
ATOM     95  O   GLY A  16      26.268 -41.502  11.120  1.00 27.24           O
ATOM     96  N   ALA A  17      28.402 -40.800  10.998  1.00 22.84           N
ATOM     97  CA  ALA A  17      28.193 -39.726  11.992  1.00 26.73           C
ATOM     98  C   ALA A  17      27.098 -38.766  11.559  1.00 26.27           C
ATOM     99  O   ALA A  17      26.954 -38.425  10.380  1.00 22.24           O
ATOM    100  CB  ALA A  17      29.477 -38.961  12.297  1.00 22.99           C
ATOM    101  N   THR A  18      26.325 -38.312  12.544  1.00 22.35           N
ATOM    102  CA  THR A  18      25.227 -37.419  12.274  1.00 26.24           C
ATOM    103  C   THR A  18      25.389 -36.245  13.218  1.00 24.67           C
ATOM    104  O   THR A  18      26.211 -36.280  14.154  1.00 26.65           O
ATOM    105  CB  THR A  18      23.883 -38.109  12.520  1.00 25.23           C
ATOM    106  OG1 THR A  18      23.849 -38.595  13.861  1.00 29.03           O
ATOM    107  CG2 THR A  18      23.727 -39.272  11.573  1.00 27.35           C
ATOM    108  N   VAL A  19      24.656 -35.186  12.969  1.00 27.21           N
ATOM    109  CA  VAL A  19      24.645 -34.114  13.945  1.00 26.55           C
ATOM    110  C   VAL A  19      24.263 -34.650  15.330  1.00 27.72           C
ATOM    111  O   VAL A  19      24.842 -34.263  16.345  1.00 23.40           O
ATOM    112  CB  VAL A  19      23.728 -32.993  13.513  1.00 30.26           C
ATOM    113  CG1 VAL A  19      23.507 -32.020  14.682  1.00 29.86           C
ATOM    114  CG2 VAL A  19      24.340 -32.282  12.315  1.00 31.06           C
ATOM    115  N   GLN A  20      23.281 -35.547  15.375  1.00 29.27           N
ATOM    116  CA  GLN A  20      22.857 -36.067  16.674  1.00 31.58           C
ATOM    117  C   GLN A  20      23.956 -36.891  17.392  1.00 26.58           C
ATOM    118  O   GLN A  20      24.165 -36.719  18.605  1.00 24.19           O
ATOM    119  CB  GLN A  20      21.583 -36.905  16.529  1.00 33.84           C
ATOM    120  CG  GLN A  20      20.996 -37.288  17.857  1.00 42.32           C
ATOM    121  CD  GLN A  20      19.591 -37.841  17.712  1.00 51.73           C
ATOM    122  OE1 GLN A  20      18.598 -37.156  18.017  1.00 55.47           O
ATOM    123  NE2 GLN A  20      19.497 -39.092  17.236  1.00 53.21           N
ATOM    124  N   SER A  21      24.612 -37.805  16.670  1.00 26.30           N
ATOM    125  CA  SER A  21      25.665 -38.660  17.288  1.00 23.92           C
ATOM    126  C   SER A  21      26.820 -37.823  17.816  1.00 23.02           C
ATOM    127  O   SER A  21      27.321 -38.050  18.936  1.00 25.76           O
ATOM    128  CB  SER A  21      26.174 -39.790  16.367  1.00 24.62           C
ATOM    129  OG  SER A  21      26.882 -39.315  15.236  1.00 27.92           O
ATOM    130  N   TYR A  22      27.231 -36.827  17.036  1.00 21.39           N
ATOM    131  CA  TYR A  22      28.342 -35.964  17.419  1.00 20.83           C
ATOM    132  C   TYR A  22      27.969 -35.099  18.657  1.00 21.92           C
ATOM    133  O   TYR A  22      28.748 -34.996  19.638  1.00 19.70           O
ATOM    134  CB  TYR A  22      28.733 -35.021  16.241  1.00 21.66           C
ATOM    135  CG  TYR A  22      29.884 -34.141  16.645  1.00 21.70           C
ATOM    136  CD1 TYR A  22      31.174 -34.694  16.774  1.00 24.94           C
ATOM    137  CD2 TYR A  22      29.705 -32.782  16.893  1.00 22.10           C
ATOM    138  CE1 TYR A  22      32.224 -33.941  17.176  1.00 24.07           C
ATOM    139  CE2 TYR A  22      30.755 -32.003  17.290  1.00 21.75           C
ATOM    140  CZ  TYR A  22      32.021 -32.588  17.434  1.00 20.42           C
ATOM    141  OH  TYR A  22      33.063 -31.783  17.796  1.00 21.74           O
ATOM    142  N   THR A  23      26.788 -34.486  18.607  1.00 23.97           N
ATOM    143  CA  THR A  23      26.308 -33.660  19.703  1.00 26.48           C
ATOM    144  C   THR A  23      26.237 -34.484  21.002  1.00 24.71           C
ATOM    145  O   THR A  23      26.687 -34.030  22.057  1.00 24.08           O
ATOM    146  CB  THR A  23      24.907 -33.066  19.422  1.00 28.34           C
ATOM    147  OG1 THR A  23      24.959 -32.238  18.246  1.00 30.06           O
ATOM    148  CG2 THR A  23      24.441 -32.267  20.622  1.00 25.99           C
ATOM    149  N   ASN A  24      25.662 -35.674  20.928  1.00 26.10           N
ATOM    150  CA  ASN A  24      25.460 -36.474  22.127  1.00 24.52           C
ATOM    151  C   ASN A  24      26.807 -36.993  22.640  1.00 25.74           C
ATOM    152  O   ASN A  24      27.026 -37.155  23.839  1.00 26.15           O
ATOM    153  CB  ASN A  24      24.435 -37.598  21.848  1.00 25.92           C
ATOM    154  CG  ASN A  24      23.006 -37.043  21.618  1.00 28.33           C
ATOM    155  OD1 ASN A  24      22.788 -35.832  21.649  1.00 33.38           O
ATOM    156  ND2 ASN A  24      22.058 -37.905  21.421  1.00 29.77           N
ATOM    157  N   PHE A  25      27.722 -37.231  21.723  1.00 20.68           N
ATOM    158  CA  PHE A  25      29.078 -37.598  22.105  1.00 21.58           C
ATOM    159  C   PHE A  25      29.785 -36.498  22.900  1.00 19.55           C
ATOM    160  O   PHE A  25      30.303 -36.732  24.029  1.00 20.66           O
ATOM    161  CB  PHE A  25      29.854 -37.884  20.834  1.00 23.90           C
ATOM    162  CG  PHE A  25      31.344 -37.907  21.026  1.00 25.90           C
ATOM    163  CD1 PHE A  25      31.924 -38.762  21.950  1.00 28.88           C
ATOM    164  CD2 PHE A  25      32.138 -37.142  20.225  1.00 20.91           C
ATOM    165  CE1 PHE A  25      33.343 -38.797  22.114  1.00 33.26           C
ATOM    166  CE2 PHE A  25      33.546 -37.159  20.362  1.00 24.07           C
ATOM    167  CZ  PHE A  25      34.139 -37.999  21.312  1.00 26.88           C
ATOM    168  N   ILE A  26      29.774 -35.277  22.358  1.00 18.68           N
ATOM    169  CA  ILE A  26      30.389 -34.133  23.038  1.00 19.17           C
ATOM    170  C   ILE A  26      29.715 -33.898  24.394  1.00 19.99           C
ATOM    171  O   ILE A  26      30.377 -33.652  25.395  1.00 20.81           O
ATOM    172  CB  ILE A  26      30.388 -32.866  22.165  1.00 21.50           C
ATOM    173  CG1 ILE A  26      31.267 -33.047  20.907  1.00 21.93           C
ATOM    174  CG2 ILE A  26      30.971 -31.651  22.922  1.00 22.32           C
ATOM    175  CD1 ILE A  26      32.720 -33.230  21.149  1.00 22.22           C
ATOM    176  N   ARG A  27      28.395 -34.020  24.441  1.00 19.67           N
ATOM    177  CA  ARG A  27      27.721 -33.870  25.716  1.00 20.23           C
ATOM    178  C   ARG A  27      28.173 -34.941  26.744  1.00 25.86           C
ATOM    179  O   ARG A  27      28.380 -34.657  27.942  1.00 24.90           O
ATOM    180  CB  ARG A  27      26.233 -33.958  25.434  1.00 22.26           C
ATOM    181  CG  ARG A  27      25.360 -33.875  26.611  1.00 33.35           C
ATOM    182  CD  ARG A  27      23.937 -34.119  26.160  1.00 40.84           C
ATOM    183  NE  ARG A  27      23.441 -32.967  25.421  1.00 52.17           N
ATOM    184  CZ  ARG A  27      22.563 -33.039  24.426  1.00 61.77           C
ATOM    185  NH1 ARG A  27      22.103 -34.228  24.037  1.00 64.15           N
ATOM    186  NH2 ARG A  27      22.148 -31.923  23.818  1.00 63.16           N
ATOM    187  N   ALA A  28      28.328 -36.183  26.285  1.00 20.60           N
ATOM    188  CA  ALA A  28      28.815 -37.207  27.177  1.00 25.12           C
ATOM    189  C   ALA A  28      30.222 -36.900  27.668  1.00 25.22           C
ATOM    190  O   ALA A  28      30.536 -37.087  28.866  1.00 25.42           O
ATOM    191  CB  ALA A  28      28.763 -38.597  26.491  1.00 22.22           C
ATOM    192  N   VAL A  29      31.078 -36.458  26.763  1.00 19.61           N
ATOM    193  CA  VAL A  29      32.430 -36.088  27.159  1.00 23.83           C
ATOM    194  C   VAL A  29      32.428 -34.995  28.262  1.00 23.68           C
ATOM    195  O   VAL A  29      33.122 -35.123  29.292  1.00 28.74           O
ATOM    196  CB  VAL A  29      33.275 -35.588  25.951  1.00 24.71           C
ATOM    197  CG1 VAL A  29      34.615 -35.025  26.403  1.00 26.90           C
ATOM    198  CG2 VAL A  29      33.485 -36.721  24.924  1.00 23.45           C
ATOM    199  N   ARG A  30      31.685 -33.919  28.059  1.00 22.98           N
ATOM    200  CA  ARG A  30      31.601 -32.890  29.091  1.00 23.35           C
ATOM    201  C   ARG A  30      31.153 -33.453  30.431  1.00 26.83           C
ATOM    202  O   ARG A  30      31.592 -32.964  31.472  1.00 25.87           O
ATOM    203  CB  ARG A  30      30.625 -31.801  28.680  1.00 26.66           C
ATOM    204  CG  ARG A  30      31.076 -31.046  27.418  1.00 24.76           C
ATOM    205  CD  ARG A  30      30.221 -29.776  27.181  1.00 25.27           C
ATOM    206  NE  ARG A  30      30.599 -29.108  25.937  1.00 26.47           N
ATOM    207  CZ  ARG A  30      29.776 -28.924  24.909  1.00 27.99           C
ATOM    208  NH1 ARG A  30      28.502 -29.316  24.995  1.00 26.76           N
ATOM    209  NH2 ARG A  30      30.207 -28.296  23.815  1.00 26.70           N
ATOM    210  N   GLY A  31      30.257 -34.443  30.413  1.00 23.08           N
ATOM    211  CA  GLY A  31      29.671 -34.957  31.655  1.00 25.40           C
ATOM    212  C   GLY A  31      30.736 -35.687  32.438  1.00 27.70           C
ATOM    213  O   GLY A  31      30.628 -35.888  33.655  1.00 28.20           O
ATOM    214  N   ARG A  32      31.760 -36.173  31.745  1.00 26.21           N
ATOM    215  CA  ARG A  32      32.739 -36.945  32.498  1.00 30.30           C
ATOM    216  C   ARG A  32      33.869 -36.010  32.910  1.00 29.33           C
ATOM    217  O   ARG A  32      34.754 -36.409  33.691  1.00 31.16           O
ATOM    218  CB  ARG A  32      33.304 -38.121  31.692  1.00 32.07           C
ATOM    219  CG  ARG A  32      32.291 -39.074  31.138  1.00 37.87           C
ATOM    220  CD  ARG A  32      31.391 -39.661  32.228  1.00 43.30           C
ATOM    221  NE  ARG A  32      30.929 -40.956  31.744  1.00 50.63           N
ATOM    222  CZ  ARG A  32      31.265 -42.131  32.269  1.00 54.59           C
ATOM    223  NH1 ARG A  32      32.006 -42.230  33.373  1.00 54.03           N
ATOM    224  NH2 ARG A  32      30.790 -43.211  31.709  1.00 61.54           N
ATOM    225  N   LEU A  33      33.871 -34.815  32.335  1.00 27.25           N
ATOM    226  CA  LEU A  33      34.917 -33.801  32.617  1.00 30.44           C
ATOM    227  C   LEU A  33      34.677 -32.950  33.881  1.00 32.83           C
ATOM    228  O   LEU A  33      35.575 -32.781  34.708  1.00 36.81           O
ATOM    229  CB  LEU A  33      35.165 -32.900  31.415  1.00 25.80           C
ATOM    230  CG  LEU A  33      35.846 -33.543  30.181  1.00 25.58           C
ATOM    231  CD1 LEU A  33      35.755 -32.554  29.030  1.00 26.14           C
ATOM    232  CD2 LEU A  33      37.352 -33.941  30.373  1.00 23.91           C
ATOM    233  N   THR A  34      33.446 -32.484  34.061  1.00 28.53           N
ATOM    234  CA  THR A  34      33.143 -31.618  35.189  1.00 30.57           C
ATOM    235  C   THR A  34      32.246 -32.396  36.117  1.00 28.79           C
ATOM    236  O   THR A  34      31.491 -33.259  35.687  1.00 29.34           O
ATOM    237  CB  THR A  34      32.409 -30.271  34.779  1.00 52.53           C
ATOM    238  OG1 THR A  34      31.156 -30.540  34.131  1.00 52.02           O
ATOM    239  CG2 THR A  34      33.271 -29.418  33.842  1.00 53.23           C
ATOM    240  N   THR A  35      32.301 -32.062  37.397  1.00 26.14           N
ATOM    241  CA  THR A  35      31.461 -32.723  38.352  1.00 29.98           C
ATOM    242  C   THR A  35      30.060 -32.157  38.372  1.00 31.09           C
ATOM    243  O   THR A  35      29.124 -32.811  38.841  1.00 29.89           O
ATOM    244  CB  THR A  35      32.084 -32.588  39.722  1.00 32.62           C
ATOM    245  OG1 THR A  35      32.199 -31.190  40.054  1.00 31.71           O
ATOM    246  CG2 THR A  35      33.482 -33.219  39.643  1.00 34.13           C
ATOM    247  N   GLY A  36      29.914 -30.920  37.899  1.00 30.60           N
ATOM    248  CA  GLY A  36      28.637 -30.256  38.044  1.00 27.00           C
ATOM    249  C   GLY A  36      28.544 -29.569  39.383  1.00 33.70           C
ATOM    250  O   GLY A  36      27.597 -28.817  39.604  1.00 38.15           O
ATOM    251  N   ALA A  37      29.511 -29.776  40.282  1.00 31.99           N
ATOM    252  CA  ALA A  37      29.416 -29.129  41.599  1.00 39.02           C
ATOM    253  C   ALA A  37      29.998 -27.693  41.671  1.00 29.72           C
ATOM    254  O   ALA A  37      29.757 -26.948  42.636  1.00 32.18           O
ATOM    255  CB  ALA A  37      30.048 -30.020  42.696  1.00 42.25           C
ATOM    256  N   ASP A  38      30.809 -27.334  40.672  1.00 28.48           N
ATOM    257  CA  ASP A  38      31.395 -26.005  40.646  1.00 30.44           C
ATOM    258  C   ASP A  38      30.949 -25.329  39.342  1.00 31.10           C
ATOM    259  O   ASP A  38      31.406 -25.672  38.254  1.00 31.53           O
ATOM    260  CB  ASP A  38      32.914 -26.133  40.712  1.00 34.08           C
ATOM    261  CG  ASP A  38      33.624 -24.804  40.954  1.00 37.86           C
ATOM    262  OD1 ASP A  38      32.934 -23.799  41.151  1.00 39.97           O
ATOM    263  OD2 ASP A  38      34.887 -24.784  40.962  1.00 39.07           O
ATOM    264  N   VAL A  39      30.074 -24.344  39.480  1.00 29.09           N
ATOM    265  CA  VAL A  39      29.536 -23.637  38.335  1.00 30.71           C
ATOM    266  C   VAL A  39      29.622 -22.178  38.731  1.00 34.33           C
ATOM    267  O   VAL A  39      29.245 -21.785  39.844  1.00 36.87           O
ATOM    268  CB  VAL A  39      28.043 -24.021  38.083  1.00 33.50           C
ATOM    269  CG1 VAL A  39      27.454 -23.181  36.977  1.00 38.66           C
ATOM    270  CG2 VAL A  39      27.935 -25.485  37.743  1.00 31.00           C
ATOM    271  N   ARG A  40      30.165 -21.382  37.834  1.00 30.62           N
ATOM    272  CA  ARG A  40      30.329 -19.968  38.126  1.00 32.40           C
ATOM    273  C   ARG A  40      29.739 -19.161  37.000  1.00 34.25           C
ATOM    274  O   ARG A  40      30.072 -19.376  35.839  1.00 32.38           O
ATOM    275  CB  ARG A  40      31.815 -19.683  38.380  1.00 35.35           C
ATOM    276  CG  ARG A  40      32.268 -20.470  39.637  1.00 40.50           C
ATOM    277  CD  ARG A  40      33.575 -20.046  40.211  1.00 38.85           C
ATOM    278  NE  ARG A  40      34.367 -21.196  40.653  1.00 32.33           N
ATOM    279  CZ  ARG A  40      35.666 -21.093  40.902  1.00 32.60           C
ATOM    280  NH1 ARG A  40      36.259 -19.909  40.774  1.00 32.71           N
ATOM    281  NH2 ARG A  40      36.366 -22.146  41.267  1.00 31.62           N
ATOM    282  N   HIS A  41      28.821 -18.274  37.357  1.00 39.05           N
ATOM    283  CA  HIS A  41      28.076 -17.497  36.386  1.00 43.68           C
ATOM    284  C   HIS A  41      27.489 -18.411  35.331  1.00 44.85           C
ATOM    285  O   HIS A  41      27.477 -18.069  34.147  1.00 47.09           O
ATOM    286  CB  HIS A  41      28.969 -16.400  35.791  1.00 47.57           C
ATOM    287  CG  HIS A  41      29.577 -15.512  36.833  1.00 47.78           C
ATOM    288  ND1 HIS A  41      28.824 -14.661  37.611  1.00 49.31           N
ATOM    289  CD2 HIS A  41      30.850 -15.400  37.278  1.00 49.41           C
ATOM    290  CE1 HIS A  41      29.612 -14.032  38.467  1.00 54.56           C
ATOM    291  NE2 HIS A  41      30.846 -14.472  38.293  1.00 52.65           N
ATOM    292  N   GLU A  42      27.004 -19.579  35.768  1.00 36.02           N
ATOM    293  CA  GLU A  42      26.398 -20.568  34.861  1.00 40.83           C
ATOM    294  C   GLU A  42      27.361 -21.395  34.008  1.00 39.00           C
ATOM    295  O   GLU A  42      26.946 -22.306  33.274  1.00 36.22           O
ATOM    296  CB  GLU A  42      25.307 -19.929  33.997  1.00 50.61           C
ATOM    297  CG  GLU A  42      24.124 -19.488  34.829  1.00 57.49           C
ATOM    298  CD  GLU A  42      22.991 -18.969  33.986  1.00 69.99           C
ATOM    299  OE1 GLU A  42      23.128 -18.959  32.741  1.00 73.84           O
ATOM    300  OE2 GLU A  42      21.957 -18.578  34.571  1.00 74.74           O
ATOM    301  N   ILE A  43      28.659 -21.108  34.128  1.00 35.63           N
ATOM    302  CA  ILE A  43      29.628 -21.908  33.399  1.00 33.55           C
ATOM    303  C   ILE A  43      30.413 -22.864  34.310  1.00 30.05           C
ATOM    304  O   ILE A  43      31.114 -22.394  35.227  1.00 31.47           O
ATOM    305  CB  ILE A  43      30.619 -20.966  32.712  1.00 31.72           C
ATOM    306  CG1 ILE A  43      29.877 -20.012  31.779  1.00 34.06           C
ATOM    307  CG2 ILE A  43      31.674 -21.819  32.020  1.00 26.29           C
ATOM    308  CD1 ILE A  43      30.651 -18.772  31.457  1.00 36.43           C
ATOM    309  N   PRO A  44      30.304 -24.187  34.061  1.00 27.72           N
ATOM    310  CA  PRO A  44      30.982 -25.223  34.850  1.00 30.93           C
ATOM    311  C   PRO A  44      32.516 -25.090  34.915  1.00 31.24           C
ATOM    312  O   PRO A  44      33.165 -24.765  33.926  1.00 27.10           O
ATOM    313  CB  PRO A  44      30.651 -26.501  34.081  1.00 27.57           C
ATOM    314  CG  PRO A  44      29.322 -26.171  33.360  1.00 28.03           C
ATOM    315  CD  PRO A  44      29.501 -24.781  32.950  1.00 25.22           C
ATOM    316  N   VAL A  45      33.078 -25.357  36.085  1.00 26.55           N
ATOM    317  CA  VAL A  45      34.537 -25.292  36.249  1.00 24.51           C
ATOM    318  C   VAL A  45      35.092 -26.730  36.342  1.00 25.37           C
ATOM    319  O   VAL A  45      34.497 -27.586  36.994  1.00 26.98           O
ATOM    320  CB  VAL A  45      34.918 -24.492  37.517  1.00 26.47           C
ATOM    321  CG1 VAL A  45      36.444 -24.313  37.609  1.00 26.78           C
ATOM    322  CG2 VAL A  45      34.297 -23.155  37.434  1.00 25.09           C
ATOM    323  N   LEU A  46      36.219 -26.988  35.659  1.00 21.94           N
ATOM    324  CA  LEU A  46      36.866 -28.274  35.698  1.00 24.02           C
ATOM    325  C   LEU A  46      37.530 -28.506  37.059  1.00 24.74           C
ATOM    326  O   LEU A  46      37.843 -27.531  37.783  1.00 22.94           O
ATOM    327  CB  LEU A  46      37.905 -28.319  34.582  1.00 23.54           C
ATOM    328  CG  LEU A  46      37.330 -28.303  33.184  1.00 24.68           C
ATOM    329  CD1 LEU A  46      38.468 -27.917  32.188  1.00 27.10           C
ATOM    330  CD2 LEU A  46      36.650 -29.727  32.885  1.00 19.80           C
ATOM    331  N   PRO A  47      37.739 -29.785  37.407  1.00 24.20           N
ATOM    332  CA  PRO A  47      38.349 -30.094  38.712  1.00 27.45           C
ATOM    333  C   PRO A  47      39.717 -29.418  38.897  1.00 27.48           C
ATOM    334  O   PRO A  47      40.520 -29.319  37.965  1.00 25.68           O
ATOM    335  CB  PRO A  47      38.511 -31.626  38.665  1.00 23.78           C
ATOM    336  CG  PRO A  47      37.382 -32.081  37.684  1.00 25.33           C
ATOM    337  CD  PRO A  47      37.432 -31.017  36.629  1.00 22.33           C
ATOM    338  N   ASN A  48      39.966 -28.962  40.120  1.00 26.45           N
ATOM    339  CA  ASN A  48      41.234 -28.323  40.509  1.00 27.26           C
ATOM    340  C   ASN A  48      42.329 -29.386  40.553  1.00 28.85           C
ATOM    341  O   ASN A  48      42.219 -30.378  41.284  1.00 31.54           O
ATOM    342  CB  ASN A  48      41.006 -27.661  41.879  1.00 26.37           C
ATOM    343  CG  ASN A  48      42.295 -27.100  42.559  1.00 34.70           C
ATOM    344  OD1 ASN A  48      43.381 -27.008  41.976  1.00 32.63           O
ATOM    345  ND2 ASN A  48      42.132 -26.702  43.818  1.00 28.89           N
ATOM    346  N   ARG A  49      43.398 -29.179  39.790  1.00 30.31           N
ATOM    347  CA  ARG A  49      44.513 -30.127  39.783  1.00 30.96           C
ATOM    348  C   ARG A  49      45.108 -30.376  41.167  1.00 30.60           C
ATOM    349  O   ARG A  49      45.581 -31.473  41.453  1.00 36.89           O
ATOM    350  CB  ARG A  49      45.611 -29.698  38.797  1.00 36.86           C
ATOM    351  CG  ARG A  49      46.803 -29.007  39.489  1.00 50.85           C
ATOM    352  CD  ARG A  49      47.981 -28.753  38.539  1.00 58.36           C
ATOM    353  NE  ARG A  49      48.781 -29.957  38.338  1.00 65.32           N
ATOM    354  CZ  ARG A  49      49.818 -30.049  37.509  1.00 70.59           C
ATOM    355  NH1 ARG A  49      50.199 -29.008  36.784  1.00 73.29           N
ATOM    356  NH2 ARG A  49      50.483 -31.188  37.407  1.00 73.10           N
ATOM    357  N   VAL A  50      45.052 -29.411  42.065  1.00 28.05           N
ATOM    358  CA  VAL A  50      45.720 -29.598  43.353  1.00 30.36           C
ATOM    359  C   VAL A  50      44.939 -30.555  44.254  1.00 42.08           C
ATOM    360  O   VAL A  50      43.788 -30.303  44.621  1.00 43.28           O
ATOM    361  CB  VAL A  50      45.865 -28.254  44.089  1.00 35.08           C
ATOM    362  CG1 VAL A  50      46.526 -28.444  45.462  1.00 37.47           C
ATOM    363  CG2 VAL A  50      46.622 -27.271  43.228  1.00 41.05           C
ATOM    364  N   GLY A  51      45.585 -31.651  44.632  1.00 42.27           N
ATOM    365  CA  GLY A  51      44.959 -32.654  45.477  1.00 42.73           C
ATOM    366  C   GLY A  51      44.021 -33.631  44.777  1.00 36.36           C
ATOM    367  O   GLY A  51      43.413 -34.447  45.462  1.00 42.93           O
ATOM    368  N   LEU A  52      43.926 -33.583  43.444  1.00 30.59           N
ATOM    369  CA  LEU A  52      42.979 -34.413  42.704  1.00 29.75           C
ATOM    370  C   LEU A  52      43.486 -35.846  42.670  1.00 34.83           C
ATOM    371  O   LEU A  52      44.582 -36.098  42.153  1.00 32.61           O
ATOM    372  CB  LEU A  52      42.854 -33.948  41.240  1.00 28.05           C
ATOM    373  CG  LEU A  52      41.704 -34.533  40.417  1.00 30.64           C
ATOM    374  CD1 LEU A  52      40.373 -34.132  41.076  1.00 33.34           C
ATOM    375  CD2 LEU A  52      41.740 -34.000  39.042  1.00 30.75           C
ATOM    376  N   PRO A  53      42.681 -36.802  43.180  1.00 34.08           N
ATOM    377  CA  PRO A  53      43.159 -38.185  43.200  1.00 36.42           C
ATOM    378  C   PRO A  53      43.449 -38.693  41.787  1.00 33.10           C
ATOM    379  O   PRO A  53      42.666 -38.485  40.856  1.00 29.96           O
ATOM    380  CB  PRO A  53      41.988 -38.958  43.814  1.00 39.16           C
ATOM    381  CG  PRO A  53      41.205 -37.900  44.603  1.00 39.88           C
ATOM    382  CD  PRO A  53      41.332 -36.661  43.760  1.00 38.07           C
ATOM    383  N   ILE A  54      44.554 -39.421  41.656  1.00 35.16           N
ATOM    384  CA  ILE A  54      44.946 -39.915  40.352  1.00 36.45           C
ATOM    385  C   ILE A  54      43.855 -40.764  39.691  1.00 32.89           C
ATOM    386  O   ILE A  54      43.781 -40.808  38.475  1.00 29.76           O
ATOM    387  CB  ILE A  54      46.257 -40.706  40.438  1.00 42.29           C
ATOM    388  CG1 ILE A  54      46.654 -41.144  39.030  1.00 38.37           C
ATOM    389  CG2 ILE A  54      46.114 -41.905  41.390  1.00 45.73           C
ATOM    390  CD1 ILE A  54      46.879 -40.018  38.125  1.00 37.15           C
ATOM    391  N   ASN A  55      42.993 -41.422  40.476  1.00 37.56           N
ATOM    392  CA  ASN A  55      41.930 -42.216  39.848  1.00 33.73           C
ATOM    393  C   ASN A  55      40.786 -41.387  39.273  1.00 38.57           C
ATOM    394  O   ASN A  55      39.918 -41.937  38.582  1.00 41.69           O
ATOM    395  CB  ASN A  55      41.457 -43.409  40.704  1.00 43.52           C
ATOM    396  CG  ASN A  55      40.794 -43.000  42.025  1.00 45.47           C
ATOM    397  OD1 ASN A  55      40.442 -41.835  42.233  1.00 42.90           O
ATOM    398  ND2 ASN A  55      40.590 -43.995  42.922  1.00 53.87           N
ATOM    399  N   GLN A  56      40.787 -40.077  39.562  1.00 31.56           N
ATOM    400  CA  GLN A  56      39.865 -39.099  38.975  1.00 27.37           C
ATOM    401  C   GLN A  56      40.400 -38.196  37.829  1.00 33.91           C
ATOM    402  O   GLN A  56      39.717 -37.263  37.324  1.00 27.41           O
ATOM    403  CB  GLN A  56      39.266 -38.263  40.088  1.00 34.20           C
ATOM    404  CG  GLN A  56      38.470 -39.112  41.031  1.00 37.57           C
ATOM    405  CD  GLN A  56      38.045 -38.392  42.266  1.00 45.26           C
ATOM    406  OE1 GLN A  56      38.141 -38.938  43.353  1.00 50.81           O
ATOM    407  NE2 GLN A  56      37.583 -37.160  42.123  1.00 48.93           N
ATOM    408  N   ARG A  57      41.659 -38.418  37.481  1.00 32.79           N
ATOM    409  CA  ARG A  57      42.433 -37.440  36.716  1.00 23.62           C
ATOM    410  C   ARG A  57      42.203 -37.468  35.210  1.00 24.72           C
ATOM    411  O   ARG A  57      42.418 -36.454  34.544  1.00 21.35           O
ATOM    412  CB  ARG A  57      43.919 -37.708  37.007  1.00 27.47           C
ATOM    413  CG  ARG A  57      44.877 -36.697  36.388  1.00 27.49           C
ATOM    414  CD  ARG A  57      44.494 -35.258  36.661  1.00 29.17           C
ATOM    415  NE  ARG A  57      45.362 -34.296  35.942  1.00 27.84           N
ATOM    416  CZ  ARG A  57      46.594 -33.943  36.322  1.00 34.15           C
ATOM    417  NH1 ARG A  57      47.149 -34.437  37.446  1.00 33.12           N
ATOM    418  NH2 ARG A  57      47.290 -33.070  35.584  1.00 35.36           N
ATOM    419  N   PHE A  58      41.844 -38.637  34.660  1.00 23.61           N
ATOM    420  CA  PHE A  58      41.786 -38.801  33.183  1.00 21.78           C
ATOM    421  C   PHE A  58      40.483 -39.375  32.717  1.00 22.33           C
ATOM    422  O   PHE A  58      39.845 -40.097  33.451  1.00 25.19           O
ATOM    423  CB  PHE A  58      42.937 -39.705  32.688  1.00 19.73           C
ATOM    424  CG  PHE A  58      44.308 -39.107  32.940  1.00 19.95           C
ATOM    425  CD1 PHE A  58      44.715 -37.937  32.256  1.00 26.59           C
ATOM    426  CD2 PHE A  58      45.165 -39.677  33.855  1.00 25.32           C
ATOM    427  CE1 PHE A  58      45.981 -37.341  32.502  1.00 28.68           C
ATOM    428  CE2 PHE A  58      46.449 -39.118  34.091  1.00 29.94           C
ATOM    429  CZ  PHE A  58      46.846 -37.949  33.406  1.00 31.55           C
ATOM    430  N   ILE A  59      40.092 -39.085  31.470  1.00 22.26           N
ATOM    431  CA  ILE A  59      39.051 -39.894  30.837  1.00 26.28           C
ATOM    432  C   ILE A  59      39.589 -40.307  29.479  1.00 25.43           C
ATOM    433  O   ILE A  59      40.508 -39.683  28.992  1.00 25.09           O
ATOM    434  CB  ILE A  59      37.738 -39.133  30.622  1.00 25.32           C
ATOM    435  CG1 ILE A  59      37.960 -37.914  29.713  1.00 24.51           C
ATOM    436  CG2 ILE A  59      37.145 -38.728  32.020  1.00 27.57           C
ATOM    437  CD1 ILE A  59      36.687 -37.172  29.295  1.00 27.78           C
ATOM    438  N   LEU A  60      39.035 -41.370  28.926  1.00 23.88           N
ATOM    439  CA  LEU A  60      39.491 -41.935  27.660  1.00 26.15           C
ATOM    440  C   LEU A  60      38.422 -41.697  26.588  1.00 25.45           C
ATOM    441  O   LEU A  60      37.227 -41.772  26.894  1.00 25.01           O
ATOM    442  CB  LEU A  60      39.702 -43.437  27.825  1.00 22.44           C
ATOM    443  CG  LEU A  60      40.728 -43.757  28.933  1.00 23.37           C
ATOM    444  CD1 LEU A  60      40.927 -45.233  29.089  1.00 25.57           C
ATOM    445  CD2 LEU A  60      42.088 -43.053  28.642  1.00 27.58           C
ATOM    446  N   VAL A  61      38.837 -41.412  25.343  1.00 22.87           N
ATOM    447  CA  VAL A  61      37.863 -41.264  24.283  1.00 23.48           C
ATOM    448  C   VAL A  61      38.234 -42.236  23.167  1.00 22.41           C
ATOM    449  O   VAL A  61      39.324 -42.145  22.610  1.00 21.77           O
ATOM    450  CB  VAL A  61      37.839 -39.805  23.715  1.00 26.05           C
ATOM    451  CG1 VAL A  61      36.940 -39.707  22.478  1.00 26.42           C
ATOM    452  CG2 VAL A  61      37.373 -38.801  24.761  1.00 27.91           C
ATOM    453  N   GLU A  62      37.347 -43.165  22.866  1.00 21.70           N
ATOM    454  CA  GLU A  62      37.611 -44.175  21.891  1.00 26.62           C
ATOM    455  C   GLU A  62      37.030 -43.739  20.574  1.00 25.96           C
ATOM    456  O   GLU A  62      35.811 -43.559  20.433  1.00 27.24           O
ATOM    457  CB  GLU A  62      37.070 -45.548  22.307  1.00 29.73           C
ATOM    458  CG  GLU A  62      37.360 -46.662  21.300  1.00 41.99           C
ATOM    459  CD  GLU A  62      38.850 -46.983  21.216  1.00 57.30           C
ATOM    460  OE1 GLU A  62      39.647 -46.201  21.780  1.00 68.63           O
ATOM    461  OE2 GLU A  62      39.253 -47.994  20.595  1.00 59.69           O
ATOM    462  N   LEU A  63      37.928 -43.558  19.611  1.00 21.47           N
ATOM    463  CA  LEU A  63      37.552 -43.020  18.293  1.00 22.69           C
ATOM    464  C   LEU A  63      37.712 -44.109  17.274  1.00 20.76           C
ATOM    465  O   LEU A  63      38.722 -44.784  17.279  1.00 25.51           O
ATOM    466  CB  LEU A  63      38.497 -41.868  17.920  1.00 23.94           C
ATOM    467  CG  LEU A  63      38.404 -40.557  18.672  1.00 26.60           C
ATOM    468  CD1 LEU A  63      39.333 -39.510  18.017  1.00 22.28           C
ATOM    469  CD2 LEU A  63      36.920 -40.078  18.676  1.00 22.95           C
ATOM    470  N   SER A  64      36.720 -44.293  16.417  1.00 19.65           N
ATOM    471  CA  SER A  64      36.756 -45.284  15.356  1.00 18.67           C
ATOM    472  C   SER A  64      36.325 -44.639  14.061  1.00 20.27           C
ATOM    473  O   SER A  64      35.747 -43.583  14.065  1.00 20.81           O
ATOM    474  CB  SER A  64      35.769 -46.450  15.635  1.00 29.89           C
ATOM    475  OG  SER A  64      36.113 -47.156  16.821  1.00 40.36           O
ATOM    476  N   ASN A  65      36.579 -45.311  12.944  1.00 23.75           N
ATOM    477  CA  ASN A  65      36.224 -44.688  11.673  1.00 22.12           C
ATOM    478  C   ASN A  65      35.641 -45.684  10.678  1.00 22.87           C
ATOM    479  O   ASN A  65      35.470 -46.835  10.991  1.00 21.53           O
ATOM    480  CB  ASN A  65      37.403 -43.882  11.118  1.00 22.07           C
ATOM    481  CG  ASN A  65      38.551 -44.709  10.702  1.00 22.44           C
ATOM    482  OD1 ASN A  65      38.505 -45.977  10.690  1.00 19.85           O
ATOM    483  ND2 ASN A  65      39.620 -44.011  10.266  1.00 23.37           N
ATOM    484  N   HIS A  66      35.366 -45.254   9.457  1.00 23.20           N
ATOM    485  CA  HIS A  66      34.704 -46.122   8.490  1.00 25.79           C
ATOM    486  C   HIS A  66      35.700 -47.190   7.976  1.00 25.50           C
ATOM    487  O   HIS A  66      35.320 -48.264   7.535  1.00 27.61           O
ATOM    488  CB  HIS A  66      34.141 -45.270   7.347  1.00 31.71           C
ATOM    489  CG  HIS A  66      33.521 -46.061   6.248  1.00 40.87           C
ATOM    490  ND1 HIS A  66      32.322 -46.724   6.396  1.00 46.73           N
ATOM    491  CD2 HIS A  66      33.923 -46.290   4.973  1.00 47.48           C
ATOM    492  CE1 HIS A  66      32.025 -47.353   5.270  1.00 47.86           C
ATOM    493  NE2 HIS A  66      32.978 -47.102   4.391  1.00 47.16           N
ATOM    494  N   ALA A  67      36.988 -46.917   8.151  1.00 25.01           N
ATOM    495  CA  ALA A  67      38.002 -47.856   7.740  1.00 24.74           C
ATOM    496  C   ALA A  67      38.138 -48.927   8.827  1.00 26.86           C
ATOM    497  O   ALA A  67      38.967 -49.816   8.705  1.00 28.96           O
ATOM    498  CB  ALA A  67      39.354 -47.138   7.480  1.00 25.08           C
ATOM    499  N   GLU A  68      37.330 -48.819   9.885  1.00 24.99           N
ATOM    500  CA  GLU A  68      37.291 -49.725  11.047  1.00 23.36           C
ATOM    501  C   GLU A  68      38.558 -49.724  11.930  1.00 30.16           C
ATOM    502  O   GLU A  68      38.830 -50.688  12.620  1.00 33.11           O
ATOM    503  CB  GLU A  68      36.974 -51.175  10.622  1.00 27.52           C
ATOM    504  CG  GLU A  68      35.886 -51.293   9.529  1.00 32.51           C
ATOM    505  CD  GLU A  68      34.463 -51.031  10.026  1.00 35.84           C
ATOM    506  OE1 GLU A  68      34.241 -50.761  11.230  1.00 33.03           O
ATOM    507  OE2 GLU A  68      33.544 -51.126   9.185  1.00 43.36           O
ATOM    508  N   LEU A  69      39.274 -48.601  11.954  1.00 25.46           N
ATOM    509  CA  LEU A  69      40.470 -48.465  12.778  1.00 23.75           C
ATOM    510  C   LEU A  69      40.041 -47.716  14.003  1.00 24.54           C
ATOM    511  O   LEU A  69      39.084 -46.958  13.957  1.00 29.62           O
ATOM    512  CB  LEU A  69      41.527 -47.654  12.060  1.00 24.13           C
ATOM    513  CG  LEU A  69      41.934 -48.206  10.692  1.00 25.86           C
ATOM    514  CD1 LEU A  69      43.076 -47.303  10.141  1.00 26.94           C
ATOM    515  CD2 LEU A  69      42.409 -49.592  10.866  1.00 30.88           C
ATOM    516  N   SER A  70      40.695 -47.990  15.103  1.00 23.69           N
ATOM    517  CA  SER A  70      40.343 -47.353  16.360  1.00 23.74           C
ATOM    518  C   SER A  70      41.600 -46.860  17.048  1.00 23.14           C
ATOM    519  O   SER A  70      42.648 -47.521  16.944  1.00 24.65           O
ATOM    520  CB  SER A  70      39.690 -48.420  17.252  1.00 32.47           C
ATOM    521  OG  SER A  70      38.896 -47.794  18.245  1.00 44.53           O
ATOM    522  N   VAL A  71      41.483 -45.722  17.738  1.00 22.80           N
ATOM    523  CA  VAL A  71      42.501 -45.211  18.663  1.00 25.67           C
ATOM    524  C   VAL A  71      41.787 -44.708  19.912  1.00 21.82           C
ATOM    525  O   VAL A  71      40.640 -44.310  19.832  1.00 24.35           O
ATOM    526  CB  VAL A  71      43.326 -44.031  18.047  1.00 25.05           C
ATOM    527  CG1 VAL A  71      43.900 -44.485  16.691  1.00 22.72           C
ATOM    528  CG2 VAL A  71      42.486 -42.792  17.891  1.00 25.42           C
ATOM    529  N   THR A  72      42.473 -44.701  21.052  1.00 20.54           N
ATOM    530  CA  THR A  72      41.873 -44.112  22.247  1.00 18.76           C
ATOM    531  C   THR A  72      42.667 -42.932  22.702  1.00 18.49           C
ATOM    532  O   THR A  72      43.855 -43.081  22.981  1.00 23.95           O
ATOM    533  CB  THR A  72      41.933 -45.042  23.428  1.00 25.88           C
ATOM    534  OG1 THR A  72      41.338 -46.268  23.063  1.00 30.70           O
ATOM    535  CG2 THR A  72      41.166 -44.422  24.594  1.00 20.31           C
ATOM    536  N   LEU A  73      42.046 -41.783  22.774  1.00 17.65           N
ATOM    537  CA  LEU A  73      42.706 -40.576  23.309  1.00 18.50           C
ATOM    538  C   LEU A  73      42.539 -40.503  24.802  1.00 22.12           C
ATOM    539  O   LEU A  73      41.496 -40.914  25.322  1.00 24.44           O
ATOM    540  CB  LEU A  73      42.060 -39.333  22.742  1.00 16.94           C
ATOM    541  CG  LEU A  73      41.956 -39.209  21.227  1.00 22.65           C
ATOM    542  CD1 LEU A  73      41.255 -37.916  20.819  1.00 23.69           C
ATOM    543  CD2 LEU A  73      43.354 -39.281  20.642  1.00 22.91           C
ATOM    544  N   ALA A  74      43.591 -40.056  25.490  1.00 18.91           N
ATOM    545  CA  ALA A  74      43.496 -39.699  26.910  1.00 17.40           C
ATOM    546  C   ALA A  74      43.328 -38.170  27.071  1.00 22.15           C
ATOM    547  O   ALA A  74      44.138 -37.389  26.546  1.00 21.85           O
ATOM    548  CB  ALA A  74      44.784 -40.163  27.611  1.00 23.13           C
ATOM    549  N   LEU A  75      42.305 -37.739  27.809  1.00 18.80           N
ATOM    550  CA  LEU A  75      42.115 -36.303  28.137  1.00 19.66           C
ATOM    551  C   LEU A  75      42.349 -36.060  29.637  1.00 22.09           C
ATOM    552  O   LEU A  75      41.935 -36.853  30.457  1.00 20.18           O
ATOM    553  CB  LEU A  75      40.674 -35.885  27.860  1.00 21.41           C
ATOM    554  CG  LEU A  75      40.292 -35.377  26.477  1.00 28.54           C
ATOM    555  CD1 LEU A  75      41.119 -35.918  25.332  1.00 30.66           C
ATOM    556  CD2 LEU A  75      38.785 -35.574  26.231  1.00 28.98           C
ATOM    557  N   ASP A  76      43.028 -34.970  29.958  1.00 22.02           N
ATOM    558  CA  ASP A  76      43.224 -34.543  31.351  1.00 26.72           C
ATOM    559  C   ASP A  76      41.934 -33.850  31.788  1.00 25.26           C
ATOM    560  O   ASP A  76      41.500 -32.896  31.139  1.00 24.00           O
ATOM    561  CB  ASP A  76      44.404 -33.546  31.381  1.00 27.05           C
ATOM    562  CG  ASP A  76      44.908 -33.278  32.770  1.00 27.07           C
ATOM    563  OD1 ASP A  76      44.037 -33.291  33.667  1.00 25.68           O
ATOM    564  OD2 ASP A  76      46.138 -32.999  32.982  1.00 28.82           O
ATOM    565  N   VAL A  77      41.296 -34.283  32.870  1.00 22.09           N
ATOM    566  CA  VAL A  77      40.049 -33.588  33.275  1.00 23.35           C
ATOM    567  C   VAL A  77      40.293 -32.141  33.718  1.00 24.47           C
ATOM    568  O   VAL A  77      39.362 -31.364  33.813  1.00 25.36           O
ATOM    569  CB  VAL A  77      39.269 -34.304  34.379  1.00 25.31           C
ATOM    570  CG1 VAL A  77      38.946 -35.758  33.946  1.00 29.43           C
ATOM    571  CG2 VAL A  77      40.089 -34.337  35.688  1.00 27.95           C
ATOM    572  N   THR A  78      41.542 -31.809  34.074  1.00 24.87           N
ATOM    573  CA  THR A  78      41.749 -30.482  34.675  1.00 26.70           C
ATOM    574  C   THR A  78      41.745 -29.416  33.574  1.00 27.15           C
ATOM    575  O   THR A  78      41.595 -28.213  33.865  1.00 27.28           O
ATOM    576  CB  THR A  78      43.076 -30.399  35.466  1.00 30.26           C
ATOM    577  OG1 THR A  78      44.173 -30.588  34.576  1.00 27.68           O
ATOM    578  CG2 THR A  78      43.130 -31.457  36.548  1.00 29.35           C
ATOM    579  N   ASN A  79      42.200 -29.796  32.385  1.00 29.51           N
ATOM    580  CA  ASN A  79      42.066 -28.905  31.224  1.00 28.91           C
ATOM    581  C   ASN A  79      41.224 -29.313  30.006  1.00 24.47           C
ATOM    582  O   ASN A  79      41.243 -28.594  29.020  1.00 26.03           O
ATOM    583  CB  ASN A  79      43.442 -28.359  30.816  1.00 30.10           C
ATOM    584  CG  ASN A  79      44.336 -29.449  30.417  1.00 31.44           C
ATOM    585  OD1 ASN A  79      43.849 -30.540  30.129  1.00 24.48           O
ATOM    586  ND2 ASN A  79      45.658 -29.201  30.412  1.00 35.85           N
ATOM    587  N   ALA A  80      40.653 -30.518  29.992  1.00 23.99           N
ATOM    588  CA  ALA A  80      40.024 -31.109  28.771  1.00 20.78           C
ATOM    589  C   ALA A  80      40.944 -31.313  27.574  1.00 22.52           C
ATOM    590  O   ALA A  80      40.488 -31.642  26.463  1.00 22.72           O
ATOM    591  CB  ALA A  80      38.893 -30.238  28.336  1.00 27.23           C
ATOM    592  N   TYR A  81      42.241 -31.326  27.797  1.00 21.61           N
ATOM    593  CA  TYR A  81      43.176 -31.433  26.667  1.00 20.23           C
ATOM    594  C   TYR A  81      43.792 -32.843  26.531  1.00 21.79           C
ATOM    595  O   TYR A  81      43.892 -33.591  27.489  1.00 21.57           O
ATOM    596  CB  TYR A  81      44.299 -30.430  26.854  1.00 25.70           C
ATOM    597  CG  TYR A  81      44.932 -29.949  25.577  1.00 21.61           C
ATOM    598  CD1 TYR A  81      44.351 -28.888  24.857  1.00 24.48           C
ATOM    599  CD2 TYR A  81      46.157 -30.491  25.118  1.00 22.35           C
ATOM    600  CE1 TYR A  81      44.966 -28.376  23.693  1.00 28.50           C
ATOM    601  CE2 TYR A  81      46.768 -30.026  23.933  1.00 20.12           C
ATOM    602  CZ  TYR A  81      46.163 -28.962  23.242  1.00 25.59           C
ATOM    603  OH  TYR A  81      46.724 -28.458  22.107  1.00 27.86           O
ATOM    604  N   VAL A  82      44.136 -33.220  25.299  1.00 18.12           N
ATOM    605  CA  VAL A  82      44.659 -34.574  24.967  1.00 20.63           C
ATOM    606  C   VAL A  82      46.090 -34.642  25.496  1.00 19.60           C
ATOM    607  O   VAL A  82      46.880 -33.710  25.231  1.00 18.80           O
ATOM    608  CB  VAL A  82      44.697 -34.792  23.438  1.00 20.61           C
ATOM    609  CG1 VAL A  82      45.384 -36.139  23.059  1.00 22.98           C
ATOM    610  CG2 VAL A  82      43.251 -34.755  22.820  1.00 16.02           C
ATOM    611  N   VAL A  83      46.391 -35.643  26.345  1.00 18.65           N
ATOM    612  CA  VAL A  83      47.785 -35.853  26.819  1.00 17.46           C
ATOM    613  C   VAL A  83      48.529 -36.989  26.112  1.00 20.62           C
ATOM    614  O   VAL A  83      49.770 -37.153  26.270  1.00 21.92           O
ATOM    615  CB  VAL A  83      47.841 -36.079  28.354  1.00 20.52           C
ATOM    616  CG1 VAL A  83      47.246 -34.840  29.126  1.00 22.52           C
ATOM    617  CG2 VAL A  83      47.101 -37.339  28.716  1.00 23.55           C
ATOM    618  N   GLY A  84      47.812 -37.746  25.277  1.00 19.96           N
ATOM    619  CA  GLY A  84      48.384 -38.932  24.629  1.00 21.35           C
ATOM    620  C   GLY A  84      47.317 -39.842  24.050  1.00 23.28           C
ATOM    621  O   GLY A  84      46.121 -39.538  24.206  1.00 26.63           O
ATOM    622  N   TYR A  85      47.706 -40.939  23.373  1.00 18.84           N
ATOM    623  CA  TYR A  85      46.731 -41.843  22.845  1.00 20.66           C
ATOM    624  C   TYR A  85      47.314 -43.225  22.732  1.00 19.18           C
ATOM    625  O   TYR A  85      48.542 -43.401  22.854  1.00 21.39           O
ATOM    626  CB  TYR A  85      46.214 -41.369  21.479  1.00 19.52           C
ATOM    627  CG  TYR A  85      47.129 -41.688  20.311  1.00 20.78           C
ATOM    628  CD1 TYR A  85      48.249 -40.894  20.064  1.00 25.44           C
ATOM    629  CD2 TYR A  85      46.874 -42.740  19.451  1.00 20.77           C
ATOM    630  CE1 TYR A  85      49.088 -41.152  18.992  1.00 21.51           C
ATOM    631  CE2 TYR A  85      47.711 -42.999  18.343  1.00 19.47           C
ATOM    632  CZ  TYR A  85      48.813 -42.186  18.134  1.00 23.24           C
ATOM    633  OH  TYR A  85      49.653 -42.371  17.065  1.00 21.26           O
ATOM    634  N   ARG A  86      46.438 -44.194  22.565  1.00 21.43           N
ATOM    635  CA  ARG A  86      46.831 -45.585  22.390  1.00 21.40           C
ATOM    636  C   ARG A  86      46.327 -46.056  21.017  1.00 27.18           C
ATOM    637  O   ARG A  86      45.164 -45.785  20.620  1.00 24.52           O
ATOM    638  CB  ARG A  86      46.173 -46.428  23.470  1.00 24.58           C
ATOM    639  CG  ARG A  86      46.410 -47.944  23.346  1.00 30.86           C
ATOM    640  CD  ARG A  86      45.497 -48.730  24.313  1.00 43.63           C
ATOM    641  NE  ARG A  86      46.019 -50.083  24.533  1.00 53.01           N
ATOM    642  CZ  ARG A  86      45.711 -51.150  23.791  1.00 58.13           C
ATOM    643  NH1 ARG A  86      44.856 -51.031  22.766  1.00 59.01           N
ATOM    644  NH2 ARG A  86      46.261 -52.341  24.080  1.00 54.79           N
ATOM    645  N   ALA A  87      47.180 -46.803  20.321  1.00 23.71           N
ATOM    646  CA  ALA A  87      46.768 -47.514  19.124  1.00 24.83           C
ATOM    647  C   ALA A  87      47.421 -48.883  19.160  1.00 28.29           C
ATOM    648  O   ALA A  87      48.649 -48.993  19.341  1.00 26.11           O
ATOM    649  CB  ALA A  87      47.155 -46.682  17.869  1.00 23.86           C
ATOM    650  N   GLY A  88      46.605 -49.942  19.058  1.00 24.46           N
ATOM    651  CA  GLY A  88      47.120 -51.307  19.175  1.00 31.25           C
ATOM    652  C   GLY A  88      47.874 -51.521  20.499  1.00 35.08           C
ATOM    653  O   GLY A  88      47.361 -51.358  21.600  1.00 32.80           O
ATOM    654  N   ASN A  89      49.123 -51.912  20.368  1.00 35.29           N
ATOM    655  CA  ASN A  89      49.945 -52.288  21.510  1.00 38.41           C
ATOM    656  C   ASN A  89      50.845 -51.204  22.066  1.00 29.79           C
ATOM    657  O   ASN A  89      51.733 -51.506  22.866  1.00 29.38           O
ATOM    658  CB  ASN A  89      50.765 -53.531  21.167  1.00 45.65           C
ATOM    659  CG  ASN A  89      49.899 -54.720  20.946  1.00 57.00           C
ATOM    660  OD1 ASN A  89      48.947 -54.942  21.708  1.00 62.00           O
ATOM    661  ND2 ASN A  89      50.179 -55.487  19.881  1.00 59.26           N
ATOM    662  N   SER A  90      50.678 -49.989  21.556  1.00 28.66           N
ATOM    663  CA  SER A  90      51.526 -48.862  21.883  1.00 25.77           C
ATOM    664  C   SER A  90      50.716 -47.671  22.378  1.00 26.89           C
ATOM    665  O   SER A  90      49.602 -47.377  21.884  1.00 27.79           O
ATOM    666  CB  SER A  90      52.317 -48.446  20.648  1.00 27.75           C
ATOM    667  OG  SER A  90      53.135 -49.532  20.215  1.00 28.08           O
ATOM    668  N   ALA A  91      51.284 -46.970  23.343  1.00 21.31           N
ATOM    669  CA  ALA A  91      50.741 -45.662  23.701  1.00 18.66           C
ATOM    670  C   ALA A  91      51.793 -44.582  23.478  1.00 21.33           C
ATOM    671  O   ALA A  91      53.016 -44.862  23.626  1.00 20.61           O
ATOM    672  CB  ALA A  91      50.261 -45.661  25.158  1.00 19.56           C
ATOM    673  N   TYR A  92      51.311 -43.372  23.135  1.00 17.45           N
ATOM    674  CA  TYR A  92      52.166 -42.203  22.838  1.00 19.80           C
ATOM    675  C   TYR A  92      51.688 -41.023  23.645  1.00 23.44           C
ATOM    676  O   TYR A  92      50.467 -40.732  23.628  1.00 22.91           O
ATOM    677  CB  TYR A  92      52.132 -41.804  21.354  1.00 20.38           C
ATOM    678  CG  TYR A  92      52.484 -42.996  20.514  1.00 23.23           C
ATOM    679  CD1 TYR A  92      53.807 -43.248  20.122  1.00 23.09           C
ATOM    680  CD2 TYR A  92      51.494 -43.888  20.151  1.00 25.18           C
ATOM    681  CE1 TYR A  92      54.129 -44.378  19.363  1.00 24.77           C
ATOM    682  CE2 TYR A  92      51.798 -45.029  19.409  1.00 29.57           C
ATOM    683  CZ  TYR A  92      53.111 -45.261  19.026  1.00 29.51           C
ATOM    684  OH  TYR A  92      53.326 -46.381  18.286  1.00 30.23           O
ATOM    685  N   PHE A  93      52.618 -40.379  24.362  1.00 18.74           N
ATOM    686  CA  PHE A  93      52.307 -39.194  25.194  1.00 21.57           C
ATOM    687  C   PHE A  93      53.068 -37.938  24.787  1.00 21.45           C
ATOM    688  O   PHE A  93      54.274 -38.013  24.440  1.00 23.08           O
ATOM    689  CB  PHE A  93      52.666 -39.488  26.658  1.00 20.65           C
ATOM    690  CG  PHE A  93      51.911 -40.666  27.218  1.00 23.06           C
ATOM    691  CD1 PHE A  93      50.635 -40.485  27.781  1.00 22.08           C
ATOM    692  CD2 PHE A  93      52.435 -41.938  27.136  1.00 22.04           C
ATOM    693  CE1 PHE A  93      49.914 -41.576  28.267  1.00 23.18           C
ATOM    694  CE2 PHE A  93      51.710 -43.050  27.599  1.00 24.13           C
ATOM    695  CZ  PHE A  93      50.449 -42.858  28.176  1.00 23.54           C
ATOM    696  N   PHE A  94      52.420 -36.771  24.879  1.00 19.67           N
ATOM    697  CA  PHE A  94      53.153 -35.558  24.652  1.00 21.54           C
ATOM    698  C   PHE A  94      54.104 -35.390  25.814  1.00 22.00           C
ATOM    699  O   PHE A  94      53.840 -35.906  26.908  1.00 23.86           O
ATOM    700  CB  PHE A  94      52.216 -34.343  24.592  1.00 22.70           C
ATOM    701  CG  PHE A  94      51.306 -34.357  23.418  1.00 19.58           C
ATOM    702  CD1 PHE A  94      51.830 -34.350  22.127  1.00 20.06           C
ATOM    703  CD2 PHE A  94      49.928 -34.337  23.597  1.00 21.41           C
ATOM    704  CE1 PHE A  94      51.012 -34.352  21.042  1.00 20.64           C
ATOM    705  CE2 PHE A  94      49.079 -34.325  22.521  1.00 21.52           C
ATOM    706  CZ  PHE A  94      49.637 -34.349  21.219  1.00 20.94           C
ATOM    707  N   HIS A  95      55.208 -34.656  25.620  1.00 23.22           N
ATOM    708  CA  HIS A  95      56.118 -34.413  26.743  1.00 26.00           C
ATOM    709  C   HIS A  95      55.417 -33.535  27.814  1.00 27.39           C
ATOM    710  O   HIS A  95      54.895 -32.480  27.508  1.00 30.56           O
ATOM    711  CB  HIS A  95      57.391 -33.710  26.245  1.00 28.86           C
ATOM    712  CG  HIS A  95      58.498 -33.675  27.254  1.00 38.37           C
ATOM    713  ND1 HIS A  95      58.533 -32.762  28.285  1.00 42.29           N
ATOM    714  CD2 HIS A  95      59.622 -34.417  27.371  1.00 44.32           C
ATOM    715  CE1 HIS A  95      59.614 -32.966  29.017  1.00 45.77           C
ATOM    716  NE2 HIS A  95      60.298 -33.961  28.480  1.00 47.75           N
ATOM    717  N   PRO A  96      55.357 -34.013  29.061  1.00 31.69           N
ATOM    718  CA  PRO A  96      54.660 -33.284  30.134  1.00 34.32           C
ATOM    719  C   PRO A  96      55.395 -31.987  30.484  1.00 40.21           C
ATOM    720  O   PRO A  96      56.607 -31.897  30.250  1.00 38.78           O
ATOM    721  CB  PRO A  96      54.683 -34.273  31.324  1.00 36.64           C
ATOM    722  CG  PRO A  96      55.605 -35.412  30.919  1.00 37.58           C
ATOM    723  CD  PRO A  96      55.590 -35.441  29.401  1.00 30.93           C
ATOM    724  N   ASP A  97      54.670 -31.005  31.011  1.00 44.94           N
ATOM    725  CA  ASP A  97      55.248 -29.704  31.343  1.00 51.36           C
ATOM    726  C   ASP A  97      55.882 -29.643  32.717  1.00 52.14           C
ATOM    727  O   ASP A  97      56.611 -28.704  33.008  1.00 59.08           O
ATOM    728  CB  ASP A  97      54.182 -28.608  31.279  1.00 62.33           C
ATOM    729  CG  ASP A  97      53.220 -28.782  30.114  1.00 68.32           C
ATOM    730  OD1 ASP A  97      53.625 -28.478  28.969  1.00 71.81           O
ATOM    731  OD2 ASP A  97      52.053 -29.200  30.343  1.00 68.21           O
ATOM    732  N   ASN A  98      55.586 -30.601  33.582  1.00 48.27           N
ATOM    733  CA  ASN A  98      56.150 -30.586  34.928  1.00 53.89           C
ATOM    734  C   ASN A  98      56.229 -31.999  35.441  1.00 54.01           C
ATOM    735  O   ASN A  98      55.724 -32.920  34.780  1.00 49.80           O
ATOM    736  CB  ASN A  98      55.292 -29.730  35.876  1.00 56.44           C
ATOM    737  CG  ASN A  98      53.859 -30.250  36.014  1.00 57.36           C
ATOM    738  OD1 ASN A  98      53.593 -31.206  36.744  1.00 58.63           O
ATOM    739  ND2 ASN A  98      52.933 -29.611  35.312  1.00 56.34           N
ATOM    740  N   GLN A  99      56.803 -32.178  36.631  1.00 53.68           N
ATOM    741  CA  GLN A  99      57.078 -33.528  37.123  1.00 52.82           C
ATOM    742  C   GLN A  99      55.827 -34.218  37.664  1.00 47.61           C
ATOM    743  O   GLN A  99      55.701 -35.443  37.584  1.00 47.54           O
ATOM    744  CB  GLN A  99      58.230 -33.570  38.144  1.00 60.92           C
ATOM    745  CG  GLN A  99      57.940 -32.939  39.506  1.00 72.26           C
ATOM    746  CD  GLN A  99      58.119 -31.420  39.510  1.00 82.64           C
ATOM    747  OE1 GLN A  99      57.808 -30.746  38.519  1.00 85.84           O
ATOM    748  NE2 GLN A  99      58.629 -30.874  40.626  1.00 87.00           N
ATOM    749  N   GLU A 100      54.904 -33.432  38.202  1.00 47.04           N
ATOM    750  CA  GLU A 100      53.654 -33.997  38.679  1.00 47.73           C
ATOM    751  C   GLU A 100      52.896 -34.607  37.482  1.00 40.51           C
ATOM    752  O   GLU A 100      52.598 -35.799  37.474  1.00 41.84           O
ATOM    753  CB  GLU A 100      52.835 -32.933  39.398  1.00 54.10           C
ATOM    754  CG  GLU A 100      53.469 -32.488  40.714  1.00 63.28           C
ATOM    755  CD  GLU A 100      52.661 -31.431  41.444  1.00 71.01           C
ATOM    756  OE1 GLU A 100      51.848 -30.722  40.797  1.00 71.18           O
ATOM    757  OE2 GLU A 100      52.848 -31.307  42.677  1.00 77.59           O
ATOM    758  N   ASP A 101      52.663 -33.810  36.444  1.00 40.39           N
ATOM    759  CA  ASP A 101      51.995 -34.320  35.221  1.00 36.87           C
ATOM    760  C   ASP A 101      52.725 -35.556  34.652  1.00 37.49           C
ATOM    761  O   ASP A 101      52.086 -36.526  34.226  1.00 34.69           O
ATOM    762  CB  ASP A 101      51.859 -33.228  34.138  1.00 36.95           C
ATOM    763  CG  ASP A 101      50.951 -32.092  34.562  1.00 43.92           C
ATOM    764  OD1 ASP A 101      50.334 -32.213  35.639  1.00 47.05           O
ATOM    765  OD2 ASP A 101      50.852 -31.055  33.848  1.00 48.52           O
ATOM    766  N   ALA A 102      54.066 -35.526  34.645  1.00 37.37           N
ATOM    767  CA  ALA A 102      54.876 -36.652  34.152  1.00 35.43           C
ATOM    768  C   ALA A 102      54.547 -37.905  34.942  1.00 40.72           C
ATOM    769  O   ALA A 102      54.471 -39.034  34.408  1.00 38.84           O
ATOM    770  CB  ALA A 102      56.400 -36.319  34.275  1.00 42.47           C
ATOM    771  N   GLU A 103      54.342 -37.707  36.239  1.00 40.42           N
ATOM    772  CA  GLU A 103      54.018 -38.832  37.094  1.00 43.32           C
ATOM    773  C   GLU A 103      52.569 -39.285  36.865  1.00 37.90           C
ATOM    774  O   GLU A 103      52.284 -40.476  36.816  1.00 34.15           O
ATOM    775  CB  GLU A 103      54.240 -38.455  38.548  1.00 51.15           C
ATOM    776  CG  GLU A 103      54.297 -39.652  39.473  1.00 57.79           C
ATOM    777  CD  GLU A 103      52.922 -40.169  39.825  1.00 61.75           C
ATOM    778  OE1 GLU A 103      51.955 -39.356  39.805  1.00 59.34           O
ATOM    779  OE2 GLU A 103      52.813 -41.385  40.126  1.00 65.95           O
ATOM    780  N   ALA A 104      51.667 -38.332  36.689  1.00 36.40           N
ATOM    781  CA  ALA A 104      50.257 -38.661  36.461  1.00 29.26           C
ATOM    782  C   ALA A 104      50.081 -39.552  35.241  1.00 29.46           C
ATOM    783  O   ALA A 104      49.395 -40.577  35.309  1.00 27.24           O
ATOM    784  CB  ALA A 104      49.389 -37.392  36.331  1.00 28.19           C
ATOM    785  N   ILE A 105      50.695 -39.189  34.123  1.00 32.18           N
ATOM    786  CA  ILE A 105      50.440 -39.975  32.898  1.00 31.90           C
ATOM    787  C   ILE A 105      50.944 -41.439  32.962  1.00 36.89           C
ATOM    788  O   ILE A 105      50.518 -42.304  32.183  1.00 36.27           O
ATOM    789  CB  ILE A 105      50.931 -39.238  31.588  1.00 35.33           C
ATOM    790  CG1 ILE A 105      52.461 -39.086  31.586  1.00 36.56           C
ATOM    791  CG2 ILE A 105      50.124 -37.909  31.362  1.00 26.41           C
ATOM    792  CD1 ILE A 105      53.035 -39.007  30.165  1.00 35.91           C
ATOM    793  N   THR A 106      51.819 -41.752  33.908  1.00 36.61           N
ATOM    794  CA  THR A 106      52.232 -43.145  34.040  1.00 34.32           C
ATOM    795  C   THR A 106      51.086 -44.063  34.473  1.00 39.15           C
ATOM    796  O   THR A 106      51.216 -45.291  34.437  1.00 39.74           O
ATOM    797  CB  THR A 106      53.412 -43.339  35.024  1.00 41.00           C
ATOM    798  OG1 THR A 106      52.982 -43.103  36.373  1.00 45.85           O
ATOM    799  CG2 THR A 106      54.593 -42.448  34.677  1.00 38.48           C
ATOM    800  N   HIS A 107      49.956 -43.492  34.888  1.00 39.83           N
ATOM    801  CA  HIS A 107      48.810 -44.311  35.288  1.00 40.02           C
ATOM    802  C   HIS A 107      47.859 -44.575  34.109  1.00 32.97           C
ATOM    803  O   HIS A 107      46.791 -45.134  34.280  1.00 36.43           O
ATOM    804  CB  HIS A 107      48.065 -43.693  36.473  1.00 38.96           C
ATOM    805  CG  HIS A 107      48.919 -43.497  37.688  1.00 40.94           C
ATOM    806  ND1 HIS A 107      48.780 -44.267  38.829  1.00 40.41           N
ATOM    807  CD2 HIS A 107      49.919 -42.620  37.942  1.00 38.92           C
ATOM    808  CE1 HIS A 107      49.661 -43.871  39.730  1.00 44.18           C
ATOM    809  NE2 HIS A 107      50.369 -42.880  39.216  1.00 46.35           N
ATOM    810  N   LEU A 108      48.256 -44.128  32.933  1.00 29.08           N
ATOM    811  CA  LEU A 108      47.482 -44.285  31.709  1.00 32.77           C
ATOM    812  C   LEU A 108      48.026 -45.425  30.840  1.00 30.60           C
ATOM    813  O   LEU A 108      49.237 -45.540  30.631  1.00 29.22           O
ATOM    814  CB  LEU A 108      47.535 -42.962  30.876  1.00 30.00           C
ATOM    815  CG  LEU A 108      46.602 -41.832  31.283  1.00 26.71           C
ATOM    816  CD1 LEU A 108      46.979 -40.541  30.649  1.00 24.02           C
ATOM    817  CD2 LEU A 108      45.136 -42.161  30.962  1.00 27.15           C
ATOM    818  N   PHE A 109      47.119 -46.248  30.327  1.00 31.12           N
ATOM    819  CA  PHE A 109      47.458 -47.301  29.384  1.00 31.98           C
ATOM    820  C   PHE A 109      48.482 -48.258  29.983  1.00 37.45           C
ATOM    821  O   PHE A 109      49.281 -48.844  29.265  1.00 35.42           O
ATOM    822  CB  PHE A 109      47.950 -46.706  28.047  1.00 33.66           C
ATOM    823  CG  PHE A 109      46.970 -45.743  27.412  1.00 30.00           C
ATOM    824  CD1 PHE A 109      45.632 -46.097  27.259  1.00 33.09           C
ATOM    825  CD2 PHE A 109      47.377 -44.462  26.999  1.00 29.44           C
ATOM    826  CE1 PHE A 109      44.726 -45.205  26.679  1.00 29.88           C
ATOM    827  CE2 PHE A 109      46.477 -43.579  26.416  1.00 30.14           C
ATOM    828  CZ  PHE A 109      45.151 -43.937  26.265  1.00 28.16           C
ATOM    829  N   THR A 110      48.410 -48.461  31.300  1.00 38.19           N
ATOM    830  CA  THR A 110      49.357 -49.315  31.999  1.00 41.31           C
ATOM    831  C   THR A 110      49.299 -50.752  31.477  1.00 44.92           C
ATOM    832  O   THR A 110      50.194 -51.547  31.719  1.00 44.72           O
ATOM    833  CB  THR A 110      49.069 -49.320  33.506  1.00 46.86           C
ATOM    834  OG1 THR A 110      47.813 -49.954  33.748  1.00 47.58           O
ATOM    835  CG2 THR A 110      49.014 -47.900  34.037  1.00 47.39           C
ATOM    836  N   ASP A 111      48.230 -51.040  30.745  1.00 48.98           N
ATOM    837  CA  ASP A 111      47.970 -52.320  30.078  1.00 57.79           C
ATOM    838  C   ASP A 111      48.838 -52.549  28.847  1.00 51.49           C
ATOM    839  O   ASP A 111      49.022 -53.682  28.407  1.00 54.36           O
ATOM    840  CB  ASP A 111      46.506 -52.324  29.600  1.00 64.28           C
ATOM    841  CG  ASP A 111      46.128 -51.019  28.826  1.00 78.08           C
ATOM    842  OD1 ASP A 111      45.782 -49.996  29.470  1.00 75.24           O
ATOM    843  OD2 ASP A 111      46.180 -51.017  27.573  1.00 76.76           O
ATOM    844  N   VAL A 112      49.339 -51.465  28.275  1.00 41.72           N
ATOM    845  CA  VAL A 112      49.926 -51.471  26.930  1.00 39.48           C
ATOM    846  C   VAL A 112      51.375 -51.970  27.011  1.00 38.74           C
ATOM    847  O   VAL A 112      52.031 -51.755  28.015  1.00 42.17           O
ATOM    848  CB  VAL A 112      49.891 -50.035  26.363  1.00 38.97           C
ATOM    849  CG1 VAL A 112      51.146 -49.284  26.759  1.00 39.68           C
ATOM    850  CG2 VAL A 112      49.693 -50.017  24.864  1.00 37.37           C
ATOM    851  N   GLN A 113      51.872 -52.665  25.994  1.00 28.78           N
ATOM    852  CA  GLN A 113      53.241 -53.206  26.045  1.00 30.97           C
ATOM    853  C   GLN A 113      54.334 -52.197  25.792  1.00 29.07           C
ATOM    854  O   GLN A 113      55.472 -52.392  26.262  1.00 32.98           O
ATOM    855  CB  GLN A 113      53.461 -54.265  24.976  1.00 28.54           C
ATOM    856  CG  GLN A 113      52.917 -55.631  25.371  1.00 31.18           C
ATOM    857  CD  GLN A 113      53.354 -56.721  24.415  1.00 38.23           C
ATOM    858  OE1 GLN A 113      54.503 -57.204  24.477  1.00 35.14           O
ATOM    859  NE2 GLN A 113      52.431 -57.148  23.535  1.00 40.04           N
ATOM    860  N   ASN A 114      54.005 -51.228  24.949  1.00 26.32           N
ATOM    861  CA  ASN A 114      54.933 -50.183  24.542  1.00 25.44           C
ATOM    862  C   ASN A 114      54.432 -48.774  24.845  1.00 23.85           C
ATOM    863  O   ASN A 114      53.344 -48.337  24.412  1.00 24.72           O
ATOM    864  CB  ASN A 114      55.257 -50.299  23.043  1.00 25.48           C
ATOM    865  CG  ASN A 114      55.648 -51.695  22.639  1.00 27.90           C
ATOM    866  OD1 ASN A 114      56.726 -52.203  22.999  1.00 29.58           O
ATOM    867  ND2 ASN A 114      54.778 -52.335  21.889  1.00 29.08           N
ATOM    868  N   ARG A 115      55.215 -48.036  25.623  1.00 24.29           N
ATOM    869  CA  ARG A 115      54.805 -46.654  25.940  1.00 22.49           C
ATOM    870  C   ARG A 115      55.890 -45.640  25.621  1.00 22.58           C
ATOM    871  O   ARG A 115      57.008 -45.728  26.165  1.00 23.24           O
ATOM    872  CB  ARG A 115      54.347 -46.520  27.394  1.00 31.46           C
ATOM    873  CG  ARG A 115      55.270 -47.160  28.411  1.00 38.83           C
ATOM    874  CD  ARG A 115      54.549 -47.389  29.772  1.00 46.42           C
ATOM    875  NE  ARG A 115      53.772 -46.224  30.183  1.00 43.30           N
ATOM    876  CZ  ARG A 115      52.439 -46.201  30.277  1.00 43.18           C
ATOM    877  NH1 ARG A 115      51.740 -47.303  30.010  1.00 43.40           N
ATOM    878  NH2 ARG A 115      51.809 -45.073  30.648  1.00 31.79           N
ATOM    879  N   TYR A 116      55.546 -44.691  24.760  1.00 24.07           N
ATOM    880  CA  TYR A 116      56.525 -43.730  24.232  1.00 24.32           C
ATOM    881  C   TYR A 116      56.132 -42.348  24.685  1.00 22.36           C
ATOM    882  O   TYR A 116      54.947 -41.969  24.590  1.00 23.29           O
ATOM    883  CB  TYR A 116      56.470 -43.690  22.712  1.00 20.82           C
ATOM    884  CG  TYR A 116      56.858 -44.987  22.051  1.00 23.68           C
ATOM    885  CD1 TYR A 116      58.158 -45.201  21.619  1.00 19.88           C
ATOM    886  CD2 TYR A 116      55.906 -45.987  21.819  1.00 23.22           C
ATOM    887  CE1 TYR A 116      58.494 -46.392  21.000  1.00 26.29           C
ATOM    888  CE2 TYR A 116      56.252 -47.163  21.209  1.00 22.92           C
ATOM    889  CZ  TYR A 116      57.546 -47.353  20.788  1.00 21.39           C
ATOM    890  OH  TYR A 116      57.951 -48.511  20.178  1.00 27.04           O
ATOM    891  N   THR A 117      57.119 -41.583  25.139  1.00 20.23           N
ATOM    892  CA  THR A 117      56.853 -40.148  25.425  1.00 19.24           C
ATOM    893  C   THR A 117      57.592 -39.320  24.366  1.00 19.50           C
ATOM    894  O   THR A 117      58.819 -39.419  24.223  1.00 21.00           O
ATOM    895  CB  THR A 117      57.392 -39.750  26.794  1.00 24.22           C
ATOM    896  OG1 THR A 117      56.670 -40.472  27.773  1.00 25.03           O
ATOM    897  CG2 THR A 117      57.136 -38.215  27.072  1.00 21.35           C
ATOM    898  N   PHE A 118      56.836 -38.541  23.622  1.00 23.87           N
ATOM    899  CA  PHE A 118      57.432 -37.678  22.584  1.00 25.15           C
ATOM    900  C   PHE A 118      58.403 -36.660  23.196  1.00 26.40           C
ATOM    901  O   PHE A 118      58.293 -36.263  24.366  1.00 23.56           O
ATOM    902  CB  PHE A 118      56.331 -36.929  21.855  1.00 22.54           C
ATOM    903  CG  PHE A 118      55.607 -37.760  20.870  1.00 21.98           C
ATOM    904  CD1 PHE A 118      56.303 -38.465  19.885  1.00 23.70           C
ATOM    905  CD2 PHE A 118      54.217 -37.875  20.941  1.00 25.10           C
ATOM    906  CE1 PHE A 118      55.633 -39.257  18.989  1.00 27.30           C
ATOM    907  CE2 PHE A 118      53.521 -38.705  20.050  1.00 24.45           C
ATOM    908  CZ  PHE A 118      54.208 -39.394  19.080  1.00 26.89           C
ATOM    909  N   ALA A 119      59.353 -36.211  22.388  1.00 24.25           N
ATOM    910  CA  ALA A 119      60.224 -35.163  22.851  1.00 25.83           C
ATOM    911  C   ALA A 119      59.563 -33.763  22.764  1.00 33.61           C
ATOM    912  O   ALA A 119      60.192 -32.794  23.076  1.00 36.50           O
ATOM    913  CB  ALA A 119      61.559 -35.212  22.077  1.00 29.65           C
ATOM    914  N   PHE A 120      58.303 -33.671  22.334  1.00 26.71           N
ATOM    915  CA  PHE A 120      57.686 -32.363  22.150  1.00 33.04           C
ATOM    916  C   PHE A 120      56.331 -32.340  22.889  1.00 29.47           C
ATOM    917  O   PHE A 120      55.731 -33.442  23.096  1.00 28.02           O
ATOM    918  CB  PHE A 120      57.505 -32.067  20.646  1.00 29.42           C
ATOM    919  CG  PHE A 120      56.857 -33.169  19.895  1.00 26.04           C
ATOM    920  CD1 PHE A 120      55.478 -33.345  19.928  1.00 27.55           C
ATOM    921  CD2 PHE A 120      57.621 -34.065  19.149  1.00 29.48           C
ATOM    922  CE1 PHE A 120      54.862 -34.374  19.237  1.00 29.62           C
ATOM    923  CE2 PHE A 120      57.012 -35.133  18.457  1.00 26.68           C
ATOM    924  CZ  PHE A 120      55.627 -35.288  18.504  1.00 28.51           C
ATOM    925  N   GLY A 121      55.891 -31.122  23.279  1.00 27.78           N
ATOM    926  CA  GLY A 121      54.595 -30.907  23.924  1.00 27.07           C
ATOM    927  C   GLY A 121      53.458 -30.892  22.913  1.00 26.42           C
ATOM    928  O   GLY A 121      53.707 -30.888  21.711  1.00 26.45           O
ATOM    929  N   GLY A 122      52.201 -30.891  23.374  1.00 25.44           N
ATOM    930  CA  GLY A 122      51.066 -30.954  22.448  1.00 20.16           C
ATOM    931  C   GLY A 122      50.374 -29.578  22.194  1.00 25.45           C
ATOM    932  O   GLY A 122      49.207 -29.542  21.716  1.00 25.29           O
ATOM    933  N   ASN A 123      51.062 -28.478  22.481  1.00 23.60           N
ATOM    934  CA  ASN A 123      50.501 -27.126  22.307  1.00 26.21           C
ATOM    935  C   ASN A 123      50.417 -26.791  20.817  1.00 31.01           C
ATOM    936  O   ASN A 123      51.175 -27.369  20.032  1.00 25.82           O
ATOM    937  CB  ASN A 123      51.258 -26.080  23.112  1.00 31.86           C
ATOM    938  CG  ASN A 123      52.727 -25.992  22.704  1.00 37.91           C
ATOM    939  OD1 ASN A 123      53.048 -25.281  21.765  1.00 37.63           O
ATOM    940  ND2 ASN A 123      53.599 -26.790  23.348  1.00 38.22           N
ATOM    941  N   TYR A 124      49.476 -25.923  20.400  1.00 29.17           N
ATOM    942  CA  TYR A 124      49.276 -25.726  18.959  1.00 27.44           C
ATOM    943  C   TYR A 124      50.545 -25.210  18.290  1.00 23.53           C
ATOM    944  O   TYR A 124      50.835 -25.580  17.182  1.00 27.19           O
ATOM    945  CB  TYR A 124      48.149 -24.755  18.647  1.00 29.97           C
ATOM    946  CG  TYR A 124      46.771 -25.337  18.975  1.00 31.07           C
ATOM    947  CD1 TYR A 124      46.326 -26.496  18.373  1.00 29.14           C
ATOM    948  CD2 TYR A 124      45.943 -24.718  19.895  1.00 35.06           C
ATOM    949  CE1 TYR A 124      45.086 -27.017  18.659  1.00 30.38           C
ATOM    950  CE2 TYR A 124      44.687 -25.249  20.201  1.00 31.82           C
ATOM    951  CZ  TYR A 124      44.286 -26.405  19.588  1.00 29.79           C
ATOM    952  OH  TYR A 124      43.033 -26.944  19.864  1.00 31.08           O
ATOM    953  N   ASP A 125      51.244 -24.315  18.955  1.00 27.09           N
ATOM    954  CA  ASP A 125      52.460 -23.710  18.397  1.00 30.82           C
ATOM    955  C   ASP A 125      53.451 -24.831  17.964  1.00 28.85           C
ATOM    956  O   ASP A 125      53.974 -24.843  16.851  1.00 28.60           O
ATOM    957  CB  ASP A 125      53.128 -22.807  19.423  1.00 30.52           C
ATOM    958  CG  ASP A 125      52.571 -21.341  19.440  1.00 44.78           C
ATOM    959  OD1 ASP A 125      51.539 -21.022  18.817  1.00 42.31           O
ATOM    960  OD2 ASP A 125      53.172 -20.487  20.129  1.00 50.96           O
ATOM    961  N   ARG A 126      53.707 -25.781  18.855  1.00 27.00           N
ATOM    962  CA  ARG A 126      54.598 -26.917  18.513  1.00 28.90           C
ATOM    963  C   ARG A 126      54.004 -27.788  17.406  1.00 24.71           C
ATOM    964  O   ARG A 126      54.666 -28.201  16.445  1.00 25.25           O
ATOM    965  CB  ARG A 126      54.875 -27.754  19.774  1.00 28.14           C
ATOM    966  CG  ARG A 126      56.059 -28.675  19.609  1.00 37.69           C
ATOM    967  CD  ARG A 126      57.336 -27.840  19.500  1.00 43.06           C
ATOM    968  NE  ARG A 126      58.483 -28.672  19.189  1.00 45.64           N
ATOM    969  CZ  ARG A 126      59.012 -28.810  17.971  1.00 49.06           C
ATOM    970  NH1 ARG A 126      58.500 -28.155  16.915  1.00 46.97           N
ATOM    971  NH2 ARG A 126      60.058 -29.620  17.809  1.00 46.80           N
ATOM    972  N   LEU A 127      52.732 -28.102  17.521  1.00 20.03           N
ATOM    973  CA  LEU A 127      52.163 -28.967  16.507  1.00 20.34           C
ATOM    974  C   LEU A 127      52.140 -28.333  15.107  1.00 20.40           C
ATOM    975  O   LEU A 127      52.377 -29.045  14.115  1.00 21.36           O
ATOM    976  CB  LEU A 127      50.753 -29.432  16.890  1.00 21.74           C
ATOM    977  CG  LEU A 127      50.704 -30.229  18.204  1.00 23.00           C
ATOM    978  CD1 LEU A 127      49.225 -30.552  18.506  1.00 27.69           C
ATOM    979  CD2 LEU A 127      51.565 -31.520  18.103  1.00 28.90           C
ATOM    980  N   GLU A 128      51.817 -27.036  15.025  1.00 23.58           N
ATOM    981  CA  GLU A 128      51.828 -26.316  13.747  1.00 20.36           C
ATOM    982  C   GLU A 128      53.242 -26.352  13.149  1.00 24.74           C
ATOM    983  O   GLU A 128      53.430 -26.411  11.915  1.00 26.32           O
ATOM    984  CB  GLU A 128      51.392 -24.869  13.950  1.00 22.32           C
ATOM    985  CG  GLU A 128      49.818 -24.801  14.217  1.00 25.33           C
ATOM    986  CD  GLU A 128      49.336 -23.355  14.472  1.00 33.27           C
ATOM    987  OE1 GLU A 128      50.176 -22.525  14.890  1.00 33.66           O
ATOM    988  OE2 GLU A 128      48.133 -23.034  14.242  1.00 33.77           O
ATOM    989  N   GLN A 129      54.230 -26.269  14.024  1.00 22.11           N
ATOM    990  CA  GLN A 129      55.620 -26.245  13.563  1.00 28.85           C
ATOM    991  C   GLN A 129      55.961 -27.607  13.004  1.00 27.85           C
ATOM    992  O   GLN A 129      56.596 -27.691  11.929  1.00 28.40           O
ATOM    993  CB  GLN A 129      56.562 -25.848  14.696  1.00 35.17           C
ATOM    994  CG  GLN A 129      58.044 -25.976  14.411  1.00 48.56           C
ATOM    995  CD  GLN A 129      58.869 -25.348  15.535  1.00 64.04           C
ATOM    996  OE1 GLN A 129      58.680 -25.685  16.717  1.00 68.19           O
ATOM    997  NE2 GLN A 129      59.764 -24.405  15.181  1.00 69.63           N
ATOM    998  N   LEU A 130      55.537 -28.676  13.696  1.00 23.28           N
ATOM    999  CA  LEU A 130      55.832 -30.034  13.219  1.00 24.96           C
ATOM   1000  C   LEU A 130      55.043 -30.350  11.954  1.00 28.39           C
ATOM   1001  O   LEU A 130      55.550 -30.970  11.027  1.00 28.52           O
ATOM   1002  CB  LEU A 130      55.508 -31.066  14.281  1.00 24.65           C
ATOM   1003  CG  LEU A 130      56.368 -31.081  15.554  1.00 29.26           C
ATOM   1004  CD1 LEU A 130      55.798 -32.206  16.404  1.00 34.92           C
ATOM   1005  CD2 LEU A 130      57.826 -31.404  15.176  1.00 33.26           C
ATOM   1006  N   ALA A 131      53.779 -29.945  11.935  1.00 23.21           N
ATOM   1007  CA  ALA A 131      52.945 -30.138  10.764  1.00 23.69           C
ATOM   1008  C   ALA A 131      53.389 -29.299   9.524  1.00 30.50           C
ATOM   1009  O   ALA A 131      53.059 -29.657   8.390  1.00 28.79           O
ATOM   1010  CB  ALA A 131      51.506 -29.825  11.132  1.00 20.96           C
ATOM   1011  N   GLY A 132      54.108 -28.182   9.727  1.00 25.90           N
ATOM   1012  CA  GLY A 132      54.422 -27.241   8.649  1.00 28.84           C
ATOM   1013  C   GLY A 132      53.187 -26.548   8.085  1.00 24.84           C
ATOM   1014  O   GLY A 132      53.144 -26.157   6.917  1.00 27.61           O
ATOM   1015  N   ASN A 133      52.163 -26.415   8.924  1.00 21.54           N
ATOM   1016  CA  ASN A 133      50.956 -25.697   8.558  1.00 25.40           C
ATOM   1017  C   ASN A 133      50.246 -25.137   9.800  1.00 22.49           C
ATOM   1018  O   ASN A 133      50.209 -25.794  10.844  1.00 26.29           O
ATOM   1019  CB  ASN A 133      49.960 -26.635   7.858  1.00 25.71           C
ATOM   1020  CG  ASN A 133      50.172 -26.708   6.354  1.00 35.84           C
ATOM   1021  OD1 ASN A 133      50.487 -27.769   5.808  1.00 43.03           O
ATOM   1022  ND2 ASN A 133      49.973 -25.616   5.684  1.00 32.17           N
ATOM   1023  N   LEU A 134      49.622 -23.996   9.627  1.00 25.05           N
ATOM   1024  CA  LEU A 134      48.786 -23.370  10.663  1.00 24.36           C
ATOM   1025  C   LEU A 134      47.387 -23.954  10.776  1.00 24.21           C
ATOM   1026  O   LEU A 134      46.832 -24.450   9.809  1.00 24.66           O
ATOM   1027  CB  LEU A 134      48.611 -21.912  10.323  1.00 22.36           C
ATOM   1028  CG  LEU A 134      49.934 -21.203  10.075  1.00 27.65           C
ATOM   1029  CD1 LEU A 134      49.728 -19.851   9.425  1.00 31.34           C
ATOM   1030  CD2 LEU A 134      50.646 -21.081  11.423  1.00 33.11           C
ATOM   1031  N   ARG A 135      46.779 -23.834  11.955  1.00 22.17           N
ATOM   1032  CA  ARG A 135      45.373 -24.187  12.091  1.00 20.62           C
ATOM   1033  C   ARG A 135      44.494 -23.586  10.981  1.00 19.82           C
ATOM   1034  O   ARG A 135      43.556 -24.254  10.508  1.00 26.32           O
ATOM   1035  CB  ARG A 135      44.882 -23.735  13.460  1.00 20.57           C
ATOM   1036  CG  ARG A 135      45.181 -24.845  14.577  1.00 17.51           C
ATOM   1037  CD  ARG A 135      44.922 -24.210  15.996  1.00 22.40           C
ATOM   1038  NE  ARG A 135      45.933 -23.227  16.387  1.00 24.38           N
ATOM   1039  CZ  ARG A 135      45.774 -22.312  17.345  1.00 25.79           C
ATOM   1040  NH1 ARG A 135      44.579 -22.193  17.944  1.00 31.52           N
ATOM   1041  NH2 ARG A 135      46.760 -21.478  17.680  1.00 26.13           N
ATOM   1042  N   GLU A 136      44.781 -22.350  10.598  1.00 20.58           N
ATOM   1043  CA  GLU A 136      44.027 -21.603   9.602  1.00 25.51           C
ATOM   1044  C   GLU A 136      43.919 -22.363   8.277  1.00 24.98           C
ATOM   1045  O   GLU A 136      42.988 -22.094   7.488  1.00 28.41           O
ATOM   1046  CB  GLU A 136      44.679 -20.242   9.343  1.00 31.39           C
ATOM   1047  CG  GLU A 136      44.364 -19.197  10.397  1.00 38.12           C
ATOM   1048  CD  GLU A 136      45.220 -19.274  11.684  1.00 35.68           C
ATOM   1049  OE1 GLU A 136      45.954 -20.281  11.955  1.00 28.83           O
ATOM   1050  OE2 GLU A 136      45.110 -18.285  12.448  1.00 39.86           O
ATOM   1051  N   ASN A 137      44.921 -23.202   8.020  1.00 25.30           N
ATOM   1052  CA  ASN A 137      45.047 -23.994   6.797  1.00 29.61           C
ATOM   1053  C   ASN A 137      44.664 -25.453   6.886  1.00 29.61           C
ATOM   1054  O   ASN A 137      44.881 -26.203   5.927  1.00 33.82           O
ATOM   1055  CB  ASN A 137      46.386 -23.807   6.102  1.00 24.87           C
ATOM   1056  CG  ASN A 137      46.641 -22.334   5.699  1.00 29.62           C
ATOM   1057  OD1 ASN A 137      45.724 -21.624   5.292  1.00 28.34           O
ATOM   1058  ND2 ASN A 137      47.897 -21.891   5.791  1.00 31.37           N
ATOM   1059  N   ILE A 138      44.213 -25.888   8.058  1.00 19.36           N
ATOM   1060  CA  ILE A 138      43.954 -27.319   8.268  1.00 19.18           C
ATOM   1061  C   ILE A 138      42.435 -27.577   8.345  1.00 23.35           C
ATOM   1062  O   ILE A 138      41.787 -27.192   9.317  1.00 22.50           O
ATOM   1063  CB  ILE A 138      44.690 -27.813   9.528  1.00 16.28           C
ATOM   1064  CG1 ILE A 138      46.202 -27.673   9.326  1.00 21.44           C
ATOM   1065  CG2 ILE A 138      44.345 -29.342   9.808  1.00 22.37           C
ATOM   1066  CD1 ILE A 138      47.041 -27.991  10.557  1.00 23.65           C
ATOM   1067  N   GLU A 139      41.840 -28.220   7.331  1.00 23.01           N
ATOM   1068  CA  GLU A 139      40.362 -28.394   7.353  1.00 22.65           C
ATOM   1069  C   GLU A 139      39.903 -29.360   8.474  1.00 21.60           C
ATOM   1070  O   GLU A 139      40.581 -30.315   8.777  1.00 20.92           O
ATOM   1071  CB  GLU A 139      39.864 -28.903   5.976  1.00 24.79           C
ATOM   1072  CG  GLU A 139      40.080 -27.876   4.866  1.00 27.35           C
ATOM   1073  CD  GLU A 139      39.662 -28.353   3.467  1.00 37.08           C
ATOM   1074  OE1 GLU A 139      39.669 -29.597   3.243  1.00 44.72           O
ATOM   1075  OE2 GLU A 139      39.377 -27.489   2.590  1.00 39.62           O
ATOM   1076  N   LEU A 140      38.709 -29.087   9.020  1.00 23.99           N
ATOM   1077  CA  LEU A 140      38.028 -29.818  10.069  1.00 23.02           C
ATOM   1078  C   LEU A 140      36.668 -30.253   9.508  1.00 20.93           C
ATOM   1079  O   LEU A 140      36.118 -29.627   8.563  1.00 23.00           O
ATOM   1080  CB  LEU A 140      37.800 -28.881  11.298  1.00 20.06           C
ATOM   1081  CG  LEU A 140      39.065 -28.187  11.893  1.00 23.52           C
ATOM   1082  CD1 LEU A 140      38.749 -27.298  13.070  1.00 19.54           C
ATOM   1083  CD2 LEU A 140      40.126 -29.272  12.273  1.00 17.69           C
ATOM   1084  N   GLY A 141      36.145 -31.345  10.065  1.00 18.48           N
ATOM   1085  CA  GLY A 141      34.838 -31.854   9.718  1.00 20.02           C
ATOM   1086  C   GLY A 141      34.984 -33.362   9.851  1.00 18.81           C
ATOM   1087  O   GLY A 141      36.039 -33.882  10.295  1.00 18.71           O
ATOM   1088  N   ASN A 142      33.947 -34.052   9.460  1.00 19.54           N
ATOM   1089  CA  ASN A 142      33.962 -35.530   9.692  1.00 21.11           C
ATOM   1090  C   ASN A 142      35.018 -36.205   8.800  1.00 20.66           C
ATOM   1091  O   ASN A 142      35.635 -37.154   9.221  1.00 22.81           O
ATOM   1092  CB  ASN A 142      32.576 -36.109   9.413  1.00 22.09           C
ATOM   1093  CG  ASN A 142      32.377 -37.469  10.065  1.00 25.99           C
ATOM   1094  OD1 ASN A 142      32.494 -37.592  11.293  1.00 23.83           O
ATOM   1095  ND2 ASN A 142      32.027 -38.473   9.263  1.00 25.03           N
ATOM   1096  N   GLY A 143      35.185 -35.718   7.567  1.00 19.39           N
ATOM   1097  CA  GLY A 143      36.189 -36.273   6.671  1.00 25.43           C
ATOM   1098  C   GLY A 143      37.600 -36.130   7.269  1.00 25.84           C
ATOM   1099  O   GLY A 143      38.360 -37.067   7.375  1.00 24.77           O
ATOM   1100  N   PRO A 144      37.952 -34.932   7.686  1.00 22.13           N
ATOM   1101  CA  PRO A 144      39.283 -34.832   8.304  1.00 19.75           C
ATOM   1102  C   PRO A 144      39.435 -35.662   9.536  1.00 18.17           C
ATOM   1103  O   PRO A 144      40.531 -36.128   9.796  1.00 19.36           O
ATOM   1104  CB  PRO A 144      39.374 -33.330   8.655  1.00 17.36           C
ATOM   1105  CG  PRO A 144      38.607 -32.687   7.465  1.00 21.15           C
ATOM   1106  CD  PRO A 144      37.438 -33.617   7.236  1.00 20.19           C
ATOM   1107  N   LEU A 145      38.368 -35.888  10.298  1.00 17.50           N
ATOM   1108  CA  LEU A 145      38.539 -36.613  11.548  1.00 19.07           C
ATOM   1109  C   LEU A 145      38.725 -38.123  11.219  1.00 23.14           C
ATOM   1110  O   LEU A 145      39.544 -38.820  11.846  1.00 20.43           O
ATOM   1111  CB  LEU A 145      37.287 -36.381  12.426  1.00 14.28           C
ATOM   1112  CG  LEU A 145      37.367 -37.119  13.782  1.00 17.98           C
ATOM   1113  CD1 LEU A 145      38.662 -36.833  14.592  1.00 21.43           C
ATOM   1114  CD2 LEU A 145      36.069 -36.813  14.567  1.00 19.42           C
ATOM   1115  N   GLU A 146      37.955 -38.585  10.225  1.00 20.03           N
ATOM   1116  CA  GLU A 146      38.019 -39.932   9.701  1.00 19.24           C
ATOM   1117  C   GLU A 146      39.491 -40.203   9.324  1.00 22.99           C
ATOM   1118  O   GLU A 146      40.060 -41.256   9.678  1.00 22.63           O
ATOM   1119  CB  GLU A 146      37.095 -40.009   8.465  1.00 21.91           C
ATOM   1120  CG  GLU A 146      37.347 -41.165   7.514  1.00 29.79           C
ATOM   1121  CD  GLU A 146      36.740 -42.508   7.975  1.00 34.32           C
ATOM   1122  OE1 GLU A 146      35.669 -42.510   8.681  1.00 32.53           O
ATOM   1123  OE2 GLU A 146      37.338 -43.563   7.615  1.00 34.20           O
ATOM   1124  N  AGLU A 147      40.092 -39.255   8.607  1.00 21.62           N
ATOM   1125  CA AGLU A 147      41.474 -39.394   8.149  1.00 23.14           C
ATOM   1126  C  AGLU A 147      42.429 -39.377   9.323  1.00 22.02           C
ATOM   1127  O  AGLU A 147      43.346 -40.190   9.393  1.00 21.06           O
ATOM   1128  CB AGLU A 147      41.837 -38.234   7.218  1.00 27.18           C
ATOM   1129  CG AGLU A 147      41.059 -38.227   5.936  1.00 30.91           C
ATOM   1130  CD AGLU A 147      40.842 -36.830   5.388  1.00 34.56           C
ATOM   1131  OE1AGLU A 147      41.739 -35.955   5.513  1.00 34.51           O
ATOM   1132  OE2AGLU A 147      39.755 -36.608   4.821  1.00 40.23           O
ATOM   1133  N   ALA A 148      42.231 -38.407  10.215  1.00 18.33           N
ATOM   1134  CA  ALA A 148      43.127 -38.221  11.359  1.00 20.97           C
ATOM   1135  C   ALA A 148      43.186 -39.462  12.204  1.00 21.35           C
ATOM   1136  O   ALA A 148      44.250 -39.763  12.768  1.00 18.02           O
ATOM   1137  CB  ALA A 148      42.697 -37.044  12.238  1.00 19.11           C
ATOM   1138  N   ILE A 149      42.035 -40.100  12.411  1.00 21.23           N
ATOM   1139  CA  ILE A 149      42.030 -41.389  13.158  1.00 22.22           C
ATOM   1140  C   ILE A 149      42.913 -42.439  12.480  1.00 19.94           C
ATOM   1141  O   ILE A 149      43.654 -43.165  13.165  1.00 20.01           O
ATOM   1142  CB  ILE A 149      40.603 -41.947  13.349  1.00 18.49           C
ATOM   1143  CG1 ILE A 149      39.756 -40.951  14.219  1.00 17.02           C
ATOM   1144  CG2 ILE A 149      40.621 -43.464  13.864  1.00 19.47           C
ATOM   1145  CD1 ILE A 149      38.176 -41.176  14.059  1.00 14.69           C
ATOM   1146  N   SER A 150      42.810 -42.574  11.148  1.00 20.65           N
ATOM   1147  CA  SER A 150      43.659 -43.547  10.423  1.00 21.42           C
ATOM   1148  C   SER A 150      45.129 -43.182  10.620  1.00 20.12           C
ATOM   1149  O   SER A 150      45.928 -44.047  10.837  1.00 21.55           O
ATOM   1150  CB  SER A 150      43.350 -43.563   8.911  1.00 25.09           C
ATOM   1151  OG  SER A 150      42.073 -44.114   8.689  1.00 27.77           O
ATOM   1152  N   ALA A 151      45.464 -41.898  10.505  1.00 19.67           N
ATOM   1153  CA  ALA A 151      46.833 -41.473  10.627  1.00 23.79           C
ATOM   1154  C   ALA A 151      47.390 -41.791  12.025  1.00 22.37           C
ATOM   1155  O   ALA A 151      48.528 -42.240  12.143  1.00 23.65           O
ATOM   1156  CB  ALA A 151      46.992 -39.934  10.300  1.00 19.94           C
ATOM   1157  N  ALEU A 152      46.590 -41.535  13.055  1.00 19.17           N
ATOM   1158  CA ALEU A 152      46.986 -41.821  14.421  1.00 17.23           C
ATOM   1159  C  ALEU A 152      47.246 -43.321  14.592  1.00 19.83           C
ATOM   1160  O  ALEU A 152      48.207 -43.729  15.238  1.00 22.80           O
ATOM   1161  CB ALEU A 152      45.882 -41.357  15.387  1.00 14.94           C
ATOM   1162  CG ALEU A 152      45.712 -39.837  15.534  1.00 18.53           C
ATOM   1163  CD1ALEU A 152      44.448 -39.502  16.311  1.00 14.98           C
ATOM   1164  CD2ALEU A 152      46.943 -39.213  16.178  1.00 20.39           C
ATOM   1165  N   TYR A 153      46.382 -44.138  14.000  1.00 19.73           N
ATOM   1166  CA  TYR A 153      46.507 -45.579  14.107  1.00 20.60           C
ATOM   1167  C   TYR A 153      47.771 -46.050  13.442  1.00 21.88           C
ATOM   1168  O   TYR A 153      48.530 -46.858  14.011  1.00 26.28           O
ATOM   1169  CB  TYR A 153      45.325 -46.278  13.472  1.00 21.43           C
ATOM   1170  CG  TYR A 153      45.512 -47.760  13.494  1.00 23.55           C
ATOM   1171  CD1 TYR A 153      45.156 -48.487  14.602  1.00 23.62           C
ATOM   1172  CD2 TYR A 153      46.055 -48.433  12.398  1.00 21.42           C
ATOM   1173  CE1 TYR A 153      45.345 -49.864  14.634  1.00 29.31           C
ATOM   1174  CE2 TYR A 153      46.244 -49.797  12.413  1.00 30.18           C
ATOM   1175  CZ  TYR A 153      45.896 -50.496  13.545  1.00 33.29           C
ATOM   1176  OH  TYR A 153      46.076 -51.844  13.574  1.00 35.96           O
ATOM   1177  N   TYR A 154      47.989 -45.609  12.208  1.00 20.82           N
ATOM   1178  CA  TYR A 154      49.134 -46.160  11.472  1.00 22.63           C
ATOM   1179  C   TYR A 154      50.473 -45.592  11.953  1.00 26.26           C
ATOM   1180  O   TYR A 154      51.526 -46.051  11.519  1.00 30.47           O
ATOM   1181  CB  TYR A 154      49.029 -45.915   9.950  1.00 24.08           C
ATOM   1182  CG  TYR A 154      48.056 -46.805   9.268  1.00 28.67           C
ATOM   1183  CD1 TYR A 154      48.268 -48.183   9.227  1.00 27.85           C
ATOM   1184  CD2 TYR A 154      46.919 -46.290   8.650  1.00 29.20           C
ATOM   1185  CE1 TYR A 154      47.387 -49.012   8.572  1.00 30.36           C
ATOM   1186  CE2 TYR A 154      46.019 -47.142   8.005  1.00 27.94           C
ATOM   1187  CZ  TYR A 154      46.248 -48.472   7.990  1.00 30.44           C
ATOM   1188  OH  TYR A 154      45.376 -49.320   7.342  1.00 38.34           O
ATOM   1189  N   TYR A 155      50.447 -44.572  12.803  1.00 23.62           N
ATOM   1190  CA  TYR A 155      51.712 -44.128  13.408  1.00 26.26           C
ATOM   1191  C   TYR A 155      52.344 -45.321  14.112  1.00 29.08           C
ATOM   1192  O   TYR A 155      53.561 -45.538  14.069  1.00 32.47           O
ATOM   1193  CB  TYR A 155      51.555 -42.895  14.354  1.00 25.75           C
ATOM   1194  CG  TYR A 155      52.908 -42.407  14.785  1.00 23.87           C
ATOM   1195  CD1 TYR A 155      53.718 -41.720  13.904  1.00 27.21           C
ATOM   1196  CD2 TYR A 155      53.406 -42.738  16.020  1.00 23.46           C
ATOM   1197  CE1 TYR A 155      54.983 -41.299  14.270  1.00 29.42           C
ATOM   1198  CE2 TYR A 155      54.695 -42.341  16.413  1.00 25.57           C
ATOM   1199  CZ  TYR A 155      55.461 -41.622  15.523  1.00 30.99           C
ATOM   1200  OH  TYR A 155      56.713 -41.252  15.901  1.00 33.73           O
ATOM   1201  N   SER A 156      51.476 -46.138  14.695  1.00 29.32           N
ATOM   1202  CA  SER A 156      51.868 -47.337  15.453  1.00 30.07           C
ATOM   1203  C   SER A 156      52.457 -48.521  14.633  1.00 37.78           C
ATOM   1204  O   SER A 156      53.115 -49.376  15.197  1.00 41.56           O
ATOM   1205  CB  SER A 156      50.693 -47.808  16.315  1.00 31.52           C
ATOM   1206  OG  SER A 156      49.853 -48.683  15.575  1.00 35.80           O
ATOM   1207  N   THR A 157      52.178 -48.570  13.329  1.00 37.08           N
ATOM   1208  CA  THR A 157      52.771 -49.479  12.353  1.00 39.15           C
ATOM   1209  C   THR A 157      53.917 -48.896  11.514  1.00 40.54           C
ATOM   1210  O   THR A 157      54.458 -49.598  10.649  1.00 42.35           O
ATOM   1211  CB  THR A 157      51.721 -49.956  11.328  1.00 42.39           C
ATOM   1212  OG1 THR A 157      51.351 -48.866  10.460  1.00 39.58           O
ATOM   1213  CG2 THR A 157      50.479 -50.481  12.032  1.00 45.61           C
ATOM   1214  N   GLY A 158      54.258 -47.636  11.761  1.00 43.24           N
ATOM   1215  CA  GLY A 158      55.209 -46.871  10.971  1.00 41.82           C
ATOM   1216  C   GLY A 158      54.712 -46.364   9.626  1.00 39.16           C
ATOM   1217  O   GLY A 158      55.508 -46.046   8.765  1.00 37.45           O
ATOM   1218  N   GLY A 159      53.402 -46.275   9.437  1.00 37.96           N
ATOM   1219  CA  GLY A 159      52.875 -45.843   8.157  1.00 39.05           C
ATOM   1220  C   GLY A 159      52.611 -44.328   8.124  1.00 36.70           C
ATOM   1221  O   GLY A 159      52.249 -43.779   7.087  1.00 40.72           O
ATOM   1222  N   THR A 160      52.822 -43.653   9.241  1.00 31.71           N
ATOM   1223  CA  THR A 160      52.524 -42.219   9.321  1.00 28.43           C
ATOM   1224  C   THR A 160      53.759 -41.427   9.689  1.00 31.86           C
ATOM   1225  O   THR A 160      54.435 -41.754  10.663  1.00 31.79           O
ATOM   1226  CB  THR A 160      51.440 -41.936  10.389  1.00 29.65           C
ATOM   1227  OG1 THR A 160      50.265 -42.690  10.085  1.00 29.96           O
ATOM   1228  CG2 THR A 160      51.070 -40.456  10.413  1.00 23.33           C
ATOM   1229  N   GLN A 161      54.063 -40.413   8.878  1.00 31.02           N
ATOM   1230  CA  GLN A 161      55.232 -39.554   9.072  1.00 35.54           C
ATOM   1231  C   GLN A 161      54.883 -38.519  10.129  1.00 30.81           C
ATOM   1232  O   GLN A 161      53.721 -38.169  10.306  1.00 24.02           O
ATOM   1233  CB  GLN A 161      55.579 -38.852   7.776  1.00 35.52           C
ATOM   1234  CG  GLN A 161      56.015 -39.827   6.671  1.00 48.07           C
ATOM   1235  CD  GLN A 161      57.310 -40.543   7.024  1.00 56.35           C
ATOM   1236  OE1 GLN A 161      57.307 -41.621   7.641  1.00 59.75           O
ATOM   1237  NE2 GLN A 161      58.431 -39.939   6.645  1.00 59.71           N
ATOM   1238  N   LEU A 162      55.882 -38.020  10.824  1.00 29.54           N
ATOM   1239  CA  LEU A 162      55.615 -37.070  11.902  1.00 31.00           C
ATOM   1240  C   LEU A 162      54.739 -35.834  11.556  1.00 25.15           C
ATOM   1241  O   LEU A 162      53.814 -35.448  12.347  1.00 23.31           O
ATOM   1242  CB  LEU A 162      56.950 -36.675  12.545  1.00 38.07           C
ATOM   1243  CG  LEU A 162      56.760 -36.140  13.953  1.00 39.67           C
ATOM   1244  CD1 LEU A 162      55.996 -37.198  14.780  1.00 36.00           C
ATOM   1245  CD2 LEU A 162      58.135 -35.748  14.541  1.00 41.52           C
ATOM   1246  N   PRO A 163      54.988 -35.185  10.396  1.00 27.51           N
ATOM   1247  CA  PRO A 163      54.170 -33.965  10.128  1.00 26.88           C
ATOM   1248  C   PRO A 163      52.685 -34.310   9.992  1.00 29.23           C
ATOM   1249  O   PRO A 163      51.797 -33.543  10.452  1.00 26.32           O
ATOM   1250  CB  PRO A 163      54.696 -33.463   8.776  1.00 28.13           C
ATOM   1251  CG  PRO A 163      56.120 -34.039   8.667  1.00 33.34           C
ATOM   1252  CD  PRO A 163      56.009 -35.434   9.342  1.00 29.24           C
ATOM   1253  N   THR A 164      52.402 -35.462   9.350  1.00 24.08           N
ATOM   1254  CA  THR A 164      51.007 -35.911   9.252  1.00 21.72           C
ATOM   1255  C   THR A 164      50.417 -36.290  10.625  1.00 25.71           C
ATOM   1256  O   THR A 164      49.227 -36.065  10.884  1.00 23.40           O
ATOM   1257  CB  THR A 164      50.877 -37.114   8.316  1.00 27.88           C
ATOM   1258  OG1 THR A 164      51.254 -36.709   6.992  1.00 33.81           O
ATOM   1259  CG2 THR A 164      49.450 -37.598   8.300  1.00 26.14           C
ATOM   1260  N   LEU A 165      51.237 -36.882  11.498  1.00 21.18           N
ATOM   1261  CA  LEU A 165      50.768 -37.153  12.857  1.00 18.31           C
ATOM   1262  C   LEU A 165      50.436 -35.824  13.593  1.00 20.80           C
ATOM   1263  O   LEU A 165      49.371 -35.695  14.233  1.00 25.85           O
ATOM   1264  CB  LEU A 165      51.815 -37.937  13.654  1.00 22.91           C
ATOM   1265  CG  LEU A 165      51.329 -38.341  15.050  1.00 25.97           C
ATOM   1266  CD1 LEU A 165      50.158 -39.345  14.944  1.00 29.90           C
ATOM   1267  CD2 LEU A 165      52.447 -38.923  15.938  1.00 28.76           C
ATOM   1268  N   ALA A 166      51.334 -34.858  13.489  1.00 21.93           N
ATOM   1269  CA  ALA A 166      51.058 -33.480  14.056  1.00 21.53           C
ATOM   1270  C   ALA A 166      49.770 -32.894  13.498  1.00 24.32           C
ATOM   1271  O   ALA A 166      48.896 -32.452  14.217  1.00 23.99           O
ATOM   1272  CB  ALA A 166      52.217 -32.583  13.843  1.00 20.37           C
ATOM   1273  N   ARG A 167      49.623 -32.896  12.190  1.00 21.94           N
ATOM   1274  CA  ARG A 167      48.362 -32.396  11.629  1.00 20.17           C
ATOM   1275  C   ARG A 167      47.107 -33.113  12.127  1.00 19.46           C
ATOM   1276  O   ARG A 167      46.044 -32.490  12.333  1.00 23.35           O
ATOM   1277  CB  ARG A 167      48.454 -32.480  10.108  1.00 25.02           C
ATOM   1278  CG  ARG A 167      47.259 -32.002   9.385  1.00 30.07           C
ATOM   1279  CD  ARG A 167      47.464 -32.327   7.878  1.00 44.11           C
ATOM   1280  NE  ARG A 167      46.582 -31.518   7.053  1.00 51.36           N
ATOM   1281  CZ  ARG A 167      45.317 -31.817   6.767  1.00 56.87           C
ATOM   1282  NH1 ARG A 167      44.764 -32.947   7.223  1.00 58.13           N
ATOM   1283  NH2 ARG A 167      44.611 -30.980   6.006  1.00 59.36           N
ATOM   1284  N   SER A 168      47.183 -34.445  12.257  1.00 20.40           N
ATOM   1285  CA  SER A 168      46.074 -35.257  12.738  1.00 16.87           C
ATOM   1286  C   SER A 168      45.801 -34.937  14.211  1.00 20.94           C
ATOM   1287  O   SER A 168      44.640 -34.873  14.592  1.00 23.53           O
ATOM   1288  CB  SER A 168      46.401 -36.755  12.540  1.00 16.97           C
ATOM   1289  OG  SER A 168      46.671 -36.934  11.132  1.00 23.53           O
ATOM   1290  N   PHE A 169      46.843 -34.739  15.034  1.00 18.45           N
ATOM   1291  CA  PHE A 169      46.619 -34.260  16.433  1.00 19.84           C
ATOM   1292  C   PHE A 169      45.853 -32.909  16.445  1.00 23.13           C
ATOM   1293  O   PHE A 169      44.908 -32.705  17.240  1.00 21.93           O
ATOM   1294  CB  PHE A 169      47.948 -34.052  17.184  1.00 18.75           C
ATOM   1295  CG  PHE A 169      48.578 -35.323  17.678  1.00 27.56           C
ATOM   1296  CD1 PHE A 169      47.799 -36.307  18.176  1.00 27.40           C
ATOM   1297  CD2 PHE A 169      49.969 -35.497  17.694  1.00 25.15           C
ATOM   1298  CE1 PHE A 169      48.371 -37.528  18.653  1.00 25.28           C
ATOM   1299  CE2 PHE A 169      50.531 -36.689  18.189  1.00 26.59           C
ATOM   1300  CZ  PHE A 169      49.747 -37.686  18.668  1.00 24.25           C
ATOM   1301  N   ILE A 170      46.246 -32.002  15.554  1.00 18.05           N
ATOM   1302  CA  ILE A 170      45.631 -30.655  15.470  1.00 18.32           C
ATOM   1303  C   ILE A 170      44.121 -30.826  15.159  1.00 22.69           C
ATOM   1304  O   ILE A 170      43.253 -30.144  15.723  1.00 24.26           O
ATOM   1305  CB  ILE A 170      46.314 -29.740  14.454  1.00 23.77           C
ATOM   1306  CG1 ILE A 170      47.657 -29.211  15.033  1.00 19.30           C
ATOM   1307  CG2 ILE A 170      45.401 -28.519  14.060  1.00 20.50           C
ATOM   1308  CD1 ILE A 170      48.558 -28.547  13.976  1.00 21.91           C
ATOM   1309  N   ILE A 171      43.814 -31.761  14.284  1.00 17.67           N
ATOM   1310  CA  ILE A 171      42.390 -32.026  14.000  1.00 19.50           C
ATOM   1311  C   ILE A 171      41.662 -32.637  15.223  1.00 24.36           C
ATOM   1312  O   ILE A 171      40.558 -32.183  15.628  1.00 23.02           O
ATOM   1313  CB  ILE A 171      42.279 -32.928  12.764  1.00 19.38           C
ATOM   1314  CG1 ILE A 171      42.758 -32.173  11.535  1.00 19.80           C
ATOM   1315  CG2 ILE A 171      40.827 -33.462  12.578  1.00 19.19           C
ATOM   1316  CD1 ILE A 171      43.016 -33.174  10.390  1.00 21.72           C
ATOM   1317  N   CYS A 172      42.266 -33.663  15.824  1.00 24.90           N
ATOM   1318  CA  CYS A 172      41.600 -34.348  16.940  1.00 23.32           C
ATOM   1319  C   CYS A 172      41.373 -33.402  18.146  1.00 21.44           C
ATOM   1320  O   CYS A 172      40.283 -33.399  18.768  1.00 25.05           O
ATOM   1321  CB  CYS A 172      42.396 -35.600  17.363  1.00 25.36           C
ATOM   1322  SG  CYS A 172      42.274 -36.931  16.189  1.00 29.04           S
ATOM   1323  N   ILE A 173      42.408 -32.666  18.529  1.00 20.60           N
ATOM   1324  CA  ILE A 173      42.298 -31.744  19.653  1.00 22.30           C
ATOM   1325  C   ILE A 173      41.181 -30.710  19.444  1.00 23.36           C
ATOM   1326  O   ILE A 173      40.435 -30.341  20.371  1.00 24.19           O
ATOM   1327  CB  ILE A 173      43.689 -31.019  19.887  1.00 21.47           C
ATOM   1328  CG1 ILE A 173      44.689 -32.142  20.290  1.00 25.44           C
ATOM   1329  CG2 ILE A 173      43.588 -29.843  20.859  1.00 25.37           C
ATOM   1330  CD1 ILE A 173      46.212 -31.684  20.374  1.00 25.34           C
ATOM   1331  N   GLN A 174      41.028 -30.265  18.205  1.00 21.40           N
ATOM   1332  CA  GLN A 174      40.030 -29.237  18.000  1.00 23.62           C
ATOM   1333  C   GLN A 174      38.601 -29.792  18.027  1.00 22.59           C
ATOM   1334  O   GLN A 174      37.690 -29.144  18.592  1.00 24.67           O
ATOM   1335  CB  GLN A 174      40.316 -28.455  16.716  1.00 25.16           C
ATOM   1336  CG  GLN A 174      41.469 -27.427  16.840  1.00 22.22           C
ATOM   1337  CD  GLN A 174      41.611 -26.677  15.538  1.00 22.91           C
ATOM   1338  OE1 GLN A 174      41.131 -25.546  15.395  1.00 26.04           O
ATOM   1339  NE2 GLN A 174      42.230 -27.330  14.560  1.00 22.88           N
ATOM   1340  N   MET A 175      38.420 -30.978  17.434  1.00 18.96           N
ATOM   1341  CA  MET A 175      37.087 -31.559  17.266  1.00 19.25           C
ATOM   1342  C   MET A 175      36.625 -32.259  18.494  1.00 22.28           C
ATOM   1343  O   MET A 175      35.438 -32.565  18.591  1.00 22.50           O
ATOM   1344  CB  MET A 175      37.046 -32.506  16.063  1.00 22.00           C
ATOM   1345  CG  MET A 175      37.369 -31.756  14.794  1.00 20.20           C
ATOM   1346  SD  MET A 175      37.062 -32.665  13.273  1.00 26.59           S
ATOM   1347  CE  MET A 175      35.208 -32.824  13.393  1.00 27.35           C
ATOM   1348  N   ILE A 176      37.548 -32.492  19.428  1.00 21.57           N
ATOM   1349  CA  ILE A 176      37.224 -33.149  20.677  1.00 20.71           C
ATOM   1350  C   ILE A 176      37.441 -32.205  21.860  1.00 21.19           C
ATOM   1351  O   ILE A 176      36.480 -31.804  22.535  1.00 19.01           O
ATOM   1352  CB  ILE A 176      38.053 -34.491  20.901  1.00 21.37           C
ATOM   1353  CG1 ILE A 176      37.969 -35.481  19.726  1.00 31.89           C
ATOM   1354  CG2 ILE A 176      37.657 -35.170  22.212  1.00 22.03           C
ATOM   1355  CD1 ILE A 176      36.613 -35.973  19.425  1.00 37.83           C
ATOM   1356  N   SER A 177      38.686 -31.831  22.140  1.00 18.57           N
ATOM   1357  CA  SER A 177      38.938 -30.992  23.310  1.00 19.49           C
ATOM   1358  C   SER A 177      38.298 -29.611  23.186  1.00 20.86           C
ATOM   1359  O   SER A 177      37.626 -29.155  24.124  1.00 19.59           O
ATOM   1360  CB  SER A 177      40.444 -30.807  23.566  1.00 20.49           C
ATOM   1361  OG  SER A 177      41.029 -32.034  23.853  1.00 22.20           O
ATOM   1362  N   GLU A 178      38.524 -28.898  22.071  1.00 18.25           N
ATOM   1363  CA  GLU A 178      37.989 -27.524  21.957  1.00 19.94           C
ATOM   1364  C   GLU A 178      36.479 -27.541  21.831  1.00 24.88           C
ATOM   1365  O   GLU A 178      35.814 -26.640  22.327  1.00 21.91           O
ATOM   1366  CB  GLU A 178      38.600 -26.768  20.772  1.00 19.36           C
ATOM   1367  CG  GLU A 178      40.182 -26.796  20.812  1.00 22.71           C
ATOM   1368  CD  GLU A 178      40.819 -25.927  21.888  1.00 32.99           C
ATOM   1369  OE1 GLU A 178      40.087 -25.405  22.785  1.00 28.10           O
ATOM   1370  OE2 GLU A 178      42.083 -25.735  21.835  1.00 34.95           O
ATOM   1371  N   ALA A 179      35.932 -28.586  21.212  1.00 23.91           N
ATOM   1372  CA  ALA A 179      34.466 -28.702  21.088  1.00 19.56           C
ATOM   1373  C   ALA A 179      33.887 -28.901  22.486  1.00 18.98           C
ATOM   1374  O   ALA A 179      32.810 -28.405  22.806  1.00 23.50           O
ATOM   1375  CB  ALA A 179      34.113 -29.907  20.180  1.00 17.08           C
ATOM   1376  N   ALA A 180      34.608 -29.635  23.324  1.00 21.74           N
ATOM   1377  CA  ALA A 180      34.109 -29.917  24.685  1.00 23.86           C
ATOM   1378  C   ALA A 180      34.130 -28.606  25.490  1.00 23.19           C
ATOM   1379  O   ALA A 180      33.234 -28.356  26.277  1.00 22.40           O
ATOM   1380  CB  ALA A 180      34.999 -31.050  25.423  1.00 20.67           C
ATOM   1381  N   ARG A 181      35.212 -27.868  25.348  1.00 19.54           N
ATOM   1382  CA  ARG A 181      35.378 -26.536  26.015  1.00 18.40           C
ATOM   1383  C   ARG A 181      34.401 -25.473  25.566  1.00 24.04           C
ATOM   1384  O   ARG A 181      34.053 -24.576  26.356  1.00 27.28           O
ATOM   1385  CB  ARG A 181      36.795 -25.976  25.755  1.00 22.20           C
ATOM   1386  CG  ARG A 181      37.940 -26.767  26.398  1.00 20.05           C
ATOM   1387  CD  ARG A 181      39.292 -26.194  25.895  1.00 16.97           C
ATOM   1388  NE  ARG A 181      40.436 -26.760  26.623  1.00 23.14           N
ATOM   1389  CZ  ARG A 181      41.704 -26.431  26.367  1.00 25.53           C
ATOM   1390  NH1 ARG A 181      41.983 -25.618  25.348  1.00 27.60           N
ATOM   1391  NH2 ARG A 181      42.701 -26.892  27.134  1.00 25.12           N
ATOM   1392  N   PHE A 182      34.023 -25.462  24.285  1.00 19.52           N
ATOM   1393  CA  PHE A 182      33.209 -24.338  23.780  1.00 19.11           C
ATOM   1394  C   PHE A 182      31.961 -24.855  23.039  1.00 24.00           C
ATOM   1395  O   PHE A 182      32.114 -25.544  22.024  1.00 24.06           O
ATOM   1396  CB  PHE A 182      34.002 -23.506  22.773  1.00 21.53           C
ATOM   1397  CG  PHE A 182      35.156 -22.737  23.343  1.00 22.68           C
ATOM   1398  CD1 PHE A 182      34.952 -21.473  23.871  1.00 26.83           C
ATOM   1399  CD2 PHE A 182      36.470 -23.262  23.303  1.00 19.98           C
ATOM   1400  CE1 PHE A 182      36.017 -20.683  24.373  1.00 25.04           C
ATOM   1401  CE2 PHE A 182      37.529 -22.517  23.825  1.00 22.18           C
ATOM   1402  CZ  PHE A 182      37.290 -21.188  24.341  1.00 24.04           C
ATOM   1403  N   GLN A 183      30.740 -24.540  23.497  1.00 20.87           N
ATOM   1404  CA  GLN A 183      29.569 -24.863  22.660  1.00 24.47           C
ATOM   1405  C   GLN A 183      29.704 -24.264  21.260  1.00 23.43           C
ATOM   1406  O   GLN A 183      29.160 -24.785  20.290  1.00 26.03           O
ATOM   1407  CB  GLN A 183      28.277 -24.303  23.265  1.00 23.00           C
ATOM   1408  CG  GLN A 183      27.947 -24.933  24.574  1.00 30.35           C
ATOM   1409  CD  GLN A 183      28.304 -24.069  25.745  1.00 35.74           C
ATOM   1410  OE1 GLN A 183      29.321 -23.370  25.731  1.00 33.77           O
ATOM   1411  NE2 GLN A 183      27.474 -24.121  26.792  1.00 39.74           N
ATOM   1412  N   TYR A 184      30.332 -23.112  21.170  1.00 23.95           N
ATOM   1413  CA  TYR A 184      30.441 -22.445  19.883  1.00 24.71           C
ATOM   1414  C   TYR A 184      31.242 -23.317  18.917  1.00 25.98           C
ATOM   1415  O   TYR A 184      30.932 -23.406  17.727  1.00 24.93           O
ATOM   1416  CB  TYR A 184      31.166 -21.120  20.070  1.00 26.82           C
ATOM   1417  CG  TYR A 184      31.338 -20.331  18.812  1.00 25.89           C
ATOM   1418  CD1 TYR A 184      30.290 -19.612  18.300  1.00 27.71           C
ATOM   1419  CD2 TYR A 184      32.551 -20.325  18.127  1.00 25.36           C
ATOM   1420  CE1 TYR A 184      30.407 -18.905  17.183  1.00 32.16           C
ATOM   1421  CE2 TYR A 184      32.693 -19.570  16.982  1.00 24.60           C
ATOM   1422  CZ  TYR A 184      31.605 -18.853  16.507  1.00 31.69           C
ATOM   1423  OH  TYR A 184      31.664 -18.030  15.371  1.00 30.45           O
ATOM   1424  N   ILE A 185      32.307 -23.930  19.417  1.00 23.79           N
ATOM   1425  CA  ILE A 185      33.104 -24.813  18.567  1.00 27.00           C
ATOM   1426  C   ILE A 185      32.422 -26.163  18.279  1.00 24.83           C
ATOM   1427  O   ILE A 185      32.423 -26.585  17.150  1.00 22.17           O
ATOM   1428  CB  ILE A 185      34.564 -24.957  19.083  1.00 19.53           C
ATOM   1429  CG1 ILE A 185      35.170 -23.572  19.178  1.00 20.58           C
ATOM   1430  CG2 ILE A 185      35.379 -25.992  18.200  1.00 20.60           C
ATOM   1431  CD1 ILE A 185      36.638 -23.548  19.753  1.00 25.15           C
ATOM   1432  N   GLU A 186      31.751 -26.774  19.263  1.00 23.56           N
ATOM   1433  CA  GLU A 186      30.895 -27.943  19.001  1.00 21.03           C
ATOM   1434  C   GLU A 186      29.923 -27.562  17.844  1.00 21.84           C
ATOM   1435  O   GLU A 186      29.701 -28.366  16.934  1.00 22.72           O
ATOM   1436  CB  GLU A 186      30.073 -28.276  20.258  1.00 22.95           C
ATOM   1437  CG  GLU A 186      29.196 -29.542  20.187  1.00 23.73           C
ATOM   1438  CD  GLU A 186      28.026 -29.439  21.166  1.00 34.10           C
ATOM   1439  OE1 GLU A 186      27.005 -30.124  20.938  1.00 40.95           O
ATOM   1440  OE2 GLU A 186      28.101 -28.618  22.133  1.00 32.48           O
ATOM   1441  N   GLY A 187      29.325 -26.356  17.921  1.00 20.58           N
ATOM   1442  CA  GLY A 187      28.369 -25.861  16.910  1.00 22.16           C
ATOM   1443  C   GLY A 187      28.997 -25.785  15.503  1.00 23.59           C
ATOM   1444  O   GLY A 187      28.383 -26.068  14.470  1.00 26.34           O
ATOM   1445  N   GLU A 188      30.249 -25.382  15.458  1.00 23.66           N
ATOM   1446  CA  GLU A 188      30.984 -25.279  14.205  1.00 27.48           C
ATOM   1447  C   GLU A 188      31.191 -26.655  13.601  1.00 26.13           C
ATOM   1448  O   GLU A 188      31.111 -26.838  12.361  1.00 25.09           O
ATOM   1449  CB  GLU A 188      32.359 -24.662  14.488  1.00 30.89           C
ATOM   1450  CG  GLU A 188      32.313 -23.157  14.768  1.00 33.82           C
ATOM   1451  CD  GLU A 188      31.949 -22.445  13.527  1.00 43.24           C
ATOM   1452  OE1 GLU A 188      32.738 -22.575  12.540  1.00 44.40           O
ATOM   1453  OE2 GLU A 188      30.843 -21.855  13.496  1.00 46.13           O
ATOM   1454  N   MET A 189      31.436 -27.654  14.454  1.00 23.05           N
ATOM   1455  CA  MET A 189      31.605 -29.009  13.944  1.00 21.22           C
ATOM   1456  C   MET A 189      30.264 -29.603  13.542  1.00 22.81           C
ATOM   1457  O   MET A 189      30.209 -30.425  12.628  1.00 25.21           O
ATOM   1458  CB  MET A 189      32.289 -29.910  14.963  1.00 21.08           C
ATOM   1459  CG  MET A 189      33.723 -29.431  15.410  1.00 22.77           C
ATOM   1460  SD  MET A 189      34.761 -29.045  13.952  1.00 27.15           S
ATOM   1461  CE  MET A 189      34.942 -27.269  14.049  1.00 32.05           C
ATOM   1462  N   ARG A 190      29.202 -29.286  14.278  1.00 21.43           N
ATOM   1463  CA  ARG A 190      27.858 -29.754  13.940  1.00 22.58           C
ATOM   1464  C   ARG A 190      27.478 -29.297  12.531  1.00 26.43           C
ATOM   1465  O   ARG A 190      26.861 -30.027  11.757  1.00 25.68           O
ATOM   1466  CB  ARG A 190      26.827 -29.073  14.826  1.00 28.93           C
ATOM   1467  CG  ARG A 190      26.453 -29.806  16.058  1.00 35.21           C
ATOM   1468  CD  ARG A 190      25.108 -29.231  16.601  1.00 41.60           C
ATOM   1469  NE  ARG A 190      25.357 -29.049  18.005  1.00 47.47           N
ATOM   1470  CZ  ARG A 190      24.476 -28.661  18.915  1.00 56.57           C
ATOM   1471  NH1 ARG A 190      23.217 -28.377  18.577  1.00 62.58           N
ATOM   1472  NH2 ARG A 190      24.879 -28.575  20.179  1.00 58.10           N
ATOM   1473  N   THR A 191      27.765 -28.037  12.251  1.00 26.83           N
ATOM   1474  CA  THR A 191      27.362 -27.448  10.990  1.00 30.60           C
ATOM   1475  C   THR A 191      28.108 -28.153   9.878  1.00 28.54           C
ATOM   1476  O   THR A 191      27.575 -28.310   8.774  1.00 28.76           O
ATOM   1477  CB  THR A 191      27.649 -25.920  10.931  1.00 34.19           C
ATOM   1478  OG1 THR A 191      26.960 -25.278  12.013  1.00 34.88           O
ATOM   1479  CG2 THR A 191      27.117 -25.340   9.635  1.00 36.78           C
ATOM   1480  N   ARG A 192      29.369 -28.485  10.137  1.00 22.96           N
ATOM   1481  CA  ARG A 192      30.168 -29.129   9.110  1.00 28.98           C
ATOM   1482  C   ARG A 192      29.564 -30.501   8.796  1.00 30.55           C
ATOM   1483  O   ARG A 192      29.480 -30.902   7.603  1.00 29.44           O
ATOM   1484  CB  ARG A 192      31.631 -29.250   9.537  1.00 25.89           C
ATOM   1485  CG  ARG A 192      32.415 -27.926   9.332  1.00 24.49           C
ATOM   1486  CD  ARG A 192      33.706 -28.018  10.166  1.00 23.95           C
ATOM   1487  NE  ARG A 192      34.602 -26.908   9.907  1.00 27.80           N
ATOM   1488  CZ  ARG A 192      34.385 -25.672  10.325  1.00 33.82           C
ATOM   1489  NH1 ARG A 192      33.302 -25.369  11.046  1.00 33.80           N
ATOM   1490  NH2 ARG A 192      35.255 -24.740  10.041  1.00 38.16           N
ATOM   1491  N   ILE A 193      29.078 -31.205   9.827  1.00 23.37           N
ATOM   1492  CA  ILE A 193      28.447 -32.509   9.573  1.00 24.56           C
ATOM   1493  C   ILE A 193      27.120 -32.312   8.825  1.00 26.97           C
ATOM   1494  O   ILE A 193      26.818 -33.024   7.868  1.00 29.53           O
ATOM   1495  CB  ILE A 193      28.178 -33.274  10.916  1.00 31.66           C
ATOM   1496  CG1 ILE A 193      29.497 -33.634  11.594  1.00 35.17           C
ATOM   1497  CG2 ILE A 193      27.272 -34.517  10.709  1.00 25.90           C
ATOM   1498  CD1 ILE A 193      29.330 -34.146  13.002  1.00 37.10           C
ATOM   1499  N   ARG A 194      26.327 -31.334   9.270  1.00 31.40           N
ATOM   1500  CA  ARG A 194      24.996 -31.101   8.719  1.00 34.54           C
ATOM   1501  C   ARG A 194      25.122 -30.924   7.202  1.00 36.45           C
ATOM   1502  O   ARG A 194      24.373 -31.503   6.433  1.00 33.77           O
ATOM   1503  CB  ARG A 194      24.377 -29.840   9.352  1.00 31.96           C
ATOM   1504  CG  ARG A 194      22.955 -29.559   8.929  1.00 41.67           C
ATOM   1505  CD  ARG A 194      22.276 -28.572   9.890  1.00 45.90           C
ATOM   1506  NE  ARG A 194      20.923 -28.265   9.430  1.00 58.23           N
ATOM   1507  CZ  ARG A 194      20.587 -27.177   8.743  1.00 62.76           C
ATOM   1508  NH1 ARG A 194      21.500 -26.263   8.452  1.00 64.96           N
ATOM   1509  NH2 ARG A 194      19.335 -26.999   8.355  1.00 62.78           N
ATOM   1510  N   TYR A 195      26.123 -30.137   6.794  1.00 30.41           N
ATOM   1511  CA  TYR A 195      26.318 -29.791   5.381  1.00 31.85           C
ATOM   1512  C   TYR A 195      27.366 -30.659   4.686  1.00 31.16           C
ATOM   1513  O   TYR A 195      27.697 -30.441   3.505  1.00 32.32           O
ATOM   1514  CB  TYR A 195      26.616 -28.270   5.238  1.00 33.33           C
ATOM   1515  CG  TYR A 195      25.418 -27.423   5.629  1.00 33.55           C
ATOM   1516  CD1 TYR A 195      24.332 -27.303   4.772  1.00 37.37           C
ATOM   1517  CD2 TYR A 195      25.358 -26.777   6.876  1.00 37.68           C
ATOM   1518  CE1 TYR A 195      23.233 -26.544   5.109  1.00 40.37           C
ATOM   1519  CE2 TYR A 195      24.230 -26.016   7.231  1.00 38.02           C
ATOM   1520  CZ  TYR A 195      23.180 -25.920   6.337  1.00 40.34           C
ATOM   1521  OH  TYR A 195      22.054 -25.181   6.644  1.00 48.72           O
ATOM   1522  N   ASN A 196      27.900 -31.635   5.406  1.00 31.37           N
ATOM   1523  CA  ASN A 196      28.877 -32.549   4.823  1.00 31.68           C
ATOM   1524  C   ASN A 196      30.067 -31.752   4.276  1.00 34.50           C
ATOM   1525  O   ASN A 196      30.557 -31.996   3.158  1.00 34.33           O
ATOM   1526  CB  ASN A 196      28.231 -33.429   3.733  1.00 39.96           C
ATOM   1527  CG  ASN A 196      29.148 -34.556   3.265  1.00 46.93           C
ATOM   1528  OD1 ASN A 196      30.129 -34.903   3.947  1.00 49.71           O
ATOM   1529  ND2 ASN A 196      28.837 -35.134   2.106  1.00 50.60           N
ATOM   1530  N   ARG A 197      30.500 -30.777   5.080  1.00 28.10           N
ATOM   1531  CA  ARG A 197      31.501 -29.823   4.685  1.00 34.39           C
ATOM   1532  C   ARG A 197      32.784 -30.163   5.433  1.00 29.58           C
ATOM   1533  O   ARG A 197      32.744 -30.721   6.535  1.00 31.95           O
ATOM   1534  CB  ARG A 197      31.032 -28.412   5.096  1.00 44.06           C
ATOM   1535  CG  ARG A 197      31.503 -27.274   4.240  1.00 55.55           C
ATOM   1536  CD  ARG A 197      30.328 -26.484   3.679  1.00 62.33           C
ATOM   1537  NE  ARG A 197      29.546 -25.818   4.723  1.00 62.14           N
ATOM   1538  CZ  ARG A 197      28.369 -25.229   4.511  1.00 60.45           C
ATOM   1539  NH1 ARG A 197      27.822 -25.235   3.298  1.00 63.50           N
ATOM   1540  NH2 ARG A 197      27.739 -24.640   5.513  1.00 57.89           N
ATOM   1541  N   ARG A 198      33.919 -29.912   4.799  1.00 29.59           N
ATOM   1542  CA  ARG A 198      35.185 -29.793   5.524  1.00 28.48           C
ATOM   1543  C   ARG A 198      35.694 -28.358   5.258  1.00 27.37           C
ATOM   1544  O   ARG A 198      35.581 -27.841   4.131  1.00 29.78           O
ATOM   1545  CB  ARG A 198      36.199 -30.838   5.057  1.00 31.67           C
ATOM   1546  CG  ARG A 198      36.407 -30.880   3.524  1.00 34.63           C
ATOM   1547  CD  ARG A 198      37.635 -31.738   3.111  1.00 60.93           C
ATOM   1548  NE  ARG A 198      37.439 -33.177   3.303  1.00 63.29           N
ATOM   1549  CZ  ARG A 198      38.391 -34.046   3.678  1.00 58.30           C
ATOM   1550  NH1 ARG A 198      39.643 -33.657   3.905  1.00 52.84           N
ATOM   1551  NH2 ARG A 198      38.089 -35.324   3.820  1.00 56.65           N
ATOM   1552  N   SER A 199      36.161 -27.671   6.290  1.00 25.96           N
ATOM   1553  CA  SER A 199      36.724 -26.347   6.094  1.00 25.69           C
ATOM   1554  C   SER A 199      37.578 -25.996   7.317  1.00 25.52           C
ATOM   1555  O   SER A 199      37.287 -26.466   8.401  1.00 23.27           O
ATOM   1556  CB  SER A 199      35.589 -25.348   5.975  1.00 34.43           C
ATOM   1557  OG  SER A 199      34.858 -25.314   7.194  1.00 34.99           O
ATOM   1558  N   ALA A 200      38.556 -25.107   7.167  1.00 27.01           N
ATOM   1559  CA  ALA A 200      39.409 -24.784   8.319  1.00 32.84           C
ATOM   1560  C   ALA A 200      38.666 -23.857   9.268  1.00 31.81           C
ATOM   1561  O   ALA A 200      37.663 -23.193   8.883  1.00 27.02           O
ATOM   1562  CB  ALA A 200      40.750 -24.145   7.897  1.00 31.88           C
ATOM   1563  N   PRO A 201      39.138 -23.804  10.509  1.00 29.02           N
ATOM   1564  CA  PRO A 201      38.455 -22.908  11.440  1.00 26.47           C
ATOM   1565  C   PRO A 201      38.693 -21.422  11.117  1.00 28.87           C
ATOM   1566  O   PRO A 201      39.810 -20.952  10.784  1.00 27.06           O
ATOM   1567  CB  PRO A 201      39.040 -23.321  12.789  1.00 26.34           C
ATOM   1568  CG  PRO A 201      40.504 -23.696  12.430  1.00 26.91           C
ATOM   1569  CD  PRO A 201      40.321 -24.444  11.115  1.00 30.33           C
ATOM   1570  N   ASP A 202      37.619 -20.654  11.169  1.00 26.71           N
ATOM   1571  CA  ASP A 202      37.783 -19.204  10.936  1.00 29.83           C
ATOM   1572  C   ASP A 202      38.326 -18.494  12.194  1.00 25.08           C
ATOM   1573  O   ASP A 202      38.438 -19.098  13.283  1.00 27.55           O
ATOM   1574  CB  ASP A 202      36.481 -18.589  10.394  1.00 33.22           C
ATOM   1575  CG  ASP A 202      35.388 -18.529  11.434  1.00 37.69           C
ATOM   1576  OD1 ASP A 202      35.707 -18.433  12.646  1.00 38.46           O
ATOM   1577  OD2 ASP A 202      34.209 -18.586  11.039  1.00 36.74           O
ATOM   1578  N   PRO A 203      38.596 -17.225  12.091  1.00 27.07           N
ATOM   1579  CA  PRO A 203      39.215 -16.450  13.181  1.00 36.29           C
ATOM   1580  C   PRO A 203      38.416 -16.446  14.468  1.00 35.94           C
ATOM   1581  O   PRO A 203      39.026 -16.394  15.534  1.00 34.08           O
ATOM   1582  CB  PRO A 203      39.214 -15.044  12.627  1.00 39.03           C
ATOM   1583  CG  PRO A 203      39.389 -15.227  11.146  1.00 45.15           C
ATOM   1584  CD  PRO A 203      38.632 -16.478  10.810  1.00 43.09           C
ATOM   1585  N   SER A 204      37.086 -16.437  14.368  1.00 35.15           N
ATOM   1586  CA  SER A 204      36.254 -16.584  15.558  1.00 33.42           C
ATOM   1587  C   SER A 204      36.678 -17.829  16.363  1.00 30.19           C
ATOM   1588  O   SER A 204      36.823 -17.741  17.596  1.00 28.25           O
ATOM   1589  CB  SER A 204      34.733 -16.535  15.212  1.00 25.88           C
ATOM   1590  OG  SER A 204      34.214 -17.773  14.757  1.00 26.46           O
ATOM   1591  N   VAL A 205      36.865 -18.998  15.714  1.00 21.78           N
ATOM   1592  CA  VAL A 205      37.187 -20.226  16.423  1.00 22.73           C
ATOM   1593  C   VAL A 205      38.626 -20.145  16.946  1.00 24.63           C
ATOM   1594  O   VAL A 205      38.907 -20.546  18.067  1.00 26.76           O
ATOM   1595  CB  VAL A 205      37.072 -21.475  15.466  1.00 23.19           C
ATOM   1596  CG1 VAL A 205      37.538 -22.772  16.128  1.00 23.28           C
ATOM   1597  CG2 VAL A 205      35.619 -21.678  14.963  1.00 26.68           C
ATOM   1598  N   ILE A 206      39.536 -19.690  16.100  1.00 23.01           N
ATOM   1599  CA  ILE A 206      40.954 -19.665  16.444  1.00 22.28           C
ATOM   1600  C   ILE A 206      41.173 -18.773  17.656  1.00 27.64           C
ATOM   1601  O   ILE A 206      41.855 -19.180  18.606  1.00 31.97           O
ATOM   1602  CB  ILE A 206      41.839 -19.305  15.190  1.00 24.64           C
ATOM   1603  CG1 ILE A 206      41.935 -20.559  14.297  1.00 32.86           C
ATOM   1604  CG2 ILE A 206      43.236 -18.950  15.618  1.00 32.95           C
ATOM   1605  CD1 ILE A 206      42.551 -20.370  12.939  1.00 37.17           C
ATOM   1606  N   THR A 207      40.572 -17.576  17.661  1.00 24.61           N
ATOM   1607  CA  THR A 207      40.689 -16.746  18.845  1.00 24.80           C
ATOM   1608  C   THR A 207      40.066 -17.294  20.134  1.00 23.95           C
ATOM   1609  O   THR A 207      40.617 -17.109  21.213  1.00 29.90           O
ATOM   1610  CB  THR A 207      40.369 -15.248  18.587  1.00 36.66           C
ATOM   1611  OG1 THR A 207      38.956 -15.099  18.393  1.00 36.99           O
ATOM   1612  CG2 THR A 207      41.116 -14.816  17.349  1.00 37.11           C
ATOM   1613  N   LEU A 208      38.927 -17.941  20.063  1.00 25.04           N
ATOM   1614  CA  LEU A 208      38.439 -18.632  21.247  1.00 29.00           C
ATOM   1615  C   LEU A 208      39.409 -19.695  21.783  1.00 26.52           C
ATOM   1616  O   LEU A 208      39.665 -19.741  22.993  1.00 26.41           O
ATOM   1617  CB  LEU A 208      37.116 -19.334  20.981  1.00 25.87           C
ATOM   1618  CG  LEU A 208      35.902 -18.414  20.913  1.00 26.67           C
ATOM   1619  CD1 LEU A 208      34.735 -19.414  20.708  1.00 42.04           C
ATOM   1620  CD2 LEU A 208      35.724 -17.575  22.184  1.00 24.73           C
ATOM   1621  N   GLU A 209      39.949 -20.529  20.895  1.00 23.41           N
ATOM   1622  CA  GLU A 209      40.904 -21.559  21.292  1.00 28.61           C
ATOM   1623  C   GLU A 209      42.095 -20.891  21.995  1.00 27.83           C
ATOM   1624  O   GLU A 209      42.524 -21.327  23.057  1.00 28.12           O
ATOM   1625  CB  GLU A 209      41.382 -22.406  20.065  1.00 21.82           C
ATOM   1626  CG  GLU A 209      40.334 -23.322  19.470  1.00 21.87           C
ATOM   1627  CD  GLU A 209      40.745 -23.893  18.117  1.00 26.70           C
ATOM   1628  OE1 GLU A 209      41.864 -23.608  17.639  1.00 30.25           O
ATOM   1629  OE2 GLU A 209      39.935 -24.631  17.516  1.00 26.93           O
ATOM   1630  N   ASN A 210      42.579 -19.801  21.425  1.00 27.06           N
ATOM   1631  CA  ASN A 210      43.792 -19.139  21.929  1.00 25.78           C
ATOM   1632  C   ASN A 210      43.494 -18.481  23.257  1.00 27.25           C
ATOM   1633  O   ASN A 210      44.393 -18.267  24.052  1.00 31.99           O
ATOM   1634  CB  ASN A 210      44.318 -18.088  20.968  1.00 27.60           C
ATOM   1635  CG  ASN A 210      44.939 -18.716  19.723  1.00 30.07           C
ATOM   1636  OD1 ASN A 210      45.236 -19.891  19.727  1.00 31.24           O
ATOM   1637  ND2 ASN A 210      45.205 -17.911  18.705  1.00 30.31           N
ATOM   1638  N   SER A 211      42.221 -18.141  23.464  1.00 26.33           N
ATOM   1639  CA  SER A 211      41.819 -17.374  24.639  1.00 27.88           C
ATOM   1640  C   SER A 211      41.207 -18.123  25.815  1.00 27.05           C
ATOM   1641  O   SER A 211      40.840 -17.483  26.842  1.00 30.61           O
ATOM   1642  CB  SER A 211      40.926 -16.189  24.245  1.00 27.48           C
ATOM   1643  OG  SER A 211      41.579 -15.374  23.299  1.00 34.91           O
ATOM   1644  N   TRP A 212      41.061 -19.436  25.670  1.00 24.26           N
ATOM   1645  CA  TRP A 212      40.313 -20.198  26.656  1.00 28.91           C
ATOM   1646  C   TRP A 212      40.855 -20.033  28.077  1.00 26.39           C
ATOM   1647  O   TRP A 212      40.076 -19.840  29.027  1.00 23.68           O
ATOM   1648  CB  TRP A 212      40.301 -21.659  26.269  1.00 32.44           C
ATOM   1649  CG  TRP A 212      39.528 -22.518  27.214  1.00 27.20           C
ATOM   1650  CD1 TRP A 212      38.145 -22.587  27.348  1.00 24.73           C
ATOM   1651  CD2 TRP A 212      40.072 -23.414  28.166  1.00 19.98           C
ATOM   1652  NE1 TRP A 212      37.815 -23.536  28.306  1.00 22.89           N
ATOM   1653  CE2 TRP A 212      38.980 -24.041  28.830  1.00 19.67           C
ATOM   1654  CE3 TRP A 212      41.375 -23.767  28.528  1.00 24.84           C
ATOM   1655  CZ2 TRP A 212      39.162 -25.004  29.813  1.00 21.29           C
ATOM   1656  CZ3 TRP A 212      41.557 -24.748  29.513  1.00 27.55           C
ATOM   1657  CH2 TRP A 212      40.453 -25.355  30.132  1.00 23.23           C
ATOM   1658  N   GLY A 213      42.177 -20.111  28.214  1.00 24.12           N
ATOM   1659  CA  GLY A 213      42.810 -19.775  29.484  1.00 25.08           C
ATOM   1660  C   GLY A 213      42.517 -18.381  30.033  1.00 28.46           C
ATOM   1661  O   GLY A 213      42.156 -18.248  31.225  1.00 29.86           O
ATOM   1662  N   ARG A 214      42.645 -17.340  29.198  1.00 28.11           N
ATOM   1663  CA  ARG A 214      42.392 -15.971  29.651  1.00 34.17           C
ATOM   1664  C   ARG A 214      40.926 -15.751  30.014  1.00 35.21           C
ATOM   1665  O   ARG A 214      40.601 -14.996  30.948  1.00 34.30           O
ATOM   1666  CB  ARG A 214      42.811 -14.930  28.592  1.00 32.81           C
ATOM   1667  CG  ARG A 214      44.327 -14.870  28.345  1.00 38.75           C
ATOM   1668  CD  ARG A 214      44.669 -13.811  27.321  1.00 49.65           C
ATOM   1669  NE  ARG A 214      44.288 -14.185  25.946  1.00 52.38           N
ATOM   1670  CZ  ARG A 214      45.073 -14.868  25.113  1.00 51.83           C
ATOM   1671  NH1 ARG A 214      46.272 -15.275  25.521  1.00 54.19           N
ATOM   1672  NH2 ARG A 214      44.669 -15.135  23.869  1.00 45.19           N
ATOM   1673  N   LEU A 215      40.040 -16.328  29.220  1.00 33.80           N
ATOM   1674  CA  LEU A 215      38.628 -16.220  29.521  1.00 31.81           C
ATOM   1675  C   LEU A 215      38.319 -16.907  30.854  1.00 30.03           C
ATOM   1676  O   LEU A 215      37.485 -16.445  31.588  1.00 33.97           O
ATOM   1677  CB  LEU A 215      37.812 -16.873  28.410  1.00 30.66           C
ATOM   1678  CG  LEU A 215      37.799 -16.111  27.076  1.00 25.57           C
ATOM   1679  CD1 LEU A 215      37.304 -17.148  26.027  1.00 28.62           C
ATOM   1680  CD2 LEU A 215      36.968 -14.856  27.147  1.00 32.54           C
ATOM   1681  N   SER A 216      38.979 -18.020  31.161  1.00 29.58           N
ATOM   1682  CA  SER A 216      38.645 -18.759  32.375  1.00 26.85           C
ATOM   1683  C   SER A 216      38.990 -17.861  33.536  1.00 29.27           C
ATOM   1684  O   SER A 216      38.207 -17.683  34.492  1.00 29.96           O
ATOM   1685  CB  SER A 216      39.359 -20.137  32.448  1.00 22.79           C
ATOM   1686  OG  SER A 216      38.960 -20.991  31.369  1.00 25.34           O
ATOM   1687  N   THR A 217      40.150 -17.235  33.437  1.00 31.85           N
ATOM   1688  CA  THR A 217      40.592 -16.295  34.473  1.00 30.58           C
ATOM   1689  C   THR A 217      39.663 -15.101  34.624  1.00 32.97           C
ATOM   1690  O   THR A 217      39.279 -14.747  35.737  1.00 34.97           O
ATOM   1691  CB  THR A 217      42.026 -15.761  34.203  1.00 37.20           C
ATOM   1692  OG1 THR A 217      42.948 -16.854  34.221  1.00 37.50           O
ATOM   1693  CG2 THR A 217      42.453 -14.756  35.277  1.00 40.86           C
ATOM   1694  N   ALA A 218      39.323 -14.459  33.510  1.00 32.00           N
ATOM   1695  CA  ALA A 218      38.554 -13.223  33.552  1.00 37.31           C
ATOM   1696  C   ALA A 218      37.215 -13.526  34.221  1.00 36.71           C
ATOM   1697  O   ALA A 218      36.709 -12.762  35.062  1.00 38.64           O
ATOM   1698  CB  ALA A 218      38.340 -12.656  32.120  1.00 37.61           C
ATOM   1699  N   ILE A 219      36.639 -14.656  33.849  1.00 36.62           N
ATOM   1700  CA  ILE A 219      35.317 -15.010  34.362  1.00 37.46           C
ATOM   1701  C   ILE A 219      35.383 -15.238  35.875  1.00 34.51           C
ATOM   1702  O   ILE A 219      34.545 -14.743  36.642  1.00 36.24           O
ATOM   1703  CB  ILE A 219      34.772 -16.281  33.633  1.00 32.75           C
ATOM   1704  CG1 ILE A 219      34.445 -15.941  32.169  1.00 31.12           C
ATOM   1705  CG2 ILE A 219      33.505 -16.802  34.318  1.00 28.92           C
ATOM   1706  CD1 ILE A 219      34.266 -17.147  31.281  1.00 25.09           C
ATOM   1707  N   GLN A 220      36.389 -15.991  36.301  1.00 32.68           N
ATOM   1708  CA  GLN A 220      36.513 -16.342  37.708  1.00 37.75           C
ATOM   1709  C   GLN A 220      36.908 -15.194  38.609  1.00 43.27           C
ATOM   1710  O   GLN A 220      36.568 -15.193  39.793  1.00 40.56           O
ATOM   1711  CB  GLN A 220      37.421 -17.565  37.882  1.00 31.54           C
ATOM   1712  CG  GLN A 220      36.736 -18.824  37.414  1.00 30.59           C
ATOM   1713  CD  GLN A 220      37.658 -20.023  37.324  1.00 34.17           C
ATOM   1714  OE1 GLN A 220      38.253 -20.451  38.325  1.00 36.82           O
ATOM   1715  NE2 GLN A 220      37.783 -20.575  36.112  1.00 29.40           N
ATOM   1716  N   GLU A 221      37.594 -14.196  38.043  1.00 49.46           N
ATOM   1717  CA  GLU A 221      37.982 -12.989  38.787  1.00 48.67           C
ATOM   1718  C   GLU A 221      37.041 -11.790  38.634  1.00 47.12           C
ATOM   1719  O   GLU A 221      37.311 -10.684  39.147  1.00 50.80           O
ATOM   1720  CB  GLU A 221      39.419 -12.603  38.458  1.00 50.98           C
ATOM   1721  CG  GLU A 221      40.400 -13.719  38.755  1.00 52.68           C
ATOM   1722  CD  GLU A 221      41.837 -13.321  38.496  1.00 60.68           C
ATOM   1723  OE1 GLU A 221      42.092 -12.436  37.649  1.00 59.99           O
ATOM   1724  OE2 GLU A 221      42.720 -13.908  39.148  1.00 68.01           O
ATOM   1725  N   SER A 222      35.937 -11.985  37.924  1.00 42.94           N
ATOM   1726  CA  SER A 222      35.023 -10.884  37.653  1.00 41.24           C
ATOM   1727  C   SER A 222      34.266 -10.388  38.880  1.00 49.29           C
ATOM   1728  O   SER A 222      34.040 -11.134  39.825  1.00 48.84           O
ATOM   1729  CB  SER A 222      34.007 -11.268  36.602  1.00 44.35           C
ATOM   1730  OG  SER A 222      33.254 -12.389  37.016  1.00 45.13           O
ATOM   1731  N   ASN A 223      33.837  -9.127  38.846  1.00 53.35           N
ATOM   1732  CA  ASN A 223      32.947  -8.683  39.901  1.00 60.81           C
ATOM   1733  C   ASN A 223      31.507  -8.875  39.424  1.00 61.75           C
ATOM   1734  O   ASN A 223      31.008  -8.126  38.584  1.00 59.65           O
ATOM   1735  CB  ASN A 223      33.217  -7.218  40.235  1.00 65.87           C
ATOM   1736  CG  ASN A 223      32.327  -6.716  41.348  1.00 69.58           C
ATOM   1737  OD1 ASN A 223      31.825  -7.510  42.149  1.00 70.64           O
ATOM   1738  ND2 ASN A 223      32.119  -5.412  41.405  1.00 73.78           N
ATOM   1739  N   GLN A 224      30.842  -9.873  40.005  1.00 65.40           N
ATOM   1740  CA  GLN A 224      29.491 -10.258  39.604  1.00 64.67           C
ATOM   1741  C   GLN A 224      29.387 -10.481  38.095  1.00 59.02           C
ATOM   1742  O   GLN A 224      28.333 -10.236  37.491  1.00 62.04           O
ATOM   1743  CB  GLN A 224      28.471  -9.210  40.075  1.00 69.37           C
ATOM   1744  CG  GLN A 224      28.310  -9.141  41.599  1.00 74.53           C
ATOM   1745  CD  GLN A 224      27.710  -7.809  42.111  1.00 81.66           C
ATOM   1746  OE1 GLN A 224      27.446  -6.874  41.341  1.00 84.04           O
ATOM   1747  NE2 GLN A 224      27.502  -7.729  43.423  1.00 83.43           N
ATOM   1748  N   GLY A 225      30.472 -10.947  37.481  1.00 48.78           N
ATOM   1749  CA  GLY A 225      30.468 -11.146  36.046  1.00 44.90           C
ATOM   1750  C   GLY A 225      31.110 -10.054  35.187  1.00 44.90           C
ATOM   1751  O   GLY A 225      31.405 -10.315  34.024  1.00 47.41           O
ATOM   1752  N   ALA A 226      31.315  -8.853  35.732  1.00 50.03           N
ATOM   1753  CA  ALA A 226      31.979  -7.778  34.996  1.00 53.42           C
ATOM   1754  C   ALA A 226      33.488  -7.971  35.033  1.00 53.13           C
ATOM   1755  O   ALA A 226      34.083  -8.085  36.108  1.00 55.34           O
ATOM   1756  CB  ALA A 226      31.612  -6.417  35.595  1.00 58.52           C
ATOM   1757  N   PHE A 227      34.113  -7.984  33.862  1.00 47.53           N
ATOM   1758  CA  PHE A 227      35.540  -8.264  33.774  1.00 46.84           C
ATOM   1759  C   PHE A 227      36.387  -7.090  34.229  1.00 54.32           C
ATOM   1760  O   PHE A 227      36.062  -5.932  33.930  1.00 53.89           O
ATOM   1761  CB  PHE A 227      35.926  -8.543  32.323  1.00 42.56           C
ATOM   1762  CG  PHE A 227      35.492  -9.877  31.817  1.00 42.37           C
ATOM   1763  CD1 PHE A 227      34.782 -10.770  32.625  1.00 40.92           C
ATOM   1764  CD2 PHE A 227      35.793 -10.257  30.508  1.00 42.00           C
ATOM   1765  CE1 PHE A 227      34.391 -12.030  32.132  1.00 39.65           C
ATOM   1766  CE2 PHE A 227      35.422 -11.520  30.006  1.00 40.94           C
ATOM   1767  CZ  PHE A 227      34.713 -12.397  30.817  1.00 41.23           C
ATOM   1768  N   ALA A 228      37.500  -7.383  34.900  1.00 59.63           N
ATOM   1769  CA  ALA A 228      38.554  -6.380  35.044  1.00 67.60           C
ATOM   1770  C   ALA A 228      39.542  -6.508  33.867  1.00 68.44           C
ATOM   1771  O   ALA A 228      39.324  -5.971  32.767  1.00 65.66           O
ATOM   1772  CB  ALA A 228      39.271  -6.541  36.373  1.00 69.60           C
ATOM   1773  N   PRO A 230      39.102  -6.116  29.889  1.00 56.05           N
ATOM   1774  CA  PRO A 230      38.344  -6.886  28.890  1.00 49.95           C
ATOM   1775  C   PRO A 230      39.210  -7.871  28.118  1.00 47.50           C
ATOM   1776  O   PRO A 230      40.439  -7.776  28.152  1.00 51.35           O
ATOM   1777  CB  PRO A 230      37.854  -5.811  27.914  1.00 51.81           C
ATOM   1778  CG  PRO A 230      38.803  -4.621  28.131  1.00 53.22           C
ATOM   1779  CD  PRO A 230      39.178  -4.678  29.572  1.00 53.84           C
ATOM   1780  N   ILE A 231      38.565  -8.781  27.396  1.00 44.23           N
ATOM   1781  CA  ILE A 231      39.280  -9.800  26.611  1.00 48.10           C
ATOM   1782  C   ILE A 231      38.945  -9.567  25.141  1.00 50.57           C
ATOM   1783  O   ILE A 231      37.768  -9.407  24.761  1.00 53.02           O
ATOM   1784  CB  ILE A 231      38.887 -11.245  26.996  1.00 48.35           C
ATOM   1785  CG1 ILE A 231      39.046 -11.484  28.491  1.00 53.49           C
ATOM   1786  CG2 ILE A 231      39.757 -12.257  26.245  1.00 40.52           C
ATOM   1787  CD1 ILE A 231      40.467 -11.808  28.897  1.00 56.33           C
ATOM   1788  N   GLN A 232      39.978  -9.519  24.314  1.00 45.71           N
ATOM   1789  CA  GLN A 232      39.781  -9.268  22.889  1.00 43.51           C
ATOM   1790  C   GLN A 232      39.627 -10.616  22.150  1.00 39.70           C
ATOM   1791  O   GLN A 232      40.448 -11.534  22.326  1.00 42.10           O
ATOM   1792  CB  GLN A 232      40.953  -8.455  22.343  1.00 46.47           C
ATOM   1793  CG  GLN A 232      40.899  -8.185  20.854  1.00 51.91           C
ATOM   1794  CD  GLN A 232      42.130  -7.415  20.370  1.00 63.60           C
ATOM   1795  OE1 GLN A 232      42.232  -6.186  20.537  1.00 71.46           O
ATOM   1796  NE2 GLN A 232      43.074  -8.139  19.770  1.00 63.24           N
ATOM   1797  N   LEU A 233      38.515 -10.759  21.421  1.00 34.41           N
ATOM   1798  CA  LEU A 233      38.251 -11.909  20.563  1.00 33.79           C
ATOM   1799  C   LEU A 233      38.147 -11.440  19.102  1.00 36.05           C
ATOM   1800  O   LEU A 233      38.315 -10.254  18.842  1.00 39.67           O
ATOM   1801  CB  LEU A 233      36.962 -12.581  21.005  1.00 35.48           C
ATOM   1802  CG  LEU A 233      37.028 -13.327  22.356  1.00 32.92           C
ATOM   1803  CD1 LEU A 233      35.615 -13.848  22.741  1.00 38.58           C
ATOM   1804  CD2 LEU A 233      38.073 -14.491  22.267  1.00 33.95           C
ATOM   1805  N   GLN A 234      37.889 -12.357  18.160  1.00 40.33           N
ATOM   1806  CA  GLN A 234      37.628 -11.956  16.762  1.00 41.38           C
ATOM   1807  C   GLN A 234      36.277 -12.461  16.251  1.00 34.92           C
ATOM   1808  O   GLN A 234      35.840 -13.518  16.626  1.00 35.14           O
ATOM   1809  CB  GLN A 234      38.745 -12.420  15.809  1.00 43.13           C
ATOM   1810  CG  GLN A 234      40.073 -11.784  16.163  1.00 51.29           C
ATOM   1811  CD  GLN A 234      41.190 -12.077  15.160  1.00 56.97           C
ATOM   1812  OE1 GLN A 234      40.942 -12.451  14.009  1.00 55.97           O
ATOM   1813  NE2 GLN A 234      42.429 -11.887  15.598  1.00 57.62           N
ATOM   1814  N   ARG A 235      35.648 -11.684  15.391  1.00 37.57           N
ATOM   1815  CA  ARG A 235      34.433 -12.059  14.674  1.00 39.42           C
ATOM   1816  C   ARG A 235      34.863 -12.988  13.541  1.00 40.20           C
ATOM   1817  O   ARG A 235      36.059 -13.189  13.342  1.00 38.28           O
ATOM   1818  CB  ARG A 235      33.788 -10.787  14.062  1.00 37.82           C
ATOM   1819  CG  ARG A 235      32.986  -9.831  15.062  1.00 49.25           C
ATOM   1820  CD  ARG A 235      31.767 -10.582  15.685  1.00 64.02           C
ATOM   1821  NE  ARG A 235      30.872  -9.767  16.527  1.00 60.55           N
ATOM   1822  CZ  ARG A 235      29.812 -10.264  17.170  1.00 52.95           C
ATOM   1823  NH1 ARG A 235      29.521 -11.542  17.045  1.00 45.14           N
ATOM   1824  NH2 ARG A 235      29.030  -9.490  17.925  1.00 55.83           N
ATOM   1825  N   ARG A 236      33.916 -13.505  12.759  1.00 41.01           N
ATOM   1826  CA  ARG A 236      34.289 -14.456  11.721  1.00 42.64           C
ATOM   1827  C   ARG A 236      35.102 -13.800  10.622  1.00 44.25           C
ATOM   1828  O   ARG A 236      35.880 -14.483   9.958  1.00 46.41           O
ATOM   1829  CB  ARG A 236      33.071 -15.127  11.090  1.00 43.37           C
ATOM   1830  CG  ARG A 236      32.347 -16.088  11.991  1.00 36.73           C
ATOM   1831  CD  ARG A 236      31.188 -16.644  11.215  1.00 43.59           C
ATOM   1832  NE  ARG A 236      30.285 -17.428  12.057  1.00 44.07           N
ATOM   1833  CZ  ARG A 236      30.508 -18.676  12.426  1.00 43.16           C
ATOM   1834  NH1 ARG A 236      31.629 -19.279  12.034  1.00 43.58           N
ATOM   1835  NH2 ARG A 236      29.618 -19.314  13.191  1.00 40.85           N
ATOM   1836  N   ASN A 237      34.947 -12.491  10.454  1.00 47.41           N
ATOM   1837  CA  ASN A 237      35.641 -11.747   9.394  1.00 46.28           C
ATOM   1838  C   ASN A 237      36.989 -11.265   9.894  1.00 40.35           C
ATOM   1839  O   ASN A 237      37.677 -10.494   9.233  1.00 44.09           O
ATOM   1840  CB  ASN A 237      34.786 -10.593   8.836  1.00 49.15           C
ATOM   1841  CG  ASN A 237      34.466  -9.532   9.872  1.00 48.28           C
ATOM   1842  OD1 ASN A 237      34.962  -9.551  11.006  1.00 46.53           O
ATOM   1843  ND2 ASN A 237      33.644  -8.578   9.475  1.00 52.79           N
ATOM   1844  N   GLY A 238      37.326 -11.686  11.105  1.00 44.07           N
ATOM   1845  CA  GLY A 238      38.607 -11.373  11.690  1.00 44.33           C
ATOM   1846  C   GLY A 238      38.696 -10.005  12.347  1.00 46.10           C
ATOM   1847  O   GLY A 238      39.743  -9.680  12.892  1.00 47.46           O
ATOM   1848  N   SER A 239      37.630  -9.206  12.302  1.00 47.85           N
ATOM   1849  CA  SER A 239      37.645  -7.912  13.017  1.00 46.38           C
ATOM   1850  C   SER A 239      37.628  -8.161  14.538  1.00 44.48           C
ATOM   1851  O   SER A 239      37.081  -9.174  15.012  1.00 44.44           O
ATOM   1852  CB  SER A 239      36.470  -7.005  12.622  1.00 50.48           C
ATOM   1853  OG  SER A 239      35.217  -7.577  12.994  1.00 49.92           O
ATOM   1854  N   LYS A 240      38.242  -7.249  15.279  1.00 49.89           N
ATOM   1855  CA  LYS A 240      38.451  -7.424  16.710  1.00 50.80           C
ATOM   1856  C   LYS A 240      37.242  -6.947  17.489  1.00 50.84           C
ATOM   1857  O   LYS A 240      36.689  -5.895  17.175  1.00 49.76           O
ATOM   1858  CB  LYS A 240      39.685  -6.628  17.173  1.00 54.16           C
ATOM   1859  CG  LYS A 240      41.026  -7.067  16.555  1.00 54.47           C
ATOM   1860  CD  LYS A 240      42.049  -5.937  16.686  1.00 60.08           C
ATOM   1861  CE  LYS A 240      42.857  -5.775  15.400  1.00 63.15           C
ATOM   1862  NZ  LYS A 240      43.191  -4.343  15.084  1.00 65.40           N
ATOM   1863  N   PHE A 241      36.837  -7.701  18.507  1.00 50.00           N
ATOM   1864  CA  PHE A 241      35.922  -7.155  19.515  1.00 56.20           C
ATOM   1865  C   PHE A 241      36.307  -7.533  20.955  1.00 56.35           C
ATOM   1866  O   PHE A 241      37.018  -8.520  21.211  1.00 54.20           O
ATOM   1867  CB  PHE A 241      34.458  -7.500  19.232  1.00 56.99           C
ATOM   1868  CG  PHE A 241      34.115  -8.938  19.493  1.00 51.62           C
ATOM   1869  CD1 PHE A 241      33.019  -9.275  20.280  1.00 50.20           C
ATOM   1870  CD2 PHE A 241      34.885  -9.944  18.958  1.00 49.28           C
ATOM   1871  CE1 PHE A 241      32.700 -10.586  20.523  1.00 50.38           C
ATOM   1872  CE2 PHE A 241      34.571 -11.264  19.199  1.00 45.65           C
ATOM   1873  CZ  PHE A 241      33.481 -11.586  19.993  1.00 45.21           C
ATOM   1874  N   SER A 242      35.853  -6.701  21.881  1.00 60.72           N
ATOM   1875  CA  SER A 242      36.180  -6.833  23.287  1.00 62.04           C
ATOM   1876  C   SER A 242      34.997  -7.483  24.003  1.00 61.06           C
ATOM   1877  O   SER A 242      33.838  -7.125  23.774  1.00 64.30           O
ATOM   1878  CB  SER A 242      36.486  -5.451  23.896  1.00 69.21           C
ATOM   1879  OG  SER A 242      37.680  -4.891  23.366  1.00 72.42           O
ATOM   1880  N   VAL A 243      35.284  -8.461  24.852  1.00 55.31           N
ATOM   1881  CA  VAL A 243      34.275  -8.951  25.772  1.00 49.34           C
ATOM   1882  C   VAL A 243      34.488  -8.309  27.151  1.00 45.43           C
ATOM   1883  O   VAL A 243      35.601  -8.294  27.664  1.00 41.85           O
ATOM   1884  CB  VAL A 243      34.335 -10.476  25.849  1.00 45.65           C
ATOM   1885  CG1 VAL A 243      33.199 -11.013  26.733  1.00 43.42           C
ATOM   1886  CG2 VAL A 243      34.273 -11.053  24.426  1.00 44.44           C
ATOM   1887  N   TYR A 244      33.468  -7.631  27.654  1.00 46.97           N
ATOM   1888  CA  TYR A 244      33.512  -7.049  28.989  1.00 53.16           C
ATOM   1889  C   TYR A 244      32.847  -7.781  30.146  1.00 51.25           C
ATOM   1890  O   TYR A 244      32.994  -7.388  31.312  1.00 51.78           O
ATOM   1891  CB  TYR A 244      32.967  -5.625  28.921  1.00 61.31           C
ATOM   1892  CG  TYR A 244      33.824  -4.734  28.073  1.00 66.16           C
ATOM   1893  CD1 TYR A 244      34.931  -4.101  28.615  1.00 71.88           C
ATOM   1894  CD2 TYR A 244      33.541  -4.546  26.724  1.00 65.94           C
ATOM   1895  CE1 TYR A 244      35.727  -3.281  27.846  1.00 75.43           C
ATOM   1896  CE2 TYR A 244      34.332  -3.743  25.943  1.00 72.41           C
ATOM   1897  CZ  TYR A 244      35.430  -3.105  26.504  1.00 76.96           C
ATOM   1898  OH  TYR A 244      36.223  -2.283  25.716  1.00 82.76           O
ATOM   1899  N   ASP A 245      32.071  -8.799  29.814  1.00 48.41           N
ATOM   1900  CA  ASP A 245      31.129  -9.363  30.768  1.00 49.52           C
ATOM   1901  C   ASP A 245      30.877 -10.848  30.456  1.00 43.76           C
ATOM   1902  O   ASP A 245      30.937 -11.267  29.302  1.00 43.65           O
ATOM   1903  CB  ASP A 245      29.820  -8.545  30.765  1.00 52.54           C
ATOM   1904  CG  ASP A 245      28.924  -8.884  31.943  1.00 57.73           C
ATOM   1905  OD1 ASP A 245      28.836  -8.072  32.896  1.00 60.52           O
ATOM   1906  OD2 ASP A 245      28.320  -9.983  31.929  1.00 56.35           O
ATOM   1907  N   VAL A 246      30.634 -11.656  31.486  1.00 41.17           N
ATOM   1908  CA  VAL A 246      30.402 -13.068  31.251  1.00 34.96           C
ATOM   1909  C   VAL A 246      29.088 -13.366  30.510  1.00 36.49           C
ATOM   1910  O   VAL A 246      28.981 -14.382  29.821  1.00 40.99           O
ATOM   1911  CB  VAL A 246      30.459 -13.883  32.573  1.00 40.61           C
ATOM   1912  CG1 VAL A 246      29.360 -13.462  33.499  1.00 42.70           C
ATOM   1913  CG2 VAL A 246      30.378 -15.401  32.287  1.00 37.05           C
ATOM   1914  N   SER A 247      28.088 -12.503  30.649  1.00 40.70           N
ATOM   1915  CA  SER A 247      26.771 -12.810  30.098  1.00 46.23           C
ATOM   1916  C   SER A 247      26.845 -13.271  28.623  1.00 46.43           C
ATOM   1917  O   SER A 247      26.175 -14.218  28.225  1.00 47.54           O
ATOM   1918  CB  SER A 247      25.815 -11.620  30.268  1.00 50.60           C
ATOM   1919  OG  SER A 247      26.184 -10.538  29.433  1.00 48.75           O
ATOM   1920  N   ILE A 248      27.680 -12.620  27.825  1.00 43.03           N
ATOM   1921  CA  ILE A 248      27.717 -12.873  26.387  1.00 44.77           C
ATOM   1922  C   ILE A 248      28.276 -14.260  26.075  1.00 39.19           C
ATOM   1923  O   ILE A 248      28.010 -14.852  25.015  1.00 35.46           O
ATOM   1924  CB  ILE A 248      28.579 -11.809  25.704  1.00 50.88           C
ATOM   1925  CG1 ILE A 248      28.129 -10.443  26.153  1.00 64.11           C
ATOM   1926  CG2 ILE A 248      28.478 -11.891  24.202  1.00 52.35           C
ATOM   1927  CD1 ILE A 248      28.981  -9.365  25.583  1.00 72.24           C
ATOM   1928  N   LEU A 249      29.063 -14.771  27.015  1.00 33.04           N
ATOM   1929  CA  LEU A 249      29.771 -16.023  26.860  1.00 30.19           C
ATOM   1930  C   LEU A 249      28.965 -17.276  27.271  1.00 29.94           C
ATOM   1931  O   LEU A 249      29.385 -18.383  27.008  1.00 30.73           O
ATOM   1932  CB  LEU A 249      31.068 -15.972  27.655  1.00 29.50           C
ATOM   1933  CG  LEU A 249      32.033 -14.892  27.214  1.00 41.61           C
ATOM   1934  CD1 LEU A 249      33.240 -14.907  28.138  1.00 40.94           C
ATOM   1935  CD2 LEU A 249      32.411 -15.146  25.750  1.00 43.25           C
ATOM   1936  N   ILE A 250      27.801 -17.089  27.887  1.00 35.50           N
ATOM   1937  CA  ILE A 250      26.944 -18.222  28.278  1.00 38.03           C
ATOM   1938  C   ILE A 250      26.687 -19.319  27.213  1.00 31.42           C
ATOM   1939  O   ILE A 250      26.885 -20.490  27.496  1.00 35.76           O
ATOM   1940  CB  ILE A 250      25.593 -17.719  28.852  1.00 56.69           C
ATOM   1941  CG1 ILE A 250      25.682 -17.509  30.377  1.00 57.43           C
ATOM   1942  CG2 ILE A 250      24.486 -18.692  28.495  1.00 57.77           C
ATOM   1943  CD1 ILE A 250      26.872 -16.686  30.852  1.00 55.62           C
ATOM   1944  N   PRO A 251      26.213 -18.964  26.002  1.00 33.45           N
ATOM   1945  CA  PRO A 251      26.090 -19.900  24.861  1.00 32.77           C
ATOM   1946  C   PRO A 251      27.434 -20.367  24.227  1.00 33.30           C
ATOM   1947  O   PRO A 251      27.400 -21.191  23.287  1.00 33.52           O
ATOM   1948  CB  PRO A 251      25.235 -19.109  23.858  1.00 33.77           C
ATOM   1949  CG  PRO A 251      25.649 -17.701  24.102  1.00 32.80           C
ATOM   1950  CD  PRO A 251      25.759 -17.611  25.615  1.00 32.92           C
ATOM   1951  N   ILE A 252      28.549 -19.724  24.624  1.00 26.07           N
ATOM   1952  CA  ILE A 252      29.878 -19.827  23.966  1.00 24.62           C
ATOM   1953  C   ILE A 252      30.842 -20.822  24.619  1.00 25.17           C
ATOM   1954  O   ILE A 252      31.389 -21.698  23.958  1.00 24.11           O
ATOM   1955  CB  ILE A 252      30.535 -18.426  23.780  1.00 31.07           C
ATOM   1956  CG1 ILE A 252      29.587 -17.501  23.027  1.00 33.45           C
ATOM   1957  CG2 ILE A 252      31.881 -18.504  23.048  1.00 30.45           C
ATOM   1958  CD1 ILE A 252      29.282 -17.946  21.604  1.00 37.22           C
ATOM   1959  N   ILE A 253      31.127 -20.591  25.895  1.00 24.33           N
ATOM   1960  CA  ILE A 253      32.089 -21.387  26.658  1.00 23.11           C
ATOM   1961  C   ILE A 253      31.397 -22.384  27.609  1.00 26.01           C
ATOM   1962  O   ILE A 253      30.544 -22.021  28.437  1.00 26.77           O
ATOM   1963  CB  ILE A 253      33.058 -20.463  27.418  1.00 24.18           C
ATOM   1964  CG1 ILE A 253      34.166 -21.276  28.082  1.00 23.52           C
ATOM   1965  CG2 ILE A 253      32.333 -19.660  28.452  1.00 25.46           C
ATOM   1966  CD1 ILE A 253      35.408 -20.383  28.496  1.00 26.15           C
ATOM   1967  N   ALA A 254      31.675 -23.673  27.375  1.00 21.92           N
ATOM   1968  CA  ALA A 254      31.039 -24.764  28.113  1.00 24.12           C
ATOM   1969  C   ALA A 254      31.688 -25.144  29.474  1.00 33.20           C
ATOM   1970  O   ALA A 254      31.026 -25.634  30.372  1.00 30.97           O
ATOM   1971  CB  ALA A 254      30.945 -26.004  27.193  1.00 22.05           C
ATOM   1972  N   LEU A 255      33.002 -25.006  29.578  1.00 27.88           N
ATOM   1973  CA  LEU A 255      33.670 -25.224  30.847  1.00 31.20           C
ATOM   1974  C   LEU A 255      35.002 -24.489  30.922  1.00 28.84           C
ATOM   1975  O   LEU A 255      35.528 -24.039  29.912  1.00 25.95           O
ATOM   1976  CB  LEU A 255      33.851 -26.693  31.086  1.00 41.42           C
ATOM   1977  CG  LEU A 255      34.274 -27.437  29.836  1.00 38.28           C
ATOM   1978  CD1 LEU A 255      35.738 -27.231  29.738  1.00 35.83           C
ATOM   1979  CD2 LEU A 255      33.884 -28.904  29.932  1.00 40.04           C
ATOM   1980  N   MET A 256      35.528 -24.352  32.132  1.00 24.90           N
ATOM   1981  CA  MET A 256      36.711 -23.519  32.356  1.00 28.52           C
ATOM   1982  C   MET A 256      37.758 -24.186  33.186  1.00 28.05           C
ATOM   1983  O   MET A 256      37.426 -24.876  34.109  1.00 22.76           O
ATOM   1984  CB  MET A 256      36.283 -22.303  33.176  1.00 34.89           C
ATOM   1985  CG  MET A 256      35.323 -21.349  32.522  1.00 33.61           C
ATOM   1986  SD  MET A 256      34.922 -19.978  33.658  1.00 29.33           S
ATOM   1987  CE  MET A 256      33.795 -20.542  34.909  1.00 26.74           C
ATOM   1988  N   VAL A 257      39.029 -23.885  32.953  1.00 28.04           N
ATOM   1989  CA  VAL A 257      40.056 -24.364  33.851  1.00 24.76           C
ATOM   1990  C   VAL A 257      39.921 -23.676  35.220  1.00 23.13           C
ATOM   1991  O   VAL A 257      39.670 -22.433  35.316  1.00 28.16           O
ATOM   1992  CB  VAL A 257      41.483 -24.153  33.249  1.00 25.65           C
ATOM   1993  CG1 VAL A 257      41.704 -22.701  32.887  1.00 27.86           C
ATOM   1994  CG2 VAL A 257      42.546 -24.623  34.211  1.00 27.19           C
ATOM   1995  N   TYR A 258      40.118 -24.450  36.283  1.00 24.07           N
ATOM   1996  CA  TYR A 258      40.020 -23.885  37.631  1.00 28.68           C
ATOM   1997  C   TYR A 258      41.116 -22.841  37.842  1.00 32.46           C
ATOM   1998  O   TYR A 258      42.308 -23.106  37.597  1.00 27.52           O
ATOM   1999  CB  TYR A 258      40.235 -25.005  38.647  1.00 30.42           C
ATOM   2000  CG  TYR A 258      40.166 -24.535  40.096  1.00 35.27           C
ATOM   2001  CD1 TYR A 258      38.983 -24.662  40.847  1.00 29.75           C
ATOM   2002  CD2 TYR A 258      41.287 -24.007  40.722  1.00 30.78           C
ATOM   2003  CE1 TYR A 258      38.938 -24.311  42.191  1.00 31.97           C
ATOM   2004  CE2 TYR A 258      41.240 -23.616  42.054  1.00 32.99           C
ATOM   2005  CZ  TYR A 258      40.057 -23.761  42.784  1.00 34.07           C
ATOM   2006  OH  TYR A 258      40.026 -23.365  44.105  1.00 38.01           O
ATOM   2007  N   ARG A 259      40.736 -21.680  38.362  1.00 28.35           N
ATOM   2008  CA  ARG A 259      41.672 -20.567  38.571  1.00 29.98           C
ATOM   2009  C   ARG A 259      41.742 -20.231  40.052  1.00 36.71           C
ATOM   2010  O   ARG A 259      42.827 -20.039  40.613  1.00 44.31           O
ATOM   2011  CB  ARG A 259      41.300 -19.359  37.736  1.00 33.34           C
ATOM   2012  CG  ARG A 259      41.599 -19.572  36.231  1.00 35.25           C
ATOM   2013  CD  ARG A 259      43.042 -20.003  35.947  1.00 40.39           C
ATOM   2014  NE  ARG A 259      43.413 -19.716  34.562  1.00 43.68           N
ATOM   2015  CZ  ARG A 259      44.275 -20.442  33.863  1.00 46.50           C
ATOM   2016  NH1 ARG A 259      44.843 -21.509  34.429  1.00 49.61           N
ATOM   2017  NH2 ARG A 259      44.555 -20.124  32.596  1.00 42.00           N
ATOM   2018  N   CYS A 260      40.589 -19.940  40.636  1.00 38.97           N
ATOM   2019  CA  CYS A 260      40.562 -19.577  42.062  1.00 39.34           C
ATOM   2020  C   CYS A 260      39.392 -20.205  42.817  1.00 38.09           C
ATOM   2021  O   CYS A 260      38.480 -20.764  42.222  1.00 39.85           O
ATOM   2022  CB  CYS A 260      40.485 -18.065  42.206  1.00 42.80           C
ATOM   2023  SG  CYS A 260      38.988 -17.438  41.429  1.00 47.64           S
ATOM   2024  N   ALA A 261      39.432 -20.105  44.137  1.00 39.81           N
ATOM   2025  CA  ALA A 261      38.399 -20.674  44.965  1.00 43.50           C
ATOM   2026  C   ALA A 261      37.070 -20.091  44.537  1.00 46.41           C
ATOM   2027  O   ALA A 261      36.996 -18.928  44.096  1.00 41.66           O
ATOM   2028  CB  ALA A 261      38.660 -20.371  46.445  1.00 44.09           C
ATOM   2029  N   PRO A 262      36.011 -20.889  44.694  1.00 47.95           N
ATOM   2030  CA  PRO A 262      34.671 -20.463  44.285  1.00 49.15           C
ATOM   2031  C   PRO A 262      34.072 -19.459  45.225  1.00 49.73           C
ATOM   2032  O   PRO A 262      34.521 -19.329  46.375  1.00 44.52           O
ATOM   2033  CB  PRO A 262      33.851 -21.765  44.322  1.00 49.89           C
ATOM   2034  CG  PRO A 262      34.851 -22.891  44.640  1.00 52.14           C
ATOM   2035  CD  PRO A 262      36.010 -22.228  45.311  1.00 49.08           C
ATOM   2036  N   PRO A 263      33.047 -18.749  44.745  1.00 56.71           N
ATOM   2037  CA  PRO A 263      32.204 -17.870  45.565  1.00 62.69           C
ATOM   2038  C   PRO A 263      31.581 -18.612  46.754  1.00 63.51           C
ATOM   2039  O   PRO A 263      31.360 -19.827  46.646  1.00 59.27           O
ATOM   2040  CB  PRO A 263      31.112 -17.412  44.584  1.00 63.75           C
ATOM   2041  CG  PRO A 263      31.153 -18.401  43.452  1.00 61.53           C
ATOM   2042  CD  PRO A 263      32.601 -18.790  43.341  1.00 58.84           C
