# Supplementary material for: A non-redundant data set of nanobody-antigen crystal structures
Source: Data Brief. 2019 Mar 6;24:103754. doi: 10.1016/j.dib.2019.103754 (PMC6441729; doi:10.1016/j.dib.2019.103754)
Supplement: Multimedia component 5 [file mmc5.zip › Data_set/Ag_1/4lhq_1.pdb]

ATOM      1  N   LYS A   4       8.245  11.771 -25.002  1.00101.24           N
ATOM      2  CA  LYS A   4       9.014  10.858 -24.162  1.00136.07           C
ATOM      3  C   LYS A   4       8.153   9.698 -23.645  1.00140.45           C
ATOM      4  O   LYS A   4       6.940   9.686 -23.832  1.00170.66           O
ATOM      5  CB  LYS A   4       9.644  11.617 -22.993  1.00129.31           C
ATOM      6  CG  LYS A   4      10.783  12.552 -23.380  1.00123.71           C
ATOM      7  CD  LYS A   4      11.339  13.263 -22.152  1.00 93.28           C
ATOM      8  CE  LYS A   4      12.727  13.816 -22.404  1.00 75.70           C
ATOM      9  NZ  LYS A   4      13.297  14.365 -21.151  1.00 66.51           N
ATOM     10  N   GLN A   5       8.787   8.723 -23.003  1.00121.20           N
ATOM     11  CA  GLN A   5       8.082   7.554 -22.483  1.00108.76           C
ATOM     12  C   GLN A   5       7.507   7.802 -21.092  1.00158.39           C
ATOM     13  O   GLN A   5       7.507   8.931 -20.607  1.00210.56           O
ATOM     14  CB  GLN A   5       9.007   6.330 -22.474  1.00166.35           C
ATOM     15  CG  GLN A   5       9.600   5.948 -21.102  1.00195.52           C
ATOM     16  CD  GLN A   5      10.871   6.710 -20.743  1.00178.75           C
ATOM     17  OE1 GLN A   5      11.956   6.129 -20.654  1.00115.05           O
ATOM     18  NE2 GLN A   5      10.738   8.011 -20.517  1.00191.32           N
ATOM     19  N   TYR A   6       7.013   6.744 -20.454  1.00110.51           N
ATOM     20  CA  TYR A   6       6.471   6.847 -19.098  1.00108.43           C
ATOM     21  C   TYR A   6       7.521   7.377 -18.107  1.00 97.30           C
ATOM     22  O   TYR A   6       8.714   7.142 -18.287  1.00146.88           O
ATOM     23  CB  TYR A   6       5.932   5.484 -18.630  1.00 79.88           C
ATOM     24  CG  TYR A   6       4.765   4.948 -19.441  1.00 76.56           C
ATOM     25  CD1 TYR A   6       3.567   5.647 -19.513  1.00 49.44           C
ATOM     26  CD2 TYR A   6       4.856   3.734 -20.118  1.00 42.93           C
ATOM     27  CE1 TYR A   6       2.495   5.164 -20.248  1.00 73.22           C
ATOM     28  CE2 TYR A   6       3.787   3.240 -20.857  1.00 59.48           C
ATOM     29  CZ  TYR A   6       2.606   3.964 -20.916  1.00 75.70           C
ATOM     30  OH  TYR A   6       1.529   3.502 -21.642  1.00 79.41           O
ATOM     31  N   PRO A   7       7.078   8.107 -17.068  1.00 68.16           N
ATOM     32  CA  PRO A   7       7.980   8.672 -16.057  1.00 57.79           C
ATOM     33  C   PRO A   7       8.857   7.614 -15.403  1.00 73.97           C
ATOM     34  O   PRO A   7       8.445   6.464 -15.292  1.00 59.42           O
ATOM     35  CB  PRO A   7       7.017   9.246 -15.019  1.00 69.16           C
ATOM     36  CG  PRO A   7       5.777   9.522 -15.763  1.00 71.84           C
ATOM     37  CD  PRO A   7       5.670   8.431 -16.784  1.00 91.19           C
ATOM     38  N   ILE A   8      10.049   8.004 -14.966  1.00 70.40           N
ATOM     39  CA  ILE A   8      10.951   7.068 -14.311  1.00 57.86           C
ATOM     40  C   ILE A   8      11.376   7.596 -12.955  1.00 46.47           C
ATOM     41  O   ILE A   8      12.010   8.643 -12.857  1.00112.62           O
ATOM     42  CB  ILE A   8      12.211   6.800 -15.150  1.00 58.40           C
ATOM     43  CG1 ILE A   8      11.850   6.631 -16.626  1.00 46.46           C
ATOM     44  CG2 ILE A   8      12.946   5.575 -14.627  1.00 58.72           C
ATOM     45  CD1 ILE A   8      12.981   6.077 -17.467  1.00114.60           C
ATOM     46  N   ILE A   9      11.003   6.876 -11.907  1.00 67.77           N
ATOM     47  CA  ILE A   9      11.465   7.200 -10.570  1.00 64.67           C
ATOM     48  C   ILE A   9      12.630   6.279 -10.257  1.00 75.75           C
ATOM     49  O   ILE A   9      12.484   5.058 -10.247  1.00 73.10           O
ATOM     50  CB  ILE A   9      10.360   7.028  -9.522  1.00 68.56           C
ATOM     51  CG1 ILE A   9       9.149   7.883  -9.889  1.00 58.48           C
ATOM     52  CG2 ILE A   9      10.876   7.413  -8.149  1.00 53.77           C
ATOM     53  CD1 ILE A   9       8.023   7.114 -10.528  1.00 36.37           C
ATOM     54  N   ASN A  10      13.794   6.871 -10.027  1.00 87.59           N
ATOM     55  CA  ASN A  10      15.020   6.104  -9.874  1.00 81.05           C
ATOM     56  C   ASN A  10      15.349   5.845  -8.414  1.00 84.89           C
ATOM     57  O   ASN A  10      15.173   6.718  -7.564  1.00 98.15           O
ATOM     58  CB  ASN A  10      16.173   6.836 -10.553  1.00 80.35           C
ATOM     59  CG  ASN A  10      15.802   7.345 -11.932  1.00 96.50           C
ATOM     60  OD1 ASN A  10      15.433   6.571 -12.814  1.00110.53           O
ATOM     61  ND2 ASN A  10      15.878   8.658 -12.119  1.00117.81           N
ATOM     62  N   PHE A  11      15.811   4.634  -8.125  1.00 65.13           N
ATOM     63  CA  PHE A  11      16.219   4.280  -6.775  1.00 74.77           C
ATOM     64  C   PHE A  11      17.297   3.199  -6.764  1.00 83.04           C
ATOM     65  O   PHE A  11      17.344   2.350  -7.650  1.00 91.12           O
ATOM     66  CB  PHE A  11      15.017   3.830  -5.958  1.00 56.12           C
ATOM     67  CG  PHE A  11      15.351   3.486  -4.540  1.00 73.56           C
ATOM     68  CD1 PHE A  11      15.309   4.454  -3.548  1.00 86.28           C
ATOM     69  CD2 PHE A  11      15.718   2.197  -4.197  1.00 75.37           C
ATOM     70  CE1 PHE A  11      15.620   4.140  -2.241  1.00 76.96           C
ATOM     71  CE2 PHE A  11      16.032   1.877  -2.892  1.00118.64           C
ATOM     72  CZ  PHE A  11      15.982   2.849  -1.912  1.00 93.01           C
ATOM     73  N   THR A  12      18.159   3.234  -5.752  1.00 92.04           N
ATOM     74  CA  THR A  12      19.245   2.265  -5.636  1.00 53.08           C
ATOM     75  C   THR A  12      19.427   1.764  -4.206  1.00 62.44           C
ATOM     76  O   THR A  12      19.187   2.499  -3.246  1.00102.10           O
ATOM     77  CB  THR A  12      20.580   2.857  -6.136  1.00 85.06           C
ATOM     78  OG1 THR A  12      21.650   1.961  -5.817  1.00 83.65           O
ATOM     79  CG2 THR A  12      20.848   4.209  -5.488  1.00 55.05           C
ATOM     80  N   THR A  13      19.856   0.513  -4.069  1.00 62.39           N
ATOM     81  CA  THR A  13      20.141  -0.060  -2.756  1.00 90.41           C
ATOM     82  C   THR A  13      21.598   0.156  -2.338  1.00 94.42           C
ATOM     83  O   THR A  13      22.036  -0.350  -1.305  1.00 73.06           O
ATOM     84  CB  THR A  13      19.801  -1.564  -2.691  1.00 72.26           C
ATOM     85  OG1 THR A  13      20.576  -2.281  -3.659  1.00120.59           O
ATOM     86  CG2 THR A  13      18.330  -1.788  -2.966  1.00 47.67           C
ATOM     87  N   ALA A  14      22.344   0.890  -3.158  1.00 91.93           N
ATOM     88  CA  ALA A  14      23.727   1.227  -2.846  1.00 81.48           C
ATOM     89  C   ALA A  14      23.786   2.322  -1.785  1.00100.36           C
ATOM     90  O   ALA A  14      24.204   2.068  -0.652  1.00142.39           O
ATOM     91  CB  ALA A  14      24.462   1.661  -4.102  1.00136.73           C
ATOM     92  N   GLY A  15      23.376   3.539  -2.139  1.00 94.54           N
ATOM     93  CA  GLY A  15      23.245   4.567  -1.125  1.00124.88           C
ATOM     94  C   GLY A  15      22.130   4.122  -0.204  1.00109.97           C
ATOM     95  O   GLY A  15      20.980   3.976  -0.624  1.00 79.61           O
ATOM     96  N   ALA A  16      22.460   3.956   1.069  1.00 81.55           N
ATOM     97  CA  ALA A  16      21.560   3.293   1.998  1.00 97.98           C
ATOM     98  C   ALA A  16      20.703   4.293   2.753  1.00158.27           C
ATOM     99  O   ALA A  16      19.924   3.914   3.628  1.00117.38           O
ATOM    100  CB  ALA A  16      22.345   2.415   2.963  1.00125.94           C
ATOM    101  N   THR A  17      20.839   5.569   2.404  1.00180.45           N
ATOM    102  CA  THR A  17      20.231   6.626   3.199  1.00145.33           C
ATOM    103  C   THR A  17      18.749   6.335   3.372  1.00109.62           C
ATOM    104  O   THR A  17      18.018   6.137   2.401  1.00 93.79           O
ATOM    105  CB  THR A  17      20.405   8.010   2.540  1.00 76.90           C
ATOM    106  OG1 THR A  17      21.742   8.142   2.042  1.00120.30           O
ATOM    107  CG2 THR A  17      20.138   9.113   3.547  1.00 85.85           C
ATOM    108  N   VAL A  18      18.314   6.316   4.625  1.00132.78           N
ATOM    109  CA  VAL A  18      16.944   5.960   4.955  1.00138.31           C
ATOM    110  C   VAL A  18      16.015   7.132   4.660  1.00135.32           C
ATOM    111  O   VAL A  18      14.794   6.998   4.686  1.00139.78           O
ATOM    112  CB  VAL A  18      16.830   5.511   6.422  1.00149.35           C
ATOM    113  CG1 VAL A  18      15.404   5.127   6.757  1.00 68.92           C
ATOM    114  CG2 VAL A  18      17.769   4.342   6.677  1.00151.69           C
ATOM    115  N   GLN A  19      16.612   8.281   4.361  1.00138.46           N
ATOM    116  CA  GLN A  19      15.865   9.424   3.853  1.00 95.54           C
ATOM    117  C   GLN A  19      15.527   9.179   2.381  1.00 80.78           C
ATOM    118  O   GLN A  19      14.356   9.136   2.009  1.00144.85           O
ATOM    119  CB  GLN A  19      16.603  10.750   4.078  1.00 66.79           C
ATOM    120  CG  GLN A  19      17.618  11.125   3.015  1.00 81.33           C
ATOM    121  CD  GLN A  19      18.437  12.340   3.400  1.00109.68           C
ATOM    122  OE1 GLN A  19      18.361  12.826   4.529  1.00 99.58           O
ATOM    123  NE2 GLN A  19      19.231  12.837   2.460  1.00138.20           N
ATOM    124  N   SER A  20      16.554   9.020   1.552  1.00 92.27           N
ATOM    125  CA  SER A  20      16.372   8.851   0.113  1.00116.64           C
ATOM    126  C   SER A  20      15.316   7.798  -0.219  1.00127.59           C
ATOM    127  O   SER A  20      14.619   7.915  -1.226  1.00107.82           O
ATOM    128  CB  SER A  20      17.697   8.476  -0.553  1.00 97.99           C
ATOM    129  OG  SER A  20      18.073   7.152  -0.220  1.00 92.01           O
ATOM    130  N   TYR A  21      15.209   6.763   0.611  1.00114.22           N
ATOM    131  CA  TYR A  21      14.125   5.797   0.456  1.00 75.86           C
ATOM    132  C   TYR A  21      12.784   6.520   0.481  1.00108.63           C
ATOM    133  O   TYR A  21      11.927   6.303  -0.376  1.00 87.20           O
ATOM    134  CB  TYR A  21      14.155   4.742   1.562  1.00 78.56           C
ATOM    135  CG  TYR A  21      12.945   3.833   1.550  1.00 62.21           C
ATOM    136  CD1 TYR A  21      12.889   2.734   0.709  1.00 80.05           C
ATOM    137  CD2 TYR A  21      11.854   4.081   2.370  1.00115.51           C
ATOM    138  CE1 TYR A  21      11.783   1.902   0.687  1.00 76.71           C
ATOM    139  CE2 TYR A  21      10.743   3.255   2.356  1.00116.42           C
ATOM    140  CZ  TYR A  21      10.714   2.166   1.512  1.00 97.61           C
ATOM    141  OH  TYR A  21       9.616   1.337   1.488  1.00 65.28           O
ATOM    142  N   THR A  22      12.616   7.385   1.476  1.00128.91           N
ATOM    143  CA  THR A  22      11.382   8.139   1.650  1.00140.35           C
ATOM    144  C   THR A  22      11.149   9.086   0.480  1.00 91.48           C
ATOM    145  O   THR A  22      10.058   9.126  -0.091  1.00 98.49           O
ATOM    146  CB  THR A  22      11.408   8.949   2.955  1.00116.51           C
ATOM    147  OG1 THR A  22      11.755   8.087   4.046  1.00 70.50           O
ATOM    148  CG2 THR A  22      10.052   9.578   3.214  1.00106.66           C
ATOM    149  N   ASN A  23      12.179   9.850   0.131  1.00 77.68           N
ATOM    150  CA  ASN A  23      12.106  10.757  -1.005  1.00 74.31           C
ATOM    151  C   ASN A  23      11.686   9.999  -2.253  1.00 98.99           C
ATOM    152  O   ASN A  23      11.073  10.558  -3.164  1.00107.05           O
ATOM    153  CB  ASN A  23      13.457  11.434  -1.227  1.00 81.24           C
ATOM    154  CG  ASN A  23      13.961  12.135   0.014  1.00 84.75           C
ATOM    155  OD1 ASN A  23      15.074  11.884   0.477  1.00 93.45           O
ATOM    156  ND2 ASN A  23      13.135  13.015   0.569  1.00 68.18           N
ATOM    157  N   PHE A  24      12.027   8.716  -2.283  1.00 66.38           N
ATOM    158  CA  PHE A  24      11.676   7.850  -3.398  1.00 84.58           C
ATOM    159  C   PHE A  24      10.201   7.439  -3.397  1.00 85.00           C
ATOM    160  O   PHE A  24       9.520   7.547  -4.417  1.00 93.23           O
ATOM    161  CB  PHE A  24      12.566   6.612  -3.396  1.00 71.57           C
ATOM    162  CG  PHE A  24      12.054   5.505  -4.258  1.00 70.47           C
ATOM    163  CD1 PHE A  24      12.100   5.610  -5.635  1.00115.11           C
ATOM    164  CD2 PHE A  24      11.521   4.359  -3.692  1.00 63.72           C
ATOM    165  CE1 PHE A  24      11.624   4.588  -6.437  1.00152.43           C
ATOM    166  CE2 PHE A  24      11.046   3.334  -4.485  1.00 47.03           C
ATOM    167  CZ  PHE A  24      11.096   3.447  -5.859  1.00 68.24           C
ATOM    168  N   ILE A  25       9.712   6.968  -2.252  1.00 91.36           N
ATOM    169  CA  ILE A  25       8.316   6.561  -2.130  1.00 62.38           C
ATOM    170  C   ILE A  25       7.407   7.763  -2.344  1.00 78.12           C
ATOM    171  O   ILE A  25       6.261   7.628  -2.767  1.00 79.54           O
ATOM    172  CB  ILE A  25       8.016   5.959  -0.746  1.00 66.67           C
ATOM    173  CG1 ILE A  25       8.982   4.822  -0.438  1.00 64.26           C
ATOM    174  CG2 ILE A  25       6.584   5.457  -0.684  1.00 69.86           C
ATOM    175  CD1 ILE A  25       8.840   3.645  -1.365  1.00 99.14           C
ATOM    176  N   ARG A  26       7.919   8.942  -2.020  1.00 47.15           N
ATOM    177  CA  ARG A  26       7.180  10.172  -2.237  1.00 39.81           C
ATOM    178  C   ARG A  26       7.271  10.631  -3.680  1.00 50.41           C
ATOM    179  O   ARG A  26       6.377  11.309  -4.181  1.00 82.60           O
ATOM    180  CB  ARG A  26       7.673  11.247  -1.288  1.00 56.23           C
ATOM    181  CG  ARG A  26       7.493  10.844   0.153  1.00 66.90           C
ATOM    182  CD  ARG A  26       8.016  11.894   1.094  1.00115.77           C
ATOM    183  NE  ARG A  26       7.718  11.545   2.475  1.00 82.85           N
ATOM    184  CZ  ARG A  26       8.056  12.292   3.518  1.00153.75           C
ATOM    185  NH1 ARG A  26       8.706  13.434   3.333  1.00 74.32           N
ATOM    186  NH2 ARG A  26       7.744  11.898   4.745  1.00187.36           N
ATOM    187  N   ALA A  27       8.356  10.259  -4.347  1.00 54.90           N
ATOM    188  CA  ALA A  27       8.471  10.504  -5.774  1.00 49.31           C
ATOM    189  C   ALA A  27       7.435   9.646  -6.478  1.00 63.91           C
ATOM    190  O   ALA A  27       6.748  10.112  -7.383  1.00 93.93           O
ATOM    191  CB  ALA A  27       9.865  10.168  -6.265  1.00 50.92           C
ATOM    192  N   VAL A  28       7.321   8.390  -6.047  1.00 41.32           N
ATOM    193  CA  VAL A  28       6.381   7.449  -6.647  1.00 31.22           C
ATOM    194  C   VAL A  28       4.950   7.922  -6.485  1.00 35.37           C
ATOM    195  O   VAL A  28       4.217   8.064  -7.462  1.00 64.48           O
ATOM    196  CB  VAL A  28       6.495   6.046  -6.034  1.00 49.05           C
ATOM    197  CG1 VAL A  28       5.394   5.158  -6.577  1.00 39.91           C
ATOM    198  CG2 VAL A  28       7.852   5.444  -6.337  1.00 44.70           C
ATOM    199  N   ARG A  29       4.553   8.165  -5.244  1.00 43.33           N
ATOM    200  CA  ARG A  29       3.214   8.659  -4.963  1.00 42.04           C
ATOM    201  C   ARG A  29       2.909   9.937  -5.753  1.00101.08           C
ATOM    202  O   ARG A  29       1.766  10.171  -6.158  1.00 90.36           O
ATOM    203  CB  ARG A  29       3.051   8.908  -3.465  1.00 61.64           C
ATOM    204  CG  ARG A  29       3.117   7.652  -2.613  1.00 59.04           C
ATOM    205  CD  ARG A  29       3.151   8.017  -1.139  1.00 53.62           C
ATOM    206  NE  ARG A  29       3.109   6.845  -0.273  1.00 57.09           N
ATOM    207  CZ  ARG A  29       3.574   6.828   0.969  1.00 71.29           C
ATOM    208  NH1 ARG A  29       4.123   7.921   1.475  1.00 78.32           N
ATOM    209  NH2 ARG A  29       3.499   5.723   1.699  1.00 62.17           N
ATOM    210  N   GLY A  30       3.932  10.758  -5.972  1.00102.28           N
ATOM    211  CA  GLY A  30       3.761  12.004  -6.698  1.00 33.52           C
ATOM    212  C   GLY A  30       3.396  11.780  -8.149  1.00 40.46           C
ATOM    213  O   GLY A  30       2.651  12.555  -8.743  1.00 50.80           O
ATOM    214  N   ARG A  31       3.958  10.725  -8.725  1.00 64.07           N
ATOM    215  CA  ARG A  31       3.639  10.305 -10.088  1.00 60.40           C
ATOM    216  C   ARG A  31       2.344   9.484 -10.191  1.00 64.25           C
ATOM    217  O   ARG A  31       1.644   9.543 -11.201  1.00 65.07           O
ATOM    218  CB  ARG A  31       4.815   9.542 -10.703  1.00 61.83           C
ATOM    219  CG  ARG A  31       6.118  10.335 -10.737  1.00 62.43           C
ATOM    220  CD  ARG A  31       6.063  11.508 -11.709  1.00 55.89           C
ATOM    221  NE  ARG A  31       7.359  12.176 -11.801  1.00111.04           N
ATOM    222  CZ  ARG A  31       7.666  13.099 -12.707  1.00105.89           C
ATOM    223  NH1 ARG A  31       6.769  13.468 -13.610  1.00138.44           N
ATOM    224  NH2 ARG A  31       8.873  13.651 -12.712  1.00 88.23           N
ATOM    225  N   LEU A  32       2.043   8.705  -9.154  1.00 70.08           N
ATOM    226  CA  LEU A  32       0.846   7.859  -9.144  1.00 48.39           C
ATOM    227  C   LEU A  32      -0.452   8.654  -9.229  1.00 50.76           C
ATOM    228  O   LEU A  32      -1.392   8.254  -9.912  1.00 66.87           O
ATOM    229  CB  LEU A  32       0.820   6.968  -7.900  1.00 29.76           C
ATOM    230  CG  LEU A  32       1.753   5.763  -7.958  1.00 55.58           C
ATOM    231  CD1 LEU A  32       1.698   4.991  -6.651  1.00 48.96           C
ATOM    232  CD2 LEU A  32       1.383   4.876  -9.136  1.00 43.07           C
ATOM    233  N   THR A  33      -0.515   9.766  -8.508  1.00 66.02           N
ATOM    234  CA  THR A  33      -1.637  10.671  -8.657  1.00 85.99           C
ATOM    235  C   THR A  33      -1.146  12.105  -8.684  1.00 82.78           C
ATOM    236  O   THR A  33       0.031  12.382  -8.469  1.00 85.18           O
ATOM    237  CB  THR A  33      -2.629  10.523  -7.483  1.00 98.64           C
ATOM    238  OG1 THR A  33      -3.730  11.424  -7.660  1.00148.07           O
ATOM    239  CG2 THR A  33      -1.941  10.833  -6.165  1.00 58.50           C
ATOM    240  N   THR A  34      -2.071  13.017  -8.933  1.00 95.00           N
ATOM    241  CA  THR A  34      -1.795  14.438  -8.874  1.00104.81           C
ATOM    242  C   THR A  34      -2.256  15.004  -7.544  1.00113.35           C
ATOM    243  O   THR A  34      -2.074  16.190  -7.265  1.00120.85           O
ATOM    244  CB  THR A  34      -2.548  15.158  -9.979  1.00112.17           C
ATOM    245  OG1 THR A  34      -3.944  14.854  -9.861  1.00 92.44           O
ATOM    246  CG2 THR A  34      -2.049  14.691 -11.336  1.00152.46           C
ATOM    247  N   GLY A  35      -2.851  14.148  -6.722  1.00 94.34           N
ATOM    248  CA  GLY A  35      -3.660  14.626  -5.622  1.00 65.23           C
ATOM    249  C   GLY A  35      -4.896  15.231  -6.258  1.00 99.99           C
ATOM    250  O   GLY A  35      -5.405  14.702  -7.245  1.00 83.18           O
ATOM    251  N   ALA A  36      -5.391  16.323  -5.688  1.00 70.06           N
ATOM    252  CA  ALA A  36      -6.509  17.067  -6.264  1.00 85.26           C
ATOM    253  C   ALA A  36      -7.807  16.276  -6.191  1.00 75.43           C
ATOM    254  O   ALA A  36      -8.898  16.828  -6.343  1.00 91.98           O
ATOM    255  CB  ALA A  36      -6.204  17.445  -7.700  1.00 86.45           C
ATOM    256  N   ASP A  37      -7.683  14.982  -5.928  1.00 82.72           N
ATOM    257  CA  ASP A  37      -8.813  14.196  -5.487  1.00 68.41           C
ATOM    258  C   ASP A  37      -8.343  13.527  -4.220  1.00 80.09           C
ATOM    259  O   ASP A  37      -7.453  12.672  -4.237  1.00 68.43           O
ATOM    260  CB  ASP A  37      -9.228  13.148  -6.516  1.00 67.56           C
ATOM    261  CG  ASP A  37     -10.465  12.361  -6.080  1.00 79.68           C
ATOM    262  OD1 ASP A  37     -11.238  12.877  -5.241  1.00 62.91           O
ATOM    263  OD2 ASP A  37     -10.669  11.230  -6.574  1.00 54.82           O
ATOM    264  N   VAL A  38      -8.943  13.940  -3.117  1.00 54.56           N
ATOM    265  CA  VAL A  38      -8.593  13.421  -1.819  1.00 54.73           C
ATOM    266  C   VAL A  38      -9.876  13.239  -1.041  1.00 62.47           C
ATOM    267  O   VAL A  38     -10.687  14.155  -0.949  1.00 88.87           O
ATOM    268  CB  VAL A  38      -7.680  14.394  -1.089  1.00 70.79           C
ATOM    269  CG1 VAL A  38      -6.280  14.342  -1.693  1.00 66.55           C
ATOM    270  CG2 VAL A  38      -8.254  15.800  -1.171  1.00 60.30           C
ATOM    271  N   ARG A  39     -10.067  12.045  -0.499  1.00 64.04           N
ATOM    272  CA  ARG A  39     -11.229  11.770   0.324  1.00 83.80           C
ATOM    273  C   ARG A  39     -10.758  11.703   1.768  1.00107.58           C
ATOM    274  O   ARG A  39     -10.039  10.778   2.150  1.00 68.58           O
ATOM    275  CB  ARG A  39     -11.874  10.446  -0.087  1.00 63.91           C
ATOM    276  CG  ARG A  39     -11.919  10.212  -1.591  1.00 74.14           C
ATOM    277  CD  ARG A  39     -12.933  11.106  -2.288  1.00 61.24           C
ATOM    278  NE  ARG A  39     -12.868  10.965  -3.742  1.00 66.49           N
ATOM    279  CZ  ARG A  39     -13.509  10.026  -4.436  1.00 87.18           C
ATOM    280  NH1 ARG A  39     -14.267   9.128  -3.815  1.00 73.76           N
ATOM    281  NH2 ARG A  39     -13.392   9.981  -5.757  1.00 56.75           N
ATOM    282  N   HIS A  40     -11.157  12.691   2.564  1.00 99.61           N
ATOM    283  CA  HIS A  40     -10.705  12.793   3.948  1.00 75.17           C
ATOM    284  C   HIS A  40      -9.183  12.789   4.029  1.00 52.35           C
ATOM    285  O   HIS A  40      -8.596  12.017   4.789  1.00 55.83           O
ATOM    286  CB  HIS A  40     -11.275  11.650   4.787  1.00104.42           C
ATOM    287  CG  HIS A  40     -12.741  11.418   4.578  1.00 92.26           C
ATOM    288  ND1 HIS A  40     -13.271  10.174   4.353  1.00 82.26           N
ATOM    289  CD2 HIS A  40     -13.778  12.290   4.550  1.00 81.45           C
ATOM    290  CE1 HIS A  40     -14.580  10.276   4.195  1.00 84.54           C
ATOM    291  NE2 HIS A  40     -14.913  11.548   4.311  1.00126.60           N
ATOM    292  N   GLU A  41      -8.550  13.647   3.235  1.00 76.36           N
ATOM    293  CA  GLU A  41      -7.099  13.816   3.279  1.00 84.24           C
ATOM    294  C   GLU A  41      -6.330  12.666   2.641  1.00 48.68           C
ATOM    295  O   GLU A  41      -5.109  12.719   2.527  1.00106.70           O
ATOM    296  CB  GLU A  41      -6.625  14.050   4.715  1.00120.39           C
ATOM    297  CG  GLU A  41      -6.876  15.463   5.216  1.00 67.15           C
ATOM    298  CD  GLU A  41      -7.034  15.529   6.718  1.00119.62           C
ATOM    299  OE1 GLU A  41      -6.317  16.326   7.359  1.00183.61           O
ATOM    300  OE2 GLU A  41      -7.887  14.793   7.257  1.00 69.00           O
ATOM    301  N   ILE A  42      -7.046  11.626   2.233  1.00 69.26           N
ATOM    302  CA  ILE A  42      -6.427  10.507   1.535  1.00 46.58           C
ATOM    303  C   ILE A  42      -6.656  10.638   0.033  1.00 65.04           C
ATOM    304  O   ILE A  42      -7.795  10.596  -0.429  1.00 83.40           O
ATOM    305  CB  ILE A  42      -7.005   9.163   2.003  1.00 62.24           C
ATOM    306  CG1 ILE A  42      -6.884   9.027   3.520  1.00 62.44           C
ATOM    307  CG2 ILE A  42      -6.301   8.014   1.307  1.00 68.61           C
ATOM    308  CD1 ILE A  42      -7.588   7.815   4.072  1.00 39.13           C
ATOM    309  N   PRO A  43      -5.570  10.811  -0.732  1.00 76.77           N
ATOM    310  CA  PRO A  43      -5.646  10.941  -2.190  1.00 67.53           C
ATOM    311  C   PRO A  43      -6.174   9.675  -2.850  1.00 66.85           C
ATOM    312  O   PRO A  43      -5.843   8.560  -2.444  1.00 51.58           O
ATOM    313  CB  PRO A  43      -4.186  11.163  -2.601  1.00 69.20           C
ATOM    314  CG  PRO A  43      -3.516  11.665  -1.378  1.00 77.94           C
ATOM    315  CD  PRO A  43      -4.194  10.976  -0.239  1.00 76.37           C
ATOM    316  N   VAL A  44      -7.000   9.853  -3.871  1.00 36.92           N
ATOM    317  CA  VAL A  44      -7.485   8.726  -4.639  1.00 52.08           C
ATOM    318  C   VAL A  44      -6.703   8.645  -5.939  1.00 74.22           C
ATOM    319  O   VAL A  44      -6.448   9.661  -6.586  1.00 78.69           O
ATOM    320  CB  VAL A  44      -8.980   8.859  -4.951  1.00 37.50           C
ATOM    321  CG1 VAL A  44      -9.486   7.608  -5.640  1.00 59.30           C
ATOM    322  CG2 VAL A  44      -9.756   9.110  -3.677  1.00 65.87           C
ATOM    323  N   LEU A  45      -6.307   7.434  -6.306  1.00 59.58           N
ATOM    324  CA  LEU A  45      -5.628   7.200  -7.571  1.00 48.84           C
ATOM    325  C   LEU A  45      -6.546   7.561  -8.735  1.00 45.37           C
ATOM    326  O   LEU A  45      -7.768   7.545  -8.586  1.00 53.47           O
ATOM    327  CB  LEU A  45      -5.184   5.740  -7.658  1.00 65.01           C
ATOM    328  CG  LEU A  45      -4.036   5.382  -6.710  1.00 50.67           C
ATOM    329  CD1 LEU A  45      -3.928   3.883  -6.513  1.00 40.22           C
ATOM    330  CD2 LEU A  45      -2.733   5.956  -7.235  1.00 37.78           C
ATOM    331  N   PRO A  46      -5.961   7.890  -9.898  1.00 43.12           N
ATOM    332  CA  PRO A  46      -6.769   8.292 -11.054  1.00 68.65           C
ATOM    333  C   PRO A  46      -7.728   7.193 -11.499  1.00 61.14           C
ATOM    334  O   PRO A  46      -7.388   6.009 -11.473  1.00 55.95           O
ATOM    335  CB  PRO A  46      -5.723   8.572 -12.140  1.00 35.15           C
ATOM    336  CG  PRO A  46      -4.516   7.827 -11.709  1.00 48.12           C
ATOM    337  CD  PRO A  46      -4.524   7.866 -10.216  1.00 34.46           C
ATOM    338  N   ASN A  47      -8.926   7.602 -11.895  1.00 54.91           N
ATOM    339  CA  ASN A  47      -9.942   6.678 -12.377  1.00 50.96           C
ATOM    340  C   ASN A  47      -9.460   6.009 -13.652  1.00 60.77           C
ATOM    341  O   ASN A  47      -9.028   6.682 -14.588  1.00 46.18           O
ATOM    342  CB  ASN A  47     -11.248   7.434 -12.637  1.00 97.87           C
ATOM    343  CG  ASN A  47     -12.423   6.516 -12.904  1.00 48.04           C
ATOM    344  OD1 ASN A  47     -12.301   5.291 -12.865  1.00 58.09           O
ATOM    345  ND2 ASN A  47     -13.580   7.112 -13.166  1.00 54.55           N
ATOM    346  N   ARG A  48      -9.525   4.683 -13.678  1.00 62.35           N
ATOM    347  CA  ARG A  48      -9.047   3.913 -14.818  1.00 46.88           C
ATOM    348  C   ARG A  48      -9.886   4.169 -16.069  1.00 39.87           C
ATOM    349  O   ARG A  48      -9.442   3.923 -17.187  1.00 69.69           O
ATOM    350  CB  ARG A  48      -9.027   2.421 -14.477  1.00 82.99           C
ATOM    351  CG  ARG A  48      -8.217   1.580 -15.443  1.00 90.31           C
ATOM    352  CD  ARG A  48      -7.723   0.299 -14.789  1.00142.26           C
ATOM    353  NE  ARG A  48      -8.815  -0.606 -14.446  1.00134.82           N
ATOM    354  CZ  ARG A  48      -9.400  -1.433 -15.309  1.00116.06           C
ATOM    355  NH1 ARG A  48      -9.004  -1.466 -16.575  1.00116.12           N
ATOM    356  NH2 ARG A  48     -10.385  -2.223 -14.908  1.00 94.59           N
ATOM    357  N   VAL A  49     -11.091   4.691 -15.873  1.00 63.47           N
ATOM    358  CA  VAL A  49     -12.019   4.905 -16.971  1.00 51.85           C
ATOM    359  C   VAL A  49     -11.798   6.274 -17.607  1.00 50.82           C
ATOM    360  O   VAL A  49     -12.015   7.309 -16.977  1.00 64.34           O
ATOM    361  CB  VAL A  49     -13.481   4.804 -16.474  1.00 69.09           C
ATOM    362  CG1 VAL A  49     -14.451   5.341 -17.516  1.00 48.75           C
ATOM    363  CG2 VAL A  49     -13.815   3.369 -16.102  1.00 67.53           C
ATOM    364  N   GLY A  50     -11.385   6.270 -18.870  1.00 66.39           N
ATOM    365  CA  GLY A  50     -11.083   7.503 -19.573  1.00 55.90           C
ATOM    366  C   GLY A  50      -9.604   7.843 -19.558  1.00 72.99           C
ATOM    367  O   GLY A  50      -9.149   8.720 -20.293  1.00 67.39           O
ATOM    368  N   LEU A  51      -8.852   7.145 -18.713  1.00 50.74           N
ATOM    369  CA  LEU A  51      -7.415   7.379 -18.590  1.00 68.16           C
ATOM    370  C   LEU A  51      -6.642   6.904 -19.825  1.00 58.08           C
ATOM    371  O   LEU A  51      -6.695   5.729 -20.182  1.00 57.20           O
ATOM    372  CB  LEU A  51      -6.880   6.693 -17.332  1.00 63.29           C
ATOM    373  CG  LEU A  51      -5.422   6.947 -16.952  1.00 55.36           C
ATOM    374  CD1 LEU A  51      -5.198   8.417 -16.613  1.00 33.76           C
ATOM    375  CD2 LEU A  51      -5.034   6.053 -15.787  1.00 49.93           C
ATOM    376  N   PRO A  52      -5.938   7.833 -20.492  1.00 55.39           N
ATOM    377  CA  PRO A  52      -5.079   7.581 -21.659  1.00 79.48           C
ATOM    378  C   PRO A  52      -3.916   6.646 -21.334  1.00 59.40           C
ATOM    379  O   PRO A  52      -3.320   6.793 -20.271  1.00 91.87           O
ATOM    380  CB  PRO A  52      -4.537   8.973 -21.987  1.00 40.66           C
ATOM    381  CG  PRO A  52      -5.570   9.898 -21.470  1.00 46.02           C
ATOM    382  CD  PRO A  52      -6.069   9.271 -20.212  1.00 45.17           C
ATOM    383  N   ILE A  53      -3.592   5.715 -22.231  1.00 52.99           N
ATOM    384  CA  ILE A  53      -2.535   4.747 -21.961  1.00 48.76           C
ATOM    385  C   ILE A  53      -1.198   5.427 -21.752  1.00 68.06           C
ATOM    386  O   ILE A  53      -0.367   4.937 -20.993  1.00 80.64           O
ATOM    387  CB  ILE A  53      -2.380   3.696 -23.078  1.00 60.78           C
ATOM    388  CG1 ILE A  53      -2.338   4.369 -24.455  1.00 57.96           C
ATOM    389  CG2 ILE A  53      -3.476   2.641 -22.983  1.00 67.74           C
ATOM    390  CD1 ILE A  53      -0.957   4.882 -24.856  1.00100.83           C
ATOM    391  N   ASN A  54      -0.985   6.547 -22.435  1.00 67.53           N
ATOM    392  CA  ASN A  54       0.268   7.274 -22.289  1.00 93.62           C
ATOM    393  C   ASN A  54       0.375   7.828 -20.878  1.00 58.02           C
ATOM    394  O   ASN A  54       1.461   8.154 -20.405  1.00 90.89           O
ATOM    395  CB  ASN A  54       0.401   8.386 -23.336  1.00 96.46           C
ATOM    396  CG  ASN A  54      -0.615   9.493 -23.152  1.00 75.89           C
ATOM    397  OD1 ASN A  54      -1.788   9.335 -23.491  1.00 77.84           O
ATOM    398  ND2 ASN A  54      -0.166  10.628 -22.629  1.00 55.08           N
ATOM    399  N   GLN A  55      -0.774   7.966 -20.226  1.00 46.39           N
ATOM    400  CA  GLN A  55      -0.834   8.326 -18.812  1.00 39.10           C
ATOM    401  C   GLN A  55      -1.049   7.173 -17.818  1.00 66.07           C
ATOM    402  O   GLN A  55      -1.155   7.413 -16.614  1.00 82.11           O
ATOM    403  CB  GLN A  55      -1.868   9.432 -18.597  1.00 47.97           C
ATOM    404  CG  GLN A  55      -1.496  10.713 -19.319  1.00 71.98           C
ATOM    405  CD  GLN A  55      -2.692  11.404 -19.930  1.00139.32           C
ATOM    406  OE1 GLN A  55      -3.798  11.351 -19.390  1.00127.56           O
ATOM    407  NE2 GLN A  55      -2.480  12.055 -21.070  1.00138.53           N
ATOM    408  N   ARG A  56      -1.135   5.936 -18.301  1.00 61.45           N
ATOM    409  CA  ARG A  56      -1.564   4.838 -17.428  1.00 40.82           C
ATOM    410  C   ARG A  56      -0.472   4.075 -16.678  1.00 45.18           C
ATOM    411  O   ARG A  56      -0.776   3.271 -15.802  1.00 56.76           O
ATOM    412  CB  ARG A  56      -2.460   3.849 -18.182  1.00 55.29           C
ATOM    413  CG  ARG A  56      -3.091   2.788 -17.281  1.00 44.68           C
ATOM    414  CD  ARG A  56      -4.221   2.070 -17.986  1.00 99.65           C
ATOM    415  NE  ARG A  56      -4.691   0.910 -17.238  1.00 57.49           N
ATOM    416  CZ  ARG A  56      -5.594   0.051 -17.696  1.00112.89           C
ATOM    417  NH1 ARG A  56      -6.125   0.225 -18.900  1.00128.32           N
ATOM    418  NH2 ARG A  56      -5.966  -0.982 -16.955  1.00168.40           N
ATOM    419  N   PHE A  57       0.791   4.321 -16.997  1.00 85.54           N
ATOM    420  CA  PHE A  57       1.862   3.576 -16.341  1.00 30.20           C
ATOM    421  C   PHE A  57       2.974   4.440 -15.775  1.00 55.80           C
ATOM    422  O   PHE A  57       3.183   5.580 -16.188  1.00 46.78           O
ATOM    423  CB  PHE A  57       2.468   2.543 -17.289  1.00 68.48           C
ATOM    424  CG  PHE A  57       1.510   1.474 -17.713  1.00 57.14           C
ATOM    425  CD1 PHE A  57       1.132   0.480 -16.833  1.00 37.37           C
ATOM    426  CD2 PHE A  57       1.003   1.458 -18.996  1.00 37.29           C
ATOM    427  CE1 PHE A  57       0.261  -0.502 -17.218  1.00 57.16           C
ATOM    428  CE2 PHE A  57       0.127   0.475 -19.399  1.00 41.12           C
ATOM    429  CZ  PHE A  57      -0.249  -0.507 -18.511  1.00 71.55           C
ATOM    430  N   ILE A  58       3.702   3.852 -14.835  1.00 73.90           N
ATOM    431  CA  ILE A  58       4.834   4.486 -14.185  1.00 48.94           C
ATOM    432  C   ILE A  58       5.995   3.512 -14.226  1.00 43.12           C
ATOM    433  O   ILE A  58       5.795   2.302 -14.128  1.00 50.94           O
ATOM    434  CB  ILE A  58       4.497   4.811 -12.719  1.00 48.67           C
ATOM    435  CG1 ILE A  58       3.808   6.166 -12.624  1.00 71.12           C
ATOM    436  CG2 ILE A  58       5.737   4.787 -11.850  1.00 66.89           C
ATOM    437  CD1 ILE A  58       3.461   6.551 -11.214  1.00149.56           C
ATOM    438  N   LEU A  59       7.208   4.028 -14.387  1.00 71.03           N
ATOM    439  CA  LEU A  59       8.388   3.168 -14.390  1.00 63.95           C
ATOM    440  C   LEU A  59       9.265   3.396 -13.165  1.00 73.55           C
ATOM    441  O   LEU A  59       9.727   4.510 -12.911  1.00 70.92           O
ATOM    442  CB  LEU A  59       9.200   3.349 -15.675  1.00 60.85           C
ATOM    443  CG  LEU A  59       8.426   3.095 -16.970  1.00 64.27           C
ATOM    444  CD1 LEU A  59       9.346   3.193 -18.178  1.00114.37           C
ATOM    445  CD2 LEU A  59       7.731   1.740 -16.929  1.00 53.50           C
ATOM    446  N   VAL A  60       9.477   2.332 -12.400  1.00 72.62           N
ATOM    447  CA  VAL A  60      10.381   2.380 -11.262  1.00 75.45           C
ATOM    448  C   VAL A  60      11.638   1.583 -11.581  1.00 39.86           C
ATOM    449  O   VAL A  60      11.596   0.359 -11.677  1.00 58.19           O
ATOM    450  CB  VAL A  60       9.721   1.801  -9.993  1.00 62.89           C
ATOM    451  CG1 VAL A  60      10.727   1.714  -8.855  1.00 60.04           C
ATOM    452  CG2 VAL A  60       8.522   2.639  -9.588  1.00 86.03           C
ATOM    453  N   GLU A  61      12.754   2.285 -11.750  1.00 85.82           N
ATOM    454  CA  GLU A  61      14.038   1.640 -12.003  1.00 71.77           C
ATOM    455  C   GLU A  61      14.754   1.333 -10.690  1.00 56.91           C
ATOM    456  O   GLU A  61      14.756   2.151  -9.772  1.00 69.21           O
ATOM    457  CB  GLU A  61      14.910   2.514 -12.909  1.00 79.97           C
ATOM    458  CG  GLU A  61      16.311   1.967 -13.146  1.00 86.20           C
ATOM    459  CD  GLU A  61      17.203   2.106 -11.928  1.00102.82           C
ATOM    460  OE1 GLU A  61      17.228   3.202 -11.326  1.00149.38           O
ATOM    461  OE2 GLU A  61      17.873   1.117 -11.569  1.00 62.32           O
ATOM    462  N   LEU A  62      15.368   0.156 -10.613  1.00 79.09           N
ATOM    463  CA  LEU A  62      15.979  -0.316  -9.371  1.00 89.06           C
ATOM    464  C   LEU A  62      17.407  -0.832  -9.549  1.00 66.47           C
ATOM    465  O   LEU A  62      17.643  -1.760 -10.316  1.00115.79           O
ATOM    466  CB  LEU A  62      15.114  -1.415  -8.749  1.00 52.52           C
ATOM    467  CG  LEU A  62      13.698  -0.990  -8.354  1.00 64.25           C
ATOM    468  CD1 LEU A  62      12.993  -2.095  -7.589  1.00 49.52           C
ATOM    469  CD2 LEU A  62      13.748   0.279  -7.525  1.00 71.89           C
ATOM    470  N   SER A  63      18.350  -0.242  -8.818  1.00 91.97           N
ATOM    471  CA  SER A  63      19.761  -0.600  -8.935  1.00 66.56           C
ATOM    472  C   SER A  63      20.255  -1.416  -7.746  1.00 56.30           C
ATOM    473  O   SER A  63      19.768  -1.256  -6.629  1.00 77.02           O
ATOM    474  CB  SER A  63      20.620   0.653  -9.108  1.00 87.73           C
ATOM    475  OG  SER A  63      21.997   0.354  -8.954  1.00 96.03           O
ATOM    476  N   ASN A  64      21.222  -2.293  -7.999  1.00 81.62           N
ATOM    477  CA  ASN A  64      21.827  -3.120  -6.958  1.00 81.49           C
ATOM    478  C   ASN A  64      23.177  -2.574  -6.504  1.00123.64           C
ATOM    479  O   ASN A  64      23.637  -1.547  -7.008  1.00 82.98           O
ATOM    480  CB  ASN A  64      22.010  -4.547  -7.474  1.00 45.79           C
ATOM    481  CG  ASN A  64      21.248  -5.559  -6.657  1.00 99.44           C
ATOM    482  OD1 ASN A  64      20.468  -5.196  -5.776  1.00 83.79           O
ATOM    483  ND2 ASN A  64      21.462  -6.837  -6.945  1.00 53.69           N
ATOM    484  N   HIS A  65      23.805  -3.255  -5.545  1.00 72.48           N
ATOM    485  CA  HIS A  65      25.192  -2.958  -5.184  1.00118.57           C
ATOM    486  C   HIS A  65      26.127  -3.756  -6.080  1.00111.77           C
ATOM    487  O   HIS A  65      27.341  -3.533  -6.098  1.00119.74           O
ATOM    488  CB  HIS A  65      25.486  -3.267  -3.715  1.00135.80           C
ATOM    489  CG  HIS A  65      26.916  -3.045  -3.334  1.00114.14           C
ATOM    490  ND1 HIS A  65      27.582  -1.862  -3.594  1.00101.20           N
ATOM    491  CD2 HIS A  65      27.819  -3.851  -2.728  1.00133.41           C
ATOM    492  CE1 HIS A  65      28.823  -1.950  -3.160  1.00101.45           C
ATOM    493  NE2 HIS A  65      28.994  -3.150  -2.628  1.00146.24           N
ATOM    494  N   ALA A  66      25.542  -4.703  -6.805  1.00128.95           N
ATOM    495  CA  ALA A  66      26.235  -5.418  -7.864  1.00125.75           C
ATOM    496  C   ALA A  66      25.991  -4.661  -9.164  1.00116.16           C
ATOM    497  O   ALA A  66      26.423  -5.083 -10.238  1.00137.52           O
ATOM    498  CB  ALA A  66      25.721  -6.837  -7.969  1.00 51.72           C
ATOM    499  N   GLU A  67      25.284  -3.539  -9.045  1.00123.78           N
ATOM    500  CA  GLU A  67      24.990  -2.665 -10.176  1.00 62.88           C
ATOM    501  C   GLU A  67      24.169  -3.362 -11.267  1.00 83.88           C
ATOM    502  O   GLU A  67      24.513  -3.312 -12.448  1.00 71.71           O
ATOM    503  CB  GLU A  67      26.284  -2.050 -10.730  1.00 90.02           C
ATOM    504  CG  GLU A  67      26.924  -1.023  -9.790  1.00 73.49           C
ATOM    505  CD  GLU A  67      28.442  -0.953  -9.906  1.00138.79           C
ATOM    506  OE1 GLU A  67      29.131  -1.822  -9.324  1.00128.49           O
ATOM    507  OE2 GLU A  67      28.948  -0.020 -10.567  1.00135.31           O
ATOM    508  N   LEU A  68      23.082  -4.012 -10.854  1.00 93.80           N
ATOM    509  CA  LEU A  68      22.142  -4.640 -11.783  1.00 94.49           C
ATOM    510  C   LEU A  68      20.853  -3.831 -11.876  1.00 63.82           C
ATOM    511  O   LEU A  68      20.147  -3.665 -10.886  1.00 78.16           O
ATOM    512  CB  LEU A  68      21.818  -6.068 -11.338  1.00 76.26           C
ATOM    513  CG  LEU A  68      22.971  -7.072 -11.358  1.00 49.74           C
ATOM    514  CD1 LEU A  68      22.515  -8.419 -10.814  1.00 63.50           C
ATOM    515  CD2 LEU A  68      23.531  -7.210 -12.772  1.00 66.48           C
ATOM    516  N   SER A  69      20.544  -3.332 -13.069  1.00107.57           N
ATOM    517  CA  SER A  69      19.360  -2.493 -13.258  1.00 61.53           C
ATOM    518  C   SER A  69      18.161  -3.232 -13.852  1.00 85.97           C
ATOM    519  O   SER A  69      18.269  -3.924 -14.867  1.00110.51           O
ATOM    520  CB  SER A  69      19.686  -1.262 -14.108  1.00 54.75           C
ATOM    521  OG  SER A  69      18.510  -0.517 -14.383  1.00122.99           O
ATOM    522  N   VAL A  70      17.015  -3.059 -13.205  1.00 88.12           N
ATOM    523  CA  VAL A  70      15.770  -3.668 -13.631  1.00 62.87           C
ATOM    524  C   VAL A  70      14.651  -2.635 -13.533  1.00 58.84           C
ATOM    525  O   VAL A  70      14.419  -2.074 -12.469  1.00 46.94           O
ATOM    526  CB  VAL A  70      15.437  -4.891 -12.757  1.00 47.69           C
ATOM    527  CG1 VAL A  70      14.010  -5.337 -12.984  1.00136.40           C
ATOM    528  CG2 VAL A  70      16.414  -6.028 -13.040  1.00 58.56           C
ATOM    529  N   THR A  71      13.960  -2.387 -14.645  1.00119.35           N
ATOM    530  CA  THR A  71      12.879  -1.401 -14.689  1.00 32.57           C
ATOM    531  C   THR A  71      11.510  -2.040 -14.455  1.00 71.72           C
ATOM    532  O   THR A  71      11.156  -3.023 -15.108  1.00 60.43           O
ATOM    533  CB  THR A  71      12.828  -0.676 -16.048  1.00 75.12           C
ATOM    534  OG1 THR A  71      14.115  -0.127 -16.357  1.00 82.23           O
ATOM    535  CG2 THR A  71      11.791   0.443 -16.014  1.00 73.08           C
ATOM    536  N   LEU A  72      10.739  -1.461 -13.537  1.00 82.86           N
ATOM    537  CA  LEU A  72       9.420  -1.980 -13.176  1.00 52.59           C
ATOM    538  C   LEU A  72       8.281  -1.091 -13.648  1.00 50.36           C
ATOM    539  O   LEU A  72       8.375   0.133 -13.590  1.00 53.05           O
ATOM    540  CB  LEU A  72       9.312  -2.129 -11.662  1.00 60.54           C
ATOM    541  CG  LEU A  72       9.637  -3.494 -11.071  1.00 55.71           C
ATOM    542  CD1 LEU A  72      11.048  -3.900 -11.426  1.00 59.00           C
ATOM    543  CD2 LEU A  72       9.447  -3.448  -9.572  1.00 41.21           C
ATOM    544  N   ALA A  73       7.189  -1.714 -14.081  1.00 55.67           N
ATOM    545  CA  ALA A  73       6.028  -0.967 -14.544  1.00 66.69           C
ATOM    546  C   ALA A  73       4.849  -1.131 -13.596  1.00 53.79           C
ATOM    547  O   ALA A  73       4.448  -2.247 -13.273  1.00 67.96           O
ATOM    548  CB  ALA A  73       5.643  -1.395 -15.950  1.00 47.04           C
ATOM    549  N   LEU A  74       4.294  -0.007 -13.158  1.00 44.72           N
ATOM    550  CA  LEU A  74       3.134  -0.018 -12.274  1.00 48.06           C
ATOM    551  C   LEU A  74       1.920   0.586 -12.964  1.00 40.50           C
ATOM    552  O   LEU A  74       2.048   1.481 -13.796  1.00 74.55           O
ATOM    553  CB  LEU A  74       3.418   0.777 -10.999  1.00 60.82           C
ATOM    554  CG  LEU A  74       4.297   0.188  -9.899  1.00 67.02           C
ATOM    555  CD1 LEU A  74       5.648  -0.234 -10.438  1.00 70.31           C
ATOM    556  CD2 LEU A  74       4.462   1.215  -8.799  1.00 44.98           C
ATOM    557  N   ASP A  75       0.742   0.088 -12.615  1.00 47.67           N
ATOM    558  CA  ASP A  75      -0.507   0.651 -13.104  1.00 51.59           C
ATOM    559  C   ASP A  75      -0.899   1.792 -12.166  1.00 40.94           C
ATOM    560  O   ASP A  75      -1.110   1.568 -10.978  1.00 51.15           O
ATOM    561  CB  ASP A  75      -1.582  -0.444 -13.124  1.00 52.65           C
ATOM    562  CG  ASP A  75      -2.829  -0.052 -13.909  1.00 47.63           C
ATOM    563  OD1 ASP A  75      -3.027   1.145 -14.203  1.00 44.77           O
ATOM    564  OD2 ASP A  75      -3.631  -0.956 -14.223  1.00 78.42           O
ATOM    565  N   VAL A  76      -0.999   3.009 -12.699  1.00 57.77           N
ATOM    566  CA  VAL A  76      -1.282   4.191 -11.874  1.00 63.99           C
ATOM    567  C   VAL A  76      -2.691   4.189 -11.288  1.00 46.54           C
ATOM    568  O   VAL A  76      -3.011   5.009 -10.427  1.00 58.53           O
ATOM    569  CB  VAL A  76      -1.084   5.519 -12.643  1.00 46.71           C
ATOM    570  CG1 VAL A  76       0.242   5.519 -13.379  1.00 54.14           C
ATOM    571  CG2 VAL A  76      -2.240   5.751 -13.604  1.00 35.48           C
ATOM    572  N   THR A  77      -3.544   3.304 -11.789  1.00 94.11           N
ATOM    573  CA  THR A  77      -4.877   3.137 -11.223  1.00 67.04           C
ATOM    574  C   THR A  77      -4.858   2.338  -9.917  1.00 56.45           C
ATOM    575  O   THR A  77      -5.472   2.750  -8.933  1.00 94.27           O
ATOM    576  CB  THR A  77      -5.843   2.487 -12.240  1.00 68.65           C
ATOM    577  OG1 THR A  77      -5.449   1.131 -12.491  1.00 41.90           O
ATOM    578  CG2 THR A  77      -5.822   3.262 -13.546  1.00 35.71           C
ATOM    579  N   ASN A  78      -4.211   1.169  -9.928  1.00 89.13           N
ATOM    580  CA  ASN A  78      -3.993   0.389  -8.699  1.00 47.51           C
ATOM    581  C   ASN A  78      -2.613   0.463  -8.020  1.00 62.55           C
ATOM    582  O   ASN A  78      -2.428  -0.090  -6.935  1.00 66.60           O
ATOM    583  CB  ASN A  78      -4.390  -1.076  -8.913  1.00104.31           C
ATOM    584  CG  ASN A  78      -3.597  -1.738 -10.017  1.00 70.77           C
ATOM    585  OD1 ASN A  78      -2.459  -1.359 -10.286  1.00 68.77           O
ATOM    586  ND2 ASN A  78      -4.196  -2.728 -10.670  1.00104.20           N
ATOM    587  N   ALA A  79      -1.659   1.152  -8.640  1.00 55.02           N
ATOM    588  CA  ALA A  79      -0.281   1.206  -8.133  1.00 38.51           C
ATOM    589  C   ALA A  79       0.381  -0.173  -8.016  1.00 50.61           C
ATOM    590  O   ALA A  79       1.311  -0.358  -7.232  1.00 50.22           O
ATOM    591  CB  ALA A  79      -0.230   1.924  -6.789  1.00 62.55           C
ATOM    592  N   TYR A  80      -0.082  -1.127  -8.813  1.00 52.11           N
ATOM    593  CA  TYR A  80       0.394  -2.502  -8.724  1.00 54.42           C
ATOM    594  C   TYR A  80       1.315  -2.793  -9.896  1.00 58.25           C
ATOM    595  O   TYR A  80       1.175  -2.203 -10.965  1.00 46.05           O
ATOM    596  CB  TYR A  80      -0.777  -3.486  -8.715  1.00 64.76           C
ATOM    597  CG  TYR A  80      -0.495  -4.768  -7.967  1.00 83.22           C
ATOM    598  CD1 TYR A  80      -0.790  -4.884  -6.615  1.00 84.10           C
ATOM    599  CD2 TYR A  80       0.060  -5.864  -8.613  1.00 87.95           C
ATOM    600  CE1 TYR A  80      -0.539  -6.055  -5.925  1.00 85.79           C
ATOM    601  CE2 TYR A  80       0.316  -7.040  -7.931  1.00111.08           C
ATOM    602  CZ  TYR A  80       0.014  -7.129  -6.588  1.00103.10           C
ATOM    603  OH  TYR A  80       0.265  -8.295  -5.905  1.00 53.48           O
ATOM    604  N   VAL A  81       2.283  -3.676  -9.683  1.00 65.34           N
ATOM    605  CA  VAL A  81       3.254  -3.987 -10.721  1.00 65.36           C
ATOM    606  C   VAL A  81       2.663  -4.890 -11.802  1.00 76.57           C
ATOM    607  O   VAL A  81       2.148  -5.974 -11.518  1.00 77.97           O
ATOM    608  CB  VAL A  81       4.503  -4.642 -10.127  1.00 60.89           C
ATOM    609  CG1 VAL A  81       5.577  -4.780 -11.191  1.00 68.99           C
ATOM    610  CG2 VAL A  81       5.013  -3.819  -8.950  1.00 57.92           C
ATOM    611  N   VAL A  82       2.711  -4.413 -13.043  1.00 73.16           N
ATOM    612  CA  VAL A  82       2.183  -5.163 -14.175  1.00 53.71           C
ATOM    613  C   VAL A  82       3.225  -6.013 -14.898  1.00 68.29           C
ATOM    614  O   VAL A  82       2.874  -6.847 -15.732  1.00 97.64           O
ATOM    615  CB  VAL A  82       1.511  -4.214 -15.182  1.00 72.49           C
ATOM    616  CG1 VAL A  82       0.465  -3.361 -14.474  1.00 49.18           C
ATOM    617  CG2 VAL A  82       2.551  -3.331 -15.839  1.00 52.06           C
ATOM    618  N   GLY A  83       4.497  -5.818 -14.563  1.00 70.70           N
ATOM    619  CA  GLY A  83       5.587  -6.469 -15.276  1.00 55.67           C
ATOM    620  C   GLY A  83       6.905  -5.722 -15.131  1.00 50.72           C
ATOM    621  O   GLY A  83       6.949  -4.651 -14.513  1.00 64.33           O
ATOM    622  N   TYR A  84       7.977  -6.266 -15.710  1.00 49.68           N
ATOM    623  CA  TYR A  84       9.294  -5.630 -15.606  1.00 51.77           C
ATOM    624  C   TYR A  84      10.172  -5.781 -16.848  1.00 72.05           C
ATOM    625  O   TYR A  84       9.801  -6.449 -17.815  1.00 64.55           O
ATOM    626  CB  TYR A  84      10.047  -6.120 -14.353  1.00 97.30           C
ATOM    627  CG  TYR A  84      10.727  -7.492 -14.429  1.00 69.44           C
ATOM    628  CD1 TYR A  84      10.006  -8.668 -14.241  1.00 69.50           C
ATOM    629  CD2 TYR A  84      12.102  -7.601 -14.622  1.00 55.11           C
ATOM    630  CE1 TYR A  84      10.630  -9.912 -14.282  1.00 58.03           C
ATOM    631  CE2 TYR A  84      12.730  -8.835 -14.662  1.00 38.27           C
ATOM    632  CZ  TYR A  84      11.991  -9.989 -14.491  1.00 66.09           C
ATOM    633  OH  TYR A  84      12.609 -11.222 -14.531  1.00 62.74           O
ATOM    634  N   ARG A  85      11.346  -5.160 -16.801  1.00 66.72           N
ATOM    635  CA  ARG A  85      12.304  -5.237 -17.893  1.00 53.07           C
ATOM    636  C   ARG A  85      13.706  -5.447 -17.331  1.00 73.14           C
ATOM    637  O   ARG A  85      14.164  -4.662 -16.503  1.00 74.66           O
ATOM    638  CB  ARG A  85      12.269  -3.945 -18.711  1.00 68.39           C
ATOM    639  CG  ARG A  85      13.135  -3.965 -19.962  1.00 64.22           C
ATOM    640  CD  ARG A  85      13.607  -2.565 -20.315  1.00 75.95           C
ATOM    641  NE  ARG A  85      14.193  -2.515 -21.649  1.00 93.87           N
ATOM    642  CZ  ARG A  85      13.612  -1.934 -22.692  1.00116.78           C
ATOM    643  NH1 ARG A  85      12.432  -1.344 -22.547  1.00128.92           N
ATOM    644  NH2 ARG A  85      14.214  -1.937 -23.876  1.00 76.03           N
ATOM    645  N   ALA A  86      14.379  -6.508 -17.769  1.00 97.77           N
ATOM    646  CA  ALA A  86      15.779  -6.736 -17.407  1.00 79.24           C
ATOM    647  C   ALA A  86      16.574  -7.058 -18.660  1.00 82.01           C
ATOM    648  O   ALA A  86      16.325  -8.066 -19.319  1.00110.13           O
ATOM    649  CB  ALA A  86      15.907  -7.861 -16.392  1.00 60.56           C
ATOM    650  N   GLY A  87      17.535  -6.200 -18.979  1.00 80.61           N
ATOM    651  CA  GLY A  87      18.258  -6.310 -20.229  1.00 68.94           C
ATOM    652  C   GLY A  87      17.335  -5.990 -21.388  1.00 86.13           C
ATOM    653  O   GLY A  87      16.600  -5.002 -21.354  1.00 86.33           O
ATOM    654  N   ASN A  88      17.379  -6.827 -22.418  1.00105.24           N
ATOM    655  CA  ASN A  88      16.515  -6.681 -23.585  1.00 75.46           C
ATOM    656  C   ASN A  88      15.230  -7.522 -23.527  1.00 73.87           C
ATOM    657  O   ASN A  88      14.483  -7.590 -24.505  1.00 66.26           O
ATOM    658  CB  ASN A  88      17.295  -6.949 -24.876  1.00103.35           C
ATOM    659  CG  ASN A  88      18.314  -5.859 -25.181  1.00101.67           C
ATOM    660  OD1 ASN A  88      17.982  -4.830 -25.770  1.00102.59           O
ATOM    661  ND2 ASN A  88      19.562  -6.084 -24.780  1.00116.52           N
ATOM    662  N   SER A  89      14.998  -8.187 -22.398  1.00 76.53           N
ATOM    663  CA  SER A  89      13.811  -9.029 -22.227  1.00 61.83           C
ATOM    664  C   SER A  89      12.790  -8.404 -21.265  1.00 70.80           C
ATOM    665  O   SER A  89      13.166  -7.860 -20.223  1.00 66.83           O
ATOM    666  CB  SER A  89      14.225 -10.414 -21.728  1.00 51.46           C
ATOM    667  OG  SER A  89      15.341 -10.894 -22.457  1.00 59.26           O
ATOM    668  N   ALA A  90      11.504  -8.481 -21.612  1.00 75.62           N
ATOM    669  CA  ALA A  90      10.445  -7.898 -20.778  1.00 61.85           C
ATOM    670  C   ALA A  90       9.363  -8.916 -20.426  1.00 55.44           C
ATOM    671  O   ALA A  90       8.842  -9.603 -21.297  1.00 59.06           O
ATOM    672  CB  ALA A  90       9.829  -6.681 -21.458  1.00 41.02           C
ATOM    673  N   TYR A  91       9.014  -8.984 -19.144  1.00 69.73           N
ATOM    674  CA  TYR A  91       8.097 -10.002 -18.635  1.00 69.71           C
ATOM    675  C   TYR A  91       6.848  -9.374 -18.016  1.00 38.18           C
ATOM    676  O   TYR A  91       6.949  -8.529 -17.134  1.00 45.68           O
ATOM    677  CB  TYR A  91       8.816 -10.881 -17.601  1.00 60.27           C
ATOM    678  CG  TYR A  91      10.065 -11.559 -18.126  1.00 53.30           C
ATOM    679  CD1 TYR A  91      10.052 -12.901 -18.483  1.00 67.84           C
ATOM    680  CD2 TYR A  91      11.257 -10.855 -18.271  1.00 71.70           C
ATOM    681  CE1 TYR A  91      11.195 -13.527 -18.968  1.00 66.09           C
ATOM    682  CE2 TYR A  91      12.403 -11.472 -18.756  1.00 64.33           C
ATOM    683  CZ  TYR A  91      12.364 -12.809 -19.102  1.00 70.44           C
ATOM    684  OH  TYR A  91      13.489 -13.432 -19.585  1.00 58.81           O
ATOM    685  N   PHE A  92       5.672  -9.786 -18.481  1.00 67.76           N
ATOM    686  CA  PHE A  92       4.409  -9.228 -17.987  1.00 60.99           C
ATOM    687  C   PHE A  92       3.546 -10.263 -17.273  1.00 52.06           C
ATOM    688  O   PHE A  92       3.519 -11.434 -17.648  1.00 55.21           O
ATOM    689  CB  PHE A  92       3.584  -8.624 -19.129  1.00 62.05           C
ATOM    690  CG  PHE A  92       4.286  -7.539 -19.890  1.00 65.10           C
ATOM    691  CD1 PHE A  92       4.887  -7.810 -21.106  1.00 46.27           C
ATOM    692  CD2 PHE A  92       4.327  -6.243 -19.401  1.00 55.47           C
ATOM    693  CE1 PHE A  92       5.527  -6.812 -21.817  1.00 88.94           C
ATOM    694  CE2 PHE A  92       4.966  -5.240 -20.108  1.00 70.58           C
ATOM    695  CZ  PHE A  92       5.566  -5.525 -21.318  1.00 73.47           C
ATOM    696  N   PHE A  93       2.833  -9.814 -16.247  1.00 52.73           N
ATOM    697  CA  PHE A  93       1.855 -10.642 -15.562  1.00 50.26           C
ATOM    698  C   PHE A  93       0.677 -10.878 -16.475  1.00 56.52           C
ATOM    699  O   PHE A  93       0.442 -10.105 -17.401  1.00 80.49           O
ATOM    700  CB  PHE A  93       1.364  -9.941 -14.302  1.00 79.09           C
ATOM    701  CG  PHE A  93       2.292 -10.072 -13.145  1.00 72.53           C
ATOM    702  CD1 PHE A  93       2.957 -11.262 -12.921  1.00 87.20           C
ATOM    703  CD2 PHE A  93       2.513  -9.007 -12.289  1.00 48.57           C
ATOM    704  CE1 PHE A  93       3.821 -11.398 -11.860  1.00 59.08           C
ATOM    705  CE2 PHE A  93       3.376  -9.133 -11.229  1.00 66.51           C
ATOM    706  CZ  PHE A  93       4.033 -10.333 -11.011  1.00 76.57           C
ATOM    707  N   HIS A  94      -0.077 -11.936 -16.208  1.00 53.35           N
ATOM    708  CA  HIS A  94      -1.257 -12.223 -17.011  1.00 62.18           C
ATOM    709  C   HIS A  94      -2.335 -11.156 -16.816  1.00 83.67           C
ATOM    710  O   HIS A  94      -2.813 -10.945 -15.700  1.00 64.93           O
ATOM    711  CB  HIS A  94      -1.816 -13.609 -16.689  1.00 77.31           C
ATOM    712  CG  HIS A  94      -2.804 -14.103 -17.699  1.00 49.39           C
ATOM    713  ND1 HIS A  94      -4.075 -13.594 -17.803  1.00 86.68           N
ATOM    714  CD2 HIS A  94      -2.693 -15.055 -18.659  1.00 85.84           C
ATOM    715  CE1 HIS A  94      -4.718 -14.216 -18.784  1.00 76.72           C
ATOM    716  NE2 HIS A  94      -3.900 -15.101 -19.314  1.00 85.14           N
ATOM    717  N   PRO A  95      -2.719 -10.487 -17.915  1.00 70.48           N
ATOM    718  CA  PRO A  95      -3.723  -9.420 -18.024  1.00 68.20           C
ATOM    719  C   PRO A  95      -5.143  -9.964 -17.959  1.00 67.35           C
ATOM    720  O   PRO A  95      -5.737 -10.222 -19.003  1.00103.83           O
ATOM    721  CB  PRO A  95      -3.444  -8.821 -19.401  1.00 41.26           C
ATOM    722  CG  PRO A  95      -2.875  -9.941 -20.176  1.00 47.20           C
ATOM    723  CD  PRO A  95      -2.057 -10.740 -19.207  1.00 49.46           C
ATOM    724  N   ASP A  96      -5.675 -10.141 -16.753  1.00 57.08           N
ATOM    725  CA  ASP A  96      -6.880 -10.947 -16.559  1.00114.76           C
ATOM    726  C   ASP A  96      -8.113 -10.487 -17.347  1.00 81.45           C
ATOM    727  O   ASP A  96      -9.104 -11.217 -17.418  1.00 65.68           O
ATOM    728  CB  ASP A  96      -7.215 -11.097 -15.067  1.00 90.73           C
ATOM    729  CG  ASP A  96      -7.684  -9.802 -14.439  1.00112.00           C
ATOM    730  OD1 ASP A  96      -7.077  -8.748 -14.722  1.00115.09           O
ATOM    731  OD2 ASP A  96      -8.663  -9.842 -13.663  1.00136.64           O
ATOM    732  N   ASN A  97      -8.070  -9.289 -17.926  1.00 73.57           N
ATOM    733  CA  ASN A  97      -9.117  -8.903 -18.874  1.00 57.65           C
ATOM    734  C   ASN A  97      -8.601  -8.374 -20.219  1.00 70.70           C
ATOM    735  O   ASN A  97      -7.427  -8.020 -20.359  1.00 57.37           O
ATOM    736  CB  ASN A  97     -10.145  -7.947 -18.247  1.00 72.15           C
ATOM    737  CG  ASN A  97      -9.642  -6.523 -18.143  1.00 86.54           C
ATOM    738  OD1 ASN A  97      -9.579  -5.800 -19.138  1.00 96.90           O
ATOM    739  ND2 ASN A  97      -9.307  -6.101 -16.930  1.00 73.84           N
ATOM    740  N   GLN A  98      -9.497  -8.339 -21.202  1.00 64.61           N
ATOM    741  CA  GLN A  98      -9.165  -7.942 -22.567  1.00 69.65           C
ATOM    742  C   GLN A  98      -8.536  -6.553 -22.657  1.00 74.60           C
ATOM    743  O   GLN A  98      -7.486  -6.375 -23.272  1.00 75.11           O
ATOM    744  CB  GLN A  98     -10.424  -7.982 -23.435  1.00 74.68           C
ATOM    745  CG  GLN A  98     -11.519  -6.993 -23.018  1.00141.62           C
ATOM    746  CD  GLN A  98     -12.242  -7.393 -21.740  1.00137.74           C
ATOM    747  OE1 GLN A  98     -12.285  -8.569 -21.379  1.00116.49           O
ATOM    748  NE2 GLN A  98     -12.814  -6.412 -21.051  1.00 72.79           N
ATOM    749  N   GLU A  99      -9.193  -5.575 -22.040  1.00 59.36           N
ATOM    750  CA  GLU A  99      -8.792  -4.179 -22.138  1.00 57.96           C
ATOM    751  C   GLU A  99      -7.389  -3.957 -21.582  1.00 75.00           C
ATOM    752  O   GLU A  99      -6.630  -3.136 -22.099  1.00 55.34           O
ATOM    753  CB  GLU A  99      -9.817  -3.288 -21.418  1.00 88.12           C
ATOM    754  CG  GLU A  99     -11.261  -3.497 -21.894  1.00115.11           C
ATOM    755  CD  GLU A  99     -12.286  -2.690 -21.105  1.00102.13           C
ATOM    756  OE1 GLU A  99     -11.953  -2.206 -20.003  1.00137.61           O
ATOM    757  OE2 GLU A  99     -13.430  -2.542 -21.585  1.00 72.66           O
ATOM    758  N   ASP A 100      -7.052  -4.697 -20.528  1.00 98.49           N
ATOM    759  CA  ASP A 100      -5.733  -4.614 -19.901  1.00 53.84           C
ATOM    760  C   ASP A 100      -4.654  -5.206 -20.793  1.00 61.72           C
ATOM    761  O   ASP A 100      -3.563  -4.650 -20.919  1.00 60.98           O
ATOM    762  CB  ASP A 100      -5.722  -5.343 -18.557  1.00 82.48           C
ATOM    763  CG  ASP A 100      -6.629  -4.698 -17.539  1.00 81.09           C
ATOM    764  OD1 ASP A 100      -6.990  -5.377 -16.554  1.00120.67           O
ATOM    765  OD2 ASP A 100      -6.988  -3.516 -17.729  1.00 84.33           O
ATOM    766  N   ALA A 101      -4.963  -6.345 -21.399  1.00 64.19           N
ATOM    767  CA  ALA A 101      -4.047  -6.978 -22.331  1.00 90.58           C
ATOM    768  C   ALA A 101      -3.565  -5.960 -23.362  1.00 75.01           C
ATOM    769  O   ALA A 101      -2.368  -5.847 -23.629  1.00 76.98           O
ATOM    770  CB  ALA A 101      -4.728  -8.153 -23.016  1.00 54.45           C
ATOM    771  N   GLU A 102      -4.504  -5.216 -23.934  1.00 61.74           N
ATOM    772  CA  GLU A 102      -4.167  -4.217 -24.935  1.00 60.46           C
ATOM    773  C   GLU A 102      -3.202  -3.175 -24.382  1.00 67.60           C
ATOM    774  O   GLU A 102      -2.243  -2.792 -25.048  1.00 62.55           O
ATOM    775  CB  GLU A 102      -5.438  -3.548 -25.462  1.00 82.60           C
ATOM    776  CG  GLU A 102      -5.196  -2.288 -26.284  1.00 78.44           C
ATOM    777  CD  GLU A 102      -5.100  -1.039 -25.423  1.00139.63           C
ATOM    778  OE1 GLU A 102      -5.363  -1.136 -24.205  1.00121.23           O
ATOM    779  OE2 GLU A 102      -4.767   0.039 -25.963  1.00 95.32           O
ATOM    780  N   ALA A 103      -3.450  -2.734 -23.155  1.00 80.14           N
ATOM    781  CA  ALA A 103      -2.726  -1.597 -22.587  1.00 74.42           C
ATOM    782  C   ALA A 103      -1.257  -1.876 -22.273  1.00 61.24           C
ATOM    783  O   ALA A 103      -0.402  -1.008 -22.454  1.00 70.93           O
ATOM    784  CB  ALA A 103      -3.446  -1.080 -21.353  1.00 54.97           C
ATOM    785  N   ILE A 104      -0.968  -3.085 -21.805  1.00 58.65           N
ATOM    786  CA  ILE A 104       0.382  -3.430 -21.373  1.00 68.49           C
ATOM    787  C   ILE A 104       1.352  -3.571 -22.546  1.00 44.01           C
ATOM    788  O   ILE A 104       2.567  -3.630 -22.361  1.00 78.63           O
ATOM    789  CB  ILE A 104       0.389  -4.708 -20.513  1.00 80.39           C
ATOM    790  CG1 ILE A 104       0.177  -5.948 -21.377  1.00 54.58           C
ATOM    791  CG2 ILE A 104      -0.684  -4.629 -19.438  1.00 58.38           C
ATOM    792  CD1 ILE A 104       0.198  -7.239 -20.582  1.00 65.06           C
ATOM    793  N   THR A 105       0.810  -3.611 -23.757  1.00 72.80           N
ATOM    794  CA  THR A 105       1.633  -3.679 -24.956  1.00 67.88           C
ATOM    795  C   THR A 105       2.283  -2.331 -25.253  1.00 89.94           C
ATOM    796  O   THR A 105       3.144  -2.227 -26.128  1.00 60.41           O
ATOM    797  CB  THR A 105       0.808  -4.109 -26.173  1.00 69.70           C
ATOM    798  OG1 THR A 105      -0.174  -3.106 -26.465  1.00 90.06           O
ATOM    799  CG2 THR A 105       0.118  -5.433 -25.895  1.00 56.40           C
ATOM    800  N   HIS A 106       1.859  -1.301 -24.529  1.00 67.20           N
ATOM    801  CA  HIS A 106       2.445   0.022 -24.674  1.00 52.35           C
ATOM    802  C   HIS A 106       3.681   0.155 -23.803  1.00 74.41           C
ATOM    803  O   HIS A 106       4.361   1.184 -23.821  1.00 58.86           O
ATOM    804  CB  HIS A 106       1.418   1.082 -24.312  1.00 44.21           C
ATOM    805  CG  HIS A 106       0.182   1.011 -25.147  1.00 43.58           C
ATOM    806  ND1 HIS A 106       0.101   1.585 -26.397  1.00 51.28           N
ATOM    807  CD2 HIS A 106      -1.011   0.411 -24.929  1.00 84.16           C
ATOM    808  CE1 HIS A 106      -1.100   1.351 -26.909  1.00 51.82           C
ATOM    809  NE2 HIS A 106      -1.789   0.643 -26.034  1.00100.65           N
ATOM    810  N   LEU A 107       3.963  -0.904 -23.049  1.00 44.53           N
ATOM    811  CA  LEU A 107       5.097  -0.942 -22.140  1.00 35.93           C
ATOM    812  C   LEU A 107       6.301  -1.588 -22.799  1.00 51.94           C
ATOM    813  O   LEU A 107       6.189  -2.662 -23.384  1.00 62.92           O
ATOM    814  CB  LEU A 107       4.729  -1.728 -20.883  1.00 58.78           C
ATOM    815  CG  LEU A 107       3.788  -1.061 -19.882  1.00 71.23           C
ATOM    816  CD1 LEU A 107       3.422  -2.033 -18.780  1.00 59.22           C
ATOM    817  CD2 LEU A 107       4.433   0.183 -19.298  1.00 68.56           C
ATOM    818  N   PHE A 108       7.453  -0.933 -22.692  1.00 43.81           N
ATOM    819  CA  PHE A 108       8.703  -1.483 -23.207  1.00 73.15           C
ATOM    820  C   PHE A 108       8.567  -1.926 -24.654  1.00 87.65           C
ATOM    821  O   PHE A 108       9.024  -3.006 -25.028  1.00 70.77           O
ATOM    822  CB  PHE A 108       9.151  -2.667 -22.353  1.00 71.84           C
ATOM    823  CG  PHE A 108       9.173  -2.374 -20.887  1.00 55.45           C
ATOM    824  CD1 PHE A 108       9.850  -1.274 -20.401  1.00 60.94           C
ATOM    825  CD2 PHE A 108       8.495  -3.184 -19.998  1.00 54.65           C
ATOM    826  CE1 PHE A 108       9.862  -0.997 -19.056  1.00 69.24           C
ATOM    827  CE2 PHE A 108       8.504  -2.912 -18.650  1.00 42.04           C
ATOM    828  CZ  PHE A 108       9.187  -1.816 -18.177  1.00 52.46           C
ATOM    829  N   THR A 109       7.933  -1.088 -25.463  1.00 93.16           N
ATOM    830  CA  THR A 109       7.727  -1.406 -26.865  1.00 75.52           C
ATOM    831  C   THR A 109       9.056  -1.679 -27.573  1.00113.10           C
ATOM    832  O   THR A 109       9.117  -2.477 -28.509  1.00 66.51           O
ATOM    833  CB  THR A 109       6.961  -0.278 -27.580  1.00 91.22           C
ATOM    834  OG1 THR A 109       7.610   0.977 -27.335  1.00 94.38           O
ATOM    835  CG2 THR A 109       5.530  -0.210 -27.069  1.00 66.89           C
ATOM    836  N   ASP A 110      10.119  -1.031 -27.107  1.00106.87           N
ATOM    837  CA  ASP A 110      11.426  -1.129 -27.751  1.00 72.03           C
ATOM    838  C   ASP A 110      12.265  -2.268 -27.187  1.00 94.04           C
ATOM    839  O   ASP A 110      13.426  -2.441 -27.563  1.00 92.98           O
ATOM    840  CB  ASP A 110      12.184   0.186 -27.605  1.00101.97           C
ATOM    841  CG  ASP A 110      12.415   0.558 -26.161  1.00108.32           C
ATOM    842  OD1 ASP A 110      13.444   0.126 -25.598  1.00105.95           O
ATOM    843  OD2 ASP A 110      11.564   1.273 -25.587  1.00100.82           O
ATOM    844  N   VAL A 111      11.681  -3.027 -26.268  1.00145.07           N
ATOM    845  CA  VAL A 111      12.337  -4.212 -25.731  1.00 97.93           C
ATOM    846  C   VAL A 111      12.319  -5.286 -26.804  1.00 92.26           C
ATOM    847  O   VAL A 111      11.528  -5.215 -27.744  1.00101.94           O
ATOM    848  CB  VAL A 111      11.630  -4.741 -24.475  1.00 62.04           C
ATOM    849  CG1 VAL A 111      10.507  -5.678 -24.861  1.00 89.33           C
ATOM    850  CG2 VAL A 111      12.615  -5.449 -23.578  1.00 79.91           C
ATOM    851  N   GLN A 112      13.200  -6.269 -26.679  1.00124.79           N
ATOM    852  CA  GLN A 112      13.331  -7.299 -27.705  1.00140.01           C
ATOM    853  C   GLN A 112      12.415  -8.504 -27.481  1.00140.10           C
ATOM    854  O   GLN A 112      11.532  -8.779 -28.293  1.00147.35           O
ATOM    855  CB  GLN A 112      14.791  -7.728 -27.855  1.00148.20           C
ATOM    856  CG  GLN A 112      15.769  -6.555 -27.949  1.00156.54           C
ATOM    857  CD  GLN A 112      15.452  -5.586 -29.084  1.00154.28           C
ATOM    858  OE1 GLN A 112      14.450  -5.729 -29.787  1.00165.14           O
ATOM    859  NE2 GLN A 112      16.315  -4.591 -29.266  1.00129.64           N
ATOM    860  N   ASN A 113      12.630  -9.224 -26.386  1.00 92.79           N
ATOM    861  CA  ASN A 113      11.818 -10.396 -26.088  1.00 48.60           C
ATOM    862  C   ASN A 113      10.745 -10.107 -25.048  1.00 52.20           C
ATOM    863  O   ASN A 113      11.040  -9.876 -23.877  1.00 47.83           O
ATOM    864  CB  ASN A 113      12.707 -11.542 -25.621  1.00 65.63           C
ATOM    865  CG  ASN A 113      13.884 -11.763 -26.537  1.00105.88           C
ATOM    866  OD1 ASN A 113      14.761 -10.907 -26.650  1.00 91.92           O
ATOM    867  ND2 ASN A 113      13.915 -12.913 -27.199  1.00119.14           N
ATOM    868  N   ARG A 114       9.493 -10.127 -25.492  1.00 55.20           N
ATOM    869  CA  ARG A 114       8.357  -9.844 -24.626  1.00 67.55           C
ATOM    870  C   ARG A 114       7.659 -11.125 -24.189  1.00 62.16           C
ATOM    871  O   ARG A 114       7.121 -11.865 -25.015  1.00 58.34           O
ATOM    872  CB  ARG A 114       7.370  -8.907 -25.326  1.00 55.20           C
ATOM    873  CG  ARG A 114       8.010  -7.598 -25.769  1.00 58.86           C
ATOM    874  CD  ARG A 114       6.976  -6.549 -26.132  1.00 50.65           C
ATOM    875  NE  ARG A 114       6.086  -6.246 -25.016  1.00 70.14           N
ATOM    876  CZ  ARG A 114       5.061  -5.405 -25.089  1.00 93.11           C
ATOM    877  NH1 ARG A 114       4.796  -4.777 -26.226  1.00117.97           N
ATOM    878  NH2 ARG A 114       4.297  -5.191 -24.026  1.00 77.48           N
ATOM    879  N   TYR A 115       7.691 -11.385 -22.887  1.00 72.68           N
ATOM    880  CA  TYR A 115       7.024 -12.542 -22.314  1.00 68.50           C
ATOM    881  C   TYR A 115       5.799 -12.121 -21.533  1.00 50.67           C
ATOM    882  O   TYR A 115       5.769 -11.048 -20.932  1.00 57.54           O
ATOM    883  CB  TYR A 115       7.948 -13.278 -21.354  1.00 67.97           C
ATOM    884  CG  TYR A 115       9.159 -13.911 -21.987  1.00 67.34           C
ATOM    885  CD1 TYR A 115      10.214 -13.133 -22.447  1.00 33.93           C
ATOM    886  CD2 TYR A 115       9.262 -15.290 -22.094  1.00 46.12           C
ATOM    887  CE1 TYR A 115      11.329 -13.711 -23.008  1.00 60.22           C
ATOM    888  CE2 TYR A 115      10.372 -15.877 -22.652  1.00 93.98           C
ATOM    889  CZ  TYR A 115      11.404 -15.085 -23.109  1.00 88.99           C
ATOM    890  OH  TYR A 115      12.515 -15.673 -23.668  1.00 68.90           O
ATOM    891  N   THR A 116       4.792 -12.983 -21.541  1.00 52.72           N
ATOM    892  CA  THR A 116       3.635 -12.822 -20.679  1.00 49.47           C
ATOM    893  C   THR A 116       3.415 -14.120 -19.901  1.00 59.61           C
ATOM    894  O   THR A 116       3.222 -15.183 -20.491  1.00 77.89           O
ATOM    895  CB  THR A 116       2.384 -12.461 -21.492  1.00 40.70           C
ATOM    896  OG1 THR A 116       2.667 -11.323 -22.314  1.00 51.11           O
ATOM    897  CG2 THR A 116       1.218 -12.144 -20.567  1.00 34.98           C
ATOM    898  N   PHE A 117       3.475 -14.038 -18.576  1.00 68.61           N
ATOM    899  CA  PHE A 117       3.323 -15.224 -17.742  1.00 84.33           C
ATOM    900  C   PHE A 117       1.901 -15.768 -17.826  1.00 58.19           C
ATOM    901  O   PHE A 117       0.974 -15.046 -18.190  1.00 80.70           O
ATOM    902  CB  PHE A 117       3.672 -14.907 -16.287  1.00 90.85           C
ATOM    903  CG  PHE A 117       5.130 -14.620 -16.056  1.00 92.21           C
ATOM    904  CD1 PHE A 117       6.057 -15.649 -16.051  1.00 81.60           C
ATOM    905  CD2 PHE A 117       5.571 -13.327 -15.822  1.00 85.23           C
ATOM    906  CE1 PHE A 117       7.397 -15.392 -15.831  1.00 87.99           C
ATOM    907  CE2 PHE A 117       6.913 -13.065 -15.602  1.00 57.10           C
ATOM    908  CZ  PHE A 117       7.825 -14.098 -15.608  1.00 48.03           C
ATOM    909  N   ALA A 118       1.731 -17.042 -17.484  1.00 72.50           N
ATOM    910  CA  ALA A 118       0.407 -17.652 -17.463  1.00 62.23           C
ATOM    911  C   ALA A 118      -0.290 -17.318 -16.157  1.00 77.78           C
ATOM    912  O   ALA A 118      -1.459 -17.649 -15.961  1.00 78.95           O
ATOM    913  CB  ALA A 118       0.508 -19.160 -17.640  1.00 51.24           C
ATOM    914  N   PHE A 119       0.444 -16.662 -15.264  1.00 52.89           N
ATOM    915  CA  PHE A 119      -0.072 -16.333 -13.943  1.00 61.85           C
ATOM    916  C   PHE A 119      -0.132 -14.826 -13.696  1.00 70.92           C
ATOM    917  O   PHE A 119       0.588 -14.049 -14.332  1.00 75.66           O
ATOM    918  CB  PHE A 119       0.768 -17.015 -12.860  1.00 64.07           C
ATOM    919  CG  PHE A 119       2.227 -16.645 -12.893  1.00 52.40           C
ATOM    920  CD1 PHE A 119       2.689 -15.530 -12.212  1.00 94.29           C
ATOM    921  CD2 PHE A 119       3.137 -17.419 -13.591  1.00 61.14           C
ATOM    922  CE1 PHE A 119       4.032 -15.190 -12.233  1.00 72.08           C
ATOM    923  CE2 PHE A 119       4.482 -17.084 -13.615  1.00 84.40           C
ATOM    924  CZ  PHE A 119       4.929 -15.967 -12.936  1.00 58.41           C
ATOM    925  N   GLY A 120      -1.003 -14.421 -12.775  1.00 78.62           N
ATOM    926  CA  GLY A 120      -1.121 -13.025 -12.394  1.00 56.83           C
ATOM    927  C   GLY A 120      -0.123 -12.652 -11.313  1.00 80.18           C
ATOM    928  O   GLY A 120       0.671 -13.483 -10.875  1.00 80.00           O
ATOM    929  N   GLY A 121      -0.162 -11.398 -10.877  1.00 58.95           N
ATOM    930  CA  GLY A 121       0.771 -10.920  -9.876  1.00 45.75           C
ATOM    931  C   GLY A 121       0.225 -10.887  -8.462  1.00 49.28           C
ATOM    932  O   GLY A 121       0.850 -10.325  -7.566  1.00 70.45           O
ATOM    933  N   ASN A 122      -0.937 -11.493  -8.252  1.00 82.18           N
ATOM    934  CA  ASN A 122      -1.536 -11.499  -6.922  1.00103.94           C
ATOM    935  C   ASN A 122      -0.827 -12.450  -5.961  1.00 90.07           C
ATOM    936  O   ASN A 122      -0.314 -13.500  -6.358  1.00 52.31           O
ATOM    937  CB  ASN A 122      -3.038 -11.793  -6.982  1.00100.70           C
ATOM    938  CG  ASN A 122      -3.347 -13.116  -7.642  1.00 89.55           C
ATOM    939  OD1 ASN A 122      -2.556 -13.628  -8.435  1.00 71.00           O
ATOM    940  ND2 ASN A 122      -4.507 -13.679  -7.320  1.00121.68           N
ATOM    941  N   TYR A 123      -0.812 -12.056  -4.692  1.00 78.02           N
ATOM    942  CA  TYR A 123      -0.085 -12.754  -3.644  1.00 74.20           C
ATOM    943  C   TYR A 123      -0.314 -14.259  -3.613  1.00 88.64           C
ATOM    944  O   TYR A 123       0.623 -15.039  -3.782  1.00115.23           O
ATOM    945  CB  TYR A 123      -0.423 -12.147  -2.287  1.00133.63           C
ATOM    946  CG  TYR A 123       0.011 -10.711  -2.157  1.00 91.98           C
ATOM    947  CD1 TYR A 123       1.358 -10.378  -2.143  1.00 71.21           C
ATOM    948  CD2 TYR A 123      -0.922  -9.690  -2.046  1.00 58.74           C
ATOM    949  CE1 TYR A 123       1.766  -9.069  -2.021  1.00 91.90           C
ATOM    950  CE2 TYR A 123      -0.525  -8.377  -1.924  1.00104.32           C
ATOM    951  CZ  TYR A 123       0.822  -8.072  -1.912  1.00126.43           C
ATOM    952  OH  TYR A 123       1.232  -6.765  -1.792  1.00145.23           O
ATOM    953  N   ASP A 124      -1.553 -14.665  -3.368  1.00 66.34           N
ATOM    954  CA  ASP A 124      -1.842 -16.068  -3.146  1.00 54.60           C
ATOM    955  C   ASP A 124      -1.290 -16.918  -4.287  1.00 67.97           C
ATOM    956  O   ASP A 124      -0.986 -18.095  -4.096  1.00125.38           O
ATOM    957  CB  ASP A 124      -3.347 -16.274  -2.982  1.00 77.75           C
ATOM    958  CG  ASP A 124      -3.932 -15.412  -1.876  1.00120.21           C
ATOM    959  OD1 ASP A 124      -3.170 -14.999  -0.975  1.00 92.88           O
ATOM    960  OD2 ASP A 124      -5.152 -15.145  -1.907  1.00159.72           O
ATOM    961  N   ARG A 125      -1.137 -16.316  -5.463  1.00 71.85           N
ATOM    962  CA  ARG A 125      -0.548 -17.009  -6.607  1.00 56.22           C
ATOM    963  C   ARG A 125       0.971 -17.155  -6.515  1.00 69.41           C
ATOM    964  O   ARG A 125       1.519 -18.235  -6.737  1.00 79.67           O
ATOM    965  CB  ARG A 125      -0.906 -16.296  -7.906  1.00 93.34           C
ATOM    966  CG  ARG A 125      -0.412 -17.022  -9.145  1.00 98.90           C
ATOM    967  CD  ARG A 125      -1.048 -18.400  -9.256  1.00 94.76           C
ATOM    968  NE  ARG A 125      -0.643 -19.093 -10.476  1.00101.65           N
ATOM    969  CZ  ARG A 125       0.306 -20.022 -10.532  1.00115.18           C
ATOM    970  NH1 ARG A 125       0.953 -20.385  -9.433  1.00 74.70           N
ATOM    971  NH2 ARG A 125       0.605 -20.595 -11.691  1.00110.53           N
ATOM    972  N   LEU A 126       1.648 -16.056  -6.205  1.00 76.34           N
ATOM    973  CA  LEU A 126       3.099 -16.064  -6.085  1.00 97.09           C
ATOM    974  C   LEU A 126       3.519 -16.784  -4.811  1.00110.97           C
ATOM    975  O   LEU A 126       4.619 -17.337  -4.731  1.00121.35           O
ATOM    976  CB  LEU A 126       3.636 -14.636  -6.079  1.00 73.92           C
ATOM    977  CG  LEU A 126       3.135 -13.761  -7.222  1.00 63.87           C
ATOM    978  CD1 LEU A 126       3.675 -12.348  -7.089  1.00 74.43           C
ATOM    979  CD2 LEU A 126       3.519 -14.369  -8.565  1.00 60.99           C
ATOM    980  N   GLU A 127       2.634 -16.775  -3.818  1.00 86.24           N
ATOM    981  CA  GLU A 127       2.892 -17.456  -2.556  1.00 82.20           C
ATOM    982  C   GLU A 127       3.064 -18.953  -2.785  1.00 70.06           C
ATOM    983  O   GLU A 127       3.552 -19.674  -1.917  1.00153.27           O
ATOM    984  CB  GLU A 127       1.769 -17.188  -1.551  1.00 80.57           C
ATOM    985  CG  GLU A 127       1.880 -15.845  -0.826  1.00 62.45           C
ATOM    986  CD  GLU A 127       0.855 -15.685   0.289  1.00 87.79           C
ATOM    987  OE1 GLU A 127      -0.134 -16.446   0.309  1.00 98.05           O
ATOM    988  OE2 GLU A 127       1.038 -14.798   1.149  1.00107.14           O
ATOM    989  N   GLN A 128       2.665 -19.417  -3.961  1.00 89.16           N
ATOM    990  CA  GLN A 128       2.871 -20.811  -4.322  1.00 86.91           C
ATOM    991  C   GLN A 128       4.257 -20.997  -4.905  1.00 74.98           C
ATOM    992  O   GLN A 128       5.120 -21.629  -4.299  1.00134.48           O
ATOM    993  CB  GLN A 128       1.847 -21.254  -5.358  1.00 84.96           C
ATOM    994  CG  GLN A 128       0.423 -20.909  -5.010  1.00 64.51           C
ATOM    995  CD  GLN A 128      -0.547 -21.536  -5.978  1.00112.25           C
ATOM    996  OE1 GLN A 128      -0.268 -22.590  -6.549  1.00108.19           O
ATOM    997  NE2 GLN A 128      -1.689 -20.890  -6.179  1.00 96.07           N
ATOM    998  N   LEU A 129       4.457 -20.433  -6.089  1.00 98.25           N
ATOM    999  CA  LEU A 129       5.693 -20.610  -6.833  1.00 75.45           C
ATOM   1000  C   LEU A 129       6.902 -20.354  -5.945  1.00 84.96           C
ATOM   1001  O   LEU A 129       7.899 -21.067  -6.024  1.00 88.37           O
ATOM   1002  CB  LEU A 129       5.709 -19.672  -8.034  1.00 95.77           C
ATOM   1003  CG  LEU A 129       4.377 -19.596  -8.781  1.00 91.47           C
ATOM   1004  CD1 LEU A 129       4.424 -18.530  -9.863  1.00 83.45           C
ATOM   1005  CD2 LEU A 129       4.006 -20.953  -9.363  1.00105.54           C
ATOM   1006  N   ALA A 130       6.806 -19.335  -5.095  1.00 79.55           N
ATOM   1007  CA  ALA A 130       7.865 -19.035  -4.140  1.00 86.10           C
ATOM   1008  C   ALA A 130       8.067 -20.210  -3.188  1.00 99.94           C
ATOM   1009  O   ALA A 130       9.170 -20.435  -2.684  1.00 97.72           O
ATOM   1010  CB  ALA A 130       7.537 -17.774  -3.368  1.00 60.33           C
ATOM   1011  N   GLY A 131       6.986 -20.943  -2.935  1.00101.07           N
ATOM   1012  CA  GLY A 131       7.033 -22.140  -2.114  1.00 92.87           C
ATOM   1013  C   GLY A 131       6.826 -21.778  -0.660  1.00103.98           C
ATOM   1014  O   GLY A 131       6.402 -22.597   0.152  1.00133.90           O
ATOM   1015  N   ASN A 132       7.112 -20.519  -0.349  1.00137.53           N
ATOM   1016  CA  ASN A 132       6.920 -19.964   0.981  1.00137.49           C
ATOM   1017  C   ASN A 132       5.689 -19.071   0.945  1.00110.60           C
ATOM   1018  O   ASN A 132       4.992 -19.017  -0.063  1.00 89.58           O
ATOM   1019  CB  ASN A 132       8.149 -19.160   1.424  1.00144.82           C
ATOM   1020  CG  ASN A 132       9.412 -19.996   1.483  1.00145.24           C
ATOM   1021  OD1 ASN A 132       9.364 -21.198   1.738  1.00156.67           O
ATOM   1022  ND2 ASN A 132      10.556 -19.358   1.249  1.00110.11           N
ATOM   1023  N   LEU A 133       5.406 -18.393   2.050  1.00115.99           N
ATOM   1024  CA  LEU A 133       4.286 -17.458   2.110  1.00107.07           C
ATOM   1025  C   LEU A 133       4.792 -16.079   2.510  1.00122.24           C
ATOM   1026  O   LEU A 133       5.914 -15.944   2.994  1.00131.36           O
ATOM   1027  CB  LEU A 133       3.233 -17.937   3.112  1.00 83.55           C
ATOM   1028  CG  LEU A 133       2.498 -19.228   2.755  1.00122.83           C
ATOM   1029  CD1 LEU A 133       1.667 -19.726   3.929  1.00123.02           C
ATOM   1030  CD2 LEU A 133       1.634 -19.026   1.519  1.00126.94           C
ATOM   1031  N   ARG A 134       3.979 -15.051   2.285  1.00101.79           N
ATOM   1032  CA  ARG A 134       4.331 -13.704   2.722  1.00113.82           C
ATOM   1033  C   ARG A 134       4.780 -13.726   4.181  1.00153.87           C
ATOM   1034  O   ARG A 134       5.779 -13.105   4.546  1.00124.64           O
ATOM   1035  CB  ARG A 134       3.141 -12.758   2.574  1.00 63.02           C
ATOM   1036  CG  ARG A 134       2.942 -12.199   1.183  1.00 61.64           C
ATOM   1037  CD  ARG A 134       1.688 -11.349   1.136  1.00 55.36           C
ATOM   1038  NE  ARG A 134       0.499 -12.146   1.417  1.00 76.90           N
ATOM   1039  CZ  ARG A 134      -0.721 -11.643   1.558  1.00125.50           C
ATOM   1040  NH1 ARG A 134      -0.917 -10.336   1.451  1.00 87.61           N
ATOM   1041  NH2 ARG A 134      -1.744 -12.447   1.811  1.00155.30           N
ATOM   1042  N   GLU A 135       4.029 -14.448   5.007  1.00168.07           N
ATOM   1043  CA  GLU A 135       4.327 -14.561   6.430  1.00145.95           C
ATOM   1044  C   GLU A 135       5.751 -15.048   6.675  1.00135.48           C
ATOM   1045  O   GLU A 135       6.448 -14.544   7.555  1.00149.97           O
ATOM   1046  CB  GLU A 135       3.329 -15.502   7.114  1.00156.98           C
ATOM   1047  CG  GLU A 135       1.901 -14.969   7.182  1.00163.68           C
ATOM   1048  CD  GLU A 135       1.232 -14.879   5.821  1.00147.06           C
ATOM   1049  OE1 GLU A 135       1.803 -15.387   4.834  1.00109.36           O
ATOM   1050  OE2 GLU A 135       0.130 -14.297   5.739  1.00168.04           O
ATOM   1051  N   ASN A 136       6.175 -16.037   5.896  1.00171.83           N
ATOM   1052  CA  ASN A 136       7.505 -16.614   6.056  1.00172.58           C
ATOM   1053  C   ASN A 136       8.596 -15.970   5.191  1.00110.78           C
ATOM   1054  O   ASN A 136       9.773 -16.285   5.347  1.00100.69           O
ATOM   1055  CB  ASN A 136       7.463 -18.133   5.839  1.00169.42           C
ATOM   1056  CG  ASN A 136       6.588 -18.848   6.861  1.00150.11           C
ATOM   1057  OD1 ASN A 136       5.645 -18.271   7.407  1.00143.38           O
ATOM   1058  ND2 ASN A 136       6.902 -20.111   7.126  1.00154.36           N
ATOM   1059  N   ILE A 137       8.214 -15.069   4.289  1.00124.14           N
ATOM   1060  CA  ILE A 137       9.187 -14.458   3.374  1.00126.22           C
ATOM   1061  C   ILE A 137       9.817 -13.166   3.900  1.00101.61           C
ATOM   1062  O   ILE A 137       9.124 -12.241   4.321  1.00113.65           O
ATOM   1063  CB  ILE A 137       8.603 -14.221   1.964  1.00111.18           C
ATOM   1064  CG1 ILE A 137       8.392 -15.556   1.248  1.00 92.93           C
ATOM   1065  CG2 ILE A 137       9.536 -13.340   1.144  1.00 81.00           C
ATOM   1066  CD1 ILE A 137       7.910 -15.418  -0.181  1.00 81.51           C
ATOM   1067  N   GLU A 138      11.145 -13.120   3.850  1.00 83.61           N
ATOM   1068  CA  GLU A 138      11.928 -12.023   4.405  1.00121.12           C
ATOM   1069  C   GLU A 138      11.885 -10.763   3.545  1.00 75.67           C
ATOM   1070  O   GLU A 138      11.913 -10.839   2.317  1.00150.40           O
ATOM   1071  CB  GLU A 138      13.377 -12.482   4.586  1.00185.19           C
ATOM   1072  CG  GLU A 138      14.348 -11.402   5.033  1.00187.31           C
ATOM   1073  CD  GLU A 138      15.793 -11.844   4.897  1.00162.68           C
ATOM   1074  OE1 GLU A 138      16.038 -12.867   4.222  1.00132.38           O
ATOM   1075  OE2 GLU A 138      16.683 -11.173   5.460  1.00144.94           O
ATOM   1076  N   LEU A 139      11.823  -9.608   4.205  1.00119.66           N
ATOM   1077  CA  LEU A 139      11.829  -8.311   3.529  1.00130.55           C
ATOM   1078  C   LEU A 139      12.837  -7.344   4.168  1.00100.73           C
ATOM   1079  O   LEU A 139      13.572  -7.714   5.082  1.00128.67           O
ATOM   1080  CB  LEU A 139      10.427  -7.690   3.521  1.00 98.56           C
ATOM   1081  CG  LEU A 139       9.238  -8.565   3.105  1.00 75.91           C
ATOM   1082  CD1 LEU A 139       7.985  -7.719   3.022  1.00 80.98           C
ATOM   1083  CD2 LEU A 139       9.480  -9.268   1.783  1.00 90.37           C
ATOM   1084  N   GLY A 140      12.845  -6.102   3.693  1.00121.83           N
ATOM   1085  CA  GLY A 140      13.842  -5.123   4.094  1.00 95.27           C
ATOM   1086  C   GLY A 140      14.832  -4.892   2.970  1.00 64.15           C
ATOM   1087  O   GLY A 140      14.698  -5.479   1.901  1.00 76.22           O
ATOM   1088  N   ASN A 141      15.818  -4.029   3.200  1.00 80.65           N
ATOM   1089  CA  ASN A 141      16.807  -3.701   2.170  1.00131.24           C
ATOM   1090  C   ASN A 141      17.649  -4.902   1.753  1.00 89.83           C
ATOM   1091  O   ASN A 141      18.266  -4.900   0.688  1.00 77.94           O
ATOM   1092  CB  ASN A 141      17.730  -2.568   2.631  1.00189.24           C
ATOM   1093  CG  ASN A 141      18.602  -2.030   1.507  1.00 63.31           C
ATOM   1094  OD1 ASN A 141      18.140  -1.855   0.382  1.00 84.22           O
ATOM   1095  ND2 ASN A 141      19.868  -1.769   1.808  1.00 67.37           N
ATOM   1096  N   GLY A 142      17.695  -5.916   2.608  1.00127.81           N
ATOM   1097  CA  GLY A 142      18.448  -7.117   2.304  1.00 92.48           C
ATOM   1098  C   GLY A 142      17.864  -7.903   1.146  1.00101.63           C
ATOM   1099  O   GLY A 142      18.543  -8.146   0.152  1.00 94.47           O
ATOM   1100  N   PRO A 143      16.586  -8.292   1.254  1.00 93.74           N
ATOM   1101  CA  PRO A 143      15.949  -9.063   0.181  1.00 69.30           C
ATOM   1102  C   PRO A 143      15.790  -8.239  -1.090  1.00 99.53           C
ATOM   1103  O   PRO A 143      15.570  -8.798  -2.168  1.00112.06           O
ATOM   1104  CB  PRO A 143      14.574  -9.400   0.764  1.00129.74           C
ATOM   1105  CG  PRO A 143      14.757  -9.314   2.240  1.00 71.56           C
ATOM   1106  CD  PRO A 143      15.728  -8.199   2.447  1.00 79.47           C
ATOM   1107  N   LEU A 144      15.897  -6.922  -0.967  1.00 71.29           N
ATOM   1108  CA  LEU A 144      15.677  -6.057  -2.114  1.00 61.56           C
ATOM   1109  C   LEU A 144      16.875  -6.023  -3.049  1.00 64.74           C
ATOM   1110  O   LEU A 144      16.737  -5.740  -4.235  1.00108.85           O
ATOM   1111  CB  LEU A 144      15.320  -4.645  -1.675  1.00 58.89           C
ATOM   1112  CG  LEU A 144      14.555  -3.924  -2.777  1.00 84.69           C
ATOM   1113  CD1 LEU A 144      13.361  -4.772  -3.197  1.00 70.83           C
ATOM   1114  CD2 LEU A 144      14.116  -2.558  -2.305  1.00129.61           C
ATOM   1115  N   GLU A 145      18.054  -6.300  -2.515  1.00 66.22           N
ATOM   1116  CA  GLU A 145      19.224  -6.410  -3.361  1.00 60.01           C
ATOM   1117  C   GLU A 145      19.153  -7.727  -4.128  1.00 75.88           C
ATOM   1118  O   GLU A 145      19.432  -7.773  -5.326  1.00128.96           O
ATOM   1119  CB  GLU A 145      20.503  -6.335  -2.530  1.00 88.06           C
ATOM   1120  CG  GLU A 145      20.672  -7.480  -1.553  1.00148.46           C
ATOM   1121  CD  GLU A 145      21.901  -7.327  -0.687  1.00168.97           C
ATOM   1122  OE1 GLU A 145      22.715  -6.423  -0.969  1.00193.97           O
ATOM   1123  OE2 GLU A 145      22.053  -8.106   0.278  1.00168.58           O
ATOM   1124  N   GLU A 146      18.760  -8.793  -3.435  1.00 86.10           N
ATOM   1125  CA  GLU A 146      18.684 -10.119  -4.044  1.00107.69           C
ATOM   1126  C   GLU A 146      17.443 -10.304  -4.912  1.00 77.93           C
ATOM   1127  O   GLU A 146      17.437 -11.131  -5.821  1.00109.06           O
ATOM   1128  CB  GLU A 146      18.760 -11.218  -2.980  1.00 76.93           C
ATOM   1129  CG  GLU A 146      18.317 -10.781  -1.597  1.00111.02           C
ATOM   1130  CD  GLU A 146      18.476 -11.876  -0.562  1.00120.43           C
ATOM   1131  OE1 GLU A 146      18.991 -11.591   0.541  1.00 99.38           O
ATOM   1132  OE2 GLU A 146      18.079 -13.024  -0.852  1.00148.07           O
ATOM   1133  N   ALA A 147      16.393  -9.541  -4.628  1.00 72.53           N
ATOM   1134  CA  ALA A 147      15.181  -9.602  -5.433  1.00 75.82           C
ATOM   1135  C   ALA A 147      15.481  -9.113  -6.846  1.00 81.13           C
ATOM   1136  O   ALA A 147      14.871  -9.565  -7.816  1.00 81.95           O
ATOM   1137  CB  ALA A 147      14.080  -8.770  -4.801  1.00 78.81           C
ATOM   1138  N   ILE A 148      16.430  -8.186  -6.946  1.00 77.20           N
ATOM   1139  CA  ILE A 148      16.859  -7.628  -8.224  1.00 53.06           C
ATOM   1140  C   ILE A 148      17.775  -8.568  -9.000  1.00 67.71           C
ATOM   1141  O   ILE A 148      17.591  -8.785 -10.198  1.00105.37           O
ATOM   1142  CB  ILE A 148      17.607  -6.313  -8.010  1.00 51.44           C
ATOM   1143  CG1 ILE A 148      16.737  -5.336  -7.222  1.00 50.43           C
ATOM   1144  CG2 ILE A 148      18.026  -5.724  -9.346  1.00 62.47           C
ATOM   1145  CD1 ILE A 148      17.442  -4.048  -6.879  1.00 91.89           C
ATOM   1146  N   SER A 149      18.765  -9.121  -8.307  1.00 89.69           N
ATOM   1147  CA  SER A 149      19.713 -10.048  -8.916  1.00 98.94           C
ATOM   1148  C   SER A 149      18.989 -11.289  -9.418  1.00 66.83           C
ATOM   1149  O   SER A 149      19.506 -12.035 -10.247  1.00146.53           O
ATOM   1150  CB  SER A 149      20.790 -10.447  -7.906  1.00117.93           C
ATOM   1151  OG  SER A 149      21.468  -9.305  -7.411  1.00 75.18           O
ATOM   1152  N   ALA A 150      17.787 -11.504  -8.899  1.00 69.25           N
ATOM   1153  CA  ALA A 150      16.921 -12.573  -9.370  1.00100.73           C
ATOM   1154  C   ALA A 150      16.321 -12.151 -10.699  1.00100.16           C
ATOM   1155  O   ALA A 150      16.546 -12.785 -11.731  1.00119.75           O
ATOM   1156  CB  ALA A 150      15.829 -12.852  -8.362  1.00 73.19           C
ATOM   1157  N   LEU A 151      15.540 -11.078 -10.659  1.00 58.15           N
ATOM   1158  CA  LEU A 151      14.902 -10.559 -11.855  1.00 57.80           C
ATOM   1159  C   LEU A 151      15.886 -10.340 -13.006  1.00 65.63           C
ATOM   1160  O   LEU A 151      15.671 -10.849 -14.106  1.00 97.01           O
ATOM   1161  CB  LEU A 151      14.178  -9.262 -11.530  1.00 59.18           C
ATOM   1162  CG  LEU A 151      13.247  -9.341 -10.321  1.00 72.94           C
ATOM   1163  CD1 LEU A 151      12.394  -8.096 -10.260  1.00 85.05           C
ATOM   1164  CD2 LEU A 151      12.366 -10.580 -10.366  1.00 49.24           C
ATOM   1165  N   TYR A 152      16.962  -9.596 -12.761  1.00 54.76           N
ATOM   1166  CA  TYR A 152      17.935  -9.330 -13.822  1.00 79.18           C
ATOM   1167  C   TYR A 152      18.462 -10.629 -14.421  1.00 73.17           C
ATOM   1168  O   TYR A 152      18.662 -10.729 -15.634  1.00 87.96           O
ATOM   1169  CB  TYR A 152      19.107  -8.472 -13.324  1.00 55.04           C
ATOM   1170  CG  TYR A 152      20.094  -8.100 -14.421  1.00 68.42           C
ATOM   1171  CD1 TYR A 152      19.941  -6.933 -15.164  1.00 53.50           C
ATOM   1172  CD2 TYR A 152      21.174  -8.918 -14.718  1.00 48.38           C
ATOM   1173  CE1 TYR A 152      20.840  -6.594 -16.171  1.00 44.44           C
ATOM   1174  CE2 TYR A 152      22.078  -8.585 -15.721  1.00 73.08           C
ATOM   1175  CZ  TYR A 152      21.906  -7.424 -16.444  1.00 63.49           C
ATOM   1176  OH  TYR A 152      22.802  -7.096 -17.440  1.00 79.11           O
ATOM   1177  N   TYR A 153      18.670 -11.625 -13.565  1.00 57.91           N
ATOM   1178  CA  TYR A 153      19.243 -12.896 -13.987  1.00 45.41           C
ATOM   1179  C   TYR A 153      18.189 -13.899 -14.439  1.00 61.59           C
ATOM   1180  O   TYR A 153      18.519 -15.037 -14.762  1.00 83.63           O
ATOM   1181  CB  TYR A 153      20.087 -13.508 -12.868  1.00 59.54           C
ATOM   1182  CG  TYR A 153      21.428 -12.839 -12.660  1.00 96.63           C
ATOM   1183  CD1 TYR A 153      22.001 -12.057 -13.656  1.00 55.34           C
ATOM   1184  CD2 TYR A 153      22.126 -12.996 -11.469  1.00111.42           C
ATOM   1185  CE1 TYR A 153      23.230 -11.448 -13.470  1.00 84.49           C
ATOM   1186  CE2 TYR A 153      23.355 -12.391 -11.274  1.00114.33           C
ATOM   1187  CZ  TYR A 153      23.902 -11.618 -12.277  1.00 99.67           C
ATOM   1188  OH  TYR A 153      25.125 -11.014 -12.088  1.00115.13           O
ATOM   1189  N   TYR A 154      16.924 -13.492 -14.455  1.00 98.40           N
ATOM   1190  CA  TYR A 154      15.877 -14.378 -14.953  1.00 57.74           C
ATOM   1191  C   TYR A 154      15.920 -14.469 -16.470  1.00 72.70           C
ATOM   1192  O   TYR A 154      15.758 -15.544 -17.046  1.00 49.24           O
ATOM   1193  CB  TYR A 154      14.493 -13.920 -14.506  1.00 71.69           C
ATOM   1194  CG  TYR A 154      13.415 -14.886 -14.930  1.00100.82           C
ATOM   1195  CD1 TYR A 154      13.217 -16.075 -14.241  1.00103.00           C
ATOM   1196  CD2 TYR A 154      12.613 -14.625 -16.030  1.00 88.94           C
ATOM   1197  CE1 TYR A 154      12.240 -16.970 -14.625  1.00 72.93           C
ATOM   1198  CE2 TYR A 154      11.630 -15.516 -16.424  1.00 85.59           C
ATOM   1199  CZ  TYR A 154      11.450 -16.686 -15.717  1.00 56.26           C
ATOM   1200  OH  TYR A 154      10.476 -17.577 -16.103  1.00 67.03           O
ATOM   1201  N   SER A 155      16.137 -13.325 -17.110  1.00102.46           N
ATOM   1202  CA  SER A 155      16.270 -13.268 -18.558  1.00108.89           C
ATOM   1203  C   SER A 155      17.341 -14.244 -19.036  1.00 84.32           C
ATOM   1204  O   SER A 155      17.237 -14.809 -20.125  1.00116.26           O
ATOM   1205  CB  SER A 155      16.605 -11.844 -19.007  1.00 89.89           C
ATOM   1206  OG  SER A 155      17.710 -11.328 -18.284  1.00110.98           O
ATOM   1207  N   THR A 156      18.359 -14.452 -18.205  1.00 90.73           N
ATOM   1208  CA  THR A 156      19.467 -15.341 -18.550  1.00110.26           C
ATOM   1209  C   THR A 156      19.213 -16.778 -18.097  1.00 79.09           C
ATOM   1210  O   THR A 156      20.072 -17.648 -18.252  1.00 73.64           O
ATOM   1211  CB  THR A 156      20.796 -14.862 -17.930  1.00 80.78           C
ATOM   1212  OG1 THR A 156      20.846 -15.232 -16.545  1.00 98.49           O
ATOM   1213  CG2 THR A 156      20.929 -13.350 -18.063  1.00 90.61           C
ATOM   1214  N   GLY A 157      18.036 -17.023 -17.531  1.00122.50           N
ATOM   1215  CA  GLY A 157      17.699 -18.347 -17.041  1.00122.98           C
ATOM   1216  C   GLY A 157      18.586 -18.769 -15.885  1.00 92.70           C
ATOM   1217  O   GLY A 157      18.740 -19.960 -15.611  1.00 63.55           O
ATOM   1218  N   GLY A 158      19.177 -17.787 -15.208  1.00121.75           N
ATOM   1219  CA  GLY A 158      20.035 -18.048 -14.067  1.00 97.93           C
ATOM   1220  C   GLY A 158      19.297 -17.963 -12.742  1.00118.29           C
ATOM   1221  O   GLY A 158      19.895 -18.124 -11.678  1.00 95.28           O
ATOM   1222  N   THR A 159      17.994 -17.711 -12.802  1.00 90.57           N
ATOM   1223  CA  THR A 159      17.172 -17.688 -11.598  1.00 80.80           C
ATOM   1224  C   THR A 159      15.953 -18.582 -11.747  1.00 72.30           C
ATOM   1225  O   THR A 159      15.201 -18.477 -12.713  1.00 70.50           O
ATOM   1226  CB  THR A 159      16.718 -16.267 -11.227  1.00 58.98           C
ATOM   1227  OG1 THR A 159      15.941 -15.716 -12.294  1.00132.41           O
ATOM   1228  CG2 THR A 159      17.924 -15.382 -10.969  1.00 93.81           C
ATOM   1229  N   GLN A 160      15.773 -19.468 -10.776  1.00 98.67           N
ATOM   1230  CA  GLN A 160      14.641 -20.375 -10.767  1.00 66.51           C
ATOM   1231  C   GLN A 160      13.355 -19.585 -10.610  1.00 92.67           C
ATOM   1232  O   GLN A 160      13.359 -18.467 -10.092  1.00 65.00           O
ATOM   1233  CB  GLN A 160      14.784 -21.385  -9.628  1.00116.84           C
ATOM   1234  CG  GLN A 160      15.938 -22.355  -9.811  1.00123.96           C
ATOM   1235  CD  GLN A 160      15.785 -23.203 -11.058  1.00137.13           C
ATOM   1236  OE1 GLN A 160      14.680 -23.627 -11.402  1.00140.51           O
ATOM   1237  NE2 GLN A 160      16.893 -23.446 -11.750  1.00 82.80           N
ATOM   1238  N   LEU A 161      12.257 -20.163 -11.076  1.00104.54           N
ATOM   1239  CA  LEU A 161      10.950 -19.540 -10.931  1.00 95.94           C
ATOM   1240  C   LEU A 161      10.527 -19.418  -9.465  1.00 87.26           C
ATOM   1241  O   LEU A 161       9.953 -18.403  -9.069  1.00134.24           O
ATOM   1242  CB  LEU A 161       9.899 -20.304 -11.736  1.00 83.22           C
ATOM   1243  CG  LEU A 161       8.540 -19.627 -11.912  1.00 70.19           C
ATOM   1244  CD1 LEU A 161       8.695 -18.249 -12.522  1.00 67.37           C
ATOM   1245  CD2 LEU A 161       7.634 -20.484 -12.769  1.00 68.84           C
ATOM   1246  N   PRO A 162      10.811 -20.448  -8.647  1.00166.08           N
ATOM   1247  CA  PRO A 162      10.394 -20.328  -7.248  1.00166.85           C
ATOM   1248  C   PRO A 162      11.015 -19.105  -6.598  1.00159.96           C
ATOM   1249  O   PRO A 162      10.320 -18.329  -5.946  1.00170.94           O
ATOM   1250  CB  PRO A 162      10.954 -21.603  -6.602  1.00177.61           C
ATOM   1251  CG  PRO A 162      12.029 -22.075  -7.533  1.00183.47           C
ATOM   1252  CD  PRO A 162      11.532 -21.708  -8.895  1.00181.45           C
ATOM   1253  N   THR A 163      12.312 -18.921  -6.805  1.00105.70           N
ATOM   1254  CA  THR A 163      13.000 -17.774  -6.243  1.00 72.85           C
ATOM   1255  C   THR A 163      12.628 -16.517  -7.017  1.00 69.38           C
ATOM   1256  O   THR A 163      12.845 -15.404  -6.548  1.00 91.42           O
ATOM   1257  CB  THR A 163      14.529 -17.977  -6.234  1.00 90.95           C
ATOM   1258  OG1 THR A 163      14.951 -18.515  -7.492  1.00109.53           O
ATOM   1259  CG2 THR A 163      14.930 -18.944  -5.130  1.00 87.32           C
ATOM   1260  N   LEU A 164      12.049 -16.703  -8.199  1.00 89.87           N
ATOM   1261  CA  LEU A 164      11.616 -15.578  -9.028  1.00 75.00           C
ATOM   1262  C   LEU A 164      10.289 -15.008  -8.536  1.00 54.85           C
ATOM   1263  O   LEU A 164      10.104 -13.795  -8.497  1.00 65.64           O
ATOM   1264  CB  LEU A 164      11.518 -15.994 -10.500  1.00 98.50           C
ATOM   1265  CG  LEU A 164      11.360 -14.918 -11.585  1.00 89.85           C
ATOM   1266  CD1 LEU A 164       9.919 -14.464 -11.728  1.00 78.27           C
ATOM   1267  CD2 LEU A 164      12.287 -13.734 -11.341  1.00 70.66           C
ATOM   1268  N   ALA A 165       9.367 -15.888  -8.162  1.00 69.71           N
ATOM   1269  CA  ALA A 165       8.090 -15.453  -7.611  1.00 55.71           C
ATOM   1270  C   ALA A 165       8.334 -14.959  -6.200  1.00 93.08           C
ATOM   1271  O   ALA A 165       7.681 -14.029  -5.728  1.00108.45           O
ATOM   1272  CB  ALA A 165       7.092 -16.590  -7.608  1.00 88.45           C
ATOM   1273  N   ARG A 166       9.287 -15.597  -5.533  1.00111.55           N
ATOM   1274  CA  ARG A 166       9.728 -15.158  -4.222  1.00 89.45           C
ATOM   1275  C   ARG A 166      10.252 -13.729  -4.328  1.00 63.10           C
ATOM   1276  O   ARG A 166       9.940 -12.879  -3.495  1.00 70.23           O
ATOM   1277  CB  ARG A 166      10.818 -16.093  -3.696  1.00131.64           C
ATOM   1278  CG  ARG A 166      11.248 -15.811  -2.272  1.00127.81           C
ATOM   1279  CD  ARG A 166      12.349 -16.753  -1.822  1.00 77.02           C
ATOM   1280  NE  ARG A 166      12.776 -16.435  -0.465  1.00137.16           N
ATOM   1281  CZ  ARG A 166      13.728 -15.556  -0.169  1.00138.16           C
ATOM   1282  NH1 ARG A 166      14.362 -14.910  -1.141  1.00119.50           N
ATOM   1283  NH2 ARG A 166      14.047 -15.324   1.098  1.00 77.72           N
ATOM   1284  N   SER A 167      11.031 -13.470  -5.375  1.00 86.59           N
ATOM   1285  CA  SER A 167      11.598 -12.146  -5.612  1.00 67.71           C
ATOM   1286  C   SER A 167      10.521 -11.146  -5.996  1.00 89.41           C
ATOM   1287  O   SER A 167      10.690  -9.944  -5.805  1.00 81.43           O
ATOM   1288  CB  SER A 167      12.659 -12.204  -6.708  1.00 53.79           C
ATOM   1289  OG  SER A 167      13.589 -13.234  -6.439  1.00 84.64           O
ATOM   1290  N   PHE A 168       9.422 -11.643  -6.553  1.00112.84           N
ATOM   1291  CA  PHE A 168       8.281 -10.793  -6.868  1.00 40.69           C
ATOM   1292  C   PHE A 168       7.631 -10.312  -5.588  1.00 87.74           C
ATOM   1293  O   PHE A 168       7.363  -9.123  -5.424  1.00 77.74           O
ATOM   1294  CB  PHE A 168       7.251 -11.557  -7.696  1.00 54.83           C
ATOM   1295  CG  PHE A 168       7.530 -11.547  -9.170  1.00103.25           C
ATOM   1296  CD1 PHE A 168       8.300 -10.540  -9.737  1.00 57.20           C
ATOM   1297  CD2 PHE A 168       7.020 -12.539  -9.993  1.00 99.48           C
ATOM   1298  CE1 PHE A 168       8.557 -10.524 -11.098  1.00 64.12           C
ATOM   1299  CE2 PHE A 168       7.271 -12.528 -11.354  1.00 92.85           C
ATOM   1300  CZ  PHE A 168       8.040 -11.520 -11.907  1.00 73.39           C
ATOM   1301  N   ILE A 169       7.380 -11.254  -4.682  1.00104.67           N
ATOM   1302  CA  ILE A 169       6.668 -10.970  -3.444  1.00 81.11           C
ATOM   1303  C   ILE A 169       7.381  -9.912  -2.609  1.00101.06           C
ATOM   1304  O   ILE A 169       6.741  -9.116  -1.922  1.00 98.47           O
ATOM   1305  CB  ILE A 169       6.441 -12.255  -2.620  1.00 67.75           C
ATOM   1306  CG1 ILE A 169       5.507 -13.206  -3.378  1.00 76.97           C
ATOM   1307  CG2 ILE A 169       5.863 -11.926  -1.254  1.00 63.60           C
ATOM   1308  CD1 ILE A 169       4.967 -14.346  -2.541  1.00 75.60           C
ATOM   1309  N   ILE A 170       8.708  -9.900  -2.685  1.00 94.70           N
ATOM   1310  CA  ILE A 170       9.514  -8.918  -1.970  1.00 73.15           C
ATOM   1311  C   ILE A 170       9.354  -7.519  -2.571  1.00 84.89           C
ATOM   1312  O   ILE A 170       9.086  -6.551  -1.862  1.00 64.87           O
ATOM   1313  CB  ILE A 170      10.996  -9.321  -1.988  1.00 51.82           C
ATOM   1314  CG1 ILE A 170      11.196 -10.619  -1.204  1.00 68.09           C
ATOM   1315  CG2 ILE A 170      11.856  -8.208  -1.428  1.00 49.47           C
ATOM   1316  CD1 ILE A 170      12.583 -11.196  -1.326  1.00 86.35           C
ATOM   1317  N   CYS A 171       9.513  -7.426  -3.887  1.00107.31           N
ATOM   1318  CA  CYS A 171       9.400  -6.161  -4.610  1.00 76.22           C
ATOM   1319  C   CYS A 171       8.072  -5.450  -4.362  1.00 77.35           C
ATOM   1320  O   CYS A 171       8.040  -4.345  -3.828  1.00 88.87           O
ATOM   1321  CB  CYS A 171       9.593  -6.388  -6.108  1.00 71.45           C
ATOM   1322  SG  CYS A 171      11.177  -7.121  -6.536  1.00146.64           S
ATOM   1323  N   ILE A 172       6.981  -6.091  -4.766  1.00 95.56           N
ATOM   1324  CA  ILE A 172       5.649  -5.500  -4.675  1.00 84.08           C
ATOM   1325  C   ILE A 172       5.428  -4.844  -3.315  1.00 82.58           C
ATOM   1326  O   ILE A 172       5.215  -3.633  -3.227  1.00 70.82           O
ATOM   1327  CB  ILE A 172       4.550  -6.554  -4.930  1.00 99.55           C
ATOM   1328  CG1 ILE A 172       4.678  -7.122  -6.348  1.00 54.32           C
ATOM   1329  CG2 ILE A 172       3.168  -5.954  -4.706  1.00 81.69           C
ATOM   1330  CD1 ILE A 172       3.705  -8.240  -6.657  1.00 63.52           C
ATOM   1331  N   GLN A 173       5.462  -5.650  -2.260  1.00 99.80           N
ATOM   1332  CA  GLN A 173       5.282  -5.148  -0.904  1.00105.42           C
ATOM   1333  C   GLN A 173       6.155  -3.930  -0.612  1.00 62.98           C
ATOM   1334  O   GLN A 173       5.701  -2.964   0.003  1.00 73.81           O
ATOM   1335  CB  GLN A 173       5.598  -6.246   0.112  1.00 73.73           C
ATOM   1336  CG  GLN A 173       4.719  -7.479  -0.003  1.00105.28           C
ATOM   1337  CD  GLN A 173       5.006  -8.503   1.076  1.00 99.31           C
ATOM   1338  OE1 GLN A 173       6.112  -9.039   1.165  1.00112.98           O
ATOM   1339  NE2 GLN A 173       4.006  -8.779   1.905  1.00 97.85           N
ATOM   1340  N   MET A 174       7.407  -3.978  -1.048  1.00 75.75           N
ATOM   1341  CA  MET A 174       8.358  -2.926  -0.705  1.00 62.80           C
ATOM   1342  C   MET A 174       8.241  -1.690  -1.593  1.00 71.55           C
ATOM   1343  O   MET A 174       8.806  -0.645  -1.279  1.00 63.41           O
ATOM   1344  CB  MET A 174       9.793  -3.470  -0.673  1.00 62.69           C
ATOM   1345  CG  MET A 174      10.054  -4.388   0.524  1.00 56.44           C
ATOM   1346  SD  MET A 174      11.758  -4.948   0.707  1.00 86.49           S
ATOM   1347  CE  MET A 174      12.632  -3.389   0.778  1.00 63.75           C
ATOM   1348  N   ILE A 175       7.512  -1.807  -2.698  1.00 87.26           N
ATOM   1349  CA  ILE A 175       7.211  -0.637  -3.517  1.00 73.37           C
ATOM   1350  C   ILE A 175       5.735  -0.287  -3.447  1.00 68.65           C
ATOM   1351  O   ILE A 175       5.341   0.687  -2.803  1.00 83.60           O
ATOM   1352  CB  ILE A 175       7.565  -0.843  -4.998  1.00 62.22           C
ATOM   1353  CG1 ILE A 175       9.075  -0.976  -5.192  1.00 75.42           C
ATOM   1354  CG2 ILE A 175       7.043   0.323  -5.827  1.00 72.33           C
ATOM   1355  CD1 ILE A 175       9.599  -2.372  -4.988  1.00 72.59           C
ATOM   1356  N   SER A 176       4.926  -1.104  -4.112  1.00 54.06           N
ATOM   1357  CA  SER A 176       3.494  -0.866  -4.219  1.00110.77           C
ATOM   1358  C   SER A 176       2.839  -0.615  -2.863  1.00 96.96           C
ATOM   1359  O   SER A 176       2.346   0.481  -2.591  1.00 84.07           O
ATOM   1360  CB  SER A 176       2.817  -2.042  -4.928  1.00 71.87           C
ATOM   1361  OG  SER A 176       3.255  -2.144  -6.271  1.00 69.94           O
ATOM   1362  N   GLU A 177       2.837  -1.635  -2.016  1.00 81.43           N
ATOM   1363  CA  GLU A 177       2.187  -1.530  -0.721  1.00 65.84           C
ATOM   1364  C   GLU A 177       2.799  -0.414   0.129  1.00 52.92           C
ATOM   1365  O   GLU A 177       2.090   0.259   0.879  1.00 62.06           O
ATOM   1366  CB  GLU A 177       2.232  -2.874   0.011  1.00105.30           C
ATOM   1367  CG  GLU A 177       1.677  -4.050  -0.799  1.00115.61           C
ATOM   1368  CD  GLU A 177       0.175  -3.961  -1.064  1.00157.42           C
ATOM   1369  OE1 GLU A 177      -0.428  -2.902  -0.787  1.00227.47           O
ATOM   1370  OE2 GLU A 177      -0.403  -4.958  -1.552  1.00 89.67           O
ATOM   1371  N   ALA A 178       4.108  -0.214   0.004  1.00 63.16           N
ATOM   1372  CA  ALA A 178       4.780   0.866   0.720  1.00 60.44           C
ATOM   1373  C   ALA A 178       4.212   2.223   0.313  1.00 62.59           C
ATOM   1374  O   ALA A 178       4.027   3.102   1.152  1.00114.85           O
ATOM   1375  CB  ALA A 178       6.281   0.821   0.481  1.00 54.46           C
ATOM   1376  N   ALA A 179       3.931   2.391  -0.976  1.00 84.36           N
ATOM   1377  CA  ALA A 179       3.346   3.637  -1.465  1.00 76.15           C
ATOM   1378  C   ALA A 179       1.849   3.718  -1.188  1.00 60.45           C
ATOM   1379  O   ALA A 179       1.280   4.807  -1.129  1.00 66.49           O
ATOM   1380  CB  ALA A 179       3.618   3.810  -2.942  1.00 57.50           C
ATOM   1381  N   ARG A 180       1.211   2.567  -1.023  1.00 53.58           N
ATOM   1382  CA  ARG A 180      -0.218   2.543  -0.739  1.00 56.36           C
ATOM   1383  C   ARG A 180      -0.485   2.883   0.717  1.00 58.24           C
ATOM   1384  O   ARG A 180      -1.485   3.519   1.041  1.00 71.29           O
ATOM   1385  CB  ARG A 180      -0.829   1.189  -1.117  1.00 73.30           C
ATOM   1386  CG  ARG A 180      -1.254   1.117  -2.579  1.00 59.12           C
ATOM   1387  CD  ARG A 180      -0.934  -0.227  -3.221  1.00 63.53           C
ATOM   1388  NE  ARG A 180      -1.840  -1.284  -2.784  1.00101.14           N
ATOM   1389  CZ  ARG A 180      -2.160  -2.342  -3.521  1.00 82.53           C
ATOM   1390  NH1 ARG A 180      -1.651  -2.480  -4.736  1.00 63.92           N
ATOM   1391  NH2 ARG A 180      -2.993  -3.259  -3.047  1.00156.31           N
ATOM   1392  N   PHE A 181       0.433   2.478   1.586  1.00 75.93           N
ATOM   1393  CA  PHE A 181       0.291   2.717   3.013  1.00 57.79           C
ATOM   1394  C   PHE A 181       1.446   3.552   3.569  1.00 46.34           C
ATOM   1395  O   PHE A 181       2.605   3.281   3.280  1.00 72.28           O
ATOM   1396  CB  PHE A 181       0.207   1.380   3.753  1.00 64.53           C
ATOM   1397  CG  PHE A 181      -0.952   0.515   3.327  1.00 61.24           C
ATOM   1398  CD1 PHE A 181      -2.186   0.621   3.954  1.00 69.34           C
ATOM   1399  CD2 PHE A 181      -0.807  -0.406   2.306  1.00 65.97           C
ATOM   1400  CE1 PHE A 181      -3.253  -0.176   3.567  1.00 50.82           C
ATOM   1401  CE2 PHE A 181      -1.866  -1.206   1.916  1.00 59.93           C
ATOM   1402  CZ  PHE A 181      -3.089  -1.093   2.547  1.00 67.97           C
ATOM   1403  N   GLN A 182       1.130   4.575   4.359  1.00 66.59           N
ATOM   1404  CA  GLN A 182       2.169   5.302   5.083  1.00 86.91           C
ATOM   1405  C   GLN A 182       2.762   4.366   6.117  1.00 87.08           C
ATOM   1406  O   GLN A 182       3.966   4.367   6.354  1.00 74.28           O
ATOM   1407  CB  GLN A 182       1.617   6.547   5.787  1.00 63.11           C
ATOM   1408  CG  GLN A 182       1.396   7.746   4.888  1.00 76.85           C
ATOM   1409  CD  GLN A 182      -0.054   7.905   4.500  1.00135.95           C
ATOM   1410  OE1 GLN A 182      -0.860   6.999   4.703  1.00154.52           O
ATOM   1411  NE2 GLN A 182      -0.400   9.062   3.947  1.00142.94           N
ATOM   1412  N   TYR A 183       1.894   3.566   6.727  1.00 72.76           N
ATOM   1413  CA  TYR A 183       2.296   2.621   7.758  1.00 80.93           C
ATOM   1414  C   TYR A 183       3.320   1.638   7.223  1.00 65.60           C
ATOM   1415  O   TYR A 183       4.407   1.489   7.777  1.00 91.97           O
ATOM   1416  CB  TYR A 183       1.084   1.840   8.256  1.00 88.26           C
ATOM   1417  CG  TYR A 183       1.405   0.895   9.384  1.00108.04           C
ATOM   1418  CD1 TYR A 183       2.514   1.103  10.191  1.00 96.88           C
ATOM   1419  CD2 TYR A 183       0.610  -0.211   9.636  1.00 98.23           C
ATOM   1420  CE1 TYR A 183       2.816   0.241  11.224  1.00136.18           C
ATOM   1421  CE2 TYR A 183       0.903  -1.078  10.666  1.00103.53           C
ATOM   1422  CZ  TYR A 183       2.008  -0.849  11.458  1.00 96.78           C
ATOM   1423  OH  TYR A 183       2.307  -1.712  12.488  1.00122.56           O
ATOM   1424  N   ILE A 184       2.950   0.956   6.149  1.00 56.12           N
ATOM   1425  CA  ILE A 184       3.816  -0.040   5.544  1.00 76.77           C
ATOM   1426  C   ILE A 184       5.073   0.596   4.965  1.00 76.56           C
ATOM   1427  O   ILE A 184       6.129  -0.028   4.940  1.00 77.72           O
ATOM   1428  CB  ILE A 184       3.078  -0.834   4.462  1.00 69.94           C
ATOM   1429  CG1 ILE A 184       1.956  -1.657   5.094  1.00 55.46           C
ATOM   1430  CG2 ILE A 184       4.037  -1.742   3.720  1.00 56.78           C
ATOM   1431  CD1 ILE A 184       1.187  -2.490   4.090  1.00 60.93           C
ATOM   1432  N   GLU A 185       4.963   1.837   4.503  1.00 68.40           N
ATOM   1433  CA  GLU A 185       6.143   2.573   4.064  1.00 60.41           C
ATOM   1434  C   GLU A 185       7.126   2.716   5.215  1.00 92.39           C
ATOM   1435  O   GLU A 185       8.292   2.342   5.103  1.00100.39           O
ATOM   1436  CB  GLU A 185       5.774   3.963   3.546  1.00 67.26           C
ATOM   1437  CG  GLU A 185       6.975   4.902   3.455  1.00 75.45           C
ATOM   1438  CD  GLU A 185       6.592   6.326   3.110  1.00 97.82           C
ATOM   1439  OE1 GLU A 185       5.381   6.623   3.083  1.00103.19           O
ATOM   1440  OE2 GLU A 185       7.501   7.148   2.865  1.00 77.79           O
ATOM   1441  N   GLY A 186       6.646   3.265   6.324  1.00107.01           N
ATOM   1442  CA  GLY A 186       7.483   3.484   7.488  1.00134.43           C
ATOM   1443  C   GLY A 186       8.140   2.208   7.972  1.00 90.48           C
ATOM   1444  O   GLY A 186       9.291   2.213   8.404  1.00126.31           O
ATOM   1445  N   GLU A 187       7.407   1.106   7.886  1.00 63.38           N
ATOM   1446  CA  GLU A 187       7.902  -0.176   8.362  1.00 78.04           C
ATOM   1447  C   GLU A 187       9.194  -0.610   7.664  1.00 82.60           C
ATOM   1448  O   GLU A 187       9.991  -1.362   8.225  1.00 98.53           O
ATOM   1449  CB  GLU A 187       6.823  -1.247   8.202  1.00 78.79           C
ATOM   1450  CG  GLU A 187       7.238  -2.615   8.702  1.00123.99           C
ATOM   1451  CD  GLU A 187       6.243  -3.202   9.679  1.00130.08           C
ATOM   1452  OE1 GLU A 187       5.275  -2.498  10.040  1.00125.62           O
ATOM   1453  OE2 GLU A 187       6.430  -4.367  10.087  1.00 91.76           O
ATOM   1454  N   MET A 188       9.392  -0.141   6.437  1.00 78.19           N
ATOM   1455  CA  MET A 188      10.577  -0.501   5.661  1.00 81.29           C
ATOM   1456  C   MET A 188      11.801   0.297   6.084  1.00 64.64           C
ATOM   1457  O   MET A 188      12.900  -0.245   6.182  1.00130.08           O
ATOM   1458  CB  MET A 188      10.315  -0.310   4.169  1.00 86.83           C
ATOM   1459  CG  MET A 188       9.091  -1.051   3.652  1.00 97.70           C
ATOM   1460  SD  MET A 188       9.236  -2.845   3.731  1.00 73.84           S
ATOM   1461  CE  MET A 188       8.968  -3.173   5.475  1.00117.81           C
ATOM   1462  N   ARG A 189      11.601   1.588   6.328  1.00126.35           N
ATOM   1463  CA  ARG A 189      12.662   2.453   6.830  1.00155.05           C
ATOM   1464  C   ARG A 189      13.268   1.876   8.109  1.00112.58           C
ATOM   1465  O   ARG A 189      14.481   1.932   8.319  1.00103.12           O
ATOM   1466  CB  ARG A 189      12.123   3.865   7.084  1.00 86.07           C
ATOM   1467  CG  ARG A 189      12.133   4.771   5.860  1.00139.18           C
ATOM   1468  CD  ARG A 189      10.792   5.461   5.645  1.00118.31           C
ATOM   1469  NE  ARG A 189      10.302   6.110   6.858  1.00132.47           N
ATOM   1470  CZ  ARG A 189       9.212   6.871   6.913  1.00128.26           C
ATOM   1471  NH1 ARG A 189       8.494   7.090   5.818  1.00136.98           N
ATOM   1472  NH2 ARG A 189       8.843   7.416   8.065  1.00103.50           N
ATOM   1473  N   THR A 190      12.409   1.310   8.951  1.00 95.23           N
ATOM   1474  CA  THR A 190      12.828   0.706  10.211  1.00101.21           C
ATOM   1475  C   THR A 190      13.838  -0.407   9.991  1.00 91.84           C
ATOM   1476  O   THR A 190      14.927  -0.399  10.568  1.00 99.11           O
ATOM   1477  CB  THR A 190      11.625   0.120  10.972  1.00121.86           C
ATOM   1478  OG1 THR A 190      10.786   1.184  11.439  1.00103.73           O
ATOM   1479  CG2 THR A 190      12.097  -0.710  12.157  1.00 94.32           C
ATOM   1480  N   ARG A 191      13.466  -1.365   9.149  1.00 69.28           N
ATOM   1481  CA  ARG A 191      14.316  -2.511   8.862  1.00144.91           C
ATOM   1482  C   ARG A 191      15.640  -2.041   8.286  1.00159.61           C
ATOM   1483  O   ARG A 191      16.622  -2.779   8.261  1.00160.58           O
ATOM   1484  CB  ARG A 191      13.618  -3.440   7.875  1.00 93.55           C
ATOM   1485  CG  ARG A 191      12.158  -3.649   8.197  1.00 86.65           C
ATOM   1486  CD  ARG A 191      11.603  -4.850   7.477  1.00 63.06           C
ATOM   1487  NE  ARG A 191      10.298  -5.223   8.011  1.00 94.84           N
ATOM   1488  CZ  ARG A 191       9.715  -6.396   7.794  1.00153.72           C
ATOM   1489  NH1 ARG A 191      10.326  -7.309   7.053  1.00163.69           N
ATOM   1490  NH2 ARG A 191       8.526  -6.658   8.320  1.00102.84           N
ATOM   1491  N   ILE A 192      15.656  -0.795   7.833  1.00 75.27           N
ATOM   1492  CA  ILE A 192      16.817  -0.227   7.168  1.00125.77           C
ATOM   1493  C   ILE A 192      17.704   0.576   8.109  1.00163.18           C
ATOM   1494  O   ILE A 192      18.875   0.253   8.277  1.00205.65           O
ATOM   1495  CB  ILE A 192      16.422   0.600   5.948  1.00127.78           C
ATOM   1496  CG1 ILE A 192      15.635  -0.285   4.978  1.00148.42           C
ATOM   1497  CG2 ILE A 192      17.664   1.165   5.281  1.00116.31           C
ATOM   1498  CD1 ILE A 192      14.971   0.466   3.849  1.00 88.65           C
ATOM   1499  N   ARG A 193      17.158   1.631   8.704  1.00145.30           N
ATOM   1500  CA  ARG A 193      17.960   2.521   9.538  1.00138.23           C
ATOM   1501  C   ARG A 193      18.858   1.762  10.507  1.00113.90           C
ATOM   1502  O   ARG A 193      20.003   2.152  10.728  1.00123.48           O
ATOM   1503  CB  ARG A 193      17.065   3.463  10.333  1.00 92.24           C
ATOM   1504  CG  ARG A 193      17.736   3.986  11.584  1.00104.12           C
ATOM   1505  CD  ARG A 193      16.769   4.766  12.438  1.00137.37           C
ATOM   1506  NE  ARG A 193      16.709   6.168  12.044  1.00169.17           N
ATOM   1507  CZ  ARG A 193      17.461   7.120  12.584  1.00174.44           C
ATOM   1508  NH1 ARG A 193      18.325   6.815  13.542  1.00158.52           N
ATOM   1509  NH2 ARG A 193      17.348   8.376  12.172  1.00158.25           N
ATOM   1510  N   TYR A 194      18.339   0.688  11.093  1.00 89.16           N
ATOM   1511  CA  TYR A 194      19.167  -0.197  11.904  1.00159.51           C
ATOM   1512  C   TYR A 194      19.760  -1.303  11.040  1.00190.74           C
ATOM   1513  O   TYR A 194      20.469  -2.179  11.533  1.00208.21           O
ATOM   1514  CB  TYR A 194      18.359  -0.817  13.042  1.00187.55           C
ATOM   1515  CG  TYR A 194      18.073   0.116  14.192  1.00217.87           C
ATOM   1516  CD1 TYR A 194      18.910   0.157  15.299  1.00238.07           C
ATOM   1517  CD2 TYR A 194      16.963   0.950  14.177  1.00181.35           C
ATOM   1518  CE1 TYR A 194      18.654   1.006  16.357  1.00240.99           C
ATOM   1519  CE2 TYR A 194      16.698   1.803  15.230  1.00173.32           C
ATOM   1520  CZ  TYR A 194      17.548   1.826  16.317  1.00229.47           C
ATOM   1521  OH  TYR A 194      17.293   2.671  17.371  1.00228.45           O
ATOM   1522  N   ASN A 195      19.467  -1.249   9.746  1.00146.14           N
ATOM   1523  CA  ASN A 195      19.885  -2.285   8.811  1.00112.98           C
ATOM   1524  C   ASN A 195      19.507  -3.685   9.286  1.00113.06           C
ATOM   1525  O   ASN A 195      20.377  -4.520   9.531  1.00113.08           O
ATOM   1526  CB  ASN A 195      21.394  -2.206   8.543  1.00129.71           C
ATOM   1527  CG  ASN A 195      21.780  -1.006   7.690  1.00135.49           C
ATOM   1528  OD1 ASN A 195      21.319   0.111   7.920  1.00110.30           O
ATOM   1529  ND2 ASN A 195      22.631  -1.236   6.696  1.00109.90           N
ATOM   1530  N   ARG A 196      18.208  -3.945   9.400  1.00 79.11           N
ATOM   1531  CA  ARG A 196      17.754  -5.295   9.690  1.00105.63           C
ATOM   1532  C   ARG A 196      16.979  -5.827   8.508  1.00102.20           C
ATOM   1533  O   ARG A 196      16.743  -5.122   7.525  1.00129.71           O
ATOM   1534  CB  ARG A 196      16.844  -5.332  10.916  1.00106.54           C
ATOM   1535  CG  ARG A 196      17.146  -4.293  11.963  1.00 98.96           C
ATOM   1536  CD  ARG A 196      16.218  -3.112  11.826  1.00100.69           C
ATOM   1537  NE  ARG A 196      16.133  -2.388  13.084  1.00106.60           N
ATOM   1538  CZ  ARG A 196      15.348  -2.742  14.091  1.00105.42           C
ATOM   1539  NH1 ARG A 196      14.570  -3.809  13.980  1.00 97.43           N
ATOM   1540  NH2 ARG A 196      15.338  -2.030  15.208  1.00 90.58           N
ATOM   1541  N   ARG A 197      16.569  -7.081   8.617  1.00 97.55           N
ATOM   1542  CA  ARG A 197      15.748  -7.705   7.600  1.00105.07           C
ATOM   1543  C   ARG A 197      14.856  -8.713   8.302  1.00143.54           C
ATOM   1544  O   ARG A 197      15.303  -9.401   9.221  1.00173.67           O
ATOM   1545  CB  ARG A 197      16.643  -8.386   6.565  1.00144.56           C
ATOM   1546  CG  ARG A 197      17.709  -7.455   5.989  1.00152.92           C
ATOM   1547  CD  ARG A 197      19.041  -8.154   5.777  1.00133.19           C
ATOM   1548  NE  ARG A 197      18.996  -9.067   4.641  1.00107.74           N
ATOM   1549  CZ  ARG A 197      20.069  -9.492   3.984  1.00110.59           C
ATOM   1550  NH1 ARG A 197      21.276  -9.081   4.350  1.00146.06           N
ATOM   1551  NH2 ARG A 197      19.932 -10.320   2.957  1.00 89.17           N
ATOM   1552  N   SER A 198      13.601  -8.803   7.879  1.00144.47           N
ATOM   1553  CA  SER A 198      12.668  -9.726   8.516  1.00109.34           C
ATOM   1554  C   SER A 198      11.370  -9.889   7.730  1.00 89.74           C
ATOM   1555  O   SER A 198      11.176  -9.257   6.692  1.00131.30           O
ATOM   1556  CB  SER A 198      12.371  -9.270   9.948  1.00148.00           C
ATOM   1557  OG  SER A 198      12.186  -7.866  10.012  1.00168.82           O
ATOM   1558  N   ALA A 199      10.485 -10.742   8.237  1.00136.40           N
ATOM   1559  CA  ALA A 199       9.188 -10.987   7.610  1.00115.43           C
ATOM   1560  C   ALA A 199       8.127 -10.024   8.140  1.00108.09           C
ATOM   1561  O   ALA A 199       8.273  -9.474   9.230  1.00149.25           O
ATOM   1562  CB  ALA A 199       8.756 -12.433   7.825  1.00 86.55           C
ATOM   1563  N   PRO A 200       7.059  -9.811   7.358  1.00132.30           N
ATOM   1564  CA  PRO A 200       5.964  -8.901   7.720  1.00130.40           C
ATOM   1565  C   PRO A 200       5.007  -9.462   8.780  1.00133.48           C
ATOM   1566  O   PRO A 200       4.739 -10.664   8.802  1.00149.92           O
ATOM   1567  CB  PRO A 200       5.233  -8.706   6.390  1.00128.85           C
ATOM   1568  CG  PRO A 200       5.486  -9.970   5.639  1.00121.31           C
ATOM   1569  CD  PRO A 200       6.872 -10.404   6.021  1.00133.99           C
ATOM   1570  N   ASP A 201       4.497  -8.586   9.644  1.00109.18           N
ATOM   1571  CA  ASP A 201       3.521  -8.964  10.667  1.00 87.50           C
ATOM   1572  C   ASP A 201       2.084  -8.868  10.159  1.00105.68           C
ATOM   1573  O   ASP A 201       1.816  -8.193   9.165  1.00119.62           O
ATOM   1574  CB  ASP A 201       3.698  -8.120  11.934  1.00 77.86           C
ATOM   1575  CG  ASP A 201       3.827  -6.646  11.637  1.00124.91           C
ATOM   1576  OD1 ASP A 201       4.614  -6.291  10.736  1.00199.07           O
ATOM   1577  OD2 ASP A 201       3.141  -5.844  12.299  1.00128.00           O
ATOM   1578  N   PRO A 202       1.154  -9.556  10.839  1.00 95.26           N
ATOM   1579  CA  PRO A 202      -0.266  -9.544  10.471  1.00 98.09           C
ATOM   1580  C   PRO A 202      -0.780  -8.120  10.309  1.00 77.23           C
ATOM   1581  O   PRO A 202      -1.705  -7.874   9.533  1.00 93.11           O
ATOM   1582  CB  PRO A 202      -0.937 -10.201  11.678  1.00112.70           C
ATOM   1583  CG  PRO A 202       0.106 -11.094  12.240  1.00 82.16           C
ATOM   1584  CD  PRO A 202       1.406 -10.377  12.036  1.00103.57           C
ATOM   1585  N   SER A 203      -0.182  -7.192  11.045  1.00 72.97           N
ATOM   1586  CA  SER A 203      -0.519  -5.787  10.914  1.00 64.07           C
ATOM   1587  C   SER A 203      -0.472  -5.408   9.445  1.00 90.17           C
ATOM   1588  O   SER A 203      -1.408  -4.816   8.913  1.00105.70           O
ATOM   1589  CB  SER A 203       0.468  -4.938  11.711  1.00 78.88           C
ATOM   1590  OG  SER A 203       0.236  -3.559  11.508  1.00152.84           O
ATOM   1591  N   VAL A 204       0.618  -5.788   8.788  1.00 84.58           N
ATOM   1592  CA  VAL A 204       0.826  -5.483   7.378  1.00 98.91           C
ATOM   1593  C   VAL A 204      -0.016  -6.363   6.460  1.00111.15           C
ATOM   1594  O   VAL A 204      -0.852  -5.864   5.710  1.00122.73           O
ATOM   1595  CB  VAL A 204       2.298  -5.604   6.975  1.00 58.92           C
ATOM   1596  CG1 VAL A 204       2.424  -5.510   5.469  1.00 65.68           C
ATOM   1597  CG2 VAL A 204       3.116  -4.517   7.645  1.00 48.43           C
ATOM   1598  N   ILE A 205       0.215  -7.669   6.506  1.00 82.23           N
ATOM   1599  CA  ILE A 205      -0.483  -8.578   5.613  1.00 70.25           C
ATOM   1600  C   ILE A 205      -1.967  -8.257   5.581  1.00 81.94           C
ATOM   1601  O   ILE A 205      -2.552  -8.118   4.505  1.00 80.69           O
ATOM   1602  CB  ILE A 205      -0.321 -10.039   6.061  1.00 86.34           C
ATOM   1603  CG1 ILE A 205       1.048 -10.574   5.648  1.00 85.80           C
ATOM   1604  CG2 ILE A 205      -1.422 -10.906   5.468  1.00 65.33           C
ATOM   1605  CD1 ILE A 205       2.188  -9.941   6.387  1.00105.29           C
ATOM   1606  N   THR A 206      -2.577  -8.118   6.752  1.00 78.69           N
ATOM   1607  CA  THR A 206      -4.004  -7.836   6.803  1.00101.95           C
ATOM   1608  C   THR A 206      -4.312  -6.510   6.119  1.00 74.54           C
ATOM   1609  O   THR A 206      -5.394  -6.332   5.568  1.00120.26           O
ATOM   1610  CB  THR A 206      -4.542  -7.826   8.236  1.00 92.88           C
ATOM   1611  OG1 THR A 206      -3.816  -8.777   9.022  1.00129.49           O
ATOM   1612  CG2 THR A 206      -6.014  -8.197   8.236  1.00 92.59           C
ATOM   1613  N   LEU A 207      -3.354  -5.589   6.150  1.00 70.84           N
ATOM   1614  CA  LEU A 207      -3.479  -4.328   5.425  1.00 93.32           C
ATOM   1615  C   LEU A 207      -3.436  -4.554   3.917  1.00 86.33           C
ATOM   1616  O   LEU A 207      -4.215  -3.967   3.161  1.00 75.56           O
ATOM   1617  CB  LEU A 207      -2.345  -3.383   5.809  1.00 40.70           C
ATOM   1618  CG  LEU A 207      -2.505  -2.616   7.107  1.00 41.24           C
ATOM   1619  CD1 LEU A 207      -1.292  -1.732   7.349  1.00 59.62           C
ATOM   1620  CD2 LEU A 207      -3.770  -1.790   7.029  1.00111.72           C
ATOM   1621  N   GLU A 208      -2.506  -5.396   3.485  1.00 70.93           N
ATOM   1622  CA  GLU A 208      -2.339  -5.677   2.072  1.00 72.06           C
ATOM   1623  C   GLU A 208      -3.609  -6.289   1.509  1.00 92.67           C
ATOM   1624  O   GLU A 208      -4.181  -5.771   0.551  1.00 91.16           O
ATOM   1625  CB  GLU A 208      -1.154  -6.613   1.859  1.00 85.16           C
ATOM   1626  CG  GLU A 208       0.184  -5.976   2.190  1.00 90.32           C
ATOM   1627  CD  GLU A 208       1.316  -6.979   2.205  1.00 80.81           C
ATOM   1628  OE1 GLU A 208       1.034  -8.194   2.211  1.00111.45           O
ATOM   1629  OE2 GLU A 208       2.489  -6.554   2.211  1.00 83.92           O
ATOM   1630  N   ASN A 209      -4.052  -7.388   2.111  1.00 69.53           N
ATOM   1631  CA  ASN A 209      -5.283  -8.042   1.688  1.00 85.23           C
ATOM   1632  C   ASN A 209      -6.476  -7.096   1.731  1.00 94.03           C
ATOM   1633  O   ASN A 209      -7.454  -7.268   0.998  1.00 69.26           O
ATOM   1634  CB  ASN A 209      -5.564  -9.262   2.565  1.00 68.91           C
ATOM   1635  CG  ASN A 209      -4.618 -10.408   2.283  1.00 92.32           C
ATOM   1636  OD1 ASN A 209      -3.459 -10.381   2.691  1.00 95.37           O
ATOM   1637  ND2 ASN A 209      -5.107 -11.424   1.578  1.00 80.69           N
ATOM   1638  N   SER A 210      -6.395  -6.103   2.608  1.00 98.55           N
ATOM   1639  CA  SER A 210      -7.524  -5.216   2.849  1.00 81.87           C
ATOM   1640  C   SER A 210      -7.498  -3.896   2.078  1.00 56.68           C
ATOM   1641  O   SER A 210      -8.447  -3.122   2.150  1.00 81.15           O
ATOM   1642  CB  SER A 210      -7.638  -4.933   4.346  1.00 94.64           C
ATOM   1643  OG  SER A 210      -7.537  -6.134   5.093  1.00 66.26           O
ATOM   1644  N   TRP A 211      -6.436  -3.639   1.327  1.00 70.92           N
ATOM   1645  CA  TRP A 211      -6.289  -2.325   0.707  1.00 53.53           C
ATOM   1646  C   TRP A 211      -7.424  -1.982  -0.252  1.00 48.21           C
ATOM   1647  O   TRP A 211      -8.029  -0.918  -0.147  1.00 61.88           O
ATOM   1648  CB  TRP A 211      -4.947  -2.189  -0.003  1.00 71.99           C
ATOM   1649  CG  TRP A 211      -4.795  -0.861  -0.652  1.00 67.83           C
ATOM   1650  CD1 TRP A 211      -4.454   0.316  -0.046  1.00 44.00           C
ATOM   1651  CD2 TRP A 211      -4.989  -0.558  -2.033  1.00 51.65           C
ATOM   1652  NE1 TRP A 211      -4.415   1.330  -0.971  1.00 64.20           N
ATOM   1653  CE2 TRP A 211      -4.742   0.816  -2.209  1.00 57.04           C
ATOM   1654  CE3 TRP A 211      -5.346  -1.322  -3.155  1.00 51.62           C
ATOM   1655  CZ2 TRP A 211      -4.839   1.452  -3.444  1.00 58.19           C
ATOM   1656  CZ3 TRP A 211      -5.441  -0.695  -4.384  1.00 46.18           C
ATOM   1657  CH2 TRP A 211      -5.189   0.678  -4.519  1.00 54.72           C
ATOM   1658  N   GLY A 212      -7.704  -2.877  -1.192  1.00 69.98           N
ATOM   1659  CA  GLY A 212      -8.808  -2.677  -2.112  1.00 64.99           C
ATOM   1660  C   GLY A 212     -10.127  -2.637  -1.367  1.00 64.22           C
ATOM   1661  O   GLY A 212     -11.074  -1.971  -1.782  1.00 69.11           O
ATOM   1662  N   ARG A 213     -10.176  -3.367  -0.258  1.00 56.96           N
ATOM   1663  CA  ARG A 213     -11.334  -3.393   0.626  1.00 65.47           C
ATOM   1664  C   ARG A 213     -11.570  -2.029   1.271  1.00 86.49           C
ATOM   1665  O   ARG A 213     -12.671  -1.478   1.215  1.00 78.93           O
ATOM   1666  CB  ARG A 213     -11.111  -4.426   1.731  1.00 98.15           C
ATOM   1667  CG  ARG A 213     -11.031  -5.863   1.259  1.00 97.09           C
ATOM   1668  CD  ARG A 213     -12.398  -6.504   1.330  1.00105.47           C
ATOM   1669  NE  ARG A 213     -13.026  -6.259   2.624  1.00117.72           N
ATOM   1670  CZ  ARG A 213     -14.285  -6.568   2.918  1.00174.50           C
ATOM   1671  NH1 ARG A 213     -15.062  -7.138   2.007  1.00182.94           N
ATOM   1672  NH2 ARG A 213     -14.768  -6.304   4.125  1.00173.05           N
ATOM   1673  N   LEU A 214     -10.523  -1.500   1.896  1.00 50.90           N
ATOM   1674  CA  LEU A 214     -10.594  -0.225   2.597  1.00 47.15           C
ATOM   1675  C   LEU A 214     -10.957   0.901   1.642  1.00 54.92           C
ATOM   1676  O   LEU A 214     -11.855   1.693   1.917  1.00 71.84           O
ATOM   1677  CB  LEU A 214      -9.257   0.073   3.275  1.00 51.69           C
ATOM   1678  CG  LEU A 214      -8.703  -1.027   4.191  1.00 79.00           C
ATOM   1679  CD1 LEU A 214      -7.204  -0.866   4.437  1.00 50.64           C
ATOM   1680  CD2 LEU A 214      -9.462  -1.089   5.507  1.00 64.59           C
ATOM   1681  N   SER A 215     -10.259   0.961   0.514  1.00 43.32           N
ATOM   1682  CA  SER A 215     -10.526   1.983  -0.484  1.00 76.80           C
ATOM   1683  C   SER A 215     -12.017   2.031  -0.760  1.00 50.82           C
ATOM   1684  O   SER A 215     -12.618   3.103  -0.799  1.00 71.61           O
ATOM   1685  CB  SER A 215      -9.761   1.678  -1.772  1.00 63.88           C
ATOM   1686  OG  SER A 215      -8.372   1.552  -1.515  1.00 64.25           O
ATOM   1687  N   THR A 216     -12.608   0.857  -0.938  1.00 70.25           N
ATOM   1688  CA  THR A 216     -14.045   0.736  -1.138  1.00 60.08           C
ATOM   1689  C   THR A 216     -14.804   1.266   0.078  1.00 79.03           C
ATOM   1690  O   THR A 216     -15.701   2.105  -0.043  1.00 64.59           O
ATOM   1691  CB  THR A 216     -14.442  -0.737  -1.371  1.00 48.38           C
ATOM   1692  OG1 THR A 216     -13.698  -1.274  -2.472  1.00105.17           O
ATOM   1693  CG2 THR A 216     -15.923  -0.853  -1.668  1.00 57.45           C
ATOM   1694  N   ALA A 217     -14.426   0.780   1.256  1.00 91.93           N
ATOM   1695  CA  ALA A 217     -15.123   1.128   2.489  1.00 43.18           C
ATOM   1696  C   ALA A 217     -15.066   2.617   2.758  1.00 41.35           C
ATOM   1697  O   ALA A 217     -16.024   3.204   3.252  1.00 51.25           O
ATOM   1698  CB  ALA A 217     -14.533   0.368   3.665  1.00 54.35           C
ATOM   1699  N   ILE A 218     -13.930   3.224   2.441  1.00 55.99           N
ATOM   1700  CA  ILE A 218     -13.723   4.636   2.730  1.00 68.27           C
ATOM   1701  C   ILE A 218     -14.539   5.532   1.812  1.00 59.17           C
ATOM   1702  O   ILE A 218     -15.153   6.501   2.263  1.00 87.46           O
ATOM   1703  CB  ILE A 218     -12.240   5.033   2.622  1.00 64.98           C
ATOM   1704  CG1 ILE A 218     -11.445   4.437   3.780  1.00 62.74           C
ATOM   1705  CG2 ILE A 218     -12.092   6.542   2.645  1.00 61.45           C
ATOM   1706  CD1 ILE A 218     -10.007   4.886   3.812  1.00 57.84           C
ATOM   1707  N   GLN A 219     -14.549   5.206   0.525  1.00 54.38           N
ATOM   1708  CA  GLN A 219     -15.203   6.063  -0.458  1.00 76.93           C
ATOM   1709  C   GLN A 219     -16.726   5.922  -0.441  1.00 76.09           C
ATOM   1710  O   GLN A 219     -17.443   6.856  -0.807  1.00 69.53           O
ATOM   1711  CB  GLN A 219     -14.626   5.816  -1.857  1.00 50.46           C
ATOM   1712  CG  GLN A 219     -13.111   5.985  -1.901  1.00 60.36           C
ATOM   1713  CD  GLN A 219     -12.531   5.788  -3.278  1.00 53.14           C
ATOM   1714  OE1 GLN A 219     -13.066   6.290  -4.266  1.00 58.39           O
ATOM   1715  NE2 GLN A 219     -11.427   5.052  -3.356  1.00 44.13           N
ATOM   1716  N   GLU A 220     -17.211   4.761  -0.008  1.00 89.99           N
ATOM   1717  CA  GLU A 220     -18.648   4.524   0.107  1.00 78.52           C
ATOM   1718  C   GLU A 220     -19.158   4.823   1.515  1.00 77.84           C
ATOM   1719  O   GLU A 220     -20.343   4.660   1.810  1.00 75.30           O
ATOM   1720  CB  GLU A 220     -18.989   3.092  -0.304  1.00 62.92           C
ATOM   1721  CG  GLU A 220     -19.272   2.944  -1.793  1.00126.92           C
ATOM   1722  CD  GLU A 220     -18.575   1.750  -2.414  1.00128.64           C
ATOM   1723  OE1 GLU A 220     -18.298   0.778  -1.684  1.00133.64           O
ATOM   1724  OE2 GLU A 220     -18.300   1.785  -3.632  1.00163.69           O
ATOM   1725  N   SER A 221     -18.250   5.268   2.377  1.00 91.65           N
ATOM   1726  CA  SER A 221     -18.589   5.594   3.755  1.00 96.84           C
ATOM   1727  C   SER A 221     -19.506   6.801   3.815  1.00 76.55           C
ATOM   1728  O   SER A 221     -19.440   7.689   2.966  1.00 71.83           O
ATOM   1729  CB  SER A 221     -17.324   5.906   4.554  1.00103.23           C
ATOM   1730  OG  SER A 221     -16.831   7.194   4.226  1.00 68.40           O
ATOM   1731  N   ASN A 222     -20.341   6.849   4.841  1.00 86.63           N
ATOM   1732  CA  ASN A 222     -21.147   8.027   5.060  1.00 70.07           C
ATOM   1733  C   ASN A 222     -20.374   8.943   5.986  1.00 63.69           C
ATOM   1734  O   ASN A 222     -20.179   8.642   7.163  1.00 53.89           O
ATOM   1735  CB  ASN A 222     -22.485   7.646   5.688  1.00 82.43           C
ATOM   1736  CG  ASN A 222     -23.514   7.237   4.660  1.00 61.37           C
ATOM   1737  OD1 ASN A 222     -23.783   7.975   3.711  1.00 73.21           O
ATOM   1738  ND2 ASN A 222     -24.095   6.052   4.837  1.00 77.13           N
ATOM   1739  N   GLN A 223     -19.928  10.064   5.433  1.00 99.31           N
ATOM   1740  CA  GLN A 223     -19.152  11.046   6.175  1.00 95.39           C
ATOM   1741  C   GLN A 223     -17.970  10.410   6.907  1.00 57.16           C
ATOM   1742  O   GLN A 223     -17.601  10.841   7.998  1.00 84.84           O
ATOM   1743  CB  GLN A 223     -20.058  11.804   7.149  1.00102.66           C
ATOM   1744  CG  GLN A 223     -21.154  12.601   6.460  1.00104.71           C
ATOM   1745  CD  GLN A 223     -22.478  12.518   7.187  1.00 99.98           C
ATOM   1746  OE1 GLN A 223     -22.568  11.934   8.266  1.00118.78           O
ATOM   1747  NE2 GLN A 223     -23.518  13.100   6.598  1.00110.43           N
ATOM   1748  N   GLY A 224     -17.380   9.385   6.301  1.00 79.71           N
ATOM   1749  CA  GLY A 224     -16.222   8.722   6.874  1.00 67.79           C
ATOM   1750  C   GLY A 224     -16.569   7.483   7.678  1.00 70.47           C
ATOM   1751  O   GLY A 224     -15.691   6.705   8.050  1.00 66.20           O
ATOM   1752  N   ALA A 225     -17.855   7.298   7.950  1.00 91.78           N
ATOM   1753  CA  ALA A 225     -18.299   6.180   8.768  1.00103.82           C
ATOM   1754  C   ALA A 225     -18.607   4.984   7.885  1.00106.51           C
ATOM   1755  O   ALA A 225     -19.548   5.017   7.089  1.00122.51           O
ATOM   1756  CB  ALA A 225     -19.531   6.573   9.580  1.00 80.71           C
ATOM   1757  N   PHE A 226     -17.825   3.922   8.046  1.00 69.34           N
ATOM   1758  CA  PHE A 226     -17.991   2.719   7.240  1.00 90.00           C
ATOM   1759  C   PHE A 226     -19.390   2.128   7.374  1.00 99.51           C
ATOM   1760  O   PHE A 226     -19.877   1.908   8.483  1.00126.60           O
ATOM   1761  CB  PHE A 226     -16.952   1.670   7.626  1.00 73.18           C
ATOM   1762  CG  PHE A 226     -15.553   2.031   7.231  1.00 50.61           C
ATOM   1763  CD1 PHE A 226     -15.296   3.200   6.536  1.00 43.30           C
ATOM   1764  CD2 PHE A 226     -14.493   1.193   7.545  1.00 96.98           C
ATOM   1765  CE1 PHE A 226     -14.009   3.529   6.169  1.00 71.19           C
ATOM   1766  CE2 PHE A 226     -13.199   1.518   7.181  1.00 60.16           C
ATOM   1767  CZ  PHE A 226     -12.958   2.687   6.492  1.00 54.82           C
ATOM   1768  N   ALA A 227     -20.030   1.871   6.238  1.00107.01           N
ATOM   1769  CA  ALA A 227     -21.326   1.213   6.236  1.00 76.83           C
ATOM   1770  C   ALA A 227     -21.181  -0.175   6.848  1.00 81.24           C
ATOM   1771  O   ALA A 227     -22.146  -0.745   7.355  1.00132.89           O
ATOM   1772  CB  ALA A 227     -21.881   1.130   4.822  1.00 79.37           C
ATOM   1773  N   SER A 228     -19.966  -0.712   6.790  1.00 93.30           N
ATOM   1774  CA  SER A 228     -19.647  -1.987   7.426  1.00122.70           C
ATOM   1775  C   SER A 228     -18.222  -1.976   7.982  1.00120.91           C
ATOM   1776  O   SER A 228     -17.335  -1.357   7.398  1.00152.20           O
ATOM   1777  CB  SER A 228     -19.811  -3.137   6.430  1.00111.62           C
ATOM   1778  OG  SER A 228     -21.140  -3.206   5.943  1.00146.23           O
ATOM   1779  N   PRO A 229     -18.000  -2.673   9.109  1.00122.75           N
ATOM   1780  CA  PRO A 229     -16.684  -2.766   9.759  1.00110.44           C
ATOM   1781  C   PRO A 229     -15.721  -3.651   8.973  1.00119.54           C
ATOM   1782  O   PRO A 229     -16.161  -4.421   8.122  1.00140.43           O
ATOM   1783  CB  PRO A 229     -17.000  -3.424  11.108  1.00110.08           C
ATOM   1784  CG  PRO A 229     -18.488  -3.289  11.284  1.00122.74           C
ATOM   1785  CD  PRO A 229     -19.054  -3.323   9.906  1.00124.12           C
ATOM   1786  N   ILE A 230     -14.425  -3.537   9.250  1.00 95.18           N
ATOM   1787  CA  ILE A 230     -13.428  -4.376   8.588  1.00 68.54           C
ATOM   1788  C   ILE A 230     -12.352  -4.848   9.562  1.00 78.88           C
ATOM   1789  O   ILE A 230     -11.774  -4.049  10.299  1.00 86.74           O
ATOM   1790  CB  ILE A 230     -12.752  -3.643   7.417  1.00 99.90           C
ATOM   1791  CG1 ILE A 230     -13.786  -3.271   6.351  1.00 59.37           C
ATOM   1792  CG2 ILE A 230     -11.652  -4.507   6.820  1.00 99.53           C
ATOM   1793  CD1 ILE A 230     -13.218  -2.476   5.202  1.00 46.62           C
ATOM   1794  N   GLN A 231     -12.075  -6.146   9.546  1.00 76.88           N
ATOM   1795  CA  GLN A 231     -11.165  -6.733  10.516  1.00 61.10           C
ATOM   1796  C   GLN A 231      -9.743  -6.828  10.013  1.00 70.90           C
ATOM   1797  O   GLN A 231      -9.478  -7.402   8.962  1.00 85.33           O
ATOM   1798  CB  GLN A 231     -11.643  -8.117  10.923  1.00 75.92           C
ATOM   1799  CG  GLN A 231     -12.872  -8.101  11.796  1.00154.67           C
ATOM   1800  CD  GLN A 231     -13.124  -9.436  12.452  1.00191.67           C
ATOM   1801  OE1 GLN A 231     -12.451 -10.425  12.154  1.00142.97           O
ATOM   1802  NE2 GLN A 231     -14.093  -9.474  13.360  1.00201.69           N
ATOM   1803  N   LEU A 232      -8.828  -6.266  10.786  1.00 65.69           N
ATOM   1804  CA  LEU A 232      -7.414  -6.390  10.502  1.00 82.11           C
ATOM   1805  C   LEU A 232      -6.754  -6.936  11.745  1.00 77.91           C
ATOM   1806  O   LEU A 232      -7.429  -7.274  12.712  1.00 73.43           O
ATOM   1807  CB  LEU A 232      -6.810  -5.040  10.129  1.00 97.10           C
ATOM   1808  CG  LEU A 232      -7.546  -4.296   9.016  1.00 85.43           C
ATOM   1809  CD1 LEU A 232      -8.705  -3.503   9.594  1.00 68.73           C
ATOM   1810  CD2 LEU A 232      -6.599  -3.383   8.267  1.00125.38           C
ATOM   1811  N   GLN A 233      -5.436  -7.032  11.723  1.00 87.91           N
ATOM   1812  CA  GLN A 233      -4.724  -7.565  12.866  1.00 83.41           C
ATOM   1813  C   GLN A 233      -3.559  -6.661  13.198  1.00111.25           C
ATOM   1814  O   GLN A 233      -3.145  -5.844  12.376  1.00114.86           O
ATOM   1815  CB  GLN A 233      -4.228  -8.976  12.563  1.00109.07           C
ATOM   1816  CG  GLN A 233      -5.338  -9.937  12.162  1.00141.60           C
ATOM   1817  CD  GLN A 233      -4.810 -11.265  11.658  1.00129.61           C
ATOM   1818  OE1 GLN A 233      -3.613 -11.537  11.728  1.00103.24           O
ATOM   1819  NE2 GLN A 233      -5.704 -12.100  11.140  1.00 68.82           N
ATOM   1820  N   ARG A 234      -3.034  -6.812  14.408  1.00 84.82           N
ATOM   1821  CA  ARG A 234      -1.842  -6.086  14.804  1.00 81.10           C
ATOM   1822  C   ARG A 234      -0.741  -7.118  14.961  1.00127.42           C
ATOM   1823  O   ARG A 234      -0.982  -8.314  14.790  1.00 96.75           O
ATOM   1824  CB  ARG A 234      -2.081  -5.345  16.116  1.00 71.83           C
ATOM   1825  CG  ARG A 234      -1.203  -4.123  16.324  1.00 97.46           C
ATOM   1826  CD  ARG A 234      -1.977  -3.073  17.097  1.00 90.40           C
ATOM   1827  NE  ARG A 234      -2.959  -3.710  17.968  1.00 93.69           N
ATOM   1828  CZ  ARG A 234      -3.845  -3.057  18.708  1.00109.89           C
ATOM   1829  NH1 ARG A 234      -3.881  -1.731  18.693  1.00 97.60           N
ATOM   1830  NH2 ARG A 234      -4.696  -3.737  19.466  1.00 84.79           N
ATOM   1831  N   ARG A 235       0.461  -6.664  15.288  1.00 97.04           N
ATOM   1832  CA  ARG A 235       1.613  -7.551  15.373  1.00104.89           C
ATOM   1833  C   ARG A 235       1.381  -8.656  16.390  1.00132.72           C
ATOM   1834  O   ARG A 235       1.868  -9.775  16.232  1.00 98.77           O
ATOM   1835  CB  ARG A 235       2.839  -6.741  15.748  1.00111.72           C
ATOM   1836  CG  ARG A 235       2.835  -5.396  15.083  1.00 92.75           C
ATOM   1837  CD  ARG A 235       4.061  -4.601  15.414  1.00116.71           C
ATOM   1838  NE  ARG A 235       4.308  -3.613  14.375  1.00179.25           N
ATOM   1839  CZ  ARG A 235       5.299  -2.733  14.403  1.00199.94           C
ATOM   1840  NH1 ARG A 235       6.140  -2.711  15.427  1.00203.83           N
ATOM   1841  NH2 ARG A 235       5.446  -1.873  13.405  1.00185.47           N
ATOM   1842  N   ASN A 236       0.626  -8.331  17.433  1.00120.93           N
ATOM   1843  CA  ASN A 236       0.238  -9.308  18.438  1.00130.62           C
ATOM   1844  C   ASN A 236      -0.664 -10.364  17.818  1.00129.24           C
ATOM   1845  O   ASN A 236      -1.000 -11.363  18.453  1.00129.25           O
ATOM   1846  CB  ASN A 236      -0.465  -8.621  19.614  1.00149.44           C
ATOM   1847  CG  ASN A 236      -1.588  -7.695  19.168  1.00202.06           C
ATOM   1848  OD1 ASN A 236      -2.191  -7.893  18.114  1.00253.69           O
ATOM   1849  ND2 ASN A 236      -1.868  -6.675  19.972  1.00187.28           N
ATOM   1850  N   GLY A 237      -1.063 -10.122  16.573  1.00 99.71           N
ATOM   1851  CA  GLY A 237      -1.941 -11.025  15.857  1.00 90.01           C
ATOM   1852  C   GLY A 237      -3.391 -10.763  16.198  1.00127.72           C
ATOM   1853  O   GLY A 237      -4.296 -11.190  15.483  1.00106.20           O
ATOM   1854  N   SER A 238      -3.612 -10.045  17.293  1.00137.68           N
ATOM   1855  CA  SER A 238      -4.965  -9.774  17.750  1.00117.36           C
ATOM   1856  C   SER A 238      -5.778  -9.103  16.649  1.00125.74           C
ATOM   1857  O   SER A 238      -5.336  -8.134  16.026  1.00130.12           O
ATOM   1858  CB  SER A 238      -4.967  -8.928  19.033  1.00101.30           C
ATOM   1859  OG  SER A 238      -4.480  -7.615  18.807  1.00114.84           O
ATOM   1860  N   LYS A 239      -6.949  -9.669  16.384  1.00106.47           N
ATOM   1861  CA  LYS A 239      -7.915  -9.076  15.473  1.00 94.19           C
ATOM   1862  C   LYS A 239      -8.647  -7.897  16.110  1.00103.62           C
ATOM   1863  O   LYS A 239      -8.708  -7.772  17.334  1.00 94.22           O
ATOM   1864  CB  LYS A 239      -8.923 -10.122  15.011  1.00 90.82           C
ATOM   1865  CG  LYS A 239      -8.311 -11.286  14.260  1.00 84.05           C
ATOM   1866  CD  LYS A 239      -9.377 -12.299  13.891  1.00 85.91           C
ATOM   1867  CE  LYS A 239      -8.797 -13.447  13.091  1.00145.89           C
ATOM   1868  NZ  LYS A 239      -9.837 -14.441  12.705  1.00135.69           N
ATOM   1869  N   PHE A 240      -9.224  -7.054  15.261  1.00155.88           N
ATOM   1870  CA  PHE A 240      -9.988  -5.892  15.696  1.00115.07           C
ATOM   1871  C   PHE A 240     -10.557  -5.227  14.457  1.00 72.07           C
ATOM   1872  O   PHE A 240     -10.086  -5.464  13.346  1.00117.97           O
ATOM   1873  CB  PHE A 240      -9.097  -4.900  16.444  1.00150.92           C
ATOM   1874  CG  PHE A 240      -7.985  -4.334  15.606  1.00 97.47           C
ATOM   1875  CD1 PHE A 240      -8.247  -3.381  14.638  1.00 86.06           C
ATOM   1876  CD2 PHE A 240      -6.679  -4.750  15.791  1.00103.51           C
ATOM   1877  CE1 PHE A 240      -7.233  -2.863  13.869  1.00 77.16           C
ATOM   1878  CE2 PHE A 240      -5.660  -4.234  15.025  1.00104.29           C
ATOM   1879  CZ  PHE A 240      -5.937  -3.288  14.063  1.00 99.44           C
ATOM   1880  N   SER A 241     -11.558  -4.378  14.645  1.00104.39           N
ATOM   1881  CA  SER A 241     -12.272  -3.817  13.506  1.00142.76           C
ATOM   1882  C   SER A 241     -12.110  -2.307  13.389  1.00115.22           C
ATOM   1883  O   SER A 241     -11.905  -1.612  14.389  1.00100.80           O
ATOM   1884  CB  SER A 241     -13.759  -4.183  13.570  1.00149.41           C
ATOM   1885  OG  SER A 241     -13.960  -5.566  13.323  1.00112.57           O
ATOM   1886  N   VAL A 242     -12.199  -1.812  12.157  1.00 69.10           N
ATOM   1887  CA  VAL A 242     -12.193  -0.379  11.899  1.00 76.27           C
ATOM   1888  C   VAL A 242     -13.570   0.067  11.405  1.00 89.72           C
ATOM   1889  O   VAL A 242     -14.061  -0.409  10.381  1.00 76.19           O
ATOM   1890  CB  VAL A 242     -11.101   0.016  10.884  1.00 89.84           C
ATOM   1891  CG1 VAL A 242      -9.749  -0.513  11.335  1.00 90.78           C
ATOM   1892  CG2 VAL A 242     -11.438  -0.507   9.495  1.00 86.09           C
ATOM   1893  N   TYR A 243     -14.208   0.952  12.164  1.00103.52           N
ATOM   1894  CA  TYR A 243     -15.525   1.471  11.805  1.00 98.20           C
ATOM   1895  C   TYR A 243     -15.443   2.820  11.090  1.00 56.90           C
ATOM   1896  O   TYR A 243     -16.461   3.372  10.673  1.00134.72           O
ATOM   1897  CB  TYR A 243     -16.412   1.586  13.054  1.00 80.69           C
ATOM   1898  CG  TYR A 243     -16.624   0.273  13.780  1.00 62.74           C
ATOM   1899  CD1 TYR A 243     -15.659  -0.230  14.649  1.00102.54           C
ATOM   1900  CD2 TYR A 243     -17.788  -0.462  13.601  1.00 73.59           C
ATOM   1901  CE1 TYR A 243     -15.845  -1.432  15.314  1.00 82.35           C
ATOM   1902  CE2 TYR A 243     -17.986  -1.667  14.266  1.00129.96           C
ATOM   1903  CZ  TYR A 243     -17.011  -2.147  15.120  1.00129.99           C
ATOM   1904  OH  TYR A 243     -17.203  -3.343  15.780  1.00 99.55           O
ATOM   1905  N   ASP A 244     -14.231   3.342  10.935  1.00 60.97           N
ATOM   1906  CA  ASP A 244     -14.064   4.725  10.512  1.00 47.58           C
ATOM   1907  C   ASP A 244     -12.764   4.957   9.747  1.00 61.41           C
ATOM   1908  O   ASP A 244     -11.798   4.209   9.902  1.00 72.28           O
ATOM   1909  CB  ASP A 244     -14.114   5.634  11.741  1.00104.96           C
ATOM   1910  CG  ASP A 244     -14.497   7.054  11.400  1.00 70.84           C
ATOM   1911  OD1 ASP A 244     -15.681   7.286  11.087  1.00 89.57           O
ATOM   1912  OD2 ASP A 244     -13.620   7.940  11.460  1.00101.00           O
ATOM   1913  N   VAL A 245     -12.755   6.007   8.930  1.00 65.06           N
ATOM   1914  CA  VAL A 245     -11.614   6.352   8.085  1.00 66.43           C
ATOM   1915  C   VAL A 245     -10.469   6.948   8.900  1.00 60.48           C
ATOM   1916  O   VAL A 245      -9.302   6.893   8.497  1.00 56.87           O
ATOM   1917  CB  VAL A 245     -12.030   7.369   7.002  1.00 56.03           C
ATOM   1918  CG1 VAL A 245     -10.893   7.614   6.027  1.00 61.72           C
ATOM   1919  CG2 VAL A 245     -13.259   6.875   6.264  1.00121.07           C
ATOM   1920  N   SER A 246     -10.823   7.498  10.057  1.00 96.49           N
ATOM   1921  CA  SER A 246      -9.901   8.237  10.918  1.00 66.64           C
ATOM   1922  C   SER A 246      -8.569   7.531  11.151  1.00 93.78           C
ATOM   1923  O   SER A 246      -7.513   8.027  10.754  1.00130.90           O
ATOM   1924  CB  SER A 246     -10.572   8.538  12.260  1.00 67.25           C
ATOM   1925  OG  SER A 246     -11.142   7.366  12.819  1.00 76.60           O
ATOM   1926  N   ILE A 247      -8.627   6.377  11.804  1.00 59.52           N
ATOM   1927  CA  ILE A 247      -7.430   5.625  12.147  1.00 64.93           C
ATOM   1928  C   ILE A 247      -6.508   5.440  10.950  1.00 67.06           C
ATOM   1929  O   ILE A 247      -5.286   5.392  11.099  1.00150.42           O
ATOM   1930  CB  ILE A 247      -7.796   4.223  12.625  1.00 76.94           C
ATOM   1931  CG1 ILE A 247      -9.141   4.236  13.347  1.00 68.50           C
ATOM   1932  CG2 ILE A 247      -6.679   3.647  13.485  1.00123.42           C
ATOM   1933  CD1 ILE A 247      -9.709   2.857  13.560  1.00112.80           C
ATOM   1934  N   LEU A 248      -7.100   5.325   9.768  1.00 66.34           N
ATOM   1935  CA  LEU A 248      -6.373   4.897   8.580  1.00 53.66           C
ATOM   1936  C   LEU A 248      -5.609   6.018   7.895  1.00 69.97           C
ATOM   1937  O   LEU A 248      -4.831   5.769   6.975  1.00 81.64           O
ATOM   1938  CB  LEU A 248      -7.337   4.249   7.593  1.00 67.34           C
ATOM   1939  CG  LEU A 248      -8.078   3.036   8.151  1.00 71.70           C
ATOM   1940  CD1 LEU A 248      -9.095   2.517   7.148  1.00 75.70           C
ATOM   1941  CD2 LEU A 248      -7.087   1.950   8.534  1.00 69.48           C
ATOM   1942  N   ILE A 249      -5.830   7.248   8.337  1.00 63.22           N
ATOM   1943  CA  ILE A 249      -5.201   8.392   7.693  1.00 70.96           C
ATOM   1944  C   ILE A 249      -3.679   8.393   7.856  1.00 65.04           C
ATOM   1945  O   ILE A 249      -2.950   8.644   6.893  1.00 85.72           O
ATOM   1946  CB  ILE A 249      -5.819   9.709   8.169  1.00 65.83           C
ATOM   1947  CG1 ILE A 249      -7.334   9.654   7.970  1.00 53.65           C
ATOM   1948  CG2 ILE A 249      -5.218  10.879   7.411  1.00132.62           C
ATOM   1949  CD1 ILE A 249      -8.037  10.942   8.258  1.00 47.87           C
ATOM   1950  N   PRO A 250      -3.192   8.115   9.073  1.00 49.43           N
ATOM   1951  CA  PRO A 250      -1.753   7.919   9.268  1.00 86.59           C
ATOM   1952  C   PRO A 250      -1.268   6.635   8.603  1.00 55.67           C
ATOM   1953  O   PRO A 250      -0.068   6.455   8.400  1.00 74.58           O
ATOM   1954  CB  PRO A 250      -1.619   7.807  10.789  1.00 80.88           C
ATOM   1955  CG  PRO A 250      -2.959   7.370  11.256  1.00 73.23           C
ATOM   1956  CD  PRO A 250      -3.927   8.053  10.346  1.00 68.92           C
ATOM   1957  N   ILE A 251      -2.202   5.748   8.277  1.00 65.10           N
ATOM   1958  CA  ILE A 251      -1.865   4.443   7.714  1.00 58.47           C
ATOM   1959  C   ILE A 251      -1.888   4.409   6.185  1.00 65.28           C
ATOM   1960  O   ILE A 251      -0.858   4.204   5.544  1.00 64.85           O
ATOM   1961  CB  ILE A 251      -2.803   3.342   8.249  1.00 69.06           C
ATOM   1962  CG1 ILE A 251      -2.830   3.362   9.781  1.00 59.12           C
ATOM   1963  CG2 ILE A 251      -2.386   1.978   7.714  1.00 72.07           C
ATOM   1964  CD1 ILE A 251      -1.461   3.439  10.425  1.00 67.27           C
ATOM   1965  N   ILE A 252      -3.070   4.599   5.609  1.00 60.95           N
ATOM   1966  CA  ILE A 252      -3.246   4.474   4.166  1.00 85.69           C
ATOM   1967  C   ILE A 252      -2.960   5.779   3.417  1.00 80.14           C
ATOM   1968  O   ILE A 252      -3.419   6.856   3.808  1.00 54.57           O
ATOM   1969  CB  ILE A 252      -4.654   3.947   3.809  1.00 63.19           C
ATOM   1970  CG1 ILE A 252      -4.704   3.510   2.345  1.00 88.79           C
ATOM   1971  CG2 ILE A 252      -5.707   4.995   4.109  1.00 83.82           C
ATOM   1972  CD1 ILE A 252      -5.987   2.814   1.965  1.00120.47           C
ATOM   1973  N   ALA A 253      -2.190   5.661   2.340  1.00 78.33           N
ATOM   1974  CA  ALA A 253      -1.747   6.805   1.557  1.00 50.36           C
ATOM   1975  C   ALA A 253      -2.651   7.019   0.351  1.00 58.87           C
ATOM   1976  O   ALA A 253      -3.272   8.072   0.207  1.00 66.28           O
ATOM   1977  CB  ALA A 253      -0.312   6.612   1.116  1.00 59.17           C
ATOM   1978  N   LEU A 254      -2.683   6.026  -0.534  1.00 65.87           N
ATOM   1979  CA  LEU A 254      -3.470   6.094  -1.760  1.00 51.43           C
ATOM   1980  C   LEU A 254      -4.631   5.105  -1.763  1.00 54.86           C
ATOM   1981  O   LEU A 254      -4.533   4.022  -1.185  1.00 53.88           O
ATOM   1982  CB  LEU A 254      -2.567   5.792  -2.947  1.00 48.77           C
ATOM   1983  CG  LEU A 254      -1.316   6.660  -3.050  1.00 54.51           C
ATOM   1984  CD1 LEU A 254      -0.188   5.882  -3.691  1.00 58.86           C
ATOM   1985  CD2 LEU A 254      -1.616   7.938  -3.816  1.00 51.40           C
ATOM   1986  N   MET A 255      -5.718   5.478  -2.436  1.00 59.23           N
ATOM   1987  CA  MET A 255      -6.880   4.607  -2.596  1.00 57.22           C
ATOM   1988  C   MET A 255      -7.155   4.351  -4.068  1.00 52.17           C
ATOM   1989  O   MET A 255      -7.082   5.269  -4.887  1.00 54.09           O
ATOM   1990  CB  MET A 255      -8.123   5.244  -1.977  1.00 58.00           C
ATOM   1991  CG  MET A 255      -8.049   5.468  -0.480  1.00 59.99           C
ATOM   1992  SD  MET A 255      -9.560   6.214   0.154  1.00 58.24           S
ATOM   1993  CE  MET A 255      -9.514   7.815  -0.642  1.00 58.00           C
ATOM   1994  N   VAL A 256      -7.467   3.105  -4.407  1.00 80.23           N
ATOM   1995  CA  VAL A 256      -7.934   2.798  -5.754  1.00 75.45           C
ATOM   1996  C   VAL A 256      -9.250   3.537  -5.971  1.00 70.14           C
ATOM   1997  O   VAL A 256     -10.107   3.550  -5.084  1.00 85.08           O
ATOM   1998  CB  VAL A 256      -8.115   1.270  -5.980  1.00 55.47           C
ATOM   1999  CG1 VAL A 256      -8.837   0.628  -4.814  1.00 73.36           C
ATOM   2000  CG2 VAL A 256      -8.845   0.995  -7.287  1.00 51.50           C
ATOM   2001  N   TYR A 257      -9.405   4.178  -7.126  1.00 72.88           N
ATOM   2002  CA  TYR A 257     -10.656   4.870  -7.411  1.00 64.71           C
ATOM   2003  C   TYR A 257     -11.791   3.863  -7.347  1.00 60.53           C
ATOM   2004  O   TYR A 257     -11.746   2.805  -7.970  1.00 72.36           O
ATOM   2005  CB  TYR A 257     -10.633   5.560  -8.774  1.00 85.77           C
ATOM   2006  CG  TYR A 257     -11.798   6.511  -9.013  1.00 62.69           C
ATOM   2007  CD1 TYR A 257     -13.074   6.032  -9.277  1.00 56.70           C
ATOM   2008  CD2 TYR A 257     -11.612   7.887  -8.989  1.00 66.65           C
ATOM   2009  CE1 TYR A 257     -14.133   6.897  -9.500  1.00 76.24           C
ATOM   2010  CE2 TYR A 257     -12.662   8.756  -9.211  1.00 55.56           C
ATOM   2011  CZ  TYR A 257     -13.920   8.258  -9.466  1.00 69.32           C
ATOM   2012  OH  TYR A 257     -14.964   9.131  -9.688  1.00 78.35           O
ATOM   2013  N   ARG A 258     -12.815   4.208  -6.583  1.00 90.78           N
ATOM   2014  CA  ARG A 258     -13.949   3.328  -6.382  1.00 48.28           C
ATOM   2015  C   ARG A 258     -15.194   4.029  -6.897  1.00 79.42           C
ATOM   2016  O   ARG A 258     -15.847   3.560  -7.827  1.00118.89           O
ATOM   2017  CB  ARG A 258     -14.093   2.982  -4.901  1.00 65.79           C
ATOM   2018  CG  ARG A 258     -14.940   1.761  -4.640  1.00 79.49           C
ATOM   2019  CD  ARG A 258     -14.428   0.569  -5.428  1.00 91.74           C
ATOM   2020  NE  ARG A 258     -13.086   0.163  -5.018  1.00 49.53           N
ATOM   2021  CZ  ARG A 258     -12.493  -0.953  -5.430  1.00 70.03           C
ATOM   2022  NH1 ARG A 258     -13.126  -1.768  -6.261  1.00111.79           N
ATOM   2023  NH2 ARG A 258     -11.273  -1.259  -5.011  1.00 47.54           N
ATOM   2024  N   CYS A 259     -15.519   5.158  -6.281  1.00 65.71           N
ATOM   2025  CA  CYS A 259     -16.649   5.956  -6.703  1.00 53.65           C
ATOM   2026  C   CYS A 259     -16.211   7.393  -6.879  1.00 74.19           C
ATOM   2027  O   CYS A 259     -15.059   7.738  -6.628  1.00 65.28           O
ATOM   2028  CB  CYS A 259     -17.741   5.907  -5.643  1.00 78.75           C
ATOM   2029  SG  CYS A 259     -17.321   6.821  -4.138  1.00103.61           S
ATOM   2030  N   ALA A 260     -17.151   8.232  -7.296  1.00 86.12           N
ATOM   2031  CA  ALA A 260     -16.933   9.669  -7.362  1.00 79.45           C
ATOM   2032  C   ALA A 260     -17.298  10.310  -6.022  1.00 98.94           C
ATOM   2033  O   ALA A 260     -18.102   9.762  -5.266  1.00 88.55           O
ATOM   2034  CB  ALA A 260     -17.752  10.268  -8.487  1.00 59.61           C
ATOM   2035  N   PRO A 261     -16.699  11.472  -5.722  1.00 90.97           N
ATOM   2036  CA  PRO A 261     -16.909  12.186  -4.453  1.00 95.84           C
ATOM   2037  C   PRO A 261     -18.334  12.711  -4.258  1.00 72.81           C
ATOM   2038  O   PRO A 261     -18.928  13.218  -5.208  1.00122.52           O
ATOM   2039  CB  PRO A 261     -15.931  13.362  -4.552  1.00 85.60           C
ATOM   2040  CG  PRO A 261     -14.906  12.930  -5.553  1.00 87.48           C
ATOM   2041  CD  PRO A 261     -15.653  12.103  -6.544  1.00 77.15           C
ATOM   2042  N   PRO A 262     -18.874  12.579  -3.033  1.00 91.34           N
ATOM   2043  CA  PRO A 262     -20.172  13.108  -2.580  1.00118.55           C
ATOM   2044  C   PRO A 262     -20.195  14.646  -2.500  1.00102.02           C
ATOM   2045  O   PRO A 262     -19.192  15.272  -2.846  1.00 82.47           O
ATOM   2046  CB  PRO A 262     -20.323  12.492  -1.182  1.00105.65           C
ATOM   2047  CG  PRO A 262     -19.482  11.268  -1.217  1.00 94.49           C
ATOM   2048  CD  PRO A 262     -18.298  11.644  -2.052  1.00 82.16           C
ATOM   2049  N   PRO A 263     -21.322  15.243  -2.054  1.00123.97           N
ATOM   2050  CA  PRO A 263     -21.514  16.698  -1.968  1.00138.36           C
ATOM   2051  C   PRO A 263     -20.251  17.486  -1.628  1.00147.12           C
ATOM   2052  O   PRO A 263     -20.376  18.635  -1.196  1.00110.97           O
ATOM   2053  CB  PRO A 263     -22.540  16.852  -0.830  1.00127.84           C
ATOM   2054  CG  PRO A 263     -23.002  15.436  -0.478  1.00112.44           C
ATOM   2055  CD  PRO A 263     -22.525  14.540  -1.582  1.00128.11           C
