# Supplementary material for: A non-redundant data set of nanobody-antigen crystal structures
Source: Data Brief. 2019 Mar 6;24:103754. doi: 10.1016/j.dib.2019.103754 (PMC6441729; doi:10.1016/j.dib.2019.103754)
Supplement: Multimedia component 5 [file mmc5.zip › Data_set/Ag_1/4n9o_1.pdb]

ATOM      1  N   ALA A 118      26.065  -4.240  28.037  1.00 30.25           N
ATOM      2  CA  ALA A 118      24.701  -3.523  28.119  1.00 24.25           C
ATOM      3  C   ALA A 118      23.568  -4.470  28.447  1.00 20.04           C
ATOM      4  O   ALA A 118      23.340  -5.339  27.636  1.00 21.22           O
ATOM      5  CB  ALA A 118      24.352  -2.845  26.776  1.00 27.72           C
ATOM      6  N   GLY A 119      22.788  -4.214  29.524  1.00 17.99           N
ATOM      7  CA  GLY A 119      21.589  -5.033  29.844  1.00 15.06           C
ATOM      8  C   GLY A 119      20.441  -4.765  28.882  1.00 14.82           C
ATOM      9  O   GLY A 119      20.312  -3.711  28.320  1.00 21.50           O
ATOM     10  N   ALA A 120      19.584  -5.757  28.667  1.00 13.90           N
ATOM     11  CA  ALA A 120      18.557  -5.663  27.728  1.00 12.02           C
ATOM     12  C   ALA A 120      17.325  -6.550  28.116  1.00 15.10           C
ATOM     13  O   ALA A 120      17.438  -7.554  28.827  1.00 15.05           O
ATOM     14  CB  ALA A 120      18.995  -6.101  26.332  1.00 13.62           C
ATOM     15  N   VAL A 121      16.178  -6.134  27.587  1.00 14.41           N
ATOM     16  CA  VAL A 121      14.916  -6.851  27.718  1.00 14.10           C
ATOM     17  C   VAL A 121      14.506  -7.244  26.307  1.00 15.23           C
ATOM     18  O   VAL A 121      14.444  -6.411  25.421  1.00 19.76           O
ATOM     19  CB  VAL A 121      13.813  -5.955  28.374  1.00 14.73           C
ATOM     20  CG1 VAL A 121      12.424  -6.641  28.391  1.00 17.93           C
ATOM     21  CG2 VAL A 121      14.258  -5.598  29.773  1.00 17.97           C
ATOM     22  N   VAL A 122      14.158  -8.519  26.111  1.00 13.03           N
ATOM     23  CA  VAL A 122      13.733  -9.000  24.825  1.00 13.70           C
ATOM     24  C   VAL A 122      12.520  -9.884  25.065  1.00 14.38           C
ATOM     25  O   VAL A 122      12.519 -10.718  25.949  1.00 13.92           O
ATOM     26  CB  VAL A 122      14.797  -9.819  24.088  1.00 16.24           C
ATOM     27  CG1 VAL A 122      14.254 -10.380  22.756  1.00 19.38           C
ATOM     28  CG2 VAL A 122      16.037  -8.962  23.876  1.00 16.14           C
ATOM     29  N   GLY A 123      11.478  -9.643  24.278  1.00 14.38           N
ATOM     30  CA  GLY A 123      10.283 -10.466  24.418  1.00 15.09           C
ATOM     31  C   GLY A 123       9.698 -10.480  25.818  1.00 14.44           C
ATOM     32  O   GLY A 123       9.106 -11.469  26.273  1.00 16.48           O
ATOM     33  N   GLY A 124       9.804  -9.348  26.534  1.00 14.82           N
ATOM     34  CA  GLY A 124       9.315  -9.267  27.867  1.00 13.71           C
ATOM     35  C   GLY A 124      10.092  -9.855  29.034  1.00 13.51           C
ATOM     36  O   GLY A 124       9.566  -9.980  30.153  1.00 17.57           O
ATOM     37  N   LEU A 125      11.316 -10.308  28.768  1.00 12.48           N
ATOM     38  CA  LEU A 125      12.153 -10.916  29.729  1.00 13.12           C
ATOM     39  C   LEU A 125      13.431 -10.066  29.769  1.00 11.89           C
ATOM     40  O   LEU A 125      14.093  -9.869  28.695  1.00 12.60           O
ATOM     41  CB  LEU A 125      12.492 -12.370  29.331  1.00 11.94           C
ATOM     42  CG  LEU A 125      13.552 -13.024  30.165  1.00 12.02           C
ATOM     43  CD1 LEU A 125      13.124 -13.117  31.633  1.00 13.48           C
ATOM     44  CD2 LEU A 125      13.812 -14.422  29.597  1.00 12.78           C
ATOM     45  N   GLY A 126      13.806  -9.613  30.983  1.00 14.68           N
ATOM     46  CA  GLY A 126      15.075  -8.944  31.132  1.00 13.09           C
ATOM     47  C   GLY A 126      16.216  -9.882  31.436  1.00 12.89           C
ATOM     48  O   GLY A 126      16.059 -11.125  31.340  1.00 13.65           O
ATOM     49  N   GLY A 127      17.387  -9.326  31.796  1.00 12.31           N
ATOM     50  CA  GLY A 127      18.550 -10.100  32.140  1.00 13.62           C
ATOM     51  C   GLY A 127      19.352 -10.537  30.957  1.00 10.32           C
ATOM     52  O   GLY A 127      20.283 -11.325  31.145  1.00 12.94           O
ATOM     53  N   TYR A 128      18.987 -10.049  29.769  1.00 11.57           N
ATOM     54  CA  TYR A 128      19.853 -10.210  28.606  1.00 10.18           C
ATOM     55  C   TYR A 128      20.954  -9.199  28.626  1.00 10.04           C
ATOM     56  O   TYR A 128      20.858  -8.172  29.275  1.00 12.56           O
ATOM     57  CB  TYR A 128      19.085 -10.120  27.274  1.00  9.77           C
ATOM     58  CG  TYR A 128      18.121 -11.211  27.020  1.00 10.54           C
ATOM     59  CD1 TYR A 128      16.784 -11.071  27.300  1.00 11.28           C
ATOM     60  CD2 TYR A 128      18.549 -12.380  26.401  1.00  9.40           C
ATOM     61  CE1 TYR A 128      15.881 -12.105  27.007  1.00  9.25           C
ATOM     62  CE2 TYR A 128      17.703 -13.428  26.173  1.00 10.11           C
ATOM     63  CZ  TYR A 128      16.371 -13.280  26.417  1.00 10.43           C
ATOM     64  OH  TYR A 128      15.455 -14.286  26.112  1.00  9.93           O
ATOM     65  N   MET A 129      22.018  -9.554  27.923  1.00 10.44           N
ATOM     66  CA  MET A 129      23.051  -8.598  27.575  1.00 11.08           C
ATOM     67  C   MET A 129      23.088  -8.460  26.061  1.00 11.52           C
ATOM     68  O   MET A 129      22.900  -9.439  25.350  1.00 13.22           O
ATOM     69  CB  MET A 129      24.403  -8.995  28.238  1.00 16.26           C
ATOM     70  CG  MET A 129      24.414  -8.609  29.829  1.00 23.61           C
ATOM     71  SD  MET A 129      25.705  -9.635  30.386  1.00 29.74           S
ATOM     72  CE  MET A 129      24.800 -11.159  30.218  1.00 28.00           C
ATOM     73  N   LEU A 130      23.326  -7.248  25.599  1.00 10.80           N
ATOM     74  CA  LEU A 130      23.526  -6.975  24.182  1.00 10.76           C
ATOM     75  C   LEU A 130      25.002  -6.736  24.011  1.00 11.25           C
ATOM     76  O   LEU A 130      25.540  -5.760  24.541  1.00 13.45           O
ATOM     77  CB  LEU A 130      22.683  -5.800  23.696  1.00 13.09           C
ATOM     78  CG  LEU A 130      22.847  -5.465  22.183  1.00 13.83           C
ATOM     79  CD1 LEU A 130      22.622  -6.672  21.281  1.00 13.09           C
ATOM     80  CD2 LEU A 130      21.872  -4.347  21.763  1.00 17.86           C
ATOM     81  N   GLY A 131      25.670  -7.625  23.272  1.00  9.46           N
ATOM     82  CA  GLY A 131      27.094  -7.491  23.100  1.00 10.99           C
ATOM     83  C   GLY A 131      27.494  -6.272  22.247  1.00 11.65           C
ATOM     84  O   GLY A 131      26.662  -5.639  21.635  1.00 11.22           O
ATOM     85  N   SER A 132      28.814  -6.019  22.222  1.00 10.43           N
ATOM     86  CA  SER A 132      29.333  -4.982  21.450  1.00 10.30           C
ATOM     87  C   SER A 132      29.115  -5.222  19.938  1.00 10.24           C
ATOM     88  O   SER A 132      29.051  -6.382  19.543  1.00 11.34           O
ATOM     89  CB  SER A 132      30.832  -4.887  21.726  1.00 12.00           C
ATOM     90  OG  SER A 132      31.103  -4.528  23.046  1.00 18.05           O
ATOM     91  N   ALA A 133      29.156  -4.153  19.107  1.00  9.21           N
ATOM     92  CA  ALA A 133      29.197  -4.379  17.666  1.00 10.12           C
ATOM     93  C   ALA A 133      30.521  -4.998  17.274  1.00  8.86           C
ATOM     94  O   ALA A 133      31.604  -4.482  17.656  1.00  9.51           O
ATOM     95  CB  ALA A 133      28.973  -3.113  16.930  1.00 10.42           C
ATOM     96  N   MET A 134      30.453  -6.106  16.577  1.00  8.66           N
ATOM     97  CA  MET A 134      31.577  -6.903  16.244  1.00 10.62           C
ATOM     98  C   MET A 134      31.942  -6.783  14.775  1.00 11.75           C
ATOM     99  O   MET A 134      31.161  -6.361  13.966  1.00 12.48           O
ATOM    100  CB  MET A 134      31.220  -8.397  16.497  1.00 12.30           C
ATOM    101  CG  MET A 134      30.686  -8.651  17.886  1.00 11.35           C
ATOM    102  SD  MET A 134      31.735  -8.130  19.191  1.00 18.54           S
ATOM    103  CE  MET A 134      33.005  -9.215  19.078  1.00 23.52           C
ATOM    104  N   SER A 135      33.159  -7.229  14.499  1.00 10.30           N
ATOM    105  CA  SER A 135      33.612  -7.423  13.155  1.00 10.83           C
ATOM    106  C   SER A 135      33.033  -8.802  12.708  1.00 10.62           C
ATOM    107  O   SER A 135      33.507  -9.862  13.131  1.00 11.63           O
ATOM    108  CB  SER A 135      35.154  -7.477  13.122  1.00 10.25           C
ATOM    109  OG  SER A 135      35.631  -7.686  11.813  1.00 13.71           O
ATOM    110  N   ARG A 136      31.955  -8.727  11.898  1.00 11.88           N
ATOM    111  CA  ARG A 136      31.247  -9.929  11.598  1.00 12.75           C
ATOM    112  C   ARG A 136      32.143 -10.847  10.798  1.00 11.43           C
ATOM    113  O   ARG A 136      32.740 -10.407   9.784  1.00 15.43           O
ATOM    114  CB  ARG A 136      29.977  -9.487  10.824  1.00 15.59           C
ATOM    115  CG  ARG A 136      29.077 -10.630  10.601  1.00 18.28           C
ATOM    116  CD  ARG A 136      28.006 -10.231   9.615  1.00 17.15           C
ATOM    117  NE  ARG A 136      27.207  -9.020   9.940  1.00 17.24           N
ATOM    118  CZ  ARG A 136      27.314  -7.825   9.401  1.00 18.91           C
ATOM    119  NH1 ARG A 136      28.296  -7.582   8.500  1.00 21.32           N
ATOM    120  NH2 ARG A 136      26.482  -6.837   9.744  1.00 17.13           N
ATOM    121  N   PRO A 137      32.318 -12.078  11.186  1.00 12.58           N
ATOM    122  CA  PRO A 137      33.227 -12.945  10.398  1.00 14.93           C
ATOM    123  C   PRO A 137      32.721 -13.234   8.993  1.00 17.59           C
ATOM    124  O   PRO A 137      31.543 -13.114   8.714  1.00 16.38           O
ATOM    125  CB  PRO A 137      33.319 -14.242  11.201  1.00 17.72           C
ATOM    126  CG  PRO A 137      32.207 -14.169  12.173  1.00 21.75           C
ATOM    127  CD  PRO A 137      31.800 -12.752  12.386  1.00 13.87           C
ATOM    128  N   ILE A 138      33.674 -13.573   8.139  1.00 13.86           N
ATOM    129  CA  ILE A 138      33.368 -14.162   6.859  1.00 16.84           C
ATOM    130  C   ILE A 138      33.131 -15.645   7.088  1.00 16.84           C
ATOM    131  O   ILE A 138      33.946 -16.306   7.717  1.00 21.55           O
ATOM    132  CB  ILE A 138      34.537 -13.999   5.861  1.00 18.10           C
ATOM    133  CG1 ILE A 138      34.731 -12.529   5.567  1.00 18.11           C
ATOM    134  CG2 ILE A 138      34.239 -14.864   4.622  1.00 21.64           C
ATOM    135  CD1 ILE A 138      33.563 -11.962   4.840  1.00 21.90           C
ATOM    136  N   ILE A 139      31.993 -16.185   6.636  1.00 14.76           N
ATOM    137  CA  ILE A 139      31.667 -17.571   6.764  1.00 17.12           C
ATOM    138  C   ILE A 139      31.817 -18.191   5.355  1.00 18.18           C
ATOM    139  O   ILE A 139      31.358 -17.572   4.347  1.00 15.82           O
ATOM    140  CB  ILE A 139      30.184 -17.762   7.214  1.00 15.62           C
ATOM    141  CG1 ILE A 139      29.873 -17.092   8.594  1.00 17.86           C
ATOM    142  CG2 ILE A 139      29.892 -19.205   7.392  1.00 21.18           C
ATOM    143  CD1 ILE A 139      30.743 -17.620   9.743  1.00 20.25           C
ATOM    144  N   HIS A 140      32.311 -19.432   5.293  1.00 21.24           N
ATOM    145  CA  HIS A 140      32.284 -20.221   4.049  1.00 19.42           C
ATOM    146  C   HIS A 140      31.298 -21.303   4.053  1.00 21.77           C
ATOM    147  O   HIS A 140      31.037 -21.913   5.049  1.00 27.68           O
ATOM    148  CB  HIS A 140      33.602 -20.826   3.876  1.00 20.99           C
ATOM    149  CG  HIS A 140      34.635 -19.801   3.700  1.00 24.83           C
ATOM    150  ND1 HIS A 140      34.793 -19.138   2.503  1.00 33.59           N
ATOM    151  CD2 HIS A 140      35.485 -19.224   4.573  1.00 26.95           C
ATOM    152  CE1 HIS A 140      35.718 -18.210   2.634  1.00 35.78           C
ATOM    153  NE2 HIS A 140      36.144 -18.231   3.888  1.00 35.51           N
ATOM    154  N   PHE A 141      30.756 -21.575   2.897  1.00 19.59           N
ATOM    155  CA  PHE A 141      29.574 -22.416   2.770  1.00 22.08           C
ATOM    156  C   PHE A 141      29.830 -23.615   1.891  1.00 21.78           C
ATOM    157  O   PHE A 141      28.956 -24.433   1.756  1.00 35.37           O
ATOM    158  CB  PHE A 141      28.390 -21.588   2.258  1.00 23.97           C
ATOM    159  CG  PHE A 141      27.913 -20.572   3.261  1.00 17.76           C
ATOM    160  CD1 PHE A 141      26.994 -20.938   4.266  1.00 20.70           C
ATOM    161  CD2 PHE A 141      28.494 -19.312   3.293  1.00 18.08           C
ATOM    162  CE1 PHE A 141      26.573 -20.000   5.222  1.00 20.73           C
ATOM    163  CE2 PHE A 141      28.089 -18.376   4.240  1.00 18.25           C
ATOM    164  CZ  PHE A 141      27.124 -18.731   5.206  1.00 17.14           C
ATOM    165  N   GLY A 142      30.983 -23.659   1.232  1.00 22.06           N
ATOM    166  CA  GLY A 142      31.325 -24.774   0.325  1.00 25.53           C
ATOM    167  C   GLY A 142      30.933 -24.628  -1.137  1.00 28.46           C
ATOM    168  O   GLY A 142      30.980 -25.589  -1.901  1.00 31.46           O
ATOM    169  N   SER A 143      30.471 -23.463  -1.523  1.00 21.67           N
ATOM    170  CA  SER A 143      30.562 -23.081  -2.913  1.00 18.08           C
ATOM    171  C   SER A 143      30.927 -21.596  -3.035  1.00 15.57           C
ATOM    172  O   SER A 143      30.590 -20.733  -2.184  1.00 16.79           O
ATOM    173  CB  SER A 143      29.254 -23.400  -3.670  1.00 25.45           C
ATOM    174  OG  SER A 143      28.290 -22.416  -3.466  1.00 24.24           O
ATOM    175  N   ASP A 144      31.625 -21.262  -4.131  1.00 15.49           N
ATOM    176  CA  ASP A 144      31.954 -19.860  -4.353  1.00 13.35           C
ATOM    177  C   ASP A 144      30.726 -18.935  -4.498  1.00 13.56           C
ATOM    178  O   ASP A 144      30.713 -17.777  -4.061  1.00 14.28           O
ATOM    179  CB  ASP A 144      32.845 -19.681  -5.609  1.00 17.38           C
ATOM    180  CG  ASP A 144      34.206 -20.296  -5.450  1.00 24.01           C
ATOM    181  OD1 ASP A 144      34.657 -20.492  -4.305  1.00 24.22           O
ATOM    182  OD2 ASP A 144      34.815 -20.623  -6.501  1.00 24.93           O
ATOM    183  N   TYR A 145      29.698 -19.466  -5.121  1.00 11.91           N
ATOM    184  CA  TYR A 145      28.463 -18.742  -5.227  1.00 12.32           C
ATOM    185  C   TYR A 145      27.888 -18.294  -3.887  1.00 11.05           C
ATOM    186  O   TYR A 145      27.450 -17.145  -3.699  1.00 11.32           O
ATOM    187  CB  TYR A 145      27.441 -19.497  -6.045  1.00 12.36           C
ATOM    188  CG  TYR A 145      26.147 -18.779  -6.268  1.00 12.25           C
ATOM    189  CD1 TYR A 145      25.983 -17.952  -7.403  1.00 13.59           C
ATOM    190  CD2 TYR A 145      25.068 -18.851  -5.379  1.00 13.31           C
ATOM    191  CE1 TYR A 145      24.779 -17.289  -7.666  1.00 15.38           C
ATOM    192  CE2 TYR A 145      23.889 -18.154  -5.643  1.00 15.62           C
ATOM    193  CZ  TYR A 145      23.725 -17.414  -6.786  1.00 16.34           C
ATOM    194  OH  TYR A 145      22.536 -16.711  -6.999  1.00 18.60           O
ATOM    195  N   GLU A 146      27.771 -19.287  -2.994  1.00 12.63           N
ATOM    196  CA  GLU A 146      27.187 -18.991  -1.681  1.00 13.27           C
ATOM    197  C   GLU A 146      28.114 -18.055  -0.949  1.00 15.04           C
ATOM    198  O   GLU A 146      27.631 -17.112  -0.294  1.00 14.66           O
ATOM    199  CB  GLU A 146      26.927 -20.259  -0.923  1.00 16.80           C
ATOM    200  CG  GLU A 146      25.756 -21.106  -1.373  1.00 21.83           C
ATOM    201  CD  GLU A 146      25.385 -22.057  -0.266  1.00 32.55           C
ATOM    202  OE1 GLU A 146      26.177 -22.996  -0.179  1.00 47.87           O
ATOM    203  OE2 GLU A 146      24.412 -21.775   0.516  1.00 43.67           O
ATOM    204  N   ASP A 147      29.421 -18.225  -1.091  1.00 14.02           N
ATOM    205  CA  ASP A 147      30.344 -17.332  -0.422  1.00 14.40           C
ATOM    206  C   ASP A 147      30.180 -15.912  -0.859  1.00 13.88           C
ATOM    207  O   ASP A 147      30.164 -14.966  -0.057  1.00 14.19           O
ATOM    208  CB  ASP A 147      31.792 -17.765  -0.609  1.00 17.64           C
ATOM    209  CG  ASP A 147      32.105 -19.050   0.155  1.00 20.90           C
ATOM    210  OD1 ASP A 147      31.218 -19.637   0.882  1.00 19.95           O
ATOM    211  OD2 ASP A 147      33.245 -19.531  -0.060  1.00 22.97           O
ATOM    212  N   ARG A 148      30.020 -15.719  -2.168  1.00 12.94           N
ATOM    213  CA  ARG A 148      29.772 -14.387  -2.711  1.00 12.34           C
ATOM    214  C   ARG A 148      28.446 -13.815  -2.272  1.00 12.16           C
ATOM    215  O   ARG A 148      28.343 -12.627  -1.951  1.00 14.11           O
ATOM    216  CB  ARG A 148      29.801 -14.423  -4.252  1.00 13.86           C
ATOM    217  CG  ARG A 148      29.475 -13.059  -4.868  1.00 15.36           C
ATOM    218  CD  ARG A 148      29.931 -12.943  -6.336  1.00 15.69           C
ATOM    219  NE  ARG A 148      29.201 -13.881  -7.197  1.00 14.61           N
ATOM    220  CZ  ARG A 148      27.994 -13.701  -7.708  1.00 13.26           C
ATOM    221  NH1 ARG A 148      27.343 -12.598  -7.481  1.00 16.13           N
ATOM    222  NH2 ARG A 148      27.459 -14.643  -8.483  1.00 14.75           N
ATOM    223  N   TYR A 149      27.399 -14.631  -2.301  1.00 11.79           N
ATOM    224  CA  TYR A 149      26.093 -14.222  -1.790  1.00 12.17           C
ATOM    225  C   TYR A 149      26.226 -13.705  -0.338  1.00 11.66           C
ATOM    226  O   TYR A 149      25.701 -12.642  -0.003  1.00 12.80           O
ATOM    227  CB  TYR A 149      25.053 -15.332  -1.896  1.00 11.88           C
ATOM    228  CG  TYR A 149      23.667 -14.899  -1.412  1.00 13.87           C
ATOM    229  CD1 TYR A 149      22.714 -14.407  -2.262  1.00 16.94           C
ATOM    230  CD2 TYR A 149      23.371 -14.935  -0.069  1.00 14.05           C
ATOM    231  CE1 TYR A 149      21.531 -13.940  -1.809  1.00 16.17           C
ATOM    232  CE2 TYR A 149      22.204 -14.493   0.417  1.00 13.30           C
ATOM    233  CZ  TYR A 149      21.242 -13.999  -0.430  1.00 14.51           C
ATOM    234  OH  TYR A 149      20.052 -13.521   0.051  1.00 17.34           O
ATOM    235  N   TYR A 150      26.925 -14.467   0.480  1.00 11.90           N
ATOM    236  CA  TYR A 150      27.160 -14.007   1.853  1.00 11.33           C
ATOM    237  C   TYR A 150      27.857 -12.633   1.880  1.00 13.27           C
ATOM    238  O   TYR A 150      27.411 -11.702   2.560  1.00 14.44           O
ATOM    239  CB  TYR A 150      27.974 -15.081   2.605  1.00 11.94           C
ATOM    240  CG  TYR A 150      28.269 -14.663   4.044  1.00 12.04           C
ATOM    241  CD1 TYR A 150      27.329 -14.850   4.998  1.00 13.39           C
ATOM    242  CD2 TYR A 150      29.420 -14.017   4.368  1.00 13.46           C
ATOM    243  CE1 TYR A 150      27.531 -14.436   6.296  1.00 11.73           C
ATOM    244  CE2 TYR A 150      29.670 -13.622   5.700  1.00 13.81           C
ATOM    245  CZ  TYR A 150      28.660 -13.806   6.624  1.00 12.15           C
ATOM    246  OH  TYR A 150      28.930 -13.403   7.924  1.00 13.12           O
ATOM    247  N   ARG A 151      28.961 -12.494   1.132  1.00 13.68           N
ATOM    248  CA  ARG A 151      29.654 -11.196   1.109  1.00 14.74           C
ATOM    249  C   ARG A 151      28.738 -10.061   0.710  1.00 15.83           C
ATOM    250  O   ARG A 151      28.806  -8.936   1.240  1.00 17.50           O
ATOM    251  CB  ARG A 151      30.861 -11.180   0.175  1.00 14.91           C
ATOM    252  CG  ARG A 151      31.984 -12.105   0.579  1.00 15.86           C
ATOM    253  CD  ARG A 151      33.289 -11.889  -0.186  1.00 17.01           C
ATOM    254  NE  ARG A 151      33.185 -12.076  -1.632  1.00 19.52           N
ATOM    255  CZ  ARG A 151      33.311 -13.227  -2.284  1.00 20.06           C
ATOM    256  NH1 ARG A 151      33.543 -14.379  -1.670  1.00 20.44           N
ATOM    257  NH2 ARG A 151      33.155 -13.197  -3.599  1.00 22.14           N
ATOM    258  N   GLU A 152      27.871 -10.332  -0.262  1.00 13.84           N
ATOM    259  CA  GLU A 152      26.978  -9.278  -0.835  1.00 16.80           C
ATOM    260  C   GLU A 152      25.815  -8.956   0.086  1.00 14.86           C
ATOM    261  O   GLU A 152      25.182  -7.945  -0.059  1.00 18.87           O
ATOM    262  CB  GLU A 152      26.486  -9.728  -2.188  1.00 16.83           C
ATOM    263  CG  GLU A 152      27.601  -9.840  -3.164  1.00 18.48           C
ATOM    264  CD  GLU A 152      27.089 -10.204  -4.574  1.00 21.36           C
ATOM    265  OE1 GLU A 152      25.913 -10.545  -4.749  1.00 24.19           O
ATOM    266  OE2 GLU A 152      27.932 -10.210  -5.452  1.00 24.24           O
ATOM    267  N   ASN A 153      25.507  -9.862   1.019  1.00 14.68           N
ATOM    268  CA  ASN A 153      24.331  -9.744   1.877  1.00 15.13           C
ATOM    269  C   ASN A 153      24.580  -9.608   3.364  1.00 13.42           C
ATOM    270  O   ASN A 153      23.680  -9.308   4.122  1.00 12.51           O
ATOM    271  CB  ASN A 153      23.360 -10.901   1.626  1.00 13.36           C
ATOM    272  CG  ASN A 153      22.664 -10.716   0.287  1.00 13.88           C
ATOM    273  OD1 ASN A 153      21.662 -10.019   0.243  1.00 18.20           O
ATOM    274  ND2 ASN A 153      23.265 -11.208  -0.787  1.00 16.39           N
ATOM    275  N   MET A 154      25.819  -9.753   3.760  1.00 11.50           N
ATOM    276  CA  MET A 154      26.144  -9.902   5.175  1.00 10.74           C
ATOM    277  C   MET A 154      25.808  -8.621   5.981  1.00 13.13           C
ATOM    278  O   MET A 154      25.546  -8.721   7.168  1.00 13.50           O
ATOM    279  CB  MET A 154      27.636 -10.274   5.381  1.00 12.12           C
ATOM    280  CG  MET A 154      28.655  -9.298   4.879  1.00 13.23           C
ATOM    281  SD  MET A 154      30.313 -10.084   4.811  1.00 16.11           S
ATOM    282  CE  MET A 154      30.782 -10.148   6.613  1.00 27.42           C
ATOM    283  N   HIS A 155      25.829  -7.470   5.320  1.00 12.96           N
ATOM    284  CA  HIS A 155      25.455  -6.221   5.965  1.00 13.77           C
ATOM    285  C   HIS A 155      24.016  -6.257   6.450  1.00 12.85           C
ATOM    286  O   HIS A 155      23.658  -5.434   7.283  1.00 15.43           O
ATOM    287  CB  HIS A 155      25.619  -5.084   4.974  1.00 14.30           C
ATOM    288  CG  HIS A 155      24.674  -5.129   3.817  1.00 15.50           C
ATOM    289  ND1 HIS A 155      24.926  -5.883   2.688  1.00 20.10           N
ATOM    290  CD2 HIS A 155      23.516  -4.471   3.581  1.00 15.46           C
ATOM    291  CE1 HIS A 155      23.934  -5.719   1.831  1.00 21.15           C
ATOM    292  NE2 HIS A 155      23.054  -4.896   2.352  1.00 18.95           N
ATOM    293  N   ARG A 156      23.209  -7.184   5.948  1.00 12.00           N
ATOM    294  CA  ARG A 156      21.802  -7.331   6.376  1.00 12.34           C
ATOM    295  C   ARG A 156      21.659  -8.180   7.614  1.00 10.91           C
ATOM    296  O   ARG A 156      20.566  -8.348   8.164  1.00 12.91           O
ATOM    297  CB  ARG A 156      20.953  -7.925   5.244  1.00 12.85           C
ATOM    298  CG  ARG A 156      20.973  -7.073   3.990  1.00 14.16           C
ATOM    299  CD  ARG A 156      20.401  -7.790   2.748  1.00 16.17           C
ATOM    300  NE  ARG A 156      19.077  -8.293   2.991  1.00 16.94           N
ATOM    301  CZ  ARG A 156      18.674  -9.512   2.699  1.00 16.98           C
ATOM    302  NH1 ARG A 156      19.479 -10.373   2.066  1.00 22.80           N
ATOM    303  NH2 ARG A 156      17.445  -9.875   3.076  1.00 23.12           N
ATOM    304  N   TYR A 157      22.755  -8.796   8.041  1.00 10.91           N
ATOM    305  CA  TYR A 157      22.721  -9.747   9.126  1.00 10.58           C
ATOM    306  C   TYR A 157      23.240  -9.080  10.422  1.00 10.49           C
ATOM    307  O   TYR A 157      23.905  -8.065  10.395  1.00 11.14           O
ATOM    308  CB  TYR A 157      23.556 -10.951   8.805  1.00 10.85           C
ATOM    309  CG  TYR A 157      23.214 -11.676   7.473  1.00 11.36           C
ATOM    310  CD1 TYR A 157      21.954 -11.554   6.913  1.00 10.95           C
ATOM    311  CD2 TYR A 157      24.140 -12.433   6.796  1.00 11.20           C
ATOM    312  CE1 TYR A 157      21.637 -12.210   5.706  1.00 10.85           C
ATOM    313  CE2 TYR A 157      23.827 -13.037   5.612  1.00 11.59           C
ATOM    314  CZ  TYR A 157      22.579 -12.900   5.056  1.00 12.36           C
ATOM    315  OH  TYR A 157      22.352 -13.533   3.858  1.00 14.06           O
ATOM    316  N   PRO A 158      22.962  -9.693  11.577  1.00  9.68           N
ATOM    317  CA  PRO A 158      23.441  -9.043  12.833  1.00 10.16           C
ATOM    318  C   PRO A 158      24.948  -8.909  12.906  1.00 10.77           C
ATOM    319  O   PRO A 158      25.681  -9.717  12.332  1.00 11.09           O
ATOM    320  CB  PRO A 158      22.943 -10.027  13.925  1.00 10.37           C
ATOM    321  CG  PRO A 158      21.787 -10.754  13.276  1.00  9.97           C
ATOM    322  CD  PRO A 158      22.194 -10.918  11.863  1.00  9.39           C
ATOM    323  N   ASN A 159      25.377  -7.848  13.600  1.00 10.31           N
ATOM    324  CA  ASN A 159      26.749  -7.741  14.034  1.00 10.20           C
ATOM    325  C   ASN A 159      26.913  -7.616  15.482  1.00 11.38           C
ATOM    326  O   ASN A 159      27.967  -7.252  15.987  1.00 12.63           O
ATOM    327  CB  ASN A 159      27.457  -6.602  13.336  1.00 12.42           C
ATOM    328  CG  ASN A 159      26.925  -5.264  13.721  1.00 14.20           C
ATOM    329  OD1 ASN A 159      25.979  -5.107  14.434  1.00 17.21           O
ATOM    330  ND2 ASN A 159      27.572  -4.281  13.256  1.00 23.33           N
ATOM    331  N   GLN A 160      25.875  -7.926  16.201  1.00 10.58           N
ATOM    332  CA  GLN A 160      25.929  -8.024  17.648  1.00 12.33           C
ATOM    333  C   GLN A 160      24.882  -8.967  18.136  1.00  9.89           C
ATOM    334  O   GLN A 160      23.893  -9.222  17.409  1.00 12.29           O
ATOM    335  CB  GLN A 160      25.784  -6.705  18.347  1.00 22.14           C
ATOM    336  CG  GLN A 160      24.570  -5.970  18.032  1.00 19.15           C
ATOM    337  CD  GLN A 160      24.508  -4.475  18.615  1.00 21.16           C
ATOM    338  OE1 GLN A 160      23.794  -3.750  18.093  1.00 27.58           O
ATOM    339  NE2 GLN A 160      25.275  -4.080  19.619  1.00 20.25           N
ATOM    340  N   VAL A 161      25.123  -9.550  19.326  1.00  8.15           N
ATOM    341  CA  VAL A 161      24.351 -10.667  19.783  1.00  7.40           C
ATOM    342  C   VAL A 161      23.791 -10.414  21.200  1.00  9.02           C
ATOM    343  O   VAL A 161      24.395  -9.731  22.038  1.00  9.78           O
ATOM    344  CB  VAL A 161      25.115 -12.008  19.740  1.00  9.86           C
ATOM    345  CG1 VAL A 161      25.608 -12.211  18.297  1.00  9.97           C
ATOM    346  CG2 VAL A 161      26.232 -12.131  20.736  1.00 10.04           C
ATOM    347  N   TYR A 162      22.580 -10.933  21.413  1.00  8.77           N
ATOM    348  CA  TYR A 162      21.969 -11.002  22.711  1.00  9.62           C
ATOM    349  C   TYR A 162      22.341 -12.331  23.360  1.00  9.53           C
ATOM    350  O   TYR A 162      22.336 -13.373  22.750  1.00 11.38           O
ATOM    351  CB  TYR A 162      20.458 -10.974  22.598  1.00 11.02           C
ATOM    352  CG  TYR A 162      19.893  -9.626  22.219  1.00 10.64           C
ATOM    353  CD1 TYR A 162      19.661  -8.689  23.183  1.00 10.93           C
ATOM    354  CD2 TYR A 162      19.639  -9.284  20.899  1.00 12.05           C
ATOM    355  CE1 TYR A 162      19.159  -7.457  22.874  1.00 10.91           C
ATOM    356  CE2 TYR A 162      19.126  -8.041  20.580  1.00 13.58           C
ATOM    357  CZ  TYR A 162      18.858  -7.127  21.592  1.00 12.44           C
ATOM    358  OH  TYR A 162      18.385  -5.882  21.261  1.00 18.49           O
ATOM    359  N   TYR A 163      22.749 -12.295  24.618  1.00  8.85           N
ATOM    360  CA  TYR A 163      23.086 -13.462  25.380  1.00  9.30           C
ATOM    361  C   TYR A 163      22.680 -13.250  26.828  1.00 10.11           C
ATOM    362  O   TYR A 163      22.176 -12.210  27.226  1.00 11.48           O
ATOM    363  CB  TYR A 163      24.594 -13.791  25.270  1.00 10.23           C
ATOM    364  CG  TYR A 163      25.518 -12.740  25.790  1.00 10.01           C
ATOM    365  CD1 TYR A 163      26.061 -12.853  27.056  1.00 10.51           C
ATOM    366  CD2 TYR A 163      25.756 -11.549  25.088  1.00 10.23           C
ATOM    367  CE1 TYR A 163      26.877 -11.907  27.553  1.00 11.80           C
ATOM    368  CE2 TYR A 163      26.609 -10.614  25.566  1.00 11.46           C
ATOM    369  CZ  TYR A 163      27.189 -10.822  26.812  1.00 10.58           C
ATOM    370  OH  TYR A 163      28.015  -9.867  27.353  1.00 16.01           O
ATOM    371  N   ARG A 164      22.808 -14.314  27.596  1.00  9.71           N
ATOM    372  CA  ARG A 164      22.512 -14.241  29.082  1.00  9.02           C
ATOM    373  C   ARG A 164      23.744 -14.711  29.839  1.00 10.37           C
ATOM    374  O   ARG A 164      24.649 -15.304  29.259  1.00 10.11           O
ATOM    375  CB  ARG A 164      21.304 -15.096  29.387  1.00 10.37           C
ATOM    376  CG  ARG A 164      20.057 -14.621  28.667  1.00  9.86           C
ATOM    377  CD  ARG A 164      18.834 -15.429  29.079  1.00  9.91           C
ATOM    378  NE  ARG A 164      18.444 -15.157  30.453  1.00  9.22           N
ATOM    379  CZ  ARG A 164      17.759 -14.101  30.859  1.00 11.07           C
ATOM    380  NH1 ARG A 164      17.663 -13.915  32.154  1.00 11.22           N
ATOM    381  NH2 ARG A 164      17.296 -13.218  29.986  1.00 10.96           N
ATOM    382  N   PRO A 165      23.834 -14.423  31.121  1.00 10.84           N
ATOM    383  CA  PRO A 165      25.003 -14.815  31.816  1.00 11.47           C
ATOM    384  C   PRO A 165      25.307 -16.279  31.721  1.00 10.88           C
ATOM    385  O   PRO A 165      24.402 -17.124  31.753  1.00 10.05           O
ATOM    386  CB  PRO A 165      24.720 -14.420  33.238  1.00 11.83           C
ATOM    387  CG  PRO A 165      23.783 -13.310  33.100  1.00 12.58           C
ATOM    388  CD  PRO A 165      22.923 -13.643  31.924  1.00 12.92           C
ATOM    389  N   MET A 166      26.584 -16.648  31.598  1.00 13.09           N
ATOM    390  CA  MET A 166      27.010 -18.021  31.566  1.00 13.99           C
ATOM    391  C   MET A 166      26.443 -18.848  32.679  1.00 11.46           C
ATOM    392  O   MET A 166      26.166 -20.041  32.483  1.00 12.10           O
ATOM    393  CB  MET A 166      28.549 -18.053  31.603  1.00 20.09           C
ATOM    394  CG  MET A 166      29.131 -19.399  31.310  1.00 24.41           C
ATOM    395  SD  MET A 166      30.922 -19.199  31.373  1.00 33.84           S
ATOM    396  CE  MET A 166      31.450 -20.892  31.684  1.00 33.14           C
ATOM    397  N   ASP A 167      26.279 -18.224  33.870  1.00 11.31           N
ATOM    398  CA  ASP A 167      25.795 -18.982  34.977  1.00 11.34           C
ATOM    399  C   ASP A 167      24.313 -19.425  34.885  1.00 11.35           C
ATOM    400  O   ASP A 167      23.850 -20.198  35.715  1.00 11.15           O
ATOM    401  CB  ASP A 167      26.057 -18.287  36.286  1.00 12.79           C
ATOM    402  CG  ASP A 167      25.241 -17.048  36.509  1.00 12.74           C
ATOM    403  OD1 ASP A 167      24.244 -16.822  35.865  1.00 12.43           O
ATOM    404  OD2 ASP A 167      25.673 -16.210  37.332  1.00 17.72           O
ATOM    405  N   GLU A 168      23.597 -19.001  33.808  1.00  9.05           N
ATOM    406  CA  GLU A 168      22.225 -19.447  33.639  1.00  8.80           C
ATOM    407  C   GLU A 168      22.154 -20.737  32.820  1.00  8.56           C
ATOM    408  O   GLU A 168      21.047 -21.205  32.541  1.00  9.89           O
ATOM    409  CB  GLU A 168      21.458 -18.369  32.923  1.00  9.24           C
ATOM    410  CG  GLU A 168      21.320 -17.114  33.733  1.00 12.24           C
ATOM    411  CD  GLU A 168      20.116 -16.266  33.420  1.00 11.67           C
ATOM    412  OE1 GLU A 168      19.181 -16.676  32.684  1.00 11.47           O
ATOM    413  OE2 GLU A 168      20.116 -15.089  33.962  1.00 16.61           O
ATOM    414  N   TYR A 169      23.308 -21.285  32.486  1.00  8.21           N
ATOM    415  CA  TYR A 169      23.401 -22.525  31.692  1.00  9.06           C
ATOM    416  C   TYR A 169      24.349 -23.486  32.343  1.00  9.53           C
ATOM    417  O   TYR A 169      25.240 -23.094  33.109  1.00 11.15           O
ATOM    418  CB  TYR A 169      23.926 -22.189  30.327  1.00 10.15           C
ATOM    419  CG  TYR A 169      23.146 -21.147  29.606  1.00  8.29           C
ATOM    420  CD1 TYR A 169      21.966 -21.447  28.953  1.00  7.78           C
ATOM    421  CD2 TYR A 169      23.471 -19.834  29.671  1.00  9.17           C
ATOM    422  CE1 TYR A 169      21.243 -20.475  28.290  1.00  8.14           C
ATOM    423  CE2 TYR A 169      22.760 -18.810  29.017  1.00  7.93           C
ATOM    424  CZ  TYR A 169      21.638 -19.147  28.283  1.00  7.69           C
ATOM    425  OH  TYR A 169      20.929 -18.186  27.670  1.00  8.90           O
ATOM    426  N   SER A 170      24.177 -24.743  32.016  1.00  9.13           N
ATOM    427  CA  SER A 170      25.120 -25.766  32.426  1.00  8.28           C
ATOM    428  C   SER A 170      26.070 -26.179  31.308  1.00  9.27           C
ATOM    429  O   SER A 170      26.929 -27.039  31.569  1.00 10.78           O
ATOM    430  CB  SER A 170      24.383 -27.038  32.834  1.00 10.21           C
ATOM    431  OG  SER A 170      23.741 -27.647  31.748  1.00 11.59           O
ATOM    432  N   ASN A 171      25.937 -25.629  30.096  1.00  8.74           N
ATOM    433  CA  ASN A 171      26.725 -26.052  28.993  1.00  9.30           C
ATOM    434  C   ASN A 171      26.779 -24.933  27.977  1.00 10.41           C
ATOM    435  O   ASN A 171      25.923 -24.045  27.911  1.00 11.55           O
ATOM    436  CB  ASN A 171      26.192 -27.370  28.426  1.00  9.79           C
ATOM    437  CG  ASN A 171      24.798 -27.269  28.002  1.00 11.41           C
ATOM    438  OD1 ASN A 171      23.893 -27.828  28.668  1.00 16.76           O
ATOM    439  ND2 ASN A 171      24.578 -26.635  26.905  1.00  9.80           N
ATOM    440  N   GLN A 172      27.755 -25.016  27.116  1.00  9.77           N
ATOM    441  CA  GLN A 172      28.009 -24.059  26.083  1.00 10.28           C
ATOM    442  C   GLN A 172      26.924 -24.074  25.025  1.00  8.70           C
ATOM    443  O   GLN A 172      26.464 -23.001  24.614  1.00  8.61           O
ATOM    444  CB  GLN A 172      29.298 -24.410  25.392  1.00  9.51           C
ATOM    445  CG  GLN A 172      29.634 -23.599  24.178  1.00  9.98           C
ATOM    446  CD  GLN A 172      30.940 -24.014  23.540  1.00 11.01           C
ATOM    447  OE1 GLN A 172      31.889 -24.470  24.209  1.00 11.17           O
ATOM    448  NE2 GLN A 172      30.989 -23.864  22.210  1.00 14.99           N
ATOM    449  N   ASN A 173      26.477 -25.253  24.619  1.00  7.21           N
ATOM    450  CA  ASN A 173      25.499 -25.324  23.513  1.00  7.57           C
ATOM    451  C   ASN A 173      24.189 -24.592  23.872  1.00  8.67           C
ATOM    452  O   ASN A 173      23.577 -23.994  22.979  1.00  8.44           O
ATOM    453  CB  ASN A 173      25.230 -26.701  23.059  1.00  8.94           C
ATOM    454  CG  ASN A 173      26.380 -27.330  22.350  1.00 10.31           C
ATOM    455  OD1 ASN A 173      27.315 -26.674  21.952  1.00 11.30           O
ATOM    456  ND2 ASN A 173      26.239 -28.642  22.134  1.00 12.94           N
ATOM    457  N   ASN A 174      23.800 -24.616  25.114  1.00  7.94           N
ATOM    458  CA  ASN A 174      22.544 -23.977  25.498  1.00  6.66           C
ATOM    459  C   ASN A 174      22.665 -22.467  25.485  1.00  7.53           C
ATOM    460  O   ASN A 174      21.759 -21.741  25.097  1.00  9.04           O
ATOM    461  CB  ASN A 174      21.988 -24.536  26.783  1.00  7.56           C
ATOM    462  CG  ASN A 174      21.466 -25.948  26.656  1.00  8.33           C
ATOM    463  OD1 ASN A 174      21.046 -26.611  27.708  1.00 11.79           O
ATOM    464  ND2 ASN A 174      21.391 -26.412  25.474  1.00  6.44           N
ATOM    465  N   PHE A 175      23.819 -21.986  26.000  1.00  7.46           N
ATOM    466  CA  PHE A 175      24.136 -20.551  25.944  1.00  6.87           C
ATOM    467  C   PHE A 175      24.082 -20.117  24.472  1.00  7.52           C
ATOM    468  O   PHE A 175      23.487 -19.073  24.119  1.00  7.78           O
ATOM    469  CB  PHE A 175      25.527 -20.320  26.492  1.00  7.47           C
ATOM    470  CG  PHE A 175      26.046 -18.908  26.347  1.00  8.86           C
ATOM    471  CD1 PHE A 175      26.034 -17.994  27.415  1.00  9.29           C
ATOM    472  CD2 PHE A 175      26.589 -18.477  25.169  1.00  8.19           C
ATOM    473  CE1 PHE A 175      26.594 -16.735  27.255  1.00  9.45           C
ATOM    474  CE2 PHE A 175      27.125 -17.221  24.997  1.00  8.49           C
ATOM    475  CZ  PHE A 175      27.144 -16.342  26.069  1.00 10.16           C
ATOM    476  N   VAL A 176      24.757 -20.859  23.611  1.00  7.52           N
ATOM    477  CA  VAL A 176      24.836 -20.428  22.185  1.00  7.69           C
ATOM    478  C   VAL A 176      23.461 -20.545  21.506  1.00  7.15           C
ATOM    479  O   VAL A 176      23.095 -19.667  20.761  1.00  8.40           O
ATOM    480  CB  VAL A 176      25.893 -21.304  21.477  1.00  7.88           C
ATOM    481  CG1 VAL A 176      25.899 -21.044  19.974  1.00  9.26           C
ATOM    482  CG2 VAL A 176      27.255 -21.072  22.028  1.00  9.47           C
ATOM    483  N   HIS A 177      22.705 -21.593  21.836  1.00  7.02           N
ATOM    484  CA  HIS A 177      21.377 -21.732  21.214  1.00  8.57           C
ATOM    485  C   HIS A 177      20.507 -20.531  21.530  1.00  8.16           C
ATOM    486  O   HIS A 177      19.862 -19.970  20.647  1.00  8.68           O
ATOM    487  CB  HIS A 177      20.695 -22.966  21.673  1.00  8.90           C
ATOM    488  CG  HIS A 177      19.511 -23.318  20.886  1.00 11.29           C
ATOM    489  ND1 HIS A 177      18.234 -22.881  21.143  1.00 16.44           N
ATOM    490  CD2 HIS A 177      19.443 -24.096  19.795  1.00 10.72           C
ATOM    491  CE1 HIS A 177      17.421 -23.405  20.227  1.00 14.08           C
ATOM    492  NE2 HIS A 177      18.139 -24.139  19.391  1.00 17.10           N
ATOM    493  N   ASP A 178      20.482 -20.143  22.801  1.00  6.56           N
ATOM    494  CA  ASP A 178      19.660 -18.970  23.153  1.00  7.36           C
ATOM    495  C   ASP A 178      20.157 -17.778  22.401  1.00  7.66           C
ATOM    496  O   ASP A 178      19.385 -16.909  21.936  1.00  7.97           O
ATOM    497  CB  ASP A 178      19.658 -18.697  24.627  1.00  7.36           C
ATOM    498  CG  ASP A 178      18.775 -19.555  25.478  1.00  7.95           C
ATOM    499  OD1 ASP A 178      18.764 -19.304  26.725  1.00  9.37           O
ATOM    500  OD2 ASP A 178      18.015 -20.365  24.951  1.00  8.41           O
ATOM    501  N   CYS A 179      21.481 -17.565  22.426  1.00  7.49           N
ATOM    502  CA  CYS A 179      22.062 -16.389  21.757  1.00  7.20           C
ATOM    503  C   CYS A 179      21.651 -16.319  20.258  1.00  7.07           C
ATOM    504  O   CYS A 179      21.257 -15.282  19.768  1.00  8.55           O
ATOM    505  CB  CYS A 179      23.577 -16.433  22.045  1.00  8.67           C
ATOM    506  SG  CYS A 179      24.540 -15.176  21.240  1.00  9.39           S
ATOM    507  N   VAL A 180      21.716 -17.458  19.573  1.00  7.59           N
ATOM    508  CA  VAL A 180      21.372 -17.458  18.191  1.00  7.34           C
ATOM    509  C   VAL A 180      19.874 -17.187  18.013  1.00  8.52           C
ATOM    510  O   VAL A 180      19.446 -16.337  17.237  1.00  9.12           O
ATOM    511  CB  VAL A 180      21.771 -18.793  17.502  1.00  8.99           C
ATOM    512  CG1 VAL A 180      21.223 -18.846  16.072  1.00 10.00           C
ATOM    513  CG2 VAL A 180      23.250 -19.005  17.487  1.00  9.40           C
ATOM    514  N   ASN A 181      19.085 -17.934  18.792  1.00  8.11           N
ATOM    515  CA  ASN A 181      17.630 -17.836  18.671  1.00  7.25           C
ATOM    516  C   ASN A 181      17.098 -16.412  18.941  1.00  8.36           C
ATOM    517  O   ASN A 181      16.390 -15.821  18.128  1.00  9.95           O
ATOM    518  CB  ASN A 181      17.032 -18.826  19.650  1.00  8.97           C
ATOM    519  CG  ASN A 181      15.532 -18.816  19.655  1.00 11.19           C
ATOM    520  OD1 ASN A 181      14.903 -18.522  18.652  1.00 14.15           O
ATOM    521  ND2 ASN A 181      14.963 -19.085  20.827  1.00 13.07           N
ATOM    522  N   ILE A 182      17.467 -15.861  20.078  1.00  8.27           N
ATOM    523  CA  ILE A 182      16.966 -14.548  20.505  1.00  8.12           C
ATOM    524  C   ILE A 182      17.525 -13.472  19.614  1.00  9.67           C
ATOM    525  O   ILE A 182      16.827 -12.558  19.197  1.00 10.08           O
ATOM    526  CB  ILE A 182      17.266 -14.342  22.010  1.00  8.70           C
ATOM    527  CG1 ILE A 182      16.449 -15.305  22.865  1.00  8.66           C
ATOM    528  CG2 ILE A 182      16.946 -12.893  22.415  1.00 11.08           C
ATOM    529  CD1 ILE A 182      14.948 -15.207  22.684  1.00 13.25           C
ATOM    530  N   THR A 183      18.794 -13.569  19.235  1.00  8.74           N
ATOM    531  CA  THR A 183      19.414 -12.522  18.398  1.00  7.80           C
ATOM    532  C   THR A 183      18.623 -12.474  17.053  1.00  9.99           C
ATOM    533  O   THR A 183      18.322 -11.414  16.579  1.00  9.79           O
ATOM    534  CB  THR A 183      20.901 -12.823  18.138  1.00  8.22           C
ATOM    535  OG1 THR A 183      21.595 -12.745  19.356  1.00  8.87           O
ATOM    536  CG2 THR A 183      21.526 -11.829  17.150  1.00 10.16           C
ATOM    537  N   ILE A 184      18.376 -13.642  16.430  1.00  9.31           N
ATOM    538  CA  ILE A 184      17.745 -13.645  15.148  1.00  9.30           C
ATOM    539  C   ILE A 184      16.287 -13.260  15.307  1.00 10.45           C
ATOM    540  O   ILE A 184      15.749 -12.545  14.445  1.00 10.60           O
ATOM    541  CB  ILE A 184      18.000 -14.982  14.392  1.00  9.09           C
ATOM    542  CG1 ILE A 184      19.450 -15.136  14.050  1.00 10.29           C
ATOM    543  CG2 ILE A 184      17.130 -15.056  13.189  1.00 11.53           C
ATOM    544  CD1 ILE A 184      19.901 -16.403  13.446  1.00 11.75           C
ATOM    545  N   LYS A 185      15.620 -13.717  16.351  1.00 10.22           N
ATOM    546  CA  LYS A 185      14.238 -13.237  16.564  1.00 10.24           C
ATOM    547  C   LYS A 185      14.189 -11.724  16.607  1.00 11.15           C
ATOM    548  O   LYS A 185      13.325 -11.104  15.978  1.00 12.05           O
ATOM    549  CB  LYS A 185      13.636 -13.789  17.833  1.00 11.54           C
ATOM    550  CG  LYS A 185      13.066 -15.184  17.693  1.00 12.94           C
ATOM    551  CD  LYS A 185      12.764 -15.825  19.069  1.00 14.83           C
ATOM    552  CE  LYS A 185      11.775 -16.972  18.967  1.00 15.19           C
ATOM    553  NZ  LYS A 185      12.219 -18.042  18.059  1.00 16.01           N
ATOM    554  N   GLN A 186      15.053 -11.119  17.408  1.00 10.07           N
ATOM    555  CA  GLN A 186      14.992  -9.683  17.661  1.00 10.88           C
ATOM    556  C   GLN A 186      15.374  -8.959  16.341  1.00 11.53           C
ATOM    557  O   GLN A 186      14.750  -7.954  15.972  1.00 13.96           O
ATOM    558  CB  GLN A 186      15.861  -9.241  18.850  1.00 12.73           C
ATOM    559  CG  GLN A 186      15.631  -7.740  19.216  1.00 16.96           C
ATOM    560  CD  GLN A 186      14.145  -7.346  19.427  1.00 21.97           C
ATOM    561  OE1 GLN A 186      13.649  -6.297  18.902  1.00 39.15           O
ATOM    562  NE2 GLN A 186      13.433  -8.178  20.100  1.00 20.10           N
ATOM    563  N   HIS A 187      16.352  -9.464  15.630  1.00 11.21           N
ATOM    564  CA  HIS A 187      16.809  -8.842  14.389  1.00 11.63           C
ATOM    565  C   HIS A 187      15.700  -8.912  13.371  1.00 13.20           C
ATOM    566  O   HIS A 187      15.508  -7.975  12.604  1.00 15.72           O
ATOM    567  CB  HIS A 187      18.031  -9.565  13.912  1.00 12.66           C
ATOM    568  CG  HIS A 187      18.699  -8.908  12.737  1.00 12.23           C
ATOM    569  ND1 HIS A 187      19.317  -7.679  12.799  1.00 13.09           N
ATOM    570  CD2 HIS A 187      18.889  -9.368  11.483  1.00 12.57           C
ATOM    571  CE1 HIS A 187      19.801  -7.395  11.615  1.00 14.31           C
ATOM    572  NE2 HIS A 187      19.609  -8.425  10.827  1.00 12.95           N
ATOM    573  N   THR A 188      14.979 -10.020  13.355  1.00 10.85           N
ATOM    574  CA  THR A 188      13.914 -10.165  12.358  1.00 14.69           C
ATOM    575  C   THR A 188      12.783  -9.229  12.658  1.00 16.29           C
ATOM    576  O   THR A 188      12.262  -8.620  11.724  1.00 18.23           O
ATOM    577  CB  THR A 188      13.480 -11.663  12.299  1.00 13.29           C
ATOM    578  OG1 THR A 188      14.598 -12.490  11.942  1.00 13.85           O
ATOM    579  CG2 THR A 188      12.335 -11.854  11.345  1.00 15.53           C
ATOM    580  N   VAL A 189      12.424  -9.054  13.941  1.00 14.74           N
ATOM    581  CA  VAL A 189      11.416  -8.072  14.304  1.00 17.47           C
ATOM    582  C   VAL A 189      11.826  -6.687  13.851  1.00 19.36           C
ATOM    583  O   VAL A 189      11.026  -5.970  13.201  1.00 23.49           O
ATOM    584  CB  VAL A 189      11.135  -8.085  15.820  1.00 19.39           C
ATOM    585  CG1 VAL A 189      10.254  -6.902  16.227  1.00 20.45           C
ATOM    586  CG2 VAL A 189      10.437  -9.383  16.174  1.00 21.07           C
ATOM    587  N   THR A 190      13.038  -6.266  14.189  1.00 20.58           N
ATOM    588  CA  THR A 190      13.384  -4.890  13.995  1.00 25.87           C
ATOM    589  C   THR A 190      13.536  -4.653  12.506  1.00 22.22           C
ATOM    590  O   THR A 190      13.091  -3.644  11.969  1.00 28.03           O
ATOM    591  CB  THR A 190      14.596  -4.431  14.830  1.00 29.59           C
ATOM    592  OG1 THR A 190      15.781  -5.064  14.357  1.00 43.11           O
ATOM    593  CG2 THR A 190      14.338  -4.798  16.265  1.00 24.99           C
ATOM    594  N   THR A 191      14.172  -5.573  11.802  1.00 23.12           N
ATOM    595  CA  THR A 191      14.357  -5.323  10.402  1.00 24.38           C
ATOM    596  C   THR A 191      13.068  -5.434   9.544  1.00 26.67           C
ATOM    597  O   THR A 191      12.936  -4.724   8.570  1.00 27.94           O
ATOM    598  CB  THR A 191      15.508  -6.172   9.816  1.00 25.43           C
ATOM    599  OG1 THR A 191      15.195  -7.526   9.903  1.00 22.53           O
ATOM    600  CG2 THR A 191      16.838  -5.924  10.482  1.00 25.45           C
ATOM    601  N   THR A 192      12.113  -6.272   9.946  1.00 25.76           N
ATOM    602  CA  THR A 192      10.813  -6.341   9.307  1.00 25.41           C
ATOM    603  C   THR A 192      10.132  -4.967   9.353  1.00 27.14           C
ATOM    604  O   THR A 192       9.517  -4.554   8.371  1.00 32.40           O
ATOM    605  CB  THR A 192       9.910  -7.420   9.952  1.00 25.89           C
ATOM    606  OG1 THR A 192      10.467  -8.677   9.629  1.00 28.97           O
ATOM    607  CG2 THR A 192       8.455  -7.347   9.402  1.00 31.24           C
ATOM    608  N   THR A 193      10.283  -4.230  10.444  1.00 25.14           N
ATOM    609  CA  THR A 193       9.638  -2.927  10.535  1.00 33.57           C
ATOM    610  C   THR A 193      10.245  -1.932   9.526  1.00 38.79           C
ATOM    611  O   THR A 193       9.591  -0.930   9.150  1.00 51.51           O
ATOM    612  CB  THR A 193       9.726  -2.272  11.928  1.00 34.28           C
ATOM    613  OG1 THR A 193      11.035  -1.748  12.126  1.00 38.41           O
ATOM    614  CG2 THR A 193       9.300  -3.204  13.055  1.00 29.46           C
ATOM    615  N   LYS A 194      11.442  -2.241   9.032  1.00 32.27           N
ATOM    616  CA  LYS A 194      12.057  -1.399   8.015  1.00 32.71           C
ATOM    617  C   LYS A 194      11.944  -1.979   6.583  1.00 36.90           C
ATOM    618  O   LYS A 194      12.643  -1.530   5.679  1.00 44.74           O
ATOM    619  CB  LYS A 194      13.498  -1.115   8.428  1.00 40.95           C
ATOM    620  CG  LYS A 194      13.539  -0.545   9.842  1.00 45.74           C
ATOM    621  CD  LYS A 194      14.933  -0.382  10.392  1.00 53.38           C
ATOM    622  CE  LYS A 194      14.819  -0.273  11.907  1.00 57.90           C
ATOM    623  NZ  LYS A 194      16.141  -0.177  12.578  1.00 60.18           N
ATOM    624  N   GLY A 195      11.034  -2.944   6.368  1.00 30.48           N
ATOM    625  CA  GLY A 195      10.820  -3.510   5.040  1.00 37.41           C
ATOM    626  C   GLY A 195      11.744  -4.664   4.654  1.00 36.64           C
ATOM    627  O   GLY A 195      11.634  -5.178   3.552  1.00 34.97           O
ATOM    628  N   GLU A 196      12.667  -5.087   5.528  1.00 26.18           N
ATOM    629  CA  GLU A 196      13.421  -6.284   5.195  1.00 27.75           C
ATOM    630  C   GLU A 196      12.522  -7.550   5.002  1.00 21.82           C
ATOM    631  O   GLU A 196      11.526  -7.720   5.662  1.00 24.39           O
ATOM    632  CB  GLU A 196      14.360  -6.596   6.378  1.00 25.67           C
ATOM    633  CG  GLU A 196      15.820  -6.448   6.137  1.00 37.48           C
ATOM    634  CD  GLU A 196      16.444  -7.206   4.960  1.00 22.56           C
ATOM    635  OE1 GLU A 196      15.845  -7.887   4.056  1.00 24.59           O
ATOM    636  OE2 GLU A 196      17.603  -6.971   4.953  1.00 26.27           O
ATOM    637  N   ASN A 197      13.041  -8.499   4.245  1.00 22.16           N
ATOM    638  CA  ASN A 197      12.506  -9.849   4.206  1.00 25.72           C
ATOM    639  C   ASN A 197      13.675 -10.804   3.995  1.00 22.47           C
ATOM    640  O   ASN A 197      14.515 -10.591   3.115  1.00 28.73           O
ATOM    641  CB  ASN A 197      11.507 -10.010   3.059  1.00 29.54           C
ATOM    642  CG  ASN A 197      10.876 -11.364   3.065  1.00 37.10           C
ATOM    643  OD1 ASN A 197       9.938 -11.614   3.819  1.00 62.30           O
ATOM    644  ND2 ASN A 197      11.410 -12.267   2.261  1.00 49.72           N
ATOM    645  N   PHE A 198      13.771 -11.816   4.843  1.00 17.72           N
ATOM    646  CA  PHE A 198      14.851 -12.774   4.722  1.00 18.69           C
ATOM    647  C   PHE A 198      14.406 -14.018   3.974  1.00 17.80           C
ATOM    648  O   PHE A 198      13.410 -14.643   4.323  1.00 23.54           O
ATOM    649  CB  PHE A 198      15.385 -13.167   6.099  1.00 19.63           C
ATOM    650  CG  PHE A 198      16.082 -12.038   6.850  1.00 16.57           C
ATOM    651  CD1 PHE A 198      17.175 -11.402   6.283  1.00 17.32           C
ATOM    652  CD2 PHE A 198      15.640 -11.627   8.103  1.00 16.27           C
ATOM    653  CE1 PHE A 198      17.825 -10.384   6.912  1.00 16.61           C
ATOM    654  CE2 PHE A 198      16.325 -10.630   8.770  1.00 16.87           C
ATOM    655  CZ  PHE A 198      17.370  -9.957   8.147  1.00 17.02           C
ATOM    656  N   THR A 199      15.207 -14.415   2.986  1.00 18.24           N
ATOM    657  CA  THR A 199      14.977 -15.659   2.311  1.00 19.54           C
ATOM    658  C   THR A 199      15.419 -16.843   3.167  1.00 18.10           C
ATOM    659  O   THR A 199      16.106 -16.677   4.200  1.00 17.17           O
ATOM    660  CB  THR A 199      15.715 -15.697   0.991  1.00 23.39           C
ATOM    661  OG1 THR A 199      17.132 -15.730   1.226  1.00 23.36           O
ATOM    662  CG2 THR A 199      15.300 -14.489   0.133  1.00 25.97           C
ATOM    663  N   GLU A 200      15.095 -18.044   2.732  1.00 20.15           N
ATOM    664  CA  GLU A 200      15.596 -19.249   3.429  1.00 21.33           C
ATOM    665  C   GLU A 200      17.109 -19.248   3.504  1.00 20.13           C
ATOM    666  O   GLU A 200      17.699 -19.630   4.490  1.00 19.12           O
ATOM    667  CB  GLU A 200      15.153 -20.485   2.658  1.00 21.00           C
ATOM    668  CG  GLU A 200      13.708 -20.809   2.766  1.00 35.86           C
ATOM    669  CD  GLU A 200      13.411 -21.982   1.844  1.00 46.33           C
ATOM    670  OE1 GLU A 200      14.350 -22.779   1.471  1.00 55.36           O
ATOM    671  OE2 GLU A 200      12.244 -22.056   1.480  1.00 53.46           O
ATOM    672  N   THR A 201      17.744 -18.790   2.453  1.00 16.59           N
ATOM    673  CA  THR A 201      19.184 -18.739   2.391  1.00 16.90           C
ATOM    674  C   THR A 201      19.677 -17.713   3.405  1.00 14.65           C
ATOM    675  O   THR A 201      20.681 -17.989   4.127  1.00 14.82           O
ATOM    676  CB  THR A 201      19.705 -18.355   0.998  1.00 20.88           C
ATOM    677  OG1 THR A 201      19.329 -19.392   0.044  1.00 23.58           O
ATOM    678  CG2 THR A 201      21.268 -18.173   1.031  1.00 20.30           C
ATOM    679  N   ASP A 202      19.039 -16.567   3.470  1.00 14.09           N
ATOM    680  CA  ASP A 202      19.412 -15.572   4.416  1.00 12.42           C
ATOM    681  C   ASP A 202      19.343 -16.114   5.858  1.00 12.28           C
ATOM    682  O   ASP A 202      20.250 -15.832   6.696  1.00 12.98           O
ATOM    683  CB  ASP A 202      18.496 -14.337   4.341  1.00 12.73           C
ATOM    684  CG  ASP A 202      18.729 -13.496   3.134  1.00 14.67           C
ATOM    685  OD1 ASP A 202      17.720 -12.963   2.659  1.00 16.80           O
ATOM    686  OD2 ASP A 202      19.851 -13.366   2.654  1.00 13.06           O
ATOM    687  N   VAL A 203      18.259 -16.813   6.187  1.00 13.39           N
ATOM    688  CA  VAL A 203      18.084 -17.372   7.510  1.00 13.98           C
ATOM    689  C   VAL A 203      19.228 -18.349   7.840  1.00 12.28           C
ATOM    690  O   VAL A 203      19.828 -18.299   8.957  1.00 12.70           O
ATOM    691  CB  VAL A 203      16.699 -18.023   7.677  1.00 15.18           C
ATOM    692  CG1 VAL A 203      16.657 -18.722   9.007  1.00 15.95           C
ATOM    693  CG2 VAL A 203      15.652 -16.963   7.607  1.00 14.84           C
ATOM    694  N   LYS A 204      19.524 -19.249   6.896  1.00 12.88           N
ATOM    695  CA  LYS A 204      20.604 -20.176   7.094  1.00 13.25           C
ATOM    696  C   LYS A 204      21.944 -19.470   7.354  1.00 11.75           C
ATOM    697  O   LYS A 204      22.730 -19.852   8.245  1.00 13.00           O
ATOM    698  CB  LYS A 204      20.721 -21.141   5.900  1.00 16.77           C
ATOM    699  CG  LYS A 204      21.883 -22.134   5.854  1.00 30.21           C
ATOM    700  CD  LYS A 204      23.171 -21.724   5.076  1.00 37.60           C
ATOM    701  CE  LYS A 204      23.108 -21.859   3.554  1.00 36.64           C
ATOM    702  NZ  LYS A 204      22.589 -23.168   3.081  1.00 50.87           N
ATOM    703  N   MET A 205      22.218 -18.424   6.578  1.00 12.06           N
ATOM    704  CA  MET A 205      23.473 -17.754   6.695  1.00 11.68           C
ATOM    705  C   MET A 205      23.523 -16.956   8.018  1.00 10.42           C
ATOM    706  O   MET A 205      24.582 -16.902   8.654  1.00 11.91           O
ATOM    707  CB  MET A 205      23.647 -16.837   5.499  1.00 13.00           C
ATOM    708  CG  MET A 205      23.877 -17.654   4.249  1.00 13.59           C
ATOM    709  SD  MET A 205      24.483 -16.657   2.896  1.00 15.03           S
ATOM    710  CE  MET A 205      25.046 -17.953   1.794  1.00 13.14           C
ATOM    711  N   MET A 206      22.429 -16.334   8.415  1.00 11.72           N
ATOM    712  CA  MET A 206      22.361 -15.638   9.697  1.00 11.13           C
ATOM    713  C   MET A 206      22.581 -16.639  10.811  1.00 10.95           C
ATOM    714  O   MET A 206      23.346 -16.334  11.777  1.00 10.33           O
ATOM    715  CB  MET A 206      21.057 -14.914   9.946  1.00 15.14           C
ATOM    716  CG  MET A 206      20.895 -13.649   9.218  1.00 15.27           C
ATOM    717  SD  MET A 206      19.504 -12.772   9.893  1.00 16.55           S
ATOM    718  CE  MET A 206      18.118 -13.792   9.395  1.00 16.54           C
ATOM    719  N   GLU A 207      21.956 -17.796  10.719  1.00 11.15           N
ATOM    720  CA  GLU A 207      22.200 -18.805  11.770  1.00 11.24           C
ATOM    721  C   GLU A 207      23.689 -19.116  11.894  1.00 10.71           C
ATOM    722  O   GLU A 207      24.251 -19.167  13.031  1.00 11.93           O
ATOM    723  CB  GLU A 207      21.382 -20.027  11.541  1.00 12.92           C
ATOM    724  CG  GLU A 207      19.912 -19.854  11.795  1.00 14.72           C
ATOM    725  CD  GLU A 207      19.063 -21.026  11.249  1.00 20.04           C
ATOM    726  OE1 GLU A 207      17.837 -20.917  11.388  1.00 21.70           O
ATOM    727  OE2 GLU A 207      19.562 -22.002  10.669  1.00 28.54           O
ATOM    728  N   ARG A 208      24.381 -19.287  10.770  1.00 10.95           N
ATOM    729  CA  ARG A 208      25.783 -19.636  10.836  1.00 12.31           C
ATOM    730  C   ARG A 208      26.637 -18.498  11.420  1.00 10.61           C
ATOM    731  O   ARG A 208      27.450 -18.728  12.306  1.00 11.51           O
ATOM    732  CB  ARG A 208      26.326 -20.038   9.475  1.00 16.69           C
ATOM    733  CG  ARG A 208      25.804 -21.346   8.915  1.00 25.11           C
ATOM    734  CD  ARG A 208      26.630 -22.509   9.397  1.00 29.93           C
ATOM    735  NE  ARG A 208      28.027 -22.381   9.031  1.00 32.36           N
ATOM    736  CZ  ARG A 208      28.555 -22.670   7.843  1.00 35.06           C
ATOM    737  NH1 ARG A 208      29.884 -22.546   7.682  1.00 33.30           N
ATOM    738  NH2 ARG A 208      27.801 -23.132   6.834  1.00 40.06           N
ATOM    739  N   VAL A 209      26.449 -17.257  10.988  1.00 10.16           N
ATOM    740  CA  VAL A 209      27.308 -16.189  11.489  1.00  9.25           C
ATOM    741  C   VAL A 209      26.982 -15.867  12.896  1.00 10.64           C
ATOM    742  O   VAL A 209      27.888 -15.583  13.692  1.00  9.35           O
ATOM    743  CB  VAL A 209      27.323 -14.936  10.625  1.00 10.24           C
ATOM    744  CG1 VAL A 209      25.991 -14.223  10.495  1.00 12.38           C
ATOM    745  CG2 VAL A 209      28.472 -14.031  10.968  1.00 12.06           C
ATOM    746  N   VAL A 210      25.691 -15.827  13.218  1.00 10.34           N
ATOM    747  CA  VAL A 210      25.368 -15.482  14.602  1.00  9.09           C
ATOM    748  C   VAL A 210      25.845 -16.604  15.529  1.00  9.67           C
ATOM    749  O   VAL A 210      26.361 -16.322  16.606  1.00  8.45           O
ATOM    750  CB  VAL A 210      23.857 -15.237  14.741  1.00  9.53           C
ATOM    751  CG1 VAL A 210      23.454 -15.071  16.182  1.00  9.82           C
ATOM    752  CG2 VAL A 210      23.413 -14.038  13.929  1.00 10.28           C
ATOM    753  N   GLU A 211      25.809 -17.867  15.099  1.00  8.89           N
ATOM    754  CA  GLU A 211      26.373 -18.928  15.917  1.00  7.91           C
ATOM    755  C   GLU A 211      27.820 -18.649  16.220  1.00  9.25           C
ATOM    756  O   GLU A 211      28.291 -18.776  17.380  1.00  9.46           O
ATOM    757  CB  GLU A 211      26.155 -20.293  15.299  1.00 10.01           C
ATOM    758  CG  GLU A 211      26.728 -21.419  16.145  1.00 12.46           C
ATOM    759  CD  GLU A 211      26.739 -22.749  15.502  1.00 18.85           C
ATOM    760  OE1 GLU A 211      26.490 -23.688  16.218  1.00 23.25           O
ATOM    761  OE2 GLU A 211      26.973 -22.820  14.253  1.00 21.48           O
ATOM    762  N   GLN A 212      28.593 -18.259  15.204  1.00  9.69           N
ATOM    763  CA  GLN A 212      30.037 -17.993  15.428  1.00 10.60           C
ATOM    764  C   GLN A 212      30.197 -16.865  16.391  1.00 10.22           C
ATOM    765  O   GLN A 212      31.077 -16.920  17.276  1.00 10.79           O
ATOM    766  CB  GLN A 212      30.733 -17.695  14.086  1.00 13.53           C
ATOM    767  CG  GLN A 212      30.951 -18.976  13.333  1.00 18.23           C
ATOM    768  CD  GLN A 212      31.670 -20.073  14.156  1.00 19.97           C
ATOM    769  OE1 GLN A 212      32.660 -19.794  14.804  1.00 27.79           O
ATOM    770  NE2 GLN A 212      31.154 -21.301  14.125  1.00 23.17           N
ATOM    771  N   MET A 213      29.465 -15.790  16.231  1.00  9.18           N
ATOM    772  CA  MET A 213      29.610 -14.638  17.122  1.00  9.25           C
ATOM    773  C   MET A 213      29.163 -15.007  18.555  1.00 10.09           C
ATOM    774  O   MET A 213      29.808 -14.571  19.548  1.00 10.60           O
ATOM    775  CB  MET A 213      28.840 -13.429  16.665  1.00  9.33           C
ATOM    776  CG  MET A 213      29.453 -12.870  15.366  1.00 10.28           C
ATOM    777  SD  MET A 213      28.656 -11.372  14.804  1.00 12.61           S
ATOM    778  CE  MET A 213      27.017 -11.994  14.407  1.00 13.83           C
ATOM    779  N   CYS A 214      28.184 -15.892  18.665  1.00  8.72           N
ATOM    780  CA  CYS A 214      27.755 -16.322  19.976  1.00  8.42           C
ATOM    781  C   CYS A 214      28.815 -17.230  20.648  1.00  9.30           C
ATOM    782  O   CYS A 214      29.008 -17.179  21.851  1.00  9.67           O
ATOM    783  CB  CYS A 214      26.448 -17.084  19.855  1.00  8.80           C
ATOM    784  SG  CYS A 214      25.050 -16.009  19.448  1.00  9.96           S
ATOM    785  N   ILE A 215      29.454 -18.084  19.898  1.00  8.75           N
ATOM    786  CA  ILE A 215      30.529 -18.920  20.417  1.00  9.80           C
ATOM    787  C   ILE A 215      31.685 -17.983  20.828  1.00 11.28           C
ATOM    788  O   ILE A 215      32.253 -18.211  21.922  1.00 11.42           O
ATOM    789  CB  ILE A 215      31.005 -19.935  19.381  1.00  9.48           C
ATOM    790  CG1 ILE A 215      29.921 -20.989  19.209  1.00 11.41           C
ATOM    791  CG2 ILE A 215      32.332 -20.582  19.804  1.00 10.86           C
ATOM    792  CD1 ILE A 215      30.179 -21.887  17.982  1.00 13.49           C
ATOM    793  N   THR A 216      32.023 -16.955  20.050  1.00 11.50           N
ATOM    794  CA  THR A 216      33.073 -16.065  20.463  1.00 13.01           C
ATOM    795  C   THR A 216      32.686 -15.439  21.809  1.00 11.68           C
ATOM    796  O   THR A 216      33.544 -15.280  22.717  1.00 13.98           O
ATOM    797  CB  THR A 216      33.331 -15.007  19.377  1.00 13.90           C
ATOM    798  OG1 THR A 216      33.813 -15.754  18.256  1.00 16.39           O
ATOM    799  CG2 THR A 216      34.362 -14.071  19.811  1.00 17.07           C
ATOM    800  N   GLN A 217      31.430 -15.040  21.963  1.00 11.79           N
ATOM    801  CA  GLN A 217      30.979 -14.409  23.200  1.00 12.39           C
ATOM    802  C   GLN A 217      31.043 -15.355  24.343  1.00 13.08           C
ATOM    803  O   GLN A 217      31.494 -14.996  25.458  1.00 13.97           O
ATOM    804  CB  GLN A 217      29.558 -13.807  23.041  1.00 12.62           C
ATOM    805  CG  GLN A 217      29.147 -12.946  24.218  1.00 14.43           C
ATOM    806  CD  GLN A 217      30.021 -11.732  24.343  1.00 13.43           C
ATOM    807  OE1 GLN A 217      30.189 -11.013  23.373  1.00 18.89           O
ATOM    808  NE2 GLN A 217      30.586 -11.520  25.561  1.00 19.01           N
ATOM    809  N   TYR A 218      30.644 -16.589  24.123  1.00 10.53           N
ATOM    810  CA  TYR A 218      30.831 -17.640  25.169  1.00  9.85           C
ATOM    811  C   TYR A 218      32.215 -17.730  25.622  1.00 12.75           C
ATOM    812  O   TYR A 218      32.473 -17.840  26.841  1.00 15.19           O
ATOM    813  CB  TYR A 218      30.313 -19.029  24.659  1.00 10.55           C
ATOM    814  CG  TYR A 218      30.457 -20.079  25.674  1.00 11.30           C
ATOM    815  CD1 TYR A 218      29.524 -20.220  26.690  1.00 10.39           C
ATOM    816  CD2 TYR A 218      31.562 -20.870  25.722  1.00 13.76           C
ATOM    817  CE1 TYR A 218      29.638 -21.147  27.684  1.00 12.39           C
ATOM    818  CE2 TYR A 218      31.686 -21.836  26.725  1.00 12.95           C
ATOM    819  CZ  TYR A 218      30.749 -21.946  27.702  1.00 11.87           C
ATOM    820  OH  TYR A 218      30.933 -22.973  28.687  1.00 17.21           O
ATOM    821  N   GLU A 219      33.137 -17.759  24.656  1.00 12.11           N
ATOM    822  CA  GLU A 219      34.590 -17.833  25.035  1.00 14.39           C
ATOM    823  C   GLU A 219      35.043 -16.632  25.820  1.00 17.48           C
ATOM    824  O   GLU A 219      35.861 -16.800  26.733  1.00 19.66           O
ATOM    825  CB  GLU A 219      35.433 -17.985  23.797  1.00 16.20           C
ATOM    826  CG  GLU A 219      35.199 -19.311  23.119  1.00 19.29           C
ATOM    827  CD  GLU A 219      35.833 -19.381  21.709  1.00 23.60           C
ATOM    828  OE1 GLU A 219      36.322 -18.369  21.186  1.00 35.62           O
ATOM    829  OE2 GLU A 219      35.871 -20.447  21.140  1.00 25.71           O
ATOM    830  N   ARG A 220      34.494 -15.443  25.569  1.00 13.89           N
ATOM    831  CA  ARG A 220      34.814 -14.256  26.394  1.00 17.01           C
ATOM    832  C   ARG A 220      34.262 -14.515  27.813  1.00 17.78           C
ATOM    833  O   ARG A 220      34.942 -14.326  28.808  1.00 23.58           O
ATOM    834  CB  ARG A 220      34.293 -12.954  25.787  1.00 15.54           C
ATOM    835  CG  ARG A 220      35.077 -12.622  24.487  1.00 22.27           C
ATOM    836  CD  ARG A 220      34.797 -11.322  23.642  1.00 29.27           C
ATOM    837  NE  ARG A 220      35.358 -11.280  22.209  1.00 26.91           N
ATOM    838  CZ  ARG A 220      35.465 -10.212  21.382  1.00 31.04           C
ATOM    839  NH1 ARG A 220      35.067  -8.938  21.787  1.00 24.82           N
ATOM    840  NH2 ARG A 220      36.019 -10.376  20.095  1.00 23.64           N
ATOM    841  N   GLU A 221      33.023 -14.984  27.919  1.00 17.63           N
ATOM    842  CA  GLU A 221      32.419 -15.224  29.260  1.00 18.39           C
ATOM    843  C   GLU A 221      33.206 -16.341  30.024  1.00 22.66           C
ATOM    844  O   GLU A 221      33.446 -16.247  31.267  1.00 24.62           O
ATOM    845  CB  GLU A 221      30.968 -15.615  29.134  1.00 18.50           C
ATOM    846  CG  GLU A 221      30.105 -14.589  28.441  1.00 15.09           C
ATOM    847  CD  GLU A 221      30.200 -13.184  29.008  1.00 17.68           C
ATOM    848  OE1 GLU A 221      29.929 -13.038  30.246  1.00 23.20           O
ATOM    849  OE2 GLU A 221      30.489 -12.220  28.237  1.00 21.44           O
ATOM    850  N   SER A 222      33.634 -17.341  29.295  1.00 19.55           N
ATOM    851  CA  SER A 222      34.299 -18.473  29.869  1.00 21.07           C
ATOM    852  C   SER A 222      35.708 -18.136  30.336  1.00 28.98           C
ATOM    853  O   SER A 222      36.187 -18.695  31.289  1.00 34.40           O
ATOM    854  CB  SER A 222      34.386 -19.616  28.854  1.00 28.13           C
ATOM    855  OG  SER A 222      34.841 -20.746  29.510  1.00 33.97           O
ATOM    856  N   GLN A 223      36.374 -17.200  29.673  1.00 23.94           N
ATOM    857  CA  GLN A 223      37.727 -16.939  30.099  1.00 30.32           C
ATOM    858  C   GLN A 223      37.627 -15.988  31.352  1.00 38.13           C
ATOM    859  O   GLN A 223      38.435 -16.070  32.252  1.00 41.61           O
ATOM    860  CB  GLN A 223      38.628 -16.478  28.933  1.00 38.73           C
ATOM    861  CG  GLN A 223      38.930 -14.999  28.834  1.00 50.93           C
ATOM    862  CD  GLN A 223      38.602 -14.416  27.445  1.00 66.77           C
ATOM    863  OE1 GLN A 223      38.692 -15.109  26.361  1.00 37.95           O
ATOM    864  NE2 GLN A 223      38.181 -13.125  27.459  1.00 66.96           N
ATOM    865  N   ALA A 224      36.581 -15.145  31.397  1.00 42.34           N
ATOM    866  CA  ALA A 224      36.128 -14.433  32.619  1.00 41.82           C
ATOM    867  C   ALA A 224      35.370 -15.413  33.565  1.00 29.76           C
ATOM    868  O   ALA A 224      35.889 -16.083  34.227  1.00 49.94           O
ATOM    869  CB  ALA A 224      35.242 -13.229  32.229  1.00 35.16           C
