# Supplementary material for: A non-redundant data set of nanobody-antigen crystal structures
Source: Data Brief. 2019 Mar 6;24:103754. doi: 10.1016/j.dib.2019.103754 (PMC6441729; doi:10.1016/j.dib.2019.103754)
Supplement: Multimedia component 5 [file mmc5.zip › Data_set/Ag_1/4nbz_1.pdb]

ATOM      1  N   GLY A   8     -43.474  18.568  99.995  1.00 56.98           N
ATOM      2  CA  GLY A   8     -42.939  19.485 101.045  1.00 54.87           C
ATOM      3  C   GLY A   8     -41.599  19.034 101.591  1.00 54.61           C
ATOM      4  O   GLY A   8     -40.936  18.173 101.003  1.00 53.98           O
ATOM      5  N   TRP A   9     -41.202  19.619 102.720  1.00 54.47           N
ATOM      6  CA  TRP A   9     -39.913  19.327 103.346  1.00 56.66           C
ATOM      7  C   TRP A   9     -39.914  18.012 104.119  1.00 58.53           C
ATOM      8  O   TRP A   9     -40.771  17.782 104.972  1.00 53.19           O
ATOM      9  CB  TRP A   9     -39.486  20.465 104.279  1.00 56.14           C
ATOM     10  CG  TRP A   9     -39.203  21.755 103.580  1.00 56.25           C
ATOM     11  CD1 TRP A   9     -39.993  22.870 103.565  1.00 57.74           C
ATOM     12  CD2 TRP A   9     -38.048  22.070 102.789  1.00 57.66           C
ATOM     13  NE1 TRP A   9     -39.402  23.861 102.814  1.00 60.41           N
ATOM     14  CE2 TRP A   9     -38.208  23.397 102.326  1.00 56.87           C
ATOM     15  CE3 TRP A   9     -36.894  21.359 102.424  1.00 56.48           C
ATOM     16  CZ2 TRP A   9     -37.257  24.030 101.518  1.00 53.01           C
ATOM     17  CZ3 TRP A   9     -35.946  21.990 101.618  1.00 50.97           C
ATOM     18  CH2 TRP A   9     -36.137  23.313 101.175  1.00 51.98           C
ATOM     19  N   VAL A  10     -38.947  17.154 103.811  1.00 62.81           N
ATOM     20  CA  VAL A  10     -38.702  15.945 104.601  1.00 62.44           C
ATOM     21  C   VAL A  10     -37.217  15.847 104.943  1.00 66.55           C
ATOM     22  O   VAL A  10     -36.366  16.343 104.198  1.00 60.89           O
ATOM     23  CB  VAL A  10     -39.172  14.652 103.886  1.00 63.48           C
ATOM     24  CG1 VAL A  10     -40.684  14.646 103.696  1.00 62.24           C
ATOM     25  CG2 VAL A  10     -38.462  14.468 102.553  1.00 59.27           C
ATOM     26  N   THR A  11     -36.913  15.215 106.073  1.00 67.37           N
ATOM     27  CA  THR A  11     -35.528  15.001 106.483  1.00 73.75           C
ATOM     28  C   THR A  11     -35.141  13.535 106.271  1.00 79.91           C
ATOM     29  O   THR A  11     -35.825  12.627 106.753  1.00 76.03           O
ATOM     30  CB  THR A  11     -35.295  15.429 107.951  1.00 73.23           C
ATOM     31  OG1 THR A  11     -35.836  16.741 108.160  1.00 74.51           O
ATOM     32  CG2 THR A  11     -33.806  15.449 108.288  1.00 72.79           C
ATOM     33  N   ILE A  12     -34.060  13.317 105.523  1.00 84.38           N
ATOM     34  CA  ILE A  12     -33.521  11.976 105.285  1.00 87.10           C
ATOM     35  C   ILE A  12     -32.051  11.950 105.702  1.00 91.80           C
ATOM     36  O   ILE A  12     -31.241  12.736 105.201  1.00 89.67           O
ATOM     37  CB  ILE A  12     -33.689  11.524 103.811  1.00 83.55           C
ATOM     38  CG1 ILE A  12     -35.173  11.508 103.413  1.00 79.65           C
ATOM     39  CG2 ILE A  12     -33.071  10.146 103.593  1.00 81.07           C
ATOM     40  CD1 ILE A  12     -35.431  11.484 101.919  1.00 74.24           C
ATOM     41  N   ASP A  13     -31.730  11.046 106.630  1.00 98.57           N
ATOM     42  CA  ASP A  13     -30.398  10.920 107.245  1.00104.27           C
ATOM     43  C   ASP A  13     -30.047  12.103 108.156  1.00107.50           C
ATOM     44  O   ASP A  13     -29.718  11.913 109.329  1.00110.31           O
ATOM     45  CB  ASP A  13     -29.301  10.671 106.193  1.00103.23           C
ATOM     46  CG  ASP A  13     -27.948  10.338 106.814  1.00102.40           C
ATOM     47  OD1 ASP A  13     -27.910   9.665 107.867  1.00 98.52           O
ATOM     48  OD2 ASP A  13     -26.918  10.748 106.237  1.00 95.85           O
ATOM     49  N   GLY A  14     -30.122  13.316 107.610  1.00107.44           N
ATOM     50  CA  GLY A  14     -29.845  14.534 108.367  1.00106.15           C
ATOM     51  C   GLY A  14     -30.107  15.807 107.582  1.00102.62           C
ATOM     52  O   GLY A  14     -30.166  16.896 108.159  1.00103.70           O
ATOM     53  N   ARG A  15     -30.270  15.668 106.267  1.00 95.79           N
ATOM     54  CA  ARG A  15     -30.460  16.812 105.373  1.00 90.97           C
ATOM     55  C   ARG A  15     -31.913  16.966 104.924  1.00 85.81           C
ATOM     56  O   ARG A  15     -32.629  15.975 104.758  1.00 81.62           O
ATOM     57  CB  ARG A  15     -29.545  16.694 104.151  1.00 91.16           C
ATOM     58  CG  ARG A  15     -28.060  16.677 104.483  1.00 92.40           C
ATOM     59  CD  ARG A  15     -27.213  16.386 103.255  1.00 91.12           C
ATOM     60  NE  ARG A  15     -27.508  15.076 102.675  1.00 89.04           N
ATOM     61  CZ  ARG A  15     -26.784  14.494 101.724  1.00 90.15           C
ATOM     62  NH1 ARG A  15     -25.706  15.095 101.236  1.00 85.97           N
ATOM     63  NH2 ARG A  15     -27.136  13.302 101.261  1.00 86.31           N
ATOM     64  N   ARG A  16     -32.332  18.215 104.727  1.00 79.12           N
ATOM     65  CA  ARG A  16     -33.693  18.530 104.289  1.00 73.78           C
ATOM     66  C   ARG A  16     -33.830  18.520 102.767  1.00 63.20           C
ATOM     67  O   ARG A  16     -33.032  19.139 102.054  1.00 60.22           O
ATOM     68  CB  ARG A  16     -34.143  19.887 104.838  1.00 80.46           C
ATOM     69  CG  ARG A  16     -34.526  19.890 106.310  1.00 89.72           C
ATOM     70  CD  ARG A  16     -34.806  21.305 106.796  1.00 97.16           C
ATOM     71  NE  ARG A  16     -33.616  22.152 106.718  1.00105.87           N
ATOM     72  CZ  ARG A  16     -33.600  23.465 106.935  1.00112.35           C
ATOM     73  NH1 ARG A  16     -34.716  24.113 107.249  1.00115.28           N
ATOM     74  NH2 ARG A  16     -32.459  24.136 106.835  1.00112.65           N
ATOM     75  N   TYR A  17     -34.856  17.819 102.291  1.00 56.18           N
ATOM     76  CA  TYR A  17     -35.192  17.736 100.870  1.00 48.66           C
ATOM     77  C   TYR A  17     -36.612  18.249 100.642  1.00 46.51           C
ATOM     78  O   TYR A  17     -37.454  18.174 101.538  1.00 48.21           O
ATOM     79  CB  TYR A  17     -35.096  16.286 100.376  1.00 46.72           C
ATOM     80  CG  TYR A  17     -33.709  15.672 100.425  1.00 48.42           C
ATOM     81  CD1 TYR A  17     -33.219  15.090 101.600  1.00 49.53           C
ATOM     82  CD2 TYR A  17     -32.897  15.647  99.290  1.00 47.98           C
ATOM     83  CE1 TYR A  17     -31.954  14.520 101.646  1.00 51.09           C
ATOM     84  CE2 TYR A  17     -31.630  15.079  99.327  1.00 50.80           C
ATOM     85  CZ  TYR A  17     -31.164  14.519 100.506  1.00 50.84           C
ATOM     86  OH  TYR A  17     -29.909  13.956 100.545  1.00 56.22           O
ATOM     87  N   TYR A  18     -36.872  18.767  99.442  1.00 44.47           N
ATOM     88  CA  TYR A  18     -38.205  19.260  99.070  1.00 43.23           C
ATOM     89  C   TYR A  18     -38.774  18.501  97.874  1.00 45.31           C
ATOM     90  O   TYR A  18     -38.104  18.337  96.850  1.00 40.21           O
ATOM     91  CB  TYR A  18     -38.153  20.757  98.755  1.00 44.38           C
ATOM     92  CG  TYR A  18     -39.507  21.399  98.530  1.00 45.88           C
ATOM     93  CD1 TYR A  18     -40.253  21.892  99.603  1.00 50.18           C
ATOM     94  CD2 TYR A  18     -40.037  21.523  97.248  1.00 48.35           C
ATOM     95  CE1 TYR A  18     -41.492  22.485  99.401  1.00 50.63           C
ATOM     96  CE2 TYR A  18     -41.275  22.110  97.036  1.00 52.84           C
ATOM     97  CZ  TYR A  18     -41.997  22.589  98.114  1.00 52.47           C
ATOM     98  OH  TYR A  18     -43.224  23.174  97.905  1.00 59.76           O
ATOM     99  N   PHE A  19     -40.021  18.056  98.011  1.00 47.25           N
ATOM    100  CA  PHE A  19     -40.710  17.302  96.964  1.00 50.71           C
ATOM    101  C   PHE A  19     -41.944  18.059  96.495  1.00 51.71           C
ATOM    102  O   PHE A  19     -42.649  18.669  97.303  1.00 50.65           O
ATOM    103  CB  PHE A  19     -41.134  15.923  97.485  1.00 49.57           C
ATOM    104  CG  PHE A  19     -39.988  14.987  97.756  1.00 50.96           C
ATOM    105  CD1 PHE A  19     -39.268  15.066  98.946  1.00 52.35           C
ATOM    106  CD2 PHE A  19     -39.643  14.008  96.831  1.00 53.01           C
ATOM    107  CE1 PHE A  19     -38.213  14.199  99.197  1.00 58.62           C
ATOM    108  CE2 PHE A  19     -38.589  13.137  97.080  1.00 55.47           C
ATOM    109  CZ  PHE A  19     -37.875  13.232  98.263  1.00 56.46           C
ATOM    110  N   GLU A  20     -42.204  18.017  95.191  1.00 58.70           N
ATOM    111  CA  GLU A  20     -43.418  18.609  94.630  1.00 64.35           C
ATOM    112  C   GLU A  20     -44.645  17.764  94.991  1.00 69.80           C
ATOM    113  O   GLU A  20     -44.534  16.540  95.104  1.00 71.17           O
ATOM    114  CB  GLU A  20     -43.291  18.768  93.112  1.00 65.34           C
ATOM    115  CG  GLU A  20     -42.315  19.854  92.675  1.00 69.79           C
ATOM    116  CD  GLU A  20     -42.659  21.231  93.225  1.00 73.00           C
ATOM    117  OE1 GLU A  20     -43.856  21.592  93.262  1.00 73.07           O
ATOM    118  OE2 GLU A  20     -41.724  21.959  93.617  1.00 75.38           O
ATOM    119  N   PRO A  21     -45.816  18.411  95.180  1.00 76.77           N
ATOM    120  CA  PRO A  21     -47.034  17.697  95.598  1.00 85.57           C
ATOM    121  C   PRO A  21     -47.583  16.721  94.549  1.00 90.15           C
ATOM    122  O   PRO A  21     -48.586  16.047  94.803  1.00 91.75           O
ATOM    123  CB  PRO A  21     -48.044  18.830  95.847  1.00 83.15           C
ATOM    124  CG  PRO A  21     -47.226  20.069  95.989  1.00 81.22           C
ATOM    125  CD  PRO A  21     -46.054  19.862  95.080  1.00 80.54           C
ATOM    126  N   ASN A  22     -46.926  16.645  93.393  1.00 97.75           N
ATOM    127  CA  ASN A  22     -47.365  15.781  92.297  1.00102.43           C
ATOM    128  C   ASN A  22     -46.393  14.638  91.980  1.00102.66           C
ATOM    129  O   ASN A  22     -46.674  13.797  91.120  1.00106.64           O
ATOM    130  CB  ASN A  22     -47.636  16.615  91.036  1.00102.40           C
ATOM    131  CG  ASN A  22     -48.714  17.665  91.245  1.00101.81           C
ATOM    132  OD1 ASN A  22     -48.550  18.596  92.036  1.00103.59           O
ATOM    133  ND2 ASN A  22     -49.822  17.525  90.525  1.00 96.08           N
ATOM    134  N   THR A  23     -45.261  14.607  92.681  1.00 96.23           N
ATOM    135  CA  THR A  23     -44.210  13.620  92.420  1.00 94.07           C
ATOM    136  C   THR A  23     -43.812  12.824  93.665  1.00 87.53           C
ATOM    137  O   THR A  23     -44.404  12.985  94.736  1.00 79.95           O
ATOM    138  CB  THR A  23     -42.947  14.280  91.821  1.00 98.27           C
ATOM    139  OG1 THR A  23     -42.594  15.434  92.593  1.00102.92           O
ATOM    140  CG2 THR A  23     -43.179  14.688  90.368  1.00101.17           C
ATOM    141  N   ALA A  24     -42.813  11.958  93.499  1.00 86.32           N
ATOM    142  CA  ALA A  24     -42.229  11.184  94.592  1.00 86.24           C
ATOM    143  C   ALA A  24     -40.699  11.299  94.594  1.00 88.99           C
ATOM    144  O   ALA A  24     -40.028  10.768  95.484  1.00 86.23           O
ATOM    145  CB  ALA A  24     -42.664   9.728  94.506  1.00 87.72           C
ATOM    146  N   ILE A  25     -40.162  11.986  93.584  1.00 86.11           N
ATOM    147  CA  ILE A  25     -38.735  12.335  93.527  1.00 82.52           C
ATOM    148  C   ILE A  25     -38.536  13.848  93.671  1.00 71.80           C
ATOM    149  O   ILE A  25     -39.388  14.640  93.254  1.00 70.91           O
ATOM    150  CB  ILE A  25     -38.030  11.808  92.250  1.00 84.28           C
ATOM    151  CG1 ILE A  25     -38.827  12.164  90.986  1.00 88.42           C
ATOM    152  CG2 ILE A  25     -37.787  10.307  92.359  1.00 85.39           C
ATOM    153  CD1 ILE A  25     -38.028  12.086  89.699  1.00 93.22           C
ATOM    154  N   GLY A  26     -37.406  14.232  94.264  1.00 63.85           N
ATOM    155  CA  GLY A  26     -37.149  15.615  94.673  1.00 53.61           C
ATOM    156  C   GLY A  26     -37.190  16.673  93.585  1.00 50.67           C
ATOM    157  O   GLY A  26     -36.916  16.390  92.417  1.00 48.88           O
ATOM    158  N   ALA A  27     -37.519  17.900  93.987  1.00 45.15           N
ATOM    159  CA  ALA A  27     -37.636  19.035  93.071  1.00 39.64           C
ATOM    160  C   ALA A  27     -36.311  19.378  92.387  1.00 38.61           C
ATOM    161  O   ALA A  27     -35.233  19.034  92.880  1.00 40.72           O
ATOM    162  CB  ALA A  27     -38.184  20.250  93.799  1.00 39.55           C
ATOM    163  N   ASN A  28     -36.410  20.052  91.247  1.00 37.85           N
ATOM    164  CA  ASN A  28     -35.241  20.469  90.482  1.00 42.67           C
ATOM    165  C   ASN A  28     -35.429  21.869  89.920  1.00 39.33           C
ATOM    166  O   ASN A  28     -36.498  22.197  89.410  1.00 48.98           O
ATOM    167  CB  ASN A  28     -34.939  19.467  89.358  1.00 40.63           C
ATOM    168  CG  ASN A  28     -34.220  18.231  89.862  1.00 42.06           C
ATOM    169  OD1 ASN A  28     -33.032  18.281  90.176  1.00 36.08           O
ATOM    170  ND2 ASN A  28     -34.938  17.113  89.945  1.00 39.69           N
ATOM    171  N   GLY A  29     -34.396  22.699  90.036  1.00 38.64           N
ATOM    172  CA  GLY A  29     -34.428  24.039  89.462  1.00 35.56           C
ATOM    173  C   GLY A  29     -34.873  25.124  90.429  1.00 34.52           C
ATOM    174  O   GLY A  29     -35.021  24.886  91.636  1.00 35.65           O
ATOM    175  N   TYR A  30     -35.074  26.317  89.883  1.00 33.74           N
ATOM    176  CA  TYR A  30     -35.494  27.489  90.641  1.00 36.22           C
ATOM    177  C   TYR A  30     -36.921  27.310  91.153  1.00 39.96           C
ATOM    178  O   TYR A  30     -37.808  26.886  90.401  1.00 34.97           O
ATOM    179  CB  TYR A  30     -35.402  28.744  89.766  1.00 37.86           C
ATOM    180  CG  TYR A  30     -35.756  30.030  90.485  1.00 39.13           C
ATOM    181  CD1 TYR A  30     -34.780  30.764  91.155  1.00 39.94           C
ATOM    182  CD2 TYR A  30     -37.068  30.514  90.498  1.00 40.90           C
ATOM    183  CE1 TYR A  30     -35.095  31.939  91.816  1.00 38.11           C
ATOM    184  CE2 TYR A  30     -37.392  31.686  91.165  1.00 39.22           C
ATOM    185  CZ  TYR A  30     -36.399  32.392  91.821  1.00 42.11           C
ATOM    186  OH  TYR A  30     -36.698  33.564  92.472  1.00 46.72           O
ATOM    187  N   LYS A  31     -37.130  27.633  92.428  1.00 36.93           N
ATOM    188  CA  LYS A  31     -38.447  27.528  93.067  1.00 41.24           C
ATOM    189  C   LYS A  31     -38.675  28.660  94.066  1.00 41.04           C
ATOM    190  O   LYS A  31     -37.765  29.018  94.830  1.00 41.19           O
ATOM    191  CB  LYS A  31     -38.602  26.178  93.785  1.00 42.45           C
ATOM    192  CG  LYS A  31     -38.736  24.961  92.878  1.00 55.33           C
ATOM    193  CD  LYS A  31     -40.117  24.867  92.236  1.00 61.90           C
ATOM    194  CE  LYS A  31     -40.114  23.973  91.002  1.00 64.99           C
ATOM    195  NZ  LYS A  31     -39.909  22.528  91.308  1.00 69.01           N
ATOM    196  N   ILE A  32     -39.884  29.222  94.050  1.00 39.59           N
ATOM    197  CA  ILE A  32     -40.321  30.160  95.090  1.00 39.37           C
ATOM    198  C   ILE A  32     -41.167  29.384  96.095  1.00 41.19           C
ATOM    199  O   ILE A  32     -42.161  28.764  95.717  1.00 34.84           O
ATOM    200  CB  ILE A  32     -41.161  31.335  94.538  1.00 41.36           C
ATOM    201  CG1 ILE A  32     -40.407  32.085  93.434  1.00 48.89           C
ATOM    202  CG2 ILE A  32     -41.539  32.294  95.665  1.00 44.81           C
ATOM    203  CD1 ILE A  32     -41.173  33.248  92.828  1.00 48.48           C
ATOM    204  N   ILE A  33     -40.751  29.405  97.359  1.00 38.25           N
ATOM    205  CA  ILE A  33     -41.491  28.761  98.448  1.00 44.60           C
ATOM    206  C   ILE A  33     -41.680  29.768  99.578  1.00 51.00           C
ATOM    207  O   ILE A  33     -40.703  30.196 100.195  1.00 55.86           O
ATOM    208  CB  ILE A  33     -40.749  27.526  99.002  1.00 41.58           C
ATOM    209  CG1 ILE A  33     -40.580  26.456  97.919  1.00 40.75           C
ATOM    210  CG2 ILE A  33     -41.485  26.959 100.216  1.00 42.77           C
ATOM    211  CD1 ILE A  33     -39.495  25.443  98.220  1.00 42.88           C
ATOM    212  N   ASP A  34     -42.932  30.141  99.840  1.00 54.29           N
ATOM    213  CA  ASP A  34     -43.270  31.059 100.935  1.00 58.28           C
ATOM    214  C   ASP A  34     -42.271  32.226 101.021  1.00 56.06           C
ATOM    215  O   ASP A  34     -41.530  32.354 101.999  1.00 57.27           O
ATOM    216  CB  ASP A  34     -43.366  30.288 102.266  1.00 61.78           C
ATOM    217  CG  ASP A  34     -43.741  31.176 103.448  1.00 70.27           C
ATOM    218  OD1 ASP A  34     -44.565  32.103 103.279  1.00 71.99           O
ATOM    219  OD2 ASP A  34     -43.206  30.942 104.553  1.00 71.51           O
ATOM    220  N   ASN A  35     -42.251  33.049  99.970  1.00 50.76           N
ATOM    221  CA  ASN A  35     -41.358  34.221  99.848  1.00 49.51           C
ATOM    222  C   ASN A  35     -39.840  33.969  99.873  1.00 46.31           C
ATOM    223  O   ASN A  35     -39.049  34.910  99.947  1.00 46.46           O
ATOM    224  CB  ASN A  35     -41.751  35.335 100.834  1.00 53.27           C
ATOM    225  CG  ASN A  35     -42.606  36.412 100.187  1.00 54.54           C
ATOM    226  OD1 ASN A  35     -42.999  36.298  99.023  1.00 48.80           O
ATOM    227  ND2 ASN A  35     -42.894  37.467 100.939  1.00 53.47           N
ATOM    228  N   LYS A  36     -39.440  32.705  99.788  1.00 37.85           N
ATOM    229  CA  LYS A  36     -38.020  32.350  99.753  1.00 36.30           C
ATOM    230  C   LYS A  36     -37.665  31.773  98.389  1.00 36.09           C
ATOM    231  O   LYS A  36     -38.505  31.140  97.749  1.00 40.44           O
ATOM    232  CB  LYS A  36     -37.700  31.349 100.864  1.00 36.07           C
ATOM    233  CG  LYS A  36     -38.114  31.830 102.249  1.00 39.58           C
ATOM    234  CD  LYS A  36     -37.774  30.830 103.342  1.00 38.71           C
ATOM    235  CE  LYS A  36     -38.195  31.368 104.703  1.00 41.55           C
ATOM    236  NZ  LYS A  36     -37.821  30.441 105.804  1.00 42.70           N
ATOM    237  N   ASN A  37     -36.428  31.995  97.940  1.00 34.49           N
ATOM    238  CA  ASN A  37     -35.964  31.442  96.662  1.00 33.56           C
ATOM    239  C   ASN A  37     -34.912  30.369  96.872  1.00 34.12           C
ATOM    240  O   ASN A  37     -34.012  30.527  97.701  1.00 29.88           O
ATOM    241  CB  ASN A  37     -35.375  32.521  95.747  1.00 33.97           C
ATOM    242  CG  ASN A  37     -36.331  33.661  95.465  1.00 38.20           C
ATOM    243  OD1 ASN A  37     -37.530  33.588  95.752  1.00 39.71           O
ATOM    244  ND2 ASN A  37     -35.799  34.729  94.877  1.00 30.56           N
ATOM    245  N   PHE A  38     -35.024  29.293  96.100  1.00 30.91           N
ATOM    246  CA  PHE A  38     -34.103  28.175  96.164  1.00 32.95           C
ATOM    247  C   PHE A  38     -33.829  27.701  94.748  1.00 32.39           C
ATOM    248  O   PHE A  38     -34.573  28.026  93.814  1.00 30.70           O
ATOM    249  CB  PHE A  38     -34.707  27.006  96.951  1.00 35.62           C
ATOM    250  CG  PHE A  38     -34.949  27.296  98.401  1.00 33.30           C
ATOM    251  CD1 PHE A  38     -33.939  27.119  99.338  1.00 32.39           C
ATOM    252  CD2 PHE A  38     -36.201  27.724  98.834  1.00 35.05           C
ATOM    253  CE1 PHE A  38     -34.164  27.379 100.682  1.00 33.96           C
ATOM    254  CE2 PHE A  38     -36.432  27.986 100.175  1.00 35.47           C
ATOM    255  CZ  PHE A  38     -35.414  27.812 101.099  1.00 35.42           C
ATOM    256  N   TYR A  39     -32.751  26.942  94.603  1.00 31.04           N
ATOM    257  CA  TYR A  39     -32.430  26.253  93.363  1.00 31.71           C
ATOM    258  C   TYR A  39     -32.102  24.811  93.722  1.00 33.57           C
ATOM    259  O   TYR A  39     -31.056  24.546  94.319  1.00 34.58           O
ATOM    260  CB  TYR A  39     -31.249  26.937  92.662  1.00 31.13           C
ATOM    261  CG  TYR A  39     -30.963  26.396  91.286  1.00 33.32           C
ATOM    262  CD1 TYR A  39     -30.121  25.299  91.111  1.00 35.37           C
ATOM    263  CD2 TYR A  39     -31.535  26.979  90.155  1.00 35.04           C
ATOM    264  CE1 TYR A  39     -29.864  24.798  89.847  1.00 37.61           C
ATOM    265  CE2 TYR A  39     -31.282  26.482  88.885  1.00 38.43           C
ATOM    266  CZ  TYR A  39     -30.443  25.391  88.740  1.00 35.79           C
ATOM    267  OH  TYR A  39     -30.182  24.887  87.485  1.00 40.36           O
ATOM    268  N   PHE A  40     -32.995  23.885  93.359  1.00 34.64           N
ATOM    269  CA  PHE A  40     -32.919  22.489  93.821  1.00 32.05           C
ATOM    270  C   PHE A  40     -32.225  21.509  92.873  1.00 31.66           C
ATOM    271  O   PHE A  40     -32.290  21.652  91.653  1.00 31.84           O
ATOM    272  CB  PHE A  40     -34.324  21.944  94.088  1.00 35.24           C
ATOM    273  CG  PHE A  40     -35.009  22.559  95.271  1.00 33.22           C
ATOM    274  CD1 PHE A  40     -34.670  22.178  96.562  1.00 30.61           C
ATOM    275  CD2 PHE A  40     -36.017  23.497  95.092  1.00 33.23           C
ATOM    276  CE1 PHE A  40     -35.315  22.734  97.659  1.00 31.55           C
ATOM    277  CE2 PHE A  40     -36.662  24.060  96.180  1.00 31.99           C
ATOM    278  CZ  PHE A  40     -36.314  23.679  97.464  1.00 32.76           C
ATOM    279  N   ARG A  41     -31.590  20.493  93.457  1.00 36.14           N
ATOM    280  CA  ARG A  41     -31.088  19.342  92.699  1.00 37.20           C
ATOM    281  C   ARG A  41     -31.501  18.047  93.398  1.00 38.08           C
ATOM    282  O   ARG A  41     -30.987  17.715  94.476  1.00 36.33           O
ATOM    283  CB  ARG A  41     -29.569  19.395  92.531  1.00 36.27           C
ATOM    284  CG  ARG A  41     -29.001  18.289  91.646  1.00 41.51           C
ATOM    285  CD  ARG A  41     -27.510  18.081  91.887  1.00 45.86           C
ATOM    286  NE  ARG A  41     -26.965  17.010  91.049  1.00 48.79           N
ATOM    287  CZ  ARG A  41     -26.827  15.741  91.432  1.00 56.74           C
ATOM    288  NH1 ARG A  41     -27.193  15.356  92.652  1.00 55.44           N
ATOM    289  NH2 ARG A  41     -26.319  14.849  90.589  1.00 55.12           N
ATOM    290  N   ASN A  42     -32.425  17.324  92.768  1.00 38.39           N
ATOM    291  CA  ASN A  42     -33.041  16.128  93.352  1.00 39.28           C
ATOM    292  C   ASN A  42     -33.500  16.356  94.795  1.00 41.48           C
ATOM    293  O   ASN A  42     -33.206  15.563  95.697  1.00 46.00           O
ATOM    294  CB  ASN A  42     -32.118  14.904  93.227  1.00 41.99           C
ATOM    295  CG  ASN A  42     -31.840  14.523  91.779  1.00 45.03           C
ATOM    296  OD1 ASN A  42     -32.599  14.873  90.870  1.00 45.52           O
ATOM    297  ND2 ASN A  42     -30.743  13.802  91.559  1.00 41.34           N
ATOM    298  N   GLY A  43     -34.205  17.468  94.996  1.00 43.57           N
ATOM    299  CA  GLY A  43     -34.740  17.843  96.304  1.00 43.09           C
ATOM    300  C   GLY A  43     -33.824  18.659  97.199  1.00 42.71           C
ATOM    301  O   GLY A  43     -34.290  19.297  98.140  1.00 44.87           O
ATOM    302  N   LEU A  44     -32.522  18.642  96.922  1.00 37.64           N
ATOM    303  CA  LEU A  44     -31.558  19.306  97.795  1.00 35.41           C
ATOM    304  C   LEU A  44     -31.286  20.740  97.336  1.00 34.21           C
ATOM    305  O   LEU A  44     -30.929  20.958  96.178  1.00 36.14           O
ATOM    306  CB  LEU A  44     -30.256  18.501  97.867  1.00 37.76           C
ATOM    307  CG  LEU A  44     -29.226  18.833  98.952  1.00 38.05           C
ATOM    308  CD1 LEU A  44     -29.743  18.505 100.348  1.00 38.02           C
ATOM    309  CD2 LEU A  44     -27.939  18.071  98.679  1.00 36.54           C
ATOM    310  N   PRO A  45     -31.457  21.727  98.241  1.00 30.75           N
ATOM    311  CA  PRO A  45     -31.146  23.095  97.828  1.00 33.20           C
ATOM    312  C   PRO A  45     -29.668  23.205  97.511  1.00 33.18           C
ATOM    313  O   PRO A  45     -28.837  22.633  98.228  1.00 32.82           O
ATOM    314  CB  PRO A  45     -31.504  23.933  99.065  1.00 33.43           C
ATOM    315  CG  PRO A  45     -32.470  23.091  99.833  1.00 32.80           C
ATOM    316  CD  PRO A  45     -32.016  21.677  99.607  1.00 31.67           C
ATOM    317  N   GLN A  46     -29.353  23.909  96.426  1.00 29.98           N
ATOM    318  CA  GLN A  46     -27.979  24.067  95.990  1.00 28.49           C
ATOM    319  C   GLN A  46     -27.421  25.415  96.403  1.00 27.63           C
ATOM    320  O   GLN A  46     -28.130  26.418  96.389  1.00 27.40           O
ATOM    321  CB  GLN A  46     -27.877  23.894  94.474  1.00 29.64           C
ATOM    322  CG  GLN A  46     -28.225  22.489  93.998  1.00 31.58           C
ATOM    323  CD  GLN A  46     -27.266  21.435  94.510  1.00 32.38           C
ATOM    324  OE1 GLN A  46     -26.112  21.373  94.091  1.00 34.33           O
ATOM    325  NE2 GLN A  46     -27.743  20.594  95.416  1.00 31.49           N
ATOM    326  N   ILE A  47     -26.149  25.420  96.784  1.00 27.01           N
ATOM    327  CA  ILE A  47     -25.449  26.660  97.091  1.00 24.79           C
ATOM    328  C   ILE A  47     -24.699  27.108  95.836  1.00 25.89           C
ATOM    329  O   ILE A  47     -23.984  26.323  95.224  1.00 25.86           O
ATOM    330  CB  ILE A  47     -24.485  26.483  98.283  1.00 24.46           C
ATOM    331  CG1 ILE A  47     -25.285  26.193  99.569  1.00 27.92           C
ATOM    332  CG2 ILE A  47     -23.608  27.714  98.445  1.00 23.85           C
ATOM    333  CD1 ILE A  47     -24.476  25.607 100.710  1.00 28.05           C
ATOM    334  N   GLY A  48     -24.883  28.366  95.441  1.00 24.42           N
ATOM    335  CA  GLY A  48     -24.176  28.899  94.269  1.00 22.70           C
ATOM    336  C   GLY A  48     -24.850  30.111  93.671  1.00 22.46           C
ATOM    337  O   GLY A  48     -25.667  30.766  94.325  1.00 22.62           O
ATOM    338  N   VAL A  49     -24.494  30.429  92.429  1.00 21.13           N
ATOM    339  CA  VAL A  49     -25.066  31.600  91.763  1.00 22.62           C
ATOM    340  C   VAL A  49     -25.786  31.101  90.525  1.00 23.77           C
ATOM    341  O   VAL A  49     -25.152  30.683  89.556  1.00 23.63           O
ATOM    342  CB  VAL A  49     -23.981  32.641  91.393  1.00 21.61           C
ATOM    343  CG1 VAL A  49     -24.581  33.812  90.616  1.00 25.45           C
ATOM    344  CG2 VAL A  49     -23.258  33.140  92.638  1.00 21.71           C
ATOM    345  N   PHE A  50     -27.119  31.124  90.575  1.00 23.75           N
ATOM    346  CA  PHE A  50     -27.930  30.524  89.527  1.00 25.10           C
ATOM    347  C   PHE A  50     -28.962  31.498  88.970  1.00 26.03           C
ATOM    348  O   PHE A  50     -29.376  32.445  89.649  1.00 25.64           O
ATOM    349  CB  PHE A  50     -28.630  29.260  90.052  1.00 24.01           C
ATOM    350  CG  PHE A  50     -27.701  28.279  90.728  1.00 23.88           C
ATOM    351  CD1 PHE A  50     -26.724  27.614  90.002  1.00 25.06           C
ATOM    352  CD2 PHE A  50     -27.819  28.019  92.091  1.00 22.99           C
ATOM    353  CE1 PHE A  50     -25.875  26.715  90.631  1.00 24.84           C
ATOM    354  CE2 PHE A  50     -26.981  27.110  92.729  1.00 24.68           C
ATOM    355  CZ  PHE A  50     -26.005  26.459  91.991  1.00 23.58           C
ATOM    356  N   LYS A  51     -29.389  31.242  87.738  1.00 27.02           N
ATOM    357  CA  LYS A  51     -30.340  32.111  87.049  1.00 31.31           C
ATOM    358  C   LYS A  51     -31.781  31.876  87.502  1.00 32.39           C
ATOM    359  O   LYS A  51     -32.280  30.748  87.474  1.00 35.13           O
ATOM    360  CB  LYS A  51     -30.228  31.949  85.529  1.00 32.28           C
ATOM    361  CG  LYS A  51     -30.829  33.108  84.745  1.00 40.08           C
ATOM    362  CD  LYS A  51     -30.472  33.049  83.267  1.00 43.75           C
ATOM    363  CE  LYS A  51     -30.049  34.417  82.744  1.00 47.71           C
ATOM    364  NZ  LYS A  51     -31.003  35.529  83.032  1.00 52.68           N
ATOM    365  N   GLY A  52     -32.418  32.956  87.945  1.00 33.22           N
ATOM    366  CA  GLY A  52     -33.850  32.973  88.242  1.00 31.16           C
ATOM    367  C   GLY A  52     -34.553  33.817  87.188  1.00 31.61           C
ATOM    368  O   GLY A  52     -33.948  34.151  86.167  1.00 31.34           O
ATOM    369  N   PRO A  53     -35.832  34.182  87.427  1.00 29.22           N
ATOM    370  CA  PRO A  53     -36.630  34.928  86.439  1.00 29.94           C
ATOM    371  C   PRO A  53     -36.261  36.403  86.237  1.00 28.31           C
ATOM    372  O   PRO A  53     -36.765  37.027  85.307  1.00 29.71           O
ATOM    373  CB  PRO A  53     -38.067  34.812  86.975  1.00 28.02           C
ATOM    374  CG  PRO A  53     -37.921  34.554  88.427  1.00 30.63           C
ATOM    375  CD  PRO A  53     -36.607  33.843  88.633  1.00 30.10           C
ATOM    376  N   ASN A  54     -35.397  36.950  87.091  1.00 26.00           N
ATOM    377  CA  ASN A  54     -34.926  38.327  86.933  1.00 25.57           C
ATOM    378  C   ASN A  54     -33.400  38.437  87.078  1.00 28.29           C
ATOM    379  O   ASN A  54     -32.876  39.463  87.531  1.00 28.80           O
ATOM    380  CB  ASN A  54     -35.638  39.260  87.917  1.00 28.16           C
ATOM    381  CG  ASN A  54     -35.316  40.735  87.677  1.00 26.54           C
ATOM    382  OD1 ASN A  54     -34.878  41.438  88.584  1.00 29.03           O
ATOM    383  ND2 ASN A  54     -35.556  41.210  86.463  1.00 29.00           N
ATOM    384  N   GLY A  55     -32.705  37.377  86.679  1.00 26.28           N
ATOM    385  CA  GLY A  55     -31.237  37.343  86.718  1.00 26.34           C
ATOM    386  C   GLY A  55     -30.626  36.385  87.724  1.00 25.93           C
ATOM    387  O   GLY A  55     -31.322  35.578  88.360  1.00 25.41           O
ATOM    388  N   PHE A  56     -29.303  36.467  87.861  1.00 23.49           N
ATOM    389  CA  PHE A  56     -28.556  35.533  88.703  1.00 22.77           C
ATOM    390  C   PHE A  56     -28.641  35.954  90.166  1.00 22.74           C
ATOM    391  O   PHE A  56     -28.372  37.113  90.491  1.00 21.93           O
ATOM    392  CB  PHE A  56     -27.080  35.489  88.280  1.00 23.96           C
ATOM    393  CG  PHE A  56     -26.817  34.687  87.032  1.00 25.85           C
ATOM    394  CD1 PHE A  56     -26.605  33.308  87.106  1.00 24.90           C
ATOM    395  CD2 PHE A  56     -26.745  35.310  85.790  1.00 27.35           C
ATOM    396  CE1 PHE A  56     -26.335  32.569  85.961  1.00 26.79           C
ATOM    397  CE2 PHE A  56     -26.481  34.574  84.639  1.00 24.91           C
ATOM    398  CZ  PHE A  56     -26.275  33.202  84.727  1.00 24.55           C
ATOM    399  N   GLU A  57     -29.025  35.017  91.031  1.00 21.99           N
ATOM    400  CA  GLU A  57     -29.089  35.269  92.477  1.00 23.55           C
ATOM    401  C   GLU A  57     -28.030  34.469  93.231  1.00 20.58           C
ATOM    402  O   GLU A  57     -27.557  33.434  92.756  1.00 23.81           O
ATOM    403  CB  GLU A  57     -30.486  34.941  93.040  1.00 23.03           C
ATOM    404  CG  GLU A  57     -31.626  35.738  92.407  1.00 25.32           C
ATOM    405  CD  GLU A  57     -33.008  35.328  92.897  1.00 29.18           C
ATOM    406  OE1 GLU A  57     -33.967  35.447  92.108  1.00 30.04           O
ATOM    407  OE2 GLU A  57     -33.151  34.899  94.051  1.00 25.96           O
ATOM    408  N   TYR A  58     -27.690  34.941  94.427  1.00 22.57           N
ATOM    409  CA  TYR A  58     -26.789  34.216  95.307  1.00 22.56           C
ATOM    410  C   TYR A  58     -27.584  33.355  96.274  1.00 22.76           C
ATOM    411  O   TYR A  58     -28.210  33.869  97.205  1.00 23.22           O
ATOM    412  CB  TYR A  58     -25.904  35.201  96.073  1.00 21.81           C
ATOM    413  CG  TYR A  58     -24.876  34.585  97.017  1.00 21.94           C
ATOM    414  CD1 TYR A  58     -24.501  33.242  96.926  1.00 24.09           C
ATOM    415  CD2 TYR A  58     -24.239  35.376  97.964  1.00 24.55           C
ATOM    416  CE1 TYR A  58     -23.547  32.703  97.779  1.00 27.34           C
ATOM    417  CE2 TYR A  58     -23.280  34.847  98.821  1.00 25.76           C
ATOM    418  CZ  TYR A  58     -22.940  33.515  98.724  1.00 29.27           C
ATOM    419  OH  TYR A  58     -21.987  32.996  99.577  1.00 27.69           O
ATOM    420  N   PHE A  59     -27.548  32.041  96.047  1.00 23.93           N
ATOM    421  CA  PHE A  59     -28.199  31.081  96.928  1.00 24.85           C
ATOM    422  C   PHE A  59     -27.159  30.635  97.937  1.00 27.47           C
ATOM    423  O   PHE A  59     -26.307  29.794  97.646  1.00 23.25           O
ATOM    424  CB  PHE A  59     -28.765  29.912  96.115  1.00 27.39           C
ATOM    425  CG  PHE A  59     -29.763  30.339  95.084  1.00 25.26           C
ATOM    426  CD1 PHE A  59     -29.351  30.774  93.831  1.00 23.64           C
ATOM    427  CD2 PHE A  59     -31.129  30.339  95.377  1.00 26.16           C
ATOM    428  CE1 PHE A  59     -30.271  31.198  92.879  1.00 23.57           C
ATOM    429  CE2 PHE A  59     -32.051  30.749  94.425  1.00 26.03           C
ATOM    430  CZ  PHE A  59     -31.626  31.178  93.176  1.00 25.10           C
ATOM    431  N   ALA A  60     -27.227  31.227  99.123  1.00 24.31           N
ATOM    432  CA  ALA A  60     -26.072  31.261 100.020  1.00 26.20           C
ATOM    433  C   ALA A  60     -26.001  30.175 101.101  1.00 27.50           C
ATOM    434  O   ALA A  60     -27.021  29.573 101.460  1.00 27.56           O
ATOM    435  CB  ALA A  60     -25.954  32.655 100.636  1.00 23.86           C
ATOM    436  N   PRO A  61     -24.778  29.900 101.613  1.00 27.96           N
ATOM    437  CA  PRO A  61     -24.660  29.071 102.812  1.00 28.22           C
ATOM    438  C   PRO A  61     -25.476  29.680 103.945  1.00 28.75           C
ATOM    439  O   PRO A  61     -25.648  30.901 103.996  1.00 28.40           O
ATOM    440  CB  PRO A  61     -23.175  29.162 103.163  1.00 34.77           C
ATOM    441  CG  PRO A  61     -22.495  29.506 101.892  1.00 34.64           C
ATOM    442  CD  PRO A  61     -23.463  30.345 101.113  1.00 30.33           C
ATOM    443  N   ALA A  62     -25.960  28.836 104.853  1.00 32.59           N
ATOM    444  CA  ALA A  62     -26.793  29.285 105.968  1.00 31.87           C
ATOM    445  C   ALA A  62     -26.115  30.364 106.802  1.00 32.83           C
ATOM    446  O   ALA A  62     -24.894  30.359 106.958  1.00 33.55           O
ATOM    447  CB  ALA A  62     -27.186  28.105 106.845  1.00 36.74           C
ATOM    448  N   ASN A  63     -26.919  31.300 107.308  1.00 32.15           N
ATOM    449  CA  ASN A  63     -26.452  32.379 108.185  1.00 34.30           C
ATOM    450  C   ASN A  63     -25.382  33.286 107.562  1.00 33.76           C
ATOM    451  O   ASN A  63     -24.448  33.726 108.239  1.00 33.38           O
ATOM    452  CB  ASN A  63     -25.993  31.825 109.545  1.00 36.40           C
ATOM    453  CG  ASN A  63     -27.086  31.042 110.254  1.00 40.15           C
ATOM    454  OD1 ASN A  63     -28.191  31.542 110.456  1.00 45.59           O
ATOM    455  ND2 ASN A  63     -26.780  29.809 110.638  1.00 43.05           N
ATOM    456  N   THR A  64     -25.532  33.542 106.267  1.00 30.53           N
ATOM    457  CA  THR A  64     -24.735  34.542 105.560  1.00 29.42           C
ATOM    458  C   THR A  64     -25.401  35.904 105.686  1.00 29.05           C
ATOM    459  O   THR A  64     -24.712  36.917 105.827  1.00 26.76           O
ATOM    460  CB  THR A  64     -24.551  34.170 104.073  1.00 30.78           C
ATOM    461  OG1 THR A  64     -23.912  32.889 103.981  1.00 32.85           O
ATOM    462  CG2 THR A  64     -23.700  35.203 103.346  1.00 29.80           C
ATOM    463  N   ASP A  65     -26.736  35.927 105.628  1.00 26.91           N
ATOM    464  CA  ASP A  65     -27.505  37.175 105.784  1.00 28.19           C
ATOM    465  C   ASP A  65     -28.917  36.920 106.316  1.00 29.53           C
ATOM    466  O   ASP A  65     -29.634  36.042 105.817  1.00 28.39           O
ATOM    467  CB  ASP A  65     -27.562  37.957 104.457  1.00 27.70           C
ATOM    468  CG  ASP A  65     -28.154  39.350 104.615  1.00 32.96           C
ATOM    469  OD1 ASP A  65     -29.397  39.487 104.535  1.00 27.51           O
ATOM    470  OD2 ASP A  65     -27.380  40.317 104.802  1.00 31.83           O
ATOM    471  N   ALA A  66     -29.299  37.690 107.337  1.00 31.07           N
ATOM    472  CA  ALA A  66     -30.643  37.632 107.929  1.00 32.53           C
ATOM    473  C   ALA A  66     -31.074  36.197 108.263  1.00 31.46           C
ATOM    474  O   ALA A  66     -32.210  35.799 107.991  1.00 29.84           O
ATOM    475  CB  ALA A  66     -31.656  38.303 107.005  1.00 28.35           C
ATOM    476  N   ASN A  67     -30.151  35.432 108.848  1.00 34.97           N
ATOM    477  CA  ASN A  67     -30.392  34.033 109.228  1.00 36.92           C
ATOM    478  C   ASN A  67     -31.002  33.153 108.130  1.00 34.60           C
ATOM    479  O   ASN A  67     -31.887  32.345 108.400  1.00 33.89           O
ATOM    480  CB  ASN A  67     -31.244  33.956 110.506  1.00 42.02           C
ATOM    481  CG  ASN A  67     -30.408  34.022 111.767  1.00 46.66           C
ATOM    482  OD1 ASN A  67     -29.867  33.012 112.219  1.00 52.03           O
ATOM    483  ND2 ASN A  67     -30.307  35.212 112.351  1.00 50.98           N
ATOM    484  N   ASN A  68     -30.521  33.305 106.896  1.00 32.85           N
ATOM    485  CA  ASN A  68     -30.951  32.429 105.811  1.00 32.66           C
ATOM    486  C   ASN A  68     -30.561  30.972 106.072  1.00 30.73           C
ATOM    487  O   ASN A  68     -29.633  30.703 106.831  1.00 32.18           O
ATOM    488  CB  ASN A  68     -30.396  32.905 104.465  1.00 32.50           C
ATOM    489  CG  ASN A  68     -28.901  32.681 104.334  1.00 33.33           C
ATOM    490  OD1 ASN A  68     -28.096  33.367 104.969  1.00 28.46           O
ATOM    491  ND2 ASN A  68     -28.522  31.711 103.503  1.00 32.84           N
ATOM    492  N   ILE A  69     -31.286  30.040 105.465  1.00 29.87           N
ATOM    493  CA  ILE A  69     -30.913  28.620 105.530  1.00 32.48           C
ATOM    494  C   ILE A  69     -30.059  28.266 104.313  1.00 33.87           C
ATOM    495  O   ILE A  69     -29.966  29.066 103.384  1.00 32.23           O
ATOM    496  CB  ILE A  69     -32.145  27.692 105.643  1.00 34.03           C
ATOM    497  CG1 ILE A  69     -33.054  27.804 104.411  1.00 35.97           C
ATOM    498  CG2 ILE A  69     -32.916  27.983 106.924  1.00 33.63           C
ATOM    499  CD1 ILE A  69     -34.073  26.683 104.311  1.00 37.96           C
ATOM    500  N   ASP A  70     -29.424  27.091 104.325  1.00 35.44           N
ATOM    501  CA  ASP A  70     -28.562  26.663 103.212  1.00 35.71           C
ATOM    502  C   ASP A  70     -29.316  26.731 101.885  1.00 31.20           C
ATOM    503  O   ASP A  70     -30.412  26.176 101.746  1.00 30.62           O
ATOM    504  CB  ASP A  70     -28.041  25.236 103.426  1.00 33.77           C
ATOM    505  CG  ASP A  70     -26.669  25.181 104.091  1.00 36.40           C
ATOM    506  OD1 ASP A  70     -25.988  26.214 104.210  1.00 37.55           O
ATOM    507  OD2 ASP A  70     -26.259  24.072 104.494  1.00 41.88           O
ATOM    508  N   GLY A  71     -28.740  27.433 100.915  1.00 30.71           N
ATOM    509  CA  GLY A  71     -29.334  27.510  99.580  1.00 24.76           C
ATOM    510  C   GLY A  71     -30.384  28.592  99.378  1.00 24.41           C
ATOM    511  O   GLY A  71     -30.820  28.826  98.258  1.00 25.14           O
ATOM    512  N   GLN A  72     -30.790  29.262 100.451  1.00 25.31           N
ATOM    513  CA  GLN A  72     -31.767  30.357 100.324  1.00 27.47           C
ATOM    514  C   GLN A  72     -31.133  31.609  99.708  1.00 26.92           C
ATOM    515  O   GLN A  72     -30.045  32.033 100.115  1.00 27.63           O
ATOM    516  CB  GLN A  72     -32.405  30.667 101.683  1.00 28.02           C
ATOM    517  CG  GLN A  72     -33.280  31.916 101.713  1.00 29.59           C
ATOM    518  CD  GLN A  72     -33.957  32.139 103.058  1.00 31.21           C
ATOM    519  OE1 GLN A  72     -33.638  31.480 104.050  1.00 31.48           O
ATOM    520  NE2 GLN A  72     -34.906  33.068 103.092  1.00 31.54           N
ATOM    521  N   ALA A  73     -31.816  32.204  98.732  1.00 26.22           N
ATOM    522  CA  ALA A  73     -31.324  33.424  98.100  1.00 25.96           C
ATOM    523  C   ALA A  73     -31.336  34.562  99.117  1.00 25.98           C
ATOM    524  O   ALA A  73     -32.223  34.632  99.973  1.00 24.72           O
ATOM    525  CB  ALA A  73     -32.162  33.785  96.890  1.00 28.24           C
ATOM    526  N   ILE A  74     -30.332  35.427  99.034  1.00 22.22           N
ATOM    527  CA  ILE A  74     -30.148  36.500 100.012  1.00 22.90           C
ATOM    528  C   ILE A  74     -29.956  37.855  99.350  1.00 21.39           C
ATOM    529  O   ILE A  74     -29.632  37.943  98.163  1.00 22.16           O
ATOM    530  CB  ILE A  74     -28.928  36.217 100.937  1.00 25.84           C
ATOM    531  CG1 ILE A  74     -27.644  36.037 100.117  1.00 25.45           C
ATOM    532  CG2 ILE A  74     -29.186  34.984 101.790  1.00 26.88           C
ATOM    533  CD1 ILE A  74     -26.362  36.214 100.919  1.00 25.73           C
ATOM    534  N   ARG A  75     -30.168  38.909 100.135  1.00 20.68           N
ATOM    535  CA  ARG A  75     -29.720  40.257  99.806  1.00 21.25           C
ATOM    536  C   ARG A  75     -28.202  40.192  99.759  1.00 20.57           C
ATOM    537  O   ARG A  75     -27.588  39.575 100.625  1.00 23.17           O
ATOM    538  CB  ARG A  75     -30.146  41.224 100.921  1.00 22.20           C
ATOM    539  CG  ARG A  75     -29.786  42.688 100.686  1.00 22.63           C
ATOM    540  CD  ARG A  75     -30.053  43.581 101.906  1.00 24.99           C
ATOM    541  NE  ARG A  75     -29.157  43.282 103.016  1.00 31.97           N
ATOM    542  CZ  ARG A  75     -27.909  43.736 103.141  1.00 33.47           C
ATOM    543  NH1 ARG A  75     -27.381  44.553 102.229  1.00 33.20           N
ATOM    544  NH2 ARG A  75     -27.186  43.366 104.192  1.00 33.49           N
ATOM    545  N   TYR A  76     -27.606  40.831  98.758  1.00 20.55           N
ATOM    546  CA  TYR A  76     -26.137  40.839  98.621  1.00 21.41           C
ATOM    547  C   TYR A  76     -25.802  41.963  97.665  1.00 20.62           C
ATOM    548  O   TYR A  76     -25.793  41.760  96.455  1.00 22.17           O
ATOM    549  CB  TYR A  76     -25.653  39.474  98.109  1.00 20.71           C
ATOM    550  CG  TYR A  76     -24.189  39.210  98.300  1.00 24.20           C
ATOM    551  CD1 TYR A  76     -23.696  38.746  99.527  1.00 23.98           C
ATOM    552  CD2 TYR A  76     -23.289  39.405  97.250  1.00 26.55           C
ATOM    553  CE1 TYR A  76     -22.345  38.497  99.702  1.00 27.43           C
ATOM    554  CE2 TYR A  76     -21.936  39.168  97.423  1.00 26.90           C
ATOM    555  CZ  TYR A  76     -21.472  38.714  98.644  1.00 27.46           C
ATOM    556  OH  TYR A  76     -20.117  38.479  98.811  1.00 29.12           O
ATOM    557  N   GLN A  77     -25.559  43.161  98.216  1.00 22.12           N
ATOM    558  CA  GLN A  77     -25.516  44.388  97.421  1.00 21.33           C
ATOM    559  C   GLN A  77     -24.131  44.988  97.185  1.00 23.36           C
ATOM    560  O   GLN A  77     -23.334  45.110  98.116  1.00 23.82           O
ATOM    561  CB  GLN A  77     -26.388  45.479  98.067  1.00 23.63           C
ATOM    562  CG  GLN A  77     -27.866  45.151  98.188  1.00 22.95           C
ATOM    563  CD  GLN A  77     -28.618  46.240  98.933  1.00 23.76           C
ATOM    564  OE1 GLN A  77     -28.665  46.244 100.165  1.00 25.66           O
ATOM    565  NE2 GLN A  77     -29.208  47.175  98.190  1.00 24.48           N
ATOM    566  N   ASN A  78     -23.883  45.384  95.939  1.00 22.58           N
ATOM    567  CA  ASN A  78     -22.739  46.231  95.578  1.00 24.51           C
ATOM    568  C   ASN A  78     -21.419  45.658  96.068  1.00 24.09           C
ATOM    569  O   ASN A  78     -20.646  46.351  96.737  1.00 27.03           O
ATOM    570  CB  ASN A  78     -22.930  47.656  96.097  1.00 25.39           C
ATOM    571  CG  ASN A  78     -24.231  48.268  95.630  1.00 25.69           C
ATOM    572  OD1 ASN A  78     -24.448  48.427  94.433  1.00 24.87           O
ATOM    573  ND2 ASN A  78     -25.110  48.593  96.572  1.00 25.91           N
ATOM    574  N   ARG A  79     -21.173  44.389  95.754  1.00 23.00           N
ATOM    575  CA  ARG A  79     -19.953  43.721  96.231  1.00 25.09           C
ATOM    576  C   ARG A  79     -19.556  42.508  95.402  1.00 24.97           C
ATOM    577  O   ARG A  79     -20.403  41.896  94.739  1.00 23.32           O
ATOM    578  CB  ARG A  79     -20.086  43.313  97.716  1.00 27.12           C
ATOM    579  CG  ARG A  79     -21.272  42.411  98.031  1.00 30.67           C
ATOM    580  CD  ARG A  79     -21.407  42.188  99.537  1.00 30.82           C
ATOM    581  NE  ARG A  79     -20.227  41.518 100.088  1.00 34.55           N
ATOM    582  CZ  ARG A  79     -20.078  41.147 101.360  1.00 37.24           C
ATOM    583  NH1 ARG A  79     -21.044  41.360 102.245  1.00 35.03           N
ATOM    584  NH2 ARG A  79     -18.961  40.542 101.742  1.00 38.30           N
ATOM    585  N   PHE A  80     -18.268  42.158  95.470  1.00 22.17           N
ATOM    586  CA  PHE A  80     -17.752  40.935  94.867  1.00 23.46           C
ATOM    587  C   PHE A  80     -18.067  39.701  95.721  1.00 23.47           C
ATOM    588  O   PHE A  80     -18.295  39.809  96.937  1.00 24.46           O
ATOM    589  CB  PHE A  80     -16.222  41.020  94.676  1.00 22.33           C
ATOM    590  CG  PHE A  80     -15.792  41.941  93.566  1.00 23.40           C
ATOM    591  CD1 PHE A  80     -15.686  41.475  92.258  1.00 21.95           C
ATOM    592  CD2 PHE A  80     -15.503  43.276  93.830  1.00 23.84           C
ATOM    593  CE1 PHE A  80     -15.295  42.321  91.228  1.00 21.84           C
ATOM    594  CE2 PHE A  80     -15.097  44.131  92.804  1.00 25.68           C
ATOM    595  CZ  PHE A  80     -15.001  43.655  91.504  1.00 23.13           C
ATOM    596  N   LEU A  81     -18.066  38.536  95.076  1.00 22.99           N
ATOM    597  CA  LEU A  81     -18.151  37.238  95.754  1.00 24.74           C
ATOM    598  C   LEU A  81     -17.143  36.281  95.125  1.00 23.37           C
ATOM    599  O   LEU A  81     -17.056  36.194  93.897  1.00 23.17           O
ATOM    600  CB  LEU A  81     -19.565  36.637  95.643  1.00 25.16           C
ATOM    601  CG  LEU A  81     -19.748  35.186  96.123  1.00 24.75           C
ATOM    602  CD1 LEU A  81     -19.649  35.135  97.646  1.00 24.12           C
ATOM    603  CD2 LEU A  81     -21.075  34.596  95.633  1.00 25.89           C
ATOM    604  N   HIS A  82     -16.379  35.578  95.963  1.00 21.90           N
ATOM    605  CA  HIS A  82     -15.570  34.453  95.514  1.00 25.63           C
ATOM    606  C   HIS A  82     -16.284  33.177  95.917  1.00 24.00           C
ATOM    607  O   HIS A  82     -16.518  32.932  97.096  1.00 26.50           O
ATOM    608  CB  HIS A  82     -14.168  34.495  96.131  1.00 23.70           C
ATOM    609  CG  HIS A  82     -13.262  35.502  95.492  1.00 24.32           C
ATOM    610  ND1 HIS A  82     -13.450  36.861  95.629  1.00 26.14           N
ATOM    611  CD2 HIS A  82     -12.175  35.348  94.700  1.00 24.78           C
ATOM    612  CE1 HIS A  82     -12.508  37.502  94.956  1.00 27.29           C
ATOM    613  NE2 HIS A  82     -11.722  36.605  94.386  1.00 29.38           N
ATOM    614  N   LEU A  83     -16.652  32.372  94.935  1.00 23.75           N
ATOM    615  CA  LEU A  83     -17.381  31.150  95.242  1.00 26.09           C
ATOM    616  C   LEU A  83     -16.778  30.018  94.444  1.00 23.67           C
ATOM    617  O   LEU A  83     -16.802  30.042  93.211  1.00 24.14           O
ATOM    618  CB  LEU A  83     -18.872  31.336  94.947  1.00 25.96           C
ATOM    619  CG  LEU A  83     -19.802  30.185  95.335  1.00 29.70           C
ATOM    620  CD1 LEU A  83     -20.948  30.674  96.213  1.00 38.71           C
ATOM    621  CD2 LEU A  83     -20.323  29.506  94.076  1.00 30.50           C
ATOM    622  N   LEU A  84     -16.207  29.044  95.159  1.00 26.39           N
ATOM    623  CA  LEU A  84     -15.497  27.911  94.553  1.00 28.56           C
ATOM    624  C   LEU A  84     -14.490  28.369  93.494  1.00 28.92           C
ATOM    625  O   LEU A  84     -14.344  27.740  92.440  1.00 29.05           O
ATOM    626  CB  LEU A  84     -16.475  26.872  93.978  1.00 29.74           C
ATOM    627  CG  LEU A  84     -17.562  26.319  94.913  1.00 32.10           C
ATOM    628  CD1 LEU A  84     -18.319  25.185  94.228  1.00 27.61           C
ATOM    629  CD2 LEU A  84     -16.971  25.849  96.238  1.00 33.46           C
ATOM    630  N   GLY A  85     -13.826  29.488  93.779  1.00 26.34           N
ATOM    631  CA  GLY A  85     -12.764  30.017  92.922  1.00 26.00           C
ATOM    632  C   GLY A  85     -13.230  30.872  91.758  1.00 26.77           C
ATOM    633  O   GLY A  85     -12.407  31.420  91.012  1.00 28.85           O
ATOM    634  N   ASN A  86     -14.546  30.983  91.602  1.00 26.12           N
ATOM    635  CA  ASN A  86     -15.168  31.813  90.567  1.00 23.83           C
ATOM    636  C   ASN A  86     -15.462  33.208  91.122  1.00 23.16           C
ATOM    637  O   ASN A  86     -15.862  33.343  92.278  1.00 25.80           O
ATOM    638  CB  ASN A  86     -16.490  31.177  90.104  1.00 23.74           C
ATOM    639  CG  ASN A  86     -16.368  29.690  89.773  1.00 28.90           C
ATOM    640  OD1 ASN A  86     -17.110  28.862  90.312  1.00 34.44           O
ATOM    641  ND2 ASN A  86     -15.472  29.353  88.856  1.00 25.13           N
ATOM    642  N   ILE A  87     -15.277  34.238  90.300  1.00 20.82           N
ATOM    643  CA  ILE A  87     -15.455  35.613  90.743  1.00 21.18           C
ATOM    644  C   ILE A  87     -16.748  36.206  90.179  1.00 20.89           C
ATOM    645  O   ILE A  87     -16.973  36.174  88.971  1.00 23.74           O
ATOM    646  CB  ILE A  87     -14.296  36.520  90.280  1.00 20.64           C
ATOM    647  CG1 ILE A  87     -12.959  36.078  90.895  1.00 26.13           C
ATOM    648  CG2 ILE A  87     -14.599  37.981  90.635  1.00 18.77           C
ATOM    649  CD1 ILE A  87     -11.745  36.768  90.274  1.00 24.98           C
ATOM    650  N   TYR A  88     -17.568  36.763  91.065  1.00 21.83           N
ATOM    651  CA  TYR A  88     -18.836  37.388  90.692  1.00 23.55           C
ATOM    652  C   TYR A  88     -18.849  38.808  91.239  1.00 22.17           C
ATOM    653  O   TYR A  88     -18.117  39.120  92.195  1.00 21.25           O
ATOM    654  CB  TYR A  88     -20.010  36.649  91.331  1.00 21.27           C
ATOM    655  CG  TYR A  88     -20.167  35.202  90.952  1.00 20.19           C
ATOM    656  CD1 TYR A  88     -20.875  34.829  89.807  1.00 19.96           C
ATOM    657  CD2 TYR A  88     -19.616  34.193  91.751  1.00 21.34           C
ATOM    658  CE1 TYR A  88     -21.036  33.490  89.472  1.00 22.71           C
ATOM    659  CE2 TYR A  88     -19.773  32.854  91.417  1.00 23.27           C
ATOM    660  CZ  TYR A  88     -20.478  32.510  90.280  1.00 23.53           C
ATOM    661  OH  TYR A  88     -20.621  31.174  89.962  1.00 25.04           O
ATOM    662  N   TYR A  89     -19.677  39.660  90.642  1.00 21.55           N
ATOM    663  CA  TYR A  89     -19.992  40.948  91.242  1.00 20.45           C
ATOM    664  C   TYR A  89     -21.512  41.149  91.274  1.00 21.04           C
ATOM    665  O   TYR A  89     -22.188  40.972  90.260  1.00 20.63           O
ATOM    666  CB  TYR A  89     -19.331  42.121  90.504  1.00 22.01           C
ATOM    667  CG  TYR A  89     -19.593  43.453  91.190  1.00 22.43           C
ATOM    668  CD1 TYR A  89     -18.825  43.860  92.283  1.00 24.73           C
ATOM    669  CD2 TYR A  89     -20.632  44.291  90.767  1.00 24.73           C
ATOM    670  CE1 TYR A  89     -19.071  45.065  92.924  1.00 26.99           C
ATOM    671  CE2 TYR A  89     -20.893  45.490  91.413  1.00 25.27           C
ATOM    672  CZ  TYR A  89     -20.113  45.875  92.488  1.00 26.50           C
ATOM    673  OH  TYR A  89     -20.369  47.080  93.121  1.00 26.78           O
ATOM    674  N   PHE A  90     -22.012  41.544  92.442  1.00 20.73           N
ATOM    675  CA  PHE A  90     -23.441  41.812  92.652  1.00 21.51           C
ATOM    676  C   PHE A  90     -23.775  43.297  92.703  1.00 21.38           C
ATOM    677  O   PHE A  90     -23.163  44.051  93.454  1.00 22.56           O
ATOM    678  CB  PHE A  90     -23.932  41.068  93.901  1.00 21.10           C
ATOM    679  CG  PHE A  90     -24.126  39.589  93.672  1.00 23.55           C
ATOM    680  CD1 PHE A  90     -23.036  38.721  93.627  1.00 24.11           C
ATOM    681  CD2 PHE A  90     -25.395  39.071  93.478  1.00 22.39           C
ATOM    682  CE1 PHE A  90     -23.222  37.364  93.401  1.00 23.72           C
ATOM    683  CE2 PHE A  90     -25.592  37.712  93.241  1.00 22.83           C
ATOM    684  CZ  PHE A  90     -24.498  36.854  93.204  1.00 24.77           C
ATOM    685  N   GLY A  91     -24.754  43.708  91.892  1.00 22.45           N
ATOM    686  CA  GLY A  91     -25.220  45.093  91.835  1.00 23.32           C
ATOM    687  C   GLY A  91     -26.129  45.517  92.980  1.00 22.56           C
ATOM    688  O   GLY A  91     -26.286  44.797  93.973  1.00 23.12           O
ATOM    689  N   ASN A  92     -26.727  46.698  92.838  1.00 22.75           N
ATOM    690  CA  ASN A  92     -27.539  47.288  93.905  1.00 24.35           C
ATOM    691  C   ASN A  92     -28.777  46.457  94.198  1.00 23.49           C
ATOM    692  O   ASN A  92     -29.284  46.459  95.325  1.00 23.40           O
ATOM    693  CB  ASN A  92     -27.950  48.717  93.541  1.00 26.28           C
ATOM    694  CG  ASN A  92     -28.488  49.492  94.727  1.00 28.04           C
ATOM    695  OD1 ASN A  92     -27.955  49.407  95.828  1.00 28.70           O
ATOM    696  ND2 ASN A  92     -29.553  50.262  94.503  1.00 26.72           N
ATOM    697  N   ASN A  93     -29.245  45.751  93.172  1.00 23.67           N
ATOM    698  CA  ASN A  93     -30.458  44.944  93.253  1.00 21.79           C
ATOM    699  C   ASN A  93     -30.190  43.484  93.652  1.00 22.68           C
ATOM    700  O   ASN A  93     -31.064  42.627  93.511  1.00 21.89           O
ATOM    701  CB  ASN A  93     -31.220  45.009  91.910  1.00 22.71           C
ATOM    702  CG  ASN A  93     -30.471  44.319  90.774  1.00 25.60           C
ATOM    703  OD1 ASN A  93     -29.320  43.896  90.937  1.00 24.27           O
ATOM    704  ND2 ASN A  93     -31.118  44.215  89.610  1.00 28.87           N
ATOM    705  N   SER A  94     -28.979  43.195  94.146  1.00 20.76           N
ATOM    706  CA  SER A  94     -28.614  41.827  94.583  1.00 20.89           C
ATOM    707  C   SER A  94     -28.657  40.777  93.474  1.00 20.96           C
ATOM    708  O   SER A  94     -28.935  39.582  93.718  1.00 23.41           O
ATOM    709  CB  SER A  94     -29.458  41.370  95.793  1.00 21.79           C
ATOM    710  OG  SER A  94     -29.218  42.202  96.910  1.00 21.73           O
ATOM    711  N   LYS A  95     -28.387  41.213  92.244  1.00 21.63           N
ATOM    712  CA  LYS A  95     -28.275  40.296  91.117  1.00 18.46           C
ATOM    713  C   LYS A  95     -26.853  40.370  90.578  1.00 21.34           C
ATOM    714  O   LYS A  95     -26.257  41.437  90.568  1.00 22.56           O
ATOM    715  CB  LYS A  95     -29.260  40.653  90.004  1.00 19.74           C
ATOM    716  CG  LYS A  95     -30.734  40.543  90.402  1.00 24.20           C
ATOM    717  CD  LYS A  95     -31.206  39.096  90.467  1.00 23.99           C
ATOM    718  CE  LYS A  95     -32.528  38.977  91.235  1.00 25.26           C
ATOM    719  NZ  LYS A  95     -33.620  39.853  90.709  1.00 27.17           N
ATOM    720  N   ALA A  96     -26.306  39.230  90.159  1.00 22.53           N
ATOM    721  CA  ALA A  96     -24.940  39.221  89.614  1.00 22.27           C
ATOM    722  C   ALA A  96     -24.941  39.933  88.266  1.00 22.24           C
ATOM    723  O   ALA A  96     -25.810  39.686  87.437  1.00 24.00           O
ATOM    724  CB  ALA A  96     -24.423  37.797  89.474  1.00 22.11           C
ATOM    725  N   VAL A  97     -23.972  40.824  88.045  1.00 21.97           N
ATOM    726  CA  VAL A  97     -23.882  41.538  86.774  1.00 22.21           C
ATOM    727  C   VAL A  97     -23.301  40.635  85.690  1.00 23.05           C
ATOM    728  O   VAL A  97     -22.599  39.663  85.993  1.00 23.25           O
ATOM    729  CB  VAL A  97     -23.047  42.836  86.876  1.00 24.59           C
ATOM    730  CG1 VAL A  97     -23.732  43.852  87.774  1.00 28.99           C
ATOM    731  CG2 VAL A  97     -21.643  42.528  87.385  1.00 23.12           C
ATOM    732  N   THR A  98     -23.622  40.934  84.431  1.00 24.40           N
ATOM    733  CA  THR A  98     -23.047  40.200  83.307  1.00 21.98           C
ATOM    734  C   THR A  98     -22.491  41.181  82.283  1.00 22.12           C
ATOM    735  O   THR A  98     -22.778  42.390  82.330  1.00 23.12           O
ATOM    736  CB  THR A  98     -24.066  39.246  82.633  1.00 24.98           C
ATOM    737  OG1 THR A  98     -25.049  40.009  81.918  1.00 27.67           O
ATOM    738  CG2 THR A  98     -24.746  38.335  83.674  1.00 23.55           C
ATOM    739  N   GLY A  99     -21.689  40.663  81.362  1.00 22.99           N
ATOM    740  CA  GLY A  99     -21.128  41.481  80.290  1.00 22.16           C
ATOM    741  C   GLY A  99     -20.006  42.375  80.785  1.00 23.19           C
ATOM    742  O   GLY A  99     -19.432  42.134  81.862  1.00 22.77           O
ATOM    743  N   TRP A 100     -19.693  43.408  80.002  1.00 22.21           N
ATOM    744  CA  TRP A 100     -18.635  44.355  80.363  1.00 22.77           C
ATOM    745  C   TRP A 100     -19.082  45.226  81.520  1.00 22.56           C
ATOM    746  O   TRP A 100     -20.194  45.767  81.498  1.00 20.32           O
ATOM    747  CB  TRP A 100     -18.264  45.246  79.169  1.00 23.19           C
ATOM    748  CG  TRP A 100     -17.486  44.522  78.097  1.00 25.10           C
ATOM    749  CD1 TRP A 100     -17.935  44.151  76.863  1.00 28.15           C
ATOM    750  CD2 TRP A 100     -16.121  44.085  78.177  1.00 25.20           C
ATOM    751  NE1 TRP A 100     -16.935  43.502  76.167  1.00 26.67           N
ATOM    752  CE2 TRP A 100     -15.813  43.450  76.952  1.00 28.15           C
ATOM    753  CE3 TRP A 100     -15.135  44.158  79.167  1.00 25.98           C
ATOM    754  CZ2 TRP A 100     -14.554  42.901  76.688  1.00 27.75           C
ATOM    755  CZ3 TRP A 100     -13.874  43.608  78.902  1.00 25.90           C
ATOM    756  CH2 TRP A 100     -13.605  42.985  77.675  1.00 25.82           C
ATOM    757  N   GLN A 101     -18.226  45.354  82.529  1.00 21.56           N
ATOM    758  CA  GLN A 101     -18.533  46.183  83.685  1.00 24.13           C
ATOM    759  C   GLN A 101     -17.300  46.938  84.144  1.00 25.69           C
ATOM    760  O   GLN A 101     -16.202  46.393  84.134  1.00 25.32           O
ATOM    761  CB  GLN A 101     -19.091  45.339  84.850  1.00 25.92           C
ATOM    762  CG  GLN A 101     -20.350  44.534  84.529  1.00 23.72           C
ATOM    763  CD  GLN A 101     -21.597  45.386  84.439  1.00 24.50           C
ATOM    764  OE1 GLN A 101     -21.659  46.466  85.027  1.00 28.12           O
ATOM    765  NE2 GLN A 101     -22.615  44.892  83.716  1.00 23.94           N
ATOM    766  N   THR A 102     -17.487  48.198  84.542  1.00 26.59           N
ATOM    767  CA  THR A 102     -16.409  48.953  85.174  1.00 28.37           C
ATOM    768  C   THR A 102     -16.711  49.087  86.662  1.00 28.33           C
ATOM    769  O   THR A 102     -17.719  49.681  87.056  1.00 27.22           O
ATOM    770  CB  THR A 102     -16.199  50.335  84.517  1.00 28.72           C
ATOM    771  OG1 THR A 102     -15.895  50.167  83.128  1.00 29.72           O
ATOM    772  CG2 THR A 102     -15.034  51.098  85.178  1.00 30.62           C
ATOM    773  N   ILE A 103     -15.835  48.520  87.486  1.00 26.68           N
ATOM    774  CA  ILE A 103     -16.029  48.529  88.934  1.00 26.03           C
ATOM    775  C   ILE A 103     -14.773  49.059  89.610  1.00 26.51           C
ATOM    776  O   ILE A 103     -13.693  48.481  89.448  1.00 25.19           O
ATOM    777  CB  ILE A 103     -16.386  47.129  89.471  1.00 22.73           C
ATOM    778  CG1 ILE A 103     -17.603  46.553  88.718  1.00 24.91           C
ATOM    779  CG2 ILE A 103     -16.621  47.167  90.979  1.00 24.85           C
ATOM    780  CD1 ILE A 103     -17.663  45.033  88.726  1.00 23.29           C
ATOM    781  N   ASN A 104     -14.931  50.155  90.361  1.00 26.25           N
ATOM    782  CA  ASN A 104     -13.817  50.829  91.053  1.00 28.47           C
ATOM    783  C   ASN A 104     -12.664  51.166  90.101  1.00 28.12           C
ATOM    784  O   ASN A 104     -11.478  50.976  90.433  1.00 29.89           O
ATOM    785  CB  ASN A 104     -13.320  49.994  92.243  1.00 30.21           C
ATOM    786  CG  ASN A 104     -14.391  49.768  93.299  1.00 35.65           C
ATOM    787  OD1 ASN A 104     -15.193  50.655  93.598  1.00 41.94           O
ATOM    788  ND2 ASN A 104     -14.398  48.575  93.879  1.00 36.35           N
ATOM    789  N   GLY A 105     -13.023  51.645  88.910  1.00 28.87           N
ATOM    790  CA  GLY A 105     -12.042  52.052  87.906  1.00 27.24           C
ATOM    791  C   GLY A 105     -11.473  50.947  87.028  1.00 24.37           C
ATOM    792  O   GLY A 105     -10.800  51.242  86.042  1.00 26.30           O
ATOM    793  N   ASN A 106     -11.759  49.685  87.366  1.00 25.07           N
ATOM    794  CA  ASN A 106     -11.268  48.525  86.606  1.00 23.58           C
ATOM    795  C   ASN A 106     -12.347  47.850  85.764  1.00 23.14           C
ATOM    796  O   ASN A 106     -13.487  47.720  86.210  1.00 22.70           O
ATOM    797  CB  ASN A 106     -10.688  47.470  87.559  1.00 24.60           C
ATOM    798  CG  ASN A 106      -9.507  47.981  88.351  1.00 23.58           C
ATOM    799  OD1 ASN A 106      -8.596  48.606  87.800  1.00 26.77           O
ATOM    800  ND2 ASN A 106      -9.507  47.714  89.652  1.00 25.82           N
ATOM    801  N   MET A 107     -11.979  47.388  84.570  1.00 23.79           N
ATOM    802  CA  MET A 107     -12.924  46.678  83.722  1.00 24.76           C
ATOM    803  C   MET A 107     -12.861  45.165  83.891  1.00 26.00           C
ATOM    804  O   MET A 107     -11.774  44.571  84.016  1.00 24.68           O
ATOM    805  CB  MET A 107     -12.742  47.050  82.257  1.00 29.05           C
ATOM    806  CG  MET A 107     -14.019  46.884  81.443  1.00 37.64           C
ATOM    807  SD  MET A 107     -13.904  47.586  79.791  1.00 48.82           S
ATOM    808  CE  MET A 107     -12.896  49.022  80.113  1.00 22.92           C
ATOM    809  N   TYR A 108     -14.045  44.560  83.888  1.00 23.94           N
ATOM    810  CA  TYR A 108     -14.214  43.109  83.983  1.00 20.98           C
ATOM    811  C   TYR A 108     -15.157  42.643  82.882  1.00 22.29           C
ATOM    812  O   TYR A 108     -15.935  43.436  82.340  1.00 22.74           O
ATOM    813  CB  TYR A 108     -14.837  42.738  85.330  1.00 22.33           C
ATOM    814  CG  TYR A 108     -14.029  43.126  86.546  1.00 22.68           C
ATOM    815  CD1 TYR A 108     -14.051  44.431  87.052  1.00 23.15           C
ATOM    816  CD2 TYR A 108     -13.263  42.179  87.207  1.00 25.05           C
ATOM    817  CE1 TYR A 108     -13.301  44.778  88.174  1.00 23.80           C
ATOM    818  CE2 TYR A 108     -12.523  42.512  88.329  1.00 24.18           C
ATOM    819  CZ  TYR A 108     -12.543  43.804  88.807  1.00 26.51           C
ATOM    820  OH  TYR A 108     -11.789  44.114  89.920  1.00 27.42           O
ATOM    821  N   TYR A 109     -15.100  41.358  82.539  1.00 20.73           N
ATOM    822  CA  TYR A 109     -16.133  40.789  81.689  1.00 21.71           C
ATOM    823  C   TYR A 109     -16.728  39.578  82.366  1.00 22.97           C
ATOM    824  O   TYR A 109     -16.028  38.590  82.593  1.00 21.64           O
ATOM    825  CB  TYR A 109     -15.628  40.417  80.287  1.00 22.03           C
ATOM    826  CG  TYR A 109     -16.748  39.884  79.414  1.00 22.73           C
ATOM    827  CD1 TYR A 109     -17.601  40.762  78.735  1.00 22.51           C
ATOM    828  CD2 TYR A 109     -16.975  38.511  79.281  1.00 22.88           C
ATOM    829  CE1 TYR A 109     -18.641  40.290  77.945  1.00 24.41           C
ATOM    830  CE2 TYR A 109     -18.025  38.028  78.489  1.00 22.31           C
ATOM    831  CZ  TYR A 109     -18.848  38.924  77.826  1.00 24.13           C
ATOM    832  OH  TYR A 109     -19.886  38.468  77.039  1.00 25.13           O
ATOM    833  N   PHE A 110     -18.021  39.653  82.683  1.00 19.65           N
ATOM    834  CA  PHE A 110     -18.696  38.534  83.324  1.00 20.15           C
ATOM    835  C   PHE A 110     -19.424  37.693  82.289  1.00 21.13           C
ATOM    836  O   PHE A 110     -20.258  38.199  81.529  1.00 22.96           O
ATOM    837  CB  PHE A 110     -19.628  39.023  84.433  1.00 20.01           C
ATOM    838  CG  PHE A 110     -18.914  39.747  85.534  1.00 20.25           C
ATOM    839  CD1 PHE A 110     -18.392  39.049  86.616  1.00 22.81           C
ATOM    840  CD2 PHE A 110     -18.743  41.131  85.482  1.00 20.13           C
ATOM    841  CE1 PHE A 110     -17.720  39.719  87.634  1.00 22.67           C
ATOM    842  CE2 PHE A 110     -18.079  41.801  86.502  1.00 22.45           C
ATOM    843  CZ  PHE A 110     -17.566  41.088  87.575  1.00 23.00           C
ATOM    844  N   MET A 111     -19.096  36.403  82.270  1.00 20.59           N
ATOM    845  CA  MET A 111     -19.548  35.477  81.216  1.00 22.32           C
ATOM    846  C   MET A 111     -21.069  35.282  81.192  1.00 22.37           C
ATOM    847  O   MET A 111     -21.710  35.241  82.241  1.00 23.22           O
ATOM    848  CB  MET A 111     -18.837  34.120  81.365  1.00 21.33           C
ATOM    849  CG  MET A 111     -17.317  34.206  81.235  1.00 27.04           C
ATOM    850  SD  MET A 111     -16.752  34.702  79.594  1.00 34.30           S
ATOM    851  CE  MET A 111     -16.703  33.114  78.767  1.00 35.28           C
ATOM    852  N   PRO A 112     -21.646  35.129  79.988  1.00 26.52           N
ATOM    853  CA  PRO A 112     -23.107  35.201  79.903  1.00 24.81           C
ATOM    854  C   PRO A 112     -23.841  33.988  80.482  1.00 25.64           C
ATOM    855  O   PRO A 112     -24.959  34.143  80.993  1.00 25.34           O
ATOM    856  CB  PRO A 112     -23.357  35.320  78.392  1.00 25.56           C
ATOM    857  CG  PRO A 112     -22.204  34.598  77.768  1.00 31.65           C
ATOM    858  CD  PRO A 112     -21.027  34.845  78.676  1.00 27.99           C
ATOM    859  N   ASP A 113     -23.232  32.802  80.425  1.00 26.03           N
ATOM    860  CA  ASP A 113     -23.926  31.588  80.880  1.00 27.34           C
ATOM    861  C   ASP A 113     -23.883  31.381  82.391  1.00 24.87           C
ATOM    862  O   ASP A 113     -24.729  30.675  82.941  1.00 26.02           O
ATOM    863  CB  ASP A 113     -23.400  30.337  80.164  1.00 31.04           C
ATOM    864  CG  ASP A 113     -23.599  30.388  78.650  1.00 39.93           C
ATOM    865  OD1 ASP A 113     -24.422  31.193  78.159  1.00 46.87           O
ATOM    866  OD2 ASP A 113     -22.926  29.609  77.948  1.00 46.83           O
ATOM    867  N   THR A 114     -22.919  32.016  83.053  1.00 23.70           N
ATOM    868  CA  THR A 114     -22.618  31.761  84.466  1.00 22.05           C
ATOM    869  C   THR A 114     -22.523  33.017  85.340  1.00 20.20           C
ATOM    870  O   THR A 114     -22.606  32.914  86.556  1.00 23.74           O
ATOM    871  CB  THR A 114     -21.251  31.055  84.616  1.00 21.78           C
ATOM    872  OG1 THR A 114     -20.240  31.860  84.007  1.00 22.35           O
ATOM    873  CG2 THR A 114     -21.251  29.656  83.983  1.00 23.63           C
ATOM    874  N   ALA A 115     -22.298  34.182  84.723  1.00 20.58           N
ATOM    875  CA  ALA A 115     -22.011  35.444  85.448  1.00 20.76           C
ATOM    876  C   ALA A 115     -20.623  35.459  86.115  1.00 20.54           C
ATOM    877  O   ALA A 115     -20.313  36.361  86.895  1.00 24.20           O
ATOM    878  CB  ALA A 115     -23.106  35.758  86.468  1.00 22.11           C
ATOM    879  N   MET A 116     -19.797  34.452  85.817  1.00 21.37           N
ATOM    880  CA  MET A 116     -18.417  34.388  86.349  1.00 20.55           C
ATOM    881  C   MET A 116     -17.484  35.275  85.538  1.00 22.97           C
ATOM    882  O   MET A 116     -17.581  35.324  84.308  1.00 23.51           O
ATOM    883  CB  MET A 116     -17.885  32.948  86.299  1.00 23.60           C
ATOM    884  CG  MET A 116     -18.662  31.928  87.119  1.00 24.82           C
ATOM    885  SD  MET A 116     -18.239  30.236  86.630  1.00 27.56           S
ATOM    886  CE  MET A 116     -19.519  29.268  87.440  1.00 29.64           C
ATOM    887  N   ALA A 117     -16.554  35.939  86.221  1.00 20.39           N
ATOM    888  CA  ALA A 117     -15.575  36.798  85.561  1.00 21.15           C
ATOM    889  C   ALA A 117     -14.588  35.996  84.707  1.00 20.99           C
ATOM    890  O   ALA A 117     -14.022  35.005  85.175  1.00 22.93           O
ATOM    891  CB  ALA A 117     -14.824  37.637  86.595  1.00 21.85           C
ATOM    892  N   ALA A 118     -14.409  36.423  83.456  1.00 19.88           N
ATOM    893  CA  ALA A 118     -13.281  35.981  82.636  1.00 19.74           C
ATOM    894  C   ALA A 118     -11.978  36.309  83.367  1.00 22.34           C
ATOM    895  O   ALA A 118     -11.758  37.447  83.798  1.00 21.20           O
ATOM    896  CB  ALA A 118     -13.301  36.659  81.274  1.00 20.06           C
ATOM    897  N   ALA A 119     -11.118  35.309  83.516  1.00 21.89           N
ATOM    898  CA  ALA A 119      -9.871  35.513  84.271  1.00 23.58           C
ATOM    899  C   ALA A 119      -8.781  34.544  83.823  1.00 25.80           C
ATOM    900  O   ALA A 119      -9.075  33.435  83.355  1.00 24.30           O
ATOM    901  CB  ALA A 119     -10.112  35.351  85.770  1.00 22.84           C
ATOM    902  N   GLY A 120      -7.533  34.979  83.966  1.00 23.93           N
ATOM    903  CA  GLY A 120      -6.371  34.117  83.755  1.00 22.94           C
ATOM    904  C   GLY A 120      -5.874  33.964  82.328  1.00 23.20           C
ATOM    905  O   GLY A 120      -5.392  32.883  81.957  1.00 26.65           O
ATOM    906  N   GLY A 121      -5.986  35.033  81.536  1.00 22.35           N
ATOM    907  CA  GLY A 121      -5.383  35.097  80.199  1.00 21.29           C
ATOM    908  C   GLY A 121      -6.287  35.643  79.101  1.00 23.68           C
ATOM    909  O   GLY A 121      -7.159  36.491  79.353  1.00 24.58           O
ATOM    910  N   LEU A 122      -6.056  35.165  77.874  1.00 21.65           N
ATOM    911  CA  LEU A 122      -6.764  35.650  76.691  1.00 21.49           C
ATOM    912  C   LEU A 122      -8.133  35.007  76.524  1.00 20.13           C
ATOM    913  O   LEU A 122      -8.271  33.812  76.665  1.00 22.31           O
ATOM    914  CB  LEU A 122      -5.950  35.374  75.420  1.00 20.77           C
ATOM    915  CG  LEU A 122      -4.528  35.929  75.401  1.00 23.52           C
ATOM    916  CD1 LEU A 122      -3.753  35.274  74.272  1.00 29.07           C
ATOM    917  CD2 LEU A 122      -4.569  37.436  75.238  1.00 24.99           C
ATOM    918  N   PHE A 123      -9.135  35.823  76.201  1.00 21.64           N
ATOM    919  CA  PHE A 123     -10.475  35.321  75.894  1.00 20.97           C
ATOM    920  C   PHE A 123     -10.939  35.961  74.592  1.00 22.75           C
ATOM    921  O   PHE A 123     -10.569  37.088  74.300  1.00 22.67           O
ATOM    922  CB  PHE A 123     -11.468  35.716  76.995  1.00 22.38           C
ATOM    923  CG  PHE A 123     -11.359  34.903  78.253  1.00 22.48           C
ATOM    924  CD1 PHE A 123     -10.250  35.025  79.091  1.00 21.51           C
ATOM    925  CD2 PHE A 123     -12.393  34.049  78.632  1.00 23.47           C
ATOM    926  CE1 PHE A 123     -10.160  34.288  80.258  1.00 21.02           C
ATOM    927  CE2 PHE A 123     -12.311  33.310  79.806  1.00 21.42           C
ATOM    928  CZ  PHE A 123     -11.193  33.429  80.619  1.00 21.21           C
ATOM    929  N   GLU A 124     -11.733  35.241  73.800  1.00 24.95           N
ATOM    930  CA  GLU A 124     -12.432  35.883  72.689  1.00 23.24           C
ATOM    931  C   GLU A 124     -13.824  36.283  73.169  1.00 22.25           C
ATOM    932  O   GLU A 124     -14.599  35.433  73.620  1.00 23.17           O
ATOM    933  CB  GLU A 124     -12.539  34.984  71.450  1.00 25.42           C
ATOM    934  CG  GLU A 124     -13.250  35.694  70.300  1.00 25.75           C
ATOM    935  CD  GLU A 124     -13.634  34.783  69.151  1.00 28.63           C
ATOM    936  OE1 GLU A 124     -12.801  33.959  68.737  1.00 23.36           O
ATOM    937  OE2 GLU A 124     -14.773  34.911  68.649  1.00 33.65           O
ATOM    938  N   ILE A 125     -14.122  37.577  73.072  1.00 22.72           N
ATOM    939  CA  ILE A 125     -15.410  38.125  73.489  1.00 22.08           C
ATOM    940  C   ILE A 125     -15.888  39.081  72.403  1.00 23.18           C
ATOM    941  O   ILE A 125     -15.142  39.965  71.998  1.00 25.46           O
ATOM    942  CB  ILE A 125     -15.276  38.894  74.823  1.00 23.24           C
ATOM    943  CG1 ILE A 125     -14.895  37.957  75.966  1.00 23.27           C
ATOM    944  CG2 ILE A 125     -16.569  39.612  75.186  1.00 24.08           C
ATOM    945  CD1 ILE A 125     -14.214  38.695  77.100  1.00 26.11           C
ATOM    946  N   ASP A 126     -17.132  38.924  71.947  1.00 25.22           N
ATOM    947  CA  ASP A 126     -17.692  39.789  70.903  1.00 26.36           C
ATOM    948  C   ASP A 126     -16.775  39.783  69.657  1.00 24.94           C
ATOM    949  O   ASP A 126     -16.570  40.828  69.030  1.00 29.11           O
ATOM    950  CB  ASP A 126     -17.861  41.249  71.403  1.00 26.95           C
ATOM    951  CG  ASP A 126     -18.740  41.381  72.653  1.00 29.55           C
ATOM    952  OD1 ASP A 126     -19.629  40.538  72.881  1.00 30.19           O
ATOM    953  OD2 ASP A 126     -18.544  42.366  73.404  1.00 32.03           O
ATOM    954  N   GLY A 127     -16.202  38.620  69.333  1.00 27.10           N
ATOM    955  CA  GLY A 127     -15.275  38.477  68.189  1.00 27.99           C
ATOM    956  C   GLY A 127     -13.863  39.062  68.316  1.00 30.17           C
ATOM    957  O   GLY A 127     -13.076  39.007  67.363  1.00 25.40           O
ATOM    958  N   VAL A 128     -13.530  39.610  69.483  1.00 26.15           N
ATOM    959  CA  VAL A 128     -12.226  40.275  69.700  1.00 24.39           C
ATOM    960  C   VAL A 128     -11.445  39.574  70.828  1.00 23.21           C
ATOM    961  O   VAL A 128     -12.039  39.083  71.783  1.00 21.80           O
ATOM    962  CB  VAL A 128     -12.434  41.773  70.022  1.00 24.51           C
ATOM    963  CG1 VAL A 128     -11.115  42.489  70.288  1.00 26.62           C
ATOM    964  CG2 VAL A 128     -13.174  42.469  68.879  1.00 25.52           C
ATOM    965  N   ILE A 129     -10.118  39.511  70.712  1.00 22.86           N
ATOM    966  CA  ILE A 129      -9.303  38.916  71.772  1.00 23.00           C
ATOM    967  C   ILE A 129      -8.935  39.965  72.827  1.00 21.74           C
ATOM    968  O   ILE A 129      -8.395  41.010  72.485  1.00 22.13           O
ATOM    969  CB  ILE A 129      -8.030  38.237  71.204  1.00 24.14           C
ATOM    970  CG1 ILE A 129      -8.423  37.101  70.250  1.00 24.74           C
ATOM    971  CG2 ILE A 129      -7.143  37.706  72.330  1.00 27.37           C
ATOM    972  CD1 ILE A 129      -7.318  36.699  69.293  1.00 27.89           C
ATOM    973  N   TYR A 130      -9.215  39.663  74.099  1.00 23.77           N
ATOM    974  CA  TYR A 130      -8.828  40.517  75.242  1.00 21.77           C
ATOM    975  C   TYR A 130      -8.000  39.745  76.264  1.00 22.37           C
ATOM    976  O   TYR A 130      -8.046  38.537  76.285  1.00 23.51           O
ATOM    977  CB  TYR A 130     -10.064  41.075  75.949  1.00 22.47           C
ATOM    978  CG  TYR A 130     -10.957  41.877  75.055  1.00 23.18           C
ATOM    979  CD1 TYR A 130     -10.760  43.255  74.887  1.00 25.72           C
ATOM    980  CD2 TYR A 130     -12.007  41.263  74.369  1.00 26.78           C
ATOM    981  CE1 TYR A 130     -11.586  43.995  74.051  1.00 29.70           C
ATOM    982  CE2 TYR A 130     -12.836  41.993  73.536  1.00 27.37           C
ATOM    983  CZ  TYR A 130     -12.625  43.353  73.382  1.00 27.82           C
ATOM    984  OH  TYR A 130     -13.463  44.059  72.541  1.00 26.75           O
ATOM    985  N   PHE A 131      -7.267  40.461  77.122  1.00 23.56           N
ATOM    986  CA  PHE A 131      -6.480  39.845  78.196  1.00 21.95           C
ATOM    987  C   PHE A 131      -7.051  40.194  79.560  1.00 19.86           C
ATOM    988  O   PHE A 131      -7.309  41.368  79.851  1.00 21.12           O
ATOM    989  CB  PHE A 131      -5.025  40.329  78.140  1.00 21.56           C
ATOM    990  CG  PHE A 131      -4.121  39.679  79.155  1.00 25.24           C
ATOM    991  CD1 PHE A 131      -4.167  40.051  80.504  1.00 24.09           C
ATOM    992  CD2 PHE A 131      -3.204  38.716  78.761  1.00 25.50           C
ATOM    993  CE1 PHE A 131      -3.330  39.452  81.435  1.00 25.15           C
ATOM    994  CE2 PHE A 131      -2.355  38.119  79.689  1.00 27.13           C
ATOM    995  CZ  PHE A 131      -2.427  38.481  81.028  1.00 24.75           C
ATOM    996  N   PHE A 132      -7.238  39.164  80.378  1.00 20.98           N
ATOM    997  CA  PHE A 132      -7.697  39.309  81.756  1.00 21.96           C
ATOM    998  C   PHE A 132      -6.660  38.773  82.732  1.00 22.80           C
ATOM    999  O   PHE A 132      -6.171  37.653  82.572  1.00 21.61           O
ATOM   1000  CB  PHE A 132      -9.033  38.577  81.949  1.00 22.23           C
ATOM   1001  CG  PHE A 132     -10.125  39.134  81.104  1.00 20.75           C
ATOM   1002  CD1 PHE A 132     -10.288  38.696  79.796  1.00 20.05           C
ATOM   1003  CD2 PHE A 132     -10.930  40.165  81.580  1.00 22.21           C
ATOM   1004  CE1 PHE A 132     -11.261  39.246  78.989  1.00 21.54           C
ATOM   1005  CE2 PHE A 132     -11.921  40.709  80.778  1.00 22.54           C
ATOM   1006  CZ  PHE A 132     -12.077  40.251  79.479  1.00 22.29           C
ATOM   1007  N   GLY A 133      -6.324  39.590  83.730  1.00 20.58           N
ATOM   1008  CA  GLY A 133      -5.501  39.148  84.861  1.00 22.86           C
ATOM   1009  C   GLY A 133      -6.107  37.994  85.645  1.00 24.80           C
ATOM   1010  O   GLY A 133      -7.265  37.621  85.433  1.00 24.62           O
ATOM   1011  N   VAL A 134      -5.334  37.436  86.578  1.00 26.38           N
ATOM   1012  CA  VAL A 134      -5.819  36.319  87.398  1.00 28.37           C
ATOM   1013  C   VAL A 134      -6.994  36.792  88.279  1.00 27.78           C
ATOM   1014  O   VAL A 134      -7.836  35.995  88.693  1.00 29.78           O
ATOM   1015  CB  VAL A 134      -4.669  35.694  88.240  1.00 32.78           C
ATOM   1016  CG1 VAL A 134      -5.191  34.683  89.253  1.00 37.01           C
ATOM   1017  CG2 VAL A 134      -3.633  35.032  87.332  1.00 33.95           C
ATOM   1018  N   ASP A 135      -7.045  38.100  88.526  1.00 25.07           N
ATOM   1019  CA  ASP A 135      -8.083  38.722  89.352  1.00 30.71           C
ATOM   1020  C   ASP A 135      -9.328  39.129  88.550  1.00 24.47           C
ATOM   1021  O   ASP A 135     -10.247  39.733  89.098  1.00 25.36           O
ATOM   1022  CB  ASP A 135      -7.526  39.943  90.127  1.00 32.80           C
ATOM   1023  CG  ASP A 135      -6.725  40.937  89.244  1.00 33.26           C
ATOM   1024  OD1 ASP A 135      -6.472  40.679  88.040  1.00 20.45           O
ATOM   1025  OD2 ASP A 135      -6.336  42.006  89.794  1.00 36.16           O
ATOM   1026  N   GLY A 136      -9.342  38.809  87.257  1.00 23.58           N
ATOM   1027  CA  GLY A 136     -10.435  39.219  86.374  1.00 23.48           C
ATOM   1028  C   GLY A 136     -10.326  40.596  85.744  1.00 21.25           C
ATOM   1029  O   GLY A 136     -11.124  40.941  84.877  1.00 23.00           O
ATOM   1030  N   VAL A 137      -9.347  41.395  86.164  1.00 22.68           N
ATOM   1031  CA  VAL A 137      -9.183  42.751  85.623  1.00 23.85           C
ATOM   1032  C   VAL A 137      -8.644  42.735  84.182  1.00 24.61           C
ATOM   1033  O   VAL A 137      -7.655  42.049  83.871  1.00 22.15           O
ATOM   1034  CB  VAL A 137      -8.306  43.642  86.540  1.00 22.92           C
ATOM   1035  CG1 VAL A 137      -8.043  45.002  85.905  1.00 23.43           C
ATOM   1036  CG2 VAL A 137      -8.963  43.814  87.909  1.00 23.44           C
ATOM   1037  N   LYS A 138      -9.320  43.474  83.304  1.00 22.25           N
ATOM   1038  CA  LYS A 138      -8.885  43.632  81.922  1.00 23.28           C
ATOM   1039  C   LYS A 138      -7.579  44.437  81.871  1.00 22.43           C
ATOM   1040  O   LYS A 138      -7.499  45.548  82.412  1.00 23.63           O
ATOM   1041  CB  LYS A 138      -9.974  44.319  81.080  1.00 26.09           C
ATOM   1042  CG  LYS A 138      -9.622  44.528  79.605  1.00 24.43           C
ATOM   1043  CD  LYS A 138     -10.589  45.535  79.001  1.00 27.95           C
ATOM   1044  CE  LYS A 138     -10.316  45.797  77.533  1.00 27.97           C
ATOM   1045  NZ  LYS A 138     -11.213  46.891  77.045  1.00 29.88           N
ATOM   1046  N   ALA A 139      -6.571  43.876  81.208  1.00 21.38           N
ATOM   1047  CA  ALA A 139      -5.268  44.530  81.074  1.00 23.05           C
ATOM   1048  C   ALA A 139      -5.297  45.588  79.975  1.00 25.11           C
ATOM   1049  O   ALA A 139      -6.107  45.491  79.039  1.00 25.45           O
ATOM   1050  CB  ALA A 139      -4.180  43.490  80.804  1.00 22.58           C
ATOM   1051  N   PRO A 140      -4.412  46.607  80.075  1.00 22.83           N
ATOM   1052  CA  PRO A 140      -4.378  47.700  79.105  1.00 26.14           C
ATOM   1053  C   PRO A 140      -3.841  47.280  77.738  1.00 23.04           C
ATOM   1054  O   PRO A 140      -3.121  46.289  77.625  1.00 25.84           O
ATOM   1055  CB  PRO A 140      -3.426  48.715  79.744  1.00 24.12           C
ATOM   1056  CG  PRO A 140      -2.525  47.897  80.605  1.00 24.21           C
ATOM   1057  CD  PRO A 140      -3.368  46.756  81.113  1.00 24.51           C
ATOM   1058  N   GLY A 141      -4.185  48.050  76.715  1.00 21.77           N
ATOM   1059  CA  GLY A 141      -3.630  47.837  75.384  1.00 22.96           C
ATOM   1060  C   GLY A 141      -4.492  46.986  74.484  1.00 24.13           C
ATOM   1061  O   GLY A 141      -5.658  46.722  74.792  1.00 23.86           O
ATOM   1062  N   ILE A 142      -3.902  46.569  73.366  1.00 24.44           N
ATOM   1063  CA  ILE A 142      -4.595  45.865  72.290  1.00 22.49           C
ATOM   1064  C   ILE A 142      -3.984  44.466  72.179  1.00 25.37           C
ATOM   1065  O   ILE A 142      -2.756  44.315  72.193  1.00 25.85           O
ATOM   1066  CB  ILE A 142      -4.466  46.626  70.945  1.00 23.64           C
ATOM   1067  CG1 ILE A 142      -5.096  48.039  71.041  1.00 24.57           C
ATOM   1068  CG2 ILE A 142      -5.049  45.826  69.782  1.00 27.49           C
ATOM   1069  CD1 ILE A 142      -6.583  48.064  71.334  1.00 28.93           C
ATOM   1070  N   TYR A 143      -4.841  43.455  72.090  1.00 22.15           N
ATOM   1071  CA  TYR A 143      -4.386  42.052  72.057  1.00 23.46           C
ATOM   1072  C   TYR A 143      -4.704  41.326  70.759  1.00 27.96           C
ATOM   1073  O   TYR A 143      -4.194  40.218  70.544  1.00 25.66           O
ATOM   1074  CB  TYR A 143      -4.892  41.285  73.295  1.00 23.39           C
ATOM   1075  CG  TYR A 143      -4.277  41.857  74.545  1.00 23.64           C
ATOM   1076  CD1 TYR A 143      -4.811  43.009  75.135  1.00 24.04           C
ATOM   1077  CD2 TYR A 143      -3.112  41.311  75.093  1.00 24.98           C
ATOM   1078  CE1 TYR A 143      -4.226  43.574  76.249  1.00 22.33           C
ATOM   1079  CE2 TYR A 143      -2.526  41.868  76.217  1.00 20.99           C
ATOM   1080  CZ  TYR A 143      -3.075  43.009  76.779  1.00 23.91           C
ATOM   1081  OH  TYR A 143      -2.496  43.589  77.889  1.00 23.77           O
