# Supplementary material for: A non-redundant data set of nanobody-antigen crystal structures
Source: Data Brief. 2019 Mar 6;24:103754. doi: 10.1016/j.dib.2019.103754 (PMC6441729; doi:10.1016/j.dib.2019.103754)
Supplement: Multimedia component 5 [file mmc5.zip › Data_set/Ag_1/4orz_1.pdb]

ATOM      1  N   ILE A  81      25.183  21.754  30.131  1.00 55.67           N
ATOM      2  CA  ILE A  81      23.796  21.643  29.702  1.00 48.33           C
ATOM      3  C   ILE A  81      23.274  20.211  29.863  1.00 50.39           C
ATOM      4  O   ILE A  81      23.472  19.372  28.980  1.00 50.43           O
ATOM      5  CB  ILE A  81      23.637  22.075  28.231  1.00 49.24           C
ATOM      6  CG1 ILE A  81      24.577  23.233  27.903  1.00 50.92           C
ATOM      7  CG2 ILE A  81      22.200  22.456  27.937  1.00 49.92           C
ATOM      8  CD1 ILE A  81      24.331  23.858  26.533  1.00 52.03           C
ATOM      9  N   ILE A  82      22.622  19.930  30.990  1.00 48.47           N
ATOM     10  CA  ILE A  82      22.015  18.615  31.228  1.00 46.42           C
ATOM     11  C   ILE A  82      20.549  18.627  30.788  1.00 51.22           C
ATOM     12  O   ILE A  82      19.831  19.617  30.996  1.00 49.05           O
ATOM     13  CB  ILE A  82      22.108  18.166  32.707  1.00 45.99           C
ATOM     14  CG1 ILE A  82      23.562  17.891  33.099  1.00 51.09           C
ATOM     15  CG2 ILE A  82      21.279  16.907  32.952  1.00 42.68           C
ATOM     16  CD1 ILE A  82      24.343  19.126  33.520  1.00 53.80           C
ATOM     17  N   VAL A  83      20.114  17.537  30.154  1.00 46.05           N
ATOM     18  CA  VAL A  83      18.763  17.461  29.626  1.00 43.86           C
ATOM     19  C   VAL A  83      18.123  16.119  29.980  1.00 43.48           C
ATOM     20  O   VAL A  83      18.825  15.124  30.181  1.00 43.32           O
ATOM     21  CB  VAL A  83      18.759  17.693  28.101  1.00 46.62           C
ATOM     22  CG1 VAL A  83      17.473  18.215  27.702  1.00 48.47           C
ATOM     23  CG2 VAL A  83      19.770  18.743  27.706  1.00 48.67           C
ATOM     24  N   VAL A  84      16.797  16.097  30.102  1.00 43.79           N
ATOM     25  CA  VAL A  84      16.074  14.840  30.289  1.00 41.63           C
ATOM     26  C   VAL A  84      15.108  14.599  29.129  1.00 40.55           C
ATOM     27  O   VAL A  84      14.579  15.542  28.544  1.00 41.40           O
ATOM     28  CB  VAL A  84      15.281  14.797  31.614  1.00 40.91           C
ATOM     29  CG1 VAL A  84      16.231  14.747  32.794  1.00 51.43           C
ATOM     30  CG2 VAL A  84      14.353  16.010  31.712  1.00 44.07           C
ATOM     31  N   ALA A  85      14.878  13.329  28.819  1.00 43.39           N
ATOM     32  CA  ALA A  85      14.022  12.940  27.706  1.00 42.75           C
ATOM     33  C   ALA A  85      12.546  12.996  28.083  1.00 43.34           C
ATOM     34  O   ALA A  85      12.132  12.382  29.075  1.00 36.58           O
ATOM     35  CB  ALA A  85      14.385  11.547  27.253  1.00 40.78           C
ATOM     36  N   LEU A  86      11.761  13.719  27.281  1.00 39.59           N
ATOM     37  CA  LEU A  86      10.319  13.831  27.488  1.00 36.63           C
ATOM     38  C   LEU A  86       9.574  12.646  26.894  1.00 38.82           C
ATOM     39  O   LEU A  86       8.448  12.343  27.298  1.00 39.02           O
ATOM     40  CB  LEU A  86       9.798  15.135  26.883  1.00 34.52           C
ATOM     41  CG  LEU A  86      10.525  16.393  27.365  1.00 41.12           C
ATOM     42  CD1 LEU A  86      10.176  17.618  26.528  1.00 36.67           C
ATOM     43  CD2 LEU A  86      10.239  16.655  28.843  1.00 42.79           C
ATOM     44  N   TYR A  87      10.203  11.984  25.922  1.00 38.75           N
ATOM     45  CA  TYR A  87       9.616  10.825  25.253  1.00 38.32           C
ATOM     46  C   TYR A  87      10.724   9.808  24.972  1.00 36.19           C
ATOM     47  O   TYR A  87      11.911  10.140  25.046  1.00 35.56           O
ATOM     48  CB  TYR A  87       8.977  11.227  23.914  1.00 37.48           C
ATOM     49  CG  TYR A  87       8.186  12.523  23.904  1.00 36.15           C
ATOM     50  CD1 TYR A  87       8.826  13.744  23.747  1.00 35.35           C
ATOM     51  CD2 TYR A  87       6.798  12.519  24.006  1.00 36.18           C
ATOM     52  CE1 TYR A  87       8.113  14.927  23.729  1.00 38.43           C
ATOM     53  CE2 TYR A  87       6.074  13.699  23.979  1.00 34.59           C
ATOM     54  CZ  TYR A  87       6.742  14.898  23.842  1.00 37.14           C
ATOM     55  OH  TYR A  87       6.047  16.086  23.816  1.00 47.52           O
ATOM     56  N   ASP A  88      10.344   8.582  24.634  1.00 33.13           N
ATOM     57  CA  ASP A  88      11.312   7.602  24.160  1.00 37.35           C
ATOM     58  C   ASP A  88      11.739   7.967  22.744  1.00 38.55           C
ATOM     59  O   ASP A  88      10.911   8.419  21.953  1.00 39.12           O
ATOM     60  CB  ASP A  88      10.702   6.203  24.139  1.00 36.61           C
ATOM     61  CG  ASP A  88      10.496   5.624  25.541  1.00 42.74           C
ATOM     62  OD1 ASP A  88      10.931   6.254  26.527  1.00 37.86           O
ATOM     63  OD2 ASP A  88       9.915   4.523  25.647  1.00 42.08           O
ATOM     64  N   TYR A  89      13.015   7.772  22.420  1.00 34.96           N
ATOM     65  CA  TYR A  89      13.461   7.910  21.036  1.00 32.64           C
ATOM     66  C   TYR A  89      14.240   6.690  20.595  1.00 36.31           C
ATOM     67  O   TYR A  89      15.346   6.432  21.090  1.00 35.03           O
ATOM     68  CB  TYR A  89      14.320   9.158  20.847  1.00 31.43           C
ATOM     69  CG  TYR A  89      14.833   9.323  19.430  1.00 33.08           C
ATOM     70  CD1 TYR A  89      13.951   9.438  18.356  1.00 29.12           C
ATOM     71  CD2 TYR A  89      16.197   9.373  19.168  1.00 30.43           C
ATOM     72  CE1 TYR A  89      14.421   9.592  17.045  1.00 28.69           C
ATOM     73  CE2 TYR A  89      16.675   9.536  17.871  1.00 31.52           C
ATOM     74  CZ  TYR A  89      15.781   9.637  16.812  1.00 29.25           C
ATOM     75  OH  TYR A  89      16.271   9.789  15.529  1.00 27.49           O
ATOM     76  N   TYR A  90      13.677   5.927  19.665  1.00 33.01           N
ATOM     77  CA  TYR A  90      14.430   4.815  19.120  1.00 36.13           C
ATOM     78  C   TYR A  90      14.806   5.082  17.660  1.00 39.09           C
ATOM     79  O   TYR A  90      13.947   5.417  16.838  1.00 35.97           O
ATOM     80  CB  TYR A  90      13.696   3.480  19.260  1.00 37.41           C
ATOM     81  CG  TYR A  90      14.465   2.396  18.546  1.00 47.05           C
ATOM     82  CD1 TYR A  90      15.654   1.893  19.079  1.00 45.99           C
ATOM     83  CD2 TYR A  90      14.043   1.915  17.313  1.00 45.53           C
ATOM     84  CE1 TYR A  90      16.383   0.917  18.411  1.00 45.71           C
ATOM     85  CE2 TYR A  90      14.763   0.943  16.642  1.00 49.04           C
ATOM     86  CZ  TYR A  90      15.929   0.447  17.192  1.00 48.46           C
ATOM     87  OH  TYR A  90      16.631  -0.517  16.503  1.00 55.88           O
ATOM     88  N   SER A  91      16.093   4.945  17.350  1.00 35.20           N
ATOM     89  CA  SER A  91      16.595   5.190  15.993  1.00 30.76           C
ATOM     90  C   SER A  91      17.359   3.972  15.510  1.00 32.86           C
ATOM     91  O   SER A  91      18.159   3.415  16.257  1.00 30.31           O
ATOM     92  CB  SER A  91      17.541   6.381  16.005  1.00 27.35           C
ATOM     93  OG  SER A  91      18.060   6.649  14.710  1.00 26.97           O
ATOM     94  N   PRO A  92      17.134   3.558  14.253  1.00 31.66           N
ATOM     95  CA  PRO A  92      17.911   2.425  13.754  1.00 28.88           C
ATOM     96  C   PRO A  92      19.320   2.837  13.350  1.00 27.99           C
ATOM     97  O   PRO A  92      20.113   1.969  12.992  1.00 30.62           O
ATOM     98  CB  PRO A  92      17.113   1.978  12.523  1.00 30.10           C
ATOM     99  CG  PRO A  92      16.486   3.248  12.018  1.00 29.52           C
ATOM    100  CD  PRO A  92      16.168   4.060  13.253  1.00 30.43           C
ATOM    101  N   PHE A  93      19.629   4.132  13.398  1.00 25.47           N
ATOM    102  CA  PHE A  93      20.893   4.633  12.860  1.00 25.61           C
ATOM    103  C   PHE A  93      22.021   4.738  13.876  1.00 26.10           C
ATOM    104  O   PHE A  93      21.806   5.217  14.984  1.00 27.45           O
ATOM    105  CB  PHE A  93      20.676   6.003  12.225  1.00 25.05           C
ATOM    106  CG  PHE A  93      19.564   6.021  11.212  1.00 25.80           C
ATOM    107  CD1 PHE A  93      19.688   5.307  10.021  1.00 21.78           C
ATOM    108  CD2 PHE A  93      18.391   6.729  11.462  1.00 22.89           C
ATOM    109  CE1 PHE A  93      18.668   5.316   9.074  1.00 23.71           C
ATOM    110  CE2 PHE A  93      17.367   6.734  10.531  1.00 24.53           C
ATOM    111  CZ  PHE A  93      17.506   6.021   9.330  1.00 26.22           C
ATOM    112  N   SER A  94      23.233   4.354  13.471  1.00 26.07           N
ATOM    113  CA  SER A  94      24.382   4.336  14.393  1.00 32.79           C
ATOM    114  C   SER A  94      24.791   5.732  14.883  1.00 29.32           C
ATOM    115  O   SER A  94      25.300   5.881  15.987  1.00 28.40           O
ATOM    116  CB  SER A  94      25.585   3.617  13.757  1.00 32.78           C
ATOM    117  OG  SER A  94      26.100   4.346  12.654  1.00 34.66           O
ATOM    118  N   TRP A  95      24.562   6.758  14.067  1.00 28.71           N
ATOM    119  CA  TRP A  95      24.940   8.122  14.442  1.00 28.77           C
ATOM    120  C   TRP A  95      24.002   8.789  15.449  1.00 28.03           C
ATOM    121  O   TRP A  95      24.307   9.887  15.935  1.00 30.30           O
ATOM    122  CB  TRP A  95      25.049   9.026  13.211  1.00 26.45           C
ATOM    123  CG  TRP A  95      23.824   9.006  12.322  1.00 26.08           C
ATOM    124  CD1 TRP A  95      22.695   9.790  12.427  1.00 27.44           C
ATOM    125  CD2 TRP A  95      23.629   8.177  11.175  1.00 24.64           C
ATOM    126  NE1 TRP A  95      21.803   9.473  11.421  1.00 22.50           N
ATOM    127  CE2 TRP A  95      22.361   8.493  10.635  1.00 21.67           C
ATOM    128  CE3 TRP A  95      24.403   7.192  10.552  1.00 26.10           C
ATOM    129  CZ2 TRP A  95      21.858   7.853   9.503  1.00 24.47           C
ATOM    130  CZ3 TRP A  95      23.902   6.561   9.439  1.00 21.30           C
ATOM    131  CH2 TRP A  95      22.641   6.893   8.922  1.00 23.00           C
ATOM    132  N   ASP A  96      22.860   8.163  15.722  1.00 27.95           N
ATOM    133  CA  ASP A  96      21.888   8.700  16.686  1.00 26.03           C
ATOM    134  C   ASP A  96      22.045   8.046  18.050  1.00 27.97           C
ATOM    135  O   ASP A  96      22.388   6.875  18.145  1.00 30.41           O
ATOM    136  CB  ASP A  96      20.447   8.425  16.230  1.00 25.06           C
ATOM    137  CG  ASP A  96      19.944   9.421  15.199  1.00 27.49           C
ATOM    138  OD1 ASP A  96      20.600  10.470  14.993  1.00 24.69           O
ATOM    139  OD2 ASP A  96      18.869   9.151  14.592  1.00 27.26           O
ATOM    140  N   LEU A  97      21.732   8.791  19.100  1.00 27.13           N
ATOM    141  CA  LEU A  97      21.609   8.203  20.427  1.00 27.74           C
ATOM    142  C   LEU A  97      20.147   7.885  20.704  1.00 28.56           C
ATOM    143  O   LEU A  97      19.310   8.795  20.759  1.00 31.93           O
ATOM    144  CB  LEU A  97      22.124   9.184  21.489  1.00 31.56           C
ATOM    145  CG  LEU A  97      22.080   8.745  22.957  1.00 33.28           C
ATOM    146  CD1 LEU A  97      22.960   7.520  23.165  1.00 32.14           C
ATOM    147  CD2 LEU A  97      22.516   9.892  23.850  1.00 37.01           C
ATOM    148  N   SER A  98      19.826   6.605  20.858  1.00 24.97           N
ATOM    149  CA  SER A  98      18.495   6.221  21.281  1.00 30.11           C
ATOM    150  C   SER A  98      18.405   6.461  22.783  1.00 33.52           C
ATOM    151  O   SER A  98      19.425   6.460  23.475  1.00 31.86           O
ATOM    152  CB  SER A  98      18.219   4.752  20.967  1.00 32.77           C
ATOM    153  OG  SER A  98      18.265   4.513  19.573  1.00 35.45           O
ATOM    154  N   PHE A  99      17.195   6.681  23.282  1.00 35.14           N
ATOM    155  CA  PHE A  99      16.993   6.882  24.718  1.00 34.45           C
ATOM    156  C   PHE A  99      15.546   6.616  25.129  1.00 39.70           C
ATOM    157  O   PHE A  99      14.668   6.447  24.276  1.00 35.27           O
ATOM    158  CB  PHE A  99      17.439   8.281  25.156  1.00 33.38           C
ATOM    159  CG  PHE A  99      16.834   9.406  24.348  1.00 35.19           C
ATOM    160  CD1 PHE A  99      15.518   9.794  24.542  1.00 35.96           C
ATOM    161  CD2 PHE A  99      17.597  10.090  23.410  1.00 34.60           C
ATOM    162  CE1 PHE A  99      14.964  10.838  23.809  1.00 35.30           C
ATOM    163  CE2 PHE A  99      17.053  11.134  22.665  1.00 34.52           C
ATOM    164  CZ  PHE A  99      15.733  11.514  22.866  1.00 31.00           C
ATOM    165  N   GLN A 100      15.307   6.556  26.435  1.00 37.50           N
ATOM    166  CA  GLN A 100      13.947   6.432  26.945  1.00 40.45           C
ATOM    167  C   GLN A 100      13.560   7.673  27.751  1.00 41.22           C
ATOM    168  O   GLN A 100      14.429   8.427  28.197  1.00 39.02           O
ATOM    169  CB  GLN A 100      13.791   5.171  27.797  1.00 45.43           C
ATOM    170  CG  GLN A 100      14.286   3.904  27.117  1.00 43.18           C
ATOM    171  CD  GLN A 100      15.041   3.010  28.076  1.00 53.89           C
ATOM    172  OE1 GLN A 100      15.060   3.259  29.280  1.00 56.63           O
ATOM    173  NE2 GLN A 100      15.675   1.967  27.549  1.00 57.30           N
ATOM    174  N   LYS A 101      12.255   7.892  27.908  1.00 39.58           N
ATOM    175  CA  LYS A 101      11.753   8.974  28.748  1.00 43.54           C
ATOM    176  C   LYS A 101      12.340   8.850  30.153  1.00 42.40           C
ATOM    177  O   LYS A 101      12.241   7.800  30.793  1.00 44.15           O
ATOM    178  CB  LYS A 101      10.217   8.960  28.809  1.00 43.47           C
ATOM    179  CG  LYS A 101       9.641   9.868  29.893  1.00 42.47           C
ATOM    180  CD  LYS A 101       8.198  10.267  29.613  1.00 42.37           C
ATOM    181  CE  LYS A 101       7.201   9.285  30.197  1.00 48.09           C
ATOM    182  NZ  LYS A 101       5.796   9.712  29.931  1.00 49.21           N
ATOM    183  N   GLY A 102      12.979   9.915  30.616  1.00 42.94           N
ATOM    184  CA  GLY A 102      13.600   9.895  31.923  1.00 47.07           C
ATOM    185  C   GLY A 102      15.105   9.994  31.818  1.00 49.23           C
ATOM    186  O   GLY A 102      15.736  10.722  32.598  1.00 46.09           O
ATOM    187  N   ASP A 103      15.671   9.269  30.849  1.00 48.88           N
ATOM    188  CA  ASP A 103      17.117   9.242  30.629  1.00 44.34           C
ATOM    189  C   ASP A 103      17.704  10.638  30.559  1.00 44.15           C
ATOM    190  O   ASP A 103      17.192  11.501  29.840  1.00 45.89           O
ATOM    191  CB  ASP A 103      17.453   8.493  29.338  1.00 42.41           C
ATOM    192  CG  ASP A 103      17.278   6.996  29.468  1.00 47.34           C
ATOM    193  OD1 ASP A 103      17.070   6.518  30.603  1.00 47.29           O
ATOM    194  OD2 ASP A 103      17.362   6.293  28.430  1.00 49.11           O
ATOM    195  N   GLN A 104      18.779  10.858  31.306  1.00 39.77           N
ATOM    196  CA  GLN A 104      19.446  12.151  31.325  1.00 41.41           C
ATOM    197  C   GLN A 104      20.653  12.136  30.398  1.00 36.84           C
ATOM    198  O   GLN A 104      21.299  11.106  30.234  1.00 37.93           O
ATOM    199  CB  GLN A 104      19.880  12.510  32.750  1.00 46.00           C
ATOM    200  CG  GLN A 104      18.778  12.293  33.792  1.00 50.23           C
ATOM    201  CD  GLN A 104      18.819  13.307  34.922  1.00 55.72           C
ATOM    202  OE1 GLN A 104      19.542  14.306  34.857  1.00 56.40           O
ATOM    203  NE2 GLN A 104      18.035  13.055  35.964  1.00 51.37           N
ATOM    204  N   MET A 105      20.960  13.285  29.806  1.00 36.89           N
ATOM    205  CA  MET A 105      22.024  13.371  28.822  1.00 38.62           C
ATOM    206  C   MET A 105      22.730  14.711  28.940  1.00 39.26           C
ATOM    207  O   MET A 105      22.155  15.683  29.431  1.00 44.66           O
ATOM    208  CB  MET A 105      21.457  13.182  27.396  1.00 35.84           C
ATOM    209  CG  MET A 105      20.848  11.810  27.124  1.00 33.31           C
ATOM    210  SD  MET A 105      19.792  11.739  25.638  1.00 35.66           S
ATOM    211  CE  MET A 105      18.306  12.510  26.293  1.00 35.80           C
ATOM    212  N   VAL A 106      23.981  14.761  28.497  1.00 38.43           N
ATOM    213  CA  VAL A 106      24.731  16.009  28.455  1.00 40.68           C
ATOM    214  C   VAL A 106      24.869  16.442  27.010  1.00 43.99           C
ATOM    215  O   VAL A 106      25.230  15.635  26.152  1.00 43.40           O
ATOM    216  CB  VAL A 106      26.136  15.859  29.090  1.00 42.42           C
ATOM    217  CG1 VAL A 106      27.009  17.041  28.756  1.00 43.08           C
ATOM    218  CG2 VAL A 106      26.012  15.743  30.585  1.00 49.13           C
ATOM    219  N   VAL A 107      24.574  17.713  26.746  1.00 43.17           N
ATOM    220  CA  VAL A 107      24.646  18.260  25.398  1.00 43.29           C
ATOM    221  C   VAL A 107      26.062  18.700  25.096  1.00 44.42           C
ATOM    222  O   VAL A 107      26.640  19.491  25.841  1.00 46.20           O
ATOM    223  CB  VAL A 107      23.692  19.450  25.237  1.00 41.21           C
ATOM    224  CG1 VAL A 107      23.905  20.151  23.900  1.00 43.03           C
ATOM    225  CG2 VAL A 107      22.269  18.973  25.365  1.00 40.65           C
ATOM    226  N   LEU A 108      26.615  18.181  24.004  1.00 42.50           N
ATOM    227  CA  LEU A 108      27.984  18.480  23.612  1.00 41.70           C
ATOM    228  C   LEU A 108      27.993  19.526  22.507  1.00 43.77           C
ATOM    229  O   LEU A 108      29.010  20.171  22.260  1.00 43.67           O
ATOM    230  CB  LEU A 108      28.693  17.209  23.118  1.00 42.33           C
ATOM    231  CG  LEU A 108      28.504  15.902  23.904  1.00 42.31           C
ATOM    232  CD1 LEU A 108      29.344  14.774  23.315  1.00 41.29           C
ATOM    233  CD2 LEU A 108      28.843  16.086  25.364  1.00 43.61           C
ATOM    234  N   GLU A 109      26.852  19.700  21.843  1.00 43.99           N
ATOM    235  CA  GLU A 109      26.809  20.503  20.628  1.00 41.58           C
ATOM    236  C   GLU A 109      25.366  20.895  20.272  1.00 45.34           C
ATOM    237  O   GLU A 109      24.544  20.026  19.977  1.00 43.78           O
ATOM    238  CB  GLU A 109      27.454  19.692  19.506  1.00 44.01           C
ATOM    239  CG  GLU A 109      27.483  20.320  18.128  1.00 45.46           C
ATOM    240  CD  GLU A 109      28.033  19.336  17.101  1.00 53.72           C
ATOM    241  OE1 GLU A 109      27.359  19.069  16.073  1.00 48.12           O
ATOM    242  OE2 GLU A 109      29.140  18.803  17.344  1.00 58.49           O
ATOM    243  N   GLU A 110      25.066  22.195  20.341  1.00 47.92           N
ATOM    244  CA  GLU A 110      23.762  22.746  19.947  1.00 46.36           C
ATOM    245  C   GLU A 110      23.798  23.149  18.474  1.00 46.21           C
ATOM    246  O   GLU A 110      23.740  24.330  18.129  1.00 46.88           O
ATOM    247  CB  GLU A 110      23.404  23.964  20.798  1.00 47.90           C
ATOM    248  CG  GLU A 110      22.318  23.729  21.843  1.00 51.19           C
ATOM    249  CD  GLU A 110      21.633  25.022  22.251  1.00 54.97           C
ATOM    250  OE1 GLU A 110      20.453  25.226  21.879  1.00 55.62           O
ATOM    251  OE2 GLU A 110      22.281  25.843  22.932  1.00 62.84           O
ATOM    252  N   SER A 111      23.867  22.139  17.615  1.00 46.35           N
ATOM    253  CA  SER A 111      24.164  22.293  16.203  1.00 46.72           C
ATOM    254  C   SER A 111      22.920  22.520  15.342  1.00 51.96           C
ATOM    255  O   SER A 111      22.838  22.023  14.212  1.00 48.81           O
ATOM    256  CB  SER A 111      24.855  21.017  15.743  1.00 50.32           C
ATOM    257  OG  SER A 111      24.498  19.935  16.601  1.00 48.65           O
ATOM    258  N   GLY A 112      21.966  23.283  15.860  1.00 48.52           N
ATOM    259  CA  GLY A 112      20.681  23.414  15.206  1.00 43.62           C
ATOM    260  C   GLY A 112      19.676  22.716  16.088  1.00 38.67           C
ATOM    261  O   GLY A 112      19.769  22.811  17.309  1.00 43.29           O
ATOM    262  N   GLU A 113      18.733  21.992  15.495  1.00 36.27           N
ATOM    263  CA  GLU A 113      17.703  21.351  16.299  1.00 32.74           C
ATOM    264  C   GLU A 113      17.974  19.863  16.496  1.00 31.20           C
ATOM    265  O   GLU A 113      17.251  19.171  17.224  1.00 30.91           O
ATOM    266  CB  GLU A 113      16.334  21.575  15.678  1.00 36.65           C
ATOM    267  CG  GLU A 113      16.036  23.030  15.377  1.00 41.91           C
ATOM    268  CD  GLU A 113      14.567  23.337  15.509  1.00 47.48           C
ATOM    269  OE1 GLU A 113      13.989  23.909  14.560  1.00 58.53           O
ATOM    270  OE2 GLU A 113      13.987  22.990  16.562  1.00 47.89           O
ATOM    271  N   TRP A 114      19.022  19.376  15.845  1.00 29.06           N
ATOM    272  CA  TRP A 114      19.542  18.052  16.137  1.00 30.72           C
ATOM    273  C   TRP A 114      20.887  18.223  16.834  1.00 32.36           C
ATOM    274  O   TRP A 114      21.849  18.730  16.252  1.00 35.16           O
ATOM    275  CB  TRP A 114      19.691  17.218  14.865  1.00 24.69           C
ATOM    276  CG  TRP A 114      18.378  16.686  14.323  1.00 21.09           C
ATOM    277  CD1 TRP A 114      17.478  17.360  13.545  1.00 24.58           C
ATOM    278  CD2 TRP A 114      17.862  15.356  14.471  1.00 22.42           C
ATOM    279  NE1 TRP A 114      16.421  16.534  13.217  1.00 22.12           N
ATOM    280  CE2 TRP A 114      16.633  15.301  13.782  1.00 22.01           C
ATOM    281  CE3 TRP A 114      18.324  14.202  15.116  1.00 23.80           C
ATOM    282  CZ2 TRP A 114      15.861  14.139  13.724  1.00 21.02           C
ATOM    283  CZ3 TRP A 114      17.554  13.056  15.069  1.00 23.17           C
ATOM    284  CH2 TRP A 114      16.332  13.029  14.373  1.00 20.38           C
ATOM    285  N   TRP A 115      20.931  17.798  18.088  1.00 32.59           N
ATOM    286  CA  TRP A 115      22.061  18.066  18.968  1.00 37.50           C
ATOM    287  C   TRP A 115      22.914  16.812  19.162  1.00 35.63           C
ATOM    288  O   TRP A 115      22.393  15.695  19.134  1.00 34.46           O
ATOM    289  CB  TRP A 115      21.530  18.527  20.337  1.00 33.97           C
ATOM    290  CG  TRP A 115      20.831  19.860  20.301  1.00 33.93           C
ATOM    291  CD1 TRP A 115      20.845  20.764  19.280  1.00 35.62           C
ATOM    292  CD2 TRP A 115      20.035  20.446  21.345  1.00 36.24           C
ATOM    293  NE1 TRP A 115      20.096  21.872  19.614  1.00 36.49           N
ATOM    294  CE2 TRP A 115      19.589  21.700  20.878  1.00 39.65           C
ATOM    295  CE3 TRP A 115      19.651  20.027  22.622  1.00 36.32           C
ATOM    296  CZ2 TRP A 115      18.784  22.541  21.647  1.00 36.49           C
ATOM    297  CZ3 TRP A 115      18.846  20.860  23.382  1.00 38.20           C
ATOM    298  CH2 TRP A 115      18.425  22.104  22.893  1.00 36.37           C
ATOM    299  N   LYS A 116      24.217  16.990  19.364  1.00 36.54           N
ATOM    300  CA  LYS A 116      25.054  15.864  19.767  1.00 39.76           C
ATOM    301  C   LYS A 116      24.972  15.776  21.282  1.00 37.88           C
ATOM    302  O   LYS A 116      25.179  16.774  21.977  1.00 39.88           O
ATOM    303  CB  LYS A 116      26.508  16.043  19.304  1.00 38.99           C
ATOM    304  CG  LYS A 116      27.316  14.742  19.289  1.00 41.42           C
ATOM    305  CD  LYS A 116      28.811  14.973  18.979  1.00 47.95           C
ATOM    306  CE  LYS A 116      29.046  15.474  17.549  1.00 52.94           C
ATOM    307  NZ  LYS A 116      30.432  15.203  17.056  1.00 49.06           N
ATOM    308  N   ALA A 117      24.635  14.599  21.795  1.00 35.72           N
ATOM    309  CA  ALA A 117      24.512  14.410  23.235  1.00 38.26           C
ATOM    310  C   ALA A 117      25.234  13.141  23.687  1.00 42.44           C
ATOM    311  O   ALA A 117      25.596  12.289  22.867  1.00 39.65           O
ATOM    312  CB  ALA A 117      23.045  14.363  23.652  1.00 35.94           C
ATOM    313  N   ARG A 118      25.435  13.026  24.997  1.00 42.34           N
ATOM    314  CA  ARG A 118      26.029  11.836  25.601  1.00 40.14           C
ATOM    315  C   ARG A 118      25.167  11.401  26.777  1.00 40.74           C
ATOM    316  O   ARG A 118      24.783  12.232  27.608  1.00 41.01           O
ATOM    317  CB  ARG A 118      27.456  12.131  26.074  1.00 42.93           C
ATOM    318  CG  ARG A 118      28.096  11.036  26.948  1.00 45.59           C
ATOM    319  CD  ARG A 118      29.372  11.548  27.614  1.00 45.06           C
ATOM    320  NE  ARG A 118      30.257  12.184  26.639  1.00 49.81           N
ATOM    321  CZ  ARG A 118      31.234  13.027  26.953  1.00 51.99           C
ATOM    322  NH1 ARG A 118      31.455  13.347  28.225  1.00 54.63           N
ATOM    323  NH2 ARG A 118      31.986  13.559  25.997  1.00 49.89           N
ATOM    324  N   SER A 119      24.847  10.110  26.832  1.00 34.97           N
ATOM    325  CA  SER A 119      24.043   9.558  27.912  1.00 38.46           C
ATOM    326  C   SER A 119      24.843   9.500  29.208  1.00 45.87           C
ATOM    327  O   SER A 119      25.987   9.032  29.222  1.00 43.64           O
ATOM    328  CB  SER A 119      23.567   8.149  27.560  1.00 41.83           C
ATOM    329  OG  SER A 119      23.293   7.399  28.739  1.00 46.46           O
ATOM    330  N   LEU A 120      24.236   9.968  30.295  1.00 46.06           N
ATOM    331  CA  LEU A 120      24.877   9.928  31.607  1.00 44.67           C
ATOM    332  C   LEU A 120      25.086   8.483  32.032  1.00 46.10           C
ATOM    333  O   LEU A 120      26.155   8.116  32.513  1.00 50.16           O
ATOM    334  CB  LEU A 120      24.025  10.683  32.630  1.00 45.83           C
ATOM    335  CG  LEU A 120      24.540  12.068  33.022  1.00 47.68           C
ATOM    336  CD1 LEU A 120      25.352  12.661  31.903  1.00 43.91           C
ATOM    337  CD2 LEU A 120      23.391  12.991  33.391  1.00 47.95           C
ATOM    338  N   ALA A 121      24.061   7.665  31.810  1.00 47.04           N
ATOM    339  CA  ALA A 121      24.085   6.251  32.162  1.00 48.05           C
ATOM    340  C   ALA A 121      25.182   5.452  31.446  1.00 51.26           C
ATOM    341  O   ALA A 121      26.051   4.865  32.098  1.00 52.15           O
ATOM    342  CB  ALA A 121      22.720   5.624  31.912  1.00 45.85           C
ATOM    343  N   THR A 122      25.138   5.432  30.112  1.00 48.58           N
ATOM    344  CA  THR A 122      26.001   4.555  29.315  1.00 47.21           C
ATOM    345  C   THR A 122      27.255   5.211  28.716  1.00 45.14           C
ATOM    346  O   THR A 122      28.173   4.507  28.297  1.00 46.08           O
ATOM    347  CB  THR A 122      25.203   3.894  28.160  1.00 48.41           C
ATOM    348  OG1 THR A 122      24.642   4.917  27.326  1.00 49.90           O
ATOM    349  CG2 THR A 122      24.086   3.021  28.701  1.00 46.19           C
ATOM    350  N   ARG A 123      27.275   6.541  28.658  1.00 43.66           N
ATOM    351  CA  ARG A 123      28.337   7.310  27.983  1.00 44.50           C
ATOM    352  C   ARG A 123      28.325   7.196  26.448  1.00 44.35           C
ATOM    353  O   ARG A 123      29.196   7.766  25.775  1.00 39.44           O
ATOM    354  CB  ARG A 123      29.733   6.991  28.543  1.00 48.81           C
ATOM    355  CG  ARG A 123      30.659   8.195  28.634  1.00 52.25           C
ATOM    356  CD  ARG A 123      31.675   8.032  29.768  1.00 56.50           C
ATOM    357  NE  ARG A 123      32.090   9.318  30.330  1.00 59.51           N
ATOM    358  CZ  ARG A 123      32.988  10.126  29.771  1.00 60.92           C
ATOM    359  NH1 ARG A 123      33.567   9.787  28.626  1.00 59.26           N
ATOM    360  NH2 ARG A 123      33.306  11.278  30.353  1.00 63.11           N
ATOM    361  N   LYS A 124      27.351   6.467  25.896  1.00 44.21           N
ATOM    362  CA  LYS A 124      27.185   6.407  24.437  1.00 41.21           C
ATOM    363  C   LYS A 124      26.828   7.789  23.912  1.00 40.82           C
ATOM    364  O   LYS A 124      26.057   8.514  24.546  1.00 41.68           O
ATOM    365  CB  LYS A 124      26.054   5.463  24.067  1.00 42.29           C
ATOM    366  CG  LYS A 124      26.195   4.045  24.580  1.00 45.88           C
ATOM    367  CD  LYS A 124      24.861   3.323  24.427  1.00 48.13           C
ATOM    368  CE  LYS A 124      25.031   1.813  24.373  1.00 52.03           C
ATOM    369  NZ  LYS A 124      23.702   1.142  24.397  1.00 53.26           N
ATOM    370  N   GLU A 125      27.359   8.150  22.749  1.00 40.48           N
ATOM    371  CA  GLU A 125      27.075   9.448  22.167  1.00 36.48           C
ATOM    372  C   GLU A 125      26.290   9.309  20.865  1.00 39.88           C
ATOM    373  O   GLU A 125      26.269   8.245  20.249  1.00 36.81           O
ATOM    374  CB  GLU A 125      28.374  10.213  21.917  1.00 40.92           C
ATOM    375  CG  GLU A 125      29.315  10.241  23.123  1.00 43.53           C
ATOM    376  CD  GLU A 125      30.422  11.268  22.974  1.00 47.48           C
ATOM    377  OE1 GLU A 125      30.727  11.658  21.827  1.00 50.31           O
ATOM    378  OE2 GLU A 125      30.979  11.701  24.009  1.00 51.52           O
ATOM    379  N   GLY A 126      25.641  10.387  20.448  1.00 35.90           N
ATOM    380  CA  GLY A 126      24.878  10.354  19.215  1.00 34.50           C
ATOM    381  C   GLY A 126      24.064  11.618  19.044  1.00 35.67           C
ATOM    382  O   GLY A 126      23.978  12.444  19.960  1.00 31.70           O
ATOM    383  N   TYR A 127      23.473  11.773  17.865  1.00 30.40           N
ATOM    384  CA  TYR A 127      22.577  12.891  17.622  1.00 30.86           C
ATOM    385  C   TYR A 127      21.194  12.602  18.216  1.00 28.83           C
ATOM    386  O   TYR A 127      20.784  11.439  18.334  1.00 30.72           O
ATOM    387  CB  TYR A 127      22.549  13.238  16.127  1.00 32.58           C
ATOM    388  CG  TYR A 127      23.805  13.985  15.736  1.00 33.85           C
ATOM    389  CD1 TYR A 127      23.902  15.350  15.939  1.00 33.91           C
ATOM    390  CD2 TYR A 127      24.911  13.319  15.216  1.00 37.00           C
ATOM    391  CE1 TYR A 127      25.048  16.039  15.620  1.00 37.27           C
ATOM    392  CE2 TYR A 127      26.070  14.008  14.887  1.00 36.65           C
ATOM    393  CZ  TYR A 127      26.126  15.368  15.093  1.00 40.22           C
ATOM    394  OH  TYR A 127      27.263  16.073  14.782  1.00 47.63           O
ATOM    395  N   ILE A 128      20.499  13.657  18.641  1.00 30.70           N
ATOM    396  CA  ILE A 128      19.193  13.512  19.282  1.00 25.61           C
ATOM    397  C   ILE A 128      18.272  14.624  18.824  1.00 24.21           C
ATOM    398  O   ILE A 128      18.725  15.742  18.564  1.00 28.39           O
ATOM    399  CB  ILE A 128      19.295  13.573  20.838  1.00 29.99           C
ATOM    400  CG1 ILE A 128      19.733  14.963  21.319  1.00 26.02           C
ATOM    401  CG2 ILE A 128      20.237  12.494  21.373  1.00 29.20           C
ATOM    402  CD1 ILE A 128      19.536  15.164  22.848  1.00 33.92           C
ATOM    403  N   PRO A 129      16.970  14.332  18.718  1.00 23.96           N
ATOM    404  CA  PRO A 129      16.070  15.392  18.263  1.00 26.83           C
ATOM    405  C   PRO A 129      15.811  16.304  19.449  1.00 27.02           C
ATOM    406  O   PRO A 129      15.343  15.803  20.465  1.00 27.94           O
ATOM    407  CB  PRO A 129      14.803  14.631  17.859  1.00 25.29           C
ATOM    408  CG  PRO A 129      14.840  13.358  18.677  1.00 24.65           C
ATOM    409  CD  PRO A 129      16.286  13.042  18.927  1.00 24.63           C
ATOM    410  N   SER A 130      16.126  17.593  19.338  1.00 32.57           N
ATOM    411  CA  SER A 130      16.074  18.479  20.509  1.00 30.97           C
ATOM    412  C   SER A 130      14.670  18.657  21.100  1.00 34.39           C
ATOM    413  O   SER A 130      14.527  18.872  22.310  1.00 32.44           O
ATOM    414  CB  SER A 130      16.750  19.829  20.235  1.00 31.52           C
ATOM    415  OG  SER A 130      16.093  20.561  19.223  1.00 31.77           O
ATOM    416  N   ASN A 131      13.629  18.532  20.281  1.00 29.81           N
ATOM    417  CA  ASN A 131      12.260  18.614  20.829  1.00 30.46           C
ATOM    418  C   ASN A 131      11.831  17.388  21.642  1.00 30.40           C
ATOM    419  O   ASN A 131      10.697  17.317  22.115  1.00 33.34           O
ATOM    420  CB  ASN A 131      11.224  18.924  19.736  1.00 29.39           C
ATOM    421  CG  ASN A 131      11.166  17.848  18.664  1.00 33.39           C
ATOM    422  OD1 ASN A 131      12.143  17.132  18.441  1.00 30.63           O
ATOM    423  ND2 ASN A 131      10.019  17.733  17.991  1.00 32.00           N
ATOM    424  N   TYR A 132      12.722  16.414  21.817  1.00 28.99           N
ATOM    425  CA  TYR A 132      12.379  15.237  22.615  1.00 29.39           C
ATOM    426  C   TYR A 132      12.905  15.385  24.049  1.00 33.20           C
ATOM    427  O   TYR A 132      12.713  14.493  24.874  1.00 33.32           O
ATOM    428  CB  TYR A 132      12.940  13.953  21.989  1.00 28.32           C
ATOM    429  CG  TYR A 132      12.034  13.297  20.966  1.00 29.44           C
ATOM    430  CD1 TYR A 132      11.562  14.005  19.865  1.00 27.49           C
ATOM    431  CD2 TYR A 132      11.669  11.965  21.096  1.00 27.62           C
ATOM    432  CE1 TYR A 132      10.735  13.391  18.920  1.00 26.25           C
ATOM    433  CE2 TYR A 132      10.853  11.349  20.180  1.00 29.66           C
ATOM    434  CZ  TYR A 132      10.383  12.068  19.091  1.00 29.30           C
ATOM    435  OH  TYR A 132       9.566  11.444  18.189  1.00 29.89           O
ATOM    436  N   VAL A 133      13.567  16.510  24.323  1.00 32.72           N
ATOM    437  CA  VAL A 133      14.238  16.735  25.605  1.00 38.98           C
ATOM    438  C   VAL A 133      13.957  18.135  26.193  1.00 38.66           C
ATOM    439  O   VAL A 133      13.596  19.064  25.463  1.00 37.45           O
ATOM    440  CB  VAL A 133      15.771  16.540  25.473  1.00 34.63           C
ATOM    441  CG1 VAL A 133      16.127  15.125  25.069  1.00 33.98           C
ATOM    442  CG2 VAL A 133      16.368  17.557  24.507  1.00 37.20           C
ATOM    443  N   ALA A 134      14.141  18.283  27.508  1.00 45.17           N
ATOM    444  CA  ALA A 134      13.973  19.580  28.187  1.00 45.91           C
ATOM    445  C   ALA A 134      15.128  19.860  29.153  1.00 47.52           C
ATOM    446  O   ALA A 134      15.563  18.956  29.862  1.00 49.59           O
ATOM    447  CB  ALA A 134      12.660  19.610  28.938  1.00 49.44           C
ATOM    448  N   ARG A 135      15.625  21.095  29.178  1.00 49.57           N
ATOM    449  CA  ARG A 135      16.721  21.480  30.080  1.00 53.26           C
ATOM    450  C   ARG A 135      16.387  21.213  31.552  1.00 52.86           C
ATOM    451  O   ARG A 135      15.217  21.266  31.939  1.00 54.79           O
ATOM    452  CB  ARG A 135      17.057  22.962  29.886  1.00 56.22           C
ATOM    453  CG  ARG A 135      18.133  23.496  30.813  1.00 59.93           C
ATOM    454  CD  ARG A 135      19.499  23.411  30.179  1.00 54.03           C
ATOM    455  NE  ARG A 135      19.912  24.702  29.641  1.00 56.70           N
ATOM    456  CZ  ARG A 135      20.967  25.384  30.074  1.00 58.75           C
ATOM    457  NH1 ARG A 135      21.720  24.888  31.045  1.00 61.34           N
ATOM    458  NH2 ARG A 135      21.274  26.558  29.535  1.00 60.46           N
ATOM    459  N   VAL A 136      17.402  20.909  32.366  1.00 55.28           N
ATOM    460  CA  VAL A 136      17.203  20.745  33.818  1.00 55.67           C
ATOM    461  C   VAL A 136      17.963  21.787  34.643  1.00 54.12           C
ATOM    462  O   VAL A 136      19.000  22.304  34.217  1.00 53.25           O
ATOM    463  CB  VAL A 136      17.598  19.341  34.316  1.00 52.91           C
ATOM    464  CG1 VAL A 136      17.436  19.257  35.828  1.00 55.89           C
ATOM    465  CG2 VAL A 136      16.758  18.282  33.645  1.00 50.46           C
ATOM    466  N   GLY B  71       0.417  14.143  28.066  1.00 53.05           N
ATOM    467  CA  GLY B  71      -0.004  12.754  28.065  1.00 48.48           C
ATOM    468  C   GLY B  71      -0.485  12.280  26.708  1.00 44.43           C
ATOM    469  O   GLY B  71      -0.813  11.101  26.533  1.00 45.91           O
ATOM    470  N   PHE B  72      -0.544  13.197  25.744  1.00 45.96           N
ATOM    471  CA  PHE B  72      -0.881  12.831  24.370  1.00 43.56           C
ATOM    472  C   PHE B  72       0.114  11.758  23.927  1.00 44.98           C
ATOM    473  O   PHE B  72       1.328  11.987  23.953  1.00 48.63           O
ATOM    474  CB  PHE B  72      -0.855  14.075  23.464  1.00 42.80           C
ATOM    475  CG  PHE B  72      -0.976  13.771  21.999  1.00 42.25           C
ATOM    476  CD1 PHE B  72      -2.020  12.996  21.511  1.00 42.89           C
ATOM    477  CD2 PHE B  72      -0.049  14.277  21.101  1.00 44.29           C
ATOM    478  CE1 PHE B  72      -2.123  12.708  20.144  1.00 41.61           C
ATOM    479  CE2 PHE B  72      -0.147  14.005  19.745  1.00 40.69           C
ATOM    480  CZ  PHE B  72      -1.188  13.221  19.262  1.00 42.59           C
ATOM    481  N   PRO B  73      -0.398  10.566  23.571  1.00 42.74           N
ATOM    482  CA  PRO B  73       0.446   9.374  23.404  1.00 45.22           C
ATOM    483  C   PRO B  73       1.206   9.287  22.083  1.00 46.42           C
ATOM    484  O   PRO B  73       1.763   8.226  21.814  1.00 49.70           O
ATOM    485  CB  PRO B  73      -0.555   8.206  23.476  1.00 44.92           C
ATOM    486  CG  PRO B  73      -1.865   8.799  23.905  1.00 43.47           C
ATOM    487  CD  PRO B  73      -1.832  10.239  23.488  1.00 41.22           C
ATOM    488  N   VAL B  74       1.231  10.342  21.276  1.00 41.70           N
ATOM    489  CA  VAL B  74       2.012  10.292  20.040  1.00 43.77           C
ATOM    490  C   VAL B  74       3.213  11.219  20.163  1.00 39.62           C
ATOM    491  O   VAL B  74       3.066  12.399  20.489  1.00 45.08           O
ATOM    492  CB  VAL B  74       1.201  10.691  18.789  1.00 41.05           C
ATOM    493  CG1 VAL B  74       2.010  10.383  17.528  1.00 42.94           C
ATOM    494  CG2 VAL B  74      -0.131   9.953  18.738  1.00 42.30           C
ATOM    495  N   ARG B  75       4.397  10.683  19.902  1.00 38.54           N
ATOM    496  CA  ARG B  75       5.623  11.465  19.997  1.00 37.63           C
ATOM    497  C   ARG B  75       5.668  12.472  18.863  1.00 35.86           C
ATOM    498  O   ARG B  75       5.159  12.189  17.778  1.00 33.09           O
ATOM    499  CB  ARG B  75       6.831  10.533  19.923  1.00 38.89           C
ATOM    500  CG  ARG B  75       6.981   9.659  21.150  1.00 43.45           C
ATOM    501  CD  ARG B  75       7.974   8.543  20.924  1.00 42.17           C
ATOM    502  NE  ARG B  75       7.339   7.350  20.378  1.00 51.60           N
ATOM    503  CZ  ARG B  75       7.721   6.758  19.252  1.00 53.56           C
ATOM    504  NH1 ARG B  75       8.743   7.247  18.568  1.00 51.92           N
ATOM    505  NH2 ARG B  75       7.089   5.674  18.816  1.00 55.29           N
ATOM    506  N   PRO B  76       6.279  13.649  19.105  1.00 33.79           N
ATOM    507  CA  PRO B  76       6.284  14.687  18.070  1.00 31.03           C
ATOM    508  C   PRO B  76       7.121  14.324  16.837  1.00 30.41           C
ATOM    509  O   PRO B  76       7.976  13.424  16.884  1.00 25.08           O
ATOM    510  CB  PRO B  76       6.875  15.908  18.788  1.00 32.53           C
ATOM    511  CG  PRO B  76       7.556  15.381  19.996  1.00 33.38           C
ATOM    512  CD  PRO B  76       6.851  14.124  20.380  1.00 34.66           C
ATOM    513  N   GLN B  77       6.862  15.024  15.735  1.00 25.27           N
ATOM    514  CA  GLN B  77       7.692  14.892  14.548  1.00 25.22           C
ATOM    515  C   GLN B  77       9.095  15.403  14.900  1.00 26.80           C
ATOM    516  O   GLN B  77       9.229  16.472  15.519  1.00 25.53           O
ATOM    517  CB  GLN B  77       7.065  15.706  13.406  1.00 25.98           C
ATOM    518  CG  GLN B  77       7.967  15.914  12.203  1.00 25.17           C
ATOM    519  CD  GLN B  77       8.408  14.612  11.564  1.00 24.99           C
ATOM    520  OE1 GLN B  77       7.631  13.657  11.460  1.00 27.67           O
ATOM    521  NE2 GLN B  77       9.669  14.567  11.127  1.00 24.16           N
ATOM    522  N   VAL B  78      10.135  14.630  14.561  1.00 24.88           N
ATOM    523  CA  VAL B  78      11.527  15.076  14.779  1.00 22.67           C
ATOM    524  C   VAL B  78      11.790  16.323  13.935  1.00 23.97           C
ATOM    525  O   VAL B  78      11.107  16.531  12.925  1.00 26.17           O
ATOM    526  CB  VAL B  78      12.559  13.957  14.444  1.00 25.58           C
ATOM    527  CG1 VAL B  78      12.306  12.709  15.291  1.00 24.74           C
ATOM    528  CG2 VAL B  78      12.548  13.628  12.941  1.00 22.57           C
ATOM    529  N   PRO B  79      12.757  17.169  14.344  1.00 23.96           N
ATOM    530  CA  PRO B  79      12.985  18.456  13.673  1.00 26.13           C
ATOM    531  C   PRO B  79      13.321  18.362  12.178  1.00 27.29           C
ATOM    532  O   PRO B  79      14.076  17.480  11.733  1.00 23.18           O
ATOM    533  CB  PRO B  79      14.164  19.049  14.443  1.00 23.41           C
ATOM    534  CG  PRO B  79      14.064  18.425  15.797  1.00 25.87           C
ATOM    535  CD  PRO B  79      13.592  17.031  15.554  1.00 24.59           C
ATOM    536  N   LEU B  80      12.766  19.299  11.416  1.00 23.53           N
ATOM    537  CA  LEU B  80      12.839  19.261   9.954  1.00 28.15           C
ATOM    538  C   LEU B  80      14.104  19.950   9.465  1.00 24.56           C
ATOM    539  O   LEU B  80      14.570  20.872  10.091  1.00 24.47           O
ATOM    540  CB  LEU B  80      11.603  19.939   9.352  1.00 27.81           C
ATOM    541  CG  LEU B  80      10.399  19.051   9.024  1.00 33.69           C
ATOM    542  CD1 LEU B  80      10.420  17.769   9.826  1.00 28.73           C
ATOM    543  CD2 LEU B  80       9.064  19.786   9.206  1.00 28.86           C
ATOM    544  N   ARG B  81      14.646  19.508   8.334  1.00 24.11           N
ATOM    545  CA  ARG B  81      15.923  20.020   7.842  1.00 25.18           C
ATOM    546  C   ARG B  81      16.114  19.565   6.398  1.00 23.93           C
ATOM    547  O   ARG B  81      15.564  18.550   6.003  1.00 25.62           O
ATOM    548  CB  ARG B  81      17.082  19.518   8.721  1.00 23.62           C
ATOM    549  CG  ARG B  81      17.058  18.022   8.970  1.00 24.48           C
ATOM    550  CD  ARG B  81      18.079  17.593  10.023  1.00 24.31           C
ATOM    551  NE  ARG B  81      17.917  16.187  10.388  1.00 20.72           N
ATOM    552  CZ  ARG B  81      18.836  15.460  11.019  1.00 23.02           C
ATOM    553  NH1 ARG B  81      19.999  16.005  11.371  1.00 22.94           N
ATOM    554  NH2 ARG B  81      18.596  14.185  11.294  1.00 18.66           N
ATOM    555  N   PRO B  82      16.881  20.328   5.606  1.00 25.50           N
ATOM    556  CA  PRO B  82      17.124  19.964   4.209  1.00 25.91           C
ATOM    557  C   PRO B  82      18.248  18.926   4.088  1.00 23.90           C
ATOM    558  O   PRO B  82      19.175  18.919   4.902  1.00 24.55           O
ATOM    559  CB  PRO B  82      17.557  21.292   3.585  1.00 25.60           C
ATOM    560  CG  PRO B  82      18.267  22.006   4.737  1.00 26.20           C
ATOM    561  CD  PRO B  82      17.520  21.612   5.973  1.00 29.35           C
ATOM    562  N   MET B  83      18.149  18.062   3.081  1.00 22.73           N
ATOM    563  CA  MET B  83      19.123  17.008   2.857  1.00 23.46           C
ATOM    564  C   MET B  83      20.500  17.624   2.619  1.00 26.55           C
ATOM    565  O   MET B  83      20.618  18.708   2.040  1.00 26.46           O
ATOM    566  CB  MET B  83      18.693  16.160   1.656  1.00 24.51           C
ATOM    567  CG  MET B  83      19.666  15.055   1.265  1.00 21.88           C
ATOM    568  SD  MET B  83      19.932  13.899   2.601  1.00 23.25           S
ATOM    569  CE  MET B  83      18.303  13.166   2.810  1.00 24.47           C
ATOM    570  N   THR B  84      21.542  16.946   3.092  1.00 23.31           N
ATOM    571  CA  THR B  84      22.903  17.413   2.888  1.00 25.75           C
ATOM    572  C   THR B  84      23.697  16.295   2.229  1.00 22.21           C
ATOM    573  O   THR B  84      23.222  15.169   2.157  1.00 20.23           O
ATOM    574  CB  THR B  84      23.568  17.733   4.226  1.00 21.23           C
ATOM    575  OG1 THR B  84      23.587  16.544   5.017  1.00 21.29           O
ATOM    576  CG2 THR B  84      22.797  18.837   4.987  1.00 24.02           C
ATOM    577  N   TYR B  85      24.903  16.594   1.761  1.00 21.22           N
ATOM    578  CA  TYR B  85      25.786  15.546   1.236  1.00 21.85           C
ATOM    579  C   TYR B  85      25.995  14.464   2.287  1.00 22.75           C
ATOM    580  O   TYR B  85      25.914  13.270   1.993  1.00 21.34           O
ATOM    581  CB  TYR B  85      27.162  16.124   0.850  1.00 22.97           C
ATOM    582  CG  TYR B  85      28.219  15.044   0.619  1.00 23.71           C
ATOM    583  CD1 TYR B  85      28.960  14.507   1.679  1.00 21.37           C
ATOM    584  CD2 TYR B  85      28.463  14.560  -0.654  1.00 21.53           C
ATOM    585  CE1 TYR B  85      29.896  13.506   1.463  1.00 23.83           C
ATOM    586  CE2 TYR B  85      29.415  13.570  -0.881  1.00 20.80           C
ATOM    587  CZ  TYR B  85      30.118  13.047   0.172  1.00 21.50           C
ATOM    588  OH  TYR B  85      31.056  12.071  -0.054  1.00 22.71           O
ATOM    589  N   LYS B  86      26.300  14.879   3.515  1.00 21.40           N
ATOM    590  CA  LYS B  86      26.712  13.917   4.535  1.00 20.16           C
ATOM    591  C   LYS B  86      25.551  13.033   5.022  1.00 22.58           C
ATOM    592  O   LYS B  86      25.747  11.847   5.303  1.00 21.39           O
ATOM    593  CB  LYS B  86      27.403  14.619   5.707  1.00 23.82           C
ATOM    594  CG  LYS B  86      27.962  13.654   6.752  1.00 23.16           C
ATOM    595  CD  LYS B  86      28.980  12.712   6.110  1.00 21.18           C
ATOM    596  CE  LYS B  86      29.916  12.114   7.149  1.00 21.53           C
ATOM    597  NZ  LYS B  86      29.193  11.297   8.155  1.00 20.44           N
ATOM    598  N   ALA B  87      24.348  13.596   5.099  1.00 22.19           N
ATOM    599  CA  ALA B  87      23.191  12.808   5.499  1.00 20.26           C
ATOM    600  C   ALA B  87      22.863  11.821   4.391  1.00 19.05           C
ATOM    601  O   ALA B  87      22.488  10.677   4.648  1.00 19.88           O
ATOM    602  CB  ALA B  87      22.009  13.700   5.769  1.00 20.34           C
ATOM    603  N   ALA B  88      23.010  12.248   3.149  1.00 18.27           N
ATOM    604  CA  ALA B  88      22.701  11.343   2.051  1.00 19.65           C
ATOM    605  C   ALA B  88      23.723  10.212   2.027  1.00 18.09           C
ATOM    606  O   ALA B  88      23.381   9.046   1.801  1.00 18.35           O
ATOM    607  CB  ALA B  88      22.672  12.097   0.727  1.00 18.95           C
ATOM    608  N   LEU B  89      24.982  10.558   2.270  1.00 16.31           N
ATOM    609  CA  LEU B  89      26.050   9.566   2.331  1.00 17.82           C
ATOM    610  C   LEU B  89      25.802   8.579   3.451  1.00 19.21           C
ATOM    611  O   LEU B  89      25.842   7.359   3.240  1.00 18.10           O
ATOM    612  CB  LEU B  89      27.418  10.243   2.524  1.00 18.14           C
ATOM    613  CG  LEU B  89      28.615   9.292   2.607  1.00 20.26           C
ATOM    614  CD1 LEU B  89      28.938   8.777   1.209  1.00 20.57           C
ATOM    615  CD2 LEU B  89      29.835   9.979   3.232  1.00 18.91           C
ATOM    616  N   ASP B  90      25.542   9.110   4.645  1.00 19.47           N
ATOM    617  CA  ASP B  90      25.303   8.283   5.814  1.00 17.86           C
ATOM    618  C   ASP B  90      24.130   7.344   5.594  1.00 18.44           C
ATOM    619  O   ASP B  90      24.230   6.152   5.852  1.00 19.09           O
ATOM    620  CB  ASP B  90      25.033   9.152   7.050  1.00 21.84           C
ATOM    621  CG  ASP B  90      26.308   9.744   7.652  1.00 22.67           C
ATOM    622  OD1 ASP B  90      27.417   9.269   7.318  1.00 20.38           O
ATOM    623  OD2 ASP B  90      26.196  10.684   8.474  1.00 19.58           O
ATOM    624  N   ILE B  91      23.018   7.884   5.115  1.00 17.78           N
ATOM    625  CA  ILE B  91      21.832   7.063   4.921  1.00 19.27           C
ATOM    626  C   ILE B  91      22.010   6.029   3.783  1.00 18.88           C
ATOM    627  O   ILE B  91      21.542   4.893   3.911  1.00 18.99           O
ATOM    628  CB  ILE B  91      20.564   7.930   4.701  1.00 20.73           C
ATOM    629  CG1 ILE B  91      20.306   8.824   5.930  1.00 17.79           C
ATOM    630  CG2 ILE B  91      19.334   7.026   4.440  1.00 20.03           C
ATOM    631  CD1 ILE B  91      19.434  10.052   5.610  1.00 19.73           C
ATOM    632  N   SER B  92      22.695   6.411   2.697  1.00 19.49           N
ATOM    633  CA  SER B  92      23.020   5.468   1.607  1.00 19.19           C
ATOM    634  C   SER B  92      23.762   4.291   2.173  1.00 19.12           C
ATOM    635  O   SER B  92      23.462   3.135   1.860  1.00 18.77           O
ATOM    636  CB  SER B  92      23.966   6.088   0.565  1.00 17.73           C
ATOM    637  OG  SER B  92      23.417   7.222  -0.007  1.00 24.41           O
ATOM    638  N   HIS B  93      24.756   4.580   3.001  1.00 21.30           N
ATOM    639  CA  HIS B  93      25.588   3.509   3.545  1.00 20.35           C
ATOM    640  C   HIS B  93      24.842   2.606   4.528  1.00 20.78           C
ATOM    641  O   HIS B  93      25.053   1.395   4.528  1.00 20.30           O
ATOM    642  CB  HIS B  93      26.884   4.051   4.138  1.00 22.22           C
ATOM    643  CG  HIS B  93      27.861   4.514   3.107  1.00 23.66           C
ATOM    644  ND1 HIS B  93      28.175   3.759   1.993  1.00 27.28           N
ATOM    645  CD2 HIS B  93      28.598   5.647   3.014  1.00 23.42           C
ATOM    646  CE1 HIS B  93      29.052   4.415   1.255  1.00 27.12           C
ATOM    647  NE2 HIS B  93      29.328   5.563   1.852  1.00 26.92           N
ATOM    648  N   PHE B  94      23.957   3.183   5.336  1.00 19.25           N
ATOM    649  CA  PHE B  94      23.089   2.385   6.204  1.00 21.86           C
ATOM    650  C   PHE B  94      22.266   1.375   5.385  1.00 22.76           C
ATOM    651  O   PHE B  94      22.206   0.181   5.717  1.00 21.45           O
ATOM    652  CB  PHE B  94      22.149   3.307   6.979  1.00 21.98           C
ATOM    653  CG  PHE B  94      21.094   2.586   7.765  1.00 24.77           C
ATOM    654  CD1 PHE B  94      21.336   2.186   9.075  1.00 27.53           C
ATOM    655  CD2 PHE B  94      19.847   2.329   7.206  1.00 23.05           C
ATOM    656  CE1 PHE B  94      20.359   1.526   9.808  1.00 26.34           C
ATOM    657  CE2 PHE B  94      18.874   1.661   7.930  1.00 27.17           C
ATOM    658  CZ  PHE B  94      19.124   1.273   9.237  1.00 26.22           C
ATOM    659  N   LEU B  95      21.620   1.862   4.328  1.00 22.06           N
ATOM    660  CA  LEU B  95      20.773   1.018   3.488  1.00 20.69           C
ATOM    661  C   LEU B  95      21.612  -0.038   2.792  1.00 21.22           C
ATOM    662  O   LEU B  95      21.183  -1.169   2.651  1.00 26.25           O
ATOM    663  CB  LEU B  95      20.008   1.852   2.456  1.00 20.00           C
ATOM    664  CG  LEU B  95      18.917   2.778   2.999  1.00 22.29           C
ATOM    665  CD1 LEU B  95      18.521   3.798   1.947  1.00 23.77           C
ATOM    666  CD2 LEU B  95      17.714   1.994   3.470  1.00 23.46           C
ATOM    667  N   LYS B  96      22.811   0.330   2.355  1.00 19.63           N
ATOM    668  CA  LYS B  96      23.749  -0.655   1.815  1.00 21.38           C
ATOM    669  C   LYS B  96      24.076  -1.778   2.809  1.00 23.97           C
ATOM    670  O   LYS B  96      24.007  -2.956   2.451  1.00 24.11           O
ATOM    671  CB  LYS B  96      25.034   0.028   1.345  1.00 22.97           C
ATOM    672  CG  LYS B  96      25.776  -0.756   0.275  1.00 28.30           C
ATOM    673  CD  LYS B  96      26.811  -1.672   0.851  1.00 31.47           C
ATOM    674  CE  LYS B  96      27.620  -2.333  -0.297  1.00 37.44           C
ATOM    675  NZ  LYS B  96      26.860  -3.393  -1.027  1.00 32.07           N
ATOM    676  N   GLU B  97      24.420  -1.431   4.050  1.00 23.26           N
ATOM    677  CA  GLU B  97      24.689  -2.447   5.071  1.00 25.61           C
ATOM    678  C   GLU B  97      23.494  -3.368   5.275  1.00 26.59           C
ATOM    679  O   GLU B  97      23.651  -4.565   5.486  1.00 27.22           O
ATOM    680  CB  GLU B  97      24.988  -1.805   6.427  1.00 27.53           C
ATOM    681  CG  GLU B  97      26.219  -0.957   6.490  1.00 31.81           C
ATOM    682  CD  GLU B  97      26.537  -0.587   7.931  1.00 37.15           C
ATOM    683  OE1 GLU B  97      26.103  -1.332   8.846  1.00 32.65           O
ATOM    684  OE2 GLU B  97      27.201   0.449   8.133  1.00 39.51           O
ATOM    685  N   LYS B  98      22.299  -2.799   5.250  1.00 26.65           N
ATOM    686  CA  LYS B  98      21.083  -3.583   5.476  1.00 29.06           C
ATOM    687  C   LYS B  98      20.637  -4.311   4.213  1.00 33.28           C
ATOM    688  O   LYS B  98      19.755  -5.164   4.267  1.00 32.93           O
ATOM    689  CB  LYS B  98      19.959  -2.667   5.950  1.00 29.97           C
ATOM    690  CG  LYS B  98      20.258  -1.949   7.245  1.00 32.67           C
ATOM    691  CD  LYS B  98      20.068  -2.852   8.437  1.00 32.63           C
ATOM    692  CE  LYS B  98      20.440  -2.143   9.732  1.00 34.81           C
ATOM    693  NZ  LYS B  98      21.862  -2.383  10.141  1.00 42.37           N
ATOM    694  N   GLY B  99      21.238  -3.962   3.078  1.00 31.65           N
ATOM    695  CA  GLY B  99      20.869  -4.551   1.799  1.00 36.02           C
ATOM    696  C   GLY B  99      19.478  -4.109   1.382  1.00 36.14           C
ATOM    697  O   GLY B  99      18.813  -4.783   0.578  1.00 32.52           O
ATOM    698  N   GLY B 100      19.057  -2.955   1.912  1.00 30.17           N
ATOM    699  CA  GLY B 100      17.685  -2.482   1.801  1.00 31.12           C
ATOM    700  C   GLY B 100      17.040  -2.146   0.461  1.00 38.82           C
ATOM    701  O   GLY B 100      15.818  -2.349   0.310  1.00 44.56           O
ATOM    702  N   LEU B 101      17.818  -1.625  -0.494  1.00 32.36           N
ATOM    703  CA  LEU B 101      17.284  -1.123  -1.771  1.00 28.97           C
ATOM    704  C   LEU B 101      17.838  -1.841  -2.989  1.00 28.45           C
ATOM    705  O   LEU B 101      17.213  -1.842  -4.063  1.00 27.79           O
ATOM    706  CB  LEU B 101      17.662   0.351  -1.953  1.00 27.79           C
ATOM    707  CG  LEU B 101      16.806   1.450  -1.357  1.00 28.51           C
ATOM    708  CD1 LEU B 101      17.452   2.809  -1.653  1.00 24.52           C
ATOM    709  CD2 LEU B 101      15.383   1.383  -1.929  1.00 25.93           C
ATOM    710  N   GLU B 102      19.034  -2.404  -2.831  1.00 25.79           N
ATOM    711  CA  GLU B 102      19.765  -3.023  -3.933  1.00 28.66           C
ATOM    712  C   GLU B 102      18.881  -3.981  -4.738  1.00 26.64           C
ATOM    713  O   GLU B 102      18.245  -4.854  -4.165  1.00 26.11           O
ATOM    714  CB  GLU B 102      20.973  -3.779  -3.379  1.00 28.01           C
ATOM    715  CG  GLU B 102      21.924  -4.280  -4.432  1.00 30.72           C
ATOM    716  CD  GLU B 102      22.665  -3.144  -5.117  1.00 29.94           C
ATOM    717  OE1 GLU B 102      22.635  -1.999  -4.619  1.00 31.94           O
ATOM    718  OE2 GLU B 102      23.291  -3.391  -6.148  1.00 33.32           O
ATOM    719  N   GLY B 103      18.807  -3.781  -6.053  1.00 26.66           N
ATOM    720  CA  GLY B 103      18.071  -4.686  -6.930  1.00 24.87           C
ATOM    721  C   GLY B 103      16.562  -4.522  -6.987  1.00 26.77           C
ATOM    722  O   GLY B 103      15.919  -5.124  -7.848  1.00 27.03           O
ATOM    723  N   LEU B 104      15.994  -3.714  -6.089  1.00 23.17           N
ATOM    724  CA  LEU B 104      14.553  -3.484  -6.042  1.00 27.10           C
ATOM    725  C   LEU B 104      14.080  -2.666  -7.233  1.00 26.99           C
ATOM    726  O   LEU B 104      14.658  -1.626  -7.514  1.00 23.70           O
ATOM    727  CB  LEU B 104      14.205  -2.677  -4.806  1.00 30.14           C
ATOM    728  CG  LEU B 104      13.398  -3.265  -3.662  1.00 36.57           C
ATOM    729  CD1 LEU B 104      13.075  -2.159  -2.690  1.00 32.54           C
ATOM    730  CD2 LEU B 104      12.128  -3.921  -4.181  1.00 36.03           C
ATOM    731  N   ILE B 105      12.999  -3.097  -7.886  1.00 26.72           N
ATOM    732  CA  ILE B 105      12.422  -2.353  -9.009  1.00 25.87           C
ATOM    733  C   ILE B 105      11.907  -1.011  -8.515  1.00 24.36           C
ATOM    734  O   ILE B 105      11.157  -0.958  -7.542  1.00 25.27           O
ATOM    735  CB  ILE B 105      11.249  -3.130  -9.662  1.00 26.54           C
ATOM    736  CG1 ILE B 105      11.781  -4.298 -10.493  1.00 25.50           C
ATOM    737  CG2 ILE B 105      10.401  -2.213 -10.552  1.00 22.83           C
ATOM    738  CD1 ILE B 105      10.680  -5.304 -10.856  1.00 27.86           C
ATOM    739  N   TRP B 106      12.323   0.069  -9.175  1.00 23.91           N
ATOM    740  CA  TRP B 106      11.902   1.408  -8.779  1.00 23.13           C
ATOM    741  C   TRP B 106      10.427   1.634  -9.116  1.00 27.12           C
ATOM    742  O   TRP B 106       9.938   1.178 -10.153  1.00 26.32           O
ATOM    743  CB  TRP B 106      12.745   2.465  -9.495  1.00 23.30           C
ATOM    744  CG  TRP B 106      12.353   3.875  -9.127  1.00 23.58           C
ATOM    745  CD1 TRP B 106      12.889   4.639  -8.120  1.00 23.19           C
ATOM    746  CD2 TRP B 106      11.346   4.686  -9.752  1.00 23.48           C
ATOM    747  NE1 TRP B 106      12.273   5.871  -8.086  1.00 23.04           N
ATOM    748  CE2 TRP B 106      11.324   5.925  -9.073  1.00 23.84           C
ATOM    749  CE3 TRP B 106      10.460   4.484 -10.821  1.00 25.98           C
ATOM    750  CZ2 TRP B 106      10.441   6.959  -9.422  1.00 29.58           C
ATOM    751  CZ3 TRP B 106       9.586   5.508 -11.170  1.00 26.22           C
ATOM    752  CH2 TRP B 106       9.587   6.734 -10.479  1.00 28.29           C
ATOM    753  N   SER B 107       9.722   2.333  -8.234  1.00 23.43           N
ATOM    754  CA  SER B 107       8.399   2.850  -8.550  1.00 25.77           C
ATOM    755  C   SER B 107       8.196   4.145  -7.761  1.00 30.76           C
ATOM    756  O   SER B 107       8.873   4.386  -6.751  1.00 25.15           O
ATOM    757  CB  SER B 107       7.300   1.834  -8.222  1.00 29.79           C
ATOM    758  OG  SER B 107       7.046   1.777  -6.824  1.00 28.21           O
ATOM    759  N   GLN B 108       7.290   4.985  -8.241  1.00 28.16           N
ATOM    760  CA  GLN B 108       6.939   6.210  -7.538  1.00 32.64           C
ATOM    761  C   GLN B 108       6.551   5.917  -6.083  1.00 31.48           C
ATOM    762  O   GLN B 108       7.033   6.572  -5.151  1.00 29.85           O
ATOM    763  CB  GLN B 108       5.788   6.894  -8.272  1.00 39.49           C
ATOM    764  CG  GLN B 108       5.312   8.174  -7.643  1.00 41.11           C
ATOM    765  CD  GLN B 108       6.012   9.380  -8.206  1.00 48.05           C
ATOM    766  OE1 GLN B 108       7.237   9.396  -8.349  1.00 49.81           O
ATOM    767  NE2 GLN B 108       5.235  10.406  -8.540  1.00 51.66           N
ATOM    768  N   ARG B 109       5.712   4.906  -5.883  1.00 32.18           N
ATOM    769  CA  ARG B 109       5.258   4.560  -4.538  1.00 31.67           C
ATOM    770  C   ARG B 109       6.388   4.041  -3.648  1.00 29.79           C
ATOM    771  O   ARG B 109       6.473   4.426  -2.482  1.00 31.70           O
ATOM    772  CB  ARG B 109       4.105   3.548  -4.578  1.00 31.20           C
ATOM    773  CG  ARG B 109       3.570   3.174  -3.195  1.00 35.21           C
ATOM    774  CD  ARG B 109       3.033   4.404  -2.454  1.00 39.90           C
ATOM    775  NE  ARG B 109       2.619   4.105  -1.084  1.00 45.71           N
ATOM    776  CZ  ARG B 109       2.674   4.975  -0.079  1.00 46.77           C
ATOM    777  NH1 ARG B 109       3.134   6.204  -0.282  1.00 42.82           N
ATOM    778  NH2 ARG B 109       2.278   4.612   1.133  1.00 49.58           N
ATOM    779  N   ARG B 110       7.253   3.176  -4.175  1.00 26.10           N
ATOM    780  CA  ARG B 110       8.362   2.667  -3.365  1.00 26.13           C
ATOM    781  C   ARG B 110       9.296   3.787  -2.945  1.00 25.50           C
ATOM    782  O   ARG B 110       9.714   3.849  -1.786  1.00 26.64           O
ATOM    783  CB  ARG B 110       9.151   1.570  -4.075  1.00 25.71           C
ATOM    784  CG  ARG B 110       8.445   0.236  -4.069  1.00 33.70           C
ATOM    785  CD  ARG B 110       9.345  -0.915  -4.476  1.00 32.12           C
ATOM    786  NE  ARG B 110       8.537  -2.120  -4.619  1.00 34.15           N
ATOM    787  CZ  ARG B 110       8.430  -2.833  -5.732  1.00 40.90           C
ATOM    788  NH1 ARG B 110       9.103  -2.486  -6.824  1.00 39.84           N
ATOM    789  NH2 ARG B 110       7.643  -3.902  -5.756  1.00 41.59           N
ATOM    790  N   GLN B 111       9.610   4.685  -3.867  1.00 24.54           N
ATOM    791  CA  GLN B 111      10.498   5.770  -3.504  1.00 25.12           C
ATOM    792  C   GLN B 111       9.851   6.689  -2.470  1.00 27.56           C
ATOM    793  O   GLN B 111      10.535   7.242  -1.614  1.00 25.40           O
ATOM    794  CB  GLN B 111      10.916   6.598  -4.697  1.00 26.27           C
ATOM    795  CG  GLN B 111      11.981   7.582  -4.281  1.00 26.81           C
ATOM    796  CD  GLN B 111      12.316   8.573  -5.339  1.00 27.76           C
ATOM    797  OE1 GLN B 111      12.550   8.217  -6.497  1.00 29.05           O
ATOM    798  NE2 GLN B 111      12.356   9.844  -4.953  1.00 28.07           N
ATOM    799  N   GLU B 112       8.532   6.850  -2.561  1.00 27.88           N
ATOM    800  CA  GLU B 112       7.794   7.679  -1.622  1.00 26.28           C
ATOM    801  C   GLU B 112       7.877   7.089  -0.215  1.00 25.46           C
ATOM    802  O   GLU B 112       8.126   7.810   0.755  1.00 27.99           O
ATOM    803  CB  GLU B 112       6.334   7.833  -2.086  1.00 28.36           C
ATOM    804  CG  GLU B 112       5.507   8.788  -1.228  1.00 38.25           C
ATOM    805  CD  GLU B 112       4.071   8.933  -1.726  1.00 35.56           C
ATOM    806  OE1 GLU B 112       3.748   9.981  -2.321  1.00 43.10           O
ATOM    807  OE2 GLU B 112       3.273   7.995  -1.523  1.00 35.91           O
ATOM    808  N   ILE B 113       7.709   5.773  -0.105  1.00 24.02           N
ATOM    809  CA  ILE B 113       7.867   5.095   1.171  1.00 23.08           C
ATOM    810  C   ILE B 113       9.280   5.319   1.698  1.00 28.43           C
ATOM    811  O   ILE B 113       9.487   5.549   2.889  1.00 23.36           O
ATOM    812  CB  ILE B 113       7.582   3.586   1.042  1.00 25.19           C
ATOM    813  CG1 ILE B 113       6.108   3.361   0.676  1.00 30.45           C
ATOM    814  CG2 ILE B 113       7.898   2.854   2.344  1.00 31.63           C
ATOM    815  CD1 ILE B 113       5.737   1.903   0.510  1.00 31.44           C
ATOM    816  N   LEU B 114      10.260   5.268   0.804  1.00 25.88           N
ATOM    817  CA  LEU B 114      11.640   5.498   1.209  1.00 25.12           C
ATOM    818  C   LEU B 114      11.786   6.925   1.729  1.00 23.51           C
ATOM    819  O   LEU B 114      12.258   7.128   2.858  1.00 23.40           O
ATOM    820  CB  LEU B 114      12.588   5.237   0.035  1.00 21.45           C
ATOM    821  CG  LEU B 114      14.046   5.657   0.193  1.00 26.67           C
ATOM    822  CD1 LEU B 114      14.679   5.009   1.395  1.00 26.45           C
ATOM    823  CD2 LEU B 114      14.821   5.319  -1.087  1.00 24.71           C
ATOM    824  N   ASP B 115      11.338   7.897   0.935  1.00 24.81           N
ATOM    825  CA  ASP B 115      11.488   9.310   1.300  1.00 21.84           C
ATOM    826  C   ASP B 115      10.752   9.701   2.576  1.00 24.23           C
ATOM    827  O   ASP B 115      11.256  10.516   3.358  1.00 21.21           O
ATOM    828  CB  ASP B 115      11.062  10.216   0.150  1.00 25.23           C
ATOM    829  CG  ASP B 115      12.048  10.185  -1.010  1.00 30.40           C
ATOM    830  OD1 ASP B 115      13.260   9.958  -0.764  1.00 27.72           O
ATOM    831  OD2 ASP B 115      11.616  10.396  -2.163  1.00 28.48           O
ATOM    832  N   LEU B 116       9.576   9.117   2.786  1.00 22.97           N
ATOM    833  CA  LEU B 116       8.750   9.410   3.957  1.00 22.88           C
ATOM    834  C   LEU B 116       9.276   8.729   5.207  1.00 25.27           C
ATOM    835  O   LEU B 116       9.071   9.218   6.318  1.00 21.91           O
ATOM    836  CB  LEU B 116       7.317   8.949   3.706  1.00 22.74           C
ATOM    837  CG  LEU B 116       6.267   9.992   3.301  1.00 28.75           C
ATOM    838  CD1 LEU B 116       6.829  11.150   2.536  1.00 29.35           C
ATOM    839  CD2 LEU B 116       5.198   9.306   2.486  1.00 32.54           C
ATOM    840  N   TRP B 117       9.929   7.580   5.034  1.00 22.82           N
ATOM    841  CA  TRP B 117      10.599   6.917   6.148  1.00 21.11           C
ATOM    842  C   TRP B 117      11.769   7.771   6.638  1.00 21.19           C
ATOM    843  O   TRP B 117      11.972   7.932   7.840  1.00 23.25           O
ATOM    844  CB  TRP B 117      11.055   5.500   5.740  1.00 25.00           C
ATOM    845  CG  TRP B 117      12.002   4.857   6.730  1.00 25.97           C
ATOM    846  CD1 TRP B 117      11.695   4.367   7.966  1.00 26.41           C
ATOM    847  CD2 TRP B 117      13.409   4.634   6.545  1.00 26.39           C
ATOM    848  NE1 TRP B 117      12.834   3.859   8.573  1.00 28.16           N
ATOM    849  CE2 TRP B 117      13.896   4.014   7.717  1.00 33.80           C
ATOM    850  CE3 TRP B 117      14.302   4.899   5.504  1.00 29.48           C
ATOM    851  CZ2 TRP B 117      15.244   3.657   7.869  1.00 32.16           C
ATOM    852  CZ3 TRP B 117      15.641   4.547   5.655  1.00 30.12           C
ATOM    853  CH2 TRP B 117      16.097   3.937   6.831  1.00 33.83           C
ATOM    854  N   ILE B 118      12.531   8.347   5.712  1.00 22.40           N
ATOM    855  CA  ILE B 118      13.592   9.301   6.076  1.00 21.04           C
ATOM    856  C   ILE B 118      13.022  10.594   6.686  1.00 22.59           C
ATOM    857  O   ILE B 118      13.590  11.156   7.630  1.00 21.01           O
ATOM    858  CB  ILE B 118      14.488   9.632   4.849  1.00 19.50           C
ATOM    859  CG1 ILE B 118      15.288   8.386   4.460  1.00 21.30           C
ATOM    860  CG2 ILE B 118      15.442  10.772   5.158  1.00 18.81           C
ATOM    861  CD1 ILE B 118      15.800   8.413   3.002  1.00 24.40           C
ATOM    862  N   TYR B 119      11.909  11.076   6.149  1.00 20.72           N
ATOM    863  CA  TYR B 119      11.232  12.228   6.754  1.00 23.06           C
ATOM    864  C   TYR B 119      10.869  11.923   8.209  1.00 23.41           C
ATOM    865  O   TYR B 119      11.190  12.692   9.124  1.00 23.06           O
ATOM    866  CB  TYR B 119       9.982  12.603   5.949  1.00 21.97           C
ATOM    867  CG  TYR B 119       9.174  13.725   6.562  1.00 21.50           C
ATOM    868  CD1 TYR B 119       9.468  15.055   6.286  1.00 24.58           C
ATOM    869  CD2 TYR B 119       8.111  13.452   7.420  1.00 26.68           C
ATOM    870  CE1 TYR B 119       8.711  16.097   6.857  1.00 26.75           C
ATOM    871  CE2 TYR B 119       7.359  14.473   7.993  1.00 24.40           C
ATOM    872  CZ  TYR B 119       7.664  15.789   7.716  1.00 27.22           C
ATOM    873  OH  TYR B 119       6.897  16.789   8.314  1.00 27.52           O
ATOM    874  N   HIS B 120      10.228  10.779   8.420  1.00 24.56           N
ATOM    875  CA  HIS B 120       9.720  10.403   9.740  1.00 25.02           C
ATOM    876  C   HIS B 120      10.807  10.153  10.795  1.00 27.90           C
ATOM    877  O   HIS B 120      10.663  10.529  11.967  1.00 23.73           O
ATOM    878  CB  HIS B 120       8.834   9.160   9.613  1.00 24.94           C
ATOM    879  CG  HIS B 120       8.155   8.779  10.888  1.00 31.85           C
ATOM    880  ND1 HIS B 120       7.085   9.485  11.401  1.00 34.72           N
ATOM    881  CD2 HIS B 120       8.398   7.774  11.762  1.00 31.69           C
ATOM    882  CE1 HIS B 120       6.701   8.932  12.538  1.00 35.64           C
ATOM    883  NE2 HIS B 120       7.482   7.893  12.781  1.00 38.57           N
ATOM    884  N   THR B 121      11.882   9.485  10.388  1.00 22.33           N
ATOM    885  CA  THR B 121      12.921   9.067  11.326  1.00 23.12           C
ATOM    886  C   THR B 121      14.023  10.116  11.516  1.00 21.92           C
ATOM    887  O   THR B 121      14.683  10.146  12.560  1.00 24.24           O
ATOM    888  CB  THR B 121      13.544   7.729  10.867  1.00 24.94           C
ATOM    889  OG1 THR B 121      14.141   7.908   9.573  1.00 22.85           O
ATOM    890  CG2 THR B 121      12.473   6.645  10.774  1.00 22.75           C
ATOM    891  N   GLN B 122      14.215  10.978  10.514  1.00 21.69           N
ATOM    892  CA  GLN B 122      15.369  11.890  10.501  1.00 22.47           C
ATOM    893  C   GLN B 122      15.022  13.353  10.242  1.00 21.49           C
ATOM    894  O   GLN B 122      15.854  14.232  10.461  1.00 21.71           O
ATOM    895  CB  GLN B 122      16.414  11.411   9.466  1.00 20.76           C
ATOM    896  CG  GLN B 122      17.101  10.093   9.862  1.00 20.92           C
ATOM    897  CD  GLN B 122      18.046  10.253  11.048  1.00 23.81           C
ATOM    898  OE1 GLN B 122      19.227  10.579  10.873  1.00 24.02           O
ATOM    899  NE2 GLN B 122      17.532  10.035  12.260  1.00 22.18           N
ATOM    900  N   GLY B 123      13.825  13.610   9.712  1.00 21.85           N
ATOM    901  CA  GLY B 123      13.379  14.978   9.501  1.00 22.17           C
ATOM    902  C   GLY B 123      13.684  15.625   8.160  1.00 24.17           C
ATOM    903  O   GLY B 123      13.393  16.809   7.975  1.00 23.23           O
ATOM    904  N   TYR B 124      14.242  14.872   7.209  1.00 22.07           N
ATOM    905  CA  TYR B 124      14.592  15.462   5.908  1.00 20.04           C
ATOM    906  C   TYR B 124      13.369  15.639   5.003  1.00 21.52           C
ATOM    907  O   TYR B 124      12.660  14.678   4.724  1.00 23.21           O
ATOM    908  CB  TYR B 124      15.723  14.671   5.208  1.00 22.09           C
ATOM    909  CG  TYR B 124      17.011  14.760   5.994  1.00 21.32           C
ATOM    910  CD1 TYR B 124      17.751  15.937   6.010  1.00 20.71           C
ATOM    911  CD2 TYR B 124      17.462  13.691   6.756  1.00 20.58           C
ATOM    912  CE1 TYR B 124      18.912  16.039   6.753  1.00 22.02           C
ATOM    913  CE2 TYR B 124      18.639  13.789   7.515  1.00 20.87           C
ATOM    914  CZ  TYR B 124      19.337  14.967   7.510  1.00 21.65           C
ATOM    915  OH  TYR B 124      20.478  15.082   8.260  1.00 24.24           O
ATOM    916  N   PHE B 125      13.128  16.870   4.559  1.00 24.32           N
ATOM    917  CA  PHE B 125      12.071  17.154   3.586  1.00 27.43           C
ATOM    918  C   PHE B 125      12.297  16.248   2.393  1.00 25.67           C
ATOM    919  O   PHE B 125      13.428  16.141   1.930  1.00 26.35           O
ATOM    920  CB  PHE B 125      12.165  18.595   3.077  1.00 29.23           C
ATOM    921  CG  PHE B 125      12.076  19.644   4.157  1.00 32.92           C
ATOM    922  CD1 PHE B 125      10.884  19.862   4.846  1.00 32.13           C
ATOM    923  CD2 PHE B 125      13.176  20.445   4.450  1.00 32.58           C
ATOM    924  CE1 PHE B 125      10.802  20.852   5.838  1.00 31.40           C
ATOM    925  CE2 PHE B 125      13.099  21.432   5.428  1.00 31.56           C
ATOM    926  CZ  PHE B 125      11.907  21.629   6.127  1.00 30.18           C
ATOM    927  N   PRO B 126      11.230  15.604   1.894  1.00 24.85           N
ATOM    928  CA  PRO B 126      11.315  14.628   0.801  1.00 30.16           C
ATOM    929  C   PRO B 126      11.343  15.281  -0.578  1.00 28.75           C
ATOM    930  O   PRO B 126      10.498  14.985  -1.429  1.00 33.88           O
ATOM    931  CB  PRO B 126      10.038  13.796   0.984  1.00 31.80           C
ATOM    932  CG  PRO B 126       9.061  14.769   1.602  1.00 29.16           C
ATOM    933  CD  PRO B 126       9.886  15.643   2.504  1.00 27.99           C
ATOM    934  N   ASP B 127      12.323  16.148  -0.802  1.00 29.43           N
ATOM    935  CA  ASP B 127      12.445  16.847  -2.074  1.00 32.15           C
ATOM    936  C   ASP B 127      13.826  16.646  -2.689  1.00 31.30           C
ATOM    937  O   ASP B 127      14.219  17.382  -3.604  1.00 31.65           O
ATOM    938  CB  ASP B 127      12.184  18.354  -1.891  1.00 34.07           C
ATOM    939  CG  ASP B 127      13.143  19.009  -0.898  1.00 37.76           C
ATOM    940  OD1 ASP B 127      14.258  18.482  -0.661  1.00 38.17           O
ATOM    941  OD2 ASP B 127      12.791  20.080  -0.351  1.00 43.14           O
ATOM    942  N   TRP B 128      14.565  15.657  -2.192  1.00 24.60           N
ATOM    943  CA  TRP B 128      15.978  15.555  -2.536  1.00 24.10           C
ATOM    944  C   TRP B 128      16.292  14.400  -3.477  1.00 26.23           C
ATOM    945  O   TRP B 128      17.293  14.444  -4.201  1.00 26.03           O
ATOM    946  CB  TRP B 128      16.801  15.385  -1.261  1.00 23.03           C
ATOM    947  CG  TRP B 128      16.386  14.173  -0.503  1.00 23.26           C
ATOM    948  CD1 TRP B 128      15.411  14.101   0.456  1.00 23.49           C
ATOM    949  CD2 TRP B 128      16.913  12.844  -0.644  1.00 23.87           C
ATOM    950  NE1 TRP B 128      15.305  12.811   0.921  1.00 21.32           N
ATOM    951  CE2 TRP B 128      16.212  12.020   0.259  1.00 24.14           C
ATOM    952  CE3 TRP B 128      17.910  12.274  -1.447  1.00 24.14           C
ATOM    953  CZ2 TRP B 128      16.469  10.651   0.383  1.00 23.95           C
ATOM    954  CZ3 TRP B 128      18.169  10.914  -1.320  1.00 23.26           C
ATOM    955  CH2 TRP B 128      17.448  10.121  -0.414  1.00 22.51           C
ATOM    956  N   GLN B 129      15.461  13.358  -3.465  1.00 23.34           N
ATOM    957  CA  GLN B 129      15.814  12.141  -4.185  1.00 23.97           C
ATOM    958  C   GLN B 129      15.362  12.198  -5.640  1.00 23.77           C
ATOM    959  O   GLN B 129      14.405  11.528  -6.035  1.00 23.57           O
ATOM    960  CB  GLN B 129      15.284  10.871  -3.489  1.00 23.43           C
ATOM    961  CG  GLN B 129      15.914   9.605  -4.089  1.00 25.47           C
ATOM    962  CD  GLN B 129      15.369   8.311  -3.512  1.00 28.70           C
ATOM    963  OE1 GLN B 129      14.644   8.314  -2.510  1.00 27.37           O
ATOM    964  NE2 GLN B 129      15.722   7.194  -4.141  1.00 20.93           N
ATOM    965  N   ASN B 130      16.043  13.029  -6.419  1.00 23.03           N
ATOM    966  CA  ASN B 130      15.754  13.184  -7.839  1.00 23.44           C
ATOM    967  C   ASN B 130      16.917  12.640  -8.639  1.00 22.61           C
ATOM    968  O   ASN B 130      18.060  12.652  -8.154  1.00 23.12           O
ATOM    969  CB  ASN B 130      15.570  14.667  -8.177  1.00 24.89           C
ATOM    970  CG  ASN B 130      14.521  15.333  -7.309  1.00 31.82           C
ATOM    971  OD1 ASN B 130      13.375  14.885  -7.263  1.00 34.16           O
ATOM    972  ND2 ASN B 130      14.914  16.391  -6.591  1.00 33.27           N
ATOM    973  N   TYR B 131      16.643  12.204  -9.869  1.00 20.04           N
ATOM    974  CA  TYR B 131      17.660  11.591 -10.712  1.00 21.12           C
ATOM    975  C   TYR B 131      17.707  12.235 -12.112  1.00 25.17           C
ATOM    976  O   TYR B 131      16.756  12.873 -12.534  1.00 22.79           O
ATOM    977  CB  TYR B 131      17.390  10.084 -10.847  1.00 21.17           C
ATOM    978  CG  TYR B 131      17.402   9.318  -9.531  1.00 20.33           C
ATOM    979  CD1 TYR B 131      16.246   9.171  -8.778  1.00 21.40           C
ATOM    980  CD2 TYR B 131      18.574   8.746  -9.045  1.00 21.36           C
ATOM    981  CE1 TYR B 131      16.249   8.467  -7.572  1.00 20.17           C
ATOM    982  CE2 TYR B 131      18.591   8.051  -7.837  1.00 18.50           C
ATOM    983  CZ  TYR B 131      17.423   7.913  -7.107  1.00 21.86           C
ATOM    984  OH  TYR B 131      17.428   7.207  -5.912  1.00 18.51           O
ATOM    985  N   THR B 132      18.816  12.060 -12.820  1.00 19.27           N
ATOM    986  CA  THR B 132      18.943  12.573 -14.181  1.00 25.54           C
ATOM    987  C   THR B 132      17.883  11.893 -15.053  1.00 24.55           C
ATOM    988  O   THR B 132      17.412  10.799 -14.713  1.00 23.99           O
ATOM    989  CB  THR B 132      20.362  12.311 -14.741  1.00 24.19           C
ATOM    990  OG1 THR B 132      20.640  10.904 -14.712  1.00 24.28           O
ATOM    991  CG2 THR B 132      21.401  13.040 -13.919  1.00 25.46           C
ATOM    992  N   PRO B 133      17.500  12.530 -16.177  1.00 29.90           N
ATOM    993  CA  PRO B 133      16.303  12.069 -16.895  1.00 29.92           C
ATOM    994  C   PRO B 133      16.449  10.808 -17.759  1.00 29.71           C
ATOM    995  O   PRO B 133      15.427  10.261 -18.191  1.00 33.50           O
ATOM    996  CB  PRO B 133      15.950  13.269 -17.783  1.00 30.40           C
ATOM    997  CG  PRO B 133      17.250  13.956 -18.003  1.00 27.82           C
ATOM    998  CD  PRO B 133      18.008  13.803 -16.721  1.00 28.15           C
ATOM    999  N   GLY B 134      17.659  10.339 -18.020  1.00 23.90           N
ATOM   1000  CA  GLY B 134      17.768   9.166 -18.870  1.00 29.78           C
ATOM   1001  C   GLY B 134      17.527   9.507 -20.339  1.00 28.64           C
ATOM   1002  O   GLY B 134      17.398  10.676 -20.669  1.00 30.38           O
ATOM   1003  N   PRO B 135      17.428   8.500 -21.220  1.00 30.09           N
ATOM   1004  CA  PRO B 135      17.301   7.052 -20.989  1.00 32.03           C
ATOM   1005  C   PRO B 135      18.573   6.446 -20.432  1.00 28.63           C
ATOM   1006  O   PRO B 135      19.609   7.126 -20.422  1.00 28.70           O
ATOM   1007  CB  PRO B 135      17.062   6.484 -22.404  1.00 35.14           C
ATOM   1008  CG  PRO B 135      16.794   7.673 -23.285  1.00 39.82           C
ATOM   1009  CD  PRO B 135      17.534   8.809 -22.661  1.00 36.18           C
ATOM   1010  N   GLY B 136      18.495   5.196 -19.975  1.00 26.64           N
ATOM   1011  CA  GLY B 136      19.656   4.512 -19.435  1.00 26.42           C
ATOM   1012  C   GLY B 136      19.758   4.743 -17.933  1.00 27.62           C
ATOM   1013  O   GLY B 136      18.747   4.923 -17.253  1.00 23.06           O
ATOM   1014  N   ILE B 137      20.973   4.742 -17.407  1.00 26.52           N
ATOM   1015  CA  ILE B 137      21.152   4.871 -15.964  1.00 25.08           C
ATOM   1016  C   ILE B 137      20.737   6.275 -15.531  1.00 22.22           C
ATOM   1017  O   ILE B 137      21.036   7.258 -16.210  1.00 20.64           O
ATOM   1018  CB  ILE B 137      22.610   4.559 -15.571  1.00 26.34           C
ATOM   1019  CG1 ILE B 137      22.919   3.077 -15.864  1.00 23.49           C
ATOM   1020  CG2 ILE B 137      22.878   4.933 -14.127  1.00 22.77           C
ATOM   1021  CD1 ILE B 137      24.380   2.675 -15.647  1.00 27.49           C
ATOM   1022  N   ARG B 138      20.025   6.363 -14.411  1.00 21.15           N
ATOM   1023  CA  ARG B 138      19.627   7.654 -13.847  1.00 22.16           C
ATOM   1024  C   ARG B 138      20.491   7.964 -12.625  1.00 21.80           C
ATOM   1025  O   ARG B 138      20.470   7.227 -11.627  1.00 19.52           O
ATOM   1026  CB  ARG B 138      18.136   7.631 -13.475  1.00 19.88           C
ATOM   1027  CG  ARG B 138      17.263   6.861 -14.468  1.00 20.29           C
ATOM   1028  CD  ARG B 138      17.261   7.490 -15.879  1.00 21.23           C
ATOM   1029  NE  ARG B 138      16.512   6.655 -16.825  1.00 24.68           N
ATOM   1030  CZ  ARG B 138      15.187   6.682 -16.965  1.00 27.88           C
ATOM   1031  NH1 ARG B 138      14.460   7.516 -16.232  1.00 26.65           N
ATOM   1032  NH2 ARG B 138      14.587   5.869 -17.834  1.00 26.63           N
ATOM   1033  N   TYR B 139      21.277   9.037 -12.712  1.00 19.54           N
ATOM   1034  CA  TYR B 139      22.201   9.402 -11.638  1.00 17.46           C
ATOM   1035  C   TYR B 139      21.581  10.398 -10.646  1.00 19.87           C
ATOM   1036  O   TYR B 139      20.774  11.234 -11.028  1.00 20.29           O
ATOM   1037  CB  TYR B 139      23.504   9.955 -12.216  1.00 18.69           C
ATOM   1038  CG  TYR B 139      24.251   8.933 -13.045  1.00 23.10           C
ATOM   1039  CD1 TYR B 139      25.062   7.979 -12.445  1.00 24.59           C
ATOM   1040  CD2 TYR B 139      24.139   8.920 -14.434  1.00 25.24           C
ATOM   1041  CE1 TYR B 139      25.744   7.027 -13.210  1.00 24.21           C
ATOM   1042  CE2 TYR B 139      24.810   7.985 -15.198  1.00 23.79           C
ATOM   1043  CZ  TYR B 139      25.609   7.041 -14.584  1.00 27.68           C
ATOM   1044  OH  TYR B 139      26.280   6.113 -15.350  1.00 21.79           O
ATOM   1045  N   PRO B 140      21.934  10.282  -9.361  1.00 17.20           N
ATOM   1046  CA  PRO B 140      21.344  11.139  -8.325  1.00 19.39           C
ATOM   1047  C   PRO B 140      21.792  12.603  -8.437  1.00 24.40           C
ATOM   1048  O   PRO B 140      22.997  12.891  -8.540  1.00 22.56           O
ATOM   1049  CB  PRO B 140      21.859  10.522  -7.019  1.00 18.37           C
ATOM   1050  CG  PRO B 140      23.122   9.840  -7.383  1.00 19.97           C
ATOM   1051  CD  PRO B 140      22.870   9.293  -8.795  1.00 20.06           C
ATOM   1052  N   LEU B 141      20.824  13.518  -8.422  1.00 21.38           N
ATOM   1053  CA  LEU B 141      21.119  14.951  -8.408  1.00 22.72           C
ATOM   1054  C   LEU B 141      21.771  15.364  -7.092  1.00 23.82           C
ATOM   1055  O   LEU B 141      22.588  16.286  -7.058  1.00 23.66           O
ATOM   1056  CB  LEU B 141      19.846  15.780  -8.662  1.00 25.28           C
ATOM   1057  CG  LEU B 141      19.122  15.496  -9.980  1.00 26.16           C
ATOM   1058  CD1 LEU B 141      18.211  16.652 -10.396  1.00 29.62           C
ATOM   1059  CD2 LEU B 141      20.127  15.220 -11.049  1.00 23.21           C
ATOM   1060  N   THR B 142      21.429  14.670  -6.011  1.00 23.59           N
ATOM   1061  CA  THR B 142      22.015  14.976  -4.702  1.00 24.72           C
ATOM   1062  C   THR B 142      23.350  14.276  -4.509  1.00 22.02           C
ATOM   1063  O   THR B 142      23.406  13.062  -4.296  1.00 21.86           O
ATOM   1064  CB  THR B 142      21.062  14.590  -3.563  1.00 26.06           C
ATOM   1065  OG1 THR B 142      19.811  15.258  -3.763  1.00 25.73           O
ATOM   1066  CG2 THR B 142      21.625  14.996  -2.217  1.00 22.78           C
ATOM   1067  N   PHE B 143      24.433  15.046  -4.573  1.00 20.29           N
ATOM   1068  CA  PHE B 143      25.755  14.508  -4.340  1.00 20.95           C
ATOM   1069  C   PHE B 143      25.782  13.914  -2.933  1.00 22.04           C
ATOM   1070  O   PHE B 143      25.315  14.541  -1.964  1.00 22.58           O
ATOM   1071  CB  PHE B 143      26.809  15.616  -4.489  1.00 22.14           C
ATOM   1072  CG  PHE B 143      28.229  15.121  -4.489  1.00 21.29           C
ATOM   1073  CD1 PHE B 143      28.543  13.844  -4.938  1.00 21.74           C
ATOM   1074  CD2 PHE B 143      29.259  15.942  -4.046  1.00 22.38           C
ATOM   1075  CE1 PHE B 143      29.858  13.391  -4.936  1.00 21.79           C
ATOM   1076  CE2 PHE B 143      30.570  15.498  -4.048  1.00 24.75           C
ATOM   1077  CZ  PHE B 143      30.873  14.218  -4.487  1.00 22.14           C
ATOM   1078  N   GLY B 144      26.301  12.696  -2.815  1.00 21.35           N
ATOM   1079  CA  GLY B 144      26.300  12.017  -1.527  1.00 23.31           C
ATOM   1080  C   GLY B 144      25.380  10.810  -1.476  1.00 20.52           C
ATOM   1081  O   GLY B 144      25.669   9.846  -0.772  1.00 20.24           O
ATOM   1082  N   TRP B 145      24.277  10.858  -2.216  1.00 18.90           N
ATOM   1083  CA  TRP B 145      23.370   9.727  -2.296  1.00 20.59           C
ATOM   1084  C   TRP B 145      24.026   8.688  -3.189  1.00 22.75           C
ATOM   1085  O   TRP B 145      24.351   8.987  -4.334  1.00 21.33           O
ATOM   1086  CB  TRP B 145      22.043  10.201  -2.879  1.00 19.97           C
ATOM   1087  CG  TRP B 145      20.991   9.140  -3.016  1.00 21.67           C
ATOM   1088  CD1 TRP B 145      20.381   8.753  -4.175  1.00 19.30           C
ATOM   1089  CD2 TRP B 145      20.399   8.349  -1.967  1.00 19.05           C
ATOM   1090  NE1 TRP B 145      19.449   7.761  -3.913  1.00 22.16           N
ATOM   1091  CE2 TRP B 145      19.444   7.497  -2.569  1.00 18.64           C
ATOM   1092  CE3 TRP B 145      20.579   8.282  -0.580  1.00 20.18           C
ATOM   1093  CZ2 TRP B 145      18.673   6.596  -1.837  1.00 21.46           C
ATOM   1094  CZ3 TRP B 145      19.817   7.376   0.147  1.00 20.33           C
ATOM   1095  CH2 TRP B 145      18.881   6.547  -0.478  1.00 21.66           C
ATOM   1096  N   CYS B 146      24.260   7.487  -2.669  1.00 19.49           N
ATOM   1097  CA  CYS B 146      25.068   6.513  -3.405  1.00 21.50           C
ATOM   1098  C   CYS B 146      24.255   5.440  -4.118  1.00 22.14           C
ATOM   1099  O   CYS B 146      24.729   4.320  -4.294  1.00 20.77           O
ATOM   1100  CB  CYS B 146      26.099   5.859  -2.481  1.00 22.35           C
ATOM   1101  SG  CYS B 146      27.408   7.028  -1.960  1.00 24.08           S
ATOM   1102  N   PHE B 147      23.032   5.777  -4.507  1.00 19.02           N
ATOM   1103  CA  PHE B 147      22.235   4.876  -5.335  1.00 19.43           C
ATOM   1104  C   PHE B 147      21.907   5.568  -6.634  1.00 21.33           C
ATOM   1105  O   PHE B 147      21.669   6.780  -6.660  1.00 17.74           O
ATOM   1106  CB  PHE B 147      20.929   4.489  -4.637  1.00 18.89           C
ATOM   1107  CG  PHE B 147      21.120   3.484  -3.537  1.00 18.57           C
ATOM   1108  CD1 PHE B 147      21.379   3.902  -2.242  1.00 22.01           C
ATOM   1109  CD2 PHE B 147      21.084   2.122  -3.808  1.00 17.71           C
ATOM   1110  CE1 PHE B 147      21.582   2.972  -1.214  1.00 16.93           C
ATOM   1111  CE2 PHE B 147      21.281   1.180  -2.785  1.00 21.46           C
ATOM   1112  CZ  PHE B 147      21.536   1.612  -1.495  1.00 22.02           C
ATOM   1113  N   LYS B 148      21.864   4.779  -7.702  1.00 17.47           N
ATOM   1114  CA  LYS B 148      21.483   5.273  -8.997  1.00 19.70           C
ATOM   1115  C   LYS B 148      20.427   4.289  -9.500  1.00 20.48           C
ATOM   1116  O   LYS B 148      20.231   3.226  -8.897  1.00 20.62           O
ATOM   1117  CB  LYS B 148      22.717   5.295  -9.900  1.00 17.79           C
ATOM   1118  CG  LYS B 148      23.395   3.941 -10.095  1.00 20.92           C
ATOM   1119  CD  LYS B 148      24.722   4.105 -10.846  1.00 20.73           C
ATOM   1120  CE  LYS B 148      25.284   2.727 -11.225  1.00 25.24           C
ATOM   1121  NZ  LYS B 148      26.712   2.821 -11.652  1.00 23.45           N
ATOM   1122  N   LEU B 149      19.716   4.641 -10.561  1.00 16.40           N
ATOM   1123  CA  LEU B 149      18.677   3.763 -11.085  1.00 17.86           C
ATOM   1124  C   LEU B 149      19.163   3.178 -12.420  1.00 22.88           C
ATOM   1125  O   LEU B 149      19.571   3.925 -13.304  1.00 22.83           O
ATOM   1126  CB  LEU B 149      17.377   4.543 -11.281  1.00 18.69           C
ATOM   1127  CG  LEU B 149      16.833   5.299 -10.063  1.00 19.87           C
ATOM   1128  CD1 LEU B 149      15.539   6.006 -10.425  1.00 19.44           C
ATOM   1129  CD2 LEU B 149      16.628   4.378  -8.859  1.00 19.12           C
ATOM   1130  N   VAL B 150      19.114   1.856 -12.557  1.00 20.76           N
ATOM   1131  CA  VAL B 150      19.678   1.175 -13.728  1.00 22.72           C
ATOM   1132  C   VAL B 150      18.593   0.388 -14.457  1.00 22.64           C
ATOM   1133  O   VAL B 150      17.784  -0.292 -13.817  1.00 23.11           O
ATOM   1134  CB  VAL B 150      20.780   0.201 -13.284  1.00 24.96           C
ATOM   1135  CG1 VAL B 150      21.322  -0.592 -14.475  1.00 31.62           C
ATOM   1136  CG2 VAL B 150      21.911   0.951 -12.555  1.00 24.77           C
ATOM   1137  N   PRO B 151      18.556   0.471 -15.799  1.00 26.33           N
ATOM   1138  CA  PRO B 151      17.555  -0.318 -16.531  1.00 27.96           C
ATOM   1139  C   PRO B 151      17.757  -1.808 -16.298  1.00 29.19           C
ATOM   1140  O   PRO B 151      18.885  -2.288 -16.292  1.00 30.26           O
ATOM   1141  CB  PRO B 151      17.827   0.040 -17.996  1.00 29.84           C
ATOM   1142  CG  PRO B 151      18.441   1.390 -17.931  1.00 29.20           C
ATOM   1143  CD  PRO B 151      19.302   1.371 -16.695  1.00 26.43           C
ATOM   1144  N   VAL B 152      16.663  -2.521 -16.072  1.00 35.42           N
ATOM   1145  CA  VAL B 152      16.734  -3.940 -15.765  1.00 38.22           C
ATOM   1146  C   VAL B 152      16.298  -4.748 -16.987  1.00 44.09           C
ATOM   1147  O   VAL B 152      16.526  -5.956 -17.059  1.00 42.93           O
ATOM   1148  CB  VAL B 152      15.887  -4.272 -14.510  1.00 33.20           C
ATOM   1149  CG1 VAL B 152      14.409  -4.200 -14.816  1.00 33.56           C
ATOM   1150  CG2 VAL B 152      16.261  -5.628 -13.937  1.00 38.64           C
ATOM   1151  N   GLU B 153      15.696  -4.057 -17.954  1.00 43.08           N
ATOM   1152  CA  GLU B 153      15.294  -4.662 -19.228  1.00 47.12           C
ATOM   1153  C   GLU B 153      15.969  -3.999 -20.427  1.00 53.69           C
ATOM   1154  O   GLU B 153      15.324  -3.868 -21.467  1.00 57.83           O
ATOM   1155  CB  GLU B 153      13.778  -4.494 -19.451  1.00 43.39           C
ATOM   1156  CG  GLU B 153      12.863  -5.411 -18.653  1.00 43.72           C
ATOM   1157  CD  GLU B 153      12.735  -6.799 -19.263  1.00 44.67           C
ATOM   1158  OE1 GLU B 153      11.723  -7.470 -18.972  1.00 43.06           O
ATOM   1159  OE2 GLU B 153      13.641  -7.229 -20.014  1.00 44.56           O
ATOM   1160  N   PRO B 154      17.254  -3.600 -20.308  1.00 53.30           N
ATOM   1161  CA  PRO B 154      17.803  -2.640 -21.285  1.00 60.45           C
ATOM   1162  C   PRO B 154      17.591  -3.032 -22.763  1.00 63.79           C
ATOM   1163  O   PRO B 154      17.526  -4.230 -23.076  1.00 61.10           O
ATOM   1164  CB  PRO B 154      19.302  -2.601 -20.931  1.00 52.63           C
ATOM   1165  CG  PRO B 154      19.580  -3.923 -20.320  1.00 54.76           C
ATOM   1166  CD  PRO B 154      18.328  -4.255 -19.534  1.00 54.61           C
ATOM   1167  N   GLU B 155      17.463  -2.051 -23.658  1.00 64.11           N
ATOM   1168  CA  GLU B 155      17.526  -0.625 -23.341  1.00 60.63           C
ATOM   1169  C   GLU B 155      16.577   0.118 -24.292  1.00 59.30           C
ATOM   1170  O   GLU B 155      16.577  -0.143 -25.497  1.00 63.95           O
ATOM   1171  CB  GLU B 155      18.960  -0.115 -23.528  1.00 61.82           C
ATOM   1172  CG  GLU B 155      19.490   0.751 -22.386  1.00 60.25           C
ATOM   1173  CD  GLU B 155      20.977   1.114 -22.541  1.00 64.13           C
ATOM   1174  OE1 GLU B 155      21.674   0.537 -23.425  1.00 56.04           O
ATOM   1175  OE2 GLU B 155      21.444   1.990 -21.770  1.00 54.15           O
ATOM   1176  N   LYS B 156      15.773   1.039 -23.764  1.00 56.41           N
ATOM   1177  CA  LYS B 156      14.730   1.687 -24.569  1.00 50.72           C
ATOM   1178  C   LYS B 156      15.002   3.139 -24.967  1.00 57.63           C
ATOM   1179  O   LYS B 156      15.834   3.830 -24.370  1.00 55.47           O
ATOM   1180  CB  LYS B 156      13.374   1.613 -23.864  1.00 51.42           C
ATOM   1181  CG  LYS B 156      12.694   0.258 -23.937  1.00 54.05           C
ATOM   1182  CD  LYS B 156      11.712   0.095 -22.781  1.00 50.26           C
ATOM   1183  CE  LYS B 156      11.208  -1.343 -22.678  1.00 54.54           C
ATOM   1184  NZ  LYS B 156      10.490  -1.600 -21.391  1.00 49.30           N
ATOM   1185  N   VAL B 157      14.268   3.581 -25.988  1.00 59.12           N
ATOM   1186  CA  VAL B 157      14.334   4.941 -26.521  1.00 59.88           C
ATOM   1187  C   VAL B 157      13.525   5.891 -25.643  1.00 53.93           C
ATOM   1188  O   VAL B 157      13.948   7.014 -25.353  1.00 55.46           O
ATOM   1189  CB  VAL B 157      13.759   4.980 -27.965  1.00 60.17           C
ATOM   1190  CG1 VAL B 157      13.634   6.416 -28.480  1.00 58.69           C
ATOM   1191  CG2 VAL B 157      14.611   4.125 -28.904  1.00 58.35           C
ATOM   1192  N   ASP B 179      12.350   5.430 -25.228  1.00 54.99           N
ATOM   1193  CA  ASP B 179      11.497   6.204 -24.341  1.00 56.26           C
ATOM   1194  C   ASP B 179      11.851   5.890 -22.879  1.00 55.57           C
ATOM   1195  O   ASP B 179      11.586   4.791 -22.376  1.00 51.79           O
ATOM   1196  CB  ASP B 179      10.025   5.901 -24.623  1.00 56.44           C
ATOM   1197  CG  ASP B 179       9.088   6.941 -24.037  1.00 61.39           C
ATOM   1198  OD1 ASP B 179       9.558   7.832 -23.293  1.00 58.32           O
ATOM   1199  OD2 ASP B 179       7.870   6.860 -24.317  1.00 65.63           O
ATOM   1200  N   ALA B 180      12.457   6.867 -22.208  1.00 51.63           N
ATOM   1201  CA  ALA B 180      12.878   6.711 -20.823  1.00 48.32           C
ATOM   1202  C   ALA B 180      11.718   6.347 -19.872  1.00 48.00           C
ATOM   1203  O   ALA B 180      11.935   5.703 -18.842  1.00 49.02           O
ATOM   1204  CB  ALA B 180      13.601   7.969 -20.355  1.00 39.49           C
ATOM   1205  N   GLU B 181      10.495   6.742 -20.223  1.00 52.36           N
ATOM   1206  CA  GLU B 181       9.319   6.459 -19.392  1.00 49.91           C
ATOM   1207  C   GLU B 181       8.865   5.001 -19.488  1.00 45.66           C
ATOM   1208  O   GLU B 181       8.000   4.563 -18.734  1.00 48.16           O
ATOM   1209  CB  GLU B 181       8.153   7.373 -19.780  1.00 52.98           C
ATOM   1210  CG  GLU B 181       8.573   8.738 -20.311  1.00 62.14           C
ATOM   1211  CD  GLU B 181       7.403   9.532 -20.880  1.00 73.57           C
ATOM   1212  OE1 GLU B 181       6.263   9.005 -20.872  1.00 73.19           O
ATOM   1213  OE2 GLU B 181       7.623  10.680 -21.335  1.00 73.65           O
ATOM   1214  N   LYS B 182       9.432   4.259 -20.431  1.00 49.29           N
ATOM   1215  CA  LYS B 182       9.070   2.859 -20.602  1.00 49.86           C
ATOM   1216  C   LYS B 182      10.138   1.948 -19.999  1.00 47.78           C
ATOM   1217  O   LYS B 182       9.949   0.732 -19.922  1.00 43.06           O
ATOM   1218  CB  LYS B 182       8.887   2.524 -22.088  1.00 50.03           C
ATOM   1219  CG  LYS B 182       7.925   1.356 -22.345  1.00 58.18           C
ATOM   1220  CD  LYS B 182       8.266   0.581 -23.622  1.00 57.29           C
ATOM   1221  CE  LYS B 182       8.436   1.516 -24.808  1.00 60.53           C
ATOM   1222  NZ  LYS B 182       7.254   2.418 -24.946  1.00 68.21           N
ATOM   1223  N   GLU B 183      11.266   2.530 -19.592  1.00 42.63           N
ATOM   1224  CA  GLU B 183      12.353   1.734 -19.037  1.00 38.93           C
ATOM   1225  C   GLU B 183      12.007   1.337 -17.615  1.00 32.81           C
ATOM   1226  O   GLU B 183      11.651   2.187 -16.809  1.00 31.58           O
ATOM   1227  CB  GLU B 183      13.668   2.514 -19.025  1.00 35.80           C
ATOM   1228  CG  GLU B 183      14.329   2.701 -20.366  1.00 41.51           C
ATOM   1229  CD  GLU B 183      15.780   3.158 -20.244  1.00 38.27           C
ATOM   1230  OE1 GLU B 183      16.040   4.180 -19.572  1.00 31.93           O
ATOM   1231  OE2 GLU B 183      16.666   2.495 -20.828  1.00 46.19           O
ATOM   1232  N   VAL B 184      12.132   0.052 -17.303  1.00 33.75           N
ATOM   1233  CA  VAL B 184      11.984  -0.405 -15.924  1.00 29.80           C
ATOM   1234  C   VAL B 184      13.340  -0.313 -15.230  1.00 26.24           C
ATOM   1235  O   VAL B 184      14.343  -0.757 -15.786  1.00 27.73           O
ATOM   1236  CB  VAL B 184      11.466  -1.844 -15.861  1.00 31.97           C
ATOM   1237  CG1 VAL B 184      11.180  -2.228 -14.424  1.00 25.12           C
ATOM   1238  CG2 VAL B 184      10.196  -1.967 -16.693  1.00 31.51           C
ATOM   1239  N   LEU B 185      13.371   0.266 -14.028  1.00 25.80           N
ATOM   1240  CA  LEU B 185      14.642   0.561 -13.344  1.00 24.67           C
ATOM   1241  C   LEU B 185      14.748  -0.189 -12.027  1.00 20.15           C
ATOM   1242  O   LEU B 185      13.724  -0.496 -11.425  1.00 22.72           O
ATOM   1243  CB  LEU B 185      14.748   2.071 -13.082  1.00 19.69           C
ATOM   1244  CG  LEU B 185      14.457   2.920 -14.327  1.00 23.03           C
ATOM   1245  CD1 LEU B 185      14.030   4.331 -13.953  1.00 23.05           C
ATOM   1246  CD2 LEU B 185      15.680   2.953 -15.217  1.00 20.99           C
ATOM   1247  N   VAL B 186      15.970  -0.499 -11.585  1.00 17.04           N
ATOM   1248  CA  VAL B 186      16.185  -0.974 -10.207  1.00 22.98           C
ATOM   1249  C   VAL B 186      17.152  -0.025  -9.503  1.00 20.43           C
ATOM   1250  O   VAL B 186      17.974   0.610 -10.160  1.00 19.95           O
ATOM   1251  CB  VAL B 186      16.785  -2.398 -10.145  1.00 22.19           C
ATOM   1252  CG1 VAL B 186      15.775  -3.428 -10.594  1.00 22.57           C
ATOM   1253  CG2 VAL B 186      18.083  -2.483 -10.967  1.00 22.39           C
ATOM   1254  N   TRP B 187      17.042   0.100  -8.184  1.00 21.32           N
ATOM   1255  CA  TRP B 187      18.050   0.843  -7.435  1.00 20.07           C
ATOM   1256  C   TRP B 187      19.341   0.039  -7.460  1.00 21.60           C
ATOM   1257  O   TRP B 187      19.321  -1.195  -7.325  1.00 20.83           O
ATOM   1258  CB  TRP B 187      17.644   1.022  -5.973  1.00 20.21           C
ATOM   1259  CG  TRP B 187      16.789   2.194  -5.649  1.00 18.93           C
ATOM   1260  CD1 TRP B 187      17.206   3.489  -5.435  1.00 20.71           C
ATOM   1261  CD2 TRP B 187      15.373   2.186  -5.428  1.00 22.46           C
ATOM   1262  NE1 TRP B 187      16.124   4.285  -5.104  1.00 23.78           N
ATOM   1263  CE2 TRP B 187      14.989   3.510  -5.092  1.00 23.66           C
ATOM   1264  CE3 TRP B 187      14.385   1.186  -5.484  1.00 23.55           C
ATOM   1265  CZ2 TRP B 187      13.665   3.860  -4.822  1.00 21.55           C
ATOM   1266  CZ3 TRP B 187      13.067   1.539  -5.212  1.00 23.72           C
ATOM   1267  CH2 TRP B 187      12.723   2.860  -4.874  1.00 22.22           C
ATOM   1268  N   ARG B 188      20.467   0.738  -7.548  1.00 16.37           N
ATOM   1269  CA  ARG B 188      21.768   0.088  -7.559  1.00 20.86           C
ATOM   1270  C   ARG B 188      22.751   0.936  -6.776  1.00 21.45           C
ATOM   1271  O   ARG B 188      22.891   2.124  -7.048  1.00 19.90           O
ATOM   1272  CB  ARG B 188      22.273  -0.036  -8.995  1.00 26.58           C
ATOM   1273  CG  ARG B 188      23.711  -0.544  -9.094  1.00 32.98           C
ATOM   1274  CD  ARG B 188      23.789  -2.067  -9.023  1.00 35.89           C
ATOM   1275  NE  ARG B 188      23.251  -2.706 -10.222  1.00 33.94           N
ATOM   1276  CZ  ARG B 188      22.111  -3.383 -10.251  1.00 36.66           C
ATOM   1277  NH1 ARG B 188      21.397  -3.504  -9.138  1.00 40.51           N
ATOM   1278  NH2 ARG B 188      21.694  -3.940 -11.382  1.00 33.39           N
ATOM   1279  N   PHE B 189      23.429   0.333  -5.807  1.00 18.41           N
ATOM   1280  CA  PHE B 189      24.387   1.070  -4.995  1.00 21.26           C
ATOM   1281  C   PHE B 189      25.646   1.266  -5.821  1.00 21.64           C
ATOM   1282  O   PHE B 189      26.031   0.385  -6.590  1.00 19.75           O
ATOM   1283  CB  PHE B 189      24.675   0.296  -3.696  1.00 18.17           C
ATOM   1284  CG  PHE B 189      25.733   0.931  -2.812  1.00 22.84           C
ATOM   1285  CD1 PHE B 189      25.397   1.927  -1.911  1.00 22.04           C
ATOM   1286  CD2 PHE B 189      27.061   0.512  -2.877  1.00 21.99           C
ATOM   1287  CE1 PHE B 189      26.367   2.516  -1.090  1.00 22.75           C
ATOM   1288  CE2 PHE B 189      28.041   1.094  -2.048  1.00 25.61           C
ATOM   1289  CZ  PHE B 189      27.685   2.100  -1.163  1.00 21.68           C
ATOM   1290  N   ASP B 190      26.260   2.439  -5.712  1.00 20.97           N
ATOM   1291  CA  ASP B 190      27.540   2.688  -6.381  1.00 25.16           C
ATOM   1292  C   ASP B 190      28.430   3.502  -5.451  1.00 23.15           C
ATOM   1293  O   ASP B 190      28.181   4.692  -5.247  1.00 19.09           O
ATOM   1294  CB  ASP B 190      27.328   3.436  -7.702  1.00 20.69           C
ATOM   1295  CG  ASP B 190      28.616   3.572  -8.526  1.00 27.01           C
ATOM   1296  OD1 ASP B 190      29.734   3.481  -7.954  1.00 22.82           O
ATOM   1297  OD2 ASP B 190      28.507   3.781  -9.763  1.00 25.91           O
ATOM   1298  N   SER B 191      29.452   2.859  -4.876  1.00 23.19           N
ATOM   1299  CA  SER B 191      30.325   3.526  -3.908  1.00 24.65           C
ATOM   1300  C   SER B 191      30.990   4.780  -4.482  1.00 23.64           C
ATOM   1301  O   SER B 191      31.250   5.728  -3.752  1.00 24.05           O
ATOM   1302  CB  SER B 191      31.404   2.563  -3.390  1.00 25.94           C
ATOM   1303  OG  SER B 191      32.245   2.179  -4.464  1.00 27.94           O
ATOM   1304  N   LYS B 192      31.251   4.793  -5.787  1.00 21.90           N
ATOM   1305  CA  LYS B 192      31.972   5.909  -6.403  1.00 22.16           C
ATOM   1306  C   LYS B 192      31.163   7.204  -6.419  1.00 22.85           C
ATOM   1307  O   LYS B 192      31.728   8.300  -6.509  1.00 22.69           O
ATOM   1308  CB  LYS B 192      32.411   5.525  -7.822  1.00 25.84           C
ATOM   1309  CG  LYS B 192      33.483   4.446  -7.828  1.00 29.14           C
ATOM   1310  CD  LYS B 192      33.274   3.426  -8.948  1.00 37.98           C
ATOM   1311  CE  LYS B 192      33.330   4.070 -10.316  1.00 38.44           C
ATOM   1312  NZ  LYS B 192      33.558   3.063 -11.410  1.00 40.44           N
ATOM   1313  N   LEU B 193      29.842   7.087  -6.324  1.00 20.52           N
ATOM   1314  CA  LEU B 193      28.979   8.271  -6.237  1.00 20.61           C
ATOM   1315  C   LEU B 193      29.265   9.163  -5.010  1.00 24.17           C
ATOM   1316  O   LEU B 193      28.835  10.318  -4.980  1.00 23.71           O
ATOM   1317  CB  LEU B 193      27.499   7.875  -6.286  1.00 21.14           C
ATOM   1318  CG  LEU B 193      26.992   7.182  -7.553  1.00 21.39           C
ATOM   1319  CD1 LEU B 193      25.553   6.692  -7.373  1.00 21.41           C
ATOM   1320  CD2 LEU B 193      27.109   8.092  -8.769  1.00 25.32           C
ATOM   1321  N   ALA B 194      29.994   8.642  -4.018  1.00 21.59           N
ATOM   1322  CA  ALA B 194      30.408   9.451  -2.852  1.00 22.74           C
ATOM   1323  C   ALA B 194      31.493  10.467  -3.200  1.00 24.14           C
ATOM   1324  O   ALA B 194      31.671  11.462  -2.489  1.00 22.93           O
ATOM   1325  CB  ALA B 194      30.892   8.557  -1.736  1.00 20.96           C
ATOM   1326  N   PHE B 195      32.210  10.212  -4.291  1.00 24.05           N
ATOM   1327  CA  PHE B 195      33.381  11.012  -4.677  1.00 23.49           C
ATOM   1328  C   PHE B 195      33.165  11.705  -6.013  1.00 25.63           C
ATOM   1329  O   PHE B 195      33.797  12.719  -6.316  1.00 22.80           O
ATOM   1330  CB  PHE B 195      34.627  10.118  -4.789  1.00 23.25           C
ATOM   1331  CG  PHE B 195      34.960   9.389  -3.519  1.00 25.05           C
ATOM   1332  CD1 PHE B 195      35.678  10.019  -2.507  1.00 27.94           C
ATOM   1333  CD2 PHE B 195      34.544   8.085  -3.332  1.00 25.92           C
ATOM   1334  CE1 PHE B 195      35.967   9.346  -1.324  1.00 25.66           C
ATOM   1335  CE2 PHE B 195      34.836   7.406  -2.161  1.00 26.85           C
ATOM   1336  CZ  PHE B 195      35.536   8.038  -1.159  1.00 25.06           C
ATOM   1337  N   HIS B 196      32.280  11.142  -6.820  1.00 22.47           N
ATOM   1338  CA  HIS B 196      32.084  11.612  -8.187  1.00 26.14           C
ATOM   1339  C   HIS B 196      30.647  12.078  -8.339  1.00 24.95           C
ATOM   1340  O   HIS B 196      29.717  11.288  -8.187  1.00 21.61           O
ATOM   1341  CB  HIS B 196      32.373  10.471  -9.166  1.00 27.60           C
ATOM   1342  CG  HIS B 196      33.745   9.885  -9.023  1.00 30.84           C
ATOM   1343  ND1 HIS B 196      34.091   8.653  -9.536  1.00 35.66           N
ATOM   1344  CD2 HIS B 196      34.861  10.361  -8.421  1.00 35.63           C
ATOM   1345  CE1 HIS B 196      35.360   8.404  -9.272  1.00 34.02           C
ATOM   1346  NE2 HIS B 196      35.853   9.427  -8.602  1.00 33.98           N
ATOM   1347  N   HIS B 197      30.456  13.364  -8.614  1.00 23.19           N
ATOM   1348  CA  HIS B 197      29.108  13.891  -8.811  1.00 21.99           C
ATOM   1349  C   HIS B 197      28.719  13.703 -10.263  1.00 25.37           C
ATOM   1350  O   HIS B 197      28.779  14.654 -11.059  1.00 25.16           O
ATOM   1351  CB  HIS B 197      29.055  15.371  -8.452  1.00 25.06           C
ATOM   1352  CG  HIS B 197      27.669  15.885  -8.207  1.00 24.97           C
ATOM   1353  ND1 HIS B 197      27.405  17.200  -7.882  1.00 26.04           N
ATOM   1354  CD2 HIS B 197      26.470  15.253  -8.216  1.00 23.69           C
ATOM   1355  CE1 HIS B 197      26.103  17.360  -7.721  1.00 26.94           C
ATOM   1356  NE2 HIS B 197      25.513  16.194  -7.904  1.00 25.66           N
ATOM   1357  N   MET B 198      28.330  12.479 -10.613  1.00 23.95           N
ATOM   1358  CA  MET B 198      28.090  12.121 -12.016  1.00 24.27           C
ATOM   1359  C   MET B 198      27.029  12.999 -12.650  1.00 24.69           C
ATOM   1360  O   MET B 198      27.169  13.435 -13.791  1.00 26.82           O
ATOM   1361  CB  MET B 198      27.690  10.645 -12.130  1.00 24.33           C
ATOM   1362  CG  MET B 198      28.785   9.703 -11.593  1.00 25.94           C
ATOM   1363  SD  MET B 198      30.367   9.801 -12.517  1.00 42.21           S
ATOM   1364  CE  MET B 198      30.147   8.462 -13.697  1.00 33.34           C
ATOM   1365  N   ALA B 199      25.972  13.277 -11.903  1.00 23.83           N
ATOM   1366  CA  ALA B 199      24.878  14.090 -12.425  1.00 24.95           C
ATOM   1367  C   ALA B 199      25.354  15.476 -12.871  1.00 26.01           C
ATOM   1368  O   ALA B 199      24.897  16.012 -13.886  1.00 27.02           O
ATOM   1369  CB  ALA B 199      23.794  14.217 -11.392  1.00 23.64           C
ATOM   1370  N   ARG B 200      26.276  16.046 -12.109  1.00 24.32           N
ATOM   1371  CA  ARG B 200      26.749  17.399 -12.360  1.00 29.28           C
ATOM   1372  C   ARG B 200      27.685  17.410 -13.556  1.00 33.26           C
ATOM   1373  O   ARG B 200      27.814  18.413 -14.264  1.00 29.97           O
ATOM   1374  CB  ARG B 200      27.484  17.920 -11.136  1.00 30.68           C
ATOM   1375  CG  ARG B 200      27.825  19.394 -11.202  1.00 35.27           C
ATOM   1376  CD  ARG B 200      28.950  19.699 -10.233  1.00 42.65           C
ATOM   1377  NE  ARG B 200      28.651  20.843  -9.384  1.00 48.88           N
ATOM   1378  CZ  ARG B 200      28.646  22.099  -9.807  1.00 45.62           C
ATOM   1379  NH1 ARG B 200      28.911  22.373 -11.078  1.00 51.91           N
ATOM   1380  NH2 ARG B 200      28.371  23.081  -8.957  1.00 47.84           N
ATOM   1381  N   GLU B 201      28.349  16.289 -13.791  1.00 28.49           N
ATOM   1382  CA  GLU B 201      29.183  16.221 -14.976  1.00 32.34           C
ATOM   1383  C   GLU B 201      28.446  15.959 -16.266  1.00 30.30           C
ATOM   1384  O   GLU B 201      28.881  16.399 -17.329  1.00 31.03           O
ATOM   1385  CB  GLU B 201      30.280  15.219 -14.767  1.00 32.08           C
ATOM   1386  CG  GLU B 201      31.358  15.885 -14.010  1.00 39.64           C
ATOM   1387  CD  GLU B 201      32.333  14.913 -13.568  1.00 44.42           C
ATOM   1388  OE1 GLU B 201      33.503  15.052 -13.970  1.00 44.10           O
ATOM   1389  OE2 GLU B 201      31.897  13.990 -12.848  1.00 44.79           O
ATOM   1390  N   LEU B 202      27.335  15.243 -16.181  1.00 26.35           N
ATOM   1391  CA  LEU B 202      26.541  14.980 -17.368  1.00 30.20           C
ATOM   1392  C   LEU B 202      25.584  16.135 -17.629  1.00 32.35           C
ATOM   1393  O   LEU B 202      25.250  16.431 -18.780  1.00 29.62           O
ATOM   1394  CB  LEU B 202      25.742  13.694 -17.175  1.00 28.76           C
ATOM   1395  CG  LEU B 202      26.506  12.381 -17.061  1.00 31.54           C
ATOM   1396  CD1 LEU B 202      25.544  11.302 -16.632  1.00 31.03           C
ATOM   1397  CD2 LEU B 202      27.138  12.018 -18.399  1.00 34.77           C
ATOM   1398  N   HIS B 203      25.133  16.777 -16.550  1.00 29.53           N
ATOM   1399  CA  HIS B 203      24.137  17.841 -16.652  1.00 28.69           C
ATOM   1400  C   HIS B 203      24.506  19.051 -15.800  1.00 32.53           C
ATOM   1401  O   HIS B 203      23.827  19.360 -14.830  1.00 33.46           O
ATOM   1402  CB  HIS B 203      22.761  17.315 -16.236  1.00 31.57           C
ATOM   1403  CG  HIS B 203      22.212  16.259 -17.148  1.00 32.04           C
ATOM   1404  ND1 HIS B 203      21.489  16.562 -18.286  1.00 32.80           N
ATOM   1405  CD2 HIS B 203      22.265  14.907 -17.087  1.00 29.87           C
ATOM   1406  CE1 HIS B 203      21.130  15.443 -18.888  1.00 33.94           C
ATOM   1407  NE2 HIS B 203      21.589  14.423 -18.184  1.00 33.39           N
ATOM   1408  N   PRO B 204      25.579  19.758 -16.177  1.00 35.26           N
ATOM   1409  CA  PRO B 204      26.040  20.904 -15.385  1.00 35.70           C
ATOM   1410  C   PRO B 204      25.003  22.041 -15.317  1.00 39.02           C
ATOM   1411  O   PRO B 204      25.048  22.845 -14.386  1.00 40.83           O
ATOM   1412  CB  PRO B 204      27.312  21.350 -16.117  1.00 35.44           C
ATOM   1413  CG  PRO B 204      27.176  20.801 -17.506  1.00 36.65           C
ATOM   1414  CD  PRO B 204      26.400  19.531 -17.378  1.00 30.83           C
ATOM   1415  N   GLU B 205      24.080  22.084 -16.275  1.00 40.37           N
ATOM   1416  CA  GLU B 205      23.028  23.098 -16.304  1.00 40.09           C
ATOM   1417  C   GLU B 205      22.107  23.060 -15.078  1.00 41.27           C
ATOM   1418  O   GLU B 205      21.477  24.066 -14.739  1.00 44.45           O
ATOM   1419  CB  GLU B 205      22.212  22.992 -17.601  1.00 39.54           C
ATOM   1420  CG  GLU B 205      21.278  21.782 -17.709  1.00 39.82           C
ATOM   1421  CD  GLU B 205      21.931  20.560 -18.360  1.00 41.02           C
ATOM   1422  OE1 GLU B 205      23.172  20.556 -18.550  1.00 40.42           O
ATOM   1423  OE2 GLU B 205      21.199  19.593 -18.668  1.00 38.49           O
ATOM   1424  N   TYR B 206      22.037  21.915 -14.402  1.00 39.43           N
ATOM   1425  CA  TYR B 206      21.213  21.789 -13.201  1.00 40.57           C
ATOM   1426  C   TYR B 206      21.853  22.513 -12.031  1.00 39.72           C
ATOM   1427  O   TYR B 206      21.232  22.685 -10.987  1.00 40.04           O
ATOM   1428  CB  TYR B 206      21.031  20.321 -12.798  1.00 36.72           C
ATOM   1429  CG  TYR B 206      20.303  19.466 -13.803  1.00 41.02           C
ATOM   1430  CD1 TYR B 206      19.609  20.034 -14.863  1.00 39.07           C
ATOM   1431  CD2 TYR B 206      20.310  18.082 -13.689  1.00 35.85           C
ATOM   1432  CE1 TYR B 206      18.943  19.245 -15.779  1.00 39.47           C
ATOM   1433  CE2 TYR B 206      19.648  17.292 -14.598  1.00 32.11           C
ATOM   1434  CZ  TYR B 206      18.971  17.873 -15.639  1.00 38.15           C
ATOM   1435  OH  TYR B 206      18.319  17.077 -16.549  1.00 38.80           O
ATOM   1436  N   TYR B 207      23.110  22.906 -12.200  1.00 42.29           N
ATOM   1437  CA  TYR B 207      23.911  23.389 -11.085  1.00 40.84           C
ATOM   1438  C   TYR B 207      24.471  24.787 -11.359  1.00 45.15           C
ATOM   1439  O   TYR B 207      25.471  24.945 -12.061  1.00 49.69           O
ATOM   1440  CB  TYR B 207      25.026  22.377 -10.785  1.00 39.54           C
ATOM   1441  CG  TYR B 207      24.487  20.991 -10.451  1.00 36.50           C
ATOM   1442  CD1 TYR B 207      24.170  20.639  -9.137  1.00 36.63           C
ATOM   1443  CD2 TYR B 207      24.274  20.045 -11.451  1.00 36.51           C
ATOM   1444  CE1 TYR B 207      23.662  19.368  -8.825  1.00 32.57           C
ATOM   1445  CE2 TYR B 207      23.769  18.776 -11.152  1.00 32.86           C
ATOM   1446  CZ  TYR B 207      23.469  18.447  -9.839  1.00 32.58           C
ATOM   1447  OH  TYR B 207      22.963  17.194  -9.555  1.00 26.79           O
ATOM   1448  N   LYS B 208      23.814  25.803 -10.811  1.00 52.52           N
ATOM   1449  CA  LYS B 208      24.229  27.191 -11.030  1.00 54.34           C
ATOM   1450  C   LYS B 208      24.114  28.012  -9.751  1.00 55.64           C
ATOM   1451  O   LYS B 208      24.964  27.922  -8.864  1.00 61.14           O
ATOM   1452  CB  LYS B 208      23.403  27.837 -12.153  1.00 54.88           C
ATOM   1453  CG  LYS B 208      23.600  27.188 -13.513  1.00 51.86           C
ATOM   1454  CD  LYS B 208      23.084  28.065 -14.633  1.00 58.50           C
ATOM   1455  CE  LYS B 208      21.570  28.019 -14.766  1.00 59.98           C
ATOM   1456  NZ  LYS B 208      21.112  28.830 -15.940  1.00 59.54           N
