# Supplementary material for: A non-redundant data set of nanobody-antigen crystal structures
Source: Data Brief. 2019 Mar 6;24:103754. doi: 10.1016/j.dib.2019.103754 (PMC6441729; doi:10.1016/j.dib.2019.103754)
Supplement: Multimedia component 5 [file mmc5.zip › Data_set/Ag_1/4p2c_1.pdb]

ATOM      1  N   ALA B   1      30.941  -6.153 -35.779  1.00 20.06           N
ATOM      2  CA  ALA B   1      31.051  -5.986 -37.230  1.00 28.92           C
ATOM      3  C   ALA B   1      30.758  -7.300 -37.976  1.00 36.00           C
ATOM      4  O   ALA B   1      31.255  -8.357 -37.581  1.00 36.06           O
ATOM      5  CB  ALA B   1      32.437  -5.462 -37.595  1.00 22.99           C
ATOM      6  N   ASP B   2      29.959  -7.246 -39.044  1.00 32.85           N
ATOM      7  CA  ASP B   2      29.631  -8.463 -39.804  1.00 28.08           C
ATOM      8  C   ASP B   2      30.760  -8.808 -40.790  1.00 26.59           C
ATOM      9  O   ASP B   2      30.881  -8.198 -41.846  1.00 36.55           O
ATOM     10  CB  ASP B   2      28.274  -8.333 -40.524  1.00 28.62           C
ATOM     11  CG  ASP B   2      27.090  -8.117 -39.557  1.00 40.88           C
ATOM     12  OD1 ASP B   2      27.217  -8.442 -38.353  1.00 40.96           O
ATOM     13  OD2 ASP B   2      26.022  -7.621 -40.004  1.00 40.57           O
ATOM     14  N   CYS B   3      31.579  -9.792 -40.439  1.00 19.67           N
ATOM     15  CA  CYS B   3      32.847 -10.036 -41.134  1.00 23.18           C
ATOM     16  C   CYS B   3      32.737 -10.914 -42.367  1.00 24.69           C
ATOM     17  O   CYS B   3      33.414 -10.680 -43.357  1.00 22.54           O
ATOM     18  CB  CYS B   3      33.878 -10.667 -40.185  1.00 25.69           C
ATOM     19  SG  CYS B   3      34.489  -9.557 -38.908  1.00 48.07           S
ATOM     20  N   ALA B   4      31.924 -11.958 -42.286  1.00 25.93           N
ATOM     21  CA  ALA B   4      31.705 -12.832 -43.429  1.00 20.17           C
ATOM     22  C   ALA B   4      30.363 -13.437 -43.215  1.00 14.86           C
ATOM     23  O   ALA B   4      30.037 -13.800 -42.096  1.00 14.37           O
ATOM     24  CB  ALA B   4      32.744 -13.901 -43.495  1.00 19.73           C
ATOM     25  N   LYS B   5      29.565 -13.478 -44.275  1.00 16.87           N
ATOM     26  CA  LYS B   5      28.252 -14.110 -44.230  1.00 16.83           C
ATOM     27  C   LYS B   5      28.210 -15.091 -45.381  1.00 17.46           C
ATOM     28  O   LYS B   5      28.618 -14.760 -46.499  1.00 23.02           O
ATOM     29  CB  LYS B   5      27.108 -13.097 -44.326  1.00 15.06           C
ATOM     30  CG  LYS B   5      25.743 -13.734 -44.097  1.00 19.62           C
ATOM     31  CD  LYS B   5      24.650 -12.719 -43.794  1.00 22.96           C
ATOM     32  CE  LYS B   5      24.017 -12.166 -45.072  1.00 32.55           C
ATOM     33  NZ  LYS B   5      22.963 -11.134 -44.790  1.00 40.68           N
ATOM     34  N   GLY B   6      27.769 -16.311 -45.100  1.00 11.69           N
ATOM     35  CA  GLY B   6      27.868 -17.373 -46.073  1.00 12.68           C
ATOM     36  C   GLY B   6      27.845 -18.725 -45.414  1.00 17.04           C
ATOM     37  O   GLY B   6      27.706 -18.824 -44.198  1.00 17.50           O
ATOM     38  N   LYS B   7      27.959 -19.779 -46.211  1.00 19.38           N
ATOM     39  CA  LYS B   7      28.018 -21.105 -45.635  1.00 15.41           C
ATOM     40  C   LYS B   7      29.455 -21.530 -45.454  1.00 15.86           C
ATOM     41  O   LYS B   7      30.336 -21.092 -46.191  1.00 20.85           O
ATOM     42  CB  LYS B   7      27.214 -22.127 -46.441  1.00 19.65           C
ATOM     43  CG  LYS B   7      27.462 -22.160 -47.937  1.00 26.33           C
ATOM     44  CD  LYS B   7      26.543 -23.212 -48.622  1.00 34.48           C
ATOM     45  CE  LYS B   7      25.041 -23.036 -48.266  1.00 32.04           C
ATOM     46  NZ  LYS B   7      24.280 -22.049 -49.126  1.00 30.17           N
ATOM     47  N   ILE B   8      29.673 -22.359 -44.441  1.00 14.12           N
ATOM     48  CA  ILE B   8      30.986 -22.869 -44.079  1.00 14.29           C
ATOM     49  C   ILE B   8      31.590 -23.743 -45.179  1.00 14.00           C
ATOM     50  O   ILE B   8      31.138 -24.845 -45.456  1.00 14.00           O
ATOM     51  CB  ILE B   8      30.919 -23.601 -42.706  1.00 14.34           C
ATOM     52  CG1 ILE B   8      30.704 -22.584 -41.590  1.00 10.98           C
ATOM     53  CG2 ILE B   8      32.168 -24.378 -42.420  1.00 14.74           C
ATOM     54  CD1 ILE B   8      29.945 -23.125 -40.433  1.00 12.33           C
ATOM     55  N   GLU B   9      32.620 -23.220 -45.821  1.00 16.15           N
ATOM     56  CA  GLU B   9      33.329 -23.969 -46.843  1.00 18.92           C
ATOM     57  C   GLU B   9      34.106 -25.173 -46.272  1.00 22.54           C
ATOM     58  O   GLU B   9      34.099 -26.249 -46.869  1.00 22.86           O
ATOM     59  CB  GLU B   9      34.246 -23.029 -47.620  1.00 22.34           C
ATOM     60  CG  GLU B   9      35.278 -23.737 -48.476  1.00 33.89           C
ATOM     61  CD  GLU B   9      36.003 -22.789 -49.425  1.00 46.16           C
ATOM     62  OE1 GLU B   9      35.556 -21.614 -49.555  1.00 42.18           O
ATOM     63  OE2 GLU B   9      37.016 -23.228 -50.030  1.00 36.59           O
ATOM     64  N   PHE B  10      34.777 -24.981 -45.127  1.00 26.38           N
ATOM     65  CA  PHE B  10      35.418 -26.079 -44.372  1.00 19.67           C
ATOM     66  C   PHE B  10      35.558 -25.807 -42.873  1.00 18.98           C
ATOM     67  O   PHE B  10      35.462 -24.674 -42.443  1.00 24.75           O
ATOM     68  CB  PHE B  10      36.758 -26.549 -45.000  1.00 17.15           C
ATOM     69  CG  PHE B  10      37.940 -25.628 -44.787  1.00 17.85           C
ATOM     70  CD1 PHE B  10      38.478 -25.406 -43.524  1.00 23.06           C
ATOM     71  CD2 PHE B  10      38.590 -25.068 -45.873  1.00 23.48           C
ATOM     72  CE1 PHE B  10      39.601 -24.588 -43.345  1.00 21.51           C
ATOM     73  CE2 PHE B  10      39.715 -24.256 -45.700  1.00 23.39           C
ATOM     74  CZ  PHE B  10      40.218 -24.018 -44.432  1.00 19.57           C
ATOM     75  N   SER B  11      35.790 -26.855 -42.089  1.00 17.40           N
ATOM     76  CA  SER B  11      36.092 -26.731 -40.667  1.00 14.96           C
ATOM     77  C   SER B  11      37.480 -27.276 -40.373  1.00 18.91           C
ATOM     78  O   SER B  11      37.980 -28.149 -41.084  1.00 21.80           O
ATOM     79  CB  SER B  11      35.109 -27.558 -39.852  1.00 17.95           C
ATOM     80  OG  SER B  11      33.783 -27.199 -40.157  1.00 27.97           O
ATOM     81  N   LYS B  12      38.100 -26.798 -39.304  1.00 16.55           N
ATOM     82  CA  LYS B  12      39.365 -27.383 -38.867  1.00 16.82           C
ATOM     83  C   LYS B  12      39.454 -27.392 -37.340  1.00 14.52           C
ATOM     84  O   LYS B  12      39.209 -26.381 -36.678  1.00 12.25           O
ATOM     85  CB  LYS B  12      40.568 -26.659 -39.514  1.00 16.97           C
ATOM     86  CG  LYS B  12      41.849 -27.500 -39.629  1.00 13.71           C
ATOM     87  CD  LYS B  12      42.815 -26.974 -40.704  1.00 12.65           C
ATOM     88  CE  LYS B  12      43.833 -25.981 -40.143  1.00 22.69           C
ATOM     89  NZ  LYS B  12      44.635 -26.506 -38.975  1.00 18.84           N
ATOM     90  N   TYR B  13      39.763 -28.551 -36.783  1.00 11.27           N
ATOM     91  CA  TYR B  13      40.075 -28.629 -35.374  1.00 11.64           C
ATOM     92  C   TYR B  13      41.602 -28.522 -35.242  1.00 16.28           C
ATOM     93  O   TYR B  13      42.337 -29.254 -35.903  1.00 15.55           O
ATOM     94  CB  TYR B  13      39.553 -29.934 -34.772  1.00 12.31           C
ATOM     95  CG  TYR B  13      39.696 -29.983 -33.275  1.00 12.40           C
ATOM     96  CD1 TYR B  13      38.653 -29.589 -32.455  1.00 10.18           C
ATOM     97  CD2 TYR B  13      40.889 -30.386 -32.678  1.00 10.96           C
ATOM     98  CE1 TYR B  13      38.781 -29.603 -31.079  1.00 13.05           C
ATOM     99  CE2 TYR B  13      41.029 -30.403 -31.294  1.00 12.06           C
ATOM    100  CZ  TYR B  13      39.970 -30.012 -30.499  1.00 12.69           C
ATOM    101  OH  TYR B  13      40.076 -30.020 -29.124  1.00 10.21           O
ATOM    102  N   ASN B  14      42.069 -27.600 -34.402  1.00 14.07           N
ATOM    103  CA  ASN B  14      43.489 -27.241 -34.333  1.00 16.00           C
ATOM    104  C   ASN B  14      44.212 -27.846 -33.130  1.00 17.81           C
ATOM    105  O   ASN B  14      43.580 -28.255 -32.155  1.00 18.07           O
ATOM    106  CB  ASN B  14      43.622 -25.722 -34.291  1.00 15.78           C
ATOM    107  CG  ASN B  14      42.920 -25.052 -35.451  1.00 18.70           C
ATOM    108  OD1 ASN B  14      43.052 -25.482 -36.605  1.00 17.96           O
ATOM    109  ND2 ASN B  14      42.163 -23.999 -35.157  1.00 16.22           N
ATOM    110  N   GLU B  15      45.537 -27.891 -33.181  1.00 17.62           N
ATOM    111  CA  GLU B  15      46.284 -28.522 -32.094  1.00 15.10           C
ATOM    112  C   GLU B  15      46.127 -27.797 -30.749  1.00 18.39           C
ATOM    113  O   GLU B  15      46.227 -28.424 -29.692  1.00 16.18           O
ATOM    114  CB  GLU B  15      47.753 -28.744 -32.482  1.00 14.57           C
ATOM    115  CG  GLU B  15      47.972 -30.085 -33.211  1.00 19.95           C
ATOM    116  CD  GLU B  15      48.782 -29.992 -34.521  1.00 28.05           C
ATOM    117  OE1 GLU B  15      49.372 -28.916 -34.801  1.00 30.04           O
ATOM    118  OE2 GLU B  15      48.820 -31.014 -35.265  1.00 25.38           O
ATOM    119  N   ASP B  16      45.835 -26.497 -30.784  1.00 17.34           N
ATOM    120  CA  ASP B  16      45.676 -25.729 -29.549  1.00 16.11           C
ATOM    121  C   ASP B  16      44.260 -25.788 -28.968  1.00 15.84           C
ATOM    122  O   ASP B  16      43.931 -25.056 -28.034  1.00 16.32           O
ATOM    123  CB  ASP B  16      46.155 -24.267 -29.705  1.00 15.35           C
ATOM    124  CG  ASP B  16      45.430 -23.503 -30.820  1.00 23.67           C
ATOM    125  OD1 ASP B  16      44.402 -24.009 -31.331  1.00 27.48           O
ATOM    126  OD2 ASP B  16      45.885 -22.385 -31.178  1.00 19.91           O
ATOM    127  N   ASN B  17      43.441 -26.665 -29.533  1.00 15.12           N
ATOM    128  CA  ASN B  17      42.041 -26.820 -29.143  1.00 16.42           C
ATOM    129  C   ASN B  17      41.175 -25.594 -29.480  1.00 19.37           C
ATOM    130  O   ASN B  17      40.310 -25.176 -28.692  1.00 19.80           O
ATOM    131  CB  ASN B  17      41.917 -27.212 -27.668  1.00 14.58           C
ATOM    132  CG  ASN B  17      42.670 -28.496 -27.333  1.00 14.99           C
ATOM    133  OD1 ASN B  17      42.577 -29.510 -28.044  1.00 10.66           O
ATOM    134  ND2 ASN B  17      43.417 -28.458 -26.238  1.00 13.99           N
ATOM    135  N   THR B  18      41.430 -25.018 -30.652  1.00 15.04           N
ATOM    136  CA  THR B  18      40.569 -23.988 -31.212  1.00 15.19           C
ATOM    137  C   THR B  18      40.001 -24.507 -32.512  1.00 14.40           C
ATOM    138  O   THR B  18      40.587 -25.382 -33.144  1.00 15.48           O
ATOM    139  CB  THR B  18      41.306 -22.669 -31.474  1.00 13.76           C
ATOM    140  OG1 THR B  18      42.302 -22.864 -32.477  1.00 16.79           O
ATOM    141  CG2 THR B  18      41.970 -22.188 -30.220  1.00 17.22           C
ATOM    142  N   PHE B  19      38.854 -23.973 -32.905  1.00 14.85           N
ATOM    143  CA  PHE B  19      38.149 -24.472 -34.072  1.00 15.83           C
ATOM    144  C   PHE B  19      38.234 -23.393 -35.120  1.00 16.40           C
ATOM    145  O   PHE B  19      37.958 -22.234 -34.829  1.00 12.65           O
ATOM    146  CB  PHE B  19      36.695 -24.756 -33.714  1.00 10.97           C
ATOM    147  CG  PHE B  19      35.977 -25.649 -34.686  1.00 12.78           C
ATOM    148  CD1 PHE B  19      36.173 -27.017 -34.666  1.00 13.38           C
ATOM    149  CD2 PHE B  19      35.056 -25.128 -35.580  1.00 13.75           C
ATOM    150  CE1 PHE B  19      35.489 -27.851 -35.540  1.00 10.43           C
ATOM    151  CE2 PHE B  19      34.365 -25.954 -36.458  1.00 12.26           C
ATOM    152  CZ  PHE B  19      34.585 -27.313 -36.438  1.00 12.67           C
ATOM    153  N   THR B  20      38.639 -23.786 -36.323  1.00 17.66           N
ATOM    154  CA  THR B  20      38.735 -22.888 -37.475  1.00 21.21           C
ATOM    155  C   THR B  20      37.648 -23.161 -38.535  1.00 19.82           C
ATOM    156  O   THR B  20      37.288 -24.307 -38.807  1.00 20.94           O
ATOM    157  CB  THR B  20      40.145 -22.977 -38.115  1.00 21.54           C
ATOM    158  OG1 THR B  20      41.023 -22.042 -37.472  1.00 28.37           O
ATOM    159  CG2 THR B  20      40.094 -22.673 -39.593  1.00 18.43           C
ATOM    160  N   VAL B  21      37.133 -22.103 -39.144  1.00 21.76           N
ATOM    161  CA  VAL B  21      36.013 -22.232 -40.064  1.00 14.82           C
ATOM    162  C   VAL B  21      36.265 -21.291 -41.243  1.00 12.68           C
ATOM    163  O   VAL B  21      36.765 -20.207 -41.047  1.00 20.45           O
ATOM    164  CB  VAL B  21      34.696 -21.944 -39.291  1.00 11.39           C
ATOM    165  CG1 VAL B  21      34.119 -20.580 -39.602  1.00  8.50           C
ATOM    166  CG2 VAL B  21      33.702 -23.042 -39.514  1.00 16.48           C
ATOM    167  N   LYS B  22      35.987 -21.718 -42.471  1.00 17.37           N
ATOM    168  CA  LYS B  22      36.166 -20.854 -43.652  1.00 15.31           C
ATOM    169  C   LYS B  22      34.827 -20.317 -44.196  1.00 19.84           C
ATOM    170  O   LYS B  22      33.935 -21.078 -44.586  1.00 20.70           O
ATOM    171  CB  LYS B  22      36.907 -21.602 -44.747  1.00 15.84           C
ATOM    172  CG  LYS B  22      37.313 -20.726 -45.901  1.00 24.09           C
ATOM    173  CD  LYS B  22      38.063 -21.537 -46.948  1.00 23.97           C
ATOM    174  CE  LYS B  22      38.848 -20.658 -47.900  1.00 25.36           C
ATOM    175  NZ  LYS B  22      39.332 -21.442 -49.067  1.00 23.77           N
ATOM    176  N   VAL B  23      34.672 -19.001 -44.194  1.00 19.41           N
ATOM    177  CA  VAL B  23      33.417 -18.384 -44.608  1.00 19.71           C
ATOM    178  C   VAL B  23      33.761 -17.294 -45.603  1.00 22.33           C
ATOM    179  O   VAL B  23      34.754 -16.596 -45.421  1.00 22.87           O
ATOM    180  CB  VAL B  23      32.669 -17.773 -43.418  1.00 13.19           C
ATOM    181  CG1 VAL B  23      31.346 -17.211 -43.856  1.00 15.34           C
ATOM    182  CG2 VAL B  23      32.440 -18.819 -42.362  1.00 15.27           C
ATOM    183  N   SER B  24      32.945 -17.142 -46.644  1.00 22.56           N
ATOM    184  CA  SER B  24      33.286 -16.248 -47.746  1.00 22.36           C
ATOM    185  C   SER B  24      34.654 -16.683 -48.206  1.00 20.64           C
ATOM    186  O   SER B  24      34.874 -17.872 -48.429  1.00 29.88           O
ATOM    187  CB  SER B  24      33.258 -14.774 -47.325  1.00 22.38           C
ATOM    188  OG  SER B  24      31.937 -14.388 -46.927  1.00 22.17           O
ATOM    189  N   GLY B  25      35.598 -15.767 -48.302  1.00 19.32           N
ATOM    190  CA  GLY B  25      36.914 -16.190 -48.755  1.00 24.96           C
ATOM    191  C   GLY B  25      37.960 -16.406 -47.673  1.00 27.07           C
ATOM    192  O   GLY B  25      39.127 -16.635 -47.967  1.00 34.33           O
ATOM    193  N   ARG B  26      37.540 -16.362 -46.416  1.00 27.36           N
ATOM    194  CA  ARG B  26      38.461 -16.044 -45.335  1.00 22.89           C
ATOM    195  C   ARG B  26      38.337 -16.984 -44.136  1.00 22.74           C
ATOM    196  O   ARG B  26      37.231 -17.294 -43.693  1.00 19.48           O
ATOM    197  CB  ARG B  26      38.213 -14.590 -44.888  1.00 23.00           C
ATOM    198  CG  ARG B  26      38.371 -13.537 -45.990  1.00 20.02           C
ATOM    199  CD  ARG B  26      38.112 -12.111 -45.497  1.00 22.10           C
ATOM    200  NE  ARG B  26      36.729 -11.854 -45.096  1.00 19.99           N
ATOM    201  CZ  ARG B  26      35.709 -11.728 -45.947  1.00 22.80           C
ATOM    202  NH1 ARG B  26      35.896 -11.855 -47.253  1.00 22.42           N
ATOM    203  NH2 ARG B  26      34.490 -11.497 -45.494  1.00 19.83           N
ATOM    204  N   GLU B  27      39.478 -17.413 -43.595  1.00 20.32           N
ATOM    205  CA  GLU B  27      39.488 -18.246 -42.391  1.00 17.82           C
ATOM    206  C   GLU B  27      39.321 -17.448 -41.092  1.00 18.31           C
ATOM    207  O   GLU B  27      39.817 -16.327 -40.964  1.00 19.48           O
ATOM    208  CB  GLU B  27      40.757 -19.086 -42.328  1.00 18.34           C
ATOM    209  CG  GLU B  27      40.955 -19.966 -43.534  1.00 20.47           C
ATOM    210  CD  GLU B  27      42.144 -20.881 -43.382  1.00 27.63           C
ATOM    211  OE1 GLU B  27      42.742 -20.905 -42.287  1.00 30.40           O
ATOM    212  OE2 GLU B  27      42.481 -21.580 -44.359  1.00 38.14           O
ATOM    213  N   TYR B  28      38.608 -18.041 -40.140  1.00 13.56           N
ATOM    214  CA  TYR B  28      38.388 -17.451 -38.831  1.00 12.95           C
ATOM    215  C   TYR B  28      38.483 -18.558 -37.786  1.00 16.55           C
ATOM    216  O   TYR B  28      38.139 -19.715 -38.066  1.00 14.89           O
ATOM    217  CB  TYR B  28      37.011 -16.804 -38.768  1.00 15.80           C
ATOM    218  CG  TYR B  28      36.826 -15.650 -39.724  1.00 22.46           C
ATOM    219  CD1 TYR B  28      37.050 -14.347 -39.313  1.00 21.89           C
ATOM    220  CD2 TYR B  28      36.420 -15.861 -41.037  1.00 23.91           C
ATOM    221  CE1 TYR B  28      36.878 -13.280 -40.171  1.00 23.46           C
ATOM    222  CE2 TYR B  28      36.250 -14.799 -41.909  1.00 25.61           C
ATOM    223  CZ  TYR B  28      36.481 -13.506 -41.467  1.00 28.80           C
ATOM    224  OH  TYR B  28      36.318 -12.431 -42.318  1.00 33.21           O
ATOM    225  N   TRP B  29      38.965 -18.219 -36.591  1.00 15.62           N
ATOM    226  CA  TRP B  29      39.054 -19.204 -35.513  1.00 14.42           C
ATOM    227  C   TRP B  29      38.309 -18.749 -34.266  1.00 11.69           C
ATOM    228  O   TRP B  29      38.166 -17.557 -34.035  1.00 13.11           O
ATOM    229  CB  TRP B  29      40.510 -19.558 -35.187  1.00 15.12           C
ATOM    230  CG  TRP B  29      41.342 -18.376 -34.842  1.00 17.79           C
ATOM    231  CD1 TRP B  29      42.144 -17.669 -35.684  1.00 13.81           C
ATOM    232  CD2 TRP B  29      41.462 -17.757 -33.556  1.00 18.04           C
ATOM    233  NE1 TRP B  29      42.744 -16.646 -35.010  1.00 14.40           N
ATOM    234  CE2 TRP B  29      42.342 -16.672 -33.701  1.00 15.75           C
ATOM    235  CE3 TRP B  29      40.912 -18.018 -32.295  1.00 15.12           C
ATOM    236  CZ2 TRP B  29      42.676 -15.835 -32.640  1.00 13.54           C
ATOM    237  CZ3 TRP B  29      41.245 -17.187 -31.243  1.00 15.70           C
ATOM    238  CH2 TRP B  29      42.119 -16.106 -31.423  1.00 16.16           C
ATOM    239  N   THR B  30      37.800 -19.706 -33.492  1.00  9.43           N
ATOM    240  CA  THR B  30      37.239 -19.410 -32.188  1.00  8.55           C
ATOM    241  C   THR B  30      37.900 -20.291 -31.130  1.00 13.68           C
ATOM    242  O   THR B  30      38.277 -21.431 -31.402  1.00 15.21           O
ATOM    243  CB  THR B  30      35.737 -19.630 -32.161  1.00  7.96           C
ATOM    244  OG1 THR B  30      35.231 -19.235 -30.884  1.00  9.24           O
ATOM    245  CG2 THR B  30      35.405 -21.078 -32.409  1.00  7.46           C
ATOM    246  N   ASN B  31      38.069 -19.762 -29.924  1.00 14.87           N
ATOM    247  CA  ASN B  31      38.665 -20.554 -28.858  1.00 10.81           C
ATOM    248  C   ASN B  31      37.612 -21.087 -27.923  1.00 10.30           C
ATOM    249  O   ASN B  31      37.937 -21.674 -26.898  1.00 12.42           O
ATOM    250  CB  ASN B  31      39.668 -19.730 -28.074  1.00 12.07           C
ATOM    251  CG  ASN B  31      39.062 -18.486 -27.488  1.00 12.15           C
ATOM    252  OD1 ASN B  31      37.847 -18.377 -27.349  1.00 10.77           O
ATOM    253  ND2 ASN B  31      39.912 -17.525 -27.145  1.00 12.60           N
ATOM    254  N   ARG B  32      36.352 -20.852 -28.278  1.00  9.69           N
ATOM    255  CA  ARG B  32      35.203 -21.324 -27.510  1.00 11.03           C
ATOM    256  C   ARG B  32      34.827 -22.742 -27.933  1.00 10.78           C
ATOM    257  O   ARG B  32      34.471 -22.966 -29.075  1.00 11.15           O
ATOM    258  CB  ARG B  32      34.006 -20.400 -27.755  1.00 10.29           C
ATOM    259  CG  ARG B  32      34.290 -18.922 -27.585  1.00  8.77           C
ATOM    260  CD  ARG B  32      34.637 -18.574 -26.134  1.00  9.48           C
ATOM    261  NE  ARG B  32      35.429 -17.347 -26.057  1.00  7.82           N
ATOM    262  CZ  ARG B  32      34.955 -16.166 -25.676  1.00  9.34           C
ATOM    263  NH1 ARG B  32      33.688 -16.029 -25.300  1.00 10.42           N
ATOM    264  NH2 ARG B  32      35.754 -15.117 -25.661  1.00 12.63           N
ATOM    265  N   TRP B  33      34.891 -23.703 -27.024  1.00  9.92           N
ATOM    266  CA  TRP B  33      34.583 -25.074 -27.397  1.00  8.03           C
ATOM    267  C   TRP B  33      33.099 -25.262 -27.578  1.00  9.90           C
ATOM    268  O   TRP B  33      32.669 -26.171 -28.269  1.00 15.64           O
ATOM    269  CB  TRP B  33      35.032 -26.048 -26.319  1.00 11.44           C
ATOM    270  CG  TRP B  33      36.484 -26.153 -26.135  1.00 11.36           C
ATOM    271  CD1 TRP B  33      37.445 -25.391 -26.712  1.00  9.12           C
ATOM    272  CD2 TRP B  33      37.156 -27.094 -25.306  1.00 13.12           C
ATOM    273  NE1 TRP B  33      38.682 -25.802 -26.296  1.00 10.63           N
ATOM    274  CE2 TRP B  33      38.529 -26.844 -25.424  1.00 11.77           C
ATOM    275  CE3 TRP B  33      36.727 -28.134 -24.477  1.00 13.13           C
ATOM    276  CZ2 TRP B  33      39.477 -27.596 -24.748  1.00 14.30           C
ATOM    277  CZ3 TRP B  33      37.667 -28.875 -23.805  1.00 10.95           C
ATOM    278  CH2 TRP B  33      39.025 -28.603 -23.939  1.00 12.80           C
ATOM    279  N   ASN B  34      32.302 -24.441 -26.915  1.00  9.67           N
ATOM    280  CA  ASN B  34      30.862 -24.544 -27.085  1.00 10.82           C
ATOM    281  C   ASN B  34      30.439 -24.436 -28.534  1.00  9.36           C
ATOM    282  O   ASN B  34      29.471 -25.076 -28.953  1.00 13.12           O
ATOM    283  CB  ASN B  34      30.139 -23.499 -26.251  1.00  9.53           C
ATOM    284  CG  ASN B  34      30.268 -23.768 -24.794  1.00 10.07           C
ATOM    285  OD1 ASN B  34      30.613 -24.882 -24.389  1.00  8.28           O
ATOM    286  ND2 ASN B  34      29.990 -22.758 -23.981  1.00 12.65           N
ATOM    287  N   LEU B  35      31.179 -23.641 -29.292  1.00  8.11           N
ATOM    288  CA  LEU B  35      30.847 -23.399 -30.684  1.00  9.62           C
ATOM    289  C   LEU B  35      31.209 -24.546 -31.599  1.00  8.96           C
ATOM    290  O   LEU B  35      30.744 -24.567 -32.720  1.00  9.79           O
ATOM    291  CB  LEU B  35      31.522 -22.126 -31.203  1.00 10.87           C
ATOM    292  CG  LEU B  35      30.826 -20.797 -30.932  1.00  8.67           C
ATOM    293  CD1 LEU B  35      31.662 -19.658 -31.460  1.00  5.24           C
ATOM    294  CD2 LEU B  35      29.501 -20.852 -31.607  1.00  8.60           C
ATOM    295  N   GLN B  36      32.041 -25.488 -31.162  1.00  9.42           N
ATOM    296  CA  GLN B  36      32.451 -26.557 -32.089  1.00 10.83           C
ATOM    297  C   GLN B  36      31.314 -27.444 -32.646  1.00 10.93           C
ATOM    298  O   GLN B  36      31.171 -27.542 -33.857  1.00  9.28           O
ATOM    299  CB  GLN B  36      33.581 -27.384 -31.526  1.00  8.19           C
ATOM    300  CG  GLN B  36      34.701 -26.536 -31.026  1.00 11.50           C
ATOM    301  CD  GLN B  36      35.845 -27.360 -30.471  1.00 13.71           C
ATOM    302  OE1 GLN B  36      35.725 -28.572 -30.273  1.00 13.12           O
ATOM    303  NE2 GLN B  36      36.970 -26.706 -30.232  1.00 15.65           N
ATOM    304  N   PRO B  37      30.487 -28.059 -31.777  1.00 11.95           N
ATOM    305  CA  PRO B  37      29.349 -28.779 -32.350  1.00 11.19           C
ATOM    306  C   PRO B  37      28.401 -27.851 -33.115  1.00 11.43           C
ATOM    307  O   PRO B  37      27.864 -28.262 -34.128  1.00 13.14           O
ATOM    308  CB  PRO B  37      28.634 -29.315 -31.116  1.00  9.80           C
ATOM    309  CG  PRO B  37      28.954 -28.326 -30.065  1.00  8.21           C
ATOM    310  CD  PRO B  37      30.390 -28.015 -30.309  1.00 10.27           C
ATOM    311  N   LEU B  38      28.197 -26.626 -32.641  1.00 11.31           N
ATOM    312  CA  LEU B  38      27.255 -25.716 -33.285  1.00  9.56           C
ATOM    313  C   LEU B  38      27.684 -25.358 -34.699  1.00 11.70           C
ATOM    314  O   LEU B  38      26.857 -25.287 -35.590  1.00 15.59           O
ATOM    315  CB  LEU B  38      27.088 -24.441 -32.474  1.00  7.92           C
ATOM    316  CG  LEU B  38      26.638 -24.638 -31.038  1.00  8.36           C
ATOM    317  CD1 LEU B  38      26.604 -23.308 -30.355  1.00  8.80           C
ATOM    318  CD2 LEU B  38      25.277 -25.300 -30.992  1.00  8.44           C
ATOM    319  N   LEU B  39      28.976 -25.133 -34.899  1.00 11.55           N
ATOM    320  CA  LEU B  39      29.497 -24.848 -36.221  1.00  9.29           C
ATOM    321  C   LEU B  39      29.542 -26.092 -37.093  1.00  9.21           C
ATOM    322  O   LEU B  39      29.206 -26.010 -38.252  1.00 14.90           O
ATOM    323  CB  LEU B  39      30.878 -24.184 -36.159  1.00 10.80           C
ATOM    324  CG  LEU B  39      30.956 -22.767 -35.592  1.00  9.58           C
ATOM    325  CD1 LEU B  39      32.406 -22.334 -35.470  1.00  9.98           C
ATOM    326  CD2 LEU B  39      30.176 -21.792 -36.462  1.00 11.47           C
ATOM    327  N   GLN B  40      29.946 -27.242 -36.570  1.00  9.06           N
ATOM    328  CA  GLN B  40      29.922 -28.443 -37.409  1.00 10.02           C
ATOM    329  C   GLN B  40      28.506 -28.722 -37.909  1.00 12.93           C
ATOM    330  O   GLN B  40      28.300 -29.212 -39.013  1.00 12.61           O
ATOM    331  CB  GLN B  40      30.448 -29.682 -36.693  1.00  7.46           C
ATOM    332  CG  GLN B  40      30.778 -30.789 -37.680  1.00  9.33           C
ATOM    333  CD  GLN B  40      30.838 -32.183 -37.071  1.00 10.87           C
ATOM    334  OE1 GLN B  40      29.958 -32.591 -36.317  1.00 11.59           O
ATOM    335  NE2 GLN B  40      31.882 -32.928 -37.415  1.00 13.71           N
ATOM    336  N   SER B  41      27.520 -28.392 -37.091  1.00 14.22           N
ATOM    337  CA  SER B  41      26.136 -28.605 -37.479  1.00 14.88           C
ATOM    338  C   SER B  41      25.710 -27.678 -38.613  1.00 18.62           C
ATOM    339  O   SER B  41      24.994 -28.100 -39.521  1.00 19.92           O
ATOM    340  CB  SER B  41      25.210 -28.447 -36.279  1.00 10.98           C
ATOM    341  OG  SER B  41      25.071 -29.694 -35.634  1.00 14.21           O
ATOM    342  N   ALA B  42      26.149 -26.422 -38.552  1.00 14.53           N
ATOM    343  CA  ALA B  42      25.824 -25.453 -39.585  1.00 13.50           C
ATOM    344  C   ALA B  42      26.522 -25.829 -40.880  1.00 15.32           C
ATOM    345  O   ALA B  42      25.998 -25.591 -41.959  1.00 18.40           O
ATOM    346  CB  ALA B  42      26.208 -24.053 -39.152  1.00 10.22           C
ATOM    347  N   GLN B  43      27.702 -26.425 -40.777  1.00 12.59           N
ATOM    348  CA  GLN B  43      28.406 -26.882 -41.963  1.00 16.02           C
ATOM    349  C   GLN B  43      27.703 -28.078 -42.615  1.00 22.04           C
ATOM    350  O   GLN B  43      27.678 -28.208 -43.849  1.00 26.58           O
ATOM    351  CB  GLN B  43      29.853 -27.246 -41.638  1.00 15.86           C
ATOM    352  CG  GLN B  43      30.372 -28.381 -42.497  1.00 14.65           C
ATOM    353  CD  GLN B  43      31.849 -28.298 -42.731  1.00 18.94           C
ATOM    354  OE1 GLN B  43      32.620 -28.179 -41.794  1.00 19.27           O
ATOM    355  NE2 GLN B  43      32.258 -28.364 -43.993  1.00 25.94           N
ATOM    356  N   LEU B  44      27.128 -28.944 -41.780  1.00 22.68           N
ATOM    357  CA  LEU B  44      26.507 -30.183 -42.245  1.00 21.48           C
ATOM    358  C   LEU B  44      25.200 -29.905 -42.970  1.00 21.32           C
ATOM    359  O   LEU B  44      24.850 -30.581 -43.935  1.00 28.95           O
ATOM    360  CB  LEU B  44      26.276 -31.145 -41.073  1.00 16.96           C
ATOM    361  CG  LEU B  44      27.495 -31.971 -40.646  1.00 14.60           C
ATOM    362  CD1 LEU B  44      27.223 -32.756 -39.367  1.00 11.23           C
ATOM    363  CD2 LEU B  44      27.895 -32.898 -41.765  1.00 13.81           C
ATOM    364  N   THR B  45      24.491 -28.886 -42.518  1.00 17.69           N
ATOM    365  CA  THR B  45      23.171 -28.596 -43.053  1.00 20.70           C
ATOM    366  C   THR B  45      23.102 -27.327 -43.929  1.00 26.01           C
ATOM    367  O   THR B  45      22.012 -26.797 -44.180  1.00 24.30           O
ATOM    368  CB  THR B  45      22.148 -28.515 -41.913  1.00 18.69           C
ATOM    369  OG1 THR B  45      22.408 -27.357 -41.116  1.00 17.62           O
ATOM    370  CG2 THR B  45      22.256 -29.740 -41.045  1.00 12.94           C
ATOM    371  N   GLY B  46      24.266 -26.854 -44.387  1.00 25.65           N
ATOM    372  CA  GLY B  46      24.364 -25.711 -45.283  1.00 21.15           C
ATOM    373  C   GLY B  46      23.719 -24.423 -44.798  1.00 22.23           C
ATOM    374  O   GLY B  46      23.208 -23.636 -45.602  1.00 27.54           O
ATOM    375  N   MET B  47      23.740 -24.217 -43.484  1.00 18.67           N
ATOM    376  CA  MET B  47      23.275 -22.984 -42.842  1.00 19.57           C
ATOM    377  C   MET B  47      24.083 -21.785 -43.316  1.00 20.24           C
ATOM    378  O   MET B  47      25.299 -21.891 -43.460  1.00 19.77           O
ATOM    379  CB  MET B  47      23.471 -23.112 -41.332  1.00 15.52           C
ATOM    380  CG  MET B  47      22.273 -22.818 -40.490  1.00 14.68           C
ATOM    381  SD  MET B  47      22.468 -23.683 -38.929  1.00 29.17           S
ATOM    382  CE  MET B  47      20.938 -23.264 -38.122  1.00 26.89           C
ATOM    383  N   THR B  48      23.432 -20.648 -43.565  1.00 25.48           N
ATOM    384  CA  THR B  48      24.209 -19.421 -43.761  1.00 25.70           C
ATOM    385  C   THR B  48      24.610 -18.910 -42.397  1.00 18.81           C
ATOM    386  O   THR B  48      23.778 -18.525 -41.576  1.00 17.73           O
ATOM    387  CB  THR B  48      23.520 -18.290 -44.606  1.00 31.37           C
ATOM    388  OG1 THR B  48      22.124 -18.209 -44.291  1.00 47.71           O
ATOM    389  CG2 THR B  48      23.712 -18.519 -46.111  1.00 22.30           C
ATOM    390  N   VAL B  49      25.915 -18.938 -42.184  1.00 16.21           N
ATOM    391  CA  VAL B  49      26.541 -18.609 -40.924  1.00 15.46           C
ATOM    392  C   VAL B  49      27.070 -17.185 -41.053  1.00 14.95           C
ATOM    393  O   VAL B  49      27.650 -16.837 -42.078  1.00 18.73           O
ATOM    394  CB  VAL B  49      27.668 -19.641 -40.666  1.00 11.31           C
ATOM    395  CG1 VAL B  49      28.964 -18.992 -40.287  1.00 15.59           C
ATOM    396  CG2 VAL B  49      27.240 -20.638 -39.642  1.00 11.57           C
ATOM    397  N   THR B  50      26.841 -16.337 -40.060  1.00 11.39           N
ATOM    398  CA  THR B  50      27.449 -15.005 -40.117  1.00 13.79           C
ATOM    399  C   THR B  50      28.371 -14.680 -38.927  1.00 16.61           C
ATOM    400  O   THR B  50      27.954 -14.606 -37.761  1.00 17.90           O
ATOM    401  CB  THR B  50      26.440 -13.862 -40.454  1.00 18.58           C
ATOM    402  OG1 THR B  50      26.780 -12.680 -39.717  1.00 18.18           O
ATOM    403  CG2 THR B  50      25.000 -14.271 -40.164  1.00 18.40           C
ATOM    404  N   ILE B  51      29.641 -14.492 -39.267  1.00 17.36           N
ATOM    405  CA  ILE B  51      30.742 -14.446 -38.322  1.00 14.30           C
ATOM    406  C   ILE B  51      31.030 -13.019 -37.872  1.00 15.01           C
ATOM    407  O   ILE B  51      31.364 -12.178 -38.682  1.00 20.51           O
ATOM    408  CB  ILE B  51      31.986 -15.039 -38.997  1.00 12.27           C
ATOM    409  CG1 ILE B  51      31.709 -16.491 -39.407  1.00 10.06           C
ATOM    410  CG2 ILE B  51      33.208 -14.883 -38.112  1.00 15.82           C
ATOM    411  CD1 ILE B  51      32.516 -17.536 -38.695  1.00 10.55           C
ATOM    412  N   ILE B  52      30.899 -12.756 -36.579  1.00 16.65           N
ATOM    413  CA  ILE B  52      31.016 -11.402 -36.041  1.00 19.98           C
ATOM    414  C   ILE B  52      32.248 -11.226 -35.155  1.00 22.52           C
ATOM    415  O   ILE B  52      32.398 -11.889 -34.126  1.00 24.59           O
ATOM    416  CB  ILE B  52      29.774 -11.019 -35.204  1.00 20.71           C
ATOM    417  CG1 ILE B  52      28.513 -11.018 -36.071  1.00 18.30           C
ATOM    418  CG2 ILE B  52      29.988  -9.679 -34.524  1.00 22.93           C
ATOM    419  CD1 ILE B  52      27.253 -11.412 -35.322  1.00 14.74           C
ATOM    420  N   SER B  53      33.124 -10.314 -35.557  1.00 26.77           N
ATOM    421  CA  SER B  53      34.320 -10.011 -34.788  1.00 26.13           C
ATOM    422  C   SER B  53      34.535  -8.511 -34.753  1.00 26.91           C
ATOM    423  O   SER B  53      33.838  -7.766 -35.440  1.00 26.58           O
ATOM    424  CB  SER B  53      35.538 -10.678 -35.409  1.00 15.99           C
ATOM    425  OG  SER B  53      36.586 -10.694 -34.468  1.00 21.72           O
ATOM    426  N   ASN B  54      35.491  -8.063 -33.947  1.00 26.51           N
ATOM    427  CA  ASN B  54      35.915  -6.671 -34.016  1.00 25.73           C
ATOM    428  C   ASN B  54      37.079  -6.519 -34.996  1.00 24.52           C
ATOM    429  O   ASN B  54      37.435  -5.420 -35.388  1.00 29.02           O
ATOM    430  CB  ASN B  54      36.220  -6.099 -32.627  1.00 15.94           C
ATOM    431  CG  ASN B  54      34.958  -5.675 -31.884  1.00 26.77           C
ATOM    432  OD1 ASN B  54      34.685  -6.127 -30.765  1.00 25.31           O
ATOM    433  ND2 ASN B  54      34.163  -4.815 -32.520  1.00 33.42           N
ATOM    434  N   THR B  55      37.642  -7.645 -35.414  1.00 25.98           N
ATOM    435  CA  THR B  55      38.733  -7.655 -36.381  1.00 31.10           C
ATOM    436  C   THR B  55      38.394  -8.640 -37.497  1.00 29.24           C
ATOM    437  O   THR B  55      38.135  -9.806 -37.215  1.00 29.38           O
ATOM    438  CB  THR B  55      40.069  -8.053 -35.712  1.00 33.68           C
ATOM    439  OG1 THR B  55      40.386  -7.104 -34.680  1.00 43.14           O
ATOM    440  CG2 THR B  55      41.203  -8.068 -36.735  1.00 32.77           C
ATOM    441  N   CYS B  56      38.417  -8.177 -38.752  1.00 29.07           N
ATOM    442  CA  CYS B  56      37.784  -8.902 -39.869  1.00 28.42           C
ATOM    443  C   CYS B  56      38.679  -9.586 -40.893  1.00 24.59           C
ATOM    444  O   CYS B  56      38.202 -10.393 -41.688  1.00 24.31           O
ATOM    445  CB  CYS B  56      36.793  -7.996 -40.603  1.00 28.02           C
ATOM    446  SG  CYS B  56      35.242  -7.820 -39.693  1.00 62.11           S
ATOM    447  N   SER B  57      39.959  -9.250 -40.892  1.00 25.53           N
ATOM    448  CA  SER B  57      40.910  -9.881 -41.798  1.00 26.52           C
ATOM    449  C   SER B  57      40.931 -11.400 -41.608  1.00 26.39           C
ATOM    450  O   SER B  57      40.628 -11.901 -40.525  1.00 27.66           O
ATOM    451  CB  SER B  57      42.311  -9.300 -41.567  1.00 28.91           C
ATOM    452  OG  SER B  57      42.395  -8.586 -40.337  1.00 31.30           O
ATOM    453  N   SER B  58      41.282 -12.133 -42.657  1.00 24.04           N
ATOM    454  CA  SER B  58      41.468 -13.575 -42.533  1.00 23.62           C
ATOM    455  C   SER B  58      42.556 -13.867 -41.501  1.00 29.49           C
ATOM    456  O   SER B  58      43.599 -13.204 -41.501  1.00 35.44           O
ATOM    457  CB  SER B  58      41.844 -14.190 -43.881  1.00 24.35           C
ATOM    458  OG  SER B  58      42.037 -15.590 -43.765  1.00 23.72           O
ATOM    459  N   GLY B  59      42.305 -14.842 -40.623  1.00 20.19           N
ATOM    460  CA  GLY B  59      43.210 -15.162 -39.532  1.00 13.06           C
ATOM    461  C   GLY B  59      42.793 -14.536 -38.208  1.00 19.36           C
ATOM    462  O   GLY B  59      43.489 -14.688 -37.206  1.00 20.97           O
ATOM    463  N   SER B  60      41.665 -13.828 -38.185  1.00 18.18           N
ATOM    464  CA  SER B  60      41.162 -13.254 -36.936  1.00 16.86           C
ATOM    465  C   SER B  60      40.335 -14.249 -36.140  1.00 19.48           C
ATOM    466  O   SER B  60      39.881 -15.258 -36.668  1.00 19.23           O
ATOM    467  CB  SER B  60      40.305 -12.034 -37.210  1.00 18.56           C
ATOM    468  OG  SER B  60      41.072 -11.029 -37.829  1.00 30.80           O
ATOM    469  N   GLY B  61      40.133 -13.950 -34.863  1.00 21.26           N
ATOM    470  CA  GLY B  61      39.355 -14.800 -33.991  1.00 13.09           C
ATOM    471  C   GLY B  61      37.981 -14.202 -33.803  1.00 13.48           C
ATOM    472  O   GLY B  61      37.816 -12.988 -33.911  1.00 13.06           O
ATOM    473  N   PHE B  62      36.998 -15.054 -33.529  1.00 10.14           N
ATOM    474  CA  PHE B  62      35.633 -14.611 -33.267  1.00 12.06           C
ATOM    475  C   PHE B  62      35.071 -15.376 -32.095  1.00  9.58           C
ATOM    476  O   PHE B  62      35.532 -16.458 -31.780  1.00  9.82           O
ATOM    477  CB  PHE B  62      34.715 -14.815 -34.503  1.00 14.89           C
ATOM    478  CG  PHE B  62      34.489 -16.278 -34.884  1.00 12.65           C
ATOM    479  CD1 PHE B  62      35.421 -16.964 -35.653  1.00 11.89           C
ATOM    480  CD2 PHE B  62      33.346 -16.953 -34.479  1.00 10.52           C
ATOM    481  CE1 PHE B  62      35.224 -18.283 -35.989  1.00 11.05           C
ATOM    482  CE2 PHE B  62      33.147 -18.283 -34.814  1.00 10.19           C
ATOM    483  CZ  PHE B  62      34.081 -18.950 -35.564  1.00 10.51           C
ATOM    484  N   ALA B  63      34.050 -14.826 -31.464  1.00 10.43           N
ATOM    485  CA  ALA B  63      33.346 -15.566 -30.443  1.00  8.17           C
ATOM    486  C   ALA B  63      31.875 -15.237 -30.550  1.00 11.60           C
ATOM    487  O   ALA B  63      31.151 -15.260 -29.555  1.00 13.18           O
ATOM    488  CB  ALA B  63      33.863 -15.207 -29.089  1.00  7.38           C
ATOM    489  N   GLN B  64      31.431 -14.901 -31.754  1.00 10.37           N
ATOM    490  CA  GLN B  64      30.036 -14.508 -31.938  1.00 13.32           C
ATOM    491  C   GLN B  64      29.592 -14.815 -33.347  1.00 16.58           C
ATOM    492  O   GLN B  64      30.237 -14.369 -34.300  1.00 16.09           O
ATOM    493  CB  GLN B  64      29.832 -13.028 -31.643  1.00 11.18           C
ATOM    494  CG  GLN B  64      28.514 -12.514 -32.114  1.00 15.73           C
ATOM    495  CD  GLN B  64      28.224 -11.093 -31.657  1.00 24.00           C
ATOM    496  OE1 GLN B  64      27.060 -10.704 -31.504  1.00 29.93           O
ATOM    497  NE2 GLN B  64      29.275 -10.311 -31.442  1.00 21.18           N
ATOM    498  N   VAL B  65      28.510 -15.591 -33.474  1.00 12.30           N
ATOM    499  CA  VAL B  65      28.064 -16.112 -34.767  1.00 11.51           C
ATOM    500  C   VAL B  65      26.569 -16.108 -34.841  1.00 12.00           C
ATOM    501  O   VAL B  65      25.896 -16.435 -33.864  1.00 11.55           O
ATOM    502  CB  VAL B  65      28.438 -17.577 -34.922  1.00 12.17           C
ATOM    503  CG1 VAL B  65      28.181 -18.051 -36.332  1.00 10.37           C
ATOM    504  CG2 VAL B  65      29.876 -17.787 -34.563  1.00 15.26           C
ATOM    505  N   LYS B  66      26.039 -15.757 -36.006  1.00 14.79           N
ATOM    506  CA  LYS B  66      24.605 -15.875 -36.238  1.00 15.66           C
ATOM    507  C   LYS B  66      24.346 -17.068 -37.148  1.00 15.84           C
ATOM    508  O   LYS B  66      25.029 -17.250 -38.154  1.00 16.63           O
ATOM    509  CB  LYS B  66      24.034 -14.594 -36.842  1.00 13.62           C
ATOM    510  CG  LYS B  66      22.516 -14.595 -36.978  1.00 18.41           C
ATOM    511  CD  LYS B  66      22.019 -13.359 -37.731  1.00 22.83           C
ATOM    512  CE  LYS B  66      20.504 -13.235 -37.715  1.00 25.54           C
ATOM    513  NZ  LYS B  66      19.948 -12.535 -38.918  1.00 30.24           N
ATOM    514  N   PHE B  67      23.375 -17.893 -36.775  1.00 15.51           N
ATOM    515  CA  PHE B  67      22.990 -19.037 -37.580  1.00 17.61           C
ATOM    516  C   PHE B  67      21.634 -18.783 -38.227  1.00 22.13           C
ATOM    517  O   PHE B  67      20.652 -18.577 -37.519  1.00 27.28           O
ATOM    518  CB  PHE B  67      22.899 -20.273 -36.695  1.00 18.46           C
ATOM    519  CG  PHE B  67      24.192 -20.629 -36.006  1.00 19.29           C
ATOM    520  CD1 PHE B  67      25.092 -21.489 -36.596  1.00 11.96           C
ATOM    521  CD2 PHE B  67      24.490 -20.120 -34.753  1.00 16.82           C
ATOM    522  CE1 PHE B  67      26.257 -21.810 -35.969  1.00 12.04           C
ATOM    523  CE2 PHE B  67      25.654 -20.453 -34.127  1.00 11.39           C
ATOM    524  CZ  PHE B  67      26.539 -21.297 -34.737  1.00 11.80           C
ATOM    525  N   ASN B  68      21.574 -18.789 -39.558  1.00 22.86           N
ATOM    526  CA  ASN B  68      20.307 -18.576 -40.276  1.00 28.56           C
ATOM    527  C   ASN B  68      19.709 -19.868 -40.837  1.00 39.61           C
ATOM    528  O   ASN B  68      20.196 -20.402 -41.845  1.00 41.96           O
ATOM    529  CB  ASN B  68      20.483 -17.564 -41.408  1.00 29.37           C
ATOM    530  CG  ASN B  68      20.983 -16.208 -40.911  1.00 44.31           C
ATOM    531  OD1 ASN B  68      20.183 -15.365 -40.465  1.00 38.01           O
ATOM    532  ND2 ASN B  68      22.314 -15.987 -40.987  1.00 28.48           N
ATOM    533  N   ALA C   1       5.302 -17.336 -17.623  1.00 26.46           N
ATOM    534  CA  ALA C   1       4.357 -17.122 -18.715  1.00 28.94           C
ATOM    535  C   ALA C   1       4.894 -17.726 -19.991  1.00 26.11           C
ATOM    536  O   ALA C   1       6.098 -17.838 -20.152  1.00 35.73           O
ATOM    537  CB  ALA C   1       4.108 -15.630 -18.919  1.00 29.31           C
ATOM    538  N   ASP C   2       4.012 -18.115 -20.902  1.00 27.32           N
ATOM    539  CA  ASP C   2       4.429 -18.459 -22.265  1.00 27.85           C
ATOM    540  C   ASP C   2       4.656 -17.182 -23.090  1.00 27.62           C
ATOM    541  O   ASP C   2       3.753 -16.358 -23.228  1.00 37.01           O
ATOM    542  CB  ASP C   2       3.394 -19.364 -22.939  1.00 23.87           C
ATOM    543  CG  ASP C   2       3.289 -20.740 -22.278  1.00 41.13           C
ATOM    544  OD1 ASP C   2       3.899 -20.949 -21.190  1.00 33.87           O
ATOM    545  OD2 ASP C   2       2.584 -21.606 -22.853  1.00 43.00           O
ATOM    546  N   CYS C   3       5.852 -17.026 -23.643  1.00 19.24           N
ATOM    547  CA  CYS C   3       6.252 -15.758 -24.237  1.00 24.11           C
ATOM    548  C   CYS C   3       6.283 -15.747 -25.748  1.00 23.63           C
ATOM    549  O   CYS C   3       6.062 -14.710 -26.370  1.00 27.76           O
ATOM    550  CB  CYS C   3       7.629 -15.347 -23.721  1.00 28.17           C
ATOM    551  SG  CYS C   3       7.620 -15.001 -21.966  1.00 50.72           S
ATOM    552  N   ALA C   4       6.604 -16.884 -26.340  1.00 18.16           N
ATOM    553  CA  ALA C   4       6.691 -16.973 -27.784  1.00 18.14           C
ATOM    554  C   ALA C   4       6.577 -18.422 -28.104  1.00 18.14           C
ATOM    555  O   ALA C   4       6.975 -19.259 -27.307  1.00 16.72           O
ATOM    556  CB  ALA C   4       8.008 -16.431 -28.297  1.00 17.67           C
ATOM    557  N   LYS C   5       6.015 -18.721 -29.265  1.00 20.99           N
ATOM    558  CA  LYS C   5       5.869 -20.097 -29.686  1.00 14.96           C
ATOM    559  C   LYS C   5       5.969 -20.091 -31.177  1.00 16.74           C
ATOM    560  O   LYS C   5       5.487 -19.168 -31.840  1.00 23.11           O
ATOM    561  CB  LYS C   5       4.544 -20.671 -29.228  1.00 11.84           C
ATOM    562  CG  LYS C   5       4.373 -22.120 -29.533  1.00 11.22           C
ATOM    563  CD  LYS C   5       3.021 -22.561 -29.043  1.00 12.86           C
ATOM    564  CE  LYS C   5       2.816 -24.053 -29.161  1.00 20.46           C
ATOM    565  NZ  LYS C   5       1.502 -24.437 -28.544  1.00 40.87           N
ATOM    566  N   GLY C   6       6.627 -21.105 -31.711  1.00 13.86           N
ATOM    567  CA  GLY C   6       6.942 -21.098 -33.119  1.00 17.31           C
ATOM    568  C   GLY C   6       8.281 -21.737 -33.357  1.00 16.30           C
ATOM    569  O   GLY C   6       8.858 -22.336 -32.464  1.00 17.91           O
ATOM    570  N   LYS C   7       8.760 -21.631 -34.584  1.00 18.35           N
ATOM    571  CA  LYS C   7      10.037 -22.202 -34.949  1.00 15.84           C
ATOM    572  C   LYS C   7      11.133 -21.184 -34.647  1.00 18.85           C
ATOM    573  O   LYS C   7      10.871 -19.986 -34.547  1.00 22.07           O
ATOM    574  CB  LYS C   7      10.023 -22.566 -36.435  1.00 14.86           C
ATOM    575  CG  LYS C   7       8.862 -23.457 -36.818  1.00 20.90           C
ATOM    576  CD  LYS C   7       9.301 -24.670 -37.647  1.00 29.90           C
ATOM    577  CE  LYS C   7       8.179 -25.713 -37.786  1.00 31.89           C
ATOM    578  NZ  LYS C   7       7.171 -25.345 -38.821  1.00 42.25           N
ATOM    579  N   ILE C   8      12.361 -21.654 -34.489  1.00 19.50           N
ATOM    580  CA  ILE C   8      13.465 -20.741 -34.253  1.00 17.92           C
ATOM    581  C   ILE C   8      13.840 -20.091 -35.580  1.00 19.73           C
ATOM    582  O   ILE C   8      14.188 -20.786 -36.547  1.00 16.48           O
ATOM    583  CB  ILE C   8      14.666 -21.482 -33.615  1.00 15.27           C
ATOM    584  CG1 ILE C   8      14.380 -21.786 -32.143  1.00 10.87           C
ATOM    585  CG2 ILE C   8      15.944 -20.681 -33.762  1.00 15.15           C
ATOM    586  CD1 ILE C   8      15.089 -23.021 -31.641  1.00 11.07           C
ATOM    587  N   GLU C   9      13.737 -18.761 -35.638  1.00 19.62           N
ATOM    588  CA  GLU C   9      14.026 -18.053 -36.889  1.00 30.22           C
ATOM    589  C   GLU C   9      15.525 -18.014 -37.161  1.00 25.14           C
ATOM    590  O   GLU C   9      15.989 -18.491 -38.193  1.00 23.38           O
ATOM    591  CB  GLU C   9      13.424 -16.637 -36.926  1.00 32.62           C
ATOM    592  CG  GLU C   9      13.748 -15.890 -38.240  1.00 36.99           C
ATOM    593  CD  GLU C   9      13.213 -14.451 -38.305  1.00 47.58           C
ATOM    594  OE1 GLU C   9      12.126 -14.167 -37.735  1.00 47.97           O
ATOM    595  OE2 GLU C   9      13.892 -13.609 -38.945  1.00 42.33           O
ATOM    596  N   PHE C  10      16.270 -17.429 -36.230  1.00 28.25           N
ATOM    597  CA  PHE C  10      17.726 -17.554 -36.218  1.00 28.33           C
ATOM    598  C   PHE C  10      18.167 -17.859 -34.807  1.00 21.72           C
ATOM    599  O   PHE C  10      17.362 -17.849 -33.881  1.00 21.23           O
ATOM    600  CB  PHE C  10      18.453 -16.299 -36.761  1.00 23.36           C
ATOM    601  CG  PHE C  10      18.314 -15.070 -35.895  1.00 22.48           C
ATOM    602  CD1 PHE C  10      19.093 -14.903 -34.761  1.00 25.35           C
ATOM    603  CD2 PHE C  10      17.429 -14.065 -36.237  1.00 23.24           C
ATOM    604  CE1 PHE C  10      18.970 -13.776 -33.969  1.00 22.03           C
ATOM    605  CE2 PHE C  10      17.300 -12.937 -35.453  1.00 22.55           C
ATOM    606  CZ  PHE C  10      18.069 -12.794 -34.320  1.00 30.41           C
ATOM    607  N   SER C  11      19.452 -18.134 -34.661  1.00 19.68           N
ATOM    608  CA  SER C  11      20.067 -18.267 -33.358  1.00 18.83           C
ATOM    609  C   SER C  11      21.439 -17.586 -33.450  1.00 20.39           C
ATOM    610  O   SER C  11      21.989 -17.414 -34.548  1.00 17.43           O
ATOM    611  CB  SER C  11      20.163 -19.748 -32.939  1.00 16.42           C
ATOM    612  OG  SER C  11      20.912 -20.525 -33.868  1.00 16.08           O
ATOM    613  N   LYS C  12      21.980 -17.188 -32.304  1.00 15.30           N
ATOM    614  CA  LYS C  12      23.196 -16.401 -32.271  1.00 14.87           C
ATOM    615  C   LYS C  12      24.004 -16.825 -31.051  1.00 14.75           C
ATOM    616  O   LYS C  12      23.467 -16.865 -29.935  1.00 12.44           O
ATOM    617  CB  LYS C  12      22.831 -14.913 -32.194  1.00 12.70           C
ATOM    618  CG  LYS C  12      23.934 -13.948 -32.559  1.00 13.35           C
ATOM    619  CD  LYS C  12      23.341 -12.668 -33.134  1.00 20.67           C
ATOM    620  CE  LYS C  12      24.007 -11.403 -32.612  1.00 22.24           C
ATOM    621  NZ  LYS C  12      23.712 -11.180 -31.165  1.00 24.78           N
ATOM    622  N   TYR C  13      25.276 -17.173 -31.263  1.00 11.81           N
ATOM    623  CA  TYR C  13      26.208 -17.397 -30.150  1.00 10.23           C
ATOM    624  C   TYR C  13      26.888 -16.078 -29.774  1.00 11.99           C
ATOM    625  O   TYR C  13      27.468 -15.410 -30.619  1.00 14.06           O
ATOM    626  CB  TYR C  13      27.252 -18.467 -30.480  1.00  9.43           C
ATOM    627  CG  TYR C  13      28.026 -18.930 -29.263  1.00 12.91           C
ATOM    628  CD1 TYR C  13      27.635 -20.055 -28.552  1.00 10.16           C
ATOM    629  CD2 TYR C  13      29.146 -18.234 -28.815  1.00 13.24           C
ATOM    630  CE1 TYR C  13      28.326 -20.465 -27.423  1.00 12.29           C
ATOM    631  CE2 TYR C  13      29.848 -18.643 -27.688  1.00 11.07           C
ATOM    632  CZ  TYR C  13      29.431 -19.750 -26.992  1.00 11.16           C
ATOM    633  OH  TYR C  13      30.116 -20.147 -25.866  1.00 10.42           O
ATOM    634  N   ASN C  14      26.808 -15.710 -28.502  1.00 12.63           N
ATOM    635  CA  ASN C  14      27.233 -14.394 -28.048  1.00 11.16           C
ATOM    636  C   ASN C  14      28.576 -14.418 -27.370  1.00 12.09           C
ATOM    637  O   ASN C  14      29.001 -15.458 -26.873  1.00 13.07           O
ATOM    638  CB  ASN C  14      26.238 -13.872 -27.040  1.00 14.03           C
ATOM    639  CG  ASN C  14      24.864 -13.714 -27.615  1.00 11.83           C
ATOM    640  OD1 ASN C  14      24.696 -13.563 -28.822  1.00 13.08           O
ATOM    641  ND2 ASN C  14      23.867 -13.730 -26.748  1.00 13.30           N
ATOM    642  N   GLU C  15      29.231 -13.266 -27.306  1.00 11.98           N
ATOM    643  CA  GLU C  15      30.588 -13.210 -26.749  1.00 15.14           C
ATOM    644  C   GLU C  15      30.688 -13.480 -25.230  1.00 12.79           C
ATOM    645  O   GLU C  15      31.752 -13.869 -24.748  1.00 14.04           O
ATOM    646  CB  GLU C  15      31.306 -11.918 -27.157  1.00 13.25           C
ATOM    647  CG  GLU C  15      31.679 -11.898 -28.647  1.00 17.70           C
ATOM    648  CD  GLU C  15      31.874 -10.484 -29.195  1.00 17.89           C
ATOM    649  OE1 GLU C  15      31.546  -9.539 -28.441  1.00 16.40           O
ATOM    650  OE2 GLU C  15      32.349 -10.333 -30.358  1.00 12.07           O
ATOM    651  N   ASP C  16      29.588 -13.308 -24.496  1.00  8.99           N
ATOM    652  CA  ASP C  16      29.537 -13.668 -23.074  1.00  7.58           C
ATOM    653  C   ASP C  16      29.161 -15.128 -22.827  1.00 10.48           C
ATOM    654  O   ASP C  16      28.819 -15.507 -21.705  1.00 12.51           O
ATOM    655  CB  ASP C  16      28.583 -12.742 -22.304  1.00 13.54           C
ATOM    656  CG  ASP C  16      27.111 -12.870 -22.745  1.00 17.43           C
ATOM    657  OD1 ASP C  16      26.803 -13.624 -23.701  1.00 16.63           O
ATOM    658  OD2 ASP C  16      26.254 -12.186 -22.136  1.00 18.36           O
ATOM    659  N   ASN C  17      29.218 -15.922 -23.894  1.00 10.81           N
ATOM    660  CA  ASN C  17      28.904 -17.355 -23.904  1.00 12.08           C
ATOM    661  C   ASN C  17      27.420 -17.732 -23.816  1.00 13.61           C
ATOM    662  O   ASN C  17      27.081 -18.911 -23.697  1.00 12.21           O
ATOM    663  CB  ASN C  17      29.751 -18.142 -22.899  1.00 10.47           C
ATOM    664  CG  ASN C  17      31.234 -18.088 -23.223  1.00 12.06           C
ATOM    665  OD1 ASN C  17      31.659 -18.298 -24.370  1.00  8.97           O
ATOM    666  ND2 ASN C  17      32.033 -17.780 -22.209  1.00 15.50           N
ATOM    667  N   THR C  18      26.545 -16.737 -23.919  1.00 11.81           N
ATOM    668  CA  THR C  18      25.116 -16.990 -23.936  1.00  9.99           C
ATOM    669  C   THR C  18      24.600 -17.200 -25.355  1.00 10.62           C
ATOM    670  O   THR C  18      25.287 -16.940 -26.341  1.00 11.05           O
ATOM    671  CB  THR C  18      24.332 -15.844 -23.333  1.00 10.61           C
ATOM    672  OG1 THR C  18      24.541 -14.661 -24.119  1.00 13.07           O
ATOM    673  CG2 THR C  18      24.742 -15.613 -21.913  1.00  8.22           C
ATOM    674  N   PHE C  19      23.366 -17.660 -25.442  1.00  8.71           N
ATOM    675  CA  PHE C  19      22.809 -18.098 -26.700  1.00 14.46           C
ATOM    676  C   PHE C  19      21.482 -17.384 -26.904  1.00 16.00           C
ATOM    677  O   PHE C  19      20.592 -17.492 -26.054  1.00 13.38           O
ATOM    678  CB  PHE C  19      22.600 -19.611 -26.634  1.00 13.50           C
ATOM    679  CG  PHE C  19      22.381 -20.258 -27.963  1.00 11.63           C
ATOM    680  CD1 PHE C  19      23.423 -20.355 -28.879  1.00  9.96           C
ATOM    681  CD2 PHE C  19      21.151 -20.813 -28.281  1.00  8.95           C
ATOM    682  CE1 PHE C  19      23.240 -20.978 -30.106  1.00 10.26           C
ATOM    683  CE2 PHE C  19      20.956 -21.441 -29.505  1.00  9.25           C
ATOM    684  CZ  PHE C  19      22.000 -21.523 -30.422  1.00 10.71           C
ATOM    685  N   THR C  20      21.372 -16.641 -28.009  1.00 14.11           N
ATOM    686  CA  THR C  20      20.158 -15.908 -28.348  1.00 12.26           C
ATOM    687  C   THR C  20      19.356 -16.653 -29.400  1.00 12.00           C
ATOM    688  O   THR C  20      19.887 -17.101 -30.409  1.00 13.86           O
ATOM    689  CB  THR C  20      20.458 -14.504 -28.904  1.00 16.44           C
ATOM    690  OG1 THR C  20      21.050 -13.670 -27.891  1.00 19.02           O
ATOM    691  CG2 THR C  20      19.173 -13.853 -29.372  1.00 14.40           C
ATOM    692  N   VAL C  21      18.060 -16.763 -29.173  1.00 14.17           N
ATOM    693  CA  VAL C  21      17.174 -17.468 -30.091  1.00 13.28           C
ATOM    694  C   VAL C  21      16.017 -16.538 -30.517  1.00 14.10           C
ATOM    695  O   VAL C  21      15.622 -15.647 -29.764  1.00 15.70           O
ATOM    696  CB  VAL C  21      16.702 -18.773 -29.420  1.00  8.22           C
ATOM    697  CG1 VAL C  21      15.334 -18.632 -28.811  1.00  9.54           C
ATOM    698  CG2 VAL C  21      16.773 -19.900 -30.369  1.00  8.63           C
ATOM    699  N   LYS C  22      15.508 -16.685 -31.734  1.00 15.83           N
ATOM    700  CA  LYS C  22      14.386 -15.826 -32.167  1.00 22.12           C
ATOM    701  C   LYS C  22      13.101 -16.582 -32.529  1.00 19.02           C
ATOM    702  O   LYS C  22      13.015 -17.272 -33.546  1.00 20.57           O
ATOM    703  CB  LYS C  22      14.775 -14.893 -33.313  1.00 23.33           C
ATOM    704  CG  LYS C  22      13.745 -13.779 -33.532  1.00 22.32           C
ATOM    705  CD  LYS C  22      13.815 -13.210 -34.939  1.00 23.63           C
ATOM    706  CE  LYS C  22      13.319 -11.782 -34.996  1.00 24.35           C
ATOM    707  NZ  LYS C  22      13.441 -11.251 -36.384  1.00 25.47           N
ATOM    708  N   VAL C  23      12.100 -16.433 -31.682  1.00 17.65           N
ATOM    709  CA  VAL C  23      10.870 -17.180 -31.820  1.00 17.15           C
ATOM    710  C   VAL C  23       9.753 -16.175 -31.971  1.00 20.50           C
ATOM    711  O   VAL C  23       9.741 -15.158 -31.275  1.00 18.12           O
ATOM    712  CB  VAL C  23      10.626 -18.016 -30.576  1.00 16.96           C
ATOM    713  CG1 VAL C  23       9.479 -19.001 -30.807  1.00 15.85           C
ATOM    714  CG2 VAL C  23      11.909 -18.731 -30.196  1.00 13.91           C
ATOM    715  N   SER C  24       8.806 -16.483 -32.855  1.00 23.23           N
ATOM    716  CA  SER C  24       7.920 -15.477 -33.416  1.00 21.80           C
ATOM    717  C   SER C  24       8.836 -14.394 -34.000  1.00 30.50           C
ATOM    718  O   SER C  24       9.816 -14.722 -34.699  1.00 38.54           O
ATOM    719  CB  SER C  24       6.961 -14.916 -32.382  1.00 16.16           C
ATOM    720  OG  SER C  24       7.023 -13.504 -32.398  1.00 17.21           O
ATOM    721  N   GLY C  25       8.554 -13.123 -33.726  1.00 19.18           N
ATOM    722  CA  GLY C  25       9.405 -12.060 -34.237  1.00 22.04           C
ATOM    723  C   GLY C  25      10.195 -11.366 -33.145  1.00 26.71           C
ATOM    724  O   GLY C  25      10.713 -10.262 -33.351  1.00 30.26           O
ATOM    725  N   ARG C  26      10.281 -12.022 -31.987  1.00 23.54           N
ATOM    726  CA  ARG C  26      10.944 -11.491 -30.802  1.00 19.99           C
ATOM    727  C   ARG C  26      12.193 -12.286 -30.414  1.00 21.20           C
ATOM    728  O   ARG C  26      12.256 -13.493 -30.642  1.00 21.97           O
ATOM    729  CB  ARG C  26       9.959 -11.496 -29.642  1.00 23.09           C
ATOM    730  CG  ARG C  26       8.887 -10.452 -29.777  1.00 21.94           C
ATOM    731  CD  ARG C  26       7.936 -10.461 -28.585  1.00 24.23           C
ATOM    732  NE  ARG C  26       7.137 -11.684 -28.442  1.00 27.31           N
ATOM    733  CZ  ARG C  26       6.310 -12.181 -29.367  1.00 30.16           C
ATOM    734  NH1 ARG C  26       6.174 -11.593 -30.553  1.00 25.53           N
ATOM    735  NH2 ARG C  26       5.621 -13.290 -29.113  1.00 27.48           N
ATOM    736  N   GLU C  27      13.174 -11.608 -29.814  1.00 23.97           N
ATOM    737  CA  GLU C  27      14.470 -12.218 -29.442  1.00 23.63           C
ATOM    738  C   GLU C  27      14.609 -12.626 -27.964  1.00 21.56           C
ATOM    739  O   GLU C  27      14.290 -11.856 -27.069  1.00 22.15           O
ATOM    740  CB  GLU C  27      15.616 -11.266 -29.774  1.00 17.89           C
ATOM    741  CG  GLU C  27      16.230 -11.453 -31.143  1.00 21.34           C
ATOM    742  CD  GLU C  27      17.229 -10.349 -31.490  1.00 30.58           C
ATOM    743  OE1 GLU C  27      17.951  -9.863 -30.574  1.00 29.19           O
ATOM    744  OE2 GLU C  27      17.277  -9.964 -32.685  1.00 28.75           O
ATOM    745  N   TYR C  28      15.122 -13.824 -27.709  1.00 17.97           N
ATOM    746  CA  TYR C  28      15.371 -14.252 -26.340  1.00 16.12           C
ATOM    747  C   TYR C  28      16.771 -14.873 -26.206  1.00 16.08           C
ATOM    748  O   TYR C  28      17.301 -15.438 -27.158  1.00 16.83           O
ATOM    749  CB  TYR C  28      14.286 -15.235 -25.897  1.00 18.95           C
ATOM    750  CG  TYR C  28      12.879 -14.687 -26.000  1.00 17.44           C
ATOM    751  CD1 TYR C  28      12.306 -14.007 -24.946  1.00 16.40           C
ATOM    752  CD2 TYR C  28      12.129 -14.846 -27.158  1.00 20.50           C
ATOM    753  CE1 TYR C  28      11.032 -13.500 -25.032  1.00 20.73           C
ATOM    754  CE2 TYR C  28      10.846 -14.343 -27.255  1.00 20.78           C
ATOM    755  CZ  TYR C  28      10.300 -13.672 -26.185  1.00 22.34           C
ATOM    756  OH  TYR C  28       9.018 -13.166 -26.255  1.00 26.47           O
ATOM    757  N   TRP C  29      17.383 -14.753 -25.034  1.00 15.19           N
ATOM    758  CA  TRP C  29      18.707 -15.336 -24.818  1.00 14.20           C
ATOM    759  C   TRP C  29      18.708 -16.213 -23.567  1.00 14.24           C
ATOM    760  O   TRP C  29      17.914 -16.002 -22.650  1.00 13.14           O
ATOM    761  CB  TRP C  29      19.778 -14.243 -24.701  1.00 14.30           C
ATOM    762  CG  TRP C  29      19.457 -13.280 -23.627  1.00 15.19           C
ATOM    763  CD1 TRP C  29      18.810 -12.100 -23.770  1.00 16.69           C
ATOM    764  CD2 TRP C  29      19.722 -13.430 -22.225  1.00 18.10           C
ATOM    765  NE1 TRP C  29      18.651 -11.493 -22.552  1.00 19.57           N
ATOM    766  CE2 TRP C  29      19.200 -12.284 -21.582  1.00 18.03           C
ATOM    767  CE3 TRP C  29      20.357 -14.417 -21.450  1.00 14.12           C
ATOM    768  CZ2 TRP C  29      19.285 -12.090 -20.199  1.00 15.32           C
ATOM    769  CZ3 TRP C  29      20.435 -14.232 -20.066  1.00 15.99           C
ATOM    770  CH2 TRP C  29      19.903 -13.070 -19.458  1.00 18.31           C
ATOM    771  N   THR C  30      19.603 -17.193 -23.512  1.00 14.23           N
ATOM    772  CA  THR C  30      19.725 -17.983 -22.288  1.00 13.14           C
ATOM    773  C   THR C  30      21.190 -18.065 -21.808  1.00 10.02           C
ATOM    774  O   THR C  30      22.102 -17.936 -22.609  1.00  9.30           O
ATOM    775  CB  THR C  30      19.075 -19.373 -22.448  1.00  7.48           C
ATOM    776  OG1 THR C  30      19.181 -20.088 -21.223  1.00 11.94           O
ATOM    777  CG2 THR C  30      19.757 -20.161 -23.518  1.00  6.53           C
ATOM    778  N   ASN C  31      21.412 -18.240 -20.505  1.00  8.06           N
ATOM    779  CA  ASN C  31      22.777 -18.437 -20.015  1.00  8.13           C
ATOM    780  C   ASN C  31      23.128 -19.910 -19.832  1.00 10.47           C
ATOM    781  O   ASN C  31      24.283 -20.256 -19.615  1.00  9.50           O
ATOM    782  CB  ASN C  31      23.084 -17.611 -18.749  1.00  7.61           C
ATOM    783  CG  ASN C  31      22.337 -18.093 -17.499  1.00  9.08           C
ATOM    784  OD1 ASN C  31      22.096 -19.284 -17.297  1.00  9.13           O
ATOM    785  ND2 ASN C  31      21.992 -17.152 -16.640  1.00  9.65           N
ATOM    786  N   ARG C  32      22.120 -20.771 -19.935  1.00  9.48           N
ATOM    787  CA  ARG C  32      22.305 -22.202 -19.756  1.00  6.59           C
ATOM    788  C   ARG C  32      23.029 -22.861 -20.924  1.00  6.87           C
ATOM    789  O   ARG C  32      22.467 -23.058 -21.998  1.00  8.37           O
ATOM    790  CB  ARG C  32      20.957 -22.875 -19.547  1.00  7.91           C
ATOM    791  CG  ARG C  32      20.110 -22.261 -18.459  1.00  8.93           C
ATOM    792  CD  ARG C  32      20.775 -22.386 -17.115  1.00  8.56           C
ATOM    793  NE  ARG C  32      20.384 -21.290 -16.237  1.00  8.49           N
ATOM    794  CZ  ARG C  32      19.442 -21.381 -15.307  1.00 10.34           C
ATOM    795  NH1 ARG C  32      18.799 -22.529 -15.126  1.00  8.43           N
ATOM    796  NH2 ARG C  32      19.151 -20.327 -14.552  1.00 13.16           N
ATOM    797  N   TRP C  33      24.280 -23.223 -20.706  1.00  7.52           N
ATOM    798  CA  TRP C  33      25.047 -23.918 -21.726  1.00  7.84           C
ATOM    799  C   TRP C  33      24.355 -25.199 -22.227  1.00  6.85           C
ATOM    800  O   TRP C  33      24.398 -25.487 -23.405  1.00  9.61           O
ATOM    801  CB  TRP C  33      26.472 -24.192 -21.233  1.00  6.40           C
ATOM    802  CG  TRP C  33      27.287 -22.961 -21.093  1.00  7.10           C
ATOM    803  CD1 TRP C  33      26.843 -21.673 -21.152  1.00  8.24           C
ATOM    804  CD2 TRP C  33      28.699 -22.888 -20.893  1.00  8.05           C
ATOM    805  NE1 TRP C  33      27.890 -20.798 -20.987  1.00  8.86           N
ATOM    806  CE2 TRP C  33      29.042 -21.525 -20.828  1.00 10.83           C
ATOM    807  CE3 TRP C  33      29.707 -23.843 -20.745  1.00  8.83           C
ATOM    808  CZ2 TRP C  33      30.354 -21.096 -20.617  1.00 12.53           C
ATOM    809  CZ3 TRP C  33      31.006 -23.419 -20.540  1.00  9.99           C
ATOM    810  CH2 TRP C  33      31.320 -22.058 -20.478  1.00 11.94           C
ATOM    811  N   ASN C  34      23.710 -25.953 -21.344  1.00  7.46           N
ATOM    812  CA  ASN C  34      22.921 -27.125 -21.751  1.00  8.37           C
ATOM    813  C   ASN C  34      21.910 -26.876 -22.857  1.00  8.93           C
ATOM    814  O   ASN C  34      21.655 -27.756 -23.697  1.00  7.09           O
ATOM    815  CB  ASN C  34      22.149 -27.682 -20.567  1.00  7.64           C
ATOM    816  CG  ASN C  34      23.046 -28.267 -19.545  1.00 11.66           C
ATOM    817  OD1 ASN C  34      24.168 -28.664 -19.856  1.00 12.65           O
ATOM    818  ND2 ASN C  34      22.574 -28.332 -18.313  1.00  9.93           N
ATOM    819  N   LEU C  35      21.307 -25.690 -22.838  1.00  7.70           N
ATOM    820  CA  LEU C  35      20.275 -25.382 -23.807  1.00  7.30           C
ATOM    821  C   LEU C  35      20.826 -25.136 -25.212  1.00  9.60           C
ATOM    822  O   LEU C  35      20.040 -25.060 -26.157  1.00  9.03           O
ATOM    823  CB  LEU C  35      19.433 -24.203 -23.356  1.00  5.15           C
ATOM    824  CG  LEU C  35      18.257 -24.603 -22.490  1.00  5.75           C
ATOM    825  CD1 LEU C  35      17.482 -23.379 -22.109  1.00  5.50           C
ATOM    826  CD2 LEU C  35      17.393 -25.558 -23.252  1.00  6.68           C
ATOM    827  N   GLN C  36      22.149 -25.017 -25.361  1.00  6.84           N
ATOM    828  CA  GLN C  36      22.700 -24.672 -26.666  1.00  7.36           C
ATOM    829  C   GLN C  36      22.518 -25.761 -27.715  1.00  7.71           C
ATOM    830  O   GLN C  36      21.909 -25.511 -28.740  1.00  7.79           O
ATOM    831  CB  GLN C  36      24.143 -24.193 -26.594  1.00  7.20           C
ATOM    832  CG  GLN C  36      24.303 -22.897 -25.878  1.00  7.99           C
ATOM    833  CD  GLN C  36      25.751 -22.605 -25.552  1.00  9.90           C
ATOM    834  OE1 GLN C  36      26.658 -23.367 -25.912  1.00 10.96           O
ATOM    835  NE2 GLN C  36      25.977 -21.503 -24.856  1.00  9.84           N
ATOM    836  N   PRO C  37      23.034 -26.972 -27.475  1.00  9.32           N
ATOM    837  CA  PRO C  37      22.692 -27.989 -28.469  1.00  7.06           C
ATOM    838  C   PRO C  37      21.177 -28.295 -28.544  1.00  8.53           C
ATOM    839  O   PRO C  37      20.677 -28.517 -29.637  1.00 10.34           O
ATOM    840  CB  PRO C  37      23.458 -29.209 -27.975  1.00  5.87           C
ATOM    841  CG  PRO C  37      23.577 -29.013 -26.526  1.00  6.67           C
ATOM    842  CD  PRO C  37      23.803 -27.548 -26.357  1.00  9.00           C
ATOM    843  N   LEU C  38      20.453 -28.305 -27.430  1.00  7.74           N
ATOM    844  CA  LEU C  38      19.031 -28.618 -27.494  1.00  7.87           C
ATOM    845  C   LEU C  38      18.275 -27.643 -28.427  1.00  9.62           C
ATOM    846  O   LEU C  38      17.535 -28.061 -29.312  1.00 10.52           O
ATOM    847  CB  LEU C  38      18.401 -28.607 -26.102  1.00  6.47           C
ATOM    848  CG  LEU C  38      19.032 -29.413 -24.990  1.00  4.94           C
ATOM    849  CD1 LEU C  38      18.106 -29.380 -23.791  1.00  5.37           C
ATOM    850  CD2 LEU C  38      19.283 -30.823 -25.440  1.00  5.34           C
ATOM    851  N   LEU C  39      18.465 -26.347 -28.227  1.00  7.67           N
ATOM    852  CA  LEU C  39      17.860 -25.358 -29.100  1.00  7.20           C
ATOM    853  C   LEU C  39      18.327 -25.474 -30.545  1.00  9.73           C
ATOM    854  O   LEU C  39      17.490 -25.465 -31.453  1.00 17.61           O
ATOM    855  CB  LEU C  39      18.116 -23.944 -28.592  1.00  7.04           C
ATOM    856  CG  LEU C  39      17.353 -23.578 -27.330  1.00  8.58           C
ATOM    857  CD1 LEU C  39      17.762 -22.183 -26.869  1.00  4.49           C
ATOM    858  CD2 LEU C  39      15.820 -23.718 -27.573  1.00  7.11           C
ATOM    859  N   GLN C  40      19.635 -25.570 -30.785  1.00  7.66           N
ATOM    860  CA  GLN C  40      20.107 -25.617 -32.168  1.00  7.93           C
ATOM    861  C   GLN C  40      19.589 -26.845 -32.897  1.00 10.57           C
ATOM    862  O   GLN C  40      19.308 -26.793 -34.080  1.00 13.44           O
ATOM    863  CB  GLN C  40      21.619 -25.552 -32.288  1.00  8.15           C
ATOM    864  CG  GLN C  40      22.063 -25.121 -33.677  1.00 10.37           C
ATOM    865  CD  GLN C  40      23.445 -25.633 -34.041  1.00 13.41           C
ATOM    866  OE1 GLN C  40      23.749 -26.817 -33.853  1.00 11.20           O
ATOM    867  NE2 GLN C  40      24.296 -24.739 -34.564  1.00  9.84           N
ATOM    868  N   SER C  41      19.459 -27.956 -32.197  1.00 10.58           N
ATOM    869  CA  SER C  41      18.833 -29.109 -32.807  1.00  9.85           C
ATOM    870  C   SER C  41      17.375 -28.821 -33.143  1.00  9.23           C
ATOM    871  O   SER C  41      16.890 -29.261 -34.165  1.00 10.07           O
ATOM    872  CB  SER C  41      18.948 -30.330 -31.904  1.00  8.39           C
ATOM    873  OG  SER C  41      20.284 -30.789 -31.891  1.00 12.41           O
ATOM    874  N   ALA C  42      16.672 -28.091 -32.286  1.00  9.31           N
ATOM    875  CA  ALA C  42      15.284 -27.762 -32.568  1.00 10.01           C
ATOM    876  C   ALA C  42      15.236 -26.835 -33.775  1.00 14.01           C
ATOM    877  O   ALA C  42      14.296 -26.888 -34.565  1.00 15.82           O
ATOM    878  CB  ALA C  42      14.603 -27.132 -31.373  1.00  8.79           C
ATOM    879  N   GLN C  43      16.259 -26.005 -33.945  1.00 10.23           N
ATOM    880  CA  GLN C  43      16.305 -25.145 -35.129  1.00 14.67           C
ATOM    881  C   GLN C  43      16.592 -25.914 -36.417  1.00 14.92           C
ATOM    882  O   GLN C  43      15.896 -25.743 -37.411  1.00 22.11           O
ATOM    883  CB  GLN C  43      17.333 -24.030 -34.969  1.00 15.87           C
ATOM    884  CG  GLN C  43      17.460 -23.153 -36.195  1.00 18.70           C
ATOM    885  CD  GLN C  43      18.613 -22.196 -36.071  1.00 17.79           C
ATOM    886  OE1 GLN C  43      19.448 -22.355 -35.192  1.00 17.14           O
ATOM    887  NE2 GLN C  43      18.676 -21.202 -36.954  1.00 21.09           N
ATOM    888  N   LEU C  44      17.639 -26.734 -36.382  1.00 13.52           N
ATOM    889  CA  LEU C  44      18.033 -27.616 -37.474  1.00 12.55           C
ATOM    890  C   LEU C  44      16.927 -28.460 -38.035  1.00 13.97           C
ATOM    891  O   LEU C  44      16.938 -28.767 -39.225  1.00 15.31           O
ATOM    892  CB  LEU C  44      19.070 -28.610 -36.983  1.00 12.27           C
ATOM    893  CG  LEU C  44      20.464 -28.054 -36.998  1.00 18.18           C
ATOM    894  CD1 LEU C  44      21.405 -29.092 -36.433  1.00 14.81           C
ATOM    895  CD2 LEU C  44      20.779 -27.715 -38.438  1.00 24.59           C
ATOM    896  N   THR C  45      16.017 -28.894 -37.168  1.00 10.41           N
ATOM    897  CA  THR C  45      15.044 -29.894 -37.552  1.00 12.49           C
ATOM    898  C   THR C  45      13.626 -29.359 -37.559  1.00 15.30           C
ATOM    899  O   THR C  45      12.688 -30.125 -37.713  1.00 18.67           O
ATOM    900  CB  THR C  45      15.054 -31.090 -36.615  1.00 12.09           C
ATOM    901  OG1 THR C  45      14.456 -30.710 -35.377  1.00 12.31           O
ATOM    902  CG2 THR C  45      16.464 -31.585 -36.376  1.00 12.02           C
ATOM    903  N   GLY C  46      13.466 -28.054 -37.388  1.00 16.18           N
ATOM    904  CA  GLY C  46      12.155 -27.439 -37.489  1.00 17.16           C
ATOM    905  C   GLY C  46      11.203 -27.861 -36.389  1.00 15.97           C
ATOM    906  O   GLY C  46      10.013 -28.031 -36.603  1.00 21.51           O
ATOM    907  N   MET C  47      11.740 -28.034 -35.197  1.00 16.02           N
ATOM    908  CA  MET C  47      10.936 -28.347 -34.045  1.00 14.93           C
ATOM    909  C   MET C  47      10.195 -27.101 -33.589  1.00 14.97           C
ATOM    910  O   MET C  47      10.646 -25.988 -33.813  1.00 16.02           O
ATOM    911  CB  MET C  47      11.863 -28.829 -32.950  1.00 16.51           C
ATOM    912  CG  MET C  47      11.190 -29.392 -31.741  1.00 20.86           C
ATOM    913  SD  MET C  47      12.270 -30.718 -31.204  1.00 38.37           S
ATOM    914  CE  MET C  47      11.170 -31.632 -30.144  1.00 23.77           C
ATOM    915  N   THR C  48       9.051 -27.279 -32.952  1.00 19.19           N
ATOM    916  CA  THR C  48       8.347 -26.133 -32.395  1.00 18.35           C
ATOM    917  C   THR C  48       8.752 -25.887 -30.953  1.00 16.27           C
ATOM    918  O   THR C  48       8.531 -26.710 -30.061  1.00 23.50           O
ATOM    919  CB  THR C  48       6.812 -26.246 -32.533  1.00 15.13           C
ATOM    920  OG1 THR C  48       6.475 -26.268 -33.925  1.00 17.87           O
ATOM    921  CG2 THR C  48       6.134 -25.050 -31.887  1.00 10.07           C
ATOM    922  N   VAL C  49       9.324 -24.718 -30.750  1.00 10.56           N
ATOM    923  CA  VAL C  49       9.903 -24.306 -29.495  1.00 13.23           C
ATOM    924  C   VAL C  49       8.944 -23.321 -28.847  1.00 14.04           C
ATOM    925  O   VAL C  49       8.497 -22.399 -29.501  1.00 19.67           O
ATOM    926  CB  VAL C  49      11.234 -23.564 -29.800  1.00 10.49           C
ATOM    927  CG1 VAL C  49      11.684 -22.769 -28.633  1.00 12.79           C
ATOM    928  CG2 VAL C  49      12.293 -24.541 -30.232  1.00  9.43           C
ATOM    929  N   THR C  50       8.606 -23.493 -27.577  1.00 13.50           N
ATOM    930  CA  THR C  50       7.912 -22.416 -26.875  1.00 14.91           C
ATOM    931  C   THR C  50       8.752 -21.917 -25.696  1.00 15.99           C
ATOM    932  O   THR C  50       9.053 -22.675 -24.782  1.00 15.84           O
ATOM    933  CB  THR C  50       6.447 -22.782 -26.440  1.00 20.78           C
ATOM    934  OG1 THR C  50       6.329 -22.765 -25.008  1.00 18.01           O
ATOM    935  CG2 THR C  50       6.010 -24.140 -27.004  1.00 19.96           C
ATOM    936  N   ILE C  51       9.147 -20.644 -25.761  1.00 14.12           N
ATOM    937  CA  ILE C  51      10.003 -20.005 -24.775  1.00  9.87           C
ATOM    938  C   ILE C  51       9.172 -19.628 -23.564  1.00 14.47           C
ATOM    939  O   ILE C  51       8.075 -19.130 -23.712  1.00 23.59           O
ATOM    940  CB  ILE C  51      10.625 -18.739 -25.360  1.00 11.37           C
ATOM    941  CG1 ILE C  51      11.411 -19.073 -26.625  1.00 12.57           C
ATOM    942  CG2 ILE C  51      11.558 -18.094 -24.380  1.00 12.17           C
ATOM    943  CD1 ILE C  51      12.724 -19.799 -26.381  1.00  9.57           C
ATOM    944  N   ILE C  52       9.693 -19.874 -22.366  1.00 16.54           N
ATOM    945  CA  ILE C  52       8.968 -19.658 -21.112  1.00 15.62           C
ATOM    946  C   ILE C  52       9.797 -18.834 -20.124  1.00 16.55           C
ATOM    947  O   ILE C  52      10.969 -19.115 -19.890  1.00 23.26           O
ATOM    948  CB  ILE C  52       8.628 -20.994 -20.459  1.00 16.21           C
ATOM    949  CG1 ILE C  52       7.777 -21.836 -21.401  1.00 14.02           C
ATOM    950  CG2 ILE C  52       7.909 -20.775 -19.150  1.00 18.83           C
ATOM    951  CD1 ILE C  52       7.610 -23.273 -20.948  1.00 19.13           C
ATOM    952  N   SER C  53       9.195 -17.820 -19.530  1.00 19.33           N
ATOM    953  CA  SER C  53       9.965 -16.850 -18.765  1.00 21.91           C
ATOM    954  C   SER C  53       9.036 -15.978 -17.920  1.00 32.76           C
ATOM    955  O   SER C  53       7.813 -16.145 -17.967  1.00 36.20           O
ATOM    956  CB  SER C  53      10.778 -15.992 -19.729  1.00 19.48           C
ATOM    957  OG  SER C  53      11.534 -15.025 -19.045  1.00 22.40           O
ATOM    958  N   ASN C  54       9.600 -15.063 -17.134  1.00 29.55           N
ATOM    959  CA  ASN C  54       8.772 -14.160 -16.335  1.00 24.52           C
ATOM    960  C   ASN C  54       8.639 -12.804 -17.001  1.00 32.26           C
ATOM    961  O   ASN C  54       7.604 -12.150 -16.887  1.00 42.63           O
ATOM    962  CB  ASN C  54       9.302 -14.014 -14.912  1.00 23.42           C
ATOM    963  CG  ASN C  54       9.181 -15.298 -14.105  1.00 25.76           C
ATOM    964  OD1 ASN C  54       8.100 -15.673 -13.662  1.00 29.22           O
ATOM    965  ND2 ASN C  54      10.298 -15.968 -13.901  1.00 28.29           N
ATOM    966  N   THR C  55       9.692 -12.388 -17.698  1.00 27.46           N
ATOM    967  CA  THR C  55       9.650 -11.180 -18.507  1.00 27.92           C
ATOM    968  C   THR C  55       9.576 -11.634 -19.961  1.00 34.44           C
ATOM    969  O   THR C  55      10.407 -12.430 -20.396  1.00 32.02           O
ATOM    970  CB  THR C  55      10.908 -10.291 -18.310  1.00 25.91           C
ATOM    971  OG1 THR C  55      11.276 -10.258 -16.930  1.00 34.87           O
ATOM    972  CG2 THR C  55      10.649  -8.871 -18.775  1.00 25.06           C
ATOM    973  N   CYS C  56       8.602 -11.112 -20.711  1.00 35.16           N
ATOM    974  CA  CYS C  56       8.289 -11.625 -22.047  1.00 28.10           C
ATOM    975  C   CYS C  56       8.690 -10.744 -23.240  1.00 26.41           C
ATOM    976  O   CYS C  56       8.529 -11.146 -24.400  1.00 26.76           O
ATOM    977  CB  CYS C  56       6.797 -11.971 -22.122  1.00 31.22           C
ATOM    978  SG  CYS C  56       6.365 -13.526 -21.272  1.00 70.27           S
ATOM    979  N   SER C  57       9.213  -9.556 -22.962  1.00 20.57           N
ATOM    980  CA  SER C  57       9.589  -8.616 -24.016  1.00 22.69           C
ATOM    981  C   SER C  57      10.826  -9.045 -24.785  1.00 23.30           C
ATOM    982  O   SER C  57      11.710  -9.691 -24.236  1.00 26.45           O
ATOM    983  CB  SER C  57       9.839  -7.248 -23.401  1.00 28.53           C
ATOM    984  OG  SER C  57      10.357  -7.386 -22.088  1.00 28.54           O
ATOM    985  N   SER C  58      10.903  -8.676 -26.055  1.00 21.49           N
ATOM    986  CA  SER C  58      12.112  -8.940 -26.821  1.00 20.38           C
ATOM    987  C   SER C  58      13.380  -8.424 -26.110  1.00 28.63           C
ATOM    988  O   SER C  58      13.382  -7.323 -25.552  1.00 30.75           O
ATOM    989  CB  SER C  58      11.999  -8.335 -28.215  1.00 24.53           C
ATOM    990  OG  SER C  58      13.078  -8.750 -29.039  1.00 27.10           O
ATOM    991  N   GLY C  59      14.443  -9.235 -26.131  1.00 24.83           N
ATOM    992  CA  GLY C  59      15.657  -8.974 -25.378  1.00 19.70           C
ATOM    993  C   GLY C  59      15.664  -9.565 -23.967  1.00 25.16           C
ATOM    994  O   GLY C  59      16.574  -9.289 -23.184  1.00 26.07           O
ATOM    995  N   SER C  60      14.652 -10.369 -23.635  1.00 24.18           N
ATOM    996  CA  SER C  60      14.559 -10.999 -22.313  1.00 21.39           C
ATOM    997  C   SER C  60      15.257 -12.354 -22.216  1.00 21.44           C
ATOM    998  O   SER C  60      15.527 -13.022 -23.223  1.00 20.22           O
ATOM    999  CB  SER C  60      13.102 -11.166 -21.891  1.00 19.18           C
ATOM   1000  OG  SER C  60      12.538  -9.913 -21.578  1.00 24.88           O
ATOM   1001  N   GLY C  61      15.537 -12.767 -20.990  1.00 18.10           N
ATOM   1002  CA  GLY C  61      16.243 -14.011 -20.784  1.00 15.15           C
ATOM   1003  C   GLY C  61      15.281 -15.125 -20.461  1.00 15.60           C
ATOM   1004  O   GLY C  61      14.167 -14.884 -20.005  1.00 20.42           O
ATOM   1005  N   PHE C  62      15.710 -16.353 -20.702  1.00 12.14           N
ATOM   1006  CA  PHE C  62      14.900 -17.505 -20.350  1.00 15.83           C
ATOM   1007  C   PHE C  62      15.765 -18.666 -19.843  1.00 12.11           C
ATOM   1008  O   PHE C  62      16.981 -18.658 -19.987  1.00 10.88           O
ATOM   1009  CB  PHE C  62      14.040 -17.933 -21.546  1.00 10.72           C
ATOM   1010  CG  PHE C  62      14.832 -18.477 -22.703  1.00 10.30           C
ATOM   1011  CD1 PHE C  62      15.445 -17.624 -23.600  1.00 10.87           C
ATOM   1012  CD2 PHE C  62      14.956 -19.843 -22.900  1.00  8.23           C
ATOM   1013  CE1 PHE C  62      16.174 -18.122 -24.662  1.00 10.01           C
ATOM   1014  CE2 PHE C  62      15.678 -20.343 -23.967  1.00  6.75           C
ATOM   1015  CZ  PHE C  62      16.283 -19.490 -24.846  1.00  8.29           C
ATOM   1016  N   ALA C  63      15.128 -19.660 -19.240  1.00 13.23           N
ATOM   1017  CA  ALA C  63      15.813 -20.902 -18.919  1.00 13.30           C
ATOM   1018  C   ALA C  63      14.787 -22.001 -18.772  1.00 17.50           C
ATOM   1019  O   ALA C  63      14.974 -22.937 -17.984  1.00 15.74           O
ATOM   1020  CB  ALA C  63      16.619 -20.769 -17.644  1.00 13.23           C
ATOM   1021  N   GLN C  64      13.689 -21.857 -19.511  1.00 17.62           N
ATOM   1022  CA  GLN C  64      12.639 -22.863 -19.580  1.00 13.22           C
ATOM   1023  C   GLN C  64      12.161 -22.913 -21.021  1.00 12.12           C
ATOM   1024  O   GLN C  64      11.810 -21.891 -21.570  1.00 14.09           O
ATOM   1025  CB  GLN C  64      11.491 -22.489 -18.649  1.00 12.58           C
ATOM   1026  CG  GLN C  64      10.434 -23.549 -18.542  1.00 16.46           C
ATOM   1027  CD  GLN C  64       9.519 -23.345 -17.363  1.00 15.57           C
ATOM   1028  OE1 GLN C  64       8.474 -23.974 -17.264  1.00 17.52           O
ATOM   1029  NE2 GLN C  64       9.912 -22.474 -16.455  1.00 18.32           N
ATOM   1030  N   VAL C  65      12.194 -24.085 -21.648  1.00 10.87           N
ATOM   1031  CA  VAL C  65      11.722 -24.244 -23.019  1.00 10.40           C
ATOM   1032  C   VAL C  65      10.945 -25.536 -23.179  1.00 12.73           C
ATOM   1033  O   VAL C  65      11.379 -26.563 -22.675  1.00 15.21           O
ATOM   1034  CB  VAL C  65      12.885 -24.366 -23.974  1.00 10.12           C
ATOM   1035  CG1 VAL C  65      12.381 -24.360 -25.397  1.00 11.42           C
ATOM   1036  CG2 VAL C  65      13.853 -23.244 -23.757  1.00 10.12           C
ATOM   1037  N   LYS C  66       9.814 -25.493 -23.886  1.00 13.33           N
ATOM   1038  CA  LYS C  66       9.070 -26.696 -24.277  1.00 12.03           C
ATOM   1039  C   LYS C  66       9.483 -27.065 -25.695  1.00 13.79           C
ATOM   1040  O   LYS C  66       9.542 -26.206 -26.563  1.00 17.51           O
ATOM   1041  CB  LYS C  66       7.567 -26.409 -24.245  1.00 17.16           C
ATOM   1042  CG  LYS C  66       6.643 -27.627 -24.221  1.00 20.78           C
ATOM   1043  CD  LYS C  66       5.280 -27.255 -23.567  1.00 33.17           C
ATOM   1044  CE  LYS C  66       4.329 -28.458 -23.341  1.00 33.12           C
ATOM   1045  NZ  LYS C  66       3.334 -28.645 -24.452  1.00 37.22           N
ATOM   1046  N   PHE C  67       9.773 -28.332 -25.946  1.00 13.00           N
ATOM   1047  CA  PHE C  67      10.126 -28.760 -27.296  1.00 16.39           C
ATOM   1048  C   PHE C  67       9.067 -29.720 -27.854  1.00 20.19           C
ATOM   1049  O   PHE C  67       8.862 -30.779 -27.267  1.00 23.07           O
ATOM   1050  CB  PHE C  67      11.471 -29.499 -27.276  1.00 17.34           C
ATOM   1051  CG  PHE C  67      12.657 -28.642 -26.931  1.00 12.58           C
ATOM   1052  CD1 PHE C  67      13.323 -27.929 -27.917  1.00 12.20           C
ATOM   1053  CD2 PHE C  67      13.137 -28.595 -25.636  1.00 10.16           C
ATOM   1054  CE1 PHE C  67      14.429 -27.161 -27.610  1.00 10.00           C
ATOM   1055  CE2 PHE C  67      14.234 -27.832 -25.320  1.00  9.61           C
ATOM   1056  CZ  PHE C  67      14.881 -27.114 -26.305  1.00 11.28           C
ATOM   1057  N   ASN C  68       8.414 -29.393 -28.974  1.00 21.81           N
ATOM   1058  CA  ASN C  68       7.452 -30.339 -29.592  1.00 25.95           C
ATOM   1059  C   ASN C  68       7.965 -31.049 -30.855  1.00 29.63           C
ATOM   1060  O   ASN C  68       7.672 -30.646 -31.990  1.00 31.22           O
ATOM   1061  CB  ASN C  68       6.112 -29.671 -29.891  1.00 23.36           C
ATOM   1062  CG  ASN C  68       5.511 -28.999 -28.673  1.00 38.97           C
ATOM   1063  OD1 ASN C  68       5.991 -27.943 -28.220  1.00 34.82           O
ATOM   1064  ND2 ASN C  68       4.444 -29.595 -28.138  1.00 35.05           N
ATOM   1065  N   ALA D   1      10.317 -50.576 -11.948  1.00 21.12           N
ATOM   1066  CA  ALA D   1       9.011 -50.593 -12.600  1.00 21.83           C
ATOM   1067  C   ALA D   1       9.024 -49.842 -13.915  1.00 25.57           C
ATOM   1068  O   ALA D   1       9.416 -48.673 -13.951  1.00 25.73           O
ATOM   1069  CB  ALA D   1       7.952 -49.996 -11.687  1.00 17.85           C
ATOM   1070  N   ASP D   2       8.589 -50.504 -14.991  1.00 24.28           N
ATOM   1071  CA  ASP D   2       8.320 -49.807 -16.249  1.00 22.75           C
ATOM   1072  C   ASP D   2       7.117 -48.892 -16.064  1.00 21.77           C
ATOM   1073  O   ASP D   2       6.014 -49.364 -15.818  1.00 26.12           O
ATOM   1074  CB  ASP D   2       8.037 -50.789 -17.380  1.00 20.81           C
ATOM   1075  CG  ASP D   2       9.211 -51.679 -17.684  1.00 30.96           C
ATOM   1076  OD1 ASP D   2      10.365 -51.204 -17.549  1.00 31.31           O
ATOM   1077  OD2 ASP D   2       8.975 -52.856 -18.058  1.00 33.82           O
ATOM   1078  N   CYS D   3       7.326 -47.588 -16.194  1.00 17.84           N
ATOM   1079  CA  CYS D   3       6.287 -46.620 -15.862  1.00 20.54           C
ATOM   1080  C   CYS D   3       5.481 -46.152 -17.058  1.00 19.46           C
ATOM   1081  O   CYS D   3       4.292 -45.870 -16.944  1.00 25.82           O
ATOM   1082  CB  CYS D   3       6.898 -45.405 -15.156  1.00 22.44           C
ATOM   1083  SG  CYS D   3       7.454 -45.773 -13.486  1.00 43.69           S
ATOM   1084  N   ALA D   4       6.140 -46.056 -18.198  1.00 12.26           N
ATOM   1085  CA  ALA D   4       5.506 -45.547 -19.384  1.00 13.50           C
ATOM   1086  C   ALA D   4       6.352 -45.981 -20.568  1.00 15.77           C
ATOM   1087  O   ALA D   4       7.581 -45.939 -20.500  1.00 20.63           O
ATOM   1088  CB  ALA D   4       5.408 -44.047 -19.310  1.00 14.35           C
ATOM   1089  N   LYS D   5       5.705 -46.427 -21.636  1.00 10.86           N
ATOM   1090  CA  LYS D   5       6.407 -46.841 -22.829  1.00  8.69           C
ATOM   1091  C   LYS D   5       5.776 -46.105 -23.979  1.00 13.12           C
ATOM   1092  O   LYS D   5       4.559 -45.953 -24.033  1.00 19.17           O
ATOM   1093  CB  LYS D   5       6.289 -48.348 -23.030  1.00 10.25           C
ATOM   1094  CG  LYS D   5       7.284 -48.928 -24.031  1.00 15.28           C
ATOM   1095  CD  LYS D   5       7.391 -50.442 -23.894  1.00 15.09           C
ATOM   1096  CE  LYS D   5       8.101 -51.066 -25.082  1.00 20.39           C
ATOM   1097  NZ  LYS D   5       8.646 -52.415 -24.757  1.00 36.13           N
ATOM   1098  N   GLY D   6       6.596 -45.614 -24.895  1.00 13.20           N
ATOM   1099  CA  GLY D   6       6.062 -44.882 -26.016  1.00  9.94           C
ATOM   1100  C   GLY D   6       7.033 -43.859 -26.509  1.00 13.48           C
ATOM   1101  O   GLY D   6       8.215 -43.939 -26.203  1.00 17.61           O
ATOM   1102  N   LYS D   7       6.539 -42.900 -27.280  1.00 12.67           N
ATOM   1103  CA  LYS D   7       7.413 -41.954 -27.943  1.00 13.13           C
ATOM   1104  C   LYS D   7       7.291 -40.664 -27.180  1.00 14.95           C
ATOM   1105  O   LYS D   7       6.282 -40.429 -26.530  1.00 17.39           O
ATOM   1106  CB  LYS D   7       6.999 -41.773 -29.404  1.00 15.78           C
ATOM   1107  CG  LYS D   7       6.568 -43.071 -30.073  1.00 16.24           C
ATOM   1108  CD  LYS D   7       7.198 -43.267 -31.436  1.00 17.60           C
ATOM   1109  CE  LYS D   7       6.309 -42.766 -32.569  1.00 26.26           C
ATOM   1110  NZ  LYS D   7       6.771 -43.289 -33.897  1.00 28.09           N
ATOM   1111  N   ILE D   8       8.323 -39.837 -27.221  1.00 13.27           N
ATOM   1112  CA  ILE D   8       8.303 -38.638 -26.416  1.00 11.53           C
ATOM   1113  C   ILE D   8       7.348 -37.646 -27.083  1.00 15.13           C
ATOM   1114  O   ILE D   8       7.555 -37.242 -28.234  1.00 15.95           O
ATOM   1115  CB  ILE D   8       9.738 -38.087 -26.213  1.00 11.56           C
ATOM   1116  CG1 ILE D   8      10.560 -39.072 -25.365  1.00 13.87           C
ATOM   1117  CG2 ILE D   8       9.716 -36.709 -25.565  1.00 10.98           C
ATOM   1118  CD1 ILE D   8      12.095 -38.914 -25.476  1.00  9.15           C
ATOM   1119  N   GLU D   9       6.276 -37.286 -26.384  1.00 11.61           N
ATOM   1120  CA  GLU D   9       5.299 -36.387 -26.969  1.00 14.51           C
ATOM   1121  C   GLU D   9       5.833 -34.948 -26.946  1.00 19.40           C
ATOM   1122  O   GLU D   9       5.886 -34.287 -27.979  1.00 22.75           O
ATOM   1123  CB  GLU D   9       3.944 -36.531 -26.280  1.00 22.77           C
ATOM   1124  CG  GLU D   9       2.762 -35.959 -27.066  1.00 38.09           C
ATOM   1125  CD  GLU D   9       1.732 -35.240 -26.178  1.00 46.99           C
ATOM   1126  OE1 GLU D   9       1.232 -35.856 -25.195  1.00 43.37           O
ATOM   1127  OE2 GLU D   9       1.434 -34.051 -26.469  1.00 40.28           O
ATOM   1128  N   PHE D  10       6.246 -34.467 -25.778  1.00 20.35           N
ATOM   1129  CA  PHE D  10       7.051 -33.247 -25.714  1.00 14.47           C
ATOM   1130  C   PHE D  10       8.148 -33.361 -24.666  1.00 14.23           C
ATOM   1131  O   PHE D  10       8.110 -34.234 -23.808  1.00 16.58           O
ATOM   1132  CB  PHE D  10       6.204 -31.985 -25.501  1.00 17.44           C
ATOM   1133  CG  PHE D  10       5.615 -31.852 -24.126  1.00 20.30           C
ATOM   1134  CD1 PHE D  10       6.377 -31.404 -23.065  1.00 19.46           C
ATOM   1135  CD2 PHE D  10       4.284 -32.134 -23.903  1.00 27.51           C
ATOM   1136  CE1 PHE D  10       5.836 -31.273 -21.805  1.00 23.01           C
ATOM   1137  CE2 PHE D  10       3.734 -31.998 -22.639  1.00 28.60           C
ATOM   1138  CZ  PHE D  10       4.513 -31.569 -21.592  1.00 30.58           C
ATOM   1139  N   SER D  11       9.137 -32.485 -24.752  1.00 13.11           N
ATOM   1140  CA  SER D  11      10.133 -32.381 -23.707  1.00 11.16           C
ATOM   1141  C   SER D  11      10.264 -30.922 -23.291  1.00 13.34           C
ATOM   1142  O   SER D  11       9.901 -30.021 -24.047  1.00 14.25           O
ATOM   1143  CB  SER D  11      11.464 -32.957 -24.158  1.00 10.62           C
ATOM   1144  OG  SER D  11      11.916 -32.319 -25.327  1.00 13.73           O
ATOM   1145  N   LYS D  12      10.750 -30.698 -22.075  1.00 12.26           N
ATOM   1146  CA  LYS D  12      10.848 -29.357 -21.511  1.00 11.68           C
ATOM   1147  C   LYS D  12      12.128 -29.209 -20.683  1.00 13.62           C
ATOM   1148  O   LYS D  12      12.437 -30.053 -19.833  1.00 12.80           O
ATOM   1149  CB  LYS D  12       9.620 -29.063 -20.650  1.00 12.30           C
ATOM   1150  CG  LYS D  12       9.545 -27.646 -20.123  1.00 15.21           C
ATOM   1151  CD  LYS D  12       8.092 -27.209 -19.874  1.00 21.48           C
ATOM   1152  CE  LYS D  12       7.639 -27.489 -18.446  1.00 26.96           C
ATOM   1153  NZ  LYS D  12       8.513 -26.798 -17.440  1.00 27.43           N
ATOM   1154  N   TYR D  13      12.892 -28.157 -20.951  1.00 10.58           N
ATOM   1155  CA  TYR D  13      14.019 -27.833 -20.098  1.00  8.58           C
ATOM   1156  C   TYR D  13      13.484 -26.971 -18.961  1.00 11.34           C
ATOM   1157  O   TYR D  13      12.778 -25.998 -19.179  1.00 11.58           O
ATOM   1158  CB  TYR D  13      15.117 -27.105 -20.873  1.00  8.55           C
ATOM   1159  CG  TYR D  13      16.414 -26.992 -20.104  1.00  8.81           C
ATOM   1160  CD1 TYR D  13      17.449 -27.893 -20.316  1.00  6.45           C
ATOM   1161  CD2 TYR D  13      16.596 -25.996 -19.153  1.00  8.10           C
ATOM   1162  CE1 TYR D  13      18.623 -27.810 -19.600  1.00  7.11           C
ATOM   1163  CE2 TYR D  13      17.771 -25.900 -18.442  1.00  8.00           C
ATOM   1164  CZ  TYR D  13      18.780 -26.812 -18.667  1.00  7.52           C
ATOM   1165  OH  TYR D  13      19.946 -26.732 -17.953  1.00  6.34           O
ATOM   1166  N   ASN D  14      13.801 -27.348 -17.734  1.00 12.27           N
ATOM   1167  CA  ASN D  14      13.313 -26.624 -16.577  1.00  8.66           C
ATOM   1168  C   ASN D  14      14.328 -25.624 -16.013  1.00 11.63           C
ATOM   1169  O   ASN D  14      15.520 -25.716 -16.274  1.00 12.89           O
ATOM   1170  CB  ASN D  14      12.922 -27.622 -15.510  1.00 11.70           C
ATOM   1171  CG  ASN D  14      11.842 -28.563 -15.969  1.00 14.26           C
ATOM   1172  OD1 ASN D  14      10.848 -28.146 -16.572  1.00 16.62           O
ATOM   1173  ND2 ASN D  14      12.024 -29.847 -15.681  1.00 13.03           N
ATOM   1174  N   GLU D  15      13.851 -24.658 -15.243  1.00 14.30           N
ATOM   1175  CA  GLU D  15      14.726 -23.643 -14.675  1.00 12.77           C
ATOM   1176  C   GLU D  15      15.759 -24.183 -13.657  1.00 13.26           C
ATOM   1177  O   GLU D  15      16.826 -23.596 -13.488  1.00 11.69           O
ATOM   1178  CB  GLU D  15      13.887 -22.489 -14.103  1.00 20.64           C
ATOM   1179  CG  GLU D  15      13.376 -21.511 -15.184  1.00 24.62           C
ATOM   1180  CD  GLU D  15      12.076 -20.772 -14.811  1.00 35.60           C
ATOM   1181  OE1 GLU D  15      11.656 -20.824 -13.623  1.00 36.07           O
ATOM   1182  OE2 GLU D  15      11.476 -20.136 -15.723  1.00 29.01           O
ATOM   1183  N   ASP D  16      15.455 -25.306 -13.006  1.00 15.32           N
ATOM   1184  CA  ASP D  16      16.398 -25.957 -12.089  1.00 11.07           C
ATOM   1185  C   ASP D  16      17.384 -26.897 -12.829  1.00 13.42           C
ATOM   1186  O   ASP D  16      18.082 -27.718 -12.210  1.00 14.69           O
ATOM   1187  CB  ASP D  16      15.634 -26.715 -10.989  1.00 12.39           C
ATOM   1188  CG  ASP D  16      14.623 -27.728 -11.557  1.00 19.72           C
ATOM   1189  OD1 ASP D  16      14.808 -28.171 -12.720  1.00 13.48           O
ATOM   1190  OD2 ASP D  16      13.645 -28.084 -10.846  1.00 20.31           O
ATOM   1191  N   ASN D  17      17.419 -26.779 -14.154  1.00 11.00           N
ATOM   1192  CA  ASN D  17      18.295 -27.583 -15.023  1.00 10.91           C
ATOM   1193  C   ASN D  17      17.953 -29.070 -15.177  1.00 10.53           C
ATOM   1194  O   ASN D  17      18.754 -29.836 -15.710  1.00  9.97           O
ATOM   1195  CB  ASN D  17      19.770 -27.388 -14.666  1.00 10.26           C
ATOM   1196  CG  ASN D  17      20.176 -25.921 -14.680  1.00 13.18           C
ATOM   1197  OD1 ASN D  17      19.942 -25.209 -15.663  1.00 12.61           O
ATOM   1198  ND2 ASN D  17      20.768 -25.454 -13.577  1.00 12.43           N
ATOM   1199  N   THR D  18      16.759 -29.462 -14.733  1.00  9.09           N
ATOM   1200  CA  THR D  18      16.257 -30.804 -14.960  1.00  7.01           C
ATOM   1201  C   THR D  18      15.450 -30.822 -16.239  1.00  8.78           C
ATOM   1202  O   THR D  18      15.038 -29.780 -16.744  1.00  7.63           O
ATOM   1203  CB  THR D  18      15.325 -31.245 -13.852  1.00  9.38           C
ATOM   1204  OG1 THR D  18      14.115 -30.491 -13.935  1.00 14.03           O
ATOM   1205  CG2 THR D  18      15.946 -31.011 -12.511  1.00  9.94           C
ATOM   1206  N   PHE D  19      15.201 -32.021 -16.749  1.00 10.70           N
ATOM   1207  CA  PHE D  19      14.610 -32.186 -18.070  1.00  8.27           C
ATOM   1208  C   PHE D  19      13.365 -33.024 -17.962  1.00  9.85           C
ATOM   1209  O   PHE D  19      13.397 -34.127 -17.428  1.00 11.02           O
ATOM   1210  CB  PHE D  19      15.604 -32.870 -18.979  1.00  6.57           C
ATOM   1211  CG  PHE D  19      15.318 -32.705 -20.415  1.00  7.68           C
ATOM   1212  CD1 PHE D  19      15.433 -31.476 -21.014  1.00  9.05           C
ATOM   1213  CD2 PHE D  19      14.973 -33.790 -21.191  1.00  9.38           C
ATOM   1214  CE1 PHE D  19      15.182 -31.330 -22.357  1.00  8.64           C
ATOM   1215  CE2 PHE D  19      14.728 -33.646 -22.539  1.00  6.87           C
ATOM   1216  CZ  PHE D  19      14.828 -32.421 -23.118  1.00  6.33           C
ATOM   1217  N   THR D  20      12.259 -32.487 -18.460  1.00 12.96           N
ATOM   1218  CA  THR D  20      10.961 -33.141 -18.352  1.00 11.43           C
ATOM   1219  C   THR D  20      10.575 -33.759 -19.678  1.00 12.91           C
ATOM   1220  O   THR D  20      10.797 -33.172 -20.729  1.00 16.26           O
ATOM   1221  CB  THR D  20       9.888 -32.141 -17.950  1.00 12.32           C
ATOM   1222  OG1 THR D  20       9.949 -31.926 -16.533  1.00 15.57           O
ATOM   1223  CG2 THR D  20       8.521 -32.662 -18.315  1.00 13.52           C
ATOM   1224  N   VAL D  21      10.002 -34.951 -19.632  1.00 12.52           N
ATOM   1225  CA  VAL D  21       9.650 -35.665 -20.837  1.00 10.27           C
ATOM   1226  C   VAL D  21       8.197 -36.132 -20.685  1.00 14.78           C
ATOM   1227  O   VAL D  21       7.732 -36.334 -19.564  1.00 16.41           O
ATOM   1228  CB  VAL D  21      10.640 -36.815 -20.996  1.00 10.73           C
ATOM   1229  CG1 VAL D  21       9.973 -38.156 -20.794  1.00 11.16           C
ATOM   1230  CG2 VAL D  21      11.389 -36.705 -22.315  1.00  8.95           C
ATOM   1231  N   LYS D  22       7.453 -36.250 -21.784  1.00 14.52           N
ATOM   1232  CA  LYS D  22       6.073 -36.763 -21.706  1.00 13.71           C
ATOM   1233  C   LYS D  22       5.840 -38.038 -22.523  1.00 15.57           C
ATOM   1234  O   LYS D  22       5.931 -38.037 -23.749  1.00 13.48           O
ATOM   1235  CB  LYS D  22       5.052 -35.702 -22.105  1.00 16.80           C
ATOM   1236  CG  LYS D  22       3.619 -36.228 -22.082  1.00 21.86           C
ATOM   1237  CD  LYS D  22       2.615 -35.102 -21.938  1.00 28.03           C
ATOM   1238  CE  LYS D  22       1.197 -35.612 -21.739  1.00 29.95           C
ATOM   1239  NZ  LYS D  22       0.289 -34.487 -21.373  1.00 29.25           N
ATOM   1240  N   VAL D  23       5.545 -39.132 -21.833  1.00 17.67           N
ATOM   1241  CA  VAL D  23       5.466 -40.439 -22.480  1.00 17.64           C
ATOM   1242  C   VAL D  23       4.158 -41.111 -22.096  1.00 18.31           C
ATOM   1243  O   VAL D  23       3.697 -40.931 -20.974  1.00 17.98           O
ATOM   1244  CB  VAL D  23       6.651 -41.323 -22.082  1.00 12.36           C
ATOM   1245  CG1 VAL D  23       6.576 -42.652 -22.784  1.00 12.55           C
ATOM   1246  CG2 VAL D  23       7.947 -40.626 -22.430  1.00 14.48           C
ATOM   1247  N   SER D  24       3.584 -41.893 -23.017  1.00 20.53           N
ATOM   1248  CA  SER D  24       2.181 -42.292 -22.945  1.00 22.20           C
ATOM   1249  C   SER D  24       1.417 -41.035 -22.621  1.00 24.78           C
ATOM   1250  O   SER D  24       1.507 -40.026 -23.345  1.00 33.17           O
ATOM   1251  CB  SER D  24       1.924 -43.361 -21.892  1.00 15.79           C
ATOM   1252  OG  SER D  24       2.613 -44.550 -22.241  1.00 19.44           O
ATOM   1253  N   GLY D  25       0.712 -41.048 -21.510  1.00 11.86           N
ATOM   1254  CA  GLY D  25      -0.015 -39.845 -21.186  1.00 20.18           C
ATOM   1255  C   GLY D  25       0.593 -39.018 -20.084  1.00 20.47           C
ATOM   1256  O   GLY D  25       0.091 -37.941 -19.786  1.00 21.83           O
ATOM   1257  N   ARG D  26       1.672 -39.522 -19.489  1.00 21.51           N
ATOM   1258  CA  ARG D  26       2.204 -38.980 -18.244  1.00 17.87           C
ATOM   1259  C   ARG D  26       3.518 -38.185 -18.373  1.00 19.46           C
ATOM   1260  O   ARG D  26       4.276 -38.374 -19.330  1.00 20.84           O
ATOM   1261  CB  ARG D  26       2.320 -40.115 -17.232  1.00 19.63           C
ATOM   1262  CG  ARG D  26       0.949 -40.563 -16.747  1.00 28.51           C
ATOM   1263  CD  ARG D  26       0.913 -41.854 -15.899  1.00 32.72           C
ATOM   1264  NE  ARG D  26       1.458 -43.065 -16.531  1.00 37.00           N
ATOM   1265  CZ  ARG D  26       1.317 -43.443 -17.810  1.00 38.67           C
ATOM   1266  NH1 ARG D  26       0.610 -42.727 -18.691  1.00 34.30           N
ATOM   1267  NH2 ARG D  26       1.872 -44.588 -18.216  1.00 32.38           N
ATOM   1268  N   GLU D  27       3.769 -37.289 -17.411  1.00 17.65           N
ATOM   1269  CA  GLU D  27       4.978 -36.446 -17.388  1.00 16.79           C
ATOM   1270  C   GLU D  27       6.023 -36.893 -16.375  1.00 17.34           C
ATOM   1271  O   GLU D  27       5.704 -37.106 -15.213  1.00 16.88           O
ATOM   1272  CB  GLU D  27       4.625 -34.999 -17.086  1.00 14.85           C
ATOM   1273  CG  GLU D  27       4.012 -34.273 -18.256  1.00 23.65           C
ATOM   1274  CD  GLU D  27       3.731 -32.809 -17.959  1.00 33.38           C
ATOM   1275  OE1 GLU D  27       4.486 -32.209 -17.154  1.00 28.01           O
ATOM   1276  OE2 GLU D  27       2.751 -32.267 -18.533  1.00 39.27           O
ATOM   1277  N   TYR D  28       7.274 -37.008 -16.824  1.00 16.82           N
ATOM   1278  CA  TYR D  28       8.392 -37.411 -15.968  1.00 11.87           C
ATOM   1279  C   TYR D  28       9.620 -36.505 -16.125  1.00 11.63           C
ATOM   1280  O   TYR D  28       9.883 -35.969 -17.199  1.00 15.00           O
ATOM   1281  CB  TYR D  28       8.777 -38.848 -16.257  1.00 10.26           C
ATOM   1282  CG  TYR D  28       7.637 -39.826 -16.125  1.00 13.68           C
ATOM   1283  CD1 TYR D  28       7.326 -40.401 -14.907  1.00 13.92           C
ATOM   1284  CD2 TYR D  28       6.892 -40.195 -17.223  1.00 17.52           C
ATOM   1285  CE1 TYR D  28       6.302 -41.310 -14.789  1.00 17.63           C
ATOM   1286  CE2 TYR D  28       5.861 -41.103 -17.120  1.00 18.51           C
ATOM   1287  CZ  TYR D  28       5.567 -41.656 -15.902  1.00 22.61           C
ATOM   1288  OH  TYR D  28       4.530 -42.557 -15.803  1.00 27.93           O
ATOM   1289  N   TRP D  29      10.368 -36.325 -15.048  1.00  9.04           N
ATOM   1290  CA  TRP D  29      11.523 -35.444 -15.082  1.00  9.36           C
ATOM   1291  C   TRP D  29      12.762 -36.172 -14.604  1.00  9.71           C
ATOM   1292  O   TRP D  29      12.694 -37.001 -13.705  1.00  9.31           O
ATOM   1293  CB  TRP D  29      11.296 -34.214 -14.211  1.00  9.12           C
ATOM   1294  CG  TRP D  29      10.944 -34.529 -12.795  1.00  9.06           C
ATOM   1295  CD1 TRP D  29       9.697 -34.644 -12.281  1.00 12.58           C
ATOM   1296  CD2 TRP D  29      11.846 -34.752 -11.704  1.00 11.23           C
ATOM   1297  NE1 TRP D  29       9.753 -34.934 -10.938  1.00 12.21           N
ATOM   1298  CE2 TRP D  29      11.064 -34.998 -10.559  1.00 12.10           C
ATOM   1299  CE3 TRP D  29      13.237 -34.764 -11.579  1.00 11.98           C
ATOM   1300  CZ2 TRP D  29      11.625 -35.258  -9.309  1.00 14.81           C
ATOM   1301  CZ3 TRP D  29      13.794 -35.019 -10.330  1.00 11.16           C
ATOM   1302  CH2 TRP D  29      12.988 -35.264  -9.216  1.00 12.57           C
ATOM   1303  N   THR D  30      13.903 -35.858 -15.197  1.00  7.01           N
ATOM   1304  CA  THR D  30      15.129 -36.444 -14.738  1.00  4.77           C
ATOM   1305  C   THR D  30      16.087 -35.330 -14.348  1.00  7.08           C
ATOM   1306  O   THR D  30      16.061 -34.261 -14.940  1.00 10.59           O
ATOM   1307  CB  THR D  30      15.712 -37.284 -15.817  1.00  5.31           C
ATOM   1308  OG1 THR D  30      16.782 -38.062 -15.283  1.00  6.80           O
ATOM   1309  CG2 THR D  30      16.204 -36.419 -16.951  1.00  5.75           C
ATOM   1310  N   ASN D  31      16.899 -35.545 -13.320  1.00  5.92           N
ATOM   1311  CA  ASN D  31      17.936 -34.569 -13.012  1.00  6.35           C
ATOM   1312  C   ASN D  31      19.292 -34.930 -13.627  1.00  9.72           C
ATOM   1313  O   ASN D  31      20.289 -34.297 -13.332  1.00 10.94           O
ATOM   1314  CB  ASN D  31      18.064 -34.295 -11.504  1.00  8.19           C
ATOM   1315  CG  ASN D  31      18.668 -35.472 -10.711  1.00 12.87           C
ATOM   1316  OD1 ASN D  31      19.404 -36.314 -11.244  1.00  9.29           O
ATOM   1317  ND2 ASN D  31      18.362 -35.515  -9.413  1.00 10.20           N
ATOM   1318  N   ARG D  32      19.337 -35.948 -14.476  1.00  6.94           N
ATOM   1319  CA  ARG D  32      20.603 -36.366 -15.037  1.00  5.66           C
ATOM   1320  C   ARG D  32      20.877 -35.641 -16.338  1.00  7.22           C
ATOM   1321  O   ARG D  32      20.228 -35.902 -17.349  1.00  8.60           O
ATOM   1322  CB  ARG D  32      20.613 -37.867 -15.251  1.00  5.95           C
ATOM   1323  CG  ARG D  32      20.318 -38.659 -13.994  1.00  8.73           C
ATOM   1324  CD  ARG D  32      21.469 -38.624 -12.974  1.00  9.70           C
ATOM   1325  NE  ARG D  32      20.959 -38.827 -11.617  1.00 10.98           N
ATOM   1326  CZ  ARG D  32      20.916 -39.998 -10.999  1.00  8.03           C
ATOM   1327  NH1 ARG D  32      21.381 -41.064 -11.610  1.00  9.12           N
ATOM   1328  NH2 ARG D  32      20.428 -40.104  -9.775  1.00  8.27           N
ATOM   1329  N   TRP D  33      21.850 -34.734 -16.308  1.00  7.38           N
ATOM   1330  CA  TRP D  33      22.185 -33.905 -17.468  1.00  6.43           C
ATOM   1331  C   TRP D  33      22.525 -34.678 -18.718  1.00  7.73           C
ATOM   1332  O   TRP D  33      22.134 -34.284 -19.813  1.00  8.13           O
ATOM   1333  CB  TRP D  33      23.361 -33.010 -17.153  1.00  8.46           C
ATOM   1334  CG  TRP D  33      23.002 -31.925 -16.274  1.00  8.96           C
ATOM   1335  CD1 TRP D  33      21.914 -31.859 -15.456  1.00  8.55           C
ATOM   1336  CD2 TRP D  33      23.719 -30.713 -16.097  1.00  9.45           C
ATOM   1337  NE1 TRP D  33      21.907 -30.674 -14.772  1.00 12.11           N
ATOM   1338  CE2 TRP D  33      23.014 -29.949 -15.140  1.00 14.75           C
ATOM   1339  CE3 TRP D  33      24.894 -30.199 -16.641  1.00  6.74           C
ATOM   1340  CZ2 TRP D  33      23.447 -28.684 -14.723  1.00  8.83           C
ATOM   1341  CZ3 TRP D  33      25.316 -28.958 -16.230  1.00  8.96           C
ATOM   1342  CH2 TRP D  33      24.592 -28.209 -15.280  1.00  7.45           C
ATOM   1343  N   ASN D  34      23.283 -35.761 -18.553  1.00 10.48           N
ATOM   1344  CA  ASN D  34      23.654 -36.618 -19.669  1.00  8.39           C
ATOM   1345  C   ASN D  34      22.464 -37.051 -20.484  1.00  8.55           C
ATOM   1346  O   ASN D  34      22.600 -37.319 -21.670  1.00 10.79           O
ATOM   1347  CB  ASN D  34      24.364 -37.864 -19.170  1.00  9.06           C
ATOM   1348  CG  ASN D  34      25.746 -37.572 -18.677  1.00 14.82           C
ATOM   1349  OD1 ASN D  34      26.269 -36.478 -18.888  1.00 15.17           O
ATOM   1350  ND2 ASN D  34      26.363 -38.551 -18.026  1.00 14.73           N
ATOM   1351  N   LEU D  35      21.305 -37.125 -19.836  1.00  6.32           N
ATOM   1352  CA  LEU D  35      20.117 -37.699 -20.438  1.00  5.91           C
ATOM   1353  C   LEU D  35      19.431 -36.738 -21.368  1.00  7.19           C
ATOM   1354  O   LEU D  35      18.639 -37.154 -22.197  1.00  8.29           O
ATOM   1355  CB  LEU D  35      19.125 -38.152 -19.365  1.00  6.06           C
ATOM   1356  CG  LEU D  35      19.241 -39.626 -18.983  1.00  4.97           C
ATOM   1357  CD1 LEU D  35      18.257 -39.962 -17.921  1.00  3.92           C
ATOM   1358  CD2 LEU D  35      19.029 -40.488 -20.203  1.00  5.01           C
ATOM   1359  N   GLN D  36      19.730 -35.449 -21.245  1.00  8.47           N
ATOM   1360  CA  GLN D  36      19.014 -34.447 -22.042  1.00  7.77           C
ATOM   1361  C   GLN D  36      19.188 -34.628 -23.560  1.00  7.25           C
ATOM   1362  O   GLN D  36      18.217 -34.897 -24.231  1.00  7.51           O
ATOM   1363  CB  GLN D  36      19.313 -33.025 -21.564  1.00  5.52           C
ATOM   1364  CG  GLN D  36      19.120 -32.870 -20.081  1.00  5.97           C
ATOM   1365  CD  GLN D  36      19.699 -31.587 -19.579  1.00  6.94           C
ATOM   1366  OE1 GLN D  36      20.361 -30.884 -20.328  1.00  8.83           O
ATOM   1367  NE2 GLN D  36      19.456 -31.262 -18.313  1.00  6.65           N
ATOM   1368  N   PRO D  37      20.426 -34.544 -24.093  1.00 10.27           N
ATOM   1369  CA  PRO D  37      20.510 -34.666 -25.545  1.00  6.03           C
ATOM   1370  C   PRO D  37      20.204 -36.081 -26.006  1.00  8.91           C
ATOM   1371  O   PRO D  37      19.772 -36.239 -27.142  1.00 11.99           O
ATOM   1372  CB  PRO D  37      21.966 -34.326 -25.830  1.00  6.62           C
ATOM   1373  CG  PRO D  37      22.682 -34.797 -24.644  1.00  8.09           C
ATOM   1374  CD  PRO D  37      21.774 -34.475 -23.489  1.00  9.38           C
ATOM   1375  N   LEU D  38      20.404 -37.090 -25.165  1.00  7.89           N
ATOM   1376  CA  LEU D  38      19.989 -38.446 -25.539  1.00 10.11           C
ATOM   1377  C   LEU D  38      18.445 -38.566 -25.671  1.00 12.39           C
ATOM   1378  O   LEU D  38      17.936 -39.281 -26.559  1.00  9.64           O
ATOM   1379  CB  LEU D  38      20.512 -39.481 -24.537  1.00  7.52           C
ATOM   1380  CG  LEU D  38      21.999 -39.488 -24.194  1.00  9.20           C
ATOM   1381  CD1 LEU D  38      22.226 -40.391 -23.020  1.00  7.04           C
ATOM   1382  CD2 LEU D  38      22.870 -39.935 -25.360  1.00  8.29           C
ATOM   1383  N   LEU D  39      17.713 -37.881 -24.784  1.00  7.56           N
ATOM   1384  CA  LEU D  39      16.257 -37.914 -24.804  1.00  6.36           C
ATOM   1385  C   LEU D  39      15.728 -37.092 -25.967  1.00 10.57           C
ATOM   1386  O   LEU D  39      14.734 -37.463 -26.595  1.00 13.17           O
ATOM   1387  CB  LEU D  39      15.681 -37.413 -23.489  1.00  5.23           C
ATOM   1388  CG  LEU D  39      15.741 -38.464 -22.395  1.00  4.77           C
ATOM   1389  CD1 LEU D  39      15.365 -37.931 -21.040  1.00  3.52           C
ATOM   1390  CD2 LEU D  39      14.848 -39.601 -22.790  1.00  6.60           C
ATOM   1391  N   GLN D  40      16.394 -35.980 -26.264  1.00  8.97           N
ATOM   1392  CA  GLN D  40      16.059 -35.208 -27.454  1.00 10.50           C
ATOM   1393  C   GLN D  40      16.293 -35.954 -28.769  1.00  9.98           C
ATOM   1394  O   GLN D  40      15.495 -35.838 -29.689  1.00 10.04           O
ATOM   1395  CB  GLN D  40      16.791 -33.874 -27.500  1.00  7.63           C
ATOM   1396  CG  GLN D  40      15.951 -32.807 -28.190  1.00 12.24           C
ATOM   1397  CD  GLN D  40      16.780 -31.713 -28.817  1.00 11.39           C
ATOM   1398  OE1 GLN D  40      17.878 -31.950 -29.307  1.00 13.33           O
ATOM   1399  NE2 GLN D  40      16.261 -30.500 -28.792  1.00 10.10           N
ATOM   1400  N   SER D  41      17.388 -36.693 -28.871  1.00  7.98           N
ATOM   1401  CA  SER D  41      17.630 -37.473 -30.073  1.00  8.95           C
ATOM   1402  C   SER D  41      16.518 -38.492 -30.234  1.00 10.84           C
ATOM   1403  O   SER D  41      16.123 -38.815 -31.349  1.00 11.82           O
ATOM   1404  CB  SER D  41      18.979 -38.193 -30.030  1.00  9.97           C
ATOM   1405  OG  SER D  41      20.059 -37.294 -30.136  1.00  8.04           O
ATOM   1406  N   ALA D  42      15.999 -38.990 -29.120  1.00 10.47           N
ATOM   1407  CA  ALA D  42      14.927 -39.980 -29.186  1.00 12.25           C
ATOM   1408  C   ALA D  42      13.569 -39.346 -29.548  1.00 11.86           C
ATOM   1409  O   ALA D  42      12.747 -39.940 -30.243  1.00 10.86           O
ATOM   1410  CB  ALA D  42      14.839 -40.754 -27.884  1.00  7.78           C
ATOM   1411  N   GLN D  43      13.333 -38.136 -29.073  1.00 10.68           N
ATOM   1412  CA  GLN D  43      12.080 -37.485 -29.377  1.00 12.28           C
ATOM   1413  C   GLN D  43      11.968 -37.197 -30.861  1.00 13.75           C
ATOM   1414  O   GLN D  43      10.916 -37.447 -31.451  1.00 16.05           O
ATOM   1415  CB  GLN D  43      11.950 -36.191 -28.608  1.00 12.45           C
ATOM   1416  CG  GLN D  43      10.703 -35.441 -28.921  1.00 10.23           C
ATOM   1417  CD  GLN D  43      10.683 -34.150 -28.182  1.00 14.76           C
ATOM   1418  OE1 GLN D  43      11.712 -33.719 -27.659  1.00 14.48           O
ATOM   1419  NE2 GLN D  43       9.523 -33.507 -28.133  1.00 14.53           N
ATOM   1420  N   LEU D  44      13.046 -36.673 -31.452  1.00 10.91           N
ATOM   1421  CA  LEU D  44      13.094 -36.359 -32.881  1.00  9.90           C
ATOM   1422  C   LEU D  44      12.894 -37.589 -33.786  1.00 11.64           C
ATOM   1423  O   LEU D  44      12.156 -37.531 -34.758  1.00 14.18           O
ATOM   1424  CB  LEU D  44      14.413 -35.676 -33.251  1.00  9.70           C
ATOM   1425  CG  LEU D  44      14.831 -34.316 -32.678  1.00 13.10           C
ATOM   1426  CD1 LEU D  44      16.260 -34.023 -33.074  1.00 11.79           C
ATOM   1427  CD2 LEU D  44      13.942 -33.190 -33.138  1.00 10.07           C
ATOM   1428  N   THR D  45      13.553 -38.692 -33.461  1.00 10.27           N
ATOM   1429  CA  THR D  45      13.541 -39.877 -34.297  1.00 10.04           C
ATOM   1430  C   THR D  45      12.415 -40.877 -33.962  1.00 12.75           C
ATOM   1431  O   THR D  45      12.429 -42.027 -34.430  1.00 13.55           O
ATOM   1432  CB  THR D  45      14.892 -40.617 -34.185  1.00 13.04           C
ATOM   1433  OG1 THR D  45      15.089 -41.059 -32.834  1.00  9.76           O
ATOM   1434  CG2 THR D  45      16.040 -39.711 -34.603  1.00 12.16           C
ATOM   1435  N   GLY D  46      11.456 -40.452 -33.146  1.00 11.52           N
ATOM   1436  CA  GLY D  46      10.365 -41.324 -32.713  1.00 14.64           C
ATOM   1437  C   GLY D  46      10.771 -42.670 -32.118  1.00 17.57           C
ATOM   1438  O   GLY D  46      10.078 -43.676 -32.283  1.00 20.01           O
ATOM   1439  N   MET D  47      11.910 -42.696 -31.439  1.00 15.02           N
ATOM   1440  CA  MET D  47      12.395 -43.898 -30.779  1.00 15.13           C
ATOM   1441  C   MET D  47      11.409 -44.227 -29.684  1.00 16.11           C
ATOM   1442  O   MET D  47      10.804 -43.315 -29.109  1.00 14.75           O
ATOM   1443  CB  MET D  47      13.743 -43.594 -30.148  1.00 16.48           C
ATOM   1444  CG  MET D  47      14.759 -44.693 -30.210  1.00 21.29           C
ATOM   1445  SD  MET D  47      16.342 -44.085 -29.557  1.00 22.66           S
ATOM   1446  CE  MET D  47      17.353 -45.541 -29.833  1.00 12.74           C
ATOM   1447  N   THR D  48      11.222 -45.511 -29.383  1.00 19.22           N
ATOM   1448  CA  THR D  48      10.330 -45.844 -28.268  1.00 16.90           C
ATOM   1449  C   THR D  48      11.093 -45.969 -26.954  1.00 17.03           C
ATOM   1450  O   THR D  48      11.978 -46.798 -26.763  1.00 21.97           O
ATOM   1451  CB  THR D  48       9.344 -47.027 -28.536  1.00 16.70           C
ATOM   1452  OG1 THR D  48      10.059 -48.256 -28.669  1.00 27.01           O
ATOM   1453  CG2 THR D  48       8.519 -46.776 -29.807  1.00 18.96           C
ATOM   1454  N   VAL D  49      10.731 -45.080 -26.061  1.00 13.84           N
ATOM   1455  CA  VAL D  49      11.415 -44.869 -24.826  1.00 11.87           C
ATOM   1456  C   VAL D  49      10.566 -45.571 -23.781  1.00 13.82           C
ATOM   1457  O   VAL D  49       9.343 -45.439 -23.796  1.00 13.38           O
ATOM   1458  CB  VAL D  49      11.402 -43.346 -24.562  1.00 11.21           C
ATOM   1459  CG1 VAL D  49      11.438 -43.042 -23.106  1.00 15.74           C
ATOM   1460  CG2 VAL D  49      12.516 -42.658 -25.300  1.00  7.49           C
ATOM   1461  N   THR D  50      11.178 -46.346 -22.894  1.00 10.95           N
ATOM   1462  CA  THR D  50      10.451 -46.776 -21.707  1.00  9.35           C
ATOM   1463  C   THR D  50      11.132 -46.266 -20.439  1.00 13.33           C
ATOM   1464  O   THR D  50      12.246 -46.670 -20.101  1.00 13.02           O
ATOM   1465  CB  THR D  50      10.142 -48.300 -21.683  1.00 12.25           C
ATOM   1466  OG1 THR D  50      10.167 -48.801 -20.333  1.00  9.04           O
ATOM   1467  CG2 THR D  50      11.101 -49.081 -22.591  1.00 12.76           C
ATOM   1468  N   ILE D  51      10.449 -45.331 -19.781  1.00 12.70           N
ATOM   1469  CA  ILE D  51      10.856 -44.746 -18.512  1.00 10.87           C
ATOM   1470  C   ILE D  51      10.745 -45.726 -17.334  1.00 13.31           C
ATOM   1471  O   ILE D  51       9.688 -46.291 -17.074  1.00 15.44           O
ATOM   1472  CB  ILE D  51       9.943 -43.564 -18.195  1.00 12.57           C
ATOM   1473  CG1 ILE D  51       9.695 -42.746 -19.463  1.00 12.47           C
ATOM   1474  CG2 ILE D  51      10.503 -42.722 -17.059  1.00  8.82           C
ATOM   1475  CD1 ILE D  51      10.767 -41.741 -19.757  1.00  9.33           C
ATOM   1476  N   ILE D  52      11.845 -45.913 -16.619  1.00 13.05           N
ATOM   1477  CA  ILE D  52      11.880 -46.796 -15.465  1.00 15.11           C
ATOM   1478  C   ILE D  52      12.070 -46.039 -14.147  1.00 13.61           C
ATOM   1479  O   ILE D  52      12.966 -45.212 -14.021  1.00 12.09           O
ATOM   1480  CB  ILE D  52      13.006 -47.809 -15.599  1.00 13.66           C
ATOM   1481  CG1 ILE D  52      12.933 -48.493 -16.975  1.00 12.87           C
ATOM   1482  CG2 ILE D  52      12.916 -48.788 -14.458  1.00 12.45           C
ATOM   1483  CD1 ILE D  52      13.944 -49.622 -17.185  1.00  8.59           C
ATOM   1484  N   SER D  53      11.230 -46.327 -13.159  1.00 16.22           N
ATOM   1485  CA  SER D  53      11.282 -45.589 -11.899  1.00 15.03           C
ATOM   1486  C   SER D  53      10.603 -46.335 -10.748  1.00 16.57           C
ATOM   1487  O   SER D  53       9.895 -47.317 -10.974  1.00 17.60           O
ATOM   1488  CB  SER D  53      10.645 -44.227 -12.086  1.00 11.55           C
ATOM   1489  OG  SER D  53      10.915 -43.413 -10.975  1.00 18.02           O
ATOM   1490  N   ASN D  54      10.824 -45.894  -9.514  1.00 15.03           N
ATOM   1491  CA  ASN D  54      10.187 -46.570  -8.382  1.00 16.76           C
ATOM   1492  C   ASN D  54       8.787 -46.040  -8.153  1.00 17.99           C
ATOM   1493  O   ASN D  54       7.922 -46.766  -7.675  1.00 24.70           O
ATOM   1494  CB  ASN D  54      11.013 -46.483  -7.093  1.00 17.50           C
ATOM   1495  CG  ASN D  54      12.247 -47.364  -7.122  1.00 19.91           C
ATOM   1496  OD1 ASN D  54      13.242 -47.021  -7.751  1.00 29.77           O
ATOM   1497  ND2 ASN D  54      12.193 -48.501  -6.438  1.00 21.06           N
ATOM   1498  N   THR D  55       8.558 -44.779  -8.499  1.00 14.72           N
ATOM   1499  CA  THR D  55       7.204 -44.238  -8.453  1.00 21.08           C
ATOM   1500  C   THR D  55       6.721 -43.789  -9.835  1.00 22.70           C
ATOM   1501  O   THR D  55       7.346 -42.948 -10.469  1.00 24.99           O
ATOM   1502  CB  THR D  55       7.024 -43.115  -7.386  1.00 21.17           C
ATOM   1503  OG1 THR D  55       8.163 -42.246  -7.382  1.00 20.25           O
ATOM   1504  CG2 THR D  55       6.852 -43.733  -5.996  1.00 24.30           C
ATOM   1505  N   CYS D  56       5.591 -44.347 -10.269  1.00 21.62           N
ATOM   1506  CA  CYS D  56       5.121 -44.236 -11.645  1.00 19.43           C
ATOM   1507  C   CYS D  56       4.042 -43.180 -11.914  1.00 26.10           C
ATOM   1508  O   CYS D  56       3.573 -43.033 -13.046  1.00 25.00           O
ATOM   1509  CB  CYS D  56       4.634 -45.600 -12.117  1.00 19.47           C
ATOM   1510  SG  CYS D  56       5.995 -46.752 -12.416  1.00 63.68           S
ATOM   1511  N   SER D  57       3.651 -42.437 -10.889  1.00 22.41           N
ATOM   1512  CA  SER D  57       2.653 -41.402 -11.087  1.00 19.00           C
ATOM   1513  C   SER D  57       3.233 -40.205 -11.830  1.00 19.58           C
ATOM   1514  O   SER D  57       4.419 -39.900 -11.709  1.00 16.61           O
ATOM   1515  CB  SER D  57       2.061 -40.958  -9.747  1.00 23.15           C
ATOM   1516  OG  SER D  57       3.047 -40.461  -8.861  1.00 19.41           O
ATOM   1517  N   SER D  58       2.386 -39.535 -12.606  1.00 25.37           N
ATOM   1518  CA  SER D  58       2.760 -38.296 -13.270  1.00 19.44           C
ATOM   1519  C   SER D  58       3.508 -37.373 -12.307  1.00 19.19           C
ATOM   1520  O   SER D  58       3.250 -37.401 -11.099  1.00 21.23           O
ATOM   1521  CB  SER D  58       1.516 -37.602 -13.801  1.00 17.00           C
ATOM   1522  OG  SER D  58       1.738 -37.131 -15.111  1.00 18.84           O
ATOM   1523  N   GLY D  59       4.452 -36.592 -12.838  1.00 18.20           N
ATOM   1524  CA  GLY D  59       5.247 -35.662 -12.049  1.00 13.41           C
ATOM   1525  C   GLY D  59       6.276 -36.344 -11.161  1.00 12.20           C
ATOM   1526  O   GLY D  59       6.766 -35.751 -10.212  1.00 14.36           O
ATOM   1527  N   SER D  60       6.595 -37.597 -11.462  1.00 13.93           N
ATOM   1528  CA  SER D  60       7.614 -38.345 -10.719  1.00 15.70           C
ATOM   1529  C   SER D  60       8.972 -38.288 -11.406  1.00 10.19           C
ATOM   1530  O   SER D  60       9.053 -38.141 -12.606  1.00 10.52           O
ATOM   1531  CB  SER D  60       7.210 -39.817 -10.565  1.00 16.15           C
ATOM   1532  OG  SER D  60       6.486 -40.039  -9.369  1.00 17.34           O
ATOM   1533  N   GLY D  61      10.041 -38.426 -10.642  1.00 12.52           N
ATOM   1534  CA  GLY D  61      11.373 -38.397 -11.217  1.00 10.69           C
ATOM   1535  C   GLY D  61      11.889 -39.725 -11.739  1.00  8.97           C
ATOM   1536  O   GLY D  61      11.513 -40.798 -11.270  1.00  9.53           O
ATOM   1537  N   PHE D  62      12.778 -39.657 -12.716  1.00  6.96           N
ATOM   1538  CA  PHE D  62      13.418 -40.863 -13.191  1.00  6.22           C
ATOM   1539  C   PHE D  62      14.912 -40.661 -13.417  1.00  5.88           C
ATOM   1540  O   PHE D  62      15.380 -39.545 -13.606  1.00  6.56           O
ATOM   1541  CB  PHE D  62      12.719 -41.381 -14.449  1.00  5.89           C
ATOM   1542  CG  PHE D  62      12.953 -40.542 -15.679  1.00  8.36           C
ATOM   1543  CD1 PHE D  62      12.279 -39.339 -15.857  1.00  8.75           C
ATOM   1544  CD2 PHE D  62      13.819 -40.971 -16.681  1.00  5.94           C
ATOM   1545  CE1 PHE D  62      12.487 -38.577 -16.991  1.00  7.17           C
ATOM   1546  CE2 PHE D  62      14.027 -40.196 -17.810  1.00  4.66           C
ATOM   1547  CZ  PHE D  62      13.364 -39.012 -17.971  1.00  5.07           C
ATOM   1548  N   ALA D  63      15.654 -41.755 -13.377  1.00  5.23           N
ATOM   1549  CA  ALA D  63      17.053 -41.727 -13.716  1.00  4.07           C
ATOM   1550  C   ALA D  63      17.418 -42.956 -14.541  1.00  6.38           C
ATOM   1551  O   ALA D  63      18.589 -43.241 -14.711  1.00  8.04           O
ATOM   1552  CB  ALA D  63      17.880 -41.674 -12.475  1.00  3.92           C
ATOM   1553  N   GLN D  64      16.424 -43.688 -15.043  1.00  6.11           N
ATOM   1554  CA  GLN D  64      16.670 -44.894 -15.846  1.00  6.84           C
ATOM   1555  C   GLN D  64      15.706 -44.974 -17.045  1.00  8.91           C
ATOM   1556  O   GLN D  64      14.513 -44.880 -16.857  1.00  9.24           O
ATOM   1557  CB  GLN D  64      16.554 -46.161 -14.988  1.00  6.12           C
ATOM   1558  CG  GLN D  64      16.607 -47.436 -15.804  1.00  8.21           C
ATOM   1559  CD  GLN D  64      16.575 -48.725 -14.982  1.00 10.59           C
ATOM   1560  OE1 GLN D  64      16.909 -49.808 -15.487  1.00  8.17           O
ATOM   1561  NE2 GLN D  64      16.176 -48.617 -13.715  1.00 10.41           N
ATOM   1562  N   VAL D  65      16.229 -45.149 -18.262  1.00  6.77           N
ATOM   1563  CA  VAL D  65      15.434 -45.127 -19.486  1.00  6.19           C
ATOM   1564  C   VAL D  65      15.891 -46.223 -20.413  1.00  7.38           C
ATOM   1565  O   VAL D  65      17.075 -46.518 -20.470  1.00  9.37           O
ATOM   1566  CB  VAL D  65      15.677 -43.851 -20.283  1.00  7.63           C
ATOM   1567  CG1 VAL D  65      14.709 -43.752 -21.441  1.00  9.63           C
ATOM   1568  CG2 VAL D  65      15.535 -42.667 -19.417  1.00  7.15           C
ATOM   1569  N   LYS D  66      14.970 -46.806 -21.166  1.00  5.76           N
ATOM   1570  CA  LYS D  66      15.350 -47.778 -22.161  1.00  7.16           C
ATOM   1571  C   LYS D  66      15.006 -47.241 -23.541  1.00  9.70           C
ATOM   1572  O   LYS D  66      13.906 -46.769 -23.760  1.00 19.75           O
ATOM   1573  CB  LYS D  66      14.653 -49.096 -21.885  1.00  8.97           C
ATOM   1574  CG  LYS D  66      15.067 -50.220 -22.796  1.00 10.47           C
ATOM   1575  CD  LYS D  66      14.538 -51.536 -22.281  1.00  9.11           C
ATOM   1576  CE  LYS D  66      14.575 -52.595 -23.351  1.00 15.17           C
ATOM   1577  NZ  LYS D  66      14.194 -53.896 -22.747  1.00 26.24           N
ATOM   1578  N   PHE D  67      15.950 -47.290 -24.468  1.00  8.41           N
ATOM   1579  CA  PHE D  67      15.742 -46.751 -25.799  1.00 11.98           C
ATOM   1580  C   PHE D  67      15.618 -47.888 -26.817  1.00 17.24           C
ATOM   1581  O   PHE D  67      16.499 -48.748 -26.878  1.00 13.31           O
ATOM   1582  CB  PHE D  67      16.932 -45.887 -26.211  1.00 11.10           C
ATOM   1583  CG  PHE D  67      17.192 -44.719 -25.318  1.00 10.70           C
ATOM   1584  CD1 PHE D  67      16.527 -43.518 -25.512  1.00  9.46           C
ATOM   1585  CD2 PHE D  67      18.140 -44.799 -24.312  1.00 10.43           C
ATOM   1586  CE1 PHE D  67      16.780 -42.424 -24.695  1.00  7.30           C
ATOM   1587  CE2 PHE D  67      18.393 -43.709 -23.489  1.00  8.92           C
ATOM   1588  CZ  PHE D  67      17.716 -42.521 -23.681  1.00  6.97           C
ATOM   1589  N   ASN D  68      14.553 -47.879 -27.627  1.00 17.44           N
ATOM   1590  CA  ASN D  68      14.411 -48.833 -28.738  1.00 21.35           C
ATOM   1591  C   ASN D  68      14.386 -48.187 -30.129  1.00 32.42           C
ATOM   1592  O   ASN D  68      13.318 -48.006 -30.728  1.00 36.17           O
ATOM   1593  CB  ASN D  68      13.168 -49.694 -28.561  1.00 26.04           C
ATOM   1594  CG  ASN D  68      13.344 -50.751 -27.498  1.00 33.89           C
ATOM   1595  OD1 ASN D  68      12.927 -50.572 -26.337  1.00 32.90           O
ATOM   1596  ND2 ASN D  68      13.970 -51.866 -27.881  1.00 21.35           N
ATOM   1597  N   ALA E   1      39.488 -59.024 -26.213  1.00 28.17           N
ATOM   1598  CA  ALA E   1      38.753 -60.024 -26.987  1.00 33.93           C
ATOM   1599  C   ALA E   1      37.457 -59.436 -27.545  1.00 28.85           C
ATOM   1600  O   ALA E   1      36.846 -58.593 -26.892  1.00 25.37           O
ATOM   1601  CB  ALA E   1      38.454 -61.243 -26.122  1.00 36.37           C
ATOM   1602  N   ASP E   2      37.052 -59.871 -28.747  1.00 31.31           N
ATOM   1603  CA  ASP E   2      35.782 -59.444 -29.370  1.00 25.34           C
ATOM   1604  C   ASP E   2      34.582 -60.198 -28.779  1.00 19.95           C
ATOM   1605  O   ASP E   2      34.410 -61.380 -29.021  1.00 26.41           O
ATOM   1606  CB  ASP E   2      35.817 -59.618 -30.902  1.00 20.56           C
ATOM   1607  CG  ASP E   2      36.733 -58.597 -31.604  1.00 29.41           C
ATOM   1608  OD1 ASP E   2      37.002 -57.513 -31.034  1.00 29.95           O
ATOM   1609  OD2 ASP E   2      37.184 -58.873 -32.740  1.00 27.32           O
ATOM   1610  N   CYS E   3      33.750 -59.499 -28.017  1.00 21.54           N
ATOM   1611  CA  CYS E   3      32.688 -60.122 -27.215  1.00 22.74           C
ATOM   1612  C   CYS E   3      31.369 -60.292 -27.948  1.00 24.03           C
ATOM   1613  O   CYS E   3      30.621 -61.233 -27.669  1.00 29.02           O
ATOM   1614  CB  CYS E   3      32.456 -59.324 -25.925  1.00 21.92           C
ATOM   1615  SG  CYS E   3      33.882 -59.358 -24.782  1.00 44.67           S
ATOM   1616  N   ALA E   4      31.092 -59.381 -28.877  1.00 14.27           N
ATOM   1617  CA  ALA E   4      29.872 -59.417 -29.657  1.00 15.87           C
ATOM   1618  C   ALA E   4      29.955 -58.362 -30.741  1.00 16.80           C
ATOM   1619  O   ALA E   4      30.379 -57.247 -30.485  1.00 20.01           O
ATOM   1620  CB  ALA E   4      28.661 -59.178 -28.772  1.00 18.68           C
ATOM   1621  N   LYS E   5      29.565 -58.724 -31.956  1.00 17.19           N
ATOM   1622  CA  LYS E   5      29.588 -57.808 -33.086  1.00 16.69           C
ATOM   1623  C   LYS E   5      28.175 -57.846 -33.670  1.00 22.01           C
ATOM   1624  O   LYS E   5      27.609 -58.921 -33.853  1.00 23.97           O
ATOM   1625  CB  LYS E   5      30.638 -58.266 -34.105  1.00 14.08           C
ATOM   1626  CG  LYS E   5      30.784 -57.442 -35.389  1.00 16.33           C
ATOM   1627  CD  LYS E   5      31.623 -58.232 -36.429  1.00 17.87           C
ATOM   1628  CE  LYS E   5      31.786 -57.508 -37.768  1.00 19.76           C
ATOM   1629  NZ  LYS E   5      32.975 -56.595 -37.812  1.00 28.98           N
ATOM   1630  N   GLY E   6      27.599 -56.672 -33.916  1.00 18.81           N
ATOM   1631  CA  GLY E   6      26.262 -56.562 -34.462  1.00 11.53           C
ATOM   1632  C   GLY E   6      25.647 -55.179 -34.333  1.00 17.09           C
ATOM   1633  O   GLY E   6      26.341 -54.192 -34.107  1.00 18.55           O
ATOM   1634  N   LYS E   7      24.332 -55.097 -34.507  1.00 17.06           N
ATOM   1635  CA  LYS E   7      23.645 -53.833 -34.333  1.00 12.53           C
ATOM   1636  C   LYS E   7      23.107 -53.797 -32.925  1.00 12.57           C
ATOM   1637  O   LYS E   7      22.776 -54.836 -32.360  1.00 17.10           O
ATOM   1638  CB  LYS E   7      22.522 -53.670 -35.357  1.00 15.44           C
ATOM   1639  CG  LYS E   7      23.014 -53.607 -36.811  1.00 21.94           C
ATOM   1640  CD  LYS E   7      21.985 -52.973 -37.735  1.00 24.11           C
ATOM   1641  CE  LYS E   7      22.147 -53.469 -39.173  1.00 27.63           C
ATOM   1642  NZ  LYS E   7      21.239 -52.751 -40.129  1.00 21.93           N
ATOM   1643  N   ILE E   8      23.058 -52.605 -32.347  1.00 11.66           N
ATOM   1644  CA  ILE E   8      22.527 -52.410 -31.010  1.00  9.48           C
ATOM   1645  C   ILE E   8      21.014 -52.628 -30.999  1.00 12.97           C
ATOM   1646  O   ILE E   8      20.280 -51.853 -31.599  1.00 12.71           O
ATOM   1647  CB  ILE E   8      22.823 -50.990 -30.535  1.00  9.13           C
ATOM   1648  CG1 ILE E   8      24.334 -50.791 -30.384  1.00  7.11           C
ATOM   1649  CG2 ILE E   8      22.057 -50.685 -29.245  1.00 10.96           C
ATOM   1650  CD1 ILE E   8      24.764 -49.346 -30.318  1.00  6.29           C
ATOM   1651  N   GLU E   9      20.557 -53.683 -30.320  1.00 12.57           N
ATOM   1652  CA  GLU E   9      19.134 -54.013 -30.231  1.00 14.00           C
ATOM   1653  C   GLU E   9      18.341 -52.993 -29.399  1.00 15.33           C
ATOM   1654  O   GLU E   9      17.321 -52.478 -29.847  1.00 16.21           O
ATOM   1655  CB  GLU E   9      18.955 -55.431 -29.671  1.00 21.14           C
ATOM   1656  CG  GLU E   9      17.491 -55.912 -29.540  1.00 28.88           C
ATOM   1657  CD  GLU E   9      17.378 -57.357 -29.007  1.00 41.21           C
ATOM   1658  OE1 GLU E   9      18.300 -58.172 -29.284  1.00 44.93           O
ATOM   1659  OE2 GLU E   9      16.378 -57.668 -28.301  1.00 40.20           O
ATOM   1660  N   PHE E  10      18.812 -52.724 -28.184  1.00 15.43           N
ATOM   1661  CA  PHE E  10      18.282 -51.647 -27.354  1.00 13.51           C
ATOM   1662  C   PHE E  10      19.433 -51.069 -26.535  1.00 13.92           C
ATOM   1663  O   PHE E  10      20.513 -51.643 -26.506  1.00 19.14           O
ATOM   1664  CB  PHE E  10      17.118 -52.117 -26.455  1.00 15.40           C
ATOM   1665  CG  PHE E  10      17.539 -52.970 -25.284  1.00 16.01           C
ATOM   1666  CD1 PHE E  10      18.011 -52.391 -24.110  1.00 15.57           C
ATOM   1667  CD2 PHE E  10      17.435 -54.345 -25.343  1.00 15.08           C
ATOM   1668  CE1 PHE E  10      18.403 -53.169 -23.036  1.00 16.30           C
ATOM   1669  CE2 PHE E  10      17.815 -55.124 -24.268  1.00 18.16           C
ATOM   1670  CZ  PHE E  10      18.307 -54.539 -23.115  1.00 17.55           C
ATOM   1671  N   SER E  11      19.219 -49.925 -25.898  1.00 10.00           N
ATOM   1672  CA  SER E  11      20.235 -49.342 -25.046  1.00  8.26           C
ATOM   1673  C   SER E  11      19.544 -48.789 -23.803  1.00 10.95           C
ATOM   1674  O   SER E  11      18.338 -48.589 -23.808  1.00 10.51           O
ATOM   1675  CB  SER E  11      21.004 -48.260 -25.795  1.00  8.68           C
ATOM   1676  OG  SER E  11      20.161 -47.190 -26.159  1.00 11.69           O
ATOM   1677  N   LYS E  12      20.290 -48.563 -22.727  1.00 10.98           N
ATOM   1678  CA  LYS E  12      19.659 -48.186 -21.465  1.00  9.42           C
ATOM   1679  C   LYS E  12      20.536 -47.283 -20.583  1.00  9.19           C
ATOM   1680  O   LYS E  12      21.685 -47.586 -20.311  1.00 10.77           O
ATOM   1681  CB  LYS E  12      19.266 -49.447 -20.703  1.00  8.68           C
ATOM   1682  CG  LYS E  12      18.488 -49.162 -19.458  1.00  9.29           C
ATOM   1683  CD  LYS E  12      17.523 -50.280 -19.174  1.00  9.97           C
ATOM   1684  CE  LYS E  12      18.231 -51.443 -18.527  1.00 11.70           C
ATOM   1685  NZ  LYS E  12      18.526 -51.105 -17.113  1.00 15.25           N
ATOM   1686  N   TYR E  13      20.005 -46.160 -20.143  1.00  8.06           N
ATOM   1687  CA  TYR E  13      20.760 -45.322 -19.234  1.00  7.30           C
ATOM   1688  C   TYR E  13      20.437 -45.783 -17.825  1.00  8.51           C
ATOM   1689  O   TYR E  13      19.275 -45.903 -17.442  1.00  9.12           O
ATOM   1690  CB  TYR E  13      20.409 -43.851 -19.439  1.00  6.34           C
ATOM   1691  CG  TYR E  13      21.278 -42.898 -18.656  1.00  6.38           C
ATOM   1692  CD1 TYR E  13      22.407 -42.309 -19.227  1.00  6.21           C
ATOM   1693  CD2 TYR E  13      20.968 -42.580 -17.348  1.00  8.02           C
ATOM   1694  CE1 TYR E  13      23.209 -41.426 -18.511  1.00  5.70           C
ATOM   1695  CE2 TYR E  13      21.760 -41.699 -16.617  1.00 10.49           C
ATOM   1696  CZ  TYR E  13      22.881 -41.128 -17.203  1.00  8.53           C
ATOM   1697  OH  TYR E  13      23.644 -40.266 -16.449  1.00  9.08           O
ATOM   1698  N   ASN E  14      21.465 -46.068 -17.048  1.00  8.14           N
ATOM   1699  CA  ASN E  14      21.249 -46.705 -15.753  1.00  7.69           C
ATOM   1700  C   ASN E  14      21.334 -45.705 -14.607  1.00  7.40           C
ATOM   1701  O   ASN E  14      21.882 -44.619 -14.769  1.00  7.99           O
ATOM   1702  CB  ASN E  14      22.244 -47.857 -15.576  1.00  8.99           C
ATOM   1703  CG  ASN E  14      22.045 -48.958 -16.610  1.00 10.12           C
ATOM   1704  OD1 ASN E  14      20.926 -49.404 -16.837  1.00 15.06           O
ATOM   1705  ND2 ASN E  14      23.121 -49.384 -17.250  1.00  8.20           N
ATOM   1706  N   GLU E  15      20.789 -46.057 -13.451  1.00  7.60           N
ATOM   1707  CA  GLU E  15      20.704 -45.101 -12.349  1.00  7.81           C
ATOM   1708  C   GLU E  15      22.077 -44.724 -11.729  1.00 12.50           C
ATOM   1709  O   GLU E  15      22.231 -43.645 -11.144  1.00 12.25           O
ATOM   1710  CB  GLU E  15      19.714 -45.600 -11.295  1.00 12.94           C
ATOM   1711  CG  GLU E  15      18.267 -45.703 -11.817  1.00 14.22           C
ATOM   1712  CD  GLU E  15      17.398 -46.701 -11.046  1.00 17.26           C
ATOM   1713  OE1 GLU E  15      17.914 -47.354 -10.106  1.00 21.28           O
ATOM   1714  OE2 GLU E  15      16.197 -46.831 -11.390  1.00 15.82           O
ATOM   1715  N   ASP E  16      23.071 -45.599 -11.864  1.00  8.62           N
ATOM   1716  CA  ASP E  16      24.423 -45.265 -11.451  1.00  7.22           C
ATOM   1717  C   ASP E  16      25.170 -44.487 -12.539  1.00  9.98           C
ATOM   1718  O   ASP E  16      26.379 -44.280 -12.441  1.00 10.39           O
ATOM   1719  CB  ASP E  16      25.202 -46.527 -11.092  1.00  9.30           C
ATOM   1720  CG  ASP E  16      25.308 -47.507 -12.253  1.00 10.94           C
ATOM   1721  OD1 ASP E  16      25.045 -47.112 -13.405  1.00 11.80           O
ATOM   1722  OD2 ASP E  16      25.657 -48.689 -12.019  1.00 15.94           O
ATOM   1723  N   ASN E  17      24.439 -44.102 -13.582  1.00  8.36           N
ATOM   1724  CA  ASN E  17      24.949 -43.345 -14.733  1.00  7.86           C
ATOM   1725  C   ASN E  17      25.806 -44.128 -15.723  1.00  6.99           C
ATOM   1726  O   ASN E  17      26.446 -43.538 -16.596  1.00  6.15           O
ATOM   1727  CB  ASN E  17      25.646 -42.038 -14.321  1.00  8.30           C
ATOM   1728  CG  ASN E  17      24.907 -41.294 -13.218  1.00  8.59           C
ATOM   1729  OD1 ASN E  17      23.830 -40.723 -13.431  1.00  7.68           O
ATOM   1730  ND2 ASN E  17      25.501 -41.281 -12.032  1.00 11.24           N
ATOM   1731  N   THR E  18      25.815 -45.448 -15.594  1.00  5.53           N
ATOM   1732  CA  THR E  18      26.436 -46.277 -16.610  1.00  5.59           C
ATOM   1733  C   THR E  18      25.475 -46.451 -17.799  1.00  7.20           C
ATOM   1734  O   THR E  18      24.302 -46.079 -17.736  1.00  6.30           O
ATOM   1735  CB  THR E  18      26.856 -47.667 -16.062  1.00  7.77           C
ATOM   1736  OG1 THR E  18      25.702 -48.434 -15.671  1.00  6.71           O
ATOM   1737  CG2 THR E  18      27.816 -47.539 -14.884  1.00  7.62           C
ATOM   1738  N   PHE E  19      25.970 -47.029 -18.885  1.00  6.16           N
ATOM   1739  CA  PHE E  19      25.167 -47.166 -20.084  1.00  7.04           C
ATOM   1740  C   PHE E  19      25.232 -48.607 -20.528  1.00  9.08           C
ATOM   1741  O   PHE E  19      26.307 -49.083 -20.881  1.00  9.93           O
ATOM   1742  CB  PHE E  19      25.727 -46.269 -21.184  1.00  6.95           C
ATOM   1743  CG  PHE E  19      24.734 -45.915 -22.256  1.00  8.15           C
ATOM   1744  CD1 PHE E  19      23.748 -44.973 -22.024  1.00  9.38           C
ATOM   1745  CD2 PHE E  19      24.810 -46.494 -23.513  1.00  8.50           C
ATOM   1746  CE1 PHE E  19      22.844 -44.640 -23.022  1.00  9.56           C
ATOM   1747  CE2 PHE E  19      23.918 -46.158 -24.506  1.00  7.28           C
ATOM   1748  CZ  PHE E  19      22.937 -45.241 -24.263  1.00  7.77           C
ATOM   1749  N   THR E  20      24.095 -49.301 -20.497  1.00  7.07           N
ATOM   1750  CA  THR E  20      24.023 -50.687 -20.930  1.00  7.32           C
ATOM   1751  C   THR E  20      23.668 -50.706 -22.395  1.00 10.12           C
ATOM   1752  O   THR E  20      22.997 -49.797 -22.878  1.00 11.39           O
ATOM   1753  CB  THR E  20      22.958 -51.454 -20.134  1.00 10.44           C
ATOM   1754  OG1 THR E  20      23.382 -51.592 -18.765  1.00 12.53           O
ATOM   1755  CG2 THR E  20      22.698 -52.839 -20.727  1.00  9.16           C
ATOM   1756  N   VAL E  21      24.118 -51.735 -23.105  1.00 10.77           N
ATOM   1757  CA  VAL E  21      23.846 -51.873 -24.526  1.00  7.40           C
ATOM   1758  C   VAL E  21      23.645 -53.352 -24.844  1.00  9.88           C
ATOM   1759  O   VAL E  21      24.282 -54.205 -24.237  1.00 14.98           O
ATOM   1760  CB  VAL E  21      25.011 -51.268 -25.288  1.00  6.74           C
ATOM   1761  CG1 VAL E  21      25.771 -52.297 -26.068  1.00  7.06           C
ATOM   1762  CG2 VAL E  21      24.537 -50.117 -26.138  1.00  7.77           C
ATOM   1763  N   LYS E  22      22.728 -53.683 -25.743  1.00 10.19           N
ATOM   1764  CA  LYS E  22      22.490 -55.097 -26.064  1.00 11.43           C
ATOM   1765  C   LYS E  22      22.895 -55.417 -27.494  1.00 12.82           C
ATOM   1766  O   LYS E  22      22.300 -54.910 -28.438  1.00 15.80           O
ATOM   1767  CB  LYS E  22      21.025 -55.483 -25.867  1.00 14.19           C
ATOM   1768  CG  LYS E  22      20.791 -57.007 -25.791  1.00 20.99           C
ATOM   1769  CD  LYS E  22      19.412 -57.391 -26.332  1.00 24.73           C
ATOM   1770  CE  LYS E  22      18.834 -58.655 -25.711  1.00 23.11           C
ATOM   1771  NZ  LYS E  22      17.347 -58.648 -25.908  1.00 31.04           N
ATOM   1772  N   VAL E  23      23.898 -56.269 -27.650  1.00 10.94           N
ATOM   1773  CA  VAL E  23      24.488 -56.536 -28.948  1.00  9.54           C
ATOM   1774  C   VAL E  23      24.666 -58.032 -29.092  1.00 16.69           C
ATOM   1775  O   VAL E  23      25.020 -58.702 -28.124  1.00 18.02           O
ATOM   1776  CB  VAL E  23      25.826 -55.824 -29.072  1.00  9.61           C
ATOM   1777  CG1 VAL E  23      26.608 -56.300 -30.292  1.00 12.88           C
ATOM   1778  CG2 VAL E  23      25.593 -54.337 -29.126  1.00  9.41           C
ATOM   1779  N   SER E  24      24.431 -58.544 -30.304  1.00 21.45           N
ATOM   1780  CA  SER E  24      24.214 -59.963 -30.524  1.00 16.08           C
ATOM   1781  C   SER E  24      23.068 -60.340 -29.594  1.00 22.43           C
ATOM   1782  O   SER E  24      22.002 -59.705 -29.634  1.00 35.19           O
ATOM   1783  CB  SER E  24      25.464 -60.784 -30.247  1.00 18.12           C
ATOM   1784  OG  SER E  24      25.084 -62.081 -29.826  1.00 27.93           O
ATOM   1785  N   GLY E  25      23.267 -61.325 -28.729  1.00 19.03           N
ATOM   1786  CA  GLY E  25      22.208 -61.671 -27.791  1.00 26.64           C
ATOM   1787  C   GLY E  25      22.386 -61.236 -26.341  1.00 24.62           C
ATOM   1788  O   GLY E  25      21.519 -61.485 -25.507  1.00 24.52           O
ATOM   1789  N   ARG E  26      23.498 -60.565 -26.053  1.00 26.78           N
ATOM   1790  CA  ARG E  26      23.978 -60.372 -24.687  1.00 23.08           C
ATOM   1791  C   ARG E  26      24.047 -58.888 -24.292  1.00 21.12           C
ATOM   1792  O   ARG E  26      24.270 -58.025 -25.138  1.00 20.98           O
ATOM   1793  CB  ARG E  26      25.364 -61.022 -24.563  1.00 18.53           C
ATOM   1794  CG  ARG E  26      25.416 -62.466 -25.070  1.00 22.46           C
ATOM   1795  CD  ARG E  26      26.815 -63.093 -24.995  1.00 19.04           C
ATOM   1796  NE  ARG E  26      27.670 -62.603 -26.060  1.00 15.99           N
ATOM   1797  CZ  ARG E  26      27.580 -63.002 -27.323  1.00 19.16           C
ATOM   1798  NH1 ARG E  26      26.667 -63.905 -27.665  1.00 13.66           N
ATOM   1799  NH2 ARG E  26      28.397 -62.496 -28.246  1.00 16.97           N
ATOM   1800  N   GLU E  27      23.867 -58.597 -23.005  1.00 19.73           N
ATOM   1801  CA  GLU E  27      23.941 -57.219 -22.499  1.00 19.24           C
ATOM   1802  C   GLU E  27      25.336 -56.827 -21.978  1.00 16.41           C
ATOM   1803  O   GLU E  27      25.971 -57.597 -21.267  1.00 20.39           O
ATOM   1804  CB  GLU E  27      22.892 -57.008 -21.403  1.00 17.59           C
ATOM   1805  CG  GLU E  27      21.471 -57.178 -21.901  1.00 21.10           C
ATOM   1806  CD  GLU E  27      20.413 -56.927 -20.833  1.00 34.50           C
ATOM   1807  OE1 GLU E  27      20.755 -56.351 -19.764  1.00 30.62           O
ATOM   1808  OE2 GLU E  27      19.240 -57.316 -21.079  1.00 35.64           O
ATOM   1809  N   TYR E  28      25.808 -55.633 -22.336  1.00 13.28           N
ATOM   1810  CA  TYR E  28      27.098 -55.121 -21.853  1.00 12.06           C
ATOM   1811  C   TYR E  28      26.963 -53.668 -21.393  1.00 10.78           C
ATOM   1812  O   TYR E  28      26.219 -52.893 -21.991  1.00 11.13           O
ATOM   1813  CB  TYR E  28      28.166 -55.192 -22.938  1.00 10.33           C
ATOM   1814  CG  TYR E  28      28.444 -56.566 -23.489  1.00 13.49           C
ATOM   1815  CD1 TYR E  28      29.381 -57.395 -22.908  1.00 16.16           C
ATOM   1816  CD2 TYR E  28      27.785 -57.022 -24.620  1.00 20.36           C
ATOM   1817  CE1 TYR E  28      29.646 -58.648 -23.433  1.00 21.88           C
ATOM   1818  CE2 TYR E  28      28.040 -58.264 -25.147  1.00 18.70           C
ATOM   1819  CZ  TYR E  28      28.971 -59.069 -24.552  1.00 19.82           C
ATOM   1820  OH  TYR E  28      29.210 -60.299 -25.088  1.00 24.13           O
ATOM   1821  N   TRP E  29      27.665 -53.297 -20.327  1.00  8.65           N
ATOM   1822  CA  TRP E  29      27.539 -51.949 -19.779  1.00  8.65           C
ATOM   1823  C   TRP E  29      28.881 -51.225 -19.792  1.00  9.03           C
ATOM   1824  O   TRP E  29      29.929 -51.853 -19.836  1.00 11.26           O
ATOM   1825  CB  TRP E  29      26.929 -51.963 -18.366  1.00  8.15           C
ATOM   1826  CG  TRP E  29      27.686 -52.817 -17.413  1.00 11.19           C
ATOM   1827  CD1 TRP E  29      27.405 -54.110 -17.074  1.00 11.23           C
ATOM   1828  CD2 TRP E  29      28.876 -52.458 -16.691  1.00 10.32           C
ATOM   1829  NE1 TRP E  29      28.351 -54.579 -16.193  1.00 17.05           N
ATOM   1830  CE2 TRP E  29      29.262 -53.587 -15.941  1.00 14.03           C
ATOM   1831  CE3 TRP E  29      29.649 -51.299 -16.611  1.00  7.86           C
ATOM   1832  CZ2 TRP E  29      30.392 -53.588 -15.125  1.00 12.65           C
ATOM   1833  CZ3 TRP E  29      30.766 -51.302 -15.795  1.00 10.03           C
ATOM   1834  CH2 TRP E  29      31.129 -52.436 -15.066  1.00 10.26           C
ATOM   1835  N   THR E  30      28.848 -49.901 -19.777  1.00  7.23           N
ATOM   1836  CA  THR E  30      30.075 -49.132 -19.723  1.00  6.91           C
ATOM   1837  C   THR E  30      29.952 -47.920 -18.793  1.00  8.31           C
ATOM   1838  O   THR E  30      28.886 -47.314 -18.703  1.00  8.81           O
ATOM   1839  CB  THR E  30      30.502 -48.673 -21.103  1.00  5.81           C
ATOM   1840  OG1 THR E  30      31.662 -47.860 -20.968  1.00  8.23           O
ATOM   1841  CG2 THR E  30      29.433 -47.862 -21.751  1.00  5.88           C
ATOM   1842  N   ASN E  31      31.032 -47.576 -18.091  1.00  7.44           N
ATOM   1843  CA  ASN E  31      31.003 -46.406 -17.224  1.00  5.52           C
ATOM   1844  C   ASN E  31      31.444 -45.138 -17.932  1.00  7.02           C
ATOM   1845  O   ASN E  31      31.320 -44.053 -17.372  1.00  7.07           O
ATOM   1846  CB  ASN E  31      31.781 -46.623 -15.920  1.00  6.07           C
ATOM   1847  CG  ASN E  31      33.268 -46.828 -16.134  1.00 10.20           C
ATOM   1848  OD1 ASN E  31      33.907 -46.132 -16.926  1.00 10.62           O
ATOM   1849  ND2 ASN E  31      33.835 -47.786 -15.409  1.00 10.70           N
ATOM   1850  N   ARG E  32      31.929 -45.279 -19.169  1.00  6.65           N
ATOM   1851  CA  ARG E  32      32.473 -44.152 -19.929  1.00  6.68           C
ATOM   1852  C   ARG E  32      31.415 -43.182 -20.391  1.00  7.76           C
ATOM   1853  O   ARG E  32      30.599 -43.522 -21.238  1.00  9.61           O
ATOM   1854  CB  ARG E  32      33.228 -44.635 -21.156  1.00  6.02           C
ATOM   1855  CG  ARG E  32      34.445 -45.482 -20.858  1.00  8.24           C
ATOM   1856  CD  ARG E  32      35.422 -44.794 -19.933  1.00  7.89           C
ATOM   1857  NE  ARG E  32      35.887 -45.739 -18.923  1.00  8.53           N
ATOM   1858  CZ  ARG E  32      37.045 -46.385 -18.967  1.00  8.14           C
ATOM   1859  NH1 ARG E  32      37.895 -46.189 -19.970  1.00  6.53           N
ATOM   1860  NH2 ARG E  32      37.348 -47.221 -17.991  1.00  8.67           N
ATOM   1861  N   TRP E  33      31.432 -41.962 -19.868  1.00  6.62           N
ATOM   1862  CA  TRP E  33      30.387 -41.020 -20.249  1.00  7.66           C
ATOM   1863  C   TRP E  33      30.454 -40.583 -21.720  1.00 10.24           C
ATOM   1864  O   TRP E  33      29.421 -40.341 -22.304  1.00 11.49           O
ATOM   1865  CB  TRP E  33      30.329 -39.822 -19.291  1.00  8.45           C
ATOM   1866  CG  TRP E  33      29.748 -40.180 -17.962  1.00  9.55           C
ATOM   1867  CD1 TRP E  33      29.396 -41.430 -17.536  1.00  9.58           C
ATOM   1868  CD2 TRP E  33      29.445 -39.293 -16.885  1.00 11.69           C
ATOM   1869  NE1 TRP E  33      28.888 -41.378 -16.270  1.00  9.20           N
ATOM   1870  CE2 TRP E  33      28.900 -40.075 -15.843  1.00 13.09           C
ATOM   1871  CE3 TRP E  33      29.577 -37.915 -16.696  1.00 14.53           C
ATOM   1872  CZ2 TRP E  33      28.484 -39.519 -14.626  1.00 12.55           C
ATOM   1873  CZ3 TRP E  33      29.158 -37.369 -15.487  1.00 15.79           C
ATOM   1874  CH2 TRP E  33      28.619 -38.169 -14.472  1.00 14.22           C
ATOM   1875  N   ASN E  34      31.651 -40.483 -22.311  1.00 10.75           N
ATOM   1876  CA  ASN E  34      31.795 -40.129 -23.730  1.00  8.89           C
ATOM   1877  C   ASN E  34      31.123 -41.119 -24.670  1.00 10.09           C
ATOM   1878  O   ASN E  34      30.707 -40.771 -25.770  1.00 11.92           O
ATOM   1879  CB  ASN E  34      33.270 -40.061 -24.128  1.00 11.87           C
ATOM   1880  CG  ASN E  34      34.005 -38.896 -23.481  1.00 15.55           C
ATOM   1881  OD1 ASN E  34      33.438 -37.814 -23.294  1.00 19.10           O
ATOM   1882  ND2 ASN E  34      35.278 -39.109 -23.147  1.00  7.88           N
ATOM   1883  N   LEU E  35      31.051 -42.369 -24.249  1.00  8.81           N
ATOM   1884  CA  LEU E  35      30.522 -43.417 -25.099  1.00  8.17           C
ATOM   1885  C   LEU E  35      29.015 -43.338 -25.213  1.00  9.00           C
ATOM   1886  O   LEU E  35      28.421 -44.011 -26.056  1.00  9.68           O
ATOM   1887  CB  LEU E  35      30.905 -44.792 -24.557  1.00  5.87           C
ATOM   1888  CG  LEU E  35      32.139 -45.370 -25.209  1.00  3.89           C
ATOM   1889  CD1 LEU E  35      32.459 -46.658 -24.553  1.00  5.81           C
ATOM   1890  CD2 LEU E  35      31.848 -45.595 -26.655  1.00  5.90           C
ATOM   1891  N   GLN E  36      28.381 -42.539 -24.366  1.00  8.28           N
ATOM   1892  CA  GLN E  36      26.918 -42.516 -24.360  1.00  7.60           C
ATOM   1893  C   GLN E  36      26.301 -41.944 -25.626  1.00  7.86           C
ATOM   1894  O   GLN E  36      25.492 -42.618 -26.251  1.00  8.08           O
ATOM   1895  CB  GLN E  36      26.363 -41.866 -23.107  1.00  6.86           C
ATOM   1896  CG  GLN E  36      26.654 -42.672 -21.877  1.00  7.55           C
ATOM   1897  CD  GLN E  36      26.244 -41.962 -20.625  1.00  8.66           C
ATOM   1898  OE1 GLN E  36      25.706 -40.845 -20.668  1.00  8.23           O
ATOM   1899  NE2 GLN E  36      26.503 -42.594 -19.489  1.00  9.00           N
ATOM   1900  N   PRO E  37      26.689 -40.724 -26.030  1.00  7.45           N
ATOM   1901  CA  PRO E  37      26.088 -40.277 -27.287  1.00  6.68           C
ATOM   1902  C   PRO E  37      26.650 -41.028 -28.484  1.00  7.60           C
ATOM   1903  O   PRO E  37      25.954 -41.149 -29.492  1.00  9.55           O
ATOM   1904  CB  PRO E  37      26.456 -38.795 -27.352  1.00  6.70           C
ATOM   1905  CG  PRO E  37      27.615 -38.656 -26.504  1.00  7.53           C
ATOM   1906  CD  PRO E  37      27.539 -39.688 -25.426  1.00  6.14           C
ATOM   1907  N   LEU E  38      27.877 -41.530 -28.379  1.00  8.73           N
ATOM   1908  CA  LEU E  38      28.467 -42.310 -29.467  1.00  9.11           C
ATOM   1909  C   LEU E  38      27.694 -43.588 -29.720  1.00  8.18           C
ATOM   1910  O   LEU E  38      27.553 -44.007 -30.848  1.00 10.05           O
ATOM   1911  CB  LEU E  38      29.939 -42.642 -29.209  1.00  6.60           C
ATOM   1912  CG  LEU E  38      30.928 -41.491 -29.351  1.00  7.81           C
ATOM   1913  CD1 LEU E  38      32.354 -41.952 -29.183  1.00  8.61           C
ATOM   1914  CD2 LEU E  38      30.778 -40.830 -30.680  1.00 10.24           C
ATOM   1915  N   LEU E  39      27.207 -44.225 -28.669  1.00  8.34           N
ATOM   1916  CA  LEU E  39      26.521 -45.497 -28.842  1.00  8.33           C
ATOM   1917  C   LEU E  39      25.098 -45.259 -29.334  1.00 10.47           C
ATOM   1918  O   LEU E  39      24.600 -45.979 -30.199  1.00 13.36           O
ATOM   1919  CB  LEU E  39      26.522 -46.320 -27.547  1.00  6.21           C
ATOM   1920  CG  LEU E  39      27.847 -46.961 -27.130  1.00  7.66           C
ATOM   1921  CD1 LEU E  39      27.776 -47.594 -25.746  1.00  5.25           C
ATOM   1922  CD2 LEU E  39      28.278 -47.989 -28.154  1.00  7.36           C
ATOM   1923  N   GLN E  40      24.441 -44.246 -28.789  1.00  7.98           N
ATOM   1924  CA  GLN E  40      23.079 -43.977 -29.192  1.00 10.47           C
ATOM   1925  C   GLN E  40      23.059 -43.571 -30.659  1.00 12.12           C
ATOM   1926  O   GLN E  40      22.103 -43.859 -31.384  1.00 15.27           O
ATOM   1927  CB  GLN E  40      22.455 -42.899 -28.331  1.00  6.71           C
ATOM   1928  CG  GLN E  40      20.988 -43.016 -28.261  1.00  6.86           C
ATOM   1929  CD  GLN E  40      20.347 -41.665 -28.172  1.00 16.29           C
ATOM   1930  OE1 GLN E  40      20.946 -40.656 -28.570  1.00 17.27           O
ATOM   1931  NE2 GLN E  40      19.124 -41.617 -27.635  1.00 16.23           N
ATOM   1932  N   SER E  41      24.125 -42.920 -31.106  1.00 11.31           N
ATOM   1933  CA  SER E  41      24.230 -42.574 -32.509  1.00 10.26           C
ATOM   1934  C   SER E  41      24.340 -43.846 -33.309  1.00  9.09           C
ATOM   1935  O   SER E  41      23.608 -44.038 -34.264  1.00 11.48           O
ATOM   1936  CB  SER E  41      25.425 -41.669 -32.770  1.00 10.69           C
ATOM   1937  OG  SER E  41      25.705 -41.622 -34.156  1.00 16.79           O
ATOM   1938  N   ALA E  42      25.238 -44.731 -32.896  1.00  9.14           N
ATOM   1939  CA  ALA E  42      25.450 -46.000 -33.590  1.00  9.88           C
ATOM   1940  C   ALA E  42      24.171 -46.845 -33.644  1.00 12.26           C
ATOM   1941  O   ALA E  42      23.977 -47.654 -34.545  1.00 10.80           O
ATOM   1942  CB  ALA E  42      26.551 -46.776 -32.923  1.00  7.57           C
ATOM   1943  N   GLN E  43      23.309 -46.673 -32.653  1.00 11.51           N
ATOM   1944  CA  GLN E  43      22.072 -47.415 -32.614  1.00  9.34           C
ATOM   1945  C   GLN E  43      21.133 -46.839 -33.662  1.00 13.51           C
ATOM   1946  O   GLN E  43      20.775 -47.528 -34.624  1.00 14.60           O
ATOM   1947  CB  GLN E  43      21.464 -47.339 -31.233  1.00  8.89           C
ATOM   1948  CG  GLN E  43      20.122 -47.954 -31.120  1.00  7.43           C
ATOM   1949  CD  GLN E  43      19.623 -47.896 -29.707  1.00 12.29           C
ATOM   1950  OE1 GLN E  43      20.100 -47.090 -28.902  1.00 14.39           O
ATOM   1951  NE2 GLN E  43      18.666 -48.747 -29.384  1.00 13.15           N
ATOM   1952  N   LEU E  44      20.764 -45.572 -33.491  1.00 11.50           N
ATOM   1953  CA  LEU E  44      19.873 -44.898 -34.429  1.00 11.80           C
ATOM   1954  C   LEU E  44      20.278 -45.104 -35.898  1.00 13.64           C
ATOM   1955  O   LEU E  44      19.422 -45.355 -36.751  1.00 16.25           O
ATOM   1956  CB  LEU E  44      19.792 -43.403 -34.113  1.00  9.78           C
ATOM   1957  CG  LEU E  44      19.173 -43.002 -32.785  1.00  8.12           C
ATOM   1958  CD1 LEU E  44      19.360 -41.529 -32.549  1.00  8.46           C
ATOM   1959  CD2 LEU E  44      17.705 -43.349 -32.776  1.00 10.04           C
ATOM   1960  N   THR E  45      21.572 -45.020 -36.193  1.00 10.86           N
ATOM   1961  CA  THR E  45      22.013 -45.082 -37.586  1.00 12.36           C
ATOM   1962  C   THR E  45      22.345 -46.499 -38.069  1.00 11.53           C
ATOM   1963  O   THR E  45      22.797 -46.699 -39.193  1.00 13.79           O
ATOM   1964  CB  THR E  45      23.181 -44.083 -37.897  1.00 16.32           C
ATOM   1965  OG1 THR E  45      24.397 -44.489 -37.250  1.00 14.00           O
ATOM   1966  CG2 THR E  45      22.807 -42.662 -37.476  1.00 12.44           C
ATOM   1967  N   GLY E  46      22.103 -47.481 -37.218  1.00  9.74           N
ATOM   1968  CA  GLY E  46      22.361 -48.855 -37.583  1.00 12.70           C
ATOM   1969  C   GLY E  46      23.808 -49.202 -37.873  1.00 16.68           C
ATOM   1970  O   GLY E  46      24.055 -50.156 -38.600  1.00 25.02           O
ATOM   1971  N   MET E  47      24.754 -48.442 -37.310  1.00 17.09           N
ATOM   1972  CA  MET E  47      26.190 -48.759 -37.380  1.00 16.57           C
ATOM   1973  C   MET E  47      26.427 -50.162 -36.833  1.00 17.84           C
ATOM   1974  O   MET E  47      25.710 -50.616 -35.943  1.00 18.49           O
ATOM   1975  CB  MET E  47      27.016 -47.748 -36.571  1.00 13.84           C
ATOM   1976  CG  MET E  47      28.005 -46.921 -37.373  1.00 15.77           C
ATOM   1977  SD  MET E  47      28.854 -45.614 -36.417  1.00 31.02           S
ATOM   1978  CE  MET E  47      27.561 -44.385 -36.157  1.00 15.99           C
ATOM   1979  N   THR E  48      27.405 -50.870 -37.382  1.00 21.30           N
ATOM   1980  CA  THR E  48      27.762 -52.156 -36.807  1.00 19.59           C
ATOM   1981  C   THR E  48      28.790 -51.899 -35.735  1.00 25.61           C
ATOM   1982  O   THR E  48      29.857 -51.316 -35.974  1.00 29.70           O
ATOM   1983  CB  THR E  48      28.291 -53.165 -37.824  1.00 17.69           C
ATOM   1984  OG1 THR E  48      27.190 -53.706 -38.567  1.00 29.68           O
ATOM   1985  CG2 THR E  48      28.961 -54.296 -37.101  1.00 17.49           C
ATOM   1986  N   VAL E  49      28.437 -52.337 -34.541  1.00 21.66           N
ATOM   1987  CA  VAL E  49      29.177 -52.044 -33.340  1.00 15.24           C
ATOM   1988  C   VAL E  49      29.795 -53.351 -32.894  1.00 15.73           C
ATOM   1989  O   VAL E  49      29.146 -54.395 -32.920  1.00 13.39           O
ATOM   1990  CB  VAL E  49      28.189 -51.524 -32.281  1.00 13.98           C
ATOM   1991  CG1 VAL E  49      28.612 -51.888 -30.904  1.00 13.05           C
ATOM   1992  CG2 VAL E  49      27.992 -50.031 -32.427  1.00 16.56           C
ATOM   1993  N   THR E  50      31.065 -53.318 -32.522  1.00 17.06           N
ATOM   1994  CA  THR E  50      31.672 -54.508 -31.942  1.00 15.97           C
ATOM   1995  C   THR E  50      32.217 -54.182 -30.549  1.00 15.70           C
ATOM   1996  O   THR E  50      32.990 -53.242 -30.379  1.00 14.93           O
ATOM   1997  CB  THR E  50      32.735 -55.160 -32.881  1.00 19.32           C
ATOM   1998  OG1 THR E  50      33.984 -55.276 -32.195  1.00 19.42           O
ATOM   1999  CG2 THR E  50      32.909 -54.351 -34.194  1.00 19.05           C
ATOM   2000  N   ILE E  51      31.779 -54.944 -29.549  1.00 13.97           N
ATOM   2001  CA  ILE E  51      32.181 -54.702 -28.173  1.00 10.43           C
ATOM   2002  C   ILE E  51      33.432 -55.485 -27.780  1.00 10.55           C
ATOM   2003  O   ILE E  51      33.552 -56.650 -28.072  1.00 12.24           O
ATOM   2004  CB  ILE E  51      30.997 -54.940 -27.226  1.00 11.15           C
ATOM   2005  CG1 ILE E  51      30.091 -53.719 -27.253  1.00 10.50           C
ATOM   2006  CG2 ILE E  51      31.442 -55.146 -25.790  1.00 13.79           C
ATOM   2007  CD1 ILE E  51      28.707 -54.047 -27.590  1.00 11.54           C
ATOM   2008  N   ILE E  52      34.379 -54.819 -27.135  1.00 13.16           N
ATOM   2009  CA  ILE E  52      35.649 -55.441 -26.755  1.00 19.16           C
ATOM   2010  C   ILE E  52      35.958 -55.360 -25.249  1.00 16.81           C
ATOM   2011  O   ILE E  52      36.101 -54.271 -24.694  1.00 18.69           O
ATOM   2012  CB  ILE E  52      36.821 -54.803 -27.537  1.00 17.80           C
ATOM   2013  CG1 ILE E  52      36.493 -54.766 -29.029  1.00 14.79           C
ATOM   2014  CG2 ILE E  52      38.113 -55.547 -27.263  1.00 14.52           C
ATOM   2015  CD1 ILE E  52      37.395 -53.879 -29.808  1.00 16.02           C
ATOM   2016  N   SER E  53      36.090 -56.519 -24.611  1.00 15.82           N
ATOM   2017  CA  SER E  53      36.423 -56.605 -23.193  1.00 16.69           C
ATOM   2018  C   SER E  53      37.347 -57.799 -22.878  1.00 22.75           C
ATOM   2019  O   SER E  53      37.802 -58.522 -23.768  1.00 24.53           O
ATOM   2020  CB  SER E  53      35.133 -56.709 -22.385  1.00 16.68           C
ATOM   2021  OG  SER E  53      35.298 -56.303 -21.041  1.00 16.91           O
ATOM   2022  N   ASN E  54      37.631 -57.996 -21.601  1.00 24.78           N
ATOM   2023  CA  ASN E  54      38.441 -59.123 -21.167  1.00 25.44           C
ATOM   2024  C   ASN E  54      37.564 -60.195 -20.526  1.00 30.74           C
ATOM   2025  O   ASN E  54      38.025 -61.289 -20.198  1.00 41.66           O
ATOM   2026  CB  ASN E  54      39.530 -58.672 -20.188  1.00 19.90           C
ATOM   2027  CG  ASN E  54      40.558 -57.759 -20.828  1.00 20.86           C
ATOM   2028  OD1 ASN E  54      41.345 -58.181 -21.676  1.00 31.95           O
ATOM   2029  ND2 ASN E  54      40.577 -56.507 -20.403  1.00 19.36           N
ATOM   2030  N   THR E  55      36.293 -59.867 -20.336  1.00 33.23           N
ATOM   2031  CA  THR E  55      35.313 -60.842 -19.869  1.00 39.43           C
ATOM   2032  C   THR E  55      34.067 -60.705 -20.727  1.00 34.90           C
ATOM   2033  O   THR E  55      33.543 -59.604 -20.876  1.00 34.42           O
ATOM   2034  CB  THR E  55      34.989 -60.689 -18.360  1.00 37.78           C
ATOM   2035  OG1 THR E  55      35.239 -59.338 -17.936  1.00 32.58           O
ATOM   2036  CG2 THR E  55      35.862 -61.647 -17.541  1.00 39.45           C
ATOM   2037  N   CYS E  56      33.607 -61.815 -21.304  1.00 33.73           N
ATOM   2038  CA  CYS E  56      32.611 -61.744 -22.377  1.00 30.44           C
ATOM   2039  C   CYS E  56      31.216 -62.282 -22.064  1.00 29.60           C
ATOM   2040  O   CYS E  56      30.325 -62.217 -22.914  1.00 28.20           O
ATOM   2041  CB  CYS E  56      33.161 -62.368 -23.670  1.00 38.28           C
ATOM   2042  SG  CYS E  56      34.421 -61.327 -24.526  1.00 51.42           S
ATOM   2043  N   SER E  57      31.016 -62.796 -20.854  1.00 26.99           N
ATOM   2044  CA  SER E  57      29.684 -63.227 -20.443  1.00 24.07           C
ATOM   2045  C   SER E  57      28.730 -62.034 -20.447  1.00 24.66           C
ATOM   2046  O   SER E  57      29.133 -60.922 -20.123  1.00 32.02           O
ATOM   2047  CB  SER E  57      29.731 -63.874 -19.056  1.00 27.16           C
ATOM   2048  OG  SER E  57      30.475 -63.086 -18.150  1.00 26.92           O
ATOM   2049  N   SER E  58      27.482 -62.252 -20.842  1.00 20.71           N
ATOM   2050  CA  SER E  58      26.473 -61.198 -20.774  1.00 18.40           C
ATOM   2051  C   SER E  58      26.441 -60.566 -19.382  1.00 17.51           C
ATOM   2052  O   SER E  58      26.467 -61.272 -18.385  1.00 22.39           O
ATOM   2053  CB  SER E  58      25.101 -61.773 -21.125  1.00 21.46           C
ATOM   2054  OG  SER E  58      24.091 -60.778 -21.090  1.00 24.84           O
ATOM   2055  N   GLY E  59      26.422 -59.237 -19.316  1.00 17.62           N
ATOM   2056  CA  GLY E  59      26.421 -58.520 -18.047  1.00 12.83           C
ATOM   2057  C   GLY E  59      27.784 -57.995 -17.628  1.00 16.05           C
ATOM   2058  O   GLY E  59      27.962 -57.554 -16.499  1.00 14.69           O
ATOM   2059  N   SER E  60      28.749 -58.044 -18.543  1.00 15.59           N
ATOM   2060  CA  SER E  60      30.112 -57.579 -18.276  1.00 17.91           C
ATOM   2061  C   SER E  60      30.337 -56.117 -18.663  1.00 15.56           C
ATOM   2062  O   SER E  60      29.601 -55.549 -19.457  1.00 16.54           O
ATOM   2063  CB  SER E  60      31.122 -58.443 -19.033  1.00 22.23           C
ATOM   2064  OG  SER E  60      31.257 -59.718 -18.435  1.00 31.57           O
ATOM   2065  N   GLY E  61      31.376 -55.508 -18.119  1.00 16.08           N
ATOM   2066  CA  GLY E  61      31.695 -54.142 -18.488  1.00 12.28           C
ATOM   2067  C   GLY E  61      32.617 -54.088 -19.685  1.00 12.52           C
ATOM   2068  O   GLY E  61      33.266 -55.071 -20.042  1.00 12.89           O
ATOM   2069  N   PHE E  62      32.673 -52.926 -20.314  1.00 10.85           N
ATOM   2070  CA  PHE E  62      33.583 -52.712 -21.422  1.00 11.51           C
ATOM   2071  C   PHE E  62      33.945 -51.231 -21.512  1.00 12.15           C
ATOM   2072  O   PHE E  62      33.178 -50.378 -21.074  1.00  9.69           O
ATOM   2073  CB  PHE E  62      32.948 -53.187 -22.731  1.00 10.55           C
ATOM   2074  CG  PHE E  62      31.790 -52.349 -23.185  1.00  9.46           C
ATOM   2075  CD1 PHE E  62      30.528 -52.549 -22.663  1.00 10.57           C
ATOM   2076  CD2 PHE E  62      31.956 -51.372 -24.148  1.00  9.82           C
ATOM   2077  CE1 PHE E  62      29.452 -51.776 -23.075  1.00  8.39           C
ATOM   2078  CE2 PHE E  62      30.881 -50.597 -24.558  1.00  9.10           C
ATOM   2079  CZ  PHE E  62      29.629 -50.803 -24.021  1.00  6.64           C
ATOM   2080  N   ALA E  63      35.119 -50.920 -22.057  1.00 13.43           N
ATOM   2081  CA  ALA E  63      35.420 -49.528 -22.394  1.00 12.44           C
ATOM   2082  C   ALA E  63      36.080 -49.456 -23.751  1.00 14.10           C
ATOM   2083  O   ALA E  63      36.922 -48.608 -23.982  1.00 16.57           O
ATOM   2084  CB  ALA E  63      36.296 -48.866 -21.351  1.00  5.76           C
ATOM   2085  N   GLN E  64      35.703 -50.348 -24.652  1.00 11.80           N
ATOM   2086  CA  GLN E  64      36.304 -50.345 -25.975  1.00 13.60           C
ATOM   2087  C   GLN E  64      35.285 -50.789 -27.023  1.00 13.34           C
ATOM   2088  O   GLN E  64      34.683 -51.848 -26.892  1.00 15.13           O
ATOM   2089  CB  GLN E  64      37.559 -51.232 -26.002  1.00 15.07           C
ATOM   2090  CG  GLN E  64      38.224 -51.295 -27.360  1.00 15.30           C
ATOM   2091  CD  GLN E  64      39.621 -51.873 -27.326  1.00 14.82           C
ATOM   2092  OE1 GLN E  64      40.420 -51.607 -28.214  1.00 18.52           O
ATOM   2093  NE2 GLN E  64      39.917 -52.674 -26.315  1.00 14.07           N
ATOM   2094  N   VAL E  65      35.072 -49.966 -28.046  1.00 11.43           N
ATOM   2095  CA  VAL E  65      34.069 -50.258 -29.063  1.00 12.47           C
ATOM   2096  C   VAL E  65      34.613 -49.948 -30.443  1.00 11.78           C
ATOM   2097  O   VAL E  65      35.207 -48.898 -30.652  1.00 12.52           O
ATOM   2098  CB  VAL E  65      32.760 -49.437 -28.856  1.00 10.37           C
ATOM   2099  CG1 VAL E  65      31.657 -49.972 -29.729  1.00 10.59           C
ATOM   2100  CG2 VAL E  65      32.306 -49.504 -27.427  1.00  9.23           C
ATOM   2101  N   LYS E  66      34.419 -50.871 -31.379  1.00 14.16           N
ATOM   2102  CA  LYS E  66      34.665 -50.590 -32.786  1.00 16.84           C
ATOM   2103  C   LYS E  66      33.371 -50.115 -33.443  1.00 14.40           C
ATOM   2104  O   LYS E  66      32.324 -50.719 -33.247  1.00 17.81           O
ATOM   2105  CB  LYS E  66      35.203 -51.822 -33.507  1.00 14.87           C
ATOM   2106  CG  LYS E  66      35.880 -51.480 -34.823  1.00 19.04           C
ATOM   2107  CD  LYS E  66      36.476 -52.708 -35.488  1.00 22.80           C
ATOM   2108  CE  LYS E  66      37.225 -52.326 -36.751  1.00 25.28           C
ATOM   2109  NZ  LYS E  66      37.536 -53.515 -37.580  1.00 31.84           N
ATOM   2110  N   PHE E  67      33.447 -49.028 -34.207  1.00 16.44           N
ATOM   2111  CA  PHE E  67      32.289 -48.473 -34.918  1.00 17.15           C
ATOM   2112  C   PHE E  67      32.442 -48.612 -36.429  1.00 19.05           C
ATOM   2113  O   PHE E  67      33.149 -47.825 -37.046  1.00 20.33           O
ATOM   2114  CB  PHE E  67      32.124 -46.983 -34.589  1.00 13.10           C
ATOM   2115  CG  PHE E  67      31.717 -46.716 -33.181  1.00 10.12           C
ATOM   2116  CD1 PHE E  67      30.386 -46.783 -32.809  1.00 12.51           C
ATOM   2117  CD2 PHE E  67      32.658 -46.402 -32.224  1.00 10.86           C
ATOM   2118  CE1 PHE E  67      30.000 -46.539 -31.503  1.00 12.19           C
ATOM   2119  CE2 PHE E  67      32.291 -46.156 -30.910  1.00 11.63           C
ATOM   2120  CZ  PHE E  67      30.964 -46.219 -30.544  1.00 12.61           C
ATOM   2121  N   ASN E  68      31.783 -49.596 -37.030  1.00 23.71           N
ATOM   2122  CA  ASN E  68      31.820 -49.748 -38.489  1.00 28.71           C
ATOM   2123  C   ASN E  68      30.787 -48.889 -39.219  1.00 33.18           C
ATOM   2124  O   ASN E  68      29.592 -49.206 -39.219  1.00 29.38           O
ATOM   2125  CB  ASN E  68      31.626 -51.207 -38.880  1.00 35.23           C
ATOM   2126  CG  ASN E  68      32.894 -51.837 -39.374  1.00 40.59           C
ATOM   2127  OD1 ASN E  68      33.702 -51.174 -40.028  1.00 39.98           O
ATOM   2128  ND2 ASN E  68      33.088 -53.124 -39.064  1.00 39.43           N
ATOM   2129  N   ALA F   1      51.587 -31.484 -41.811  1.00 23.87           N
ATOM   2130  CA  ALA F   1      51.570 -32.467 -42.899  1.00 25.84           C
ATOM   2131  C   ALA F   1      50.195 -33.131 -43.062  1.00 31.77           C
ATOM   2132  O   ALA F   1      49.564 -33.511 -42.077  1.00 31.52           O
ATOM   2133  CB  ALA F   1      52.638 -33.525 -42.671  1.00 21.02           C
ATOM   2134  N   ASP F   2      49.731 -33.270 -44.304  1.00 34.73           N
ATOM   2135  CA  ASP F   2      48.515 -34.034 -44.588  1.00 22.59           C
ATOM   2136  C   ASP F   2      48.836 -35.536 -44.626  1.00 25.91           C
ATOM   2137  O   ASP F   2      49.389 -36.034 -45.592  1.00 34.04           O
ATOM   2138  CB  ASP F   2      47.880 -33.593 -45.914  1.00 21.05           C
ATOM   2139  CG  ASP F   2      47.496 -32.100 -45.938  1.00 30.69           C
ATOM   2140  OD1 ASP F   2      47.454 -31.456 -44.862  1.00 29.66           O
ATOM   2141  OD2 ASP F   2      47.224 -31.567 -47.045  1.00 24.81           O
ATOM   2142  N   CYS F   3      48.500 -36.255 -43.565  1.00 24.82           N
ATOM   2143  CA  CYS F   3      48.784 -37.684 -43.491  1.00 25.59           C
ATOM   2144  C   CYS F   3      47.848 -38.521 -44.345  1.00 29.30           C
ATOM   2145  O   CYS F   3      48.293 -39.370 -45.117  1.00 33.36           O
ATOM   2146  CB  CYS F   3      48.684 -38.167 -42.046  1.00 29.38           C
ATOM   2147  SG  CYS F   3      49.889 -37.405 -40.956  1.00 55.80           S
ATOM   2148  N   ALA F   4      46.549 -38.304 -44.163  1.00 22.73           N
ATOM   2149  CA  ALA F   4      45.535 -39.007 -44.921  1.00 17.13           C
ATOM   2150  C   ALA F   4      44.402 -38.064 -45.236  1.00 18.00           C
ATOM   2151  O   ALA F   4      44.174 -37.091 -44.521  1.00 22.22           O
ATOM   2152  CB  ALA F   4      45.016 -40.183 -44.143  1.00 20.05           C
ATOM   2153  N   LYS F   5      43.684 -38.366 -46.309  1.00 18.76           N
ATOM   2154  CA  LYS F   5      42.522 -37.591 -46.711  1.00 18.79           C
ATOM   2155  C   LYS F   5      41.555 -38.576 -47.341  1.00 20.40           C
ATOM   2156  O   LYS F   5      41.921 -39.325 -48.246  1.00 23.25           O
ATOM   2157  CB  LYS F   5      42.944 -36.515 -47.699  1.00 17.37           C
ATOM   2158  CG  LYS F   5      41.880 -35.570 -48.187  1.00 15.40           C
ATOM   2159  CD  LYS F   5      42.557 -34.556 -49.104  1.00 21.56           C
ATOM   2160  CE  LYS F   5      41.627 -33.930 -50.123  1.00 24.41           C
ATOM   2161  NZ  LYS F   5      40.643 -32.999 -49.489  1.00 27.92           N
ATOM   2162  N   GLY F   6      40.330 -38.598 -46.833  1.00 19.46           N
ATOM   2163  CA  GLY F   6      39.354 -39.583 -47.253  1.00 19.08           C
ATOM   2164  C   GLY F   6      38.206 -39.742 -46.281  1.00 15.94           C
ATOM   2165  O   GLY F   6      37.978 -38.917 -45.409  1.00 16.86           O
ATOM   2166  N   LYS F   7      37.453 -40.812 -46.440  1.00 18.70           N
ATOM   2167  CA  LYS F   7      36.332 -41.043 -45.557  1.00 20.19           C
ATOM   2168  C   LYS F   7      36.821 -41.866 -44.390  1.00 17.88           C
ATOM   2169  O   LYS F   7      37.743 -42.663 -44.535  1.00 21.29           O
ATOM   2170  CB  LYS F   7      35.215 -41.778 -46.299  1.00 26.44           C
ATOM   2171  CG  LYS F   7      34.758 -41.083 -47.584  1.00 30.09           C
ATOM   2172  CD  LYS F   7      33.380 -41.563 -48.023  1.00 39.25           C
ATOM   2173  CE  LYS F   7      33.205 -43.081 -47.835  1.00 49.30           C
ATOM   2174  NZ  LYS F   7      32.062 -43.450 -46.915  1.00 39.39           N
ATOM   2175  N   ILE F   8      36.226 -41.659 -43.225  1.00 18.71           N
ATOM   2176  CA  ILE F   8      36.503 -42.518 -42.086  1.00 17.05           C
ATOM   2177  C   ILE F   8      35.954 -43.909 -42.384  1.00 15.53           C
ATOM   2178  O   ILE F   8      34.739 -44.102 -42.491  1.00 11.24           O
ATOM   2179  CB  ILE F   8      35.894 -41.966 -40.784  1.00 12.42           C
ATOM   2180  CG1 ILE F   8      36.619 -40.689 -40.384  1.00 12.99           C
ATOM   2181  CG2 ILE F   8      35.967 -43.004 -39.674  1.00 12.13           C
ATOM   2182  CD1 ILE F   8      35.756 -39.712 -39.606  1.00 12.50           C
ATOM   2183  N   GLU F   9      36.865 -44.865 -42.538  1.00 16.09           N
ATOM   2184  CA  GLU F   9      36.499 -46.241 -42.828  1.00 18.97           C
ATOM   2185  C   GLU F   9      35.855 -46.923 -41.614  1.00 23.01           C
ATOM   2186  O   GLU F   9      34.786 -47.525 -41.731  1.00 29.91           O
ATOM   2187  CB  GLU F   9      37.717 -47.008 -43.317  1.00 20.02           C
ATOM   2188  CG  GLU F   9      37.500 -48.486 -43.494  1.00 22.16           C
ATOM   2189  CD  GLU F   9      38.720 -49.157 -44.106  1.00 46.41           C
ATOM   2190  OE1 GLU F   9      38.860 -50.397 -43.935  1.00 47.76           O
ATOM   2191  OE2 GLU F   9      39.536 -48.437 -44.752  1.00 42.43           O
ATOM   2192  N   PHE F  10      36.506 -46.834 -40.456  1.00 21.68           N
ATOM   2193  CA  PHE F  10      35.884 -47.222 -39.187  1.00 22.01           C
ATOM   2194  C   PHE F  10      36.484 -46.393 -38.059  1.00 21.59           C
ATOM   2195  O   PHE F  10      37.470 -45.694 -38.268  1.00 24.33           O
ATOM   2196  CB  PHE F  10      36.018 -48.731 -38.895  1.00 19.15           C
ATOM   2197  CG  PHE F  10      37.387 -49.152 -38.432  1.00 25.07           C
ATOM   2198  CD1 PHE F  10      37.832 -48.878 -37.135  1.00 28.08           C
ATOM   2199  CD2 PHE F  10      38.224 -49.849 -39.276  1.00 24.04           C
ATOM   2200  CE1 PHE F  10      39.093 -49.253 -36.716  1.00 23.71           C
ATOM   2201  CE2 PHE F  10      39.479 -50.240 -38.849  1.00 25.38           C
ATOM   2202  CZ  PHE F  10      39.916 -49.936 -37.572  1.00 23.16           C
ATOM   2203  N   SER F  11      35.917 -46.508 -36.862  1.00 14.23           N
ATOM   2204  CA  SER F  11      36.423 -45.783 -35.713  1.00 13.53           C
ATOM   2205  C   SER F  11      36.311 -46.615 -34.447  1.00 13.92           C
ATOM   2206  O   SER F  11      35.370 -47.379 -34.290  1.00 13.69           O
ATOM   2207  CB  SER F  11      35.681 -44.454 -35.548  1.00 16.14           C
ATOM   2208  OG  SER F  11      34.296 -44.634 -35.302  1.00 17.41           O
ATOM   2209  N   LYS F  12      37.279 -46.471 -33.546  1.00 13.10           N
ATOM   2210  CA  LYS F  12      37.307 -47.268 -32.317  1.00 12.73           C
ATOM   2211  C   LYS F  12      37.375 -46.325 -31.121  1.00 12.16           C
ATOM   2212  O   LYS F  12      38.087 -45.334 -31.179  1.00 14.11           O
ATOM   2213  CB  LYS F  12      38.521 -48.203 -32.321  1.00 12.37           C
ATOM   2214  CG  LYS F  12      38.280 -49.588 -31.725  1.00 15.28           C
ATOM   2215  CD  LYS F  12      39.500 -50.535 -31.907  1.00 17.21           C
ATOM   2216  CE  LYS F  12      40.646 -50.208 -30.950  1.00 16.38           C
ATOM   2217  NZ  LYS F  12      41.870 -51.071 -31.090  1.00 27.57           N
ATOM   2218  N   TYR F  13      36.602 -46.591 -30.068  1.00 10.31           N
ATOM   2219  CA  TYR F  13      36.777 -45.875 -28.809  1.00  8.56           C
ATOM   2220  C   TYR F  13      37.656 -46.772 -27.955  1.00  9.43           C
ATOM   2221  O   TYR F  13      37.415 -47.963 -27.881  1.00 12.18           O
ATOM   2222  CB  TYR F  13      35.439 -45.600 -28.113  1.00  8.97           C
ATOM   2223  CG  TYR F  13      35.587 -44.759 -26.861  1.00  6.18           C
ATOM   2224  CD1 TYR F  13      35.351 -43.401 -26.884  1.00  5.41           C
ATOM   2225  CD2 TYR F  13      35.984 -45.329 -25.668  1.00  6.62           C
ATOM   2226  CE1 TYR F  13      35.502 -42.636 -25.758  1.00  6.36           C
ATOM   2227  CE2 TYR F  13      36.147 -44.576 -24.540  1.00  6.44           C
ATOM   2228  CZ  TYR F  13      35.905 -43.231 -24.587  1.00  6.87           C
ATOM   2229  OH  TYR F  13      36.074 -42.488 -23.449  1.00  6.72           O
ATOM   2230  N   ASN F  14      38.685 -46.215 -27.329  1.00  9.01           N
ATOM   2231  CA  ASN F  14      39.701 -47.031 -26.665  1.00  9.21           C
ATOM   2232  C   ASN F  14      39.671 -46.965 -25.149  1.00  9.54           C
ATOM   2233  O   ASN F  14      39.183 -46.008 -24.565  1.00 10.82           O
ATOM   2234  CB  ASN F  14      41.080 -46.609 -27.137  1.00  9.53           C
ATOM   2235  CG  ASN F  14      41.234 -46.738 -28.613  1.00 10.99           C
ATOM   2236  OD1 ASN F  14      40.946 -47.782 -29.186  1.00  9.96           O
ATOM   2237  ND2 ASN F  14      41.681 -45.674 -29.248  1.00 13.03           N
ATOM   2238  N   GLU F  15      40.233 -47.970 -24.505  1.00 12.08           N
ATOM   2239  CA  GLU F  15      40.183 -48.026 -23.051  1.00 11.29           C
ATOM   2240  C   GLU F  15      40.880 -46.839 -22.355  1.00  9.69           C
ATOM   2241  O   GLU F  15      40.482 -46.479 -21.254  1.00 10.42           O
ATOM   2242  CB  GLU F  15      40.657 -49.402 -22.535  1.00 14.98           C
ATOM   2243  CG  GLU F  15      39.672 -50.563 -22.850  1.00 15.16           C
ATOM   2244  CD  GLU F  15      40.330 -51.950 -22.915  1.00 19.24           C
ATOM   2245  OE1 GLU F  15      41.533 -52.050 -22.583  1.00 33.44           O
ATOM   2246  OE2 GLU F  15      39.651 -52.943 -23.294  1.00 18.68           O
ATOM   2247  N   ASP F  16      41.870 -46.215 -23.004  1.00  9.41           N
ATOM   2248  CA  ASP F  16      42.572 -45.046 -22.433  1.00  9.03           C
ATOM   2249  C   ASP F  16      41.837 -43.730 -22.681  1.00 11.65           C
ATOM   2250  O   ASP F  16      42.374 -42.644 -22.414  1.00 11.59           O
ATOM   2251  CB  ASP F  16      44.026 -44.943 -22.924  1.00  8.15           C
ATOM   2252  CG  ASP F  16      44.147 -44.949 -24.455  1.00 17.18           C
ATOM   2253  OD1 ASP F  16      43.153 -44.606 -25.138  1.00 21.47           O
ATOM   2254  OD2 ASP F  16      45.231 -45.295 -24.993  1.00 16.44           O
ATOM   2255  N   ASN F  17      40.611 -43.862 -23.188  1.00  8.41           N
ATOM   2256  CA  ASN F  17      39.727 -42.759 -23.548  1.00  7.27           C
ATOM   2257  C   ASN F  17      40.169 -41.936 -24.768  1.00 12.35           C
ATOM   2258  O   ASN F  17      39.724 -40.798 -24.953  1.00 12.99           O
ATOM   2259  CB  ASN F  17      39.421 -41.870 -22.345  1.00  8.38           C
ATOM   2260  CG  ASN F  17      38.709 -42.620 -21.227  1.00  9.39           C
ATOM   2261  OD1 ASN F  17      37.759 -43.353 -21.468  1.00 14.00           O
ATOM   2262  ND2 ASN F  17      39.173 -42.443 -20.003  1.00  8.45           N
ATOM   2263  N   THR F  18      41.024 -42.522 -25.609  1.00 10.40           N
ATOM   2264  CA  THR F  18      41.375 -41.920 -26.887  1.00  8.68           C
ATOM   2265  C   THR F  18      40.478 -42.478 -27.975  1.00 11.73           C
ATOM   2266  O   THR F  18      39.774 -43.469 -27.767  1.00 10.83           O
ATOM   2267  CB  THR F  18      42.821 -42.206 -27.292  1.00  9.27           C
ATOM   2268  OG1 THR F  18      42.984 -43.607 -27.538  1.00  7.63           O
ATOM   2269  CG2 THR F  18      43.766 -41.751 -26.212  1.00 10.30           C
ATOM   2270  N   PHE F  19      40.520 -41.847 -29.142  1.00 11.80           N
ATOM   2271  CA  PHE F  19      39.637 -42.192 -30.244  1.00  9.36           C
ATOM   2272  C   PHE F  19      40.451 -42.495 -31.496  1.00 10.78           C
ATOM   2273  O   PHE F  19      41.215 -41.659 -31.954  1.00 13.32           O
ATOM   2274  CB  PHE F  19      38.668 -41.038 -30.501  1.00  9.60           C
ATOM   2275  CG  PHE F  19      37.491 -41.426 -31.313  1.00 10.97           C
ATOM   2276  CD1 PHE F  19      36.516 -42.240 -30.781  1.00  9.54           C
ATOM   2277  CD2 PHE F  19      37.364 -40.999 -32.624  1.00 13.46           C
ATOM   2278  CE1 PHE F  19      35.425 -42.624 -31.537  1.00 10.48           C
ATOM   2279  CE2 PHE F  19      36.271 -41.376 -33.385  1.00 12.62           C
ATOM   2280  CZ  PHE F  19      35.302 -42.192 -32.838  1.00 10.78           C
ATOM   2281  N   THR F  20      40.298 -43.697 -32.034  1.00 10.34           N
ATOM   2282  CA  THR F  20      41.033 -44.122 -33.219  1.00 12.13           C
ATOM   2283  C   THR F  20      40.135 -44.042 -34.468  1.00 16.82           C
ATOM   2284  O   THR F  20      38.929 -44.272 -34.396  1.00 16.77           O
ATOM   2285  CB  THR F  20      41.597 -45.558 -33.043  1.00 12.43           C
ATOM   2286  OG1 THR F  20      42.713 -45.537 -32.142  1.00 15.16           O
ATOM   2287  CG2 THR F  20      42.058 -46.136 -34.372  1.00 12.77           C
ATOM   2288  N   VAL F  21      40.727 -43.712 -35.610  1.00 15.34           N
ATOM   2289  CA  VAL F  21      39.980 -43.493 -36.830  1.00 11.61           C
ATOM   2290  C   VAL F  21      40.799 -44.101 -37.984  1.00 15.27           C
ATOM   2291  O   VAL F  21      42.024 -44.179 -37.903  1.00 16.37           O
ATOM   2292  CB  VAL F  21      39.738 -41.980 -36.976  1.00 11.03           C
ATOM   2293  CG1 VAL F  21      40.729 -41.337 -37.917  1.00 11.00           C
ATOM   2294  CG2 VAL F  21      38.335 -41.699 -37.368  1.00 11.09           C
ATOM   2295  N   LYS F  22      40.148 -44.592 -39.034  1.00 20.07           N
ATOM   2296  CA  LYS F  22      40.898 -45.199 -40.153  1.00 22.18           C
ATOM   2297  C   LYS F  22      40.619 -44.535 -41.504  1.00 20.59           C
ATOM   2298  O   LYS F  22      39.538 -44.676 -42.085  1.00 18.04           O
ATOM   2299  CB  LYS F  22      40.658 -46.704 -40.249  1.00 21.96           C
ATOM   2300  CG  LYS F  22      41.665 -47.404 -41.140  1.00 24.46           C
ATOM   2301  CD  LYS F  22      41.208 -48.814 -41.485  1.00 34.28           C
ATOM   2302  CE  LYS F  22      42.319 -49.664 -42.112  1.00 40.65           C
ATOM   2303  NZ  LYS F  22      41.833 -51.047 -42.419  1.00 35.98           N
ATOM   2304  N   VAL F  23      41.610 -43.805 -41.993  1.00 20.60           N
ATOM   2305  CA  VAL F  23      41.446 -42.994 -43.186  1.00 21.24           C
ATOM   2306  C   VAL F  23      42.484 -43.429 -44.199  1.00 24.02           C
ATOM   2307  O   VAL F  23      43.602 -43.774 -43.819  1.00 24.80           O
ATOM   2308  CB  VAL F  23      41.612 -41.524 -42.854  1.00 17.08           C
ATOM   2309  CG1 VAL F  23      41.201 -40.671 -44.035  1.00 18.96           C
ATOM   2310  CG2 VAL F  23      40.755 -41.187 -41.666  1.00 14.59           C
ATOM   2311  N   SER F  24      42.112 -43.409 -45.481  1.00 26.33           N
ATOM   2312  CA  SER F  24      42.859 -44.122 -46.511  1.00 24.92           C
ATOM   2313  C   SER F  24      43.021 -45.530 -45.973  1.00 30.95           C
ATOM   2314  O   SER F  24      42.022 -46.192 -45.650  1.00 38.18           O
ATOM   2315  CB  SER F  24      44.209 -43.470 -46.785  1.00 22.21           C
ATOM   2316  OG  SER F  24      44.038 -42.075 -47.016  1.00 22.36           O
ATOM   2317  N   GLY F  25      44.256 -45.981 -45.818  1.00 21.55           N
ATOM   2318  CA  GLY F  25      44.450 -47.328 -45.315  1.00 27.60           C
ATOM   2319  C   GLY F  25      45.103 -47.375 -43.948  1.00 34.72           C
ATOM   2320  O   GLY F  25      45.412 -48.453 -43.435  1.00 34.41           O
ATOM   2321  N   ARG F  26      45.298 -46.200 -43.352  1.00 35.05           N
ATOM   2322  CA  ARG F  26      46.089 -46.065 -42.130  1.00 28.70           C
ATOM   2323  C   ARG F  26      45.221 -45.699 -40.921  1.00 25.56           C
ATOM   2324  O   ARG F  26      44.181 -45.058 -41.081  1.00 28.65           O
ATOM   2325  CB  ARG F  26      47.181 -45.016 -42.358  1.00 23.83           C
ATOM   2326  CG  ARG F  26      48.111 -45.366 -43.514  1.00 22.51           C
ATOM   2327  CD  ARG F  26      49.115 -44.263 -43.827  1.00 18.10           C
ATOM   2328  NE  ARG F  26      48.504 -43.111 -44.483  1.00 24.30           N
ATOM   2329  CZ  ARG F  26      48.253 -43.026 -45.790  1.00 23.88           C
ATOM   2330  NH1 ARG F  26      48.543 -44.038 -46.597  1.00 23.80           N
ATOM   2331  NH2 ARG F  26      47.696 -41.929 -46.289  1.00 22.29           N
ATOM   2332  N   GLU F  27      45.637 -46.125 -39.726  1.00 22.95           N
ATOM   2333  CA  GLU F  27      44.935 -45.796 -38.474  1.00 18.88           C
ATOM   2334  C   GLU F  27      45.571 -44.616 -37.765  1.00 18.56           C
ATOM   2335  O   GLU F  27      46.787 -44.473 -37.765  1.00 20.42           O
ATOM   2336  CB  GLU F  27      44.968 -46.970 -37.514  1.00 14.67           C
ATOM   2337  CG  GLU F  27      43.828 -47.917 -37.646  1.00 22.56           C
ATOM   2338  CD  GLU F  27      44.119 -49.251 -36.985  1.00 32.10           C
ATOM   2339  OE1 GLU F  27      44.727 -49.259 -35.887  1.00 27.71           O
ATOM   2340  OE2 GLU F  27      43.749 -50.291 -37.583  1.00 37.50           O
ATOM   2341  N   TYR F  28      44.752 -43.788 -37.132  1.00 12.70           N
ATOM   2342  CA  TYR F  28      45.260 -42.641 -36.398  1.00 12.10           C
ATOM   2343  C   TYR F  28      44.454 -42.458 -35.123  1.00 16.57           C
ATOM   2344  O   TYR F  28      43.240 -42.702 -35.111  1.00 17.30           O
ATOM   2345  CB  TYR F  28      45.188 -41.372 -37.254  1.00 11.81           C
ATOM   2346  CG  TYR F  28      46.053 -41.411 -38.496  1.00 18.69           C
ATOM   2347  CD1 TYR F  28      47.364 -40.963 -38.464  1.00 18.68           C
ATOM   2348  CD2 TYR F  28      45.558 -41.897 -39.702  1.00 18.37           C
ATOM   2349  CE1 TYR F  28      48.158 -40.992 -39.597  1.00 24.12           C
ATOM   2350  CE2 TYR F  28      46.344 -41.936 -40.835  1.00 19.21           C
ATOM   2351  CZ  TYR F  28      47.646 -41.478 -40.783  1.00 24.70           C
ATOM   2352  OH  TYR F  28      48.446 -41.511 -41.913  1.00 21.52           O
ATOM   2353  N   TRP F  29      45.110 -42.029 -34.045  1.00 14.14           N
ATOM   2354  CA  TRP F  29      44.393 -41.822 -32.788  1.00 12.52           C
ATOM   2355  C   TRP F  29      44.529 -40.390 -32.264  1.00 12.60           C
ATOM   2356  O   TRP F  29      45.508 -39.717 -32.534  1.00 13.59           O
ATOM   2357  CB  TRP F  29      44.836 -42.849 -31.753  1.00 12.60           C
ATOM   2358  CG  TRP F  29      46.283 -42.807 -31.486  1.00 14.87           C
ATOM   2359  CD1 TRP F  29      47.247 -43.611 -32.027  1.00 13.12           C
ATOM   2360  CD2 TRP F  29      46.957 -41.901 -30.607  1.00 15.00           C
ATOM   2361  NE1 TRP F  29      48.489 -43.256 -31.533  1.00 12.73           N
ATOM   2362  CE2 TRP F  29      48.335 -42.206 -30.665  1.00 12.81           C
ATOM   2363  CE3 TRP F  29      46.530 -40.858 -29.778  1.00 11.52           C
ATOM   2364  CZ2 TRP F  29      49.280 -41.508 -29.932  1.00 12.74           C
ATOM   2365  CZ3 TRP F  29      47.474 -40.162 -29.050  1.00 12.76           C
ATOM   2366  CH2 TRP F  29      48.832 -40.490 -29.131  1.00 14.16           C
ATOM   2367  N   THR F  30      43.524 -39.909 -31.550  1.00 10.66           N
ATOM   2368  CA  THR F  30      43.599 -38.590 -30.951  1.00  8.90           C
ATOM   2369  C   THR F  30      43.176 -38.681 -29.488  1.00 13.63           C
ATOM   2370  O   THR F  30      42.259 -39.433 -29.123  1.00  9.89           O
ATOM   2371  CB  THR F  30      42.687 -37.586 -31.654  1.00  8.76           C
ATOM   2372  OG1 THR F  30      42.683 -36.348 -30.927  1.00  8.24           O
ATOM   2373  CG2 THR F  30      41.254 -38.121 -31.726  1.00  8.40           C
ATOM   2374  N   ASN F  31      43.845 -37.914 -28.642  1.00 12.54           N
ATOM   2375  CA  ASN F  31      43.529 -37.965 -27.238  1.00  8.91           C
ATOM   2376  C   ASN F  31      42.563 -36.847 -26.862  1.00  9.17           C
ATOM   2377  O   ASN F  31      42.135 -36.751 -25.705  1.00 10.85           O
ATOM   2378  CB  ASN F  31      44.816 -37.940 -26.409  1.00 11.09           C
ATOM   2379  CG  ASN F  31      45.601 -36.657 -26.585  1.00 10.54           C
ATOM   2380  OD1 ASN F  31      45.063 -35.647 -27.013  1.00  9.01           O
ATOM   2381  ND2 ASN F  31      46.869 -36.683 -26.217  1.00 10.70           N
ATOM   2382  N   ARG F  32      42.210 -36.020 -27.848  1.00  8.84           N
ATOM   2383  CA  ARG F  32      41.302 -34.885 -27.627  1.00  9.85           C
ATOM   2384  C   ARG F  32      39.848 -35.322 -27.661  1.00  7.98           C
ATOM   2385  O   ARG F  32      39.332 -35.630 -28.709  1.00  9.76           O
ATOM   2386  CB  ARG F  32      41.466 -33.829 -28.715  1.00  9.67           C
ATOM   2387  CG  ARG F  32      42.868 -33.356 -29.006  1.00  9.18           C
ATOM   2388  CD  ARG F  32      43.450 -32.523 -27.891  1.00  9.53           C
ATOM   2389  NE  ARG F  32      44.886 -32.764 -27.833  1.00 11.26           N
ATOM   2390  CZ  ARG F  32      45.818 -31.865 -28.096  1.00 10.98           C
ATOM   2391  NH1 ARG F  32      45.479 -30.624 -28.407  1.00  9.80           N
ATOM   2392  NH2 ARG F  32      47.093 -32.211 -28.020  1.00 14.17           N
ATOM   2393  N   TRP F  33      39.175 -35.311 -26.525  1.00  9.78           N
ATOM   2394  CA  TRP F  33      37.782 -35.761 -26.454  1.00 11.04           C
ATOM   2395  C   TRP F  33      36.816 -34.978 -27.354  1.00 12.00           C
ATOM   2396  O   TRP F  33      35.903 -35.561 -27.944  1.00 10.93           O
ATOM   2397  CB  TRP F  33      37.268 -35.703 -25.019  1.00  9.77           C
ATOM   2398  CG  TRP F  33      37.941 -36.635 -24.059  1.00  9.90           C
ATOM   2399  CD1 TRP F  33      39.054 -37.394 -24.277  1.00  9.48           C
ATOM   2400  CD2 TRP F  33      37.529 -36.903 -22.713  1.00 13.62           C
ATOM   2401  NE1 TRP F  33      39.366 -38.106 -23.145  1.00 10.98           N
ATOM   2402  CE2 TRP F  33      38.441 -37.827 -22.174  1.00 11.69           C
ATOM   2403  CE3 TRP F  33      36.461 -36.465 -21.919  1.00 14.06           C
ATOM   2404  CZ2 TRP F  33      38.326 -38.309 -20.880  1.00 12.30           C
ATOM   2405  CZ3 TRP F  33      36.358 -36.942 -20.636  1.00 13.68           C
ATOM   2406  CH2 TRP F  33      37.279 -37.854 -20.129  1.00 11.44           C
ATOM   2407  N   ASN F  34      37.008 -33.663 -27.446  1.00 11.65           N
ATOM   2408  CA  ASN F  34      36.235 -32.838 -28.370  1.00  8.38           C
ATOM   2409  C   ASN F  34      36.141 -33.373 -29.787  1.00 10.55           C
ATOM   2410  O   ASN F  34      35.183 -33.063 -30.490  1.00 15.13           O
ATOM   2411  CB  ASN F  34      36.828 -31.450 -28.471  1.00 10.36           C
ATOM   2412  CG  ASN F  34      36.581 -30.625 -27.245  1.00 16.41           C
ATOM   2413  OD1 ASN F  34      35.729 -30.957 -26.413  1.00 16.48           O
ATOM   2414  ND2 ASN F  34      37.318 -29.524 -27.126  1.00 13.66           N
ATOM   2415  N   LEU F  35      37.138 -34.144 -30.216  1.00  8.96           N
ATOM   2416  CA  LEU F  35      37.183 -34.653 -31.580  1.00  9.31           C
ATOM   2417  C   LEU F  35      36.326 -35.884 -31.746  1.00 10.60           C
ATOM   2418  O   LEU F  35      36.110 -36.343 -32.861  1.00 12.13           O
ATOM   2419  CB  LEU F  35      38.608 -34.980 -32.008  1.00  8.80           C
ATOM   2420  CG  LEU F  35      39.335 -33.843 -32.710  1.00 10.90           C
ATOM   2421  CD1 LEU F  35      40.704 -34.299 -33.176  1.00  8.08           C
ATOM   2422  CD2 LEU F  35      38.499 -33.315 -33.874  1.00 11.91           C
ATOM   2423  N   GLN F  36      35.840 -36.423 -30.639  1.00  9.27           N
ATOM   2424  CA  GLN F  36      35.024 -37.633 -30.696  1.00 10.54           C
ATOM   2425  C   GLN F  36      33.670 -37.468 -31.385  1.00 10.37           C
ATOM   2426  O   GLN F  36      33.345 -38.241 -32.265  1.00 10.15           O
ATOM   2427  CB  GLN F  36      34.840 -38.241 -29.304  1.00 10.04           C
ATOM   2428  CG  GLN F  36      36.100 -38.852 -28.746  1.00 10.36           C
ATOM   2429  CD  GLN F  36      35.933 -39.294 -27.324  1.00  8.47           C
ATOM   2430  OE1 GLN F  36      34.817 -39.454 -26.848  1.00 12.92           O
ATOM   2431  NE2 GLN F  36      37.040 -39.494 -26.631  1.00 10.10           N
ATOM   2432  N   PRO F  37      32.864 -36.467 -30.989  1.00 13.53           N
ATOM   2433  CA  PRO F  37      31.543 -36.468 -31.625  1.00 13.74           C
ATOM   2434  C   PRO F  37      31.587 -35.838 -33.014  1.00 12.84           C
ATOM   2435  O   PRO F  37      30.761 -36.176 -33.865  1.00 13.67           O
ATOM   2436  CB  PRO F  37      30.692 -35.623 -30.673  1.00 10.26           C
ATOM   2437  CG  PRO F  37      31.594 -35.301 -29.498  1.00  9.31           C
ATOM   2438  CD  PRO F  37      32.976 -35.384 -30.004  1.00  8.61           C
ATOM   2439  N   LEU F  38      32.536 -34.936 -33.234  1.00  8.91           N
ATOM   2440  CA  LEU F  38      32.765 -34.408 -34.558  1.00  8.27           C
ATOM   2441  C   LEU F  38      33.198 -35.503 -35.533  1.00 11.84           C
ATOM   2442  O   LEU F  38      32.738 -35.537 -36.668  1.00 16.34           O
ATOM   2443  CB  LEU F  38      33.839 -33.333 -34.517  1.00 11.06           C
ATOM   2444  CG  LEU F  38      33.602 -32.121 -33.631  1.00 10.78           C
ATOM   2445  CD1 LEU F  38      34.749 -31.137 -33.795  1.00 10.66           C
ATOM   2446  CD2 LEU F  38      32.280 -31.478 -33.969  1.00  9.63           C
ATOM   2447  N   LEU F  39      34.098 -36.387 -35.119  1.00 10.10           N
ATOM   2448  CA  LEU F  39      34.595 -37.392 -36.047  1.00  8.77           C
ATOM   2449  C   LEU F  39      33.557 -38.465 -36.318  1.00 12.72           C
ATOM   2450  O   LEU F  39      33.477 -38.984 -37.423  1.00 18.27           O
ATOM   2451  CB  LEU F  39      35.886 -38.035 -35.563  1.00  6.91           C
ATOM   2452  CG  LEU F  39      37.187 -37.235 -35.659  1.00 11.28           C
ATOM   2453  CD1 LEU F  39      38.265 -37.938 -34.850  1.00 12.10           C
ATOM   2454  CD2 LEU F  39      37.673 -37.026 -37.086  1.00  9.61           C
ATOM   2455  N   GLN F  40      32.751 -38.805 -35.325  1.00 12.12           N
ATOM   2456  CA  GLN F  40      31.762 -39.846 -35.544  1.00 13.64           C
ATOM   2457  C   GLN F  40      30.686 -39.390 -36.524  1.00 16.32           C
ATOM   2458  O   GLN F  40      30.145 -40.192 -37.290  1.00 14.47           O
ATOM   2459  CB  GLN F  40      31.117 -40.299 -34.250  1.00  9.14           C
ATOM   2460  CG  GLN F  40      30.329 -41.566 -34.457  1.00 12.39           C
ATOM   2461  CD  GLN F  40      29.199 -41.692 -33.484  1.00 20.79           C
ATOM   2462  OE1 GLN F  40      28.424 -40.740 -33.273  1.00 22.69           O
ATOM   2463  NE2 GLN F  40      29.103 -42.861 -32.850  1.00 15.09           N
ATOM   2464  N   SER F  41      30.380 -38.099 -36.491  1.00 15.02           N
ATOM   2465  CA  SER F  41      29.488 -37.506 -37.469  1.00 14.10           C
ATOM   2466  C   SER F  41      30.074 -37.489 -38.880  1.00 19.50           C
ATOM   2467  O   SER F  41      29.362 -37.745 -39.855  1.00 21.25           O
ATOM   2468  CB  SER F  41      29.106 -36.095 -37.052  1.00 13.17           C
ATOM   2469  OG  SER F  41      27.891 -36.155 -36.336  1.00 21.84           O
ATOM   2470  N   ALA F  42      31.361 -37.183 -39.004  1.00 16.40           N
ATOM   2471  CA  ALA F  42      31.969 -37.169 -40.322  1.00 15.84           C
ATOM   2472  C   ALA F  42      31.913 -38.570 -40.901  1.00 15.32           C
ATOM   2473  O   ALA F  42      31.867 -38.744 -42.108  1.00 19.06           O
ATOM   2474  CB  ALA F  42      33.400 -36.677 -40.248  1.00 19.32           C
ATOM   2475  N   GLN F  43      31.915 -39.571 -40.030  1.00 13.63           N
ATOM   2476  CA  GLN F  43      31.889 -40.957 -40.465  1.00 12.16           C
ATOM   2477  C   GLN F  43      30.484 -41.368 -40.867  1.00 16.26           C
ATOM   2478  O   GLN F  43      30.302 -42.057 -41.858  1.00 25.46           O
ATOM   2479  CB  GLN F  43      32.405 -41.869 -39.362  1.00 12.48           C
ATOM   2480  CG  GLN F  43      32.188 -43.344 -39.628  1.00 13.02           C
ATOM   2481  CD  GLN F  43      32.559 -44.215 -38.444  1.00 13.88           C
ATOM   2482  OE1 GLN F  43      32.552 -43.764 -37.304  1.00 16.55           O
ATOM   2483  NE2 GLN F  43      32.883 -45.468 -38.711  1.00 15.18           N
ATOM   2484  N   LEU F  44      29.498 -40.953 -40.080  1.00 16.83           N
ATOM   2485  CA  LEU F  44      28.091 -41.174 -40.375  1.00 16.63           C
ATOM   2486  C   LEU F  44      27.731 -40.803 -41.811  1.00 23.66           C
ATOM   2487  O   LEU F  44      27.095 -41.573 -42.526  1.00 26.97           O
ATOM   2488  CB  LEU F  44      27.241 -40.296 -39.463  1.00 18.05           C
ATOM   2489  CG  LEU F  44      26.453 -40.945 -38.351  1.00 17.93           C
ATOM   2490  CD1 LEU F  44      25.183 -40.158 -38.158  1.00 16.38           C
ATOM   2491  CD2 LEU F  44      26.171 -42.373 -38.722  1.00 26.23           C
ATOM   2492  N   THR F  45      28.137 -39.604 -42.213  1.00 20.10           N
ATOM   2493  CA  THR F  45      27.776 -39.040 -43.501  1.00 21.12           C
ATOM   2494  C   THR F  45      28.888 -39.041 -44.534  1.00 22.70           C
ATOM   2495  O   THR F  45      28.830 -38.253 -45.469  1.00 28.66           O
ATOM   2496  CB  THR F  45      27.440 -37.576 -43.342  1.00 22.66           C
ATOM   2497  OG1 THR F  45      28.536 -36.923 -42.692  1.00 22.38           O
ATOM   2498  CG2 THR F  45      26.218 -37.415 -42.508  1.00 22.76           C
ATOM   2499  N   GLY F  46      29.904 -39.882 -44.362  1.00 19.37           N
ATOM   2500  CA  GLY F  46      31.011 -39.954 -45.306  1.00 25.00           C
ATOM   2501  C   GLY F  46      31.625 -38.626 -45.723  1.00 23.48           C
ATOM   2502  O   GLY F  46      32.027 -38.443 -46.870  1.00 26.92           O
ATOM   2503  N   MET F  47      31.668 -37.691 -44.785  1.00 20.27           N
ATOM   2504  CA  MET F  47      32.386 -36.443 -44.953  1.00 20.62           C
ATOM   2505  C   MET F  47      33.834 -36.795 -45.194  1.00 23.03           C
ATOM   2506  O   MET F  47      34.370 -37.703 -44.559  1.00 22.94           O
ATOM   2507  CB  MET F  47      32.279 -35.630 -43.670  1.00 20.53           C
ATOM   2508  CG  MET F  47      32.568 -34.159 -43.788  1.00 20.41           C
ATOM   2509  SD  MET F  47      32.053 -33.386 -42.236  1.00 27.93           S
ATOM   2510  CE  MET F  47      31.999 -31.665 -42.698  1.00 24.71           C
ATOM   2511  N   THR F  48      34.467 -36.098 -46.125  1.00 25.60           N
ATOM   2512  CA  THR F  48      35.859 -36.362 -46.406  1.00 21.32           C
ATOM   2513  C   THR F  48      36.650 -35.635 -45.356  1.00 21.76           C
ATOM   2514  O   THR F  48      36.550 -34.425 -45.217  1.00 27.42           O
ATOM   2515  CB  THR F  48      36.281 -35.909 -47.819  1.00 31.85           C
ATOM   2516  OG1 THR F  48      35.472 -36.577 -48.794  1.00 45.77           O
ATOM   2517  CG2 THR F  48      37.742 -36.259 -48.081  1.00 24.25           C
ATOM   2518  N   VAL F  49      37.421 -36.401 -44.603  1.00 23.45           N
ATOM   2519  CA  VAL F  49      38.164 -35.899 -43.462  1.00 19.18           C
ATOM   2520  C   VAL F  49      39.635 -35.898 -43.858  1.00 18.49           C
ATOM   2521  O   VAL F  49      40.055 -36.709 -44.675  1.00 20.26           O
ATOM   2522  CB  VAL F  49      37.882 -36.816 -42.248  1.00 18.44           C
ATOM   2523  CG1 VAL F  49      39.141 -37.289 -41.588  1.00 15.84           C
ATOM   2524  CG2 VAL F  49      36.953 -36.129 -41.257  1.00 21.42           C
ATOM   2525  N   THR F  50      40.423 -34.968 -43.336  1.00 21.14           N
ATOM   2526  CA  THR F  50      41.865 -35.022 -43.591  1.00 19.30           C
ATOM   2527  C   THR F  50      42.692 -34.825 -42.312  1.00 14.29           C
ATOM   2528  O   THR F  50      42.670 -33.756 -41.700  1.00 13.69           O
ATOM   2529  CB  THR F  50      42.282 -34.073 -44.745  1.00 22.33           C
ATOM   2530  OG1 THR F  50      43.533 -33.443 -44.441  1.00 24.10           O
ATOM   2531  CG2 THR F  50      41.193 -33.015 -44.994  1.00 22.70           C
ATOM   2532  N   ILE F  51      43.387 -35.887 -41.910  1.00 11.50           N
ATOM   2533  CA  ILE F  51      44.174 -35.890 -40.674  1.00 18.52           C
ATOM   2534  C   ILE F  51      45.509 -35.183 -40.854  1.00 18.15           C
ATOM   2535  O   ILE F  51      46.256 -35.481 -41.784  1.00 19.65           O
ATOM   2536  CB  ILE F  51      44.453 -37.329 -40.142  1.00 15.69           C
ATOM   2537  CG1 ILE F  51      43.279 -37.855 -39.341  1.00 13.11           C
ATOM   2538  CG2 ILE F  51      45.617 -37.332 -39.191  1.00 15.15           C
ATOM   2539  CD1 ILE F  51      42.151 -38.326 -40.158  1.00 14.48           C
ATOM   2540  N   ILE F  52      45.810 -34.260 -39.951  1.00 13.00           N
ATOM   2541  CA  ILE F  52      47.042 -33.503 -40.029  1.00 17.11           C
ATOM   2542  C   ILE F  52      47.896 -33.760 -38.799  1.00 20.14           C
ATOM   2543  O   ILE F  52      47.384 -33.788 -37.683  1.00 24.74           O
ATOM   2544  CB  ILE F  52      46.732 -32.029 -40.122  1.00 15.70           C
ATOM   2545  CG1 ILE F  52      45.854 -31.771 -41.349  1.00 13.89           C
ATOM   2546  CG2 ILE F  52      48.011 -31.224 -40.133  1.00 15.51           C
ATOM   2547  CD1 ILE F  52      45.142 -30.443 -41.303  1.00 14.70           C
ATOM   2548  N   SER F  53      49.197 -33.935 -39.001  1.00 16.71           N
ATOM   2549  CA  SER F  53      50.089 -34.337 -37.928  1.00 16.23           C
ATOM   2550  C   SER F  53      51.535 -34.221 -38.348  1.00 18.99           C
ATOM   2551  O   SER F  53      51.829 -33.961 -39.504  1.00 25.51           O
ATOM   2552  CB  SER F  53      49.815 -35.795 -37.579  1.00 21.52           C
ATOM   2553  OG  SER F  53      50.669 -36.249 -36.544  1.00 20.95           O
ATOM   2554  N   ASN F  54      52.444 -34.450 -37.412  1.00 19.46           N
ATOM   2555  CA  ASN F  54      53.865 -34.471 -37.721  1.00 18.58           C
ATOM   2556  C   ASN F  54      54.426 -35.881 -38.007  1.00 21.08           C
ATOM   2557  O   ASN F  54      55.393 -36.034 -38.750  1.00 27.08           O
ATOM   2558  CB  ASN F  54      54.663 -33.770 -36.618  1.00 17.64           C
ATOM   2559  CG  ASN F  54      54.322 -32.286 -36.490  1.00 19.87           C
ATOM   2560  OD1 ASN F  54      54.827 -31.450 -37.238  1.00 23.78           O
ATOM   2561  ND2 ASN F  54      53.493 -31.953 -35.516  1.00 24.33           N
ATOM   2562  N   THR F  55      53.824 -36.906 -37.418  1.00 21.15           N
ATOM   2563  CA  THR F  55      54.235 -38.293 -37.657  1.00 25.55           C
ATOM   2564  C   THR F  55      53.133 -38.994 -38.451  1.00 28.81           C
ATOM   2565  O   THR F  55      52.038 -39.195 -37.929  1.00 32.43           O
ATOM   2566  CB  THR F  55      54.450 -39.072 -36.324  1.00 28.25           C
ATOM   2567  OG1 THR F  55      55.282 -38.323 -35.424  1.00 31.16           O
ATOM   2568  CG2 THR F  55      55.070 -40.441 -36.583  1.00 27.31           C
ATOM   2569  N   CYS F  56      53.407 -39.371 -39.698  1.00 31.08           N
ATOM   2570  CA  CYS F  56      52.326 -39.769 -40.615  1.00 27.55           C
ATOM   2571  C   CYS F  56      52.142 -41.267 -40.846  1.00 28.61           C
ATOM   2572  O   CYS F  56      51.333 -41.675 -41.682  1.00 28.59           O
ATOM   2573  CB  CYS F  56      52.453 -39.045 -41.959  1.00 27.20           C
ATOM   2574  SG  CYS F  56      51.671 -37.407 -41.966  1.00 71.76           S
ATOM   2575  N   SER F  57      52.879 -42.083 -40.102  1.00 24.45           N
ATOM   2576  CA  SER F  57      52.743 -43.529 -40.218  1.00 25.96           C
ATOM   2577  C   SER F  57      51.496 -44.052 -39.512  1.00 28.88           C
ATOM   2578  O   SER F  57      50.948 -43.406 -38.609  1.00 24.29           O
ATOM   2579  CB  SER F  57      53.982 -44.212 -39.649  1.00 27.64           C
ATOM   2580  OG  SER F  57      54.670 -43.330 -38.784  1.00 25.98           O
ATOM   2581  N   SER F  58      51.050 -45.232 -39.921  1.00 26.50           N
ATOM   2582  CA  SER F  58      49.954 -45.877 -39.224  1.00 23.13           C
ATOM   2583  C   SER F  58      50.351 -46.123 -37.763  1.00 26.52           C
ATOM   2584  O   SER F  58      51.447 -46.628 -37.489  1.00 22.91           O
ATOM   2585  CB  SER F  58      49.581 -47.180 -39.917  1.00 22.02           C
ATOM   2586  OG  SER F  58      48.274 -47.576 -39.568  1.00 19.68           O
ATOM   2587  N   GLY F  59      49.460 -45.730 -36.845  1.00 24.62           N
ATOM   2588  CA  GLY F  59      49.646 -45.888 -35.412  1.00 17.65           C
ATOM   2589  C   GLY F  59      49.977 -44.582 -34.705  1.00 20.30           C
ATOM   2590  O   GLY F  59      50.361 -44.579 -33.531  1.00 19.21           O
ATOM   2591  N   SER F  60      49.829 -43.467 -35.417  1.00 17.44           N
ATOM   2592  CA  SER F  60      50.300 -42.169 -34.926  1.00 17.15           C
ATOM   2593  C   SER F  60      49.195 -41.274 -34.406  1.00 15.58           C
ATOM   2594  O   SER F  60      48.038 -41.393 -34.797  1.00 15.46           O
ATOM   2595  CB  SER F  60      51.038 -41.403 -36.023  1.00 17.78           C
ATOM   2596  OG  SER F  60      52.080 -42.173 -36.572  1.00 26.38           O
ATOM   2597  N   GLY F  61      49.572 -40.350 -33.539  1.00 14.41           N
ATOM   2598  CA  GLY F  61      48.614 -39.458 -32.938  1.00 10.81           C
ATOM   2599  C   GLY F  61      48.374 -38.237 -33.788  1.00 10.68           C
ATOM   2600  O   GLY F  61      49.203 -37.839 -34.600  1.00 11.34           O
ATOM   2601  N   PHE F  62      47.219 -37.632 -33.590  1.00  8.71           N
ATOM   2602  CA  PHE F  62      46.930 -36.377 -34.228  1.00 11.36           C
ATOM   2603  C   PHE F  62      46.075 -35.534 -33.307  1.00  9.27           C
ATOM   2604  O   PHE F  62      45.411 -36.040 -32.426  1.00 10.21           O
ATOM   2605  CB  PHE F  62      46.227 -36.613 -35.565  1.00 10.23           C
ATOM   2606  CG  PHE F  62      44.826 -37.176 -35.444  1.00  8.66           C
ATOM   2607  CD1 PHE F  62      44.617 -38.530 -35.272  1.00  8.67           C
ATOM   2608  CD2 PHE F  62      43.717 -36.350 -35.556  1.00  7.28           C
ATOM   2609  CE1 PHE F  62      43.332 -39.040 -35.180  1.00  7.61           C
ATOM   2610  CE2 PHE F  62      42.438 -36.866 -35.475  1.00  6.09           C
ATOM   2611  CZ  PHE F  62      42.247 -38.204 -35.292  1.00  5.58           C
ATOM   2612  N   ALA F  63      46.095 -34.235 -33.509  1.00 11.06           N
ATOM   2613  CA  ALA F  63      45.133 -33.394 -32.838  1.00  9.58           C
ATOM   2614  C   ALA F  63      44.760 -32.254 -33.766  1.00 10.03           C
ATOM   2615  O   ALA F  63      44.571 -31.137 -33.324  1.00 13.02           O
ATOM   2616  CB  ALA F  63      45.706 -32.870 -31.543  1.00 10.80           C
ATOM   2617  N   GLN F  64      44.679 -32.551 -35.057  1.00 10.58           N
ATOM   2618  CA  GLN F  64      44.344 -31.565 -36.085  1.00 14.13           C
ATOM   2619  C   GLN F  64      43.579 -32.245 -37.218  1.00 14.32           C
ATOM   2620  O   GLN F  64      44.052 -33.227 -37.775  1.00 18.16           O
ATOM   2621  CB  GLN F  64      45.609 -30.896 -36.629  1.00 15.31           C
ATOM   2622  CG  GLN F  64      45.338 -29.856 -37.696  1.00 18.18           C
ATOM   2623  CD  GLN F  64      46.380 -28.739 -37.740  1.00 24.50           C
ATOM   2624  OE1 GLN F  64      47.001 -28.500 -38.776  1.00 20.49           O
ATOM   2625  NE2 GLN F  64      46.545 -28.024 -36.619  1.00 27.36           N
ATOM   2626  N   VAL F  65      42.381 -31.764 -37.536  1.00 12.61           N
ATOM   2627  CA  VAL F  65      41.590 -32.378 -38.598  1.00 11.32           C
ATOM   2628  C   VAL F  65      40.911 -31.319 -39.443  1.00 15.73           C
ATOM   2629  O   VAL F  65      40.387 -30.332 -38.908  1.00 14.80           O
ATOM   2630  CB  VAL F  65      40.467 -33.276 -38.057  1.00 10.00           C
ATOM   2631  CG1 VAL F  65      40.171 -34.334 -39.045  1.00 13.46           C
ATOM   2632  CG2 VAL F  65      40.851 -33.929 -36.768  1.00 10.53           C
ATOM   2633  N   LYS F  66      40.904 -31.526 -40.760  1.00 15.05           N
ATOM   2634  CA  LYS F  66      40.101 -30.694 -41.651  1.00 13.24           C
ATOM   2635  C   LYS F  66      38.859 -31.468 -42.082  1.00 14.63           C
ATOM   2636  O   LYS F  66      38.978 -32.581 -42.584  1.00 18.61           O
ATOM   2637  CB  LYS F  66      40.918 -30.289 -42.873  1.00 18.65           C
ATOM   2638  CG  LYS F  66      40.494 -28.980 -43.531  1.00 17.81           C
ATOM   2639  CD  LYS F  66      40.819 -28.988 -45.021  1.00 20.47           C
ATOM   2640  CE  LYS F  66      41.007 -27.571 -45.556  1.00 30.46           C
ATOM   2641  NZ  LYS F  66      41.048 -27.502 -47.050  1.00 35.04           N
ATOM   2642  N   PHE F  67      37.677 -30.885 -41.874  1.00 13.80           N
ATOM   2643  CA  PHE F  67      36.410 -31.492 -42.299  1.00 18.93           C
ATOM   2644  C   PHE F  67      35.838 -30.881 -43.582  1.00 20.27           C
ATOM   2645  O   PHE F  67      35.479 -29.712 -43.588  1.00 20.37           O
ATOM   2646  CB  PHE F  67      35.363 -31.309 -41.211  1.00 18.72           C
ATOM   2647  CG  PHE F  67      35.712 -31.950 -39.922  1.00 18.06           C
ATOM   2648  CD1 PHE F  67      35.400 -33.273 -39.688  1.00 16.84           C
ATOM   2649  CD2 PHE F  67      36.340 -31.230 -38.931  1.00 22.30           C
ATOM   2650  CE1 PHE F  67      35.717 -33.868 -38.498  1.00 14.06           C
ATOM   2651  CE2 PHE F  67      36.662 -31.824 -37.734  1.00 16.19           C
ATOM   2652  CZ  PHE F  67      36.344 -33.142 -37.522  1.00 16.36           C
ATOM   2653  N   ASN F  68      35.693 -31.674 -44.645  1.00 26.28           N
ATOM   2654  CA  ASN F  68      35.261 -31.137 -45.958  1.00 34.71           C
ATOM   2655  C   ASN F  68      33.838 -31.452 -46.422  1.00 40.74           C
ATOM   2656  O   ASN F  68      33.363 -30.874 -47.405  1.00 38.22           O
ATOM   2657  CB  ASN F  68      36.237 -31.538 -47.065  1.00 35.24           C
ATOM   2658  CG  ASN F  68      37.298 -30.489 -47.306  1.00 47.11           C
ATOM   2659  OD1 ASN F  68      38.508 -30.749 -47.171  1.00 44.60           O
ATOM   2660  ND2 ASN F  68      36.851 -29.280 -47.656  1.00 41.13           N
