# Supplementary material for: A non-redundant data set of nanobody-antigen crystal structures
Source: Data Brief. 2019 Mar 6;24:103754. doi: 10.1016/j.dib.2019.103754 (PMC6441729; doi:10.1016/j.dib.2019.103754)
Supplement: Multimedia component 5 [file mmc5.zip › Data_set/Ag_1/4qo1_1.pdb]

ATOM      1  N   PRO B  92       9.771  41.090  13.285  1.00 60.39           N
ATOM      2  CA  PRO B  92      10.748  41.816  12.460  1.00 61.98           C
ATOM      3  C   PRO B  92      10.092  42.872  11.567  1.00 59.99           C
ATOM      4  O   PRO B  92      10.017  44.047  11.952  1.00 40.08           O
ATOM      5  CB  PRO B  92      11.402  40.702  11.622  1.00 66.26           C
ATOM      6  CG  PRO B  92      10.454  39.527  11.709  1.00 66.23           C
ATOM      7  CD  PRO B  92       9.848  39.632  13.076  1.00 62.94           C
ATOM      8  N   LEU B  93       9.629  42.458  10.389  1.00 59.63           N
ATOM      9  CA  LEU B  93       8.902  43.357   9.493  1.00 52.51           C
ATOM     10  C   LEU B  93       7.428  42.971   9.398  1.00 46.23           C
ATOM     11  O   LEU B  93       7.086  41.788   9.303  1.00 54.16           O
ATOM     12  CB  LEU B  93       9.531  43.364   8.095  1.00 54.34           C
ATOM     13  CG  LEU B  93      10.899  44.034   7.945  1.00 54.41           C
ATOM     14  CD1 LEU B  93      11.466  43.807   6.547  1.00 51.90           C
ATOM     15  CD2 LEU B  93      10.806  45.524   8.256  1.00 51.45           C
ATOM     16  N   SER B  94       6.559  43.975   9.433  1.00 43.38           N
ATOM     17  CA  SER B  94       5.137  43.768   9.210  1.00 40.86           C
ATOM     18  C   SER B  94       4.818  43.986   7.732  1.00 52.37           C
ATOM     19  O   SER B  94       5.473  44.785   7.067  1.00 60.42           O
ATOM     20  CB  SER B  94       4.309  44.704  10.084  1.00 35.74           C
ATOM     21  OG  SER B  94       2.922  44.510   9.871  1.00 35.04           O
ATOM     22  N   SER B  95       3.823  43.266   7.218  1.00 51.64           N
ATOM     23  CA  SER B  95       3.417  43.423   5.827  1.00 53.65           C
ATOM     24  C   SER B  95       2.445  44.592   5.678  1.00 50.40           C
ATOM     25  O   SER B  95       2.172  45.047   4.565  1.00 52.10           O
ATOM     26  CB  SER B  95       2.781  42.136   5.296  1.00 58.45           C
ATOM     27  OG  SER B  95       1.571  41.850   5.975  1.00 63.54           O
ATOM     28  N   SER B  96       1.929  45.079   6.804  1.00 33.16           N
ATOM     29  CA  SER B  96       1.010  46.199   6.775  1.00 34.34           C
ATOM     30  C   SER B  96       1.434  47.302   7.747  1.00 36.40           C
ATOM     31  O   SER B  96       2.322  47.115   8.583  1.00 31.02           O
ATOM     32  CB  SER B  96      -0.412  45.736   7.096  1.00 43.48           C
ATOM     33  OG  SER B  96      -0.572  45.485   8.480  1.00 43.69           O
ATOM     34  N   VAL B  97       0.798  48.457   7.604  1.00 26.61           N
ATOM     35  CA  VAL B  97       1.026  49.592   8.476  1.00 24.53           C
ATOM     36  C   VAL B  97      -0.332  50.105   8.952  1.00 23.11           C
ATOM     37  O   VAL B  97      -1.212  50.366   8.145  1.00 25.63           O
ATOM     38  CB  VAL B  97       1.804  50.739   7.761  1.00 24.75           C
ATOM     39  CG1 VAL B  97       1.846  51.996   8.626  1.00 22.88           C
ATOM     40  CG2 VAL B  97       3.216  50.297   7.373  1.00 26.68           C
ATOM     41  N   PRO B  98      -0.513  50.230  10.272  1.00 21.36           N
ATOM     42  CA  PRO B  98      -1.747  50.797  10.809  1.00 24.78           C
ATOM     43  C   PRO B  98      -1.963  52.213  10.316  1.00 27.64           C
ATOM     44  O   PRO B  98      -0.990  52.962  10.236  1.00 28.24           O
ATOM     45  CB  PRO B  98      -1.508  50.810  12.323  1.00 26.40           C
ATOM     46  CG  PRO B  98      -0.394  49.896  12.550  1.00 27.55           C
ATOM     47  CD  PRO B  98       0.453  49.915  11.334  1.00 26.34           C
ATOM     48  N   SER B  99      -3.206  52.574  10.013  1.00 23.41           N
ATOM     49  CA  SER B  99      -3.544  53.957   9.693  1.00 24.16           C
ATOM     50  C   SER B  99      -3.241  54.905  10.870  1.00 23.71           C
ATOM     51  O   SER B  99      -3.403  54.521  12.044  1.00 21.86           O
ATOM     52  CB  SER B  99      -5.018  54.055   9.304  1.00 20.33           C
ATOM     53  OG  SER B  99      -5.407  55.406   9.094  1.00 26.04           O
ATOM     54  N   GLN B 100      -2.788  56.121  10.548  1.00 20.25           N
ATOM     55  CA  GLN B 100      -2.511  57.147  11.550  1.00 21.03           C
ATOM     56  C   GLN B 100      -3.550  58.283  11.468  1.00 22.54           C
ATOM     57  O   GLN B 100      -3.455  59.274  12.179  1.00 25.48           O
ATOM     58  CB  GLN B 100      -1.109  57.740  11.363  1.00 26.03           C
ATOM     59  CG  GLN B 100       0.006  56.736  11.192  1.00 34.92           C
ATOM     60  CD  GLN B 100       0.339  56.457   9.724  1.00 47.46           C
ATOM     61  OE1 GLN B 100       0.235  57.339   8.874  1.00 53.92           O
ATOM     62  NE2 GLN B 100       0.696  55.216   9.422  1.00 46.51           N
ATOM     63  N   LYS B 101      -4.532  58.147  10.586  1.00 22.65           N
ATOM     64  CA  LYS B 101      -5.486  59.230  10.331  1.00 25.42           C
ATOM     65  C   LYS B 101      -6.373  59.495  11.561  1.00 26.02           C
ATOM     66  O   LYS B 101      -7.020  58.591  12.088  1.00 21.08           O
ATOM     67  CB  LYS B 101      -6.347  58.905   9.097  1.00 30.24           C
ATOM     68  CG  LYS B 101      -7.050  60.116   8.490  1.00 37.75           C
ATOM     69  CD  LYS B 101      -7.680  59.785   7.137  1.00 47.60           C
ATOM     70  N   THR B 102      -6.386  60.742  12.017  1.00 22.62           N
ATOM     71  CA  THR B 102      -7.242  61.140  13.127  1.00 23.57           C
ATOM     72  C   THR B 102      -8.700  60.895  12.781  1.00 20.52           C
ATOM     73  O   THR B 102      -9.144  61.204  11.677  1.00 19.34           O
ATOM     74  CB  THR B 102      -7.035  62.624  13.479  1.00 27.26           C
ATOM     75  OG1 THR B 102      -5.703  62.799  13.967  1.00 33.60           O
ATOM     76  CG2 THR B 102      -8.010  63.065  14.553  1.00 26.96           C
ATOM     77  N   TYR B 103      -9.436  60.315  13.717  1.00 17.17           N
ATOM     78  CA  TYR B 103     -10.842  60.018  13.526  1.00 18.02           C
ATOM     79  C   TYR B 103     -11.590  60.279  14.832  1.00 23.88           C
ATOM     80  O   TYR B 103     -11.502  59.485  15.760  1.00 20.33           O
ATOM     81  CB  TYR B 103     -11.034  58.562  13.065  1.00 17.88           C
ATOM     82  CG  TYR B 103     -12.490  58.156  12.917  1.00 21.24           C
ATOM     83  CD1 TYR B 103     -13.340  58.836  12.039  1.00 22.75           C
ATOM     84  CD2 TYR B 103     -13.016  57.102  13.644  1.00 21.68           C
ATOM     85  CE1 TYR B 103     -14.669  58.481  11.910  1.00 27.34           C
ATOM     86  CE2 TYR B 103     -14.347  56.739  13.519  1.00 24.71           C
ATOM     87  CZ  TYR B 103     -15.165  57.429  12.649  1.00 28.06           C
ATOM     88  OH  TYR B 103     -16.479  57.065  12.520  1.00 26.63           O
ATOM     89  N   GLN B 104     -12.305  61.400  14.925  1.00 19.14           N
ATOM     90  CA  GLN B 104     -13.003  61.720  16.169  1.00 22.29           C
ATOM     91  C   GLN B 104     -14.277  60.894  16.324  1.00 24.97           C
ATOM     92  O   GLN B 104     -14.701  60.598  17.448  1.00 24.20           O
ATOM     93  CB  GLN B 104     -13.315  63.218  16.239  1.00 26.71           C
ATOM     94  CG  GLN B 104     -12.054  64.077  16.213  1.00 31.70           C
ATOM     95  CD  GLN B 104     -12.311  65.521  16.606  1.00 44.07           C
ATOM     96  OE1 GLN B 104     -13.377  66.072  16.335  1.00 44.42           O
ATOM     97  NE2 GLN B 104     -11.330  66.139  17.254  1.00 48.99           N
ATOM     98  N   GLY B 105     -14.883  60.524  15.195  1.00 23.11           N
ATOM     99  CA  GLY B 105     -16.029  59.631  15.195  1.00 23.02           C
ATOM    100  C   GLY B 105     -17.265  60.238  15.834  1.00 27.40           C
ATOM    101  O   GLY B 105     -17.324  61.444  16.073  1.00 30.95           O
ATOM    102  N  ASER B 106     -18.239  59.380  16.126  1.00 25.54           N
ATOM    103  CA ASER B 106     -19.553  59.799  16.600  1.00 30.47           C
ATOM    104  C  ASER B 106     -19.573  60.253  18.056  1.00 28.51           C
ATOM    105  O  ASER B 106     -20.504  60.936  18.475  1.00 29.21           O
ATOM    106  CB ASER B 106     -20.555  58.657  16.418  1.00 32.70           C
ATOM    107  OG ASER B 106     -20.632  58.264  15.061  1.00 32.78           O
ATOM    108  N   TYR B 107     -18.556  59.862  18.823  1.00 24.37           N
ATOM    109  CA  TYR B 107     -18.516  60.157  20.259  1.00 26.90           C
ATOM    110  C   TYR B 107     -17.603  61.344  20.573  1.00 26.58           C
ATOM    111  O   TYR B 107     -17.374  61.665  21.741  1.00 26.68           O
ATOM    112  CB  TYR B 107     -18.079  58.911  21.056  1.00 23.58           C
ATOM    113  CG  TYR B 107     -19.056  57.778  20.873  1.00 28.76           C
ATOM    114  CD1 TYR B 107     -20.187  57.675  21.674  1.00 26.47           C
ATOM    115  CD2 TYR B 107     -18.882  56.847  19.862  1.00 29.69           C
ATOM    116  CE1 TYR B 107     -21.108  56.664  21.485  1.00 34.47           C
ATOM    117  CE2 TYR B 107     -19.794  55.829  19.667  1.00 31.16           C
ATOM    118  CZ  TYR B 107     -20.906  55.743  20.480  1.00 31.80           C
ATOM    119  OH  TYR B 107     -21.817  54.739  20.282  1.00 32.00           O
ATOM    120  N   GLY B 108     -17.094  61.994  19.527  1.00 26.44           N
ATOM    121  CA  GLY B 108     -16.221  63.149  19.683  1.00 26.72           C
ATOM    122  C   GLY B 108     -14.931  62.842  20.440  1.00 29.68           C
ATOM    123  O   GLY B 108     -14.538  63.590  21.336  1.00 26.43           O
ATOM    124  N   PHE B 109     -14.275  61.743  20.069  1.00 24.52           N
ATOM    125  CA  PHE B 109     -13.052  61.270  20.724  1.00 18.29           C
ATOM    126  C   PHE B 109     -11.836  62.149  20.460  1.00 17.86           C
ATOM    127  O   PHE B 109     -11.440  62.347  19.316  1.00 23.09           O
ATOM    128  CB  PHE B 109     -12.754  59.840  20.268  1.00 20.81           C
ATOM    129  CG  PHE B 109     -11.478  59.256  20.829  1.00 29.02           C
ATOM    130  CD1 PHE B 109     -11.300  59.098  22.196  1.00 26.03           C
ATOM    131  CD2 PHE B 109     -10.470  58.822  19.975  1.00 22.94           C
ATOM    132  CE1 PHE B 109     -10.114  58.538  22.703  1.00 23.56           C
ATOM    133  CE2 PHE B 109      -9.296  58.260  20.471  1.00 27.27           C
ATOM    134  CZ  PHE B 109      -9.118  58.119  21.842  1.00 22.73           C
ATOM    135  N   ARG B 110     -11.240  62.667  21.530  1.00 20.18           N
ATOM    136  CA  ARG B 110      -9.992  63.431  21.453  1.00 22.22           C
ATOM    137  C   ARG B 110      -9.048  62.950  22.537  1.00 20.12           C
ATOM    138  O   ARG B 110      -9.503  62.434  23.553  1.00 17.83           O
ATOM    139  CB  ARG B 110     -10.222  64.933  21.660  1.00 22.66           C
ATOM    140  CG  ARG B 110     -11.093  65.612  20.651  1.00 38.76           C
ATOM    141  CD  ARG B 110     -11.979  66.631  21.353  1.00 52.48           C
ATOM    142  NE  ARG B 110     -13.086  65.956  22.029  1.00 62.53           N
ATOM    143  CZ  ARG B 110     -13.628  66.335  23.183  1.00 52.22           C
ATOM    144  NH1 ARG B 110     -13.173  67.404  23.828  1.00 50.55           N
ATOM    145  NH2 ARG B 110     -14.634  65.632  23.685  1.00 33.63           N
ATOM    146  N   LEU B 111      -7.750  63.185  22.360  1.00 16.76           N
ATOM    147  CA  LEU B 111      -6.800  62.994  23.458  1.00 19.03           C
ATOM    148  C   LEU B 111      -6.503  64.309  24.160  1.00 20.92           C
ATOM    149  O   LEU B 111      -6.569  65.371  23.557  1.00 20.43           O
ATOM    150  CB  LEU B 111      -5.499  62.374  22.957  1.00 21.70           C
ATOM    151  CG  LEU B 111      -5.583  60.971  22.330  1.00 14.72           C
ATOM    152  CD1 LEU B 111      -4.189  60.564  21.867  1.00 16.26           C
ATOM    153  CD2 LEU B 111      -6.202  59.904  23.270  1.00 14.60           C
ATOM    154  N   GLY B 112      -6.154  64.225  25.436  1.00 18.68           N
ATOM    155  CA  GLY B 112      -5.693  65.374  26.196  1.00 20.37           C
ATOM    156  C   GLY B 112      -4.479  64.978  27.011  1.00 33.34           C
ATOM    157  O   GLY B 112      -4.217  63.795  27.263  1.00 19.50           O
ATOM    158  N   PHE B 113      -3.719  65.980  27.416  1.00 19.08           N
ATOM    159  CA  PHE B 113      -2.510  65.751  28.175  1.00 15.80           C
ATOM    160  C   PHE B 113      -2.434  66.781  29.275  1.00 16.76           C
ATOM    161  O   PHE B 113      -3.031  67.854  29.156  1.00 20.23           O
ATOM    162  CB  PHE B 113      -1.281  65.827  27.263  1.00 15.56           C
ATOM    163  CG  PHE B 113      -1.350  64.880  26.090  1.00 17.93           C
ATOM    164  CD1 PHE B 113      -1.979  65.260  24.913  1.00 14.92           C
ATOM    165  CD2 PHE B 113      -0.798  63.607  26.174  1.00 18.40           C
ATOM    166  CE1 PHE B 113      -2.057  64.388  23.830  1.00 16.70           C
ATOM    167  CE2 PHE B 113      -0.870  62.722  25.086  1.00 22.02           C
ATOM    168  CZ  PHE B 113      -1.500  63.112  23.923  1.00 14.52           C
ATOM    169  N   LEU B 114      -1.737  66.451  30.358  1.00 16.01           N
ATOM    170  CA  LEU B 114      -1.506  67.430  31.415  1.00 17.07           C
ATOM    171  C   LEU B 114      -0.685  68.595  30.855  1.00 19.34           C
ATOM    172  O   LEU B 114       0.167  68.402  29.988  1.00 18.06           O
ATOM    173  CB  LEU B 114      -0.780  66.804  32.611  1.00 20.85           C
ATOM    174  CG  LEU B 114      -1.462  65.704  33.423  1.00 23.80           C
ATOM    175  CD1 LEU B 114      -0.626  65.384  34.666  1.00 21.12           C
ATOM    176  CD2 LEU B 114      -2.862  66.123  33.815  1.00 24.89           C
ATOM    177  N   HIS B 115      -0.958  69.801  31.331  1.00 16.82           N
ATOM    178  CA  HIS B 115      -0.175  70.965  30.915  1.00 21.57           C
ATOM    179  C   HIS B 115       0.934  71.146  31.936  1.00 17.09           C
ATOM    180  O   HIS B 115       0.831  71.963  32.850  1.00 17.59           O
ATOM    181  CB  HIS B 115      -1.090  72.184  30.792  1.00 19.34           C
ATOM    182  CG  HIS B 115      -2.338  71.888  30.020  1.00 24.64           C
ATOM    183  ND1 HIS B 115      -3.596  71.907  30.586  1.00 26.30           N
ATOM    184  CD2 HIS B 115      -2.509  71.487  28.734  1.00 24.72           C
ATOM    185  CE1 HIS B 115      -4.491  71.560  29.676  1.00 26.09           C
ATOM    186  NE2 HIS B 115      -3.859  71.306  28.543  1.00 29.74           N
ATOM    187  N  ASER B 116       2.002  70.378  31.754  1.00 16.82           N
ATOM    188  CA ASER B 116       2.984  70.147  32.811  1.00 17.14           C
ATOM    189  C  ASER B 116       4.192  71.079  32.780  1.00 20.30           C
ATOM    190  O  ASER B 116       4.944  71.160  33.758  1.00 17.80           O
ATOM    191  CB ASER B 116       3.455  68.692  32.743  1.00 16.91           C
ATOM    192  OG ASER B 116       2.349  67.814  32.818  1.00 16.76           O
ATOM    193  N   GLY B 117       4.373  71.789  31.671  1.00 17.11           N
ATOM    194  CA  GLY B 117       5.517  72.674  31.523  1.00 23.79           C
ATOM    195  C   GLY B 117       6.806  71.898  31.310  1.00 21.37           C
ATOM    196  O   GLY B 117       6.771  70.691  31.073  1.00 20.45           O
ATOM    197  N   THR B 118       7.945  72.577  31.400  1.00 17.65           N
ATOM    198  CA  THR B 118       9.220  71.940  31.061  1.00 21.39           C
ATOM    199  C   THR B 118      10.317  72.070  32.120  1.00 21.09           C
ATOM    200  O   THR B 118      11.495  72.115  31.781  1.00 19.91           O
ATOM    201  CB  THR B 118       9.772  72.500  29.724  1.00 19.38           C
ATOM    202  OG1 THR B 118       9.855  73.928  29.801  1.00 20.12           O
ATOM    203  CG2 THR B 118       8.873  72.116  28.581  1.00 21.96           C
ATOM    204  N   ALA B 119       9.941  72.110  33.396  1.00 22.31           N
ATOM    205  CA  ALA B 119      10.936  72.111  34.479  1.00 23.53           C
ATOM    206  C   ALA B 119      11.717  70.793  34.519  1.00 24.96           C
ATOM    207  O   ALA B 119      11.251  69.769  33.997  1.00 19.26           O
ATOM    208  CB  ALA B 119      10.260  72.351  35.826  1.00 20.27           C
ATOM    209  N   LYS B 120      12.883  70.814  35.161  1.00 21.51           N
ATOM    210  CA  LYS B 120      13.798  69.669  35.131  1.00 23.49           C
ATOM    211  C   LYS B 120      13.186  68.420  35.758  1.00 28.23           C
ATOM    212  O   LYS B 120      13.495  67.297  35.350  1.00 29.66           O
ATOM    213  CB  LYS B 120      15.131  70.017  35.827  1.00 24.48           C
ATOM    214  CG  LYS B 120      16.230  68.935  35.660  1.00 26.00           C
ATOM    215  CD  LYS B 120      17.602  69.430  36.088  1.00 36.63           C
ATOM    216  N   SER B 121      12.298  68.606  36.729  1.00 25.33           N
ATOM    217  CA  SER B 121      11.683  67.468  37.410  1.00 24.88           C
ATOM    218  C   SER B 121      10.568  66.781  36.620  1.00 25.28           C
ATOM    219  O   SER B 121      10.129  65.689  36.983  1.00 23.66           O
ATOM    220  CB  SER B 121      11.115  67.915  38.755  1.00 27.47           C
ATOM    221  OG  SER B 121      10.108  68.899  38.568  1.00 33.18           O
ATOM    222  N   VAL B 122      10.084  67.414  35.556  1.00 21.74           N
ATOM    223  CA  VAL B 122       8.940  66.857  34.847  1.00 22.07           C
ATOM    224  C   VAL B 122       9.329  65.552  34.128  1.00 23.96           C
ATOM    225  O   VAL B 122      10.303  65.500  33.375  1.00 23.19           O
ATOM    226  CB  VAL B 122       8.353  67.875  33.851  1.00 19.43           C
ATOM    227  CG1 VAL B 122       7.124  67.312  33.174  1.00 23.37           C
ATOM    228  CG2 VAL B 122       7.968  69.145  34.589  1.00 25.54           C
ATOM    229  N   THR B 123       8.569  64.492  34.381  1.00 22.21           N
ATOM    230  CA  THR B 123       8.899  63.178  33.826  1.00 21.33           C
ATOM    231  C   THR B 123       8.088  62.897  32.575  1.00 17.34           C
ATOM    232  O   THR B 123       8.378  61.956  31.832  1.00 24.23           O
ATOM    233  CB  THR B 123       8.653  62.057  34.847  1.00 21.87           C
ATOM    234  OG1 THR B 123       7.288  62.101  35.268  1.00 27.06           O
ATOM    235  CG2 THR B 123       9.571  62.229  36.068  1.00 31.22           C
ATOM    236  N   CYS B 124       7.064  63.712  32.344  1.00 17.92           N
ATOM    237  CA  CYS B 124       6.243  63.579  31.145  1.00 18.76           C
ATOM    238  C   CYS B 124       5.650  64.938  30.780  1.00 19.97           C
ATOM    239  O   CYS B 124       4.939  65.556  31.583  1.00 21.87           O
ATOM    240  CB  CYS B 124       5.136  62.543  31.367  1.00 16.14           C
ATOM    241  SG  CYS B 124       3.925  62.399  30.028  1.00 25.73           S
ATOM    242  N   THR B 125       5.972  65.418  29.584  1.00 19.47           N
ATOM    243  CA  THR B 125       5.469  66.709  29.145  1.00 18.61           C
ATOM    244  C   THR B 125       5.107  66.675  27.663  1.00 18.12           C
ATOM    245  O   THR B 125       5.817  66.094  26.847  1.00 22.83           O
ATOM    246  CB  THR B 125       6.484  67.845  29.412  1.00 16.89           C
ATOM    247  OG1 THR B 125       5.915  69.096  29.001  1.00 20.05           O
ATOM    248  CG2 THR B 125       7.804  67.612  28.653  1.00 16.29           C
ATOM    249  N   TYR B 126       4.003  67.326  27.324  1.00 15.34           N
ATOM    250  CA  TYR B 126       3.456  67.268  25.977  1.00 16.17           C
ATOM    251  C   TYR B 126       3.562  68.616  25.270  1.00 16.37           C
ATOM    252  O   TYR B 126       3.199  69.649  25.826  1.00 15.42           O
ATOM    253  CB  TYR B 126       1.997  66.802  26.028  1.00 18.66           C
ATOM    254  CG  TYR B 126       1.251  66.856  24.705  1.00 14.87           C
ATOM    255  CD1 TYR B 126       1.432  65.873  23.729  1.00 14.69           C
ATOM    256  CD2 TYR B 126       0.352  67.876  24.444  1.00 19.41           C
ATOM    257  CE1 TYR B 126       0.737  65.931  22.510  1.00 14.69           C
ATOM    258  CE2 TYR B 126      -0.339  67.940  23.247  1.00 23.01           C
ATOM    259  CZ  TYR B 126      -0.152  66.964  22.291  1.00 18.75           C
ATOM    260  OH  TYR B 126      -0.854  67.060  21.110  1.00 17.56           O
ATOM    261  N   SER B 127       4.065  68.583  24.041  1.00 15.16           N
ATOM    262  CA  SER B 127       4.132  69.748  23.175  1.00 16.92           C
ATOM    263  C   SER B 127       2.909  69.808  22.245  1.00 15.28           C
ATOM    264  O   SER B 127       2.796  69.016  21.296  1.00 16.36           O
ATOM    265  CB  SER B 127       5.412  69.719  22.336  1.00 15.43           C
ATOM    266  OG  SER B 127       5.404  70.799  21.409  1.00 16.69           O
ATOM    267  N   PRO B 128       1.980  70.731  22.514  1.00 15.46           N
ATOM    268  CA  PRO B 128       0.874  70.878  21.558  1.00 15.59           C
ATOM    269  C   PRO B 128       1.362  71.291  20.162  1.00 15.74           C
ATOM    270  O   PRO B 128       0.813  70.796  19.185  1.00 16.30           O
ATOM    271  CB  PRO B 128       0.011  71.980  22.182  1.00 15.91           C
ATOM    272  CG  PRO B 128       0.345  71.966  23.629  1.00 22.16           C
ATOM    273  CD  PRO B 128       1.782  71.540  23.731  1.00 17.23           C
ATOM    274  N   ALA B 129       2.363  72.159  20.062  1.00 15.89           N
ATOM    275  CA  ALA B 129       2.796  72.643  18.736  1.00 17.80           C
ATOM    276  C   ALA B 129       3.396  71.528  17.888  1.00 21.72           C
ATOM    277  O   ALA B 129       3.219  71.503  16.673  1.00 21.41           O
ATOM    278  CB  ALA B 129       3.794  73.766  18.867  1.00 16.38           C
ATOM    279  N   LEU B 130       4.104  70.614  18.542  1.00 15.79           N
ATOM    280  CA  LEU B 130       4.698  69.468  17.876  1.00 18.66           C
ATOM    281  C   LEU B 130       3.808  68.219  17.903  1.00 16.90           C
ATOM    282  O   LEU B 130       4.156  67.239  17.270  1.00 21.33           O
ATOM    283  CB  LEU B 130       6.048  69.125  18.518  1.00 17.87           C
ATOM    284  CG  LEU B 130       7.163  70.178  18.455  1.00 19.22           C
ATOM    285  CD1 LEU B 130       8.373  69.759  19.293  1.00 19.94           C
ATOM    286  CD2 LEU B 130       7.566  70.445  17.003  1.00 17.95           C
ATOM    287  N   ASN B 131       2.685  68.258  18.631  1.00 17.57           N
ATOM    288  CA  ASN B 131       1.876  67.054  18.938  1.00 17.34           C
ATOM    289  C   ASN B 131       2.769  65.908  19.373  1.00 20.42           C
ATOM    290  O   ASN B 131       2.733  64.809  18.801  1.00 17.30           O
ATOM    291  CB  ASN B 131       1.011  66.612  17.744  1.00 16.61           C
ATOM    292  CG  ASN B 131       0.055  65.467  18.103  1.00 21.71           C
ATOM    293  OD1 ASN B 131      -0.429  65.374  19.237  1.00 20.83           O
ATOM    294  ND2 ASN B 131      -0.193  64.573  17.147  1.00 15.15           N
ATOM    295  N   LYS B 132       3.581  66.172  20.387  1.00 16.05           N
ATOM    296  CA  LYS B 132       4.656  65.269  20.773  1.00 15.45           C
ATOM    297  C   LYS B 132       4.797  65.169  22.290  1.00 16.24           C
ATOM    298  O   LYS B 132       4.918  66.189  22.984  1.00 15.29           O
ATOM    299  CB  LYS B 132       5.985  65.739  20.158  1.00 15.35           C
ATOM    300  CG  LYS B 132       7.159  64.801  20.430  1.00 15.38           C
ATOM    301  CD  LYS B 132       8.294  65.056  19.420  1.00 15.80           C
ATOM    302  CE  LYS B 132       9.546  64.238  19.738  1.00 19.92           C
ATOM    303  NZ  LYS B 132      10.453  64.170  18.545  1.00 25.30           N
ATOM    304  N   MET B 133       4.760  63.945  22.802  1.00 18.11           N
ATOM    305  CA  MET B 133       5.042  63.709  24.216  1.00 17.34           C
ATOM    306  C   MET B 133       6.528  63.448  24.437  1.00 17.92           C
ATOM    307  O   MET B 133       7.135  62.676  23.707  1.00 15.25           O
ATOM    308  CB  MET B 133       4.225  62.531  24.755  1.00 14.81           C
ATOM    309  CG  MET B 133       4.675  62.047  26.143  1.00 21.10           C
ATOM    310  SD  MET B 133       3.822  60.518  26.642  1.00 26.83           S
ATOM    311  CE  MET B 133       2.182  61.166  26.925  1.00 17.62           C
ATOM    312  N   PHE B 134       7.100  64.110  25.438  1.00 15.39           N
ATOM    313  CA  PHE B 134       8.479  63.897  25.860  1.00 19.00           C
ATOM    314  C   PHE B 134       8.435  63.262  27.239  1.00 20.15           C
ATOM    315  O   PHE B 134       7.858  63.839  28.152  1.00 17.01           O
ATOM    316  CB  PHE B 134       9.267  65.218  25.910  1.00 16.14           C
ATOM    317  CG  PHE B 134       9.413  65.888  24.564  1.00 16.08           C
ATOM    318  CD1 PHE B 134       8.358  66.586  24.003  1.00 16.84           C
ATOM    319  CD2 PHE B 134      10.608  65.826  23.881  1.00 17.42           C
ATOM    320  CE1 PHE B 134       8.489  67.185  22.756  1.00 17.54           C
ATOM    321  CE2 PHE B 134      10.756  66.427  22.648  1.00 19.21           C
ATOM    322  CZ  PHE B 134       9.694  67.109  22.082  1.00 16.16           C
ATOM    323  N   CYS B 135       9.010  62.075  27.406  1.00 16.26           N
ATOM    324  CA  CYS B 135       8.883  61.414  28.696  1.00 16.50           C
ATOM    325  C   CYS B 135      10.123  60.610  29.072  1.00 23.45           C
ATOM    326  O   CYS B 135      10.955  60.299  28.221  1.00 19.52           O
ATOM    327  CB  CYS B 135       7.653  60.512  28.702  1.00 16.10           C
ATOM    328  SG  CYS B 135       7.737  59.170  27.476  1.00 21.13           S
ATOM    329  N   GLN B 136      10.251  60.300  30.360  1.00 17.54           N
ATOM    330  CA  GLN B 136      11.378  59.508  30.850  1.00 18.29           C
ATOM    331  C   GLN B 136      11.036  58.035  30.824  1.00 18.26           C
ATOM    332  O   GLN B 136       9.880  57.661  30.979  1.00 17.79           O
ATOM    333  CB  GLN B 136      11.773  59.930  32.269  1.00 18.92           C
ATOM    334  CG  GLN B 136      12.314  61.369  32.344  1.00 24.35           C
ATOM    335  CD  GLN B 136      12.751  61.768  33.750  1.00 32.96           C
ATOM    336  OE1 GLN B 136      12.755  60.944  34.660  1.00 38.05           O
ATOM    337  NE2 GLN B 136      13.123  63.032  33.925  1.00 36.26           N
ATOM    338  N   LEU B 137      12.055  57.209  30.614  1.00 18.85           N
ATOM    339  CA  LEU B 137      11.898  55.754  30.603  1.00 20.80           C
ATOM    340  C   LEU B 137      11.203  55.240  31.870  1.00 19.08           C
ATOM    341  O   LEU B 137      11.593  55.603  32.980  1.00 21.97           O
ATOM    342  CB  LEU B 137      13.270  55.079  30.449  1.00 25.30           C
ATOM    343  CG  LEU B 137      13.298  53.559  30.293  1.00 27.36           C
ATOM    344  CD1 LEU B 137      14.439  53.147  29.404  1.00 27.41           C
ATOM    345  CD2 LEU B 137      13.466  52.901  31.649  1.00 39.85           C
ATOM    346  N   ALA B 138      10.180  54.399  31.680  1.00 18.62           N
ATOM    347  CA  ALA B 138       9.456  53.711  32.764  1.00 20.12           C
ATOM    348  C   ALA B 138       8.647  54.618  33.709  1.00 22.50           C
ATOM    349  O   ALA B 138       8.033  54.130  34.647  1.00 30.05           O
ATOM    350  CB  ALA B 138      10.434  52.852  33.598  1.00 19.75           C
ATOM    351  N   LYS B 139       8.627  55.919  33.472  1.00 19.87           N
ATOM    352  CA  LYS B 139       7.845  56.815  34.330  1.00 19.19           C
ATOM    353  C   LYS B 139       6.395  56.911  33.849  1.00 22.90           C
ATOM    354  O   LYS B 139       6.070  56.593  32.701  1.00 20.62           O
ATOM    355  CB  LYS B 139       8.462  58.223  34.372  1.00 21.40           C
ATOM    356  CG  LYS B 139       9.892  58.282  34.871  1.00 22.73           C
ATOM    357  CD  LYS B 139       9.980  57.838  36.315  1.00 26.90           C
ATOM    358  CE  LYS B 139      11.378  58.038  36.869  1.00 31.44           C
ATOM    359  NZ  LYS B 139      11.486  57.389  38.200  1.00 36.93           N
ATOM    360  N   THR B 140       5.531  57.379  34.733  1.00 19.63           N
ATOM    361  CA  THR B 140       4.110  57.543  34.432  1.00 17.14           C
ATOM    362  C   THR B 140       3.832  58.571  33.338  1.00 19.68           C
ATOM    363  O   THR B 140       4.244  59.715  33.453  1.00 21.49           O
ATOM    364  CB  THR B 140       3.355  57.962  35.708  1.00 24.19           C
ATOM    365  OG1 THR B 140       3.558  56.964  36.716  1.00 19.51           O
ATOM    366  CG2 THR B 140       1.869  58.129  35.423  1.00 21.04           C
ATOM    367  N   CYS B 141       3.113  58.175  32.289  1.00 17.23           N
ATOM    368  CA  CYS B 141       2.673  59.131  31.253  1.00 16.00           C
ATOM    369  C   CYS B 141       1.159  59.178  31.192  1.00 19.65           C
ATOM    370  O   CYS B 141       0.540  58.278  30.626  1.00 17.01           O
ATOM    371  CB  CYS B 141       3.216  58.750  29.873  1.00 19.78           C
ATOM    372  SG  CYS B 141       5.002  58.640  29.843  1.00 22.91           S
ATOM    373  N   PRO B 142       0.549  60.196  31.811  1.00 19.27           N
ATOM    374  CA  PRO B 142      -0.917  60.274  31.751  1.00 16.84           C
ATOM    375  C   PRO B 142      -1.410  60.661  30.350  1.00 22.92           C
ATOM    376  O   PRO B 142      -0.950  61.644  29.755  1.00 23.18           O
ATOM    377  CB  PRO B 142      -1.267  61.366  32.788  1.00 16.12           C
ATOM    378  CG  PRO B 142      -0.002  61.569  33.609  1.00 25.91           C
ATOM    379  CD  PRO B 142       1.136  61.224  32.692  1.00 20.16           C
ATOM    380  N   VAL B 143      -2.315  59.859  29.813  1.00 16.74           N
ATOM    381  CA  VAL B 143      -2.987  60.189  28.562  1.00 16.84           C
ATOM    382  C   VAL B 143      -4.486  60.255  28.847  1.00 20.26           C
ATOM    383  O   VAL B 143      -5.050  59.337  29.452  1.00 21.72           O
ATOM    384  CB  VAL B 143      -2.686  59.166  27.449  1.00 17.67           C
ATOM    385  CG1 VAL B 143      -3.561  59.429  26.229  1.00 18.25           C
ATOM    386  CG2 VAL B 143      -1.202  59.198  27.069  1.00 14.64           C
ATOM    387  N   GLN B 144      -5.123  61.356  28.452  1.00 20.45           N
ATOM    388  CA  GLN B 144      -6.535  61.571  28.757  1.00 15.92           C
ATOM    389  C   GLN B 144      -7.409  61.261  27.560  1.00 16.12           C
ATOM    390  O   GLN B 144      -7.132  61.707  26.444  1.00 15.73           O
ATOM    391  CB  GLN B 144      -6.802  63.026  29.188  1.00 16.32           C
ATOM    392  CG  GLN B 144      -6.096  63.462  30.442  1.00 20.45           C
ATOM    393  CD  GLN B 144      -6.053  64.962  30.562  1.00 27.09           C
ATOM    394  OE1 GLN B 144      -6.535  65.678  29.674  1.00 18.62           O
ATOM    395  NE2 GLN B 144      -5.473  65.457  31.662  1.00 22.63           N
ATOM    396  N   LEU B 145      -8.472  60.508  27.806  1.00 20.39           N
ATOM    397  CA  LEU B 145      -9.501  60.278  26.811  1.00 19.68           C
ATOM    398  C   LEU B 145     -10.665  61.229  27.035  1.00 18.56           C
ATOM    399  O   LEU B 145     -11.289  61.223  28.108  1.00 18.63           O
ATOM    400  CB  LEU B 145     -10.000  58.829  26.873  1.00 17.19           C
ATOM    401  CG  LEU B 145      -8.915  57.775  27.017  1.00 15.92           C
ATOM    402  CD1 LEU B 145      -9.584  56.408  27.094  1.00 21.53           C
ATOM    403  CD2 LEU B 145      -7.921  57.844  25.867  1.00 15.44           C
ATOM    404  N   TRP B 146     -10.966  62.031  26.018  1.00 17.31           N
ATOM    405  CA  TRP B 146     -12.107  62.946  26.051  1.00 18.11           C
ATOM    406  C   TRP B 146     -13.168  62.529  25.039  1.00 21.37           C
ATOM    407  O   TRP B 146     -12.859  62.369  23.861  1.00 25.47           O
ATOM    408  CB  TRP B 146     -11.654  64.378  25.735  1.00 18.16           C
ATOM    409  CG  TRP B 146     -10.741  64.972  26.741  1.00 21.34           C
ATOM    410  CD1 TRP B 146      -9.420  64.670  26.952  1.00 21.01           C
ATOM    411  CD2 TRP B 146     -11.071  65.994  27.673  1.00 20.30           C
ATOM    412  NE1 TRP B 146      -8.917  65.445  27.970  1.00 23.45           N
ATOM    413  CE2 TRP B 146      -9.914  66.261  28.435  1.00 26.39           C
ATOM    414  CE3 TRP B 146     -12.239  66.705  27.949  1.00 23.03           C
ATOM    415  CZ2 TRP B 146      -9.894  67.212  29.453  1.00 35.36           C
ATOM    416  CZ3 TRP B 146     -12.220  67.643  28.964  1.00 29.85           C
ATOM    417  CH2 TRP B 146     -11.056  67.892  29.700  1.00 38.93           C
ATOM    418  N   VAL B 147     -14.408  62.369  25.488  1.00 21.69           N
ATOM    419  CA  VAL B 147     -15.519  62.084  24.586  1.00 23.11           C
ATOM    420  C   VAL B 147     -16.680  63.041  24.837  1.00 26.12           C
ATOM    421  O   VAL B 147     -16.826  63.579  25.927  1.00 23.52           O
ATOM    422  CB  VAL B 147     -16.027  60.629  24.726  1.00 22.63           C
ATOM    423  CG1 VAL B 147     -14.979  59.656  24.218  1.00 18.98           C
ATOM    424  CG2 VAL B 147     -16.434  60.311  26.174  1.00 24.10           C
ATOM    425  N   ASP B 148     -17.492  63.268  23.812  1.00 26.42           N
ATOM    426  CA  ASP B 148     -18.649  64.135  23.946  1.00 25.38           C
ATOM    427  C   ASP B 148     -19.839  63.344  24.466  1.00 26.27           C
ATOM    428  O   ASP B 148     -20.753  63.907  25.060  1.00 30.75           O
ATOM    429  CB  ASP B 148     -18.992  64.800  22.609  1.00 32.13           C
ATOM    430  CG  ASP B 148     -17.970  65.841  22.199  1.00 36.57           C
ATOM    431  OD1 ASP B 148     -17.274  66.377  23.087  1.00 36.53           O
ATOM    432  OD2 ASP B 148     -17.859  66.124  20.989  1.00 41.60           O
ATOM    433  N   SER B 149     -19.827  62.039  24.235  1.00 23.27           N
ATOM    434  CA  SER B 149     -20.878  61.172  24.742  1.00 32.51           C
ATOM    435  C   SER B 149     -20.300  59.805  25.082  1.00 32.51           C
ATOM    436  O   SER B 149     -19.261  59.416  24.551  1.00 32.24           O
ATOM    437  CB  SER B 149     -22.021  61.048  23.729  1.00 38.55           C
ATOM    438  OG  SER B 149     -21.531  60.832  22.417  1.00 44.07           O
ATOM    439  N   THR B 150     -20.972  59.088  25.979  1.00 23.57           N
ATOM    440  CA  THR B 150     -20.461  57.815  26.487  1.00 26.93           C
ATOM    441  C   THR B 150     -20.478  56.711  25.437  1.00 26.90           C
ATOM    442  O   THR B 150     -21.522  56.429  24.859  1.00 23.33           O
ATOM    443  CB  THR B 150     -21.275  57.327  27.689  1.00 31.39           C
ATOM    444  OG1 THR B 150     -21.396  58.387  28.642  1.00 39.14           O
ATOM    445  CG2 THR B 150     -20.593  56.114  28.333  1.00 30.07           C
ATOM    446  N   PRO B 151     -19.317  56.077  25.202  1.00 23.97           N
ATOM    447  CA  PRO B 151     -19.233  54.914  24.312  1.00 28.49           C
ATOM    448  C   PRO B 151     -20.079  53.754  24.824  1.00 25.53           C
ATOM    449  O   PRO B 151     -20.405  53.725  26.007  1.00 25.97           O
ATOM    450  CB  PRO B 151     -17.744  54.564  24.339  1.00 24.98           C
ATOM    451  CG  PRO B 151     -17.070  55.841  24.680  1.00 27.82           C
ATOM    452  CD  PRO B 151     -17.988  56.554  25.614  1.00 24.67           C
ATOM    453  N   PRO B 152     -20.435  52.806  23.941  1.00 21.68           N
ATOM    454  CA  PRO B 152     -21.254  51.664  24.351  1.00 24.60           C
ATOM    455  C   PRO B 152     -20.519  50.755  25.333  1.00 21.54           C
ATOM    456  O   PRO B 152     -19.295  50.831  25.446  1.00 21.45           O
ATOM    457  CB  PRO B 152     -21.527  50.928  23.031  1.00 22.29           C
ATOM    458  CG  PRO B 152     -21.180  51.882  21.963  1.00 28.99           C
ATOM    459  CD  PRO B 152     -20.109  52.759  22.508  1.00 22.91           C
ATOM    460  N   PRO B 153     -21.260  49.896  26.035  1.00 25.51           N
ATOM    461  CA  PRO B 153     -20.638  48.909  26.927  1.00 23.39           C
ATOM    462  C   PRO B 153     -19.629  48.037  26.185  1.00 30.47           C
ATOM    463  O   PRO B 153     -19.814  47.743  25.004  1.00 20.71           O
ATOM    464  CB  PRO B 153     -21.825  48.069  27.404  1.00 31.63           C
ATOM    465  CG  PRO B 153     -23.023  48.956  27.237  1.00 33.98           C
ATOM    466  CD  PRO B 153     -22.734  49.809  26.043  1.00 31.24           C
ATOM    467  N   GLY B 154     -18.568  47.632  26.870  1.00 20.50           N
ATOM    468  CA  GLY B 154     -17.598  46.728  26.289  1.00 19.32           C
ATOM    469  C   GLY B 154     -16.604  47.387  25.356  1.00 18.94           C
ATOM    470  O   GLY B 154     -15.896  46.699  24.619  1.00 18.19           O
ATOM    471  N   THR B 155     -16.550  48.717  25.367  1.00 19.51           N
ATOM    472  CA  THR B 155     -15.599  49.418  24.510  1.00 18.09           C
ATOM    473  C   THR B 155     -14.184  49.235  25.083  1.00 17.38           C
ATOM    474  O   THR B 155     -14.005  49.144  26.306  1.00 17.41           O
ATOM    475  CB  THR B 155     -15.988  50.927  24.357  1.00 18.39           C
ATOM    476  OG1 THR B 155     -17.260  51.018  23.694  1.00 20.62           O
ATOM    477  CG2 THR B 155     -14.978  51.679  23.534  1.00 17.99           C
ATOM    478  CB  ARG B 156     -11.299  47.590  24.265  1.00 20.75           C
ATOM    479  CG  ARG B 156     -12.272  46.499  24.646  1.00 25.02           C
ATOM    480  CD  ARG B 156     -11.623  45.214  25.028  1.00 31.28           C
ATOM    481  NE  ARG B 156     -10.883  44.577  23.953  1.00 29.55           N
ATOM    482  CZ  ARG B 156      -9.942  43.669  24.187  1.00 30.01           C
ATOM    483  NH1 ARG B 156      -9.674  43.334  25.446  1.00 22.04           N
ATOM    484  NH2 ARG B 156      -9.267  43.112  23.189  1.00 21.84           N
ATOM    485  N  AARG B 156     -13.189  49.152  24.203  1.00 16.62           N
ATOM    486  CA AARG B 156     -11.807  48.985  24.636  1.00 15.52           C
ATOM    487  C  AARG B 156     -10.895  50.051  24.041  1.00 15.18           C
ATOM    488  O  AARG B 156     -11.202  50.641  23.001  1.00 16.89           O
ATOM    489  N   VAL B 157      -9.773  50.280  24.714  1.00 14.34           N
ATOM    490  CA  VAL B 157      -8.808  51.302  24.328  1.00 14.07           C
ATOM    491  C   VAL B 157      -7.457  50.677  24.055  1.00 13.41           C
ATOM    492  O   VAL B 157      -6.825  50.137  24.967  1.00 15.49           O
ATOM    493  CB  VAL B 157      -8.619  52.372  25.436  1.00 14.35           C
ATOM    494  CG1 VAL B 157      -7.791  53.553  24.904  1.00 16.25           C
ATOM    495  CG2 VAL B 157      -9.954  52.854  25.998  1.00 16.38           C
ATOM    496  N   ARG B 158      -7.003  50.760  22.806  1.00 17.35           N
ATOM    497  CA  ARG B 158      -5.757  50.121  22.394  1.00 13.13           C
ATOM    498  C   ARG B 158      -4.681  51.166  22.122  1.00 19.13           C
ATOM    499  O   ARG B 158      -4.970  52.228  21.563  1.00 15.08           O
ATOM    500  CB  ARG B 158      -5.980  49.258  21.136  1.00 13.66           C
ATOM    501  CG  ARG B 158      -4.748  48.497  20.675  1.00 14.72           C
ATOM    502  CD  ARG B 158      -5.085  47.566  19.500  1.00 15.12           C
ATOM    503  NE  ARG B 158      -6.232  46.729  19.819  1.00 18.10           N
ATOM    504  CZ  ARG B 158      -6.164  45.536  20.406  1.00 21.55           C
ATOM    505  NH1 ARG B 158      -4.988  45.002  20.721  1.00 16.39           N
ATOM    506  NH2 ARG B 158      -7.278  44.866  20.665  1.00 24.15           N
ATOM    507  N   ALA B 159      -3.457  50.869  22.548  1.00 13.12           N
ATOM    508  CA  ALA B 159      -2.297  51.688  22.220  1.00 12.25           C
ATOM    509  C   ALA B 159      -1.306  50.851  21.421  1.00 13.69           C
ATOM    510  O   ALA B 159      -1.065  49.682  21.725  1.00 12.03           O
ATOM    511  CB  ALA B 159      -1.631  52.242  23.476  1.00 14.68           C
ATOM    512  N   MET B 160      -0.736  51.458  20.385  1.00 13.72           N
ATOM    513  CA  MET B 160       0.225  50.783  19.517  1.00 12.46           C
ATOM    514  C   MET B 160       1.270  51.790  19.044  1.00 12.56           C
ATOM    515  O   MET B 160       0.930  52.933  18.743  1.00 14.71           O
ATOM    516  CB  MET B 160      -0.485  50.144  18.317  1.00 16.65           C
ATOM    517  CG  MET B 160       0.434  49.335  17.421  1.00 18.75           C
ATOM    518  SD  MET B 160      -0.426  48.709  15.945  1.00 22.96           S
ATOM    519  CE  MET B 160      -1.686  47.657  16.659  1.00 27.96           C
ATOM    520  N   ALA B 161       2.539  51.386  19.008  1.00 12.43           N
ATOM    521  CA  ALA B 161       3.593  52.271  18.505  1.00 17.75           C
ATOM    522  C   ALA B 161       3.982  51.888  17.087  1.00 15.34           C
ATOM    523  O   ALA B 161       4.053  50.702  16.768  1.00 13.41           O
ATOM    524  CB  ALA B 161       4.821  52.215  19.401  1.00 12.45           C
ATOM    525  N   ILE B 162       4.226  52.889  16.241  1.00 14.13           N
ATOM    526  CA  ILE B 162       4.866  52.664  14.943  1.00 14.81           C
ATOM    527  C   ILE B 162       5.962  53.705  14.779  1.00 16.58           C
ATOM    528  O   ILE B 162       5.943  54.743  15.452  1.00 15.94           O
ATOM    529  CB  ILE B 162       3.876  52.758  13.748  1.00 14.70           C
ATOM    530  CG1 ILE B 162       3.342  54.176  13.594  1.00 15.69           C
ATOM    531  CG2 ILE B 162       2.717  51.766  13.913  1.00 16.56           C
ATOM    532  CD1 ILE B 162       2.634  54.414  12.236  1.00 19.72           C
ATOM    533  N   TYR B 163       6.921  53.452  13.896  1.00 14.69           N
ATOM    534  CA  TYR B 163       7.900  54.499  13.593  1.00 15.16           C
ATOM    535  C   TYR B 163       7.214  55.648  12.862  1.00 16.36           C
ATOM    536  O   TYR B 163       6.353  55.418  11.996  1.00 17.98           O
ATOM    537  CB  TYR B 163       9.067  53.908  12.796  1.00 16.98           C
ATOM    538  CG  TYR B 163       9.917  53.096  13.731  1.00 19.14           C
ATOM    539  CD1 TYR B 163      10.598  53.723  14.769  1.00 17.95           C
ATOM    540  CD2 TYR B 163       9.988  51.721  13.630  1.00 19.34           C
ATOM    541  CE1 TYR B 163      11.350  53.005  15.669  1.00 15.93           C
ATOM    542  CE2 TYR B 163      10.745  50.977  14.534  1.00 14.91           C
ATOM    543  CZ  TYR B 163      11.424  51.630  15.546  1.00 21.95           C
ATOM    544  OH  TYR B 163      12.178  50.920  16.449  1.00 18.95           O
ATOM    545  N  ALYS B 164       7.585  56.876  13.219  1.00 16.75           N
ATOM    546  CA ALYS B 164       6.978  58.071  12.638  1.00 18.69           C
ATOM    547  C  ALYS B 164       7.358  58.269  11.176  1.00 20.93           C
ATOM    548  O  ALYS B 164       6.525  58.666  10.355  1.00 20.85           O
ATOM    549  CB ALYS B 164       7.375  59.320  13.431  1.00 20.18           C
ATOM    550  CG ALYS B 164       6.663  60.584  12.961  1.00 25.75           C
ATOM    551  CD ALYS B 164       7.303  61.837  13.526  1.00 30.89           C
ATOM    552  CE ALYS B 164       6.558  63.096  13.092  1.00 36.16           C
ATOM    553  NZ ALYS B 164       5.234  63.220  13.770  1.00 37.60           N
ATOM    554  N   GLN B 165       8.621  58.014  10.854  1.00 19.72           N
ATOM    555  CA  GLN B 165       9.091  58.210   9.490  1.00 20.31           C
ATOM    556  C   GLN B 165       8.582  57.096   8.599  1.00 25.89           C
ATOM    557  O   GLN B 165       8.717  55.926   8.937  1.00 19.04           O
ATOM    558  CB  GLN B 165      10.606  58.267   9.427  1.00 22.67           C
ATOM    559  CG  GLN B 165      11.212  59.421  10.161  1.00 26.83           C
ATOM    560  CD  GLN B 165      12.667  59.166  10.460  1.00 31.63           C
ATOM    561  OE1 GLN B 165      13.008  58.341  11.319  1.00 22.20           O
ATOM    562  NE2 GLN B 165      13.539  59.850   9.737  1.00 37.98           N
ATOM    563  N   SER B 166       8.022  57.468   7.450  1.00 20.07           N
ATOM    564  CA  SER B 166       7.380  56.502   6.577  1.00 20.73           C
ATOM    565  C   SER B 166       8.355  55.390   6.185  1.00 23.67           C
ATOM    566  O   SER B 166       7.972  54.222   6.094  1.00 19.89           O
ATOM    567  CB  SER B 166       6.799  57.196   5.328  1.00 25.33           C
ATOM    568  OG  SER B 166       7.801  57.830   4.551  1.00 28.26           O
ATOM    569  N   GLN B 167       9.620  55.733   5.992  1.00 21.66           N
ATOM    570  CA  GLN B 167      10.589  54.728   5.561  1.00 26.09           C
ATOM    571  C   GLN B 167      10.789  53.592   6.561  1.00 27.46           C
ATOM    572  O   GLN B 167      11.200  52.503   6.177  1.00 24.93           O
ATOM    573  CB  GLN B 167      11.928  55.376   5.259  1.00 32.04           C
ATOM    574  CG  GLN B 167      12.666  55.918   6.448  1.00 30.39           C
ATOM    575  CD  GLN B 167      13.941  56.581   6.010  1.00 36.73           C
ATOM    576  OE1 GLN B 167      13.935  57.734   5.570  1.00 47.44           O
ATOM    577  NE2 GLN B 167      15.034  55.843   6.073  1.00 30.12           N
ATOM    578  N   HIS B 168      10.470  53.831   7.831  1.00 18.55           N
ATOM    579  CA  HIS B 168      10.635  52.813   8.865  1.00 23.56           C
ATOM    580  C   HIS B 168       9.333  52.171   9.314  1.00 19.66           C
ATOM    581  O   HIS B 168       9.341  51.358  10.229  1.00 17.84           O
ATOM    582  CB  HIS B 168      11.314  53.419  10.096  1.00 17.20           C
ATOM    583  CG  HIS B 168      12.667  53.986   9.814  1.00 17.76           C
ATOM    584  ND1 HIS B 168      13.725  53.207   9.398  1.00 27.90           N
ATOM    585  CD2 HIS B 168      13.137  55.253   9.895  1.00 19.98           C
ATOM    586  CE1 HIS B 168      14.791  53.970   9.233  1.00 30.90           C
ATOM    587  NE2 HIS B 168      14.462  55.217   9.527  1.00 29.39           N
ATOM    588  N   MET B 169       8.221  52.541   8.689  1.00 21.23           N
ATOM    589  CA  MET B 169       6.916  52.195   9.248  1.00 21.04           C
ATOM    590  C   MET B 169       6.617  50.694   9.261  1.00 21.28           C
ATOM    591  O   MET B 169       5.912  50.222  10.163  1.00 19.93           O
ATOM    592  CB  MET B 169       5.814  52.940   8.504  1.00 18.82           C
ATOM    593  CG  MET B 169       5.581  54.367   9.035  1.00 21.74           C
ATOM    594  SD  MET B 169       4.246  55.216   8.159  1.00 28.20           S
ATOM    595  CE  MET B 169       4.231  56.814   8.998  1.00 26.35           C
ATOM    596  N   THR B 170       7.165  49.935   8.312  1.00 22.30           N
ATOM    597  CA  THR B 170       6.918  48.484   8.330  1.00 27.75           C
ATOM    598  C   THR B 170       7.723  47.753   9.420  1.00 24.92           C
ATOM    599  O   THR B 170       7.467  46.576   9.695  1.00 24.35           O
ATOM    600  CB  THR B 170       7.221  47.812   6.961  1.00 24.30           C
ATOM    601  OG1 THR B 170       8.558  48.108   6.562  1.00 24.94           O
ATOM    602  CG2 THR B 170       6.273  48.323   5.899  1.00 29.06           C
ATOM    603  N   GLU B 171       8.683  48.429  10.045  1.00 17.16           N
ATOM    604  CA  GLU B 171       9.482  47.773  11.070  1.00 21.90           C
ATOM    605  C   GLU B 171       8.744  47.786  12.411  1.00 16.35           C
ATOM    606  O   GLU B 171       8.358  48.847  12.910  1.00 17.30           O
ATOM    607  CB  GLU B 171      10.853  48.435  11.224  1.00 24.24           C
ATOM    608  CG  GLU B 171      11.693  47.806  12.345  1.00 26.89           C
ATOM    609  CD  GLU B 171      13.122  48.343  12.434  1.00 31.30           C
ATOM    610  OE1 GLU B 171      13.638  48.911  11.446  1.00 29.49           O
ATOM    611  OE2 GLU B 171      13.737  48.191  13.508  1.00 30.56           O
ATOM    612  N   VAL B 172       8.567  46.608  13.002  1.00 16.13           N
ATOM    613  CA  VAL B 172       7.834  46.508  14.268  1.00 16.35           C
ATOM    614  C   VAL B 172       8.590  47.221  15.378  1.00 19.16           C
ATOM    615  O   VAL B 172       9.781  46.975  15.578  1.00 20.38           O
ATOM    616  CB  VAL B 172       7.591  45.027  14.672  1.00 21.75           C
ATOM    617  CG1 VAL B 172       6.952  44.935  16.048  1.00 15.35           C
ATOM    618  CG2 VAL B 172       6.715  44.344  13.648  1.00 23.35           C
ATOM    619  N   VAL B 173       7.902  48.118  16.086  1.00 18.91           N
ATOM    620  CA  VAL B 173       8.513  48.822  17.210  1.00 16.29           C
ATOM    621  C   VAL B 173       8.618  47.868  18.396  1.00 13.75           C
ATOM    622  O   VAL B 173       7.617  47.339  18.856  1.00 16.91           O
ATOM    623  CB  VAL B 173       7.711  50.075  17.629  1.00 13.27           C
ATOM    624  CG1 VAL B 173       8.356  50.744  18.846  1.00 13.09           C
ATOM    625  CG2 VAL B 173       7.606  51.079  16.457  1.00 13.54           C
ATOM    626  N   ARG B 174       9.829  47.655  18.886  1.00 18.00           N
ATOM    627  CA  ARG B 174      10.026  46.785  20.038  1.00 22.70           C
ATOM    628  C   ARG B 174      11.204  47.246  20.890  1.00 16.69           C
ATOM    629  O   ARG B 174      11.987  48.097  20.499  1.00 15.16           O
ATOM    630  CB  ARG B 174      10.247  45.326  19.602  1.00 17.36           C
ATOM    631  CG  ARG B 174      11.448  45.101  18.687  1.00 20.56           C
ATOM    632  CD  ARG B 174      11.617  43.594  18.346  1.00 31.36           C
ATOM    633  NE  ARG B 174      10.301  42.973  18.233  1.00 42.72           N
ATOM    634  CZ  ARG B 174      10.057  41.776  17.722  1.00 52.29           C
ATOM    635  NH1 ARG B 174       8.813  41.333  17.676  1.00 47.74           N
ATOM    636  NH2 ARG B 174      11.045  41.031  17.249  1.00 71.48           N
ATOM    637  N   ARG B 175      11.328  46.649  22.057  1.00 17.61           N
ATOM    638  CA  ARG B 175      12.423  46.976  22.944  1.00 15.45           C
ATOM    639  C   ARG B 175      13.736  46.453  22.432  1.00 20.66           C
ATOM    640  O   ARG B 175      13.782  45.438  21.729  1.00 17.86           O
ATOM    641  CB  ARG B 175      12.152  46.406  24.328  1.00 15.70           C
ATOM    642  CG  ARG B 175      10.987  47.104  25.023  1.00 14.85           C
ATOM    643  CD  ARG B 175      10.723  46.420  26.329  1.00 31.87           C
ATOM    644  NE  ARG B 175      11.407  47.094  27.403  1.00 24.19           N
ATOM    645  CZ  ARG B 175      11.628  46.578  28.607  1.00 23.47           C
ATOM    646  NH1 ARG B 175      11.265  45.331  28.916  1.00 21.33           N
ATOM    647  NH2 ARG B 175      12.250  47.319  29.497  1.00 19.57           N
ATOM    648  N   CYS B 176      14.804  47.145  22.811  1.00 20.67           N
ATOM    649  CA  CYS B 176      16.152  46.723  22.487  1.00 20.36           C
ATOM    650  C   CYS B 176      16.506  45.452  23.282  1.00 19.12           C
ATOM    651  O   CYS B 176      15.849  45.139  24.287  1.00 18.97           O
ATOM    652  CB  CYS B 176      17.142  47.855  22.782  1.00 18.41           C
ATOM    653  SG  CYS B 176      17.535  48.018  24.555  1.00 20.21           S
ATOM    654  N   PRO B 177      17.517  44.698  22.818  1.00 23.87           N
ATOM    655  CA  PRO B 177      17.966  43.480  23.522  1.00 25.87           C
ATOM    656  C   PRO B 177      18.312  43.704  24.992  1.00 31.37           C
ATOM    657  O   PRO B 177      17.922  42.898  25.848  1.00 27.16           O
ATOM    658  CB  PRO B 177      19.223  43.072  22.752  1.00 28.02           C
ATOM    659  CG  PRO B 177      18.983  43.570  21.377  1.00 28.54           C
ATOM    660  CD  PRO B 177      18.225  44.871  21.536  1.00 25.03           C
ATOM    661  N   HIS B 178      19.041  44.778  25.275  1.00 26.44           N
ATOM    662  CA  HIS B 178      19.416  45.087  26.650  1.00 31.63           C
ATOM    663  C   HIS B 178      18.182  45.168  27.543  1.00 25.99           C
ATOM    664  O   HIS B 178      18.118  44.505  28.570  1.00 27.20           O
ATOM    665  CB  HIS B 178      20.193  46.397  26.726  1.00 27.46           C
ATOM    666  CG  HIS B 178      20.344  46.917  28.119  1.00 36.55           C
ATOM    667  ND1 HIS B 178      21.305  46.444  28.986  1.00 35.74           N
ATOM    668  CD2 HIS B 178      19.635  47.842  28.811  1.00 33.42           C
ATOM    669  CE1 HIS B 178      21.194  47.067  30.147  1.00 34.61           C
ATOM    670  NE2 HIS B 178      20.191  47.920  30.067  1.00 34.12           N
ATOM    671  N   HIS B 179      17.187  45.957  27.142  1.00 23.76           N
ATOM    672  CA  HIS B 179      16.028  46.156  28.004  1.00 23.87           C
ATOM    673  C   HIS B 179      15.108  44.944  27.995  1.00 27.96           C
ATOM    674  O   HIS B 179      14.519  44.603  29.021  1.00 25.13           O
ATOM    675  CB  HIS B 179      15.268  47.423  27.609  1.00 21.51           C
ATOM    676  CG  HIS B 179      15.864  48.666  28.194  1.00 26.68           C
ATOM    677  ND1 HIS B 179      16.364  49.694  27.422  1.00 24.04           N
ATOM    678  CD2 HIS B 179      16.082  49.023  29.482  1.00 22.52           C
ATOM    679  CE1 HIS B 179      16.854  50.636  28.209  1.00 27.72           C
ATOM    680  NE2 HIS B 179      16.699  50.253  29.464  1.00 26.48           N
ATOM    681  N   GLU B 180      15.015  44.285  26.846  1.00 22.37           N
ATOM    682  CA  GLU B 180      14.223  43.071  26.707  1.00 24.86           C
ATOM    683  C   GLU B 180      14.644  42.007  27.722  1.00 31.35           C
ATOM    684  O   GLU B 180      13.800  41.264  28.240  1.00 29.91           O
ATOM    685  CB  GLU B 180      14.356  42.521  25.289  1.00 27.23           C
ATOM    686  CG  GLU B 180      13.386  41.423  24.933  1.00 35.13           C
ATOM    687  CD  GLU B 180      13.746  40.753  23.617  1.00 46.79           C
ATOM    688  OE1 GLU B 180      14.367  41.419  22.761  1.00 48.32           O
ATOM    689  OE2 GLU B 180      13.421  39.555  23.447  1.00 51.78           O
ATOM    690  N   ARG B 181      15.946  41.946  28.009  1.00 26.68           N
ATOM    691  CA  ARG B 181      16.493  40.948  28.923  1.00 34.35           C
ATOM    692  C   ARG B 181      16.646  41.445  30.361  1.00 39.04           C
ATOM    693  O   ARG B 181      16.981  40.665  31.250  1.00 32.32           O
ATOM    694  CB  ARG B 181      17.854  40.461  28.412  1.00 31.76           C
ATOM    695  CG  ARG B 181      17.798  39.817  27.030  1.00 47.61           C
ATOM    696  CD  ARG B 181      19.149  39.242  26.635  1.00 56.69           C
ATOM    697  NE  ARG B 181      20.191  40.268  26.550  1.00 65.80           N
ATOM    698  CZ  ARG B 181      20.803  40.631  25.423  1.00 66.06           C
ATOM    699  NH1 ARG B 181      20.492  40.042  24.274  1.00 62.44           N
ATOM    700  NH2 ARG B 181      21.736  41.577  25.445  1.00 63.07           N
ATOM    701  N   CYS B 182      16.412  42.729  30.610  1.00 34.14           N
ATOM    702  CA  CYS B 182      16.682  43.240  31.955  1.00 38.35           C
ATOM    703  C   CYS B 182      15.540  42.849  32.888  1.00 39.28           C
ATOM    704  O   CYS B 182      14.465  42.462  32.439  1.00 45.69           O
ATOM    705  CB  CYS B 182      16.881  44.753  31.945  1.00 29.95           C
ATOM    706  SG  CYS B 182      15.331  45.643  31.888  1.00 30.37           S
ATOM    707  N   SER B 183      15.762  42.932  34.191  1.00 35.22           N
ATOM    708  CA  SER B 183      14.752  42.424  35.113  1.00 39.05           C
ATOM    709  C   SER B 183      13.760  43.503  35.553  1.00 39.12           C
ATOM    710  O   SER B 183      13.688  43.849  36.731  1.00 40.68           O
ATOM    711  CB  SER B 183      15.429  41.795  36.329  1.00 43.42           C
ATOM    712  OG  SER B 183      16.290  42.731  36.947  1.00 44.47           O
ATOM    713  N   ASP B 184      12.981  44.030  34.611  1.00 26.74           N
ATOM    714  CA  ASP B 184      12.044  45.090  34.968  1.00 25.81           C
ATOM    715  C   ASP B 184      10.595  44.665  34.766  1.00 23.96           C
ATOM    716  O   ASP B 184       9.693  45.508  34.683  1.00 24.33           O
ATOM    717  CB  ASP B 184      12.343  46.362  34.166  1.00 28.15           C
ATOM    718  CG  ASP B 184      12.148  46.174  32.669  1.00 28.24           C
ATOM    719  OD1 ASP B 184      11.700  45.093  32.232  1.00 29.09           O
ATOM    720  OD2 ASP B 184      12.456  47.123  31.925  1.00 30.36           O
ATOM    721  N   SER B 185      10.377  43.355  34.684  1.00 26.07           N
ATOM    722  CA  SER B 185       9.037  42.823  34.479  1.00 30.71           C
ATOM    723  C   SER B 185       8.083  43.244  35.593  1.00 24.13           C
ATOM    724  O   SER B 185       8.455  43.237  36.764  1.00 28.19           O
ATOM    725  CB  SER B 185       9.077  41.300  34.391  1.00 35.80           C
ATOM    726  OG  SER B 185       7.766  40.787  34.243  1.00 29.30           O
ATOM    727  N   ASP B 186       6.860  43.619  35.222  1.00 22.23           N
ATOM    728  CA  ASP B 186       5.818  43.911  36.216  1.00 28.14           C
ATOM    729  C   ASP B 186       4.913  42.701  36.408  1.00 25.18           C
ATOM    730  O   ASP B 186       3.917  42.772  37.122  1.00 24.52           O
ATOM    731  CB  ASP B 186       4.978  45.132  35.813  1.00 24.11           C
ATOM    732  CG  ASP B 186       4.189  44.910  34.524  1.00 24.82           C
ATOM    733  OD1 ASP B 186       4.339  43.841  33.887  1.00 23.68           O
ATOM    734  OD2 ASP B 186       3.426  45.824  34.136  1.00 24.49           O
ATOM    735  N   GLY B 187       5.256  41.604  35.739  1.00 24.25           N
ATOM    736  CA  GLY B 187       4.491  40.374  35.835  1.00 24.47           C
ATOM    737  C   GLY B 187       3.298  40.315  34.891  1.00 24.50           C
ATOM    738  O   GLY B 187       2.636  39.282  34.795  1.00 27.75           O
ATOM    739  N   LEU B 188       3.016  41.415  34.193  1.00 21.06           N
ATOM    740  CA  LEU B 188       1.858  41.463  33.310  1.00 20.00           C
ATOM    741  C   LEU B 188       2.264  41.655  31.853  1.00 21.84           C
ATOM    742  O   LEU B 188       1.704  41.030  30.959  1.00 22.17           O
ATOM    743  CB  LEU B 188       0.912  42.591  33.722  1.00 19.33           C
ATOM    744  CG  LEU B 188       0.361  42.508  35.145  1.00 20.56           C
ATOM    745  CD1 LEU B 188      -0.489  43.733  35.436  1.00 28.14           C
ATOM    746  CD2 LEU B 188      -0.453  41.214  35.344  1.00 21.61           C
ATOM    747  N   ALA B 189       3.240  42.523  31.621  1.00 18.28           N
ATOM    748  CA  ALA B 189       3.612  42.889  30.263  1.00 17.89           C
ATOM    749  C   ALA B 189       4.664  41.938  29.699  1.00 18.49           C
ATOM    750  O   ALA B 189       5.528  41.476  30.418  1.00 19.31           O
ATOM    751  CB  ALA B 189       4.118  44.319  30.223  1.00 17.42           C
ATOM    752  N   PRO B 190       4.577  41.641  28.396  1.00 21.56           N
ATOM    753  CA  PRO B 190       5.640  40.856  27.771  1.00 22.81           C
ATOM    754  C   PRO B 190       6.929  41.671  27.768  1.00 18.67           C
ATOM    755  O   PRO B 190       6.872  42.903  27.666  1.00 18.68           O
ATOM    756  CB  PRO B 190       5.120  40.601  26.349  1.00 20.34           C
ATOM    757  CG  PRO B 190       3.654  40.902  26.407  1.00 25.41           C
ATOM    758  CD  PRO B 190       3.497  41.967  27.454  1.00 17.16           C
ATOM    759  N   PRO B 191       8.076  40.997  27.922  1.00 20.12           N
ATOM    760  CA  PRO B 191       9.352  41.700  28.023  1.00 20.22           C
ATOM    761  C   PRO B 191       9.717  42.475  26.760  1.00 19.25           C
ATOM    762  O   PRO B 191      10.444  43.450  26.879  1.00 18.84           O
ATOM    763  CB  PRO B 191      10.355  40.571  28.275  1.00 22.48           C
ATOM    764  CG  PRO B 191       9.690  39.331  27.760  1.00 23.66           C
ATOM    765  CD  PRO B 191       8.237  39.533  28.059  1.00 22.16           C
ATOM    766  N   GLN B 192       9.243  42.055  25.591  1.00 19.13           N
ATOM    767  CA  GLN B 192       9.565  42.757  24.341  1.00 18.50           C
ATOM    768  C   GLN B 192       8.762  44.053  24.117  1.00 16.93           C
ATOM    769  O   GLN B 192       9.138  44.875  23.273  1.00 16.46           O
ATOM    770  CB  GLN B 192       9.325  41.855  23.125  1.00 19.42           C
ATOM    771  CG  GLN B 192      10.278  40.701  22.954  1.00 39.24           C
ATOM    772  CD  GLN B 192       9.983  39.915  21.679  1.00 40.51           C
ATOM    773  OE1 GLN B 192       9.337  40.420  20.761  1.00 39.24           O
ATOM    774  NE2 GLN B 192      10.449  38.677  21.626  1.00 40.92           N
ATOM    775  N   HIS B 193       7.651  44.219  24.835  1.00 16.23           N
ATOM    776  CA  HIS B 193       6.740  45.330  24.571  1.00 15.18           C
ATOM    777  C   HIS B 193       7.244  46.673  25.082  1.00 18.91           C
ATOM    778  O   HIS B 193       7.583  46.825  26.257  1.00 14.95           O
ATOM    779  CB  HIS B 193       5.370  45.061  25.185  1.00 17.46           C
ATOM    780  CG  HIS B 193       4.518  44.143  24.374  1.00 17.24           C
ATOM    781  ND1 HIS B 193       3.150  44.292  24.282  1.00 15.32           N
ATOM    782  CD2 HIS B 193       4.837  43.071  23.606  1.00 16.45           C
ATOM    783  CE1 HIS B 193       2.662  43.340  23.505  1.00 17.45           C
ATOM    784  NE2 HIS B 193       3.664  42.587  23.083  1.00 20.51           N
ATOM    785  N   LEU B 194       7.244  47.658  24.194  1.00 14.99           N
ATOM    786  CA  LEU B 194       7.638  49.015  24.546  1.00 16.17           C
ATOM    787  C   LEU B 194       6.643  49.717  25.473  1.00 17.92           C
ATOM    788  O   LEU B 194       7.027  50.353  26.474  1.00 14.53           O
ATOM    789  CB  LEU B 194       7.801  49.852  23.269  1.00 19.45           C
ATOM    790  CG  LEU B 194       8.062  51.333  23.533  1.00 21.24           C
ATOM    791  CD1 LEU B 194       9.448  51.505  24.128  1.00 14.99           C
ATOM    792  CD2 LEU B 194       7.899  52.163  22.250  1.00 21.10           C
ATOM    793  N   ILE B 195       5.366  49.629  25.123  1.00 13.60           N
ATOM    794  CA  ILE B 195       4.319  50.337  25.865  1.00 11.21           C
ATOM    795  C   ILE B 195       3.630  49.436  26.871  1.00 12.13           C
ATOM    796  O   ILE B 195       3.125  48.355  26.527  1.00 14.78           O
ATOM    797  CB  ILE B 195       3.243  50.943  24.915  1.00 10.82           C
ATOM    798  CG1 ILE B 195       3.916  51.748  23.781  1.00 13.09           C
ATOM    799  CG2 ILE B 195       2.231  51.811  25.700  1.00 10.70           C
ATOM    800  CD1 ILE B 195       2.913  52.446  22.879  1.00 11.88           C
ATOM    801  N   ARG B 196       3.642  49.888  28.124  1.00 10.99           N
ATOM    802  CA  ARG B 196       2.885  49.260  29.207  1.00 11.53           C
ATOM    803  C   ARG B 196       1.794  50.179  29.725  1.00 19.67           C
ATOM    804  O   ARG B 196       1.899  51.414  29.612  1.00 12.99           O
ATOM    805  CB  ARG B 196       3.809  48.881  30.379  1.00 11.95           C
ATOM    806  CG  ARG B 196       4.926  47.911  30.007  1.00 14.69           C
ATOM    807  CD  ARG B 196       5.606  47.368  31.250  1.00 13.31           C
ATOM    808  NE  ARG B 196       6.750  46.544  30.910  1.00 14.46           N
ATOM    809  CZ  ARG B 196       7.711  46.215  31.757  1.00 21.16           C
ATOM    810  NH1 ARG B 196       7.664  46.634  33.020  1.00 16.86           N
ATOM    811  NH2 ARG B 196       8.735  45.488  31.333  1.00 19.11           N
ATOM    812  N   VAL B 197       0.754  49.576  30.303  1.00 14.99           N
ATOM    813  CA  VAL B 197      -0.204  50.332  31.101  1.00 18.58           C
ATOM    814  C   VAL B 197       0.042  50.068  32.593  1.00 17.52           C
ATOM    815  O   VAL B 197       0.233  48.933  33.022  1.00 18.04           O
ATOM    816  CB  VAL B 197      -1.669  49.997  30.746  1.00 19.25           C
ATOM    817  CG1 VAL B 197      -2.617  50.617  31.785  1.00 12.09           C
ATOM    818  CG2 VAL B 197      -1.999  50.522  29.358  1.00 13.87           C
ATOM    819  N   GLU B 198       0.055  51.145  33.360  1.00 15.54           N
ATOM    820  CA  GLU B 198       0.321  51.116  34.794  1.00 19.56           C
ATOM    821  C   GLU B 198      -1.000  51.207  35.548  1.00 16.97           C
ATOM    822  O   GLU B 198      -1.918  51.906  35.108  1.00 21.09           O
ATOM    823  CB  GLU B 198       1.247  52.287  35.158  1.00 25.97           C
ATOM    824  CG  GLU B 198       1.482  52.545  36.636  1.00 23.83           C
ATOM    825  CD  GLU B 198       2.341  53.791  36.874  1.00 36.48           C
ATOM    826  OE1 GLU B 198       2.623  54.534  35.900  1.00 30.04           O
ATOM    827  OE2 GLU B 198       2.744  54.028  38.035  1.00 42.45           O
ATOM    828  N   GLY B 199      -1.106  50.492  36.660  1.00 19.65           N
ATOM    829  CA  GLY B 199      -2.221  50.669  37.570  1.00 21.57           C
ATOM    830  C   GLY B 199      -3.566  50.140  37.097  1.00 23.60           C
ATOM    831  O   GLY B 199      -4.615  50.615  37.543  1.00 23.91           O
ATOM    832  N   ASN B 200      -3.555  49.163  36.195  1.00 18.34           N
ATOM    833  CA  ASN B 200      -4.799  48.569  35.753  1.00 17.05           C
ATOM    834  C   ASN B 200      -4.664  47.053  35.621  1.00 15.64           C
ATOM    835  O   ASN B 200      -4.083  46.555  34.668  1.00 18.03           O
ATOM    836  CB  ASN B 200      -5.256  49.185  34.429  1.00 17.27           C
ATOM    837  CG  ASN B 200      -6.698  48.823  34.083  1.00 22.15           C
ATOM    838  OD1 ASN B 200      -7.177  47.737  34.411  1.00 17.15           O
ATOM    839  ND2 ASN B 200      -7.397  49.739  33.427  1.00 15.88           N
ATOM    840  N   LEU B 201      -5.216  46.320  36.575  1.00 18.85           N
ATOM    841  CA  LEU B 201      -5.109  44.859  36.539  1.00 20.91           C
ATOM    842  C   LEU B 201      -5.887  44.207  35.382  1.00 21.37           C
ATOM    843  O   LEU B 201      -5.782  43.009  35.154  1.00 23.31           O
ATOM    844  CB  LEU B 201      -5.576  44.279  37.869  1.00 19.34           C
ATOM    845  CG  LEU B 201      -4.635  44.497  39.048  1.00 22.92           C
ATOM    846  CD1 LEU B 201      -5.285  43.951  40.313  1.00 27.39           C
ATOM    847  CD2 LEU B 201      -3.319  43.792  38.790  1.00 30.87           C
ATOM    848  N   ARG B 202      -6.662  44.990  34.645  1.00 16.75           N
ATOM    849  CA  ARG B 202      -7.402  44.441  33.518  1.00 19.65           C
ATOM    850  C   ARG B 202      -6.674  44.688  32.203  1.00 19.44           C
ATOM    851  O   ARG B 202      -7.233  44.482  31.117  1.00 16.78           O
ATOM    852  CB  ARG B 202      -8.804  45.027  33.463  1.00 20.80           C
ATOM    853  CG  ARG B 202      -9.671  44.594  34.643  1.00 18.12           C
ATOM    854  CD  ARG B 202     -10.977  45.371  34.690  1.00 28.05           C
ATOM    855  NE  ARG B 202     -11.921  44.945  33.662  1.00 41.23           N
ATOM    856  CZ  ARG B 202     -13.040  45.599  33.366  1.00 47.41           C
ATOM    857  NH1 ARG B 202     -13.348  46.716  34.019  1.00 50.86           N
ATOM    858  NH2 ARG B 202     -13.843  45.147  32.413  1.00 39.66           N
ATOM    859  N   VAL B 203      -5.427  45.132  32.304  1.00 14.93           N
ATOM    860  CA  VAL B 203      -4.605  45.331  31.106  1.00 16.51           C
ATOM    861  C   VAL B 203      -4.447  44.016  30.327  1.00 17.63           C
ATOM    862  O   VAL B 203      -4.318  42.949  30.926  1.00 18.46           O
ATOM    863  CB  VAL B 203      -3.226  45.914  31.478  1.00 18.76           C
ATOM    864  CG1 VAL B 203      -2.404  44.922  32.349  1.00 14.07           C
ATOM    865  CG2 VAL B 203      -2.467  46.323  30.241  1.00 18.80           C
ATOM    866  N   GLU B 204      -4.496  44.102  28.994  1.00 12.44           N
ATOM    867  CA  GLU B 204      -4.312  42.949  28.096  1.00 16.20           C
ATOM    868  C   GLU B 204      -3.269  43.297  27.037  1.00 15.62           C
ATOM    869  O   GLU B 204      -3.289  44.382  26.476  1.00 17.87           O
ATOM    870  CB  GLU B 204      -5.640  42.556  27.422  1.00 20.68           C
ATOM    871  CG  GLU B 204      -5.521  41.700  26.147  1.00 24.15           C
ATOM    872  CD  GLU B 204      -6.881  41.403  25.484  1.00 21.99           C
ATOM    873  OE1 GLU B 204      -7.880  41.208  26.213  1.00 25.45           O
ATOM    874  OE2 GLU B 204      -6.964  41.357  24.233  1.00 25.51           O
ATOM    875  N   TYR B 205      -2.342  42.386  26.795  1.00 14.47           N
ATOM    876  CA  TYR B 205      -1.277  42.596  25.823  1.00 12.09           C
ATOM    877  C   TYR B 205      -1.435  41.664  24.630  1.00 14.74           C
ATOM    878  O   TYR B 205      -1.757  40.485  24.799  1.00 15.18           O
ATOM    879  CB  TYR B 205       0.086  42.357  26.480  1.00 13.69           C
ATOM    880  CG  TYR B 205       0.447  43.442  27.467  1.00 14.31           C
ATOM    881  CD1 TYR B 205       1.069  44.601  27.038  1.00 16.22           C
ATOM    882  CD2 TYR B 205       0.146  43.313  28.821  1.00 16.07           C
ATOM    883  CE1 TYR B 205       1.400  45.609  27.925  1.00 15.15           C
ATOM    884  CE2 TYR B 205       0.471  44.316  29.724  1.00 16.48           C
ATOM    885  CZ  TYR B 205       1.088  45.468  29.259  1.00 16.73           C
ATOM    886  OH  TYR B 205       1.414  46.477  30.131  1.00 13.45           O
ATOM    887  N   LEU B 206      -1.176  42.182  23.436  1.00 14.52           N
ATOM    888  CA  LEU B 206      -1.292  41.380  22.231  1.00 17.00           C
ATOM    889  C   LEU B 206       0.008  41.345  21.403  1.00 17.92           C
ATOM    890  O   LEU B 206       0.618  42.400  21.145  1.00 15.44           O
ATOM    891  CB  LEU B 206      -2.454  41.908  21.381  1.00 17.23           C
ATOM    892  CG  LEU B 206      -2.654  41.202  20.036  1.00 13.33           C
ATOM    893  CD1 LEU B 206      -3.154  39.777  20.218  1.00 17.94           C
ATOM    894  CD2 LEU B 206      -3.622  42.007  19.188  1.00 14.23           C
ATOM    895  N   ASP B 207       0.434  40.125  21.052  1.00 13.74           N
ATOM    896  CA  ASP B 207       1.365  39.847  19.959  1.00 14.95           C
ATOM    897  C   ASP B 207       0.546  39.428  18.746  1.00 21.05           C
ATOM    898  O   ASP B 207       0.023  38.313  18.725  1.00 18.67           O
ATOM    899  CB  ASP B 207       2.326  38.701  20.285  1.00 17.98           C
ATOM    900  CG  ASP B 207       3.411  39.077  21.275  1.00 22.83           C
ATOM    901  OD1 ASP B 207       3.565  40.261  21.616  1.00 20.24           O
ATOM    902  OD2 ASP B 207       4.136  38.160  21.698  1.00 25.09           O
ATOM    903  N   ASP B 208       0.407  40.285  17.742  1.00 21.78           N
ATOM    904  CA  ASP B 208      -0.427  39.902  16.603  1.00 20.13           C
ATOM    905  C   ASP B 208       0.225  38.766  15.821  1.00 20.63           C
ATOM    906  O   ASP B 208       1.364  38.886  15.372  1.00 22.22           O
ATOM    907  CB  ASP B 208      -0.689  41.093  15.688  1.00 20.92           C
ATOM    908  CG  ASP B 208      -1.830  40.839  14.737  1.00 23.41           C
ATOM    909  OD1 ASP B 208      -1.649  40.058  13.779  1.00 25.59           O
ATOM    910  OD2 ASP B 208      -2.914  41.416  14.951  1.00 29.03           O
ATOM    911  N   ARG B 209      -0.505  37.667  15.648  1.00 25.67           N
ATOM    912  CA  ARG B 209       0.052  36.482  14.996  1.00 23.03           C
ATOM    913  C   ARG B 209       0.344  36.720  13.516  1.00 28.34           C
ATOM    914  O   ARG B 209       1.184  36.033  12.928  1.00 31.91           O
ATOM    915  CB  ARG B 209      -0.897  35.280  15.156  1.00 24.48           C
ATOM    916  N   ASN B 210      -0.335  37.692  12.910  1.00 24.66           N
ATOM    917  CA  ASN B 210      -0.182  37.933  11.473  1.00 25.71           C
ATOM    918  C   ASN B 210       0.687  39.149  11.132  1.00 33.94           C
ATOM    919  O   ASN B 210       1.535  39.088  10.234  1.00 26.77           O
ATOM    920  CB  ASN B 210      -1.557  38.087  10.832  1.00 30.41           C
ATOM    921  CG  ASN B 210      -2.383  36.829  10.941  1.00 33.26           C
ATOM    922  OD1 ASN B 210      -1.916  35.743  10.607  1.00 34.71           O
ATOM    923  ND2 ASN B 210      -3.600  36.958  11.450  1.00 32.06           N
ATOM    924  N   THR B 211       0.476  40.253  11.844  1.00 27.81           N
ATOM    925  CA  THR B 211       1.228  41.476  11.586  1.00 27.31           C
ATOM    926  C   THR B 211       2.485  41.589  12.430  1.00 32.10           C
ATOM    927  O   THR B 211       3.365  42.394  12.105  1.00 24.10           O
ATOM    928  CB  THR B 211       0.386  42.728  11.860  1.00 25.32           C
ATOM    929  OG1 THR B 211       0.229  42.890  13.278  1.00 24.47           O
ATOM    930  CG2 THR B 211      -0.976  42.611  11.195  1.00 26.50           C
ATOM    931  N   PHE B 212       2.531  40.824  13.528  1.00 20.73           N
ATOM    932  CA  PHE B 212       3.666  40.794  14.459  1.00 20.32           C
ATOM    933  C   PHE B 212       3.794  42.057  15.317  1.00 23.99           C
ATOM    934  O   PHE B 212       4.724  42.185  16.100  1.00 21.20           O
ATOM    935  CB  PHE B 212       4.973  40.558  13.699  1.00 30.71           C
ATOM    936  CG  PHE B 212       4.921  39.381  12.782  1.00 32.99           C
ATOM    937  CD1 PHE B 212       4.519  38.142  13.258  1.00 28.19           C
ATOM    938  CD2 PHE B 212       5.243  39.514  11.435  1.00 37.81           C
ATOM    939  CE1 PHE B 212       4.468  37.038  12.408  1.00 39.04           C
ATOM    940  CE2 PHE B 212       5.189  38.423  10.575  1.00 41.99           C
ATOM    941  CZ  PHE B 212       4.798  37.183  11.061  1.00 41.34           C
ATOM    942  N   ARG B 213       2.853  42.981  15.191  1.00 22.44           N
ATOM    943  CA  ARG B 213       2.897  44.185  16.009  1.00 15.80           C
ATOM    944  C   ARG B 213       2.465  43.931  17.452  1.00 19.47           C
ATOM    945  O   ARG B 213       1.665  43.054  17.733  1.00 17.32           O
ATOM    946  CB  ARG B 213       2.026  45.277  15.386  1.00 15.62           C
ATOM    947  CG  ARG B 213       2.441  45.587  13.946  1.00 19.81           C
ATOM    948  CD  ARG B 213       2.156  47.003  13.612  1.00 19.37           C
ATOM    949  NE  ARG B 213       2.601  47.374  12.271  1.00 25.45           N
ATOM    950  CZ  ARG B 213       3.682  48.098  12.011  1.00 22.18           C
ATOM    951  NH1 ARG B 213       4.472  48.522  13.000  1.00 19.53           N
ATOM    952  NH2 ARG B 213       3.974  48.397  10.755  1.00 22.41           N
ATOM    953  N   HIS B 214       3.042  44.694  18.367  1.00 14.77           N
ATOM    954  CA  HIS B 214       2.657  44.653  19.767  1.00 14.88           C
ATOM    955  C   HIS B 214       1.625  45.729  20.048  1.00 15.56           C
ATOM    956  O   HIS B 214       1.670  46.818  19.458  1.00 17.09           O
ATOM    957  CB  HIS B 214       3.866  44.894  20.666  1.00 16.21           C
ATOM    958  CG  HIS B 214       5.004  43.967  20.419  1.00 19.36           C
ATOM    959  ND1 HIS B 214       6.295  44.271  20.788  1.00 16.23           N
ATOM    960  CD2 HIS B 214       5.044  42.720  19.882  1.00 15.68           C
ATOM    961  CE1 HIS B 214       7.086  43.257  20.475  1.00 21.13           C
ATOM    962  NE2 HIS B 214       6.351  42.309  19.917  1.00 16.93           N
ATOM    963  N   SER B 215       0.709  45.444  20.963  1.00 14.41           N
ATOM    964  CA  SER B 215      -0.190  46.481  21.443  1.00 11.59           C
ATOM    965  C   SER B 215      -0.692  46.140  22.839  1.00 16.93           C
ATOM    966  O   SER B 215      -0.479  45.025  23.347  1.00 15.43           O
ATOM    967  CB  SER B 215      -1.359  46.697  20.468  1.00 14.36           C
ATOM    968  OG  SER B 215      -2.145  45.525  20.311  1.00 18.58           O
ATOM    969  N   VAL B 216      -1.311  47.126  23.474  1.00 13.37           N
ATOM    970  CA  VAL B 216      -1.798  46.983  24.841  1.00 13.13           C
ATOM    971  C   VAL B 216      -3.181  47.616  24.968  1.00 20.50           C
ATOM    972  O   VAL B 216      -3.444  48.712  24.439  1.00 17.06           O
ATOM    973  CB  VAL B 216      -0.811  47.598  25.859  1.00 11.78           C
ATOM    974  CG1 VAL B 216      -0.545  49.083  25.560  1.00 11.79           C
ATOM    975  CG2 VAL B 216      -1.342  47.416  27.270  1.00 14.15           C
ATOM    976  N   VAL B 217      -4.083  46.895  25.631  1.00 11.65           N
ATOM    977  CA  VAL B 217      -5.497  47.268  25.671  1.00 15.00           C
ATOM    978  C   VAL B 217      -6.035  47.306  27.074  1.00 17.86           C
ATOM    979  O   VAL B 217      -5.658  46.479  27.911  1.00 17.17           O
ATOM    980  CB  VAL B 217      -6.374  46.281  24.877  1.00 25.48           C
ATOM    981  CG1 VAL B 217      -7.681  46.939  24.468  1.00 22.60           C
ATOM    982  CG2 VAL B 217      -5.654  45.805  23.676  1.00 34.31           C
ATOM    983  N   VAL B 218      -6.917  48.266  27.340  1.00 13.97           N
ATOM    984  CA  VAL B 218      -7.691  48.264  28.578  1.00 15.18           C
ATOM    985  C   VAL B 218      -9.160  48.511  28.273  1.00 17.43           C
ATOM    986  O   VAL B 218      -9.487  49.151  27.270  1.00 19.29           O
ATOM    987  CB  VAL B 218      -7.218  49.341  29.580  1.00 14.92           C
ATOM    988  CG1 VAL B 218      -5.815  49.024  30.109  1.00 17.12           C
ATOM    989  CG2 VAL B 218      -7.308  50.744  28.952  1.00 17.21           C
ATOM    990  N   PRO B 219     -10.050  48.014  29.139  1.00 17.67           N
ATOM    991  CA  PRO B 219     -11.464  48.375  29.011  1.00 18.07           C
ATOM    992  C   PRO B 219     -11.624  49.877  29.106  1.00 24.31           C
ATOM    993  O   PRO B 219     -10.940  50.503  29.913  1.00 18.75           O
ATOM    994  CB  PRO B 219     -12.123  47.695  30.213  1.00 20.37           C
ATOM    995  CG  PRO B 219     -11.203  46.572  30.564  1.00 24.86           C
ATOM    996  CD  PRO B 219      -9.819  47.054  30.234  1.00 20.30           C
ATOM    997  N   TYR B 220     -12.493  50.454  28.290  1.00 17.91           N
ATOM    998  CA  TYR B 220     -12.814  51.860  28.465  1.00 21.53           C
ATOM    999  C   TYR B 220     -13.662  52.025  29.722  1.00 21.01           C
ATOM   1000  O   TYR B 220     -14.599  51.264  29.960  1.00 28.72           O
ATOM   1001  CB  TYR B 220     -13.564  52.432  27.262  1.00 22.00           C
ATOM   1002  CG  TYR B 220     -14.101  53.818  27.553  1.00 23.51           C
ATOM   1003  CD1 TYR B 220     -13.313  54.947  27.351  1.00 20.87           C
ATOM   1004  CD2 TYR B 220     -15.380  53.992  28.077  1.00 21.18           C
ATOM   1005  CE1 TYR B 220     -13.805  56.223  27.642  1.00 21.82           C
ATOM   1006  CE2 TYR B 220     -15.866  55.244  28.381  1.00 24.38           C
ATOM   1007  CZ  TYR B 220     -15.080  56.357  28.158  1.00 23.72           C
ATOM   1008  OH  TYR B 220     -15.586  57.602  28.456  1.00 24.24           O
ATOM   1009  N   GLU B 221     -13.339  53.041  30.508  1.00 20.39           N
ATOM   1010  CA  GLU B 221     -14.111  53.386  31.696  1.00 22.63           C
ATOM   1011  C   GLU B 221     -14.427  54.879  31.651  1.00 23.04           C
ATOM   1012  O   GLU B 221     -13.558  55.681  31.313  1.00 23.03           O
ATOM   1013  CB  GLU B 221     -13.333  53.022  32.960  1.00 23.46           C
ATOM   1014  CG  GLU B 221     -13.049  51.533  33.101  1.00 34.17           C
ATOM   1015  CD  GLU B 221     -12.038  51.211  34.208  1.00 51.79           C
ATOM   1016  OE1 GLU B 221     -11.521  52.152  34.852  1.00 54.51           O
ATOM   1017  OE2 GLU B 221     -11.763  50.009  34.434  1.00 58.36           O
ATOM   1018  N   PRO B 222     -15.675  55.259  31.961  1.00 27.79           N
ATOM   1019  CA  PRO B 222     -16.057  56.678  31.957  1.00 28.29           C
ATOM   1020  C   PRO B 222     -15.328  57.461  33.044  1.00 32.54           C
ATOM   1021  O   PRO B 222     -14.779  56.853  33.964  1.00 32.32           O
ATOM   1022  CB  PRO B 222     -17.561  56.632  32.217  1.00 29.68           C
ATOM   1023  CG  PRO B 222     -17.752  55.383  32.988  1.00 36.23           C
ATOM   1024  CD  PRO B 222     -16.797  54.398  32.365  1.00 30.52           C
ATOM   1025  N   PRO B 223     -15.298  58.799  32.934  1.00 27.06           N
ATOM   1026  CA  PRO B 223     -14.562  59.578  33.932  1.00 30.32           C
ATOM   1027  C   PRO B 223     -15.127  59.391  35.335  1.00 38.28           C
ATOM   1028  O   PRO B 223     -16.313  59.075  35.467  1.00 38.62           O
ATOM   1029  CB  PRO B 223     -14.756  61.028  33.464  1.00 30.80           C
ATOM   1030  CG  PRO B 223     -15.037  60.907  31.982  1.00 28.02           C
ATOM   1031  CD  PRO B 223     -15.832  59.638  31.848  1.00 26.82           C
ATOM   1032  N   GLU B 224     -14.290  59.582  36.356  1.00 42.80           N
ATOM   1033  CA  GLU B 224     -14.756  59.620  37.743  1.00 47.99           C
ATOM   1034  C   GLU B 224     -15.699  60.803  37.929  1.00 47.56           C
ATOM   1035  O   GLU B 224     -15.760  61.703  37.087  1.00 42.29           O
ATOM   1036  CB  GLU B 224     -13.584  59.734  38.730  1.00 49.66           C
ATOM   1037  CG  GLU B 224     -12.440  58.749  38.511  1.00 59.49           C
ATOM   1038  CD  GLU B 224     -12.829  57.307  38.784  1.00 65.11           C
ATOM   1039  OE1 GLU B 224     -13.781  57.081  39.558  1.00 63.05           O
ATOM   1040  OE2 GLU B 224     -12.183  56.399  38.213  1.00 67.46           O
ATOM   1041  N   VAL B 225     -16.426  60.811  39.039  1.00 51.61           N
ATOM   1042  CA  VAL B 225     -17.320  61.922  39.342  1.00 50.53           C
ATOM   1043  C   VAL B 225     -16.535  63.234  39.429  1.00 53.06           C
ATOM   1044  O   VAL B 225     -15.440  63.288  39.999  1.00 44.86           O
ATOM   1045  CB  VAL B 225     -18.094  61.671  40.651  1.00 52.76           C
ATOM   1046  CG1 VAL B 225     -18.997  62.844  40.973  1.00 50.71           C
ATOM   1047  CG2 VAL B 225     -18.905  60.386  40.533  1.00 56.21           C
ATOM   1048  N   GLY B 226     -17.085  64.281  38.822  1.00 55.16           N
ATOM   1049  CA  GLY B 226     -16.454  65.586  38.841  1.00 56.66           C
ATOM   1050  C   GLY B 226     -15.313  65.719  37.853  1.00 53.53           C
ATOM   1051  O   GLY B 226     -14.608  66.729  37.842  1.00 54.91           O
ATOM   1052  N   SER B 227     -15.130  64.700  37.017  1.00 46.64           N
ATOM   1053  CA  SER B 227     -14.074  64.727  36.019  1.00 43.59           C
ATOM   1054  C   SER B 227     -14.652  64.692  34.610  1.00 40.22           C
ATOM   1055  O   SER B 227     -15.729  64.150  34.388  1.00 38.22           O
ATOM   1056  CB  SER B 227     -13.115  63.559  36.221  1.00 41.86           C
ATOM   1057  OG  SER B 227     -12.058  63.648  35.288  1.00 46.99           O
ATOM   1058  N   ASP B 228     -13.924  65.266  33.660  1.00 35.01           N
ATOM   1059  CA  ASP B 228     -14.415  65.370  32.292  1.00 35.13           C
ATOM   1060  C   ASP B 228     -13.695  64.428  31.333  1.00 31.04           C
ATOM   1061  O   ASP B 228     -14.006  64.393  30.142  1.00 36.06           O
ATOM   1062  CB  ASP B 228     -14.291  66.811  31.803  1.00 44.52           C
ATOM   1063  CG  ASP B 228     -15.278  67.744  32.489  1.00 53.21           C
ATOM   1064  OD1 ASP B 228     -16.422  67.309  32.743  1.00 51.54           O
ATOM   1065  OD2 ASP B 228     -14.909  68.905  32.778  1.00 54.00           O
ATOM   1066  N   CYS B 229     -12.741  63.654  31.846  1.00 28.09           N
ATOM   1067  CA  CYS B 229     -11.977  62.752  30.993  1.00 25.62           C
ATOM   1068  C   CYS B 229     -11.525  61.492  31.724  1.00 29.19           C
ATOM   1069  O   CYS B 229     -11.504  61.438  32.952  1.00 26.30           O
ATOM   1070  CB  CYS B 229     -10.744  63.452  30.428  1.00 25.49           C
ATOM   1071  SG  CYS B 229      -9.609  64.073  31.702  1.00 32.52           S
ATOM   1072  N   THR B 230     -11.147  60.495  30.938  1.00 19.71           N
ATOM   1073  CA  THR B 230     -10.593  59.255  31.467  1.00 26.70           C
ATOM   1074  C   THR B 230      -9.087  59.233  31.287  1.00 18.36           C
ATOM   1075  O   THR B 230      -8.589  59.410  30.184  1.00 21.00           O
ATOM   1076  CB  THR B 230     -11.209  58.030  30.772  1.00 22.55           C
ATOM   1077  OG1 THR B 230     -12.622  58.031  30.999  1.00 23.75           O
ATOM   1078  CG2 THR B 230     -10.592  56.726  31.313  1.00 19.90           C
ATOM   1079  N   THR B 231      -8.355  59.035  32.371  1.00 22.82           N
ATOM   1080  CA  THR B 231      -6.901  58.969  32.275  1.00 17.80           C
ATOM   1081  C   THR B 231      -6.379  57.541  32.292  1.00 18.57           C
ATOM   1082  O   THR B 231      -6.788  56.716  33.116  1.00 18.91           O
ATOM   1083  CB  THR B 231      -6.236  59.756  33.410  1.00 19.02           C
ATOM   1084  OG1 THR B 231      -6.641  61.126  33.317  1.00 25.87           O
ATOM   1085  CG2 THR B 231      -4.702  59.671  33.316  1.00 19.20           C
ATOM   1086  N   ILE B 232      -5.497  57.259  31.345  1.00 19.89           N
ATOM   1087  CA  ILE B 232      -4.748  56.018  31.319  1.00 17.81           C
ATOM   1088  C   ILE B 232      -3.290  56.362  31.533  1.00 18.29           C
ATOM   1089  O   ILE B 232      -2.771  57.335  30.955  1.00 17.42           O
ATOM   1090  CB  ILE B 232      -4.934  55.247  29.989  1.00 17.29           C
ATOM   1091  CG1 ILE B 232      -6.402  54.856  29.809  1.00 18.78           C
ATOM   1092  CG2 ILE B 232      -4.030  54.011  29.950  1.00 18.58           C
ATOM   1093  CD1 ILE B 232      -6.705  54.357  28.387  1.00 18.63           C
ATOM   1094  N   HIS B 233      -2.638  55.595  32.398  1.00 15.86           N
ATOM   1095  CA  HIS B 233      -1.224  55.795  32.670  1.00 15.70           C
ATOM   1096  C   HIS B 233      -0.371  54.832  31.877  1.00 18.55           C
ATOM   1097  O   HIS B 233      -0.382  53.628  32.121  1.00 18.72           O
ATOM   1098  CB  HIS B 233      -0.951  55.650  34.161  1.00 16.38           C
ATOM   1099  CG  HIS B 233      -1.540  56.764  34.972  1.00 29.15           C
ATOM   1100  ND1 HIS B 233      -2.258  56.554  36.126  1.00 36.97           N
ATOM   1101  CD2 HIS B 233      -1.535  58.104  34.773  1.00 29.71           C
ATOM   1102  CE1 HIS B 233      -2.662  57.715  36.610  1.00 37.48           C
ATOM   1103  NE2 HIS B 233      -2.233  58.672  35.807  1.00 26.31           N
ATOM   1104  N   TYR B 234       0.354  55.370  30.907  1.00 14.69           N
ATOM   1105  CA  TYR B 234       1.239  54.552  30.090  1.00 18.26           C
ATOM   1106  C   TYR B 234       2.667  54.648  30.633  1.00 17.98           C
ATOM   1107  O   TYR B 234       3.018  55.634  31.293  1.00 17.69           O
ATOM   1108  CB  TYR B 234       1.164  55.002  28.622  1.00 16.78           C
ATOM   1109  CG  TYR B 234      -0.150  54.642  27.938  1.00 17.79           C
ATOM   1110  CD1 TYR B 234      -0.421  53.338  27.569  1.00 13.50           C
ATOM   1111  CD2 TYR B 234      -1.108  55.610  27.652  1.00 13.75           C
ATOM   1112  CE1 TYR B 234      -1.609  52.990  26.937  1.00 17.01           C
ATOM   1113  CE2 TYR B 234      -2.299  55.275  27.009  1.00 16.94           C
ATOM   1114  CZ  TYR B 234      -2.543  53.965  26.661  1.00 18.65           C
ATOM   1115  OH  TYR B 234      -3.727  53.617  26.067  1.00 14.69           O
ATOM   1116  N   ASN B 235       3.463  53.613  30.384  1.00 14.35           N
ATOM   1117  CA  ASN B 235       4.904  53.644  30.577  1.00 14.53           C
ATOM   1118  C   ASN B 235       5.619  53.226  29.283  1.00 14.23           C
ATOM   1119  O   ASN B 235       5.234  52.234  28.642  1.00 18.76           O
ATOM   1120  CB  ASN B 235       5.354  52.692  31.700  1.00 14.99           C
ATOM   1121  CG  ASN B 235       4.586  52.884  33.004  1.00 28.93           C
ATOM   1122  OD1 ASN B 235       4.204  51.912  33.645  1.00 32.15           O
ATOM   1123  ND2 ASN B 235       4.370  54.129  33.403  1.00 25.60           N
ATOM   1124  N   TYR B 236       6.690  53.927  28.934  1.00 14.33           N
ATOM   1125  CA  TYR B 236       7.495  53.570  27.765  1.00 15.41           C
ATOM   1126  C   TYR B 236       8.788  52.973  28.273  1.00 18.28           C
ATOM   1127  O   TYR B 236       9.489  53.603  29.063  1.00 16.69           O
ATOM   1128  CB  TYR B 236       7.751  54.792  26.882  1.00 18.46           C
ATOM   1129  CG  TYR B 236       6.494  55.285  26.189  1.00 19.39           C
ATOM   1130  CD1 TYR B 236       5.586  56.097  26.857  1.00 18.76           C
ATOM   1131  CD2 TYR B 236       6.212  54.922  24.874  1.00 15.42           C
ATOM   1132  CE1 TYR B 236       4.429  56.531  26.241  1.00 18.83           C
ATOM   1133  CE2 TYR B 236       5.049  55.347  24.246  1.00 18.03           C
ATOM   1134  CZ  TYR B 236       4.170  56.161  24.937  1.00 18.80           C
ATOM   1135  OH  TYR B 236       3.026  56.608  24.335  1.00 16.60           O
ATOM   1136  N   MET B 237       9.098  51.751  27.848  1.00 14.78           N
ATOM   1137  CA  MET B 237      10.118  50.977  28.541  1.00 16.22           C
ATOM   1138  C   MET B 237      11.484  50.870  27.827  1.00 15.75           C
ATOM   1139  O   MET B 237      12.307  50.012  28.166  1.00 18.55           O
ATOM   1140  CB  MET B 237       9.557  49.575  28.817  1.00 15.43           C
ATOM   1141  CG  MET B 237       8.242  49.590  29.595  1.00 17.29           C
ATOM   1142  SD  MET B 237       8.444  50.315  31.235  1.00 20.61           S
ATOM   1143  CE  MET B 237       9.881  49.416  31.841  1.00 21.95           C
ATOM   1144  N   CYS B 238      11.694  51.724  26.832  1.00 15.60           N
ATOM   1145  CA  CYS B 238      12.989  51.942  26.175  1.00 17.25           C
ATOM   1146  C   CYS B 238      13.158  53.423  25.910  1.00 19.86           C
ATOM   1147  O   CYS B 238      12.179  54.118  25.667  1.00 16.97           O
ATOM   1148  CB  CYS B 238      13.093  51.218  24.832  1.00 22.88           C
ATOM   1149  SG  CYS B 238      13.908  49.643  24.828  1.00 24.11           S
ATOM   1150  N   ASN B 239      14.397  53.885  25.900  1.00 16.72           N
ATOM   1151  CA  ASN B 239      14.711  55.230  25.440  1.00 16.90           C
ATOM   1152  C   ASN B 239      14.661  55.318  23.918  1.00 25.14           C
ATOM   1153  O   ASN B 239      14.885  54.318  23.236  1.00 22.55           O
ATOM   1154  CB  ASN B 239      16.089  55.638  25.946  1.00 17.75           C
ATOM   1155  CG  ASN B 239      16.076  55.987  27.425  1.00 24.44           C
ATOM   1156  OD1 ASN B 239      15.226  56.747  27.869  1.00 24.18           O
ATOM   1157  ND2 ASN B 239      17.020  55.447  28.183  1.00 21.08           N
ATOM   1158  N   SER B 240      14.385  56.507  23.382  1.00 16.81           N
ATOM   1159  CA  SER B 240      14.384  56.669  21.928  1.00 17.92           C
ATOM   1160  C   SER B 240      15.757  56.327  21.368  1.00 20.83           C
ATOM   1161  O   SER B 240      15.871  55.804  20.269  1.00 19.10           O
ATOM   1162  CB  SER B 240      13.988  58.093  21.534  1.00 16.95           C
ATOM   1163  OG  SER B 240      12.599  58.269  21.714  1.00 17.87           O
ATOM   1164  N   SER B 241      16.790  56.580  22.159  1.00 20.13           N
ATOM   1165  CA  SER B 241      18.163  56.375  21.726  1.00 23.86           C
ATOM   1166  C   SER B 241      18.648  54.934  21.865  1.00 24.09           C
ATOM   1167  O   SER B 241      19.786  54.657  21.518  1.00 25.59           O
ATOM   1168  CB  SER B 241      19.104  57.285  22.517  1.00 26.55           C
ATOM   1169  OG  SER B 241      19.055  56.956  23.897  1.00 24.86           O
ATOM   1170  N   CYS B 242      17.812  54.025  22.373  1.00 18.96           N
ATOM   1171  CA  CYS B 242      18.251  52.639  22.601  1.00 22.34           C
ATOM   1172  C   CYS B 242      18.700  51.964  21.308  1.00 20.83           C
ATOM   1173  O   CYS B 242      17.923  51.826  20.372  1.00 22.07           O
ATOM   1174  CB  CYS B 242      17.140  51.793  23.238  1.00 21.74           C
ATOM   1175  SG  CYS B 242      17.073  51.843  25.048  1.00 19.97           S
ATOM   1176  N   MET B 243      19.940  51.510  21.268  1.00 20.92           N
ATOM   1177  CA  MET B 243      20.405  50.849  20.061  1.00 22.73           C
ATOM   1178  C   MET B 243      19.954  49.398  20.048  1.00 22.85           C
ATOM   1179  O   MET B 243      20.007  48.707  21.066  1.00 25.06           O
ATOM   1180  CB  MET B 243      21.922  50.963  19.934  1.00 23.00           C
ATOM   1181  CG  MET B 243      22.366  52.395  19.656  1.00 45.20           C
ATOM   1182  SD  MET B 243      21.392  53.194  18.338  1.00 57.54           S
ATOM   1183  CE  MET B 243      21.969  54.889  18.404  1.00 78.64           C
ATOM   1184  N   GLY B 244      19.502  48.941  18.890  1.00 21.85           N
ATOM   1185  CA  GLY B 244      18.928  47.613  18.785  1.00 21.39           C
ATOM   1186  C   GLY B 244      17.427  47.691  18.946  1.00 26.32           C
ATOM   1187  O   GLY B 244      16.728  46.699  18.785  1.00 26.40           O
ATOM   1188  N   GLY B 245      16.937  48.885  19.272  1.00 24.75           N
ATOM   1189  CA  GLY B 245      15.509  49.129  19.374  1.00 22.86           C
ATOM   1190  C   GLY B 245      15.107  50.297  18.500  1.00 17.99           C
ATOM   1191  O   GLY B 245      15.234  50.237  17.275  1.00 19.37           O
ATOM   1192  N   MET B 246      14.656  51.384  19.118  1.00 17.43           N
ATOM   1193  CA  MET B 246      14.215  52.531  18.326  1.00 22.53           C
ATOM   1194  C   MET B 246      15.355  53.257  17.602  1.00 18.08           C
ATOM   1195  O   MET B 246      15.098  53.951  16.619  1.00 18.16           O
ATOM   1196  CB  MET B 246      13.423  53.511  19.195  1.00 16.53           C
ATOM   1197  CG  MET B 246      12.029  52.984  19.520  1.00 15.73           C
ATOM   1198  SD  MET B 246      11.043  53.965  20.669  1.00 21.28           S
ATOM   1199  CE  MET B 246      11.797  53.464  22.233  1.00 20.04           C
ATOM   1200  N   ASN B 247      16.593  53.089  18.063  1.00 18.84           N
ATOM   1201  CA  ASN B 247      17.773  53.626  17.358  1.00 25.26           C
ATOM   1202  C   ASN B 247      17.660  55.102  16.979  1.00 23.97           C
ATOM   1203  O   ASN B 247      17.990  55.475  15.860  1.00 22.89           O
ATOM   1204  CB  ASN B 247      18.050  52.826  16.078  1.00 31.14           C
ATOM   1205  CG  ASN B 247      18.319  51.350  16.338  1.00 43.19           C
ATOM   1206  OD1 ASN B 247      18.717  50.955  17.432  1.00 48.34           O
ATOM   1207  ND2 ASN B 247      18.099  50.527  15.319  1.00 42.50           N
ATOM   1208  N   ARG B 248      17.159  55.918  17.902  1.00 22.67           N
ATOM   1209  CA  ARG B 248      16.987  57.361  17.712  1.00 20.59           C
ATOM   1210  C   ARG B 248      15.894  57.723  16.721  1.00 23.03           C
ATOM   1211  O   ARG B 248      15.739  58.884  16.386  1.00 25.99           O
ATOM   1212  CB  ARG B 248      18.299  58.023  17.274  1.00 29.15           C
ATOM   1213  CG  ARG B 248      19.439  57.819  18.243  1.00 31.94           C
ATOM   1214  CD  ARG B 248      20.654  58.624  17.826  1.00 34.53           C
ATOM   1215  NE  ARG B 248      21.758  58.433  18.752  1.00 48.37           N
ATOM   1216  CZ  ARG B 248      22.827  59.216  18.806  1.00 61.15           C
ATOM   1217  NH1 ARG B 248      22.937  60.253  17.982  1.00 69.27           N
ATOM   1218  NH2 ARG B 248      23.784  58.966  19.685  1.00 62.81           N
ATOM   1219  N   ARG B 249      15.124  56.738  16.272  1.00 22.33           N
ATOM   1220  CA  ARG B 249      14.005  57.007  15.376  1.00 19.01           C
ATOM   1221  C   ARG B 249      12.765  57.423  16.164  1.00 18.27           C
ATOM   1222  O   ARG B 249      12.389  56.779  17.149  1.00 19.68           O
ATOM   1223  CB  ARG B 249      13.708  55.776  14.518  1.00 18.01           C
ATOM   1224  CG  ARG B 249      14.823  55.451  13.531  1.00 19.08           C
ATOM   1225  CD  ARG B 249      14.562  54.120  12.882  1.00 24.47           C
ATOM   1226  NE  ARG B 249      14.575  53.053  13.882  1.00 23.85           N
ATOM   1227  CZ  ARG B 249      14.423  51.765  13.589  1.00 29.23           C
ATOM   1228  NH1 ARG B 249      14.209  51.397  12.328  1.00 20.88           N
ATOM   1229  NH2 ARG B 249      14.472  50.850  14.551  1.00 21.88           N
ATOM   1230  N   PRO B 250      12.139  58.528  15.760  1.00 20.35           N
ATOM   1231  CA  PRO B 250      10.906  58.945  16.428  1.00 20.62           C
ATOM   1232  C   PRO B 250       9.806  57.934  16.207  1.00 24.03           C
ATOM   1233  O   PRO B 250       9.783  57.271  15.165  1.00 15.86           O
ATOM   1234  CB  PRO B 250      10.565  60.276  15.746  1.00 23.72           C
ATOM   1235  CG  PRO B 250      11.878  60.801  15.277  1.00 29.06           C
ATOM   1236  CD  PRO B 250      12.676  59.577  14.877  1.00 25.67           C
ATOM   1237  N   ILE B 251       8.921  57.809  17.189  1.00 15.10           N
ATOM   1238  CA  ILE B 251       7.748  56.965  17.054  1.00 15.40           C
ATOM   1239  C   ILE B 251       6.460  57.744  17.234  1.00 14.22           C
ATOM   1240  O   ILE B 251       6.454  58.851  17.775  1.00 17.44           O
ATOM   1241  CB  ILE B 251       7.743  55.822  18.070  1.00 14.52           C
ATOM   1242  CG1 ILE B 251       7.822  56.372  19.494  1.00 15.21           C
ATOM   1243  CG2 ILE B 251       8.899  54.831  17.785  1.00 14.59           C
ATOM   1244  CD1 ILE B 251       7.277  55.380  20.526  1.00 14.08           C
ATOM   1245  N   LEU B 252       5.373  57.135  16.765  1.00 15.03           N
ATOM   1246  CA  LEU B 252       4.010  57.574  17.022  1.00 15.07           C
ATOM   1247  C   LEU B 252       3.318  56.590  17.934  1.00 15.62           C
ATOM   1248  O   LEU B 252       3.451  55.392  17.739  1.00 19.35           O
ATOM   1249  CB  LEU B 252       3.203  57.662  15.729  1.00 17.26           C
ATOM   1250  CG  LEU B 252       3.557  58.730  14.714  1.00 32.06           C
ATOM   1251  CD1 LEU B 252       2.586  58.608  13.552  1.00 31.97           C
ATOM   1252  CD2 LEU B 252       3.440  60.094  15.369  1.00 36.08           C
ATOM   1253  N   THR B 253       2.571  57.072  18.916  1.00 15.35           N
ATOM   1254  CA  THR B 253       1.656  56.184  19.618  1.00 13.39           C
ATOM   1255  C   THR B 253       0.284  56.391  18.968  1.00 20.27           C
ATOM   1256  O   THR B 253      -0.175  57.524  18.807  1.00 20.26           O
ATOM   1257  CB  THR B 253       1.611  56.471  21.134  1.00 12.80           C
ATOM   1258  OG1 THR B 253       2.893  56.208  21.704  1.00 15.30           O
ATOM   1259  CG2 THR B 253       0.573  55.584  21.830  1.00 15.00           C
ATOM   1260  N   ILE B 254      -0.350  55.304  18.551  1.00 18.28           N
ATOM   1261  CA  ILE B 254      -1.703  55.384  18.011  1.00 14.97           C
ATOM   1262  C   ILE B 254      -2.682  54.865  19.048  1.00 15.01           C
ATOM   1263  O   ILE B 254      -2.572  53.712  19.470  1.00 12.50           O
ATOM   1264  CB  ILE B 254      -1.855  54.570  16.700  1.00 12.65           C
ATOM   1265  CG1 ILE B 254      -0.874  55.092  15.650  1.00 17.95           C
ATOM   1266  CG2 ILE B 254      -3.296  54.690  16.168  1.00 14.52           C
ATOM   1267  CD1 ILE B 254      -0.665  54.149  14.469  1.00 20.01           C
ATOM   1268  N   ILE B 255      -3.634  55.703  19.444  1.00 12.81           N
ATOM   1269  CA  ILE B 255      -4.680  55.286  20.392  1.00 15.00           C
ATOM   1270  C   ILE B 255      -5.977  55.044  19.642  1.00 17.84           C
ATOM   1271  O   ILE B 255      -6.492  55.952  18.990  1.00 17.87           O
ATOM   1272  CB  ILE B 255      -4.972  56.347  21.506  1.00 15.88           C
ATOM   1273  CG1 ILE B 255      -3.696  56.788  22.232  1.00 17.88           C
ATOM   1274  CG2 ILE B 255      -6.069  55.825  22.473  1.00 13.56           C
ATOM   1275  CD1 ILE B 255      -2.966  55.666  22.970  1.00 13.13           C
ATOM   1276  N   THR B 256      -6.520  53.831  19.729  1.00 18.33           N
ATOM   1277  CA  THR B 256      -7.806  53.570  19.094  1.00 15.49           C
ATOM   1278  C   THR B 256      -8.871  53.153  20.095  1.00 19.05           C
ATOM   1279  O   THR B 256      -8.614  52.389  21.009  1.00 17.51           O
ATOM   1280  CB  THR B 256      -7.705  52.491  17.999  1.00 16.36           C
ATOM   1281  OG1 THR B 256      -7.068  51.315  18.513  1.00 23.25           O
ATOM   1282  CG2 THR B 256      -6.908  53.020  16.821  1.00 16.83           C
ATOM   1283  N   LEU B 257     -10.068  53.681  19.898  1.00 15.23           N
ATOM   1284  CA  LEU B 257     -11.241  53.342  20.682  1.00 16.06           C
ATOM   1285  C   LEU B 257     -12.046  52.316  19.873  1.00 21.65           C
ATOM   1286  O   LEU B 257     -12.436  52.592  18.734  1.00 19.84           O
ATOM   1287  CB  LEU B 257     -12.048  54.611  20.967  1.00 18.46           C
ATOM   1288  CG  LEU B 257     -13.124  54.640  22.045  1.00 27.43           C
ATOM   1289  CD1 LEU B 257     -12.510  54.360  23.395  1.00 21.55           C
ATOM   1290  CD2 LEU B 257     -13.796  56.007  22.036  1.00 27.65           C
ATOM   1291  N   GLU B 258     -12.264  51.132  20.441  1.00 16.76           N
ATOM   1292  CA  GLU B 258     -12.759  49.983  19.679  1.00 16.08           C
ATOM   1293  C   GLU B 258     -14.011  49.383  20.314  1.00 19.22           C
ATOM   1294  O   GLU B 258     -14.029  49.144  21.523  1.00 22.39           O
ATOM   1295  CB  GLU B 258     -11.656  48.911  19.575  1.00 17.30           C
ATOM   1296  CG  GLU B 258     -10.250  49.492  19.349  1.00 27.09           C
ATOM   1297  CD  GLU B 258      -9.146  48.444  19.139  1.00 29.81           C
ATOM   1298  OE1 GLU B 258      -9.263  47.283  19.609  1.00 23.66           O
ATOM   1299  OE2 GLU B 258      -8.137  48.801  18.493  1.00 30.97           O
ATOM   1300  N   ASP B 259     -15.061  49.143  19.533  1.00 16.67           N
ATOM   1301  CA  ASP B 259     -16.266  48.626  20.160  1.00 17.56           C
ATOM   1302  C   ASP B 259     -16.296  47.103  20.125  1.00 18.56           C
ATOM   1303  O   ASP B 259     -15.452  46.463  19.514  1.00 19.92           O
ATOM   1304  CB  ASP B 259     -17.546  49.238  19.546  1.00 21.34           C
ATOM   1305  CG  ASP B 259     -17.899  48.700  18.149  1.00 28.03           C
ATOM   1306  OD1 ASP B 259     -17.409  47.638  17.730  1.00 30.58           O
ATOM   1307  OD2 ASP B 259     -18.735  49.349  17.476  1.00 27.99           O
ATOM   1308  N   SER B 260     -17.273  46.539  20.816  1.00 20.24           N
ATOM   1309  CA  SER B 260     -17.346  45.104  21.031  1.00 21.65           C
ATOM   1310  C   SER B 260     -17.795  44.312  19.795  1.00 26.46           C
ATOM   1311  O   SER B 260     -17.816  43.083  19.829  1.00 32.38           O
ATOM   1312  CB  SER B 260     -18.300  44.810  22.204  1.00 20.20           C
ATOM   1313  OG  SER B 260     -19.623  45.185  21.866  1.00 27.38           O
ATOM   1314  N   SER B 261     -18.146  45.001  18.708  1.00 19.97           N
ATOM   1315  CA  SER B 261     -18.534  44.313  17.476  1.00 19.54           C
ATOM   1316  C   SER B 261     -17.448  44.394  16.390  1.00 19.50           C
ATOM   1317  O   SER B 261     -17.623  43.874  15.286  1.00 21.09           O
ATOM   1318  CB  SER B 261     -19.846  44.891  16.932  1.00 21.79           C
ATOM   1319  OG  SER B 261     -20.912  44.742  17.857  1.00 21.28           O
ATOM   1320  N   GLY B 262     -16.340  45.060  16.696  1.00 18.39           N
ATOM   1321  CA  GLY B 262     -15.212  45.119  15.775  1.00 19.05           C
ATOM   1322  C   GLY B 262     -15.080  46.426  15.004  1.00 22.46           C
ATOM   1323  O   GLY B 262     -14.206  46.551  14.147  1.00 22.21           O
ATOM   1324  N   ASN B 263     -15.936  47.404  15.293  1.00 17.07           N
ATOM   1325  CA  ASN B 263     -15.807  48.699  14.622  1.00 18.68           C
ATOM   1326  C   ASN B 263     -14.813  49.602  15.328  1.00 22.19           C
ATOM   1327  O   ASN B 263     -14.556  49.454  16.525  1.00 18.68           O
ATOM   1328  CB  ASN B 263     -17.156  49.435  14.539  1.00 22.90           C
ATOM   1329  CG  ASN B 263     -18.262  48.573  13.981  1.00 25.42           C
ATOM   1330  OD1 ASN B 263     -18.281  48.264  12.789  1.00 22.04           O
ATOM   1331  ND2 ASN B 263     -19.199  48.181  14.842  1.00 18.97           N
ATOM   1332  N   LEU B 264     -14.285  50.561  14.582  1.00 15.88           N
ATOM   1333  CA  LEU B 264     -13.463  51.618  15.148  1.00 18.11           C
ATOM   1334  C   LEU B 264     -14.329  52.808  15.562  1.00 15.91           C
ATOM   1335  O   LEU B 264     -15.015  53.392  14.729  1.00 19.70           O
ATOM   1336  CB  LEU B 264     -12.417  52.059  14.131  1.00 19.40           C
ATOM   1337  CG  LEU B 264     -11.503  53.224  14.510  1.00 18.61           C
ATOM   1338  CD1 LEU B 264     -10.561  52.793  15.614  1.00 26.46           C
ATOM   1339  CD2 LEU B 264     -10.733  53.737  13.269  1.00 21.54           C
ATOM   1340  N   LEU B 265     -14.291  53.180  16.834  1.00 15.94           N
ATOM   1341  CA  LEU B 265     -15.099  54.305  17.315  1.00 16.52           C
ATOM   1342  C   LEU B 265     -14.356  55.617  17.219  1.00 16.31           C
ATOM   1343  O   LEU B 265     -14.975  56.679  17.136  1.00 24.43           O
ATOM   1344  CB  LEU B 265     -15.542  54.100  18.769  1.00 16.89           C
ATOM   1345  CG  LEU B 265     -16.491  52.928  18.993  1.00 19.39           C
ATOM   1346  CD1 LEU B 265     -16.955  52.943  20.425  1.00 19.26           C
ATOM   1347  CD2 LEU B 265     -17.679  53.006  18.025  1.00 18.05           C
ATOM   1348  N   GLY B 266     -13.032  55.546  17.237  1.00 15.61           N
ATOM   1349  CA  GLY B 266     -12.221  56.752  17.177  1.00 17.86           C
ATOM   1350  C   GLY B 266     -10.743  56.448  17.179  1.00 18.48           C
ATOM   1351  O   GLY B 266     -10.317  55.390  17.613  1.00 18.22           O
ATOM   1352  N   ARG B 267      -9.946  57.393  16.713  1.00 17.68           N
ATOM   1353  CA  ARG B 267      -8.509  57.206  16.697  1.00 15.18           C
ATOM   1354  C   ARG B 267      -7.803  58.532  16.799  1.00 14.31           C
ATOM   1355  O   ARG B 267      -8.189  59.498  16.154  1.00 15.69           O
ATOM   1356  CB  ARG B 267      -8.046  56.496  15.419  1.00 13.95           C
ATOM   1357  CG  ARG B 267      -6.524  56.460  15.258  1.00 22.92           C
ATOM   1358  CD  ARG B 267      -6.102  56.298  13.801  1.00 31.76           C
ATOM   1359  NE  ARG B 267      -6.532  55.034  13.242  1.00 33.04           N
ATOM   1360  CZ  ARG B 267      -7.365  54.885  12.213  1.00 26.38           C
ATOM   1361  NH1 ARG B 267      -7.905  55.919  11.582  1.00 27.06           N
ATOM   1362  NH2 ARG B 267      -7.674  53.665  11.824  1.00 25.85           N
ATOM   1363  N   ASN B 268      -6.755  58.555  17.602  1.00 15.53           N
ATOM   1364  CA  ASN B 268      -5.870  59.700  17.652  1.00 17.20           C
ATOM   1365  C   ASN B 268      -4.441  59.221  17.818  1.00 20.44           C
ATOM   1366  O   ASN B 268      -4.197  58.035  18.083  1.00 18.21           O
ATOM   1367  CB  ASN B 268      -6.273  60.645  18.782  1.00 14.59           C
ATOM   1368  CG  ASN B 268      -7.419  61.567  18.389  1.00 42.22           C
ATOM   1369  OD1 ASN B 268      -7.220  62.559  17.698  1.00 35.73           O
ATOM   1370  ND2 ASN B 268      -8.626  61.241  18.835  1.00 45.96           N
ATOM   1371  N   SER B 269      -3.488  60.128  17.643  1.00 13.92           N
ATOM   1372  CA  SER B 269      -2.097  59.734  17.746  1.00 16.68           C
ATOM   1373  C   SER B 269      -1.231  60.889  18.196  1.00 21.75           C
ATOM   1374  O   SER B 269      -1.640  62.047  18.102  1.00 22.16           O
ATOM   1375  CB  SER B 269      -1.594  59.187  16.414  1.00 17.79           C
ATOM   1376  OG  SER B 269      -1.598  60.198  15.423  1.00 18.64           O
ATOM   1377  N   PHE B 270      -0.042  60.567  18.701  1.00 17.11           N
ATOM   1378  CA  PHE B 270       0.921  61.598  19.090  1.00 16.98           C
ATOM   1379  C   PHE B 270       2.339  61.051  18.989  1.00 17.78           C
ATOM   1380  O   PHE B 270       2.570  59.851  19.168  1.00 14.97           O
ATOM   1381  CB  PHE B 270       0.622  62.110  20.501  1.00 15.65           C
ATOM   1382  CG  PHE B 270       0.567  61.021  21.554  1.00 21.86           C
ATOM   1383  CD1 PHE B 270      -0.609  60.311  21.782  1.00 17.49           C
ATOM   1384  CD2 PHE B 270       1.682  60.725  22.321  1.00 14.95           C
ATOM   1385  CE1 PHE B 270      -0.663  59.307  22.741  1.00 14.91           C
ATOM   1386  CE2 PHE B 270       1.639  59.722  23.298  1.00 14.00           C
ATOM   1387  CZ  PHE B 270       0.471  59.007  23.500  1.00 14.75           C
ATOM   1388  N   GLU B 271       3.280  61.923  18.653  1.00 15.38           N
ATOM   1389  CA  GLU B 271       4.680  61.539  18.569  1.00 14.69           C
ATOM   1390  C   GLU B 271       5.245  61.323  19.973  1.00 19.90           C
ATOM   1391  O   GLU B 271       4.750  61.892  20.947  1.00 14.67           O
ATOM   1392  CB  GLU B 271       5.483  62.600  17.807  1.00 15.39           C
ATOM   1393  CG  GLU B 271       6.931  62.200  17.507  1.00 18.06           C
ATOM   1394  CD  GLU B 271       7.671  63.219  16.644  1.00 25.77           C
ATOM   1395  OE1 GLU B 271       7.001  64.096  16.054  1.00 25.24           O
ATOM   1396  OE2 GLU B 271       8.918  63.137  16.565  1.00 27.84           O
ATOM   1397  N   VAL B 272       6.254  60.467  20.089  1.00 19.40           N
ATOM   1398  CA  VAL B 272       6.898  60.258  21.381  1.00 17.02           C
ATOM   1399  C   VAL B 272       8.414  60.318  21.294  1.00 15.78           C
ATOM   1400  O   VAL B 272       9.021  59.779  20.375  1.00 19.35           O
ATOM   1401  CB  VAL B 272       6.503  58.904  22.005  1.00 14.07           C
ATOM   1402  CG1 VAL B 272       7.081  58.792  23.406  1.00 14.22           C
ATOM   1403  CG2 VAL B 272       4.980  58.769  22.046  1.00 14.43           C
ATOM   1404  N   ARG B 273       9.018  60.996  22.256  1.00 15.94           N
ATOM   1405  CA  ARG B 273      10.437  60.856  22.497  1.00 15.89           C
ATOM   1406  C   ARG B 273      10.622  60.431  23.948  1.00 19.81           C
ATOM   1407  O   ARG B 273      10.189  61.128  24.874  1.00 19.55           O
ATOM   1408  CB  ARG B 273      11.178  62.158  22.203  1.00 16.66           C
ATOM   1409  CG  ARG B 273      12.636  62.138  22.578  1.00 17.30           C
ATOM   1410  CD  ARG B 273      13.349  63.396  22.075  1.00 18.18           C
ATOM   1411  NE  ARG B 273      14.665  63.525  22.689  1.00 36.00           N
ATOM   1412  CZ  ARG B 273      15.766  62.927  22.251  1.00 42.71           C
ATOM   1413  NH1 ARG B 273      15.722  62.148  21.184  1.00 45.77           N
ATOM   1414  NH2 ARG B 273      16.913  63.107  22.888  1.00 50.71           N
ATOM   1415  N   VAL B 274      11.241  59.276  24.143  1.00 15.77           N
ATOM   1416  CA  VAL B 274      11.566  58.817  25.491  1.00 15.86           C
ATOM   1417  C   VAL B 274      13.013  59.182  25.761  1.00 16.61           C
ATOM   1418  O   VAL B 274      13.906  58.730  25.049  1.00 17.81           O
ATOM   1419  CB  VAL B 274      11.366  57.284  25.656  1.00 15.50           C
ATOM   1420  CG1 VAL B 274      11.570  56.891  27.112  1.00 15.68           C
ATOM   1421  CG2 VAL B 274      10.001  56.879  25.183  1.00 15.49           C
ATOM   1422  N   CYS B 275      13.251  60.009  26.776  1.00 17.01           N
ATOM   1423  CA  CYS B 275      14.576  60.586  26.983  1.00 17.84           C
ATOM   1424  C   CYS B 275      14.783  60.975  28.450  1.00 21.70           C
ATOM   1425  O   CYS B 275      13.822  61.051  29.223  1.00 24.53           O
ATOM   1426  CB  CYS B 275      14.772  61.813  26.092  1.00 23.12           C
ATOM   1427  SG  CYS B 275      13.504  63.092  26.385  1.00 24.35           S
ATOM   1428  N   ALA B 276      16.034  61.233  28.821  1.00 19.03           N
ATOM   1429  CA  ALA B 276      16.373  61.498  30.220  1.00 22.61           C
ATOM   1430  C   ALA B 276      15.922  62.882  30.678  1.00 24.49           C
ATOM   1431  O   ALA B 276      15.664  63.090  31.869  1.00 23.54           O
ATOM   1432  CB  ALA B 276      17.873  61.339  30.433  1.00 21.89           C
ATOM   1433  N   CYS B 277      15.830  63.823  29.736  1.00 28.73           N
ATOM   1434  CA  CYS B 277      15.480  65.215  30.053  1.00 20.53           C
ATOM   1435  C   CYS B 277      14.353  65.750  29.169  1.00 20.09           C
ATOM   1436  O   CYS B 277      14.609  66.548  28.259  1.00 26.10           O
ATOM   1437  CB  CYS B 277      16.704  66.119  29.906  1.00 21.61           C
ATOM   1438  SG  CYS B 277      18.105  65.640  30.926  1.00 41.15           S
ATOM   1439  N   PRO B 278      13.104  65.326  29.434  1.00 22.46           N
ATOM   1440  CA  PRO B 278      11.960  65.722  28.589  1.00 18.98           C
ATOM   1441  C   PRO B 278      11.773  67.232  28.460  1.00 17.57           C
ATOM   1442  O   PRO B 278      11.457  67.713  27.369  1.00 16.81           O
ATOM   1443  CB  PRO B 278      10.750  65.126  29.312  1.00 18.94           C
ATOM   1444  CG  PRO B 278      11.305  64.030  30.168  1.00 23.34           C
ATOM   1445  CD  PRO B 278      12.691  64.473  30.562  1.00 26.69           C
ATOM   1446  N   GLY B 279      11.932  67.954  29.564  1.00 18.32           N
ATOM   1447  CA  GLY B 279      11.715  69.394  29.557  1.00 18.31           C
ATOM   1448  C   GLY B 279      12.687  70.108  28.639  1.00 18.31           C
ATOM   1449  O   GLY B 279      12.284  70.925  27.818  1.00 20.94           O
ATOM   1450  N   ARG B 280      13.967  69.801  28.783  1.00 19.40           N
ATOM   1451  CA  ARG B 280      14.986  70.431  27.969  1.00 20.30           C
ATOM   1452  C   ARG B 280      14.803  70.058  26.506  1.00 25.96           C
ATOM   1453  O   ARG B 280      14.882  70.910  25.619  1.00 19.78           O
ATOM   1454  CB  ARG B 280      16.379  70.023  28.435  1.00 22.26           C
ATOM   1455  CG  ARG B 280      17.507  70.725  27.709  1.00 37.86           C
ATOM   1456  CD  ARG B 280      18.817  69.982  27.904  1.00 40.16           C
ATOM   1457  NE  ARG B 280      18.682  68.602  27.450  1.00 46.23           N
ATOM   1458  CZ  ARG B 280      19.568  67.641  27.688  1.00 52.41           C
ATOM   1459  NH1 ARG B 280      20.663  67.906  28.388  1.00 52.98           N
ATOM   1460  NH2 ARG B 280      19.352  66.413  27.226  1.00 51.11           N
ATOM   1461  N   ASP B 281      14.561  68.777  26.261  1.00 23.04           N
ATOM   1462  CA  ASP B 281      14.427  68.295  24.891  1.00 23.25           C
ATOM   1463  C   ASP B 281      13.200  68.903  24.208  1.00 21.46           C
ATOM   1464  O   ASP B 281      13.264  69.224  23.019  1.00 20.31           O
ATOM   1465  CB  ASP B 281      14.372  66.769  24.864  1.00 19.09           C
ATOM   1466  CG  ASP B 281      15.744  66.129  25.073  1.00 29.23           C
ATOM   1467  OD1 ASP B 281      16.736  66.867  25.298  1.00 28.27           O
ATOM   1468  OD2 ASP B 281      15.832  64.884  25.025  1.00 26.68           O
ATOM   1469  N   ARG B 282      12.104  69.089  24.950  1.00 16.69           N
ATOM   1470  CA  ARG B 282      10.935  69.768  24.386  1.00 16.22           C
ATOM   1471  C   ARG B 282      11.278  71.221  23.960  1.00 18.86           C
ATOM   1472  O   ARG B 282      10.995  71.631  22.824  1.00 21.70           O
ATOM   1473  CB  ARG B 282       9.751  69.750  25.374  1.00 15.73           C
ATOM   1474  CG  ARG B 282       8.555  70.598  24.894  1.00 15.49           C
ATOM   1475  CD  ARG B 282       7.337  70.508  25.777  1.00 16.38           C
ATOM   1476  NE  ARG B 282       6.379  71.577  25.473  1.00 18.11           N
ATOM   1477  CZ  ARG B 282       5.399  71.985  26.285  1.00 17.20           C
ATOM   1478  NH1 ARG B 282       5.219  71.420  27.480  1.00 17.68           N
ATOM   1479  NH2 ARG B 282       4.606  72.988  25.906  1.00 17.50           N
ATOM   1480  N   ARG B 283      11.887  72.000  24.846  1.00 17.18           N
ATOM   1481  CA  ARG B 283      12.294  73.366  24.464  1.00 25.03           C
ATOM   1482  C   ARG B 283      13.201  73.383  23.223  1.00 25.14           C
ATOM   1483  O   ARG B 283      13.040  74.223  22.326  1.00 24.29           O
ATOM   1484  CB  ARG B 283      13.019  74.063  25.607  1.00 25.70           C
ATOM   1485  CG  ARG B 283      12.186  74.237  26.840  1.00 24.32           C
ATOM   1486  CD  ARG B 283      12.896  75.170  27.802  1.00 36.29           C
ATOM   1487  NE  ARG B 283      12.727  74.744  29.183  1.00 53.17           N
ATOM   1488  CZ  ARG B 283      13.641  74.073  29.873  1.00 67.79           C
ATOM   1489  NH1 ARG B 283      13.392  73.722  31.125  1.00 81.72           N
ATOM   1490  NH2 ARG B 283      14.807  73.764  29.321  1.00 64.68           N
ATOM   1491  N   THR B 284      14.148  72.453  23.172  1.00 25.27           N
ATOM   1492  CA  THR B 284      15.072  72.393  22.049  1.00 22.26           C
ATOM   1493  C   THR B 284      14.325  72.153  20.747  1.00 24.02           C
ATOM   1494  O   THR B 284      14.546  72.862  19.759  1.00 28.20           O
ATOM   1495  CB  THR B 284      16.125  71.287  22.240  1.00 24.72           C
ATOM   1496  OG1 THR B 284      16.948  71.605  23.372  1.00 28.01           O
ATOM   1497  CG2 THR B 284      17.004  71.171  21.001  1.00 30.33           C
ATOM   1498  N   GLU B 285      13.439  71.159  20.740  1.00 20.74           N
ATOM   1499  CA  GLU B 285      12.757  70.788  19.506  1.00 26.34           C
ATOM   1500  C   GLU B 285      11.777  71.877  19.082  1.00 26.40           C
ATOM   1501  O   GLU B 285      11.574  72.101  17.892  1.00 28.09           O
ATOM   1502  CB  GLU B 285      12.036  69.444  19.652  1.00 28.56           C
ATOM   1503  CG  GLU B 285      12.978  68.256  19.850  1.00 29.90           C
ATOM   1504  CD  GLU B 285      12.377  66.911  19.422  1.00 34.29           C
ATOM   1505  OE1 GLU B 285      11.239  66.882  18.901  1.00 28.55           O
ATOM   1506  OE2 GLU B 285      13.057  65.877  19.600  1.00 38.13           O
ATOM   1507  N   GLU B 286      11.177  72.561  20.050  1.00 21.58           N
ATOM   1508  CA  GLU B 286      10.249  73.660  19.742  1.00 22.04           C
ATOM   1509  C   GLU B 286      10.995  74.894  19.218  1.00 25.20           C
ATOM   1510  O   GLU B 286      10.414  75.734  18.518  1.00 27.86           O
ATOM   1511  CB  GLU B 286       9.417  74.028  20.978  1.00 22.35           C
ATOM   1512  CG  GLU B 286       8.410  72.944  21.395  1.00 20.63           C
ATOM   1513  CD  GLU B 286       7.566  73.354  22.597  1.00 21.37           C
ATOM   1514  OE1 GLU B 286       7.924  74.344  23.269  1.00 25.90           O
ATOM   1515  OE2 GLU B 286       6.544  72.690  22.863  1.00 23.01           O
ATOM   1516  N   GLU B 287      12.279  74.994  19.553  1.00 27.74           N
ATOM   1517  CA  GLU B 287      13.125  76.086  19.075  1.00 32.41           C
ATOM   1518  C   GLU B 287      13.269  76.057  17.553  1.00 32.08           C
ATOM   1519  O   GLU B 287      13.428  77.097  16.919  1.00 30.32           O
ATOM   1520  CB  GLU B 287      14.500  76.018  19.738  1.00 35.61           C
ATOM   1521  CG  GLU B 287      15.264  77.330  19.763  1.00 46.59           C
ATOM   1522  CD  GLU B 287      16.518  77.250  20.627  1.00 60.30           C
ATOM   1523  OE1 GLU B 287      16.826  76.148  21.138  1.00 57.49           O
ATOM   1524  OE2 GLU B 287      17.194  78.289  20.798  1.00 73.13           O
ATOM   1525  N   ASN B 288      13.191  74.872  16.962  1.00 34.78           N
ATOM   1526  CA  ASN B 288      13.251  74.759  15.508  1.00 42.29           C
ATOM   1527  C   ASN B 288      12.054  75.423  14.835  1.00 48.46           C
ATOM   1528  O   ASN B 288      12.125  75.825  13.675  1.00 42.29           O
ATOM   1529  CB  ASN B 288      13.359  73.298  15.099  1.00 51.89           C
ATOM   1530  CG  ASN B 288      14.764  72.760  15.273  1.00 60.77           C
ATOM   1531  OD1 ASN B 288      15.208  72.504  16.396  1.00 57.76           O
ATOM   1532  ND2 ASN B 288      15.481  72.602  14.161  1.00 68.59           N
ATOM   1533  N   LEU B 289      10.952  75.533  15.570  1.00 44.22           N
ATOM   1534  CA  LEU B 289       9.866  76.418  15.183  1.00 41.57           C
ATOM   1535  C   LEU B 289      10.285  77.809  15.610  1.00 53.55           C
ATOM   1536  O   LEU B 289      10.983  77.948  16.606  1.00 64.99           O
ATOM   1537  CB  LEU B 289       8.553  76.013  15.855  1.00 39.57           C
ATOM   1538  CG  LEU B 289       8.150  74.541  15.767  1.00 32.91           C
ATOM   1539  CD1 LEU B 289       6.929  74.271  16.641  1.00 30.00           C
ATOM   1540  CD2 LEU B 289       7.860  74.193  14.329  1.00 34.71           C
ATOM   1541  N   ARG B 290       9.872  78.831  14.876  1.00 57.14           N
ATOM   1542  CA  ARG B 290      10.300  80.198  15.178  1.00 64.57           C
ATOM   1543  C   ARG B 290      11.820  80.347  15.058  1.00 67.76           C
ATOM   1544  O   ARG B 290      12.571  80.077  15.997  1.00 65.15           O
ATOM   1545  CB  ARG B 290       9.813  80.615  16.577  1.00 58.09           C
ATOM   1546  CG  ARG B 290      10.397  81.907  17.106  1.00 65.10           C
ATOM   1547  CD  ARG B 290       9.700  82.330  18.384  1.00 66.51           C
ATOM   1548  NE  ARG B 290       8.519  83.132  18.090  1.00 67.13           N
ATOM   1549  CZ  ARG B 290       8.532  84.454  17.960  1.00 61.86           C
ATOM   1550  NH1 ARG B 290       9.665  85.126  18.111  1.00 67.23           N
ATOM   1551  NH2 ARG B 290       7.412  85.104  17.686  1.00 57.92           N
