# Supplementary material for: A non-redundant data set of nanobody-antigen crystal structures
Source: Data Brief. 2019 Mar 6;24:103754. doi: 10.1016/j.dib.2019.103754 (PMC6441729; doi:10.1016/j.dib.2019.103754)
Supplement: Multimedia component 5 [file mmc5.zip › Data_set/Ag_1/4s10_1.pdb]

ATOM      1  N   VAL C 159     -12.519  29.469  32.539  1.00 29.69           N
ATOM      2  CA  VAL C 159     -11.801  28.338  33.083  1.00 37.81           C
ATOM      3  C   VAL C 159     -10.629  27.970  32.155  1.00 44.28           C
ATOM      4  O   VAL C 159     -10.636  26.904  31.528  1.00 59.02           O
ATOM      5  CB  VAL C 159     -12.766  27.131  33.284  1.00 62.55           C
ATOM      6  CG1 VAL C 159     -12.137  26.026  34.142  1.00 68.27           C
ATOM      7  CG2 VAL C 159     -14.067  27.605  33.918  1.00 57.90           C
ATOM      8  N   GLN C 160      -9.639  28.861  32.049  1.00 35.60           N
ATOM      9  CA  GLN C 160      -8.404  28.560  31.303  1.00 22.33           C
ATOM     10  C   GLN C 160      -7.161  28.814  32.145  1.00 22.13           C
ATOM     11  O   GLN C 160      -7.028  29.848  32.789  1.00 29.13           O
ATOM     12  CB  GLN C 160      -8.307  29.378  30.014  1.00 22.43           C
ATOM     13  CG  GLN C 160      -9.378  29.064  29.009  1.00 40.61           C
ATOM     14  CD  GLN C 160      -9.878  30.292  28.275  1.00 54.93           C
ATOM     15  OE1 GLN C 160      -9.425  30.589  27.168  1.00 54.16           O
ATOM     16  NE2 GLN C 160     -10.817  31.021  28.893  1.00 59.08           N
ATOM     17  N   ARG C 161      -6.238  27.868  32.120  1.00 27.32           N
ATOM     18  CA  ARG C 161      -4.939  28.042  32.747  1.00 24.76           C
ATOM     19  C   ARG C 161      -3.904  27.491  31.804  1.00 24.18           C
ATOM     20  O   ARG C 161      -4.219  26.675  30.943  1.00 33.23           O
ATOM     21  CB  ARG C 161      -4.863  27.334  34.102  1.00 21.30           C
ATOM     22  CG  ARG C 161      -5.854  27.894  35.109  1.00 40.29           C
ATOM     23  CD  ARG C 161      -5.824  27.137  36.411  1.00 40.61           C
ATOM     24  NE  ARG C 161      -6.027  25.708  36.222  1.00 42.97           N
ATOM     25  CZ  ARG C 161      -5.530  24.788  37.037  1.00 41.93           C
ATOM     26  NH1 ARG C 161      -4.825  25.170  38.092  1.00 53.64           N
ATOM     27  NH2 ARG C 161      -5.745  23.493  36.815  1.00 31.26           N
ATOM     28  N   LEU C 162      -2.681  27.987  31.942  1.00 30.58           N
ATOM     29  CA  LEU C 162      -1.546  27.472  31.216  1.00 37.10           C
ATOM     30  C   LEU C 162      -0.423  27.242  32.207  1.00 46.98           C
ATOM     31  O   LEU C 162      -0.215  28.067  33.099  1.00 41.62           O
ATOM     32  CB  LEU C 162      -1.117  28.438  30.120  1.00 36.35           C
ATOM     33  CG  LEU C 162       0.019  27.940  29.205  1.00 38.70           C
ATOM     34  CD1 LEU C 162      -0.238  26.561  28.600  1.00 18.95           C
ATOM     35  CD2 LEU C 162       0.309  28.985  28.149  1.00 19.83           C
ATOM     36  N   PHE C 163       0.295  26.130  32.050  1.00 41.95           N
ATOM     37  CA  PHE C 163       1.446  25.845  32.894  1.00 29.12           C
ATOM     38  C   PHE C 163       2.648  25.498  32.028  1.00 39.83           C
ATOM     39  O   PHE C 163       2.543  24.689  31.099  1.00 39.67           O
ATOM     40  CB  PHE C 163       1.174  24.687  33.845  1.00 19.70           C
ATOM     41  CG  PHE C 163      -0.067  24.843  34.670  1.00 37.10           C
ATOM     42  CD1 PHE C 163      -0.025  25.469  35.904  1.00 46.01           C
ATOM     43  CD2 PHE C 163      -1.278  24.330  34.229  1.00 32.46           C
ATOM     44  CE1 PHE C 163      -1.168  25.611  36.675  1.00 38.49           C
ATOM     45  CE2 PHE C 163      -2.422  24.465  35.001  1.00 40.93           C
ATOM     46  CZ  PHE C 163      -2.363  25.109  36.224  1.00 39.59           C
ATOM     47  N   GLN C 164       3.791  26.103  32.330  1.00 44.61           N
ATOM     48  CA  GLN C 164       5.050  25.756  31.669  1.00 40.07           C
ATOM     49  C   GLN C 164       5.726  24.607  32.390  1.00 32.19           C
ATOM     50  O   GLN C 164       5.878  24.647  33.606  1.00 32.21           O
ATOM     51  CB  GLN C 164       5.974  26.969  31.622  1.00 42.92           C
ATOM     52  CG  GLN C 164       7.396  26.681  31.214  1.00 37.68           C
ATOM     53  CD  GLN C 164       8.188  27.956  31.037  1.00 36.70           C
ATOM     54  OE1 GLN C 164       7.768  29.019  31.499  1.00 37.33           O
ATOM     55  NE2 GLN C 164       9.365  27.851  30.435  1.00 32.96           N
ATOM     56  N   VAL C 165       6.135  23.592  31.635  1.00 32.28           N
ATOM     57  CA  VAL C 165       6.805  22.420  32.201  1.00 29.18           C
ATOM     58  C   VAL C 165       8.242  22.438  31.715  1.00 20.34           C
ATOM     59  O   VAL C 165       8.525  22.060  30.592  1.00 24.50           O
ATOM     60  CB  VAL C 165       6.108  21.101  31.791  1.00 27.02           C
ATOM     61  CG1 VAL C 165       6.694  19.932  32.540  1.00 19.77           C
ATOM     62  CG2 VAL C 165       4.624  21.184  32.085  1.00 25.37           C
ATOM     63  N   LYS C 166       9.148  22.932  32.546  1.00 28.91           N
ATOM     64  CA  LYS C 166      10.537  23.165  32.132  1.00 21.74           C
ATOM     65  C   LYS C 166      11.504  22.475  33.051  1.00 26.09           C
ATOM     66  O   LYS C 166      11.375  22.558  34.281  1.00 22.94           O
ATOM     67  CB  LYS C 166      10.863  24.652  32.149  1.00 22.25           C
ATOM     68  CG  LYS C 166      12.324  24.974  31.931  1.00 25.50           C
ATOM     69  CD  LYS C 166      12.599  26.456  32.141  1.00 23.87           C
ATOM     70  CE  LYS C 166      13.866  26.867  31.452  1.00 34.82           C
ATOM     71  NZ  LYS C 166      13.715  26.640  29.965  1.00 39.83           N
ATOM     72  N   GLY C 167      12.497  21.807  32.482  1.00 27.50           N
ATOM     73  CA  GLY C 167      13.551  21.303  33.333  1.00 23.88           C
ATOM     74  C   GLY C 167      14.204  20.014  32.937  1.00 24.16           C
ATOM     75  O   GLY C 167      13.950  19.436  31.876  1.00 23.62           O
ATOM     76  N   ARG C 168      15.067  19.556  33.833  1.00 25.21           N
ATOM     77  CA  ARG C 168      15.790  18.321  33.617  1.00 30.75           C
ATOM     78  C   ARG C 168      16.045  17.653  34.933  1.00 30.46           C
ATOM     79  O   ARG C 168      16.676  18.232  35.809  1.00 51.11           O
ATOM     80  CB  ARG C 168      17.112  18.601  32.899  1.00 37.21           C
ATOM     81  CG  ARG C 168      17.279  17.805  31.667  1.00 30.50           C
ATOM     82  CD  ARG C 168      18.683  17.839  31.157  1.00 36.46           C
ATOM     83  NE  ARG C 168      18.800  16.972  29.990  1.00 46.40           N
ATOM     84  CZ  ARG C 168      18.302  17.270  28.794  1.00 57.45           C
ATOM     85  NH1 ARG C 168      17.638  18.409  28.615  1.00 57.23           N
ATOM     86  NH2 ARG C 168      18.459  16.429  27.778  1.00 61.04           N
ATOM     87  N   ARG C 169      15.553  16.437  35.083  1.00 30.02           N
ATOM     88  CA  ARG C 169      15.787  15.642  36.294  1.00 46.02           C
ATOM     89  C   ARG C 169      15.191  16.306  37.552  1.00 51.76           C
ATOM     90  O   ARG C 169      14.766  15.607  38.464  1.00 65.47           O
ATOM     91  CB  ARG C 169      17.289  15.370  36.448  1.00 53.36           C
ATOM     92  CG  ARG C 169      17.653  14.124  37.253  1.00 55.27           C
ATOM     93  CD  ARG C 169      19.032  13.617  36.802  1.00 55.43           C
ATOM     94  NE  ARG C 169      19.468  12.403  37.497  1.00 58.85           N
ATOM     95  CZ  ARG C 169      20.358  11.540  37.004  1.00 54.25           C
ATOM     96  NH1 ARG C 169      20.886  11.739  35.802  1.00 42.76           N
ATOM     97  NH2 ARG C 169      20.695  10.453  37.691  1.00 57.98           N
ATOM     98  N   VAL C 170      15.185  17.637  37.611  1.00 51.73           N
ATOM     99  CA  VAL C 170      14.183  18.366  38.397  1.00 55.81           C
ATOM    100  C   VAL C 170      13.356  19.304  37.522  1.00 45.35           C
ATOM    101  O   VAL C 170      13.848  20.309  37.021  1.00 49.45           O
ATOM    102  CB  VAL C 170      14.782  19.194  39.532  1.00 54.85           C
ATOM    103  CG1 VAL C 170      13.664  19.964  40.225  1.00 49.46           C
ATOM    104  CG2 VAL C 170      15.538  18.308  40.517  1.00 53.28           C
ATOM    105  N   VAL C 171      12.105  18.931  37.322  1.00 24.52           N
ATOM    106  CA  VAL C 171      11.185  19.638  36.446  1.00 32.20           C
ATOM    107  C   VAL C 171      10.153  20.440  37.240  1.00 41.21           C
ATOM    108  O   VAL C 171       9.607  19.945  38.234  1.00 44.91           O
ATOM    109  CB  VAL C 171      10.453  18.652  35.505  1.00 33.76           C
ATOM    110  CG1 VAL C 171       9.664  19.417  34.468  1.00 33.69           C
ATOM    111  CG2 VAL C 171      11.462  17.693  34.825  1.00 35.44           C
ATOM    112  N   ARG C 172       9.867  21.664  36.797  1.00 39.96           N
ATOM    113  CA  ARG C 172       8.860  22.478  37.455  1.00 23.00           C
ATOM    114  C   ARG C 172       7.686  22.780  36.541  1.00 22.04           C
ATOM    115  O   ARG C 172       7.876  23.097  35.379  1.00 23.66           O
ATOM    116  CB  ARG C 172       9.494  23.775  37.955  1.00 26.09           C
ATOM    117  CG  ARG C 172      10.615  23.496  38.964  1.00 48.24           C
ATOM    118  CD  ARG C 172      11.817  24.439  38.839  1.00 57.61           C
ATOM    119  NE  ARG C 172      12.880  24.060  39.773  1.00 61.08           N
ATOM    120  CZ  ARG C 172      14.049  24.687  39.885  1.00 64.29           C
ATOM    121  NH1 ARG C 172      14.325  25.738  39.122  1.00 71.94           N
ATOM    122  NH2 ARG C 172      14.951  24.253  40.754  1.00 53.32           N
ATOM    123  N   ALA C 173       6.470  22.686  37.080  1.00 29.11           N
ATOM    124  CA  ALA C 173       5.280  23.106  36.343  1.00 36.54           C
ATOM    125  C   ALA C 173       4.808  24.427  36.933  1.00 53.48           C
ATOM    126  O   ALA C 173       4.233  24.480  38.026  1.00 54.21           O
ATOM    127  CB  ALA C 173       4.167  22.069  36.406  1.00 25.04           C
ATOM    128  N   THR C 174       5.047  25.494  36.186  1.00 59.32           N
ATOM    129  CA  THR C 174       4.660  26.820  36.619  1.00 44.47           C
ATOM    130  C   THR C 174       3.529  27.328  35.756  1.00 40.02           C
ATOM    131  O   THR C 174       3.569  27.184  34.536  1.00 34.43           O
ATOM    132  CB  THR C 174       5.850  27.788  36.562  1.00 34.96           C
ATOM    133  OG1 THR C 174       6.586  27.553  35.350  1.00 32.81           O
ATOM    134  CG2 THR C 174       6.764  27.552  37.754  1.00 23.93           C
ATOM    135  N   GLU C 175       2.541  27.941  36.407  1.00 35.56           N
ATOM    136  CA  GLU C 175       1.436  28.554  35.717  1.00 22.06           C
ATOM    137  C   GLU C 175       1.855  29.879  35.053  1.00 43.04           C
ATOM    138  O   GLU C 175       2.706  30.628  35.567  1.00 23.32           O
ATOM    139  CB  GLU C 175       0.275  28.748  36.676  1.00 22.55           C
ATOM    140  CG  GLU C 175      -1.009  29.085  35.947  1.00 36.25           C
ATOM    141  CD  GLU C 175      -2.068  29.559  36.874  1.00 41.62           C
ATOM    142  OE1 GLU C 175      -1.751  29.790  38.058  1.00 48.69           O
ATOM    143  OE2 GLU C 175      -3.203  29.749  36.414  1.00 46.34           O
ATOM    144  N   VAL C 176       1.270  30.136  33.882  1.00 22.10           N
ATOM    145  CA  VAL C 176       1.693  31.211  33.000  1.00 22.43           C
ATOM    146  C   VAL C 176       0.447  31.791  32.314  1.00 36.81           C
ATOM    147  O   VAL C 176      -0.609  31.159  32.330  1.00 46.25           O
ATOM    148  CB  VAL C 176       2.703  30.683  31.968  1.00 25.98           C
ATOM    149  CG1 VAL C 176       4.015  30.273  32.639  1.00 22.06           C
ATOM    150  CG2 VAL C 176       2.162  29.465  31.286  1.00 26.61           C
ATOM    151  N   PRO C 177       0.546  33.001  31.733  1.00 29.34           N
ATOM    152  CA  PRO C 177      -0.607  33.547  31.011  1.00 27.99           C
ATOM    153  C   PRO C 177      -1.148  32.577  29.974  1.00 22.33           C
ATOM    154  O   PRO C 177      -0.362  31.891  29.342  1.00 28.16           O
ATOM    155  CB  PRO C 177      -0.032  34.802  30.347  1.00 24.01           C
ATOM    156  CG  PRO C 177       1.003  35.255  31.317  1.00 24.70           C
ATOM    157  CD  PRO C 177       1.629  33.994  31.846  1.00 31.63           C
ATOM    158  N   VAL C 178      -2.462  32.518  29.786  1.00 25.62           N
ATOM    159  CA  VAL C 178      -2.976  31.704  28.693  1.00 34.75           C
ATOM    160  C   VAL C 178      -2.768  32.458  27.388  1.00 41.73           C
ATOM    161  O   VAL C 178      -3.599  33.283  26.995  1.00 47.27           O
ATOM    162  CB  VAL C 178      -4.463  31.355  28.836  1.00 31.78           C
ATOM    163  CG1 VAL C 178      -4.898  30.480  27.643  1.00 21.35           C
ATOM    164  CG2 VAL C 178      -4.711  30.639  30.147  1.00 21.82           C
ATOM    165  N   SER C 179      -1.634  32.206  26.746  1.00 21.52           N
ATOM    166  CA  SER C 179      -1.321  32.879  25.490  1.00 32.10           C
ATOM    167  C   SER C 179      -0.117  32.279  24.797  1.00 27.66           C
ATOM    168  O   SER C 179       0.737  31.677  25.427  1.00 20.87           O
ATOM    169  CB  SER C 179      -1.069  34.372  25.704  1.00 38.14           C
ATOM    170  OG  SER C 179      -0.551  34.955  24.523  1.00 24.24           O
ATOM    171  N   TRP C 180      -0.036  32.486  23.492  1.00 38.06           N
ATOM    172  CA  TRP C 180       1.064  31.928  22.729  1.00 44.56           C
ATOM    173  C   TRP C 180       2.375  32.515  23.201  1.00 41.36           C
ATOM    174  O   TRP C 180       3.412  31.847  23.215  1.00 41.26           O
ATOM    175  CB  TRP C 180       0.881  32.182  21.229  1.00 40.72           C
ATOM    176  CG  TRP C 180       0.091  31.116  20.524  1.00 32.24           C
ATOM    177  CD1 TRP C 180      -1.003  31.297  19.741  1.00 33.94           C
ATOM    178  CD2 TRP C 180       0.334  29.699  20.558  1.00 24.14           C
ATOM    179  NE1 TRP C 180      -1.447  30.085  19.260  1.00 33.57           N
ATOM    180  CE2 TRP C 180      -0.643  29.090  19.750  1.00 26.36           C
ATOM    181  CE3 TRP C 180       1.293  28.893  21.178  1.00 26.22           C
ATOM    182  CZ2 TRP C 180      -0.704  27.708  19.564  1.00 30.00           C
ATOM    183  CZ3 TRP C 180       1.234  27.517  20.983  1.00 32.27           C
ATOM    184  CH2 TRP C 180       0.246  26.941  20.180  1.00 29.42           C
ATOM    185  N   GLU C 181       2.309  33.762  23.628  1.00 42.03           N
ATOM    186  CA  GLU C 181       3.471  34.448  24.149  1.00 36.36           C
ATOM    187  C   GLU C 181       4.204  33.704  25.236  1.00 40.70           C
ATOM    188  O   GLU C 181       5.418  33.846  25.360  1.00 54.40           O
ATOM    189  CB  GLU C 181       3.047  35.796  24.674  1.00 46.48           C
ATOM    190  CG  GLU C 181       2.325  36.595  23.650  1.00 43.95           C
ATOM    191  CD  GLU C 181       2.293  38.037  24.035  1.00 38.40           C
ATOM    192  OE1 GLU C 181       3.388  38.657  24.083  1.00 35.13           O
ATOM    193  OE2 GLU C 181       1.174  38.524  24.310  1.00 29.66           O
ATOM    194  N   SER C 182       3.473  32.929  26.031  1.00 21.85           N
ATOM    195  CA  SER C 182       4.076  32.150  27.111  1.00 28.67           C
ATOM    196  C   SER C 182       4.882  30.961  26.566  1.00 28.54           C
ATOM    197  O   SER C 182       5.920  30.588  27.118  1.00 26.82           O
ATOM    198  CB  SER C 182       2.995  31.664  28.088  1.00 25.07           C
ATOM    199  OG  SER C 182       2.445  32.742  28.841  1.00 25.44           O
ATOM    200  N   PHE C 183       4.393  30.401  25.463  1.00 20.47           N
ATOM    201  CA  PHE C 183       5.000  29.264  24.793  1.00 26.70           C
ATOM    202  C   PHE C 183       6.369  29.604  24.218  1.00 27.79           C
ATOM    203  O   PHE C 183       6.642  30.741  23.827  1.00 26.63           O
ATOM    204  CB  PHE C 183       4.114  28.762  23.637  1.00 32.81           C
ATOM    205  CG  PHE C 183       2.917  27.950  24.057  1.00 35.76           C
ATOM    206  CD1 PHE C 183       2.882  26.585  23.835  1.00 27.06           C
ATOM    207  CD2 PHE C 183       1.800  28.560  24.623  1.00 35.93           C
ATOM    208  CE1 PHE C 183       1.778  25.838  24.200  1.00 18.43           C
ATOM    209  CE2 PHE C 183       0.688  27.808  24.977  1.00 35.50           C
ATOM    210  CZ  PHE C 183       0.677  26.449  24.765  1.00 18.58           C
ATOM    211  N   ASN C 184       7.197  28.572  24.157  1.00 32.39           N
ATOM    212  CA  ASN C 184       8.493  28.537  23.492  1.00 29.54           C
ATOM    213  C   ASN C 184       8.625  27.120  22.915  1.00 21.91           C
ATOM    214  O   ASN C 184       7.852  26.247  23.292  1.00 22.22           O
ATOM    215  CB  ASN C 184       9.622  28.889  24.467  1.00 21.34           C
ATOM    216  CG  ASN C 184       9.758  27.873  25.590  1.00 24.83           C
ATOM    217  OD1 ASN C 184      10.063  26.707  25.342  1.00 32.40           O
ATOM    218  ND2 ASN C 184       9.537  28.311  26.833  1.00 21.36           N
ATOM    219  N   ASN C 185       9.564  26.884  21.999  1.00 28.25           N
ATOM    220  CA  ASN C 185       9.608  25.594  21.297  1.00 20.35           C
ATOM    221  C   ASN C 185      10.381  24.507  22.006  1.00 26.07           C
ATOM    222  O   ASN C 185      10.491  23.400  21.481  1.00 34.24           O
ATOM    223  CB  ASN C 185      10.158  25.772  19.867  1.00 24.20           C
ATOM    224  CG  ASN C 185      11.643  26.102  19.824  1.00 29.39           C
ATOM    225  OD1 ASN C 185      12.354  26.024  20.829  1.00 35.54           O
ATOM    226  ND2 ASN C 185      12.115  26.505  18.648  1.00 27.05           N
ATOM    227  N   GLY C 186      10.916  24.804  23.191  1.00 20.75           N
ATOM    228  CA  GLY C 186      11.780  23.844  23.871  1.00 21.08           C
ATOM    229  C   GLY C 186      11.279  23.208  25.160  1.00 24.40           C
ATOM    230  O   GLY C 186      11.966  22.369  25.750  1.00 27.11           O
ATOM    231  N   ASP C 187      10.082  23.586  25.599  1.00 20.60           N
ATOM    232  CA  ASP C 187       9.524  23.035  26.823  1.00 20.01           C
ATOM    233  C   ASP C 187       8.145  22.424  26.534  1.00 21.08           C
ATOM    234  O   ASP C 187       7.711  22.377  25.389  1.00 32.76           O
ATOM    235  CB  ASP C 187       9.452  24.113  27.921  1.00 20.29           C
ATOM    236  CG  ASP C 187      10.847  24.623  28.351  1.00 35.84           C
ATOM    237  OD1 ASP C 187      10.949  25.664  29.025  1.00 29.78           O
ATOM    238  OD2 ASP C 187      11.861  23.985  28.016  1.00 45.99           O
ATOM    239  N   CYS C 188       7.492  21.891  27.555  1.00 19.13           N
ATOM    240  CA  CYS C 188       6.123  21.410  27.407  1.00 29.67           C
ATOM    241  C   CYS C 188       5.132  22.341  28.119  1.00 35.60           C
ATOM    242  O   CYS C 188       5.441  22.936  29.157  1.00 38.72           O
ATOM    243  CB  CYS C 188       5.969  19.976  27.941  1.00 29.97           C
ATOM    244  SG  CYS C 188       6.669  18.641  26.927  1.00 37.63           S
ATOM    245  N   PHE C 189       3.933  22.456  27.559  1.00 26.19           N
ATOM    246  CA  PHE C 189       2.922  23.289  28.166  1.00 19.28           C
ATOM    247  C   PHE C 189       1.603  22.546  28.367  1.00 25.76           C
ATOM    248  O   PHE C 189       1.235  21.665  27.600  1.00 27.09           O
ATOM    249  CB  PHE C 189       2.751  24.545  27.322  1.00 23.58           C
ATOM    250  CG  PHE C 189       3.957  25.430  27.343  1.00 30.30           C
ATOM    251  CD1 PHE C 189       5.042  25.174  26.520  1.00 33.50           C
ATOM    252  CD2 PHE C 189       4.016  26.519  28.206  1.00 41.02           C
ATOM    253  CE1 PHE C 189       6.175  25.982  26.565  1.00 40.35           C
ATOM    254  CE2 PHE C 189       5.136  27.334  28.251  1.00 38.14           C
ATOM    255  CZ  PHE C 189       6.217  27.066  27.430  1.00 40.79           C
ATOM    256  N   ILE C 190       0.898  22.900  29.432  1.00 25.62           N
ATOM    257  CA  ILE C 190      -0.366  22.267  29.692  1.00 18.16           C
ATOM    258  C   ILE C 190      -1.484  23.306  29.754  1.00 27.47           C
ATOM    259  O   ILE C 190      -1.572  24.117  30.678  1.00 31.44           O
ATOM    260  CB  ILE C 190      -0.261  21.416  30.951  1.00 27.57           C
ATOM    261  CG1 ILE C 190       0.601  20.204  30.602  1.00 39.05           C
ATOM    262  CG2 ILE C 190      -1.606  20.902  31.363  1.00 18.36           C
ATOM    263  CD1 ILE C 190       1.051  19.408  31.748  1.00 39.92           C
ATOM    264  N   LEU C 191      -2.311  23.270  28.710  1.00 18.32           N
ATOM    265  CA  LEU C 191      -3.430  24.164  28.550  1.00 27.51           C
ATOM    266  C   LEU C 191      -4.662  23.511  29.175  1.00 35.87           C
ATOM    267  O   LEU C 191      -5.217  22.538  28.626  1.00 22.30           O
ATOM    268  CB  LEU C 191      -3.673  24.489  27.073  1.00 18.69           C
ATOM    269  CG  LEU C 191      -4.823  25.497  26.847  1.00 29.32           C
ATOM    270  CD1 LEU C 191      -4.542  26.815  27.535  1.00 34.71           C
ATOM    271  CD2 LEU C 191      -5.149  25.750  25.392  1.00 25.81           C
ATOM    272  N   ASP C 192      -5.063  24.038  30.334  1.00 35.51           N
ATOM    273  CA  ASP C 192      -6.207  23.524  31.070  1.00 40.60           C
ATOM    274  C   ASP C 192      -7.454  24.158  30.481  1.00 40.22           C
ATOM    275  O   ASP C 192      -7.633  25.373  30.546  1.00 41.20           O
ATOM    276  CB  ASP C 192      -6.079  23.806  32.583  1.00 47.94           C
ATOM    277  CG  ASP C 192      -7.356  23.462  33.385  1.00 44.17           C
ATOM    278  OD1 ASP C 192      -8.205  22.676  32.915  1.00 34.49           O
ATOM    279  OD2 ASP C 192      -7.506  23.999  34.500  1.00 41.11           O
ATOM    280  N   LEU C 193      -8.261  23.335  29.823  1.00 30.83           N
ATOM    281  CA  LEU C 193      -9.512  23.794  29.258  1.00 32.12           C
ATOM    282  C   LEU C 193     -10.699  23.094  29.897  1.00 27.09           C
ATOM    283  O   LEU C 193     -11.665  22.740  29.214  1.00 23.57           O
ATOM    284  CB  LEU C 193      -9.532  23.583  27.742  1.00 26.09           C
ATOM    285  CG  LEU C 193      -8.460  24.315  26.955  1.00 26.39           C
ATOM    286  CD1 LEU C 193      -8.704  24.152  25.450  1.00 20.50           C
ATOM    287  CD2 LEU C 193      -8.394  25.804  27.391  1.00 27.22           C
ATOM    288  N   GLY C 194     -10.640  22.898  31.206  1.00 26.59           N
ATOM    289  CA  GLY C 194     -11.806  22.397  31.921  1.00 23.26           C
ATOM    290  C   GLY C 194     -12.073  20.919  31.754  1.00 26.23           C
ATOM    291  O   GLY C 194     -11.536  20.097  32.504  1.00 41.66           O
ATOM    292  N   ASN C 195     -12.906  20.559  30.780  1.00 25.53           N
ATOM    293  CA  ASN C 195     -13.183  19.134  30.554  1.00 32.48           C
ATOM    294  C   ASN C 195     -12.282  18.523  29.484  1.00 30.00           C
ATOM    295  O   ASN C 195     -12.332  17.326  29.232  1.00 22.28           O
ATOM    296  CB  ASN C 195     -14.659  18.911  30.211  1.00 41.11           C
ATOM    297  CG  ASN C 195     -15.114  19.714  29.015  1.00 51.33           C
ATOM    298  OD1 ASN C 195     -14.999  20.944  28.994  1.00 44.95           O
ATOM    299  ND2 ASN C 195     -15.648  19.022  28.008  1.00 59.74           N
ATOM    300  N   ASN C 196     -11.401  19.353  28.935  1.00 40.98           N
ATOM    301  CA  ASN C 196     -10.391  18.945  27.964  1.00 39.61           C
ATOM    302  C   ASN C 196      -9.035  19.514  28.384  1.00 34.11           C
ATOM    303  O   ASN C 196      -8.946  20.684  28.720  1.00 39.14           O
ATOM    304  CB  ASN C 196     -10.770  19.411  26.561  1.00 33.34           C
ATOM    305  CG  ASN C 196     -11.757  18.478  25.896  1.00 31.20           C
ATOM    306  OD1 ASN C 196     -11.441  17.325  25.658  1.00 40.93           O
ATOM    307  ND2 ASN C 196     -12.959  18.964  25.606  1.00 31.81           N
ATOM    308  N   ILE C 197      -8.004  18.675  28.433  1.00 28.14           N
ATOM    309  CA  ILE C 197      -6.656  19.098  28.863  1.00 26.44           C
ATOM    310  C   ILE C 197      -5.621  18.932  27.735  1.00 25.38           C
ATOM    311  O   ILE C 197      -5.464  17.835  27.198  1.00 18.89           O
ATOM    312  CB  ILE C 197      -6.177  18.277  30.067  1.00 19.15           C
ATOM    313  CG1 ILE C 197      -7.099  18.488  31.264  1.00 20.96           C
ATOM    314  CG2 ILE C 197      -4.699  18.593  30.393  1.00 18.72           C
ATOM    315  CD1 ILE C 197      -7.217  17.262  32.139  1.00 21.28           C
ATOM    316  N   HIS C 198      -4.905  19.989  27.368  1.00 18.56           N
ATOM    317  CA  HIS C 198      -4.008  19.826  26.240  1.00 21.67           C
ATOM    318  C   HIS C 198      -2.550  19.779  26.660  1.00 18.04           C
ATOM    319  O   HIS C 198      -2.022  20.724  27.215  1.00 26.51           O
ATOM    320  CB  HIS C 198      -4.258  20.905  25.193  1.00 18.45           C
ATOM    321  CG  HIS C 198      -5.564  20.733  24.476  1.00 25.61           C
ATOM    322  ND1 HIS C 198      -5.652  20.181  23.215  1.00 32.31           N
ATOM    323  CD2 HIS C 198      -6.836  21.000  24.861  1.00 24.03           C
ATOM    324  CE1 HIS C 198      -6.925  20.124  22.853  1.00 32.49           C
ATOM    325  NE2 HIS C 198      -7.662  20.618  23.828  1.00 27.18           N
ATOM    326  N   GLN C 199      -1.934  18.623  26.407  1.00 18.03           N
ATOM    327  CA  GLN C 199      -0.512  18.427  26.549  1.00 17.92           C
ATOM    328  C   GLN C 199       0.207  18.794  25.259  1.00 17.89           C
ATOM    329  O   GLN C 199       0.100  18.108  24.254  1.00 44.56           O
ATOM    330  CB  GLN C 199      -0.202  16.990  26.905  1.00 26.54           C
ATOM    331  CG  GLN C 199      -0.154  16.671  28.363  1.00 18.19           C
ATOM    332  CD  GLN C 199       0.415  15.286  28.587  1.00 29.80           C
ATOM    333  OE1 GLN C 199      -0.302  14.343  28.899  1.00 36.57           O
ATOM    334  NE2 GLN C 199       1.704  15.148  28.363  1.00 28.83           N
ATOM    335  N   TRP C 200       0.948  19.881  25.302  1.00 17.80           N
ATOM    336  CA  TRP C 200       1.648  20.370  24.143  1.00 24.20           C
ATOM    337  C   TRP C 200       3.137  20.402  24.454  1.00 32.16           C
ATOM    338  O   TRP C 200       3.587  20.997  25.447  1.00 23.25           O
ATOM    339  CB  TRP C 200       1.120  21.734  23.779  1.00 27.43           C
ATOM    340  CG  TRP C 200       1.710  22.356  22.585  1.00 24.08           C
ATOM    341  CD1 TRP C 200       1.184  22.387  21.335  1.00 18.20           C
ATOM    342  CD2 TRP C 200       2.922  23.110  22.532  1.00 18.15           C
ATOM    343  NE1 TRP C 200       2.004  23.098  20.491  1.00 23.91           N
ATOM    344  CE2 TRP C 200       3.081  23.549  21.207  1.00 24.34           C
ATOM    345  CE3 TRP C 200       3.905  23.421  23.472  1.00 18.22           C
ATOM    346  CZ2 TRP C 200       4.163  24.310  20.805  1.00 18.64           C
ATOM    347  CZ3 TRP C 200       4.984  24.165  23.069  1.00 29.90           C
ATOM    348  CH2 TRP C 200       5.107  24.603  21.747  1.00 33.33           C
ATOM    349  N   CYS C 201       3.902  19.708  23.625  1.00 37.62           N
ATOM    350  CA  CYS C 201       5.350  19.709  23.779  1.00 30.97           C
ATOM    351  C   CYS C 201       6.038  20.333  22.588  1.00 26.31           C
ATOM    352  O   CYS C 201       5.693  20.053  21.444  1.00 31.51           O
ATOM    353  CB  CYS C 201       5.840  18.286  24.024  1.00 31.35           C
ATOM    354  SG  CYS C 201       5.332  17.717  25.677  1.00 41.78           S
ATOM    355  N   GLY C 202       6.999  21.206  22.858  1.00 26.31           N
ATOM    356  CA  GLY C 202       7.794  21.787  21.798  1.00 21.92           C
ATOM    357  C   GLY C 202       8.622  20.732  21.082  1.00 22.34           C
ATOM    358  O   GLY C 202       8.859  19.651  21.593  1.00 32.45           O
ATOM    359  N   SER C 203       9.051  21.043  19.875  1.00 23.30           N
ATOM    360  CA  SER C 203       9.893  20.123  19.146  1.00 23.87           C
ATOM    361  C   SER C 203      11.127  19.805  19.960  1.00 21.07           C
ATOM    362  O   SER C 203      11.488  18.645  20.086  1.00 30.32           O
ATOM    363  CB  SER C 203      10.263  20.684  17.762  1.00 33.82           C
ATOM    364  OG  SER C 203      10.414  22.095  17.743  1.00 39.79           O
ATOM    365  N   ASN C 204      11.751  20.823  20.548  1.00 33.77           N
ATOM    366  CA  ASN C 204      13.012  20.621  21.287  1.00 36.80           C
ATOM    367  C   ASN C 204      12.848  20.357  22.775  1.00 21.66           C
ATOM    368  O   ASN C 204      13.707  20.693  23.580  1.00 42.64           O
ATOM    369  CB  ASN C 204      13.941  21.822  21.090  1.00 29.18           C
ATOM    370  CG  ASN C 204      14.254  22.058  19.639  1.00 37.14           C
ATOM    371  OD1 ASN C 204      14.980  21.283  19.015  1.00 43.30           O
ATOM    372  ND2 ASN C 204      13.702  23.124  19.083  1.00 41.48           N
ATOM    373  N   SER C 205      11.758  19.704  23.109  1.00 21.05           N
ATOM    374  CA  SER C 205      11.398  19.348  24.471  1.00 21.59           C
ATOM    375  C   SER C 205      12.285  18.174  24.895  1.00 23.03           C
ATOM    376  O   SER C 205      12.690  17.366  24.053  1.00 26.68           O
ATOM    377  CB  SER C 205       9.909  18.959  24.524  1.00 30.92           C
ATOM    378  OG  SER C 205       9.336  19.163  25.791  1.00 44.68           O
ATOM    379  N   ASN C 206      12.622  18.074  26.174  1.00 21.79           N
ATOM    380  CA  ASN C 206      13.405  16.925  26.590  1.00 22.55           C
ATOM    381  C   ASN C 206      12.493  15.855  27.191  1.00 30.35           C
ATOM    382  O   ASN C 206      11.359  16.134  27.596  1.00 31.05           O
ATOM    383  CB  ASN C 206      14.544  17.345  27.554  1.00 23.37           C
ATOM    384  CG  ASN C 206      14.055  17.828  28.921  1.00 23.13           C
ATOM    385  OD1 ASN C 206      13.242  17.188  29.584  1.00 28.54           O
ATOM    386  ND2 ASN C 206      14.541  18.985  29.330  1.00 23.44           N
ATOM    387  N   ARG C 207      13.018  14.636  27.223  1.00 32.14           N
ATOM    388  CA  ARG C 207      12.340  13.437  27.703  1.00 29.20           C
ATOM    389  C   ARG C 207      11.682  13.667  29.058  1.00 40.42           C
ATOM    390  O   ARG C 207      10.550  13.240  29.278  1.00 44.13           O
ATOM    391  CB  ARG C 207      13.357  12.287  27.763  1.00 25.28           C
ATOM    392  CG  ARG C 207      12.783  10.890  27.846  1.00 33.09           C
ATOM    393  CD  ARG C 207      13.893   9.821  27.833  1.00 38.63           C
ATOM    394  NE  ARG C 207      15.160  10.255  28.434  1.00 43.68           N
ATOM    395  CZ  ARG C 207      15.342  10.559  29.717  1.00 58.49           C
ATOM    396  NH1 ARG C 207      16.540  10.920  30.150  1.00 61.86           N
ATOM    397  NH2 ARG C 207      14.331  10.505  30.573  1.00 69.91           N
ATOM    398  N   TYR C 208      12.407  14.337  29.954  1.00 32.55           N
ATOM    399  CA  TYR C 208      11.970  14.558  31.326  1.00 22.88           C
ATOM    400  C   TYR C 208      10.721  15.421  31.376  1.00 32.33           C
ATOM    401  O   TYR C 208       9.785  15.146  32.131  1.00 42.22           O
ATOM    402  CB  TYR C 208      13.072  15.224  32.141  1.00 23.65           C
ATOM    403  CG  TYR C 208      14.352  14.442  32.229  1.00 27.87           C
ATOM    404  CD1 TYR C 208      14.595  13.601  33.318  1.00 35.26           C
ATOM    405  CD2 TYR C 208      15.328  14.537  31.246  1.00 25.34           C
ATOM    406  CE1 TYR C 208      15.769  12.867  33.431  1.00 28.02           C
ATOM    407  CE2 TYR C 208      16.518  13.808  31.354  1.00 41.91           C
ATOM    408  CZ  TYR C 208      16.724  12.967  32.455  1.00 37.24           C
ATOM    409  OH  TYR C 208      17.875  12.227  32.588  1.00 46.73           O
ATOM    410  N   GLU C 209      10.726  16.493  30.595  1.00 29.20           N
ATOM    411  CA  GLU C 209       9.620  17.442  30.606  1.00 23.56           C
ATOM    412  C   GLU C 209       8.343  16.758  30.141  1.00 20.15           C
ATOM    413  O   GLU C 209       7.315  16.879  30.780  1.00 19.81           O
ATOM    414  CB  GLU C 209       9.973  18.640  29.737  1.00 20.61           C
ATOM    415  CG  GLU C 209      11.044  19.466  30.375  1.00 21.28           C
ATOM    416  CD  GLU C 209      11.684  20.436  29.423  1.00 36.99           C
ATOM    417  OE1 GLU C 209      11.552  20.250  28.192  1.00 21.14           O
ATOM    418  OE2 GLU C 209      12.355  21.363  29.923  1.00 37.09           O
ATOM    419  N   ARG C 210       8.454  15.977  29.061  1.00 26.44           N
ATOM    420  CA  ARG C 210       7.325  15.228  28.504  1.00 29.02           C
ATOM    421  C   ARG C 210       6.788  14.167  29.465  1.00 31.82           C
ATOM    422  O   ARG C 210       5.609  13.836  29.424  1.00 43.83           O
ATOM    423  CB  ARG C 210       7.718  14.546  27.189  1.00 37.22           C
ATOM    424  CG  ARG C 210       8.837  15.221  26.380  1.00 38.93           C
ATOM    425  CD  ARG C 210       8.998  14.533  25.037  1.00 39.84           C
ATOM    426  NE  ARG C 210       9.422  15.386  23.932  1.00 45.29           N
ATOM    427  CZ  ARG C 210       8.623  15.766  22.936  1.00 43.39           C
ATOM    428  NH1 ARG C 210       7.347  15.379  22.920  1.00 27.79           N
ATOM    429  NH2 ARG C 210       9.100  16.533  21.960  1.00 40.79           N
ATOM    430  N   LEU C 211       7.629  13.689  30.373  1.00 30.80           N
ATOM    431  CA  LEU C 211       7.215  12.667  31.330  1.00 36.09           C
ATOM    432  C   LEU C 211       6.505  13.301  32.505  1.00 35.60           C
ATOM    433  O   LEU C 211       5.556  12.732  33.035  1.00 45.56           O
ATOM    434  CB  LEU C 211       8.410  11.860  31.832  1.00 27.32           C
ATOM    435  CG  LEU C 211       8.640  10.447  31.304  1.00 25.14           C
ATOM    436  CD1 LEU C 211       8.187  10.228  29.886  1.00 27.88           C
ATOM    437  CD2 LEU C 211      10.109  10.115  31.483  1.00 28.09           C
ATOM    438  N   LYS C 212       6.982  14.476  32.903  1.00 31.07           N
ATOM    439  CA  LYS C 212       6.373  15.266  33.964  1.00 29.81           C
ATOM    440  C   LYS C 212       5.078  15.924  33.464  1.00 30.54           C
ATOM    441  O   LYS C 212       4.092  16.008  34.193  1.00 30.27           O
ATOM    442  CB  LYS C 212       7.343  16.344  34.438  1.00 30.64           C
ATOM    443  CG  LYS C 212       6.730  17.346  35.420  1.00 33.28           C
ATOM    444  CD  LYS C 212       6.377  16.634  36.729  1.00 25.93           C
ATOM    445  CE  LYS C 212       6.267  17.623  37.861  1.00 21.68           C
ATOM    446  NZ  LYS C 212       5.726  16.943  39.057  1.00 22.63           N
ATOM    447  N   ALA C 213       5.095  16.365  32.207  1.00 19.45           N
ATOM    448  CA  ALA C 213       3.937  16.968  31.563  1.00 18.92           C
ATOM    449  C   ALA C 213       2.757  16.026  31.634  1.00 32.83           C
ATOM    450  O   ALA C 213       1.630  16.432  31.887  1.00 39.48           O
ATOM    451  CB  ALA C 213       4.246  17.297  30.125  1.00 18.69           C
ATOM    452  N   THR C 214       3.035  14.748  31.423  1.00 23.48           N
ATOM    453  CA  THR C 214       2.024  13.721  31.529  1.00 20.50           C
ATOM    454  C   THR C 214       1.510  13.622  32.940  1.00 19.57           C
ATOM    455  O   THR C 214       0.323  13.444  33.143  1.00 31.91           O
ATOM    456  CB  THR C 214       2.581  12.381  31.081  1.00 28.06           C
ATOM    457  OG1 THR C 214       3.290  12.576  29.858  1.00 39.12           O
ATOM    458  CG2 THR C 214       1.476  11.388  30.836  1.00 32.73           C
ATOM    459  N   GLN C 215       2.397  13.751  33.917  1.00 20.70           N
ATOM    460  CA  GLN C 215       1.980  13.680  35.320  1.00 30.56           C
ATOM    461  C   GLN C 215       1.145  14.920  35.728  1.00 33.26           C
ATOM    462  O   GLN C 215       0.175  14.824  36.481  1.00 34.42           O
ATOM    463  CB  GLN C 215       3.193  13.532  36.247  1.00 26.43           C
ATOM    464  CG  GLN C 215       3.897  12.167  36.240  1.00 41.39           C
ATOM    465  CD  GLN C 215       2.934  10.976  36.324  1.00 36.89           C
ATOM    466  OE1 GLN C 215       2.967  10.056  35.497  1.00 21.79           O
ATOM    467  NE2 GLN C 215       2.050  11.016  37.303  1.00 39.84           N
ATOM    468  N   VAL C 216       1.530  16.090  35.249  1.00 19.61           N
ATOM    469  CA  VAL C 216       0.801  17.282  35.596  1.00 26.33           C
ATOM    470  C   VAL C 216      -0.635  17.143  35.058  1.00 30.66           C
ATOM    471  O   VAL C 216      -1.596  17.412  35.796  1.00 31.32           O
ATOM    472  CB  VAL C 216       1.517  18.545  35.040  1.00 33.64           C
ATOM    473  CG1 VAL C 216       0.694  19.826  35.298  1.00 19.36           C
ATOM    474  CG2 VAL C 216       2.952  18.652  35.617  1.00 19.74           C
ATOM    475  N   SER C 217      -0.772  16.693  33.801  1.00 18.99           N
ATOM    476  CA  SER C 217      -2.092  16.427  33.193  1.00 27.32           C
ATOM    477  C   SER C 217      -2.962  15.473  33.995  1.00 41.73           C
ATOM    478  O   SER C 217      -4.156  15.711  34.177  1.00 51.07           O
ATOM    479  CB  SER C 217      -1.953  15.848  31.790  1.00 28.86           C
ATOM    480  OG  SER C 217      -1.780  16.876  30.848  1.00 18.45           O
ATOM    481  N   LYS C 218      -2.355  14.379  34.448  1.00 41.03           N
ATOM    482  CA  LYS C 218      -3.051  13.366  35.212  1.00 26.56           C
ATOM    483  C   LYS C 218      -3.705  14.015  36.410  1.00 26.57           C
ATOM    484  O   LYS C 218      -4.901  13.814  36.668  1.00 26.91           O
ATOM    485  CB  LYS C 218      -2.086  12.274  35.660  1.00 21.74           C
ATOM    486  CG  LYS C 218      -2.136  11.044  34.804  1.00 34.09           C
ATOM    487  CD  LYS C 218      -1.960  11.427  33.341  1.00 50.24           C
ATOM    488  CE  LYS C 218      -1.809  10.215  32.411  1.00 55.67           C
ATOM    489  NZ  LYS C 218      -1.577  10.639  30.989  1.00 60.07           N
ATOM    490  N   GLY C 219      -2.945  14.859  37.096  1.00 23.48           N
ATOM    491  CA  GLY C 219      -3.458  15.474  38.302  1.00 32.30           C
ATOM    492  C   GLY C 219      -4.699  16.318  38.044  1.00 33.90           C
ATOM    493  O   GLY C 219      -5.690  16.198  38.767  1.00 34.72           O
ATOM    494  N   ILE C 220      -4.688  17.137  36.998  1.00 39.35           N
ATOM    495  CA  ILE C 220      -5.853  17.986  36.752  1.00 37.80           C
ATOM    496  C   ILE C 220      -7.102  17.131  36.538  1.00 38.84           C
ATOM    497  O   ILE C 220      -8.135  17.395  37.150  1.00 39.88           O
ATOM    498  CB  ILE C 220      -5.659  18.937  35.553  1.00 27.91           C
ATOM    499  CG1 ILE C 220      -4.447  19.842  35.779  1.00 22.96           C
ATOM    500  CG2 ILE C 220      -6.881  19.826  35.392  1.00 29.76           C
ATOM    501  CD1 ILE C 220      -4.153  20.777  34.625  1.00 19.52           C
ATOM    502  N   ARG C 221      -6.988  16.089  35.714  1.00 39.71           N
ATOM    503  CA  ARG C 221      -8.114  15.196  35.423  1.00 28.94           C
ATOM    504  C   ARG C 221      -8.521  14.401  36.650  1.00 28.95           C
ATOM    505  O   ARG C 221      -9.612  14.576  37.183  1.00 27.50           O
ATOM    506  CB  ARG C 221      -7.762  14.224  34.305  1.00 22.77           C
ATOM    507  CG  ARG C 221      -8.867  13.230  33.980  1.00 31.24           C
ATOM    508  CD  ARG C 221      -8.327  12.108  33.111  1.00 43.48           C
ATOM    509  NE  ARG C 221      -7.205  11.435  33.754  1.00 55.44           N
ATOM    510  CZ  ARG C 221      -6.305  10.695  33.115  1.00 51.15           C
ATOM    511  NH1 ARG C 221      -6.357  10.601  31.793  1.00 46.99           N
ATOM    512  NH2 ARG C 221      -5.322  10.099  33.795  1.00 35.96           N
ATOM    513  N   ASP C 222      -7.620  13.547  37.116  1.00 33.27           N
ATOM    514  CA  ASP C 222      -7.912  12.717  38.276  1.00 36.86           C
ATOM    515  C   ASP C 222      -8.289  13.529  39.506  1.00 22.86           C
ATOM    516  O   ASP C 222      -9.150  13.111  40.264  1.00 32.88           O
ATOM    517  CB  ASP C 222      -6.719  11.826  38.648  1.00 40.69           C
ATOM    518  CG  ASP C 222      -6.327  10.892  37.549  1.00 47.15           C
ATOM    519  OD1 ASP C 222      -7.062  10.821  36.543  1.00 51.32           O
ATOM    520  OD2 ASP C 222      -5.313  10.188  37.722  1.00 55.29           O
ATOM    521  N   ASN C 223      -7.660  14.686  39.714  1.00 23.66           N
ATOM    522  CA  ASN C 223      -7.763  15.329  41.031  1.00 32.31           C
ATOM    523  C   ASN C 223      -8.488  16.654  41.095  1.00 34.89           C
ATOM    524  O   ASN C 223      -9.013  17.014  42.149  1.00 42.91           O
ATOM    525  CB  ASN C 223      -6.365  15.527  41.628  1.00 34.24           C
ATOM    526  CG  ASN C 223      -5.674  14.218  41.918  1.00 33.74           C
ATOM    527  OD1 ASN C 223      -6.322  13.228  42.244  1.00 23.56           O
ATOM    528  ND2 ASN C 223      -4.355  14.205  41.805  1.00 41.48           N
ATOM    529  N   GLU C 224      -8.499  17.399  40.000  1.00 29.85           N
ATOM    530  CA  GLU C 224      -9.243  18.653  39.985  1.00 33.91           C
ATOM    531  C   GLU C 224     -10.579  18.515  39.218  1.00 34.25           C
ATOM    532  O   GLU C 224     -11.520  19.273  39.458  1.00 23.92           O
ATOM    533  CB  GLU C 224      -8.388  19.757  39.385  1.00 39.54           C
ATOM    534  CG  GLU C 224      -6.998  19.865  39.997  1.00 33.84           C
ATOM    535  CD  GLU C 224      -6.191  20.978  39.366  1.00 39.79           C
ATOM    536  OE1 GLU C 224      -4.958  20.985  39.525  1.00 41.59           O
ATOM    537  OE2 GLU C 224      -6.782  21.815  38.647  1.00 54.56           O
ATOM    538  N   ARG C 225     -10.630  17.582  38.267  1.00 33.07           N
ATOM    539  CA  ARG C 225     -11.835  17.333  37.473  1.00 40.92           C
ATOM    540  C   ARG C 225     -12.473  15.986  37.803  1.00 40.95           C
ATOM    541  O   ARG C 225     -13.401  15.550  37.123  1.00 34.21           O
ATOM    542  CB  ARG C 225     -11.520  17.392  35.971  1.00 45.18           C
ATOM    543  CG  ARG C 225     -10.896  18.700  35.519  1.00 41.61           C
ATOM    544  CD  ARG C 225     -11.738  19.935  35.895  1.00 32.45           C
ATOM    545  NE  ARG C 225     -10.864  21.000  36.392  1.00 33.86           N
ATOM    546  CZ  ARG C 225      -9.967  21.666  35.663  1.00 33.69           C
ATOM    547  NH1 ARG C 225      -9.803  21.411  34.372  1.00 30.30           N
ATOM    548  NH2 ARG C 225      -9.210  22.586  36.239  1.00 35.49           N
ATOM    549  N   ASP C 226     -11.964  15.345  38.850  1.00 44.67           N
ATOM    550  CA  ASP C 226     -12.518  14.108  39.393  1.00 43.90           C
ATOM    551  C   ASP C 226     -12.786  13.093  38.272  1.00 44.69           C
ATOM    552  O   ASP C 226     -13.859  12.485  38.183  1.00 35.04           O
ATOM    553  CB  ASP C 226     -13.795  14.377  40.182  1.00 37.50           C
ATOM    554  CG  ASP C 226     -14.321  13.130  40.858  1.00 52.77           C
ATOM    555  OD1 ASP C 226     -13.486  12.255  41.182  1.00 48.06           O
ATOM    556  OD2 ASP C 226     -15.553  13.014  41.056  1.00 63.18           O
ATOM    557  N   GLY C 227     -11.813  12.972  37.376  1.00 44.42           N
ATOM    558  CA  GLY C 227     -11.919  12.069  36.253  1.00 32.22           C
ATOM    559  C   GLY C 227     -12.524  12.670  35.005  1.00 33.67           C
ATOM    560  O   GLY C 227     -12.126  12.300  33.905  1.00 41.61           O
ATOM    561  N   ASP C 228     -13.453  13.612  35.149  1.00 27.64           N
ATOM    562  CA  ASP C 228     -14.175  14.094  33.974  1.00 29.71           C
ATOM    563  C   ASP C 228     -13.356  15.029  33.096  1.00 33.81           C
ATOM    564  O   ASP C 228     -13.663  16.214  32.974  1.00 43.54           O
ATOM    565  CB  ASP C 228     -15.478  14.784  34.385  1.00 38.33           C
ATOM    566  CG  ASP C 228     -16.317  15.210  33.180  1.00 47.54           C
ATOM    567  OD1 ASP C 228     -16.522  14.374  32.271  1.00 44.18           O
ATOM    568  OD2 ASP C 228     -16.792  16.369  33.155  1.00 53.91           O
ATOM    569  N   ALA C 229     -12.336  14.484  32.447  1.00 27.18           N
ATOM    570  CA  ALA C 229     -11.497  15.289  31.582  1.00 25.75           C
ATOM    571  C   ALA C 229     -10.681  14.403  30.655  1.00 28.41           C
ATOM    572  O   ALA C 229     -10.182  13.352  31.050  1.00 30.18           O
ATOM    573  CB  ALA C 229     -10.586  16.181  32.409  1.00 21.57           C
ATOM    574  N   ARG C 230     -10.549  14.839  29.411  1.00 28.69           N
ATOM    575  CA  ARG C 230      -9.740  14.111  28.461  1.00 30.15           C
ATOM    576  C   ARG C 230      -8.472  14.887  28.213  1.00 34.30           C
ATOM    577  O   ARG C 230      -8.481  16.127  28.140  1.00 41.50           O
ATOM    578  CB  ARG C 230     -10.483  13.869  27.153  1.00 32.07           C
ATOM    579  CG  ARG C 230     -11.917  13.384  27.290  1.00 29.87           C
ATOM    580  CD  ARG C 230     -12.717  13.856  26.076  1.00 34.15           C
ATOM    581  NE  ARG C 230     -12.210  13.294  24.826  1.00 34.01           N
ATOM    582  CZ  ARG C 230     -12.388  13.849  23.632  1.00 35.59           C
ATOM    583  NH1 ARG C 230     -13.045  15.002  23.534  1.00 32.53           N
ATOM    584  NH2 ARG C 230     -11.898  13.264  22.539  1.00 26.19           N
ATOM    585  N   VAL C 231      -7.381  14.135  28.135  1.00 26.17           N
ATOM    586  CA  VAL C 231      -6.044  14.670  27.948  1.00 31.20           C
ATOM    587  C   VAL C 231      -5.577  14.389  26.547  1.00 28.80           C
ATOM    588  O   VAL C 231      -5.423  13.228  26.175  1.00 32.95           O
ATOM    589  CB  VAL C 231      -5.038  14.039  28.926  1.00 27.44           C
ATOM    590  CG1 VAL C 231      -3.694  14.711  28.779  1.00 27.93           C
ATOM    591  CG2 VAL C 231      -5.544  14.160  30.344  1.00 23.84           C
ATOM    592  N   HIS C 232      -5.317  15.445  25.793  1.00 19.43           N
ATOM    593  CA  HIS C 232      -4.970  15.342  24.380  1.00 32.01           C
ATOM    594  C   HIS C 232      -3.511  15.730  24.156  1.00 33.38           C
ATOM    595  O   HIS C 232      -3.127  16.886  24.381  1.00 35.46           O
ATOM    596  CB  HIS C 232      -5.886  16.250  23.531  1.00 29.77           C
ATOM    597  CG  HIS C 232      -7.337  16.152  23.883  1.00 30.94           C
ATOM    598  ND1 HIS C 232      -8.193  15.256  23.271  1.00 38.98           N
ATOM    599  CD2 HIS C 232      -8.087  16.833  24.777  1.00 30.98           C
ATOM    600  CE1 HIS C 232      -9.402  15.380  23.788  1.00 31.65           C
ATOM    601  NE2 HIS C 232      -9.367  16.333  24.707  1.00 32.43           N
ATOM    602  N   VAL C 233      -2.687  14.785  23.719  1.00 33.84           N
ATOM    603  CA  VAL C 233      -1.265  15.087  23.528  1.00 37.42           C
ATOM    604  C   VAL C 233      -0.988  15.433  22.072  1.00 38.81           C
ATOM    605  O   VAL C 233      -1.435  14.734  21.169  1.00 46.25           O
ATOM    606  CB  VAL C 233      -0.343  13.918  23.977  1.00 37.53           C
ATOM    607  CG1 VAL C 233       1.173  14.289  23.844  1.00 19.12           C
ATOM    608  CG2 VAL C 233      -0.686  13.488  25.397  1.00 19.25           C
ATOM    609  N   SER C 234      -0.246  16.522  21.868  1.00 37.50           N
ATOM    610  CA  SER C 234       0.014  17.106  20.553  1.00 35.06           C
ATOM    611  C   SER C 234       1.420  17.629  20.510  1.00 27.88           C
ATOM    612  O   SER C 234       2.074  17.730  21.530  1.00 18.58           O
ATOM    613  CB  SER C 234      -0.923  18.266  20.272  1.00 33.84           C
ATOM    614  OG  SER C 234      -0.656  19.285  21.223  1.00 29.34           O
ATOM    615  N   GLU C 235       1.863  17.981  19.314  1.00 36.89           N
ATOM    616  CA  GLU C 235       3.225  18.435  19.092  1.00 33.04           C
ATOM    617  C   GLU C 235       3.218  19.775  18.385  1.00 32.76           C
ATOM    618  O   GLU C 235       2.375  20.016  17.505  1.00 25.37           O
ATOM    619  CB  GLU C 235       4.015  17.433  18.229  1.00 36.36           C
ATOM    620  CG  GLU C 235       4.026  16.014  18.728  1.00 31.90           C
ATOM    621  CD  GLU C 235       4.792  15.884  20.011  1.00 44.75           C
ATOM    622  OE1 GLU C 235       5.637  16.761  20.286  1.00 49.56           O
ATOM    623  OE2 GLU C 235       4.552  14.902  20.745  1.00 57.10           O
ATOM    624  N   GLU C 236       4.215  20.596  18.705  1.00 35.85           N
ATOM    625  CA  GLU C 236       4.450  21.850  18.000  1.00 28.01           C
ATOM    626  C   GLU C 236       4.191  21.704  16.501  1.00 19.64           C
ATOM    627  O   GLU C 236       4.755  20.841  15.841  1.00 20.03           O
ATOM    628  CB  GLU C 236       5.880  22.338  18.240  1.00 26.50           C
ATOM    629  CG  GLU C 236       6.035  23.851  18.192  1.00 38.58           C
ATOM    630  CD  GLU C 236       7.474  24.293  18.046  1.00 42.46           C
ATOM    631  OE1 GLU C 236       8.360  23.639  18.643  1.00 32.97           O
ATOM    632  OE2 GLU C 236       7.711  25.296  17.338  1.00 47.73           O
ATOM    633  N   GLY C 237       3.290  22.533  15.987  1.00 26.79           N
ATOM    634  CA  GLY C 237       2.994  22.540  14.572  1.00 33.65           C
ATOM    635  C   GLY C 237       1.801  21.684  14.196  1.00 27.30           C
ATOM    636  O   GLY C 237       1.314  21.798  13.099  1.00 21.02           O
ATOM    637  N   THR C 238       1.352  20.814  15.099  1.00 34.58           N
ATOM    638  CA  THR C 238       0.184  19.963  14.852  1.00 31.01           C
ATOM    639  C   THR C 238      -0.922  20.127  15.904  1.00 23.65           C
ATOM    640  O   THR C 238      -1.542  19.148  16.296  1.00 29.43           O
ATOM    641  CB  THR C 238       0.567  18.464  14.806  1.00 27.22           C
ATOM    642  OG1 THR C 238       0.952  18.043  16.113  1.00 30.70           O
ATOM    643  CG2 THR C 238       1.716  18.223  13.872  1.00 25.43           C
ATOM    644  N   GLU C 239      -1.185  21.367  16.314  1.00 21.94           N
ATOM    645  CA  GLU C 239      -2.126  21.666  17.394  1.00 19.62           C
ATOM    646  C   GLU C 239      -3.549  21.244  17.065  1.00 32.76           C
ATOM    647  O   GLU C 239      -3.940  21.196  15.898  1.00 38.86           O
ATOM    648  CB  GLU C 239      -2.084  23.156  17.734  1.00 26.88           C
ATOM    649  CG  GLU C 239      -0.789  23.573  18.417  1.00 33.48           C
ATOM    650  CD  GLU C 239       0.394  23.728  17.449  1.00 32.59           C
ATOM    651  OE1 GLU C 239       0.181  24.008  16.244  1.00 35.74           O
ATOM    652  OE2 GLU C 239       1.542  23.487  17.884  1.00 26.22           O
ATOM    653  N   PRO C 240      -4.315  20.868  18.098  1.00 29.81           N
ATOM    654  CA  PRO C 240      -5.734  20.619  17.856  1.00 32.57           C
ATOM    655  C   PRO C 240      -6.444  21.940  17.512  1.00 33.40           C
ATOM    656  O   PRO C 240      -6.059  23.002  17.991  1.00 20.66           O
ATOM    657  CB  PRO C 240      -6.225  20.038  19.190  1.00 32.84           C
ATOM    658  CG  PRO C 240      -4.991  19.620  19.926  1.00 22.38           C
ATOM    659  CD  PRO C 240      -3.923  20.550  19.483  1.00 19.44           C
ATOM    660  N   GLU C 241      -7.442  21.869  16.645  1.00 41.89           N
ATOM    661  CA  GLU C 241      -8.268  23.022  16.300  1.00 44.98           C
ATOM    662  C   GLU C 241      -8.765  23.750  17.575  1.00 27.82           C
ATOM    663  O   GLU C 241      -8.826  24.971  17.625  1.00 22.36           O
ATOM    664  CB  GLU C 241      -9.433  22.551  15.410  1.00 35.11           C
ATOM    665  CG  GLU C 241     -10.461  23.595  15.063  1.00 37.70           C
ATOM    666  CD  GLU C 241      -9.918  24.773  14.262  1.00 37.23           C
ATOM    667  OE1 GLU C 241     -10.595  25.831  14.262  1.00 40.41           O
ATOM    668  OE2 GLU C 241      -8.843  24.645  13.627  1.00 32.92           O
ATOM    669  N   ALA C 242      -9.044  22.991  18.625  1.00 23.25           N
ATOM    670  CA  ALA C 242      -9.532  23.572  19.863  1.00 24.93           C
ATOM    671  C   ALA C 242      -8.479  24.473  20.546  1.00 27.74           C
ATOM    672  O   ALA C 242      -8.844  25.479  21.140  1.00 35.75           O
ATOM    673  CB  ALA C 242     -10.016  22.468  20.817  1.00 26.75           C
ATOM    674  N   MET C 243      -7.197  24.098  20.501  1.00 29.65           N
ATOM    675  CA  MET C 243      -6.107  24.969  20.977  1.00 24.62           C
ATOM    676  C   MET C 243      -6.009  26.264  20.180  1.00 20.48           C
ATOM    677  O   MET C 243      -5.786  27.329  20.733  1.00 21.48           O
ATOM    678  CB  MET C 243      -4.752  24.266  20.909  1.00 29.80           C
ATOM    679  CG  MET C 243      -4.328  23.560  22.189  1.00 39.28           C
ATOM    680  SD  MET C 243      -2.624  22.962  22.105  1.00 36.69           S
ATOM    681  CE  MET C 243      -1.735  24.509  22.135  1.00 46.81           C
ATOM    682  N   LEU C 244      -6.140  26.157  18.865  1.00 44.76           N
ATOM    683  CA  LEU C 244      -6.073  27.334  18.007  1.00 37.07           C
ATOM    684  C   LEU C 244      -7.297  28.221  18.204  1.00 34.98           C
ATOM    685  O   LEU C 244      -7.202  29.428  18.030  1.00 38.94           O
ATOM    686  CB  LEU C 244      -5.937  26.935  16.541  1.00 32.15           C
ATOM    687  CG  LEU C 244      -4.697  26.086  16.303  1.00 26.26           C
ATOM    688  CD1 LEU C 244      -4.594  25.706  14.857  1.00 21.59           C
ATOM    689  CD2 LEU C 244      -3.470  26.834  16.771  1.00 20.69           C
ATOM    690  N   GLN C 245      -8.435  27.628  18.574  1.00 31.18           N
ATOM    691  CA  GLN C 245      -9.642  28.400  18.872  1.00 23.30           C
ATOM    692  C   GLN C 245      -9.407  29.341  20.054  1.00 32.34           C
ATOM    693  O   GLN C 245      -9.904  30.463  20.077  1.00 34.97           O
ATOM    694  CB  GLN C 245     -10.816  27.469  19.164  1.00 23.67           C
ATOM    695  CG  GLN C 245     -11.533  27.013  17.896  1.00 38.63           C
ATOM    696  CD  GLN C 245     -12.268  28.119  17.151  1.00 41.05           C
ATOM    697  OE1 GLN C 245     -12.626  29.146  17.718  1.00 45.60           O
ATOM    698  NE2 GLN C 245     -12.441  27.926  15.848  1.00 45.86           N
ATOM    699  N   VAL C 246      -8.630  28.877  21.026  1.00 32.47           N
ATOM    700  CA  VAL C 246      -8.410  29.614  22.268  1.00 39.93           C
ATOM    701  C   VAL C 246      -7.220  30.569  22.147  1.00 37.07           C
ATOM    702  O   VAL C 246      -7.279  31.713  22.592  1.00 30.42           O
ATOM    703  CB  VAL C 246      -8.153  28.649  23.474  1.00 36.39           C
ATOM    704  CG1 VAL C 246      -7.493  29.387  24.649  1.00 21.65           C
ATOM    705  CG2 VAL C 246      -9.435  27.954  23.914  1.00 22.08           C
ATOM    706  N   LEU C 247      -6.137  30.095  21.544  1.00 36.81           N
ATOM    707  CA  LEU C 247      -4.905  30.871  21.533  1.00 32.10           C
ATOM    708  C   LEU C 247      -4.774  31.663  20.247  1.00 29.90           C
ATOM    709  O   LEU C 247      -3.879  32.487  20.108  1.00 22.26           O
ATOM    710  CB  LEU C 247      -3.679  29.958  21.714  1.00 24.19           C
ATOM    711  CG  LEU C 247      -3.607  29.167  23.028  1.00 24.43           C
ATOM    712  CD1 LEU C 247      -2.626  27.992  22.927  1.00 28.55           C
ATOM    713  CD2 LEU C 247      -3.288  30.035  24.211  1.00 27.38           C
ATOM    714  N   GLY C 248      -5.684  31.432  19.310  1.00 35.82           N
ATOM    715  CA  GLY C 248      -5.532  32.024  17.996  1.00 37.40           C
ATOM    716  C   GLY C 248      -4.456  31.259  17.261  1.00 38.72           C
ATOM    717  O   GLY C 248      -3.912  30.292  17.792  1.00 46.32           O
ATOM    718  N   PRO C 249      -4.134  31.681  16.036  1.00 32.77           N
ATOM    719  CA  PRO C 249      -3.183  30.873  15.271  1.00 22.75           C
ATOM    720  C   PRO C 249      -1.741  30.964  15.832  1.00 39.74           C
ATOM    721  O   PRO C 249      -1.255  32.031  16.239  1.00 22.22           O
ATOM    722  CB  PRO C 249      -3.271  31.473  13.860  1.00 32.49           C
ATOM    723  CG  PRO C 249      -4.195  32.687  13.948  1.00 30.71           C
ATOM    724  CD  PRO C 249      -4.423  32.976  15.392  1.00 34.60           C
ATOM    725  N   LYS C 250      -1.062  29.822  15.852  1.00 29.71           N
ATOM    726  CA  LYS C 250       0.272  29.738  16.432  1.00 29.64           C
ATOM    727  C   LYS C 250       1.285  30.518  15.596  1.00 27.93           C
ATOM    728  O   LYS C 250       1.287  30.421  14.373  1.00 36.69           O
ATOM    729  CB  LYS C 250       0.712  28.271  16.559  1.00 28.05           C
ATOM    730  CG  LYS C 250       2.060  28.064  17.252  1.00 32.91           C
ATOM    731  CD  LYS C 250       2.722  26.745  16.867  1.00 33.55           C
ATOM    732  CE  LYS C 250       3.096  26.726  15.393  1.00 43.17           C
ATOM    733  NZ  LYS C 250       4.318  27.513  15.110  1.00 48.97           N
ATOM    734  N   PRO C 251       2.136  31.316  16.253  1.00 26.15           N
ATOM    735  CA  PRO C 251       3.249  32.017  15.584  1.00 22.60           C
ATOM    736  C   PRO C 251       4.517  31.179  15.578  1.00 21.78           C
ATOM    737  O   PRO C 251       4.591  30.227  16.344  1.00 32.08           O
ATOM    738  CB  PRO C 251       3.424  33.265  16.438  1.00 22.51           C
ATOM    739  CG  PRO C 251       3.002  32.804  17.840  1.00 21.93           C
ATOM    740  CD  PRO C 251       2.026  31.679  17.682  1.00 21.36           C
ATOM    741  N   ALA C 252       5.481  31.496  14.724  1.00 40.54           N
ATOM    742  CA  ALA C 252       6.801  30.850  14.785  1.00 27.66           C
ATOM    743  C   ALA C 252       7.368  31.058  16.188  1.00 29.83           C
ATOM    744  O   ALA C 252       7.790  32.158  16.533  1.00 36.14           O
ATOM    745  CB  ALA C 252       7.735  31.410  13.726  1.00 23.07           C
ATOM    746  N   LEU C 253       7.343  30.008  17.006  1.00 27.67           N
ATOM    747  CA  LEU C 253       7.598  30.158  18.438  1.00 26.40           C
ATOM    748  C   LEU C 253       9.082  30.352  18.759  1.00 25.65           C
ATOM    749  O   LEU C 253       9.954  29.763  18.113  1.00 27.53           O
ATOM    750  CB  LEU C 253       7.036  28.954  19.201  1.00 22.81           C
ATOM    751  CG  LEU C 253       5.511  28.752  19.149  1.00 28.79           C
ATOM    752  CD1 LEU C 253       5.126  27.558  19.987  1.00 31.67           C
ATOM    753  CD2 LEU C 253       4.707  29.973  19.602  1.00 27.09           C
ATOM    754  N   PRO C 254       9.370  31.190  19.765  1.00 24.04           N
ATOM    755  CA  PRO C 254      10.767  31.483  20.080  1.00 22.98           C
ATOM    756  C   PRO C 254      11.362  30.299  20.786  1.00 25.67           C
ATOM    757  O   PRO C 254      10.622  29.478  21.332  1.00 36.75           O
ATOM    758  CB  PRO C 254      10.672  32.682  21.013  1.00 33.71           C
ATOM    759  CG  PRO C 254       9.331  32.488  21.701  1.00 32.59           C
ATOM    760  CD  PRO C 254       8.433  31.839  20.701  1.00 22.15           C
ATOM    761  N   ALA C 255      12.679  30.235  20.840  1.00 26.97           N
ATOM    762  CA  ALA C 255      13.342  29.082  21.422  1.00 23.31           C
ATOM    763  C   ALA C 255      13.179  29.073  22.949  1.00 30.96           C
ATOM    764  O   ALA C 255      12.760  30.067  23.552  1.00 31.52           O
ATOM    765  CB  ALA C 255      14.829  29.074  21.016  1.00 24.30           C
ATOM    766  N   GLY C 256      13.489  27.936  23.561  1.00 32.61           N
ATOM    767  CA  GLY C 256      13.560  27.825  25.004  1.00 36.43           C
ATOM    768  C   GLY C 256      14.984  28.038  25.507  1.00 45.72           C
ATOM    769  O   GLY C 256      15.959  27.988  24.743  1.00 52.56           O
ATOM    770  N   THR C 257      15.115  28.291  26.801  1.00 46.48           N
ATOM    771  CA  THR C 257      16.427  28.568  27.358  1.00 49.85           C
ATOM    772  C   THR C 257      17.071  27.261  27.778  1.00 51.33           C
ATOM    773  O   THR C 257      16.526  26.186  27.519  1.00 54.58           O
ATOM    774  CB  THR C 257      16.358  29.558  28.555  1.00 29.96           C
ATOM    775  OG1 THR C 257      15.458  29.066  29.569  1.00 29.15           O
ATOM    776  CG2 THR C 257      15.897  30.927  28.069  1.00 26.90           C
ATOM    777  N   GLU C 258      18.232  27.365  28.420  1.00 48.82           N
ATOM    778  CA  GLU C 258      18.911  26.217  29.005  1.00 44.07           C
ATOM    779  C   GLU C 258      18.014  25.732  30.147  1.00 45.66           C
ATOM    780  O   GLU C 258      17.168  26.489  30.637  1.00 45.87           O
ATOM    781  CB  GLU C 258      20.317  26.609  29.490  1.00 53.19           C
ATOM    782  CG  GLU C 258      21.214  25.468  30.006  1.00 66.01           C
ATOM    783  CD  GLU C 258      21.321  25.366  31.522  1.00 70.08           C
ATOM    784  OE1 GLU C 258      21.055  26.367  32.221  1.00 76.44           O
ATOM    785  OE2 GLU C 258      21.705  24.278  32.012  1.00 66.00           O
ATOM    786  N   ASP C 259      18.132  24.468  30.537  1.00 41.92           N
ATOM    787  CA  ASP C 259      17.162  23.902  31.472  1.00 37.64           C
ATOM    788  C   ASP C 259      17.725  23.765  32.882  1.00 38.23           C
ATOM    789  O   ASP C 259      17.140  23.088  33.723  1.00 37.92           O
ATOM    790  CB  ASP C 259      16.680  22.540  30.977  1.00 28.41           C
ATOM    791  CG  ASP C 259      15.609  22.655  29.929  1.00 24.49           C
ATOM    792  OD1 ASP C 259      14.870  23.654  29.937  1.00 25.67           O
ATOM    793  OD2 ASP C 259      15.482  21.736  29.116  1.00 29.57           O
