# Supplementary material for: A non-redundant data set of nanobody-antigen crystal structures
Source: Data Brief. 2019 Mar 6;24:103754. doi: 10.1016/j.dib.2019.103754 (PMC6441729; doi:10.1016/j.dib.2019.103754)
Supplement: Multimedia component 5 [file mmc5.zip › Data_set/Ag_1/4w6w_1.pdb]

ATOM      1  N   SER A  20      56.465 -56.087 -36.740  1.00 18.25           N
ATOM      2  CA  SER A  20      57.816 -55.484 -36.516  1.00 19.31           C
ATOM      3  C   SER A  20      58.167 -54.440 -37.592  1.00 19.36           C
ATOM      4  O   SER A  20      58.185 -54.706 -38.771  1.00 20.07           O
ATOM      5  CB  SER A  20      58.900 -56.558 -36.461  1.00 19.53           C
ATOM      6  OG  SER A  20      60.095 -56.011 -35.945  1.00 19.69           O
ATOM      7  N   ALA A  21      58.413 -53.223 -37.147  1.00 42.11           N
ATOM      8  CA  ALA A  21      58.713 -52.135 -38.023  1.00 38.79           C
ATOM      9  C   ALA A  21      60.100 -52.322 -38.585  1.00 38.58           C
ATOM     10  O   ALA A  21      60.967 -52.916 -37.942  1.00 40.02           O
ATOM     11  CB  ALA A  21      58.657 -50.849 -37.236  1.00 36.51           C
ATOM     12  N   GLN A  22      60.307 -51.828 -39.796  1.00 36.69           N
ATOM     13  CA  GLN A  22      61.646 -51.552 -40.255  1.00 35.83           C
ATOM     14  C   GLN A  22      61.891 -50.053 -40.223  1.00 32.53           C
ATOM     15  O   GLN A  22      61.116 -49.270 -40.731  1.00 31.58           O
ATOM     16  CB  GLN A  22      61.841 -52.043 -41.648  1.00 37.72           C
ATOM     17  CG  GLN A  22      61.382 -53.453 -41.882  1.00 40.67           C
ATOM     18  CD  GLN A  22      61.603 -53.819 -43.319  1.00 42.59           C
ATOM     19  OE1 GLN A  22      62.346 -53.133 -44.043  1.00 42.50           O
ATOM     20  NE2 GLN A  22      60.959 -54.870 -43.753  1.00 45.02           N
ATOM     21  N   VAL A  23      62.993 -49.668 -39.615  1.00 31.38           N
ATOM     22  CA  VAL A  23      63.280 -48.290 -39.327  1.00 28.38           C
ATOM     23  C   VAL A  23      64.697 -48.072 -39.835  1.00 28.47           C
ATOM     24  O   VAL A  23      65.641 -48.662 -39.358  1.00 29.76           O
ATOM     25  CB  VAL A  23      63.175 -48.022 -37.827  1.00 27.42           C
ATOM     26  CG1 VAL A  23      63.267 -46.540 -37.559  1.00 25.90           C
ATOM     27  CG2 VAL A  23      61.866 -48.575 -37.280  1.00 27.78           C
ATOM     28  N   THR A  24      64.823 -47.233 -40.838  1.00 27.49           N
ATOM     29  CA  THR A  24      66.039 -47.099 -41.584  1.00 27.80           C
ATOM     30  C   THR A  24      66.227 -45.604 -41.823  1.00 26.38           C
ATOM     31  O   THR A  24      65.290 -44.808 -41.627  1.00 25.14           O
ATOM     32  CB  THR A  24      65.916 -47.869 -42.920  1.00 29.42           C
ATOM     33  OG1 THR A  24      64.723 -47.470 -43.618  1.00 28.93           O
ATOM     34  CG2 THR A  24      65.846 -49.352 -42.686  1.00 30.91           C
ATOM     35  N   GLY A  25      67.442 -45.211 -42.190  1.00 26.95           N
ATOM     36  CA  GLY A  25      67.708 -43.843 -42.589  1.00 25.93           C
ATOM     37  C   GLY A  25      68.888 -43.219 -41.885  1.00 25.84           C
ATOM     38  O   GLY A  25      69.317 -43.646 -40.796  1.00 25.66           O
ATOM     39  N   THR A  26      69.386 -42.173 -42.516  1.00 25.64           N
ATOM     40  CA  THR A  26      70.565 -41.495 -42.033  1.00 25.90           C
ATOM     41  C   THR A  26      70.314 -40.789 -40.704  1.00 24.72           C
ATOM     42  O   THR A  26      71.221 -40.653 -39.873  1.00 25.28           O
ATOM     43  CB  THR A  26      71.102 -40.507 -43.089  1.00 26.13           C
ATOM     44  OG1 THR A  26      70.014 -39.707 -43.607  1.00 25.21           O
ATOM     45  CG2 THR A  26      71.771 -41.281 -44.186  1.00 27.63           C
ATOM     46  N   LEU A  27      69.083 -40.379 -40.464  1.00 23.95           N
ATOM     47  CA  LEU A  27      68.750 -39.814 -39.151  1.00 23.72           C
ATOM     48  C   LEU A  27      69.146 -40.761 -38.007  1.00 24.22           C
ATOM     49  O   LEU A  27      69.572 -40.307 -36.954  1.00 24.58           O
ATOM     50  CB  LEU A  27      67.270 -39.501 -39.065  1.00 23.04           C
ATOM     51  CG  LEU A  27      66.840 -38.600 -37.910  1.00 23.08           C
ATOM     52  CD1 LEU A  27      67.521 -37.241 -37.888  1.00 23.46           C
ATOM     53  CD2 LEU A  27      65.335 -38.369 -37.995  1.00 23.12           C
ATOM     54  N   LEU A  28      69.040 -42.071 -38.233  1.00 25.03           N
ATOM     55  CA  LEU A  28      69.355 -43.052 -37.205  1.00 25.47           C
ATOM     56  C   LEU A  28      70.794 -42.943 -36.842  1.00 26.27           C
ATOM     57  O   LEU A  28      71.113 -43.015 -35.676  1.00 27.69           O
ATOM     58  CB  LEU A  28      68.990 -44.477 -37.612  1.00 26.35           C
ATOM     59  CG  LEU A  28      67.483 -44.756 -37.405  1.00 25.95           C
ATOM     60  CD1 LEU A  28      66.679 -43.948 -38.376  1.00 25.32           C
ATOM     61  CD2 LEU A  28      67.117 -46.222 -37.566  1.00 27.33           C
ATOM     62  N   GLY A  29      71.644 -42.680 -37.821  1.00 26.44           N
ATOM     63  CA  GLY A  29      73.081 -42.628 -37.625  1.00 27.38           C
ATOM     64  C   GLY A  29      73.595 -41.482 -36.782  1.00 26.98           C
ATOM     65  O   GLY A  29      74.777 -41.462 -36.420  1.00 28.19           O
ATOM     66  N   THR A  30      72.716 -40.551 -36.423  1.00 25.71           N
ATOM     67  CA  THR A  30      73.090 -39.425 -35.565  1.00 25.37           C
ATOM     68  C   THR A  30      73.107 -39.736 -34.071  1.00 25.91           C
ATOM     69  O   THR A  30      73.680 -38.938 -33.278  1.00 26.33           O
ATOM     70  CB  THR A  30      72.123 -38.249 -35.720  1.00 23.91           C
ATOM     71  OG1 THR A  30      70.828 -38.644 -35.294  1.00 22.25           O
ATOM     72  CG2 THR A  30      72.055 -37.742 -37.206  1.00 24.55           C
ATOM     73  N   GLY A  31      72.479 -40.855 -33.687  1.00 25.53           N
ATOM     74  CA  GLY A  31      72.295 -41.187 -32.290  1.00 25.74           C
ATOM     75  C   GLY A  31      73.085 -42.411 -31.917  1.00 27.23           C
ATOM     76  O   GLY A  31      73.330 -43.240 -32.732  1.00 27.95           O
ATOM     77  N   LYS A  32      73.499 -42.505 -30.672  1.00 28.20           N
ATOM     78  CA  LYS A  32      74.243 -43.651 -30.243  1.00 30.32           C
ATOM     79  C   LYS A  32      73.350 -44.786 -29.861  1.00 30.89           C
ATOM     80  O   LYS A  32      73.786 -45.906 -29.775  1.00 32.73           O
ATOM     81  CB  LYS A  32      75.109 -43.291 -29.041  1.00 31.73           C
ATOM     82  CG  LYS A  32      76.365 -42.607 -29.472  1.00 32.02           C
ATOM     83  CD  LYS A  32      77.026 -41.915 -28.337  1.00 33.01           C
ATOM     84  CE  LYS A  32      78.424 -41.617 -28.811  1.00 34.50           C
ATOM     85  NZ  LYS A  32      78.977 -40.460 -28.103  1.00 35.09           N1+
ATOM     86  N   THR A  33      72.095 -44.516 -29.574  1.00 30.08           N
ATOM     87  CA  THR A  33      71.221 -45.615 -29.248  1.00 30.58           C
ATOM     88  C   THR A  33      69.947 -45.437 -30.080  1.00 28.64           C
ATOM     89  O   THR A  33      69.515 -44.318 -30.329  1.00 27.16           O
ATOM     90  CB  THR A  33      71.010 -45.789 -27.701  1.00 31.64           C
ATOM     91  OG1 THR A  33      69.952 -44.988 -27.255  1.00 30.11           O
ATOM     92  CG2 THR A  33      72.252 -45.400 -26.892  1.00 32.99           C
ATOM     93  N   ASN A  34      69.409 -46.576 -30.528  1.00 28.87           N
ATOM     94  CA  ASN A  34      68.311 -46.664 -31.463  1.00 27.48           C
ATOM     95  C   ASN A  34      67.419 -47.812 -30.986  1.00 29.39           C
ATOM     96  O   ASN A  34      67.826 -48.965 -30.996  1.00 30.86           O
ATOM     97  CB  ASN A  34      68.849 -46.910 -32.874  1.00 27.11           C
ATOM     98  CG  ASN A  34      69.086 -45.608 -33.656  1.00 25.36           C
ATOM     99  OD1 ASN A  34      68.143 -44.954 -34.074  1.00 23.70           O
ATOM    100  ND2 ASN A  34      70.331 -45.236 -33.846  1.00 25.43           N
ATOM    101  N   THR A  35      66.215 -47.497 -30.502  1.00 29.43           N
ATOM    102  CA  THR A  35      65.326 -48.528 -29.978  1.00 31.02           C
ATOM    103  C   THR A  35      63.954 -48.205 -30.465  1.00 29.77           C
ATOM    104  O   THR A  35      63.624 -47.042 -30.634  1.00 27.55           O
ATOM    105  CB  THR A  35      65.293 -48.528 -28.443  1.00 32.74           C
ATOM    106  OG1 THR A  35      64.652 -47.337 -28.021  1.00 32.19           O
ATOM    107  CG2 THR A  35      66.726 -48.545 -27.832  1.00 33.90           C
ATOM    108  N   THR A  36      63.169 -49.253 -30.692  1.00 31.75           N
ATOM    109  CA  THR A  36      61.797 -49.153 -31.197  1.00 31.60           C
ATOM    110  C   THR A  36      60.872 -49.771 -30.176  1.00 33.43           C
ATOM    111  O   THR A  36      61.172 -50.835 -29.639  1.00 34.80           O
ATOM    112  CB  THR A  36      61.598 -49.947 -32.526  1.00 31.95           C
ATOM    113  OG1 THR A  36      62.534 -49.506 -33.519  1.00 30.47           O
ATOM    114  CG2 THR A  36      60.167 -49.762 -33.072  1.00 31.27           C
ATOM    115  N   GLN A  37      59.736 -49.143 -29.919  1.00 33.80           N
ATOM    116  CA  GLN A  37      58.735 -49.824 -29.118  1.00 36.72           C
ATOM    117  C   GLN A  37      57.357 -49.560 -29.578  1.00 35.79           C
ATOM    118  O   GLN A  37      57.127 -48.631 -30.343  1.00 34.91           O
ATOM    119  CB  GLN A  37      58.845 -49.445 -27.665  1.00 39.29           C
ATOM    120  CG  GLN A  37      59.377 -48.070 -27.377  1.00 39.18           C
ATOM    121  CD  GLN A  37      60.052 -48.099 -26.016  1.00 43.72           C
ATOM    122  OE1 GLN A  37      61.240 -47.759 -25.864  1.00 44.62           O
ATOM    123  NE2 GLN A  37      59.317 -48.595 -25.026  1.00 46.75           N
ATOM    124  N   MET A  38      56.440 -50.399 -29.122  1.00 37.06           N
ATOM    125  CA  MET A  38      55.034 -50.179 -29.354  1.00 37.05           C
ATOM    126  C   MET A  38      54.349 -49.708 -28.085  1.00 36.86           C
ATOM    127  O   MET A  38      53.897 -50.508 -27.317  1.00 39.88           O
ATOM    128  CB  MET A  38      54.353 -51.464 -29.851  1.00 39.23           C
ATOM    129  CG  MET A  38      54.714 -51.948 -31.240  1.00 39.36           C
ATOM    130  SD  MET A  38      53.527 -53.231 -31.736  1.00 43.84           S
ATOM    131  CE  MET A  38      52.452 -52.420 -32.913  1.00 41.95           C
ATOM    132  N   PRO A  39      54.225 -48.402 -27.860  1.00 35.30           N
ATOM    133  CA  PRO A  39      53.531 -48.046 -26.601  1.00 36.00           C
ATOM    134  C   PRO A  39      52.020 -48.302 -26.589  1.00 37.04           C
ATOM    135  O   PRO A  39      51.407 -48.334 -25.521  1.00 38.02           O
ATOM    136  CB  PRO A  39      53.820 -46.554 -26.434  1.00 34.50           C
ATOM    137  CG  PRO A  39      54.276 -46.048 -27.765  1.00 32.51           C
ATOM    138  CD  PRO A  39      54.820 -47.233 -28.532  1.00 33.14           C
ATOM    139  N   ALA A  40      51.417 -48.478 -27.770  1.00 36.36           N
ATOM    140  CA  ALA A  40      49.971 -48.774 -27.883  1.00 36.31           C
ATOM    141  C   ALA A  40      49.784 -49.661 -29.064  1.00 35.89           C
ATOM    142  O   ALA A  40      50.725 -49.921 -29.798  1.00 35.32           O
ATOM    143  CB  ALA A  40      49.184 -47.495 -28.087  1.00 34.78           C
ATOM    144  N   LEU A  41      48.566 -50.109 -29.281  1.00 36.67           N
ATOM    145  CA  LEU A  41      48.309 -50.944 -30.417  1.00 37.03           C
ATOM    146  C   LEU A  41      48.603 -50.172 -31.724  1.00 34.29           C
ATOM    147  O   LEU A  41      48.347 -48.973 -31.831  1.00 31.95           O
ATOM    148  CB  LEU A  41      46.864 -51.393 -30.404  1.00 39.38           C
ATOM    149  CG  LEU A  41      46.387 -52.244 -29.223  1.00 42.77           C
ATOM    150  CD1 LEU A  41      44.876 -52.317 -29.363  1.00 44.63           C
ATOM    151  CD2 LEU A  41      46.988 -53.661 -29.131  1.00 44.64           C
ATOM    152  N   TYR A  42      49.163 -50.880 -32.704  1.00 34.27           N
ATOM    153  CA  TYR A  42      49.416 -50.338 -34.034  1.00 32.10           C
ATOM    154  C   TYR A  42      50.079 -48.986 -33.935  1.00 29.67           C
ATOM    155  O   TYR A  42      49.777 -48.096 -34.714  1.00 28.34           O
ATOM    156  CB  TYR A  42      48.113 -50.250 -34.831  1.00 32.58           C
ATOM    157  CG  TYR A  42      47.386 -51.576 -34.927  1.00 35.24           C
ATOM    158  CD1 TYR A  42      47.886 -52.625 -35.715  1.00 36.70           C
ATOM    159  CD2 TYR A  42      46.220 -51.787 -34.242  1.00 36.91           C
ATOM    160  CE1 TYR A  42      47.232 -53.859 -35.796  1.00 39.50           C
ATOM    161  CE2 TYR A  42      45.553 -52.998 -34.326  1.00 39.99           C
ATOM    162  CZ  TYR A  42      46.060 -54.038 -35.090  1.00 41.14           C
ATOM    163  OH  TYR A  42      45.360 -55.233 -35.128  1.00 44.46           O
ATOM    164  N   THR A  43      50.974 -48.834 -32.952  1.00 29.42           N
ATOM    165  CA  THR A  43      51.689 -47.587 -32.716  1.00 27.17           C
ATOM    166  C   THR A  43      53.151 -47.939 -32.547  1.00 27.55           C
ATOM    167  O   THR A  43      53.503 -48.696 -31.656  1.00 29.24           O
ATOM    168  CB  THR A  43      51.176 -46.868 -31.460  1.00 26.92           C
ATOM    169  OG1 THR A  43      49.795 -46.570 -31.619  1.00 26.67           O
ATOM    170  CG2 THR A  43      51.956 -45.538 -31.182  1.00 25.02           C
ATOM    171  N   TRP A  44      53.990 -47.441 -33.449  1.00 26.86           N
ATOM    172  CA  TRP A  44      55.426 -47.696 -33.408  1.00 27.05           C
ATOM    173  C   TRP A  44      56.157 -46.427 -33.084  1.00 26.10           C
ATOM    174  O   TRP A  44      55.936 -45.403 -33.738  1.00 24.24           O
ATOM    175  CB  TRP A  44      55.892 -48.239 -34.739  1.00 27.13           C
ATOM    176  CG  TRP A  44      55.348 -49.614 -34.976  1.00 29.38           C
ATOM    177  CD1 TRP A  44      55.963 -50.802 -34.665  1.00 31.34           C
ATOM    178  CD2 TRP A  44      54.088 -49.953 -35.568  1.00 29.95           C
ATOM    179  NE1 TRP A  44      55.161 -51.847 -35.028  1.00 33.64           N
ATOM    180  CE2 TRP A  44      54.007 -51.358 -35.589  1.00 32.73           C
ATOM    181  CE3 TRP A  44      53.033 -49.209 -36.089  1.00 29.21           C
ATOM    182  CZ2 TRP A  44      52.895 -52.037 -36.093  1.00 34.43           C
ATOM    183  CZ3 TRP A  44      51.922 -49.882 -36.599  1.00 30.77           C
ATOM    184  CH2 TRP A  44      51.859 -51.278 -36.595  1.00 33.27           C
ATOM    185  N   GLN A  45      56.996 -46.492 -32.050  1.00 27.71           N
ATOM    186  CA  GLN A  45      57.714 -45.317 -31.557  1.00 28.87           C
ATOM    187  C   GLN A  45      59.199 -45.682 -31.654  1.00 27.99           C
ATOM    188  O   GLN A  45      59.595 -46.756 -31.177  1.00 29.90           O
ATOM    189  CB  GLN A  45      57.280 -45.002 -30.110  1.00 31.96           C
ATOM    190  CG  GLN A  45      57.801 -43.702 -29.498  1.00 34.53           C
ATOM    191  CD  GLN A  45      57.912 -43.737 -27.946  1.00 40.38           C
ATOM    192  OE1 GLN A  45      57.241 -44.530 -27.247  1.00 42.55           O
ATOM    193  NE2 GLN A  45      58.807 -42.898 -27.407  1.00 42.17           N
ATOM    194  N   HIS A  46      59.992 -44.823 -32.308  1.00 25.13           N
ATOM    195  CA  HIS A  46      61.430 -45.028 -32.407  1.00 24.39           C
ATOM    196  C   HIS A  46      62.227 -43.880 -31.811  1.00 23.48           C
ATOM    197  O   HIS A  46      62.058 -42.723 -32.190  1.00 21.50           O
ATOM    198  CB  HIS A  46      61.869 -45.243 -33.866  1.00 23.72           C
ATOM    199  CG  HIS A  46      63.291 -45.684 -33.993  1.00 23.91           C
ATOM    200  ND1 HIS A  46      63.663 -47.003 -33.946  1.00 25.52           N
ATOM    201  CD2 HIS A  46      64.442 -44.981 -34.094  1.00 23.39           C
ATOM    202  CE1 HIS A  46      64.975 -47.103 -34.028  1.00 25.63           C
ATOM    203  NE2 HIS A  46      65.474 -45.891 -34.113  1.00 24.52           N
ATOM    204  N   GLN A  47      63.167 -44.235 -30.950  1.00 25.12           N
ATOM    205  CA  GLN A  47      63.961 -43.274 -30.208  1.00 26.00           C
ATOM    206  C   GLN A  47      65.332 -43.249 -30.762  1.00 25.82           C
ATOM    207  O   GLN A  47      65.967 -44.302 -30.931  1.00 28.02           O
ATOM    208  CB  GLN A  47      64.002 -43.685 -28.738  1.00 28.39           C
ATOM    209  CG  GLN A  47      62.586 -43.927 -28.279  1.00 30.61           C
ATOM    210  CD  GLN A  47      62.472 -44.309 -26.842  1.00 34.97           C
ATOM    211  OE1 GLN A  47      63.169 -45.228 -26.381  1.00 40.75           O
ATOM    212  NE2 GLN A  47      61.578 -43.624 -26.103  1.00 35.16           N
ATOM    213  N   ILE A  48      65.808 -42.054 -31.051  1.00 24.35           N
ATOM    214  CA  ILE A  48      67.183 -41.870 -31.493  1.00 24.61           C
ATOM    215  C   ILE A  48      67.841 -40.990 -30.428  1.00 24.81           C
ATOM    216  O   ILE A  48      67.734 -39.741 -30.497  1.00 24.02           O
ATOM    217  CB  ILE A  48      67.208 -41.199 -32.906  1.00 23.31           C
ATOM    218  CG1 ILE A  48      66.438 -42.017 -33.918  1.00 23.00           C
ATOM    219  CG2 ILE A  48      68.629 -41.070 -33.423  1.00 23.91           C
ATOM    220  CD1 ILE A  48      66.059 -41.232 -35.161  1.00 22.75           C
ATOM    221  N   TYR A  49      68.484 -41.621 -29.449  1.00 26.38           N
ATOM    222  CA  TYR A  49      68.983 -40.923 -28.252  1.00 27.80           C
ATOM    223  C   TYR A  49      70.471 -40.883 -28.289  1.00 28.96           C
ATOM    224  O   TYR A  49      71.065 -41.488 -29.207  1.00 28.74           O
ATOM    225  CB  TYR A  49      68.490 -41.610 -26.983  1.00 29.62           C
ATOM    226  CG  TYR A  49      66.993 -41.425 -26.739  1.00 30.68           C
ATOM    227  CD1 TYR A  49      66.208 -40.552 -27.550  1.00 30.27           C
ATOM    228  CD2 TYR A  49      66.353 -42.067 -25.671  1.00 31.93           C
ATOM    229  CE1 TYR A  49      64.841 -40.377 -27.322  1.00 30.83           C
ATOM    230  CE2 TYR A  49      64.986 -41.887 -25.441  1.00 32.67           C
ATOM    231  CZ  TYR A  49      64.249 -41.048 -26.269  1.00 32.16           C
ATOM    232  OH  TYR A  49      62.918 -40.857 -26.070  1.00 35.32           O
ATOM    233  N   ASN A  50      71.062 -40.200 -27.298  1.00 29.40           N
ATOM    234  CA  ASN A  50      72.488 -39.877 -27.281  1.00 30.45           C
ATOM    235  C   ASN A  50      73.016 -39.297 -28.578  1.00 28.85           C
ATOM    236  O   ASN A  50      73.977 -39.766 -29.195  1.00 29.15           O
ATOM    237  CB  ASN A  50      73.262 -41.075 -26.851  1.00 33.84           C
ATOM    238  CG  ASN A  50      72.871 -41.498 -25.488  1.00 36.16           C
ATOM    239  OD1 ASN A  50      72.149 -42.464 -25.311  1.00 39.32           O
ATOM    240  ND2 ASN A  50      73.237 -40.710 -24.524  1.00 37.89           N
ATOM    241  N   VAL A  51      72.304 -38.261 -28.973  1.00 27.47           N
ATOM    242  CA  VAL A  51      72.569 -37.469 -30.134  1.00 26.61           C
ATOM    243  C   VAL A  51      73.351 -36.297 -29.600  1.00 28.39           C
ATOM    244  O   VAL A  51      73.321 -36.004 -28.393  1.00 29.15           O
ATOM    245  CB  VAL A  51      71.262 -36.972 -30.788  1.00 24.82           C
ATOM    246  CG1 VAL A  51      71.555 -36.154 -32.031  1.00 24.30           C
ATOM    247  CG2 VAL A  51      70.329 -38.138 -31.121  1.00 24.09           C
ATOM    248  N   ASN A  52      74.095 -35.665 -30.494  1.00 29.59           N
ATOM    249  CA  ASN A  52      74.927 -34.567 -30.147  1.00 31.30           C
ATOM    250  C   ASN A  52      74.840 -33.585 -31.302  1.00 30.71           C
ATOM    251  O   ASN A  52      75.804 -33.375 -32.010  1.00 31.68           O
ATOM    252  CB  ASN A  52      76.330 -35.091 -29.937  1.00 34.87           C
ATOM    253  CG  ASN A  52      77.159 -34.204 -29.029  1.00 39.17           C
ATOM    254  OD1 ASN A  52      76.815 -33.991 -27.849  1.00 42.34           O
ATOM    255  ND2 ASN A  52      78.273 -33.680 -29.566  1.00 40.56           N
ATOM    256  N   PHE A  53      73.669 -32.961 -31.479  1.00 28.65           N
ATOM    257  CA  PHE A  53      73.412 -32.190 -32.657  1.00 27.85           C
ATOM    258  C   PHE A  53      73.490 -30.737 -32.291  1.00 28.88           C
ATOM    259  O   PHE A  53      72.734 -30.263 -31.467  1.00 29.94           O
ATOM    260  CB  PHE A  53      72.059 -32.612 -33.262  1.00 26.88           C
ATOM    261  CG  PHE A  53      71.596 -31.759 -34.427  1.00 26.80           C
ATOM    262  CD1 PHE A  53      72.453 -31.443 -35.473  1.00 27.69           C
ATOM    263  CD2 PHE A  53      70.288 -31.268 -34.466  1.00 26.00           C
ATOM    264  CE1 PHE A  53      72.034 -30.637 -36.526  1.00 27.74           C
ATOM    265  CE2 PHE A  53      69.867 -30.475 -35.499  1.00 26.07           C
ATOM    266  CZ  PHE A  53      70.739 -30.162 -36.541  1.00 27.04           C
ATOM    267  N   ILE A  54      74.429 -30.031 -32.907  1.00 29.55           N
ATOM    268  CA  ILE A  54      74.690 -28.651 -32.590  1.00 30.12           C
ATOM    269  C   ILE A  54      74.537 -27.821 -33.862  1.00 30.58           C
ATOM    270  O   ILE A  54      75.497 -27.439 -34.491  1.00 32.73           O
ATOM    271  CB  ILE A  54      76.080 -28.485 -31.977  1.00 31.48           C
ATOM    272  CG1 ILE A  54      76.252 -29.503 -30.849  1.00 31.88           C
ATOM    273  CG2 ILE A  54      76.264 -27.091 -31.432  1.00 32.82           C
ATOM    274  CD1 ILE A  54      77.631 -29.489 -30.186  1.00 33.51           C
ATOM    275  N   PRO A  55      73.305 -27.500 -34.231  1.00 29.27           N
ATOM    276  CA  PRO A  55      73.095 -26.801 -35.499  1.00 29.14           C
ATOM    277  C   PRO A  55      73.713 -25.395 -35.610  1.00 30.99           C
ATOM    278  O   PRO A  55      73.695 -24.622 -34.636  1.00 32.10           O
ATOM    279  CB  PRO A  55      71.576 -26.671 -35.569  1.00 28.02           C
ATOM    280  CG  PRO A  55      71.075 -27.000 -34.204  1.00 27.31           C
ATOM    281  CD  PRO A  55      72.050 -27.930 -33.599  1.00 27.25           C
ATOM    282  N   SER A  56      74.222 -25.062 -36.809  1.00 31.16           N
ATOM    283  CA  SER A  56      74.594 -23.689 -37.162  1.00 32.28           C
ATOM    284  C   SER A  56      73.414 -22.891 -37.692  1.00 31.46           C
ATOM    285  O   SER A  56      73.549 -21.709 -37.899  1.00 33.26           O
ATOM    286  CB  SER A  56      75.695 -23.677 -38.224  1.00 33.95           C
ATOM    287  OG  SER A  56      76.796 -24.461 -37.826  1.00 34.06           O
ATOM    288  N   SER A  57      72.277 -23.527 -37.940  1.00 28.96           N
ATOM    289  CA  SER A  57      71.079 -22.815 -38.375  1.00 28.79           C
ATOM    290  C   SER A  57      69.807 -23.495 -37.872  1.00 26.82           C
ATOM    291  O   SER A  57      69.818 -24.636 -37.432  1.00 25.16           O
ATOM    292  CB  SER A  57      71.059 -22.714 -39.886  1.00 29.33           C
ATOM    293  OG  SER A  57      71.160 -24.012 -40.419  1.00 27.96           O
ATOM    294  N   SER A  58      68.710 -22.760 -37.883  1.00 27.58           N
ATOM    295  CA  SER A  58      67.443 -23.257 -37.382  1.00 26.53           C
ATOM    296  C   SER A  58      66.785 -24.082 -38.469  1.00 25.95           C
ATOM    297  O   SER A  58      67.084 -23.930 -39.631  1.00 26.86           O
ATOM    298  CB  SER A  58      66.565 -22.080 -36.968  1.00 27.89           C
ATOM    299  OG  SER A  58      65.929 -21.452 -38.089  1.00 29.09           O
ATOM    300  N   GLY A  59      65.870 -24.956 -38.102  1.00 25.13           N
ATOM    301  CA  GLY A  59      65.308 -25.863 -39.077  1.00 24.34           C
ATOM    302  C   GLY A  59      64.152 -26.594 -38.484  1.00 23.34           C
ATOM    303  O   GLY A  59      63.567 -26.125 -37.496  1.00 22.99           O
ATOM    304  N   THR A  60      63.819 -27.746 -39.089  1.00 22.87           N
ATOM    305  CA  THR A  60      62.662 -28.540 -38.661  1.00 21.80           C
ATOM    306  C   THR A  60      62.900 -30.027 -38.810  1.00 21.09           C
ATOM    307  O   THR A  60      63.743 -30.444 -39.579  1.00 20.08           O
ATOM    308  CB  THR A  60      61.383 -28.174 -39.427  1.00 22.26           C
ATOM    309  OG1 THR A  60      61.589 -28.371 -40.817  1.00 23.29           O
ATOM    310  CG2 THR A  60      61.004 -26.700 -39.230  1.00 24.12           C
ATOM    311  N   LEU A  61      62.162 -30.803 -38.000  1.00 21.17           N
ATOM    312  CA  LEU A  61      62.039 -32.249 -38.144  1.00 20.93           C
ATOM    313  C   LEU A  61      60.579 -32.456 -38.546  1.00 21.00           C
ATOM    314  O   LEU A  61      59.675 -31.978 -37.865  1.00 20.72           O
ATOM    315  CB  LEU A  61      62.389 -32.958 -36.840  1.00 20.89           C
ATOM    316  CG  LEU A  61      62.083 -34.469 -36.698  1.00 21.20           C
ATOM    317  CD1 LEU A  61      62.708 -35.323 -37.793  1.00 21.92           C
ATOM    318  CD2 LEU A  61      62.536 -35.029 -35.356  1.00 20.98           C
ATOM    319  N   THR A  62      60.344 -33.068 -39.705  1.00 21.51           N
ATOM    320  CA  THR A  62      58.977 -33.212 -40.220  1.00 21.77           C
ATOM    321  C   THR A  62      58.707 -34.630 -40.594  1.00 21.71           C
ATOM    322  O   THR A  62      59.621 -35.425 -40.723  1.00 23.24           O
ATOM    323  CB  THR A  62      58.782 -32.426 -41.515  1.00 22.58           C
ATOM    324  OG1 THR A  62      59.522 -33.095 -42.549  1.00 23.33           O
ATOM    325  CG2 THR A  62      59.224 -30.965 -41.383  1.00 22.68           C
ATOM    326  N   CYS A  63      57.458 -34.932 -40.862  1.00 22.01           N
ATOM    327  CA  CYS A  63      57.080 -36.284 -41.204  1.00 22.09           C
ATOM    328  C   CYS A  63      55.835 -36.242 -41.966  1.00 21.71           C
ATOM    329  O   CYS A  63      55.069 -35.278 -41.909  1.00 22.49           O
ATOM    330  CB  CYS A  63      56.854 -37.171 -39.968  1.00 22.66           C
ATOM    331  SG  CYS A  63      55.413 -36.752 -38.917  1.00 25.76           S
ATOM    332  N   GLN A  64      55.619 -37.329 -42.678  1.00 21.51           N
ATOM    333  CA  GLN A  64      54.419 -37.514 -43.436  1.00 21.42           C
ATOM    334  C   GLN A  64      54.085 -39.000 -43.484  1.00 21.14           C
ATOM    335  O   GLN A  64      54.914 -39.808 -43.814  1.00 21.12           O
ATOM    336  CB  GLN A  64      54.579 -36.952 -44.828  1.00 22.62           C
ATOM    337  CG  GLN A  64      53.462 -37.451 -45.724  1.00 24.73           C
ATOM    338  CD  GLN A  64      53.336 -36.724 -47.058  1.00 26.44           C
ATOM    339  OE1 GLN A  64      52.594 -37.170 -47.933  1.00 26.90           O
ATOM    340  NE2 GLN A  64      54.060 -35.624 -47.223  1.00 26.75           N
ATOM    341  N   ALA A  65      52.841 -39.329 -43.169  1.00 21.22           N
ATOM    342  CA  ALA A  65      52.371 -40.696 -43.095  1.00 21.35           C
ATOM    343  C   ALA A  65      51.528 -41.063 -44.315  1.00 22.15           C
ATOM    344  O   ALA A  65      50.891 -40.229 -44.912  1.00 21.66           O
ATOM    345  CB  ALA A  65      51.559 -40.851 -41.836  1.00 21.29           C
ATOM    346  N   GLY A  66      51.548 -42.344 -44.654  1.00 23.46           N
ATOM    347  CA  GLY A  66      50.814 -42.899 -45.764  1.00 25.15           C
ATOM    348  C   GLY A  66      49.323 -43.029 -45.504  1.00 26.55           C
ATOM    349  O   GLY A  66      48.802 -42.594 -44.469  1.00 24.87           O
ATOM    350  N   THR A  67      48.634 -43.582 -46.492  1.00 29.79           N
ATOM    351  CA  THR A  67      47.223 -43.890 -46.365  1.00 33.11           C
ATOM    352  C   THR A  67      47.026 -45.387 -46.392  1.00 36.10           C
ATOM    353  O   THR A  67      47.972 -46.162 -46.594  1.00 37.05           O
ATOM    354  CB  THR A  67      46.403 -43.318 -47.502  1.00 34.45           C
ATOM    355  OG1 THR A  67      46.777 -44.038 -48.664  1.00 36.79           O
ATOM    356  CG2 THR A  67      46.650 -41.818 -47.686  1.00 33.63           C
ATOM    357  N   ILE A  68      45.778 -45.777 -46.181  1.00 39.00           N
ATOM    358  CA  ILE A  68      45.407 -47.170 -45.953  1.00 41.69           C
ATOM    359  C   ILE A  68      44.000 -47.348 -46.463  1.00 42.68           C
ATOM    360  O   ILE A  68      43.208 -46.406 -46.511  1.00 41.16           O
ATOM    361  CB  ILE A  68      45.477 -47.483 -44.452  1.00 43.09           C
ATOM    362  CG1 ILE A  68      45.629 -48.939 -44.181  1.00 46.89           C
ATOM    363  CG2 ILE A  68      44.249 -47.014 -43.674  1.00 43.17           C
ATOM    364  CD1 ILE A  68      45.782 -49.156 -42.682  1.00 48.36           C
ATOM    365  N   LEU A  69      43.711 -48.562 -46.886  1.00 45.54           N
ATOM    366  CA  LEU A  69      42.402 -48.912 -47.423  1.00 47.37           C
ATOM    367  C   LEU A  69      41.803 -49.915 -46.479  1.00 47.48           C
ATOM    368  O   LEU A  69      42.459 -50.839 -46.054  1.00 47.57           O
ATOM    369  CB  LEU A  69      42.545 -49.532 -48.809  1.00 49.86           C
ATOM    370  CG  LEU A  69      42.898 -48.576 -49.948  1.00 49.84           C
ATOM    371  CD1 LEU A  69      42.965 -49.350 -51.286  1.00 52.44           C
ATOM    372  CD2 LEU A  69      41.874 -47.444 -50.007  1.00 49.27           C
ATOM    373  N   VAL A  70      40.563 -49.722 -46.112  1.00 48.23           N
ATOM    374  CA  VAL A  70      39.953 -50.646 -45.188  1.00 50.29           C
ATOM    375  C   VAL A  70      38.560 -50.892 -45.710  1.00 52.87           C
ATOM    376  O   VAL A  70      38.036 -50.079 -46.472  1.00 52.26           O
ATOM    377  CB  VAL A  70      39.953 -50.100 -43.732  1.00 49.00           C
ATOM    378  CG1 VAL A  70      41.289 -49.439 -43.392  1.00 45.72           C
ATOM    379  CG2 VAL A  70      38.804 -49.117 -43.498  1.00 49.07           C
ATOM    380  N   TRP A  71      37.984 -52.026 -45.324  1.00 55.97           N
ATOM    381  CA  TRP A  71      36.591 -52.311 -45.618  1.00 59.12           C
ATOM    382  C   TRP A  71      35.736 -51.637 -44.556  1.00 59.74           C
ATOM    383  O   TRP A  71      35.918 -51.859 -43.350  1.00 60.21           O
ATOM    384  CB  TRP A  71      36.332 -53.808 -45.643  1.00 62.25           C
ATOM    385  CG  TRP A  71      37.056 -54.501 -46.751  1.00 63.36           C
ATOM    386  CD1 TRP A  71      38.259 -55.160 -46.673  1.00 62.97           C
ATOM    387  CD2 TRP A  71      36.629 -54.598 -48.109  1.00 65.68           C
ATOM    388  NE1 TRP A  71      38.606 -55.658 -47.906  1.00 64.66           N
ATOM    389  CE2 TRP A  71      37.622 -55.335 -48.807  1.00 66.56           C
ATOM    390  CE3 TRP A  71      35.499 -54.144 -48.810  1.00 67.20           C
ATOM    391  CZ2 TRP A  71      37.517 -55.620 -50.177  1.00 68.42           C
ATOM    392  CZ3 TRP A  71      35.398 -54.426 -50.170  1.00 69.17           C
ATOM    393  CH2 TRP A  71      36.404 -55.159 -50.838  1.00 70.07           C
ATOM    394  N   LYS A  72      34.839 -50.773 -45.016  1.00 60.34           N
ATOM    395  CA  LYS A  72      33.889 -50.098 -44.158  1.00 60.69           C
ATOM    396  C   LYS A  72      32.519 -50.074 -44.854  1.00 63.24           C
ATOM    397  O   LYS A  72      32.390 -49.486 -45.924  1.00 64.25           O
ATOM    398  CB  LYS A  72      34.402 -48.695 -43.854  1.00 58.32           C
ATOM    399  CG  LYS A  72      33.334 -47.749 -43.350  1.00 59.37           C
ATOM    400  CD  LYS A  72      33.673 -47.143 -42.007  1.00 57.68           C
ATOM    401  CE  LYS A  72      32.375 -46.790 -41.300  1.00 60.46           C
ATOM    402  NZ  LYS A  72      32.589 -45.718 -40.296  1.00 60.25           N1+
ATOM    403  N   ASN A  73      31.511 -50.716 -44.244  1.00 65.02           N
ATOM    404  CA  ASN A  73      30.175 -50.910 -44.845  1.00 66.99           C
ATOM    405  C   ASN A  73      30.208 -51.733 -46.131  1.00 68.31           C
ATOM    406  O   ASN A  73      29.367 -51.564 -47.022  1.00 70.10           O
ATOM    407  CB  ASN A  73      29.460 -49.566 -45.072  1.00 66.57           C
ATOM    408  CG  ASN A  73      28.668 -49.116 -43.857  1.00 67.37           C
ATOM    409  OD1 ASN A  73      27.559 -49.633 -43.587  1.00 71.53           O
ATOM    410  ND2 ASN A  73      29.221 -48.158 -43.108  1.00 64.20           N
ATOM    411  N   GLY A  74      31.168 -52.651 -46.209  1.00 67.54           N
ATOM    412  CA  GLY A  74      31.381 -53.449 -47.421  1.00 68.59           C
ATOM    413  C   GLY A  74      31.948 -52.633 -48.575  1.00 66.27           C
ATOM    414  O   GLY A  74      31.550 -52.833 -49.708  1.00 68.21           O
ATOM    415  N   ARG A  75      32.867 -51.710 -48.287  1.00 61.81           N
ATOM    416  CA  ARG A  75      33.342 -50.734 -49.281  1.00 59.71           C
ATOM    417  C   ARG A  75      34.780 -50.339 -49.000  1.00 56.11           C
ATOM    418  O   ARG A  75      35.110 -50.030 -47.870  1.00 54.38           O
ATOM    419  CB  ARG A  75      32.496 -49.458 -49.246  1.00 58.84           C
ATOM    420  CG  ARG A  75      31.251 -49.489 -50.103  1.00 61.49           C
ATOM    421  CD  ARG A  75      30.675 -48.100 -50.267  1.00 60.61           C
ATOM    422  NE  ARG A  75      29.972 -47.950 -51.543  1.00 63.20           N
ATOM    423  CZ  ARG A  75      30.538 -47.688 -52.727  1.00 62.80           C
ATOM    424  NH1 ARG A  75      31.852 -47.532 -52.863  1.00 60.68           N1+
ATOM    425  NH2 ARG A  75      29.775 -47.573 -53.788  1.00 65.02           N
ATOM    426  N   GLU A  76      35.626 -50.331 -50.018  1.00 55.40           N
ATOM    427  CA  GLU A  76      36.987 -49.889 -49.819  1.00 53.04           C
ATOM    428  C   GLU A  76      36.947 -48.398 -49.508  1.00 49.85           C
ATOM    429  O   GLU A  76      36.411 -47.589 -50.288  1.00 50.17           O
ATOM    430  CB  GLU A  76      37.858 -50.136 -51.043  1.00 54.74           C
ATOM    431  CG  GLU A  76      37.959 -51.595 -51.454  1.00 58.59           C
ATOM    432  CD  GLU A  76      39.057 -51.817 -52.474  1.00 59.80           C
ATOM    433  OE1 GLU A  76      38.720 -52.163 -53.632  1.00 63.30           O
ATOM    434  OE2 GLU A  76      40.248 -51.632 -52.109  1.00 58.27           O1-
ATOM    435  N   THR A  77      37.529 -48.046 -48.370  1.00 46.46           N
ATOM    436  CA  THR A  77      37.469 -46.696 -47.875  1.00 44.30           C
ATOM    437  C   THR A  77      38.862 -46.239 -47.457  1.00 41.62           C
ATOM    438  O   THR A  77      39.591 -46.933 -46.747  1.00 40.62           O
ATOM    439  CB  THR A  77      36.455 -46.612 -46.713  1.00 44.63           C
ATOM    440  OG1 THR A  77      35.171 -47.109 -47.158  1.00 47.08           O
ATOM    441  CG2 THR A  77      36.305 -45.204 -46.239  1.00 42.97           C
ATOM    442  N   GLN A  78      39.236 -45.063 -47.921  1.00 40.62           N
ATOM    443  CA  GLN A  78      40.571 -44.549 -47.688  1.00 38.80           C
ATOM    444  C   GLN A  78      40.700 -43.822 -46.322  1.00 35.67           C
ATOM    445  O   GLN A  78      39.905 -42.962 -45.976  1.00 35.19           O
ATOM    446  CB  GLN A  78      40.916 -43.605 -48.820  1.00 40.86           C
ATOM    447  CG  GLN A  78      42.405 -43.315 -49.001  1.00 42.17           C
ATOM    448  CD  GLN A  78      42.593 -42.282 -50.118  1.00 45.57           C
ATOM    449  OE1 GLN A  78      43.016 -41.141 -49.881  1.00 47.48           O
ATOM    450  NE2 GLN A  78      42.182 -42.651 -51.325  1.00 48.00           N
ATOM    451  N   TYR A  79      41.728 -44.164 -45.564  1.00 32.75           N
ATOM    452  CA  TYR A  79      41.968 -43.530 -44.306  1.00 30.55           C
ATOM    453  C   TYR A  79      43.435 -43.111 -44.234  1.00 28.12           C
ATOM    454  O   TYR A  79      44.302 -43.794 -44.780  1.00 28.08           O
ATOM    455  CB  TYR A  79      41.620 -44.494 -43.137  1.00 30.98           C
ATOM    456  CG  TYR A  79      40.149 -44.554 -42.740  1.00 32.38           C
ATOM    457  CD1 TYR A  79      39.262 -45.348 -43.410  1.00 34.31           C
ATOM    458  CD2 TYR A  79      39.666 -43.831 -41.669  1.00 32.15           C
ATOM    459  CE1 TYR A  79      37.929 -45.415 -43.040  1.00 36.12           C
ATOM    460  CE2 TYR A  79      38.325 -43.894 -41.290  1.00 33.69           C
ATOM    461  CZ  TYR A  79      37.464 -44.688 -41.979  1.00 35.63           C
ATOM    462  OH  TYR A  79      36.147 -44.754 -41.633  1.00 37.43           O
ATOM    463  N   ALA A  80      43.709 -42.014 -43.524  1.00 26.46           N
ATOM    464  CA  ALA A  80      45.090 -41.596 -43.240  1.00 24.78           C
ATOM    465  C   ALA A  80      45.699 -42.280 -42.021  1.00 24.04           C
ATOM    466  O   ALA A  80      45.025 -42.608 -41.069  1.00 24.30           O
ATOM    467  CB  ALA A  80      45.160 -40.105 -43.053  1.00 23.86           C
ATOM    468  N   LEU A  81      46.986 -42.515 -42.127  1.00 23.29           N
ATOM    469  CA  LEU A  81      47.835 -42.881 -41.029  1.00 22.71           C
ATOM    470  C   LEU A  81      48.356 -41.577 -40.420  1.00 22.19           C
ATOM    471  O   LEU A  81      48.222 -40.487 -41.011  1.00 21.62           O
ATOM    472  CB  LEU A  81      49.023 -43.706 -41.560  1.00 22.22           C
ATOM    473  CG  LEU A  81      48.639 -45.053 -42.155  1.00 23.62           C
ATOM    474  CD1 LEU A  81      49.811 -45.787 -42.766  1.00 23.81           C
ATOM    475  CD2 LEU A  81      48.021 -45.922 -41.063  1.00 24.62           C
ATOM    476  N   GLU A  82      48.989 -41.695 -39.258  1.00 22.33           N
ATOM    477  CA  GLU A  82      49.507 -40.535 -38.590  1.00 22.15           C
ATOM    478  C   GLU A  82      50.938 -40.760 -38.162  1.00 22.03           C
ATOM    479  O   GLU A  82      51.379 -41.865 -37.955  1.00 22.16           O
ATOM    480  CB  GLU A  82      48.625 -40.153 -37.423  1.00 22.65           C
ATOM    481  CG  GLU A  82      47.194 -39.857 -37.858  1.00 23.91           C
ATOM    482  CD  GLU A  82      46.272 -39.443 -36.690  1.00 25.51           C
ATOM    483  OE1 GLU A  82      46.479 -39.921 -35.536  1.00 25.12           O
ATOM    484  OE2 GLU A  82      45.327 -38.615 -36.928  1.00 26.66           O1-
ATOM    485  N   CYS A  83      51.681 -39.677 -38.099  1.00 22.26           N
ATOM    486  CA  CYS A  83      53.045 -39.748 -37.669  1.00 22.46           C
ATOM    487  C   CYS A  83      53.197 -38.658 -36.620  1.00 21.83           C
ATOM    488  O   CYS A  83      52.328 -37.811 -36.444  1.00 22.13           O
ATOM    489  CB  CYS A  83      54.002 -39.526 -38.836  1.00 23.53           C
ATOM    490  SG  CYS A  83      53.816 -37.886 -39.623  1.00 25.04           S
ATOM    491  N   ARG A  84      54.306 -38.730 -35.910  1.00 21.16           N
ATOM    492  CA  ARG A  84      54.629 -37.793 -34.849  1.00 20.52           C
ATOM    493  C   ARG A  84      56.137 -37.643 -34.773  1.00 18.86           C
ATOM    494  O   ARG A  84      56.887 -38.611 -35.054  1.00 18.05           O
ATOM    495  CB  ARG A  84      54.107 -38.298 -33.516  1.00 21.53           C
ATOM    496  CG  ARG A  84      54.052 -37.226 -32.474  1.00 22.30           C
ATOM    497  CD  ARG A  84      53.606 -37.777 -31.141  1.00 24.25           C
ATOM    498  NE  ARG A  84      52.923 -36.729 -30.382  1.00 26.16           N
ATOM    499  CZ  ARG A  84      52.297 -36.919 -29.221  1.00 27.64           C
ATOM    500  NH1 ARG A  84      52.284 -38.108 -28.613  1.00 27.82           N1+
ATOM    501  NH2 ARG A  84      51.699 -35.891 -28.660  1.00 28.23           N
ATOM    502  N   VAL A  85      56.568 -36.445 -34.405  1.00 17.71           N
ATOM    503  CA  VAL A  85      57.978 -36.205 -34.210  1.00 17.47           C
ATOM    504  C   VAL A  85      58.248 -35.431 -32.918  1.00 18.38           C
ATOM    505  O   VAL A  85      57.399 -34.686 -32.405  1.00 19.18           O
ATOM    506  CB  VAL A  85      58.618 -35.479 -35.415  1.00 16.43           C
ATOM    507  CG1 VAL A  85      58.750 -36.417 -36.578  1.00 16.58           C
ATOM    508  CG2 VAL A  85      57.795 -34.294 -35.846  1.00 16.65           C
ATOM    509  N   SER A  86      59.475 -35.569 -32.436  1.00 19.11           N
ATOM    510  CA  SER A  86      59.894 -34.959 -31.192  1.00 19.83           C
ATOM    511  C   SER A  86      61.376 -34.696 -31.205  1.00 19.90           C
ATOM    512  O   SER A  86      62.154 -35.530 -31.676  1.00 18.84           O
ATOM    513  CB  SER A  86      59.573 -35.926 -30.116  1.00 21.28           C
ATOM    514  OG  SER A  86      59.829 -35.351 -28.887  1.00 24.74           O
ATOM    515  N   ILE A  87      61.752 -33.506 -30.741  1.00 21.37           N
ATOM    516  CA  ILE A  87      63.162 -33.113 -30.466  1.00 22.34           C
ATOM    517  C   ILE A  87      63.371 -32.799 -28.982  1.00 22.05           C
ATOM    518  O   ILE A  87      62.606 -32.034 -28.378  1.00 22.26           O
ATOM    519  CB  ILE A  87      63.583 -31.866 -31.226  1.00 24.45           C
ATOM    520  CG1 ILE A  87      63.105 -31.957 -32.651  1.00 27.37           C
ATOM    521  CG2 ILE A  87      65.096 -31.784 -31.311  1.00 25.66           C
ATOM    522  CD1 ILE A  87      63.624 -30.872 -33.612  1.00 28.89           C
ATOM    523  N   HIS A  88      64.414 -33.404 -28.427  1.00 21.80           N
ATOM    524  CA  HIS A  88      64.836 -33.269 -27.036  1.00 22.66           C
ATOM    525  C   HIS A  88      66.056 -32.371 -26.994  1.00 22.79           C
ATOM    526  O   HIS A  88      67.056 -32.658 -27.642  1.00 21.76           O
ATOM    527  CB  HIS A  88      65.332 -34.598 -26.498  1.00 23.59           C
ATOM    528  CG  HIS A  88      64.276 -35.616 -26.277  1.00 24.54           C
ATOM    529  ND1 HIS A  88      63.333 -35.936 -27.229  1.00 24.73           N
ATOM    530  CD2 HIS A  88      64.024 -36.413 -25.210  1.00 26.54           C
ATOM    531  CE1 HIS A  88      62.534 -36.880 -26.751  1.00 25.55           C
ATOM    532  NE2 HIS A  88      62.933 -37.185 -25.528  1.00 26.48           N
ATOM    533  N   HIS A  89      65.986 -31.334 -26.167  1.00 23.66           N
ATOM    534  CA  HIS A  89      67.090 -30.440 -25.906  1.00 24.58           C
ATOM    535  C   HIS A  89      67.868 -30.863 -24.647  1.00 26.01           C
ATOM    536  O   HIS A  89      67.358 -31.498 -23.730  1.00 26.64           O
ATOM    537  CB  HIS A  89      66.580 -28.990 -25.770  1.00 25.26           C
ATOM    538  CG  HIS A  89      67.637 -27.980 -25.435  1.00 26.78           C
ATOM    539  ND1 HIS A  89      67.585 -27.205 -24.289  1.00 29.23           N
ATOM    540  CD2 HIS A  89      68.717 -27.557 -26.121  1.00 27.01           C
ATOM    541  CE1 HIS A  89      68.608 -26.371 -24.266  1.00 30.23           C
ATOM    542  NE2 HIS A  89      69.316 -26.569 -25.366  1.00 29.59           N
ATOM    543  N   SER A  90      69.125 -30.476 -24.677  1.00 26.58           N
ATOM    544  CA  SER A  90      70.086 -30.609 -23.634  1.00 28.10           C
ATOM    545  C   SER A  90      69.569 -30.442 -22.251  1.00 28.94           C
ATOM    546  O   SER A  90      69.972 -31.156 -21.360  1.00 30.21           O
ATOM    547  CB  SER A  90      71.087 -29.468 -23.821  1.00 29.70           C
ATOM    548  OG  SER A  90      72.322 -29.973 -23.525  1.00 31.63           O
ATOM    549  N   SER A  91      68.765 -29.408 -22.055  1.00 28.68           N
ATOM    550  CA  SER A  91      68.275 -28.984 -20.735  1.00 29.89           C
ATOM    551  C   SER A  91      67.096 -29.796 -20.185  1.00 29.41           C
ATOM    552  O   SER A  91      66.602 -29.511 -19.137  1.00 30.68           O
ATOM    553  CB  SER A  91      67.781 -27.547 -20.872  1.00 30.33           C
ATOM    554  OG  SER A  91      66.572 -27.535 -21.617  1.00 28.65           O
ATOM    555  N   GLY A  92      66.594 -30.743 -20.947  1.00 27.75           N
ATOM    556  CA  GLY A  92      65.413 -31.483 -20.577  1.00 27.96           C
ATOM    557  C   GLY A  92      64.176 -31.094 -21.378  1.00 27.22           C
ATOM    558  O   GLY A  92      63.215 -31.861 -21.404  1.00 27.17           O
ATOM    559  N   SER A  93      64.135 -29.928 -22.037  1.00 26.99           N
ATOM    560  CA  SER A  93      62.868 -29.580 -22.683  1.00 26.31           C
ATOM    561  C   SER A  93      62.670 -30.379 -23.945  1.00 24.18           C
ATOM    562  O   SER A  93      63.619 -30.839 -24.562  1.00 23.28           O
ATOM    563  CB  SER A  93      62.632 -28.092 -22.900  1.00 27.10           C
ATOM    564  OG  SER A  93      63.748 -27.504 -23.460  1.00 27.56           O
ATOM    565  N   ILE A  94      61.390 -30.575 -24.279  1.00 23.75           N
ATOM    566  CA  ILE A  94      60.994 -31.421 -25.363  1.00 21.88           C
ATOM    567  C   ILE A  94      60.022 -30.679 -26.253  1.00 21.42           C
ATOM    568  O   ILE A  94      59.028 -30.164 -25.754  1.00 22.88           O
ATOM    569  CB  ILE A  94      60.349 -32.716 -24.840  1.00 21.76           C
ATOM    570  CG1 ILE A  94      61.364 -33.494 -23.983  1.00 22.53           C
ATOM    571  CG2 ILE A  94      59.892 -33.580 -26.005  1.00 20.27           C
ATOM    572  CD1 ILE A  94      60.794 -34.722 -23.291  1.00 23.20           C
ATOM    573  N   ASN A  95      60.274 -30.693 -27.571  1.00 19.93           N
ATOM    574  CA  ASN A  95      59.305 -30.190 -28.535  1.00 19.33           C
ATOM    575  C   ASN A  95      58.692 -31.330 -29.259  1.00 18.76           C
ATOM    576  O   ASN A  95      59.356 -31.979 -30.002  1.00 18.07           O
ATOM    577  CB  ASN A  95      59.959 -29.249 -29.532  1.00 18.71           C
ATOM    578  CG  ASN A  95      58.953 -28.436 -30.341  1.00 18.52           C
ATOM    579  OD1 ASN A  95      57.732 -28.416 -30.051  1.00 18.93           O
ATOM    580  ND2 ASN A  95      59.463 -27.741 -31.343  1.00 18.01           N
ATOM    581  N   GLU A  96      57.410 -31.552 -29.047  1.00 20.19           N
ATOM    582  CA  GLU A  96      56.728 -32.731 -29.523  1.00 20.80           C
ATOM    583  C   GLU A  96      55.475 -32.291 -30.290  1.00 20.87           C
ATOM    584  O   GLU A  96      54.597 -31.633 -29.708  1.00 21.79           O
ATOM    585  CB  GLU A  96      56.357 -33.643 -28.301  1.00 22.68           C
ATOM    586  CG  GLU A  96      56.003 -35.071 -28.703  1.00 23.81           C
ATOM    587  CD  GLU A  96      55.437 -35.970 -27.602  1.00 26.14           C
ATOM    588  OE1 GLU A  96      54.802 -35.461 -26.665  1.00 29.59           O
ATOM    589  OE2 GLU A  96      55.560 -37.209 -27.704  1.00 26.13           O1-
ATOM    590  N   SER A  97      55.362 -32.680 -31.561  1.00 20.24           N
ATOM    591  CA  SER A  97      54.111 -32.467 -32.354  1.00 20.74           C
ATOM    592  C   SER A  97      52.933 -33.224 -31.859  1.00 21.31           C
ATOM    593  O   SER A  97      53.019 -34.123 -31.039  1.00 21.53           O
ATOM    594  CB  SER A  97      54.280 -32.904 -33.838  1.00 20.53           C
ATOM    595  OG  SER A  97      54.316 -34.321 -34.015  1.00 20.31           O
ATOM    596  N   GLN A  98      51.808 -32.890 -32.418  1.00 22.83           N
ATOM    597  CA  GLN A  98      50.658 -33.752 -32.296  1.00 24.62           C
ATOM    598  C   GLN A  98      50.827 -34.830 -33.332  1.00 23.53           C
ATOM    599  O   GLN A  98      51.714 -34.783 -34.194  1.00 21.97           O
ATOM    600  CB  GLN A  98      49.353 -33.012 -32.550  1.00 27.11           C
ATOM    601  CG  GLN A  98      49.163 -31.745 -31.714  1.00 30.06           C
ATOM    602  CD  GLN A  98      48.353 -30.703 -32.504  1.00 34.05           C
ATOM    603  OE1 GLN A  98      48.804 -30.176 -33.560  1.00 33.81           O
ATOM    604  NE2 GLN A  98      47.137 -30.427 -32.029  1.00 36.49           N
ATOM    605  N   TRP A  99      49.998 -35.858 -33.204  1.00 23.92           N
ATOM    606  CA  TRP A  99      49.843 -36.813 -34.291  1.00 22.52           C
ATOM    607  C   TRP A  99      49.108 -36.109 -35.414  1.00 22.31           C
ATOM    608  O   TRP A  99      48.264 -35.263 -35.155  1.00 23.59           O
ATOM    609  CB  TRP A  99      49.015 -37.982 -33.850  1.00 22.70           C
ATOM    610  CG  TRP A  99      49.643 -38.886 -32.857  1.00 22.12           C
ATOM    611  CD1 TRP A  99      49.400 -38.921 -31.483  1.00 22.84           C
ATOM    612  CD2 TRP A  99      50.520 -39.986 -33.133  1.00 21.10           C
ATOM    613  NE1 TRP A  99      50.108 -39.946 -30.912  1.00 22.56           N
ATOM    614  CE2 TRP A  99      50.809 -40.611 -31.887  1.00 21.65           C
ATOM    615  CE3 TRP A  99      51.150 -40.458 -34.290  1.00 20.02           C
ATOM    616  CZ2 TRP A  99      51.667 -41.691 -31.782  1.00 21.36           C
ATOM    617  CZ3 TRP A  99      51.995 -41.517 -34.181  1.00 19.91           C
ATOM    618  CH2 TRP A  99      52.249 -42.130 -32.923  1.00 20.86           C
ATOM    619  N   GLY A 100      49.460 -36.435 -36.648  1.00 21.63           N
ATOM    620  CA  GLY A 100      48.813 -35.878 -37.846  1.00 21.22           C
ATOM    621  C   GLY A 100      49.376 -36.603 -39.045  1.00 20.92           C
ATOM    622  O   GLY A 100      50.431 -37.228 -38.956  1.00 20.30           O
ATOM    623  N   GLN A 101      48.659 -36.582 -40.161  1.00 21.59           N
ATOM    624  CA  GLN A 101      49.170 -37.178 -41.347  1.00 21.66           C
ATOM    625  C   GLN A 101      50.452 -36.458 -41.807  1.00 21.40           C
ATOM    626  O   GLN A 101      51.322 -37.091 -42.381  1.00 20.63           O
ATOM    627  CB  GLN A 101      48.136 -37.216 -42.455  1.00 22.95           C
ATOM    628  CG  GLN A 101      48.640 -38.096 -43.591  1.00 23.68           C
ATOM    629  CD  GLN A 101      47.631 -38.351 -44.656  1.00 24.84           C
ATOM    630  OE1 GLN A 101      46.625 -37.662 -44.748  1.00 26.12           O
ATOM    631  NE2 GLN A 101      47.888 -39.352 -45.461  1.00 25.08           N
ATOM    632  N   GLN A 102      50.539 -35.153 -41.563  1.00 22.24           N
ATOM    633  CA  GLN A 102      51.800 -34.420 -41.516  1.00 22.75           C
ATOM    634  C   GLN A 102      51.983 -33.824 -40.160  1.00 23.43           C
ATOM    635  O   GLN A 102      51.033 -33.358 -39.612  1.00 24.29           O
ATOM    636  CB  GLN A 102      51.796 -33.275 -42.480  1.00 23.99           C
ATOM    637  CG  GLN A 102      52.281 -33.767 -43.787  1.00 25.27           C
ATOM    638  CD  GLN A 102      52.038 -32.881 -44.938  1.00 26.40           C
ATOM    639  OE1 GLN A 102      51.393 -31.847 -44.856  1.00 27.14           O
ATOM    640  NE2 GLN A 102      52.581 -33.300 -46.057  1.00 27.14           N
ATOM    641  N   SER A 103      53.216 -33.855 -39.648  1.00 23.89           N
ATOM    642  CA  SER A 103      53.577 -33.262 -38.384  1.00 25.16           C
ATOM    643  C   SER A 103      54.986 -32.677 -38.491  1.00 24.87           C
ATOM    644  O   SER A 103      55.787 -33.173 -39.278  1.00 25.09           O
ATOM    645  CB  SER A 103      53.531 -34.300 -37.258  1.00 25.21           C
ATOM    646  OG  SER A 103      52.181 -34.590 -36.980  1.00 28.68           O
ATOM    647  N   GLN A 104      55.256 -31.649 -37.677  1.00 23.72           N
ATOM    648  CA  GLN A 104      56.494 -30.928 -37.690  1.00 23.42           C
ATOM    649  C   GLN A 104      56.844 -30.391 -36.321  1.00 23.16           C
ATOM    650  O   GLN A 104      55.965 -30.074 -35.498  1.00 22.75           O
ATOM    651  CB  GLN A 104      56.420 -29.694 -38.568  1.00 24.88           C
ATOM    652  CG  GLN A 104      55.979 -29.920 -39.984  1.00 26.85           C
ATOM    653  CD  GLN A 104      54.470 -29.826 -40.168  1.00 28.08           C
ATOM    654  OE1 GLN A 104      53.789 -29.149 -39.419  1.00 32.16           O
ATOM    655  NE2 GLN A 104      53.957 -30.498 -41.163  1.00 29.09           N
ATOM    656  N   VAL A 105      58.153 -30.274 -36.101  1.00 22.21           N
ATOM    657  CA  VAL A 105      58.682 -29.524 -34.974  1.00 22.44           C
ATOM    658  C   VAL A 105      59.916 -28.706 -35.335  1.00 21.75           C
ATOM    659  O   VAL A 105      60.775 -29.167 -36.054  1.00 21.84           O
ATOM    660  CB  VAL A 105      58.918 -30.421 -33.703  1.00 21.35           C
ATOM    661  CG1 VAL A 105      57.592 -30.753 -33.030  1.00 21.50           C
ATOM    662  CG2 VAL A 105      59.677 -31.667 -34.038  1.00 20.14           C
ATOM    663  N   GLY A 106      59.996 -27.500 -34.796  1.00 22.57           N
ATOM    664  CA  GLY A 106      61.139 -26.605 -35.008  1.00 23.46           C
ATOM    665  C   GLY A 106      62.264 -26.735 -33.995  1.00 23.12           C
ATOM    666  O   GLY A 106      62.065 -27.285 -32.918  1.00 22.53           O
ATOM    667  N   PHE A 107      63.459 -26.293 -34.397  1.00 23.46           N
ATOM    668  CA  PHE A 107      64.593 -26.097 -33.508  1.00 23.91           C
ATOM    669  C   PHE A 107      65.339 -24.843 -33.916  1.00 25.42           C
ATOM    670  O   PHE A 107      65.367 -24.497 -35.099  1.00 26.13           O
ATOM    671  CB  PHE A 107      65.535 -27.309 -33.480  1.00 23.50           C
ATOM    672  CG  PHE A 107      66.174 -27.655 -34.812  1.00 23.44           C
ATOM    673  CD1 PHE A 107      67.405 -27.120 -35.165  1.00 24.42           C
ATOM    674  CD2 PHE A 107      65.562 -28.571 -35.674  1.00 22.47           C
ATOM    675  CE1 PHE A 107      67.977 -27.443 -36.380  1.00 24.93           C
ATOM    676  CE2 PHE A 107      66.125 -28.881 -36.886  1.00 22.82           C
ATOM    677  CZ  PHE A 107      67.342 -28.326 -37.243  1.00 23.83           C
ATOM    678  N   GLY A 108      65.931 -24.162 -32.932  1.00 26.25           N
ATOM    679  CA  GLY A 108      66.674 -22.933 -33.140  1.00 27.93           C
ATOM    680  C   GLY A 108      68.104 -23.198 -32.756  1.00 28.49           C
ATOM    681  O   GLY A 108      68.459 -24.359 -32.618  1.00 26.78           O
ATOM    682  N   THR A 109      68.912 -22.144 -32.575  1.00 31.10           N
ATOM    683  CA  THR A 109      70.346 -22.304 -32.275  1.00 32.84           C
ATOM    684  C   THR A 109      70.999 -21.359 -31.222  1.00 36.04           C
ATOM    685  O   THR A 109      72.136 -21.571 -30.811  1.00 36.73           O
ATOM    686  CB  THR A 109      71.187 -22.223 -33.583  1.00 33.63           C
ATOM    687  OG1 THR A 109      71.104 -20.917 -34.142  1.00 35.25           O
ATOM    688  CG2 THR A 109      70.708 -23.232 -34.622  1.00 31.69           C
ATOM    689  N   ALA A 110      70.270 -20.365 -30.747  1.00 39.07           N
ATOM    690  CA  ALA A 110      70.825 -19.304 -29.911  1.00 43.22           C
ATOM    691  C   ALA A 110      70.243 -19.556 -28.561  1.00 45.13           C
ATOM    692  O   ALA A 110      69.111 -19.125 -28.283  1.00 45.81           O
ATOM    693  CB  ALA A 110      70.352 -17.947 -30.424  1.00 45.14           C
ATOM    694  N   CYS A 111      70.947 -20.269 -27.701  1.00 46.65           N
ATOM    695  CA  CYS A 111      70.149 -20.968 -26.755  1.00 48.80           C
ATOM    696  C   CYS A 111      70.849 -22.062 -25.999  1.00 46.96           C
ATOM    697  O   CYS A 111      70.444 -23.262 -26.100  1.00 40.34           O
ATOM    698  CB  CYS A 111      69.045 -21.608 -27.591  1.00 51.30           C
ATOM    699  SG  CYS A 111      69.736 -22.448 -29.073  1.00 53.53           S
ATOM    700  N   GLY A 112      71.745 -21.638 -25.108  1.00 49.91           N
ATOM    701  CA  GLY A 112      71.588 -20.394 -24.349  1.00 53.29           C
ATOM    702  C   GLY A 112      71.958 -19.012 -24.865  1.00 57.56           C
ATOM    703  O   GLY A 112      71.163 -18.310 -25.487  1.00 57.55           O
ATOM    704  N   ASN A 113      73.169 -18.612 -24.494  1.00 63.01           N
ATOM    705  CA  ASN A 113      73.858 -17.396 -24.904  1.00 65.43           C
ATOM    706  C   ASN A 113      74.973 -17.891 -25.804  1.00 65.37           C
ATOM    707  O   ASN A 113      75.963 -17.224 -26.035  1.00 66.79           O
ATOM    708  CB  ASN A 113      74.464 -16.715 -23.662  1.00 72.60           C
ATOM    709  CG  ASN A 113      75.547 -17.579 -22.958  1.00 74.47           C
ATOM    710  OD1 ASN A 113      76.754 -17.302 -23.054  1.00 75.77           O
ATOM    711  ND2 ASN A 113      75.112 -18.622 -22.244  1.00 71.90           N
ATOM    712  N   LYS A 114      74.792 -19.124 -26.277  1.00 64.99           N
ATOM    713  CA  LYS A 114      75.754 -19.874 -27.067  1.00 62.50           C
ATOM    714  C   LYS A 114      74.935 -20.891 -27.886  1.00 56.59           C
ATOM    715  O   LYS A 114      73.718 -20.771 -27.971  1.00 55.34           O
ATOM    716  CB  LYS A 114      76.732 -20.577 -26.130  1.00 64.36           C
ATOM    717  CG  LYS A 114      76.093 -21.688 -25.303  1.00 62.80           C
ATOM    718  CD  LYS A 114      76.833 -21.896 -23.980  1.00 65.26           C
ATOM    719  CE  LYS A 114      76.121 -22.910 -23.099  1.00 62.85           C
ATOM    720  NZ  LYS A 114      74.724 -22.464 -22.861  1.00 62.08           N1+
ATOM    721  N   LYS A 115      75.589 -21.895 -28.465  1.00 53.96           N
ATOM    722  CA  LYS A 115      74.939 -22.802 -29.426  1.00 49.48           C
ATOM    723  C   LYS A 115      74.077 -23.828 -28.725  1.00 45.91           C
ATOM    724  O   LYS A 115      74.327 -24.181 -27.604  1.00 47.17           O
ATOM    725  CB  LYS A 115      75.983 -23.533 -30.263  1.00 49.90           C
ATOM    726  CG  LYS A 115      75.813 -23.383 -31.757  1.00 51.86           C
ATOM    727  CD  LYS A 115      75.976 -21.936 -32.211  1.00 54.93           C
ATOM    728  CE  LYS A 115      76.015 -21.842 -33.727  1.00 56.48           C
ATOM    729  NZ  LYS A 115      77.133 -22.646 -34.308  1.00 56.40           N1+
ATOM    730  N   CYS A 116      73.061 -24.311 -29.414  1.00 43.04           N
ATOM    731  CA  CYS A 116      72.162 -25.330 -28.884  1.00 39.45           C
ATOM    732  C   CYS A 116      72.552 -26.749 -29.193  1.00 35.98           C
ATOM    733  O   CYS A 116      72.830 -27.067 -30.336  1.00 34.16           O
ATOM    734  CB  CYS A 116      70.806 -25.147 -29.492  1.00 40.59           C
ATOM    735  SG  CYS A 116      69.803 -24.244 -28.365  1.00 43.43           S
ATOM    736  N   ARG A 117      72.500 -27.605 -28.170  1.00 33.82           N
ATOM    737  CA  ARG A 117      72.810 -29.023 -28.297  1.00 30.68           C
ATOM    738  C   ARG A 117      71.513 -29.818 -28.102  1.00 28.08           C
ATOM    739  O   ARG A 117      70.894 -29.786 -27.039  1.00 27.29           O
ATOM    740  CB  ARG A 117      73.880 -29.431 -27.285  1.00 31.78           C
ATOM    741  CG  ARG A 117      74.356 -30.874 -27.429  1.00 31.69           C
ATOM    742  CD  ARG A 117      75.652 -31.147 -26.660  1.00 33.89           C
ATOM    743  NE  ARG A 117      75.580 -30.623 -25.298  1.00 35.33           N
ATOM    744  CZ  ARG A 117      75.161 -31.307 -24.232  1.00 36.19           C
ATOM    745  NH1 ARG A 117      74.795 -32.576 -24.334  1.00 35.65           N1+
ATOM    746  NH2 ARG A 117      75.110 -30.717 -23.038  1.00 37.60           N
ATOM    747  N   PHE A 118      71.096 -30.513 -29.152  1.00 25.80           N
ATOM    748  CA  PHE A 118      69.922 -31.365 -29.078  1.00 24.45           C
ATOM    749  C   PHE A 118      70.350 -32.791 -28.933  1.00 24.00           C
ATOM    750  O   PHE A 118      71.151 -33.247 -29.725  1.00 24.62           O
ATOM    751  CB  PHE A 118      69.088 -31.157 -30.326  1.00 23.41           C
ATOM    752  CG  PHE A 118      68.660 -29.723 -30.492  1.00 23.73           C
ATOM    753  CD1 PHE A 118      67.584 -29.222 -29.750  1.00 23.64           C
ATOM    754  CD2 PHE A 118      69.369 -28.871 -31.299  1.00 23.87           C
ATOM    755  CE1 PHE A 118      67.184 -27.921 -29.874  1.00 23.97           C
ATOM    756  CE2 PHE A 118      68.986 -27.566 -31.417  1.00 24.68           C
ATOM    757  CZ  PHE A 118      67.890 -27.091 -30.702  1.00 24.85           C
ATOM    758  N   THR A 119      69.837 -33.488 -27.914  1.00 24.11           N
ATOM    759  CA  THR A 119      70.322 -34.817 -27.559  1.00 24.55           C
ATOM    760  C   THR A 119      69.423 -36.002 -27.919  1.00 23.67           C
ATOM    761  O   THR A 119      69.761 -37.129 -27.578  1.00 24.71           O
ATOM    762  CB  THR A 119      70.589 -34.913 -26.053  1.00 26.26           C
ATOM    763  OG1 THR A 119      69.386 -34.610 -25.347  1.00 26.74           O
ATOM    764  CG2 THR A 119      71.705 -33.978 -25.615  1.00 27.22           C
ATOM    765  N   GLY A 120      68.302 -35.794 -28.600  1.00 22.17           N
ATOM    766  CA  GLY A 120      67.425 -36.916 -28.942  1.00 21.50           C
ATOM    767  C   GLY A 120      66.303 -36.579 -29.907  1.00 20.78           C
ATOM    768  O   GLY A 120      65.813 -35.472 -29.942  1.00 19.18           O
ATOM    769  N   PHE A 121      65.920 -37.551 -30.725  1.00 21.73           N
ATOM    770  CA  PHE A 121      64.703 -37.439 -31.540  1.00 21.82           C
ATOM    771  C   PHE A 121      63.826 -38.634 -31.284  1.00 22.99           C
ATOM    772  O   PHE A 121      64.325 -39.673 -30.822  1.00 24.48           O
ATOM    773  CB  PHE A 121      65.044 -37.465 -33.021  1.00 21.54           C
ATOM    774  CG  PHE A 121      66.188 -36.595 -33.401  1.00 21.31           C
ATOM    775  CD1 PHE A 121      66.058 -35.248 -33.386  1.00 21.19           C
ATOM    776  CD2 PHE A 121      67.384 -37.146 -33.841  1.00 21.95           C
ATOM    777  CE1 PHE A 121      67.129 -34.434 -33.778  1.00 22.07           C
ATOM    778  CE2 PHE A 121      68.456 -36.344 -34.210  1.00 22.16           C
ATOM    779  CZ  PHE A 121      68.330 -34.990 -34.180  1.00 22.15           C
ATOM    780  N   GLU A 122      62.528 -38.482 -31.520  1.00 23.91           N
ATOM    781  CA  GLU A 122      61.633 -39.635 -31.691  1.00 25.33           C
ATOM    782  C   GLU A 122      60.820 -39.420 -32.955  1.00 23.94           C
ATOM    783  O   GLU A 122      60.328 -38.331 -33.215  1.00 21.88           O
ATOM    784  CB  GLU A 122      60.606 -39.838 -30.600  1.00 27.91           C
ATOM    785  CG  GLU A 122      61.046 -39.642 -29.179  1.00 33.33           C
ATOM    786  CD  GLU A 122      59.870 -39.802 -28.168  1.00 36.75           C
ATOM    787  OE1 GLU A 122      59.025 -40.735 -28.340  1.00 36.50           O
ATOM    788  OE2 GLU A 122      59.795 -38.958 -27.231  1.00 37.49           O1-
ATOM    789  N   ILE A 123      60.646 -40.514 -33.676  1.00 22.98           N
ATOM    790  CA  ILE A 123      59.873 -40.556 -34.864  1.00 21.34           C
ATOM    791  C   ILE A 123      58.911 -41.695 -34.603  1.00 21.48           C
ATOM    792  O   ILE A 123      59.339 -42.776 -34.112  1.00 22.51           O
ATOM    793  CB  ILE A 123      60.758 -40.780 -36.134  1.00 20.91           C
ATOM    794  CG1 ILE A 123      61.500 -42.106 -36.129  1.00 21.05           C
ATOM    795  CG2 ILE A 123      61.717 -39.622 -36.299  1.00 20.75           C
ATOM    796  CD1 ILE A 123      62.511 -42.258 -37.257  1.00 21.24           C
ATOM    797  N   SER A 124      57.635 -41.447 -34.924  1.00 20.08           N
ATOM    798  CA  SER A 124      56.567 -42.425 -34.702  1.00 20.61           C
ATOM    799  C   SER A 124      55.567 -42.488 -35.851  1.00 20.02           C
ATOM    800  O   SER A 124      55.435 -41.556 -36.646  1.00 19.67           O
ATOM    801  CB  SER A 124      55.788 -42.102 -33.411  1.00 21.20           C
ATOM    802  OG  SER A 124      56.669 -41.758 -32.374  1.00 21.20           O
ATOM    803  N   LEU A 125      54.847 -43.600 -35.882  1.00 20.61           N
ATOM    804  CA  LEU A 125      53.851 -43.915 -36.893  1.00 20.78           C
ATOM    805  C   LEU A 125      52.752 -44.733 -36.288  1.00 21.75           C
ATOM    806  O   LEU A 125      53.023 -45.638 -35.487  1.00 22.29           O
ATOM    807  CB  LEU A 125      54.488 -44.764 -38.012  1.00 21.54           C
ATOM    808  CG  LEU A 125      53.587 -45.247 -39.165  1.00 22.27           C
ATOM    809  CD1 LEU A 125      53.150 -44.055 -39.995  1.00 21.78           C
ATOM    810  CD2 LEU A 125      54.289 -46.273 -40.012  1.00 23.15           C
ATOM    811  N   ARG A 126      51.515 -44.482 -36.708  1.00 22.16           N
ATOM    812  CA  ARG A 126      50.403 -45.334 -36.248  1.00 23.99           C
ATOM    813  C   ARG A 126      49.215 -45.436 -37.182  1.00 24.76           C
ATOM    814  O   ARG A 126      48.980 -44.567 -38.025  1.00 23.78           O
ATOM    815  CB  ARG A 126      49.866 -44.807 -34.909  1.00 24.15           C
ATOM    816  CG  ARG A 126      49.060 -43.523 -35.085  1.00 23.65           C
ATOM    817  CD  ARG A 126      48.642 -43.008 -33.743  1.00 24.48           C
ATOM    818  NE  ARG A 126      47.730 -41.875 -33.786  1.00 24.60           N
ATOM    819  CZ  ARG A 126      47.094 -41.399 -32.701  1.00 25.77           C
ATOM    820  NH1 ARG A 126      47.301 -41.937 -31.472  1.00 26.16           N1+
ATOM    821  NH2 ARG A 126      46.254 -40.362 -32.844  1.00 25.84           N
ATOM    822  N   ILE A 127      48.429 -46.494 -36.964  1.00 26.71           N
ATOM    823  CA  ILE A 127      47.061 -46.550 -37.451  1.00 27.84           C
ATOM    824  C   ILE A 127      46.293 -45.814 -36.356  1.00 28.27           C
ATOM    825  O   ILE A 127      46.295 -46.242 -35.217  1.00 29.32           O
ATOM    826  CB  ILE A 127      46.519 -47.989 -37.599  1.00 29.71           C
ATOM    827  CG1 ILE A 127      47.432 -48.865 -38.454  1.00 29.90           C
ATOM    828  CG2 ILE A 127      45.090 -48.002 -38.153  1.00 30.84           C
ATOM    829  CD1 ILE A 127      46.856 -50.257 -38.703  1.00 32.27           C
ATOM    830  N   PRO A 128      45.675 -44.692 -36.684  1.00 28.17           N
ATOM    831  CA  PRO A 128      45.002 -43.981 -35.621  1.00 29.25           C
ATOM    832  C   PRO A 128      43.860 -44.775 -35.047  1.00 32.08           C
ATOM    833  O   PRO A 128      43.379 -45.671 -35.723  1.00 32.85           O
ATOM    834  CB  PRO A 128      44.496 -42.712 -36.306  1.00 28.63           C
ATOM    835  CG  PRO A 128      44.827 -42.855 -37.749  1.00 27.71           C
ATOM    836  CD  PRO A 128      45.918 -43.836 -37.845  1.00 27.14           C
ATOM    837  N   PRO A 129      43.440 -44.458 -33.809  1.00 34.00           N
ATOM    838  CA  PRO A 129      42.438 -45.260 -33.150  1.00 37.63           C
ATOM    839  C   PRO A 129      41.152 -45.401 -33.930  1.00 40.25           C
ATOM    840  O   PRO A 129      40.648 -46.495 -34.051  1.00 41.72           O
ATOM    841  CB  PRO A 129      42.204 -44.505 -31.843  1.00 37.66           C
ATOM    842  CG  PRO A 129      43.547 -43.977 -31.503  1.00 35.41           C
ATOM    843  CD  PRO A 129      44.131 -43.592 -32.839  1.00 33.73           C
ATOM    844  N   ASN A 130      40.638 -44.311 -34.480  1.00 42.17           N
ATOM    845  CA  ASN A 130      39.362 -44.379 -35.173  1.00 45.99           C
ATOM    846  C   ASN A 130      39.390 -45.171 -36.491  1.00 46.50           C
ATOM    847  O   ASN A 130      38.334 -45.551 -36.963  1.00 49.17           O
ATOM    848  CB  ASN A 130      38.749 -42.979 -35.305  1.00 47.81           C
ATOM    849  CG  ASN A 130      38.371 -42.364 -33.915  1.00 51.24           C
ATOM    850  OD1 ASN A 130      39.009 -41.400 -33.440  1.00 49.63           O
ATOM    851  ND2 ASN A 130      37.340 -42.945 -33.252  1.00 52.13           N
ATOM    852  N   ALA A 131      40.585 -45.491 -37.017  1.00 44.71           N
ATOM    853  CA  ALA A 131      40.744 -46.427 -38.164  1.00 45.32           C
ATOM    854  C   ALA A 131      41.091 -47.884 -37.822  1.00 46.71           C
ATOM    855  O   ALA A 131      41.010 -48.777 -38.688  1.00 47.88           O
ATOM    856  CB  ALA A 131      41.796 -45.902 -39.125  1.00 43.76           C
ATOM    857  N   GLN A 132      41.495 -48.131 -36.581  1.00 46.50           N
ATOM    858  CA  GLN A 132      41.981 -49.454 -36.168  1.00 46.71           C
ATOM    859  C   GLN A 132      40.920 -50.514 -36.101  1.00 50.42           C
ATOM    860  O   GLN A 132      41.198 -51.718 -36.189  1.00 51.51           O
ATOM    861  CB  GLN A 132      42.530 -49.378 -34.787  1.00 45.29           C
ATOM    862  CG  GLN A 132      43.811 -48.616 -34.663  1.00 41.84           C
ATOM    863  CD  GLN A 132      44.257 -48.707 -33.255  1.00 40.78           C
ATOM    864  OE1 GLN A 132      43.793 -49.562 -32.547  1.00 41.99           O
ATOM    865  NE2 GLN A 132      45.147 -47.847 -32.844  1.00 39.06           N
ATOM    866  N   THR A 133      39.696 -50.058 -35.920  1.00 52.80           N
ATOM    867  CA  THR A 133      38.605 -50.966 -35.700  1.00 57.07           C
ATOM    868  C   THR A 133      38.161 -51.710 -36.986  1.00 58.84           C
ATOM    869  O   THR A 133      37.385 -52.648 -36.894  1.00 62.02           O
ATOM    870  CB  THR A 133      37.467 -50.236 -34.938  1.00 58.86           C
ATOM    871  OG1 THR A 133      36.369 -51.117 -34.787  1.00 63.54           O
ATOM    872  CG2 THR A 133      36.989 -48.952 -35.633  1.00 58.50           C
ATOM    873  N   TYR A 134      38.725 -51.371 -38.153  1.00 58.15           N
ATOM    874  CA  TYR A 134      38.187 -51.822 -39.458  1.00 60.04           C
ATOM    875  C   TYR A 134      39.034 -52.833 -40.258  1.00 62.00           C
ATOM    876  O   TYR A 134      40.197 -52.566 -40.540  1.00 59.26           O
ATOM    877  CB  TYR A 134      37.961 -50.604 -40.367  1.00 58.33           C
ATOM    878  CG  TYR A 134      37.021 -49.574 -39.786  1.00 59.12           C
ATOM    879  CD1 TYR A 134      35.660 -49.868 -39.572  1.00 61.50           C
ATOM    880  CD2 TYR A 134      37.484 -48.301 -39.451  1.00 57.03           C
ATOM    881  CE1 TYR A 134      34.805 -48.923 -39.026  1.00 62.32           C
ATOM    882  CE2 TYR A 134      36.636 -47.351 -38.907  1.00 57.55           C
ATOM    883  CZ  TYR A 134      35.306 -47.660 -38.693  1.00 60.57           C
ATOM    884  OH  TYR A 134      34.494 -46.685 -38.159  1.00 61.83           O
ATOM    885  N   PRO A 135      38.427 -53.960 -40.710  1.00 67.03           N
ATOM    886  CA  PRO A 135      39.185 -54.895 -41.567  1.00 69.00           C
ATOM    887  C   PRO A 135      39.938 -54.194 -42.714  1.00 68.81           C
ATOM    888  O   PRO A 135      39.349 -53.388 -43.448  1.00 70.09           O
ATOM    889  CB  PRO A 135      38.117 -55.850 -42.129  1.00 72.18           C
ATOM    890  CG  PRO A 135      36.845 -55.582 -41.388  1.00 73.41           C
ATOM    891  CD  PRO A 135      37.024 -54.379 -40.507  1.00 70.80           C
ATOM    892  N   LEU A 136      41.209 -54.550 -42.880  1.00 68.83           N
ATOM    893  CA  LEU A 136      42.162 -53.809 -43.704  1.00 67.61           C
ATOM    894  C   LEU A 136      42.427 -54.436 -45.090  1.00 69.23           C
ATOM    895  O   LEU A 136      42.858 -55.579 -45.180  1.00 72.44           O
ATOM    896  CB  LEU A 136      43.456 -53.738 -42.906  1.00 67.22           C
ATOM    897  CG  LEU A 136      44.407 -52.587 -43.200  1.00 67.83           C
ATOM    898  CD1 LEU A 136      45.391 -52.467 -42.046  1.00 66.02           C
ATOM    899  CD2 LEU A 136      45.119 -52.798 -44.542  1.00 71.05           C
ATOM    900  N   SER A 137      42.215 -53.665 -46.158  1.00 68.35           N
ATOM    901  CA  SER A 137      42.204 -54.171 -47.549  1.00 69.21           C
ATOM    902  C   SER A 137      43.595 -54.129 -48.189  1.00 69.06           C
ATOM    903  O   SER A 137      44.364 -53.179 -47.966  1.00 68.61           O
ATOM    904  CB  SER A 137      41.207 -53.331 -48.381  1.00 69.05           C
ATOM    905  OG  SER A 137      40.802 -53.957 -49.594  1.00 70.16           O
ATOM    906  N   GLY A 139      46.930 -53.391 -46.907  1.00 70.79           N
ATOM    907  CA  GLY A 139      47.769 -52.186 -46.811  1.00 70.15           C
ATOM    908  C   GLY A 139      49.212 -52.423 -46.349  1.00 67.77           C
ATOM    909  O   GLY A 139      49.527 -53.437 -45.715  1.00 71.23           O
ATOM    910  N   ASP A 140      50.102 -51.491 -46.680  1.00 61.94           N
ATOM    911  CA  ASP A 140      51.475 -51.486 -46.134  1.00 56.50           C
ATOM    912  C   ASP A 140      51.657 -50.127 -45.433  1.00 48.43           C
ATOM    913  O   ASP A 140      51.368 -49.084 -46.018  1.00 45.94           O
ATOM    914  CB  ASP A 140      52.529 -51.692 -47.250  1.00 58.29           C
ATOM    915  CG  ASP A 140      52.555 -53.133 -47.815  1.00 61.81           C
ATOM    916  OD1 ASP A 140      51.690 -53.506 -48.652  1.00 63.86           O
ATOM    917  OD2 ASP A 140      53.470 -53.895 -47.443  1.00 62.41           O1-
ATOM    918  N   LEU A 141      52.120 -50.134 -44.185  1.00 43.03           N
ATOM    919  CA  LEU A 141      52.187 -48.897 -43.393  1.00 37.96           C
ATOM    920  C   LEU A 141      53.537 -48.227 -43.504  1.00 33.74           C
ATOM    921  O   LEU A 141      54.572 -48.856 -43.307  1.00 32.73           O
ATOM    922  CB  LEU A 141      51.877 -49.169 -41.930  1.00 39.14           C
ATOM    923  CG  LEU A 141      50.838 -50.248 -41.602  1.00 41.08           C
ATOM    924  CD1 LEU A 141      50.689 -50.290 -40.091  1.00 41.62           C
ATOM    925  CD2 LEU A 141      49.513 -49.962 -42.277  1.00 41.53           C
ATOM    926  N   LYS A 142      53.500 -46.945 -43.867  1.00 31.25           N
ATOM    927  CA  LYS A 142      54.690 -46.174 -44.204  1.00 29.45           C
ATOM    928  C   LYS A 142      54.602 -44.811 -43.530  1.00 26.32           C
ATOM    929  O   LYS A 142      53.522 -44.194 -43.481  1.00 25.14           O
ATOM    930  CB  LYS A 142      54.803 -45.873 -45.706  1.00 31.16           C
ATOM    931  CG  LYS A 142      54.634 -46.985 -46.723  1.00 35.48           C
ATOM    932  CD  LYS A 142      54.256 -46.365 -48.079  1.00 37.86           C
ATOM    933  CE  LYS A 142      53.328 -47.253 -48.892  1.00 40.74           C
ATOM    934  NZ  LYS A 142      54.043 -48.470 -49.395  1.00 43.39           N1+
ATOM    935  N   GLY A 143      55.751 -44.334 -43.078  1.00 24.04           N
ATOM    936  CA  GLY A 143      55.923 -42.950 -42.673  1.00 22.57           C
ATOM    937  C   GLY A 143      57.313 -42.553 -43.104  1.00 22.08           C
ATOM    938  O   GLY A 143      58.194 -43.404 -43.165  1.00 22.21           O
ATOM    939  N   SER A 144      57.513 -41.280 -43.447  1.00 21.34           N
ATOM    940  CA  SER A 144      58.863 -40.802 -43.694  1.00 21.34           C
ATOM    941  C   SER A 144      59.130 -39.552 -42.885  1.00 19.35           C
ATOM    942  O   SER A 144      58.206 -38.860 -42.495  1.00 18.20           O
ATOM    943  CB  SER A 144      59.086 -40.596 -45.203  1.00 22.80           C
ATOM    944  OG  SER A 144      58.245 -39.553 -45.578  1.00 23.65           O
ATOM    945  N   PHE A 145      60.404 -39.313 -42.608  1.00 19.18           N
ATOM    946  CA  PHE A 145      60.860 -38.261 -41.676  1.00 18.50           C
ATOM    947  C   PHE A 145      62.050 -37.562 -42.273  1.00 20.10           C
ATOM    948  O   PHE A 145      62.860 -38.163 -42.984  1.00 20.90           O
ATOM    949  CB  PHE A 145      61.257 -38.871 -40.336  1.00 17.54           C
ATOM    950  CG  PHE A 145      60.134 -39.617 -39.702  1.00 17.11           C
ATOM    951  CD1 PHE A 145      59.833 -40.887 -40.095  1.00 17.78           C
ATOM    952  CD2 PHE A 145      59.322 -39.008 -38.796  1.00 16.68           C
ATOM    953  CE1 PHE A 145      58.736 -41.545 -39.573  1.00 18.08           C
ATOM    954  CE2 PHE A 145      58.228 -39.655 -38.264  1.00 16.90           C
ATOM    955  CZ  PHE A 145      57.935 -40.931 -38.643  1.00 17.33           C
ATOM    956  N   SER A 146      62.164 -36.274 -41.978  1.00 20.96           N
ATOM    957  CA  SER A 146      63.167 -35.447 -42.614  1.00 21.92           C
ATOM    958  C   SER A 146      63.566 -34.321 -41.636  1.00 21.44           C
ATOM    959  O   SER A 146      62.737 -33.658 -41.056  1.00 21.99           O
ATOM    960  CB  SER A 146      62.607 -34.940 -43.962  1.00 23.45           C
ATOM    961  OG  SER A 146      63.560 -34.150 -44.667  1.00 26.29           O
ATOM    962  N   LEU A 147      64.853 -34.184 -41.398  1.00 22.04           N
ATOM    963  CA  LEU A 147      65.395 -33.108 -40.606  1.00 21.77           C
ATOM    964  C   LEU A 147      66.324 -32.327 -41.507  1.00 22.69           C
ATOM    965  O   LEU A 147      67.260 -32.900 -42.081  1.00 22.58           O
ATOM    966  CB  LEU A 147      66.152 -33.633 -39.393  1.00 21.58           C
ATOM    967  CG  LEU A 147      66.477 -32.550 -38.329  1.00 21.84           C
ATOM    968  CD1 LEU A 147      66.720 -33.209 -36.995  1.00 21.37           C
ATOM    969  CD2 LEU A 147      67.679 -31.684 -38.703  1.00 23.12           C
ATOM    970  N   THR A 148      66.018 -31.032 -41.664  1.00 23.45           N
ATOM    971  CA  THR A 148      66.843 -30.149 -42.458  1.00 25.26           C
ATOM    972  C   THR A 148      66.975 -28.741 -41.876  1.00 25.76           C
ATOM    973  O   THR A 148      66.031 -28.196 -41.260  1.00 24.95           O
ATOM    974  CB  THR A 148      66.335 -30.063 -43.906  1.00 26.71           C
ATOM    975  OG1 THR A 148      65.090 -29.391 -43.918  1.00 27.10           O
ATOM    976  CG2 THR A 148      66.157 -31.483 -44.529  1.00 26.74           C
ATOM    977  N   ASN A 149      68.181 -28.185 -42.058  1.00 26.51           N
ATOM    978  CA  ASN A 149      68.445 -26.778 -41.887  1.00 27.76           C
ATOM    979  C   ASN A 149      69.327 -26.373 -43.044  1.00 30.22           C
ATOM    980  O   ASN A 149      69.271 -27.035 -44.060  1.00 31.75           O
ATOM    981  CB  ASN A 149      69.042 -26.494 -40.520  1.00 27.70           C
ATOM    982  CG  ASN A 149      70.411 -27.135 -40.298  1.00 27.68           C
ATOM    983  OD1 ASN A 149      71.075 -27.600 -41.220  1.00 28.95           O
ATOM    984  ND2 ASN A 149      70.836 -27.137 -39.063  1.00 26.78           N
ATOM    985  N   LYS A 150      70.118 -25.306 -42.958  1.00 31.89           N
ATOM    986  CA  LYS A 150      70.905 -24.915 -44.129  1.00 34.13           C
ATOM    987  C   LYS A 150      72.108 -25.835 -44.423  1.00 34.70           C
ATOM    988  O   LYS A 150      72.672 -25.770 -45.507  1.00 36.04           O
ATOM    989  CB  LYS A 150      71.413 -23.488 -43.995  1.00 36.32           C
ATOM    990  CG  LYS A 150      70.345 -22.456 -44.167  1.00 37.56           C
ATOM    991  CD  LYS A 150      70.895 -21.090 -43.818  1.00 40.58           C
ATOM    992  CE  LYS A 150      69.776 -20.153 -43.391  1.00 41.65           C
ATOM    993  NZ  LYS A 150      69.093 -19.505 -44.544  1.00 43.70           N1+
ATOM    994  N   GLU A 151      72.528 -26.638 -43.451  1.00 33.50           N
ATOM    995  CA  GLU A 151      73.737 -27.464 -43.578  1.00 34.12           C
ATOM    996  C   GLU A 151      73.448 -28.963 -43.681  1.00 32.48           C
ATOM    997  O   GLU A 151      74.180 -29.665 -44.320  1.00 33.48           O
ATOM    998  CB  GLU A 151      74.692 -27.253 -42.389  1.00 34.40           C
ATOM    999  CG  GLU A 151      75.281 -25.857 -42.214  1.00 36.79           C
ATOM   1000  CD  GLU A 151      74.281 -24.818 -41.695  1.00 37.13           C
ATOM   1001  OE1 GLU A 151      73.461 -25.119 -40.789  1.00 36.02           O
ATOM   1002  OE2 GLU A 151      74.321 -23.676 -42.189  1.00 38.87           O1-
ATOM   1003  N   VAL A 152      72.416 -29.464 -43.019  1.00 31.01           N
ATOM   1004  CA  VAL A 152      72.162 -30.906 -42.986  1.00 30.05           C
ATOM   1005  C   VAL A 152      70.799 -31.289 -43.568  1.00 29.86           C
ATOM   1006  O   VAL A 152      69.880 -30.467 -43.723  1.00 29.46           O
ATOM   1007  CB  VAL A 152      72.283 -31.518 -41.559  1.00 28.77           C
ATOM   1008  CG1 VAL A 152      73.547 -31.039 -40.845  1.00 29.09           C
ATOM   1009  CG2 VAL A 152      71.047 -31.207 -40.738  1.00 27.56           C
ATOM   1010  N   ASN A 153      70.726 -32.569 -43.916  1.00 30.51           N
ATOM   1011  CA  ASN A 153      69.586 -33.167 -44.557  1.00 29.92           C
ATOM   1012  C   ASN A 153      69.602 -34.662 -44.299  1.00 28.70           C
ATOM   1013  O   ASN A 153      70.230 -35.406 -44.992  1.00 31.08           O
ATOM   1014  CB  ASN A 153      69.549 -32.891 -46.041  1.00 31.05           C
ATOM   1015  CG  ASN A 153      68.238 -33.348 -46.655  1.00 31.41           C
ATOM   1016  OD1 ASN A 153      67.605 -34.249 -46.141  1.00 30.30           O
ATOM   1017  ND2 ASN A 153      67.831 -32.736 -47.754  1.00 32.66           N
ATOM   1018  N   TRP A 154      68.889 -35.048 -43.269  1.00 26.00           N
ATOM   1019  CA  TRP A 154      68.839 -36.388 -42.787  1.00 25.20           C
ATOM   1020  C   TRP A 154      67.430 -36.878 -42.904  1.00 23.78           C
ATOM   1021  O   TRP A 154      66.483 -36.093 -42.750  1.00 22.16           O
ATOM   1022  CB  TRP A 154      69.172 -36.380 -41.312  1.00 24.48           C
ATOM   1023  CG  TRP A 154      70.555 -36.011 -41.066  1.00 25.49           C
ATOM   1024  CD1 TRP A 154      71.630 -36.364 -41.812  1.00 26.79           C
ATOM   1025  CD2 TRP A 154      71.051 -35.286 -39.950  1.00 25.35           C
ATOM   1026  NE1 TRP A 154      72.768 -35.876 -41.245  1.00 27.62           N
ATOM   1027  CE2 TRP A 154      72.443 -35.206 -40.096  1.00 26.92           C
ATOM   1028  CE3 TRP A 154      70.453 -34.704 -38.823  1.00 25.00           C
ATOM   1029  CZ2 TRP A 154      73.275 -34.553 -39.147  1.00 27.47           C
ATOM   1030  CZ3 TRP A 154      71.268 -34.026 -37.892  1.00 25.20           C
ATOM   1031  CH2 TRP A 154      72.665 -33.969 -38.062  1.00 26.51           C
ATOM   1032  N   SER A 155      67.288 -38.178 -43.127  1.00 23.50           N
ATOM   1033  CA  SER A 155      65.960 -38.764 -43.253  1.00 22.65           C
ATOM   1034  C   SER A 155      65.809 -40.135 -42.615  1.00 21.76           C
ATOM   1035  O   SER A 155      66.756 -40.760 -42.186  1.00 21.80           O
ATOM   1036  CB  SER A 155      65.464 -38.767 -44.707  1.00 23.76           C
ATOM   1037  OG  SER A 155      66.442 -39.131 -45.631  1.00 26.23           O
ATOM   1038  N   ALA A 156      64.564 -40.548 -42.507  1.00 20.98           N
ATOM   1039  CA  ALA A 156      64.261 -41.821 -41.967  1.00 21.32           C
ATOM   1040  C   ALA A 156      62.951 -42.246 -42.516  1.00 21.33           C
ATOM   1041  O   ALA A 156      62.190 -41.441 -43.030  1.00 20.62           O
ATOM   1042  CB  ALA A 156      64.228 -41.767 -40.442  1.00 20.51           C
ATOM   1043  N   SER A 157      62.719 -43.536 -42.384  1.00 22.56           N
ATOM   1044  CA  SER A 157      61.514 -44.208 -42.806  1.00 23.85           C
ATOM   1045  C   SER A 157      61.129 -45.227 -41.720  1.00 23.65           C
ATOM   1046  O   SER A 157      61.984 -45.848 -41.122  1.00 23.34           O
ATOM   1047  CB  SER A 157      61.783 -44.947 -44.123  1.00 26.43           C
ATOM   1048  OG  SER A 157      60.957 -46.102 -44.279  1.00 29.38           O
ATOM   1049  N   ILE A 158      59.833 -45.365 -41.475  1.00 23.73           N
ATOM   1050  CA  ILE A 158      59.291 -46.513 -40.764  1.00 24.81           C
ATOM   1051  C   ILE A 158      58.368 -47.236 -41.704  1.00 25.66           C
ATOM   1052  O   ILE A 158      57.413 -46.641 -42.182  1.00 25.07           O
ATOM   1053  CB  ILE A 158      58.452 -46.134 -39.530  1.00 23.93           C
ATOM   1054  CG1 ILE A 158      59.316 -45.421 -38.513  1.00 23.07           C
ATOM   1055  CG2 ILE A 158      57.842 -47.381 -38.910  1.00 25.18           C
ATOM   1056  CD1 ILE A 158      58.531 -44.936 -37.312  1.00 22.81           C
ATOM   1057  N   TYR A 159      58.617 -48.526 -41.875  1.00 27.18           N
ATOM   1058  CA  TYR A 159      57.861 -49.348 -42.763  1.00 29.05           C
ATOM   1059  C   TYR A 159      57.357 -50.578 -42.044  1.00 30.56           C
ATOM   1060  O   TYR A 159      58.141 -51.351 -41.537  1.00 31.35           O
ATOM   1061  CB  TYR A 159      58.776 -49.778 -43.913  1.00 30.66           C
ATOM   1062  CG  TYR A 159      58.080 -50.571 -44.954  1.00 32.92           C
ATOM   1063  CD1 TYR A 159      57.028 -50.023 -45.693  1.00 33.03           C
ATOM   1064  CD2 TYR A 159      58.465 -51.874 -45.215  1.00 36.06           C
ATOM   1065  CE1 TYR A 159      56.384 -50.771 -46.668  1.00 35.54           C
ATOM   1066  CE2 TYR A 159      57.829 -52.637 -46.192  1.00 38.65           C
ATOM   1067  CZ  TYR A 159      56.789 -52.077 -46.904  1.00 38.46           C
ATOM   1068  OH  TYR A 159      56.167 -52.852 -47.855  1.00 43.08           O
ATOM   1069  N   VAL A 160      56.047 -50.773 -42.033  1.00 31.53           N
ATOM   1070  CA  VAL A 160      55.465 -52.023 -41.550  1.00 33.96           C
ATOM   1071  C   VAL A 160      54.711 -52.868 -42.627  1.00 37.06           C
ATOM   1072  O   VAL A 160      53.708 -52.444 -43.213  1.00 36.34           O
ATOM   1073  CB  VAL A 160      54.566 -51.758 -40.338  1.00 33.11           C
ATOM   1074  CG1 VAL A 160      54.210 -53.075 -39.647  1.00 35.20           C
ATOM   1075  CG2 VAL A 160      55.276 -50.810 -39.375  1.00 31.07           C
ATOM   1076  N   PRO A 161      55.226 -54.076 -42.909  1.00 40.58           N
ATOM   1077  CA  PRO A 161      54.509 -55.078 -43.701  1.00 43.28           C
ATOM   1078  C   PRO A 161      53.361 -55.718 -42.908  1.00 44.52           C
ATOM   1079  O   PRO A 161      52.328 -56.035 -43.482  1.00 45.99           O
ATOM   1080  CB  PRO A 161      55.587 -56.136 -43.992  1.00 45.71           C
ATOM   1081  CG  PRO A 161      56.902 -55.534 -43.652  1.00 44.00           C
ATOM   1082  CD  PRO A 161      56.607 -54.496 -42.595  1.00 41.60           C
