# Supplementary material for: A non-redundant data set of nanobody-antigen crystal structures
Source: Data Brief. 2019 Mar 6;24:103754. doi: 10.1016/j.dib.2019.103754 (PMC6441729; doi:10.1016/j.dib.2019.103754)
Supplement: Multimedia component 5 [file mmc5.zip › Data_set/Ag_1/4w6x_1.pdb]

ATOM      1  N   SER A  20     -13.785  -6.714  -6.564  1.00 47.41           N
ATOM      2  CA  SER A  20     -13.029  -7.957  -6.201  1.00 49.51           C
ATOM      3  C   SER A  20     -11.964  -7.632  -5.150  1.00 45.70           C
ATOM      4  O   SER A  20     -11.131  -6.748  -5.379  1.00 48.21           O
ATOM      5  CB  SER A  20     -12.338  -8.494  -7.425  1.00 50.63           C
ATOM      6  OG  SER A  20     -11.746  -9.720  -7.107  1.00 53.11           O
ATOM      7  N   ALA A  21     -11.962  -8.341  -4.022  1.00 39.55           N
ATOM      8  CA  ALA A  21     -11.156  -7.924  -2.883  1.00 33.81           C
ATOM      9  C   ALA A  21      -9.696  -8.299  -3.018  1.00 34.41           C
ATOM     10  O   ALA A  21      -9.343  -9.340  -3.569  1.00 32.94           O
ATOM     11  CB  ALA A  21     -11.709  -8.445  -1.595  1.00 34.41           C
ATOM     12  N   GLN A  22      -8.843  -7.415  -2.549  1.00 31.35           N
ATOM     13  CA  GLN A  22      -7.414  -7.707  -2.499  1.00 33.20           C
ATOM     14  C   GLN A  22      -7.029  -7.857  -1.015  1.00 29.68           C
ATOM     15  O   GLN A  22      -7.211  -6.932  -0.220  1.00 29.83           O
ATOM     16  CB  GLN A  22      -6.624  -6.586  -3.158  1.00 33.28           C
ATOM     17  CG  GLN A  22      -6.887  -6.412  -4.617  1.00 40.87           C
ATOM     18  CD  GLN A  22      -6.239  -5.150  -5.155  1.00 43.71           C
ATOM     19  OE1 GLN A  22      -5.278  -4.635  -4.599  1.00 43.27           O
ATOM     20  NE2 GLN A  22      -6.776  -4.651  -6.220  1.00 49.28           N
ATOM     21  N   VAL A  23      -6.534  -9.025  -0.641  1.00 27.35           N
ATOM     22  CA  VAL A  23      -6.202  -9.323   0.706  1.00 26.18           C
ATOM     23  C   VAL A  23      -4.738  -9.619   0.767  1.00 27.05           C
ATOM     24  O   VAL A  23      -4.200 -10.415  -0.017  1.00 29.98           O
ATOM     25  CB  VAL A  23      -6.977 -10.529   1.217  1.00 24.89           C
ATOM     26  CG1 VAL A  23      -6.771 -10.662   2.722  1.00 24.10           C
ATOM     27  CG2 VAL A  23      -8.466 -10.395   0.873  1.00 26.43           C
ATOM     28  N   THR A  24      -4.048  -8.947   1.664  1.00 26.64           N
ATOM     29  CA  THR A  24      -2.582  -9.070   1.685  1.00 29.35           C
ATOM     30  C   THR A  24      -2.111  -8.963   3.102  1.00 26.09           C
ATOM     31  O   THR A  24      -2.803  -8.450   3.937  1.00 24.17           O
ATOM     32  CB  THR A  24      -1.924  -7.936   0.855  1.00 33.39           C
ATOM     33  OG1 THR A  24      -2.438  -6.668   1.334  1.00 35.71           O
ATOM     34  CG2 THR A  24      -2.270  -8.073  -0.653  1.00 37.01           C
ATOM     35  N   GLY A  25      -0.956  -9.513   3.383  1.00 26.77           N
ATOM     36  CA  GLY A  25      -0.231  -9.182   4.614  1.00 26.20           C
ATOM     37  C   GLY A  25       0.392 -10.399   5.245  1.00 25.95           C
ATOM     38  O   GLY A  25       0.082 -11.563   4.883  1.00 24.81           O
ATOM     39  N   THR A  26       1.249 -10.162   6.217  1.00 23.48           N
ATOM     40  CA  THR A  26       1.983 -11.249   6.832  1.00 23.07           C
ATOM     41  C   THR A  26       1.084 -12.257   7.588  1.00 23.20           C
ATOM     42  O   THR A  26       1.462 -13.432   7.781  1.00 21.10           O
ATOM     43  CB  THR A  26       3.081 -10.671   7.753  1.00 24.07           C
ATOM     44  OG1 THR A  26       2.481  -9.726   8.625  1.00 22.89           O
ATOM     45  CG2 THR A  26       4.182  -9.943   6.928  1.00 23.98           C
ATOM     46  N   LEU A  27      -0.077 -11.830   8.068  1.00 21.58           N
ATOM     47  CA  LEU A  27      -0.926 -12.778   8.717  1.00 24.08           C
ATOM     48  C   LEU A  27      -1.312 -13.957   7.796  1.00 24.98           C
ATOM     49  O   LEU A  27      -1.487 -15.111   8.294  1.00 25.18           O
ATOM     50  CB  LEU A  27      -2.206 -12.097   9.239  1.00 23.75           C
ATOM     51  CG  LEU A  27      -3.202 -12.949  10.051  1.00 23.01           C
ATOM     52  CD1 LEU A  27      -2.629 -13.322  11.422  1.00 23.46           C
ATOM     53  CD2 LEU A  27      -4.426 -12.102  10.306  1.00 24.91           C
ATOM     54  N   LEU A  28      -1.498 -13.653   6.505  1.00 25.03           N
ATOM     55  CA  LEU A  28      -1.865 -14.654   5.489  1.00 26.09           C
ATOM     56  C   LEU A  28      -0.791 -15.720   5.436  1.00 27.29           C
ATOM     57  O   LEU A  28      -1.064 -16.908   5.216  1.00 27.03           O
ATOM     58  CB  LEU A  28      -2.047 -14.019   4.130  1.00 28.29           C
ATOM     59  CG  LEU A  28      -3.466 -13.412   3.959  1.00 28.35           C
ATOM     60  CD1 LEU A  28      -3.757 -12.218   4.880  1.00 29.37           C
ATOM     61  CD2 LEU A  28      -3.641 -12.945   2.521  1.00 30.57           C
ATOM     62  N   GLY A  29       0.446 -15.307   5.669  1.00 27.22           N
ATOM     63  CA  GLY A  29       1.557 -16.238   5.644  1.00 29.18           C
ATOM     64  C   GLY A  29       1.534 -17.233   6.758  1.00 26.53           C
ATOM     65  O   GLY A  29       2.305 -18.149   6.721  1.00 29.13           O
ATOM     66  N   THR A  30       0.685 -17.077   7.751  1.00 24.99           N
ATOM     67  CA  THR A  30       0.609 -18.066   8.820  1.00 25.43           C
ATOM     68  C   THR A  30      -0.213 -19.357   8.478  1.00 27.59           C
ATOM     69  O   THR A  30      -0.091 -20.361   9.191  1.00 26.70           O
ATOM     70  CB  THR A  30       0.014 -17.480  10.107  1.00 26.01           C
ATOM     71  OG1 THR A  30      -1.368 -17.188   9.896  1.00 22.53           O
ATOM     72  CG2 THR A  30       0.813 -16.261  10.512  1.00 26.04           C
ATOM     73  N   GLY A  31      -1.101 -19.286   7.495  1.00 27.24           N
ATOM     74  CA  GLY A  31      -1.831 -20.483   7.051  1.00 30.95           C
ATOM     75  C   GLY A  31      -1.389 -20.976   5.685  1.00 30.34           C
ATOM     76  O   GLY A  31      -0.871 -20.212   4.899  1.00 30.73           O
ATOM     77  N   LYS A  32      -1.627 -22.243   5.398  1.00 31.10           N
ATOM     78  CA  LYS A  32      -1.348 -22.806   4.116  1.00 30.51           C
ATOM     79  C   LYS A  32      -2.527 -22.621   3.185  1.00 29.46           C
ATOM     80  O   LYS A  32      -2.405 -22.845   2.011  1.00 28.36           O
ATOM     81  CB  LYS A  32      -1.154 -24.273   4.251  1.00 34.91           C
ATOM     82  CG  LYS A  32      -0.117 -24.659   5.291  1.00 40.55           C
ATOM     83  CD  LYS A  32       1.208 -24.011   5.005  1.00 42.25           C
ATOM     84  CE  LYS A  32       2.200 -24.564   6.037  1.00 49.23           C
ATOM     85  NZ  LYS A  32       3.337 -25.192   5.365  1.00 50.58           N
ATOM     86  N   THR A  33      -3.699 -22.276   3.731  1.00 27.05           N
ATOM     87  CA  THR A  33      -4.881 -22.152   2.949  1.00 26.21           C
ATOM     88  C   THR A  33      -5.407 -20.747   3.117  1.00 26.36           C
ATOM     89  O   THR A  33      -5.698 -20.310   4.259  1.00 25.38           O
ATOM     90  CB  THR A  33      -5.981 -23.152   3.367  1.00 27.53           C
ATOM     91  OG1 THR A  33      -5.498 -24.480   3.266  1.00 30.87           O
ATOM     92  CG2 THR A  33      -7.226 -23.052   2.484  1.00 27.49           C
ATOM     93  N   ASN A  34      -5.515 -20.026   1.996  1.00 26.13           N
ATOM     94  CA  ASN A  34      -6.007 -18.638   1.990  1.00 25.82           C
ATOM     95  C   ASN A  34      -7.108 -18.498   0.978  1.00 26.69           C
ATOM     96  O   ASN A  34      -6.856 -18.578  -0.204  1.00 30.33           O
ATOM     97  CB  ASN A  34      -4.865 -17.650   1.654  1.00 26.14           C
ATOM     98  CG  ASN A  34      -4.009 -17.366   2.843  1.00 25.13           C
ATOM     99  OD1 ASN A  34      -4.306 -16.495   3.656  1.00 26.44           O
ATOM    100  ND2 ASN A  34      -2.947 -18.104   2.972  1.00 27.96           N
ATOM    101  N   THR A  35      -8.321 -18.232   1.415  1.00 26.35           N
ATOM    102  CA  THR A  35      -9.414 -18.235   0.518  1.00 28.42           C
ATOM    103  C   THR A  35     -10.250 -17.020   0.818  1.00 26.16           C
ATOM    104  O   THR A  35     -10.760 -16.851   1.951  1.00 24.10           O
ATOM    105  CB  THR A  35     -10.293 -19.536   0.640  1.00 34.69           C
ATOM    106  OG1 THR A  35     -11.198 -19.434   1.738  1.00 46.06           O
ATOM    107  CG2 THR A  35      -9.459 -20.763   0.839  1.00 35.24           C
ATOM    108  N   THR A  36     -10.423 -16.169  -0.169  1.00 24.14           N
ATOM    109  CA  THR A  36     -11.389 -15.064  -0.028  1.00 25.09           C
ATOM    110  C   THR A  36     -12.832 -15.383  -0.494  1.00 25.51           C
ATOM    111  O   THR A  36     -13.011 -15.973  -1.563  1.00 26.79           O
ATOM    112  CB  THR A  36     -10.904 -13.845  -0.802  1.00 27.82           C
ATOM    113  OG1 THR A  36      -9.579 -13.522  -0.361  1.00 31.34           O
ATOM    114  CG2 THR A  36     -11.782 -12.671  -0.480  1.00 27.18           C
ATOM    115  N   GLN A  37     -13.832 -15.070   0.320  1.00 25.08           N
ATOM    116  CA  GLN A  37     -15.201 -15.435   0.023  1.00 28.35           C
ATOM    117  C   GLN A  37     -16.042 -14.186   0.137  1.00 24.96           C
ATOM    118  O   GLN A  37     -15.648 -13.237   0.770  1.00 22.65           O
ATOM    119  CB  GLN A  37     -15.817 -16.401   1.033  1.00 31.99           C
ATOM    120  CG  GLN A  37     -15.035 -17.608   1.395  1.00 41.40           C
ATOM    121  CD  GLN A  37     -14.922 -18.575   0.273  1.00 45.48           C
ATOM    122  OE1 GLN A  37     -15.543 -18.451  -0.816  1.00 53.35           O
ATOM    123  NE2 GLN A  37     -14.160 -19.614   0.548  1.00 57.94           N
ATOM    124  N   MET A  38     -17.224 -14.268  -0.428  1.00 25.30           N
ATOM    125  CA  MET A  38     -18.216 -13.163  -0.449  1.00 25.34           C
ATOM    126  C   MET A  38     -19.509 -13.792   0.052  1.00 25.19           C
ATOM    127  O   MET A  38     -20.482 -14.074  -0.735  1.00 24.89           O
ATOM    128  CB  MET A  38     -18.337 -12.621  -1.855  1.00 28.22           C
ATOM    129  CG  MET A  38     -17.066 -11.928  -2.343  1.00 30.82           C
ATOM    130  SD  MET A  38     -17.083 -11.419  -4.101  1.00 38.16           S
ATOM    131  CE  MET A  38     -18.520 -10.323  -4.025  1.00 38.54           C
ATOM    132  N   PRO A  39     -19.507 -14.086   1.359  1.00 26.22           N
ATOM    133  CA  PRO A  39     -20.548 -14.972   1.859  1.00 28.56           C
ATOM    134  C   PRO A  39     -21.886 -14.325   1.881  1.00 30.24           C
ATOM    135  O   PRO A  39     -22.855 -15.048   1.921  1.00 35.49           O
ATOM    136  CB  PRO A  39     -20.114 -15.328   3.257  1.00 27.94           C
ATOM    137  CG  PRO A  39     -19.086 -14.332   3.650  1.00 26.05           C
ATOM    138  CD  PRO A  39     -18.549 -13.677   2.398  1.00 24.52           C
ATOM    139  N   ALA A  40     -21.945 -12.998   1.806  1.00 27.91           N
ATOM    140  CA  ALA A  40     -23.258 -12.267   1.854  1.00 30.48           C
ATOM    141  C   ALA A  40     -23.075 -10.951   1.098  1.00 28.44           C
ATOM    142  O   ALA A  40     -21.952 -10.616   0.781  1.00 25.18           O
ATOM    143  CB  ALA A  40     -23.629 -11.968   3.293  1.00 31.44           C
ATOM    144  N   LEU A  41     -24.137 -10.186   0.870  1.00 26.91           N
ATOM    145  CA  LEU A  41     -24.036  -8.969   0.118  1.00 29.68           C
ATOM    146  C   LEU A  41     -22.988  -8.030   0.723  1.00 27.26           C
ATOM    147  O   LEU A  41     -22.940  -7.847   1.956  1.00 26.03           O
ATOM    148  CB  LEU A  41     -25.340  -8.205   0.126  1.00 33.78           C
ATOM    149  CG  LEU A  41     -25.500  -7.595  -1.244  1.00 41.67           C
ATOM    150  CD1 LEU A  41     -25.842  -8.740  -2.229  1.00 45.30           C
ATOM    151  CD2 LEU A  41     -26.621  -6.559  -1.213  1.00 46.53           C
ATOM    152  N   TYR A  42     -22.146  -7.477  -0.136  1.00 25.35           N
ATOM    153  CA  TYR A  42     -21.166  -6.479   0.277  1.00 24.43           C
ATOM    154  C   TYR A  42     -20.432  -6.858   1.523  1.00 20.81           C
ATOM    155  O   TYR A  42     -20.129  -5.988   2.381  1.00 19.70           O
ATOM    156  CB  TYR A  42     -21.857  -5.152   0.513  1.00 25.80           C
ATOM    157  CG  TYR A  42     -22.561  -4.642  -0.718  1.00 30.87           C
ATOM    158  CD1 TYR A  42     -21.869  -4.488  -1.920  1.00 33.86           C
ATOM    159  CD2 TYR A  42     -23.917  -4.343  -0.696  1.00 36.75           C
ATOM    160  CE1 TYR A  42     -22.473  -3.990  -3.052  1.00 35.86           C
ATOM    161  CE2 TYR A  42     -24.543  -3.854  -1.845  1.00 39.55           C
ATOM    162  CZ  TYR A  42     -23.784  -3.679  -3.010  1.00 39.83           C
ATOM    163  OH  TYR A  42     -24.359  -3.226  -4.165  1.00 48.33           O
ATOM    164  N   THR A  43     -20.058  -8.118   1.554  1.00 20.60           N
ATOM    165  CA  THR A  43     -19.305  -8.710   2.631  1.00 19.32           C
ATOM    166  C   THR A  43     -18.149  -9.550   2.037  1.00 20.09           C
ATOM    167  O   THR A  43     -18.337 -10.357   1.106  1.00 19.87           O
ATOM    168  CB  THR A  43     -20.198  -9.600   3.478  1.00 20.67           C
ATOM    169  OG1 THR A  43     -21.315  -8.868   3.988  1.00 22.80           O
ATOM    170  CG2 THR A  43     -19.448 -10.203   4.598  1.00 19.95           C
ATOM    171  N   TRP A  44     -16.954  -9.330   2.557  1.00 19.38           N
ATOM    172  CA  TRP A  44     -15.729 -10.021   2.094  1.00 21.11           C
ATOM    173  C   TRP A  44     -15.074 -10.733   3.277  1.00 23.39           C
ATOM    174  O   TRP A  44     -14.764 -10.108   4.304  1.00 22.73           O
ATOM    175  CB  TRP A  44     -14.778  -9.011   1.434  1.00 22.81           C
ATOM    176  CG  TRP A  44     -15.349  -8.406   0.221  1.00 24.72           C
ATOM    177  CD1 TRP A  44     -15.250  -8.895  -1.091  1.00 27.25           C
ATOM    178  CD2 TRP A  44     -16.160  -7.234   0.137  1.00 25.38           C
ATOM    179  NE1 TRP A  44     -15.965  -8.092  -1.943  1.00 28.55           N
ATOM    180  CE2 TRP A  44     -16.544  -7.081  -1.224  1.00 28.54           C
ATOM    181  CE3 TRP A  44     -16.662  -6.337   1.089  1.00 25.25           C
ATOM    182  CZ2 TRP A  44     -17.385  -6.049  -1.659  1.00 29.82           C
ATOM    183  CZ3 TRP A  44     -17.492  -5.327   0.654  1.00 28.04           C
ATOM    184  CH2 TRP A  44     -17.809  -5.165  -0.700  1.00 27.80           C
ATOM    185  N   GLN A  45     -14.883 -12.053   3.189  1.00 22.84           N
ATOM    186  CA  GLN A  45     -14.352 -12.803   4.297  1.00 21.08           C
ATOM    187  C   GLN A  45     -13.175 -13.578   3.855  1.00 21.78           C
ATOM    188  O   GLN A  45     -13.237 -14.296   2.853  1.00 24.38           O
ATOM    189  CB  GLN A  45     -15.454 -13.701   4.804  1.00 24.97           C
ATOM    190  CG  GLN A  45     -15.078 -14.744   5.816  1.00 25.56           C
ATOM    191  CD  GLN A  45     -16.172 -15.741   5.838  1.00 33.26           C
ATOM    192  OE1 GLN A  45     -16.206 -16.693   5.028  1.00 37.55           O
ATOM    193  NE2 GLN A  45     -17.132 -15.482   6.654  1.00 33.96           N
ATOM    194  N   HIS A  46     -12.057 -13.391   4.525  1.00 18.27           N
ATOM    195  CA  HIS A  46     -10.917 -14.101   4.154  1.00 19.84           C
ATOM    196  C   HIS A  46     -10.550 -15.128   5.227  1.00 19.38           C
ATOM    197  O   HIS A  46     -10.376 -14.777   6.383  1.00 18.27           O
ATOM    198  CB  HIS A  46      -9.734 -13.151   3.845  1.00 20.31           C
ATOM    199  CG  HIS A  46      -8.539 -13.864   3.280  1.00 20.47           C
ATOM    200  ND1 HIS A  46      -8.419 -14.175   1.956  1.00 22.43           N
ATOM    201  CD2 HIS A  46      -7.439 -14.395   3.886  1.00 20.79           C
ATOM    202  CE1 HIS A  46      -7.287 -14.831   1.739  1.00 22.83           C
ATOM    203  NE2 HIS A  46      -6.683 -15.009   2.903  1.00 21.82           N
ATOM    204  N   GLN A  47     -10.450 -16.394   4.803  1.00 20.41           N
ATOM    205  CA  GLN A  47     -10.095 -17.502   5.689  1.00 21.66           C
ATOM    206  C   GLN A  47      -8.621 -17.810   5.560  1.00 22.16           C
ATOM    207  O   GLN A  47      -8.114 -17.976   4.429  1.00 22.14           O
ATOM    208  CB  GLN A  47     -10.904 -18.749   5.355  1.00 24.17           C
ATOM    209  CG  GLN A  47     -12.379 -18.428   5.391  1.00 26.31           C
ATOM    210  CD  GLN A  47     -13.267 -19.507   4.804  1.00 32.42           C
ATOM    211  OE1 GLN A  47     -12.964 -20.113   3.787  1.00 33.82           O
ATOM    212  NE2 GLN A  47     -14.427 -19.675   5.411  1.00 35.71           N
ATOM    213  N   ILE A  48      -7.938 -17.834   6.700  1.00 20.39           N
ATOM    214  CA  ILE A  48      -6.547 -18.263   6.783  1.00 22.29           C
ATOM    215  C   ILE A  48      -6.557 -19.546   7.582  1.00 23.57           C
ATOM    216  O   ILE A  48      -6.556 -19.490   8.813  1.00 25.61           O
ATOM    217  CB  ILE A  48      -5.726 -17.223   7.508  1.00 21.88           C
ATOM    218  CG1 ILE A  48      -5.936 -15.871   6.806  1.00 21.57           C
ATOM    219  CG2 ILE A  48      -4.270 -17.643   7.504  1.00 25.00           C
ATOM    220  CD1 ILE A  48      -5.490 -14.671   7.584  1.00 21.21           C
ATOM    221  N   TYR A  49      -6.676 -20.683   6.886  1.00 23.84           N
ATOM    222  CA  TYR A  49      -6.772 -21.998   7.465  1.00 24.83           C
ATOM    223  C   TYR A  49      -5.505 -22.819   7.300  1.00 24.95           C
ATOM    224  O   TYR A  49      -4.557 -22.361   6.701  1.00 23.54           O
ATOM    225  CB  TYR A  49      -7.972 -22.711   6.873  1.00 27.88           C
ATOM    226  CG  TYR A  49      -9.307 -22.123   7.303  1.00 31.65           C
ATOM    227  CD1 TYR A  49      -9.415 -21.075   8.283  1.00 29.87           C
ATOM    228  CD2 TYR A  49     -10.469 -22.615   6.749  1.00 35.70           C
ATOM    229  CE1 TYR A  49     -10.645 -20.608   8.677  1.00 31.83           C
ATOM    230  CE2 TYR A  49     -11.707 -22.138   7.136  1.00 35.19           C
ATOM    231  CZ  TYR A  49     -11.792 -21.162   8.092  1.00 34.14           C
ATOM    232  OH  TYR A  49     -13.066 -20.761   8.420  1.00 37.37           O
ATOM    233  N   ASN A  50      -5.457 -23.992   7.918  1.00 24.03           N
ATOM    234  CA  ASN A  50      -4.253 -24.730   8.017  1.00 25.84           C
ATOM    235  C   ASN A  50      -3.150 -23.897   8.612  1.00 25.93           C
ATOM    236  O   ASN A  50      -2.019 -23.874   8.141  1.00 27.36           O
ATOM    237  CB  ASN A  50      -3.910 -25.362   6.636  1.00 28.43           C
ATOM    238  CG  ASN A  50      -4.912 -26.420   6.283  1.00 30.49           C
ATOM    239  OD1 ASN A  50      -5.776 -26.274   5.408  1.00 32.61           O
ATOM    240  ND2 ASN A  50      -4.866 -27.464   7.054  1.00 31.39           N
ATOM    241  N   VAL A  51      -3.490 -23.255   9.713  1.00 26.74           N
ATOM    242  CA  VAL A  51      -2.531 -22.555  10.546  1.00 25.62           C
ATOM    243  C   VAL A  51      -2.138 -23.528  11.646  1.00 27.01           C
ATOM    244  O   VAL A  51      -2.917 -24.362  12.048  1.00 29.09           O
ATOM    245  CB  VAL A  51      -3.163 -21.333  11.231  1.00 26.60           C
ATOM    246  CG1 VAL A  51      -2.129 -20.608  12.119  1.00 26.16           C
ATOM    247  CG2 VAL A  51      -3.714 -20.413  10.181  1.00 26.75           C
ATOM    248  N   ASN A  52      -0.928 -23.395  12.126  1.00 27.44           N
ATOM    249  CA  ASN A  52      -0.421 -24.176  13.264  1.00 29.24           C
ATOM    250  C   ASN A  52       0.244 -23.161  14.233  1.00 28.12           C
ATOM    251  O   ASN A  52       1.452 -23.123  14.394  1.00 28.57           O
ATOM    252  CB  ASN A  52       0.596 -25.229  12.765  1.00 32.32           C
ATOM    253  CG  ASN A  52       1.021 -26.197  13.872  1.00 36.88           C
ATOM    254  OD1 ASN A  52       0.205 -26.681  14.625  1.00 43.06           O
ATOM    255  ND2 ASN A  52       2.287 -26.490  13.943  1.00 38.62           N
ATOM    256  N   PHE A  53      -0.571 -22.373  14.902  1.00 25.58           N
ATOM    257  CA  PHE A  53      -0.062 -21.346  15.770  1.00 26.66           C
ATOM    258  C   PHE A  53      -0.168 -21.841  17.224  1.00 26.48           C
ATOM    259  O   PHE A  53      -1.264 -22.081  17.758  1.00 27.30           O
ATOM    260  CB  PHE A  53      -0.896 -20.101  15.522  1.00 24.99           C
ATOM    261  CG  PHE A  53      -0.565 -18.926  16.384  1.00 24.83           C
ATOM    262  CD1 PHE A  53       0.726 -18.555  16.645  1.00 27.08           C
ATOM    263  CD2 PHE A  53      -1.580 -18.163  16.891  1.00 24.80           C
ATOM    264  CE1 PHE A  53       1.001 -17.444  17.440  1.00 26.66           C
ATOM    265  CE2 PHE A  53      -1.302 -17.053  17.689  1.00 24.83           C
ATOM    266  CZ  PHE A  53      -0.001 -16.697  17.933  1.00 24.13           C
ATOM    267  N   ILE A  54       0.987 -21.914  17.869  1.00 27.88           N
ATOM    268  CA  ILE A  54       1.099 -22.412  19.207  1.00 27.83           C
ATOM    269  C   ILE A  54       1.788 -21.328  19.946  1.00 27.02           C
ATOM    270  O   ILE A  54       3.006 -21.350  20.081  1.00 26.26           O
ATOM    271  CB  ILE A  54       1.886 -23.750  19.215  1.00 31.18           C
ATOM    272  CG1 ILE A  54       1.146 -24.789  18.341  1.00 35.03           C
ATOM    273  CG2 ILE A  54       2.069 -24.266  20.643  1.00 33.85           C
ATOM    274  CD1 ILE A  54       1.936 -26.035  17.981  1.00 39.45           C
ATOM    275  N   PRO A  55       1.015 -20.363  20.467  1.00 26.73           N
ATOM    276  CA  PRO A  55       1.741 -19.228  21.014  1.00 28.36           C
ATOM    277  C   PRO A  55       2.479 -19.415  22.346  1.00 28.10           C
ATOM    278  O   PRO A  55       2.075 -20.178  23.211  1.00 29.17           O
ATOM    279  CB  PRO A  55       0.648 -18.150  21.118  1.00 26.98           C
ATOM    280  CG  PRO A  55      -0.666 -18.883  21.160  1.00 26.98           C
ATOM    281  CD  PRO A  55      -0.428 -20.069  20.284  1.00 25.98           C
ATOM    282  N   SER A  56       3.538 -18.644  22.513  1.00 29.80           N
ATOM    283  CA  SER A  56       4.312 -18.572  23.757  1.00 31.99           C
ATOM    284  C   SER A  56       3.823 -17.463  24.719  1.00 31.37           C
ATOM    285  O   SER A  56       4.331 -17.317  25.843  1.00 32.23           O
ATOM    286  CB  SER A  56       5.809 -18.318  23.429  1.00 33.69           C
ATOM    287  OG  SER A  56       6.392 -19.411  22.763  1.00 35.30           O
ATOM    288  N   SER A  57       2.876 -16.662  24.271  1.00 27.28           N
ATOM    289  CA  SER A  57       2.279 -15.614  25.117  1.00 28.78           C
ATOM    290  C   SER A  57       0.921 -15.316  24.582  1.00 24.46           C
ATOM    291  O   SER A  57       0.618 -15.622  23.431  1.00 23.95           O
ATOM    292  CB  SER A  57       3.137 -14.309  25.165  1.00 29.75           C
ATOM    293  OG  SER A  57       3.362 -13.774  23.873  1.00 29.52           O
ATOM    294  N   SER A  58       0.056 -14.791  25.421  1.00 25.64           N
ATOM    295  CA  SER A  58      -1.274 -14.521  24.999  1.00 25.19           C
ATOM    296  C   SER A  58      -1.333 -13.207  24.211  1.00 24.91           C
ATOM    297  O   SER A  58      -0.395 -12.373  24.258  1.00 24.13           O
ATOM    298  CB  SER A  58      -2.136 -14.524  26.235  1.00 28.97           C
ATOM    299  OG  SER A  58      -1.816 -13.423  26.986  1.00 35.03           O
ATOM    300  N   GLY A  59      -2.418 -12.970  23.495  1.00 19.74           N
ATOM    301  CA  GLY A  59      -2.438 -11.734  22.739  1.00 21.58           C
ATOM    302  C   GLY A  59      -3.788 -11.501  22.138  1.00 21.30           C
ATOM    303  O   GLY A  59      -4.792 -12.005  22.674  1.00 19.85           O
ATOM    304  N   THR A  60      -3.800 -10.667  21.114  1.00 20.54           N
ATOM    305  CA  THR A  60      -5.065 -10.143  20.559  1.00 22.31           C
ATOM    306  C   THR A  60      -5.049 -10.040  19.066  1.00 21.03           C
ATOM    307  O   THR A  60      -4.032  -9.664  18.471  1.00 19.87           O
ATOM    308  CB  THR A  60      -5.252  -8.732  21.167  1.00 23.00           C
ATOM    309  OG1 THR A  60      -5.130  -8.816  22.582  1.00 25.94           O
ATOM    310  CG2 THR A  60      -6.617  -8.230  20.880  1.00 26.51           C
ATOM    311  N   LEU A  61      -6.166 -10.378  18.414  1.00 19.85           N
ATOM    312  CA  LEU A  61      -6.401 -10.170  16.973  1.00 18.61           C
ATOM    313  C   LEU A  61      -7.433  -9.050  16.865  1.00 18.39           C
ATOM    314  O   LEU A  61      -8.508  -9.162  17.433  1.00 18.00           O
ATOM    315  CB  LEU A  61      -6.910 -11.421  16.294  1.00 19.24           C
ATOM    316  CG  LEU A  61      -7.477 -11.309  14.889  1.00 20.19           C
ATOM    317  CD1 LEU A  61      -6.453 -10.867  13.853  1.00 20.87           C
ATOM    318  CD2 LEU A  61      -7.994 -12.674  14.466  1.00 19.97           C
ATOM    319  N   THR A  62      -7.030  -7.924  16.286  1.00 20.85           N
ATOM    320  CA  THR A  62      -7.845  -6.703  16.234  1.00 22.90           C
ATOM    321  C   THR A  62      -8.129  -6.338  14.771  1.00 22.60           C
ATOM    322  O   THR A  62      -7.413  -6.734  13.855  1.00 19.90           O
ATOM    323  CB  THR A  62      -7.156  -5.475  16.874  1.00 29.61           C
ATOM    324  OG1 THR A  62      -6.092  -5.043  16.025  1.00 29.45           O
ATOM    325  CG2 THR A  62      -6.557  -5.772  18.237  1.00 32.96           C
ATOM    326  N   CYS A  63      -9.158  -5.557  14.573  1.00 22.38           N
ATOM    327  CA  CYS A  63      -9.417  -4.953  13.280  1.00 23.88           C
ATOM    328  C   CYS A  63      -9.964  -3.526  13.373  1.00 24.82           C
ATOM    329  O   CYS A  63     -10.567  -3.152  14.382  1.00 24.92           O
ATOM    330  CB  CYS A  63     -10.375  -5.841  12.507  1.00 24.69           C
ATOM    331  SG  CYS A  63     -12.094  -5.909  13.099  1.00 28.18           S
ATOM    332  N   GLN A  64      -9.763  -2.746  12.315  1.00 24.92           N
ATOM    333  CA  GLN A  64     -10.256  -1.360  12.206  1.00 25.43           C
ATOM    334  C   GLN A  64     -10.757  -1.192  10.791  1.00 23.96           C
ATOM    335  O   GLN A  64     -10.010  -1.457   9.878  1.00 22.19           O
ATOM    336  CB  GLN A  64      -9.130  -0.323  12.410  1.00 30.36           C
ATOM    337  CG  GLN A  64      -8.520  -0.344  13.763  1.00 40.48           C
ATOM    338  CD  GLN A  64      -7.760   0.958  14.056  1.00 47.69           C
ATOM    339  OE1 GLN A  64      -6.536   0.990  14.021  1.00 50.05           O
ATOM    340  NE2 GLN A  64      -8.500   2.028  14.336  1.00 53.21           N
ATOM    341  N   ALA A  65     -11.983  -0.767  10.637  1.00 24.56           N
ATOM    342  CA  ALA A  65     -12.617  -0.534   9.333  1.00 25.18           C
ATOM    343  C   ALA A  65     -12.566   0.977   8.983  1.00 27.38           C
ATOM    344  O   ALA A  65     -12.619   1.865   9.878  1.00 24.94           O
ATOM    345  CB  ALA A  65     -14.034  -1.022   9.359  1.00 25.94           C
ATOM    346  N   GLY A  66     -12.390   1.275   7.693  1.00 25.61           N
ATOM    347  CA  GLY A  66     -12.438   2.701   7.207  1.00 25.61           C
ATOM    348  C   GLY A  66     -13.884   3.180   7.076  1.00 25.30           C
ATOM    349  O   GLY A  66     -14.882   2.574   7.582  1.00 25.63           O
ATOM    350  N   THR A  67     -14.043   4.311   6.437  1.00 27.42           N
ATOM    351  CA  THR A  67     -15.415   4.857   6.295  1.00 28.53           C
ATOM    352  C   THR A  67     -15.707   5.002   4.829  1.00 26.74           C
ATOM    353  O   THR A  67     -14.784   5.087   4.020  1.00 28.27           O
ATOM    354  CB  THR A  67     -15.446   6.244   6.904  1.00 32.65           C
ATOM    355  OG1 THR A  67     -14.453   7.006   6.243  1.00 41.21           O
ATOM    356  CG2 THR A  67     -15.105   6.225   8.351  1.00 30.80           C
ATOM    357  N   ILE A  68     -16.947   5.159   4.473  1.00 24.75           N
ATOM    358  CA  ILE A  68     -17.261   5.439   3.088  1.00 27.07           C
ATOM    359  C   ILE A  68     -18.280   6.554   3.019  1.00 26.77           C
ATOM    360  O   ILE A  68     -18.899   6.907   4.037  1.00 23.37           O
ATOM    361  CB  ILE A  68     -17.793   4.187   2.389  1.00 28.45           C
ATOM    362  CG1 ILE A  68     -18.997   3.634   3.134  1.00 27.30           C
ATOM    363  CG2 ILE A  68     -16.643   3.157   2.257  1.00 28.57           C
ATOM    364  CD1 ILE A  68     -19.690   2.499   2.410  1.00 30.46           C
ATOM    365  N   LEU A  69     -18.415   7.121   1.837  1.00 26.74           N
ATOM    366  CA  LEU A  69     -19.486   8.070   1.529  1.00 28.93           C
ATOM    367  C   LEU A  69     -20.401   7.387   0.546  1.00 29.67           C
ATOM    368  O   LEU A  69     -19.912   6.714  -0.421  1.00 28.58           O
ATOM    369  CB  LEU A  69     -18.941   9.286   0.858  1.00 32.45           C
ATOM    370  CG  LEU A  69     -18.176  10.337   1.654  1.00 34.19           C
ATOM    371  CD1 LEU A  69     -17.803  11.454   0.672  1.00 36.29           C
ATOM    372  CD2 LEU A  69     -19.078  10.879   2.769  1.00 34.60           C
ATOM    373  N   VAL A  70     -21.702   7.514   0.791  1.00 27.82           N
ATOM    374  CA  VAL A  70     -22.692   6.977  -0.103  1.00 26.86           C
ATOM    375  C   VAL A  70     -23.612   8.067  -0.466  1.00 26.57           C
ATOM    376  O   VAL A  70     -23.598   9.078   0.208  1.00 25.72           O
ATOM    377  CB  VAL A  70     -23.439   5.811   0.568  1.00 26.44           C
ATOM    378  CG1 VAL A  70     -22.454   4.761   1.020  1.00 26.10           C
ATOM    379  CG2 VAL A  70     -24.356   6.259   1.716  1.00 27.27           C
ATOM    380  N   TRP A  71     -24.355   7.909  -1.568  1.00 26.12           N
ATOM    381  CA  TRP A  71     -25.368   8.842  -1.976  1.00 28.52           C
ATOM    382  C   TRP A  71     -26.684   8.453  -1.308  1.00 29.86           C
ATOM    383  O   TRP A  71     -27.225   7.373  -1.559  1.00 29.53           O
ATOM    384  CB  TRP A  71     -25.574   8.859  -3.502  1.00 29.23           C
ATOM    385  CG  TRP A  71     -24.411   9.363  -4.229  1.00 29.88           C
ATOM    386  CD1 TRP A  71     -23.497   8.621  -4.968  1.00 29.99           C
ATOM    387  CD2 TRP A  71     -23.953  10.712  -4.264  1.00 30.69           C
ATOM    388  NE1 TRP A  71     -22.537   9.461  -5.501  1.00 31.36           N
ATOM    389  CE2 TRP A  71     -22.808  10.750  -5.103  1.00 31.49           C
ATOM    390  CE3 TRP A  71     -24.444  11.914  -3.736  1.00 31.69           C
ATOM    391  CZ2 TRP A  71     -22.096  11.941  -5.358  1.00 33.43           C
ATOM    392  CZ3 TRP A  71     -23.763  13.113  -4.031  1.00 33.73           C
ATOM    393  CH2 TRP A  71     -22.595  13.107  -4.845  1.00 34.53           C
ATOM    394  N   LYS A  72     -27.194   9.361  -0.478  1.00 32.54           N
ATOM    395  CA  LYS A  72     -28.396   9.132   0.310  1.00 32.71           C
ATOM    396  C   LYS A  72     -29.221  10.352   0.122  1.00 32.36           C
ATOM    397  O   LYS A  72     -28.825  11.465   0.520  1.00 32.26           O
ATOM    398  CB  LYS A  72     -28.038   8.997   1.773  1.00 35.05           C
ATOM    399  CG  LYS A  72     -29.233   8.825   2.738  1.00 38.44           C
ATOM    400  CD  LYS A  72     -28.697   8.691   4.161  1.00 40.13           C
ATOM    401  CE  LYS A  72     -29.481   7.739   5.056  1.00 43.65           C
ATOM    402  NZ  LYS A  72     -30.844   8.151   5.374  1.00 44.48           N
ATOM    403  N   ASN A  73     -30.335  10.137  -0.544  1.00 31.65           N
ATOM    404  CA  ASN A  73     -31.153  11.186  -1.108  1.00 33.51           C
ATOM    405  C   ASN A  73     -30.425  12.349  -1.754  1.00 33.27           C
ATOM    406  O   ASN A  73     -30.698  13.511  -1.500  1.00 33.14           O
ATOM    407  CB  ASN A  73     -32.111  11.659  -0.057  1.00 35.98           C
ATOM    408  CG  ASN A  73     -33.065  10.539   0.376  1.00 36.70           C
ATOM    409  OD1 ASN A  73     -33.978  10.111  -0.398  1.00 41.41           O
ATOM    410  ND2 ASN A  73     -32.935  10.140   1.591  1.00 34.68           N
ATOM    411  N   GLY A  74     -29.493  12.004  -2.627  1.00 32.54           N
ATOM    412  CA  GLY A  74     -28.773  12.990  -3.408  1.00 34.00           C
ATOM    413  C   GLY A  74     -27.593  13.638  -2.681  1.00 33.83           C
ATOM    414  O   GLY A  74     -26.897  14.478  -3.248  1.00 35.29           O
ATOM    415  N   ARG A  75     -27.365  13.296  -1.435  1.00 33.23           N
ATOM    416  CA  ARG A  75     -26.221  13.889  -0.682  1.00 34.56           C
ATOM    417  C   ARG A  75     -25.211  12.859  -0.249  1.00 31.83           C
ATOM    418  O   ARG A  75     -25.569  11.745   0.195  1.00 30.13           O
ATOM    419  CB  ARG A  75     -26.715  14.621   0.571  1.00 37.58           C
ATOM    420  CG  ARG A  75     -27.928  15.469   0.297  1.00 42.33           C
ATOM    421  CD  ARG A  75     -28.456  16.168   1.529  1.00 48.06           C
ATOM    422  NE  ARG A  75     -27.491  17.193   1.909  1.00 52.91           N
ATOM    423  CZ  ARG A  75     -27.515  18.451   1.488  1.00 55.58           C
ATOM    424  NH1 ARG A  75     -28.494  18.868   0.713  1.00 56.06           N
ATOM    425  NH2 ARG A  75     -26.547  19.286   1.868  1.00 58.05           N
ATOM    426  N   GLU A  76     -23.948  13.260  -0.275  1.00 31.09           N
ATOM    427  CA  GLU A  76     -22.890  12.408   0.176  1.00 30.73           C
ATOM    428  C   GLU A  76     -22.969  12.219   1.704  1.00 29.66           C
ATOM    429  O   GLU A  76     -22.936  13.208   2.453  1.00 32.08           O
ATOM    430  CB  GLU A  76     -21.559  12.981  -0.232  1.00 33.39           C
ATOM    431  CG  GLU A  76     -21.266  12.828  -1.701  1.00 36.82           C
ATOM    432  CD  GLU A  76     -19.811  13.215  -2.097  1.00 42.39           C
ATOM    433  OE1 GLU A  76     -19.402  14.353  -1.814  1.00 43.65           O
ATOM    434  OE2 GLU A  76     -19.087  12.372  -2.682  1.00 42.21           O
ATOM    435  N   THR A  77     -23.076  10.991   2.166  1.00 27.22           N
ATOM    436  CA  THR A  77     -23.331  10.690   3.596  1.00 27.02           C
ATOM    437  C   THR A  77     -22.336   9.681   4.126  1.00 24.98           C
ATOM    438  O   THR A  77     -22.162   8.669   3.514  1.00 23.34           O
ATOM    439  CB  THR A  77     -24.751  10.131   3.743  1.00 28.14           C
ATOM    440  OG1 THR A  77     -25.658  10.956   3.021  1.00 31.21           O
ATOM    441  CG2 THR A  77     -25.216  10.056   5.198  1.00 29.26           C
ATOM    442  N   GLN A  78     -21.662   9.960   5.257  1.00 25.37           N
ATOM    443  CA  GLN A  78     -20.715   9.068   5.885  1.00 25.47           C
ATOM    444  C   GLN A  78     -21.325   7.895   6.602  1.00 25.30           C
ATOM    445  O   GLN A  78     -22.345   8.064   7.264  1.00 24.68           O
ATOM    446  CB  GLN A  78     -19.899   9.805   6.973  1.00 27.34           C
ATOM    447  CG  GLN A  78     -19.122  10.946   6.489  1.00 29.55           C
ATOM    448  CD  GLN A  78     -18.471  11.746   7.638  1.00 30.25           C
ATOM    449  OE1 GLN A  78     -18.712  11.518   8.826  1.00 31.25           O
ATOM    450  NE2 GLN A  78     -17.662  12.646   7.267  1.00 31.80           N
ATOM    451  N   TYR A  79     -20.726   6.704   6.419  1.00 23.32           N
ATOM    452  CA  TYR A  79     -20.989   5.534   7.232  1.00 23.20           C
ATOM    453  C   TYR A  79     -19.687   4.836   7.488  1.00 23.55           C
ATOM    454  O   TYR A  79     -18.777   4.816   6.616  1.00 22.68           O
ATOM    455  CB  TYR A  79     -21.864   4.533   6.510  1.00 24.53           C
ATOM    456  CG  TYR A  79     -23.270   4.946   6.381  1.00 24.76           C
ATOM    457  CD1 TYR A  79     -23.677   5.764   5.374  1.00 25.74           C
ATOM    458  CD2 TYR A  79     -24.205   4.487   7.287  1.00 27.38           C
ATOM    459  CE1 TYR A  79     -25.015   6.188   5.276  1.00 28.84           C
ATOM    460  CE2 TYR A  79     -25.543   4.848   7.180  1.00 30.67           C
ATOM    461  CZ  TYR A  79     -25.939   5.699   6.195  1.00 30.94           C
ATOM    462  OH  TYR A  79     -27.263   6.015   6.186  1.00 36.72           O
ATOM    463  N   ALA A  80     -19.586   4.257   8.668  1.00 21.96           N
ATOM    464  CA  ALA A  80     -18.474   3.403   8.977  1.00 23.98           C
ATOM    465  C   ALA A  80     -18.653   2.032   8.352  1.00 22.24           C
ATOM    466  O   ALA A  80     -19.710   1.418   8.425  1.00 23.60           O
ATOM    467  CB  ALA A  80     -18.291   3.287  10.491  1.00 23.71           C
ATOM    468  N   LEU A  81     -17.585   1.524   7.788  1.00 20.89           N
ATOM    469  CA  LEU A  81     -17.511   0.114   7.442  1.00 21.40           C
ATOM    470  C   LEU A  81     -17.364  -0.682   8.734  1.00 21.87           C
ATOM    471  O   LEU A  81     -17.052  -0.104   9.800  1.00 20.89           O
ATOM    472  CB  LEU A  81     -16.300  -0.164   6.545  1.00 22.27           C
ATOM    473  CG  LEU A  81     -16.462   0.578   5.201  1.00 23.09           C
ATOM    474  CD1 LEU A  81     -15.128   0.532   4.461  1.00 25.16           C
ATOM    475  CD2 LEU A  81     -17.594   0.020   4.353  1.00 22.26           C
ATOM    476  N   GLU A  82     -17.656  -1.986   8.639  1.00 20.72           N
ATOM    477  CA  GLU A  82     -17.473  -2.899   9.729  1.00 19.99           C
ATOM    478  C   GLU A  82     -16.537  -4.021   9.404  1.00 19.27           C
ATOM    479  O   GLU A  82     -16.481  -4.491   8.272  1.00 19.26           O
ATOM    480  CB  GLU A  82     -18.799  -3.474  10.197  1.00 20.20           C
ATOM    481  CG  GLU A  82     -19.754  -2.388  10.570  1.00 24.25           C
ATOM    482  CD  GLU A  82     -21.082  -2.907  11.019  1.00 27.96           C
ATOM    483  OE1 GLU A  82     -21.644  -3.890  10.488  1.00 27.49           O
ATOM    484  OE2 GLU A  82     -21.607  -2.256  11.885  1.00 35.10           O
ATOM    485  N   CYS A  83     -15.764  -4.392  10.402  1.00 17.99           N
ATOM    486  CA  CYS A  83     -14.968  -5.562  10.371  1.00 19.24           C
ATOM    487  C   CYS A  83     -15.378  -6.597  11.431  1.00 19.99           C
ATOM    488  O   CYS A  83     -16.165  -6.327  12.378  1.00 17.68           O
ATOM    489  CB  CYS A  83     -13.497  -5.191  10.400  1.00 24.70           C
ATOM    490  SG  CYS A  83     -13.028  -4.404  11.915  1.00 31.34           S
ATOM    491  N   ARG A  84     -14.900  -7.839  11.219  1.00 19.55           N
ATOM    492  CA  ARG A  84     -15.028  -8.922  12.152  1.00 19.23           C
ATOM    493  C   ARG A  84     -13.739  -9.788  12.080  1.00 19.31           C
ATOM    494  O   ARG A  84     -13.035  -9.844  11.015  1.00 17.71           O
ATOM    495  CB  ARG A  84     -16.273  -9.712  11.725  1.00 24.22           C
ATOM    496  CG  ARG A  84     -16.590 -10.877  12.544  1.00 29.89           C
ATOM    497  CD  ARG A  84     -18.006 -11.397  12.518  1.00 30.35           C
ATOM    498  NE  ARG A  84     -18.305 -12.111  11.334  1.00 33.89           N
ATOM    499  CZ  ARG A  84     -19.477 -12.719  11.140  1.00 33.88           C
ATOM    500  NH1 ARG A  84     -20.460 -12.665  12.059  1.00 29.28           N
ATOM    501  NH2 ARG A  84     -19.663 -13.336   9.998  1.00 33.31           N
ATOM    502  N   VAL A  85     -13.391 -10.381  13.210  1.00 18.20           N
ATOM    503  CA  VAL A  85     -12.245 -11.303  13.367  1.00 20.37           C
ATOM    504  C   VAL A  85     -12.665 -12.592  14.059  1.00 20.97           C
ATOM    505  O   VAL A  85     -13.538 -12.577  14.939  1.00 19.57           O
ATOM    506  CB  VAL A  85     -11.077 -10.613  14.096  1.00 21.01           C
ATOM    507  CG1 VAL A  85     -10.378  -9.615  13.181  1.00 21.45           C
ATOM    508  CG2 VAL A  85     -11.509  -9.890  15.387  1.00 22.15           C
ATOM    509  N   SER A  86     -12.005 -13.707  13.726  1.00 21.33           N
ATOM    510  CA  SER A  86     -12.267 -14.987  14.289  1.00 23.08           C
ATOM    511  C   SER A  86     -10.972 -15.719  14.413  1.00 21.26           C
ATOM    512  O   SER A  86     -10.111 -15.564  13.554  1.00 19.74           O
ATOM    513  CB  SER A  86     -13.111 -15.880  13.348  1.00 27.72           C
ATOM    514  OG  SER A  86     -14.416 -15.771  13.724  1.00 34.68           O
ATOM    515  N   ILE A  87     -10.852 -16.452  15.534  1.00 19.33           N
ATOM    516  CA  ILE A  87      -9.792 -17.450  15.755  1.00 19.03           C
ATOM    517  C   ILE A  87     -10.436 -18.785  16.022  1.00 20.16           C
ATOM    518  O   ILE A  87     -11.426 -18.929  16.781  1.00 18.70           O
ATOM    519  CB  ILE A  87      -8.846 -17.079  16.898  1.00 18.38           C
ATOM    520  CG1 ILE A  87      -8.354 -15.653  16.767  1.00 18.95           C
ATOM    521  CG2 ILE A  87      -7.742 -18.131  17.004  1.00 20.13           C
ATOM    522  CD1 ILE A  87      -7.537 -15.159  17.947  1.00 19.85           C
ATOM    523  N   HIS A  88      -9.845 -19.831  15.402  1.00 22.14           N
ATOM    524  CA  HIS A  88     -10.280 -21.192  15.556  1.00 24.36           C
ATOM    525  C   HIS A  88      -9.309 -21.949  16.422  1.00 22.37           C
ATOM    526  O   HIS A  88      -8.136 -21.995  16.136  1.00 23.18           O
ATOM    527  CB  HIS A  88     -10.296 -21.943  14.224  1.00 26.73           C
ATOM    528  CG  HIS A  88     -11.349 -21.464  13.300  1.00 30.57           C
ATOM    529  ND1 HIS A  88     -11.578 -20.128  13.057  1.00 33.72           N
ATOM    530  CD2 HIS A  88     -12.229 -22.142  12.541  1.00 32.77           C
ATOM    531  CE1 HIS A  88     -12.569 -20.010  12.194  1.00 34.21           C
ATOM    532  NE2 HIS A  88     -12.992 -21.216  11.890  1.00 35.44           N
ATOM    533  N   HIS A  89      -9.829 -22.564  17.454  1.00 23.29           N
ATOM    534  CA  HIS A  89      -9.033 -23.393  18.306  1.00 25.05           C
ATOM    535  C   HIS A  89      -8.999 -24.861  17.813  1.00 26.34           C
ATOM    536  O   HIS A  89      -9.908 -25.298  17.143  1.00 26.39           O
ATOM    537  CB  HIS A  89      -9.550 -23.286  19.736  1.00 24.40           C
ATOM    538  CG  HIS A  89      -8.724 -24.042  20.713  1.00 25.23           C
ATOM    539  ND1 HIS A  89      -9.191 -25.159  21.367  1.00 26.89           N
ATOM    540  CD2 HIS A  89      -7.433 -23.895  21.084  1.00 25.87           C
ATOM    541  CE1 HIS A  89      -8.222 -25.654  22.121  1.00 28.35           C
ATOM    542  NE2 HIS A  89      -7.150 -24.902  21.965  1.00 27.06           N
ATOM    543  N   SER A  90      -7.947 -25.605  18.157  1.00 29.22           N
ATOM    544  C   SER A  90      -9.058 -27.807  18.129  1.00 34.88           C
ATOM    545  O   SER A  90      -9.460 -28.703  17.409  1.00 38.10           O
ATOM    546  CA ASER A  90      -7.841 -26.992  17.746  1.00 33.04           C
ATOM    547  CB ASER A  90      -6.616 -27.637  18.370  1.00 35.20           C
ATOM    548  OG ASER A  90      -6.504 -28.964  17.891  1.00 41.49           O
ATOM    549  N   SER A  91      -9.681 -27.490  19.258  1.00 35.08           N
ATOM    550  CA  SER A  91     -10.874 -28.226  19.703  1.00 36.10           C
ATOM    551  C   SER A  91     -12.110 -28.057  18.829  1.00 33.87           C
ATOM    552  O   SER A  91     -13.077 -28.779  19.037  1.00 36.50           O
ATOM    553  CB  SER A  91     -11.319 -27.760  21.100  1.00 35.85           C
ATOM    554  OG  SER A  91     -11.729 -26.382  20.986  1.00 35.12           O
ATOM    555  N   GLY A  92     -12.131 -27.105  17.924  1.00 31.85           N
ATOM    556  CA  GLY A  92     -13.354 -26.761  17.260  1.00 31.34           C
ATOM    557  C   GLY A  92     -13.996 -25.491  17.815  1.00 30.60           C
ATOM    558  O   GLY A  92     -14.888 -24.943  17.188  1.00 29.58           O
ATOM    559  N   SER A  93     -13.593 -25.042  19.001  1.00 29.39           N
ATOM    560  CA  SER A  93     -14.150 -23.751  19.543  1.00 28.89           C
ATOM    561  C   SER A  93     -13.685 -22.611  18.629  1.00 24.87           C
ATOM    562  O   SER A  93     -12.550 -22.534  18.152  1.00 23.01           O
ATOM    563  CB  SER A  93     -13.790 -23.532  21.051  1.00 28.41           C
ATOM    564  OG  SER A  93     -14.375 -22.320  21.555  1.00 28.69           O
ATOM    565  N   ILE A  94     -14.612 -21.712  18.348  1.00 24.97           N
ATOM    566  CA  ILE A  94     -14.352 -20.511  17.533  1.00 24.10           C
ATOM    567  C   ILE A  94     -14.721 -19.230  18.330  1.00 22.40           C
ATOM    568  O   ILE A  94     -15.802 -19.123  18.893  1.00 24.62           O
ATOM    569  CB  ILE A  94     -15.220 -20.568  16.250  1.00 25.65           C
ATOM    570  CG1 ILE A  94     -14.780 -21.786  15.346  1.00 29.55           C
ATOM    571  CG2 ILE A  94     -15.141 -19.269  15.494  1.00 26.27           C
ATOM    572  CD1 ILE A  94     -15.838 -22.140  14.284  1.00 32.55           C
ATOM    573  N   ASN A  95     -13.791 -18.341  18.421  1.00 20.24           N
ATOM    574  CA  ASN A  95     -14.006 -17.065  19.092  1.00 21.26           C
ATOM    575  C   ASN A  95     -14.113 -16.012  18.022  1.00 19.96           C
ATOM    576  O   ASN A  95     -13.112 -15.640  17.368  1.00 18.04           O
ATOM    577  CB  ASN A  95     -12.750 -16.817  19.952  1.00 20.18           C
ATOM    578  CG  ASN A  95     -12.859 -15.592  20.772  1.00 21.15           C
ATOM    579  OD1 ASN A  95     -13.923 -15.020  20.890  1.00 20.02           O
ATOM    580  ND2 ASN A  95     -11.772 -15.222  21.389  1.00 21.55           N
ATOM    581  N   GLU A  96     -15.316 -15.526  17.802  1.00 20.84           N
ATOM    582  CA  GLU A  96     -15.632 -14.639  16.688  1.00 22.34           C
ATOM    583  C   GLU A  96     -16.265 -13.364  17.230  1.00 22.92           C
ATOM    584  O   GLU A  96     -17.217 -13.411  18.007  1.00 22.20           O
ATOM    585  CB  GLU A  96     -16.621 -15.310  15.740  1.00 25.73           C
ATOM    586  CG  GLU A  96     -17.104 -14.455  14.535  1.00 30.56           C
ATOM    587  CD  GLU A  96     -17.933 -15.245  13.511  1.00 35.31           C
ATOM    588  OE1 GLU A  96     -18.975 -15.873  13.885  1.00 43.23           O
ATOM    589  OE2 GLU A  96     -17.509 -15.287  12.323  1.00 39.76           O
ATOM    590  N   SER A  97     -15.711 -12.221  16.852  1.00 19.45           N
ATOM    591  CA  SER A  97     -16.213 -10.938  17.330  1.00 21.10           C
ATOM    592  C   SER A  97     -17.500 -10.562  16.631  1.00 21.43           C
ATOM    593  O   SER A  97     -17.947 -11.179  15.665  1.00 22.41           O
ATOM    594  CB  SER A  97     -15.176  -9.817  17.037  1.00 19.85           C
ATOM    595  OG  SER A  97     -15.150  -9.455  15.644  1.00 20.23           O
ATOM    596  N   GLN A  98     -18.152  -9.544  17.175  1.00 22.84           N
ATOM    597  CA  GLN A  98     -19.266  -8.933  16.449  1.00 23.87           C
ATOM    598  C   GLN A  98     -18.736  -8.042  15.338  1.00 20.99           C
ATOM    599  O   GLN A  98     -17.573  -7.696  15.291  1.00 22.33           O
ATOM    600  CB  GLN A  98     -20.086  -8.054  17.388  1.00 29.00           C
ATOM    601  CG  GLN A  98     -20.652  -8.852  18.508  1.00 35.16           C
ATOM    602  CD  GLN A  98     -21.808  -8.148  19.066  1.00 45.94           C
ATOM    603  OE1 GLN A  98     -21.635  -7.101  19.721  1.00 51.64           O
ATOM    604  NE2 GLN A  98     -23.015  -8.642  18.750  1.00 49.74           N
ATOM    605  N   TRP A  99     -19.624  -7.707  14.414  1.00 21.32           N
ATOM    606  CA  TRP A  99     -19.339  -6.732  13.366  1.00 20.19           C
ATOM    607  C   TRP A  99     -19.287  -5.367  14.065  1.00 22.76           C
ATOM    608  O   TRP A  99     -20.166  -5.031  14.861  1.00 22.76           O
ATOM    609  CB  TRP A  99     -20.437  -6.720  12.315  1.00 18.71           C
ATOM    610  CG  TRP A  99     -20.454  -7.835  11.424  1.00 17.13           C
ATOM    611  CD1 TRP A  99     -21.332  -8.881  11.460  1.00 18.00           C
ATOM    612  CD2 TRP A  99     -19.562  -8.090  10.319  1.00 18.79           C
ATOM    613  NE1 TRP A  99     -21.063  -9.764  10.436  1.00 21.48           N
ATOM    614  CE2 TRP A  99     -19.984  -9.311   9.722  1.00 18.41           C
ATOM    615  CE3 TRP A  99     -18.463  -7.415   9.763  1.00 18.10           C
ATOM    616  CZ2 TRP A  99     -19.327  -9.867   8.652  1.00 19.17           C
ATOM    617  CZ3 TRP A  99     -17.843  -7.954   8.624  1.00 17.83           C
ATOM    618  CH2 TRP A  99     -18.310  -9.148   8.066  1.00 18.15           C
ATOM    619  N   GLY A 100     -18.213  -4.638  13.865  1.00 21.76           N
ATOM    620  CA  GLY A 100     -18.151  -3.272  14.332  1.00 22.66           C
ATOM    621  C   GLY A 100     -17.076  -2.489  13.571  1.00 22.39           C
ATOM    622  O   GLY A 100     -16.138  -3.040  12.916  1.00 21.01           O
ATOM    623  N   GLN A 101     -17.074  -1.186  13.767  1.00 22.35           N
ATOM    624  CA  GLN A 101     -15.975  -0.392  13.219  1.00 24.54           C
ATOM    625  C   GLN A 101     -14.582  -0.810  13.781  1.00 22.86           C
ATOM    626  O   GLN A 101     -13.601  -0.774  13.105  1.00 23.94           O
ATOM    627  CB  GLN A 101     -16.240   1.108  13.476  1.00 27.00           C
ATOM    628  CG  GLN A 101     -15.231   2.030  12.776  1.00 31.41           C
ATOM    629  CD  GLN A 101     -13.920   2.281  13.563  1.00 35.17           C
ATOM    630  OE1 GLN A 101     -13.903   2.406  14.797  1.00 34.84           O
ATOM    631  NE2 GLN A 101     -12.794   2.347  12.832  1.00 32.38           N
ATOM    632  N   GLN A 102     -14.521  -1.181  15.030  1.00 24.75           N
ATOM    633  CA  GLN A 102     -13.350  -1.823  15.633  1.00 24.94           C
ATOM    634  C   GLN A 102     -13.822  -3.041  16.420  1.00 28.07           C
ATOM    635  O   GLN A 102     -14.841  -2.942  17.099  1.00 26.37           O
ATOM    636  CB  GLN A 102     -12.634  -0.857  16.550  1.00 30.59           C
ATOM    637  CG  GLN A 102     -12.049   0.301  15.787  1.00 37.18           C
ATOM    638  CD  GLN A 102     -11.608   1.448  16.670  1.00 43.66           C
ATOM    639  OE1 GLN A 102     -12.189   2.534  16.638  1.00 50.56           O
ATOM    640  NE2 GLN A 102     -10.587   1.202  17.470  1.00 41.80           N
ATOM    641  N   SER A 103     -13.108  -4.179  16.311  1.00 24.38           N
ATOM    642  CA  SER A 103     -13.522  -5.381  17.049  1.00 25.96           C
ATOM    643  C   SER A 103     -12.220  -6.132  17.376  1.00 23.55           C
ATOM    644  O   SER A 103     -11.176  -5.939  16.689  1.00 22.41           O
ATOM    645  CB  SER A 103     -14.404  -6.332  16.166  1.00 25.67           C
ATOM    646  OG  SER A 103     -15.732  -5.868  15.867  1.00 33.03           O
ATOM    647  N   GLN A 104     -12.283  -6.998  18.383  1.00 19.02           N
ATOM    648  CA  GLN A 104     -11.105  -7.786  18.719  1.00 19.86           C
ATOM    649  C   GLN A 104     -11.462  -9.056  19.465  1.00 17.59           C
ATOM    650  O   GLN A 104     -12.473  -9.113  20.199  1.00 18.65           O
ATOM    651  CB  GLN A 104     -10.064  -6.986  19.588  1.00 20.18           C
ATOM    652  CG  GLN A 104     -10.588  -6.410  20.855  1.00 24.10           C
ATOM    653  CD  GLN A 104      -9.592  -5.457  21.533  1.00 27.33           C
ATOM    654  OE1 GLN A 104      -9.061  -5.717  22.641  1.00 25.37           O
ATOM    655  NE2 GLN A 104      -9.435  -4.323  20.933  1.00 26.44           N
ATOM    656  N   VAL A 105     -10.574 -10.024  19.339  1.00 17.81           N
ATOM    657  CA  VAL A 105     -10.668 -11.222  20.111  1.00 18.22           C
ATOM    658  C   VAL A 105      -9.320 -11.567  20.722  1.00 18.10           C
ATOM    659  O   VAL A 105      -8.269 -11.347  20.078  1.00 19.48           O
ATOM    660  CB  VAL A 105     -11.176 -12.400  19.251  1.00 18.19           C
ATOM    661  CG1 VAL A 105     -12.640 -12.157  18.970  1.00 18.25           C
ATOM    662  CG2 VAL A 105     -10.346 -12.620  17.989  1.00 17.01           C
ATOM    663  N   GLY A 106      -9.377 -12.049  21.936  1.00 18.52           N
ATOM    664  CA  GLY A 106      -8.199 -12.497  22.669  1.00 21.76           C
ATOM    665  C   GLY A 106      -7.926 -13.984  22.532  1.00 22.07           C
ATOM    666  O   GLY A 106      -8.792 -14.766  22.127  1.00 23.58           O
ATOM    667  N   PHE A 107      -6.707 -14.341  22.888  1.00 22.11           N
ATOM    668  CA  PHE A 107      -6.249 -15.735  22.941  1.00 21.39           C
ATOM    669  C   PHE A 107      -5.227 -15.929  24.056  1.00 22.75           C
ATOM    670  O   PHE A 107      -4.486 -15.021  24.366  1.00 23.07           O
ATOM    671  CB  PHE A 107      -5.758 -16.265  21.614  1.00 20.74           C
ATOM    672  CG  PHE A 107      -4.505 -15.581  21.088  1.00 20.15           C
ATOM    673  CD1 PHE A 107      -3.271 -16.029  21.510  1.00 20.37           C
ATOM    674  CD2 PHE A 107      -4.580 -14.534  20.234  1.00 20.38           C
ATOM    675  CE1 PHE A 107      -2.098 -15.441  21.028  1.00 23.26           C
ATOM    676  CE2 PHE A 107      -3.436 -13.881  19.775  1.00 20.50           C
ATOM    677  CZ  PHE A 107      -2.185 -14.363  20.137  1.00 22.95           C
ATOM    678  N   GLY A 108      -5.264 -17.111  24.681  1.00 23.95           N
ATOM    679  CA  GLY A 108      -4.347 -17.511  25.714  1.00 25.94           C
ATOM    680  C   GLY A 108      -3.468 -18.675  25.341  1.00 28.89           C
ATOM    681  O   GLY A 108      -3.421 -19.117  24.181  1.00 27.21           O
ATOM    682  N   THR A 109      -2.713 -19.143  26.308  1.00 31.62           N
ATOM    683  CA  THR A 109      -1.763 -20.235  26.044  1.00 34.88           C
ATOM    684  C   THR A 109      -1.972 -21.409  26.919  1.00 36.17           C
ATOM    685  O   THR A 109      -1.359 -22.426  26.698  1.00 39.15           O
ATOM    686  CB  THR A 109      -0.304 -19.762  26.196  1.00 35.66           C
ATOM    687  OG1 THR A 109      -0.119 -19.436  27.546  1.00 36.95           O
ATOM    688  CG2 THR A 109      -0.066 -18.493  25.408  1.00 36.27           C
ATOM    689  N   ALA A 110      -2.828 -21.293  27.922  1.00 42.04           N
ATOM    690  CA  ALA A 110      -2.912 -22.338  28.913  1.00 45.24           C
ATOM    691  C   ALA A 110      -4.122 -23.188  28.557  1.00 45.95           C
ATOM    692  O   ALA A 110      -5.281 -22.749  28.729  1.00 48.08           O
ATOM    693  CB  ALA A 110      -3.013 -21.744  30.327  1.00 47.49           C
ATOM    694  N   CYS A 111      -3.852 -24.397  28.039  1.00 44.55           N
ATOM    695  CA  CYS A 111      -4.917 -25.353  27.671  1.00 44.69           C
ATOM    696  C   CYS A 111      -4.693 -26.632  28.435  1.00 46.59           C
ATOM    697  O   CYS A 111      -4.120 -27.590  27.913  1.00 44.26           O
ATOM    698  CB  CYS A 111      -4.941 -25.578  26.134  1.00 44.52           C
ATOM    699  SG  CYS A 111      -5.813 -24.306  25.166  1.00 47.95           S
ATOM    700  N   GLY A 112      -5.069 -26.673  29.697  1.00 49.05           N
ATOM    701  CA  GLY A 112      -4.765 -27.911  30.478  1.00 54.97           C
ATOM    702  C   GLY A 112      -3.299 -27.904  30.945  1.00 56.35           C
ATOM    703  O   GLY A 112      -2.809 -26.828  31.212  1.00 60.51           O
ATOM    704  N   ASN A 113      -2.509 -28.983  30.985  1.00 64.71           N
ATOM    705  CA  ASN A 113      -2.313 -30.046  29.994  1.00 68.03           C
ATOM    706  C   ASN A 113      -1.164 -29.546  29.095  1.00 60.49           C
ATOM    707  O   ASN A 113      -0.025 -29.970  29.206  1.00 55.91           O
ATOM    708  CB  ASN A 113      -3.541 -30.398  29.112  1.00 73.79           C
ATOM    709  CG  ASN A 113      -4.668 -31.100  29.869  1.00 81.66           C
ATOM    710  OD1 ASN A 113      -5.712 -31.417  29.279  1.00 86.75           O
ATOM    711  ND2 ASN A 113      -4.475 -31.340  31.162  1.00 84.64           N
ATOM    712  N   LYS A 114      -1.492 -28.591  28.237  1.00 56.01           N
ATOM    713  CA  LYS A 114      -0.726 -28.303  27.041  1.00 51.74           C
ATOM    714  C   LYS A 114      -0.823 -26.824  26.679  1.00 45.91           C
ATOM    715  O   LYS A 114      -1.600 -26.065  27.278  1.00 41.62           O
ATOM    716  CB  LYS A 114      -1.264 -29.157  25.887  1.00 57.00           C
ATOM    717  CG  LYS A 114      -2.803 -29.175  25.764  1.00 63.35           C
ATOM    718  CD  LYS A 114      -3.318 -30.215  24.773  1.00 66.73           C
ATOM    719  CE  LYS A 114      -3.095 -31.630  25.291  1.00 70.56           C
ATOM    720  NZ  LYS A 114      -2.951 -32.637  24.200  1.00 74.15           N
ATOM    721  N   LYS A 115      -0.036 -26.432  25.694  1.00 41.25           N
ATOM    722  CA  LYS A 115      -0.135 -25.092  25.149  1.00 40.38           C
ATOM    723  C   LYS A 115      -1.309 -25.117  24.182  1.00 37.36           C
ATOM    724  O   LYS A 115      -1.604 -26.159  23.565  1.00 37.23           O
ATOM    725  CB  LYS A 115       1.164 -24.675  24.470  1.00 44.37           C
ATOM    726  CG  LYS A 115       2.390 -24.884  25.359  1.00 51.02           C
ATOM    727  CD  LYS A 115       3.720 -24.653  24.641  1.00 56.03           C
ATOM    728  CE  LYS A 115       3.901 -23.219  24.193  1.00 55.36           C
ATOM    729  NZ  LYS A 115       3.263 -22.208  25.091  1.00 57.48           N
ATOM    730  N   CYS A 116      -2.025 -24.008  24.099  1.00 33.38           N
ATOM    731  CA  CYS A 116      -3.111 -23.906  23.131  1.00 32.23           C
ATOM    732  C   CYS A 116      -2.547 -23.843  21.705  1.00 30.96           C
ATOM    733  O   CYS A 116      -1.573 -23.135  21.438  1.00 28.16           O
ATOM    734  CB  CYS A 116      -3.937 -22.644  23.405  1.00 32.57           C
ATOM    735  SG  CYS A 116      -4.649 -22.546  25.047  1.00 38.63           S
ATOM    736  N   ARG A 117      -3.191 -24.606  20.809  1.00 31.32           N
ATOM    737  CA  ARG A 117      -2.898 -24.612  19.402  1.00 30.67           C
ATOM    738  C   ARG A 117      -4.113 -24.080  18.649  1.00 26.52           C
ATOM    739  O   ARG A 117      -5.285 -24.438  18.913  1.00 26.97           O
ATOM    740  CB  ARG A 117      -2.492 -26.040  18.959  1.00 33.73           C
ATOM    741  CG  ARG A 117      -2.297 -26.200  17.442  1.00 35.90           C
ATOM    742  CD  ARG A 117      -1.676 -27.563  17.105  1.00 38.10           C
ATOM    743  NE  ARG A 117      -2.538 -28.669  17.520  1.00 42.33           N
ATOM    744  CZ  ARG A 117      -3.528 -29.179  16.775  1.00 48.16           C
ATOM    745  NH1 ARG A 117      -3.773 -28.718  15.543  1.00 48.18           N
ATOM    746  NH2 ARG A 117      -4.283 -30.171  17.262  1.00 50.94           N
ATOM    747  N   PHE A 118      -3.828 -23.125  17.802  1.00 24.59           N
ATOM    748  CA  PHE A 118      -4.876 -22.458  16.981  1.00 23.89           C
ATOM    749  C   PHE A 118      -4.638 -22.761  15.510  1.00 23.71           C
ATOM    750  O   PHE A 118      -3.519 -22.708  15.027  1.00 24.42           O
ATOM    751  CB  PHE A 118      -4.800 -20.985  17.222  1.00 22.26           C
ATOM    752  CG  PHE A 118      -5.036 -20.625  18.651  1.00 21.67           C
ATOM    753  CD1 PHE A 118      -6.313 -20.646  19.171  1.00 21.27           C
ATOM    754  CD2 PHE A 118      -3.962 -20.372  19.496  1.00 21.92           C
ATOM    755  CE1 PHE A 118      -6.504 -20.329  20.516  1.00 22.18           C
ATOM    756  CE2 PHE A 118      -4.153 -20.037  20.805  1.00 23.37           C
ATOM    757  CZ  PHE A 118      -5.431 -20.021  21.332  1.00 21.66           C
ATOM    758  N   THR A 119      -5.701 -23.114  14.823  1.00 24.22           N
ATOM    759  CA  THR A 119      -5.607 -23.739  13.496  1.00 24.69           C
ATOM    760  C   THR A 119      -6.188 -22.878  12.399  1.00 24.27           C
ATOM    761  O   THR A 119      -6.142 -23.276  11.238  1.00 24.63           O
ATOM    762  CB  THR A 119      -6.389 -25.033  13.477  1.00 26.86           C
ATOM    763  OG1 THR A 119      -7.727 -24.763  13.898  1.00 25.16           O
ATOM    764  CG2 THR A 119      -5.731 -26.077  14.427  1.00 30.48           C
ATOM    765  N   GLY A 120      -6.737 -21.721  12.748  1.00 21.32           N
ATOM    766  CA  GLY A 120      -7.331 -20.849  11.738  1.00 22.70           C
ATOM    767  C   GLY A 120      -7.643 -19.445  12.207  1.00 21.71           C
ATOM    768  O   GLY A 120      -7.858 -19.195  13.445  1.00 22.96           O
ATOM    769  N   PHE A 121      -7.680 -18.506  11.239  1.00 20.42           N
ATOM    770  CA  PHE A 121      -8.170 -17.137  11.501  1.00 18.76           C
ATOM    771  C   PHE A 121      -9.126 -16.776  10.420  1.00 19.91           C
ATOM    772  O   PHE A 121      -8.987 -17.284   9.340  1.00 21.84           O
ATOM    773  CB  PHE A 121      -7.073 -16.070  11.543  1.00 19.01           C
ATOM    774  CG  PHE A 121      -5.861 -16.422  12.360  1.00 20.59           C
ATOM    775  CD1 PHE A 121      -5.912 -16.486  13.708  1.00 24.97           C
ATOM    776  CD2 PHE A 121      -4.662 -16.681  11.746  1.00 22.28           C
ATOM    777  CE1 PHE A 121      -4.813 -16.805  14.437  1.00 24.23           C
ATOM    778  CE2 PHE A 121      -3.555 -17.024  12.478  1.00 23.43           C
ATOM    779  CZ  PHE A 121      -3.624 -17.053  13.816  1.00 23.84           C
ATOM    780  N   GLU A 122     -10.109 -15.926  10.688  1.00 18.69           N
ATOM    781  CA  GLU A 122     -10.882 -15.268   9.658  1.00 22.15           C
ATOM    782  C   GLU A 122     -10.884 -13.771   9.864  1.00 20.79           C
ATOM    783  O   GLU A 122     -10.983 -13.269  11.022  1.00 21.48           O
ATOM    784  CB  GLU A 122     -12.324 -15.705   9.638  1.00 27.20           C
ATOM    785  CG  GLU A 122     -12.473 -17.150   9.455  1.00 37.07           C
ATOM    786  CD  GLU A 122     -13.924 -17.554   9.248  1.00 46.80           C
ATOM    787  OE1 GLU A 122     -14.408 -18.232  10.159  1.00 51.36           O
ATOM    788  OE2 GLU A 122     -14.547 -17.195   8.204  1.00 51.01           O
ATOM    789  N   ILE A 123     -10.713 -13.043   8.771  1.00 19.12           N
ATOM    790  CA  ILE A 123     -10.753 -11.604   8.762  1.00 18.42           C
ATOM    791  C   ILE A 123     -11.740 -11.130   7.731  1.00 18.64           C
ATOM    792  O   ILE A 123     -11.682 -11.576   6.612  1.00 19.82           O
ATOM    793  CB  ILE A 123      -9.366 -11.012   8.478  1.00 21.50           C
ATOM    794  CG1 ILE A 123      -8.806 -11.435   7.103  1.00 22.39           C
ATOM    795  CG2 ILE A 123      -8.379 -11.289   9.671  1.00 19.17           C
ATOM    796  CD1 ILE A 123      -7.444 -10.780   6.833  1.00 25.64           C
ATOM    797  N   SER A 124     -12.647 -10.233   8.103  1.00 17.66           N
ATOM    798  CA  SER A 124     -13.740  -9.810   7.240  1.00 19.96           C
ATOM    799  C   SER A 124     -14.004  -8.312   7.270  1.00 19.57           C
ATOM    800  O   SER A 124     -13.653  -7.663   8.231  1.00 21.34           O
ATOM    801  CB  SER A 124     -15.056 -10.427   7.702  1.00 20.37           C
ATOM    802  OG  SER A 124     -14.922 -11.817   7.595  1.00 23.86           O
ATOM    803  N   LEU A 125     -14.649  -7.815   6.224  1.00 19.32           N
ATOM    804  CA  LEU A 125     -15.061  -6.420   6.083  1.00 17.44           C
ATOM    805  C   LEU A 125     -16.401  -6.375   5.416  1.00 18.45           C
ATOM    806  O   LEU A 125     -16.676  -7.200   4.508  1.00 18.02           O
ATOM    807  CB  LEU A 125     -14.043  -5.760   5.180  1.00 19.73           C
ATOM    808  CG  LEU A 125     -14.165  -4.255   4.854  1.00 20.32           C
ATOM    809  CD1 LEU A 125     -13.880  -3.334   6.030  1.00 24.29           C
ATOM    810  CD2 LEU A 125     -13.157  -3.979   3.776  1.00 22.42           C
ATOM    811  N   ARG A 126     -17.234  -5.383   5.759  1.00 17.80           N
ATOM    812  CA  ARG A 126     -18.505  -5.256   5.081  1.00 18.58           C
ATOM    813  C   ARG A 126     -18.967  -3.813   5.087  1.00 17.36           C
ATOM    814  O   ARG A 126     -18.562  -3.029   5.936  1.00 18.21           O
ATOM    815  CB  ARG A 126     -19.563  -6.143   5.705  1.00 18.74           C
ATOM    816  CG  ARG A 126     -20.116  -5.588   7.022  1.00 20.01           C
ATOM    817  CD  ARG A 126     -21.257  -6.419   7.473  1.00 20.42           C
ATOM    818  NE  ARG A 126     -21.883  -5.952   8.707  1.00 20.39           N
ATOM    819  CZ  ARG A 126     -22.910  -6.585   9.279  1.00 21.32           C
ATOM    820  NH1 ARG A 126     -23.394  -7.686   8.737  1.00 19.46           N
ATOM    821  NH2 ARG A 126     -23.480  -6.109  10.387  1.00 21.96           N
ATOM    822  N   ILE A 127     -19.819  -3.505   4.139  1.00 19.48           N
ATOM    823  CA  ILE A 127     -20.661  -2.357   4.212  1.00 20.44           C
ATOM    824  C   ILE A 127     -21.790  -2.795   5.134  1.00 22.17           C
ATOM    825  O   ILE A 127     -22.477  -3.801   4.884  1.00 23.48           O
ATOM    826  CB  ILE A 127     -21.206  -1.959   2.860  1.00 22.11           C
ATOM    827  CG1 ILE A 127     -20.059  -1.644   1.876  1.00 23.18           C
ATOM    828  CG2 ILE A 127     -22.204  -0.797   2.973  1.00 23.66           C
ATOM    829  CD1 ILE A 127     -20.585  -1.417   0.474  1.00 24.74           C
ATOM    830  N   PRO A 128     -22.082  -1.974   6.124  1.00 23.12           N
ATOM    831  CA  PRO A 128     -23.144  -2.279   7.078  1.00 24.05           C
ATOM    832  C   PRO A 128     -24.500  -2.281   6.425  1.00 23.57           C
ATOM    833  O   PRO A 128     -24.767  -1.498   5.448  1.00 24.21           O
ATOM    834  CB  PRO A 128     -23.039  -1.144   8.089  1.00 24.87           C
ATOM    835  CG  PRO A 128     -22.427  -0.016   7.289  1.00 25.52           C
ATOM    836  CD  PRO A 128     -21.426  -0.705   6.427  1.00 21.87           C
ATOM    837  N   PRO A 129     -25.393  -3.097   6.972  1.00 23.72           N
ATOM    838  CA  PRO A 129     -26.723  -3.272   6.395  1.00 25.58           C
ATOM    839  C   PRO A 129     -27.419  -1.969   6.125  1.00 23.87           C
ATOM    840  O   PRO A 129     -27.932  -1.823   5.047  1.00 27.33           O
ATOM    841  CB  PRO A 129     -27.439  -4.145   7.431  1.00 26.08           C
ATOM    842  CG  PRO A 129     -26.354  -5.064   7.861  1.00 25.87           C
ATOM    843  CD  PRO A 129     -25.134  -4.138   7.993  1.00 26.72           C
ATOM    844  N   ASN A 130     -27.383  -1.021   7.054  1.00 26.92           N
ATOM    845  CA  ASN A 130     -28.120   0.240   6.902  1.00 30.36           C
ATOM    846  C   ASN A 130     -27.612   1.119   5.762  1.00 29.85           C
ATOM    847  O   ASN A 130     -28.316   1.989   5.332  1.00 34.31           O
ATOM    848  CB  ASN A 130     -28.236   1.032   8.255  1.00 34.27           C
ATOM    849  CG  ASN A 130     -26.906   1.570   8.796  1.00 39.55           C
ATOM    850  OD1 ASN A 130     -25.799   1.147   8.411  1.00 44.73           O
ATOM    851  ND2 ASN A 130     -27.021   2.511   9.751  1.00 46.09           N
ATOM    852  N   ALA A 131     -26.380   0.886   5.289  1.00 28.60           N
ATOM    853  CA  ALA A 131     -25.823   1.638   4.164  1.00 27.82           C
ATOM    854  C   ALA A 131     -25.935   0.920   2.805  1.00 28.08           C
ATOM    855  O   ALA A 131     -25.724   1.530   1.769  1.00 28.61           O
ATOM    856  CB  ALA A 131     -24.387   2.013   4.470  1.00 26.85           C
ATOM    857  N   GLN A 132     -26.301  -0.362   2.792  1.00 27.69           N
ATOM    858  CA  GLN A 132     -26.194  -1.179   1.583  1.00 28.66           C
ATOM    859  C   GLN A 132     -27.122  -0.741   0.443  1.00 31.79           C
ATOM    860  O   GLN A 132     -26.822  -0.966  -0.703  1.00 36.10           O
ATOM    861  CB  GLN A 132     -26.420  -2.642   1.910  1.00 28.46           C
ATOM    862  CG  GLN A 132     -25.188  -3.235   2.614  1.00 26.84           C
ATOM    863  CD  GLN A 132     -25.404  -4.655   3.097  1.00 26.84           C
ATOM    864  OE1 GLN A 132     -26.336  -5.323   2.694  1.00 27.20           O
ATOM    865  NE2 GLN A 132     -24.532  -5.109   3.913  1.00 26.44           N
ATOM    866  N   THR A 133     -28.227  -0.109   0.730  1.00 33.29           N
ATOM    867  CA  THR A 133     -29.098   0.284  -0.381  1.00 37.99           C
ATOM    868  C   THR A 133     -28.620   1.569  -1.089  1.00 39.66           C
ATOM    869  O   THR A 133     -29.267   1.990  -2.024  1.00 37.92           O
ATOM    870  CB  THR A 133     -30.562   0.499   0.073  1.00 42.67           C
ATOM    871  OG1 THR A 133     -30.646   1.602   0.982  1.00 39.31           O
ATOM    872  CG2 THR A 133     -31.126  -0.787   0.741  1.00 43.07           C
ATOM    873  N   TYR A 134     -27.521   2.200  -0.646  1.00 35.91           N
ATOM    874  CA  TYR A 134     -27.126   3.485  -1.228  1.00 36.32           C
ATOM    875  C   TYR A 134     -25.877   3.286  -2.032  1.00 37.03           C
ATOM    876  O   TYR A 134     -24.919   2.727  -1.509  1.00 38.38           O
ATOM    877  CB  TYR A 134     -26.839   4.512  -0.124  1.00 36.62           C
ATOM    878  CG  TYR A 134     -27.949   4.696   0.889  1.00 38.25           C
ATOM    879  CD1 TYR A 134     -29.247   5.037   0.485  1.00 41.11           C
ATOM    880  CD2 TYR A 134     -27.709   4.496   2.258  1.00 37.09           C
ATOM    881  CE1 TYR A 134     -30.262   5.198   1.427  1.00 41.90           C
ATOM    882  CE2 TYR A 134     -28.709   4.648   3.193  1.00 38.37           C
ATOM    883  CZ  TYR A 134     -29.989   4.979   2.772  1.00 41.09           C
ATOM    884  OH  TYR A 134     -30.985   5.111   3.715  1.00 44.96           O
ATOM    885  N   PRO A 135     -25.802   3.849  -3.239  1.00 36.35           N
ATOM    886  CA  PRO A 135     -24.550   3.714  -4.035  1.00 36.57           C
ATOM    887  C   PRO A 135     -23.341   4.418  -3.471  1.00 37.38           C
ATOM    888  O   PRO A 135     -23.458   5.508  -2.961  1.00 34.38           O
ATOM    889  CB  PRO A 135     -24.916   4.357  -5.366  1.00 39.73           C
ATOM    890  CG  PRO A 135     -26.064   5.249  -5.047  1.00 39.44           C
ATOM    891  CD  PRO A 135     -26.853   4.568  -3.972  1.00 37.43           C
ATOM    892  N   LEU A 136     -22.178   3.794  -3.564  1.00 37.54           N
ATOM    893  CA  LEU A 136     -20.955   4.391  -3.127  1.00 39.46           C
ATOM    894  C   LEU A 136     -20.732   5.653  -3.854  1.00 39.46           C
ATOM    895  O   LEU A 136     -20.905   5.705  -5.057  1.00 39.65           O
ATOM    896  CB  LEU A 136     -19.728   3.544  -3.462  1.00 42.70           C
ATOM    897  CG  LEU A 136     -19.422   2.426  -2.499  1.00 46.67           C
ATOM    898  CD1 LEU A 136     -19.138   3.035  -1.136  1.00 48.65           C
ATOM    899  CD2 LEU A 136     -20.577   1.433  -2.458  1.00 48.89           C
ATOM    900  N   SER A 137     -20.293   6.656  -3.127  1.00 37.41           N
ATOM    901  CA  SER A 137     -19.749   7.854  -3.717  1.00 42.47           C
ATOM    902  C   SER A 137     -18.228   7.795  -3.661  1.00 46.50           C
ATOM    903  O   SER A 137     -17.566   8.094  -4.607  1.00 52.49           O
ATOM    904  CB  SER A 137     -20.207   9.063  -2.934  1.00 40.22           C
ATOM    905  OG  SER A 137     -19.415  10.153  -3.355  1.00 45.32           O
ATOM    906  N   SER A 138     -17.699   7.423  -2.516  1.00 52.42           N
ATOM    907  CA  SER A 138     -16.247   7.498  -2.240  1.00 55.73           C
ATOM    908  C   SER A 138     -15.446   6.408  -2.910  1.00 65.35           C
ATOM    909  O   SER A 138     -15.969   5.337  -3.340  1.00 61.55           O
ATOM    910  CB  SER A 138     -15.980   7.337  -0.739  1.00 49.48           C
ATOM    911  OG  SER A 138     -16.590   6.166  -0.208  1.00 42.77           O
ATOM    912  N   GLY A 139     -14.147   6.668  -2.943  1.00 71.23           N
ATOM    913  CA  GLY A 139     -13.197   5.600  -3.057  1.00 70.81           C
ATOM    914  C   GLY A 139     -13.409   4.504  -2.006  1.00 63.37           C
ATOM    915  O   GLY A 139     -14.526   4.132  -1.617  1.00 63.27           O
ATOM    916  N   ASP A 140     -12.290   4.059  -1.491  1.00 60.57           N
ATOM    917  CA  ASP A 140     -12.043   2.646  -1.294  1.00 55.17           C
ATOM    918  C   ASP A 140     -12.577   2.073  -0.009  1.00 48.01           C
ATOM    919  O   ASP A 140     -12.610   2.741   1.021  1.00 52.22           O
ATOM    920  CB  ASP A 140     -10.539   2.453  -1.330  1.00 57.81           C
ATOM    921  CG  ASP A 140      -9.909   3.009  -2.617  1.00 62.93           C
ATOM    922  OD1 ASP A 140     -10.596   3.029  -3.675  1.00 61.01           O
ATOM    923  OD2 ASP A 140      -8.719   3.408  -2.566  1.00 63.81           O
ATOM    924  N   LEU A 141     -12.962   0.808  -0.083  1.00 37.69           N
ATOM    925  CA  LEU A 141     -13.362   0.062   1.068  1.00 33.50           C
ATOM    926  C   LEU A 141     -12.096  -0.595   1.612  1.00 32.04           C
ATOM    927  O   LEU A 141     -11.390  -1.282   0.865  1.00 31.51           O
ATOM    928  CB  LEU A 141     -14.337  -1.004   0.682  1.00 35.80           C
ATOM    929  CG  LEU A 141     -15.620  -0.619  -0.076  1.00 37.75           C
ATOM    930  CD1 LEU A 141     -16.754  -1.518   0.367  1.00 38.56           C
ATOM    931  CD2 LEU A 141     -15.965   0.775   0.269  1.00 39.41           C
ATOM    932  N   LYS A 142     -11.785  -0.326   2.869  1.00 26.26           N
ATOM    933  CA  LYS A 142     -10.496  -0.701   3.452  1.00 30.64           C
ATOM    934  C   LYS A 142     -10.719  -1.197   4.859  1.00 25.47           C
ATOM    935  O   LYS A 142     -11.463  -0.575   5.604  1.00 24.77           O
ATOM    936  CB  LYS A 142      -9.564   0.485   3.606  1.00 34.67           C
ATOM    937  CG  LYS A 142      -8.970   1.052   2.367  1.00 43.67           C
ATOM    938  CD  LYS A 142      -8.211   2.348   2.732  1.00 54.91           C
ATOM    939  CE  LYS A 142      -8.538   3.548   1.837  1.00 59.00           C
ATOM    940  NZ  LYS A 142      -7.507   3.704   0.771  1.00 64.79           N
ATOM    941  N   GLY A 143     -10.083  -2.302   5.208  1.00 24.57           N
ATOM    942  CA  GLY A 143      -9.954  -2.722   6.597  1.00 23.63           C
ATOM    943  C   GLY A 143      -8.556  -3.230   6.903  1.00 22.76           C
ATOM    944  O   GLY A 143      -7.907  -3.777   6.046  1.00 20.88           O
ATOM    945  N   SER A 144      -8.087  -3.006   8.142  1.00 22.95           N
ATOM    946  CA  SER A 144      -6.813  -3.550   8.559  1.00 23.94           C
ATOM    947  C   SER A 144      -6.925  -4.363   9.854  1.00 22.75           C
ATOM    948  O   SER A 144      -7.906  -4.248  10.611  1.00 22.01           O
ATOM    949  CB  SER A 144      -5.747  -2.471   8.527  1.00 30.48           C
ATOM    950  OG  SER A 144      -5.988  -1.640   9.584  1.00 31.60           O
ATOM    951  N   PHE A 145      -5.958  -5.267  10.036  1.00 21.04           N
ATOM    952  CA  PHE A 145      -6.028  -6.355  10.962  1.00 20.07           C
ATOM    953  C   PHE A 145      -4.654  -6.569  11.549  1.00 19.98           C
ATOM    954  O   PHE A 145      -3.607  -6.433  10.870  1.00 19.39           O
ATOM    955  CB  PHE A 145      -6.506  -7.664  10.287  1.00 20.68           C
ATOM    956  CG  PHE A 145      -7.881  -7.562   9.632  1.00 17.75           C
ATOM    957  CD1 PHE A 145      -9.033  -7.896  10.347  1.00 17.49           C
ATOM    958  CD2 PHE A 145      -7.999  -7.024   8.404  1.00 19.14           C
ATOM    959  CE1 PHE A 145     -10.301  -7.739   9.779  1.00 16.77           C
ATOM    960  CE2 PHE A 145      -9.260  -6.824   7.817  1.00 19.20           C
ATOM    961  CZ  PHE A 145     -10.387  -7.209   8.480  1.00 19.15           C
ATOM    962  N   SER A 146      -4.637  -6.839  12.845  1.00 18.75           N
ATOM    963  C   SER A 146      -3.497  -8.168  14.493  1.00 21.18           C
ATOM    964  O   SER A 146      -4.482  -8.257  15.196  1.00 21.03           O
ATOM    965  CA ASER A 146      -3.379  -6.996  13.537  1.00 20.05           C
ATOM    966  CB ASER A 146      -3.064  -5.684  14.271  1.00 19.41           C
ATOM    967  OG ASER A 146      -1.851  -5.741  15.005  1.00 18.09           O
ATOM    968  N   LEU A 147      -2.484  -9.027  14.518  1.00 20.99           N
ATOM    969  CA  LEU A 147      -2.393 -10.062  15.566  1.00 21.73           C
ATOM    970  C   LEU A 147      -1.082  -9.862  16.237  1.00 23.76           C
ATOM    971  O   LEU A 147      -0.025  -9.919  15.563  1.00 22.48           O
ATOM    972  CB  LEU A 147      -2.510 -11.473  15.016  1.00 21.80           C
ATOM    973  CG  LEU A 147      -2.710 -12.587  16.030  1.00 23.14           C
ATOM    974  CD1 LEU A 147      -3.328 -13.765  15.285  1.00 23.30           C
ATOM    975  CD2 LEU A 147      -1.425 -13.006  16.705  1.00 23.73           C
ATOM    976  N   THR A 148      -1.141  -9.541  17.544  1.00 18.79           N
ATOM    977  CA  THR A 148       0.091  -9.378  18.310  1.00 17.96           C
ATOM    978  C   THR A 148       0.142 -10.182  19.579  1.00 20.26           C
ATOM    979  O   THR A 148      -0.863 -10.393  20.245  1.00 18.32           O
ATOM    980  CB  THR A 148       0.417  -7.895  18.691  1.00 20.63           C
ATOM    981  OG1 THR A 148      -0.566  -7.371  19.573  1.00 23.40           O
ATOM    982  CG2 THR A 148       0.419  -7.066  17.519  1.00 22.19           C
ATOM    983  N   ASN A 149       1.358 -10.570  19.939  1.00 19.38           N
ATOM    984  CA  ASN A 149       1.601 -10.975  21.270  1.00 18.04           C
ATOM    985  C   ASN A 149       3.010 -10.521  21.616  1.00 20.53           C
ATOM    986  O   ASN A 149       3.552  -9.638  20.942  1.00 21.10           O
ATOM    987  CB  ASN A 149       1.271 -12.482  21.408  1.00 18.28           C
ATOM    988  CG  ASN A 149       2.319 -13.436  20.775  1.00 17.87           C
ATOM    989  OD1 ASN A 149       3.362 -13.058  20.224  1.00 16.39           O
ATOM    990  ND2 ASN A 149       2.036 -14.695  20.898  1.00 19.38           N
ATOM    991  N   LYS A 150       3.661 -11.100  22.607  1.00 16.81           N
ATOM    992  CA  LYS A 150       5.023 -10.605  22.917  1.00 21.06           C
ATOM    993  C   LYS A 150       6.066 -11.032  21.886  1.00 19.98           C
ATOM    994  O   LYS A 150       7.121 -10.441  21.842  1.00 21.45           O
ATOM    995  CB  LYS A 150       5.458 -10.990  24.347  1.00 20.66           C
ATOM    996  CG  LYS A 150       4.633 -10.193  25.346  1.00 23.99           C
ATOM    997  CD  LYS A 150       4.811 -10.688  26.782  1.00 26.49           C
ATOM    998  CE  LYS A 150       3.664 -10.214  27.665  1.00 28.41           C
ATOM    999  NZ  LYS A 150       3.624 -11.106  28.863  1.00 33.55           N
ATOM   1000  N   GLU A 151       5.759 -12.030  21.059  1.00 18.68           N
ATOM   1001  CA  GLU A 151       6.765 -12.564  20.138  1.00 19.93           C
ATOM   1002  C   GLU A 151       6.501 -12.173  18.650  1.00 21.36           C
ATOM   1003  O   GLU A 151       7.452 -12.034  17.862  1.00 22.04           O
ATOM   1004  CB  GLU A 151       6.810 -14.095  20.237  1.00 21.44           C
ATOM   1005  CG  GLU A 151       7.299 -14.671  21.549  1.00 24.63           C
ATOM   1006  CD  GLU A 151       6.269 -14.693  22.689  1.00 26.10           C
ATOM   1007  OE1 GLU A 151       5.037 -14.840  22.459  1.00 27.07           O
ATOM   1008  OE2 GLU A 151       6.748 -14.666  23.829  1.00 29.81           O
ATOM   1009  N   VAL A 152       5.237 -12.029  18.294  1.00 19.04           N
ATOM   1010  CA  VAL A 152       4.827 -11.868  16.915  1.00 19.02           C
ATOM   1011  C   VAL A 152       4.053 -10.597  16.754  1.00 18.76           C
ATOM   1012  O   VAL A 152       3.352 -10.101  17.669  1.00 18.02           O
ATOM   1013  CB  VAL A 152       4.024 -13.088  16.387  1.00 21.25           C
ATOM   1014  CG1 VAL A 152       4.690 -14.408  16.808  1.00 25.06           C
ATOM   1015  CG2 VAL A 152       2.592 -13.103  16.872  1.00 21.49           C
ATOM   1016  N   ASN A 153       4.065 -10.125  15.532  1.00 17.44           N
ATOM   1017  CA  ASN A 153       3.220  -9.015  15.162  1.00 15.70           C
ATOM   1018  C   ASN A 153       2.943  -9.175  13.656  1.00 16.28           C
ATOM   1019  O   ASN A 153       3.838  -9.028  12.807  1.00 14.48           O
ATOM   1020  CB  ASN A 153       3.978  -7.744  15.562  1.00 16.07           C
ATOM   1021  CG  ASN A 153       3.254  -6.511  15.182  1.00 17.59           C
ATOM   1022  OD1 ASN A 153       2.441  -6.527  14.306  1.00 18.47           O
ATOM   1023  ND2 ASN A 153       3.563  -5.444  15.822  1.00 21.51           N
ATOM   1024  N   TRP A 154       1.757  -9.658  13.355  1.00 15.50           N
ATOM   1025  CA  TRP A 154       1.385 -10.003  12.010  1.00 16.41           C
ATOM   1026  C   TRP A 154       0.275  -9.058  11.616  1.00 15.99           C
ATOM   1027  O   TRP A 154      -0.549  -8.666  12.481  1.00 17.22           O
ATOM   1028  CB  TRP A 154       0.825 -11.458  11.869  1.00 17.33           C
ATOM   1029  CG  TRP A 154       1.863 -12.514  12.119  1.00 18.33           C
ATOM   1030  CD1 TRP A 154       3.115 -12.522  11.682  1.00 20.44           C
ATOM   1031  CD2 TRP A 154       1.677 -13.729  12.856  1.00 19.51           C
ATOM   1032  NE1 TRP A 154       3.788 -13.669  12.138  1.00 21.55           N
ATOM   1033  CE2 TRP A 154       2.905 -14.421  12.850  1.00 21.15           C
ATOM   1034  CE3 TRP A 154       0.596 -14.289  13.507  1.00 22.14           C
ATOM   1035  CZ2 TRP A 154       3.094 -15.655  13.491  1.00 23.05           C
ATOM   1036  CZ3 TRP A 154       0.780 -15.513  14.180  1.00 22.43           C
ATOM   1037  CH2 TRP A 154       2.011 -16.176  14.160  1.00 23.93           C
ATOM   1038  N   SER A 155       0.198  -8.732  10.328  1.00 15.08           N
ATOM   1039  CA  SER A 155      -0.836  -7.795   9.867  1.00 15.20           C
ATOM   1040  C   SER A 155      -1.509  -8.211   8.542  1.00 17.14           C
ATOM   1041  O   SER A 155      -1.019  -9.048   7.800  1.00 15.79           O
ATOM   1042  CB  SER A 155      -0.317  -6.365   9.805  1.00 17.01           C
ATOM   1043  OG  SER A 155       0.811  -6.286   9.026  1.00 22.30           O
ATOM   1044  N   ALA A 156      -2.661  -7.642   8.299  1.00 14.87           N
ATOM   1045  CA  ALA A 156      -3.296  -7.840   6.999  1.00 17.40           C
ATOM   1046  C   ALA A 156      -4.129  -6.653   6.676  1.00 16.81           C
ATOM   1047  O   ALA A 156      -4.505  -5.891   7.601  1.00 14.46           O
ATOM   1048  CB  ALA A 156      -4.209  -9.077   7.040  1.00 16.75           C
ATOM   1049  N   SER A 157      -4.482  -6.559   5.394  1.00 18.46           N
ATOM   1050  CA  SER A 157      -5.499  -5.631   4.996  1.00 18.70           C
ATOM   1051  C   SER A 157      -6.401  -6.222   3.900  1.00 16.44           C
ATOM   1052  O   SER A 157      -6.025  -7.135   3.124  1.00 14.76           O
ATOM   1053  CB  SER A 157      -4.864  -4.303   4.608  1.00 22.52           C
ATOM   1054  OG  SER A 157      -4.255  -4.447   3.391  1.00 26.79           O
ATOM   1055  N   ILE A 158      -7.586  -5.708   3.886  1.00 15.86           N
ATOM   1056  CA  ILE A 158      -8.571  -6.014   2.856  1.00 17.37           C
ATOM   1057  C   ILE A 158      -8.872  -4.699   2.203  1.00 17.86           C
ATOM   1058  O   ILE A 158      -9.216  -3.728   2.897  1.00 18.67           O
ATOM   1059  CB  ILE A 158      -9.867  -6.576   3.442  1.00 19.05           C
ATOM   1060  CG1 ILE A 158      -9.606  -7.946   4.092  1.00 20.64           C
ATOM   1061  CG2 ILE A 158     -10.969  -6.662   2.387  1.00 19.44           C
ATOM   1062  CD1 ILE A 158     -10.797  -8.493   4.892  1.00 21.49           C
ATOM   1063  N   TYR A 159      -8.704  -4.673   0.890  1.00 17.42           N
ATOM   1064  CA  TYR A 159      -8.956  -3.523   0.039  1.00 17.85           C
ATOM   1065  C   TYR A 159      -9.888  -4.001  -1.049  1.00 19.44           C
ATOM   1066  O   TYR A 159      -9.575  -4.993  -1.756  1.00 19.26           O
ATOM   1067  CB  TYR A 159      -7.644  -3.051  -0.554  1.00 20.38           C
ATOM   1068  CG  TYR A 159      -7.806  -2.037  -1.607  1.00 24.20           C
ATOM   1069  CD1 TYR A 159      -8.389  -0.843  -1.322  1.00 27.55           C
ATOM   1070  CD2 TYR A 159      -7.378  -2.274  -2.932  1.00 27.55           C
ATOM   1071  CE1 TYR A 159      -8.544   0.110  -2.306  1.00 32.60           C
ATOM   1072  CE2 TYR A 159      -7.521  -1.331  -3.927  1.00 27.66           C
ATOM   1073  CZ  TYR A 159      -8.109  -0.125  -3.607  1.00 31.71           C
ATOM   1074  OH  TYR A 159      -8.319   0.860  -4.540  1.00 31.75           O
ATOM   1075  N   VAL A 160     -10.975  -3.255  -1.231  1.00 19.68           N
ATOM   1076  CA  VAL A 160     -11.930  -3.455  -2.293  1.00 21.76           C
ATOM   1077  C   VAL A 160     -12.070  -2.176  -3.169  1.00 25.80           C
ATOM   1078  O   VAL A 160     -12.633  -1.169  -2.720  1.00 28.19           O
ATOM   1079  CB  VAL A 160     -13.307  -3.817  -1.727  1.00 20.74           C
ATOM   1080  CG1 VAL A 160     -14.293  -4.176  -2.838  1.00 22.72           C
ATOM   1081  CG2 VAL A 160     -13.166  -4.955  -0.747  1.00 23.28           C
ATOM   1082  N   PRO A 161     -11.588  -2.228  -4.422  1.00 28.46           N
ATOM   1083  CA  PRO A 161     -11.522  -1.043  -5.314  1.00 30.91           C
ATOM   1084  C   PRO A 161     -12.848  -0.371  -5.721  1.00 30.47           C
ATOM   1085  O   PRO A 161     -13.895  -0.942  -5.475  1.00 32.84           O
ATOM   1086  CB  PRO A 161     -10.776  -1.559  -6.558  1.00 31.30           C
ATOM   1087  CG  PRO A 161     -10.563  -3.031  -6.368  1.00 30.98           C
ATOM   1088  CD  PRO A 161     -10.888  -3.407  -4.967  1.00 28.32           C
