# Supplementary material for: A non-redundant data set of nanobody-antigen crystal structures
Source: Data Brief. 2019 Mar 6;24:103754. doi: 10.1016/j.dib.2019.103754 (PMC6441729; doi:10.1016/j.dib.2019.103754)
Supplement: Multimedia component 5 [file mmc5.zip › Data_set/Ag_1/4w6y_1.pdb]

ATOM      1  N   SER A  16     -10.681 -11.336  28.034  1.00 46.42           N
ATOM      2  CA  SER A  16     -10.112 -10.819  26.730  1.00 43.81           C
ATOM      3  C   SER A  16     -10.476  -9.332  26.529  1.00 41.61           C
ATOM      4  O   SER A  16     -11.656  -9.001  26.385  1.00 43.61           O
ATOM      5  CB  SER A  16     -10.654 -11.674  25.592  1.00 46.45           C
ATOM      6  OG  SER A  16     -10.069 -11.361  24.365  1.00 47.27           O
ATOM      7  N   SER A  17      -9.484  -8.434  26.563  1.00 38.17           N
ATOM      8  CA  SER A  17      -9.720  -6.965  26.665  1.00 34.87           C
ATOM      9  C   SER A  17      -8.553  -6.260  26.008  1.00 30.77           C
ATOM     10  O   SER A  17      -7.626  -6.926  25.656  1.00 28.55           O
ATOM     11  CB  SER A  17      -9.822  -6.529  28.147  1.00 38.19           C
ATOM     12  OG  SER A  17      -8.537  -6.272  28.740  1.00 39.16           O
ATOM     13  N   ALA A  18      -8.615  -4.933  25.807  1.00 29.63           N
ATOM     14  CA  ALA A  18      -7.527  -4.187  25.171  1.00 28.70           C
ATOM     15  C   ALA A  18      -6.144  -4.425  25.856  1.00 27.78           C
ATOM     16  O   ALA A  18      -5.098  -4.626  25.228  1.00 24.79           O
ATOM     17  CB  ALA A  18      -7.880  -2.698  25.223  1.00 29.37           C
ATOM     18  N   SER A  19      -6.203  -4.401  27.184  1.00 29.47           N
ATOM     19  CA  SER A  19      -5.055  -4.605  28.006  1.00 30.36           C
ATOM     20  C   SER A  19      -4.472  -6.054  27.912  1.00 29.97           C
ATOM     21  O   SER A  19      -3.355  -6.294  28.388  1.00 29.86           O
ATOM     22  CB  SER A  19      -5.394  -4.179  29.454  1.00 32.46           C
ATOM     23  OG  SER A  19      -6.397  -4.974  30.014  1.00 33.74           O
ATOM     24  N   SER A  20      -5.199  -6.996  27.294  1.00 27.46           N
ATOM     25  CA  SER A  20      -4.652  -8.341  27.018  1.00 27.18           C
ATOM     26  C   SER A  20      -3.479  -8.314  26.082  1.00 24.91           C
ATOM     27  O   SER A  20      -2.708  -9.246  26.085  1.00 26.70           O
ATOM     28  CB  SER A  20      -5.728  -9.273  26.461  1.00 26.34           C
ATOM     29  OG  SER A  20      -6.748  -9.405  27.418  1.00 28.93           O
ATOM     30  N   ALA A  21      -3.359  -7.277  25.273  1.00 22.87           N
ATOM     31  CA  ALA A  21      -2.338  -7.231  24.258  1.00 21.09           C
ATOM     32  C   ALA A  21      -1.124  -6.506  24.803  1.00 21.48           C
ATOM     33  O   ALA A  21      -1.249  -5.405  25.403  1.00 22.81           O
ATOM     34  CB  ALA A  21      -2.841  -6.539  23.056  1.00 20.33           C
ATOM     35  N  AGLN A  22       0.033  -7.107  24.566  1.00 20.64           N
ATOM     36  CA AGLN A  22       1.317  -6.521  24.916  1.00 20.14           C
ATOM     37  C  AGLN A  22       1.859  -5.939  23.621  1.00 18.82           C
ATOM     38  O  AGLN A  22       2.169  -6.681  22.677  1.00 17.56           O
ATOM     39  CB AGLN A  22       2.257  -7.601  25.418  1.00 20.71           C
ATOM     40  CG AGLN A  22       1.651  -8.475  26.480  1.00 22.04           C
ATOM     41  CD AGLN A  22       2.681  -9.406  27.118  1.00 23.10           C
ATOM     42  OE1AGLN A  22       3.860  -9.386  26.747  1.00 22.78           O
ATOM     43  NE2AGLN A  22       2.245 -10.194  28.053  1.00 24.01           N
ATOM     44  N   VAL A  23       1.986  -4.619  23.568  1.00 18.38           N
ATOM     45  CA  VAL A  23       2.420  -3.998  22.359  1.00 17.66           C
ATOM     46  C   VAL A  23       3.736  -3.259  22.625  1.00 17.68           C
ATOM     47  O   VAL A  23       3.807  -2.454  23.549  1.00 17.38           O
ATOM     48  CB  VAL A  23       1.364  -2.971  21.862  1.00 17.01           C
ATOM     49  CG1 VAL A  23       1.833  -2.383  20.543  1.00 17.57           C
ATOM     50  CG2 VAL A  23      -0.002  -3.626  21.809  1.00 18.10           C
ATOM     51  N   THR A  24       4.769  -3.618  21.862  1.00 17.06           N
ATOM     52  CA  THR A  24       6.144  -3.137  22.107  1.00 17.95           C
ATOM     53  C   THR A  24       6.839  -2.820  20.790  1.00 16.44           C
ATOM     54  O   THR A  24       6.375  -3.203  19.723  1.00 15.08           O
ATOM     55  CB  THR A  24       6.960  -4.224  22.833  1.00 18.98           C
ATOM     56  OG1 THR A  24       6.936  -5.389  21.996  1.00 19.38           O
ATOM     57  CG2 THR A  24       6.423  -4.521  24.246  1.00 21.19           C
ATOM     58  N   GLY A  25       7.893  -2.034  20.847  1.00 16.73           N
ATOM     59  CA  GLY A  25       8.780  -1.908  19.725  1.00 16.52           C
ATOM     60  C   GLY A  25       9.137  -0.468  19.448  1.00 16.57           C
ATOM     61  O   GLY A  25       8.445   0.495  19.896  1.00 15.88           O
ATOM     62  N   THR A  26      10.168  -0.294  18.648  1.00 16.07           N
ATOM     63  CA  THR A  26      10.650   1.025  18.364  1.00 16.15           C
ATOM     64  C   THR A  26       9.684   1.940  17.647  1.00 15.12           C
ATOM     65  O   THR A  26       9.732   3.183  17.838  1.00 15.64           O
ATOM     66  CB  THR A  26      11.988   0.950  17.581  1.00 16.28           C
ATOM     67  OG1 THR A  26      11.821   0.179  16.402  1.00 15.55           O
ATOM     68  CG2 THR A  26      13.151   0.352  18.438  1.00 18.27           C
ATOM     69  N   LEU A  27       8.774   1.348  16.853  1.00 13.91           N
ATOM     70  CA  LEU A  27       7.791   2.158  16.123  1.00 14.19           C
ATOM     71  C   LEU A  27       6.948   2.976  17.115  1.00 14.22           C
ATOM     72  O   LEU A  27       6.495   4.030  16.787  1.00 15.04           O
ATOM     73  CB  LEU A  27       6.806   1.279  15.351  1.00 13.24           C
ATOM     74  CG  LEU A  27       5.912   1.991  14.349  1.00 13.08           C
ATOM     75  CD1 LEU A  27       6.617   2.866  13.325  1.00 14.14           C
ATOM     76  CD2 LEU A  27       5.016   0.945  13.691  1.00 13.90           C
ATOM     77  N   LEU A  28       6.657   2.433  18.289  1.00 14.43           N
ATOM     78  CA  LEU A  28       5.808   3.116  19.222  1.00 15.89           C
ATOM     79  C   LEU A  28       6.397   4.446  19.641  1.00 16.39           C
ATOM     80  O   LEU A  28       5.640   5.385  19.932  1.00 17.01           O
ATOM     81  CB  LEU A  28       5.482   2.258  20.457  1.00 17.74           C
ATOM     82  CG  LEU A  28       4.527   1.062  20.289  1.00 20.51           C
ATOM     83  CD1 LEU A  28       4.748   0.100  19.165  1.00 21.08           C
ATOM     84  CD2 LEU A  28       4.373   0.302  21.629  1.00 23.25           C
ATOM     85  N   GLY A  29       7.715   4.540  19.724  1.00 17.64           N
ATOM     86  CA  GLY A  29       8.361   5.749  20.230  1.00 17.81           C
ATOM     87  C   GLY A  29       8.331   6.884  19.232  1.00 17.22           C
ATOM     88  O   GLY A  29       8.754   7.962  19.569  1.00 18.56           O
ATOM     89  N   THR A  30       7.841   6.633  17.995  1.00 17.12           N
ATOM     90  CA  THR A  30       7.725   7.689  17.000  1.00 17.41           C
ATOM     91  C   THR A  30       6.554   8.623  17.312  1.00 18.20           C
ATOM     92  O   THR A  30       6.519   9.747  16.808  1.00 19.83           O
ATOM     93  CB  THR A  30       7.595   7.207  15.572  1.00 15.42           C
ATOM     94  OG1 THR A  30       6.421   6.418  15.417  1.00 14.29           O
ATOM     95  CG2 THR A  30       8.791   6.291  15.222  1.00 16.22           C
ATOM     96  N   GLY A  31       5.630   8.190  18.172  1.00 16.87           N
ATOM     97  CA  GLY A  31       4.535   9.061  18.520  1.00 17.87           C
ATOM     98  C   GLY A  31       4.530   9.386  19.989  1.00 20.01           C
ATOM     99  O   GLY A  31       4.962   8.565  20.779  1.00 18.80           O
ATOM    100  N   LYS A  32       4.093  10.584  20.364  1.00 19.50           N
ATOM    101  CA  LYS A  32       3.946  10.914  21.742  1.00 21.67           C
ATOM    102  C   LYS A  32       2.818  10.170  22.439  1.00 21.29           C
ATOM    103  O   LYS A  32       2.770  10.174  23.673  1.00 22.80           O
ATOM    104  CB  LYS A  32       3.736  12.455  21.924  1.00 25.49           C
ATOM    105  CG  LYS A  32       4.842  13.292  21.301  1.00 28.59           C
ATOM    106  CD  LYS A  32       4.642  14.789  21.620  1.00 35.21           C
ATOM    107  CE  LYS A  32       5.236  15.656  20.518  1.00 40.38           C
ATOM    108  NZ  LYS A  32       5.217  17.103  20.895  1.00 44.19           N
ATOM    109  N   THR A  33       1.861   9.625  21.676  1.00 18.79           N
ATOM    110  CA  THR A  33       0.722   9.019  22.257  1.00 20.11           C
ATOM    111  C   THR A  33       0.516   7.666  21.675  1.00 18.69           C
ATOM    112  O   THR A  33       0.527   7.477  20.444  1.00 16.81           O
ATOM    113  CB  THR A  33      -0.524   9.888  22.039  1.00 21.44           C
ATOM    114  OG1 THR A  33      -0.221  11.237  22.431  1.00 22.90           O
ATOM    115  CG2 THR A  33      -1.697   9.348  22.877  1.00 23.18           C
ATOM    116  N   ASN A  34       0.291   6.718  22.568  1.00 18.46           N
ATOM    117  CA  ASN A  34       0.065   5.308  22.213  1.00 17.77           C
ATOM    118  C   ASN A  34      -1.126   4.752  22.961  1.00 19.42           C
ATOM    119  O   ASN A  34      -1.175   4.854  24.192  1.00 20.77           O
ATOM    120  CB  ASN A  34       1.248   4.427  22.611  1.00 18.15           C
ATOM    121  CG  ASN A  34       2.345   4.479  21.613  1.00 17.11           C
ATOM    122  OD1 ASN A  34       2.374   3.730  20.638  1.00 16.28           O
ATOM    123  ND2 ASN A  34       3.218   5.441  21.800  1.00 18.17           N
ATOM    124  N  ATHR A  35      -2.057   4.134  22.248  1.00 18.61           N
ATOM    125  CA ATHR A  35      -3.262   3.582  22.884  1.00 19.89           C
ATOM    126  C  ATHR A  35      -3.743   2.327  22.165  1.00 19.22           C
ATOM    127  O  ATHR A  35      -3.903   2.310  20.953  1.00 18.03           O
ATOM    128  CB ATHR A  35      -4.421   4.594  22.874  1.00 20.56           C
ATOM    129  OG1ATHR A  35      -4.758   4.920  21.512  1.00 19.83           O
ATOM    130  CG2ATHR A  35      -4.039   5.887  23.628  1.00 21.30           C
ATOM    131  N   THR A  36      -3.994   1.279  22.939  1.00 20.14           N
ATOM    132  CA  THR A  36      -4.458   0.025  22.410  1.00 20.27           C
ATOM    133  C   THR A  36      -5.971  -0.114  22.621  1.00 21.24           C
ATOM    134  O   THR A  36      -6.497   0.029  23.742  1.00 22.20           O
ATOM    135  CB  THR A  36      -3.749  -1.192  23.054  1.00 22.37           C
ATOM    136  OG1 THR A  36      -2.335  -1.084  23.009  1.00 23.14           O
ATOM    137  CG2 THR A  36      -4.183  -2.474  22.346  1.00 23.31           C
ATOM    138  N   GLN A  37      -6.702  -0.380  21.529  1.00 20.50           N
ATOM    139  CA  GLN A  37      -8.131  -0.605  21.583  1.00 23.25           C
ATOM    140  C   GLN A  37      -8.496  -2.039  21.153  1.00 21.97           C
ATOM    141  O   GLN A  37      -7.703  -2.696  20.489  1.00 21.07           O
ATOM    142  CB  GLN A  37      -8.880   0.388  20.669  1.00 25.72           C
ATOM    143  CG  GLN A  37      -8.399   1.832  20.828  1.00 29.86           C
ATOM    144  CD  GLN A  37      -9.079   2.527  21.962  1.00 36.74           C
ATOM    145  OE1 GLN A  37      -9.950   1.976  22.587  1.00 45.35           O
ATOM    146  NE2 GLN A  37      -8.692   3.784  22.234  1.00 43.07           N
ATOM    147  N   MET A  38      -9.685  -2.452  21.553  1.00 22.93           N
ATOM    148  CA  MET A  38     -10.306  -3.716  21.098  1.00 26.48           C
ATOM    149  C   MET A  38     -11.671  -3.404  20.501  1.00 26.48           C
ATOM    150  O   MET A  38     -12.674  -3.456  21.187  1.00 30.13           O
ATOM    151  CB  MET A  38     -10.344  -4.702  22.265  1.00 29.12           C
ATOM    152  CG  MET A  38     -10.340  -6.155  21.869  1.00 31.97           C
ATOM    153  SD  MET A  38     -10.683  -7.274  23.216  1.00 34.05           S
ATOM    154  CE  MET A  38     -12.383  -6.907  23.615  1.00 37.35           C
ATOM    155  N   PRO A  39     -11.716  -2.987  19.239  1.00 26.69           N
ATOM    156  CA  PRO A  39     -12.924  -2.452  18.576  1.00 27.70           C
ATOM    157  C   PRO A  39     -13.877  -3.531  18.172  1.00 29.47           C
ATOM    158  O   PRO A  39     -14.983  -3.221  17.811  1.00 30.85           O
ATOM    159  CB  PRO A  39     -12.381  -1.842  17.294  1.00 28.13           C
ATOM    160  CG  PRO A  39     -11.089  -2.529  17.038  1.00 25.80           C
ATOM    161  CD  PRO A  39     -10.531  -2.815  18.395  1.00 25.47           C
ATOM    162  N   ALA A  40     -13.450  -4.788  18.206  1.00 26.55           N
ATOM    163  CA  ALA A  40     -14.352  -5.894  17.874  1.00 26.69           C
ATOM    164  C   ALA A  40     -13.786  -7.113  18.548  1.00 26.16           C
ATOM    165  O   ALA A  40     -12.691  -7.102  19.080  1.00 23.38           O
ATOM    166  CB  ALA A  40     -14.387  -6.102  16.361  1.00 27.16           C
ATOM    167  N   LEU A  41     -14.556  -8.157  18.552  1.00 28.17           N
ATOM    168  CA  LEU A  41     -14.192  -9.366  19.261  1.00 29.50           C
ATOM    169  C   LEU A  41     -12.855  -9.884  18.748  1.00 25.23           C
ATOM    170  O   LEU A  41     -12.556  -9.841  17.523  1.00 23.42           O
ATOM    171  CB  LEU A  41     -15.246 -10.455  19.044  1.00 32.83           C
ATOM    172  CG  LEU A  41     -16.672 -10.185  19.487  1.00 38.09           C
ATOM    173  CD1 LEU A  41     -17.591 -11.344  19.023  1.00 41.14           C
ATOM    174  CD2 LEU A  41     -16.749  -9.973  21.003  1.00 40.65           C
ATOM    175  N   TYR A  42     -11.976 -10.235  19.673  1.00 23.50           N
ATOM    176  CA  TYR A  42     -10.636 -10.727  19.280  1.00 22.48           C
ATOM    177  C   TYR A  42      -9.897  -9.921  18.251  1.00 19.87           C
ATOM    178  O   TYR A  42      -9.204 -10.468  17.399  1.00 18.58           O
ATOM    179  CB  TYR A  42     -10.740 -12.226  18.820  1.00 23.67           C
ATOM    180  CG  TYR A  42     -11.454 -13.086  19.863  1.00 27.57           C
ATOM    181  CD1 TYR A  42     -10.947 -13.204  21.137  1.00 30.09           C
ATOM    182  CD2 TYR A  42     -12.611 -13.771  19.564  1.00 30.56           C
ATOM    183  CE1 TYR A  42     -11.578 -13.966  22.102  1.00 33.30           C
ATOM    184  CE2 TYR A  42     -13.273 -14.548  20.528  1.00 33.17           C
ATOM    185  CZ  TYR A  42     -12.747 -14.645  21.791  1.00 34.30           C
ATOM    186  OH  TYR A  42     -13.398 -15.399  22.744  1.00 39.80           O
ATOM    187  N   THR A  43      -9.979  -8.599  18.366  1.00 18.63           N
ATOM    188  CA  THR A  43      -9.355  -7.715  17.451  1.00 17.63           C
ATOM    189  C   THR A  43      -8.698  -6.577  18.252  1.00 18.31           C
ATOM    190  O   THR A  43      -9.397  -5.870  18.996  1.00 20.44           O
ATOM    191  CB  THR A  43     -10.368  -7.055  16.469  1.00 17.57           C
ATOM    192  OG1 THR A  43     -11.129  -8.072  15.793  1.00 19.43           O
ATOM    193  CG2 THR A  43      -9.683  -6.143  15.528  1.00 17.66           C
ATOM    194  N   TRP A  44      -7.397  -6.433  18.075  1.00 17.76           N
ATOM    195  CA  TRP A  44      -6.614  -5.458  18.786  1.00 18.09           C
ATOM    196  C   TRP A  44      -6.054  -4.471  17.825  1.00 18.28           C
ATOM    197  O   TRP A  44      -5.366  -4.814  16.823  1.00 19.44           O
ATOM    198  CB  TRP A  44      -5.521  -6.122  19.601  1.00 18.39           C
ATOM    199  CG  TRP A  44      -6.055  -6.882  20.718  1.00 20.37           C
ATOM    200  CD1 TRP A  44      -6.242  -6.408  21.984  1.00 21.89           C
ATOM    201  CD2 TRP A  44      -6.486  -8.230  20.729  1.00 21.83           C
ATOM    202  NE1 TRP A  44      -6.785  -7.363  22.768  1.00 23.91           N
ATOM    203  CE2 TRP A  44      -6.913  -8.518  22.043  1.00 23.36           C
ATOM    204  CE3 TRP A  44      -6.579  -9.213  19.761  1.00 21.90           C
ATOM    205  CZ2 TRP A  44      -7.440  -9.758  22.405  1.00 25.57           C
ATOM    206  CZ3 TRP A  44      -7.072 -10.468  20.127  1.00 23.06           C
ATOM    207  CH2 TRP A  44      -7.474 -10.734  21.436  1.00 24.30           C
ATOM    208  N   GLN A  45      -6.332  -3.219  18.107  1.00 18.05           N
ATOM    209  CA  GLN A  45      -5.843  -2.169  17.272  1.00 18.13           C
ATOM    210  C   GLN A  45      -5.067  -1.125  18.078  1.00 17.85           C
ATOM    211  O   GLN A  45      -5.636  -0.519  19.044  1.00 20.58           O
ATOM    212  CB  GLN A  45      -7.047  -1.508  16.647  1.00 21.96           C
ATOM    213  CG  GLN A  45      -6.823  -0.240  15.912  1.00 25.02           C
ATOM    214  CD  GLN A  45      -8.189   0.461  15.750  1.00 29.47           C
ATOM    215  OE1 GLN A  45      -8.556   1.321  16.572  1.00 36.07           O
ATOM    216  NE2 GLN A  45      -8.988   0.005  14.773  1.00 28.70           N
ATOM    217  N   HIS A  46      -3.821  -0.940  17.680  1.00 16.94           N
ATOM    218  CA  HIS A  46      -2.903  -0.057  18.402  1.00 16.13           C
ATOM    219  C   HIS A  46      -2.626   1.197  17.630  1.00 16.19           C
ATOM    220  O   HIS A  46      -2.131   1.111  16.496  1.00 15.14           O
ATOM    221  CB  HIS A  46      -1.596  -0.714  18.787  1.00 15.63           C
ATOM    222  CG  HIS A  46      -0.757   0.160  19.693  1.00 15.91           C
ATOM    223  ND1 HIS A  46      -0.949   0.220  21.055  1.00 17.36           N
ATOM    224  CD2 HIS A  46       0.190   1.073  19.412  1.00 16.07           C
ATOM    225  CE1 HIS A  46      -0.101   1.062  21.580  1.00 16.85           C
ATOM    226  NE2 HIS A  46       0.593   1.613  20.600  1.00 16.77           N
ATOM    227  N   GLN A  47      -3.018   2.317  18.243  1.00 16.61           N
ATOM    228  CA  GLN A  47      -2.820   3.615  17.695  1.00 16.35           C
ATOM    229  C   GLN A  47      -1.561   4.309  18.203  1.00 14.85           C
ATOM    230  O   GLN A  47      -1.332   4.442  19.419  1.00 15.08           O
ATOM    231  CB  GLN A  47      -4.047   4.490  18.014  1.00 19.17           C
ATOM    232  CG  GLN A  47      -5.373   3.857  17.482  1.00 22.93           C
ATOM    233  CD  GLN A  47      -6.585   4.507  18.094  1.00 28.53           C
ATOM    234  OE1 GLN A  47      -6.520   5.660  18.481  1.00 37.79           O
ATOM    235  NE2 GLN A  47      -7.705   3.799  18.153  1.00 34.11           N
ATOM    236  N   ILE A  48      -0.767   4.764  17.234  1.00 13.65           N
ATOM    237  CA  ILE A  48       0.458   5.552  17.496  1.00 14.00           C
ATOM    238  C   ILE A  48       0.167   6.928  16.892  1.00 15.93           C
ATOM    239  O   ILE A  48       0.083   7.085  15.647  1.00 16.06           O
ATOM    240  CB  ILE A  48       1.737   4.963  16.838  1.00 12.91           C
ATOM    241  CG1 ILE A  48       1.841   3.471  17.188  1.00 13.37           C
ATOM    242  CG2 ILE A  48       2.993   5.771  17.264  1.00 14.14           C
ATOM    243  CD1 ILE A  48       2.820   2.673  16.413  1.00 14.44           C
ATOM    244  N   TYR A  49       0.151   7.943  17.715  1.00 15.06           N
ATOM    245  CA  TYR A  49      -0.192   9.278  17.158  1.00 17.26           C
ATOM    246  C   TYR A  49       0.557  10.385  17.803  1.00 17.44           C
ATOM    247  O   TYR A  49       1.421  10.142  18.652  1.00 17.97           O
ATOM    248  CB  TYR A  49      -1.712   9.473  17.072  1.00 18.39           C
ATOM    249  CG  TYR A  49      -2.507   9.506  18.340  1.00 19.13           C
ATOM    250  CD1 TYR A  49      -3.000   8.351  18.885  1.00 20.35           C
ATOM    251  CD2 TYR A  49      -2.837  10.710  18.945  1.00 21.12           C
ATOM    252  CE1 TYR A  49      -3.779   8.390  20.016  1.00 22.90           C
ATOM    253  CE2 TYR A  49      -3.582  10.755  20.096  1.00 22.54           C
ATOM    254  CZ  TYR A  49      -4.065   9.571  20.606  1.00 23.55           C
ATOM    255  OH  TYR A  49      -4.897   9.569  21.741  1.00 28.15           O
ATOM    256  N   ASN A  50       0.306  11.618  17.390  1.00 18.03           N
ATOM    257  CA  ASN A  50       1.265  12.684  17.681  1.00 19.72           C
ATOM    258  C   ASN A  50       2.692  12.312  17.173  1.00 18.93           C
ATOM    259  O   ASN A  50       3.719  12.445  17.873  1.00 18.28           O
ATOM    260  CB  ASN A  50       1.248  13.062  19.138  1.00 21.76           C
ATOM    261  CG  ASN A  50      -0.028  13.696  19.510  1.00 24.62           C
ATOM    262  OD1 ASN A  50      -0.792  13.245  20.441  1.00 26.32           O
ATOM    263  ND2 ASN A  50      -0.304  14.758  18.826  1.00 24.86           N
ATOM    264  N   VAL A  51       2.685  11.800  15.950  1.00 18.20           N
ATOM    265  CA  VAL A  51       3.867  11.420  15.187  1.00 16.58           C
ATOM    266  C   VAL A  51       4.191  12.649  14.271  1.00 17.10           C
ATOM    267  O   VAL A  51       3.269  13.332  13.866  1.00 16.50           O
ATOM    268  CB  VAL A  51       3.605  10.165  14.345  1.00 16.87           C
ATOM    269  CG1 VAL A  51       4.784   9.795  13.422  1.00 16.47           C
ATOM    270  CG2 VAL A  51       3.256   8.933  15.200  1.00 17.77           C
ATOM    271  N   ASN A  52       5.436  12.849  13.902  1.00 17.19           N
ATOM    272  CA  ASN A  52       5.811  13.869  12.897  1.00 19.36           C
ATOM    273  C   ASN A  52       6.822  13.234  11.946  1.00 18.39           C
ATOM    274  O   ASN A  52       8.009  13.525  12.075  1.00 19.77           O
ATOM    275  CB  ASN A  52       6.451  15.034  13.615  1.00 23.12           C
ATOM    276  CG  ASN A  52       6.722  16.195  12.688  1.00 26.52           C
ATOM    277  OD1 ASN A  52       5.923  16.505  11.822  1.00 27.71           O
ATOM    278  ND2 ASN A  52       7.850  16.827  12.867  1.00 33.40           N
ATOM    279  N   PHE A  53       6.384  12.324  11.088  1.00 15.36           N
ATOM    280  CA  PHE A  53       7.298  11.583  10.220  1.00 14.82           C
ATOM    281  C   PHE A  53       7.275  12.136   8.798  1.00 15.04           C
ATOM    282  O   PHE A  53       6.206  12.123   8.172  1.00 13.40           O
ATOM    283  CB  PHE A  53       6.816  10.155  10.177  1.00 13.95           C
ATOM    284  CG  PHE A  53       7.648   9.260   9.272  1.00 15.70           C
ATOM    285  CD1 PHE A  53       9.024   9.325   9.237  1.00 16.56           C
ATOM    286  CD2 PHE A  53       6.967   8.353   8.427  1.00 14.79           C
ATOM    287  CE1 PHE A  53       9.740   8.471   8.382  1.00 17.52           C
ATOM    288  CE2 PHE A  53       7.689   7.533   7.569  1.00 15.28           C
ATOM    289  CZ  PHE A  53       9.052   7.571   7.579  1.00 16.64           C
ATOM    290  N   ILE A  54       8.417  12.664   8.338  1.00 17.02           N
ATOM    291  CA  ILE A  54       8.491  13.390   7.039  1.00 17.66           C
ATOM    292  C   ILE A  54       9.560  12.664   6.247  1.00 17.92           C
ATOM    293  O   ILE A  54      10.756  13.013   6.344  1.00 19.51           O
ATOM    294  CB  ILE A  54       8.843  14.859   7.202  1.00 19.65           C
ATOM    295  CG1 ILE A  54       7.809  15.551   8.090  1.00 20.67           C
ATOM    296  CG2 ILE A  54       9.013  15.503   5.817  1.00 22.07           C
ATOM    297  CD1 ILE A  54       8.075  17.034   8.402  1.00 23.79           C
ATOM    298  N   PRO A  55       9.170  11.626   5.506  1.00 15.64           N
ATOM    299  CA  PRO A  55      10.213  10.730   4.909  1.00 15.70           C
ATOM    300  C   PRO A  55      10.965  11.393   3.800  1.00 17.84           C
ATOM    301  O   PRO A  55      10.389  12.278   3.103  1.00 18.58           O
ATOM    302  CB  PRO A  55       9.405   9.512   4.369  1.00 15.57           C
ATOM    303  CG  PRO A  55       7.990   9.976   4.262  1.00 15.99           C
ATOM    304  CD  PRO A  55       7.828  11.042   5.320  1.00 16.63           C
ATOM    305  N   SER A  56      12.216  10.997   3.689  1.00 17.08           N
ATOM    306  CA  SER A  56      13.091  11.432   2.624  1.00 19.15           C
ATOM    307  C   SER A  56      13.122  10.426   1.516  1.00 17.92           C
ATOM    308  O   SER A  56      13.758  10.699   0.497  1.00 19.45           O
ATOM    309  CB  SER A  56      14.532  11.693   3.190  1.00 22.37           C
ATOM    310  OG  SER A  56      14.388  12.833   4.031  1.00 25.50           O
ATOM    311  N   SER A  57      12.503   9.259   1.700  1.00 16.86           N
ATOM    312  CA  SER A  57      12.505   8.234   0.686  1.00 16.42           C
ATOM    313  C   SER A  57      11.252   7.430   0.835  1.00 14.87           C
ATOM    314  O   SER A  57      10.681   7.376   1.912  1.00 14.60           O
ATOM    315  CB  SER A  57      13.714   7.257   0.761  1.00 17.82           C
ATOM    316  OG  SER A  57      13.844   6.646   2.052  1.00 15.86           O
ATOM    317  N  ASER A  58      10.807   6.813  -0.249  1.00 14.28           N
ATOM    318  CA ASER A  58       9.613   5.983  -0.182  1.00 13.44           C
ATOM    319  C  ASER A  58       9.931   4.712   0.557  1.00 14.00           C
ATOM    320  O  ASER A  58      11.102   4.286   0.631  1.00 14.03           O
ATOM    321  CB ASER A  58       9.104   5.625  -1.574  1.00 13.84           C
ATOM    322  OG ASER A  58      10.088   4.929  -2.332  1.00 13.45           O
ATOM    323  N   GLY A  59       8.879   4.079   1.069  1.00 13.67           N
ATOM    324  CA  GLY A  59       9.057   2.833   1.835  1.00 14.89           C
ATOM    325  C   GLY A  59       7.721   2.198   2.107  1.00 13.80           C
ATOM    326  O   GLY A  59       6.666   2.495   1.485  1.00 14.74           O
ATOM    327  N   THR A  60       7.746   1.342   3.085  1.00 13.54           N
ATOM    328  CA  THR A  60       6.637   0.431   3.431  1.00 12.58           C
ATOM    329  C   THR A  60       6.401   0.374   4.926  1.00 12.22           C
ATOM    330  O   THR A  60       7.386   0.490   5.695  1.00 13.08           O
ATOM    331  CB  THR A  60       6.813  -1.002   2.886  1.00 14.28           C
ATOM    332  OG1 THR A  60       7.980  -1.665   3.436  1.00 13.96           O
ATOM    333  CG2 THR A  60       6.765  -1.077   1.343  1.00 14.98           C
ATOM    334  N   LEU A  61       5.150   0.128   5.329  1.00 13.07           N
ATOM    335  CA  LEU A  61       4.780  -0.354   6.644  1.00 11.67           C
ATOM    336  C   LEU A  61       4.126  -1.665   6.376  1.00 11.67           C
ATOM    337  O   LEU A  61       3.097  -1.742   5.664  1.00 12.71           O
ATOM    338  CB  LEU A  61       3.889   0.589   7.329  1.00 12.06           C
ATOM    339  CG  LEU A  61       3.211   0.107   8.634  1.00 11.70           C
ATOM    340  CD1 LEU A  61       4.285  -0.230   9.696  1.00 13.13           C
ATOM    341  CD2 LEU A  61       2.299   1.198   9.157  1.00 13.04           C
ATOM    342  N   THR A  62       4.762  -2.727   6.866  1.00 11.26           N
ATOM    343  CA  THR A  62       4.257  -4.081   6.599  1.00 12.20           C
ATOM    344  C   THR A  62       3.937  -4.846   7.894  1.00 14.13           C
ATOM    345  O   THR A  62       4.418  -4.452   8.984  1.00 14.29           O
ATOM    346  CB  THR A  62       5.313  -4.877   5.850  1.00 12.91           C
ATOM    347  OG1 THR A  62       6.443  -5.136   6.664  1.00 15.26           O
ATOM    348  CG2 THR A  62       5.854  -4.221   4.566  1.00 14.41           C
ATOM    349  N   CYS A  63       3.272  -5.974   7.767  1.00 12.40           N
ATOM    350  CA  CYS A  63       3.040  -6.794   8.955  1.00 12.19           C
ATOM    351  C   CYS A  63       2.955  -8.288   8.564  1.00 13.28           C
ATOM    352  O   CYS A  63       2.694  -8.631   7.371  1.00 12.31           O
ATOM    353  CB  CYS A  63       1.788  -6.385   9.772  1.00 13.78           C
ATOM    354  SG  CYS A  63       0.256  -6.647   8.840  1.00 16.55           S
ATOM    355  N   GLN A  64       3.242  -9.144   9.528  1.00 13.80           N
ATOM    356  CA  GLN A  64       3.109 -10.571   9.378  1.00 15.49           C
ATOM    357  C   GLN A  64       2.551 -11.074  10.713  1.00 15.15           C
ATOM    358  O   GLN A  64       3.080 -10.770  11.800  1.00 14.79           O
ATOM    359  CB  GLN A  64       4.453 -11.225   9.080  1.00 18.37           C
ATOM    360  CG  GLN A  64       5.228 -10.792   7.857  1.00 22.52           C
ATOM    361  CD  GLN A  64       6.371 -11.810   7.570  1.00 29.04           C
ATOM    362  OE1 GLN A  64       6.141 -12.914   7.105  1.00 37.00           O
ATOM    363  NE2 GLN A  64       7.542 -11.477   7.979  1.00 32.36           N
ATOM    364  N   ALA A  65       1.531 -11.892  10.599  1.00 15.90           N
ATOM    365  CA  ALA A  65       0.833 -12.481  11.763  1.00 16.54           C
ATOM    366  C   ALA A  65       1.181 -13.973  11.855  1.00 16.97           C
ATOM    367  O   ALA A  65       1.446 -14.627  10.827  1.00 16.71           O
ATOM    368  CB  ALA A  65      -0.649 -12.267  11.660  1.00 17.32           C
ATOM    369  N   GLY A  66       1.128 -14.533  13.067  1.00 16.72           N
ATOM    370  CA  GLY A  66       1.348 -15.975  13.229  1.00 16.81           C
ATOM    371  C   GLY A  66       0.055 -16.753  13.000  1.00 17.23           C
ATOM    372  O   GLY A  66      -0.835 -16.363  12.232  1.00 15.45           O
ATOM    373  N   THR A  67      -0.051 -17.875  13.679  1.00 18.32           N
ATOM    374  CA  THR A  67      -1.109 -18.818  13.513  1.00 19.30           C
ATOM    375  C   THR A  67      -1.625 -19.122  14.890  1.00 21.12           C
ATOM    376  O   THR A  67      -0.934 -18.840  15.885  1.00 22.95           O
ATOM    377  CB  THR A  67      -0.610 -20.172  12.867  1.00 21.11           C
ATOM    378  OG1 THR A  67       0.386 -20.735  13.684  1.00 23.02           O
ATOM    379  CG2 THR A  67      -0.025 -19.925  11.538  1.00 21.05           C
ATOM    380  N   ILE A  68      -2.771 -19.789  14.948  1.00 21.69           N
ATOM    381  CA  ILE A  68      -3.244 -20.359  16.241  1.00 23.86           C
ATOM    382  C   ILE A  68      -3.752 -21.730  15.993  1.00 24.70           C
ATOM    383  O   ILE A  68      -4.126 -22.051  14.849  1.00 24.81           O
ATOM    384  CB  ILE A  68      -4.336 -19.532  16.880  1.00 25.77           C
ATOM    385  CG1 ILE A  68      -5.449 -19.249  15.891  1.00 27.09           C
ATOM    386  CG2 ILE A  68      -3.732 -18.210  17.367  1.00 25.77           C
ATOM    387  CD1 ILE A  68      -6.668 -18.596  16.544  1.00 29.88           C
ATOM    388  N   LEU A  69      -3.840 -22.520  17.050  1.00 26.26           N
ATOM    389  CA  LEU A  69      -4.519 -23.799  16.957  1.00 27.56           C
ATOM    390  C   LEU A  69      -5.777 -23.651  17.819  1.00 29.63           C
ATOM    391  O   LEU A  69      -5.664 -23.155  18.971  1.00 30.12           O
ATOM    392  CB  LEU A  69      -3.591 -24.933  17.457  1.00 29.41           C
ATOM    393  CG  LEU A  69      -2.222 -25.047  16.744  1.00 30.14           C
ATOM    394  CD1 LEU A  69      -1.248 -25.942  17.508  1.00 31.27           C
ATOM    395  CD2 LEU A  69      -2.435 -25.591  15.342  1.00 29.97           C
ATOM    396  N   VAL A  70      -6.915 -24.106  17.254  1.00 29.51           N
ATOM    397  CA  VAL A  70      -8.269 -24.022  17.794  1.00 30.36           C
ATOM    398  C   VAL A  70      -8.898 -25.415  17.738  1.00 31.67           C
ATOM    399  O   VAL A  70      -8.437 -26.285  16.995  1.00 30.67           O
ATOM    400  CB  VAL A  70      -9.161 -22.988  17.028  1.00 30.09           C
ATOM    401  CG1 VAL A  70      -8.483 -21.628  16.994  1.00 27.81           C
ATOM    402  CG2 VAL A  70      -9.557 -23.372  15.598  1.00 30.19           C
ATOM    403  N   TRP A  71      -9.881 -25.680  18.599  1.00 33.36           N
ATOM    404  CA  TRP A  71     -10.610 -26.936  18.523  1.00 36.45           C
ATOM    405  C   TRP A  71     -11.783 -26.797  17.598  1.00 38.47           C
ATOM    406  O   TRP A  71     -12.776 -26.154  17.939  1.00 43.37           O
ATOM    407  CB  TRP A  71     -11.124 -27.344  19.880  1.00 37.59           C
ATOM    408  CG  TRP A  71     -10.043 -27.796  20.768  1.00 38.56           C
ATOM    409  CD1 TRP A  71      -9.516 -27.116  21.800  1.00 39.14           C
ATOM    410  CD2 TRP A  71      -9.310 -29.013  20.666  1.00 39.51           C
ATOM    411  NE1 TRP A  71      -8.523 -27.840  22.387  1.00 40.04           N
ATOM    412  CE2 TRP A  71      -8.364 -29.010  21.696  1.00 40.30           C
ATOM    413  CE3 TRP A  71      -9.348 -30.088  19.794  1.00 40.78           C
ATOM    414  CZ2 TRP A  71      -7.470 -30.042  21.890  1.00 41.87           C
ATOM    415  CZ3 TRP A  71      -8.482 -31.161  20.017  1.00 42.52           C
ATOM    416  CH2 TRP A  71      -7.561 -31.121  21.061  1.00 42.64           C
ATOM    417  N   LYS A  72     -11.685 -27.397  16.435  1.00 38.21           N
ATOM    418  CA  LYS A  72     -12.728 -27.338  15.487  1.00 39.69           C
ATOM    419  C   LYS A  72     -13.214 -28.726  15.246  1.00 41.00           C
ATOM    420  O   LYS A  72     -12.451 -29.602  14.804  1.00 40.36           O
ATOM    421  CB  LYS A  72     -12.236 -26.754  14.187  1.00 39.45           C
ATOM    422  CG  LYS A  72     -13.296 -26.868  13.119  1.00 42.10           C
ATOM    423  CD  LYS A  72     -12.951 -25.985  11.948  1.00 43.05           C
ATOM    424  CE  LYS A  72     -13.894 -26.310  10.797  1.00 45.58           C
ATOM    425  NZ  LYS A  72     -13.310 -25.627   9.613  1.00 45.94           N
ATOM    426  N   ASN A  73     -14.492 -28.945  15.558  1.00 42.85           N
ATOM    427  CA  ASN A  73     -15.105 -30.264  15.426  1.00 45.11           C
ATOM    428  C   ASN A  73     -14.230 -31.365  16.025  1.00 43.57           C
ATOM    429  O   ASN A  73     -14.086 -32.447  15.407  1.00 43.93           O
ATOM    430  CB  ASN A  73     -15.479 -30.585  13.941  1.00 48.23           C
ATOM    431  CG  ASN A  73     -16.442 -29.539  13.329  1.00 51.50           C
ATOM    432  OD1 ASN A  73     -17.228 -28.901  14.044  1.00 52.59           O
ATOM    433  ND2 ASN A  73     -16.320 -29.307  12.012  1.00 52.98           N
ATOM    434  N   GLY A  74     -13.730 -31.118  17.243  1.00 41.01           N
ATOM    435  CA  GLY A  74     -12.955 -32.139  17.988  1.00 41.96           C
ATOM    436  C   GLY A  74     -11.502 -32.347  17.489  1.00 39.43           C
ATOM    437  O   GLY A  74     -10.876 -33.323  17.843  1.00 39.48           O
ATOM    438  N   ARG A  75     -10.993 -31.427  16.683  1.00 37.10           N
ATOM    439  CA  ARG A  75      -9.670 -31.581  16.056  1.00 35.77           C
ATOM    440  C   ARG A  75      -8.895 -30.316  16.191  1.00 33.62           C
ATOM    441  O   ARG A  75      -9.413 -29.247  15.889  1.00 32.17           O
ATOM    442  CB  ARG A  75      -9.794 -31.893  14.581  1.00 35.32           C
ATOM    443  CG  ARG A  75     -10.593 -33.135  14.357  1.00 37.16           C
ATOM    444  CD  ARG A  75      -9.768 -34.353  14.689  1.00 38.45           C
ATOM    445  NE  ARG A  75     -10.529 -35.573  14.525  1.00 40.50           N
ATOM    446  CZ  ARG A  75     -11.107 -36.285  15.502  1.00 42.62           C
ATOM    447  NH1 ARG A  75     -11.087 -35.894  16.779  1.00 42.74           N
ATOM    448  NH2 ARG A  75     -11.703 -37.416  15.203  1.00 45.38           N
ATOM    449  N   GLU A  76      -7.656 -30.420  16.663  1.00 33.82           N
ATOM    450  CA  GLU A  76      -6.752 -29.261  16.728  1.00 32.45           C
ATOM    451  C   GLU A  76      -6.456 -28.755  15.316  1.00 30.62           C
ATOM    452  O   GLU A  76      -5.870 -29.439  14.492  1.00 30.89           O
ATOM    453  CB  GLU A  76      -5.439 -29.617  17.361  1.00 35.40           C
ATOM    454  CG  GLU A  76      -5.282 -29.571  18.866  1.00 38.80           C
ATOM    455  CD  GLU A  76      -3.811 -29.259  19.198  1.00 39.85           C
ATOM    456  OE1 GLU A  76      -2.967 -30.175  19.048  1.00 43.84           O
ATOM    457  OE2 GLU A  76      -3.500 -28.122  19.572  1.00 39.05           O
ATOM    458  N   THR A  77      -6.935 -27.585  15.029  1.00 28.28           N
ATOM    459  CA  THR A  77      -6.943 -27.068  13.662  1.00 27.00           C
ATOM    460  C   THR A  77      -6.203 -25.755  13.562  1.00 25.15           C
ATOM    461  O   THR A  77      -6.492 -24.768  14.293  1.00 24.18           O
ATOM    462  CB  THR A  77      -8.403 -26.893  13.185  1.00 27.31           C
ATOM    463  OG1 THR A  77      -9.084 -28.121  13.348  1.00 29.61           O
ATOM    464  CG2 THR A  77      -8.452 -26.481  11.728  1.00 26.78           C
ATOM    465  N   GLN A  78      -5.317 -25.615  12.566  1.00 24.11           N
ATOM    466  CA  GLN A  78      -4.560 -24.366  12.451  1.00 22.57           C
ATOM    467  C   GLN A  78      -5.298 -23.312  11.642  1.00 21.68           C
ATOM    468  O   GLN A  78      -5.827 -23.625  10.596  1.00 22.22           O
ATOM    469  CB  GLN A  78      -3.164 -24.665  11.821  1.00 22.63           C
ATOM    470  CG  GLN A  78      -2.208 -23.536  11.732  1.00 21.87           C
ATOM    471  CD  GLN A  78      -0.865 -23.893  11.109  1.00 22.62           C
ATOM    472  OE1 GLN A  78      -0.415 -23.236  10.122  1.00 25.88           O
ATOM    473  NE2 GLN A  78      -0.172 -24.734  11.743  1.00 22.54           N
ATOM    474  N   TYR A  79      -5.299 -22.063  12.092  1.00 21.14           N
ATOM    475  CA  TYR A  79      -5.754 -20.952  11.309  1.00 20.61           C
ATOM    476  C   TYR A  79      -4.700 -19.919  11.323  1.00 19.35           C
ATOM    477  O   TYR A  79      -3.976 -19.725  12.319  1.00 19.15           O
ATOM    478  CB  TYR A  79      -7.044 -20.308  11.915  1.00 21.88           C
ATOM    479  CG  TYR A  79      -8.324 -21.032  11.570  1.00 24.61           C
ATOM    480  CD1 TYR A  79      -8.753 -22.125  12.295  1.00 27.54           C
ATOM    481  CD2 TYR A  79      -9.140 -20.583  10.527  1.00 25.94           C
ATOM    482  CE1 TYR A  79      -9.918 -22.790  11.992  1.00 29.86           C
ATOM    483  CE2 TYR A  79     -10.337 -21.213  10.230  1.00 29.01           C
ATOM    484  CZ  TYR A  79     -10.713 -22.324  10.935  1.00 31.45           C
ATOM    485  OH  TYR A  79     -11.881 -22.968  10.632  1.00 35.81           O
ATOM    486  N   ALA A  80      -4.577 -19.208  10.208  1.00 18.78           N
ATOM    487  CA  ALA A  80      -3.754 -18.045  10.173  1.00 17.47           C
ATOM    488  C   ALA A  80      -4.425 -16.868  10.883  1.00 16.85           C
ATOM    489  O   ALA A  80      -5.609 -16.548  10.640  1.00 18.52           O
ATOM    490  CB  ALA A  80      -3.489 -17.642   8.714  1.00 17.61           C
ATOM    491  N   LEU A  81      -3.661 -16.186  11.724  1.00 15.16           N
ATOM    492  CA  LEU A  81      -4.122 -14.886  12.236  1.00 15.15           C
ATOM    493  C   LEU A  81      -3.964 -13.828  11.177  1.00 14.28           C
ATOM    494  O   LEU A  81      -3.364 -14.087  10.094  1.00 13.49           O
ATOM    495  CB  LEU A  81      -3.280 -14.464  13.420  1.00 16.35           C
ATOM    496  CG  LEU A  81      -3.391 -15.338  14.697  1.00 18.03           C
ATOM    497  CD1 LEU A  81      -2.355 -14.826  15.673  1.00 18.72           C
ATOM    498  CD2 LEU A  81      -4.731 -15.344  15.317  1.00 19.38           C
ATOM    499  N   GLU A  82      -4.509 -12.618  11.440  1.00 14.50           N
ATOM    500  CA  GLU A  82      -4.456 -11.557  10.450  1.00 14.66           C
ATOM    501  C   GLU A  82      -3.997 -10.280  11.058  1.00 14.06           C
ATOM    502  O   GLU A  82      -4.342  -9.986  12.243  1.00 14.29           O
ATOM    503  CB  GLU A  82      -5.804 -11.326   9.741  1.00 15.55           C
ATOM    504  CG  GLU A  82      -6.332 -12.551   8.980  1.00 17.71           C
ATOM    505  CD  GLU A  82      -7.795 -12.457   8.576  1.00 18.27           C
ATOM    506  OE1 GLU A  82      -8.554 -11.494   8.949  1.00 17.96           O
ATOM    507  OE2 GLU A  82      -8.234 -13.390   7.897  1.00 18.84           O
ATOM    508  N   CYS A  83      -3.295  -9.518  10.270  1.00 12.48           N
ATOM    509  CA  CYS A  83      -2.857  -8.198  10.682  1.00 13.41           C
ATOM    510  C   CYS A  83      -3.213  -7.144   9.680  1.00 14.56           C
ATOM    511  O   CYS A  83      -3.565  -7.454   8.550  1.00 12.88           O
ATOM    512  CB  CYS A  83      -1.349  -8.170  10.976  1.00 14.45           C
ATOM    513  SG  CYS A  83      -0.314  -8.561   9.521  1.00 16.06           S
ATOM    514  N   ARG A  84      -3.141  -5.895  10.145  1.00 14.03           N
ATOM    515  CA  ARG A  84      -3.540  -4.781   9.313  1.00 16.72           C
ATOM    516  C   ARG A  84      -2.688  -3.576   9.719  1.00 14.48           C
ATOM    517  O   ARG A  84      -2.251  -3.512  10.902  1.00 13.37           O
ATOM    518  CB  ARG A  84      -5.006  -4.428   9.580  1.00 21.55           C
ATOM    519  CG  ARG A  84      -5.565  -3.540   8.573  1.00 24.66           C
ATOM    520  CD  ARG A  84      -7.064  -3.467   8.797  1.00 24.34           C
ATOM    521  NE  ARG A  84      -7.615  -2.818   7.655  1.00 30.38           N
ATOM    522  CZ  ARG A  84      -8.913  -2.618   7.369  1.00 37.20           C
ATOM    523  NH1 ARG A  84      -9.902  -2.913   8.233  1.00 33.01           N
ATOM    524  NH2 ARG A  84      -9.205  -2.005   6.210  1.00 38.08           N
ATOM    525  N   VAL A  85      -2.420  -2.678   8.755  1.00 12.62           N
ATOM    526  CA  VAL A  85      -1.570  -1.519   8.931  1.00 13.52           C
ATOM    527  C   VAL A  85      -2.193  -0.284   8.299  1.00 12.75           C
ATOM    528  O   VAL A  85      -2.906  -0.391   7.314  1.00 12.45           O
ATOM    529  CB  VAL A  85      -0.109  -1.667   8.434  1.00 15.02           C
ATOM    530  CG1 VAL A  85       0.669  -2.607   9.339  1.00 16.16           C
ATOM    531  CG2 VAL A  85       0.002  -2.062   6.952  1.00 14.57           C
ATOM    532  N  ASER A  86      -2.002   0.885   8.897  1.00 11.88           N
ATOM    533  CA ASER A  86      -2.446   2.122   8.245  1.00 11.52           C
ATOM    534  C  ASER A  86      -1.504   3.226   8.657  1.00 11.55           C
ATOM    535  O  ASER A  86      -0.993   3.201   9.814  1.00 11.51           O
ATOM    536  CB ASER A  86      -3.903   2.502   8.619  1.00 11.82           C
ATOM    537  OG ASER A  86      -3.943   3.099   9.924  1.00 11.61           O
ATOM    538  N   ILE A  87      -1.395   4.244   7.770  1.00 12.32           N
ATOM    539  CA  ILE A  87      -0.590   5.453   7.937  1.00 11.07           C
ATOM    540  C   ILE A  87      -1.565   6.629   7.857  1.00 13.25           C
ATOM    541  O   ILE A  87      -2.346   6.701   6.861  1.00 12.81           O
ATOM    542  CB  ILE A  87       0.515   5.602   6.854  1.00 12.94           C
ATOM    543  CG1 ILE A  87       1.476   4.422   6.992  1.00 12.79           C
ATOM    544  CG2 ILE A  87       1.230   6.969   6.976  1.00 14.99           C
ATOM    545  CD1 ILE A  87       2.501   4.363   5.875  1.00 15.87           C
ATOM    546  N   HIS A  88      -1.493   7.549   8.823  1.00 12.61           N
ATOM    547  CA  HIS A  88      -2.381   8.704   8.880  1.00 11.79           C
ATOM    548  C   HIS A  88      -1.601   9.956   8.428  1.00 13.15           C
ATOM    549  O   HIS A  88      -0.637  10.349   9.050  1.00 14.75           O
ATOM    550  CB  HIS A  88      -2.883   8.833  10.355  1.00 13.36           C
ATOM    551  CG  HIS A  88      -3.620  10.082  10.667  1.00 15.73           C
ATOM    552  ND1 HIS A  88      -4.928  10.059  11.036  1.00 19.94           N
ATOM    553  CD2 HIS A  88      -3.185  11.338  10.924  1.00 15.63           C
ATOM    554  CE1 HIS A  88      -5.335  11.270  11.342  1.00 16.56           C
ATOM    555  NE2 HIS A  88      -4.285  12.072  11.285  1.00 19.92           N
ATOM    556  N   HIS A  89      -2.103  10.594   7.347  1.00 13.21           N
ATOM    557  CA  HIS A  89      -1.489  11.786   6.795  1.00 13.62           C
ATOM    558  C   HIS A  89      -1.948  12.963   7.633  1.00 13.67           C
ATOM    559  O   HIS A  89      -3.021  12.897   8.307  1.00 13.58           O
ATOM    560  CB  HIS A  89      -1.974  11.996   5.341  1.00 13.59           C
ATOM    561  CG  HIS A  89      -1.392  13.209   4.705  1.00 14.17           C
ATOM    562  ND1 HIS A  89      -2.135  14.343   4.378  1.00 14.57           N
ATOM    563  CD2 HIS A  89      -0.128  13.468   4.308  1.00 14.99           C
ATOM    564  CE1 HIS A  89      -1.342  15.244   3.839  1.00 16.52           C
ATOM    565  NE2 HIS A  89      -0.114  14.758   3.846  1.00 15.07           N
ATOM    566  N   SER A  90      -1.152  14.093   7.659  1.00 13.51           N
ATOM    567  CA  SER A  90      -1.590  15.225   8.430  1.00 14.92           C
ATOM    568  C   SER A  90      -2.992  15.804   8.119  1.00 15.37           C
ATOM    569  O   SER A  90      -3.615  16.505   8.948  1.00 16.00           O
ATOM    570  CB  SER A  90      -0.599  16.337   8.237  1.00 14.71           C
ATOM    571  OG  SER A  90      -0.583  16.681   6.876  1.00 15.69           O
ATOM    572  N   SER A  91      -3.555  15.512   6.927  1.00 15.26           N
ATOM    573  CA  SER A  91      -4.828  15.993   6.539  1.00 14.89           C
ATOM    574  C   SER A  91      -6.019  15.170   7.194  1.00 14.81           C
ATOM    575  O   SER A  91      -7.116  15.547   7.059  1.00 16.47           O
ATOM    576  CB  SER A  91      -5.002  15.838   5.002  1.00 15.33           C
ATOM    577  OG  SER A  91      -4.909  14.458   4.619  1.00 14.07           O
ATOM    578  N   GLY A  92      -5.646  14.018   7.749  1.00 14.53           N
ATOM    579  CA  GLY A  92      -6.581  13.047   8.217  1.00 14.71           C
ATOM    580  C   GLY A  92      -6.846  11.911   7.265  1.00 15.00           C
ATOM    581  O   GLY A  92      -7.596  10.976   7.596  1.00 13.04           O
ATOM    582  N   SER A  93      -6.327  12.015   6.035  1.00 15.03           N
ATOM    583  CA  SER A  93      -6.504  10.945   5.068  1.00 13.98           C
ATOM    584  C   SER A  93      -5.694   9.720   5.475  1.00 12.35           C
ATOM    585  O   SER A  93      -4.640   9.772   6.146  1.00 13.88           O
ATOM    586  CB  SER A  93      -6.154  11.364   3.619  1.00 14.77           C
ATOM    587  OG  SER A  93      -4.840  11.751   3.481  1.00 15.06           O
ATOM    588  N   ILE A  94      -6.245   8.573   5.184  1.00 12.52           N
ATOM    589  CA  ILE A  94      -5.724   7.306   5.654  1.00 13.00           C
ATOM    590  C   ILE A  94      -5.273   6.427   4.466  1.00 12.90           C
ATOM    591  O   ILE A  94      -6.072   6.201   3.519  1.00 13.25           O
ATOM    592  CB  ILE A  94      -6.805   6.541   6.417  1.00 14.95           C
ATOM    593  CG1 ILE A  94      -7.257   7.260   7.651  1.00 17.00           C
ATOM    594  CG2 ILE A  94      -6.355   5.104   6.729  1.00 16.36           C
ATOM    595  CD1 ILE A  94      -6.223   7.319   8.736  1.00 17.62           C
ATOM    596  N   ASN A  95      -4.136   5.800   4.634  1.00 13.47           N
ATOM    597  CA  ASN A  95      -3.554   4.853   3.694  1.00 14.51           C
ATOM    598  C   ASN A  95      -3.452   3.563   4.445  1.00 12.82           C
ATOM    599  O   ASN A  95      -2.584   3.464   5.325  1.00 13.50           O
ATOM    600  CB  ASN A  95      -2.228   5.363   3.253  1.00 14.81           C
ATOM    601  CG  ASN A  95      -1.381   4.301   2.482  1.00 16.70           C
ATOM    602  OD1 ASN A  95      -1.905   3.359   1.978  1.00 19.09           O
ATOM    603  ND2 ASN A  95      -0.158   4.648   2.224  1.00 23.54           N
ATOM    604  N   GLU A  96      -4.405   2.669   4.191  1.00 12.94           N
ATOM    605  CA  GLU A  96      -4.556   1.451   5.023  1.00 15.09           C
ATOM    606  C   GLU A  96      -4.527   0.184   4.189  1.00 15.79           C
ATOM    607  O   GLU A  96      -4.976   0.215   3.024  1.00 17.04           O
ATOM    608  CB  GLU A  96      -5.880   1.531   5.801  1.00 15.62           C
ATOM    609  CG  GLU A  96      -7.105   1.614   4.933  1.00 18.92           C
ATOM    610  CD  GLU A  96      -8.427   2.009   5.663  1.00 21.30           C
ATOM    611  OE1 GLU A  96      -9.357   2.635   4.987  1.00 18.86           O
ATOM    612  OE2 GLU A  96      -8.503   1.667   6.902  1.00 20.72           O
ATOM    613  N   SER A  97      -4.095  -0.923   4.759  1.00 14.45           N
ATOM    614  CA  SER A  97      -4.172  -2.230   4.117  1.00 14.53           C
ATOM    615  C   SER A  97      -5.466  -2.989   4.466  1.00 15.60           C
ATOM    616  O   SER A  97      -6.319  -2.549   5.284  1.00 16.27           O
ATOM    617  CB  SER A  97      -2.966  -3.010   4.620  1.00 14.59           C
ATOM    618  OG  SER A  97      -3.212  -3.475   5.978  1.00 14.76           O
ATOM    619  N   GLN A  98      -5.668  -4.124   3.811  1.00 15.97           N
ATOM    620  CA  GLN A  98      -6.706  -4.966   4.191  1.00 16.29           C
ATOM    621  C   GLN A  98      -6.185  -5.986   5.212  1.00 16.02           C
ATOM    622  O   GLN A  98      -5.009  -6.371   5.157  1.00 18.90           O
ATOM    623  CB  GLN A  98      -7.177  -5.725   2.948  1.00 19.65           C
ATOM    624  CG  GLN A  98      -7.748  -4.769   1.866  1.00 21.65           C
ATOM    625  CD  GLN A  98      -8.786  -3.830   2.382  1.00 22.64           C
ATOM    626  OE1 GLN A  98      -8.585  -2.601   2.342  1.00 29.97           O
ATOM    627  NE2 GLN A  98      -9.869  -4.355   2.889  1.00 21.32           N
ATOM    628  N   TRP A  99      -7.086  -6.644   5.915  1.00 14.44           N
ATOM    629  CA  TRP A  99      -6.688  -7.718   6.841  1.00 14.28           C
ATOM    630  C   TRP A  99      -6.092  -8.896   6.046  1.00 14.36           C
ATOM    631  O   TRP A  99      -6.708  -9.392   5.083  1.00 14.91           O
ATOM    632  CB  TRP A  99      -7.901  -8.273   7.591  1.00 15.76           C
ATOM    633  CG  TRP A  99      -8.489  -7.396   8.671  1.00 16.06           C
ATOM    634  CD1 TRP A  99      -9.605  -6.577   8.621  1.00 17.67           C
ATOM    635  CD2 TRP A  99      -7.885  -7.148   9.950  1.00 15.54           C
ATOM    636  NE1 TRP A  99      -9.752  -5.912   9.806  1.00 18.00           N
ATOM    637  CE2 TRP A  99      -8.707  -6.248  10.632  1.00 16.35           C
ATOM    638  CE3 TRP A  99      -6.741  -7.636  10.579  1.00 14.07           C
ATOM    639  CZ2 TRP A  99      -8.439  -5.834  11.939  1.00 16.95           C
ATOM    640  CZ3 TRP A  99      -6.465  -7.192  11.875  1.00 14.27           C
ATOM    641  CH2 TRP A  99      -7.371  -6.373  12.550  1.00 14.46           C
ATOM    642  N   GLY A 100      -5.074  -9.517   6.595  1.00 13.57           N
ATOM    643  CA  GLY A 100      -4.452 -10.652   5.974  1.00 15.20           C
ATOM    644  C   GLY A 100      -3.387 -11.191   6.866  1.00 14.24           C
ATOM    645  O   GLY A 100      -2.850 -10.393   7.696  1.00 14.57           O
ATOM    646  N   GLN A 101      -2.930 -12.419   6.625  1.00 14.80           N
ATOM    647  CA  GLN A 101      -1.818 -12.939   7.400  1.00 14.96           C
ATOM    648  C   GLN A 101      -0.557 -12.140   7.186  1.00 13.90           C
ATOM    649  O   GLN A 101       0.203 -11.877   8.106  1.00 14.29           O
ATOM    650  CB  GLN A 101      -1.588 -14.423   7.141  1.00 17.17           C
ATOM    651  CG  GLN A 101      -0.544 -14.958   8.120  1.00 16.46           C
ATOM    652  CD  GLN A 101      -0.174 -16.447   7.927  1.00 19.76           C
ATOM    653  OE1 GLN A 101      -0.504 -17.093   6.948  1.00 20.32           O
ATOM    654  NE2 GLN A 101       0.484 -16.988   8.926  1.00 22.51           N
ATOM    655  N   GLN A 102      -0.395 -11.596   5.965  1.00 12.63           N
ATOM    656  CA  GLN A 102       0.518 -10.558   5.737  1.00 12.50           C
ATOM    657  C   GLN A 102      -0.129  -9.404   5.025  1.00 12.34           C
ATOM    658  O   GLN A 102      -1.009  -9.626   4.175  1.00 15.62           O
ATOM    659  CB  GLN A 102       1.722 -11.038   4.895  1.00 12.95           C
ATOM    660  CG  GLN A 102       2.415 -12.326   5.389  1.00 13.22           C
ATOM    661  CD  GLN A 102       1.703 -13.628   5.067  1.00 14.04           C
ATOM    662  OE1 GLN A 102       0.797 -13.705   4.233  1.00 13.61           O
ATOM    663  NE2 GLN A 102       2.216 -14.731   5.661  1.00 17.65           N
ATOM    664  N  ASER A 103       0.346  -8.200   5.331  1.00 12.28           N
ATOM    665  CA ASER A 103      -0.324  -6.989   4.868  1.00 12.37           C
ATOM    666  C  ASER A 103       0.729  -5.905   4.717  1.00 11.80           C
ATOM    667  O  ASER A 103       1.770  -5.927   5.373  1.00 11.35           O
ATOM    668  CB ASER A 103      -1.423  -6.528   5.869  1.00 12.31           C
ATOM    669  OG ASER A 103      -2.421  -5.799   5.204  1.00 13.00           O
ATOM    670  N   GLN A 104       0.456  -4.978   3.805  1.00 11.95           N
ATOM    671  CA  GLN A 104       1.369  -3.850   3.568  1.00 12.35           C
ATOM    672  C   GLN A 104       0.671  -2.599   3.071  1.00 11.65           C
ATOM    673  O   GLN A 104      -0.299  -2.683   2.285  1.00 12.54           O
ATOM    674  CB  GLN A 104       2.422  -4.191   2.499  1.00 12.25           C
ATOM    675  CG  GLN A 104       3.124  -5.550   2.648  1.00 12.87           C
ATOM    676  CD  GLN A 104       2.335  -6.714   2.080  1.00 14.89           C
ATOM    677  OE1 GLN A 104       1.600  -6.560   1.087  1.00 13.96           O
ATOM    678  NE2 GLN A 104       2.537  -7.913   2.641  1.00 14.88           N
ATOM    679  N   VAL A 105       1.263  -1.446   3.410  1.00 12.09           N
ATOM    680  CA  VAL A 105       1.032  -0.212   2.709  1.00 12.70           C
ATOM    681  C   VAL A 105       2.388   0.375   2.290  1.00 14.73           C
ATOM    682  O   VAL A 105       3.438   0.045   2.873  1.00 14.11           O
ATOM    683  CB  VAL A 105       0.223   0.846   3.536  1.00 13.72           C
ATOM    684  CG1 VAL A 105      -1.213   0.320   3.798  1.00 14.32           C
ATOM    685  CG2 VAL A 105       0.998   1.139   4.842  1.00 13.71           C
ATOM    686  N   GLY A 106       2.352   1.166   1.222  1.00 13.09           N
ATOM    687  CA  GLY A 106       3.469   1.913   0.838  1.00 14.62           C
ATOM    688  C   GLY A 106       3.262   3.375   1.041  1.00 14.87           C
ATOM    689  O   GLY A 106       2.145   3.861   1.094  1.00 15.60           O
ATOM    690  N   PHE A 107       4.380   4.109   1.077  1.00 14.69           N
ATOM    691  CA  PHE A 107       4.296   5.553   1.188  1.00 13.94           C
ATOM    692  C   PHE A 107       5.425   6.207   0.360  1.00 14.00           C
ATOM    693  O   PHE A 107       6.399   5.556   0.020  1.00 13.82           O
ATOM    694  CB  PHE A 107       4.331   6.022   2.669  1.00 13.29           C
ATOM    695  CG  PHE A 107       5.608   5.657   3.377  1.00 13.60           C
ATOM    696  CD1 PHE A 107       6.754   6.485   3.225  1.00 15.31           C
ATOM    697  CD2 PHE A 107       5.736   4.494   4.111  1.00 14.35           C
ATOM    698  CE1 PHE A 107       7.968   6.153   3.791  1.00 15.14           C
ATOM    699  CE2 PHE A 107       6.946   4.185   4.710  1.00 13.75           C
ATOM    700  CZ  PHE A 107       8.046   5.009   4.559  1.00 14.75           C
ATOM    701  N   GLY A 108       5.179   7.462  -0.011  1.00 14.11           N
ATOM    702  CA  GLY A 108       6.014   8.253  -0.792  1.00 14.94           C
ATOM    703  C   GLY A 108       6.390   9.540  -0.066  1.00 15.02           C
ATOM    704  O   GLY A 108       6.069   9.748   1.132  1.00 16.00           O
ATOM    705  N   THR A 109       7.097  10.369  -0.803  1.00 16.20           N
ATOM    706  CA  THR A 109       7.621  11.622  -0.238  1.00 16.97           C
ATOM    707  C   THR A 109       6.869  12.879  -0.690  1.00 17.50           C
ATOM    708  O   THR A 109       7.111  13.998  -0.168  1.00 18.98           O
ATOM    709  CB  THR A 109       9.095  11.736  -0.586  1.00 18.98           C
ATOM    710  OG1 THR A 109       9.259  11.819  -1.993  1.00 19.94           O
ATOM    711  CG2 THR A 109       9.941  10.489  -0.046  1.00 19.68           C
ATOM    712  N   ALA A 110       6.118  12.791  -1.774  1.00 16.06           N
ATOM    713  CA  ALA A 110       5.370  13.956  -2.279  1.00 17.17           C
ATOM    714  C   ALA A 110       3.843  13.745  -1.977  1.00 16.40           C
ATOM    715  O   ALA A 110       3.287  12.656  -2.216  1.00 14.89           O
ATOM    716  CB  ALA A 110       5.586  14.235  -3.781  1.00 18.69           C
ATOM    717  N   CYS A 111       3.231  14.766  -1.364  1.00 16.09           N
ATOM    718  CA  CYS A 111       1.806  14.753  -0.962  1.00 16.20           C
ATOM    719  C   CYS A 111       1.229  16.040  -1.517  1.00 17.65           C
ATOM    720  O   CYS A 111       1.488  17.096  -0.957  1.00 16.92           O
ATOM    721  CB  CYS A 111       1.570  14.616   0.557  1.00 16.49           C
ATOM    722  SG  CYS A 111       1.809  12.941   1.196  1.00 16.12           S
ATOM    723  N   GLY A 112       0.562  16.013  -2.681  1.00 17.30           N
ATOM    724  CA  GLY A 112       0.183  17.193  -3.337  1.00 18.93           C
ATOM    725  C   GLY A 112       1.401  18.013  -3.777  1.00 20.40           C
ATOM    726  O   GLY A 112       2.254  17.453  -4.466  1.00 20.30           O
ATOM    727  N   ASN A 113       1.509  19.295  -3.421  1.00 22.03           N
ATOM    728  CA  ASN A 113       2.721  20.097  -3.770  1.00 25.46           C
ATOM    729  C   ASN A 113       3.658  20.225  -2.517  1.00 24.96           C
ATOM    730  O   ASN A 113       4.539  21.103  -2.500  1.00 24.80           O
ATOM    731  CB  ASN A 113       2.430  21.509  -4.344  1.00 29.08           C
ATOM    732  CG  ASN A 113       3.703  22.161  -5.082  1.00 32.92           C
ATOM    733  OD1 ASN A 113       3.855  23.405  -5.224  1.00 38.22           O
ATOM    734  ND2 ASN A 113       4.611  21.300  -5.558  1.00 33.49           N
ATOM    735  N   LYS A 114       3.484  19.362  -1.511  1.00 22.01           N
ATOM    736  CA  LYS A 114       4.282  19.423  -0.283  1.00 21.12           C
ATOM    737  C   LYS A 114       5.011  18.151  -0.083  1.00 20.03           C
ATOM    738  O   LYS A 114       4.527  17.080  -0.584  1.00 20.32           O
ATOM    739  CB  LYS A 114       3.340  19.576   0.915  1.00 20.43           C
ATOM    740  CG  LYS A 114       2.660  20.932   0.913  1.00 22.58           C
ATOM    741  CD  LYS A 114       1.816  21.162   2.183  1.00 23.63           C
ATOM    742  CE  LYS A 114       1.074  22.455   2.278  1.00 25.90           C
ATOM    743  NZ  LYS A 114       0.508  22.531   3.663  1.00 27.19           N
ATOM    744  N   LYS A 115       5.983  18.137   0.842  1.00 19.64           N
ATOM    745  CA  LYS A 115       6.539  16.871   1.319  1.00 18.92           C
ATOM    746  C   LYS A 115       5.482  16.214   2.188  1.00 16.72           C
ATOM    747  O   LYS A 115       4.746  16.912   2.847  1.00 16.65           O
ATOM    748  CB  LYS A 115       7.828  17.104   2.189  1.00 21.15           C
ATOM    749  CG  LYS A 115       9.024  17.733   1.450  1.00 24.90           C
ATOM    750  CD  LYS A 115      10.214  17.781   2.416  1.00 28.72           C
ATOM    751  CE  LYS A 115      11.527  17.937   1.710  1.00 32.90           C
ATOM    752  NZ  LYS A 115      11.751  19.398   1.575  1.00 39.51           N
ATOM    753  N   CYS A 116       5.419  14.902   2.191  1.00 15.24           N
ATOM    754  CA  CYS A 116       4.528  14.189   2.998  1.00 14.58           C
ATOM    755  C   CYS A 116       4.865  14.340   4.462  1.00 14.31           C
ATOM    756  O   CYS A 116       5.988  14.085   4.867  1.00 17.04           O
ATOM    757  CB  CYS A 116       4.562  12.673   2.599  1.00 14.65           C
ATOM    758  SG  CYS A 116       3.828  12.411   0.957  1.00 17.32           S
ATOM    759  N   ARG A 117       3.848  14.622   5.274  1.00 14.80           N
ATOM    760  CA  ARG A 117       3.997  14.595   6.730  1.00 14.46           C
ATOM    761  C   ARG A 117       2.950  13.645   7.318  1.00 13.33           C
ATOM    762  O   ARG A 117       1.729  13.909   7.217  1.00 14.29           O
ATOM    763  CB  ARG A 117       3.789  16.040   7.289  1.00 18.20           C
ATOM    764  CG  ARG A 117       3.925  16.098   8.816  1.00 20.31           C
ATOM    765  CD  ARG A 117       4.209  17.487   9.339  1.00 24.75           C
ATOM    766  NE  ARG A 117       3.228  18.418   8.905  1.00 28.70           N
ATOM    767  CZ  ARG A 117       2.091  18.656   9.555  1.00 32.95           C
ATOM    768  NH1 ARG A 117       1.817  18.019  10.709  1.00 36.36           N
ATOM    769  NH2 ARG A 117       1.210  19.495   9.023  1.00 35.45           N
ATOM    770  N   PHE A 118       3.427  12.540   7.911  1.00 11.38           N
ATOM    771  CA  PHE A 118       2.530  11.542   8.525  1.00 12.39           C
ATOM    772  C   PHE A 118       2.483  11.726  10.024  1.00 12.36           C
ATOM    773  O   PHE A 118       3.564  11.895  10.667  1.00 13.74           O
ATOM    774  CB  PHE A 118       3.040  10.183   8.150  1.00 13.31           C
ATOM    775  CG  PHE A 118       3.079   9.976   6.650  1.00 13.25           C
ATOM    776  CD1 PHE A 118       1.900  10.110   5.929  1.00 15.08           C
ATOM    777  CD2 PHE A 118       4.272   9.784   5.975  1.00 13.60           C
ATOM    778  CE1 PHE A 118       1.865  10.009   4.522  1.00 15.06           C
ATOM    779  CE2 PHE A 118       4.295   9.662   4.550  1.00 14.44           C
ATOM    780  CZ  PHE A 118       3.102   9.794   3.837  1.00 15.69           C
ATOM    781  N   THR A 119       1.266  11.782  10.586  1.00 13.89           N
ATOM    782  CA  THR A 119       1.069  12.098  12.001  1.00 14.03           C
ATOM    783  C   THR A 119       0.494  10.924  12.805  1.00 14.61           C
ATOM    784  O   THR A 119       0.206  11.056  13.993  1.00 14.59           O
ATOM    785  CB  THR A 119       0.153  13.320  12.098  1.00 14.44           C
ATOM    786  OG1 THR A 119      -1.069  13.006  11.462  1.00 16.31           O
ATOM    787  CG2 THR A 119       0.841  14.537  11.462  1.00 15.36           C
ATOM    788  N   GLY A 120       0.322   9.779  12.166  1.00 14.10           N
ATOM    789  CA  GLY A 120      -0.100   8.622  12.931  1.00 14.26           C
ATOM    790  C   GLY A 120       0.046   7.317  12.239  1.00 14.93           C
ATOM    791  O   GLY A 120       0.198   7.330  11.010  1.00 13.73           O
ATOM    792  N   PHE A 121       0.174   6.240  13.017  1.00 14.05           N
ATOM    793  CA  PHE A 121       0.153   4.860  12.486  1.00 12.75           C
ATOM    794  C   PHE A 121      -0.868   4.061  13.265  1.00 13.94           C
ATOM    795  O   PHE A 121      -1.160   4.374  14.455  1.00 14.94           O
ATOM    796  CB  PHE A 121       1.575   4.147  12.534  1.00 12.60           C
ATOM    797  CG  PHE A 121       2.707   4.971  12.038  1.00 12.15           C
ATOM    798  CD1 PHE A 121       2.862   5.268  10.675  1.00 11.80           C
ATOM    799  CD2 PHE A 121       3.635   5.428  12.898  1.00 12.06           C
ATOM    800  CE1 PHE A 121       3.888   6.033  10.248  1.00 12.43           C
ATOM    801  CE2 PHE A 121       4.719   6.143  12.486  1.00 13.18           C
ATOM    802  CZ  PHE A 121       4.842   6.483  11.139  1.00 13.51           C
ATOM    803  N  AGLU A 122      -1.394   2.995  12.659  1.00 13.11           N
ATOM    804  CA AGLU A 122      -2.206   2.027  13.364  1.00 14.61           C
ATOM    805  C  AGLU A 122      -1.816   0.626  12.936  1.00 14.59           C
ATOM    806  O  AGLU A 122      -1.724   0.309  11.731  1.00 11.87           O
ATOM    807  CB AGLU A 122      -3.711   2.228  13.121  1.00 16.57           C
ATOM    808  CG AGLU A 122      -4.216   3.441  13.833  1.00 18.70           C
ATOM    809  CD AGLU A 122      -5.718   3.639  13.797  1.00 20.57           C
ATOM    810  OE1AGLU A 122      -6.489   2.789  13.308  1.00 20.46           O
ATOM    811  OE2AGLU A 122      -6.121   4.686  14.307  1.00 22.97           O
ATOM    812  N   ILE A 123      -1.597  -0.196  13.947  1.00 13.70           N
ATOM    813  CA  ILE A 123      -1.097  -1.565  13.740  1.00 13.51           C
ATOM    814  C   ILE A 123      -2.071  -2.447  14.435  1.00 13.26           C
ATOM    815  O   ILE A 123      -2.512  -2.116  15.597  1.00 14.04           O
ATOM    816  CB  ILE A 123       0.368  -1.764  14.248  1.00 13.49           C
ATOM    817  CG1 ILE A 123       0.621  -1.381  15.701  1.00 13.89           C
ATOM    818  CG2 ILE A 123       1.336  -1.030  13.365  1.00 12.87           C
ATOM    819  CD1 ILE A 123       1.978  -1.755  16.245  1.00 14.52           C
ATOM    820  N   SER A 124      -2.523  -3.525  13.761  1.00 12.08           N
ATOM    821  CA  SER A 124      -3.641  -4.297  14.301  1.00 12.69           C
ATOM    822  C   SER A 124      -3.424  -5.799  14.096  1.00 12.53           C
ATOM    823  O   SER A 124      -2.686  -6.213  13.165  1.00 12.54           O
ATOM    824  CB  SER A 124      -4.970  -3.928  13.659  1.00 14.22           C
ATOM    825  OG  SER A 124      -5.292  -2.560  13.674  1.00 17.06           O
ATOM    826  N   LEU A 125      -4.100  -6.580  14.934  1.00 12.85           N
ATOM    827  CA  LEU A 125      -3.991  -8.021  14.906  1.00 14.40           C
ATOM    828  C   LEU A 125      -5.277  -8.592  15.291  1.00 14.56           C
ATOM    829  O   LEU A 125      -5.959  -8.076  16.223  1.00 15.87           O
ATOM    830  CB  LEU A 125      -2.892  -8.533  15.908  1.00 13.86           C
ATOM    831  CG  LEU A 125      -2.748 -10.052  16.050  1.00 15.00           C
ATOM    832  CD1 LEU A 125      -2.078 -10.593  14.781  1.00 14.63           C
ATOM    833  CD2 LEU A 125      -1.857 -10.365  17.249  1.00 16.79           C
ATOM    834  N   ARG A 126      -5.738  -9.682  14.612  1.00 14.51           N
ATOM    835  CA  ARG A 126      -6.944 -10.327  15.033  1.00 15.45           C
ATOM    836  C   ARG A 126      -7.002 -11.816  14.753  1.00 15.65           C
ATOM    837  O   ARG A 126      -6.209 -12.349  13.952  1.00 14.95           O
ATOM    838  CB  ARG A 126      -8.182  -9.670  14.361  1.00 15.82           C
ATOM    839  CG  ARG A 126      -8.341 -10.034  12.891  1.00 16.41           C
ATOM    840  CD  ARG A 126      -9.619  -9.393  12.288  1.00 17.49           C
ATOM    841  NE  ARG A 126      -9.837  -9.856  10.896  1.00 18.14           N
ATOM    842  CZ  ARG A 126     -10.863  -9.477  10.144  1.00 19.08           C
ATOM    843  NH1 ARG A 126     -11.801  -8.681  10.629  1.00 21.77           N
ATOM    844  NH2 ARG A 126     -10.958  -9.914   8.909  1.00 20.04           N
ATOM    845  N   ILE A 127      -7.903 -12.474  15.445  1.00 16.44           N
ATOM    846  CA  ILE A 127      -8.332 -13.853  15.099  1.00 18.28           C
ATOM    847  C   ILE A 127      -9.355 -13.636  13.976  1.00 19.66           C
ATOM    848  O   ILE A 127     -10.314 -12.893  14.182  1.00 21.31           O
ATOM    849  CB  ILE A 127      -9.005 -14.570  16.256  1.00 19.70           C
ATOM    850  CG1 ILE A 127      -8.028 -14.673  17.474  1.00 20.01           C
ATOM    851  CG2 ILE A 127      -9.511 -15.954  15.848  1.00 20.31           C
ATOM    852  CD1 ILE A 127      -8.609 -15.379  18.675  1.00 21.51           C
ATOM    853  N   PRO A 128      -9.166 -14.289  12.808  1.00 20.27           N
ATOM    854  CA  PRO A 128     -10.176 -14.086  11.723  1.00 21.96           C
ATOM    855  C   PRO A 128     -11.625 -14.492  12.156  1.00 22.91           C
ATOM    856  O   PRO A 128     -11.829 -15.456  12.916  1.00 23.19           O
ATOM    857  CB  PRO A 128      -9.625 -14.977  10.567  1.00 21.73           C
ATOM    858  CG  PRO A 128      -8.857 -16.088  11.265  1.00 22.60           C
ATOM    859  CD  PRO A 128      -8.222 -15.368  12.478  1.00 20.88           C
ATOM    860  N   PRO A 129     -12.634 -13.719  11.693  1.00 24.56           N
ATOM    861  CA  PRO A 129     -14.009 -14.030  12.050  1.00 27.60           C
ATOM    862  C   PRO A 129     -14.366 -15.527  11.970  1.00 29.84           C
ATOM    863  O   PRO A 129     -14.874 -16.052  12.931  1.00 29.89           O
ATOM    864  CB  PRO A 129     -14.829 -13.115  11.124  1.00 27.63           C
ATOM    865  CG  PRO A 129     -13.921 -11.857  11.034  1.00 26.01           C
ATOM    866  CD  PRO A 129     -12.498 -12.392  11.068  1.00 25.40           C
ATOM    867  N  AASN A 130     -14.067 -16.245  10.892  1.00 31.19           N
ATOM    868  CA AASN A 130     -14.490 -17.665  10.821  1.00 33.46           C
ATOM    869  C  AASN A 130     -13.845 -18.585  11.863  1.00 33.66           C
ATOM    870  O  AASN A 130     -14.341 -19.691  12.102  1.00 33.69           O
ATOM    871  CB AASN A 130     -14.242 -18.268   9.437  1.00 35.19           C
ATOM    872  CG AASN A 130     -14.809 -17.419   8.330  1.00 35.18           C
ATOM    873  OD1AASN A 130     -15.933 -16.952   8.421  1.00 36.94           O
ATOM    874  ND2AASN A 130     -14.020 -17.201   7.284  1.00 35.23           N
ATOM    875  N   ALA A 131     -12.776 -18.138  12.521  1.00 31.29           N
ATOM    876  CA  ALA A 131     -12.164 -18.978  13.546  1.00 32.28           C
ATOM    877  C   ALA A 131     -12.669 -18.622  14.944  1.00 31.86           C
ATOM    878  O   ALA A 131     -12.393 -19.304  15.940  1.00 34.33           O
ATOM    879  CB  ALA A 131     -10.656 -18.847  13.480  1.00 29.97           C
ATOM    880  N   GLN A 132     -13.451 -17.570  15.041  1.00 30.57           N
ATOM    881  CA  GLN A 132     -13.698 -17.030  16.359  1.00 31.64           C
ATOM    882  C   GLN A 132     -14.581 -17.806  17.300  1.00 35.53           C
ATOM    883  O   GLN A 132     -14.474 -17.601  18.513  1.00 37.57           O
ATOM    884  CB  GLN A 132     -14.212 -15.605  16.235  1.00 30.00           C
ATOM    885  CG  GLN A 132     -13.128 -14.647  15.957  1.00 28.40           C
ATOM    886  CD  GLN A 132     -13.652 -13.268  15.816  1.00 28.02           C
ATOM    887  OE1 GLN A 132     -14.786 -12.992  16.194  1.00 30.17           O
ATOM    888  NE2 GLN A 132     -12.830 -12.382  15.290  1.00 27.00           N
ATOM    889  N   THR A 133     -15.385 -18.729  16.780  1.00 36.52           N
ATOM    890  CA  THR A 133     -16.239 -19.555  17.641  1.00 41.59           C
ATOM    891  C   THR A 133     -15.506 -20.779  18.257  1.00 41.86           C
ATOM    892  O   THR A 133     -16.015 -21.450  19.172  1.00 40.83           O
ATOM    893  CB  THR A 133     -17.509 -20.032  16.891  1.00 44.94           C
ATOM    894  OG1 THR A 133     -17.199 -21.118  16.014  1.00 45.53           O
ATOM    895  CG2 THR A 133     -18.145 -18.892  16.092  1.00 45.12           C
ATOM    896  N   TYR A 134     -14.297 -21.045  17.784  1.00 39.31           N
ATOM    897  CA  TYR A 134     -13.543 -22.205  18.227  1.00 40.84           C
ATOM    898  C   TYR A 134     -12.615 -21.957  19.434  1.00 40.52           C
ATOM    899  O   TYR A 134     -11.676 -21.161  19.370  1.00 42.41           O
ATOM    900  CB  TYR A 134     -12.754 -22.690  17.026  1.00 39.06           C
ATOM    901  CG  TYR A 134     -13.607 -22.977  15.811  1.00 39.55           C
ATOM    902  CD1 TYR A 134     -14.725 -23.801  15.900  1.00 41.15           C
ATOM    903  CD2 TYR A 134     -13.244 -22.484  14.561  1.00 38.59           C
ATOM    904  CE1 TYR A 134     -15.475 -24.102  14.769  1.00 44.12           C
ATOM    905  CE2 TYR A 134     -13.998 -22.743  13.433  1.00 40.40           C
ATOM    906  CZ  TYR A 134     -15.107 -23.546  13.539  1.00 43.67           C
ATOM    907  OH  TYR A 134     -15.822 -23.845  12.400  1.00 50.17           O
ATOM    908  N   PRO A 135     -12.822 -22.680  20.533  1.00 44.55           N
ATOM    909  CA  PRO A 135     -11.889 -22.465  21.655  1.00 45.48           C
ATOM    910  C   PRO A 135     -10.416 -22.644  21.253  1.00 44.89           C
ATOM    911  O   PRO A 135     -10.102 -23.497  20.428  1.00 38.71           O
ATOM    912  CB  PRO A 135     -12.289 -23.517  22.662  1.00 46.64           C
ATOM    913  CG  PRO A 135     -13.157 -24.481  21.937  1.00 48.58           C
ATOM    914  CD  PRO A 135     -13.721 -23.813  20.737  1.00 45.37           C
ATOM    915  N   LEU A 136      -9.527 -21.805  21.787  1.00 48.44           N
ATOM    916  CA  LEU A 136      -8.107 -21.958  21.492  1.00 49.39           C
ATOM    917  C   LEU A 136      -7.634 -23.287  22.061  1.00 50.21           C
ATOM    918  O   LEU A 136      -8.034 -23.676  23.146  1.00 48.05           O
ATOM    919  CB  LEU A 136      -7.241 -20.884  22.146  1.00 51.12           C
ATOM    920  CG  LEU A 136      -7.214 -19.425  21.699  1.00 54.85           C
ATOM    921  CD1 LEU A 136      -5.841 -18.839  22.039  1.00 53.61           C
ATOM    922  CD2 LEU A 136      -7.522 -19.251  20.216  1.00 54.55           C
ATOM    923  N   SER A 137      -6.775 -23.973  21.324  1.00 49.36           N
ATOM    924  CA  SER A 137      -5.899 -24.979  21.888  1.00 52.07           C
ATOM    925  C   SER A 137      -4.563 -24.224  21.979  1.00 54.87           C
ATOM    926  O   SER A 137      -4.291 -23.362  21.151  1.00 55.27           O
ATOM    927  CB  SER A 137      -5.811 -26.147  20.921  1.00 51.57           C
ATOM    928  OG  SER A 137      -4.717 -26.987  21.229  1.00 54.69           O
ATOM    929  N   SER A 138      -3.732 -24.518  22.966  1.00 60.11           N
ATOM    930  CA  SER A 138      -2.355 -23.979  23.002  1.00 62.76           C
ATOM    931  C   SER A 138      -1.944 -23.008  21.849  1.00 65.63           C
ATOM    932  O   SER A 138      -1.541 -23.431  20.753  1.00 66.98           O
ATOM    933  CB  SER A 138      -1.340 -25.138  23.034  1.00 62.28           C
ATOM    934  OG  SER A 138      -0.904 -25.448  21.712  1.00 60.23           O
ATOM    935  N   GLY A 139      -2.030 -21.707  22.104  1.00 65.72           N
ATOM    936  CA  GLY A 139      -1.479 -20.749  21.178  1.00 61.70           C
ATOM    937  C   GLY A 139      -1.580 -19.314  21.665  1.00 56.01           C
ATOM    938  O   GLY A 139      -2.686 -18.787  21.914  1.00 58.47           O
ATOM    939  N   ASP A 140      -0.434 -18.660  21.790  1.00 47.82           N
ATOM    940  CA  ASP A 140      -0.444 -17.222  21.971  1.00 39.97           C
ATOM    941  C   ASP A 140      -0.704 -16.582  20.607  1.00 36.24           C
ATOM    942  O   ASP A 140      -0.508 -17.223  19.595  1.00 36.61           O
ATOM    943  CB  ASP A 140       0.880 -16.771  22.504  1.00 40.57           C
ATOM    944  CG  ASP A 140       1.145 -17.282  23.897  1.00 43.59           C
ATOM    945  OD1 ASP A 140       0.170 -17.558  24.657  1.00 41.43           O
ATOM    946  OD2 ASP A 140       2.347 -17.382  24.217  1.00 46.13           O
ATOM    947  N   LEU A 141      -1.118 -15.321  20.591  1.00 30.09           N
ATOM    948  CA  LEU A 141      -1.348 -14.628  19.354  1.00 27.64           C
ATOM    949  C   LEU A 141      -0.200 -13.679  19.153  1.00 26.11           C
ATOM    950  O   LEU A 141       0.135 -12.908  20.075  1.00 24.21           O
ATOM    951  CB  LEU A 141      -2.646 -13.785  19.365  1.00 28.14           C
ATOM    952  CG  LEU A 141      -3.982 -14.355  19.908  1.00 30.39           C
ATOM    953  CD1 LEU A 141      -5.094 -13.347  19.639  1.00 30.36           C
ATOM    954  CD2 LEU A 141      -4.377 -15.658  19.311  1.00 31.79           C
ATOM    955  N   LYS A 142       0.363 -13.688  17.941  1.00 22.06           N
ATOM    956  CA  LYS A 142       1.497 -12.837  17.658  1.00 21.56           C
ATOM    957  C   LYS A 142       1.419 -12.169  16.282  1.00 19.43           C
ATOM    958  O   LYS A 142       1.062 -12.781  15.292  1.00 18.33           O
ATOM    959  CB  LYS A 142       2.840 -13.650  17.822  1.00 25.37           C
ATOM    960  CG  LYS A 142       3.084 -14.727  16.719  1.00 33.46           C
ATOM    961  CD  LYS A 142       3.481 -16.202  17.131  1.00 36.59           C
ATOM    962  CE  LYS A 142       3.742 -17.181  15.943  1.00 37.38           C
ATOM    963  NZ  LYS A 142       2.717 -18.197  15.466  1.00 35.39           N
ATOM    964  N   GLY A 143       1.690 -10.892  16.230  1.00 16.91           N
ATOM    965  CA  GLY A 143       2.028 -10.227  14.964  1.00 17.16           C
ATOM    966  C   GLY A 143       3.198  -9.301  15.081  1.00 15.97           C
ATOM    967  O   GLY A 143       3.488  -8.789  16.189  1.00 16.22           O
ATOM    968  N  ASER A 144       3.895  -9.099  13.972  1.00 14.99           N
ATOM    969  CA ASER A 144       5.065  -8.205  13.921  1.00 15.61           C
ATOM    970  C  ASER A 144       4.910  -7.226  12.784  1.00 14.05           C
ATOM    971  O  ASER A 144       4.374  -7.560  11.743  1.00 14.33           O
ATOM    972  CB ASER A 144       6.354  -8.993  13.737  1.00 16.99           C
ATOM    973  OG ASER A 144       6.347  -9.737  12.526  1.00 18.84           O
ATOM    974  N   PHE A 145       5.500  -6.060  12.967  1.00 13.36           N
ATOM    975  CA  PHE A 145       5.276  -4.876  12.122  1.00 13.30           C
ATOM    976  C   PHE A 145       6.629  -4.252  11.815  1.00 13.87           C
ATOM    977  O   PHE A 145       7.564  -4.287  12.654  1.00 14.31           O
ATOM    978  CB  PHE A 145       4.378  -3.896  12.876  1.00 13.16           C
ATOM    979  CG  PHE A 145       3.042  -4.479  13.183  1.00 13.38           C
ATOM    980  CD1 PHE A 145       2.827  -5.220  14.336  1.00 14.12           C
ATOM    981  CD2 PHE A 145       2.002  -4.310  12.296  1.00 13.24           C
ATOM    982  CE1 PHE A 145       1.623  -5.869  14.527  1.00 13.30           C
ATOM    983  CE2 PHE A 145       0.732  -4.863  12.551  1.00 13.31           C
ATOM    984  CZ  PHE A 145       0.542  -5.664  13.645  1.00 14.11           C
ATOM    985  N   SER A 146       6.814  -3.761  10.579  1.00 14.12           N
ATOM    986  C   SER A 146       7.811  -1.920   9.280  1.00 12.92           C
ATOM    987  O   SER A 146       7.071  -2.040   8.302  1.00 14.31           O
ATOM    988  CA ASER A 146       8.080  -3.158  10.150  1.00 12.38           C
ATOM    989  CB ASER A 146       8.937  -4.180   9.363  1.00 11.77           C
ATOM    990  OG ASER A 146      10.107  -3.616   8.801  1.00  9.52           O
ATOM    991  N   LEU A 147       8.423  -0.781   9.635  1.00 12.71           N
ATOM    992  CA  LEU A 147       8.377   0.365   8.768  1.00 14.00           C
ATOM    993  C   LEU A 147       9.823   0.674   8.371  1.00 13.65           C
ATOM    994  O   LEU A 147      10.681   0.958   9.235  1.00 14.12           O
ATOM    995  CB  LEU A 147       7.701   1.539   9.490  1.00 13.72           C
ATOM    996  CG  LEU A 147       7.313   2.760   8.652  1.00 13.47           C
ATOM    997  CD1 LEU A 147       6.304   3.680   9.411  1.00 13.48           C
ATOM    998  CD2 LEU A 147       8.498   3.487   8.071  1.00 13.94           C
ATOM    999  N   THR A 148      10.120   0.646   7.061  1.00 13.68           N
ATOM   1000  CA  THR A 148      11.400   0.853   6.540  1.00 14.86           C
ATOM   1001  C   THR A 148      11.384   1.706   5.307  1.00 15.39           C
ATOM   1002  O   THR A 148      10.455   1.600   4.504  1.00 15.04           O
ATOM   1003  CB  THR A 148      12.096  -0.492   6.138  1.00 15.82           C
ATOM   1004  OG1 THR A 148      11.297  -1.190   5.201  1.00 18.18           O
ATOM   1005  CG2 THR A 148      12.257  -1.381   7.364  1.00 16.45           C
ATOM   1006  N   ASN A 149      12.339   2.591   5.237  1.00 15.41           N
ATOM   1007  CA  ASN A 149      12.761   3.184   3.990  1.00 15.79           C
ATOM   1008  C   ASN A 149      14.286   3.261   3.926  1.00 16.82           C
ATOM   1009  O   ASN A 149      14.993   2.464   4.601  1.00 15.70           O
ATOM   1010  CB  ASN A 149      11.952   4.498   3.797  1.00 14.36           C
ATOM   1011  CG  ASN A 149      12.435   5.636   4.689  1.00 14.13           C
ATOM   1012  OD1 ASN A 149      13.353   5.496   5.484  1.00 14.80           O
ATOM   1013  ND2 ASN A 149      11.708   6.698   4.647  1.00 14.18           N
ATOM   1014  N   LYS A 150      14.901   4.195   3.173  1.00 17.09           N
ATOM   1015  CA  LYS A 150      16.331   4.228   3.058  1.00 18.50           C
ATOM   1016  C   LYS A 150      16.991   4.718   4.370  1.00 16.84           C
ATOM   1017  O   LYS A 150      18.096   4.303   4.688  1.00 18.52           O
ATOM   1018  CB  LYS A 150      16.779   5.165   1.928  1.00 18.93           C
ATOM   1019  CG  LYS A 150      16.314   4.652   0.616  1.00 21.73           C
ATOM   1020  CD  LYS A 150      16.893   5.415  -0.540  1.00 25.98           C
ATOM   1021  CE  LYS A 150      16.288   4.816  -1.784  1.00 29.96           C
ATOM   1022  NZ  LYS A 150      16.963   5.362  -2.955  1.00 35.75           N
ATOM   1023  N   GLU A 151      16.234   5.502   5.138  1.00 15.57           N
ATOM   1024  CA  GLU A 151      16.736   6.141   6.338  1.00 15.75           C
ATOM   1025  C   GLU A 151      16.326   5.484   7.633  1.00 15.49           C
ATOM   1026  O   GLU A 151      17.115   5.586   8.590  1.00 16.66           O
ATOM   1027  CB  GLU A 151      16.226   7.584   6.423  1.00 15.35           C
ATOM   1028  CG  GLU A 151      16.820   8.456   5.355  1.00 16.47           C
ATOM   1029  CD  GLU A 151      16.205   8.240   3.970  1.00 15.59           C
ATOM   1030  OE1 GLU A 151      14.978   8.067   3.907  1.00 17.33           O
ATOM   1031  OE2 GLU A 151      16.992   8.355   2.959  1.00 18.11           O
ATOM   1032  N   VAL A 152      15.173   4.843   7.682  1.00 15.56           N
ATOM   1033  CA  VAL A 152      14.604   4.456   8.994  1.00 15.94           C
ATOM   1034  C   VAL A 152      14.304   2.983   9.018  1.00 17.48           C
ATOM   1035  O   VAL A 152      14.068   2.356   7.972  1.00 16.60           O
ATOM   1036  CB  VAL A 152      13.365   5.273   9.411  1.00 16.70           C
ATOM   1037  CG1 VAL A 152      13.654   6.762   9.260  1.00 18.42           C
ATOM   1038  CG2 VAL A 152      12.106   4.859   8.648  1.00 16.09           C
ATOM   1039  N   ASN A 153      14.277   2.413  10.215  1.00 15.81           N
ATOM   1040  CA  ASN A 153      13.852   1.027  10.365  1.00 14.84           C
ATOM   1041  C   ASN A 153      13.236   0.911  11.768  1.00 14.58           C
ATOM   1042  O   ASN A 153      14.001   0.899  12.770  1.00 14.92           O
ATOM   1043  CB  ASN A 153      15.074   0.090  10.184  1.00 18.96           C
ATOM   1044  CG  ASN A 153      14.716  -1.367  10.366  1.00 21.16           C
ATOM   1045  OD1 ASN A 153      13.687  -1.676  10.856  1.00 22.95           O
ATOM   1046  ND2 ASN A 153      15.633  -2.253  10.045  1.00 29.12           N
ATOM   1047  N   TRP A 154      11.905   0.858  11.837  1.00 14.90           N
ATOM   1048  CA  TRP A 154      11.163   0.722  13.068  1.00 14.43           C
ATOM   1049  C   TRP A 154      10.426  -0.616  13.026  1.00 15.53           C
ATOM   1050  O   TRP A 154      10.040  -1.113  11.920  1.00 16.19           O
ATOM   1051  CB  TRP A 154      10.174   1.893  13.221  1.00 13.71           C
ATOM   1052  CG  TRP A 154      10.872   3.197  13.438  1.00 13.70           C
ATOM   1053  CD1 TRP A 154      11.789   3.482  14.388  1.00 14.31           C
ATOM   1054  CD2 TRP A 154      10.614   4.429  12.757  1.00 13.71           C
ATOM   1055  NE1 TRP A 154      12.172   4.802  14.306  1.00 13.56           N
ATOM   1056  CE2 TRP A 154      11.511   5.376  13.260  1.00 13.85           C
ATOM   1057  CE3 TRP A 154       9.838   4.777  11.650  1.00 13.91           C
ATOM   1058  CZ2 TRP A 154      11.540   6.677  12.804  1.00 14.82           C
ATOM   1059  CZ3 TRP A 154       9.840   6.153  11.245  1.00 14.18           C
ATOM   1060  CH2 TRP A 154      10.670   7.022  11.806  1.00 12.75           C
ATOM   1061  N  ASER A 155      10.124  -1.140  14.206  1.00 14.71           N
ATOM   1062  CA ASER A 155       9.361  -2.336  14.266  1.00 13.96           C
ATOM   1063  C  ASER A 155       8.546  -2.371  15.550  1.00 14.14           C
ATOM   1064  O  ASER A 155       8.825  -1.625  16.526  1.00 13.50           O
ATOM   1065  CB ASER A 155      10.323  -3.532  14.171  1.00 15.72           C
ATOM   1066  OG ASER A 155      11.233  -3.466  15.282  1.00 17.46           O
ATOM   1067  N   ALA A 156       7.544  -3.274  15.527  1.00 13.56           N
ATOM   1068  CA  ALA A 156       6.640  -3.436  16.653  1.00 13.12           C
ATOM   1069  C   ALA A 156       6.141  -4.850  16.668  1.00 13.83           C
ATOM   1070  O   ALA A 156       6.177  -5.536  15.615  1.00 14.32           O
ATOM   1071  CB  ALA A 156       5.528  -2.472  16.479  1.00 13.33           C
ATOM   1072  N   SER A 157       5.654  -5.262  17.825  1.00 14.38           N
ATOM   1073  CA  SER A 157       5.087  -6.539  18.041  1.00 16.17           C
ATOM   1074  C   SER A 157       3.774  -6.364  18.858  1.00 16.75           C
ATOM   1075  O   SER A 157       3.674  -5.497  19.719  1.00 16.37           O
ATOM   1076  CB  SER A 157       6.116  -7.411  18.758  1.00 19.01           C
ATOM   1077  OG  SER A 157       5.481  -8.470  19.373  1.00 25.23           O
ATOM   1078  N   ILE A 158       2.751  -7.141  18.494  1.00 14.98           N
ATOM   1079  CA  ILE A 158       1.522  -7.285  19.270  1.00 15.89           C
ATOM   1080  C   ILE A 158       1.503  -8.734  19.677  1.00 18.24           C
ATOM   1081  O   ILE A 158       1.516  -9.639  18.833  1.00 17.62           O
ATOM   1082  CB  ILE A 158       0.178  -6.902  18.499  1.00 15.84           C
ATOM   1083  CG1 ILE A 158       0.183  -5.417  18.063  1.00 15.07           C
ATOM   1084  CG2 ILE A 158      -1.045  -7.250  19.318  1.00 18.26           C
ATOM   1085  CD1 ILE A 158      -0.937  -5.089  17.073  1.00 15.15           C
ATOM   1086  N   TYR A 159       1.485  -8.973  20.994  1.00 18.35           N
ATOM   1087  CA  TYR A 159       1.459 -10.314  21.535  1.00 20.16           C
ATOM   1088  C   TYR A 159       0.292 -10.415  22.505  1.00 20.82           C
ATOM   1089  O   TYR A 159       0.143  -9.608  23.431  1.00 19.46           O
ATOM   1090  CB  TYR A 159       2.789 -10.582  22.228  1.00 23.52           C
ATOM   1091  CG  TYR A 159       2.921 -11.869  22.949  1.00 27.73           C
ATOM   1092  CD1 TYR A 159       2.952 -13.088  22.253  1.00 31.44           C
ATOM   1093  CD2 TYR A 159       3.069 -11.893  24.290  1.00 33.14           C
ATOM   1094  CE1 TYR A 159       3.109 -14.297  22.907  1.00 34.29           C
ATOM   1095  CE2 TYR A 159       3.227 -13.092  24.959  1.00 35.11           C
ATOM   1096  CZ  TYR A 159       3.247 -14.279  24.265  1.00 35.67           C
ATOM   1097  OH  TYR A 159       3.411 -15.426  25.009  1.00 38.04           O
ATOM   1098  N   VAL A 160      -0.540 -11.450  22.321  1.00 21.28           N
ATOM   1099  CA  VAL A 160      -1.641 -11.695  23.237  1.00 23.01           C
ATOM   1100  C   VAL A 160      -1.514 -13.133  23.739  1.00 26.00           C
ATOM   1101  O   VAL A 160      -1.845 -14.081  23.047  1.00 25.14           O
ATOM   1102  CB  VAL A 160      -3.026 -11.527  22.534  1.00 23.60           C
ATOM   1103  CG1 VAL A 160      -4.177 -11.710  23.546  1.00 26.41           C
ATOM   1104  CG2 VAL A 160      -3.118 -10.233  21.769  1.00 22.71           C
ATOM   1105  N   PRO A 161      -1.041 -13.310  24.994  1.00 28.66           N
ATOM   1106  CA  PRO A 161      -0.742 -14.618  25.515  1.00 30.95           C
ATOM   1107  C   PRO A 161      -1.984 -15.452  25.785  1.00 33.86           C
ATOM   1108  O   PRO A 161      -2.960 -14.849  26.217  1.00 36.74           O
ATOM   1109  CB  PRO A 161       0.030 -14.344  26.823  1.00 33.11           C
ATOM   1110  CG  PRO A 161       0.129 -12.872  26.987  1.00 31.77           C
ATOM   1111  CD  PRO A 161      -0.500 -12.178  25.796  1.00 29.53           C
