# Supplementary material for: A non-redundant data set of nanobody-antigen crystal structures
Source: Data Brief. 2019 Mar 6;24:103754. doi: 10.1016/j.dib.2019.103754 (PMC6441729; doi:10.1016/j.dib.2019.103754)
Supplement: Multimedia component 5 [file mmc5.zip › Data_set/Ag_1/4wen_1.pdb]

ATOM      1  N   ARG A  22      72.785 -26.951   2.395  1.00 91.72           N
ATOM      2  CA  ARG A  22      73.155 -25.500   2.414  1.00 89.29           C
ATOM      3  C   ARG A  22      71.919 -24.582   2.288  1.00 82.07           C
ATOM      4  O   ARG A  22      72.063 -23.368   2.108  1.00 85.37           O
ATOM      5  CB  ARG A  22      74.223 -25.212   1.331  1.00 94.11           C
ATOM      6  N   GLN A  23      70.716 -25.172   2.407  1.00 77.90           N
ATOM      7  CA  GLN A  23      69.412 -24.465   2.382  1.00 69.13           C
ATOM      8  C   GLN A  23      69.260 -23.554   3.622  1.00 64.95           C
ATOM      9  O   GLN A  23      69.606 -23.955   4.737  1.00 65.10           O
ATOM     10  CB  GLN A  23      68.243 -25.462   2.278  1.00 67.94           C
ATOM     11  N   LYS A  24      68.764 -22.333   3.451  1.00 56.70           N
ATOM     12  CA  LYS A  24      68.815 -21.371   4.559  1.00 53.40           C
ATOM     13  C   LYS A  24      67.482 -21.211   5.285  1.00 46.27           C
ATOM     14  O   LYS A  24      67.396 -20.593   6.358  1.00 45.55           O
ATOM     15  CB  LYS A  24      69.319 -20.022   4.036  1.00 58.04           C
ATOM     16  CG  LYS A  24      70.841 -19.983   3.694  1.00 61.55           C
ATOM     17  CD  LYS A  24      71.103 -19.020   2.536  1.00 70.46           C
ATOM     18  CE  LYS A  24      72.529 -19.117   1.939  1.00 77.53           C
ATOM     19  NZ  LYS A  24      73.551 -18.811   2.985  1.00 73.74           N
ATOM     20  N   TRP A  25      66.412 -21.657   4.654  1.00 44.67           N
ATOM     21  CA  TRP A  25      65.095 -21.505   5.247  1.00 42.52           C
ATOM     22  C   TRP A  25      64.479 -22.886   5.469  1.00 43.19           C
ATOM     23  O   TRP A  25      64.887 -23.774   4.773  1.00 42.37           O
ATOM     24  CB  TRP A  25      64.205 -20.743   4.282  1.00 45.93           C
ATOM     25  CG  TRP A  25      64.687 -19.283   4.055  1.00 48.43           C
ATOM     26  CD1 TRP A  25      65.565 -18.858   3.101  1.00 50.52           C
ATOM     27  CD2 TRP A  25      64.265 -18.129   4.772  1.00 45.72           C
ATOM     28  NE1 TRP A  25      65.734 -17.476   3.188  1.00 50.20           N
ATOM     29  CE2 TRP A  25      64.965 -17.004   4.210  1.00 46.77           C
ATOM     30  CE3 TRP A  25      63.400 -17.920   5.882  1.00 42.13           C
ATOM     31  CZ2 TRP A  25      64.783 -15.694   4.683  1.00 46.47           C
ATOM     32  CZ3 TRP A  25      63.200 -16.591   6.351  1.00 44.03           C
ATOM     33  CH2 TRP A  25      63.908 -15.506   5.758  1.00 42.09           C
ATOM     34  N   GLU A  26      63.579 -23.032   6.454  1.00 41.08           N
ATOM     35  CA  GLU A  26      62.645 -24.156   6.513  1.00 44.37           C
ATOM     36  C   GLU A  26      61.230 -23.741   6.743  1.00 42.69           C
ATOM     37  O   GLU A  26      60.956 -22.672   7.420  1.00 35.09           O
ATOM     38  CB  GLU A  26      63.021 -25.208   7.526  1.00 50.26           C
ATOM     39  CG  GLU A  26      63.390 -24.784   8.901  1.00 57.20           C
ATOM     40  CD  GLU A  26      64.653 -25.490   9.319  1.00 60.86           C
ATOM     41  OE1 GLU A  26      65.330 -25.109  10.307  1.00 68.23           O
ATOM     42  OE2 GLU A  26      64.980 -26.436   8.619  1.00 66.47           O
ATOM     43  N   TRP A  27      60.326 -24.560   6.182  1.00 39.40           N
ATOM     44  CA  TRP A  27      58.883 -24.215   6.060  1.00 38.16           C
ATOM     45  C   TRP A  27      58.087 -25.449   6.525  1.00 41.69           C
ATOM     46  O   TRP A  27      58.585 -26.572   6.335  1.00 38.72           O
ATOM     47  CB  TRP A  27      58.539 -23.980   4.581  1.00 40.17           C
ATOM     48  CG  TRP A  27      59.265 -22.791   4.070  1.00 44.49           C
ATOM     49  CD1 TRP A  27      60.495 -22.771   3.369  1.00 45.80           C
ATOM     50  CD2 TRP A  27      58.900 -21.428   4.303  1.00 39.00           C
ATOM     51  NE1 TRP A  27      60.872 -21.454   3.159  1.00 46.53           N
ATOM     52  CE2 TRP A  27      59.928 -20.615   3.726  1.00 44.95           C
ATOM     53  CE3 TRP A  27      57.788 -20.806   4.924  1.00 39.07           C
ATOM     54  CZ2 TRP A  27      59.851 -19.187   3.734  1.00 42.47           C
ATOM     55  CZ3 TRP A  27      57.737 -19.384   4.969  1.00 41.39           C
ATOM     56  CH2 TRP A  27      58.767 -18.603   4.373  1.00 38.24           C
ATOM     57  N   LYS A  28      56.918 -25.247   7.143  1.00 39.47           N
ATOM     58  CA  LYS A  28      55.935 -26.356   7.475  1.00 39.13           C
ATOM     59  C   LYS A  28      54.573 -25.828   7.095  1.00 38.99           C
ATOM     60  O   LYS A  28      54.293 -24.578   7.230  1.00 36.33           O
ATOM     61  CB  LYS A  28      55.934 -26.603   8.977  1.00 36.32           C
ATOM     62  CG  LYS A  28      57.194 -27.257   9.491  1.00 38.67           C
ATOM     63  CD  LYS A  28      57.404 -28.616   8.770  1.00 41.23           C
ATOM     64  CE  LYS A  28      58.620 -29.370   9.255  1.00 42.25           C
ATOM     65  NZ  LYS A  28      58.781 -30.565   8.392  1.00 47.18           N
ATOM     66  N   VAL A  29      53.680 -26.742   6.719  1.00 35.15           N
ATOM     67  CA  VAL A  29      52.233 -26.447   6.513  1.00 34.44           C
ATOM     68  C   VAL A  29      51.469 -27.100   7.698  1.00 36.51           C
ATOM     69  O   VAL A  29      51.961 -28.078   8.285  1.00 38.61           O
ATOM     70  CB  VAL A  29      51.669 -26.815   5.111  1.00 36.55           C
ATOM     71  CG1 VAL A  29      52.246 -25.877   4.071  1.00 36.73           C
ATOM     72  CG2 VAL A  29      51.935 -28.316   4.684  1.00 39.61           C
ATOM     73  N   GLY A  30      50.343 -26.506   8.130  1.00 32.94           N
ATOM     74  CA  GLY A  30      49.625 -27.004   9.301  1.00 33.92           C
ATOM     75  C   GLY A  30      48.793 -28.233   8.884  1.00 37.12           C
ATOM     76  O   GLY A  30      48.514 -28.440   7.690  1.00 36.49           O
ATOM     77  N   THR A  31      48.426 -29.052   9.841  1.00 38.16           N
ATOM     78  CA  THR A  31      47.454 -30.102   9.597  1.00 43.38           C
ATOM     79  C   THR A  31      46.289 -29.985  10.580  1.00 44.06           C
ATOM     80  O   THR A  31      45.439 -30.889  10.689  1.00 45.25           O
ATOM     81  CB  THR A  31      48.054 -31.470   9.931  1.00 47.91           C
ATOM     82  OG1 THR A  31      48.717 -31.288  11.179  1.00 49.26           O
ATOM     83  CG2 THR A  31      49.081 -31.866   8.870  1.00 54.23           C
ATOM     84  N   GLY A  32      46.259 -28.946  11.361  1.00 41.94           N
ATOM     85  CA  GLY A  32      45.124 -28.853  12.292  1.00 54.74           C
ATOM     86  C   GLY A  32      43.668 -29.004  11.770  1.00 54.57           C
ATOM     87  O   GLY A  32      42.762 -29.249  12.547  1.00 51.60           O
ATOM     88  N   LEU A  33      43.440 -28.894  10.464  1.00 48.68           N
ATOM     89  CA  LEU A  33      42.271 -28.163   9.986  1.00 43.30           C
ATOM     90  C   LEU A  33      41.184 -28.922   9.209  1.00 43.20           C
ATOM     91  O   LEU A  33      40.277 -28.290   8.704  1.00 41.38           O
ATOM     92  CB  LEU A  33      42.733 -26.968   9.190  1.00 40.15           C
ATOM     93  CG  LEU A  33      43.365 -25.831  10.052  1.00 44.97           C
ATOM     94  CD1 LEU A  33      43.968 -24.685   9.244  1.00 41.84           C
ATOM     95  CD2 LEU A  33      42.290 -25.274  10.970  1.00 45.47           C
ATOM     96  N   ASN A  34      41.249 -30.231   9.049  1.00 42.76           N
ATOM     97  CA  ASN A  34      40.150 -30.766   8.297  1.00 49.64           C
ATOM     98  C   ASN A  34      39.392 -31.756   9.038  1.00 48.78           C
ATOM     99  O   ASN A  34      38.830 -32.630   8.438  1.00 53.31           O
ATOM    100  CB  ASN A  34      40.533 -31.326   6.940  1.00 58.46           C
ATOM    101  CG  ASN A  34      41.456 -32.465   7.062  1.00 64.31           C
ATOM    102  OD1 ASN A  34      42.245 -32.531   8.020  1.00 67.39           O
ATOM    103  ND2 ASN A  34      41.350 -33.405   6.132  1.00 69.41           N
ATOM    104  N   GLY A  35      39.328 -31.601  10.351  1.00 47.71           N
ATOM    105  CA  GLY A  35      38.466 -32.483  11.114  1.00 49.49           C
ATOM    106  C   GLY A  35      37.252 -31.791  11.756  1.00 50.98           C
ATOM    107  O   GLY A  35      36.771 -32.231  12.811  1.00 51.67           O
ATOM    108  N   PHE A  36      36.782 -30.689  11.171  1.00 48.96           N
ATOM    109  CA  PHE A  36      35.575 -30.038  11.692  1.00 48.71           C
ATOM    110  C   PHE A  36      34.322 -30.917  11.519  1.00 48.95           C
ATOM    111  O   PHE A  36      34.199 -31.744  10.584  1.00 47.93           O
ATOM    112  CB  PHE A  36      35.372 -28.661  11.063  1.00 45.92           C
ATOM    113  CG  PHE A  36      36.480 -27.687  11.378  1.00 47.44           C
ATOM    114  CD1 PHE A  36      36.535 -27.042  12.622  1.00 47.47           C
ATOM    115  CD2 PHE A  36      37.443 -27.421  10.438  1.00 45.05           C
ATOM    116  CE1 PHE A  36      37.574 -26.174  12.908  1.00 47.36           C
ATOM    117  CE2 PHE A  36      38.492 -26.552  10.697  1.00 46.21           C
ATOM    118  CZ  PHE A  36      38.531 -25.902  11.931  1.00 45.49           C
ATOM    119  N   GLY A  37      33.401 -30.758  12.461  1.00 51.75           N
ATOM    120  CA  GLY A  37      32.216 -31.622  12.546  1.00 55.12           C
ATOM    121  C   GLY A  37      31.068 -30.737  12.894  1.00 57.18           C
ATOM    122  O   GLY A  37      31.108 -30.064  13.910  1.00 57.72           O
ATOM    123  N   ASN A  38      30.063 -30.707  12.031  1.00 57.57           N
ATOM    124  CA  ASN A  38      28.883 -29.915  12.306  1.00 58.18           C
ATOM    125  C   ASN A  38      27.634 -30.713  11.980  1.00 59.18           C
ATOM    126  O   ASN A  38      27.711 -31.762  11.349  1.00 58.73           O
ATOM    127  CB  ASN A  38      28.931 -28.663  11.448  1.00 55.68           C
ATOM    128  CG  ASN A  38      29.899 -27.636  11.981  1.00 54.43           C
ATOM    129  OD1 ASN A  38      29.523 -26.793  12.788  1.00 60.76           O
ATOM    130  ND2 ASN A  38      31.091 -27.694  11.564  1.00 46.53           N
ATOM    131  N   VAL A  39      26.482 -30.218  12.417  1.00 63.15           N
ATOM    132  CA  VAL A  39      25.180 -30.826  12.051  1.00 65.22           C
ATOM    133  C   VAL A  39      24.421 -29.851  11.154  1.00 64.80           C
ATOM    134  O   VAL A  39      24.806 -28.677  11.083  1.00 62.43           O
ATOM    135  CB  VAL A  39      24.357 -31.250  13.292  1.00 71.69           C
ATOM    136  CG1 VAL A  39      25.079 -32.382  14.015  1.00 71.47           C
ATOM    137  CG2 VAL A  39      24.118 -30.060  14.228  1.00 71.66           C
ATOM    138  N   LEU A  40      23.373 -30.319  10.465  1.00 64.77           N
ATOM    139  CA  LEU A  40      22.543 -29.470   9.549  1.00 67.59           C
ATOM    140  C   LEU A  40      21.959 -28.246  10.260  1.00 71.20           C
ATOM    141  O   LEU A  40      21.856 -27.162   9.702  1.00 72.08           O
ATOM    142  CB  LEU A  40      21.359 -30.271   8.958  1.00 70.25           C
ATOM    143  CG  LEU A  40      21.677 -31.380   7.963  1.00 69.22           C
ATOM    144  CD1 LEU A  40      20.396 -32.058   7.498  1.00 69.20           C
ATOM    145  CD2 LEU A  40      22.480 -30.791   6.804  1.00 65.96           C
ATOM    146  N   ASN A  41      21.536 -28.469  11.493  1.00 77.14           N
ATOM    147  CA  ASN A  41      21.049 -27.442  12.369  1.00 80.30           C
ATOM    148  C   ASN A  41      22.053 -26.305  12.653  1.00 78.68           C
ATOM    149  O   ASN A  41      21.664 -25.246  13.119  1.00 82.24           O
ATOM    150  CB  ASN A  41      20.645 -28.104  13.665  1.00 83.28           C
ATOM    151  CG  ASN A  41      19.323 -27.604  14.151  1.00 92.00           C
ATOM    152  OD1 ASN A  41      19.261 -26.634  14.912  1.00100.21           O
ATOM    153  ND2 ASN A  41      18.253 -28.209  13.668  1.00 87.72           N
ATOM    154  N   ASP A  42      23.338 -26.516  12.387  1.00 73.43           N
ATOM    155  CA  ASP A  42      24.314 -25.417  12.542  1.00 71.36           C
ATOM    156  C   ASP A  42      24.290 -24.431  11.389  1.00 70.18           C
ATOM    157  O   ASP A  42      24.915 -23.406  11.487  1.00 72.03           O
ATOM    158  CB  ASP A  42      25.758 -25.940  12.735  1.00 67.85           C
ATOM    159  CG  ASP A  42      25.882 -26.868  13.953  1.00 71.68           C
ATOM    160  OD1 ASP A  42      25.038 -26.745  14.876  1.00 76.92           O
ATOM    161  OD2 ASP A  42      26.786 -27.736  13.988  1.00 68.25           O
ATOM    162  N   LEU A  43      23.607 -24.725  10.289  1.00 69.66           N
ATOM    163  CA  LEU A  43      23.685 -23.822   9.129  1.00 69.53           C
ATOM    164  C   LEU A  43      22.673 -22.728   9.228  1.00 70.61           C
ATOM    165  O   LEU A  43      21.615 -22.939   9.728  1.00 75.20           O
ATOM    166  CB  LEU A  43      23.528 -24.553   7.788  1.00 69.09           C
ATOM    167  CG  LEU A  43      24.832 -25.251   7.448  1.00 68.09           C
ATOM    168  CD1 LEU A  43      24.613 -26.679   7.877  1.00 69.07           C
ATOM    169  CD2 LEU A  43      25.133 -25.184   5.971  1.00 67.99           C
ATOM    170  N   THR A  44      23.001 -21.560   8.732  1.00 69.79           N
ATOM    171  CA  THR A  44      22.057 -20.476   8.737  1.00 72.54           C
ATOM    172  C   THR A  44      21.833 -20.171   7.263  1.00 72.99           C
ATOM    173  O   THR A  44      22.439 -20.819   6.402  1.00 68.63           O
ATOM    174  CB  THR A  44      22.599 -19.245   9.547  1.00 73.08           C
ATOM    175  OG1 THR A  44      23.914 -18.911   9.121  1.00 68.97           O
ATOM    176  CG2 THR A  44      22.680 -19.530  11.047  1.00 73.63           C
ATOM    177  N   ASN A  45      20.944 -19.220   6.977  1.00 76.94           N
ATOM    178  CA  ASN A  45      20.729 -18.683   5.629  1.00 79.21           C
ATOM    179  C   ASN A  45      20.214 -19.720   4.683  1.00 80.67           C
ATOM    180  O   ASN A  45      20.745 -19.874   3.583  1.00 85.21           O
ATOM    181  CB  ASN A  45      22.003 -18.083   5.031  1.00 79.21           C
ATOM    182  CG  ASN A  45      22.611 -16.992   5.896  1.00 80.15           C
ATOM    183  OD1 ASN A  45      23.738 -17.115   6.354  1.00 80.61           O
ATOM    184  ND2 ASN A  45      21.869 -15.927   6.128  1.00 86.00           N
ATOM    185  N   GLY A  46      19.201 -20.450   5.116  1.00 81.26           N
ATOM    186  CA  GLY A  46      18.468 -21.391   4.242  1.00 80.13           C
ATOM    187  C   GLY A  46      19.303 -22.630   4.039  1.00 75.71           C
ATOM    188  O   GLY A  46      19.260 -23.237   2.986  1.00 77.02           O
ATOM    189  N   GLY A  47      20.069 -22.980   5.073  1.00 75.83           N
ATOM    190  CA  GLY A  47      20.995 -24.110   5.079  1.00 71.57           C
ATOM    191  C   GLY A  47      22.167 -23.975   4.126  1.00 70.77           C
ATOM    192  O   GLY A  47      22.678 -24.989   3.637  1.00 70.04           O
ATOM    193  N   THR A  48      22.604 -22.737   3.862  1.00 70.54           N
ATOM    194  CA  THR A  48      23.700 -22.474   2.917  1.00 67.97           C
ATOM    195  C   THR A  48      24.939 -21.881   3.562  1.00 64.53           C
ATOM    196  O   THR A  48      25.946 -21.720   2.890  1.00 64.06           O
ATOM    197  CB  THR A  48      23.288 -21.561   1.718  1.00 70.29           C
ATOM    198  OG1 THR A  48      23.027 -20.240   2.183  1.00 71.56           O
ATOM    199  CG2 THR A  48      22.062 -22.086   0.996  1.00 72.09           C
ATOM    200  N   LYS A  49      24.885 -21.544   4.845  1.00 64.28           N
ATOM    201  CA  LYS A  49      26.041 -20.946   5.462  1.00 62.60           C
ATOM    202  C   LYS A  49      26.459 -21.596   6.777  1.00 61.82           C
ATOM    203  O   LYS A  49      25.668 -21.723   7.718  1.00 63.50           O
ATOM    204  CB  LYS A  49      25.872 -19.446   5.614  1.00 65.13           C
ATOM    205  CG  LYS A  49      27.174 -18.756   5.959  1.00 67.67           C
ATOM    206  CD  LYS A  49      27.009 -17.263   6.006  1.00 69.97           C
ATOM    207  CE  LYS A  49      27.928 -16.748   7.071  1.00 71.65           C
ATOM    208  NZ  LYS A  49      28.050 -15.270   7.024  1.00 77.20           N
ATOM    209  N   LEU A  50      27.698 -22.076   6.789  1.00 55.60           N
ATOM    210  CA  LEU A  50      28.304 -22.590   7.997  1.00 55.15           C
ATOM    211  C   LEU A  50      29.411 -21.627   8.505  1.00 53.73           C
ATOM    212  O   LEU A  50      30.370 -21.339   7.755  1.00 53.38           O
ATOM    213  CB  LEU A  50      28.865 -23.993   7.770  1.00 53.96           C
ATOM    214  CG  LEU A  50      29.484 -24.662   9.015  1.00 56.32           C
ATOM    215  CD1 LEU A  50      28.392 -24.895  10.076  1.00 54.34           C
ATOM    216  CD2 LEU A  50      30.261 -25.947   8.666  1.00 54.31           C
ATOM    217  N   THR A  51      29.262 -21.134   9.737  1.00 51.77           N
ATOM    218  CA  THR A  51      30.300 -20.322  10.412  1.00 53.78           C
ATOM    219  C   THR A  51      30.834 -21.151  11.561  1.00 52.38           C
ATOM    220  O   THR A  51      30.078 -21.514  12.451  1.00 53.25           O
ATOM    221  CB  THR A  51      29.736 -18.983  10.973  1.00 57.52           C
ATOM    222  OG1 THR A  51      29.106 -18.275   9.897  1.00 60.61           O
ATOM    223  CG2 THR A  51      30.855 -18.092  11.545  1.00 55.51           C
ATOM    224  N   ILE A  52      32.133 -21.432  11.530  1.00 49.14           N
ATOM    225  CA  ILE A  52      32.797 -22.164  12.584  1.00 50.21           C
ATOM    226  C   ILE A  52      33.700 -21.209  13.340  1.00 48.84           C
ATOM    227  O   ILE A  52      34.521 -20.538  12.733  1.00 48.01           O
ATOM    228  CB  ILE A  52      33.688 -23.282  11.993  1.00 51.22           C
ATOM    229  CG1 ILE A  52      32.778 -24.355  11.285  1.00 51.87           C
ATOM    230  CG2 ILE A  52      34.511 -23.927  13.110  1.00 48.11           C
ATOM    231  CD1 ILE A  52      33.595 -25.443  10.624  1.00 52.46           C
ATOM    232  N   THR A  53      33.570 -21.180  14.669  1.00 51.63           N
ATOM    233  CA  THR A  53      34.483 -20.457  15.554  1.00 51.57           C
ATOM    234  C   THR A  53      35.573 -21.416  16.038  1.00 49.21           C
ATOM    235  O   THR A  53      35.294 -22.372  16.763  1.00 50.54           O
ATOM    236  CB  THR A  53      33.718 -19.846  16.716  1.00 55.65           C
ATOM    237  OG1 THR A  53      32.722 -18.974  16.156  1.00 59.17           O
ATOM    238  CG2 THR A  53      34.651 -19.028  17.591  1.00 54.25           C
ATOM    239  N   VAL A  54      36.791 -21.205  15.550  1.00 43.22           N
ATOM    240  CA  VAL A  54      37.896 -22.092  15.856  1.00 44.42           C
ATOM    241  C   VAL A  54      38.264 -21.915  17.315  1.00 47.06           C
ATOM    242  O   VAL A  54      38.357 -20.766  17.811  1.00 49.22           O
ATOM    243  CB  VAL A  54      39.059 -21.789  14.915  1.00 44.37           C
ATOM    244  CG1 VAL A  54      40.296 -22.548  15.253  1.00 44.56           C
ATOM    245  CG2 VAL A  54      38.647 -22.072  13.488  1.00 43.42           C
ATOM    246  N   THR A  55      38.415 -23.017  18.036  1.00 47.89           N
ATOM    247  CA  THR A  55      39.035 -22.946  19.359  1.00 52.53           C
ATOM    248  C   THR A  55      40.503 -23.442  19.278  1.00 53.34           C
ATOM    249  O   THR A  55      40.811 -24.362  18.552  1.00 52.96           O
ATOM    250  CB  THR A  55      38.221 -23.683  20.441  1.00 61.72           C
ATOM    251  OG1 THR A  55      38.481 -25.085  20.335  1.00 63.30           O
ATOM    252  CG2 THR A  55      36.649 -23.361  20.353  1.00 57.79           C
ATOM    253  N   GLY A  56      41.419 -22.797  19.965  1.00 51.09           N
ATOM    254  CA  GLY A  56      42.829 -23.074  19.777  1.00 48.91           C
ATOM    255  C   GLY A  56      43.440 -22.308  18.585  1.00 49.05           C
ATOM    256  O   GLY A  56      42.725 -21.804  17.712  1.00 49.31           O
ATOM    257  N   ASN A  57      44.763 -22.259  18.537  1.00 40.13           N
ATOM    258  CA  ASN A  57      45.476 -21.596  17.474  1.00 42.67           C
ATOM    259  C   ASN A  57      45.900 -22.636  16.415  1.00 40.30           C
ATOM    260  O   ASN A  57      46.520 -23.616  16.776  1.00 48.99           O
ATOM    261  CB  ASN A  57      46.677 -20.852  18.109  1.00 33.79           C
ATOM    262  CG  ASN A  57      46.204 -19.817  19.080  1.00 38.97           C
ATOM    263  OD1 ASN A  57      45.377 -18.950  18.758  1.00 37.96           O
ATOM    264  ND2 ASN A  57      46.575 -20.005  20.305  1.00 37.30           N
ATOM    265  N   LYS A  58      45.583 -22.432  15.139  1.00 41.03           N
ATOM    266  CA  LYS A  58      45.878 -23.465  14.130  1.00 38.40           C
ATOM    267  C   LYS A  58      46.855 -22.937  13.080  1.00 36.55           C
ATOM    268  O   LYS A  58      46.475 -22.043  12.319  1.00 33.36           O
ATOM    269  CB  LYS A  58      44.621 -23.899  13.368  1.00 39.64           C
ATOM    270  CG  LYS A  58      43.329 -24.180  14.160  1.00 44.96           C
ATOM    271  CD  LYS A  58      43.488 -25.379  15.040  1.00 43.80           C
ATOM    272  CE  LYS A  58      42.066 -25.804  15.459  1.00 48.88           C
ATOM    273  NZ  LYS A  58      42.170 -26.616  16.653  1.00 44.48           N
ATOM    274  N   PRO A  59      48.082 -23.485  13.027  1.00 33.68           N
ATOM    275  CA  PRO A  59      49.082 -22.959  12.102  1.00 31.86           C
ATOM    276  C   PRO A  59      48.617 -23.292  10.703  1.00 31.69           C
ATOM    277  O   PRO A  59      48.001 -24.355  10.456  1.00 33.86           O
ATOM    278  CB  PRO A  59      50.356 -23.784  12.428  1.00 34.40           C
ATOM    279  CG  PRO A  59      50.064 -24.653  13.569  1.00 35.86           C
ATOM    280  CD  PRO A  59      48.661 -24.336  14.092  1.00 36.85           C
ATOM    281  N   ILE A  60      48.930 -22.423   9.768  1.00 30.49           N
ATOM    282  CA  ILE A  60      48.642 -22.699   8.404  1.00 30.08           C
ATOM    283  C   ILE A  60      49.973 -22.840   7.672  1.00 34.04           C
ATOM    284  O   ILE A  60      50.218 -23.815   6.928  1.00 32.47           O
ATOM    285  CB  ILE A  60      47.721 -21.628   7.818  1.00 30.69           C
ATOM    286  CG1 ILE A  60      46.242 -21.784   8.324  1.00 30.88           C
ATOM    287  CG2 ILE A  60      47.754 -21.707   6.293  1.00 30.01           C
ATOM    288  CD1 ILE A  60      45.390 -20.595   7.886  1.00 32.89           C
ATOM    289  N   LEU A  61      50.882 -21.882   7.909  1.00 34.22           N
ATOM    290  CA  LEU A  61      52.166 -21.843   7.181  1.00 32.78           C
ATOM    291  C   LEU A  61      53.151 -21.216   8.133  1.00 33.18           C
ATOM    292  O   LEU A  61      52.877 -20.101   8.694  1.00 30.39           O
ATOM    293  CB  LEU A  61      52.107 -21.023   5.883  1.00 34.42           C
ATOM    294  CG  LEU A  61      53.466 -20.862   5.136  1.00 38.12           C
ATOM    295  CD1 LEU A  61      54.089 -22.204   4.585  1.00 40.42           C
ATOM    296  CD2 LEU A  61      53.344 -19.875   3.987  1.00 37.14           C
ATOM    297  N   LEU A  62      54.280 -21.902   8.338  1.00 33.94           N
ATOM    298  CA  LEU A  62      55.347 -21.487   9.225  1.00 33.50           C
ATOM    299  C   LEU A  62      56.648 -21.477   8.422  1.00 37.37           C
ATOM    300  O   LEU A  62      56.905 -22.406   7.617  1.00 34.84           O
ATOM    301  CB  LEU A  62      55.472 -22.454  10.396  1.00 32.87           C
ATOM    302  CG  LEU A  62      54.221 -22.701  11.277  1.00 32.37           C
ATOM    303  CD1 LEU A  62      54.567 -23.741  12.308  1.00 30.41           C
ATOM    304  CD2 LEU A  62      53.748 -21.356  12.030  1.00 28.85           C
ATOM    305  N   GLY A  63      57.482 -20.446   8.673  1.00 32.37           N
ATOM    306  CA  GLY A  63      58.754 -20.264   7.980  1.00 32.82           C
ATOM    307  C   GLY A  63      59.774 -19.790   9.009  1.00 31.83           C
ATOM    308  O   GLY A  63      59.429 -19.066  10.027  1.00 30.47           O
ATOM    309  N   ARG A  64      61.006 -20.253   8.857  1.00 31.26           N
ATOM    310  CA  ARG A  64      62.040 -19.704   9.709  1.00 33.93           C
ATOM    311  C   ARG A  64      63.411 -19.820   9.023  1.00 36.37           C
ATOM    312  O   ARG A  64      63.638 -20.723   8.207  1.00 36.70           O
ATOM    313  CB  ARG A  64      62.066 -20.436  11.047  1.00 33.06           C
ATOM    314  CG  ARG A  64      62.457 -21.889  10.898  1.00 36.52           C
ATOM    315  CD  ARG A  64      62.472 -22.621  12.214  1.00 35.88           C
ATOM    316  NE  ARG A  64      63.010 -23.936  11.945  1.00 43.64           N
ATOM    317  CZ  ARG A  64      62.814 -24.980  12.724  1.00 44.44           C
ATOM    318  NH1 ARG A  64      62.082 -24.836  13.814  1.00 45.02           N
ATOM    319  NH2 ARG A  64      63.377 -26.151  12.424  1.00 51.55           N
ATOM    320  N   THR A  65      64.349 -18.988   9.444  1.00 33.12           N
ATOM    321  CA  THR A  65      65.721 -19.190   9.054  1.00 34.98           C
ATOM    322  C   THR A  65      66.273 -20.382   9.881  1.00 36.59           C
ATOM    323  O   THR A  65      66.041 -20.524  11.117  1.00 36.67           O
ATOM    324  CB  THR A  65      66.576 -17.904   9.322  1.00 34.06           C
ATOM    325  OG1 THR A  65      66.308 -17.406  10.672  1.00 31.98           O
ATOM    326  CG2 THR A  65      66.211 -16.796   8.356  1.00 31.32           C
ATOM    327  N   LYS A  66      67.103 -21.159   9.223  1.00 40.37           N
ATOM    328  CA  LYS A  66      67.838 -22.241   9.836  1.00 44.07           C
ATOM    329  C   LYS A  66      68.889 -21.727  10.742  1.00 45.96           C
ATOM    330  O   LYS A  66      69.172 -22.335  11.771  1.00 50.27           O
ATOM    331  CB  LYS A  66      68.566 -23.072   8.742  1.00 50.14           C
ATOM    332  CG  LYS A  66      67.781 -24.258   8.366  1.00 54.30           C
ATOM    333  CD  LYS A  66      68.561 -25.195   7.431  1.00 59.76           C
ATOM    334  CE  LYS A  66      67.507 -26.024   6.706  1.00 68.31           C
ATOM    335  NZ  LYS A  66      67.908 -26.598   5.379  1.00 80.84           N
ATOM    336  N   GLU A  67      69.487 -20.604  10.356  1.00 43.72           N
ATOM    337  CA  GLU A  67      70.517 -19.924  11.120  1.00 45.29           C
ATOM    338  C   GLU A  67      70.526 -18.466  10.677  1.00 40.64           C
ATOM    339  O   GLU A  67      69.956 -18.159   9.661  1.00 39.91           O
ATOM    340  CB  GLU A  67      71.920 -20.577  10.816  1.00 49.85           C
ATOM    341  CG  GLU A  67      72.460 -20.219   9.454  1.00 55.58           C
ATOM    342  CD  GLU A  67      73.475 -21.227   8.917  1.00 69.96           C
ATOM    343  OE1 GLU A  67      74.539 -21.407   9.542  1.00 67.79           O
ATOM    344  OE2 GLU A  67      73.226 -21.833   7.852  1.00 74.66           O
ATOM    345  N   ALA A  68      71.204 -17.580  11.397  1.00 38.64           N
ATOM    346  CA  ALA A  68      71.217 -16.187  11.026  1.00 38.31           C
ATOM    347  C   ALA A  68      72.233 -16.024   9.858  1.00 44.97           C
ATOM    348  O   ALA A  68      73.327 -16.618   9.875  1.00 47.04           O
ATOM    349  CB  ALA A  68      71.592 -15.343  12.225  1.00 35.44           C
ATOM    350  N   PHE A  69      71.881 -15.269   8.818  1.00 44.70           N
ATOM    351  CA  PHE A  69      72.836 -14.979   7.724  1.00 45.95           C
ATOM    352  C   PHE A  69      72.506 -13.621   7.127  1.00 45.21           C
ATOM    353  O   PHE A  69      71.549 -12.968   7.535  1.00 42.24           O
ATOM    354  CB  PHE A  69      72.757 -16.061   6.621  1.00 48.39           C
ATOM    355  CG  PHE A  69      71.427 -16.087   5.831  1.00 48.16           C
ATOM    356  CD1 PHE A  69      70.244 -16.567   6.400  1.00 44.66           C
ATOM    357  CD2 PHE A  69      71.374 -15.646   4.492  1.00 50.40           C
ATOM    358  CE1 PHE A  69      69.053 -16.590   5.679  1.00 46.66           C
ATOM    359  CE2 PHE A  69      70.179 -15.678   3.766  1.00 49.86           C
ATOM    360  CZ  PHE A  69      69.005 -16.168   4.363  1.00 49.54           C
ATOM    361  N   ALA A  70      73.269 -13.253   6.121  1.00 47.08           N
ATOM    362  CA  ALA A  70      73.097 -12.068   5.291  1.00 52.95           C
ATOM    363  C   ALA A  70      73.635 -12.516   3.938  1.00 58.27           C
ATOM    364  O   ALA A  70      74.462 -13.436   3.898  1.00 60.66           O
ATOM    365  CB  ALA A  70      73.976 -10.950   5.786  1.00 52.76           C
ATOM    366  N   THR A  71      73.181 -11.895   2.844  1.00 62.93           N
ATOM    367  CA  THR A  71      73.809 -12.090   1.504  1.00 69.21           C
ATOM    368  C   THR A  71      74.760 -10.899   1.115  1.00 81.14           C
ATOM    369  O   THR A  71      74.700  -9.806   1.733  1.00 72.91           O
ATOM    370  CB  THR A  71      72.754 -12.237   0.396  1.00 69.27           C
ATOM    371  OG1 THR A  71      72.016 -11.005   0.315  1.00 64.29           O
ATOM    372  CG2 THR A  71      71.744 -13.463   0.658  1.00 66.93           C
ATOM    373  N   VAL A  77      71.967 -16.532  -2.721  1.00 86.51           N
ATOM    374  CA  VAL A  77      71.350 -17.818  -3.081  1.00 87.20           C
ATOM    375  C   VAL A  77      70.395 -18.250  -1.923  1.00 82.87           C
ATOM    376  O   VAL A  77      70.790 -18.223  -0.749  1.00 86.27           O
ATOM    377  CB  VAL A  77      72.427 -18.853  -3.516  1.00 93.17           C
ATOM    378  CG1 VAL A  77      72.459 -19.044  -5.046  1.00 95.51           C
ATOM    379  CG2 VAL A  77      73.810 -18.399  -3.050  1.00 97.55           C
ATOM    380  N   ASP A  78      69.160 -18.634  -2.269  1.00 76.59           N
ATOM    381  CA  ASP A  78      67.927 -18.543  -1.385  1.00 74.92           C
ATOM    382  C   ASP A  78      67.864 -17.514  -0.298  1.00 67.19           C
ATOM    383  O   ASP A  78      67.515 -17.783   0.869  1.00 69.81           O
ATOM    384  CB  ASP A  78      67.238 -19.835  -0.875  1.00 80.87           C
ATOM    385  CG  ASP A  78      68.038 -21.070  -1.029  1.00 91.52           C
ATOM    386  OD1 ASP A  78      69.170 -21.124  -0.472  1.00 95.58           O
ATOM    387  OD2 ASP A  78      67.463 -22.001  -1.658  1.00 90.39           O
ATOM    388  N   GLY A  79      68.117 -16.293  -0.712  1.00 63.04           N
ATOM    389  CA  GLY A  79      68.021 -15.202   0.206  1.00 55.81           C
ATOM    390  C   GLY A  79      66.586 -14.816   0.489  1.00 48.79           C
ATOM    391  O   GLY A  79      66.236 -14.598   1.650  1.00 46.31           O
ATOM    392  N   ILE A  80      65.762 -14.615  -0.539  1.00 47.42           N
ATOM    393  CA  ILE A  80      64.483 -13.886  -0.266  1.00 46.18           C
ATOM    394  C   ILE A  80      63.306 -14.779  -0.676  1.00 44.86           C
ATOM    395  O   ILE A  80      63.077 -14.977  -1.869  1.00 49.48           O
ATOM    396  CB  ILE A  80      64.432 -12.573  -1.086  1.00 47.65           C
ATOM    397  CG1 ILE A  80      65.659 -11.680  -0.812  1.00 46.63           C
ATOM    398  CG2 ILE A  80      63.127 -11.841  -0.839  1.00 44.00           C
ATOM    399  CD1 ILE A  80      65.894 -10.817  -2.031  1.00 49.41           C
ATOM    400  N   PRO A  81      62.625 -15.364   0.300  1.00 44.73           N
ATOM    401  CA  PRO A  81      61.422 -16.193   0.050  1.00 43.11           C
ATOM    402  C   PRO A  81      60.221 -15.424  -0.462  1.00 44.26           C
ATOM    403  O   PRO A  81      59.878 -14.386   0.129  1.00 44.39           O
ATOM    404  CB  PRO A  81      61.050 -16.718   1.421  1.00 41.80           C
ATOM    405  CG  PRO A  81      62.012 -16.200   2.370  1.00 41.35           C
ATOM    406  CD  PRO A  81      62.947 -15.229   1.736  1.00 40.89           C
ATOM    407  N   HIS A  82      59.588 -15.941  -1.522  1.00 43.74           N
ATOM    408  CA  HIS A  82      58.293 -15.508  -2.013  1.00 45.18           C
ATOM    409  C   HIS A  82      57.288 -16.645  -1.723  1.00 47.48           C
ATOM    410  O   HIS A  82      57.635 -17.825  -1.908  1.00 51.20           O
ATOM    411  CB  HIS A  82      58.323 -15.260  -3.567  1.00 47.48           C
ATOM    412  CG  HIS A  82      59.178 -14.104  -3.983  1.00 52.85           C
ATOM    413  ND1 HIS A  82      59.630 -13.920  -5.279  1.00 58.70           N
ATOM    414  CD2 HIS A  82      59.708 -13.092  -3.259  1.00 52.12           C
ATOM    415  CE1 HIS A  82      60.390 -12.835  -5.326  1.00 60.95           C
ATOM    416  NE2 HIS A  82      60.434 -12.309  -4.109  1.00 56.88           N
ATOM    417  N   ILE A  83      56.053 -16.279  -1.345  1.00 44.91           N
ATOM    418  CA  ILE A  83      54.970 -17.174  -0.940  1.00 44.17           C
ATOM    419  C   ILE A  83      53.819 -17.002  -1.929  1.00 49.76           C
ATOM    420  O   ILE A  83      53.354 -15.886  -2.139  1.00 52.69           O
ATOM    421  CB  ILE A  83      54.473 -16.782   0.446  1.00 43.62           C
ATOM    422  CG1 ILE A  83      55.604 -16.923   1.473  1.00 42.04           C
ATOM    423  CG2 ILE A  83      53.276 -17.649   0.887  1.00 41.19           C
ATOM    424  CD1 ILE A  83      55.334 -16.291   2.863  1.00 33.99           C
ATOM    425  N   ALA A  84      53.387 -18.076  -2.589  1.00 46.62           N
ATOM    426  CA  ALA A  84      52.296 -17.966  -3.515  1.00 51.73           C
ATOM    427  C   ALA A  84      51.282 -19.013  -3.019  1.00 54.50           C
ATOM    428  O   ALA A  84      51.658 -20.172  -2.813  1.00 49.87           O
ATOM    429  CB  ALA A  84      52.746 -18.313  -4.954  1.00 52.13           C
ATOM    430  N   PHE A  85      50.038 -18.590  -2.794  1.00 52.86           N
ATOM    431  CA  PHE A  85      48.954 -19.487  -2.427  1.00 48.67           C
ATOM    432  C   PHE A  85      48.125 -19.791  -3.651  1.00 49.92           C
ATOM    433  O   PHE A  85      47.876 -18.926  -4.487  1.00 51.17           O
ATOM    434  CB  PHE A  85      48.089 -18.816  -1.358  1.00 49.36           C
ATOM    435  CG  PHE A  85      48.836 -18.461  -0.101  1.00 46.48           C
ATOM    436  CD1 PHE A  85      49.201 -19.433   0.816  1.00 42.75           C
ATOM    437  CD2 PHE A  85      49.166 -17.127   0.187  1.00 49.07           C
ATOM    438  CE1 PHE A  85      49.881 -19.097   2.000  1.00 42.40           C
ATOM    439  CE2 PHE A  85      49.828 -16.788   1.395  1.00 43.45           C
ATOM    440  CZ  PHE A  85      50.172 -17.789   2.307  1.00 39.90           C
ATOM    441  N   THR A  86      47.725 -21.045  -3.803  1.00 50.60           N
ATOM    442  CA  THR A  86      46.731 -21.377  -4.814  1.00 51.83           C
ATOM    443  C   THR A  86      45.628 -22.296  -4.185  1.00 52.92           C
ATOM    444  O   THR A  86      45.813 -22.893  -3.081  1.00 47.23           O
ATOM    445  CB  THR A  86      47.304 -22.141  -6.010  1.00 56.61           C
ATOM    446  OG1 THR A  86      47.972 -23.300  -5.497  1.00 54.24           O
ATOM    447  CG2 THR A  86      48.248 -21.259  -6.941  1.00 57.24           C
ATOM    448  N   ASP A  87      44.484 -22.341  -4.871  1.00 52.74           N
ATOM    449  CA  ASP A  87      43.312 -23.143  -4.441  1.00 55.73           C
ATOM    450  C   ASP A  87      43.403 -24.526  -5.098  1.00 56.02           C
ATOM    451  O   ASP A  87      44.362 -24.807  -5.836  1.00 58.83           O
ATOM    452  CB  ASP A  87      42.024 -22.427  -4.852  1.00 59.18           C
ATOM    453  CG  ASP A  87      41.869 -22.305  -6.373  1.00 66.14           C
ATOM    454  OD1 ASP A  87      42.383 -23.141  -7.170  1.00 70.65           O
ATOM    455  OD2 ASP A  87      41.216 -21.340  -6.785  1.00 72.72           O
ATOM    456  N   TYR A  88      42.380 -25.358  -4.938  1.00 55.50           N
ATOM    457  CA  TYR A  88      42.469 -26.768  -5.403  1.00 54.39           C
ATOM    458  C   TYR A  88      42.536 -26.941  -6.941  1.00 58.27           C
ATOM    459  O   TYR A  88      43.027 -27.990  -7.453  1.00 57.18           O
ATOM    460  CB  TYR A  88      41.384 -27.662  -4.755  1.00 55.21           C
ATOM    461  CG  TYR A  88      39.986 -27.564  -5.363  1.00 56.01           C
ATOM    462  CD1 TYR A  88      39.637 -28.302  -6.505  1.00 58.54           C
ATOM    463  CD2 TYR A  88      39.016 -26.742  -4.778  1.00 54.96           C
ATOM    464  CE1 TYR A  88      38.347 -28.213  -7.058  1.00 58.28           C
ATOM    465  CE2 TYR A  88      37.730 -26.659  -5.300  1.00 55.06           C
ATOM    466  CZ  TYR A  88      37.395 -27.379  -6.436  1.00 58.25           C
ATOM    467  OH  TYR A  88      36.101 -27.237  -6.912  1.00 58.51           O
ATOM    468  N   GLU A  89      42.071 -25.932  -7.682  1.00 61.50           N
ATOM    469  CA  GLU A  89      42.233 -26.021  -9.144  1.00 69.19           C
ATOM    470  C   GLU A  89      43.621 -25.491  -9.591  1.00 72.53           C
ATOM    471  O   GLU A  89      44.009 -25.653 -10.760  1.00 76.80           O
ATOM    472  CB  GLU A  89      41.178 -25.221  -9.885  1.00 73.20           C
ATOM    473  CG  GLU A  89      39.728 -25.605  -9.696  1.00 76.34           C
ATOM    474  CD  GLU A  89      38.953 -24.364  -9.302  1.00 79.39           C
ATOM    475  OE1 GLU A  89      39.616 -23.399  -8.769  1.00 79.55           O
ATOM    476  OE2 GLU A  89      37.718 -24.350  -9.519  1.00 76.94           O
ATOM    477  N   GLY A  90      44.361 -24.886  -8.668  1.00 70.77           N
ATOM    478  CA  GLY A  90      45.605 -24.178  -9.002  1.00 70.10           C
ATOM    479  C   GLY A  90      45.376 -22.706  -9.320  1.00 71.55           C
ATOM    480  O   GLY A  90      46.310 -22.029  -9.769  1.00 72.96           O
ATOM    481  N   ALA A  91      44.161 -22.182  -9.108  1.00 69.90           N
ATOM    482  CA  ALA A  91      43.967 -20.725  -9.226  1.00 68.52           C
ATOM    483  C   ALA A  91      44.578 -20.017  -8.020  1.00 70.20           C
ATOM    484  O   ALA A  91      44.620 -20.544  -6.901  1.00 66.48           O
ATOM    485  CB  ALA A  91      42.511 -20.363  -9.342  1.00 66.80           C
ATOM    486  N   SER A  92      45.020 -18.798  -8.272  1.00 73.49           N
ATOM    487  CA  SER A  92      45.802 -18.035  -7.339  1.00 67.79           C
ATOM    488  C   SER A  92      44.860 -17.510  -6.262  1.00 65.89           C
ATOM    489  O   SER A  92      43.699 -17.277  -6.510  1.00 65.95           O
ATOM    490  CB  SER A  92      46.494 -16.933  -8.116  1.00 71.04           C
ATOM    491  OG  SER A  92      46.553 -15.784  -7.333  1.00 75.25           O
ATOM    492  N   VAL A  93      45.371 -17.376  -5.051  1.00 61.75           N
ATOM    493  CA  VAL A  93      44.590 -17.006  -3.877  1.00 57.78           C
ATOM    494  C   VAL A  93      45.313 -15.869  -3.158  1.00 57.53           C
ATOM    495  O   VAL A  93      46.460 -16.048  -2.736  1.00 58.12           O
ATOM    496  CB  VAL A  93      44.538 -18.183  -2.895  1.00 50.84           C
ATOM    497  CG1 VAL A  93      43.990 -17.713  -1.558  1.00 44.79           C
ATOM    498  CG2 VAL A  93      43.687 -19.325  -3.466  1.00 49.89           C
ATOM    499  N   VAL A  94      44.651 -14.724  -2.986  1.00 58.58           N
ATOM    500  CA  VAL A  94      45.298 -13.521  -2.401  1.00 55.68           C
ATOM    501  C   VAL A  94      44.942 -13.414  -0.922  1.00 55.01           C
ATOM    502  O   VAL A  94      43.758 -13.482  -0.550  1.00 56.29           O
ATOM    503  CB  VAL A  94      44.920 -12.200  -3.136  1.00 56.19           C
ATOM    504  CG1 VAL A  94      45.910 -11.099  -2.864  1.00 56.18           C
ATOM    505  CG2 VAL A  94      44.888 -12.410  -4.639  1.00 60.34           C
ATOM    506  N   LEU A  95      45.973 -13.261  -0.090  1.00 50.65           N
ATOM    507  CA  LEU A  95      45.769 -13.036   1.335  1.00 55.65           C
ATOM    508  C   LEU A  95      45.396 -11.568   1.522  1.00 56.04           C
ATOM    509  O   LEU A  95      46.124 -10.713   1.056  1.00 59.43           O
ATOM    510  CB  LEU A  95      47.046 -13.444   2.062  1.00 50.89           C
ATOM    511  CG  LEU A  95      47.065 -13.483   3.547  1.00 49.53           C
ATOM    512  CD1 LEU A  95      46.108 -14.582   4.019  1.00 49.24           C
ATOM    513  CD2 LEU A  95      48.527 -13.686   3.938  1.00 43.54           C
ATOM    514  N   ARG A  96      44.255 -11.265   2.145  1.00 57.98           N
ATOM    515  CA  ARG A  96      43.736  -9.892   2.158  1.00 62.36           C
ATOM    516  C   ARG A  96      43.575  -9.270   3.562  1.00 66.83           C
ATOM    517  O   ARG A  96      43.283 -10.001   4.500  1.00 58.62           O
ATOM    518  CB  ARG A  96      42.395  -9.864   1.422  1.00 67.70           C
ATOM    519  CG  ARG A  96      42.512 -10.299  -0.024  1.00 71.68           C
ATOM    520  CD  ARG A  96      41.200 -10.144  -0.752  1.00 76.29           C
ATOM    521  NE  ARG A  96      41.420  -9.869  -2.172  1.00 81.83           N
ATOM    522  CZ  ARG A  96      41.860  -8.704  -2.660  1.00 84.80           C
ATOM    523  NH1 ARG A  96      42.144  -7.676  -1.854  1.00 79.56           N
ATOM    524  NH2 ARG A  96      42.030  -8.561  -3.969  1.00 86.52           N
ATOM    525  N   ASN A  97      43.803  -7.946   3.703  1.00 73.40           N
ATOM    526  CA  ASN A  97      43.503  -7.151   4.949  1.00 80.00           C
ATOM    527  C   ASN A  97      41.974  -6.946   4.992  1.00 74.11           C
ATOM    528  O   ASN A  97      41.402  -6.733   3.967  1.00 71.60           O
ATOM    529  CB  ASN A  97      44.196  -5.745   4.930  1.00 86.46           C
ATOM    530  CG  ASN A  97      45.628  -5.739   5.522  1.00 95.54           C
ATOM    531  OD1 ASN A  97      46.553  -5.225   4.887  1.00 87.52           O
ATOM    532  ND2 ASN A  97      45.807  -6.272   6.748  1.00 98.62           N
ATOM    533  N   PRO A  98      41.304  -7.011   6.158  1.00 69.51           N
ATOM    534  CA  PRO A  98      39.877  -6.710   5.994  1.00 71.49           C
ATOM    535  C   PRO A  98      39.644  -5.192   6.174  1.00 80.68           C
ATOM    536  O   PRO A  98      38.497  -4.723   6.247  1.00 88.90           O
ATOM    537  CB  PRO A  98      39.186  -7.546   7.094  1.00 63.48           C
ATOM    538  CG  PRO A  98      40.294  -8.094   7.962  1.00 63.63           C
ATOM    539  CD  PRO A  98      41.621  -7.502   7.515  1.00 65.24           C
ATOM    540  N   ASN A 103      43.427  -0.935  11.684  1.00 81.51           N
ATOM    541  CA  ASN A 103      44.510  -0.872  12.674  1.00 77.22           C
ATOM    542  C   ASN A 103      45.276  -2.168  12.768  1.00 72.08           C
ATOM    543  O   ASN A 103      44.914  -3.191  12.147  1.00 71.54           O
ATOM    544  CB  ASN A 103      43.990  -0.499  14.057  1.00 85.18           C
ATOM    545  CG  ASN A 103      42.714  -1.236  14.399  1.00 96.10           C
ATOM    546  OD1 ASN A 103      42.693  -2.483  14.476  1.00 93.13           O
ATOM    547  ND2 ASN A 103      41.625  -0.479  14.564  1.00 91.82           N
ATOM    548  N   LYS A 104      46.271  -2.117  13.635  1.00 59.52           N
ATOM    549  CA  LYS A 104      47.482  -2.878  13.458  1.00 54.72           C
ATOM    550  C   LYS A 104      47.496  -4.228  14.175  1.00 46.30           C
ATOM    551  O   LYS A 104      48.306  -4.476  15.063  1.00 43.52           O
ATOM    552  CB  LYS A 104      48.691  -2.000  13.826  1.00 51.67           C
ATOM    553  CG  LYS A 104      48.687  -0.657  13.074  1.00 65.29           C
ATOM    554  CD  LYS A 104      50.015   0.080  13.196  1.00 63.43           C
ATOM    555  CE  LYS A 104      50.120   0.839  14.510  1.00 66.32           C
ATOM    556  NZ  LYS A 104      49.550   2.212  14.376  1.00 75.70           N
ATOM    557  N   LYS A 105      46.602  -5.103  13.756  1.00 44.31           N
ATOM    558  CA  LYS A 105      46.566  -6.416  14.361  1.00 41.95           C
ATOM    559  C   LYS A 105      47.082  -7.555  13.481  1.00 38.17           C
ATOM    560  O   LYS A 105      47.094  -8.689  13.919  1.00 40.10           O
ATOM    561  CB  LYS A 105      45.178  -6.708  14.864  1.00 46.52           C
ATOM    562  CG  LYS A 105      44.705  -5.658  15.831  1.00 50.38           C
ATOM    563  CD  LYS A 105      43.222  -5.857  16.094  1.00 56.15           C
ATOM    564  CE  LYS A 105      42.712  -4.619  16.828  1.00 70.19           C
ATOM    565  NZ  LYS A 105      41.728  -4.923  17.910  1.00 74.53           N
ATOM    566  N   GLY A 106      47.500  -7.297  12.252  1.00 35.73           N
ATOM    567  CA  GLY A 106      47.973  -8.431  11.417  1.00 34.95           C
ATOM    568  C   GLY A 106      46.888  -9.467  11.195  1.00 36.78           C
ATOM    569  O   GLY A 106      47.152 -10.670  11.285  1.00 36.70           O
ATOM    570  N   LEU A 107      45.665  -8.997  10.949  1.00 36.41           N
ATOM    571  CA  LEU A 107      44.597  -9.887  10.561  1.00 38.42           C
ATOM    572  C   LEU A 107      44.467  -9.899   9.031  1.00 42.72           C
ATOM    573  O   LEU A 107      44.700  -8.883   8.331  1.00 42.08           O
ATOM    574  CB  LEU A 107      43.273  -9.522  11.202  1.00 39.80           C
ATOM    575  CG  LEU A 107      43.261  -9.379  12.742  1.00 46.67           C
ATOM    576  CD1 LEU A 107      41.888  -8.877  13.239  1.00 47.48           C
ATOM    577  CD2 LEU A 107      43.703 -10.670  13.415  1.00 44.27           C
ATOM    578  N   ALA A 108      44.066 -11.058   8.520  1.00 37.83           N
ATOM    579  CA  ALA A 108      43.881 -11.236   7.113  1.00 38.91           C
ATOM    580  C   ALA A 108      42.699 -12.233   6.895  1.00 41.94           C
ATOM    581  O   ALA A 108      42.227 -12.904   7.819  1.00 39.79           O
ATOM    582  CB  ALA A 108      45.167 -11.796   6.521  1.00 39.26           C
ATOM    583  N   TYR A 109      42.205 -12.317   5.681  1.00 42.03           N
ATOM    584  CA  TYR A 109      41.324 -13.457   5.380  1.00 46.99           C
ATOM    585  C   TYR A 109      41.722 -13.875   3.984  1.00 48.98           C
ATOM    586  O   TYR A 109      42.413 -13.117   3.269  1.00 49.71           O
ATOM    587  CB  TYR A 109      39.845 -13.064   5.438  1.00 47.74           C
ATOM    588  CG  TYR A 109      39.456 -12.097   4.337  1.00 55.05           C
ATOM    589  CD1 TYR A 109      39.718 -10.717   4.457  1.00 59.08           C
ATOM    590  CD2 TYR A 109      38.880 -12.553   3.157  1.00 58.12           C
ATOM    591  CE1 TYR A 109      39.386  -9.831   3.443  1.00 63.51           C
ATOM    592  CE2 TYR A 109      38.537 -11.674   2.139  1.00 61.99           C
ATOM    593  CZ  TYR A 109      38.789 -10.319   2.289  1.00 64.65           C
ATOM    594  OH  TYR A 109      38.469  -9.471   1.263  1.00 65.56           O
ATOM    595  N   PHE A 110      41.305 -15.064   3.568  1.00 44.67           N
ATOM    596  CA  PHE A 110      41.404 -15.350   2.136  1.00 43.65           C
ATOM    597  C   PHE A 110      40.214 -16.260   1.807  1.00 45.62           C
ATOM    598  O   PHE A 110      39.600 -16.839   2.707  1.00 43.13           O
ATOM    599  CB  PHE A 110      42.737 -16.035   1.837  1.00 42.82           C
ATOM    600  CG  PHE A 110      42.973 -17.238   2.682  1.00 43.69           C
ATOM    601  CD1 PHE A 110      43.468 -17.107   3.959  1.00 42.71           C
ATOM    602  CD2 PHE A 110      42.562 -18.509   2.240  1.00 45.49           C
ATOM    603  CE1 PHE A 110      43.655 -18.212   4.779  1.00 39.80           C
ATOM    604  CE2 PHE A 110      42.743 -19.628   3.035  1.00 45.46           C
ATOM    605  CZ  PHE A 110      43.308 -19.472   4.322  1.00 42.00           C
ATOM    606  N   VAL A 111      39.856 -16.307   0.539  1.00 45.28           N
ATOM    607  CA  VAL A 111      38.636 -17.009   0.097  1.00 49.72           C
ATOM    608  C   VAL A 111      39.051 -18.083  -0.900  1.00 51.09           C
ATOM    609  O   VAL A 111      39.972 -17.884  -1.697  1.00 50.81           O
ATOM    610  CB  VAL A 111      37.666 -16.021  -0.557  1.00 51.45           C
ATOM    611  CG1 VAL A 111      36.486 -16.761  -1.203  1.00 52.65           C
ATOM    612  CG2 VAL A 111      37.206 -15.032   0.494  1.00 50.31           C
ATOM    613  N   LEU A 112      38.378 -19.219  -0.872  1.00 52.16           N
ATOM    614  CA  LEU A 112      38.908 -20.430  -1.519  1.00 50.88           C
ATOM    615  C   LEU A 112      37.697 -21.212  -1.970  1.00 48.94           C
ATOM    616  O   LEU A 112      36.781 -21.325  -1.208  1.00 47.81           O
ATOM    617  CB  LEU A 112      39.542 -21.239  -0.376  1.00 55.73           C
ATOM    618  CG  LEU A 112      40.886 -21.930  -0.334  1.00 55.39           C
ATOM    619  CD1 LEU A 112      41.910 -21.007  -0.962  1.00 53.95           C
ATOM    620  CD2 LEU A 112      41.108 -22.083   1.152  1.00 49.49           C
ATOM    621  N   PRO A 113      37.688 -21.747  -3.191  1.00 48.86           N
ATOM    622  CA  PRO A 113      36.596 -22.656  -3.561  1.00 49.42           C
ATOM    623  C   PRO A 113      36.595 -23.919  -2.722  1.00 47.91           C
ATOM    624  O   PRO A 113      37.646 -24.336  -2.210  1.00 47.31           O
ATOM    625  CB  PRO A 113      36.896 -23.016  -5.019  1.00 51.40           C
ATOM    626  CG  PRO A 113      38.355 -22.711  -5.185  1.00 50.71           C
ATOM    627  CD  PRO A 113      38.696 -21.605  -4.251  1.00 49.68           C
ATOM    628  N   MET A 114      35.411 -24.522  -2.581  1.00 49.66           N
ATOM    629  CA  MET A 114      35.283 -25.718  -1.775  1.00 48.87           C
ATOM    630  C   MET A 114      34.525 -26.766  -2.563  1.00 49.62           C
ATOM    631  O   MET A 114      33.643 -26.453  -3.389  1.00 52.87           O
ATOM    632  CB  MET A 114      34.680 -25.485  -0.381  1.00 47.44           C
ATOM    633  CG  MET A 114      33.204 -25.264  -0.338  1.00 50.35           C
ATOM    634  SD  MET A 114      32.510 -25.396   1.333  1.00 52.14           S
ATOM    635  CE  MET A 114      31.017 -24.449   0.971  1.00 50.37           C
ATOM    636  N   LYS A 115      34.928 -28.003  -2.332  1.00 49.40           N
ATOM    637  CA  LYS A 115      34.384 -29.153  -3.081  1.00 52.11           C
ATOM    638  C   LYS A 115      33.854 -30.208  -2.079  1.00 52.11           C
ATOM    639  O   LYS A 115      34.143 -30.138  -0.878  1.00 50.80           O
ATOM    640  CB  LYS A 115      35.472 -29.732  -3.972  1.00 52.01           C
ATOM    641  CG  LYS A 115      36.580 -30.448  -3.223  1.00 50.76           C
ATOM    642  CD  LYS A 115      37.932 -30.207  -3.908  1.00 54.21           C
ATOM    643  CE  LYS A 115      38.947 -31.298  -3.644  1.00 53.10           C
ATOM    644  NZ  LYS A 115      39.112 -31.379  -2.191  1.00 54.40           N
ATOM    645  N   ASN A 116      33.093 -31.159  -2.568  1.00 52.85           N
ATOM    646  CA  ASN A 116      32.600 -32.248  -1.712  1.00 53.62           C
ATOM    647  C   ASN A 116      33.495 -33.505  -1.813  1.00 55.09           C
ATOM    648  O   ASN A 116      34.506 -33.496  -2.508  1.00 52.73           O
ATOM    649  CB  ASN A 116      31.116 -32.558  -2.012  1.00 52.62           C
ATOM    650  CG  ASN A 116      30.874 -33.037  -3.438  1.00 55.96           C
ATOM    651  OD1 ASN A 116      31.792 -33.429  -4.156  1.00 55.80           O
ATOM    652  ND2 ASN A 116      29.621 -32.980  -3.861  1.00 55.62           N
ATOM    653  N   ALA A 117      33.062 -34.581  -1.156  1.00 57.92           N
ATOM    654  CA  ALA A 117      33.775 -35.846  -1.108  1.00 58.82           C
ATOM    655  C   ALA A 117      34.083 -36.362  -2.511  1.00 60.72           C
ATOM    656  O   ALA A 117      35.107 -36.985  -2.706  1.00 60.95           O
ATOM    657  CB  ALA A 117      32.933 -36.890  -0.357  1.00 61.49           C
ATOM    658  N   GLU A 118      33.201 -36.172  -3.481  1.00 61.02           N
ATOM    659  CA  GLU A 118      33.547 -36.647  -4.855  1.00 65.25           C
ATOM    660  C   GLU A 118      34.240 -35.620  -5.782  1.00 63.90           C
ATOM    661  O   GLU A 118      34.387 -35.878  -6.976  1.00 65.40           O
ATOM    662  CB  GLU A 118      32.386 -37.354  -5.567  1.00 71.36           C
ATOM    663  CG  GLU A 118      31.079 -36.615  -5.533  1.00 76.67           C
ATOM    664  CD  GLU A 118      30.162 -37.160  -4.454  1.00 79.00           C
ATOM    665  OE1 GLU A 118      29.181 -37.829  -4.839  1.00 82.06           O
ATOM    666  OE2 GLU A 118      30.413 -36.897  -3.242  1.00 76.93           O
ATOM    667  N   GLY A 119      34.639 -34.470  -5.210  1.00 61.88           N
ATOM    668  CA  GLY A 119      35.457 -33.433  -5.898  1.00 61.90           C
ATOM    669  C   GLY A 119      34.666 -32.386  -6.677  1.00 60.98           C
ATOM    670  O   GLY A 119      35.248 -31.580  -7.366  1.00 61.18           O
ATOM    671  N   THR A 120      33.337 -32.398  -6.550  1.00 58.62           N
ATOM    672  CA  THR A 120      32.460 -31.376  -7.116  1.00 58.56           C
ATOM    673  C   THR A 120      32.503 -30.068  -6.340  1.00 55.99           C
ATOM    674  O   THR A 120      32.395 -30.088  -5.108  1.00 53.27           O
ATOM    675  CB  THR A 120      31.015 -31.859  -7.049  1.00 58.65           C
ATOM    676  OG1 THR A 120      30.921 -33.064  -7.800  1.00 63.43           O
ATOM    677  CG2 THR A 120      30.110 -30.865  -7.703  1.00 60.79           C
ATOM    678  N   LYS A 121      32.578 -28.953  -7.064  1.00 56.59           N
ATOM    679  CA  LYS A 121      32.675 -27.631  -6.464  1.00 56.34           C
ATOM    680  C   LYS A 121      31.341 -27.287  -5.909  1.00 56.33           C
ATOM    681  O   LYS A 121      30.332 -27.310  -6.615  1.00 56.48           O
ATOM    682  CB  LYS A 121      33.047 -26.554  -7.474  1.00 60.61           C
ATOM    683  CG  LYS A 121      33.102 -25.183  -6.808  1.00 64.60           C
ATOM    684  CD  LYS A 121      33.545 -24.108  -7.777  1.00 70.44           C
ATOM    685  CE  LYS A 121      35.024 -24.234  -8.067  1.00 69.11           C
ATOM    686  NZ  LYS A 121      35.304 -23.912  -9.486  1.00 72.59           N
ATOM    687  N   VAL A 122      31.299 -26.975  -4.629  1.00 53.24           N
ATOM    688  CA  VAL A 122      29.980 -26.762  -4.047  1.00 55.35           C
ATOM    689  C   VAL A 122      29.809 -25.383  -3.371  1.00 56.28           C
ATOM    690  O   VAL A 122      28.765 -25.124  -2.799  1.00 59.68           O
ATOM    691  CB  VAL A 122      29.632 -27.880  -3.050  1.00 54.69           C
ATOM    692  CG1 VAL A 122      29.473 -29.223  -3.789  1.00 53.36           C
ATOM    693  CG2 VAL A 122      30.686 -27.896  -1.946  1.00 50.36           C
ATOM    694  N   GLY A 123      30.813 -24.514  -3.452  1.00 54.51           N
ATOM    695  CA  GLY A 123      30.709 -23.184  -2.854  1.00 56.11           C
ATOM    696  C   GLY A 123      32.076 -22.628  -2.615  1.00 55.17           C
ATOM    697  O   GLY A 123      33.039 -23.015  -3.290  1.00 56.59           O
ATOM    698  N   SER A 124      32.192 -21.742  -1.632  1.00 56.46           N
ATOM    699  CA  SER A 124      33.512 -21.290  -1.217  1.00 55.05           C
ATOM    700  C   SER A 124      33.557 -20.951   0.257  1.00 53.73           C
ATOM    701  O   SER A 124      32.529 -20.785   0.933  1.00 55.74           O
ATOM    702  CB  SER A 124      33.994 -20.092  -2.013  1.00 56.73           C
ATOM    703  OG  SER A 124      33.053 -19.094  -1.823  1.00 57.94           O
ATOM    704  N   VAL A 125      34.788 -20.884   0.729  1.00 49.25           N
ATOM    705  CA  VAL A 125      35.083 -20.733   2.115  1.00 48.01           C
ATOM    706  C   VAL A 125      35.924 -19.455   2.307  1.00 48.81           C
ATOM    707  O   VAL A 125      36.909 -19.224   1.561  1.00 49.37           O
ATOM    708  CB  VAL A 125      35.901 -21.936   2.569  1.00 46.22           C
ATOM    709  CG1 VAL A 125      36.455 -21.705   3.962  1.00 47.34           C
ATOM    710  CG2 VAL A 125      34.991 -23.186   2.584  1.00 48.25           C
ATOM    711  N   LYS A 126      35.534 -18.644   3.290  1.00 49.86           N
ATOM    712  CA  LYS A 126      36.308 -17.414   3.670  1.00 48.43           C
ATOM    713  C   LYS A 126      37.004 -17.790   4.963  1.00 43.57           C
ATOM    714  O   LYS A 126      36.366 -18.267   5.920  1.00 42.53           O
ATOM    715  CB  LYS A 126      35.373 -16.209   3.868  1.00 52.65           C
ATOM    716  CG  LYS A 126      36.000 -14.931   4.519  1.00 56.55           C
ATOM    717  CD  LYS A 126      34.859 -13.915   4.727  1.00 62.72           C
ATOM    718  CE  LYS A 126      35.288 -12.457   4.748  1.00 69.65           C
ATOM    719  NZ  LYS A 126      35.496 -11.954   6.139  1.00 69.86           N
ATOM    720  N   VAL A 127      38.311 -17.716   4.963  1.00 41.48           N
ATOM    721  CA  VAL A 127      39.025 -18.093   6.174  1.00 41.02           C
ATOM    722  C   VAL A 127      39.598 -16.799   6.827  1.00 42.30           C
ATOM    723  O   VAL A 127      40.356 -16.077   6.176  1.00 43.15           O
ATOM    724  CB  VAL A 127      40.131 -19.108   5.851  1.00 42.49           C
ATOM    725  CG1 VAL A 127      40.992 -19.377   7.093  1.00 42.89           C
ATOM    726  CG2 VAL A 127      39.539 -20.424   5.258  1.00 41.50           C
ATOM    727  N   ASN A 128      39.240 -16.528   8.086  1.00 39.94           N
ATOM    728  CA  ASN A 128      39.911 -15.448   8.875  1.00 40.47           C
ATOM    729  C   ASN A 128      41.171 -15.946   9.548  1.00 38.44           C
ATOM    730  O   ASN A 128      41.124 -17.002  10.208  1.00 38.40           O
ATOM    731  CB  ASN A 128      38.974 -14.843   9.888  1.00 40.60           C
ATOM    732  CG  ASN A 128      37.837 -14.132   9.197  1.00 48.92           C
ATOM    733  OD1 ASN A 128      38.064 -13.090   8.562  1.00 47.28           O
ATOM    734  ND2 ASN A 128      36.638 -14.750   9.190  1.00 45.53           N
ATOM    735  N   ALA A 129      42.274 -15.205   9.395  1.00 34.72           N
ATOM    736  CA  ALA A 129      43.555 -15.645   9.860  1.00 34.76           C
ATOM    737  C   ALA A 129      44.360 -14.479  10.443  1.00 34.83           C
ATOM    738  O   ALA A 129      43.875 -13.358  10.418  1.00 35.78           O
ATOM    739  CB  ALA A 129      44.297 -16.306   8.682  1.00 31.95           C
ATOM    740  N   SER A 130      45.547 -14.785  10.998  1.00 31.99           N
ATOM    741  CA  SER A 130      46.448 -13.849  11.667  1.00 33.04           C
ATOM    742  C   SER A 130      47.823 -14.143  11.129  1.00 35.55           C
ATOM    743  O   SER A 130      48.168 -15.333  10.941  1.00 32.34           O
ATOM    744  CB  SER A 130      46.492 -14.081  13.199  1.00 33.76           C
ATOM    745  OG  SER A 130      45.194 -13.951  13.758  1.00 35.53           O
ATOM    746  N   TYR A 131      48.644 -13.101  10.889  1.00 29.55           N
ATOM    747  CA  TYR A 131      49.937 -13.335  10.284  1.00 28.45           C
ATOM    748  C   TYR A 131      50.971 -12.440  10.961  1.00 31.20           C
ATOM    749  O   TYR A 131      50.623 -11.382  11.587  1.00 30.81           O
ATOM    750  CB  TYR A 131      49.918 -13.123   8.762  1.00 29.08           C
ATOM    751  CG  TYR A 131      49.675 -11.683   8.391  1.00 36.86           C
ATOM    752  CD1 TYR A 131      48.364 -11.168   8.297  1.00 36.34           C
ATOM    753  CD2 TYR A 131      50.738 -10.775   8.254  1.00 41.09           C
ATOM    754  CE1 TYR A 131      48.131  -9.842   7.990  1.00 39.45           C
ATOM    755  CE2 TYR A 131      50.488  -9.411   7.961  1.00 39.56           C
ATOM    756  CZ  TYR A 131      49.210  -8.958   7.850  1.00 39.93           C
ATOM    757  OH  TYR A 131      48.965  -7.627   7.536  1.00 46.54           O
ATOM    758  N   ALA A 132      52.219 -12.866  10.909  1.00 30.74           N
ATOM    759  CA  ALA A 132      53.342 -12.016  11.395  1.00 30.38           C
ATOM    760  C   ALA A 132      54.607 -12.396  10.583  1.00 34.64           C
ATOM    761  O   ALA A 132      54.824 -13.579  10.210  1.00 29.70           O
ATOM    762  CB  ALA A 132      53.556 -12.261  12.858  1.00 27.16           C
ATOM    763  N   GLY A 133      55.428 -11.407  10.298  1.00 29.02           N
ATOM    764  CA  GLY A 133      56.805 -11.676   9.927  1.00 28.42           C
ATOM    765  C   GLY A 133      57.661 -10.882  10.905  1.00 30.59           C
ATOM    766  O   GLY A 133      57.300  -9.740  11.301  1.00 27.39           O
ATOM    767  N   VAL A 134      58.789 -11.453  11.289  1.00 26.86           N
ATOM    768  CA  VAL A 134      59.567 -10.787  12.303  1.00 26.84           C
ATOM    769  C   VAL A 134      60.986 -11.088  11.941  1.00 29.67           C
ATOM    770  O   VAL A 134      61.292 -12.194  11.356  1.00 28.56           O
ATOM    771  CB  VAL A 134      59.224 -11.340  13.704  1.00 28.08           C
ATOM    772  CG1 VAL A 134      59.653 -12.847  13.819  1.00 29.16           C
ATOM    773  CG2 VAL A 134      59.797 -10.442  14.817  1.00 27.17           C
ATOM    774  N   LEU A 135      61.871 -10.158  12.210  1.00 27.21           N
ATOM    775  CA  LEU A 135      63.307 -10.509  12.146  1.00 28.08           C
ATOM    776  C   LEU A 135      64.085  -9.939  13.285  1.00 29.65           C
ATOM    777  O   LEU A 135      63.653  -8.946  13.949  1.00 31.18           O
ATOM    778  CB  LEU A 135      63.932 -10.070  10.895  1.00 28.40           C
ATOM    779  CG  LEU A 135      64.217  -8.575  10.632  1.00 32.85           C
ATOM    780  CD1 LEU A 135      65.431  -7.972  11.367  1.00 33.29           C
ATOM    781  CD2 LEU A 135      64.596  -8.534   9.180  1.00 32.84           C
ATOM    782  N   GLY A 136      65.234 -10.529  13.526  1.00 26.79           N
ATOM    783  CA  GLY A 136      66.168  -9.935  14.463  1.00 28.27           C
ATOM    784  C   GLY A 136      67.363  -9.657  13.597  1.00 30.11           C
ATOM    785  O   GLY A 136      67.657 -10.439  12.644  1.00 31.64           O
ATOM    786  N   ARG A 137      68.087  -8.573  13.883  1.00 31.17           N
ATOM    787  CA  ARG A 137      69.337  -8.358  13.149  1.00 31.83           C
ATOM    788  C   ARG A 137      70.354  -7.833  14.107  1.00 32.46           C
ATOM    789  O   ARG A 137      69.998  -7.140  15.047  1.00 31.71           O
ATOM    790  CB  ARG A 137      69.162  -7.438  11.939  1.00 31.93           C
ATOM    791  CG  ARG A 137      68.615  -6.049  12.251  1.00 32.15           C
ATOM    792  CD  ARG A 137      68.606  -5.189  10.977  1.00 38.50           C
ATOM    793  NE  ARG A 137      68.211  -3.796  11.281  1.00 38.57           N
ATOM    794  CZ  ARG A 137      68.045  -2.802  10.397  1.00 46.29           C
ATOM    795  NH1 ARG A 137      68.249  -2.982   9.092  1.00 47.65           N
ATOM    796  NH2 ARG A 137      67.716  -1.572  10.837  1.00 42.31           N
ATOM    797  N   GLY A 138      71.620  -8.134  13.855  1.00 33.67           N
ATOM    798  CA  GLY A 138      72.659  -7.638  14.732  1.00 33.52           C
ATOM    799  C   GLY A 138      73.952  -7.570  13.995  1.00 34.50           C
ATOM    800  O   GLY A 138      74.278  -8.499  13.226  1.00 35.63           O
ATOM    801  N   GLY A 139      74.689  -6.482  14.246  1.00 34.05           N
ATOM    802  CA  GLY A 139      75.971  -6.210  13.621  1.00 38.29           C
ATOM    803  C   GLY A 139      77.111  -6.797  14.462  1.00 39.57           C
ATOM    804  O   GLY A 139      76.873  -7.589  15.424  1.00 38.05           O
ATOM    805  N   VAL A 140      78.333  -6.401  14.131  1.00 40.00           N
ATOM    806  CA  VAL A 140      79.546  -6.953  14.800  1.00 43.14           C
ATOM    807  C   VAL A 140      80.212  -6.026  15.792  1.00 47.57           C
ATOM    808  O   VAL A 140      81.324  -6.307  16.193  1.00 49.91           O
ATOM    809  CB  VAL A 140      80.631  -7.353  13.788  1.00 43.55           C
ATOM    810  CG1 VAL A 140      80.055  -8.387  12.819  1.00 42.86           C
ATOM    811  CG2 VAL A 140      81.239  -6.100  13.115  1.00 43.33           C
ATOM    812  N   THR A 141      79.578  -4.902  16.158  1.00 44.99           N
ATOM    813  CA  THR A 141      80.218  -3.904  17.057  1.00 53.26           C
ATOM    814  C   THR A 141      79.325  -3.621  18.284  1.00 53.00           C
ATOM    815  O   THR A 141      79.739  -3.762  19.429  1.00 58.75           O
ATOM    816  CB  THR A 141      80.619  -2.575  16.333  1.00 53.22           C
ATOM    817  OG1 THR A 141      79.465  -2.056  15.659  1.00 57.56           O
ATOM    818  CG2 THR A 141      81.682  -2.797  15.283  1.00 55.23           C
ATOM    819  N   SER A 142      78.059  -3.352  18.080  1.00 47.57           N
ATOM    820  CA  SER A 142      77.250  -2.957  19.221  1.00 44.12           C
ATOM    821  C   SER A 142      76.765  -4.159  20.078  1.00 41.16           C
ATOM    822  O   SER A 142      76.699  -5.320  19.603  1.00 39.46           O
ATOM    823  CB  SER A 142      76.081  -2.137  18.639  1.00 45.24           C
ATOM    824  OG  SER A 142      75.021  -2.072  19.545  1.00 49.41           O
ATOM    825  N   ALA A 143      76.426  -3.918  21.340  1.00 37.90           N
ATOM    826  CA  ALA A 143      75.783  -4.956  22.166  1.00 41.18           C
ATOM    827  C   ALA A 143      74.293  -5.260  21.807  1.00 40.64           C
ATOM    828  O   ALA A 143      73.713  -6.294  22.226  1.00 36.88           O
ATOM    829  CB  ALA A 143      75.911  -4.601  23.640  1.00 43.41           C
ATOM    830  N   ASP A 144      73.689  -4.373  21.006  1.00 38.24           N
ATOM    831  CA  ASP A 144      72.255  -4.455  20.730  1.00 37.69           C
ATOM    832  C   ASP A 144      72.005  -4.694  19.293  1.00 35.64           C
ATOM    833  O   ASP A 144      72.668  -4.075  18.468  1.00 37.51           O
ATOM    834  CB  ASP A 144      71.568  -3.109  21.056  1.00 41.89           C
ATOM    835  CG  ASP A 144      71.514  -2.869  22.504  1.00 49.26           C
ATOM    836  OD1 ASP A 144      71.484  -3.842  23.293  1.00 58.46           O
ATOM    837  OD2 ASP A 144      71.496  -1.721  22.861  1.00 55.82           O
ATOM    838  N   GLY A 145      71.053  -5.584  19.012  1.00 33.50           N
ATOM    839  CA  GLY A 145      70.504  -5.694  17.666  1.00 32.53           C
ATOM    840  C   GLY A 145      69.089  -5.155  17.789  1.00 31.93           C
ATOM    841  O   GLY A 145      68.775  -4.437  18.755  1.00 31.55           O
ATOM    842  N   GLU A 146      68.280  -5.452  16.783  1.00 28.73           N
ATOM    843  CA  GLU A 146      66.897  -4.966  16.657  1.00 28.05           C
ATOM    844  C   GLU A 146      65.972  -6.113  16.337  1.00 29.92           C
ATOM    845  O   GLU A 146      66.380  -7.053  15.653  1.00 27.12           O
ATOM    846  CB  GLU A 146      66.820  -3.988  15.506  1.00 29.78           C
ATOM    847  CG  GLU A 146      67.708  -2.740  15.831  1.00 32.32           C
ATOM    848  CD  GLU A 146      67.726  -1.717  14.715  1.00 43.90           C
ATOM    849  OE1 GLU A 146      68.211  -0.596  14.990  1.00 53.85           O
ATOM    850  OE2 GLU A 146      67.287  -2.014  13.566  1.00 46.69           O
ATOM    851  N   LEU A 147      64.756  -5.999  16.850  1.00 28.07           N
ATOM    852  CA  LEU A 147      63.666  -6.956  16.571  1.00 26.82           C
ATOM    853  C   LEU A 147      62.548  -6.156  15.841  1.00 28.18           C
ATOM    854  O   LEU A 147      61.930  -5.217  16.428  1.00 25.66           O
ATOM    855  CB  LEU A 147      63.215  -7.590  17.901  1.00 25.58           C
ATOM    856  CG  LEU A 147      62.038  -8.631  17.842  1.00 25.48           C
ATOM    857  CD1 LEU A 147      62.779  -9.921  17.401  1.00 24.96           C
ATOM    858  CD2 LEU A 147      61.417  -8.746  19.245  1.00 23.52           C
ATOM    859  N   LEU A 148      62.361  -6.454  14.527  1.00 25.50           N
ATOM    860  CA  LEU A 148      61.409  -5.745  13.643  1.00 28.44           C
ATOM    861  C   LEU A 148      60.222  -6.593  13.229  1.00 29.06           C
ATOM    862  O   LEU A 148      60.396  -7.769  12.868  1.00 28.84           O
ATOM    863  CB  LEU A 148      62.065  -5.339  12.290  1.00 28.34           C
ATOM    864  CG  LEU A 148      63.535  -4.786  12.393  1.00 35.11           C
ATOM    865  CD1 LEU A 148      64.035  -4.346  11.013  1.00 33.47           C
ATOM    866  CD2 LEU A 148      63.494  -3.608  13.332  1.00 34.08           C
ATOM    867  N   SER A 149      59.047  -5.982  13.216  1.00 25.64           N
ATOM    868  CA  SER A 149      57.856  -6.590  12.657  1.00 27.79           C
ATOM    869  C   SER A 149      57.934  -6.210  11.175  1.00 27.50           C
ATOM    870  O   SER A 149      58.391  -5.112  10.809  1.00 27.31           O
ATOM    871  CB  SER A 149      56.600  -5.954  13.232  1.00 28.36           C
ATOM    872  OG  SER A 149      55.444  -6.583  12.612  1.00 26.38           O
ATOM    873  N   LEU A 150      57.494  -7.128  10.333  1.00 27.02           N
ATOM    874  CA  LEU A 150      57.678  -7.011   8.864  1.00 28.69           C
ATOM    875  C   LEU A 150      56.436  -6.846   8.058  1.00 32.52           C
ATOM    876  O   LEU A 150      55.350  -7.364   8.385  1.00 32.07           O
ATOM    877  CB  LEU A 150      58.465  -8.202   8.343  1.00 33.08           C
ATOM    878  CG  LEU A 150      59.849  -8.448   8.945  1.00 32.26           C
ATOM    879  CD1 LEU A 150      60.303  -9.735   8.277  1.00 33.41           C
ATOM    880  CD2 LEU A 150      60.882  -7.307   8.652  1.00 31.96           C
ATOM    881  N   PHE A 151      56.616  -6.149   6.943  1.00 32.79           N
ATOM    882  CA  PHE A 151      55.680  -6.268   5.809  1.00 35.90           C
ATOM    883  C   PHE A 151      56.498  -6.629   4.571  1.00 38.20           C
ATOM    884  O   PHE A 151      57.760  -6.569   4.544  1.00 38.21           O
ATOM    885  CB  PHE A 151      54.855  -4.939   5.544  1.00 35.58           C
ATOM    886  CG  PHE A 151      55.709  -3.738   5.139  1.00 36.63           C
ATOM    887  CD1 PHE A 151      56.038  -3.493   3.819  1.00 38.43           C
ATOM    888  CD2 PHE A 151      56.192  -2.828   6.089  1.00 37.22           C
ATOM    889  CE1 PHE A 151      56.799  -2.381   3.433  1.00 41.05           C
ATOM    890  CE2 PHE A 151      56.937  -1.710   5.720  1.00 38.14           C
ATOM    891  CZ  PHE A 151      57.269  -1.484   4.393  1.00 40.41           C
ATOM    892  N   ALA A 152      55.772  -6.979   3.504  1.00 41.04           N
ATOM    893  CA  ALA A 152      56.441  -7.287   2.243  1.00 44.00           C
ATOM    894  C   ALA A 152      55.563  -6.765   1.098  1.00 46.21           C
ATOM    895  O   ALA A 152      54.464  -7.245   0.887  1.00 43.38           O
ATOM    896  CB  ALA A 152      56.732  -8.799   2.179  1.00 40.99           C
ATOM    897  N   ASP A 153      56.013  -5.715   0.421  1.00 51.12           N
ATOM    898  CA  ASP A 153      55.208  -5.004  -0.599  1.00 56.44           C
ATOM    899  C   ASP A 153      55.845  -5.138  -1.997  1.00 61.91           C
ATOM    900  O   ASP A 153      55.447  -4.491  -2.959  1.00 67.63           O
ATOM    901  CB  ASP A 153      55.288  -3.494  -0.283  1.00 60.27           C
ATOM    902  CG  ASP A 153      56.786  -2.965  -0.329  1.00 59.27           C
ATOM    903  OD1 ASP A 153      57.577  -3.453   0.483  1.00 53.92           O
ATOM    904  OD2 ASP A 153      57.237  -2.200  -1.228  1.00 69.38           O
ATOM    905  N   GLY A 154      56.928  -5.880  -2.074  1.00 61.65           N
ATOM    906  CA  GLY A 154      57.727  -5.913  -3.275  1.00 62.39           C
ATOM    907  C   GLY A 154      58.494  -7.219  -3.327  1.00 61.94           C
ATOM    908  O   GLY A 154      58.678  -7.925  -2.315  1.00 59.53           O
ATOM    909  N   LEU A 155      58.915  -7.522  -4.526  1.00 61.64           N
ATOM    910  CA  LEU A 155      59.638  -8.700  -4.914  1.00 64.07           C
ATOM    911  C   LEU A 155      60.935  -8.866  -4.175  1.00 62.17           C
ATOM    912  O   LEU A 155      61.298  -9.997  -3.846  1.00 58.47           O
ATOM    913  CB  LEU A 155      59.975  -8.581  -6.417  1.00 71.78           C
ATOM    914  CG  LEU A 155      60.064  -9.870  -7.216  1.00 75.08           C
ATOM    915  CD1 LEU A 155      58.672 -10.515  -7.331  1.00 74.24           C
ATOM    916  CD2 LEU A 155      60.713  -9.571  -8.572  1.00 81.30           C
ATOM    917  N   SER A 156      61.659  -7.765  -3.926  1.00 60.02           N
ATOM    918  CA  SER A 156      62.887  -7.874  -3.166  1.00 57.85           C
ATOM    919  C   SER A 156      62.685  -7.824  -1.617  1.00 56.09           C
ATOM    920  O   SER A 156      63.629  -7.629  -0.886  1.00 60.02           O
ATOM    921  CB  SER A 156      63.963  -6.907  -3.736  1.00 65.15           C
ATOM    922  OG  SER A 156      64.067  -5.776  -2.928  1.00 60.81           O
ATOM    923  N   SER A 157      61.461  -8.075  -1.129  1.00 51.51           N
ATOM    924  CA  SER A 157      61.151  -8.141   0.324  1.00 48.05           C
ATOM    925  C   SER A 157      60.932  -9.614   0.801  1.00 46.77           C
ATOM    926  O   SER A 157      60.159 -10.340   0.174  1.00 46.90           O
ATOM    927  CB  SER A 157      59.858  -7.386   0.615  1.00 45.96           C
ATOM    928  OG  SER A 157      59.993  -6.002   0.289  1.00 54.57           O
ATOM    929  N   ILE A 158      61.584 -10.051   1.874  1.00 41.48           N
ATOM    930  CA  ILE A 158      61.304 -11.381   2.348  1.00 39.77           C
ATOM    931  C   ILE A 158      59.804 -11.581   2.673  1.00 38.86           C
ATOM    932  O   ILE A 158      59.146 -10.695   3.241  1.00 37.56           O
ATOM    933  CB  ILE A 158      62.186 -11.812   3.534  1.00 36.19           C
ATOM    934  CG1 ILE A 158      61.884 -10.980   4.789  1.00 33.69           C
ATOM    935  CG2 ILE A 158      63.651 -11.838   3.170  1.00 36.06           C
ATOM    936  CD1 ILE A 158      62.686 -11.439   5.958  1.00 32.89           C
ATOM    937  N   PHE A 159      59.252 -12.765   2.327  1.00 35.41           N
ATOM    938  CA  PHE A 159      57.863 -13.086   2.645  1.00 33.53           C
ATOM    939  C   PHE A 159      56.860 -12.418   1.714  1.00 36.23           C
ATOM    940  O   PHE A 159      55.651 -12.536   1.912  1.00 39.42           O
ATOM    941  CB  PHE A 159      57.501 -12.906   4.143  1.00 30.95           C
ATOM    942  CG  PHE A 159      58.517 -13.527   5.097  1.00 32.41           C
ATOM    943  CD1 PHE A 159      59.062 -14.833   4.856  1.00 35.21           C
ATOM    944  CD2 PHE A 159      58.864 -12.880   6.279  1.00 30.67           C
ATOM    945  CE1 PHE A 159      59.989 -15.416   5.713  1.00 31.94           C
ATOM    946  CE2 PHE A 159      59.800 -13.438   7.133  1.00 31.99           C
ATOM    947  CZ  PHE A 159      60.347 -14.740   6.870  1.00 32.43           C
ATOM    948  N   TYR A 160      57.334 -11.889   0.592  1.00 39.08           N
ATOM    949  CA  TYR A 160      56.430 -11.291  -0.347  1.00 44.36           C
ATOM    950  C   TYR A 160      55.349 -12.312  -0.768  1.00 49.44           C
ATOM    951  O   TYR A 160      55.708 -13.402  -1.245  1.00 50.70           O
ATOM    952  CB  TYR A 160      57.221 -10.892  -1.555  1.00 48.15           C
ATOM    953  CG  TYR A 160      56.347 -10.266  -2.563  1.00 58.16           C
ATOM    954  CD1 TYR A 160      55.659  -9.082  -2.275  1.00 59.14           C
ATOM    955  CD2 TYR A 160      56.191 -10.834  -3.832  1.00 62.82           C
ATOM    956  CE1 TYR A 160      54.840  -8.472  -3.197  1.00 62.09           C
ATOM    957  CE2 TYR A 160      55.354 -10.243  -4.771  1.00 68.22           C
ATOM    958  CZ  TYR A 160      54.697  -9.062  -4.449  1.00 70.54           C
ATOM    959  OH  TYR A 160      53.877  -8.453  -5.361  1.00 74.78           O
ATOM    960  N   GLY A 161      54.063 -11.958  -0.612  1.00 46.57           N
ATOM    961  CA  GLY A 161      52.932 -12.836  -0.895  1.00 46.05           C
ATOM    962  C   GLY A 161      52.266 -13.246   0.397  1.00 43.50           C
ATOM    963  O   GLY A 161      51.108 -13.661   0.417  1.00 50.01           O
ATOM    964  N   GLY A 162      52.975 -13.142   1.504  1.00 40.51           N
ATOM    965  CA  GLY A 162      52.429 -13.555   2.782  1.00 37.70           C
ATOM    966  C   GLY A 162      52.264 -12.471   3.837  1.00 38.80           C
ATOM    967  O   GLY A 162      51.842 -12.735   4.965  1.00 36.44           O
ATOM    968  N   LEU A 163      52.579 -11.221   3.496  1.00 40.68           N
ATOM    969  CA  LEU A 163      52.581 -10.173   4.554  1.00 42.06           C
ATOM    970  C   LEU A 163      52.051  -8.949   3.890  1.00 45.55           C
ATOM    971  O   LEU A 163      52.891  -8.111   3.510  1.00 45.74           O
ATOM    972  CB  LEU A 163      54.014  -9.813   5.019  1.00 40.89           C
ATOM    973  CG  LEU A 163      54.780 -10.810   5.871  1.00 40.27           C
ATOM    974  CD1 LEU A 163      56.195 -10.317   6.149  1.00 41.56           C
ATOM    975  CD2 LEU A 163      54.004 -11.053   7.140  1.00 37.25           C
ATOM    976  N   PRO A 164      50.705  -8.880   3.642  1.00 45.51           N
ATOM    977  CA  PRO A 164      50.172  -7.663   3.052  1.00 50.68           C
ATOM    978  C   PRO A 164      50.434  -6.437   3.975  1.00 50.79           C
ATOM    979  O   PRO A 164      50.288  -6.528   5.213  1.00 47.59           O
ATOM    980  CB  PRO A 164      48.661  -7.957   2.932  1.00 50.06           C
ATOM    981  CG  PRO A 164      48.430  -9.311   3.473  1.00 44.81           C
ATOM    982  CD  PRO A 164      49.635  -9.765   4.163  1.00 44.35           C
ATOM    983  N   ARG A 165      50.883  -5.333   3.382  1.00 54.71           N
ATOM    984  CA  ARG A 165      51.109  -4.071   4.121  1.00 53.42           C
ATOM    985  C   ARG A 165      49.811  -3.297   4.293  1.00 54.19           C
ATOM    986  O   ARG A 165      49.014  -3.159   3.368  1.00 55.67           O
ATOM    987  CB  ARG A 165      52.069  -3.165   3.386  1.00 55.95           C
ATOM    988  CG  ARG A 165      52.734  -2.239   4.379  1.00 59.88           C
ATOM    989  CD  ARG A 165      52.660  -0.800   4.016  1.00 66.42           C
ATOM    990  NE  ARG A 165      53.742  -0.334   3.171  1.00 66.04           N
ATOM    991  CZ  ARG A 165      54.685   0.522   3.549  1.00 63.16           C
ATOM    992  NH1 ARG A 165      54.758   0.943   4.787  1.00 65.51           N
ATOM    993  NH2 ARG A 165      55.589   0.921   2.685  1.00 58.07           N
ATOM    994  N   GLY A 166      49.587  -2.757   5.472  1.00 56.21           N
ATOM    995  CA  GLY A 166      48.374  -1.956   5.679  1.00 59.89           C
ATOM    996  C   GLY A 166      48.030  -2.087   7.126  1.00 60.03           C
ATOM    997  O   GLY A 166      48.003  -1.104   7.832  1.00 66.68           O
ATOM    998  N   SER A 167      47.852  -3.322   7.579  1.00 62.93           N
ATOM    999  CA  SER A 167      47.454  -3.547   8.951  1.00 59.77           C
ATOM   1000  C   SER A 167      48.278  -4.529   9.748  1.00 49.62           C
ATOM   1001  O   SER A 167      47.761  -5.095  10.729  1.00 44.41           O
ATOM   1002  CB  SER A 167      45.964  -3.922   8.989  1.00 67.85           C
ATOM   1003  OG  SER A 167      45.279  -2.719   9.265  1.00 68.85           O
ATOM   1004  N   GLU A 168      49.541  -4.721   9.345  1.00 42.24           N
ATOM   1005  CA  GLU A 168      50.454  -5.607  10.080  1.00 36.15           C
ATOM   1006  C   GLU A 168      50.723  -5.134  11.539  1.00 36.04           C
ATOM   1007  O   GLU A 168      50.558  -3.920  11.891  1.00 35.84           O
ATOM   1008  CB  GLU A 168      51.748  -5.824   9.292  1.00 36.54           C
ATOM   1009  CG  GLU A 168      52.686  -4.651   9.215  1.00 38.08           C
ATOM   1010  CD  GLU A 168      52.333  -3.604   8.176  1.00 45.01           C
ATOM   1011  OE1 GLU A 168      53.191  -2.710   7.934  1.00 45.40           O
ATOM   1012  OE2 GLU A 168      51.244  -3.662   7.554  1.00 52.14           O
ATOM   1013  N   LEU A 169      51.215  -6.042  12.371  1.00 31.78           N
ATOM   1014  CA  LEU A 169      51.561  -5.733  13.766  1.00 32.30           C
ATOM   1015  C   LEU A 169      52.710  -4.660  13.711  1.00 34.97           C
ATOM   1016  O   LEU A 169      53.583  -4.738  12.802  1.00 31.57           O
ATOM   1017  CB  LEU A 169      52.069  -7.029  14.426  1.00 30.72           C
ATOM   1018  CG  LEU A 169      50.965  -8.112  14.726  1.00 33.33           C
ATOM   1019  CD1 LEU A 169      51.738  -9.410  15.168  1.00 30.20           C
ATOM   1020  CD2 LEU A 169      49.975  -7.624  15.809  1.00 32.75           C
ATOM   1021  N   SER A 170      52.733  -3.705  14.636  1.00 37.06           N
ATOM   1022  CA  SER A 170      53.776  -2.675  14.563  1.00 37.41           C
ATOM   1023  C   SER A 170      54.696  -2.634  15.780  1.00 34.40           C
ATOM   1024  O   SER A 170      55.125  -1.546  16.216  1.00 34.75           O
ATOM   1025  CB  SER A 170      53.220  -1.301  14.237  1.00 44.05           C
ATOM   1026  OG  SER A 170      52.318  -1.098  15.235  1.00 52.01           O
ATOM   1027  N   ALA A 171      55.066  -3.824  16.282  1.00 29.07           N
ATOM   1028  CA  ALA A 171      56.148  -3.940  17.254  1.00 28.35           C
ATOM   1029  C   ALA A 171      56.787  -5.280  17.036  1.00 28.10           C
ATOM   1030  O   ALA A 171      56.062  -6.303  16.811  1.00 25.97           O
ATOM   1031  CB  ALA A 171      55.560  -3.826  18.686  1.00 28.56           C
ATOM   1032  N   GLY A 172      58.113  -5.288  17.116  1.00 26.91           N
ATOM   1033  CA  GLY A 172      58.925  -6.499  16.907  1.00 26.28           C
ATOM   1034  C   GLY A 172      58.447  -7.555  17.929  1.00 28.41           C
ATOM   1035  O   GLY A 172      58.314  -8.719  17.608  1.00 26.46           O
ATOM   1036  N   SER A 173      58.230  -7.163  19.171  1.00 25.45           N
ATOM   1037  CA  SER A 173      57.865  -8.141  20.154  1.00 30.83           C
ATOM   1038  C   SER A 173      56.482  -8.775  19.900  1.00 31.58           C
ATOM   1039  O   SER A 173      56.353 -10.007  20.096  1.00 30.14           O
ATOM   1040  CB  SER A 173      57.866  -7.484  21.523  1.00 30.69           C
ATOM   1041  OG  SER A 173      56.953  -6.371  21.549  1.00 33.93           O
ATOM   1042  N   ALA A 174      55.479  -7.998  19.448  1.00 29.64           N
ATOM   1043  CA  ALA A 174      54.128  -8.539  19.139  1.00 28.04           C
ATOM   1044  C   ALA A 174      54.244  -9.483  17.897  1.00 30.82           C
ATOM   1045  O   ALA A 174      53.606 -10.555  17.872  1.00 27.99           O
ATOM   1046  CB  ALA A 174      53.159  -7.420  18.834  1.00 29.86           C
ATOM   1047  N   ALA A 175      55.103  -9.136  16.921  1.00 27.43           N
ATOM   1048  CA  ALA A 175      55.337 -10.033  15.798  1.00 28.16           C
ATOM   1049  C   ALA A 175      55.984 -11.376  16.241  1.00 31.13           C
ATOM   1050  O   ALA A 175      55.526 -12.471  15.809  1.00 32.69           O
ATOM   1051  CB  ALA A 175      56.148  -9.379  14.629  1.00 26.06           C
ATOM   1052  N   ALA A 176      57.009 -11.314  17.079  1.00 27.33           N
ATOM   1053  CA  ALA A 176      57.669 -12.523  17.568  1.00 29.42           C
ATOM   1054  C   ALA A 176      56.780 -13.322  18.525  1.00 29.41           C
ATOM   1055  O   ALA A 176      56.892 -14.568  18.559  1.00 29.56           O
ATOM   1056  CB  ALA A 176      59.043 -12.252  18.207  1.00 26.11           C
ATOM   1057  N   ALA A 177      55.910 -12.675  19.270  1.00 27.97           N
ATOM   1058  CA  ALA A 177      54.912 -13.430  20.080  1.00 30.25           C
ATOM   1059  C   ALA A 177      53.968 -14.247  19.214  1.00 31.58           C
ATOM   1060  O   ALA A 177      53.663 -15.405  19.571  1.00 31.88           O
ATOM   1061  CB  ALA A 177      54.145 -12.554  21.131  1.00 33.61           C
ATOM   1062  N   ARG A 178      53.576 -13.717  18.063  1.00 29.15           N
ATOM   1063  CA  ARG A 178      52.725 -14.395  17.161  1.00 30.18           C
ATOM   1064  C   ARG A 178      53.461 -15.552  16.399  1.00 31.70           C
ATOM   1065  O   ARG A 178      52.919 -16.655  16.315  1.00 27.45           O
ATOM   1066  CB  ARG A 178      52.052 -13.463  16.155  1.00 30.71           C
ATOM   1067  CG  ARG A 178      51.212 -14.214  15.118  1.00 29.59           C
ATOM   1068  CD  ARG A 178      50.251 -13.310  14.379  1.00 29.60           C
ATOM   1069  NE  ARG A 178      49.310 -12.647  15.308  1.00 31.25           N
ATOM   1070  CZ  ARG A 178      48.541 -11.586  15.005  1.00 32.70           C
ATOM   1071  NH1 ARG A 178      48.577 -11.016  13.795  1.00 31.70           N
ATOM   1072  NH2 ARG A 178      47.726 -11.064  15.936  1.00 32.69           N
ATOM   1073  N   THR A 179      54.672 -15.312  15.887  1.00 27.78           N
ATOM   1074  CA  THR A 179      55.403 -16.420  15.284  1.00 28.21           C
ATOM   1075  C   THR A 179      55.606 -17.517  16.305  1.00 30.69           C
ATOM   1076  O   THR A 179      55.454 -18.696  15.950  1.00 31.14           O
ATOM   1077  CB  THR A 179      56.707 -16.000  14.604  1.00 28.84           C
ATOM   1078  OG1 THR A 179      57.530 -15.335  15.569  1.00 31.16           O
ATOM   1079  CG2 THR A 179      56.464 -15.113  13.479  1.00 23.19           C
ATOM   1080  N   LYS A 180      55.919 -17.153  17.559  1.00 28.41           N
ATOM   1081  CA  LYS A 180      56.160 -18.120  18.548  1.00 31.78           C
ATOM   1082  C   LYS A 180      54.858 -18.913  18.831  1.00 36.31           C
ATOM   1083  O   LYS A 180      54.862 -20.163  18.912  1.00 33.48           O
ATOM   1084  CB  LYS A 180      56.553 -17.416  19.824  1.00 30.92           C
ATOM   1085  CG  LYS A 180      56.625 -18.421  20.950  1.00 37.33           C
ATOM   1086  CD  LYS A 180      56.939 -17.686  22.248  1.00 38.52           C
ATOM   1087  CE  LYS A 180      57.179 -18.696  23.320  1.00 46.72           C
ATOM   1088  NZ  LYS A 180      57.022 -17.989  24.614  1.00 49.43           N
ATOM   1089  N   LEU A 181      53.756 -18.181  18.949  1.00 31.90           N
ATOM   1090  CA  LEU A 181      52.432 -18.760  19.255  1.00 32.69           C
ATOM   1091  C   LEU A 181      52.061 -19.867  18.224  1.00 34.10           C
ATOM   1092  O   LEU A 181      51.608 -20.941  18.616  1.00 33.49           O
ATOM   1093  CB  LEU A 181      51.338 -17.699  19.250  1.00 31.78           C
ATOM   1094  CG  LEU A 181      49.953 -18.293  19.580  1.00 38.03           C
ATOM   1095  CD1 LEU A 181      49.818 -18.690  21.075  1.00 39.81           C
ATOM   1096  CD2 LEU A 181      48.884 -17.288  19.181  1.00 39.68           C
ATOM   1097  N   PHE A 182      52.258 -19.605  16.943  1.00 33.31           N
ATOM   1098  CA  PHE A 182      51.866 -20.517  15.900  1.00 32.79           C
ATOM   1099  C   PHE A 182      52.879 -21.674  15.689  1.00 36.46           C
ATOM   1100  O   PHE A 182      52.590 -22.632  14.978  1.00 34.20           O
ATOM   1101  CB  PHE A 182      51.508 -19.797  14.603  1.00 33.25           C
ATOM   1102  CG  PHE A 182      50.117 -19.156  14.645  1.00 33.71           C
ATOM   1103  CD1 PHE A 182      48.969 -19.943  14.712  1.00 33.08           C
ATOM   1104  CD2 PHE A 182      49.971 -17.790  14.613  1.00 35.18           C
ATOM   1105  CE1 PHE A 182      47.691 -19.380  14.826  1.00 36.04           C
ATOM   1106  CE2 PHE A 182      48.704 -17.200  14.755  1.00 38.20           C
ATOM   1107  CZ  PHE A 182      47.566 -17.991  14.858  1.00 37.35           C
ATOM   1108  N   GLY A 183      54.053 -21.570  16.276  1.00 33.76           N
ATOM   1109  CA  GLY A 183      55.023 -22.609  16.128  1.00 37.32           C
ATOM   1110  C   GLY A 183      56.364 -22.314  15.528  1.00 36.83           C
ATOM   1111  O   GLY A 183      57.261 -23.211  15.523  1.00 37.23           O
ATOM   1112  N   SER A 184      56.554 -21.091  15.067  1.00 30.67           N
ATOM   1113  CA  SER A 184      57.858 -20.707  14.513  1.00 29.70           C
ATOM   1114  C   SER A 184      58.789 -20.048  15.583  1.00 34.15           C
ATOM   1115  O   SER A 184      58.613 -20.314  16.802  1.00 33.37           O
ATOM   1116  CB  SER A 184      57.690 -19.966  13.173  1.00 28.11           C
ATOM   1117  OG  SER A 184      58.959 -19.717  12.570  1.00 31.27           O
ATOM   1118  N   LEU A 185      59.811 -19.266  15.178  1.00 29.32           N
ATOM   1119  CA  LEU A 185      60.776 -18.791  16.159  1.00 29.51           C
ATOM   1120  C   LEU A 185      60.156 -17.803  17.203  1.00 29.74           C
ATOM   1121  O   LEU A 185      59.298 -16.994  16.861  1.00 30.82           O
ATOM   1122  CB  LEU A 185      61.938 -18.045  15.421  1.00 29.68           C
ATOM   1123  CG  LEU A 185      62.732 -18.913  14.441  1.00 29.80           C
ATOM   1124  CD1 LEU A 185      63.864 -18.014  13.817  1.00 31.67           C
ATOM   1125  CD2 LEU A 185      63.225 -20.277  15.074  1.00 27.49           C
ATOM   1126  N   SER A 186      60.603 -17.907  18.452  1.00 29.49           N
ATOM   1127  CA  SER A 186      60.360 -16.929  19.416  1.00 32.94           C
ATOM   1128  C   SER A 186      61.451 -15.798  19.327  1.00 31.82           C
ATOM   1129  O   SER A 186      62.502 -15.940  18.680  1.00 29.38           O
ATOM   1130  CB  SER A 186      60.402 -17.570  20.806  1.00 30.87           C
ATOM   1131  OG  SER A 186      61.743 -17.850  21.185  1.00 36.71           O
ATOM   1132  N   ARG A 187      61.192 -14.703  20.043  1.00 30.01           N
ATOM   1133  CA  ARG A 187      62.191 -13.677  20.211  1.00 29.43           C
ATOM   1134  C   ARG A 187      63.515 -14.231  20.746  1.00 31.28           C
ATOM   1135  O   ARG A 187      64.615 -13.875  20.227  1.00 30.06           O
ATOM   1136  CB  ARG A 187      61.627 -12.535  21.130  1.00 28.37           C
ATOM   1137  CG  ARG A 187      62.700 -11.532  21.538  1.00 29.60           C
ATOM   1138  CD  ARG A 187      61.997 -10.442  22.389  1.00 30.13           C
ATOM   1139  NE  ARG A 187      62.888  -9.298  22.571  1.00 31.41           N
ATOM   1140  CZ  ARG A 187      62.424  -8.156  23.117  1.00 32.63           C
ATOM   1141  NH1 ARG A 187      61.116  -8.080  23.486  1.00 27.32           N
ATOM   1142  NH2 ARG A 187      63.259  -7.140  23.293  1.00 32.86           N
ATOM   1143  N   ASN A 188      63.461 -15.067  21.775  1.00 33.24           N
ATOM   1144  CA  ASN A 188      64.695 -15.674  22.266  1.00 38.00           C
ATOM   1145  C   ASN A 188      65.409 -16.588  21.267  1.00 36.67           C
ATOM   1146  O   ASN A 188      66.639 -16.596  21.278  1.00 38.22           O
ATOM   1147  CB  ASN A 188      64.489 -16.543  23.514  1.00 46.67           C
ATOM   1148  CG  ASN A 188      64.360 -15.728  24.771  1.00 57.33           C
ATOM   1149  OD1 ASN A 188      63.613 -16.111  25.685  1.00 66.41           O
ATOM   1150  ND2 ASN A 188      65.099 -14.617  24.858  1.00 60.72           N
ATOM   1151  N   ASP A 189      64.661 -17.368  20.483  1.00 35.93           N
ATOM   1152  CA  ASP A 189      65.254 -18.184  19.377  1.00 37.58           C
ATOM   1153  C   ASP A 189      65.992 -17.279  18.358  1.00 37.09           C
ATOM   1154  O   ASP A 189      67.066 -17.611  17.853  1.00 35.70           O
ATOM   1155  CB  ASP A 189      64.167 -18.899  18.585  1.00 38.18           C
ATOM   1156  CG  ASP A 189      63.455 -19.954  19.400  1.00 40.67           C
ATOM   1157  OD1 ASP A 189      64.087 -20.486  20.298  1.00 44.57           O
ATOM   1158  OD2 ASP A 189      62.258 -20.249  19.147  1.00 38.14           O
ATOM   1159  N   ILE A 190      65.373 -16.156  18.013  1.00 32.13           N
ATOM   1160  CA  ILE A 190      65.927 -15.251  17.010  1.00 30.91           C
ATOM   1161  C   ILE A 190      67.192 -14.679  17.619  1.00 32.44           C
ATOM   1162  O   ILE A 190      68.244 -14.656  16.968  1.00 33.69           O
ATOM   1163  CB  ILE A 190      64.886 -14.123  16.652  1.00 30.97           C
ATOM   1164  CG1 ILE A 190      63.757 -14.683  15.732  1.00 30.44           C
ATOM   1165  CG2 ILE A 190      65.553 -12.879  16.063  1.00 27.07           C
ATOM   1166  CD1 ILE A 190      62.529 -13.824  15.629  1.00 32.55           C
ATOM   1167  N   LEU A 191      67.138 -14.259  18.891  1.00 30.16           N
ATOM   1168  CA  LEU A 191      68.329 -13.707  19.481  1.00 33.89           C
ATOM   1169  C   LEU A 191      69.440 -14.811  19.503  1.00 34.70           C
ATOM   1170  O   LEU A 191      70.616 -14.531  19.243  1.00 35.12           O
ATOM   1171  CB  LEU A 191      68.058 -13.136  20.886  1.00 32.06           C
ATOM   1172  CG  LEU A 191      69.325 -12.782  21.675  1.00 34.44           C
ATOM   1173  CD1 LEU A 191      70.155 -11.622  21.106  1.00 31.93           C
ATOM   1174  CD2 LEU A 191      68.945 -12.500  23.102  1.00 32.89           C
ATOM   1175  N   GLY A 192      69.059 -16.019  19.842  1.00 35.38           N
ATOM   1176  CA  GLY A 192      70.046 -17.134  19.863  1.00 39.38           C
ATOM   1177  C   GLY A 192      70.713 -17.352  18.517  1.00 37.71           C
ATOM   1178  O   GLY A 192      71.934 -17.613  18.490  1.00 40.94           O
ATOM   1179  N   GLN A 193      69.926 -17.286  17.423  1.00 35.78           N
ATOM   1180  CA  GLN A 193      70.508 -17.422  16.049  1.00 38.70           C
ATOM   1181  C   GLN A 193      71.569 -16.315  15.736  1.00 40.12           C
ATOM   1182  O   GLN A 193      72.685 -16.575  15.226  1.00 38.04           O
ATOM   1183  CB  GLN A 193      69.415 -17.433  15.004  1.00 37.59           C
ATOM   1184  CG  GLN A 193      68.681 -18.783  14.952  1.00 38.97           C
ATOM   1185  CD  GLN A 193      67.841 -18.948  13.717  1.00 39.20           C
ATOM   1186  OE1 GLN A 193      67.815 -18.043  12.824  1.00 37.40           O
ATOM   1187  NE2 GLN A 193      67.155 -20.132  13.595  1.00 36.40           N
ATOM   1188  N   ILE A 194      71.244 -15.068  16.058  1.00 33.72           N
ATOM   1189  CA  ILE A 194      72.255 -13.996  15.880  1.00 34.23           C
ATOM   1190  C   ILE A 194      73.449 -14.182  16.776  1.00 34.77           C
ATOM   1191  O   ILE A 194      74.558 -13.968  16.356  1.00 36.65           O
ATOM   1192  CB  ILE A 194      71.561 -12.654  16.167  1.00 32.54           C
ATOM   1193  CG1 ILE A 194      70.418 -12.472  15.110  1.00 34.59           C
ATOM   1194  CG2 ILE A 194      72.572 -11.533  16.170  1.00 34.41           C
ATOM   1195  CD1 ILE A 194      69.391 -11.435  15.500  1.00 34.90           C
ATOM   1196  N   GLN A 195      73.246 -14.557  18.034  1.00 35.53           N
ATOM   1197  CA  GLN A 195      74.363 -14.721  18.978  1.00 38.74           C
ATOM   1198  C   GLN A 195      75.361 -15.844  18.627  1.00 43.48           C
ATOM   1199  O   GLN A 195      76.512 -15.853  19.135  1.00 46.98           O
ATOM   1200  CB  GLN A 195      73.759 -15.078  20.334  1.00 41.26           C
ATOM   1201  CG  GLN A 195      73.300 -13.789  21.051  1.00 41.78           C
ATOM   1202  CD  GLN A 195      72.622 -14.107  22.337  1.00 42.65           C
ATOM   1203  OE1 GLN A 195      72.074 -15.227  22.520  1.00 40.81           O
ATOM   1204  NE2 GLN A 195      72.667 -13.140  23.266  1.00 44.46           N
ATOM   1205  N   ARG A 196      74.902 -16.795  17.812  1.00 43.58           N
ATOM   1206  CA  ARG A 196      75.760 -17.905  17.378  1.00 47.62           C
ATOM   1207  C   ARG A 196      76.581 -17.453  16.184  1.00 48.04           C
ATOM   1208  O   ARG A 196      77.384 -18.210  15.701  1.00 51.02           O
ATOM   1209  CB  ARG A 196      74.942 -19.188  17.096  1.00 49.37           C
ATOM   1210  CG  ARG A 196      74.930 -20.124  18.316  1.00 58.49           C
ATOM   1211  CD  ARG A 196      74.382 -21.558  18.066  1.00 59.62           C
ATOM   1212  NE  ARG A 196      73.043 -21.511  17.470  1.00 67.65           N
ATOM   1213  CZ  ARG A 196      71.914 -21.159  18.123  1.00 65.75           C
ATOM   1214  NH1 ARG A 196      71.969 -20.841  19.413  1.00 65.55           N
ATOM   1215  NH2 ARG A 196      70.725 -21.106  17.495  1.00 56.51           N
ATOM   1216  N   VAL A 197      76.363 -16.217  15.692  1.00 43.90           N
ATOM   1217  CA  VAL A 197      77.214 -15.665  14.667  1.00 46.15           C
ATOM   1218  C   VAL A 197      78.002 -14.504  15.237  1.00 45.15           C
ATOM   1219  O   VAL A 197      79.237 -14.483  15.194  1.00 48.36           O
ATOM   1220  CB  VAL A 197      76.397 -15.195  13.449  1.00 46.41           C
ATOM   1221  CG1 VAL A 197      77.357 -14.557  12.445  1.00 45.35           C
ATOM   1222  CG2 VAL A 197      75.614 -16.367  12.811  1.00 44.03           C
ATOM   1223  N   ASN A 198      77.284 -13.531  15.800  1.00 41.55           N
ATOM   1224  CA  ASN A 198      77.928 -12.331  16.291  1.00 42.46           C
ATOM   1225  C   ASN A 198      77.809 -12.316  17.798  1.00 40.46           C
ATOM   1226  O   ASN A 198      76.777 -11.917  18.347  1.00 37.98           O
ATOM   1227  CB  ASN A 198      77.254 -11.079  15.704  1.00 39.15           C
ATOM   1228  CG  ASN A 198      77.529 -10.909  14.226  1.00 41.74           C
ATOM   1229  OD1 ASN A 198      76.733 -10.227  13.532  1.00 41.13           O
ATOM   1230  ND2 ASN A 198      78.657 -11.497  13.715  1.00 41.38           N
ATOM   1231  N   ALA A 199      78.853 -12.778  18.451  1.00 40.31           N
ATOM   1232  CA  ALA A 199      78.806 -12.968  19.914  1.00 41.99           C
ATOM   1233  C   ALA A 199      78.731 -11.638  20.717  1.00 41.11           C
ATOM   1234  O   ALA A 199      78.476 -11.683  21.909  1.00 43.16           O
ATOM   1235  CB  ALA A 199      80.042 -13.799  20.382  1.00 41.15           C
ATOM   1236  N   ASN A 200      79.013 -10.505  20.085  1.00 39.88           N
ATOM   1237  CA  ASN A 200      78.916  -9.164  20.716  1.00 43.42           C
ATOM   1238  C   ASN A 200      77.439  -8.840  21.109  1.00 40.77           C
ATOM   1239  O   ASN A 200      77.196  -8.082  22.060  1.00 42.60           O
ATOM   1240  CB  ASN A 200      79.450  -8.087  19.781  1.00 37.93           C
ATOM   1241  CG  ASN A 200      78.838  -8.217  18.402  1.00 42.45           C
ATOM   1242  OD1 ASN A 200      79.121  -9.182  17.664  1.00 38.54           O
ATOM   1243  ND2 ASN A 200      77.967  -7.261  18.031  1.00 38.36           N
ATOM   1244  N   ILE A 201      76.481  -9.433  20.425  1.00 38.52           N
ATOM   1245  CA  ILE A 201      75.055  -9.095  20.630  1.00 36.04           C
ATOM   1246  C   ILE A 201      74.465  -9.713  21.895  1.00 38.92           C
ATOM   1247  O   ILE A 201      74.399 -10.931  22.013  1.00 38.15           O
ATOM   1248  CB  ILE A 201      74.189  -9.558  19.449  1.00 34.69           C
ATOM   1249  CG1 ILE A 201      74.679  -8.886  18.137  1.00 33.94           C
ATOM   1250  CG2 ILE A 201      72.682  -9.250  19.759  1.00 29.93           C
ATOM   1251  CD1 ILE A 201      74.458  -7.347  18.043  1.00 32.68           C
ATOM   1252  N   THR A 202      74.068  -8.896  22.868  1.00 37.16           N
ATOM   1253  CA  THR A 202      73.518  -9.453  24.087  1.00 38.07           C
ATOM   1254  C   THR A 202      72.011  -9.230  24.186  1.00 40.92           C
ATOM   1255  O   THR A 202      71.364  -9.904  24.957  1.00 41.46           O
ATOM   1256  CB  THR A 202      74.219  -8.858  25.285  1.00 46.12           C
ATOM   1257  OG1 THR A 202      74.206  -7.430  25.130  1.00 50.51           O
ATOM   1258  CG2 THR A 202      75.686  -9.299  25.303  1.00 49.59           C
ATOM   1259  N   SER A 203      71.409  -8.362  23.364  1.00 38.53           N
ATOM   1260  CA  SER A 203      69.946  -8.315  23.363  1.00 35.97           C
ATOM   1261  C   SER A 203      69.476  -7.652  22.079  1.00 33.25           C
ATOM   1262  O   SER A 203      70.277  -7.126  21.300  1.00 35.14           O
ATOM   1263  CB  SER A 203      69.459  -7.461  24.536  1.00 40.37           C
ATOM   1264  OG  SER A 203      69.761  -6.123  24.228  1.00 45.84           O
ATOM   1265  N   LEU A 204      68.175  -7.676  21.872  1.00 30.73           N
ATOM   1266  CA  LEU A 204      67.517  -7.088  20.684  1.00 31.14           C
ATOM   1267  C   LEU A 204      66.549  -5.955  21.238  1.00 30.89           C
ATOM   1268  O   LEU A 204      65.677  -6.194  22.131  1.00 35.13           O
ATOM   1269  CB  LEU A 204      66.664  -8.132  19.940  1.00 29.59           C
ATOM   1270  CG  LEU A 204      67.451  -9.384  19.367  1.00 30.74           C
ATOM   1271  CD1 LEU A 204      66.418 -10.301  18.703  1.00 29.99           C
ATOM   1272  CD2 LEU A 204      68.633  -8.951  18.419  1.00 26.39           C
ATOM   1273  N   VAL A 205      66.697  -4.775  20.686  1.00 29.91           N
ATOM   1274  CA  VAL A 205      65.759  -3.683  20.933  1.00 30.03           C
ATOM   1275  C   VAL A 205      64.397  -3.994  20.251  1.00 28.74           C
ATOM   1276  O   VAL A 205      64.329  -4.315  19.067  1.00 30.22           O
ATOM   1277  CB  VAL A 205      66.340  -2.368  20.361  1.00 31.97           C
ATOM   1278  CG1 VAL A 205      65.307  -1.196  20.552  1.00 32.55           C
ATOM   1279  CG2 VAL A 205      67.657  -2.012  21.110  1.00 32.23           C
ATOM   1280  N   ASP A 206      63.315  -3.840  20.987  1.00 28.25           N
ATOM   1281  CA  ASP A 206      61.991  -4.077  20.419  1.00 28.04           C
ATOM   1282  C   ASP A 206      61.594  -2.820  19.579  1.00 28.62           C
ATOM   1283  O   ASP A 206      61.322  -1.763  20.142  1.00 31.26           O
ATOM   1284  CB  ASP A 206      61.073  -4.251  21.598  1.00 27.85           C
ATOM   1285  CG  ASP A 206      59.705  -4.582  21.194  1.00 32.38           C
ATOM   1286  OD1 ASP A 206      59.461  -4.790  19.977  1.00 31.33           O
ATOM   1287  OD2 ASP A 206      58.837  -4.601  22.087  1.00 31.61           O
ATOM   1288  N   VAL A 207      61.641  -2.905  18.259  1.00 27.31           N
ATOM   1289  CA  VAL A 207      61.390  -1.715  17.451  1.00 26.87           C
ATOM   1290  C   VAL A 207      59.899  -1.542  17.115  1.00 27.87           C
ATOM   1291  O   VAL A 207      59.218  -2.538  16.760  1.00 26.58           O
ATOM   1292  CB  VAL A 207      62.259  -1.822  16.138  1.00 27.28           C
ATOM   1293  CG1 VAL A 207      61.973  -0.663  15.142  1.00 30.04           C
ATOM   1294  CG2 VAL A 207      63.763  -1.977  16.508  1.00 25.04           C
ATOM   1295  N   ALA A 208      59.417  -0.290  17.185  1.00 28.88           N
ATOM   1296  CA  ALA A 208      58.062   0.125  16.788  1.00 30.37           C
ATOM   1297  C   ALA A 208      58.014   0.342  15.273  1.00 32.54           C
ATOM   1298  O   ALA A 208      58.987   0.862  14.669  1.00 33.12           O
ATOM   1299  CB  ALA A 208      57.665   1.456  17.476  1.00 32.63           C
ATOM   1300  N   GLY A 209      56.840   0.130  14.701  1.00 30.16           N
ATOM   1301  CA  GLY A 209      56.607   0.378  13.266  1.00 33.60           C
ATOM   1302  C   GLY A 209      56.702  -1.006  12.543  1.00 32.46           C
ATOM   1303  O   GLY A 209      56.691  -2.061  13.181  1.00 30.17           O
ATOM   1304  N   SER A 210      56.772  -1.025  11.207  1.00 34.81           N
ATOM   1305  CA  SER A 210      57.001  -2.298  10.494  1.00 31.88           C
ATOM   1306  C   SER A 210      57.866  -1.891   9.294  1.00 35.59           C
ATOM   1307  O   SER A 210      57.901  -0.684   8.896  1.00 34.46           O
ATOM   1308  CB  SER A 210      55.662  -2.873  10.096  1.00 33.70           C
ATOM   1309  OG  SER A 210      54.922  -1.925   9.376  1.00 34.43           O
ATOM   1310  N   TYR A 211      58.582  -2.858   8.748  1.00 33.49           N
ATOM   1311  CA  TYR A 211      59.725  -2.632   7.837  1.00 36.28           C
ATOM   1312  C   TYR A 211      59.741  -3.752   6.790  1.00 38.53           C
ATOM   1313  O   TYR A 211      59.109  -4.823   7.005  1.00 31.35           O
ATOM   1314  CB  TYR A 211      61.063  -2.662   8.629  1.00 34.62           C
ATOM   1315  CG  TYR A 211      60.991  -1.650   9.700  1.00 37.07           C
ATOM   1316  CD1 TYR A 211      61.305  -0.292   9.392  1.00 39.91           C
ATOM   1317  CD2 TYR A 211      60.506  -1.980  10.984  1.00 32.29           C
ATOM   1318  CE1 TYR A 211      61.192   0.725  10.338  1.00 39.23           C
ATOM   1319  CE2 TYR A 211      60.341  -0.979  11.932  1.00 32.73           C
ATOM   1320  CZ  TYR A 211      60.739   0.343  11.618  1.00 36.79           C
ATOM   1321  OH  TYR A 211      60.581   1.370  12.493  1.00 36.23           O
ATOM   1322  N   ARG A 212      60.466  -3.519   5.693  1.00 36.49           N
ATOM   1323  CA  ARG A 212      60.675  -4.633   4.758  1.00 39.23           C
ATOM   1324  C   ARG A 212      62.092  -5.003   4.989  1.00 38.81           C
ATOM   1325  O   ARG A 212      62.879  -4.160   5.432  1.00 38.18           O
ATOM   1326  CB  ARG A 212      60.758  -4.162   3.321  1.00 46.34           C
ATOM   1327  CG  ARG A 212      59.596  -3.463   2.717  1.00 53.91           C
ATOM   1328  CD  ARG A 212      60.002  -2.929   1.292  1.00 51.35           C
ATOM   1329  NE  ARG A 212      60.787  -1.866   1.581  1.00 54.86           N
ATOM   1330  CZ  ARG A 212      60.362  -0.610   1.623  1.00 54.34           C
ATOM   1331  NH1 ARG A 212      59.110  -0.263   1.272  1.00 56.41           N
ATOM   1332  NH2 ARG A 212      61.232   0.272   2.003  1.00 51.20           N
ATOM   1333  N   GLU A 213      62.480  -6.170   4.495  1.00 38.15           N
ATOM   1334  CA  GLU A 213      63.877  -6.597   4.494  1.00 38.28           C
ATOM   1335  C   GLU A 213      64.259  -7.300   3.197  1.00 39.81           C
ATOM   1336  O   GLU A 213      63.546  -8.234   2.743  1.00 37.25           O
ATOM   1337  CB  GLU A 213      64.071  -7.588   5.656  1.00 37.85           C
ATOM   1338  CG  GLU A 213      65.463  -8.234   5.774  1.00 40.92           C
ATOM   1339  CD  GLU A 213      66.571  -7.219   5.958  1.00 42.84           C
ATOM   1340  OE1 GLU A 213      66.680  -6.643   7.044  1.00 39.50           O
ATOM   1341  OE2 GLU A 213      67.370  -6.989   5.030  1.00 43.34           O
ATOM   1342  N   ASN A 214      65.395  -6.943   2.645  1.00 41.63           N
ATOM   1343  CA  ASN A 214      65.920  -7.682   1.509  1.00 46.45           C
ATOM   1344  C   ASN A 214      67.140  -8.597   1.815  1.00 46.71           C
ATOM   1345  O   ASN A 214      67.689  -9.178   0.886  1.00 47.13           O
ATOM   1346  CB  ASN A 214      66.206  -6.741   0.350  1.00 49.20           C
ATOM   1347  CG  ASN A 214      67.387  -5.827   0.620  1.00 53.35           C
ATOM   1348  OD1 ASN A 214      68.043  -5.914   1.655  1.00 53.80           O
ATOM   1349  ND2 ASN A 214      67.655  -4.940  -0.313  1.00 54.25           N
ATOM   1350  N   MET A 215      67.543  -8.723   3.085  1.00 42.34           N
ATOM   1351  CA  MET A 215      68.650  -9.604   3.502  1.00 46.55           C
ATOM   1352  C   MET A 215      70.088  -9.174   3.156  1.00 52.07           C
ATOM   1353  O   MET A 215      71.038  -9.821   3.601  1.00 53.69           O
ATOM   1354  CB  MET A 215      68.428 -11.066   3.007  1.00 49.88           C
ATOM   1355  CG  MET A 215      67.104 -11.711   3.485  1.00 43.94           C
ATOM   1356  SD  MET A 215      66.874 -11.798   5.268  1.00 45.63           S
ATOM   1357  CE  MET A 215      67.796 -13.296   5.682  1.00 49.12           C
ATOM   1358  N   GLU A 216      70.253  -8.083   2.388  1.00 55.94           N
ATOM   1359  CA  GLU A 216      71.563  -7.609   1.898  1.00 55.76           C
ATOM   1360  C   GLU A 216      72.204  -6.710   2.968  1.00 54.97           C
ATOM   1361  O   GLU A 216      71.577  -5.746   3.423  1.00 51.72           O
ATOM   1362  CB  GLU A 216      71.465  -6.888   0.534  1.00 62.06           C
ATOM   1363  CG  GLU A 216      72.847  -6.319   0.078  1.00 73.88           C
ATOM   1364  CD  GLU A 216      73.036  -6.045  -1.430  1.00 85.33           C
ATOM   1365  OE1 GLU A 216      74.065  -5.411  -1.821  1.00 91.43           O
ATOM   1366  OE2 GLU A 216      72.188  -6.473  -2.246  1.00 90.52           O
ATOM   1367  N   TYR A 217      73.409  -7.090   3.407  1.00 55.00           N
ATOM   1368  CA  TYR A 217      74.225  -6.331   4.362  1.00 56.36           C
ATOM   1369  C   TYR A 217      75.674  -6.682   4.115  1.00 62.57           C
ATOM   1370  O   TYR A 217      75.977  -7.833   3.798  1.00 65.75           O
ATOM   1371  CB  TYR A 217      73.905  -6.717   5.803  1.00 50.00           C
ATOM   1372  CG  TYR A 217      72.525  -6.374   6.236  1.00 46.81           C
ATOM   1373  CD1 TYR A 217      72.265  -5.112   6.783  1.00 44.84           C
ATOM   1374  CD2 TYR A 217      71.484  -7.324   6.186  1.00 42.65           C
ATOM   1375  CE1 TYR A 217      71.011  -4.784   7.225  1.00 42.15           C
ATOM   1376  CE2 TYR A 217      70.212  -6.984   6.607  1.00 41.44           C
ATOM   1377  CZ  TYR A 217      70.004  -5.698   7.116  1.00 42.76           C
ATOM   1378  OH  TYR A 217      68.786  -5.312   7.555  1.00 41.04           O
ATOM   1379  N   THR A 218      76.575  -5.704   4.273  1.00 64.05           N
ATOM   1380  CA  THR A 218      77.989  -5.946   4.046  1.00 65.84           C
ATOM   1381  C   THR A 218      78.827  -5.480   5.222  1.00 63.19           C
ATOM   1382  O   THR A 218      80.042  -5.494   5.167  1.00 67.28           O
ATOM   1383  CB  THR A 218      78.484  -5.257   2.753  1.00 70.60           C
ATOM   1384  OG1 THR A 218      78.049  -3.886   2.754  1.00 68.31           O
ATOM   1385  CG2 THR A 218      77.963  -6.002   1.494  1.00 69.29           C
ATOM   1386  N   ASP A 219      78.184  -5.094   6.298  1.00 58.63           N
ATOM   1387  CA  ASP A 219      78.917  -4.583   7.438  1.00 60.37           C
ATOM   1388  C   ASP A 219      79.046  -5.638   8.516  1.00 57.83           C
ATOM   1389  O   ASP A 219      79.421  -5.309   9.637  1.00 58.55           O
ATOM   1390  CB  ASP A 219      78.203  -3.360   8.019  1.00 58.20           C
ATOM   1391  CG  ASP A 219      76.702  -3.627   8.359  1.00 57.42           C
ATOM   1392  OD1 ASP A 219      76.161  -4.741   8.193  1.00 53.66           O
ATOM   1393  OD2 ASP A 219      76.036  -2.701   8.857  1.00 58.46           O
ATOM   1394  N   GLY A 220      78.701  -6.888   8.199  1.00 55.90           N
ATOM   1395  CA  GLY A 220      78.764  -7.961   9.169  1.00 50.17           C
ATOM   1396  C   GLY A 220      77.442  -8.265   9.815  1.00 49.31           C
ATOM   1397  O   GLY A 220      77.355  -9.261  10.548  1.00 48.32           O
ATOM   1398  N   THR A 221      76.401  -7.440   9.546  1.00 43.88           N
ATOM   1399  CA  THR A 221      75.100  -7.684  10.071  1.00 40.83           C
ATOM   1400  C   THR A 221      74.591  -9.029   9.550  1.00 39.38           C
ATOM   1401  O   THR A 221      74.751  -9.326   8.366  1.00 39.27           O
ATOM   1402  CB  THR A 221      74.080  -6.577   9.689  1.00 41.39           C
ATOM   1403  OG1 THR A 221      74.554  -5.308  10.191  1.00 43.80           O
ATOM   1404  CG2 THR A 221      72.715  -6.891  10.300  1.00 38.10           C
ATOM   1405  N   VAL A 222      74.006  -9.820  10.430  1.00 37.08           N
ATOM   1406  CA  VAL A 222      73.209 -11.019  10.021  1.00 40.37           C
ATOM   1407  C   VAL A 222      71.782 -10.958  10.539  1.00 37.13           C
ATOM   1408  O   VAL A 222      71.498 -10.270  11.503  1.00 35.09           O
ATOM   1409  CB  VAL A 222      73.851 -12.384  10.418  1.00 40.12           C
ATOM   1410  CG1 VAL A 222      75.203 -12.548   9.631  1.00 42.99           C
ATOM   1411  CG2 VAL A 222      74.002 -12.427  11.957  1.00 39.11           C
ATOM   1412  N   VAL A 223      70.875 -11.690   9.871  1.00 37.83           N
ATOM   1413  CA  VAL A 223      69.436 -11.626  10.147  1.00 32.45           C
ATOM   1414  C   VAL A 223      68.935 -13.037  10.502  1.00 33.47           C
ATOM   1415  O   VAL A 223      69.400 -14.041   9.890  1.00 36.45           O
ATOM   1416  CB  VAL A 223      68.678 -11.103   8.905  1.00 35.25           C
ATOM   1417  CG1 VAL A 223      67.158 -11.219   9.086  1.00 33.65           C
ATOM   1418  CG2 VAL A 223      69.066  -9.623   8.632  1.00 36.32           C
ATOM   1419  N   SER A 224      68.047 -13.123  11.482  1.00 31.39           N
ATOM   1420  CA  SER A 224      67.344 -14.387  11.773  1.00 34.44           C
ATOM   1421  C   SER A 224      65.880 -13.939  11.640  1.00 34.54           C
ATOM   1422  O   SER A 224      65.499 -12.838  12.100  1.00 31.41           O
ATOM   1423  CB  SER A 224      67.664 -14.893  13.211  1.00 34.96           C
ATOM   1424  OG  SER A 224      66.601 -15.751  13.781  1.00 37.23           O
ATOM   1425  N   ALA A 225      65.044 -14.739  11.005  1.00 31.22           N
ATOM   1426  CA  ALA A 225      63.664 -14.261  10.646  1.00 29.02           C
ATOM   1427  C   ALA A 225      62.640 -15.382  10.771  1.00 30.69           C
ATOM   1428  O   ALA A 225      63.026 -16.547  10.621  1.00 29.39           O
ATOM   1429  CB  ALA A 225      63.685 -13.768   9.206  1.00 27.83           C
ATOM   1430  N   ALA A 226      61.374 -15.056  10.967  1.00 27.52           N
ATOM   1431  CA  ALA A 226      60.323 -16.125  11.055  1.00 28.06           C
ATOM   1432  C   ALA A 226      59.087 -15.592  10.436  1.00 30.26           C
ATOM   1433  O   ALA A 226      58.862 -14.335  10.398  1.00 29.80           O
ATOM   1434  CB  ALA A 226      60.036 -16.430  12.529  1.00 25.49           C
ATOM   1435  N   TYR A 227      58.236 -16.498   9.955  1.00 29.44           N
ATOM   1436  CA  TYR A 227      56.970 -16.112   9.331  1.00 28.34           C
ATOM   1437  C   TYR A 227      55.928 -17.064   9.947  1.00 30.76           C
ATOM   1438  O   TYR A 227      56.249 -18.232  10.180  1.00 31.21           O
ATOM   1439  CB  TYR A 227      57.029 -16.309   7.765  1.00 30.87           C
ATOM   1440  CG  TYR A 227      55.643 -16.119   7.130  1.00 33.74           C
ATOM   1441  CD1 TYR A 227      55.215 -14.832   6.762  1.00 34.14           C
ATOM   1442  CD2 TYR A 227      54.694 -17.206   7.008  1.00 33.06           C
ATOM   1443  CE1 TYR A 227      53.932 -14.607   6.293  1.00 33.63           C
ATOM   1444  CE2 TYR A 227      53.419 -16.995   6.528  1.00 30.07           C
ATOM   1445  CZ  TYR A 227      53.060 -15.694   6.174  1.00 32.77           C
ATOM   1446  OH  TYR A 227      51.851 -15.408   5.644  1.00 34.10           O
ATOM   1447  N   ALA A 228      54.715 -16.589  10.228  1.00 27.70           N
ATOM   1448  CA  ALA A 228      53.586 -17.463  10.572  1.00 27.34           C
ATOM   1449  C   ALA A 228      52.308 -16.862  10.051  1.00 31.40           C
ATOM   1450  O   ALA A 228      52.034 -15.614  10.190  1.00 30.31           O
ATOM   1451  CB  ALA A 228      53.501 -17.605  12.103  1.00 27.50           C
ATOM   1452  N   LEU A 229      51.509 -17.711   9.436  1.00 32.19           N
ATOM   1453  CA  LEU A 229      50.106 -17.454   9.158  1.00 30.46           C
ATOM   1454  C   LEU A 229      49.320 -18.593   9.858  1.00 32.36           C
ATOM   1455  O   LEU A 229      49.693 -19.808   9.720  1.00 29.58           O
ATOM   1456  CB  LEU A 229      49.916 -17.536   7.630  1.00 31.95           C
ATOM   1457  CG  LEU A 229      48.431 -17.455   7.191  1.00 35.54           C
ATOM   1458  CD1 LEU A 229      47.831 -16.066   7.419  1.00 33.47           C
ATOM   1459  CD2 LEU A 229      48.355 -17.816   5.716  1.00 34.08           C
ATOM   1460  N   GLY A 230      48.285 -18.239  10.614  1.00 29.05           N
ATOM   1461  CA  GLY A 230      47.419 -19.244  11.185  1.00 31.36           C
ATOM   1462  C   GLY A 230      46.040 -18.697  11.525  1.00 34.19           C
ATOM   1463  O   GLY A 230      45.771 -17.497  11.343  1.00 33.32           O
ATOM   1464  N   ILE A 231      45.178 -19.562  12.063  1.00 31.05           N
ATOM   1465  CA  ILE A 231      43.904 -19.091  12.625  1.00 32.23           C
ATOM   1466  C   ILE A 231      44.053 -19.020  14.117  1.00 32.74           C
ATOM   1467  O   ILE A 231      44.282 -20.051  14.781  1.00 33.39           O
ATOM   1468  CB  ILE A 231      42.718 -20.028  12.222  1.00 34.84           C
ATOM   1469  CG1 ILE A 231      42.756 -20.274  10.702  1.00 36.78           C
ATOM   1470  CG2 ILE A 231      41.368 -19.388  12.598  1.00 36.30           C
ATOM   1471  CD1 ILE A 231      41.706 -21.308  10.226  1.00 40.53           C
ATOM   1472  N   ALA A 232      43.900 -17.821  14.660  1.00 31.58           N
ATOM   1473  CA  ALA A 232      43.965 -17.631  16.100  1.00 36.39           C
ATOM   1474  C   ALA A 232      42.685 -18.100  16.779  1.00 38.61           C
ATOM   1475  O   ALA A 232      41.620 -18.095  16.182  1.00 38.12           O
ATOM   1476  CB  ALA A 232      44.216 -16.145  16.472  1.00 35.04           C
ATOM   1477  N   ASN A 233      42.787 -18.471  18.064  1.00 39.86           N
ATOM   1478  CA  ASN A 233      41.647 -18.854  18.799  1.00 41.46           C
ATOM   1479  C   ASN A 233      40.529 -17.817  18.626  1.00 45.09           C
ATOM   1480  O   ASN A 233      40.801 -16.625  18.782  1.00 44.25           O
ATOM   1481  CB  ASN A 233      42.038 -18.904  20.284  1.00 43.64           C
ATOM   1482  CG  ASN A 233      40.873 -19.212  21.160  1.00 49.44           C
ATOM   1483  OD1 ASN A 233      40.596 -18.490  22.159  1.00 52.61           O
ATOM   1484  ND2 ASN A 233      40.147 -20.264  20.817  1.00 44.27           N
ATOM   1485  N   GLY A 234      39.305 -18.243  18.283  1.00 41.28           N
ATOM   1486  CA  GLY A 234      38.144 -17.311  18.199  1.00 44.06           C
ATOM   1487  C   GLY A 234      37.887 -16.763  16.788  1.00 43.40           C
ATOM   1488  O   GLY A 234      36.848 -16.175  16.518  1.00 46.68           O
ATOM   1489  N   GLN A 235      38.835 -16.927  15.888  1.00 40.17           N
ATOM   1490  CA  GLN A 235      38.639 -16.458  14.518  1.00 41.32           C
ATOM   1491  C   GLN A 235      37.693 -17.457  13.819  1.00 43.59           C
ATOM   1492  O   GLN A 235      37.581 -18.580  14.257  1.00 42.45           O
ATOM   1493  CB  GLN A 235      39.978 -16.393  13.816  1.00 37.28           C
ATOM   1494  CG  GLN A 235      40.818 -15.182  14.316  1.00 38.19           C
ATOM   1495  CD  GLN A 235      41.870 -14.791  13.323  1.00 35.44           C
ATOM   1496  OE1 GLN A 235      42.888 -15.430  13.215  1.00 35.31           O
ATOM   1497  NE2 GLN A 235      41.624 -13.754  12.584  1.00 35.84           N
ATOM   1498  N   THR A 236      37.028 -17.046  12.745  1.00 47.50           N
ATOM   1499  CA  THR A 236      36.047 -17.878  12.062  1.00 47.19           C
ATOM   1500  C   THR A 236      36.417 -18.318  10.636  1.00 47.72           C
ATOM   1501  O   THR A 236      37.250 -17.689   9.944  1.00 44.91           O
ATOM   1502  CB  THR A 236      34.685 -17.163  11.971  1.00 51.73           C
ATOM   1503  OG1 THR A 236      34.854 -15.975  11.197  1.00 53.07           O
ATOM   1504  CG2 THR A 236      34.133 -16.812  13.372  1.00 51.40           C
ATOM   1505  N   ILE A 237      35.809 -19.450  10.243  1.00 49.35           N
ATOM   1506  CA  ILE A 237      35.801 -20.012   8.869  1.00 48.48           C
ATOM   1507  C   ILE A 237      34.306 -20.000   8.473  1.00 48.84           C
ATOM   1508  O   ILE A 237      33.460 -20.463   9.243  1.00 44.54           O
ATOM   1509  CB  ILE A 237      36.311 -21.493   8.841  1.00 48.67           C
ATOM   1510  CG1 ILE A 237      37.773 -21.590   9.291  1.00 47.24           C
ATOM   1511  CG2 ILE A 237      36.220 -22.075   7.451  1.00 46.91           C
ATOM   1512  CD1 ILE A 237      38.195 -22.996   9.671  1.00 49.34           C
ATOM   1513  N   GLU A 238      34.006 -19.341   7.345  1.00 50.75           N
ATOM   1514  CA  GLU A 238      32.646 -19.169   6.830  1.00 54.93           C
ATOM   1515  C   GLU A 238      32.520 -19.884   5.489  1.00 52.41           C
ATOM   1516  O   GLU A 238      33.063 -19.449   4.488  1.00 50.71           O
ATOM   1517  CB  GLU A 238      32.285 -17.694   6.656  1.00 61.79           C
ATOM   1518  CG  GLU A 238      32.286 -16.939   7.991  1.00 72.80           C
ATOM   1519  CD  GLU A 238      32.097 -15.414   7.887  1.00 78.70           C
ATOM   1520  OE1 GLU A 238      32.428 -14.727   8.894  1.00 80.25           O
ATOM   1521  OE2 GLU A 238      31.595 -14.909   6.842  1.00 80.90           O
ATOM   1522  N   ALA A 239      31.817 -21.006   5.498  1.00 52.62           N
ATOM   1523  CA  ALA A 239      31.569 -21.768   4.277  1.00 53.02           C
ATOM   1524  C   ALA A 239      30.200 -21.411   3.671  1.00 54.97           C
ATOM   1525  O   ALA A 239      29.147 -21.544   4.325  1.00 57.64           O
ATOM   1526  CB  ALA A 239      31.718 -23.259   4.562  1.00 49.63           C
ATOM   1527  N   THR A 240      30.213 -20.918   2.434  1.00 56.16           N
ATOM   1528  CA  THR A 240      28.950 -20.588   1.750  1.00 59.34           C
ATOM   1529  C   THR A 240      28.708 -21.577   0.609  1.00 60.68           C
ATOM   1530  O   THR A 240      29.495 -21.624  -0.341  1.00 61.72           O
ATOM   1531  CB  THR A 240      28.924 -19.128   1.226  1.00 60.24           C
ATOM   1532  OG1 THR A 240      29.185 -18.249   2.320  1.00 62.99           O
ATOM   1533  CG2 THR A 240      27.542 -18.766   0.607  1.00 62.63           C
ATOM   1534  N   PHE A 241      27.650 -22.373   0.738  1.00 58.88           N
ATOM   1535  CA  PHE A 241      27.268 -23.378  -0.254  1.00 62.03           C
ATOM   1536  C   PHE A 241      26.390 -22.738  -1.322  1.00 65.74           C
ATOM   1537  O   PHE A 241      25.597 -21.847  -1.010  1.00 70.38           O
ATOM   1538  CB  PHE A 241      26.541 -24.582   0.426  1.00 60.15           C
ATOM   1539  CG  PHE A 241      27.448 -25.372   1.358  1.00 56.89           C
ATOM   1540  CD1 PHE A 241      27.675 -24.952   2.676  1.00 56.26           C
ATOM   1541  CD2 PHE A 241      28.127 -26.491   0.905  1.00 55.03           C
ATOM   1542  CE1 PHE A 241      28.544 -25.642   3.533  1.00 53.26           C
ATOM   1543  CE2 PHE A 241      28.977 -27.183   1.761  1.00 52.51           C
ATOM   1544  CZ  PHE A 241      29.178 -26.767   3.075  1.00 52.59           C
ATOM   1545  N   ASN A 242      26.543 -23.186  -2.570  1.00 65.76           N
ATOM   1546  CA  ASN A 242      25.748 -22.689  -3.682  1.00 70.58           C
ATOM   1547  C   ASN A 242      24.305 -23.053  -3.512  1.00 74.34           C
ATOM   1548  O   ASN A 242      23.436 -22.338  -3.971  1.00 79.72           O
ATOM   1549  CB  ASN A 242      26.266 -23.223  -5.010  1.00 71.83           C
ATOM   1550  CG  ASN A 242      27.707 -22.858  -5.239  1.00 72.50           C
ATOM   1551  OD1 ASN A 242      28.181 -21.832  -4.769  1.00 73.18           O
ATOM   1552  ND2 ASN A 242      28.418 -23.703  -5.927  1.00 73.82           N
ATOM   1553  N   GLN A 243      24.044 -24.175  -2.851  1.00 74.86           N
ATOM   1554  CA  GLN A 243      22.679 -24.489  -2.432  1.00 74.71           C
ATOM   1555  C   GLN A 243      22.588 -25.119  -1.059  1.00 71.13           C
ATOM   1556  O   GLN A 243      23.597 -25.486  -0.457  1.00 68.28           O
ATOM   1557  CB  GLN A 243      21.983 -25.376  -3.443  1.00 79.78           C
ATOM   1558  CG  GLN A 243      22.835 -26.525  -3.895  1.00 80.71           C
ATOM   1559  CD  GLN A 243      22.614 -26.741  -5.353  1.00 86.58           C
ATOM   1560  OE1 GLN A 243      22.721 -25.791  -6.138  1.00 92.41           O
ATOM   1561  NE2 GLN A 243      22.273 -27.966  -5.734  1.00 84.91           N
ATOM   1562  N   ALA A 244      21.352 -25.223  -0.576  1.00 70.01           N
ATOM   1563  CA  ALA A 244      21.066 -25.749   0.742  1.00 67.62           C
ATOM   1564  C   ALA A 244      21.760 -27.085   0.841  1.00 64.81           C
ATOM   1565  O   ALA A 244      21.673 -27.918  -0.066  1.00 65.08           O
ATOM   1566  CB  ALA A 244      19.555 -25.895   0.955  1.00 69.78           C
ATOM   1567  N   VAL A 245      22.494 -27.261   1.921  1.00 62.95           N
ATOM   1568  CA  VAL A 245      22.935 -28.578   2.339  1.00 61.56           C
ATOM   1569  C   VAL A 245      21.737 -29.241   3.057  1.00 64.39           C
ATOM   1570  O   VAL A 245      21.315 -28.760   4.105  1.00 63.67           O
ATOM   1571  CB  VAL A 245      24.108 -28.490   3.322  1.00 59.04           C
ATOM   1572  CG1 VAL A 245      24.666 -29.879   3.557  1.00 58.53           C
ATOM   1573  CG2 VAL A 245      25.185 -27.561   2.790  1.00 56.15           C
ATOM   1574  N   THR A 246      21.211 -30.347   2.514  1.00 65.37           N
ATOM   1575  CA  THR A 246      20.044 -31.000   3.130  1.00 68.67           C
ATOM   1576  C   THR A 246      20.302 -32.469   3.510  1.00 70.42           C
ATOM   1577  O   THR A 246      19.359 -33.167   3.882  1.00 72.46           O
ATOM   1578  CB  THR A 246      18.778 -30.931   2.220  1.00 70.32           C
ATOM   1579  OG1 THR A 246      19.019 -31.644   1.005  1.00 70.71           O
ATOM   1580  CG2 THR A 246      18.392 -29.499   1.862  1.00 69.83           C
ATOM   1581  N   THR A 247      21.557 -32.928   3.385  1.00 68.25           N
ATOM   1582  CA  THR A 247      21.959 -34.312   3.714  1.00 69.00           C
ATOM   1583  C   THR A 247      23.461 -34.308   4.081  1.00 65.95           C
ATOM   1584  O   THR A 247      24.150 -33.343   3.810  1.00 62.39           O
ATOM   1585  CB  THR A 247      21.707 -35.345   2.555  1.00 70.30           C
ATOM   1586  OG1 THR A 247      22.627 -35.104   1.481  1.00 70.78           O
ATOM   1587  CG2 THR A 247      20.314 -35.259   1.994  1.00 75.27           C
ATOM   1588  N   SER A 248      23.953 -35.393   4.683  1.00 66.52           N
ATOM   1589  CA  SER A 248      25.338 -35.490   5.153  1.00 66.23           C
ATOM   1590  C   SER A 248      26.276 -35.132   4.011  1.00 64.11           C
ATOM   1591  O   SER A 248      26.012 -35.513   2.899  1.00 61.86           O
ATOM   1592  CB  SER A 248      25.633 -36.912   5.633  1.00 69.51           C
ATOM   1593  OG  SER A 248      24.872 -37.220   6.789  1.00 73.16           O
ATOM   1594  N   THR A 249      27.336 -34.355   4.257  1.00 61.17           N
ATOM   1595  CA  THR A 249      28.289 -34.133   3.189  1.00 61.89           C
ATOM   1596  C   THR A 249      29.656 -33.908   3.841  1.00 57.07           C
ATOM   1597  O   THR A 249      29.727 -33.734   5.050  1.00 59.95           O
ATOM   1598  CB  THR A 249      27.903 -32.940   2.259  1.00 64.35           C
ATOM   1599  OG1 THR A 249      28.837 -32.871   1.146  1.00 68.62           O
ATOM   1600  CG2 THR A 249      27.956 -31.573   2.996  1.00 63.46           C
ATOM   1601  N   GLN A 250      30.732 -34.006   3.073  1.00 56.42           N
ATOM   1602  CA  GLN A 250      31.997 -33.465   3.534  1.00 54.84           C
ATOM   1603  C   GLN A 250      32.329 -32.287   2.641  1.00 52.17           C
ATOM   1604  O   GLN A 250      31.974 -32.282   1.472  1.00 54.45           O
ATOM   1605  CB  GLN A 250      33.114 -34.492   3.510  1.00 59.09           C
ATOM   1606  CG  GLN A 250      32.784 -35.794   4.197  1.00 65.25           C
ATOM   1607  CD  GLN A 250      33.603 -36.915   3.606  1.00 74.49           C
ATOM   1608  OE1 GLN A 250      34.839 -36.912   3.690  1.00 83.38           O
ATOM   1609  NE2 GLN A 250      32.932 -37.863   2.963  1.00 83.11           N
ATOM   1610  N   TRP A 251      33.011 -31.290   3.203  1.00 49.00           N
ATOM   1611  CA  TRP A 251      33.372 -30.142   2.428  1.00 47.93           C
ATOM   1612  C   TRP A 251      34.888 -30.030   2.589  1.00 46.50           C
ATOM   1613  O   TRP A 251      35.426 -30.468   3.590  1.00 45.32           O
ATOM   1614  CB  TRP A 251      32.667 -28.897   2.941  1.00 45.82           C
ATOM   1615  CG  TRP A 251      32.905 -28.560   4.397  1.00 45.97           C
ATOM   1616  CD1 TRP A 251      32.208 -29.069   5.489  1.00 47.91           C
ATOM   1617  CD2 TRP A 251      33.899 -27.685   4.939  1.00 45.12           C
ATOM   1618  NE1 TRP A 251      32.729 -28.556   6.666  1.00 46.37           N
ATOM   1619  CE2 TRP A 251      33.730 -27.682   6.362  1.00 45.57           C
ATOM   1620  CE3 TRP A 251      34.896 -26.852   4.368  1.00 45.91           C
ATOM   1621  CZ2 TRP A 251      34.516 -26.889   7.217  1.00 45.36           C
ATOM   1622  CZ3 TRP A 251      35.694 -26.046   5.228  1.00 47.26           C
ATOM   1623  CH2 TRP A 251      35.505 -26.105   6.656  1.00 46.34           C
ATOM   1624  N   SER A 252      35.556 -29.443   1.618  1.00 47.27           N
ATOM   1625  CA  SER A 252      36.986 -29.446   1.628  1.00 48.84           C
ATOM   1626  C   SER A 252      37.425 -28.219   0.807  1.00 48.17           C
ATOM   1627  O   SER A 252      36.902 -27.999  -0.296  1.00 46.13           O
ATOM   1628  CB  SER A 252      37.415 -30.787   0.978  1.00 53.58           C
ATOM   1629  OG  SER A 252      38.790 -30.740   0.662  1.00 56.76           O
ATOM   1630  N   ALA A 253      38.340 -27.395   1.352  1.00 45.69           N
ATOM   1631  CA  ALA A 253      38.844 -26.239   0.611  1.00 46.26           C
ATOM   1632  C   ALA A 253      40.358 -26.224   0.736  1.00 44.96           C
ATOM   1633  O   ALA A 253      40.870 -25.465   1.555  1.00 40.98           O
ATOM   1634  CB  ALA A 253      38.268 -24.944   1.193  1.00 44.59           C
ATOM   1635  N   PRO A 254      41.075 -27.055  -0.058  1.00 46.47           N
ATOM   1636  CA  PRO A 254      42.552 -27.101   0.083  1.00 44.74           C
ATOM   1637  C   PRO A 254      43.236 -25.752  -0.208  1.00 47.83           C
ATOM   1638  O   PRO A 254      42.819 -25.059  -1.125  1.00 49.39           O
ATOM   1639  CB  PRO A 254      42.955 -28.103  -0.977  1.00 45.73           C
ATOM   1640  CG  PRO A 254      41.740 -29.022  -1.105  1.00 45.99           C
ATOM   1641  CD  PRO A 254      40.590 -28.070  -1.025  1.00 47.06           C
ATOM   1642  N   LEU A 255      44.291 -25.415   0.557  1.00 44.11           N
ATOM   1643  CA  LEU A 255      45.097 -24.220   0.266  1.00 44.23           C
ATOM   1644  C   LEU A 255      46.480 -24.748  -0.131  1.00 44.10           C
ATOM   1645  O   LEU A 255      47.065 -25.508   0.628  1.00 44.02           O
ATOM   1646  CB  LEU A 255      45.182 -23.321   1.524  1.00 40.19           C
ATOM   1647  CG  LEU A 255      46.168 -22.136   1.398  1.00 40.30           C
ATOM   1648  CD1 LEU A 255      45.501 -21.026   0.582  1.00 42.85           C
ATOM   1649  CD2 LEU A 255      46.553 -21.631   2.780  1.00 44.30           C
ATOM   1650  N   ASN A 256      46.973 -24.433  -1.336  1.00 43.62           N
ATOM   1651  CA  ASN A 256      48.288 -24.885  -1.693  1.00 44.03           C
ATOM   1652  C   ASN A 256      49.298 -23.700  -1.560  1.00 44.94           C
ATOM   1653  O   ASN A 256      48.938 -22.526  -1.850  1.00 44.16           O
ATOM   1654  CB  ASN A 256      48.295 -25.372  -3.114  1.00 48.57           C
ATOM   1655  CG  ASN A 256      47.442 -26.635  -3.295  1.00 53.97           C
ATOM   1656  OD1 ASN A 256      46.528 -26.626  -4.122  1.00 55.21           O
ATOM   1657  ND2 ASN A 256      47.740 -27.713  -2.521  1.00 46.53           N
ATOM   1658  N   VAL A 257      50.522 -24.030  -1.150  1.00 43.95           N
ATOM   1659  CA  VAL A 257      51.581 -23.053  -0.859  1.00 42.99           C
ATOM   1660  C   VAL A 257      52.797 -23.446  -1.697  1.00 49.46           C
ATOM   1661  O   VAL A 257      53.216 -24.605  -1.627  1.00 47.69           O
ATOM   1662  CB  VAL A 257      52.027 -23.150   0.616  1.00 40.51           C
ATOM   1663  CG1 VAL A 257      53.170 -22.137   0.903  1.00 44.11           C
ATOM   1664  CG2 VAL A 257      50.883 -22.745   1.541  1.00 42.70           C
ATOM   1665  N   ALA A 258      53.368 -22.502  -2.460  1.00 50.86           N
ATOM   1666  CA  ALA A 258      54.677 -22.695  -3.074  1.00 55.35           C
ATOM   1667  C   ALA A 258      55.643 -21.574  -2.614  1.00 57.77           C
ATOM   1668  O   ALA A 258      55.353 -20.397  -2.845  1.00 58.09           O
ATOM   1669  CB  ALA A 258      54.537 -22.695  -4.565  1.00 53.80           C
ATOM   1670  N   ILE A 259      56.719 -21.943  -1.903  1.00 56.22           N
ATOM   1671  CA  ILE A 259      57.831 -21.023  -1.621  1.00 51.91           C
ATOM   1672  C   ILE A 259      58.873 -21.065  -2.724  1.00 55.71           C
ATOM   1673  O   ILE A 259      59.424 -22.139  -3.042  1.00 54.78           O
ATOM   1674  CB  ILE A 259      58.605 -21.352  -0.313  1.00 50.57           C
ATOM   1675  CG1 ILE A 259      57.714 -21.662   0.879  1.00 45.58           C
ATOM   1676  CG2 ILE A 259      59.556 -20.210   0.053  1.00 47.41           C
ATOM   1677  CD1 ILE A 259      56.657 -20.635   1.266  1.00 43.08           C
ATOM   1678  N   THR A 260      59.174 -19.918  -3.326  1.00 55.16           N
ATOM   1679  CA  THR A 260      60.342 -19.823  -4.224  1.00 53.53           C
ATOM   1680  C   THR A 260      61.245 -18.697  -3.711  1.00 54.28           C
ATOM   1681  O   THR A 260      60.933 -18.038  -2.698  1.00 48.93           O
ATOM   1682  CB  THR A 260      59.959 -19.550  -5.684  1.00 57.38           C
ATOM   1683  OG1 THR A 260      59.047 -18.454  -5.705  1.00 56.95           O
ATOM   1684  CG2 THR A 260      59.269 -20.780  -6.383  1.00 60.68           C
ATOM   1685  N   TYR A 261      62.384 -18.510  -4.362  1.00 55.00           N
ATOM   1686  CA  TYR A 261      63.358 -17.527  -3.876  1.00 58.42           C
ATOM   1687  C   TYR A 261      63.694 -16.517  -4.944  1.00 61.89           C
ATOM   1688  O   TYR A 261      63.782 -16.871  -6.105  1.00 60.85           O
ATOM   1689  CB  TYR A 261      64.586 -18.245  -3.324  1.00 58.80           C
ATOM   1690  CG  TYR A 261      64.187 -19.040  -2.130  1.00 54.97           C
ATOM   1691  CD1 TYR A 261      64.018 -18.420  -0.904  1.00 53.95           C
ATOM   1692  CD2 TYR A 261      63.904 -20.397  -2.228  1.00 57.34           C
ATOM   1693  CE1 TYR A 261      63.597 -19.129   0.225  1.00 53.29           C
ATOM   1694  CE2 TYR A 261      63.472 -21.117  -1.106  1.00 55.46           C
ATOM   1695  CZ  TYR A 261      63.320 -20.492   0.096  1.00 54.52           C
ATOM   1696  OH  TYR A 261      62.906 -21.174   1.209  1.00 54.10           O
ATOM   1697  N   TYR A 262      63.808 -15.240  -4.566  1.00 68.37           N
ATOM   1698  CA  TYR A 262      64.061 -14.180  -5.559  1.00 77.04           C
ATOM   1699  C   TYR A 262      65.323 -14.460  -6.407  1.00 84.52           C
ATOM   1700  O   TYR A 262      66.405 -14.704  -5.876  1.00 82.96           O
ATOM   1701  CB  TYR A 262      64.066 -12.797  -4.918  1.00 77.82           C
ATOM   1702  CG  TYR A 262      64.558 -11.686  -5.813  1.00 88.00           C
ATOM   1703  CD1 TYR A 262      65.935 -11.428  -5.928  1.00 94.56           C
ATOM   1704  CD2 TYR A 262      63.664 -10.877  -6.545  1.00 93.30           C
ATOM   1705  CE1 TYR A 262      66.427 -10.432  -6.769  1.00 99.38           C
ATOM   1706  CE2 TYR A 262      64.149  -9.859  -7.374  1.00 96.82           C
ATOM   1707  CZ  TYR A 262      65.534  -9.659  -7.471  1.00 99.77           C
ATOM   1708  OH  TYR A 262      66.070  -8.686  -8.249  1.00106.44           O
ATOM   1709  N   ASP A 263      65.140 -14.483  -7.727  1.00 95.81           N
ATOM   1710  CA  ASP A 263      66.213 -14.792  -8.672  1.00115.91           C
ATOM   1711  C   ASP A 263      67.155 -15.906  -8.188  1.00125.00           C
ATOM   1712  O   ASP A 263      68.319 -15.632  -7.878  1.00133.63           O
ATOM   1713  CB  ASP A 263      67.014 -13.514  -9.002  1.00114.18           C
ATOM   1714  CG  ASP A 263      66.510 -12.822 -10.255  1.00119.09           C
ATOM   1715  OD1 ASP A 263      65.269 -12.820 -10.443  1.00115.25           O
ATOM   1716  OD2 ASP A 263      67.344 -12.305 -11.047  1.00116.24           O
ATOM   1717  N   ASN A 264      66.675 -17.150  -8.114  1.00126.19           N
ATOM   1718  CA  ASN A 264      67.541 -18.205  -7.586  1.00125.25           C
ATOM   1719  C   ASN A 264      68.320 -18.953  -8.643  1.00129.94           C
ATOM   1720  O   ASN A 264      69.509 -19.266  -8.441  1.00132.97           O
ATOM   1721  CB  ASN A 264      66.804 -19.174  -6.668  1.00121.36           C
ATOM   1722  CG  ASN A 264      67.587 -19.459  -5.392  1.00120.53           C
ATOM   1723  OD1 ASN A 264      68.682 -18.922  -5.185  1.00110.96           O
ATOM   1724  ND2 ASN A 264      67.021 -20.292  -4.519  1.00123.26           N
ATOM   1725  N   LYS A 265      67.652 -19.220  -9.767  1.00129.00           N
ATOM   1726  CA  LYS A 265      68.249 -19.942 -10.889  1.00130.88           C
ATOM   1727  C   LYS A 265      68.562 -21.389 -10.470  1.00130.58           C
ATOM   1728  O   LYS A 265      68.456 -22.314 -11.267  1.00132.29           O
ATOM   1729  CB  LYS A 265      69.496 -19.204 -11.435  1.00131.47           C
ATOM   1730  CG  LYS A 265      69.342 -17.686 -11.592  1.00124.40           C
ATOM   1731  CD  LYS A 265      68.270 -17.298 -12.607  1.00120.99           C
ATOM   1732  CE  LYS A 265      68.859 -17.178 -14.004  1.00122.66           C
ATOM   1733  NZ  LYS A 265      69.764 -16.008 -13.973  1.00118.22           N
ATOM   1734  N   GLN A 266      68.963 -21.557  -9.213  1.00129.49           N
ATOM   1735  CA  GLN A 266      69.001 -22.849  -8.549  1.00126.39           C
ATOM   1736  C   GLN A 266      67.692 -22.974  -7.723  1.00115.32           C
ATOM   1737  O   GLN A 266      67.558 -22.354  -6.667  1.00108.13           O
ATOM   1738  CB  GLN A 266      70.253 -22.953  -7.671  1.00126.18           C
ATOM   1739  N   MET A 267      66.737 -23.753  -8.250  1.00110.65           N
ATOM   1740  CA  MET A 267      65.393 -23.980  -7.672  1.00 98.86           C
ATOM   1741  C   MET A 267      65.252 -25.145  -6.677  1.00 92.84           C
ATOM   1742  O   MET A 267      64.146 -25.422  -6.178  1.00 92.51           O
ATOM   1743  CB  MET A 267      64.382 -24.143  -8.798  1.00105.08           C
ATOM   1744  CG  MET A 267      63.768 -22.829  -9.229  1.00113.86           C
ATOM   1745  SD  MET A 267      63.423 -22.748 -10.997  1.00127.91           S
ATOM   1746  CE  MET A 267      62.480 -21.221 -10.933  1.00127.10           C
ATOM   1747  N   THR A 268      66.368 -25.812  -6.395  1.00 93.31           N
ATOM   1748  CA  THR A 268      66.528 -26.832  -5.342  1.00 93.06           C
ATOM   1749  C   THR A 268      65.874 -26.498  -4.019  1.00 87.14           C
ATOM   1750  O   THR A 268      65.415 -27.388  -3.340  1.00 89.36           O
ATOM   1751  CB  THR A 268      68.031 -27.105  -5.082  1.00 96.86           C
ATOM   1752  OG1 THR A 268      68.581 -27.530  -6.306  1.00 99.27           O
ATOM   1753  CG2 THR A 268      68.278 -28.229  -4.062  1.00 96.05           C
ATOM   1754  N   GLY A 269      65.837 -25.230  -3.647  1.00 79.30           N
ATOM   1755  CA  GLY A 269      65.286 -24.866  -2.377  1.00 71.44           C
ATOM   1756  C   GLY A 269      63.771 -24.675  -2.307  1.00 64.98           C
ATOM   1757  O   GLY A 269      63.298 -24.456  -1.249  1.00 59.47           O
ATOM   1758  N   ASP A 270      63.031 -24.702  -3.420  1.00 63.38           N
ATOM   1759  CA  ASP A 270      61.590 -24.385  -3.457  1.00 62.11           C
ATOM   1760  C   ASP A 270      60.793 -25.315  -2.507  1.00 60.82           C
ATOM   1761  O   ASP A 270      61.259 -26.395  -2.268  1.00 61.90           O
ATOM   1762  CB  ASP A 270      61.071 -24.505  -4.908  1.00 64.26           C
ATOM   1763  CG  ASP A 270      61.679 -23.429  -5.836  1.00 72.69           C
ATOM   1764  OD1 ASP A 270      62.500 -22.611  -5.315  1.00 67.40           O
ATOM   1765  OD2 ASP A 270      61.355 -23.391  -7.066  1.00 75.18           O
ATOM   1766  N   PHE A 271      59.648 -24.901  -1.945  1.00 57.58           N
ATOM   1767  CA  PHE A 271      58.849 -25.724  -1.001  1.00 56.20           C
ATOM   1768  C   PHE A 271      57.445 -25.729  -1.529  1.00 61.03           C
ATOM   1769  O   PHE A 271      56.934 -24.684  -1.989  1.00 58.00           O
ATOM   1770  CB  PHE A 271      58.830 -25.183   0.420  1.00 57.12           C
ATOM   1771  CG  PHE A 271      57.891 -25.937   1.414  1.00 56.88           C
ATOM   1772  CD1 PHE A 271      58.353 -27.055   2.148  1.00 57.63           C
ATOM   1773  CD2 PHE A 271      56.598 -25.475   1.675  1.00 53.32           C
ATOM   1774  CE1 PHE A 271      57.535 -27.725   3.058  1.00 56.15           C
ATOM   1775  CE2 PHE A 271      55.781 -26.120   2.607  1.00 53.50           C
ATOM   1776  CZ  PHE A 271      56.244 -27.257   3.284  1.00 53.90           C
ATOM   1777  N   ASN A 272      56.869 -26.940  -1.527  1.00 62.32           N
ATOM   1778  CA  ASN A 272      55.467 -27.215  -1.820  1.00 63.73           C
ATOM   1779  C   ASN A 272      54.828 -27.878  -0.641  1.00 60.44           C
ATOM   1780  O   ASN A 272      55.429 -28.758  -0.023  1.00 59.08           O
ATOM   1781  CB  ASN A 272      55.348 -28.118  -3.026  1.00 67.87           C
ATOM   1782  CG  ASN A 272      55.792 -27.417  -4.234  1.00 73.80           C
ATOM   1783  OD1 ASN A 272      56.204 -28.011  -5.231  1.00 83.14           O
ATOM   1784  ND2 ASN A 272      55.722 -26.112  -4.158  1.00 71.51           N
ATOM   1785  N   GLY A 273      53.640 -27.396  -0.283  1.00 57.99           N
ATOM   1786  CA  GLY A 273      52.815 -28.066   0.694  1.00 50.21           C
ATOM   1787  C   GLY A 273      51.352 -27.723   0.464  1.00 51.16           C
ATOM   1788  O   GLY A 273      50.972 -26.802  -0.287  1.00 50.72           O
ATOM   1789  N   SER A 274      50.520 -28.422   1.195  1.00 47.13           N
ATOM   1790  CA  SER A 274      49.138 -28.234   1.064  1.00 46.93           C
ATOM   1791  C   SER A 274      48.509 -28.270   2.439  1.00 43.07           C
ATOM   1792  O   SER A 274      48.828 -29.139   3.251  1.00 43.93           O
ATOM   1793  CB  SER A 274      48.580 -29.404   0.205  1.00 51.02           C
ATOM   1794  OG  SER A 274      47.300 -29.033  -0.262  1.00 55.65           O
ATOM   1795  N   VAL A 275      47.566 -27.371   2.683  1.00 39.56           N
ATOM   1796  CA  VAL A 275      46.778 -27.465   3.913  1.00 40.01           C
ATOM   1797  C   VAL A 275      45.327 -27.832   3.561  1.00 41.45           C
ATOM   1798  O   VAL A 275      44.666 -27.060   2.866  1.00 43.34           O
ATOM   1799  CB  VAL A 275      46.798 -26.135   4.687  1.00 37.48           C
ATOM   1800  CG1 VAL A 275      45.973 -26.230   5.977  1.00 38.11           C
ATOM   1801  CG2 VAL A 275      48.293 -25.696   4.920  1.00 35.65           C
ATOM   1802  N   ASP A 276      44.834 -28.938   4.114  1.00 40.36           N
ATOM   1803  CA  ASP A 276      43.438 -29.288   3.910  1.00 45.99           C
ATOM   1804  C   ASP A 276      42.531 -28.671   4.962  1.00 43.09           C
ATOM   1805  O   ASP A 276      42.631 -28.978   6.165  1.00 44.01           O
ATOM   1806  CB  ASP A 276      43.161 -30.795   3.809  1.00 53.08           C
ATOM   1807  CG  ASP A 276      41.653 -31.085   3.300  1.00 70.53           C
ATOM   1808  OD1 ASP A 276      41.205 -30.410   2.313  1.00 72.74           O
ATOM   1809  OD2 ASP A 276      40.900 -31.931   3.901  1.00 77.41           O
ATOM   1810  N   ILE A 277      41.663 -27.772   4.498  1.00 43.03           N
ATOM   1811  CA  ILE A 277      40.653 -27.144   5.364  1.00 41.06           C
ATOM   1812  C   ILE A 277      39.317 -27.822   5.059  1.00 42.22           C
ATOM   1813  O   ILE A 277      38.936 -27.931   3.875  1.00 42.89           O
ATOM   1814  CB  ILE A 277      40.586 -25.658   5.168  1.00 40.87           C
ATOM   1815  CG1 ILE A 277      42.042 -25.091   5.368  1.00 40.28           C
ATOM   1816  CG2 ILE A 277      39.583 -25.088   6.210  1.00 38.52           C
ATOM   1817  CD1 ILE A 277      42.260 -23.683   4.850  1.00 40.94           C
ATOM   1818  N   GLY A 278      38.652 -28.363   6.085  1.00 39.25           N
ATOM   1819  CA  GLY A 278      37.403 -29.058   5.746  1.00 41.54           C
ATOM   1820  C   GLY A 278      36.827 -29.788   6.890  1.00 42.09           C
ATOM   1821  O   GLY A 278      37.348 -29.687   8.008  1.00 42.63           O
ATOM   1822  N   GLY A 279      35.737 -30.516   6.617  1.00 44.27           N
ATOM   1823  CA  GLY A 279      35.113 -31.275   7.655  1.00 44.95           C
ATOM   1824  C   GLY A 279      33.844 -31.910   7.152  1.00 47.53           C
ATOM   1825  O   GLY A 279      33.629 -32.071   5.946  1.00 45.34           O
ATOM   1826  N   SER A 280      33.013 -32.303   8.090  1.00 49.33           N
ATOM   1827  CA  SER A 280      31.739 -32.829   7.692  1.00 54.35           C
ATOM   1828  C   SER A 280      30.565 -32.223   8.404  1.00 53.58           C
ATOM   1829  O   SER A 280      30.674 -31.649   9.486  1.00 53.13           O
ATOM   1830  CB  SER A 280      31.686 -34.346   7.810  1.00 57.11           C
ATOM   1831  OG  SER A 280      32.272 -34.658   9.019  1.00 59.96           O
ATOM   1832  N   ILE A 281      29.430 -32.386   7.734  1.00 55.34           N
ATOM   1833  CA  ILE A 281      28.135 -31.997   8.224  1.00 55.42           C
ATOM   1834  C   ILE A 281      27.218 -33.255   8.247  1.00 57.43           C
ATOM   1835  O   ILE A 281      27.113 -33.928   7.246  1.00 57.06           O
ATOM   1836  CB  ILE A 281      27.568 -30.899   7.317  1.00 55.26           C
ATOM   1837  CG1 ILE A 281      28.577 -29.728   7.201  1.00 52.98           C
ATOM   1838  CG2 ILE A 281      26.156 -30.536   7.814  1.00 58.66           C
ATOM   1839  CD1 ILE A 281      28.222 -28.758   6.115  1.00 52.85           C
ATOM   1840  N   THR A 282      26.645 -33.569   9.408  1.00 60.74           N
ATOM   1841  CA  THR A 282      25.729 -34.720   9.655  1.00 68.27           C
ATOM   1842  C   THR A 282      24.264 -34.283   9.716  1.00 71.85           C
ATOM   1843  O   THR A 282      24.008 -33.129  10.072  1.00 73.57           O
ATOM   1844  CB  THR A 282      26.076 -35.313  11.038  1.00 70.61           C
ATOM   1845  OG1 THR A 282      27.308 -35.985  10.905  1.00 74.29           O
ATOM   1846  CG2 THR A 282      25.022 -36.327  11.590  1.00 76.01           C
ATOM   1847  N   ALA A 283      23.322 -35.193   9.398  1.00 75.77           N
ATOM   1848  CA  ALA A 283      21.863 -35.094   9.739  1.00 79.20           C
ATOM   1849  C   ALA A 283      21.478 -34.272  10.998  1.00 80.22           C
ATOM   1850  O   ALA A 283      22.267 -34.121  11.944  1.00 79.03           O
ATOM   1851  CB  ALA A 283      21.248 -36.489   9.839  1.00 76.62           C
