# Supplementary material for: A non-redundant data set of nanobody-antigen crystal structures
Source: Data Brief. 2019 Mar 6;24:103754. doi: 10.1016/j.dib.2019.103754 (PMC6441729; doi:10.1016/j.dib.2019.103754)
Supplement: Multimedia component 5 [file mmc5.zip › Data_set/Ag_1/4x7e_1.pdb]

ATOM      1  N   SER A 224      55.888  26.953   0.083  1.00 72.34           N
ATOM      2  CA  SER A 224      57.048  26.132  -0.246  1.00 70.08           C
ATOM      3  C   SER A 224      58.294  26.629   0.481  1.00 66.93           C
ATOM      4  O   SER A 224      59.417  26.446   0.006  1.00 68.47           O
ATOM      5  CB  SER A 224      57.286  26.118  -1.757  1.00 72.34           C
ATOM      6  OG  SER A 224      57.069  27.400  -2.317  1.00 74.63           O
ATOM      7  N   LYS A 225      58.085  27.255   1.636  1.00 60.12           N
ATOM      8  CA  LYS A 225      59.175  27.823   2.423  1.00 52.43           C
ATOM      9  C   LYS A 225      60.118  26.744   2.950  1.00 46.21           C
ATOM     10  O   LYS A 225      59.674  25.771   3.558  1.00 44.59           O
ATOM     11  CB  LYS A 225      58.618  28.640   3.591  1.00 51.15           C
ATOM     12  CG  LYS A 225      59.687  29.256   4.482  1.00 49.04           C
ATOM     13  CD  LYS A 225      59.094  29.776   5.780  1.00 47.88           C
ATOM     14  CE  LYS A 225      58.043  30.848   5.519  1.00 48.22           C
ATOM     15  NZ  LYS A 225      57.707  31.604   6.760  1.00 48.08           N
ATOM     16  N   PRO A 226      61.428  26.920   2.716  1.00 41.84           N
ATOM     17  CA  PRO A 226      62.446  25.958   3.159  1.00 37.99           C
ATOM     18  C   PRO A 226      62.528  25.843   4.681  1.00 35.55           C
ATOM     19  O   PRO A 226      62.460  26.852   5.383  1.00 35.47           O
ATOM     20  CB  PRO A 226      63.751  26.531   2.592  1.00 37.01           C
ATOM     21  CG  PRO A 226      63.336  27.452   1.497  1.00 38.30           C
ATOM     22  CD  PRO A 226      61.998  27.994   1.885  1.00 40.36           C
ATOM     23  N   PHE A 227      62.669  24.616   5.172  1.00 32.31           N
ATOM     24  CA  PHE A 227      62.843  24.351   6.598  1.00 29.82           C
ATOM     25  C   PHE A 227      64.255  24.695   7.068  1.00 30.08           C
ATOM     26  O   PHE A 227      65.235  24.364   6.400  1.00 28.96           O
ATOM     27  CB  PHE A 227      62.527  22.882   6.894  1.00 28.67           C
ATOM     28  CG  PHE A 227      62.838  22.461   8.299  1.00 26.55           C
ATOM     29  CD1 PHE A 227      61.977  22.773   9.336  1.00 25.83           C
ATOM     30  CD2 PHE A 227      63.984  21.735   8.580  1.00 26.74           C
ATOM     31  CE1 PHE A 227      62.260  22.383  10.630  1.00 26.04           C
ATOM     32  CE2 PHE A 227      64.272  21.341   9.872  1.00 26.62           C
ATOM     33  CZ  PHE A 227      63.407  21.664  10.898  1.00 25.87           C
ATOM     34  N   THR A 228      64.356  25.358   8.219  1.00 30.04           N
ATOM     35  CA  THR A 228      65.653  25.718   8.789  1.00 29.98           C
ATOM     36  C   THR A 228      65.688  25.552  10.306  1.00 30.12           C
ATOM     37  O   THR A 228      64.649  25.522  10.970  1.00 30.16           O
ATOM     38  CB  THR A 228      66.044  27.182   8.462  1.00 25.86           C
ATOM     39  OG1 THR A 228      65.037  28.076   8.953  1.00 23.47           O
ATOM     40  CG2 THR A 228      66.217  27.388   6.964  1.00 27.65           C
ATOM     41  N   LEU A 229      66.900  25.445  10.841  1.00 29.62           N
ATOM     42  CA  LEU A 229      67.135  25.439  12.279  1.00 29.89           C
ATOM     43  C   LEU A 229      67.958  26.665  12.651  1.00 31.20           C
ATOM     44  O   LEU A 229      68.658  27.219  11.803  1.00 31.79           O
ATOM     45  CB  LEU A 229      67.866  24.164  12.712  1.00 28.97           C
ATOM     46  CG  LEU A 229      67.089  22.847  12.746  1.00 27.29           C
ATOM     47  CD1 LEU A 229      68.030  21.694  13.069  1.00 28.37           C
ATOM     48  CD2 LEU A 229      65.956  22.918  13.756  1.00 24.68           C
ATOM     49  N   PRO A 230      67.869  27.105  13.916  1.00 31.11           N
ATOM     50  CA  PRO A 230      68.764  28.175  14.367  1.00 30.79           C
ATOM     51  C   PRO A 230      70.225  27.749  14.258  1.00 31.02           C
ATOM     52  O   PRO A 230      70.526  26.571  14.448  1.00 29.14           O
ATOM     53  CB  PRO A 230      68.365  28.385  15.832  1.00 30.76           C
ATOM     54  CG  PRO A 230      66.986  27.834  15.942  1.00 30.46           C
ATOM     55  CD  PRO A 230      66.901  26.712  14.954  1.00 30.58           C
ATOM     56  N   ILE A 231      71.118  28.688  13.960  1.00 32.38           N
ATOM     57  CA  ILE A 231      72.537  28.366  13.860  1.00 35.03           C
ATOM     58  C   ILE A 231      73.251  28.629  15.181  1.00 36.38           C
ATOM     59  O   ILE A 231      74.477  28.725  15.227  1.00 39.02           O
ATOM     60  CB  ILE A 231      73.228  29.164  12.735  1.00 36.28           C
ATOM     61  CG1 ILE A 231      73.135  30.669  12.998  1.00 36.90           C
ATOM     62  CG2 ILE A 231      72.630  28.803  11.381  1.00 36.20           C
ATOM     63  CD1 ILE A 231      73.978  31.504  12.054  1.00 37.82           C
ATOM     64  N   LEU A 232      72.472  28.742  16.252  1.00 35.27           N
ATOM     65  CA  LEU A 232      73.022  28.893  17.594  1.00 33.46           C
ATOM     66  C   LEU A 232      73.761  27.631  18.025  1.00 32.39           C
ATOM     67  O   LEU A 232      73.292  26.518  17.792  1.00 31.80           O
ATOM     68  CB  LEU A 232      71.909  29.222  18.592  1.00 31.98           C
ATOM     69  CG  LEU A 232      71.130  30.501  18.285  1.00 31.81           C
ATOM     70  CD1 LEU A 232      69.841  30.566  19.091  1.00 31.41           C
ATOM     71  CD2 LEU A 232      71.991  31.729  18.544  1.00 31.54           C
ATOM     72  N   THR A 233      74.918  27.810  18.654  1.00 32.20           N
ATOM     73  CA  THR A 233      75.699  26.686  19.158  1.00 30.61           C
ATOM     74  C   THR A 233      75.153  26.202  20.494  1.00 29.41           C
ATOM     75  O   THR A 233      74.243  26.809  21.057  1.00 27.81           O
ATOM     76  CB  THR A 233      77.188  27.051  19.324  1.00 30.82           C
ATOM     77  OG1 THR A 233      77.345  27.957  20.423  1.00 31.84           O
ATOM     78  CG2 THR A 233      77.729  27.686  18.052  1.00 30.31           C
ATOM     79  N   LEU A 234      75.715  25.105  20.993  1.00 30.06           N
ATOM     80  CA  LEU A 234      75.223  24.461  22.206  1.00 30.62           C
ATOM     81  C   LEU A 234      75.294  25.392  23.413  1.00 29.55           C
ATOM     82  O   LEU A 234      74.401  25.393  24.262  1.00 28.45           O
ATOM     83  CB  LEU A 234      76.015  23.181  22.482  1.00 32.70           C
ATOM     84  CG  LEU A 234      75.324  22.125  23.345  1.00 33.30           C
ATOM     85  CD1 LEU A 234      74.103  21.568  22.629  1.00 33.54           C
ATOM     86  CD2 LEU A 234      76.296  21.009  23.701  1.00 34.06           C
ATOM     87  N   GLY A 235      76.359  26.185  23.480  1.00 29.20           N
ATOM     88  CA  GLY A 235      76.524  27.165  24.538  1.00 29.11           C
ATOM     89  C   GLY A 235      75.662  28.403  24.368  1.00 28.35           C
ATOM     90  O   GLY A 235      75.675  29.295  25.216  1.00 29.33           O
ATOM     91  N   GLU A 236      74.915  28.462  23.269  1.00 27.36           N
ATOM     92  CA  GLU A 236      74.021  29.585  23.004  1.00 26.68           C
ATOM     93  C   GLU A 236      72.556  29.143  23.029  1.00 28.92           C
ATOM     94  O   GLU A 236      71.694  29.773  22.412  1.00 29.19           O
ATOM     95  CB  GLU A 236      74.364  30.234  21.660  1.00 26.05           C
ATOM     96  CG  GLU A 236      75.823  30.668  21.544  1.00 28.15           C
ATOM     97  CD  GLU A 236      76.203  31.117  20.144  1.00 29.32           C
ATOM     98  OE1 GLU A 236      75.623  30.600  19.165  1.00 27.65           O
ATOM     99  OE2 GLU A 236      77.089  31.989  20.022  1.00 32.51           O
ATOM    100  N   LEU A 237      72.282  28.058  23.749  1.00 28.59           N
ATOM    101  CA  LEU A 237      70.942  27.476  23.799  1.00 26.77           C
ATOM    102  C   LEU A 237      70.411  27.329  25.225  1.00 24.48           C
ATOM    103  O   LEU A 237      71.181  27.216  26.181  1.00 22.65           O
ATOM    104  CB  LEU A 237      70.932  26.113  23.107  1.00 27.68           C
ATOM    105  CG  LEU A 237      71.087  26.118  21.586  1.00 27.72           C
ATOM    106  CD1 LEU A 237      71.230  24.697  21.062  1.00 28.15           C
ATOM    107  CD2 LEU A 237      69.899  26.818  20.944  1.00 26.82           C
ATOM    108  N   THR A 238      69.086  27.323  25.349  1.00 22.40           N
ATOM    109  CA  THR A 238      68.416  27.299  26.645  1.00 22.85           C
ATOM    110  C   THR A 238      67.458  26.110  26.738  1.00 22.23           C
ATOM    111  O   THR A 238      66.824  25.738  25.750  1.00 20.30           O
ATOM    112  CB  THR A 238      67.637  28.617  26.890  1.00 47.84           C
ATOM    113  OG1 THR A 238      68.553  29.719  26.903  1.00 49.38           O
ATOM    114  CG2 THR A 238      66.875  28.583  28.208  1.00 47.02           C
ATOM    115  N   ASN A 239      67.358  25.518  27.926  1.00 22.70           N
ATOM    116  CA  ASN A 239      66.446  24.407  28.161  1.00 23.02           C
ATOM    117  C   ASN A 239      64.998  24.870  28.071  1.00 24.29           C
ATOM    118  O   ASN A 239      64.655  25.958  28.535  1.00 24.36           O
ATOM    119  CB  ASN A 239      66.717  23.772  29.527  1.00 22.99           C
ATOM    120  CG  ASN A 239      66.171  22.360  29.636  1.00 23.21           C
ATOM    121  OD1 ASN A 239      64.958  22.146  29.616  1.00 23.63           O
ATOM    122  ND2 ASN A 239      67.069  21.388  29.751  1.00 21.89           N
ATOM    123  N   SER A 240      64.153  24.044  27.469  1.00 24.41           N
ATOM    124  CA  SER A 240      62.757  24.407  27.259  1.00 23.88           C
ATOM    125  C   SER A 240      61.831  23.843  28.335  1.00 24.61           C
ATOM    126  O   SER A 240      60.619  24.067  28.299  1.00 23.12           O
ATOM    127  CB  SER A 240      62.301  23.939  25.879  1.00 23.82           C
ATOM    128  OG  SER A 240      62.514  22.547  25.725  1.00 23.69           O
ATOM    129  N   ARG A 241      62.398  23.110  29.290  1.00 23.79           N
ATOM    130  CA  ARG A 241      61.599  22.537  30.371  1.00 22.75           C
ATOM    131  C   ARG A 241      61.918  23.178  31.720  1.00 24.08           C
ATOM    132  O   ARG A 241      61.188  22.987  32.693  1.00 23.67           O
ATOM    133  CB  ARG A 241      61.804  21.024  30.445  1.00 22.37           C
ATOM    134  CG  ARG A 241      61.357  20.286  29.194  1.00 22.19           C
ATOM    135  CD  ARG A 241      61.454  18.781  29.378  1.00 23.10           C
ATOM    136  NE  ARG A 241      60.700  18.342  30.547  1.00 24.24           N
ATOM    137  CZ  ARG A 241      61.025  17.299  31.301  1.00 25.34           C
ATOM    138  NH1 ARG A 241      62.098  16.576  31.013  1.00 26.23           N
ATOM    139  NH2 ARG A 241      60.275  16.978  32.345  1.00 26.93           N
ATOM    140  N   PHE A 242      63.011  23.934  31.770  1.00 24.79           N
ATOM    141  CA  PHE A 242      63.356  24.728  32.947  1.00 25.20           C
ATOM    142  C   PHE A 242      64.299  25.849  32.510  1.00 25.24           C
ATOM    143  O   PHE A 242      65.106  25.653  31.603  1.00 25.81           O
ATOM    144  CB  PHE A 242      64.001  23.850  34.025  1.00 25.17           C
ATOM    145  CG  PHE A 242      63.759  24.330  35.432  1.00 25.19           C
ATOM    146  CD1 PHE A 242      62.571  24.034  36.081  1.00 25.55           C
ATOM    147  CD2 PHE A 242      64.723  25.061  36.111  1.00 26.15           C
ATOM    148  CE1 PHE A 242      62.341  24.467  37.375  1.00 25.84           C
ATOM    149  CE2 PHE A 242      64.499  25.499  37.405  1.00 26.21           C
ATOM    150  CZ  PHE A 242      63.306  25.200  38.037  1.00 26.33           C
ATOM    151  N   PRO A 243      64.200  27.030  33.143  1.00 24.08           N
ATOM    152  CA  PRO A 243      65.035  28.156  32.702  1.00 24.11           C
ATOM    153  C   PRO A 243      66.519  27.953  33.003  1.00 24.04           C
ATOM    154  O   PRO A 243      67.049  28.526  33.955  1.00 24.57           O
ATOM    155  CB  PRO A 243      64.473  29.342  33.498  1.00 23.28           C
ATOM    156  CG  PRO A 243      63.793  28.729  34.676  1.00 24.58           C
ATOM    157  CD  PRO A 243      63.225  27.435  34.170  1.00 24.93           C
ATOM    158  N   LEU A 244      67.177  27.144  32.178  1.00 22.39           N
ATOM    159  CA  LEU A 244      68.584  26.814  32.366  1.00 23.35           C
ATOM    160  C   LEU A 244      69.315  26.794  31.027  1.00 24.87           C
ATOM    161  O   LEU A 244      68.711  26.513  29.994  1.00 25.92           O
ATOM    162  CB  LEU A 244      68.734  25.454  33.057  1.00 23.43           C
ATOM    163  CG  LEU A 244      67.979  25.196  34.364  1.00 23.15           C
ATOM    164  CD1 LEU A 244      67.928  23.702  34.661  1.00 22.87           C
ATOM    165  CD2 LEU A 244      68.615  25.955  35.518  1.00 22.70           C
ATOM    166  N   PRO A 245      70.623  27.096  31.037  1.00 25.59           N
ATOM    167  CA  PRO A 245      71.409  26.920  29.813  1.00 25.22           C
ATOM    168  C   PRO A 245      71.559  25.442  29.465  1.00 24.20           C
ATOM    169  O   PRO A 245      71.557  24.606  30.367  1.00 24.38           O
ATOM    170  CB  PRO A 245      72.762  27.543  30.175  1.00 26.38           C
ATOM    171  CG  PRO A 245      72.859  27.355  31.654  1.00 27.00           C
ATOM    172  CD  PRO A 245      71.454  27.555  32.164  1.00 25.23           C
ATOM    173  N   ILE A 246      71.679  25.120  28.182  1.00 23.96           N
ATOM    174  CA  ILE A 246      72.027  23.761  27.792  1.00 25.13           C
ATOM    175  C   ILE A 246      73.466  23.484  28.210  1.00 28.31           C
ATOM    176  O   ILE A 246      74.365  24.262  27.897  1.00 26.81           O
ATOM    177  CB  ILE A 246      71.868  23.538  26.278  1.00 24.46           C
ATOM    178  CG1 ILE A 246      70.409  23.730  25.863  1.00 25.48           C
ATOM    179  CG2 ILE A 246      72.335  22.144  25.894  1.00 24.62           C
ATOM    180  CD1 ILE A 246      69.433  22.954  26.716  1.00 26.45           C
ATOM    181  N   ASP A 247      73.682  22.379  28.917  1.00 30.66           N
ATOM    182  CA  ASP A 247      75.012  22.042  29.408  1.00 32.04           C
ATOM    183  C   ASP A 247      75.689  20.984  28.542  1.00 31.93           C
ATOM    184  O   ASP A 247      76.834  21.154  28.128  1.00 32.46           O
ATOM    185  CB  ASP A 247      74.933  21.568  30.860  1.00 33.92           C
ATOM    186  CG  ASP A 247      74.635  22.700  31.826  1.00 36.58           C
ATOM    187  OD1 ASP A 247      75.287  23.760  31.713  1.00 37.44           O
ATOM    188  OD2 ASP A 247      73.745  22.537  32.689  1.00 37.50           O
ATOM    189  N   VAL A 248      74.974  19.898  28.263  1.00 30.77           N
ATOM    190  CA  VAL A 248      75.519  18.793  27.477  1.00 29.79           C
ATOM    191  C   VAL A 248      74.433  18.102  26.660  1.00 27.81           C
ATOM    192  O   VAL A 248      73.246  18.201  26.979  1.00 26.75           O
ATOM    193  CB  VAL A 248      76.201  17.723  28.370  1.00 33.67           C
ATOM    194  CG1 VAL A 248      77.549  18.205  28.895  1.00 33.93           C
ATOM    195  CG2 VAL A 248      75.281  17.314  29.510  1.00 33.42           C
ATOM    196  N   LEU A 249      74.843  17.405  25.604  1.00 26.99           N
ATOM    197  CA  LEU A 249      73.957  16.469  24.920  1.00 26.56           C
ATOM    198  C   LEU A 249      74.028  15.126  25.633  1.00 28.27           C
ATOM    199  O   LEU A 249      75.078  14.747  26.153  1.00 28.88           O
ATOM    200  CB  LEU A 249      74.330  16.324  23.443  1.00 26.06           C
ATOM    201  CG  LEU A 249      74.189  17.581  22.583  1.00 27.16           C
ATOM    202  CD1 LEU A 249      74.698  17.329  21.173  1.00 27.74           C
ATOM    203  CD2 LEU A 249      72.740  18.040  22.554  1.00 26.95           C
ATOM    204  N   TYR A 250      72.915  14.401  25.654  1.00 28.50           N
ATOM    205  CA  TYR A 250      72.800  13.238  26.523  1.00 28.70           C
ATOM    206  C   TYR A 250      71.900  12.157  25.936  1.00 30.65           C
ATOM    207  O   TYR A 250      70.873  12.453  25.324  1.00 30.19           O
ATOM    208  CB  TYR A 250      72.276  13.689  27.891  1.00 28.12           C
ATOM    209  CG  TYR A 250      72.064  12.590  28.908  1.00 30.06           C
ATOM    210  CD1 TYR A 250      73.108  12.151  29.712  1.00 29.77           C
ATOM    211  CD2 TYR A 250      70.810  12.020  29.092  1.00 31.30           C
ATOM    212  CE1 TYR A 250      72.915  11.158  30.653  1.00 32.21           C
ATOM    213  CE2 TYR A 250      70.607  11.028  30.031  1.00 32.87           C
ATOM    214  CZ  TYR A 250      71.663  10.601  30.809  1.00 34.89           C
ATOM    215  OH  TYR A 250      71.465   9.613  31.745  1.00 38.49           O
ATOM    216  N   THR A 251      72.296  10.901  26.123  1.00 31.29           N
ATOM    217  CA  THR A 251      71.468   9.764  25.733  1.00 31.87           C
ATOM    218  C   THR A 251      71.337   8.782  26.891  1.00 35.42           C
ATOM    219  O   THR A 251      72.231   8.675  27.731  1.00 36.24           O
ATOM    220  CB  THR A 251      72.045   9.010  24.515  1.00 30.07           C
ATOM    221  OG1 THR A 251      73.288   8.391  24.873  1.00 30.35           O
ATOM    222  CG2 THR A 251      72.257   9.947  23.334  1.00 26.46           C
ATOM    223  N   ASN A 252      70.218   8.067  26.931  1.00 37.13           N
ATOM    224  CA  ASN A 252      70.037   6.984  27.888  1.00 40.78           C
ATOM    225  C   ASN A 252      69.084   5.930  27.335  1.00 42.30           C
ATOM    226  O   ASN A 252      67.880   5.985  27.586  1.00 41.78           O
ATOM    227  CB  ASN A 252      69.518   7.521  29.223  1.00 42.17           C
ATOM    228  CG  ASN A 252      69.421   6.443  30.289  1.00 44.64           C
ATOM    229  OD1 ASN A 252      70.036   5.382  30.175  1.00 45.05           O
ATOM    230  ND2 ASN A 252      68.644   6.712  31.332  1.00 45.21           N
ATOM    231  N   PRO A 253      69.624   4.969  26.571  1.00 44.93           N
ATOM    232  CA  PRO A 253      68.835   3.905  25.938  1.00 47.71           C
ATOM    233  C   PRO A 253      68.131   2.996  26.943  1.00 51.33           C
ATOM    234  O   PRO A 253      67.118   2.384  26.605  1.00 53.01           O
ATOM    235  CB  PRO A 253      69.885   3.116  25.145  1.00 47.55           C
ATOM    236  CG  PRO A 253      71.009   4.076  24.939  1.00 46.39           C
ATOM    237  CD  PRO A 253      71.045   4.891  26.194  1.00 45.74           C
ATOM    238  N   ASN A 254      68.658   2.915  28.161  1.00 53.21           N
ATOM    239  CA  ASN A 254      68.118   2.002  29.162  1.00 56.35           C
ATOM    240  C   ASN A 254      66.950   2.597  29.941  1.00 57.33           C
ATOM    241  O   ASN A 254      66.431   1.971  30.866  1.00 57.99           O
ATOM    242  CB  ASN A 254      69.219   1.570  30.133  1.00 57.60           C
ATOM    243  CG  ASN A 254      70.293   0.736  29.461  1.00 58.96           C
ATOM    244  OD1 ASN A 254      70.069  -0.424  29.119  1.00 60.02           O
ATOM    245  ND2 ASN A 254      71.468   1.325  29.270  1.00 59.20           N
ATOM    246  N   GLU A 255      66.548   3.809  29.571  1.00 56.90           N
ATOM    247  CA  GLU A 255      65.406   4.456  30.203  1.00 56.53           C
ATOM    248  C   GLU A 255      64.148   3.615  30.001  1.00 56.35           C
ATOM    249  O   GLU A 255      63.779   3.299  28.871  1.00 56.38           O
ATOM    250  CB  GLU A 255      65.201   5.864  29.639  1.00 55.81           C
ATOM    251  CG  GLU A 255      64.047   6.622  30.274  1.00 55.74           C
ATOM    252  CD  GLU A 255      64.230   6.816  31.768  1.00 56.32           C
ATOM    253  OE1 GLU A 255      65.131   7.587  32.161  1.00 55.79           O
ATOM    254  OE2 GLU A 255      63.480   6.193  32.549  1.00 57.34           O
ATOM    255  N   SER A 256      63.495   3.255  31.100  1.00 56.45           N
ATOM    256  CA  SER A 256      62.300   2.422  31.040  1.00 57.94           C
ATOM    257  C   SER A 256      61.032   3.270  31.033  1.00 55.76           C
ATOM    258  O   SER A 256      59.973   2.815  30.598  1.00 57.03           O
ATOM    259  CB  SER A 256      62.268   1.440  32.213  1.00 61.90           C
ATOM    260  OG  SER A 256      62.033   2.112  33.437  1.00 62.25           O
ATOM    261  N   ALA A 257      61.145   4.502  31.520  1.00 52.84           N
ATOM    262  CA  ALA A 257      59.989   5.380  31.658  1.00 49.95           C
ATOM    263  C   ALA A 257      59.498   5.887  30.309  1.00 45.60           C
ATOM    264  O   ALA A 257      60.260   5.970  29.345  1.00 44.42           O
ATOM    265  CB  ALA A 257      60.319   6.552  32.569  1.00 49.75           C
ATOM    266  N   ILE A 258      58.213   6.219  30.255  1.00 42.40           N
ATOM    267  CA  ILE A 258      57.623   6.839  29.079  1.00 38.38           C
ATOM    268  C   ILE A 258      58.052   8.299  28.981  1.00 36.26           C
ATOM    269  O   ILE A 258      57.900   9.063  29.935  1.00 35.42           O
ATOM    270  CB  ILE A 258      56.081   6.763  29.116  1.00 38.10           C
ATOM    271  CG1 ILE A 258      55.611   5.317  29.309  1.00 41.12           C
ATOM    272  CG2 ILE A 258      55.477   7.393  27.867  1.00 36.20           C
ATOM    273  CD1 ILE A 258      55.882   4.416  28.124  1.00 42.44           C
ATOM    274  N   VAL A 259      58.589   8.687  27.830  1.00 34.62           N
ATOM    275  CA  VAL A 259      59.001  10.071  27.629  1.00 31.94           C
ATOM    276  C   VAL A 259      57.852  10.866  27.014  1.00 30.09           C
ATOM    277  O   VAL A 259      57.576  10.752  25.819  1.00 28.96           O
ATOM    278  CB  VAL A 259      60.244  10.169  26.727  1.00 31.78           C
ATOM    279  CG1 VAL A 259      60.643  11.625  26.527  1.00 29.67           C
ATOM    280  CG2 VAL A 259      61.395   9.381  27.332  1.00 32.47           C
ATOM    281  N   GLN A 260      57.184  11.666  27.839  1.00 29.60           N
ATOM    282  CA  GLN A 260      56.039  12.448  27.385  1.00 28.98           C
ATOM    283  C   GLN A 260      55.982  13.815  28.068  1.00 29.69           C
ATOM    284  O   GLN A 260      54.956  14.193  28.636  1.00 30.11           O
ATOM    285  CB  GLN A 260      54.736  11.678  27.632  1.00 29.14           C
ATOM    286  CG  GLN A 260      53.562  12.152  26.782  1.00 29.58           C
ATOM    287  CD  GLN A 260      52.309  11.329  26.999  1.00 31.06           C
ATOM    288  OE1 GLN A 260      52.276  10.440  27.849  1.00 32.03           O
ATOM    289  NE2 GLN A 260      51.269  11.621  26.228  1.00 31.47           N
ATOM    290  N   CYS A 261      57.088  14.551  28.026  1.00 28.16           N
ATOM    291  CA  CYS A 261      57.111  15.906  28.571  1.00 28.93           C
ATOM    292  C   CYS A 261      56.150  16.818  27.802  1.00 27.31           C
ATOM    293  O   CYS A 261      55.851  16.571  26.634  1.00 27.28           O
ATOM    294  CB  CYS A 261      58.535  16.472  28.546  1.00 29.78           C
ATOM    295  SG  CYS A 261      59.422  16.243  26.993  1.00 39.94           S
ATOM    296  N   GLN A 262      55.663  17.864  28.463  1.00 25.99           N
ATOM    297  CA  GLN A 262      54.645  18.733  27.875  1.00 26.04           C
ATOM    298  C   GLN A 262      55.185  20.113  27.510  1.00 25.40           C
ATOM    299  O   GLN A 262      54.613  20.808  26.668  1.00 25.30           O
ATOM    300  CB  GLN A 262      53.457  18.877  28.826  1.00 25.69           C
ATOM    301  CG  GLN A 262      52.730  17.571  29.096  1.00 27.42           C
ATOM    302  CD  GLN A 262      52.270  16.893  27.820  1.00 28.05           C
ATOM    303  OE1 GLN A 262      51.449  17.433  27.079  1.00 28.38           O
ATOM    304  NE2 GLN A 262      52.801  15.705  27.556  1.00 26.99           N
ATOM    305  N   ASN A 263      56.277  20.512  28.152  1.00 25.42           N
ATOM    306  CA  ASN A 263      56.977  21.731  27.770  1.00 24.51           C
ATOM    307  C   ASN A 263      58.071  21.427  26.756  1.00 26.97           C
ATOM    308  O   ASN A 263      58.613  20.321  26.726  1.00 28.37           O
ATOM    309  CB  ASN A 263      57.571  22.425  28.998  1.00 21.50           C
ATOM    310  CG  ASN A 263      56.522  23.135  29.833  1.00 21.63           C
ATOM    311  OD1 ASN A 263      55.658  23.835  29.301  1.00 21.98           O
ATOM    312  ND2 ASN A 263      56.595  22.965  31.149  1.00 21.03           N
ATOM    313  N   GLY A 264      58.393  22.412  25.926  1.00 26.14           N
ATOM    314  CA  GLY A 264      59.390  22.231  24.888  1.00 25.17           C
ATOM    315  C   GLY A 264      58.900  21.282  23.815  1.00 24.34           C
ATOM    316  O   GLY A 264      59.678  20.517  23.238  1.00 23.18           O
ATOM    317  N   ARG A 265      57.598  21.332  23.553  1.00 22.78           N
ATOM    318  CA  ARG A 265      56.980  20.478  22.552  1.00 23.89           C
ATOM    319  C   ARG A 265      56.474  21.305  21.378  1.00 25.52           C
ATOM    320  O   ARG A 265      55.581  22.140  21.528  1.00 24.84           O
ATOM    321  CB  ARG A 265      55.836  19.671  23.168  1.00 25.99           C
ATOM    322  CG  ARG A 265      56.250  18.836  24.367  1.00 26.45           C
ATOM    323  CD  ARG A 265      57.294  17.794  23.981  1.00 25.74           C
ATOM    324  NE  ARG A 265      56.853  16.968  22.860  1.00 25.26           N
ATOM    325  CZ  ARG A 265      56.186  15.825  22.988  1.00 27.04           C
ATOM    326  NH1 ARG A 265      55.880  15.364  24.194  1.00 27.47           N
ATOM    327  NH2 ARG A 265      55.822  15.143  21.911  1.00 27.31           N
ATOM    328  N   CYS A 266      57.058  21.072  20.209  1.00 27.45           N
ATOM    329  CA  CYS A 266      56.690  21.804  19.005  1.00 28.74           C
ATOM    330  C   CYS A 266      56.968  20.956  17.769  1.00 30.10           C
ATOM    331  O   CYS A 266      58.031  20.344  17.657  1.00 30.76           O
ATOM    332  CB  CYS A 266      57.455  23.129  18.929  1.00 28.72           C
ATOM    333  SG  CYS A 266      57.050  24.176  17.508  1.00 25.59           S
ATOM    334  N   THR A 267      56.014  20.914  16.845  1.00 29.52           N
ATOM    335  CA  THR A 267      56.214  20.185  15.597  1.00 28.34           C
ATOM    336  C   THR A 267      57.188  20.948  14.711  1.00 27.67           C
ATOM    337  O   THR A 267      57.474  22.119  14.962  1.00 27.94           O
ATOM    338  CB  THR A 267      54.895  19.970  14.837  1.00 27.43           C
ATOM    339  OG1 THR A 267      54.353  21.239  14.455  1.00 27.87           O
ATOM    340  CG2 THR A 267      53.891  19.227  15.707  1.00 26.96           C
ATOM    341  N   LEU A 268      57.701  20.291  13.676  1.00 26.62           N
ATOM    342  CA  LEU A 268      58.665  20.936  12.789  1.00 25.62           C
ATOM    343  C   LEU A 268      58.033  22.039  11.941  1.00 26.07           C
ATOM    344  O   LEU A 268      58.737  22.917  11.441  1.00 27.39           O
ATOM    345  CB  LEU A 268      59.338  19.905  11.880  1.00 24.46           C
ATOM    346  CG  LEU A 268      60.199  18.844  12.567  1.00 24.60           C
ATOM    347  CD1 LEU A 268      60.966  18.025  11.538  1.00 23.84           C
ATOM    348  CD2 LEU A 268      61.152  19.495  13.557  1.00 24.49           C
ATOM    349  N   ASP A 269      56.714  21.999  11.775  1.00 26.66           N
ATOM    350  CA  ASP A 269      56.038  23.043  11.014  1.00 29.15           C
ATOM    351  C   ASP A 269      55.418  24.097  11.927  1.00 29.54           C
ATOM    352  O   ASP A 269      54.582  24.887  11.495  1.00 30.77           O
ATOM    353  CB  ASP A 269      54.981  22.449  10.072  1.00 31.62           C
ATOM    354  CG  ASP A 269      53.918  21.638  10.794  1.00 34.17           C
ATOM    355  OD1 ASP A 269      53.167  20.925  10.097  1.00 35.59           O
ATOM    356  OD2 ASP A 269      53.823  21.704  12.038  1.00 34.93           O
ATOM    357  N   GLY A 270      55.826  24.093  13.193  1.00 29.83           N
ATOM    358  CA  GLY A 270      55.545  25.203  14.086  1.00 30.16           C
ATOM    359  C   GLY A 270      54.306  25.123  14.958  1.00 29.97           C
ATOM    360  O   GLY A 270      53.822  26.149  15.431  1.00 28.02           O
ATOM    361  N   GLU A 271      53.784  23.922  15.180  1.00 30.56           N
ATOM    362  CA  GLU A 271      52.626  23.778  16.055  1.00 30.36           C
ATOM    363  C   GLU A 271      53.063  23.488  17.485  1.00 26.59           C
ATOM    364  O   GLU A 271      53.646  22.439  17.764  1.00 24.72           O
ATOM    365  CB  GLU A 271      51.694  22.669  15.561  1.00 34.78           C
ATOM    366  CG  GLU A 271      50.424  22.531  16.392  1.00 40.10           C
ATOM    367  CD  GLU A 271      49.769  21.167  16.258  1.00 46.21           C
ATOM    368  OE1 GLU A 271      48.812  20.892  17.014  1.00 48.53           O
ATOM    369  OE2 GLU A 271      50.209  20.371  15.402  1.00 48.52           O
ATOM    370  N   LEU A 272      52.782  24.424  18.388  1.00 23.57           N
ATOM    371  CA  LEU A 272      53.066  24.219  19.803  1.00 22.74           C
ATOM    372  C   LEU A 272      52.133  23.151  20.358  1.00 24.45           C
ATOM    373  O   LEU A 272      50.965  23.080  19.976  1.00 22.01           O
ATOM    374  CB  LEU A 272      52.905  25.523  20.589  1.00 23.04           C
ATOM    375  CG  LEU A 272      53.745  26.720  20.143  1.00 22.57           C
ATOM    376  CD1 LEU A 272      53.540  27.893  21.091  1.00 22.57           C
ATOM    377  CD2 LEU A 272      55.215  26.343  20.056  1.00 21.46           C
ATOM    378  N   GLN A 273      52.647  22.319  21.257  1.00 25.27           N
ATOM    379  CA  GLN A 273      51.846  21.246  21.836  1.00 28.68           C
ATOM    380  C   GLN A 273      52.017  21.211  23.348  1.00 26.47           C
ATOM    381  O   GLN A 273      52.907  21.863  23.891  1.00 24.58           O
ATOM    382  CB  GLN A 273      52.230  19.897  21.224  1.00 32.04           C
ATOM    383  CG  GLN A 273      51.981  19.804  19.726  1.00 35.07           C
ATOM    384  CD  GLN A 273      52.167  18.400  19.187  1.00 38.27           C
ATOM    385  OE1 GLN A 273      52.882  17.587  19.772  1.00 40.15           O
ATOM    386  NE2 GLN A 273      51.521  18.107  18.064  1.00 38.43           N
ATOM    387  N   GLY A 274      51.166  20.446  24.023  1.00 25.74           N
ATOM    388  CA  GLY A 274      51.243  20.323  25.466  1.00 25.52           C
ATOM    389  C   GLY A 274      50.997  21.646  26.165  1.00 26.92           C
ATOM    390  O   GLY A 274      50.024  22.342  25.876  1.00 28.55           O
ATOM    391  N   THR A 275      51.883  21.989  27.093  1.00 25.70           N
ATOM    392  CA  THR A 275      51.791  23.248  27.821  1.00 24.83           C
ATOM    393  C   THR A 275      52.834  24.254  27.337  1.00 22.59           C
ATOM    394  O   THR A 275      53.214  25.167  28.070  1.00 22.97           O
ATOM    395  CB  THR A 275      51.981  23.033  29.331  1.00 25.39           C
ATOM    396  OG1 THR A 275      53.264  22.437  29.571  1.00 24.43           O
ATOM    397  CG2 THR A 275      50.893  22.126  29.880  1.00 24.99           C
ATOM    398  N   THR A 276      53.293  24.083  26.102  1.00 21.62           N
ATOM    399  CA  THR A 276      54.423  24.856  25.592  1.00 23.78           C
ATOM    400  C   THR A 276      54.047  26.281  25.191  1.00 25.32           C
ATOM    401  O   THR A 276      53.108  26.495  24.423  1.00 26.20           O
ATOM    402  CB  THR A 276      55.067  24.154  24.379  1.00 22.77           C
ATOM    403  OG1 THR A 276      55.594  22.886  24.787  1.00 22.86           O
ATOM    404  CG2 THR A 276      56.192  25.001  23.792  1.00 22.07           C
ATOM    405  N   GLN A 277      54.790  27.251  25.720  1.00 25.11           N
ATOM    406  CA  GLN A 277      54.655  28.645  25.305  1.00 25.39           C
ATOM    407  C   GLN A 277      56.030  29.222  24.952  1.00 27.48           C
ATOM    408  O   GLN A 277      57.053  28.576  25.176  1.00 28.36           O
ATOM    409  CB  GLN A 277      53.949  29.476  26.387  1.00 22.50           C
ATOM    410  CG  GLN A 277      54.528  29.383  27.792  1.00 20.94           C
ATOM    411  CD  GLN A 277      55.797  30.194  27.966  1.00 21.09           C
ATOM    412  OE1 GLN A 277      55.769  31.425  27.939  1.00 20.66           O
ATOM    413  NE2 GLN A 277      56.919  29.507  28.157  1.00 19.22           N
ATOM    414  N   LEU A 278      56.047  30.428  24.390  1.00 27.54           N
ATOM    415  CA  LEU A 278      57.257  30.978  23.775  1.00 27.23           C
ATOM    416  C   LEU A 278      58.264  31.640  24.722  1.00 28.38           C
ATOM    417  O   LEU A 278      59.469  31.601  24.465  1.00 28.91           O
ATOM    418  CB  LEU A 278      56.858  31.988  22.698  1.00 28.00           C
ATOM    419  CG  LEU A 278      56.031  31.428  21.539  1.00 29.30           C
ATOM    420  CD1 LEU A 278      55.572  32.550  20.629  1.00 31.37           C
ATOM    421  CD2 LEU A 278      56.825  30.396  20.758  1.00 28.81           C
ATOM    422  N   LEU A 279      57.788  32.248  25.804  1.00 27.44           N
ATOM    423  CA  LEU A 279      58.681  33.002  26.687  1.00 25.26           C
ATOM    424  C   LEU A 279      59.582  32.098  27.524  1.00 24.16           C
ATOM    425  O   LEU A 279      59.104  31.156  28.157  1.00 23.48           O
ATOM    426  CB  LEU A 279      57.881  33.913  27.623  1.00 25.23           C
ATOM    427  CG  LEU A 279      56.847  34.867  27.023  1.00 27.61           C
ATOM    428  CD1 LEU A 279      56.016  35.501  28.125  1.00 28.77           C
ATOM    429  CD2 LEU A 279      57.534  35.937  26.203  1.00 28.11           C
ATOM    430  N   PRO A 280      60.893  32.391  27.536  1.00 23.18           N
ATOM    431  CA  PRO A 280      61.826  31.688  28.427  1.00 23.14           C
ATOM    432  C   PRO A 280      61.500  31.965  29.892  1.00 22.96           C
ATOM    433  O   PRO A 280      61.740  31.123  30.756  1.00 23.05           O
ATOM    434  CB  PRO A 280      63.199  32.262  28.050  1.00 25.17           C
ATOM    435  CG  PRO A 280      62.999  33.028  26.783  1.00 25.74           C
ATOM    436  CD  PRO A 280      61.559  33.414  26.713  1.00 23.74           C
ATOM    437  N   THR A 281      60.957  33.148  30.162  1.00 22.44           N
ATOM    438  CA  THR A 281      60.548  33.521  31.510  1.00 24.71           C
ATOM    439  C   THR A 281      59.274  32.790  31.930  1.00 24.96           C
ATOM    440  O   THR A 281      58.942  32.730  33.113  1.00 25.93           O
ATOM    441  CB  THR A 281      60.314  35.042  31.626  1.00 27.50           C
ATOM    442  OG1 THR A 281      59.348  35.456  30.652  1.00 26.66           O
ATOM    443  CG2 THR A 281      61.611  35.802  31.392  1.00 28.17           C
ATOM    444  N   GLY A 282      58.561  32.249  30.948  1.00 23.81           N
ATOM    445  CA  GLY A 282      57.312  31.549  31.190  1.00 25.48           C
ATOM    446  C   GLY A 282      57.440  30.109  31.654  1.00 27.07           C
ATOM    447  O   GLY A 282      56.490  29.538  32.191  1.00 28.73           O
ATOM    448  N   ILE A 283      58.607  29.514  31.429  1.00 25.16           N
ATOM    449  CA  ILE A 283      58.819  28.101  31.723  1.00 25.37           C
ATOM    450  C   ILE A 283      58.846  27.819  33.227  1.00 25.99           C
ATOM    451  O   ILE A 283      59.663  28.379  33.958  1.00 24.69           O
ATOM    452  CB  ILE A 283      60.128  27.599  31.086  1.00 25.90           C
ATOM    453  CG1 ILE A 283      60.105  27.843  29.575  1.00 25.02           C
ATOM    454  CG2 ILE A 283      60.322  26.127  31.376  1.00 26.46           C
ATOM    455  CD1 ILE A 283      61.458  27.695  28.907  1.00 25.22           C
ATOM    456  N   CYS A 284      57.941  26.944  33.669  1.00 26.65           N
ATOM    457  CA  CYS A 284      57.758  26.611  35.085  1.00 25.75           C
ATOM    458  C   CYS A 284      57.418  27.837  35.928  1.00 27.87           C
ATOM    459  O   CYS A 284      57.707  27.878  37.125  1.00 30.35           O
ATOM    460  CB  CYS A 284      58.999  25.913  35.647  1.00 24.96           C
ATOM    461  SG  CYS A 284      59.167  24.192  35.123  1.00 31.03           S
ATOM    462  N   ALA A 285      56.799  28.831  35.299  1.00 25.67           N
ATOM    463  CA  ALA A 285      56.362  30.031  36.001  1.00 25.54           C
ATOM    464  C   ALA A 285      54.861  29.989  36.287  1.00 24.48           C
ATOM    465  O   ALA A 285      54.104  29.320  35.583  1.00 23.00           O
ATOM    466  CB  ALA A 285      56.713  31.272  35.194  1.00 25.80           C
ATOM    467  N   PHE A 286      54.441  30.698  37.330  1.00 25.56           N
ATOM    468  CA  PHE A 286      53.023  30.836  37.647  1.00 26.15           C
ATOM    469  C   PHE A 286      52.645  32.290  37.904  1.00 26.73           C
ATOM    470  O   PHE A 286      53.421  33.053  38.479  1.00 27.72           O
ATOM    471  CB  PHE A 286      52.646  29.994  38.871  1.00 26.29           C
ATOM    472  CG  PHE A 286      52.418  28.539  38.570  1.00 29.26           C
ATOM    473  CD1 PHE A 286      53.226  27.565  39.133  1.00 31.87           C
ATOM    474  CD2 PHE A 286      51.396  28.146  37.723  1.00 30.90           C
ATOM    475  CE1 PHE A 286      53.016  26.225  38.860  1.00 33.08           C
ATOM    476  CE2 PHE A 286      51.180  26.809  37.444  1.00 33.66           C
ATOM    477  CZ  PHE A 286      51.992  25.847  38.014  1.00 34.02           C
ATOM    478  N  AARG A 287      51.440  32.660  37.486  1.00 26.75           N
ATOM    479  CA AARG A 287      50.901  33.989  37.753  1.00 26.84           C
ATOM    480  C  AARG A 287      49.474  33.867  38.281  1.00 27.35           C
ATOM    481  O  AARG A 287      48.711  33.015  37.828  1.00 27.49           O
ATOM    482  CB AARG A 287      50.941  34.851  36.490  1.00 26.73           C
ATOM    483  CG AARG A 287      50.436  36.274  36.673  1.00 26.66           C
ATOM    484  CD AARG A 287      50.732  37.112  35.438  1.00 26.06           C
ATOM    485  NE AARG A 287      50.122  38.437  35.496  1.00 24.71           N
ATOM    486  CZ AARG A 287      50.189  39.329  34.514  1.00 23.51           C
ATOM    487  NH1AARG A 287      50.843  39.037  33.397  1.00 22.41           N
ATOM    488  NH2AARG A 287      49.606  40.512  34.645  1.00 23.52           N
ATOM    489  N   GLY A 288      49.121  34.711  39.246  1.00 27.97           N
ATOM    490  CA  GLY A 288      47.804  34.654  39.853  1.00 28.36           C
ATOM    491  C   GLY A 288      47.658  35.460  41.127  1.00 29.74           C
ATOM    492  O   GLY A 288      48.281  36.510  41.291  1.00 29.77           O
ATOM    493  N   LYS A 289      46.818  34.964  42.031  1.00 31.59           N
ATOM    494  CA  LYS A 289      46.558  35.627  43.304  1.00 32.37           C
ATOM    495  C   LYS A 289      46.434  34.615  44.438  1.00 32.00           C
ATOM    496  O   LYS A 289      45.819  33.560  44.275  1.00 31.92           O
ATOM    497  CB  LYS A 289      45.280  36.470  43.224  1.00 33.48           C
ATOM    498  CG  LYS A 289      45.339  37.628  42.242  1.00 35.46           C
ATOM    499  CD  LYS A 289      44.083  38.484  42.323  1.00 37.23           C
ATOM    500  CE  LYS A 289      44.248  39.790  41.560  1.00 38.56           C
ATOM    501  NZ  LYS A 289      43.001  40.608  41.580  1.00 40.50           N
ATOM    502  N   VAL A 290      47.012  34.943  45.587  1.00 32.56           N
ATOM    503  CA  VAL A 290      46.849  34.127  46.783  1.00 34.28           C
ATOM    504  C   VAL A 290      45.465  34.357  47.383  1.00 37.14           C
ATOM    505  O   VAL A 290      45.051  35.499  47.583  1.00 37.40           O
ATOM    506  CB  VAL A 290      47.928  34.441  47.840  1.00 32.94           C
ATOM    507  CG1 VAL A 290      47.632  33.711  49.144  1.00 33.34           C
ATOM    508  CG2 VAL A 290      49.312  34.080  47.314  1.00 30.57           C
ATOM    509  N   THR A 291      44.747  33.274  47.659  1.00 38.68           N
ATOM    510  CA  THR A 291      43.437  33.379  48.290  1.00 41.41           C
ATOM    511  C   THR A 291      43.532  33.386  49.812  1.00 44.24           C
ATOM    512  O   THR A 291      42.906  34.216  50.472  1.00 45.70           O
ATOM    513  CB  THR A 291      42.512  32.229  47.857  1.00 41.15           C
ATOM    514  OG1 THR A 291      43.058  30.983  48.305  1.00 42.36           O
ATOM    515  CG2 THR A 291      42.376  32.199  46.349  1.00 40.04           C
ATOM    516  N   GLN A 292      44.320  32.467  50.364  1.00 45.12           N
ATOM    517  CA  GLN A 292      44.429  32.323  51.812  1.00 46.12           C
ATOM    518  C   GLN A 292      45.540  31.364  52.217  1.00 46.45           C
ATOM    519  O   GLN A 292      46.030  30.586  51.400  1.00 45.83           O
ATOM    520  CB  GLN A 292      43.104  31.827  52.397  1.00 47.59           C
ATOM    521  CG  GLN A 292      42.745  30.411  51.974  1.00 49.00           C
ATOM    522  CD  GLN A 292      41.361  29.996  52.432  1.00 50.20           C
ATOM    523  OE1 GLN A 292      40.442  29.862  51.623  1.00 50.91           O
ATOM    524  NE2 GLN A 292      41.205  29.789  53.734  1.00 49.96           N
ATOM    525  N   GLN A 293      45.936  31.432  53.485  1.00 47.47           N
ATOM    526  CA  GLN A 293      46.778  30.401  54.078  1.00 48.50           C
ATOM    527  C   GLN A 293      45.914  29.187  54.405  1.00 49.58           C
ATOM    528  O   GLN A 293      44.751  29.335  54.780  1.00 49.39           O
ATOM    529  CB  GLN A 293      47.473  30.923  55.339  1.00 48.47           C
ATOM    530  CG  GLN A 293      48.329  29.890  56.059  1.00 49.30           C
ATOM    531  CD  GLN A 293      49.052  30.459  57.264  1.00 49.62           C
ATOM    532  OE1 GLN A 293      49.039  31.667  57.497  1.00 49.99           O
ATOM    533  NE2 GLN A 293      49.689  29.587  58.038  1.00 49.42           N
ATOM    534  N   VAL A 294      46.475  27.991  54.261  1.00 50.87           N
ATOM    535  CA  VAL A 294      45.750  26.772  54.601  1.00 53.20           C
ATOM    536  C   VAL A 294      46.307  26.136  55.871  1.00 54.54           C
ATOM    537  O   VAL A 294      47.493  26.263  56.172  1.00 54.97           O
ATOM    538  CB  VAL A 294      45.796  25.746  53.453  1.00 53.49           C
ATOM    539  CG1 VAL A 294      47.130  25.811  52.741  1.00 52.64           C
ATOM    540  CG2 VAL A 294      45.543  24.343  53.986  1.00 54.38           C
ATOM    541  N   ARG A 299      52.033  20.891  57.906  1.00 71.52           N
ATOM    542  CA  ARG A 299      53.429  20.528  57.694  1.00 71.31           C
ATOM    543  C   ARG A 299      54.290  21.764  57.442  1.00 69.12           C
ATOM    544  O   ARG A 299      55.334  21.685  56.792  1.00 70.03           O
ATOM    545  CB  ARG A 299      53.555  19.548  56.525  1.00 72.01           C
ATOM    546  N   GLY A 300      53.845  22.903  57.963  1.00 65.91           N
ATOM    547  CA  GLY A 300      54.559  24.157  57.798  1.00 62.58           C
ATOM    548  C   GLY A 300      53.622  25.282  57.405  1.00 59.79           C
ATOM    549  O   GLY A 300      52.439  25.261  57.748  1.00 60.35           O
ATOM    550  N   THR A 301      54.146  26.268  56.684  1.00 56.45           N
ATOM    551  CA  THR A 301      53.328  27.378  56.212  1.00 52.02           C
ATOM    552  C   THR A 301      52.973  27.197  54.742  1.00 47.29           C
ATOM    553  O   THR A 301      53.838  27.277  53.870  1.00 45.67           O
ATOM    554  CB  THR A 301      54.041  28.727  56.397  1.00 52.10           C
ATOM    555  OG1 THR A 301      54.545  28.823  57.734  1.00 53.61           O
ATOM    556  CG2 THR A 301      53.078  29.874  56.138  1.00 51.38           C
ATOM    557  N   HIS A 302      51.694  26.959  54.473  1.00 44.18           N
ATOM    558  CA  HIS A 302      51.234  26.687  53.117  1.00 41.70           C
ATOM    559  C   HIS A 302      50.228  27.734  52.653  1.00 39.03           C
ATOM    560  O   HIS A 302      49.469  28.281  53.454  1.00 38.29           O
ATOM    561  CB  HIS A 302      50.617  25.289  53.031  1.00 44.26           C
ATOM    562  CG  HIS A 302      51.610  24.176  53.173  1.00 47.53           C
ATOM    563  ND1 HIS A 302      52.474  24.079  54.243  1.00 49.01           N
ATOM    564  CD2 HIS A 302      51.872  23.112  52.380  1.00 48.95           C
ATOM    565  CE1 HIS A 302      53.227  23.003  54.100  1.00 49.98           C
ATOM    566  NE2 HIS A 302      52.882  22.398  52.978  1.00 50.15           N
ATOM    567  N   TRP A 303      50.227  28.007  51.352  1.00 36.90           N
ATOM    568  CA  TRP A 303      49.363  29.035  50.788  1.00 35.58           C
ATOM    569  C   TRP A 303      48.616  28.527  49.562  1.00 35.59           C
ATOM    570  O   TRP A 303      49.173  27.790  48.751  1.00 35.60           O
ATOM    571  CB  TRP A 303      50.185  30.270  50.419  1.00 34.75           C
ATOM    572  CG  TRP A 303      51.043  30.766  51.536  1.00 35.70           C
ATOM    573  CD1 TRP A 303      52.315  30.370  51.832  1.00 36.27           C
ATOM    574  CD2 TRP A 303      50.694  31.754  52.510  1.00 35.76           C
ATOM    575  NE1 TRP A 303      52.779  31.051  52.932  1.00 36.29           N
ATOM    576  CE2 TRP A 303      51.802  31.907  53.367  1.00 36.59           C
ATOM    577  CE3 TRP A 303      49.551  32.526  52.741  1.00 35.06           C
ATOM    578  CZ2 TRP A 303      51.799  32.799  54.437  1.00 36.53           C
ATOM    579  CZ3 TRP A 303      49.551  33.409  53.803  1.00 35.95           C
ATOM    580  CH2 TRP A 303      50.667  33.539  54.637  1.00 35.80           C
ATOM    581  N   ASN A 304      47.356  28.928  49.429  1.00 36.20           N
ATOM    582  CA  ASN A 304      46.573  28.569  48.255  1.00 36.42           C
ATOM    583  C   ASN A 304      46.542  29.719  47.256  1.00 34.52           C
ATOM    584  O   ASN A 304      46.376  30.881  47.630  1.00 32.35           O
ATOM    585  CB  ASN A 304      45.151  28.173  48.648  1.00 39.65           C
ATOM    586  CG  ASN A 304      44.367  27.603  47.482  1.00 41.55           C
ATOM    587  OD1 ASN A 304      43.787  28.343  46.687  1.00 42.02           O
ATOM    588  ND2 ASN A 304      44.354  26.280  47.371  1.00 42.05           N
ATOM    589  N   MET A 305      46.703  29.382  45.982  1.00 34.82           N
ATOM    590  CA  MET A 305      46.829  30.381  44.931  1.00 35.48           C
ATOM    591  C   MET A 305      46.049  29.997  43.681  1.00 35.43           C
ATOM    592  O   MET A 305      46.248  28.914  43.129  1.00 33.67           O
ATOM    593  CB  MET A 305      48.306  30.579  44.584  1.00 35.46           C
ATOM    594  CG  MET A 305      48.565  31.313  43.282  1.00 35.83           C
ATOM    595  SD  MET A 305      50.329  31.371  42.908  1.00 37.84           S
ATOM    596  CE  MET A 305      50.348  32.485  41.508  1.00 39.76           C
ATOM    597  N   THR A 306      45.162  30.881  43.234  1.00 35.83           N
ATOM    598  CA  THR A 306      44.531  30.697  41.935  1.00 37.61           C
ATOM    599  C   THR A 306      45.538  31.050  40.856  1.00 36.49           C
ATOM    600  O   THR A 306      46.281  32.020  40.990  1.00 38.02           O
ATOM    601  CB  THR A 306      43.266  31.562  41.759  1.00 39.93           C
ATOM    602  OG1 THR A 306      43.635  32.943  41.663  1.00 41.69           O
ATOM    603  CG2 THR A 306      42.311  31.363  42.916  1.00 39.32           C
ATOM    604  N   VAL A 307      45.568  30.262  39.788  1.00 34.35           N
ATOM    605  CA  VAL A 307      46.500  30.525  38.704  1.00 32.22           C
ATOM    606  C   VAL A 307      45.760  30.979  37.456  1.00 31.50           C
ATOM    607  O   VAL A 307      44.700  30.454  37.116  1.00 33.42           O
ATOM    608  CB  VAL A 307      47.364  29.285  38.375  1.00 31.65           C
ATOM    609  CG1 VAL A 307      48.401  29.061  39.463  1.00 30.67           C
ATOM    610  CG2 VAL A 307      46.497  28.051  38.186  1.00 33.34           C
ATOM    611  N   THR A 308      46.326  31.975  36.789  1.00 28.90           N
ATOM    612  CA  THR A 308      45.784  32.470  35.535  1.00 27.14           C
ATOM    613  C   THR A 308      46.701  32.075  34.390  1.00 26.11           C
ATOM    614  O   THR A 308      47.704  31.391  34.599  1.00 24.40           O
ATOM    615  CB  THR A 308      45.629  33.998  35.555  1.00 28.60           C
ATOM    616  OG1 THR A 308      46.924  34.604  35.651  1.00 29.12           O
ATOM    617  CG2 THR A 308      44.783  34.435  36.742  1.00 28.37           C
ATOM    618  N   ASN A 309      46.358  32.501  33.180  1.00 26.13           N
ATOM    619  CA  ASN A 309      47.300  32.426  32.078  1.00 26.06           C
ATOM    620  C   ASN A 309      48.450  33.371  32.396  1.00 27.62           C
ATOM    621  O   ASN A 309      48.295  34.287  33.208  1.00 27.70           O
ATOM    622  CB  ASN A 309      46.638  32.794  30.749  1.00 25.62           C
ATOM    623  CG  ASN A 309      45.495  31.861  30.386  1.00 24.99           C
ATOM    624  OD1 ASN A 309      45.626  30.639  30.458  1.00 23.84           O
ATOM    625  ND2 ASN A 309      44.365  32.437  29.994  1.00 23.33           N
ATOM    626  N   LEU A 310      49.599  33.157  31.766  1.00 27.10           N
ATOM    627  CA  LEU A 310      50.774  33.967  32.066  1.00 28.68           C
ATOM    628  C   LEU A 310      50.597  35.428  31.654  1.00 28.82           C
ATOM    629  O   LEU A 310      51.265  36.309  32.192  1.00 30.21           O
ATOM    630  CB  LEU A 310      52.018  33.376  31.399  1.00 28.89           C
ATOM    631  CG  LEU A 310      52.525  32.072  32.022  1.00 28.94           C
ATOM    632  CD1 LEU A 310      53.704  31.522  31.238  1.00 28.72           C
ATOM    633  CD2 LEU A 310      52.898  32.277  33.486  1.00 28.30           C
ATOM    634  N   ASN A 311      49.699  35.690  30.707  1.00 28.97           N
ATOM    635  CA  ASN A 311      49.440  37.065  30.290  1.00 29.89           C
ATOM    636  C   ASN A 311      48.412  37.773  31.177  1.00 30.19           C
ATOM    637  O   ASN A 311      47.991  38.889  30.879  1.00 30.78           O
ATOM    638  CB  ASN A 311      48.992  37.115  28.823  1.00 30.19           C
ATOM    639  CG  ASN A 311      47.671  36.398  28.575  1.00 30.61           C
ATOM    640  OD1 ASN A 311      47.031  35.892  29.497  1.00 29.76           O
ATOM    641  ND2 ASN A 311      47.256  36.361  27.313  1.00 30.32           N
ATOM    642  N   GLY A 312      48.016  37.119  32.265  1.00 29.99           N
ATOM    643  CA  GLY A 312      47.125  37.724  33.240  1.00 29.99           C
ATOM    644  C   GLY A 312      45.644  37.447  33.044  1.00 30.97           C
ATOM    645  O   GLY A 312      44.843  37.681  33.949  1.00 30.80           O
ATOM    646  N   THR A 313      45.271  36.953  31.869  1.00 31.05           N
ATOM    647  CA  THR A 313      43.887  36.557  31.627  1.00 31.15           C
ATOM    648  C   THR A 313      43.580  35.273  32.394  1.00 29.58           C
ATOM    649  O   THR A 313      44.462  34.433  32.571  1.00 29.13           O
ATOM    650  CB  THR A 313      43.607  36.348  30.125  1.00 31.94           C
ATOM    651  OG1 THR A 313      44.435  35.292  29.624  1.00 32.38           O
ATOM    652  CG2 THR A 313      43.891  37.623  29.346  1.00 31.92           C
ATOM    653  N   PRO A 314      42.329  35.119  32.858  1.00 29.08           N
ATOM    654  CA  PRO A 314      41.957  33.923  33.623  1.00 28.73           C
ATOM    655  C   PRO A 314      42.106  32.652  32.796  1.00 28.45           C
ATOM    656  O   PRO A 314      41.848  32.674  31.591  1.00 28.14           O
ATOM    657  CB  PRO A 314      40.485  34.167  33.983  1.00 29.79           C
ATOM    658  CG  PRO A 314      40.257  35.626  33.761  1.00 30.62           C
ATOM    659  CD  PRO A 314      41.190  36.034  32.673  1.00 29.34           C
ATOM    660  N   PHE A 315      42.525  31.563  33.433  1.00 28.41           N
ATOM    661  CA  PHE A 315      42.629  30.283  32.745  1.00 29.02           C
ATOM    662  C   PHE A 315      41.262  29.632  32.576  1.00 31.82           C
ATOM    663  O   PHE A 315      40.519  29.468  33.543  1.00 32.69           O
ATOM    664  CB  PHE A 315      43.562  29.333  33.495  1.00 28.60           C
ATOM    665  CG  PHE A 315      43.666  27.976  32.865  1.00 29.59           C
ATOM    666  CD1 PHE A 315      44.251  27.823  31.619  1.00 29.11           C
ATOM    667  CD2 PHE A 315      43.161  26.856  33.507  1.00 29.99           C
ATOM    668  CE1 PHE A 315      44.345  26.577  31.029  1.00 30.32           C
ATOM    669  CE2 PHE A 315      43.251  25.605  32.922  1.00 30.75           C
ATOM    670  CZ  PHE A 315      43.844  25.466  31.680  1.00 31.89           C
ATOM    671  N   ASP A 316      40.942  29.260  31.342  1.00 33.60           N
ATOM    672  CA  ASP A 316      39.700  28.562  31.042  1.00 36.48           C
ATOM    673  C   ASP A 316      39.975  27.066  30.939  1.00 38.50           C
ATOM    674  O   ASP A 316      40.635  26.617  30.002  1.00 38.36           O
ATOM    675  CB  ASP A 316      39.084  29.091  29.743  1.00 37.20           C
ATOM    676  CG  ASP A 316      37.836  28.329  29.328  1.00 38.93           C
ATOM    677  OD1 ASP A 316      37.446  28.438  28.147  1.00 40.42           O
ATOM    678  OD2 ASP A 316      37.246  27.618  30.170  1.00 39.02           O
ATOM    679  N   PRO A 317      39.473  26.289  31.912  1.00 39.97           N
ATOM    680  CA  PRO A 317      39.717  24.844  31.978  1.00 40.64           C
ATOM    681  C   PRO A 317      39.196  24.090  30.756  1.00 41.11           C
ATOM    682  O   PRO A 317      39.648  22.976  30.493  1.00 41.56           O
ATOM    683  CB  PRO A 317      38.954  24.420  33.240  1.00 41.37           C
ATOM    684  CG  PRO A 317      38.859  25.667  34.058  1.00 41.00           C
ATOM    685  CD  PRO A 317      38.667  26.758  33.052  1.00 40.53           C
ATOM    686  N   THR A 318      38.266  24.693  30.021  1.00 42.07           N
ATOM    687  CA  THR A 318      37.645  24.032  28.879  1.00 42.69           C
ATOM    688  C   THR A 318      38.491  24.126  27.610  1.00 41.09           C
ATOM    689  O   THR A 318      38.154  23.525  26.590  1.00 41.76           O
ATOM    690  CB  THR A 318      36.245  24.612  28.590  1.00 44.69           C
ATOM    691  OG1 THR A 318      36.370  25.930  28.041  1.00 45.04           O
ATOM    692  CG2 THR A 318      35.419  24.670  29.866  1.00 45.01           C
ATOM    693  N   GLU A 319      39.583  24.882  27.670  1.00 39.22           N
ATOM    694  CA  GLU A 319      40.513  24.952  26.546  1.00 39.36           C
ATOM    695  C   GLU A 319      41.192  23.602  26.334  1.00 36.10           C
ATOM    696  O   GLU A 319      41.351  22.825  27.277  1.00 33.93           O
ATOM    697  CB  GLU A 319      41.561  26.044  26.773  1.00 42.18           C
ATOM    698  CG  GLU A 319      41.092  27.445  26.413  1.00 47.15           C
ATOM    699  CD  GLU A 319      41.387  27.805  24.968  1.00 51.01           C
ATOM    700  OE1 GLU A 319      41.819  26.914  24.206  1.00 52.77           O
ATOM    701  OE2 GLU A 319      41.188  28.981  24.594  1.00 51.69           O
ATOM    702  N   ASP A 320      41.596  23.328  25.098  1.00 35.87           N
ATOM    703  CA  ASP A 320      42.209  22.046  24.762  1.00 35.96           C
ATOM    704  C   ASP A 320      43.702  22.012  25.088  1.00 31.59           C
ATOM    705  O   ASP A 320      44.530  21.763  24.213  1.00 29.96           O
ATOM    706  CB  ASP A 320      41.990  21.725  23.282  1.00 40.23           C
ATOM    707  CG  ASP A 320      40.549  21.362  22.971  1.00 47.30           C
ATOM    708  OD1 ASP A 320      39.856  20.845  23.875  1.00 49.63           O
ATOM    709  OD2 ASP A 320      40.110  21.590  21.824  1.00 49.70           O
ATOM    710  N   VAL A 321      44.033  22.259  26.351  1.00 30.26           N
ATOM    711  CA  VAL A 321      45.409  22.179  26.833  1.00 30.77           C
ATOM    712  C   VAL A 321      45.438  21.460  28.183  1.00 30.98           C
ATOM    713  O   VAL A 321      44.456  21.493  28.923  1.00 32.42           O
ATOM    714  CB  VAL A 321      46.053  23.581  26.964  1.00 31.55           C
ATOM    715  CG1 VAL A 321      46.215  24.232  25.596  1.00 32.03           C
ATOM    716  CG2 VAL A 321      45.235  24.464  27.898  1.00 31.32           C
ATOM    717  N   PRO A 322      46.560  20.795  28.504  1.00 29.47           N
ATOM    718  CA  PRO A 322      46.657  20.032  29.756  1.00 27.41           C
ATOM    719  C   PRO A 322      46.547  20.893  31.013  1.00 24.74           C
ATOM    720  O   PRO A 322      46.102  20.408  32.053  1.00 23.13           O
ATOM    721  CB  PRO A 322      48.050  19.392  29.672  1.00 27.41           C
ATOM    722  CG  PRO A 322      48.391  19.392  28.221  1.00 29.13           C
ATOM    723  CD  PRO A 322      47.756  20.623  27.660  1.00 29.54           C
ATOM    724  N   ALA A 323      46.942  22.156  30.899  1.00 24.52           N
ATOM    725  CA  ALA A 323      47.113  23.043  32.042  1.00 23.76           C
ATOM    726  C   ALA A 323      47.482  24.424  31.501  1.00 23.95           C
ATOM    727  O   ALA A 323      47.691  24.557  30.295  1.00 24.86           O
ATOM    728  CB  ALA A 323      48.202  22.501  32.978  1.00 22.57           C
ATOM    729  N   PRO A 324      47.547  25.457  32.367  1.00 23.41           N
ATOM    730  CA  PRO A 324      48.018  26.732  31.812  1.00 24.50           C
ATOM    731  C   PRO A 324      49.402  26.586  31.188  1.00 24.21           C
ATOM    732  O   PRO A 324      50.232  25.846  31.722  1.00 23.68           O
ATOM    733  CB  PRO A 324      48.056  27.666  33.027  1.00 24.70           C
ATOM    734  CG  PRO A 324      47.169  27.043  34.036  1.00 25.08           C
ATOM    735  CD  PRO A 324      47.182  25.568  33.792  1.00 24.09           C
ATOM    736  N   LEU A 325      49.634  27.258  30.064  1.00 24.07           N
ATOM    737  CA  LEU A 325      50.917  27.169  29.379  1.00 23.65           C
ATOM    738  C   LEU A 325      52.032  27.597  30.320  1.00 24.42           C
ATOM    739  O   LEU A 325      51.894  28.580  31.047  1.00 25.48           O
ATOM    740  CB  LEU A 325      50.918  28.031  28.114  1.00 22.99           C
ATOM    741  CG  LEU A 325      49.840  27.696  27.078  1.00 22.40           C
ATOM    742  CD1 LEU A 325      50.017  28.533  25.819  1.00 21.35           C
ATOM    743  CD2 LEU A 325      49.844  26.206  26.742  1.00 21.31           C
ATOM    744  N   GLY A 326      53.131  26.847  30.306  1.00 23.32           N
ATOM    745  CA  GLY A 326      54.257  27.115  31.181  1.00 22.23           C
ATOM    746  C   GLY A 326      54.264  26.293  32.458  1.00 23.38           C
ATOM    747  O   GLY A 326      55.261  26.273  33.178  1.00 22.86           O
ATOM    748  N   THR A 327      53.152  25.621  32.745  1.00 24.32           N
ATOM    749  CA  THR A 327      53.053  24.754  33.917  1.00 24.61           C
ATOM    750  C   THR A 327      54.150  23.688  33.883  1.00 23.34           C
ATOM    751  O   THR A 327      54.419  23.116  32.830  1.00 24.23           O
ATOM    752  CB  THR A 327      51.665  24.072  33.990  1.00 25.33           C
ATOM    753  OG1 THR A 327      50.638  25.072  34.047  1.00 27.98           O
ATOM    754  CG2 THR A 327      51.552  23.175  35.209  1.00 23.93           C
ATOM    755  N   PRO A 328      54.796  23.429  35.034  1.00 23.48           N
ATOM    756  CA  PRO A 328      55.835  22.393  35.120  1.00 25.27           C
ATOM    757  C   PRO A 328      55.335  21.025  34.673  1.00 26.08           C
ATOM    758  O   PRO A 328      54.204  20.653  34.987  1.00 26.77           O
ATOM    759  CB  PRO A 328      56.190  22.379  36.606  1.00 26.07           C
ATOM    760  CG  PRO A 328      55.884  23.757  37.071  1.00 26.16           C
ATOM    761  CD  PRO A 328      54.670  24.183  36.294  1.00 24.49           C
ATOM    762  N   ASP A 329      56.169  20.287  33.947  1.00 25.11           N
ATOM    763  CA  ASP A 329      55.744  19.011  33.381  1.00 26.22           C
ATOM    764  C   ASP A 329      56.403  17.795  34.029  1.00 25.20           C
ATOM    765  O   ASP A 329      56.569  16.762  33.383  1.00 26.86           O
ATOM    766  CB  ASP A 329      55.999  19.000  31.870  1.00 26.48           C
ATOM    767  CG  ASP A 329      57.477  19.065  31.516  1.00 27.01           C
ATOM    768  OD1 ASP A 329      58.319  19.262  32.418  1.00 26.86           O
ATOM    769  OD2 ASP A 329      57.793  18.925  30.318  1.00 26.64           O
ATOM    770  N   PHE A 330      56.785  17.913  35.296  1.00 23.64           N
ATOM    771  CA  PHE A 330      57.404  16.786  35.983  1.00 25.71           C
ATOM    772  C   PHE A 330      57.102  16.780  37.476  1.00 26.38           C
ATOM    773  O   PHE A 330      56.688  17.791  38.044  1.00 26.47           O
ATOM    774  CB  PHE A 330      58.922  16.780  35.756  1.00 26.31           C
ATOM    775  CG  PHE A 330      59.633  17.980  36.322  1.00 27.72           C
ATOM    776  CD1 PHE A 330      60.158  17.952  37.605  1.00 28.38           C
ATOM    777  CD2 PHE A 330      59.787  19.132  35.567  1.00 27.29           C
ATOM    778  CE1 PHE A 330      60.815  19.051  38.126  1.00 28.64           C
ATOM    779  CE2 PHE A 330      60.445  20.234  36.082  1.00 27.72           C
ATOM    780  CZ  PHE A 330      60.960  20.193  37.363  1.00 28.45           C
ATOM    781  N   SER A 331      57.315  15.627  38.102  1.00 26.88           N
ATOM    782  CA  SER A 331      57.105  15.469  39.535  1.00 27.43           C
ATOM    783  C   SER A 331      58.318  15.936  40.328  1.00 28.35           C
ATOM    784  O   SER A 331      59.455  15.597  39.998  1.00 29.23           O
ATOM    785  CB  SER A 331      56.793  14.010  39.872  1.00 28.59           C
ATOM    786  OG  SER A 331      56.616  13.839  41.267  1.00 29.91           O
ATOM    787  N   GLY A 332      58.076  16.717  41.374  1.00 28.08           N
ATOM    788  CA  GLY A 332      59.148  17.153  42.248  1.00 27.70           C
ATOM    789  C   GLY A 332      58.786  18.350  43.101  1.00 27.28           C
ATOM    790  O   GLY A 332      57.672  18.872  43.027  1.00 27.05           O
ATOM    791  N   GLN A 333      59.740  18.786  43.915  1.00 26.67           N
ATOM    792  CA  GLN A 333      59.560  19.970  44.742  1.00 27.44           C
ATOM    793  C   GLN A 333      60.297  21.137  44.108  1.00 29.05           C
ATOM    794  O   GLN A 333      61.508  21.291  44.274  1.00 32.18           O
ATOM    795  CB  GLN A 333      60.057  19.714  46.165  1.00 28.03           C
ATOM    796  CG  GLN A 333      59.396  18.513  46.828  1.00 30.77           C
ATOM    797  CD  GLN A 333      59.847  18.309  48.259  1.00 33.36           C
ATOM    798  OE1 GLN A 333      60.834  18.897  48.701  1.00 33.76           O
ATOM    799  NE2 GLN A 333      59.127  17.468  48.991  1.00 35.05           N
ATOM    800  N   ILE A 334      59.558  21.961  43.378  1.00 27.88           N
ATOM    801  CA  ILE A 334      60.166  23.050  42.634  1.00 28.84           C
ATOM    802  C   ILE A 334      60.360  24.274  43.512  1.00 29.99           C
ATOM    803  O   ILE A 334      59.411  24.813  44.079  1.00 30.86           O
ATOM    804  CB  ILE A 334      59.329  23.412  41.403  1.00 28.75           C
ATOM    805  CG1 ILE A 334      59.194  22.181  40.508  1.00 28.42           C
ATOM    806  CG2 ILE A 334      59.966  24.566  40.640  1.00 28.75           C
ATOM    807  CD1 ILE A 334      58.502  22.445  39.214  1.00 29.37           C
ATOM    808  N   TYR A 335      61.613  24.703  43.601  1.00 29.17           N
ATOM    809  CA  TYR A 335      62.015  25.798  44.467  1.00 28.08           C
ATOM    810  C   TYR A 335      62.112  27.094  43.674  1.00 26.03           C
ATOM    811  O   TYR A 335      62.579  27.104  42.535  1.00 24.71           O
ATOM    812  CB  TYR A 335      63.349  25.453  45.136  1.00 27.84           C
ATOM    813  CG  TYR A 335      64.108  26.616  45.729  1.00 28.34           C
ATOM    814  CD1 TYR A 335      63.671  27.240  46.889  1.00 28.01           C
ATOM    815  CD2 TYR A 335      65.284  27.069  45.143  1.00 29.14           C
ATOM    816  CE1 TYR A 335      64.374  28.297  47.439  1.00 28.22           C
ATOM    817  CE2 TYR A 335      65.993  28.122  45.685  1.00 28.64           C
ATOM    818  CZ  TYR A 335      65.534  28.732  46.833  1.00 29.52           C
ATOM    819  OH  TYR A 335      66.239  29.782  47.374  1.00 31.38           O
ATOM    820  N   GLY A 336      61.656  28.187  44.274  1.00 25.33           N
ATOM    821  CA  GLY A 336      61.646  29.466  43.595  1.00 25.02           C
ATOM    822  C   GLY A 336      61.285  30.612  44.514  1.00 25.32           C
ATOM    823  O   GLY A 336      61.291  30.467  45.736  1.00 25.99           O
ATOM    824  N   VAL A 337      60.971  31.758  43.923  1.00 24.95           N
ATOM    825  CA  VAL A 337      60.566  32.922  44.696  1.00 24.22           C
ATOM    826  C   VAL A 337      59.154  33.363  44.329  1.00 24.69           C
ATOM    827  O   VAL A 337      58.829  33.541  43.155  1.00 25.02           O
ATOM    828  CB  VAL A 337      61.538  34.103  44.486  1.00 21.39           C
ATOM    829  CG1 VAL A 337      61.016  35.362  45.169  1.00 19.91           C
ATOM    830  CG2 VAL A 337      62.919  33.749  45.006  1.00 20.69           C
ATOM    831  N   ILE A 338      58.320  33.531  45.347  1.00 25.59           N
ATOM    832  CA  ILE A 338      56.996  34.111  45.174  1.00 25.87           C
ATOM    833  C   ILE A 338      57.095  35.603  45.451  1.00 27.02           C
ATOM    834  O   ILE A 338      57.548  36.002  46.520  1.00 28.41           O
ATOM    835  CB  ILE A 338      55.960  33.469  46.119  1.00 26.70           C
ATOM    836  CG1 ILE A 338      55.533  32.094  45.601  1.00 28.61           C
ATOM    837  CG2 ILE A 338      54.746  34.375  46.287  1.00 26.84           C
ATOM    838  CD1 ILE A 338      54.638  32.142  44.384  1.00 30.38           C
ATOM    839  N   SER A 339      56.683  36.427  44.491  1.00 26.32           N
ATOM    840  CA  SER A 339      56.697  37.874  44.678  1.00 25.91           C
ATOM    841  C   SER A 339      55.316  38.481  44.448  1.00 26.74           C
ATOM    842  O   SER A 339      54.539  37.988  43.631  1.00 27.54           O
ATOM    843  CB  SER A 339      57.718  38.527  43.744  1.00 26.61           C
ATOM    844  OG  SER A 339      57.383  38.314  42.384  1.00 28.54           O
ATOM    845  N   GLN A 340      55.017  39.556  45.172  1.00 26.47           N
ATOM    846  CA  GLN A 340      53.722  40.216  45.056  1.00 28.14           C
ATOM    847  C   GLN A 340      53.843  41.725  44.886  1.00 28.87           C
ATOM    848  O   GLN A 340      54.646  42.376  45.556  1.00 30.00           O
ATOM    849  CB  GLN A 340      52.856  39.916  46.282  1.00 28.44           C
ATOM    850  CG  GLN A 340      52.435  38.466  46.418  1.00 30.05           C
ATOM    851  CD  GLN A 340      51.606  38.221  47.664  1.00 31.77           C
ATOM    852  OE1 GLN A 340      51.837  38.832  48.708  1.00 32.50           O
ATOM    853  NE2 GLN A 340      50.628  37.327  47.558  1.00 31.44           N
ATOM    854  N   ARG A 341      53.039  42.270  43.978  1.00 29.37           N
ATOM    855  CA  ARG A 341      52.857  43.711  43.864  1.00 29.80           C
ATOM    856  C   ARG A 341      51.374  44.043  44.000  1.00 32.84           C
ATOM    857  O   ARG A 341      50.569  43.680  43.142  1.00 32.88           O
ATOM    858  CB  ARG A 341      53.405  44.228  42.533  1.00 27.61           C
ATOM    859  CG  ARG A 341      53.248  45.727  42.335  1.00 27.72           C
ATOM    860  CD  ARG A 341      54.340  46.271  41.432  1.00 28.25           C
ATOM    861  NE  ARG A 341      55.670  45.923  41.926  1.00 28.62           N
ATOM    862  CZ  ARG A 341      56.789  46.056  41.222  1.00 29.11           C
ATOM    863  NH1 ARG A 341      56.746  46.529  39.984  1.00 28.69           N
ATOM    864  NH2 ARG A 341      57.953  45.714  41.756  1.00 29.52           N
ATOM    865  N   ASN A 342      51.019  44.727  45.084  1.00 36.15           N
ATOM    866  CA  ASN A 342      49.625  45.045  45.377  1.00 40.32           C
ATOM    867  C   ASN A 342      48.945  45.892  44.305  1.00 42.00           C
ATOM    868  O   ASN A 342      49.574  46.746  43.680  1.00 41.44           O
ATOM    869  CB  ASN A 342      49.523  45.754  46.729  1.00 42.51           C
ATOM    870  CG  ASN A 342      49.829  44.833  47.893  1.00 43.86           C
ATOM    871  OD1 ASN A 342      50.309  43.715  47.706  1.00 44.94           O
ATOM    872  ND2 ASN A 342      49.543  45.294  49.104  1.00 44.37           N
ATOM    873  N   THR A 343      47.657  45.635  44.096  1.00 45.51           N
ATOM    874  CA  THR A 343      46.844  46.418  43.170  1.00 47.64           C
ATOM    875  C   THR A 343      46.768  47.880  43.598  1.00 48.01           C
ATOM    876  O   THR A 343      46.642  48.776  42.764  1.00 49.48           O
ATOM    877  CB  THR A 343      45.413  45.853  43.059  1.00 50.08           C
ATOM    878  OG1 THR A 343      45.462  44.422  43.004  1.00 50.51           O
ATOM    879  CG2 THR A 343      44.718  46.386  41.811  1.00 51.30           C
ATOM    880  N   ASN A 351      49.194  56.039  46.098  1.00 71.43           N
ATOM    881  CA  ASN A 351      50.366  56.239  45.254  1.00 69.05           C
ATOM    882  C   ASN A 351      51.061  54.924  44.908  1.00 65.84           C
ATOM    883  O   ASN A 351      50.547  54.125  44.125  1.00 66.35           O
ATOM    884  CB  ASN A 351      51.354  57.188  45.934  1.00 70.05           C
ATOM    885  N   LEU A 352      52.232  54.707  45.500  1.00 60.06           N
ATOM    886  CA  LEU A 352      53.042  53.526  45.212  1.00 55.04           C
ATOM    887  C   LEU A 352      52.516  52.273  45.907  1.00 49.84           C
ATOM    888  O   LEU A 352      52.163  52.314  47.085  1.00 50.87           O
ATOM    889  CB  LEU A 352      54.499  53.765  45.623  1.00 55.54           C
ATOM    890  CG  LEU A 352      55.317  54.791  44.833  1.00 56.36           C
ATOM    891  CD1 LEU A 352      54.923  54.785  43.363  1.00 56.61           C
ATOM    892  CD2 LEU A 352      55.173  56.185  45.428  1.00 57.54           C
ATOM    893  N   PRO A 353      52.456  51.152  45.170  1.00 44.28           N
ATOM    894  CA  PRO A 353      51.987  49.866  45.697  1.00 40.17           C
ATOM    895  C   PRO A 353      53.018  49.198  46.606  1.00 36.63           C
ATOM    896  O   PRO A 353      54.222  49.405  46.434  1.00 35.65           O
ATOM    897  CB  PRO A 353      51.759  49.039  44.431  1.00 40.15           C
ATOM    898  CG  PRO A 353      52.754  49.583  43.468  1.00 41.12           C
ATOM    899  CD  PRO A 353      52.800  51.063  43.739  1.00 42.51           C
ATOM    900  N   ALA A 354      52.546  48.407  47.564  1.00 33.27           N
ATOM    901  CA  ALA A 354      53.431  47.673  48.462  1.00 31.15           C
ATOM    902  C   ALA A 354      53.918  46.373  47.823  1.00 30.11           C
ATOM    903  O   ALA A 354      53.267  45.827  46.933  1.00 30.71           O
ATOM    904  CB  ALA A 354      52.729  47.388  49.781  1.00 29.67           C
ATOM    905  N   ASN A 355      55.066  45.883  48.280  1.00 28.54           N
ATOM    906  CA  ASN A 355      55.669  44.682  47.706  1.00 27.56           C
ATOM    907  C   ASN A 355      56.209  43.716  48.752  1.00 28.33           C
ATOM    908  O   ASN A 355      56.543  44.118  49.866  1.00 28.63           O
ATOM    909  CB  ASN A 355      56.804  45.063  46.754  1.00 26.99           C
ATOM    910  CG  ASN A 355      56.325  45.850  45.556  1.00 28.15           C
ATOM    911  OD1 ASN A 355      56.026  45.280  44.507  1.00 28.67           O
ATOM    912  ND2 ASN A 355      56.252  47.169  45.701  1.00 28.51           N
ATOM    913  N   ARG A 356      56.290  42.440  48.384  1.00 28.92           N
ATOM    914  CA  ARG A 356      57.002  41.447  49.181  1.00 29.10           C
ATOM    915  C   ARG A 356      57.380  40.239  48.330  1.00 28.43           C
ATOM    916  O   ARG A 356      56.725  39.940  47.330  1.00 27.80           O
ATOM    917  CB  ARG A 356      56.165  41.004  50.383  1.00 31.24           C
ATOM    918  CG  ARG A 356      54.889  40.267  50.023  1.00 32.55           C
ATOM    919  CD  ARG A 356      53.795  40.570  51.029  1.00 34.04           C
ATOM    920  NE  ARG A 356      53.465  41.991  51.048  1.00 36.04           N
ATOM    921  CZ  ARG A 356      52.679  42.588  50.157  1.00 38.22           C
ATOM    922  NH1 ARG A 356      52.435  43.888  50.251  1.00 39.21           N
ATOM    923  NH2 ARG A 356      52.134  41.886  49.173  1.00 38.56           N
ATOM    924  N   ALA A 357      58.445  39.553  48.729  1.00 28.54           N
ATOM    925  CA  ALA A 357      58.889  38.350  48.038  1.00 29.53           C
ATOM    926  C   ALA A 357      59.545  37.390  49.021  1.00 31.39           C
ATOM    927  O   ALA A 357      60.300  37.813  49.897  1.00 33.06           O
ATOM    928  CB  ALA A 357      59.850  38.701  46.910  1.00 27.82           C
ATOM    929  N   HIS A 358      59.258  36.100  48.872  1.00 31.25           N
ATOM    930  CA  HIS A 358      59.848  35.076  49.732  1.00 31.16           C
ATOM    931  C   HIS A 358      60.123  33.789  48.961  1.00 30.28           C
ATOM    932  O   HIS A 358      59.470  33.511  47.955  1.00 29.14           O
ATOM    933  CB  HIS A 358      58.931  34.775  50.920  1.00 32.16           C
ATOM    934  CG  HIS A 358      58.658  35.961  51.792  1.00 34.52           C
ATOM    935  ND1 HIS A 358      59.527  36.378  52.777  1.00 35.68           N
ATOM    936  CD2 HIS A 358      57.608  36.816  51.828  1.00 35.54           C
ATOM    937  CE1 HIS A 358      59.026  37.442  53.380  1.00 36.46           C
ATOM    938  NE2 HIS A 358      57.862  37.727  52.824  1.00 36.30           N
ATOM    939  N   GLU A 359      61.093  33.009  49.433  1.00 29.87           N
ATOM    940  CA  GLU A 359      61.356  31.702  48.841  1.00 30.15           C
ATOM    941  C   GLU A 359      60.140  30.812  49.026  1.00 28.69           C
ATOM    942  O   GLU A 359      59.463  30.880  50.050  1.00 27.59           O
ATOM    943  CB  GLU A 359      62.580  31.035  49.469  1.00 31.73           C
ATOM    944  CG  GLU A 359      63.763  31.948  49.672  1.00 33.82           C
ATOM    945  CD  GLU A 359      64.898  31.270  50.415  1.00 36.58           C
ATOM    946  OE1 GLU A 359      65.046  31.515  51.632  1.00 38.80           O
ATOM    947  OE2 GLU A 359      65.648  30.498  49.781  1.00 35.75           O
ATOM    948  N   ALA A 360      59.870  29.972  48.035  1.00 27.70           N
ATOM    949  CA  ALA A 360      58.720  29.087  48.099  1.00 28.61           C
ATOM    950  C   ALA A 360      59.001  27.762  47.409  1.00 29.79           C
ATOM    951  O   ALA A 360      59.914  27.654  46.590  1.00 31.30           O
ATOM    952  CB  ALA A 360      57.506  29.757  47.482  1.00 28.60           C
ATOM    953  N   VAL A 361      58.209  26.754  47.751  1.00 29.40           N
ATOM    954  CA  VAL A 361      58.327  25.442  47.135  1.00 29.16           C
ATOM    955  C   VAL A 361      56.967  24.979  46.636  1.00 29.01           C
ATOM    956  O   VAL A 361      55.974  25.077  47.354  1.00 29.01           O
ATOM    957  CB  VAL A 361      58.896  24.406  48.123  1.00 28.07           C
ATOM    958  CG1 VAL A 361      58.832  23.004  47.528  1.00 28.61           C
ATOM    959  CG2 VAL A 361      60.323  24.770  48.505  1.00 28.13           C
ATOM    960  N   ILE A 362      56.923  24.486  45.402  1.00 28.77           N
ATOM    961  CA  ILE A 362      55.704  23.902  44.858  1.00 28.18           C
ATOM    962  C   ILE A 362      55.904  22.417  44.574  1.00 28.58           C
ATOM    963  O   ILE A 362      56.701  22.042  43.714  1.00 28.33           O
ATOM    964  CB  ILE A 362      55.256  24.607  43.563  1.00 27.53           C
ATOM    965  CG1 ILE A 362      54.938  26.077  43.836  1.00 28.63           C
ATOM    966  CG2 ILE A 362      54.046  23.905  42.967  1.00 28.27           C
ATOM    967  CD1 ILE A 362      54.797  26.917  42.582  1.00 29.09           C
ATOM    968  N   ALA A 363      55.178  21.579  45.307  1.00 28.78           N
ATOM    969  CA  ALA A 363      55.210  20.140  45.088  1.00 30.26           C
ATOM    970  C   ALA A 363      54.192  19.760  44.022  1.00 31.65           C
ATOM    971  O   ALA A 363      52.985  19.851  44.244  1.00 34.88           O
ATOM    972  CB  ALA A 363      54.936  19.395  46.385  1.00 31.03           C
ATOM    973  N   THR A 364      54.685  19.333  42.865  1.00 30.55           N
ATOM    974  CA  THR A 364      53.823  19.060  41.721  1.00 31.36           C
ATOM    975  C   THR A 364      53.176  17.679  41.789  1.00 31.95           C
ATOM    976  O   THR A 364      52.309  17.352  40.979  1.00 32.39           O
ATOM    977  CB  THR A 364      54.607  19.173  40.402  1.00 30.10           C
ATOM    978  OG1 THR A 364      55.721  18.274  40.434  1.00 30.86           O
ATOM    979  CG2 THR A 364      55.114  20.595  40.198  1.00 29.17           C
ATOM    980  N   TYR A 365      53.601  16.873  42.757  1.00 31.30           N
ATOM    981  CA  TYR A 365      53.041  15.539  42.949  1.00 33.66           C
ATOM    982  C   TYR A 365      51.892  15.569  43.948  1.00 36.07           C
ATOM    983  O   TYR A 365      51.159  14.591  44.098  1.00 38.90           O
ATOM    984  CB  TYR A 365      54.125  14.568  43.424  1.00 34.04           C
ATOM    985  CG  TYR A 365      54.874  15.059  44.642  1.00 34.11           C
ATOM    986  CD1 TYR A 365      54.377  14.844  45.922  1.00 34.54           C
ATOM    987  CD2 TYR A 365      56.072  15.748  44.511  1.00 33.98           C
ATOM    988  CE1 TYR A 365      55.055  15.296  47.036  1.00 34.64           C
ATOM    989  CE2 TYR A 365      56.758  16.203  45.620  1.00 33.92           C
ATOM    990  CZ  TYR A 365      56.244  15.974  46.879  1.00 34.58           C
ATOM    991  OH  TYR A 365      56.921  16.426  47.987  1.00 35.92           O
ATOM    992  N   SER A 366      51.743  16.699  44.630  1.00 35.09           N
ATOM    993  CA  SER A 366      50.749  16.835  45.684  1.00 36.15           C
ATOM    994  C   SER A 366      49.339  16.817  45.106  1.00 36.35           C
ATOM    995  O   SER A 366      49.115  17.295  43.993  1.00 36.38           O
ATOM    996  CB  SER A 366      50.984  18.126  46.473  1.00 36.70           C
ATOM    997  OG  SER A 366      49.896  18.412  47.332  1.00 37.96           O
ATOM    998  N   PRO A 367      48.383  16.255  45.862  1.00 37.17           N
ATOM    999  CA  PRO A 367      46.970  16.257  45.469  1.00 37.44           C
ATOM   1000  C   PRO A 367      46.418  17.665  45.258  1.00 38.30           C
ATOM   1001  O   PRO A 367      45.476  17.845  44.486  1.00 39.13           O
ATOM   1002  CB  PRO A 367      46.270  15.580  46.651  1.00 38.83           C
ATOM   1003  CG  PRO A 367      47.316  14.768  47.315  1.00 38.97           C
ATOM   1004  CD  PRO A 367      48.629  15.453  47.074  1.00 37.93           C
ATOM   1005  N   LYS A 368      47.000  18.652  45.931  1.00 37.58           N
ATOM   1006  CA  LYS A 368      46.493  20.018  45.855  1.00 38.70           C
ATOM   1007  C   LYS A 368      47.205  20.842  44.783  1.00 36.71           C
ATOM   1008  O   LYS A 368      47.052  22.062  44.720  1.00 35.79           O
ATOM   1009  CB  LYS A 368      46.614  20.689  47.224  1.00 41.39           C
ATOM   1010  CG  LYS A 368      45.935  19.892  48.332  1.00 45.43           C
ATOM   1011  CD  LYS A 368      45.999  20.592  49.676  1.00 47.44           C
ATOM   1012  CE  LYS A 368      45.405  19.717  50.770  1.00 49.05           C
ATOM   1013  NZ  LYS A 368      46.104  18.404  50.888  1.00 49.35           N
ATOM   1014  N   PHE A 369      47.978  20.164  43.939  1.00 34.41           N
ATOM   1015  CA  PHE A 369      48.516  20.770  42.726  1.00 31.99           C
ATOM   1016  C   PHE A 369      47.534  20.533  41.584  1.00 30.28           C
ATOM   1017  O   PHE A 369      47.608  19.515  40.897  1.00 29.19           O
ATOM   1018  CB  PHE A 369      49.894  20.189  42.392  1.00 31.17           C
ATOM   1019  CG  PHE A 369      50.542  20.803  41.178  1.00 29.52           C
ATOM   1020  CD1 PHE A 369      51.145  22.049  41.251  1.00 28.04           C
ATOM   1021  CD2 PHE A 369      50.567  20.123  39.970  1.00 27.61           C
ATOM   1022  CE1 PHE A 369      51.746  22.610  40.139  1.00 26.94           C
ATOM   1023  CE2 PHE A 369      51.167  20.678  38.856  1.00 27.49           C
ATOM   1024  CZ  PHE A 369      51.759  21.924  38.940  1.00 26.74           C
ATOM   1025  N   THR A 370      46.611  21.470  41.385  1.00 29.49           N
ATOM   1026  CA  THR A 370      45.585  21.320  40.354  1.00 30.05           C
ATOM   1027  C   THR A 370      45.488  22.529  39.424  1.00 31.21           C
ATOM   1028  O   THR A 370      44.459  23.211  39.404  1.00 32.70           O
ATOM   1029  CB  THR A 370      44.195  21.084  40.982  1.00 28.78           C
ATOM   1030  OG1 THR A 370      43.863  22.186  41.835  1.00 27.71           O
ATOM   1031  CG2 THR A 370      44.186  19.805  41.801  1.00 29.12           C
ATOM   1032  N   PRO A 371      46.551  22.796  38.645  1.00 28.54           N
ATOM   1033  CA  PRO A 371      46.582  23.967  37.760  1.00 28.87           C
ATOM   1034  C   PRO A 371      45.493  23.946  36.689  1.00 30.24           C
ATOM   1035  O   PRO A 371      45.012  25.006  36.289  1.00 31.12           O
ATOM   1036  CB  PRO A 371      47.973  23.884  37.120  1.00 27.95           C
ATOM   1037  CG  PRO A 371      48.338  22.442  37.203  1.00 27.89           C
ATOM   1038  CD  PRO A 371      47.772  21.981  38.509  1.00 27.57           C
ATOM   1039  N   LYS A 372      45.120  22.755  36.230  1.00 31.00           N
ATOM   1040  CA  LYS A 372      44.038  22.605  35.259  1.00 33.22           C
ATOM   1041  C   LYS A 372      42.711  23.082  35.850  1.00 34.59           C
ATOM   1042  O   LYS A 372      41.809  23.502  35.124  1.00 35.42           O
ATOM   1043  CB  LYS A 372      43.928  21.146  34.804  1.00 33.48           C
ATOM   1044  CG  LYS A 372      42.762  20.842  33.868  1.00 34.79           C
ATOM   1045  CD  LYS A 372      42.938  21.466  32.495  1.00 34.99           C
ATOM   1046  CE  LYS A 372      42.125  20.706  31.455  1.00 35.81           C
ATOM   1047  NZ  LYS A 372      41.893  21.498  30.216  1.00 36.02           N
ATOM   1048  N   LEU A 373      42.605  23.031  37.174  1.00 34.52           N
ATOM   1049  CA  LEU A 373      41.423  23.534  37.863  1.00 35.12           C
ATOM   1050  C   LEU A 373      41.614  24.982  38.298  1.00 34.93           C
ATOM   1051  O   LEU A 373      40.755  25.555  38.964  1.00 34.79           O
ATOM   1052  CB  LEU A 373      41.094  22.658  39.073  1.00 36.31           C
ATOM   1053  CG  LEU A 373      40.979  21.158  38.781  1.00 38.57           C
ATOM   1054  CD1 LEU A 373      40.527  20.393  40.017  1.00 39.36           C
ATOM   1055  CD2 LEU A 373      40.032  20.907  37.616  1.00 39.99           C
ATOM   1056  N   GLY A 374      42.749  25.567  37.924  1.00 33.87           N
ATOM   1057  CA  GLY A 374      43.014  26.967  38.203  1.00 32.74           C
ATOM   1058  C   GLY A 374      43.486  27.259  39.616  1.00 33.12           C
ATOM   1059  O   GLY A 374      43.412  28.398  40.074  1.00 32.37           O
ATOM   1060  N   ASN A 375      43.976  26.234  40.306  1.00 33.61           N
ATOM   1061  CA  ASN A 375      44.369  26.376  41.704  1.00 33.81           C
ATOM   1062  C   ASN A 375      45.584  25.520  42.066  1.00 32.61           C
ATOM   1063  O   ASN A 375      45.620  24.328  41.769  1.00 31.83           O
ATOM   1064  CB  ASN A 375      43.191  26.018  42.612  1.00 37.56           C
ATOM   1065  CG  ASN A 375      43.369  26.527  44.027  1.00 41.03           C
ATOM   1066  OD1 ASN A 375      44.039  25.897  44.845  1.00 42.08           O
ATOM   1067  ND2 ASN A 375      42.759  27.670  44.326  1.00 42.39           N
ATOM   1068  N   ILE A 376      46.577  26.122  42.715  1.00 32.98           N
ATOM   1069  CA  ILE A 376      47.718  25.356  43.214  1.00 32.81           C
ATOM   1070  C   ILE A 376      48.102  25.797  44.620  1.00 33.16           C
ATOM   1071  O   ILE A 376      47.604  26.801  45.128  1.00 33.70           O
ATOM   1072  CB  ILE A 376      48.964  25.481  42.302  1.00 31.26           C
ATOM   1073  CG1 ILE A 376      49.483  26.920  42.281  1.00 30.97           C
ATOM   1074  CG2 ILE A 376      48.672  24.969  40.894  1.00 30.40           C
ATOM   1075  CD1 ILE A 376      50.982  27.021  42.073  1.00 30.18           C
ATOM   1076  N   GLN A 377      48.991  25.031  45.243  1.00 33.55           N
ATOM   1077  CA  GLN A 377      49.463  25.327  46.590  1.00 34.73           C
ATOM   1078  C   GLN A 377      50.981  25.483  46.620  1.00 33.84           C
ATOM   1079  O   GLN A 377      51.694  24.790  45.896  1.00 32.45           O
ATOM   1080  CB  GLN A 377      49.022  24.214  47.545  1.00 37.79           C
ATOM   1081  CG  GLN A 377      48.966  24.599  49.010  1.00 39.99           C
ATOM   1082  CD  GLN A 377      48.177  23.597  49.832  1.00 41.86           C
ATOM   1083  OE1 GLN A 377      46.946  23.608  49.826  1.00 40.98           O
ATOM   1084  NE2 GLN A 377      48.883  22.714  50.532  1.00 43.26           N
ATOM   1085  N   PHE A 378      51.476  26.390  47.459  1.00 33.74           N
ATOM   1086  CA  PHE A 378      52.916  26.517  47.659  1.00 32.74           C
ATOM   1087  C   PHE A 378      53.242  26.729  49.133  1.00 33.53           C
ATOM   1088  O   PHE A 378      52.441  27.289  49.884  1.00 33.63           O
ATOM   1089  CB  PHE A 378      53.500  27.657  46.807  1.00 31.44           C
ATOM   1090  CG  PHE A 378      53.059  29.040  47.219  1.00 30.61           C
ATOM   1091  CD1 PHE A 378      53.737  29.737  48.210  1.00 29.52           C
ATOM   1092  CD2 PHE A 378      51.992  29.658  46.588  1.00 30.99           C
ATOM   1093  CE1 PHE A 378      53.343  31.010  48.579  1.00 29.01           C
ATOM   1094  CE2 PHE A 378      51.594  30.933  46.954  1.00 30.98           C
ATOM   1095  CZ  PHE A 378      52.272  31.610  47.950  1.00 29.39           C
ATOM   1096  N   SER A 379      54.420  26.273  49.543  1.00 33.19           N
ATOM   1097  CA  SER A 379      54.844  26.409  50.928  1.00 33.84           C
ATOM   1098  C   SER A 379      55.996  27.396  51.045  1.00 32.40           C
ATOM   1099  O   SER A 379      56.793  27.542  50.122  1.00 31.19           O
ATOM   1100  CB  SER A 379      55.252  25.051  51.499  1.00 35.37           C
ATOM   1101  OG  SER A 379      56.220  24.429  50.673  1.00 38.45           O
ATOM   1102  N   THR A 380      56.080  28.071  52.186  1.00 33.42           N
ATOM   1103  CA  THR A 380      57.139  29.043  52.426  1.00 33.95           C
ATOM   1104  C   THR A 380      57.799  28.812  53.778  1.00 35.99           C
ATOM   1105  O   THR A 380      57.168  28.306  54.706  1.00 36.69           O
ATOM   1106  CB  THR A 380      56.606  30.488  52.380  1.00 33.68           C
ATOM   1107  OG1 THR A 380      55.524  30.626  53.309  1.00 34.77           O
ATOM   1108  CG2 THR A 380      56.117  30.839  50.983  1.00 32.16           C
ATOM   1109  N   TRP A 381      59.074  29.174  53.882  1.00 42.57           N
ATOM   1110  CA  TRP A 381      59.741  29.230  55.175  1.00 44.53           C
ATOM   1111  C   TRP A 381      59.173  30.406  55.963  1.00 47.73           C
ATOM   1112  O   TRP A 381      59.032  30.343  57.185  1.00 48.57           O
ATOM   1113  CB  TRP A 381      61.256  29.359  55.009  1.00 43.15           C
ATOM   1114  CG  TRP A 381      61.916  28.084  54.567  1.00 41.39           C
ATOM   1115  CD1 TRP A 381      62.480  27.132  55.367  1.00 41.32           C
ATOM   1116  CD2 TRP A 381      62.079  27.622  53.220  1.00 39.23           C
ATOM   1117  NE1 TRP A 381      62.982  26.107  54.602  1.00 40.28           N
ATOM   1118  CE2 TRP A 381      62.750  26.384  53.280  1.00 38.90           C
ATOM   1119  CE3 TRP A 381      61.723  28.136  51.968  1.00 37.51           C
ATOM   1120  CZ2 TRP A 381      63.071  25.651  52.139  1.00 37.57           C
ATOM   1121  CZ3 TRP A 381      62.044  27.407  50.836  1.00 37.20           C
ATOM   1122  CH2 TRP A 381      62.711  26.179  50.929  1.00 36.83           C
ATOM   1123  N   GLU A 382      58.849  31.477  55.244  1.00 49.52           N
ATOM   1124  CA  GLU A 382      58.176  32.632  55.827  1.00 52.41           C
ATOM   1125  C   GLU A 382      56.798  32.206  56.320  1.00 54.04           C
ATOM   1126  O   GLU A 382      56.094  31.460  55.639  1.00 53.20           O
ATOM   1127  CB  GLU A 382      58.062  33.766  54.805  1.00 52.49           C
ATOM   1128  CG  GLU A 382      57.027  34.825  55.149  1.00 54.24           C
ATOM   1129  CD  GLU A 382      57.458  35.706  56.304  1.00 56.83           C
ATOM   1130  OE1 GLU A 382      58.657  36.050  56.376  1.00 57.42           O
ATOM   1131  OE2 GLU A 382      56.599  36.051  57.142  1.00 57.72           O
ATOM   1132  N   THR A 383      56.413  32.676  57.501  1.00 56.33           N
ATOM   1133  CA  THR A 383      55.196  32.185  58.135  1.00 58.39           C
ATOM   1134  C   THR A 383      53.963  33.078  57.965  1.00 58.04           C
ATOM   1135  O   THR A 383      52.839  32.578  57.987  1.00 58.65           O
ATOM   1136  CB  THR A 383      55.428  31.968  59.649  1.00 60.26           C
ATOM   1137  OG1 THR A 383      55.896  33.184  60.244  1.00 61.75           O
ATOM   1138  CG2 THR A 383      56.457  30.872  59.881  1.00 59.48           C
ATOM   1139  N   GLN A 384      54.151  34.387  57.807  1.00 56.98           N
ATOM   1140  CA  GLN A 384      52.996  35.291  57.786  1.00 56.90           C
ATOM   1141  C   GLN A 384      52.971  36.334  56.658  1.00 52.97           C
ATOM   1142  O   GLN A 384      51.897  36.794  56.273  1.00 52.79           O
ATOM   1143  CB  GLN A 384      52.875  36.012  59.137  1.00 60.67           C
ATOM   1144  CG  GLN A 384      53.452  35.242  60.318  1.00 64.29           C
ATOM   1145  CD  GLN A 384      53.149  35.886  61.653  1.00 68.15           C
ATOM   1146  OE1 GLN A 384      53.511  37.036  61.901  1.00 69.46           O
ATOM   1147  NE2 GLN A 384      52.467  35.145  62.522  1.00 69.75           N
ATOM   1148  N   ASP A 385      54.132  36.710  56.131  1.00 49.58           N
ATOM   1149  CA  ASP A 385      54.202  37.874  55.246  1.00 46.84           C
ATOM   1150  C   ASP A 385      53.851  37.556  53.788  1.00 42.27           C
ATOM   1151  O   ASP A 385      54.625  37.833  52.872  1.00 40.54           O
ATOM   1152  CB  ASP A 385      55.593  38.514  55.317  1.00 47.70           C
ATOM   1153  CG  ASP A 385      55.624  39.916  54.728  1.00 48.04           C
ATOM   1154  OD1 ASP A 385      54.610  40.636  54.843  1.00 48.30           O
ATOM   1155  OD2 ASP A 385      56.665  40.297  54.151  1.00 48.57           O
ATOM   1156  N   VAL A 386      52.677  36.968  53.584  1.00 40.37           N
ATOM   1157  CA  VAL A 386      52.122  36.775  52.248  1.00 38.29           C
ATOM   1158  C   VAL A 386      50.703  37.335  52.224  1.00 38.36           C
ATOM   1159  O   VAL A 386      49.907  37.045  53.116  1.00 38.33           O
ATOM   1160  CB  VAL A 386      52.108  35.289  51.835  1.00 38.07           C
ATOM   1161  CG1 VAL A 386      51.519  35.124  50.444  1.00 36.93           C
ATOM   1162  CG2 VAL A 386      53.514  34.707  51.892  1.00 37.89           C
ATOM   1163  N   SER A 387      50.388  38.133  51.208  1.00 37.67           N
ATOM   1164  CA  SER A 387      49.118  38.849  51.177  1.00 39.57           C
ATOM   1165  C   SER A 387      48.080  38.171  50.287  1.00 40.26           C
ATOM   1166  O   SER A 387      48.372  37.770  49.160  1.00 40.40           O
ATOM   1167  CB  SER A 387      49.338  40.290  50.708  1.00 41.03           C
ATOM   1168  OG  SER A 387      50.096  41.029  51.651  1.00 43.04           O
ATOM   1169  N   SER A 388      46.864  38.050  50.810  1.00 41.89           N
ATOM   1170  CA  SER A 388      45.752  37.472  50.066  1.00 42.36           C
ATOM   1171  C   SER A 388      45.114  38.486  49.123  1.00 41.48           C
ATOM   1172  O   SER A 388      45.034  39.675  49.435  1.00 40.91           O
ATOM   1173  CB  SER A 388      44.698  36.920  51.027  1.00 44.84           C
ATOM   1174  OG  SER A 388      45.306  36.260  52.124  1.00 46.45           O
ATOM   1175  N   GLY A 389      44.658  38.006  47.970  1.00 41.02           N
ATOM   1176  CA  GLY A 389      43.948  38.840  47.017  1.00 40.90           C
ATOM   1177  C   GLY A 389      44.833  39.816  46.265  1.00 40.77           C
ATOM   1178  O   GLY A 389      44.345  40.786  45.686  1.00 42.00           O
ATOM   1179  N   GLN A 390      46.137  39.567  46.272  1.00 39.29           N
ATOM   1180  CA  GLN A 390      47.076  40.440  45.577  1.00 38.00           C
ATOM   1181  C   GLN A 390      47.831  39.693  44.482  1.00 37.55           C
ATOM   1182  O   GLN A 390      48.096  38.498  44.618  1.00 38.59           O
ATOM   1183  CB  GLN A 390      48.051  41.066  46.577  1.00 37.62           C
ATOM   1184  CG  GLN A 390      47.365  41.927  47.627  1.00 38.19           C
ATOM   1185  CD  GLN A 390      46.971  43.299  47.105  1.00 38.82           C
ATOM   1186  OE1 GLN A 390      46.822  43.504  45.899  1.00 37.16           O
ATOM   1187  NE2 GLN A 390      46.785  44.243  48.018  1.00 41.48           N
ATOM   1188  N   PRO A 391      48.172  40.398  43.387  1.00 36.26           N
ATOM   1189  CA  PRO A 391      48.854  39.802  42.230  1.00 34.61           C
ATOM   1190  C   PRO A 391      50.152  39.100  42.619  1.00 33.69           C
ATOM   1191  O   PRO A 391      50.989  39.680  43.309  1.00 32.21           O
ATOM   1192  CB  PRO A 391      49.134  41.008  41.327  1.00 34.48           C
ATOM   1193  CG  PRO A 391      48.093  42.002  41.696  1.00 35.47           C
ATOM   1194  CD  PRO A 391      47.861  41.822  43.167  1.00 36.34           C
ATOM   1195  N   THR A 392      50.304  37.859  42.170  1.00 32.78           N
ATOM   1196  CA  THR A 392      51.382  36.997  42.632  1.00 31.31           C
ATOM   1197  C   THR A 392      52.117  36.350  41.462  1.00 30.76           C
ATOM   1198  O   THR A 392      51.499  35.934  40.482  1.00 30.28           O
ATOM   1199  CB  THR A 392      50.836  35.901  43.572  1.00 31.98           C
ATOM   1200  OG1 THR A 392      50.110  36.512  44.647  1.00 33.29           O
ATOM   1201  CG2 THR A 392      51.962  35.058  44.140  1.00 30.12           C
ATOM   1202  N   LYS A 393      53.441  36.280  41.573  1.00 30.20           N
ATOM   1203  CA  LYS A 393      54.284  35.685  40.543  1.00 28.87           C
ATOM   1204  C   LYS A 393      55.249  34.674  41.154  1.00 29.05           C
ATOM   1205  O   LYS A 393      55.844  34.931  42.202  1.00 30.37           O
ATOM   1206  CB  LYS A 393      55.059  36.777  39.798  1.00 29.02           C
ATOM   1207  CG  LYS A 393      56.295  36.290  39.055  1.00 28.54           C
ATOM   1208  CD  LYS A 393      57.097  37.462  38.501  1.00 30.67           C
ATOM   1209  CE  LYS A 393      57.872  37.072  37.253  1.00 30.76           C
ATOM   1210  NZ  LYS A 393      58.904  38.083  36.894  1.00 31.52           N
ATOM   1211  N   PHE A 394      55.403  33.524  40.504  1.00 28.38           N
ATOM   1212  CA  PHE A 394      56.396  32.544  40.929  1.00 27.45           C
ATOM   1213  C   PHE A 394      57.557  32.506  39.946  1.00 26.58           C
ATOM   1214  O   PHE A 394      57.371  32.208  38.766  1.00 28.12           O
ATOM   1215  CB  PHE A 394      55.774  31.152  41.063  1.00 27.69           C
ATOM   1216  CG  PHE A 394      56.756  30.084  41.464  1.00 28.25           C
ATOM   1217  CD1 PHE A 394      57.213  30.002  42.769  1.00 29.28           C
ATOM   1218  CD2 PHE A 394      57.218  29.161  40.540  1.00 28.59           C
ATOM   1219  CE1 PHE A 394      58.114  29.022  43.146  1.00 30.00           C
ATOM   1220  CE2 PHE A 394      58.121  28.177  40.909  1.00 30.22           C
ATOM   1221  CZ  PHE A 394      58.569  28.107  42.215  1.00 30.28           C
ATOM   1222  N   THR A 395      58.752  32.817  40.438  1.00 24.55           N
ATOM   1223  CA  THR A 395      59.966  32.725  39.636  1.00 24.08           C
ATOM   1224  C   THR A 395      60.740  31.467  40.005  1.00 26.03           C
ATOM   1225  O   THR A 395      61.241  31.353  41.122  1.00 29.00           O
ATOM   1226  CB  THR A 395      60.874  33.954  39.829  1.00 22.52           C
ATOM   1227  OG1 THR A 395      60.149  35.146  39.506  1.00 21.91           O
ATOM   1228  CG2 THR A 395      62.107  33.853  38.943  1.00 20.07           C
ATOM   1229  N   PRO A 396      60.839  30.514  39.067  1.00 24.59           N
ATOM   1230  CA  PRO A 396      61.528  29.249  39.338  1.00 25.16           C
ATOM   1231  C   PRO A 396      63.041  29.427  39.436  1.00 24.76           C
ATOM   1232  O   PRO A 396      63.622  30.194  38.668  1.00 23.20           O
ATOM   1233  CB  PRO A 396      61.155  28.381  38.133  1.00 25.21           C
ATOM   1234  CG  PRO A 396      60.900  29.355  37.038  1.00 25.04           C
ATOM   1235  CD  PRO A 396      60.311  30.577  37.693  1.00 24.87           C
ATOM   1236  N   VAL A 397      63.661  28.731  40.384  1.00 25.35           N
ATOM   1237  CA  VAL A 397      65.110  28.773  40.545  1.00 25.09           C
ATOM   1238  C   VAL A 397      65.709  27.378  40.403  1.00 25.60           C
ATOM   1239  O   VAL A 397      66.682  27.182  39.675  1.00 25.80           O
ATOM   1240  CB  VAL A 397      65.513  29.366  41.912  1.00 26.73           C
ATOM   1241  CG1 VAL A 397      67.020  29.273  42.114  1.00 27.27           C
ATOM   1242  CG2 VAL A 397      65.045  30.809  42.023  1.00 27.97           C
ATOM   1243  N   GLY A 398      65.125  26.410  41.101  1.00 25.78           N
ATOM   1244  CA  GLY A 398      65.609  25.043  41.050  1.00 25.45           C
ATOM   1245  C   GLY A 398      64.705  24.071  41.780  1.00 26.38           C
ATOM   1246  O   GLY A 398      63.489  24.251  41.823  1.00 27.86           O
ATOM   1247  N   LEU A 399      65.305  23.034  42.355  1.00 25.89           N
ATOM   1248  CA  LEU A 399      64.565  22.065  43.153  1.00 26.02           C
ATOM   1249  C   LEU A 399      64.854  22.276  44.632  1.00 27.17           C
ATOM   1250  O   LEU A 399      65.945  22.711  45.000  1.00 28.87           O
ATOM   1251  CB  LEU A 399      64.928  20.634  42.746  1.00 25.42           C
ATOM   1252  CG  LEU A 399      64.683  20.232  41.290  1.00 25.15           C
ATOM   1253  CD1 LEU A 399      65.117  18.793  41.048  1.00 24.73           C
ATOM   1254  CD2 LEU A 399      63.221  20.422  40.916  1.00 25.22           C
ATOM   1255  N   ALA A 400      63.875  21.971  45.476  1.00 27.11           N
ATOM   1256  CA  ALA A 400      64.064  22.039  46.919  1.00 29.04           C
ATOM   1257  C   ALA A 400      64.956  20.897  47.395  1.00 30.98           C
ATOM   1258  O   ALA A 400      65.813  21.080  48.259  1.00 32.29           O
ATOM   1259  CB  ALA A 400      62.725  21.999  47.634  1.00 29.52           C
ATOM   1260  N   SER A 401      64.740  19.720  46.817  1.00 30.89           N
ATOM   1261  CA  SER A 401      65.442  18.510  47.220  1.00 32.81           C
ATOM   1262  C   SER A 401      65.265  17.422  46.167  1.00 34.38           C
ATOM   1263  O   SER A 401      64.325  17.464  45.371  1.00 35.65           O
ATOM   1264  CB  SER A 401      64.933  18.021  48.580  1.00 33.79           C
ATOM   1265  OG  SER A 401      65.312  16.676  48.819  1.00 34.95           O
ATOM   1266  N   VAL A 402      66.171  16.450  46.157  1.00 33.81           N
ATOM   1267  CA  VAL A 402      65.975  15.249  45.355  1.00 33.84           C
ATOM   1268  C   VAL A 402      66.020  14.006  46.232  1.00 34.33           C
ATOM   1269  O   VAL A 402      66.260  12.900  45.746  1.00 35.16           O
ATOM   1270  CB  VAL A 402      67.024  15.122  44.235  1.00 33.96           C
ATOM   1271  CG1 VAL A 402      66.833  16.224  43.206  1.00 32.20           C
ATOM   1272  CG2 VAL A 402      68.440  15.130  44.808  1.00 34.47           C
ATOM   1273  N   ASP A 403      65.787  14.195  47.528  1.00 34.16           N
ATOM   1274  CA  ASP A 403      65.697  13.075  48.457  1.00 37.26           C
ATOM   1275  C   ASP A 403      64.530  12.174  48.063  1.00 37.30           C
ATOM   1276  O   ASP A 403      63.686  12.559  47.251  1.00 37.31           O
ATOM   1277  CB  ASP A 403      65.524  13.571  49.895  1.00 40.04           C
ATOM   1278  CG  ASP A 403      66.775  14.238  50.439  1.00 44.02           C
ATOM   1279  OD1 ASP A 403      67.802  14.262  49.727  1.00 45.59           O
ATOM   1280  OD2 ASP A 403      66.731  14.738  51.584  1.00 45.78           O
ATOM   1281  N   ALA A 404      64.480  10.980  48.643  1.00 37.83           N
ATOM   1282  CA  ALA A 404      63.446  10.007  48.304  1.00 39.11           C
ATOM   1283  C   ALA A 404      62.049  10.567  48.555  1.00 39.31           C
ATOM   1284  O   ALA A 404      61.122  10.313  47.787  1.00 40.63           O
ATOM   1285  CB  ALA A 404      63.651   8.722  49.093  1.00 40.64           C
ATOM   1286  N   ASN A 405      61.910  11.339  49.627  1.00 38.70           N
ATOM   1287  CA  ASN A 405      60.618  11.894  50.015  1.00 39.80           C
ATOM   1288  C   ASN A 405      60.276  13.197  49.291  1.00 39.36           C
ATOM   1289  O   ASN A 405      59.297  13.862  49.629  1.00 39.76           O
ATOM   1290  CB  ASN A 405      60.578  12.114  51.529  1.00 42.48           C
ATOM   1291  CG  ASN A 405      61.580  13.154  51.999  1.00 45.84           C
ATOM   1292  OD1 ASN A 405      62.497  13.530  51.267  1.00 47.17           O
ATOM   1293  ND2 ASN A 405      61.411  13.620  53.230  1.00 47.54           N
ATOM   1294  N   SER A 406      61.085  13.559  48.299  1.00 38.55           N
ATOM   1295  CA  SER A 406      60.824  14.753  47.503  1.00 37.39           C
ATOM   1296  C   SER A 406      60.244  14.369  46.144  1.00 35.65           C
ATOM   1297  O   SER A 406      59.784  15.228  45.392  1.00 33.89           O
ATOM   1298  CB  SER A 406      62.100  15.577  47.322  1.00 37.83           C
ATOM   1299  OG  SER A 406      62.838  15.139  46.197  1.00 37.87           O
ATOM   1300  N   HIS A 407      60.272  13.070  45.850  1.00 36.04           N
ATOM   1301  CA  HIS A 407      59.644  12.499  44.656  1.00 35.36           C
ATOM   1302  C   HIS A 407      60.005  13.204  43.350  1.00 33.37           C
ATOM   1303  O   HIS A 407      59.125  13.529  42.552  1.00 32.96           O
ATOM   1304  CB  HIS A 407      58.123  12.489  44.822  1.00 37.23           C
ATOM   1305  CG  HIS A 407      57.653  11.709  46.009  1.00 40.61           C
ATOM   1306  ND1 HIS A 407      57.490  10.340  45.982  1.00 41.79           N
ATOM   1307  CD2 HIS A 407      57.314  12.103  47.259  1.00 41.72           C
ATOM   1308  CE1 HIS A 407      57.070   9.925  47.162  1.00 42.92           C
ATOM   1309  NE2 HIS A 407      56.956  10.976  47.957  1.00 43.37           N
ATOM   1310  N   PHE A 408      61.294  13.439  43.132  1.00 32.13           N
ATOM   1311  CA  PHE A 408      61.743  13.998  41.864  1.00 31.79           C
ATOM   1312  C   PHE A 408      61.835  12.912  40.797  1.00 32.76           C
ATOM   1313  O   PHE A 408      62.629  11.976  40.909  1.00 34.46           O
ATOM   1314  CB  PHE A 408      63.094  14.703  42.025  1.00 32.45           C
ATOM   1315  CG  PHE A 408      63.704  15.148  40.724  1.00 31.52           C
ATOM   1316  CD1 PHE A 408      63.024  16.014  39.883  1.00 30.28           C
ATOM   1317  CD2 PHE A 408      64.961  14.703  40.344  1.00 32.83           C
ATOM   1318  CE1 PHE A 408      63.582  16.425  38.686  1.00 30.63           C
ATOM   1319  CE2 PHE A 408      65.526  15.111  39.147  1.00 31.39           C
ATOM   1320  CZ  PHE A 408      64.836  15.973  38.318  1.00 30.04           C
ATOM   1321  N   ASP A 409      61.009  13.046  39.765  1.00 32.07           N
ATOM   1322  CA  ASP A 409      61.075  12.183  38.593  1.00 33.11           C
ATOM   1323  C   ASP A 409      60.735  13.021  37.364  1.00 32.97           C
ATOM   1324  O   ASP A 409      59.586  13.425  37.178  1.00 34.00           O
ATOM   1325  CB  ASP A 409      60.115  10.997  38.733  1.00 34.43           C
ATOM   1326  CG  ASP A 409      60.373   9.905  37.707  1.00 36.48           C
ATOM   1327  OD1 ASP A 409      60.898  10.205  36.613  1.00 35.21           O
ATOM   1328  OD2 ASP A 409      60.047   8.735  38.000  1.00 40.49           O
ATOM   1329  N   GLN A 410      61.735  13.282  36.529  1.00 31.79           N
ATOM   1330  CA  GLN A 410      61.567  14.192  35.400  1.00 30.83           C
ATOM   1331  C   GLN A 410      60.639  13.649  34.312  1.00 30.63           C
ATOM   1332  O   GLN A 410      60.145  14.414  33.482  1.00 29.94           O
ATOM   1333  CB  GLN A 410      62.930  14.542  34.795  1.00 30.45           C
ATOM   1334  CG  GLN A 410      63.445  13.559  33.754  1.00 30.74           C
ATOM   1335  CD  GLN A 410      64.676  14.077  33.034  1.00 31.83           C
ATOM   1336  OE1 GLN A 410      64.685  15.200  32.529  1.00 32.02           O
ATOM   1337  NE2 GLN A 410      65.726  13.263  32.988  1.00 33.22           N
ATOM   1338  N   TRP A 411      60.398  12.341  34.310  1.00 30.27           N
ATOM   1339  CA  TRP A 411      59.546  11.741  33.285  1.00 30.37           C
ATOM   1340  C   TRP A 411      58.156  11.374  33.796  1.00 30.97           C
ATOM   1341  O   TRP A 411      57.328  10.865  33.042  1.00 30.25           O
ATOM   1342  CB  TRP A 411      60.220  10.506  32.682  1.00 29.52           C
ATOM   1343  CG  TRP A 411      61.530  10.813  32.021  1.00 28.54           C
ATOM   1344  CD1 TRP A 411      62.738  10.240  32.292  1.00 28.32           C
ATOM   1345  CD2 TRP A 411      61.769  11.789  30.996  1.00 28.75           C
ATOM   1346  NE1 TRP A 411      63.712  10.788  31.492  1.00 27.56           N
ATOM   1347  CE2 TRP A 411      63.143  11.741  30.688  1.00 28.43           C
ATOM   1348  CE3 TRP A 411      60.955  12.694  30.306  1.00 30.63           C
ATOM   1349  CZ2 TRP A 411      63.721  12.562  29.721  1.00 29.40           C
ATOM   1350  CZ3 TRP A 411      61.531  13.510  29.347  1.00 30.87           C
ATOM   1351  CH2 TRP A 411      62.901  13.437  29.063  1.00 30.12           C
ATOM   1352  N   THR A 412      57.900  11.639  35.072  1.00 31.95           N
ATOM   1353  CA  THR A 412      56.564  11.445  35.622  1.00 33.31           C
ATOM   1354  C   THR A 412      55.775  12.750  35.559  1.00 32.01           C
ATOM   1355  O   THR A 412      56.132  13.734  36.211  1.00 30.27           O
ATOM   1356  CB  THR A 412      56.610  10.944  37.078  1.00 33.59           C
ATOM   1357  OG1 THR A 412      57.198   9.638  37.118  1.00 34.20           O
ATOM   1358  CG2 THR A 412      55.207  10.878  37.661  1.00 34.15           C
ATOM   1359  N   LEU A 413      54.705  12.757  34.771  1.00 31.64           N
ATOM   1360  CA  LEU A 413      53.863  13.941  34.647  1.00 31.93           C
ATOM   1361  C   LEU A 413      53.076  14.182  35.927  1.00 31.91           C
ATOM   1362  O   LEU A 413      52.710  13.235  36.623  1.00 33.79           O
ATOM   1363  CB  LEU A 413      52.900  13.805  33.465  1.00 32.81           C
ATOM   1364  CG  LEU A 413      53.481  13.881  32.052  1.00 34.04           C
ATOM   1365  CD1 LEU A 413      52.364  13.804  31.022  1.00 35.85           C
ATOM   1366  CD2 LEU A 413      54.295  15.148  31.866  1.00 31.22           C
ATOM   1367  N   PRO A 414      52.819  15.456  36.247  1.00 31.19           N
ATOM   1368  CA  PRO A 414      51.919  15.773  37.358  1.00 30.79           C
ATOM   1369  C   PRO A 414      50.485  15.390  37.012  1.00 31.07           C
ATOM   1370  O   PRO A 414      50.174  15.219  35.833  1.00 30.00           O
ATOM   1371  CB  PRO A 414      52.056  17.293  37.510  1.00 30.39           C
ATOM   1372  CG  PRO A 414      53.331  17.648  36.803  1.00 30.83           C
ATOM   1373  CD  PRO A 414      53.454  16.660  35.687  1.00 30.79           C
ATOM   1374  N   SER A 415      49.630  15.253  38.019  1.00 31.87           N
ATOM   1375  CA  SER A 415      48.199  15.157  37.772  1.00 32.66           C
ATOM   1376  C   SER A 415      47.630  16.565  37.755  1.00 30.90           C
ATOM   1377  O   SER A 415      47.358  17.148  38.806  1.00 31.70           O
ATOM   1378  CB  SER A 415      47.507  14.302  38.832  1.00 34.37           C
ATOM   1379  OG  SER A 415      47.902  12.948  38.719  1.00 36.79           O
ATOM   1380  N   TYR A 416      47.458  17.106  36.553  1.00 28.90           N
ATOM   1381  CA  TYR A 416      47.112  18.512  36.377  1.00 28.64           C
ATOM   1382  C   TYR A 416      45.756  18.867  36.986  1.00 30.93           C
ATOM   1383  O   TYR A 416      45.545  20.001  37.414  1.00 31.34           O
ATOM   1384  CB  TYR A 416      47.133  18.880  34.890  1.00 27.86           C
ATOM   1385  CG  TYR A 416      48.503  18.781  34.249  1.00 27.28           C
ATOM   1386  CD1 TYR A 416      48.725  17.939  33.167  1.00 27.45           C
ATOM   1387  CD2 TYR A 416      49.577  19.519  34.734  1.00 26.20           C
ATOM   1388  CE1 TYR A 416      49.974  17.841  32.578  1.00 25.90           C
ATOM   1389  CE2 TYR A 416      50.832  19.428  34.151  1.00 25.66           C
ATOM   1390  CZ  TYR A 416      51.023  18.587  33.074  1.00 25.74           C
ATOM   1391  OH  TYR A 416      52.264  18.489  32.487  1.00 24.70           O
ATOM   1392  N   SER A 417      44.840  17.904  37.020  1.00 32.37           N
ATOM   1393  CA  SER A 417      43.534  18.117  37.641  1.00 37.21           C
ATOM   1394  C   SER A 417      43.459  17.446  39.009  1.00 41.41           C
ATOM   1395  O   SER A 417      42.382  17.319  39.590  1.00 39.77           O
ATOM   1396  CB  SER A 417      42.409  17.590  36.747  1.00 36.93           C
ATOM   1397  OG  SER A 417      42.419  18.226  35.483  1.00 36.83           O
ATOM   1398  N   GLY A 418      44.589  17.031  39.518  1.00 46.65           N
ATOM   1399  CA  GLY A 418      44.654  16.335  40.769  1.00 51.74           C
ATOM   1400  C   GLY A 418      44.164  14.907  40.698  1.00 55.71           C
ATOM   1401  O   GLY A 418      44.073  14.298  39.663  1.00 54.29           O
ATOM   1402  N   ALA A 419      43.813  14.409  41.857  1.00 59.88           N
ATOM   1403  CA  ALA A 419      43.502  13.018  42.066  1.00 65.81           C
ATOM   1404  C   ALA A 419      42.340  12.503  41.296  1.00 72.43           C
ATOM   1405  O   ALA A 419      41.332  13.154  41.166  1.00 71.60           O
ATOM   1406  CB  ALA A 419      43.281  12.741  43.531  1.00 66.33           C
ATOM   1407  N   LEU A 420      42.525  11.287  40.823  1.00 81.47           N
ATOM   1408  CA  LEU A 420      41.476  10.489  40.277  1.00 86.77           C
ATOM   1409  C   LEU A 420      40.915  11.148  39.053  1.00 84.10           C
ATOM   1410  O   LEU A 420      39.796  10.886  38.649  1.00 88.73           O
ATOM   1411  CB  LEU A 420      40.403  10.298  41.319  1.00 93.51           C
ATOM   1412  N   THR A 421      41.701  12.021  38.454  1.00 75.17           N
ATOM   1413  CA  THR A 421      41.357  12.493  37.141  1.00 69.03           C
ATOM   1414  C   THR A 421      42.511  12.296  36.209  1.00 62.66           C
ATOM   1415  O   THR A 421      43.640  12.242  36.607  1.00 62.61           O
ATOM   1416  CB  THR A 421      40.892  13.938  37.093  1.00 68.26           C
ATOM   1417  OG1 THR A 421      40.000  14.198  38.161  1.00 68.52           O
ATOM   1418  CG2 THR A 421      40.153  14.139  35.847  1.00 68.16           C
ATOM   1419  N   LEU A 422      42.192  12.161  34.949  1.00 56.38           N
ATOM   1420  CA  LEU A 422      43.214  11.883  33.952  1.00 49.92           C
ATOM   1421  C   LEU A 422      43.638  13.154  33.226  1.00 44.03           C
ATOM   1422  O   LEU A 422      42.832  14.064  33.025  1.00 42.59           O
ATOM   1423  CB  LEU A 422      42.703  10.848  32.949  1.00 49.90           C
ATOM   1424  CG  LEU A 422      42.266   9.510  33.550  1.00 51.09           C
ATOM   1425  CD1 LEU A 422      41.865   8.527  32.460  1.00 50.90           C
ATOM   1426  CD2 LEU A 422      43.362   8.926  34.430  1.00 51.63           C
ATOM   1427  N   ASN A 423      44.908  13.214  32.841  1.00 39.35           N
ATOM   1428  CA  ASN A 423      45.411  14.337  32.061  1.00 36.64           C
ATOM   1429  C   ASN A 423      44.788  14.334  30.670  1.00 36.53           C
ATOM   1430  O   ASN A 423      44.484  13.275  30.123  1.00 38.04           O
ATOM   1431  CB  ASN A 423      46.937  14.287  31.961  1.00 33.81           C
ATOM   1432  CG  ASN A 423      47.617  14.423  33.311  1.00 33.53           C
ATOM   1433  OD1 ASN A 423      47.091  15.056  34.225  1.00 34.18           O
ATOM   1434  ND2 ASN A 423      48.799  13.832  33.438  1.00 34.46           N
ATOM   1435  N   MET A 424      44.592  15.518  30.101  1.00 34.66           N
ATOM   1436  CA  MET A 424      43.950  15.629  28.795  1.00 33.32           C
ATOM   1437  C   MET A 424      44.744  16.526  27.857  1.00 31.99           C
ATOM   1438  O   MET A 424      45.509  17.379  28.308  1.00 32.23           O
ATOM   1439  CB  MET A 424      42.526  16.171  28.939  1.00 33.44           C
ATOM   1440  CG  MET A 424      41.666  15.444  29.958  1.00 34.67           C
ATOM   1441  SD  MET A 424      40.116  16.311  30.273  1.00 73.76           S
ATOM   1442  CE  MET A 424      40.549  17.276  31.718  1.00 32.23           C
ATOM   1443  N   ASN A 425      44.558  16.318  26.555  1.00 31.50           N
ATOM   1444  CA  ASN A 425      45.181  17.144  25.520  1.00 31.60           C
ATOM   1445  C   ASN A 425      46.705  17.140  25.604  1.00 32.32           C
ATOM   1446  O   ASN A 425      47.359  18.124  25.256  1.00 33.24           O
ATOM   1447  CB  ASN A 425      44.654  18.580  25.596  1.00 31.17           C
ATOM   1448  CG  ASN A 425      43.138  18.648  25.555  1.00 33.26           C
ATOM   1449  OD1 ASN A 425      42.498  19.096  26.506  1.00 32.89           O
ATOM   1450  ND2 ASN A 425      42.555  18.198  24.449  1.00 35.32           N
ATOM   1451  N   LEU A 426      47.262  16.026  26.069  1.00 32.39           N
ATOM   1452  CA  LEU A 426      48.706  15.880  26.214  1.00 30.65           C
ATOM   1453  C   LEU A 426      49.424  15.816  24.872  1.00 30.59           C
ATOM   1454  O   LEU A 426      48.908  15.251  23.909  1.00 30.99           O
ATOM   1455  CB  LEU A 426      49.035  14.622  27.021  1.00 30.12           C
ATOM   1456  CG  LEU A 426      48.597  14.569  28.485  1.00 29.77           C
ATOM   1457  CD1 LEU A 426      48.963  13.224  29.090  1.00 29.90           C
ATOM   1458  CD2 LEU A 426      49.221  15.706  29.279  1.00 28.73           C
ATOM   1459  N   ALA A 427      50.614  16.406  24.811  1.00 29.87           N
ATOM   1460  CA  ALA A 427      51.506  16.179  23.685  1.00 29.62           C
ATOM   1461  C   ALA A 427      51.857  14.696  23.664  1.00 29.16           C
ATOM   1462  O   ALA A 427      52.016  14.087  24.720  1.00 29.50           O
ATOM   1463  CB  ALA A 427      52.759  17.038  23.798  1.00 28.95           C
ATOM   1464  N   PRO A 428      51.983  14.108  22.466  1.00 28.91           N
ATOM   1465  CA  PRO A 428      52.173  12.654  22.383  1.00 31.18           C
ATOM   1466  C   PRO A 428      53.516  12.195  22.939  1.00 32.38           C
ATOM   1467  O   PRO A 428      54.476  12.968  22.963  1.00 32.05           O
ATOM   1468  CB  PRO A 428      52.087  12.364  20.881  1.00 31.62           C
ATOM   1469  CG  PRO A 428      52.347  13.660  20.204  1.00 30.21           C
ATOM   1470  CD  PRO A 428      51.961  14.758  21.144  1.00 29.71           C
ATOM   1471  N   SER A 429      53.574  10.943  23.383  1.00 32.60           N
ATOM   1472  CA  SER A 429      54.824  10.356  23.846  1.00 31.37           C
ATOM   1473  C   SER A 429      55.785  10.197  22.678  1.00 30.92           C
ATOM   1474  O   SER A 429      55.363  10.119  21.525  1.00 30.58           O
ATOM   1475  CB  SER A 429      54.574   9.004  24.518  1.00 32.06           C
ATOM   1476  OG  SER A 429      54.245   8.014  23.557  1.00 32.93           O
ATOM   1477  N   VAL A 430      57.079  10.151  22.977  1.00 30.76           N
ATOM   1478  CA  VAL A 430      58.088  10.025  21.935  1.00 31.04           C
ATOM   1479  C   VAL A 430      59.012   8.846  22.218  1.00 30.97           C
ATOM   1480  O   VAL A 430      59.301   8.529  23.372  1.00 29.60           O
ATOM   1481  CB  VAL A 430      58.919  11.325  21.788  1.00 30.86           C
ATOM   1482  CG1 VAL A 430      58.014  12.488  21.421  1.00 30.92           C
ATOM   1483  CG2 VAL A 430      59.673  11.636  23.070  1.00 29.69           C
ATOM   1484  N   ALA A 431      59.459   8.192  21.152  1.00 32.87           N
ATOM   1485  CA  ALA A 431      60.334   7.033  21.269  1.00 33.69           C
ATOM   1486  C   ALA A 431      61.022   6.748  19.939  1.00 36.97           C
ATOM   1487  O   ALA A 431      60.525   7.142  18.884  1.00 36.42           O
ATOM   1488  CB  ALA A 431      59.538   5.811  21.734  1.00 32.95           C
ATOM   1489  N   PRO A 432      62.176   6.066  19.982  1.00 41.65           N
ATOM   1490  CA  PRO A 432      62.752   5.602  18.717  1.00 45.89           C
ATOM   1491  C   PRO A 432      61.939   4.441  18.154  1.00 52.11           C
ATOM   1492  O   PRO A 432      61.556   3.544  18.906  1.00 52.22           O
ATOM   1493  CB  PRO A 432      64.164   5.157  19.104  1.00 45.18           C
ATOM   1494  CG  PRO A 432      64.111   4.896  20.569  1.00 44.35           C
ATOM   1495  CD  PRO A 432      63.000   5.713  21.151  1.00 42.66           C
ATOM   1496  N   VAL A 433      61.677   4.460  16.852  1.00 57.49           N
ATOM   1497  CA  VAL A 433      60.883   3.413  16.219  1.00 63.32           C
ATOM   1498  C   VAL A 433      61.740   2.523  15.327  1.00 66.65           C
ATOM   1499  O   VAL A 433      61.224   1.764  14.506  1.00 69.78           O
ATOM   1500  CB  VAL A 433      59.734   4.009  15.387  1.00 65.30           C
ATOM   1501  CG1 VAL A 433      58.804   4.819  16.278  1.00 64.55           C
ATOM   1502  CG2 VAL A 433      60.284   4.867  14.259  1.00 65.03           C
ATOM   1503  N   PHE A 434      63.054   2.616  15.501  1.00 63.04           N
ATOM   1504  CA  PHE A 434      63.995   1.864  14.683  1.00 62.23           C
ATOM   1505  C   PHE A 434      65.077   1.267  15.574  1.00 60.88           C
ATOM   1506  O   PHE A 434      65.579   1.939  16.475  1.00 61.30           O
ATOM   1507  CB  PHE A 434      64.609   2.764  13.607  1.00 62.90           C
ATOM   1508  CG  PHE A 434      65.326   2.014  12.520  1.00 63.97           C
ATOM   1509  CD1 PHE A 434      64.619   1.421  11.486  1.00 64.60           C
ATOM   1510  CD2 PHE A 434      66.708   1.910  12.526  1.00 63.77           C
ATOM   1511  CE1 PHE A 434      65.276   0.731  10.484  1.00 65.14           C
ATOM   1512  CE2 PHE A 434      67.371   1.221  11.526  1.00 64.45           C
ATOM   1513  CZ  PHE A 434      66.653   0.632  10.504  1.00 65.38           C
ATOM   1514  N   PRO A 435      65.437  -0.001  15.328  1.00 59.06           N
ATOM   1515  CA  PRO A 435      66.395  -0.708  16.184  1.00 56.39           C
ATOM   1516  C   PRO A 435      67.786  -0.087  16.155  1.00 52.78           C
ATOM   1517  O   PRO A 435      68.272   0.300  15.093  1.00 52.23           O
ATOM   1518  CB  PRO A 435      66.417  -2.117  15.578  1.00 59.30           C
ATOM   1519  CG  PRO A 435      65.069  -2.253  14.942  1.00 60.79           C
ATOM   1520  CD  PRO A 435      64.855  -0.903  14.321  1.00 60.21           C
ATOM   1521  N   GLY A 436      68.416   0.002  17.321  1.00 51.33           N
ATOM   1522  CA  GLY A 436      69.729   0.609  17.436  1.00 48.88           C
ATOM   1523  C   GLY A 436      69.693   2.112  17.644  1.00 44.68           C
ATOM   1524  O   GLY A 436      70.739   2.747  17.764  1.00 44.45           O
ATOM   1525  N   GLU A 437      68.493   2.685  17.696  1.00 40.21           N
ATOM   1526  CA  GLU A 437      68.358   4.124  17.908  1.00 36.12           C
ATOM   1527  C   GLU A 437      67.834   4.445  19.301  1.00 31.91           C
ATOM   1528  O   GLU A 437      67.064   3.681  19.882  1.00 30.58           O
ATOM   1529  CB  GLU A 437      67.428   4.756  16.868  1.00 37.17           C
ATOM   1530  CG  GLU A 437      67.926   4.717  15.434  1.00 39.21           C
ATOM   1531  CD  GLU A 437      67.064   5.561  14.511  1.00 40.34           C
ATOM   1532  OE1 GLU A 437      67.230   5.469  13.276  1.00 40.60           O
ATOM   1533  OE2 GLU A 437      66.217   6.321  15.026  1.00 40.54           O
ATOM   1534  N   CYS A 438      68.260   5.587  19.827  1.00 29.85           N
ATOM   1535  CA  CYS A 438      67.759   6.080  21.101  1.00 28.08           C
ATOM   1536  C   CYS A 438      67.502   7.577  21.011  1.00 27.22           C
ATOM   1537  O   CYS A 438      67.934   8.233  20.064  1.00 26.80           O
ATOM   1538  CB  CYS A 438      68.744   5.779  22.229  1.00 28.70           C
ATOM   1539  SG  CYS A 438      70.360   6.546  22.012  1.00 36.68           S
ATOM   1540  N   LEU A 439      66.795   8.111  21.998  1.00 27.69           N
ATOM   1541  CA  LEU A 439      66.509   9.535  22.047  1.00 28.20           C
ATOM   1542  C   LEU A 439      67.773  10.335  22.346  1.00 28.36           C
ATOM   1543  O   LEU A 439      68.619   9.903  23.128  1.00 27.85           O
ATOM   1544  CB  LEU A 439      65.439   9.825  23.101  1.00 28.65           C
ATOM   1545  CG  LEU A 439      64.041   9.268  22.822  1.00 28.90           C
ATOM   1546  CD1 LEU A 439      63.134   9.476  24.026  1.00 28.71           C
ATOM   1547  CD2 LEU A 439      63.445   9.904  21.575  1.00 28.34           C
ATOM   1548  N   LEU A 440      67.899  11.497  21.714  1.00 27.77           N
ATOM   1549  CA  LEU A 440      68.972  12.428  22.038  1.00 26.90           C
ATOM   1550  C   LEU A 440      68.396  13.617  22.792  1.00 26.18           C
ATOM   1551  O   LEU A 440      67.447  14.249  22.330  1.00 25.92           O
ATOM   1552  CB  LEU A 440      69.700  12.900  20.778  1.00 26.50           C
ATOM   1553  CG  LEU A 440      70.854  13.881  21.021  1.00 26.74           C
ATOM   1554  CD1 LEU A 440      71.954  13.233  21.845  1.00 26.61           C
ATOM   1555  CD2 LEU A 440      71.414  14.407  19.711  1.00 26.17           C
ATOM   1556  N   PHE A 441      68.973  13.918  23.950  1.00 25.26           N
ATOM   1557  CA  PHE A 441      68.467  14.987  24.801  1.00 24.06           C
ATOM   1558  C   PHE A 441      69.414  16.180  24.882  1.00 25.05           C
ATOM   1559  O   PHE A 441      70.631  16.037  24.735  1.00 20.99           O
ATOM   1560  CB  PHE A 441      68.204  14.465  26.216  1.00 25.73           C
ATOM   1561  CG  PHE A 441      67.234  13.320  26.274  1.00 27.66           C
ATOM   1562  CD1 PHE A 441      67.686  12.013  26.321  1.00 28.82           C
ATOM   1563  CD2 PHE A 441      65.869  13.553  26.287  1.00 27.13           C
ATOM   1564  CE1 PHE A 441      66.794  10.956  26.378  1.00 29.80           C
ATOM   1565  CE2 PHE A 441      64.973  12.502  26.343  1.00 28.38           C
ATOM   1566  CZ  PHE A 441      65.437  11.202  26.388  1.00 29.22           C
ATOM   1567  N   PHE A 442      68.834  17.355  25.109  1.00 26.05           N
ATOM   1568  CA  PHE A 442      69.588  18.535  25.512  1.00 26.63           C
ATOM   1569  C   PHE A 442      69.501  18.629  27.031  1.00 26.93           C
ATOM   1570  O   PHE A 442      68.425  18.864  27.581  1.00 26.98           O
ATOM   1571  CB  PHE A 442      69.037  19.805  24.856  1.00 26.25           C
ATOM   1572  CG  PHE A 442      69.142  19.814  23.355  1.00 26.10           C
ATOM   1573  CD1 PHE A 442      68.210  19.148  22.575  1.00 26.43           C
ATOM   1574  CD2 PHE A 442      70.169  20.498  22.726  1.00 24.99           C
ATOM   1575  CE1 PHE A 442      68.306  19.160  21.194  1.00 26.87           C
ATOM   1576  CE2 PHE A 442      70.271  20.512  21.348  1.00 25.42           C
ATOM   1577  CZ  PHE A 442      69.338  19.843  20.581  1.00 26.05           C
ATOM   1578  N   ARG A 443      70.628  18.438  27.709  1.00 26.64           N
ATOM   1579  CA  ARG A 443      70.613  18.273  29.159  1.00 27.72           C
ATOM   1580  C   ARG A 443      71.123  19.494  29.916  1.00 29.36           C
ATOM   1581  O   ARG A 443      72.159  20.069  29.578  1.00 31.05           O
ATOM   1582  CB  ARG A 443      71.434  17.038  29.551  1.00 28.88           C
ATOM   1583  CG  ARG A 443      71.876  17.011  31.006  1.00 30.43           C
ATOM   1584  CD  ARG A 443      72.269  15.607  31.439  1.00 31.06           C
ATOM   1585  NE  ARG A 443      71.089  14.787  31.694  1.00 29.89           N
ATOM   1586  CZ  ARG A 443      71.067  13.744  32.517  1.00 29.24           C
ATOM   1587  NH1 ARG A 443      72.168  13.386  33.163  1.00 29.37           N
ATOM   1588  NH2 ARG A 443      69.943  13.060  32.693  1.00 27.78           N
ATOM   1589  N   SER A 444      70.378  19.876  30.948  1.00 28.71           N
ATOM   1590  CA  SER A 444      70.760  20.977  31.821  1.00 29.29           C
ATOM   1591  C   SER A 444      70.751  20.519  33.272  1.00 28.54           C
ATOM   1592  O   SER A 444      69.870  19.768  33.688  1.00 27.98           O
ATOM   1593  CB  SER A 444      69.814  22.168  31.643  1.00 29.75           C
ATOM   1594  OG  SER A 444      69.866  22.677  30.323  1.00 30.82           O
ATOM   1595  N   PHE A 445      71.732  20.974  34.043  1.00 28.34           N
ATOM   1596  CA  PHE A 445      71.771  20.673  35.468  1.00 29.77           C
ATOM   1597  C   PHE A 445      71.040  21.746  36.266  1.00 29.46           C
ATOM   1598  O   PHE A 445      71.204  22.941  36.020  1.00 30.12           O
ATOM   1599  CB  PHE A 445      73.217  20.520  35.936  1.00 32.62           C
ATOM   1600  CG  PHE A 445      73.957  19.419  35.231  1.00 35.32           C
ATOM   1601  CD1 PHE A 445      73.824  18.104  35.645  1.00 36.00           C
ATOM   1602  CD2 PHE A 445      74.761  19.695  34.137  1.00 36.14           C
ATOM   1603  CE1 PHE A 445      74.494  17.085  34.993  1.00 38.08           C
ATOM   1604  CE2 PHE A 445      75.433  18.680  33.481  1.00 37.68           C
ATOM   1605  CZ  PHE A 445      75.299  17.374  33.909  1.00 38.34           C
ATOM   1606  N   ILE A 446      70.232  21.305  37.224  1.00 29.70           N
ATOM   1607  CA  ILE A 446      69.330  22.193  37.944  1.00 27.44           C
ATOM   1608  C   ILE A 446      69.792  22.408  39.385  1.00 25.18           C
ATOM   1609  O   ILE A 446      70.162  21.458  40.073  1.00 25.35           O
ATOM   1610  CB  ILE A 446      67.880  21.637  37.911  1.00 28.85           C
ATOM   1611  CG1 ILE A 446      66.905  22.561  38.641  1.00 29.78           C
ATOM   1612  CG2 ILE A 446      67.816  20.225  38.468  1.00 30.28           C
ATOM   1613  CD1 ILE A 446      65.452  22.257  38.327  1.00 30.40           C
ATOM   1614  N   PRO A 447      69.802  23.674  39.835  1.00 24.77           N
ATOM   1615  CA  PRO A 447      70.245  24.012  41.194  1.00 25.05           C
ATOM   1616  C   PRO A 447      69.406  23.339  42.281  1.00 26.97           C
ATOM   1617  O   PRO A 447      68.251  22.975  42.047  1.00 27.90           O
ATOM   1618  CB  PRO A 447      70.079  25.534  41.261  1.00 25.63           C
ATOM   1619  CG  PRO A 447      70.017  26.001  39.853  1.00 24.77           C
ATOM   1620  CD  PRO A 447      69.538  24.865  39.008  1.00 23.74           C
ATOM   1621  N   LEU A 448      69.990  23.185  43.464  1.00 26.65           N
ATOM   1622  CA  LEU A 448      69.285  22.599  44.597  1.00 28.25           C
ATOM   1623  C   LEU A 448      69.322  23.542  45.794  1.00 29.86           C
ATOM   1624  O   LEU A 448      70.352  24.154  46.081  1.00 30.18           O
ATOM   1625  CB  LEU A 448      69.895  21.248  44.980  1.00 28.02           C
ATOM   1626  CG  LEU A 448      69.322  19.980  44.344  1.00 29.22           C
ATOM   1627  CD1 LEU A 448      70.197  18.778  44.679  1.00 29.32           C
ATOM   1628  CD2 LEU A 448      67.887  19.745  44.791  1.00 29.55           C
ATOM   1629  N   LYS A 449      68.197  23.650  46.493  1.00 29.06           N
ATOM   1630  CA  LYS A 449      68.120  24.463  47.701  1.00 30.56           C
ATOM   1631  C   LYS A 449      68.988  23.871  48.806  1.00 32.48           C
ATOM   1632  O   LYS A 449      69.614  24.601  49.576  1.00 33.75           O
ATOM   1633  CB  LYS A 449      66.667  24.586  48.169  1.00 30.61           C
ATOM   1634  CG  LYS A 449      66.496  25.143  49.576  1.00 31.71           C
ATOM   1635  CD  LYS A 449      66.885  26.609  49.667  1.00 31.36           C
ATOM   1636  CE  LYS A 449      66.650  27.145  51.074  1.00 31.95           C
ATOM   1637  NZ  LYS A 449      67.105  28.555  51.228  1.00 31.93           N
ATOM   1638  N   GLY A 450      69.023  22.544  48.878  1.00 32.86           N
ATOM   1639  CA  GLY A 450      69.843  21.854  49.856  1.00 33.54           C
ATOM   1640  C   GLY A 450      69.971  20.372  49.562  1.00 35.03           C
ATOM   1641  O   GLY A 450      69.373  19.863  48.613  1.00 35.28           O
ATOM   1642  N   GLY A 451      70.758  19.677  50.376  1.00 36.52           N
ATOM   1643  CA  GLY A 451      70.899  18.238  50.249  1.00 36.33           C
ATOM   1644  C   GLY A 451      71.914  17.806  49.209  1.00 36.90           C
ATOM   1645  O   GLY A 451      72.631  18.630  48.637  1.00 36.18           O
ATOM   1646  N   TYR A 452      71.965  16.501  48.963  1.00 37.98           N
ATOM   1647  CA  TYR A 452      72.946  15.919  48.057  1.00 38.42           C
ATOM   1648  C   TYR A 452      72.317  15.580  46.715  1.00 37.94           C
ATOM   1649  O   TYR A 452      71.183  15.103  46.654  1.00 39.25           O
ATOM   1650  CB  TYR A 452      73.562  14.662  48.673  1.00 40.66           C
ATOM   1651  CG  TYR A 452      74.590  14.944  49.741  1.00 42.69           C
ATOM   1652  CD1 TYR A 452      74.234  14.969  51.083  1.00 44.34           C
ATOM   1653  CD2 TYR A 452      75.913  15.205  49.409  1.00 43.22           C
ATOM   1654  CE1 TYR A 452      75.167  15.235  52.064  1.00 46.13           C
ATOM   1655  CE2 TYR A 452      76.856  15.468  50.385  1.00 45.00           C
ATOM   1656  CZ  TYR A 452      76.477  15.482  51.711  1.00 46.49           C
ATOM   1657  OH  TYR A 452      77.409  15.748  52.690  1.00 48.38           O
ATOM   1658  N   GLY A 453      73.054  15.834  45.641  1.00 36.78           N
ATOM   1659  CA  GLY A 453      72.620  15.422  44.321  1.00 36.28           C
ATOM   1660  C   GLY A 453      73.134  16.301  43.200  1.00 34.90           C
ATOM   1661  O   GLY A 453      73.563  17.433  43.422  1.00 34.27           O
ATOM   1662  N   ASN A 454      73.083  15.766  41.986  1.00 33.89           N
ATOM   1663  CA  ASN A 454      73.375  16.535  40.784  1.00 32.44           C
ATOM   1664  C   ASN A 454      72.258  16.342  39.753  1.00 31.39           C
ATOM   1665  O   ASN A 454      72.500  15.826  38.663  1.00 32.10           O
ATOM   1666  CB  ASN A 454      74.737  16.121  40.209  1.00 33.26           C
ATOM   1667  CG  ASN A 454      75.166  16.979  39.031  1.00 33.81           C
ATOM   1668  OD1 ASN A 454      74.920  18.185  39.001  1.00 33.09           O
ATOM   1669  ND2 ASN A 454      75.818  16.357  38.054  1.00 33.63           N
ATOM   1670  N   PRO A 455      71.023  16.753  40.100  1.00 30.16           N
ATOM   1671  CA  PRO A 455      69.864  16.474  39.243  1.00 30.34           C
ATOM   1672  C   PRO A 455      69.906  17.217  37.911  1.00 29.72           C
ATOM   1673  O   PRO A 455      70.451  18.317  37.827  1.00 30.55           O
ATOM   1674  CB  PRO A 455      68.678  16.951  40.088  1.00 30.67           C
ATOM   1675  CG  PRO A 455      69.249  17.992  40.973  1.00 30.37           C
ATOM   1676  CD  PRO A 455      70.646  17.546  41.284  1.00 30.07           C
ATOM   1677  N   ALA A 456      69.327  16.609  36.882  1.00 35.01           N
ATOM   1678  CA  ALA A 456      69.347  17.181  35.543  1.00 32.66           C
ATOM   1679  C   ALA A 456      67.959  17.180  34.913  1.00 32.31           C
ATOM   1680  O   ALA A 456      67.108  16.359  35.260  1.00 32.76           O
ATOM   1681  CB  ALA A 456      70.327  16.425  34.663  1.00 30.67           C
ATOM   1682  N   ILE A 457      67.739  18.111  33.989  1.00 30.47           N
ATOM   1683  CA  ILE A 457      66.511  18.154  33.204  1.00 31.47           C
ATOM   1684  C   ILE A 457      66.824  17.990  31.719  1.00 29.43           C
ATOM   1685  O   ILE A 457      67.622  18.743  31.158  1.00 28.54           O
ATOM   1686  CB  ILE A 457      65.742  19.472  33.420  1.00 33.92           C
ATOM   1687  CG1 ILE A 457      65.464  19.693  34.908  1.00 36.32           C
ATOM   1688  CG2 ILE A 457      64.444  19.470  32.628  1.00 33.87           C
ATOM   1689  CD1 ILE A 457      64.599  18.620  35.535  1.00 37.50           C
ATOM   1690  N   ASP A 458      66.197  16.999  31.090  1.00 27.86           N
ATOM   1691  CA  ASP A 458      66.406  16.726  29.671  1.00 27.61           C
ATOM   1692  C   ASP A 458      65.232  17.213  28.827  1.00 28.17           C
ATOM   1693  O   ASP A 458      64.085  16.863  29.099  1.00 27.53           O
ATOM   1694  CB  ASP A 458      66.615  15.226  29.438  1.00 28.94           C
ATOM   1695  CG  ASP A 458      67.816  14.678  30.185  1.00 32.19           C
ATOM   1696  OD1 ASP A 458      68.895  15.300  30.111  1.00 32.28           O
ATOM   1697  OD2 ASP A 458      67.686  13.621  30.837  1.00 34.41           O
ATOM   1698  N   CYS A 459      65.513  18.016  27.805  1.00 27.37           N
ATOM   1699  CA  CYS A 459      64.453  18.483  26.914  1.00 27.28           C
ATOM   1700  C   CYS A 459      64.679  17.968  25.495  1.00 25.40           C
ATOM   1701  O   CYS A 459      65.808  17.673  25.102  1.00 24.21           O
ATOM   1702  CB  CYS A 459      64.362  20.013  26.923  1.00 26.39           C
ATOM   1703  SG  CYS A 459      65.726  20.878  26.116  1.00 29.31           S
ATOM   1704  N   LEU A 460      63.594  17.846  24.738  1.00 23.45           N
ATOM   1705  CA  LEU A 460      63.661  17.310  23.381  1.00 24.91           C
ATOM   1706  C   LEU A 460      64.242  18.316  22.391  1.00 24.12           C
ATOM   1707  O   LEU A 460      64.974  17.947  21.474  1.00 23.92           O
ATOM   1708  CB  LEU A 460      62.271  16.866  22.922  1.00 25.22           C
ATOM   1709  CG  LEU A 460      61.586  15.820  23.808  1.00 27.75           C
ATOM   1710  CD1 LEU A 460      60.139  15.607  23.387  1.00 27.88           C
ATOM   1711  CD2 LEU A 460      62.355  14.508  23.773  1.00 29.28           C
ATOM   1712  N   MET A 461      63.894  19.585  22.578  1.00 24.88           N
ATOM   1713  CA  MET A 461      64.410  20.671  21.752  1.00 26.22           C
ATOM   1714  C   MET A 461      64.598  21.908  22.614  1.00 27.42           C
ATOM   1715  O   MET A 461      63.806  22.156  23.520  1.00 29.13           O
ATOM   1716  CB  MET A 461      63.468  20.984  20.584  1.00 27.97           C
ATOM   1717  CG  MET A 461      63.385  19.902  19.517  1.00 27.98           C
ATOM   1718  SD  MET A 461      62.300  20.356  18.149  1.00 40.30           S
ATOM   1719  CE  MET A 461      61.103  21.390  18.993  1.00 40.06           C
ATOM   1720  N   PRO A 462      65.651  22.688  22.340  1.00 26.23           N
ATOM   1721  CA  PRO A 462      65.883  23.911  23.112  1.00 24.57           C
ATOM   1722  C   PRO A 462      64.796  24.945  22.846  1.00 22.66           C
ATOM   1723  O   PRO A 462      64.143  24.881  21.805  1.00 20.19           O
ATOM   1724  CB  PRO A 462      67.242  24.404  22.598  1.00 24.17           C
ATOM   1725  CG  PRO A 462      67.873  23.209  21.957  1.00 26.13           C
ATOM   1726  CD  PRO A 462      66.737  22.424  21.383  1.00 26.19           C
ATOM   1727  N   GLN A 463      64.609  25.876  23.776  1.00 21.65           N
ATOM   1728  CA  GLN A 463      63.542  26.866  23.670  1.00 22.47           C
ATOM   1729  C   GLN A 463      63.700  27.722  22.416  1.00 23.59           C
ATOM   1730  O   GLN A 463      62.710  28.153  21.824  1.00 24.40           O
ATOM   1731  CB  GLN A 463      63.503  27.755  24.918  1.00 21.68           C
ATOM   1732  CG  GLN A 463      62.356  28.764  24.943  1.00 21.63           C
ATOM   1733  CD  GLN A 463      60.983  28.110  25.003  1.00 24.55           C
ATOM   1734  OE1 GLN A 463      60.858  26.915  25.277  1.00 24.46           O
ATOM   1735  NE2 GLN A 463      59.943  28.898  24.748  1.00 23.78           N
ATOM   1736  N   GLU A 464      64.946  27.958  22.011  1.00 22.67           N
ATOM   1737  CA  GLU A 464      65.228  28.721  20.797  1.00 23.36           C
ATOM   1738  C   GLU A 464      64.720  28.002  19.550  1.00 23.04           C
ATOM   1739  O   GLU A 464      64.284  28.640  18.593  1.00 24.48           O
ATOM   1740  CB  GLU A 464      66.730  28.992  20.659  1.00 24.35           C
ATOM   1741  CG  GLU A 464      67.303  29.947  21.694  1.00 26.45           C
ATOM   1742  CD  GLU A 464      67.530  29.289  23.040  1.00 28.94           C
ATOM   1743  OE1 GLU A 464      67.451  28.045  23.118  1.00 27.99           O
ATOM   1744  OE2 GLU A 464      67.786  30.019  24.021  1.00 31.93           O
ATOM   1745  N   TRP A 465      64.775  26.674  19.564  1.00 21.27           N
ATOM   1746  CA  TRP A 465      64.232  25.893  18.460  1.00 21.71           C
ATOM   1747  C   TRP A 465      62.715  26.032  18.399  1.00 23.57           C
ATOM   1748  O   TRP A 465      62.145  26.179  17.321  1.00 25.75           O
ATOM   1749  CB  TRP A 465      64.623  24.419  18.584  1.00 21.08           C
ATOM   1750  CG  TRP A 465      66.061  24.141  18.248  1.00 22.28           C
ATOM   1751  CD1 TRP A 465      67.099  25.027  18.278  1.00 23.03           C
ATOM   1752  CD2 TRP A 465      66.613  22.890  17.818  1.00 22.37           C
ATOM   1753  NE1 TRP A 465      68.266  24.403  17.900  1.00 23.01           N
ATOM   1754  CE2 TRP A 465      67.993  23.092  17.613  1.00 23.40           C
ATOM   1755  CE3 TRP A 465      66.075  21.619  17.593  1.00 23.58           C
ATOM   1756  CZ2 TRP A 465      68.841  22.069  17.193  1.00 23.26           C
ATOM   1757  CZ3 TRP A 465      66.918  20.606  17.175  1.00 24.22           C
ATOM   1758  CH2 TRP A 465      68.287  20.837  16.980  1.00 23.86           C
ATOM   1759  N   VAL A 466      62.070  25.995  19.561  1.00 23.07           N
ATOM   1760  CA  VAL A 466      60.624  26.175  19.640  1.00 23.34           C
ATOM   1761  C   VAL A 466      60.222  27.520  19.047  1.00 24.54           C
ATOM   1762  O   VAL A 466      59.330  27.593  18.200  1.00 23.43           O
ATOM   1763  CB  VAL A 466      60.120  26.083  21.091  1.00 23.63           C
ATOM   1764  CG1 VAL A 466      58.667  26.536  21.188  1.00 24.02           C
ATOM   1765  CG2 VAL A 466      60.291  24.666  21.619  1.00 22.95           C
ATOM   1766  N   GLN A 467      60.900  28.575  19.492  1.00 25.54           N
ATOM   1767  CA  GLN A 467      60.645  29.929  19.010  1.00 26.16           C
ATOM   1768  C   GLN A 467      60.862  30.032  17.504  1.00 26.79           C
ATOM   1769  O   GLN A 467      60.089  30.678  16.797  1.00 27.30           O
ATOM   1770  CB  GLN A 467      61.546  30.935  19.733  1.00 25.85           C
ATOM   1771  CG  GLN A 467      61.276  31.063  21.223  1.00 26.66           C
ATOM   1772  CD  GLN A 467      62.361  31.840  21.945  1.00 28.15           C
ATOM   1773  OE1 GLN A 467      63.550  31.660  21.679  1.00 28.63           O
ATOM   1774  NE2 GLN A 467      61.956  32.715  22.861  1.00 26.39           N
ATOM   1775  N   HIS A 468      61.919  29.388  17.022  1.00 25.93           N
ATOM   1776  CA  HIS A 468      62.267  29.423  15.606  1.00 25.97           C
ATOM   1777  C   HIS A 468      61.245  28.682  14.746  1.00 25.72           C
ATOM   1778  O   HIS A 468      60.778  29.208  13.735  1.00 26.11           O
ATOM   1779  CB  HIS A 468      63.661  28.828  15.397  1.00 25.46           C
ATOM   1780  CG  HIS A 468      64.125  28.839  13.974  1.00 26.49           C
ATOM   1781  ND1 HIS A 468      64.957  29.817  13.471  1.00 26.35           N
ATOM   1782  CD2 HIS A 468      63.895  27.980  12.953  1.00 27.17           C
ATOM   1783  CE1 HIS A 468      65.208  29.565  12.198  1.00 25.55           C
ATOM   1784  NE2 HIS A 468      64.576  28.457  11.860  1.00 25.44           N
ATOM   1785  N   LEU A 469      60.910  27.458  15.146  1.00 24.57           N
ATOM   1786  CA  LEU A 469      59.967  26.631  14.396  1.00 24.28           C
ATOM   1787  C   LEU A 469      58.591  27.287  14.303  1.00 24.92           C
ATOM   1788  O   LEU A 469      57.947  27.257  13.254  1.00 24.83           O
ATOM   1789  CB  LEU A 469      59.847  25.245  15.032  1.00 23.94           C
ATOM   1790  CG  LEU A 469      61.121  24.394  15.002  1.00 22.93           C
ATOM   1791  CD1 LEU A 469      60.910  23.065  15.706  1.00 22.79           C
ATOM   1792  CD2 LEU A 469      61.592  24.183  13.576  1.00 22.40           C
ATOM   1793  N   TYR A 470      58.154  27.878  15.410  1.00 24.85           N
ATOM   1794  CA  TYR A 470      56.866  28.560  15.479  1.00 26.45           C
ATOM   1795  C   TYR A 470      56.755  29.719  14.492  1.00 29.63           C
ATOM   1796  O   TYR A 470      55.716  29.909  13.861  1.00 31.14           O
ATOM   1797  CB  TYR A 470      56.621  29.065  16.904  1.00 25.43           C
ATOM   1798  CG  TYR A 470      55.414  29.968  17.053  1.00 26.37           C
ATOM   1799  CD1 TYR A 470      54.129  29.446  17.138  1.00 28.26           C
ATOM   1800  CD2 TYR A 470      55.566  31.345  17.138  1.00 26.34           C
ATOM   1801  CE1 TYR A 470      53.025  30.278  17.281  1.00 29.85           C
ATOM   1802  CE2 TYR A 470      54.475  32.181  17.283  1.00 29.11           C
ATOM   1803  CZ  TYR A 470      53.209  31.646  17.355  1.00 31.24           C
ATOM   1804  OH  TYR A 470      52.133  32.493  17.501  1.00 34.82           O
ATOM   1805  N   GLN A 471      57.826  30.493  14.364  1.00 29.78           N
ATOM   1806  CA  GLN A 471      57.815  31.659  13.488  1.00 31.39           C
ATOM   1807  C   GLN A 471      57.866  31.281  12.015  1.00 31.00           C
ATOM   1808  O   GLN A 471      57.136  31.841  11.198  1.00 31.66           O
ATOM   1809  CB  GLN A 471      58.987  32.582  13.811  1.00 33.43           C
ATOM   1810  CG  GLN A 471      58.856  33.332  15.119  1.00 36.30           C
ATOM   1811  CD  GLN A 471      60.001  34.294  15.328  1.00 38.91           C
ATOM   1812  OE1 GLN A 471      59.987  35.406  14.806  1.00 41.19           O
ATOM   1813  NE2 GLN A 471      61.007  33.869  16.082  1.00 38.83           N
ATOM   1814  N   GLU A 472      58.736  30.335  11.683  1.00 28.87           N
ATOM   1815  CA  GLU A 472      58.904  29.911  10.300  1.00 30.22           C
ATOM   1816  C   GLU A 472      57.655  29.221   9.768  1.00 30.26           C
ATOM   1817  O   GLU A 472      57.169  29.559   8.688  1.00 31.26           O
ATOM   1818  CB  GLU A 472      60.113  28.982  10.170  1.00 31.86           C
ATOM   1819  CG  GLU A 472      61.441  29.677  10.409  1.00 34.69           C
ATOM   1820  CD  GLU A 472      61.651  30.851   9.472  1.00 38.53           C
ATOM   1821  OE1 GLU A 472      61.605  30.647   8.241  1.00 39.86           O
ATOM   1822  OE2 GLU A 472      61.854  31.980   9.966  1.00 41.30           O
ATOM   1823  N   SER A 473      57.139  28.268  10.541  1.00 29.51           N
ATOM   1824  CA  SER A 473      55.993  27.463  10.132  1.00 30.44           C
ATOM   1825  C   SER A 473      56.253  26.849   8.762  1.00 30.22           C
ATOM   1826  O   SER A 473      55.381  26.848   7.893  1.00 30.84           O
ATOM   1827  CB  SER A 473      54.711  28.300  10.109  1.00 32.71           C
ATOM   1828  OG  SER A 473      54.223  28.518  11.422  1.00 34.59           O
ATOM   1829  N   ALA A 474      57.463  26.334   8.577  1.00 28.51           N
ATOM   1830  CA  ALA A 474      57.842  25.727   7.312  1.00 30.70           C
ATOM   1831  C   ALA A 474      57.209  24.351   7.189  1.00 32.68           C
ATOM   1832  O   ALA A 474      57.317  23.533   8.100  1.00 34.80           O
ATOM   1833  CB  ALA A 474      59.354  25.632   7.195  1.00 30.56           C
ATOM   1834  N   PRO A 475      56.547  24.092   6.053  1.00 32.53           N
ATOM   1835  CA  PRO A 475      55.904  22.795   5.813  1.00 32.84           C
ATOM   1836  C   PRO A 475      56.907  21.644   5.846  1.00 32.32           C
ATOM   1837  O   PRO A 475      57.963  21.724   5.218  1.00 32.50           O
ATOM   1838  CB  PRO A 475      55.292  22.956   4.415  1.00 33.29           C
ATOM   1839  CG  PRO A 475      56.039  24.097   3.792  1.00 33.63           C
ATOM   1840  CD  PRO A 475      56.372  25.017   4.921  1.00 32.32           C
ATOM   1841  N   SER A 476      56.573  20.591   6.585  1.00 30.82           N
ATOM   1842  CA  SER A 476      57.433  19.418   6.685  1.00 29.59           C
ATOM   1843  C   SER A 476      57.266  18.527   5.462  1.00 29.61           C
ATOM   1844  O   SER A 476      56.151  18.144   5.111  1.00 31.11           O
ATOM   1845  CB  SER A 476      57.124  18.632   7.960  1.00 31.26           C
ATOM   1846  OG  SER A 476      57.137  19.480   9.095  1.00 32.28           O
ATOM   1847  N   LEU A 477      58.378  18.198   4.815  1.00 27.13           N
ATOM   1848  CA  LEU A 477      58.330  17.474   3.551  1.00 26.95           C
ATOM   1849  C   LEU A 477      58.530  15.963   3.712  1.00 26.55           C
ATOM   1850  O   LEU A 477      58.587  15.232   2.724  1.00 26.96           O
ATOM   1851  CB  LEU A 477      59.365  18.060   2.589  1.00 26.33           C
ATOM   1852  CG  LEU A 477      59.159  19.563   2.360  1.00 27.27           C
ATOM   1853  CD1 LEU A 477      60.133  20.121   1.332  1.00 27.06           C
ATOM   1854  CD2 LEU A 477      57.717  19.846   1.946  1.00 28.15           C
ATOM   1855  N   SER A 478      58.633  15.512   4.961  1.00 25.48           N
ATOM   1856  CA  SER A 478      58.639  14.086   5.302  1.00 27.18           C
ATOM   1857  C   SER A 478      58.492  13.929   6.815  1.00 29.63           C
ATOM   1858  O   SER A 478      58.330  14.917   7.528  1.00 31.28           O
ATOM   1859  CB  SER A 478      59.917  13.397   4.810  1.00 26.29           C
ATOM   1860  OG  SER A 478      61.029  13.703   5.638  1.00 25.46           O
ATOM   1861  N   ASP A 479      58.553  12.693   7.301  1.00 29.47           N
ATOM   1862  CA  ASP A 479      58.405  12.435   8.727  1.00 31.69           C
ATOM   1863  C   ASP A 479      59.703  12.655   9.488  1.00 29.46           C
ATOM   1864  O   ASP A 479      59.702  12.788  10.714  1.00 29.19           O
ATOM   1865  CB  ASP A 479      57.917  11.000   8.968  1.00 37.24           C
ATOM   1866  CG  ASP A 479      56.420  10.919   9.169  1.00 44.47           C
ATOM   1867  OD1 ASP A 479      55.698  11.830   8.708  1.00 45.17           O
ATOM   1868  OD2 ASP A 479      55.965   9.935   9.790  1.00 49.39           O
ATOM   1869  N   VAL A 480      60.810  12.711   8.758  1.00 27.18           N
ATOM   1870  CA  VAL A 480      62.124  12.820   9.376  1.00 25.97           C
ATOM   1871  C   VAL A 480      63.073  13.754   8.635  1.00 24.23           C
ATOM   1872  O   VAL A 480      63.327  13.586   7.440  1.00 23.91           O
ATOM   1873  CB  VAL A 480      62.803  11.438   9.482  1.00 28.38           C
ATOM   1874  CG1 VAL A 480      64.212  11.590   9.984  1.00 28.45           C
ATOM   1875  CG2 VAL A 480      62.010  10.507  10.386  1.00 29.37           C
ATOM   1876  N   ALA A 481      63.605  14.731   9.362  1.00 22.26           N
ATOM   1877  CA  ALA A 481      64.624  15.622   8.829  1.00 22.61           C
ATOM   1878  C   ALA A 481      66.010  15.130   9.244  1.00 23.16           C
ATOM   1879  O   ALA A 481      66.251  14.833  10.415  1.00 24.00           O
ATOM   1880  CB  ALA A 481      64.391  17.046   9.308  1.00 21.19           C
ATOM   1881  N   LEU A 482      66.918  15.028   8.281  1.00 22.57           N
ATOM   1882  CA  LEU A 482      68.278  14.601   8.581  1.00 22.40           C
ATOM   1883  C   LEU A 482      69.123  15.791   9.008  1.00 23.09           C
ATOM   1884  O   LEU A 482      69.292  16.743   8.250  1.00 23.27           O
ATOM   1885  CB  LEU A 482      68.914  13.912   7.373  1.00 21.92           C
ATOM   1886  CG  LEU A 482      70.373  13.490   7.572  1.00 22.59           C
ATOM   1887  CD1 LEU A 482      70.475  12.419   8.645  1.00 22.97           C
ATOM   1888  CD2 LEU A 482      70.989  13.010   6.266  1.00 23.12           C
ATOM   1889  N   VAL A 483      69.649  15.734  10.227  1.00 22.81           N
ATOM   1890  CA  VAL A 483      70.494  16.806  10.736  1.00 20.76           C
ATOM   1891  C   VAL A 483      71.896  16.302  11.070  1.00 21.76           C
ATOM   1892  O   VAL A 483      72.076  15.155  11.481  1.00 21.81           O
ATOM   1893  CB  VAL A 483      69.878  17.468  11.986  1.00 21.49           C
ATOM   1894  CG1 VAL A 483      68.519  18.078  11.652  1.00 22.99           C
ATOM   1895  CG2 VAL A 483      69.751  16.458  13.121  1.00 21.83           C
ATOM   1896  N   ARG A 484      72.886  17.166  10.870  1.00 22.94           N
ATOM   1897  CA  ARG A 484      74.273  16.847  11.188  1.00 24.42           C
ATOM   1898  C   ARG A 484      74.802  17.797  12.257  1.00 25.88           C
ATOM   1899  O   ARG A 484      74.597  19.008  12.176  1.00 26.57           O
ATOM   1900  CB  ARG A 484      75.148  16.926   9.934  1.00 25.45           C
ATOM   1901  CG  ARG A 484      75.296  15.613   9.174  1.00 26.63           C
ATOM   1902  CD  ARG A 484      73.995  15.181   8.516  1.00 26.25           C
ATOM   1903  NE  ARG A 484      74.172  13.972   7.719  1.00 25.87           N
ATOM   1904  CZ  ARG A 484      74.468  13.974   6.423  1.00 26.89           C
ATOM   1905  NH1 ARG A 484      74.618  15.126   5.781  1.00 27.73           N
ATOM   1906  NH2 ARG A 484      74.616  12.829   5.769  1.00 25.99           N
ATOM   1907  N   TYR A 485      75.478  17.248  13.261  1.00 25.77           N
ATOM   1908  CA  TYR A 485      76.106  18.074  14.280  1.00 27.14           C
ATOM   1909  C   TYR A 485      77.490  18.476  13.790  1.00 28.03           C
ATOM   1910  O   TYR A 485      78.386  17.638  13.670  1.00 27.82           O
ATOM   1911  CB  TYR A 485      76.191  17.336  15.614  1.00 29.22           C
ATOM   1912  CG  TYR A 485      76.473  18.245  16.786  1.00 30.82           C
ATOM   1913  CD1 TYR A 485      75.475  19.057  17.311  1.00 31.79           C
ATOM   1914  CD2 TYR A 485      77.733  18.293  17.367  1.00 32.56           C
ATOM   1915  CE1 TYR A 485      75.723  19.891  18.381  1.00 33.48           C
ATOM   1916  CE2 TYR A 485      77.991  19.124  18.439  1.00 34.29           C
ATOM   1917  CZ  TYR A 485      76.982  19.921  18.941  1.00 35.28           C
ATOM   1918  OH  TYR A 485      77.230  20.752  20.008  1.00 37.09           O
ATOM   1919  N   VAL A 486      77.656  19.762  13.505  1.00 27.56           N
ATOM   1920  CA  VAL A 486      78.816  20.239  12.766  1.00 28.63           C
ATOM   1921  C   VAL A 486      79.727  21.122  13.607  1.00 32.39           C
ATOM   1922  O   VAL A 486      79.263  22.021  14.309  1.00 32.77           O
ATOM   1923  CB  VAL A 486      78.373  21.028  11.510  1.00 28.15           C
ATOM   1924  CG1 VAL A 486      79.565  21.677  10.820  1.00 29.46           C
ATOM   1925  CG2 VAL A 486      77.615  20.120  10.551  1.00 26.66           C
ATOM   1926  N   ASN A 487      81.027  20.852  13.533  1.00 34.47           N
ATOM   1927  CA  ASN A 487      82.033  21.747  14.089  1.00 36.19           C
ATOM   1928  C   ASN A 487      82.355  22.828  13.061  1.00 37.65           C
ATOM   1929  O   ASN A 487      83.015  22.554  12.062  1.00 37.34           O
ATOM   1930  CB  ASN A 487      83.298  20.970  14.472  1.00 36.47           C
ATOM   1931  CG  ASN A 487      84.307  21.819  15.232  1.00 36.77           C
ATOM   1932  OD1 ASN A 487      84.264  23.049  15.200  1.00 36.70           O
ATOM   1933  ND2 ASN A 487      85.225  21.156  15.924  1.00 36.87           N
ATOM   1934  N   PRO A 488      81.887  24.061  13.305  1.00 41.19           N
ATOM   1935  CA  PRO A 488      82.053  25.163  12.349  1.00 44.43           C
ATOM   1936  C   PRO A 488      83.517  25.558  12.174  1.00 48.19           C
ATOM   1937  O   PRO A 488      83.904  26.046  11.112  1.00 48.63           O
ATOM   1938  CB  PRO A 488      81.245  26.305  12.971  1.00 44.97           C
ATOM   1939  CG  PRO A 488      81.131  25.980  14.410  1.00 44.63           C
ATOM   1940  CD  PRO A 488      81.299  24.500  14.581  1.00 42.78           C
ATOM   1941  N   GLU A 489      84.313  25.352  13.218  1.00 51.15           N
ATOM   1942  CA  GLU A 489      85.735  25.668  13.179  1.00 55.56           C
ATOM   1943  C   GLU A 489      86.485  24.778  12.188  1.00 53.63           C
ATOM   1944  O   GLU A 489      87.382  25.239  11.483  1.00 54.44           O
ATOM   1945  CB  GLU A 489      86.342  25.529  14.577  1.00 60.67           C
ATOM   1946  CG  GLU A 489      87.860  25.456  14.603  1.00 66.23           C
ATOM   1947  CD  GLU A 489      88.448  26.017  15.882  1.00 71.39           C
ATOM   1948  OE1 GLU A 489      87.672  26.517  16.725  1.00 72.40           O
ATOM   1949  OE2 GLU A 489      89.685  25.957  16.046  1.00 75.51           O
ATOM   1950  N   THR A 490      86.107  23.505  12.129  1.00 49.46           N
ATOM   1951  CA  THR A 490      86.801  22.544  11.277  1.00 46.70           C
ATOM   1952  C   THR A 490      85.972  22.112  10.069  1.00 42.97           C
ATOM   1953  O   THR A 490      86.514  21.622   9.079  1.00 41.34           O
ATOM   1954  CB  THR A 490      87.202  21.285  12.071  1.00 47.22           C
ATOM   1955  OG1 THR A 490      86.023  20.608  12.527  1.00 46.50           O
ATOM   1956  CG2 THR A 490      88.071  21.658  13.264  1.00 47.73           C
ATOM   1957  N   GLY A 491      84.659  22.291  10.154  1.00 40.25           N
ATOM   1958  CA  GLY A 491      83.771  21.868   9.087  1.00 36.86           C
ATOM   1959  C   GLY A 491      83.458  20.385   9.159  1.00 34.12           C
ATOM   1960  O   GLY A 491      82.786  19.843   8.284  1.00 33.54           O
ATOM   1961  N   ARG A 492      83.953  19.726  10.202  1.00 40.53           N
ATOM   1962  CA  ARG A 492      83.756  18.291  10.365  1.00 40.11           C
ATOM   1963  C   ARG A 492      82.380  17.949  10.924  1.00 36.75           C
ATOM   1964  O   ARG A 492      81.864  18.636  11.805  1.00 34.84           O
ATOM   1965  CB  ARG A 492      84.835  17.704  11.278  1.00 42.94           C
ATOM   1966  CG  ARG A 492      86.056  17.177  10.542  1.00 47.12           C
ATOM   1967  CD  ARG A 492      87.166  16.790  11.509  1.00 49.32           C
ATOM   1968  NE  ARG A 492      87.117  15.372  11.858  1.00 51.55           N
ATOM   1969  CZ  ARG A 492      87.979  14.770  12.672  1.00 52.74           C
ATOM   1970  NH1 ARG A 492      88.970  15.459  13.224  1.00 52.77           N
ATOM   1971  NH2 ARG A 492      87.854  13.475  12.932  1.00 52.75           N
ATOM   1972  N   THR A 493      81.793  16.880  10.397  1.00 35.53           N
ATOM   1973  CA  THR A 493      80.565  16.322  10.946  1.00 34.15           C
ATOM   1974  C   THR A 493      80.895  15.365  12.088  1.00 32.99           C
ATOM   1975  O   THR A 493      81.474  14.302  11.864  1.00 35.90           O
ATOM   1976  CB  THR A 493      79.753  15.575   9.872  1.00 35.63           C
ATOM   1977  OG1 THR A 493      79.293  16.503   8.882  1.00 36.77           O
ATOM   1978  CG2 THR A 493      78.560  14.871  10.500  1.00 34.44           C
ATOM   1979  N   LEU A 494      80.534  15.742  13.310  1.00 29.99           N
ATOM   1980  CA  LEU A 494      80.758  14.879  14.466  1.00 28.95           C
ATOM   1981  C   LEU A 494      79.848  13.653  14.427  1.00 28.18           C
ATOM   1982  O   LEU A 494      80.292  12.534  14.686  1.00 29.76           O
ATOM   1983  CB  LEU A 494      80.545  15.660  15.766  1.00 29.42           C
ATOM   1984  CG  LEU A 494      81.660  16.621  16.197  1.00 31.65           C
ATOM   1985  CD1 LEU A 494      82.997  16.238  15.575  1.00 33.15           C
ATOM   1986  CD2 LEU A 494      81.300  18.061  15.863  1.00 32.81           C
ATOM   1987  N   PHE A 495      78.580  13.870  14.088  1.00 25.57           N
ATOM   1988  CA  PHE A 495      77.624  12.779  13.930  1.00 25.26           C
ATOM   1989  C   PHE A 495      76.359  13.279  13.243  1.00 26.43           C
ATOM   1990  O   PHE A 495      76.193  14.477  13.021  1.00 25.59           O
ATOM   1991  CB  PHE A 495      77.274  12.144  15.285  1.00 24.00           C
ATOM   1992  CG  PHE A 495      76.605  13.086  16.250  1.00 24.46           C
ATOM   1993  CD1 PHE A 495      77.356  13.838  17.140  1.00 24.82           C
ATOM   1994  CD2 PHE A 495      75.223  13.206  16.280  1.00 25.17           C
ATOM   1995  CE1 PHE A 495      76.743  14.701  18.031  1.00 24.62           C
ATOM   1996  CE2 PHE A 495      74.605  14.068  17.167  1.00 25.84           C
ATOM   1997  CZ  PHE A 495      75.366  14.817  18.044  1.00 25.61           C
ATOM   1998  N   GLU A 496      75.467  12.355  12.906  1.00 28.34           N
ATOM   1999  CA  GLU A 496      74.200  12.731  12.302  1.00 24.27           C
ATOM   2000  C   GLU A 496      73.044  12.196  13.132  1.00 26.35           C
ATOM   2001  O   GLU A 496      73.193  11.222  13.873  1.00 24.86           O
ATOM   2002  CB  GLU A 496      74.107  12.222  10.862  1.00 25.05           C
ATOM   2003  CG  GLU A 496      74.379  10.739  10.694  1.00 25.58           C
ATOM   2004  CD  GLU A 496      74.177  10.274   9.262  1.00 29.04           C
ATOM   2005  OE1 GLU A 496      74.062  11.138   8.365  1.00 28.10           O
ATOM   2006  OE2 GLU A 496      74.133   9.046   9.033  1.00 30.07           O
ATOM   2007  N   ALA A 497      71.892  12.841  13.005  1.00 25.21           N
ATOM   2008  CA  ALA A 497      70.723  12.452  13.774  1.00 25.10           C
ATOM   2009  C   ALA A 497      69.455  12.617  12.955  1.00 26.84           C
ATOM   2010  O   ALA A 497      69.444  13.313  11.939  1.00 27.32           O
ATOM   2011  CB  ALA A 497      70.637  13.273  15.052  1.00 24.09           C
ATOM   2012  N   LYS A 498      68.388  11.968  13.404  1.00 28.22           N
ATOM   2013  CA  LYS A 498      67.075  12.167  12.811  1.00 28.51           C
ATOM   2014  C   LYS A 498      66.260  13.139  13.649  1.00 27.72           C
ATOM   2015  O   LYS A 498      66.078  12.932  14.846  1.00 21.82           O
ATOM   2016  CB  LYS A 498      66.327  10.841  12.677  1.00 29.31           C
ATOM   2017  CG  LYS A 498      66.836   9.936  11.571  1.00 30.90           C
ATOM   2018  CD  LYS A 498      66.071   8.623  11.564  1.00 31.96           C
ATOM   2019  CE  LYS A 498      66.464   7.753  10.382  1.00 33.58           C
ATOM   2020  NZ  LYS A 498      65.549   6.582  10.252  1.00 34.85           N
ATOM   2021  N   LEU A 499      65.770  14.199  13.019  1.00 26.13           N
ATOM   2022  CA  LEU A 499      64.883  15.128  13.702  1.00 24.17           C
ATOM   2023  C   LEU A 499      63.452  14.847  13.254  1.00 23.01           C
ATOM   2024  O   LEU A 499      63.056  15.191  12.140  1.00 23.90           O
ATOM   2025  CB  LEU A 499      65.286  16.576  13.416  1.00 23.32           C
ATOM   2026  CG  LEU A 499      64.346  17.672  13.919  1.00 23.96           C
ATOM   2027  CD1 LEU A 499      64.278  17.661  15.440  1.00 22.91           C
ATOM   2028  CD2 LEU A 499      64.797  19.033  13.409  1.00 24.66           C
ATOM   2029  N   HIS A 500      62.686  14.208  14.130  1.00 23.31           N
ATOM   2030  CA  HIS A 500      61.355  13.723  13.782  1.00 26.17           C
ATOM   2031  C   HIS A 500      60.304  14.828  13.768  1.00 27.60           C
ATOM   2032  O   HIS A 500      60.464  15.864  14.413  1.00 26.13           O
ATOM   2033  CB  HIS A 500      60.943  12.606  14.743  1.00 26.70           C
ATOM   2034  CG  HIS A 500      61.846  11.411  14.695  1.00 28.00           C
ATOM   2035  ND1 HIS A 500      61.475  10.221  14.106  1.00 30.13           N
ATOM   2036  CD2 HIS A 500      63.109  11.230  15.146  1.00 28.53           C
ATOM   2037  CE1 HIS A 500      62.469   9.356  14.204  1.00 30.04           C
ATOM   2038  NE2 HIS A 500      63.473   9.942  14.830  1.00 28.67           N
ATOM   2039  N   ARG A 501      59.233  14.586  13.017  1.00 31.19           N
ATOM   2040  CA  ARG A 501      58.162  15.556  12.796  1.00 33.01           C
ATOM   2041  C   ARG A 501      57.572  16.139  14.081  1.00 31.27           C
ATOM   2042  O   ARG A 501      57.273  17.332  14.147  1.00 31.87           O
ATOM   2043  CB  ARG A 501      57.048  14.907  11.968  1.00 37.92           C
ATOM   2044  CG  ARG A 501      55.698  15.596  12.072  1.00 43.43           C
ATOM   2045  CD  ARG A 501      54.665  14.919  11.188  1.00 48.88           C
ATOM   2046  NE  ARG A 501      55.079  14.906   9.788  1.00 53.44           N
ATOM   2047  CZ  ARG A 501      54.873  15.909   8.941  1.00 56.16           C
ATOM   2048  NH1 ARG A 501      54.254  17.008   9.351  1.00 57.04           N
ATOM   2049  NH2 ARG A 501      55.283  15.812   7.683  1.00 57.19           N
ATOM   2050  N   ASN A 502      57.420  15.306  15.105  1.00 30.80           N
ATOM   2051  CA  ASN A 502      56.801  15.750  16.348  1.00 32.70           C
ATOM   2052  C   ASN A 502      57.750  16.542  17.237  1.00 33.17           C
ATOM   2053  O   ASN A 502      57.377  16.963  18.331  1.00 34.07           O
ATOM   2054  CB  ASN A 502      56.250  14.557  17.128  1.00 35.09           C
ATOM   2055  CG  ASN A 502      54.771  14.344  16.893  1.00 39.74           C
ATOM   2056  OD1 ASN A 502      53.932  15.001  17.514  1.00 43.27           O
ATOM   2057  ND2 ASN A 502      54.439  13.423  15.997  1.00 40.16           N
ATOM   2058  N   GLY A 503      58.978  16.740  16.769  1.00 32.31           N
ATOM   2059  CA  GLY A 503      59.927  17.580  17.475  1.00 29.42           C
ATOM   2060  C   GLY A 503      60.789  16.849  18.484  1.00 27.17           C
ATOM   2061  O   GLY A 503      60.773  17.173  19.672  1.00 24.94           O
ATOM   2062  N   PHE A 504      61.539  15.855  18.014  1.00 26.64           N
ATOM   2063  CA  PHE A 504      62.535  15.193  18.849  1.00 23.58           C
ATOM   2064  C   PHE A 504      63.604  14.529  17.990  1.00 22.76           C
ATOM   2065  O   PHE A 504      63.389  14.262  16.807  1.00 23.73           O
ATOM   2066  CB  PHE A 504      61.879  14.163  19.778  1.00 23.88           C
ATOM   2067  CG  PHE A 504      61.239  13.005  19.061  1.00 25.08           C
ATOM   2068  CD1 PHE A 504      59.944  13.097  18.577  1.00 24.61           C
ATOM   2069  CD2 PHE A 504      61.925  11.813  18.896  1.00 24.82           C
ATOM   2070  CE1 PHE A 504      59.353  12.027  17.927  1.00 24.84           C
ATOM   2071  CE2 PHE A 504      61.340  10.740  18.248  1.00 24.26           C
ATOM   2072  CZ  PHE A 504      60.052  10.847  17.764  1.00 24.69           C
ATOM   2073  N   LEU A 505      64.755  14.264  18.597  1.00 21.47           N
ATOM   2074  CA  LEU A 505      65.893  13.695  17.885  1.00 22.55           C
ATOM   2075  C   LEU A 505      66.136  12.249  18.283  1.00 23.28           C
ATOM   2076  O   LEU A 505      65.902  11.867  19.430  1.00 23.62           O
ATOM   2077  CB  LEU A 505      67.161  14.512  18.151  1.00 21.23           C
ATOM   2078  CG  LEU A 505      67.203  15.969  17.689  1.00 21.87           C
ATOM   2079  CD1 LEU A 505      68.177  16.763  18.545  1.00 21.41           C
ATOM   2080  CD2 LEU A 505      67.596  16.054  16.224  1.00 21.01           C
ATOM   2081  N   THR A 506      66.601  11.448  17.328  1.00 22.23           N
ATOM   2082  CA  THR A 506      67.149  10.133  17.636  1.00 23.91           C
ATOM   2083  C   THR A 506      68.523   9.958  16.992  1.00 25.15           C
ATOM   2084  O   THR A 506      68.817  10.552  15.952  1.00 23.02           O
ATOM   2085  CB  THR A 506      66.222   8.989  17.168  1.00 24.59           C
ATOM   2086  OG1 THR A 506      66.052   9.049  15.747  1.00 25.63           O
ATOM   2087  CG2 THR A 506      64.867   9.081  17.853  1.00 25.07           C
ATOM   2088  N   VAL A 507      69.360   9.142  17.626  1.00 26.16           N
ATOM   2089  CA  VAL A 507      70.691   8.839  17.115  1.00 27.98           C
ATOM   2090  C   VAL A 507      70.950   7.342  17.185  1.00 30.33           C
ATOM   2091  O   VAL A 507      70.315   6.634  17.965  1.00 30.89           O
ATOM   2092  CB  VAL A 507      71.795   9.575  17.909  1.00 27.50           C
ATOM   2093  CG1 VAL A 507      71.772  11.062  17.615  1.00 26.67           C
ATOM   2094  CG2 VAL A 507      71.650   9.308  19.401  1.00 26.23           C
ATOM   2095  N   ALA A 508      71.886   6.861  16.374  1.00 33.39           N
ATOM   2096  CA  ALA A 508      72.308   5.469  16.455  1.00 37.53           C
ATOM   2097  C   ALA A 508      73.448   5.332  17.459  1.00 40.47           C
ATOM   2098  O   ALA A 508      74.619   5.459  17.104  1.00 40.18           O
ATOM   2099  CB  ALA A 508      72.730   4.957  15.087  1.00 38.23           C
ATOM   2100  N   ARG A 509      73.094   5.078  18.715  1.00 44.31           N
ATOM   2101  CA  ARG A 509      74.077   4.971  19.788  1.00 48.64           C
ATOM   2102  C   ARG A 509      73.681   3.883  20.783  1.00 55.97           C
ATOM   2103  O   ARG A 509      72.541   3.841  21.245  1.00 55.24           O
ATOM   2104  CB  ARG A 509      74.222   6.312  20.510  1.00 45.81           C
ATOM   2105  CG  ARG A 509      75.430   6.413  21.426  1.00 44.50           C
ATOM   2106  CD  ARG A 509      75.315   7.633  22.324  1.00 43.52           C
ATOM   2107  NE  ARG A 509      76.612   8.190  22.692  1.00 43.59           N
ATOM   2108  CZ  ARG A 509      76.837   8.865  23.814  1.00 41.94           C
ATOM   2109  NH1 ARG A 509      75.852   9.055  24.680  1.00 40.83           N
ATOM   2110  NH2 ARG A 509      78.045   9.345  24.076  1.00 41.25           N
ATOM   2111  N   ASN A 510      74.622   3.002  21.106  1.00 65.16           N
ATOM   2112  CA  ASN A 510      74.377   1.957  22.093  1.00 71.31           C
ATOM   2113  C   ASN A 510      74.677   2.425  23.515  1.00 71.11           C
ATOM   2114  O   ASN A 510      74.094   1.928  24.478  1.00 72.67           O
ATOM   2115  CB  ASN A 510      75.203   0.709  21.768  1.00 78.05           C
ATOM   2116  CG  ASN A 510      76.695   0.964  21.829  1.00 85.83           C
ATOM   2117  OD1 ASN A 510      77.152   2.095  21.663  1.00 85.99           O
ATOM   2118  ND2 ASN A 510      77.466  -0.092  22.067  1.00 91.83           N
ATOM   2119  N   SER A 511      75.590   3.383  23.637  1.00 69.13           N
ATOM   2120  CA  SER A 511      76.061   3.839  24.941  1.00 66.87           C
ATOM   2121  C   SER A 511      75.157   4.905  25.554  1.00 63.49           C
ATOM   2122  O   SER A 511      74.526   5.686  24.844  1.00 63.99           O
ATOM   2123  CB  SER A 511      77.488   4.382  24.828  1.00 67.33           C
ATOM   2124  OG  SER A 511      78.249   3.640  23.891  1.00 68.33           O
ATOM   2125  N   ALA A 512      75.091   4.918  26.882  1.00 59.18           N
ATOM   2126  CA  ALA A 512      74.413   5.981  27.618  1.00 54.58           C
ATOM   2127  C   ALA A 512      75.406   7.023  28.131  1.00 52.70           C
ATOM   2128  O   ALA A 512      76.618   6.809  28.099  1.00 53.77           O
ATOM   2129  CB  ALA A 512      73.615   5.400  28.773  1.00 52.53           C
ATOM   2130  N   GLY A 513      74.885   8.152  28.599  1.00 49.73           N
ATOM   2131  CA  GLY A 513      75.714   9.203  29.162  1.00 47.23           C
ATOM   2132  C   GLY A 513      75.888  10.387  28.232  1.00 45.05           C
ATOM   2133  O   GLY A 513      75.367  10.384  27.117  1.00 45.87           O
ATOM   2134  N   PRO A 514      76.616  11.414  28.695  1.00 41.68           N
ATOM   2135  CA  PRO A 514      76.862  12.630  27.912  1.00 39.65           C
ATOM   2136  C   PRO A 514      77.520  12.336  26.568  1.00 37.82           C
ATOM   2137  O   PRO A 514      78.190  11.316  26.409  1.00 37.67           O
ATOM   2138  CB  PRO A 514      77.812  13.450  28.797  1.00 39.67           C
ATOM   2139  CG  PRO A 514      77.930  12.718  30.100  1.00 40.46           C
ATOM   2140  CD  PRO A 514      76.959  11.587  30.115  1.00 40.84           C
ATOM   2141  N   VAL A 515      77.328  13.235  25.610  1.00 37.35           N
ATOM   2142  CA  VAL A 515      77.932  13.089  24.295  1.00 38.72           C
ATOM   2143  C   VAL A 515      79.187  13.945  24.222  1.00 41.60           C
ATOM   2144  O   VAL A 515      79.128  15.159  24.416  1.00 41.65           O
ATOM   2145  CB  VAL A 515      76.958  13.493  23.174  1.00 38.91           C
ATOM   2146  CG1 VAL A 515      77.662  13.492  21.826  1.00 40.28           C
ATOM   2147  CG2 VAL A 515      75.745  12.568  23.162  1.00 38.16           C
ATOM   2148  N   VAL A 516      80.322  13.313  23.941  1.00 43.58           N
ATOM   2149  CA  VAL A 516      81.583  14.036  23.854  1.00 46.35           C
ATOM   2150  C   VAL A 516      81.636  14.835  22.559  1.00 49.02           C
ATOM   2151  O   VAL A 516      81.838  14.280  21.479  1.00 50.12           O
ATOM   2152  CB  VAL A 516      82.794  13.085  23.927  1.00 48.06           C
ATOM   2153  CG1 VAL A 516      84.093  13.869  23.804  1.00 48.58           C
ATOM   2154  CG2 VAL A 516      82.769  12.292  25.225  1.00 47.92           C
ATOM   2155  N   ALA A 517      81.450  16.144  22.679  1.00 51.36           N
ATOM   2156  CA  ALA A 517      81.379  17.018  21.517  1.00 53.48           C
ATOM   2157  C   ALA A 517      81.727  18.452  21.903  1.00 54.60           C
ATOM   2158  O   ALA A 517      81.536  18.851  23.052  1.00 54.77           O
ATOM   2159  CB  ALA A 517      79.987  16.951  20.893  1.00 53.57           C
ATOM   2160  N   PRO A 518      82.244  19.233  20.942  1.00 55.17           N
ATOM   2161  CA  PRO A 518      82.568  20.641  21.199  1.00 55.05           C
ATOM   2162  C   PRO A 518      81.320  21.474  21.486  1.00 53.98           C
ATOM   2163  O   PRO A 518      80.251  21.190  20.943  1.00 54.25           O
ATOM   2164  CB  PRO A 518      83.248  21.087  19.901  1.00 55.94           C
ATOM   2165  CG  PRO A 518      82.748  20.138  18.864  1.00 56.35           C
ATOM   2166  CD  PRO A 518      82.612  18.828  19.575  1.00 55.98           C
ATOM   2167  N   THR A 519      81.463  22.487  22.335  1.00 52.86           N
ATOM   2168  CA  THR A 519      80.335  23.311  22.755  1.00 50.87           C
ATOM   2169  C   THR A 519      80.011  24.355  21.680  1.00 49.27           C
ATOM   2170  O   THR A 519      78.941  24.968  21.688  1.00 48.95           O
ATOM   2171  CB  THR A 519      80.633  24.003  24.111  1.00 96.72           C
ATOM   2172  OG1 THR A 519      80.994  23.013  25.082  1.00 96.82           O
ATOM   2173  CG2 THR A 519      79.421  24.765  24.631  1.00 95.89           C
ATOM   2174  N   ASN A 520      80.918  24.520  20.723  1.00 47.38           N
ATOM   2175  CA  ASN A 520      80.661  25.415  19.602  1.00 45.50           C
ATOM   2176  C   ASN A 520      80.055  24.667  18.421  1.00 41.28           C
ATOM   2177  O   ASN A 520      79.935  25.211  17.326  1.00 39.49           O
ATOM   2178  CB  ASN A 520      81.949  26.115  19.168  1.00 47.97           C
ATOM   2179  CG  ASN A 520      82.921  25.172  18.494  1.00 51.80           C
ATOM   2180  OD1 ASN A 520      83.147  24.061  18.966  1.00 52.66           O
ATOM   2181  ND2 ASN A 520      83.498  25.609  17.381  1.00 54.60           N
ATOM   2182  N   GLY A 521      79.660  23.420  18.657  1.00 36.72           N
ATOM   2183  CA  GLY A 521      78.984  22.633  17.644  1.00 36.24           C
ATOM   2184  C   GLY A 521      77.535  23.049  17.490  1.00 34.52           C
ATOM   2185  O   GLY A 521      76.954  23.647  18.395  1.00 34.94           O
ATOM   2186  N   TYR A 522      76.947  22.738  16.339  1.00 32.54           N
ATOM   2187  CA  TYR A 522      75.543  23.052  16.098  1.00 30.66           C
ATOM   2188  C   TYR A 522      74.920  22.066  15.114  1.00 28.95           C
ATOM   2189  O   TYR A 522      75.621  21.436  14.320  1.00 26.86           O
ATOM   2190  CB  TYR A 522      75.391  24.488  15.582  1.00 30.58           C
ATOM   2191  CG  TYR A 522      75.717  24.660  14.113  1.00 32.69           C
ATOM   2192  CD1 TYR A 522      77.033  24.745  13.678  1.00 33.67           C
ATOM   2193  CD2 TYR A 522      74.706  24.745  13.162  1.00 34.02           C
ATOM   2194  CE1 TYR A 522      77.335  24.902  12.335  1.00 35.23           C
ATOM   2195  CE2 TYR A 522      74.998  24.901  11.818  1.00 34.84           C
ATOM   2196  CZ  TYR A 522      76.313  24.979  11.409  1.00 36.46           C
ATOM   2197  OH  TYR A 522      76.608  25.135  10.073  1.00 38.86           O
ATOM   2198  N   PHE A 523      73.599  21.937  15.171  1.00 28.47           N
ATOM   2199  CA  PHE A 523      72.886  21.053  14.261  1.00 28.21           C
ATOM   2200  C   PHE A 523      72.584  21.772  12.954  1.00 27.00           C
ATOM   2201  O   PHE A 523      72.114  22.908  12.952  1.00 29.77           O
ATOM   2202  CB  PHE A 523      71.593  20.543  14.898  1.00 27.84           C
ATOM   2203  CG  PHE A 523      71.798  19.413  15.862  1.00 27.16           C
ATOM   2204  CD1 PHE A 523      71.765  19.634  17.228  1.00 26.62           C
ATOM   2205  CD2 PHE A 523      72.039  18.131  15.401  1.00 28.06           C
ATOM   2206  CE1 PHE A 523      71.958  18.592  18.117  1.00 27.86           C
ATOM   2207  CE2 PHE A 523      72.232  17.086  16.282  1.00 28.22           C
ATOM   2208  CZ  PHE A 523      72.192  17.316  17.642  1.00 27.88           C
ATOM   2209  N   ARG A 524      72.859  21.098  11.845  1.00 25.37           N
ATOM   2210  CA  ARG A 524      72.626  21.659  10.523  1.00 26.20           C
ATOM   2211  C   ARG A 524      71.630  20.790   9.768  1.00 25.32           C
ATOM   2212  O   ARG A 524      71.814  19.578   9.668  1.00 22.22           O
ATOM   2213  CB  ARG A 524      73.945  21.758   9.752  1.00 29.49           C
ATOM   2214  CG  ARG A 524      73.830  22.324   8.348  1.00 32.37           C
ATOM   2215  CD  ARG A 524      75.132  22.129   7.578  1.00 33.41           C
ATOM   2216  NE  ARG A 524      75.347  20.726   7.226  1.00 34.90           N
ATOM   2217  CZ  ARG A 524      76.526  20.201   6.904  1.00 34.76           C
ATOM   2218  NH1 ARG A 524      77.614  20.960   6.892  1.00 35.48           N
ATOM   2219  NH2 ARG A 524      76.620  18.914   6.596  1.00 34.02           N
ATOM   2220  N   PHE A 525      70.578  21.406   9.237  1.00 25.75           N
ATOM   2221  CA  PHE A 525      69.581  20.668   8.470  1.00 26.46           C
ATOM   2222  C   PHE A 525      70.079  20.405   7.057  1.00 27.70           C
ATOM   2223  O   PHE A 525      70.337  21.341   6.301  1.00 29.36           O
ATOM   2224  CB  PHE A 525      68.254  21.424   8.417  1.00 27.18           C
ATOM   2225  CG  PHE A 525      67.276  20.847   7.436  1.00 27.51           C
ATOM   2226  CD1 PHE A 525      66.794  19.558   7.598  1.00 27.39           C
ATOM   2227  CD2 PHE A 525      66.853  21.583   6.342  1.00 27.91           C
ATOM   2228  CE1 PHE A 525      65.899  19.019   6.695  1.00 27.35           C
ATOM   2229  CE2 PHE A 525      65.958  21.050   5.434  1.00 28.34           C
ATOM   2230  CZ  PHE A 525      65.480  19.765   5.611  1.00 28.32           C
ATOM   2231  N   ASP A 526      70.210  19.132   6.698  1.00 26.65           N
ATOM   2232  CA  ASP A 526      70.775  18.779   5.402  1.00 26.79           C
ATOM   2233  C   ASP A 526      69.769  18.215   4.396  1.00 26.85           C
ATOM   2234  O   ASP A 526      69.907  18.465   3.198  1.00 27.72           O
ATOM   2235  CB  ASP A 526      71.932  17.796   5.595  1.00 28.02           C
ATOM   2236  CG  ASP A 526      73.171  18.472   6.159  1.00 30.24           C
ATOM   2237  OD1 ASP A 526      73.255  19.715   6.069  1.00 30.40           O
ATOM   2238  OD2 ASP A 526      74.063  17.769   6.679  1.00 31.68           O
ATOM   2239  N   SER A 527      68.762  17.477   4.866  1.00 26.33           N
ATOM   2240  CA  SER A 527      67.715  16.972   3.970  1.00 25.49           C
ATOM   2241  C   SER A 527      66.507  16.343   4.661  1.00 23.94           C
ATOM   2242  O   SER A 527      66.574  15.925   5.820  1.00 23.49           O
ATOM   2243  CB  SER A 527      68.299  15.928   3.011  1.00 28.13           C
ATOM   2244  OG  SER A 527      68.941  16.545   1.908  1.00 31.22           O
ATOM   2245  N   TRP A 528      65.403  16.278   3.921  1.00 21.69           N
ATOM   2246  CA  TRP A 528      64.242  15.499   4.326  1.00 21.63           C
ATOM   2247  C   TRP A 528      64.443  14.059   3.872  1.00 23.62           C
ATOM   2248  O   TRP A 528      64.593  13.793   2.679  1.00 24.86           O
ATOM   2249  CB  TRP A 528      62.951  16.065   3.727  1.00 20.10           C
ATOM   2250  CG  TRP A 528      62.549  17.400   4.279  1.00 20.25           C
ATOM   2251  CD1 TRP A 528      62.695  18.616   3.674  1.00 19.99           C
ATOM   2252  CD2 TRP A 528      61.932  17.654   5.548  1.00 20.73           C
ATOM   2253  NE1 TRP A 528      62.208  19.612   4.489  1.00 20.57           N
ATOM   2254  CE2 TRP A 528      61.734  19.048   5.644  1.00 20.68           C
ATOM   2255  CE3 TRP A 528      61.533  16.840   6.613  1.00 21.61           C
ATOM   2256  CZ2 TRP A 528      61.156  19.643   6.762  1.00 20.35           C
ATOM   2257  CZ3 TRP A 528      60.955  17.435   7.722  1.00 22.52           C
ATOM   2258  CH2 TRP A 528      60.774  18.823   7.788  1.00 21.80           C
ATOM   2259  N   VAL A 529      64.445  13.129   4.816  1.00 24.09           N
ATOM   2260  CA  VAL A 529      64.670  11.728   4.481  1.00 26.14           C
ATOM   2261  C   VAL A 529      63.495  10.862   4.921  1.00 28.40           C
ATOM   2262  O   VAL A 529      62.480  11.372   5.390  1.00 30.25           O
ATOM   2263  CB  VAL A 529      65.966  11.201   5.122  1.00 24.21           C
ATOM   2264  CG1 VAL A 529      67.152  12.044   4.685  1.00 23.18           C
ATOM   2265  CG2 VAL A 529      65.845  11.192   6.640  1.00 24.60           C
ATOM   2266  N   ASN A 530      63.635   9.552   4.757  1.00 29.74           N
ATOM   2267  CA  ASN A 530      62.618   8.615   5.216  1.00 29.35           C
ATOM   2268  C   ASN A 530      63.267   7.398   5.867  1.00 31.27           C
ATOM   2269  O   ASN A 530      64.472   7.399   6.121  1.00 31.70           O
ATOM   2270  CB  ASN A 530      61.694   8.205   4.060  1.00 28.40           C
ATOM   2271  CG  ASN A 530      62.447   7.660   2.854  1.00 27.83           C
ATOM   2272  OD1 ASN A 530      63.565   7.157   2.969  1.00 26.93           O
ATOM   2273  ND2 ASN A 530      61.825   7.758   1.683  1.00 26.60           N
ATOM   2274  N   GLN A 531      62.475   6.363   6.137  1.00 31.97           N
ATOM   2275  CA  GLN A 531      62.973   5.206   6.879  1.00 34.49           C
ATOM   2276  C   GLN A 531      64.013   4.389   6.116  1.00 32.35           C
ATOM   2277  O   GLN A 531      64.708   3.563   6.707  1.00 32.50           O
ATOM   2278  CB  GLN A 531      61.816   4.293   7.292  1.00 39.86           C
ATOM   2279  CG  GLN A 531      60.989   4.836   8.443  1.00 45.02           C
ATOM   2280  CD  GLN A 531      60.422   3.738   9.322  1.00 49.66           C
ATOM   2281  OE1 GLN A 531      59.490   3.032   8.934  1.00 51.73           O
ATOM   2282  NE2 GLN A 531      60.988   3.586  10.515  1.00 50.51           N
ATOM   2283  N   PHE A 532      64.119   4.609   4.810  1.00 30.39           N
ATOM   2284  CA  PHE A 532      65.137   3.923   4.022  1.00 29.36           C
ATOM   2285  C   PHE A 532      66.541   4.416   4.376  1.00 29.56           C
ATOM   2286  O   PHE A 532      67.524   3.703   4.172  1.00 30.27           O
ATOM   2287  CB  PHE A 532      64.878   4.103   2.525  1.00 29.70           C
ATOM   2288  CG  PHE A 532      65.562   3.075   1.664  1.00 30.84           C
ATOM   2289  CD1 PHE A 532      65.422   1.724   1.937  1.00 31.11           C
ATOM   2290  CD2 PHE A 532      66.332   3.457   0.578  1.00 30.52           C
ATOM   2291  CE1 PHE A 532      66.044   0.774   1.148  1.00 32.20           C
ATOM   2292  CE2 PHE A 532      66.955   2.512  -0.217  1.00 30.41           C
ATOM   2293  CZ  PHE A 532      66.812   1.169   0.070  1.00 32.01           C
ATOM   2294  N   TYR A 533      66.633   5.636   4.898  1.00 28.54           N
ATOM   2295  CA  TYR A 533      67.919   6.185   5.321  1.00 26.88           C
ATOM   2296  C   TYR A 533      68.317   5.623   6.683  1.00 27.50           C
ATOM   2297  O   TYR A 533      67.529   5.643   7.628  1.00 28.98           O
ATOM   2298  CB  TYR A 533      67.875   7.717   5.372  1.00 23.84           C
ATOM   2299  CG  TYR A 533      69.240   8.361   5.534  1.00 22.74           C
ATOM   2300  CD1 TYR A 533      69.960   8.794   4.426  1.00 23.05           C
ATOM   2301  CD2 TYR A 533      69.812   8.528   6.791  1.00 21.01           C
ATOM   2302  CE1 TYR A 533      71.208   9.376   4.564  1.00 24.05           C
ATOM   2303  CE2 TYR A 533      71.062   9.108   6.939  1.00 22.03           C
ATOM   2304  CZ  TYR A 533      71.754   9.531   5.822  1.00 24.15           C
ATOM   2305  OH  TYR A 533      72.996  10.110   5.959  1.00 26.70           O
ATOM   2306  N   THR A 534      69.545   5.127   6.776  1.00 27.30           N
ATOM   2307  CA  THR A 534      70.058   4.564   8.020  1.00 27.02           C
ATOM   2308  C   THR A 534      71.141   5.460   8.614  1.00 26.58           C
ATOM   2309  O   THR A 534      72.125   5.775   7.947  1.00 27.01           O
ATOM   2310  CB  THR A 534      70.627   3.149   7.803  1.00 29.39           C
ATOM   2311  OG1 THR A 534      69.620   2.307   7.229  1.00 31.46           O
ATOM   2312  CG2 THR A 534      71.109   2.551   9.119  1.00 29.59           C
ATOM   2313  N   LEU A 535      70.951   5.872   9.864  1.00 27.01           N
ATOM   2314  CA  LEU A 535      71.931   6.703  10.559  1.00 26.58           C
ATOM   2315  C   LEU A 535      73.250   5.974  10.785  1.00 26.48           C
ATOM   2316  O   LEU A 535      73.266   4.821  11.212  1.00 26.45           O
ATOM   2317  CB  LEU A 535      71.381   7.173  11.909  1.00 26.86           C
ATOM   2318  CG  LEU A 535      70.244   8.195  11.938  1.00 26.43           C
ATOM   2319  CD1 LEU A 535      69.787   8.425  13.368  1.00 25.86           C
ATOM   2320  CD2 LEU A 535      70.690   9.500  11.303  1.00 26.06           C
ATOM   2321  N   ALA A 536      74.355   6.653  10.492  1.00 26.40           N
ATOM   2322  CA  ALA A 536      75.676   6.129  10.814  1.00 28.36           C
ATOM   2323  C   ALA A 536      75.820   6.037  12.328  1.00 30.01           C
ATOM   2324  O   ALA A 536      75.346   6.915  13.048  1.00 29.37           O
ATOM   2325  CB  ALA A 536      76.769   7.013  10.219  1.00 27.51           C
ATOM   2326  N   PRO A 537      76.470   4.968  12.816  1.00 32.53           N
ATOM   2327  CA  PRO A 537      76.691   4.785  14.256  1.00 34.15           C
ATOM   2328  C   PRO A 537      77.435   5.957  14.890  1.00 35.73           C
ATOM   2329  O   PRO A 537      78.339   6.519  14.271  1.00 35.33           O
ATOM   2330  CB  PRO A 537      77.533   3.506  14.325  1.00 34.03           C
ATOM   2331  CG  PRO A 537      77.231   2.784  13.058  1.00 33.62           C
ATOM   2332  CD  PRO A 537      77.014   3.850  12.027  1.00 33.04           C
ATOM   2333  N   MET A 538      77.055   6.314  16.112  1.00 38.37           N
ATOM   2334  CA  MET A 538      77.615   7.482  16.780  1.00 41.93           C
ATOM   2335  C   MET A 538      78.942   7.147  17.449  1.00 45.65           C
ATOM   2336  O   MET A 538      78.981   6.387  18.416  1.00 48.36           O
ATOM   2337  CB  MET A 538      76.636   8.030  17.818  1.00 43.28           C
ATOM   2338  CG  MET A 538      76.014   9.362  17.450  1.00 43.85           C
ATOM   2339  SD  MET A 538      75.439  10.243  18.912  1.00 50.18           S
ATOM   2340  CE  MET A 538      76.995  10.566  19.739  1.00 67.05           C
