# Supplementary material for: A non-redundant data set of nanobody-antigen crystal structures
Source: Data Brief. 2019 Mar 6;24:103754. doi: 10.1016/j.dib.2019.103754 (PMC6441729; doi:10.1016/j.dib.2019.103754)
Supplement: Multimedia component 5 [file mmc5.zip › Data_set/Ag_1/4xt1_1.pdb]

ATOM      1  N   ASP A  15     101.309  36.475 192.154  1.00123.83           N
ATOM      2  CA  ASP A  15     101.691  35.103 191.846  1.00116.36           C
ATOM      3  C   ASP A  15     103.158  35.027 191.415  1.00106.09           C
ATOM      4  O   ASP A  15     103.521  34.268 190.513  1.00123.35           O
ATOM      5  CB  ASP A  15     100.780  34.530 190.762  1.00116.56           C
ATOM      6  CG  ASP A  15     100.813  33.015 190.710  1.00124.69           C
ATOM      7  OD1 ASP A  15     100.183  32.444 189.794  1.00135.28           O
ATOM      8  OD2 ASP A  15     101.467  32.396 191.578  1.00123.07           O
ATOM      9  N   TYR A  16     103.994  35.825 192.073  1.00206.21           N
ATOM     10  CA  TYR A  16     105.445  35.745 191.924  1.00176.07           C
ATOM     11  C   TYR A  16     105.929  34.353 192.348  1.00143.42           C
ATOM     12  O   TYR A  16     105.163  33.590 192.938  1.00137.29           O
ATOM     13  CB  TYR A  16     106.114  36.835 192.767  1.00169.20           C
ATOM     14  CG  TYR A  16     107.550  37.149 192.407  1.00166.78           C
ATOM     15  CD1 TYR A  16     108.042  36.913 191.130  1.00170.14           C
ATOM     16  CD2 TYR A  16     108.413  37.689 193.351  1.00158.65           C
ATOM     17  CE1 TYR A  16     109.355  37.205 190.805  1.00166.14           C
ATOM     18  CE2 TYR A  16     109.727  37.983 193.038  1.00159.42           C
ATOM     19  CZ  TYR A  16     110.192  37.739 191.762  1.00163.06           C
ATOM     20  OH  TYR A  16     111.495  38.026 191.435  1.00162.83           O
ATOM     21  N   ASP A  17     107.182  34.013 192.052  1.00126.48           N
ATOM     22  CA  ASP A  17     107.721  32.723 192.481  1.00110.79           C
ATOM     23  C   ASP A  17     107.536  32.570 193.993  1.00122.45           C
ATOM     24  O   ASP A  17     108.338  33.054 194.791  1.00130.23           O
ATOM     25  CB  ASP A  17     109.194  32.573 192.089  1.00110.76           C
ATOM     26  CG  ASP A  17     109.980  33.861 192.233  1.00131.14           C
ATOM     27  OD1 ASP A  17     111.086  33.949 191.657  1.00134.83           O
ATOM     28  OD2 ASP A  17     109.494  34.785 192.912  1.00134.76           O
ATOM     29  N   GLU A  18     106.457  31.885 194.363  1.00108.50           N
ATOM     30  CA  GLU A  18     105.886  31.967 195.707  1.00111.25           C
ATOM     31  C   GLU A  18     106.846  31.623 196.840  1.00104.03           C
ATOM     32  O   GLU A  18     107.682  30.728 196.727  1.00 90.12           O
ATOM     33  CB  GLU A  18     104.649  31.067 195.804  1.00106.81           C
ATOM     34  CG  GLU A  18     103.348  31.724 195.340  1.00111.99           C
ATOM     35  CD  GLU A  18     102.782  32.707 196.357  1.00121.50           C
ATOM     36  OE1 GLU A  18     103.456  33.713 196.663  1.00123.30           O
ATOM     37  OE2 GLU A  18     101.659  32.474 196.853  1.00123.88           O
ATOM     38  N   ASP A  19     106.706  32.362 197.935  1.00111.52           N
ATOM     39  CA  ASP A  19     107.428  32.087 199.166  1.00100.08           C
ATOM     40  C   ASP A  19     106.620  31.115 200.024  1.00 88.54           C
ATOM     41  O   ASP A  19     106.946  30.867 201.185  1.00 96.28           O
ATOM     42  CB  ASP A  19     107.707  33.391 199.924  1.00109.77           C
ATOM     43  CG  ASP A  19     106.455  34.239 200.116  1.00126.04           C
ATOM     44  OD1 ASP A  19     105.463  33.727 200.675  1.00131.35           O
ATOM     45  OD2 ASP A  19     106.459  35.419 199.705  1.00128.79           O
ATOM     46  N   ALA A  20     105.561  30.562 199.436  1.00 92.12           N
ATOM     47  CA  ALA A  20     104.717  29.585 200.117  1.00 87.36           C
ATOM     48  C   ALA A  20     105.439  28.250 200.270  1.00 92.88           C
ATOM     49  O   ALA A  20     104.924  27.204 199.882  1.00 75.47           O
ATOM     50  CB  ALA A  20     103.405  29.396 199.362  1.00 84.07           C
ATOM     51  N   THR A  21     106.638  28.296 200.838  1.00 92.51           N
ATOM     52  CA  THR A  21     107.446  27.107 201.042  1.00 81.22           C
ATOM     53  C   THR A  21     107.263  26.621 202.476  1.00 86.96           C
ATOM     54  O   THR A  21     107.379  27.403 203.414  1.00 94.97           O
ATOM     55  CB  THR A  21     108.940  27.388 200.761  1.00 70.35           C
ATOM     56  OG1 THR A  21     109.077  28.083 199.513  1.00 76.63           O
ATOM     57  CG2 THR A  21     109.731  26.098 200.716  1.00 66.74           C
ATOM     58  N   PRO A  22     106.963  25.327 202.652  1.00 83.58           N
ATOM     59  CA  PRO A  22     106.723  24.778 203.992  1.00 76.62           C
ATOM     60  C   PRO A  22     107.940  24.882 204.908  1.00 71.82           C
ATOM     61  O   PRO A  22     109.067  24.639 204.474  1.00 71.02           O
ATOM     62  CB  PRO A  22     106.381  23.311 203.715  1.00 77.61           C
ATOM     63  CG  PRO A  22     106.951  23.041 202.367  1.00 77.53           C
ATOM     64  CD  PRO A  22     106.818  24.303 201.606  1.00 82.56           C
ATOM     65  N   CYS A  23     107.707  25.256 206.161  1.00 64.06           N
ATOM     66  CA  CYS A  23     108.767  25.299 207.159  1.00 67.68           C
ATOM     67  C   CYS A  23     108.815  23.961 207.890  1.00 61.91           C
ATOM     68  O   CYS A  23     107.876  23.599 208.595  1.00 63.87           O
ATOM     69  CB  CYS A  23     108.538  26.452 208.137  1.00 65.09           C
ATOM     70  SG  CYS A  23     109.870  26.729 209.328  1.00 75.33           S
ATOM     71  N   VAL A  24     109.909  23.227 207.711  1.00 66.55           N
ATOM     72  CA  VAL A  24     110.011  21.869 208.237  1.00 67.45           C
ATOM     73  C   VAL A  24     110.571  21.820 209.658  1.00 61.21           C
ATOM     74  O   VAL A  24     111.450  22.599 210.024  1.00 60.20           O
ATOM     75  CB  VAL A  24     110.886  20.980 207.328  1.00 65.39           C
ATOM     76  CG1 VAL A  24     110.174  20.711 206.011  1.00 49.08           C
ATOM     77  CG2 VAL A  24     112.246  21.624 207.085  1.00 87.74           C
ATOM     78  N   PHE A  25     110.051  20.889 210.452  1.00 52.28           N
ATOM     79  CA  PHE A  25     110.484  20.707 211.836  1.00 47.91           C
ATOM     80  C   PHE A  25     110.917  19.268 212.087  1.00 44.35           C
ATOM     81  O   PHE A  25     111.000  18.830 213.234  1.00 46.34           O
ATOM     82  CB  PHE A  25     109.363  21.082 212.809  1.00 44.63           C
ATOM     83  CG  PHE A  25     108.927  22.514 212.715  1.00 53.21           C
ATOM     84  CD1 PHE A  25     109.411  23.455 213.604  1.00 50.84           C
ATOM     85  CD2 PHE A  25     108.022  22.917 211.746  1.00 49.10           C
ATOM     86  CE1 PHE A  25     109.008  24.771 213.527  1.00 56.49           C
ATOM     87  CE2 PHE A  25     107.618  24.234 211.663  1.00 56.16           C
ATOM     88  CZ  PHE A  25     108.113  25.162 212.556  1.00 66.20           C
ATOM     89  N   THR A  26     111.190  18.540 211.008  1.00 48.43           N
ATOM     90  CA  THR A  26     111.446  17.104 211.091  1.00 48.94           C
ATOM     91  C   THR A  26     112.678  16.751 211.927  1.00 51.73           C
ATOM     92  O   THR A  26     112.682  15.740 212.632  1.00 53.43           O
ATOM     93  CB  THR A  26     111.601  16.488 209.684  1.00 50.51           C
ATOM     94  OG1 THR A  26     112.073  15.139 209.796  1.00 43.13           O
ATOM     95  CG2 THR A  26     112.580  17.297 208.842  1.00 74.01           C
ATOM     96  N   ASP A  27     113.716  17.578 211.856  1.00 52.11           N
ATOM     97  CA  ASP A  27     114.940  17.316 212.607  1.00 51.65           C
ATOM     98  C   ASP A  27     114.797  17.740 214.066  1.00 48.79           C
ATOM     99  O   ASP A  27     115.349  17.100 214.959  1.00 55.68           O
ATOM    100  CB  ASP A  27     116.129  18.033 211.965  1.00 52.81           C
ATOM    101  CG  ASP A  27     115.935  19.533 211.901  1.00 73.04           C
ATOM    102  OD1 ASP A  27     116.880  20.274 212.245  1.00 67.82           O
ATOM    103  OD2 ASP A  27     114.836  19.974 211.506  1.00 96.65           O
ATOM    104  N   VAL A  28     114.057  18.820 214.301  1.00 39.55           N
ATOM    105  CA  VAL A  28     113.835  19.312 215.657  1.00 41.86           C
ATOM    106  C   VAL A  28     113.109  18.268 216.497  1.00 43.32           C
ATOM    107  O   VAL A  28     113.475  18.011 217.643  1.00 46.72           O
ATOM    108  CB  VAL A  28     113.022  20.624 215.659  1.00 39.94           C
ATOM    109  CG1 VAL A  28     112.751  21.083 217.084  1.00 40.20           C
ATOM    110  CG2 VAL A  28     113.753  21.702 214.877  1.00 40.69           C
ATOM    111  N   LEU A  29     112.084  17.662 215.908  1.00 44.61           N
ATOM    112  CA  LEU A  29     111.305  16.629 216.581  1.00 42.93           C
ATOM    113  C   LEU A  29     112.141  15.378 216.837  1.00 44.50           C
ATOM    114  O   LEU A  29     112.023  14.749 217.889  1.00 53.89           O
ATOM    115  CB  LEU A  29     110.064  16.270 215.757  1.00 45.02           C
ATOM    116  CG  LEU A  29     108.776  17.061 216.008  1.00 41.46           C
ATOM    117  CD1 LEU A  29     108.983  18.555 215.817  1.00 51.12           C
ATOM    118  CD2 LEU A  29     107.666  16.557 215.099  1.00 42.63           C
ATOM    119  N   ASN A  30     112.986  15.023 215.874  1.00 56.74           N
ATOM    120  CA  ASN A  30     113.839  13.846 216.002  1.00 53.96           C
ATOM    121  C   ASN A  30     114.931  14.034 217.050  1.00 54.92           C
ATOM    122  O   ASN A  30     115.392  13.068 217.656  1.00 76.05           O
ATOM    123  CB  ASN A  30     114.469  13.494 214.653  1.00 61.11           C
ATOM    124  CG  ASN A  30     113.465  12.923 213.671  1.00 62.84           C
ATOM    125  OD1 ASN A  30     112.472  12.313 214.067  1.00 63.83           O
ATOM    126  ND2 ASN A  30     113.720  13.118 212.382  1.00 57.43           N
ATOM    127  N   GLN A  31     115.340  15.281 217.257  1.00 49.00           N
ATOM    128  CA  GLN A  31     116.375  15.595 218.234  1.00 46.98           C
ATOM    129  C   GLN A  31     115.786  15.787 219.628  1.00 51.92           C
ATOM    130  O   GLN A  31     116.455  15.550 220.633  1.00 53.31           O
ATOM    131  CB  GLN A  31     117.144  16.848 217.812  1.00 40.25           C
ATOM    132  CG  GLN A  31     117.986  16.667 216.558  1.00 49.16           C
ATOM    133  CD  GLN A  31     118.423  17.987 215.953  1.00 49.32           C
ATOM    134  OE1 GLN A  31     118.129  19.056 216.488  1.00 56.64           O
ATOM    135  NE2 GLN A  31     119.125  17.919 214.828  1.00 45.95           N
ATOM    136  N   SER A  32     114.528  16.212 219.681  1.00 40.51           N
ATOM    137  CA  SER A  32     113.870  16.488 220.953  1.00 42.66           C
ATOM    138  C   SER A  32     113.272  15.228 221.572  1.00 51.83           C
ATOM    139  O   SER A  32     113.136  15.135 222.793  1.00 58.39           O
ATOM    140  CB  SER A  32     112.778  17.544 220.768  1.00 50.50           C
ATOM    141  OG  SER A  32     113.312  18.742 220.230  1.00 52.86           O
ATOM    142  N   LYS A  33     112.916  14.264 220.726  1.00 46.99           N
ATOM    143  CA  LYS A  33     112.279  13.030 221.185  1.00 49.88           C
ATOM    144  C   LYS A  33     113.104  12.239 222.215  1.00 45.97           C
ATOM    145  O   LYS A  33     112.554  11.812 223.229  1.00 47.76           O
ATOM    146  CB  LYS A  33     111.945  12.125 219.992  1.00 53.66           C
ATOM    147  CG  LYS A  33     111.134  10.893 220.371  1.00 74.93           C
ATOM    148  CD  LYS A  33     111.297   9.770 219.358  1.00 78.63           C
ATOM    149  CE  LYS A  33     110.802  10.175 217.981  1.00 83.23           C
ATOM    150  NZ  LYS A  33     110.943   9.060 217.003  1.00 83.02           N
ATOM    151  N   PRO A  34     114.416  12.031 221.967  1.00 48.20           N
ATOM    152  CA  PRO A  34     115.168  11.277 222.979  1.00 49.88           C
ATOM    153  C   PRO A  34     115.265  12.006 224.317  1.00 43.98           C
ATOM    154  O   PRO A  34     115.260  11.362 225.367  1.00 44.91           O
ATOM    155  CB  PRO A  34     116.558  11.128 222.347  1.00 55.33           C
ATOM    156  CG  PRO A  34     116.337  11.302 220.889  1.00 57.44           C
ATOM    157  CD  PRO A  34     115.250  12.321 220.786  1.00 60.91           C
ATOM    158  N   VAL A  35     115.352  13.331 224.275  1.00 43.76           N
ATOM    159  CA  VAL A  35     115.422  14.130 225.493  1.00 48.97           C
ATOM    160  C   VAL A  35     114.101  14.070 226.254  1.00 47.58           C
ATOM    161  O   VAL A  35     114.083  13.897 227.473  1.00 38.96           O
ATOM    162  CB  VAL A  35     115.771  15.599 225.186  1.00 45.69           C
ATOM    163  CG1 VAL A  35     115.797  16.421 226.467  1.00 33.45           C
ATOM    164  CG2 VAL A  35     117.105  15.687 224.463  1.00 47.28           C
ATOM    165  N   THR A  36     112.999  14.208 225.524  1.00 50.39           N
ATOM    166  CA  THR A  36     111.668  14.168 226.120  1.00 30.38           C
ATOM    167  C   THR A  36     111.378  12.809 226.752  1.00 43.94           C
ATOM    168  O   THR A  36     110.874  12.731 227.874  1.00 40.23           O
ATOM    169  CB  THR A  36     110.577  14.482 225.077  1.00 42.29           C
ATOM    170  OG1 THR A  36     110.828  15.766 224.491  1.00 45.35           O
ATOM    171  CG2 THR A  36     109.201  14.487 225.725  1.00 39.39           C
ATOM    172  N   LEU A  37     111.702  11.742 226.028  1.00 43.18           N
ATOM    173  CA  LEU A  37     111.483  10.383 226.513  1.00 41.59           C
ATOM    174  C   LEU A  37     112.283  10.103 227.780  1.00 46.29           C
ATOM    175  O   LEU A  37     111.801   9.430 228.690  1.00 52.39           O
ATOM    176  CB  LEU A  37     111.847   9.363 225.433  1.00 41.72           C
ATOM    177  CG  LEU A  37     110.879   9.236 224.255  1.00 50.55           C
ATOM    178  CD1 LEU A  37     111.471   8.348 223.174  1.00 38.57           C
ATOM    179  CD2 LEU A  37     109.540   8.691 224.723  1.00 48.44           C
ATOM    180  N   PHE A  38     113.505  10.625 227.833  1.00 50.63           N
ATOM    181  CA  PHE A  38     114.371  10.426 228.989  1.00 53.21           C
ATOM    182  C   PHE A  38     113.786  11.083 230.234  1.00 50.20           C
ATOM    183  O   PHE A  38     113.651  10.443 231.278  1.00 62.17           O
ATOM    184  CB  PHE A  38     115.773  10.977 228.712  1.00 52.07           C
ATOM    185  CG  PHE A  38     116.718  10.847 229.874  1.00 35.47           C
ATOM    186  CD1 PHE A  38     117.406   9.666 230.096  1.00 39.10           C
ATOM    187  CD2 PHE A  38     116.921  11.908 230.743  1.00 36.15           C
ATOM    188  CE1 PHE A  38     118.277   9.544 231.165  1.00 43.63           C
ATOM    189  CE2 PHE A  38     117.790  11.793 231.812  1.00 30.86           C
ATOM    190  CZ  PHE A  38     118.469  10.609 232.023  1.00 41.03           C
ATOM    191  N   LEU A  39     113.441  12.361 230.116  1.00 36.45           N
ATOM    192  CA  LEU A  39     112.908  13.116 231.244  1.00 41.76           C
ATOM    193  C   LEU A  39     111.579  12.547 231.725  1.00 45.69           C
ATOM    194  O   LEU A  39     111.301  12.546 232.923  1.00 59.17           O
ATOM    195  CB  LEU A  39     112.749  14.593 230.874  1.00 44.29           C
ATOM    196  CG  LEU A  39     114.056  15.350 230.630  1.00 34.85           C
ATOM    197  CD1 LEU A  39     113.789  16.823 230.366  1.00 46.62           C
ATOM    198  CD2 LEU A  39     115.005  15.176 231.806  1.00 40.17           C
ATOM    199  N   TYR A  40     110.765  12.060 230.792  1.00 42.00           N
ATOM    200  CA  TYR A  40     109.493  11.434 231.145  1.00 39.03           C
ATOM    201  C   TYR A  40     109.710  10.233 232.062  1.00 47.22           C
ATOM    202  O   TYR A  40     109.000  10.063 233.053  1.00 58.76           O
ATOM    203  CB  TYR A  40     108.727  11.001 229.892  1.00 39.85           C
ATOM    204  CG  TYR A  40     107.958  12.110 229.204  1.00 31.15           C
ATOM    205  CD1 TYR A  40     108.064  13.428 229.628  1.00 36.84           C
ATOM    206  CD2 TYR A  40     107.112  11.832 228.137  1.00 41.81           C
ATOM    207  CE1 TYR A  40     107.358  14.440 229.001  1.00 50.94           C
ATOM    208  CE2 TYR A  40     106.402  12.837 227.505  1.00 31.47           C
ATOM    209  CZ  TYR A  40     106.528  14.138 227.941  1.00 51.30           C
ATOM    210  OH  TYR A  40     105.823  15.139 227.314  1.00 55.32           O
ATOM    211  N   GLY A  41     110.696   9.406 231.726  1.00 46.21           N
ATOM    212  CA  GLY A  41     111.028   8.245 232.531  1.00 36.52           C
ATOM    213  C   GLY A  41     111.579   8.630 233.890  1.00 40.98           C
ATOM    214  O   GLY A  41     111.324   7.957 234.888  1.00 55.08           O
ATOM    215  N   VAL A  42     112.337   9.721 233.928  1.00 37.33           N
ATOM    216  CA  VAL A  42     112.907  10.217 235.175  1.00 45.42           C
ATOM    217  C   VAL A  42     111.818  10.767 236.093  1.00 42.68           C
ATOM    218  O   VAL A  42     111.779  10.449 237.282  1.00 49.73           O
ATOM    219  CB  VAL A  42     113.962  11.310 234.915  1.00 44.78           C
ATOM    220  CG1 VAL A  42     114.416  11.939 236.224  1.00 45.52           C
ATOM    221  CG2 VAL A  42     115.146  10.731 234.158  1.00 41.02           C
ATOM    222  N   VAL A  43     110.932  11.586 235.534  1.00 37.49           N
ATOM    223  CA  VAL A  43     109.843  12.176 236.305  1.00 32.29           C
ATOM    224  C   VAL A  43     108.894  11.103 236.840  1.00 32.43           C
ATOM    225  O   VAL A  43     108.441  11.181 237.981  1.00 42.72           O
ATOM    226  CB  VAL A  43     109.047  13.200 235.464  1.00 35.37           C
ATOM    227  CG1 VAL A  43     107.808  13.667 236.213  1.00 37.43           C
ATOM    228  CG2 VAL A  43     109.925  14.389 235.108  1.00 29.04           C
ATOM    229  N   PHE A  44     108.607  10.094 236.023  1.00 28.57           N
ATOM    230  CA  PHE A  44     107.726   9.009 236.446  1.00 50.47           C
ATOM    231  C   PHE A  44     108.364   8.160 237.540  1.00 48.10           C
ATOM    232  O   PHE A  44     107.674   7.661 238.426  1.00 68.06           O
ATOM    233  CB  PHE A  44     107.346   8.120 235.259  1.00 49.19           C
ATOM    234  CG  PHE A  44     106.606   6.871 235.653  1.00 48.64           C
ATOM    235  CD1 PHE A  44     105.281   6.932 236.055  1.00 36.03           C
ATOM    236  CD2 PHE A  44     107.235   5.637 235.622  1.00 64.75           C
ATOM    237  CE1 PHE A  44     104.597   5.785 236.420  1.00 45.21           C
ATOM    238  CE2 PHE A  44     106.556   4.486 235.986  1.00 54.42           C
ATOM    239  CZ  PHE A  44     105.236   4.561 236.385  1.00 37.12           C
ATOM    240  N   LEU A  45     109.681   7.997 237.474  1.00 40.02           N
ATOM    241  CA  LEU A  45     110.395   7.168 238.437  1.00 36.19           C
ATOM    242  C   LEU A  45     110.404   7.801 239.825  1.00 45.89           C
ATOM    243  O   LEU A  45     109.912   7.213 240.788  1.00 57.27           O
ATOM    244  CB  LEU A  45     111.829   6.916 237.967  1.00 47.31           C
ATOM    245  CG  LEU A  45     112.645   5.920 238.793  1.00 58.26           C
ATOM    246  CD1 LEU A  45     111.983   4.550 238.781  1.00 40.94           C
ATOM    247  CD2 LEU A  45     114.073   5.834 238.278  1.00 60.86           C
ATOM    248  N   PHE A  46     110.962   9.003 239.922  1.00 39.46           N
ATOM    249  CA  PHE A  46     111.082   9.689 241.203  1.00 34.24           C
ATOM    250  C   PHE A  46     109.750  10.278 241.659  1.00 41.43           C
ATOM    251  O   PHE A  46     109.471  10.347 242.856  1.00 59.23           O
ATOM    252  CB  PHE A  46     112.141  10.790 241.120  1.00 37.85           C
ATOM    253  CG  PHE A  46     113.513  10.286 240.772  1.00 58.63           C
ATOM    254  CD1 PHE A  46     114.325   9.724 241.743  1.00 59.61           C
ATOM    255  CD2 PHE A  46     113.990  10.374 239.476  1.00 71.69           C
ATOM    256  CE1 PHE A  46     115.585   9.259 241.427  1.00 71.02           C
ATOM    257  CE2 PHE A  46     115.250   9.910 239.153  1.00 79.46           C
ATOM    258  CZ  PHE A  46     116.049   9.352 240.131  1.00 81.48           C
ATOM    259  N   GLY A  47     108.931  10.697 240.699  1.00 39.41           N
ATOM    260  CA  GLY A  47     107.653  11.314 241.003  1.00 27.39           C
ATOM    261  C   GLY A  47     106.654  10.354 241.618  1.00 39.03           C
ATOM    262  O   GLY A  47     105.903  10.725 242.518  1.00 43.41           O
ATOM    263  N   SER A  48     106.642   9.116 241.134  1.00 32.12           N
ATOM    264  CA  SER A  48     105.724   8.111 241.656  1.00 45.02           C
ATOM    265  C   SER A  48     106.185   7.608 243.019  1.00 54.31           C
ATOM    266  O   SER A  48     105.369   7.372 243.909  1.00 62.17           O
ATOM    267  CB  SER A  48     105.589   6.941 240.679  1.00 36.71           C
ATOM    268  OG  SER A  48     106.850   6.359 240.402  1.00 59.98           O
ATOM    269  N   ILE A  49     107.495   7.447 243.179  1.00 40.54           N
ATOM    270  CA  ILE A  49     108.061   7.002 244.447  1.00 32.56           C
ATOM    271  C   ILE A  49     107.900   8.067 245.525  1.00 40.37           C
ATOM    272  O   ILE A  49     107.421   7.784 246.624  1.00 36.58           O
ATOM    273  CB  ILE A  49     109.556   6.650 244.308  1.00 39.01           C
ATOM    274  CG1 ILE A  49     109.733   5.398 243.448  1.00 35.62           C
ATOM    275  CG2 ILE A  49     110.183   6.435 245.677  1.00 36.30           C
ATOM    276  CD1 ILE A  49     109.106   4.156 244.042  1.00 72.10           C
ATOM    277  N   GLY A  50     108.299   9.292 245.199  1.00 39.04           N
ATOM    278  CA  GLY A  50     108.250  10.395 246.141  1.00 47.04           C
ATOM    279  C   GLY A  50     106.850  10.730 246.614  1.00 49.16           C
ATOM    280  O   GLY A  50     106.642  11.039 247.787  1.00 50.99           O
ATOM    281  N   ASN A  51     105.884  10.669 245.704  1.00 36.65           N
ATOM    282  CA  ASN A  51     104.505  10.995 246.042  1.00 39.68           C
ATOM    283  C   ASN A  51     103.781   9.830 246.707  1.00 49.46           C
ATOM    284  O   ASN A  51     102.771  10.024 247.383  1.00 57.38           O
ATOM    285  CB  ASN A  51     103.746  11.448 244.797  1.00 38.96           C
ATOM    286  CG  ASN A  51     104.215  12.798 244.293  1.00 42.64           C
ATOM    287  OD1 ASN A  51     103.747  13.839 244.751  1.00 54.65           O
ATOM    288  ND2 ASN A  51     105.150  12.787 243.350  1.00 25.64           N
ATOM    289  N   PHE A  52     104.295   8.620 246.513  1.00 45.20           N
ATOM    290  CA  PHE A  52     103.779   7.466 247.236  1.00 43.95           C
ATOM    291  C   PHE A  52     104.216   7.538 248.693  1.00 52.33           C
ATOM    292  O   PHE A  52     103.422   7.295 249.600  1.00 49.15           O
ATOM    293  CB  PHE A  52     104.254   6.156 246.605  1.00 34.76           C
ATOM    294  CG  PHE A  52     104.033   4.950 247.476  1.00 41.58           C
ATOM    295  CD1 PHE A  52     102.776   4.378 247.584  1.00 52.18           C
ATOM    296  CD2 PHE A  52     105.081   4.392 248.190  1.00 38.18           C
ATOM    297  CE1 PHE A  52     102.570   3.270 248.388  1.00 40.92           C
ATOM    298  CE2 PHE A  52     104.881   3.286 248.995  1.00 40.60           C
ATOM    299  CZ  PHE A  52     103.624   2.724 249.094  1.00 41.96           C
ATOM    300  N   LEU A  53     105.485   7.878 248.903  1.00 45.84           N
ATOM    301  CA  LEU A  53     106.043   7.995 250.246  1.00 45.57           C
ATOM    302  C   LEU A  53     105.339   9.083 251.051  1.00 51.61           C
ATOM    303  O   LEU A  53     105.220   8.981 252.271  1.00 52.21           O
ATOM    304  CB  LEU A  53     107.545   8.277 250.178  1.00 39.85           C
ATOM    305  CG  LEU A  53     108.434   7.112 249.737  1.00 37.89           C
ATOM    306  CD1 LEU A  53     109.884   7.552 249.629  1.00 34.63           C
ATOM    307  CD2 LEU A  53     108.297   5.945 250.701  1.00 37.24           C
ATOM    308  N   VAL A  54     104.878  10.123 250.362  1.00 52.01           N
ATOM    309  CA  VAL A  54     104.107  11.181 251.003  1.00 43.29           C
ATOM    310  C   VAL A  54     102.802  10.626 251.556  1.00 47.74           C
ATOM    311  O   VAL A  54     102.517  10.755 252.745  1.00 51.20           O
ATOM    312  CB  VAL A  54     103.793  12.330 250.026  1.00 34.35           C
ATOM    313  CG1 VAL A  54     102.701  13.227 250.590  1.00 27.87           C
ATOM    314  CG2 VAL A  54     105.047  13.130 249.729  1.00 42.35           C
ATOM    315  N   ILE A  55     102.020  10.001 250.683  1.00 47.36           N
ATOM    316  CA  ILE A  55     100.740   9.422 251.069  1.00 44.79           C
ATOM    317  C   ILE A  55     100.934   8.315 252.100  1.00 34.88           C
ATOM    318  O   ILE A  55     100.161   8.196 253.049  1.00 35.90           O
ATOM    319  CB  ILE A  55      99.989   8.868 249.840  1.00 40.76           C
ATOM    320  CG1 ILE A  55      99.765   9.981 248.814  1.00 31.68           C
ATOM    321  CG2 ILE A  55      98.663   8.245 250.250  1.00 35.18           C
ATOM    322  CD1 ILE A  55      99.056   9.525 247.557  1.00 40.59           C
ATOM    323  N   PHE A  56     101.983   7.520 251.916  1.00 35.61           N
ATOM    324  CA  PHE A  56     102.275   6.407 252.812  1.00 37.83           C
ATOM    325  C   PHE A  56     102.608   6.881 254.227  1.00 38.02           C
ATOM    326  O   PHE A  56     102.268   6.221 255.205  1.00 43.87           O
ATOM    327  CB  PHE A  56     103.430   5.572 252.253  1.00 45.26           C
ATOM    328  CG  PHE A  56     103.739   4.343 253.059  1.00 53.87           C
ATOM    329  CD1 PHE A  56     102.899   3.243 253.019  1.00 50.53           C
ATOM    330  CD2 PHE A  56     104.877   4.282 253.847  1.00 54.42           C
ATOM    331  CE1 PHE A  56     103.182   2.109 253.756  1.00 56.56           C
ATOM    332  CE2 PHE A  56     105.167   3.150 254.586  1.00 55.39           C
ATOM    333  CZ  PHE A  56     104.318   2.062 254.541  1.00 62.68           C
ATOM    334  N   THR A  57     103.265   8.031 254.329  1.00 36.30           N
ATOM    335  CA  THR A  57     103.703   8.552 255.620  1.00 40.25           C
ATOM    336  C   THR A  57     102.540   9.094 256.455  1.00 51.62           C
ATOM    337  O   THR A  57     102.509   8.926 257.675  1.00 56.11           O
ATOM    338  CB  THR A  57     104.759   9.664 255.437  1.00 43.88           C
ATOM    339  OG1 THR A  57     105.873   9.147 254.700  1.00 35.23           O
ATOM    340  CG2 THR A  57     105.248  10.177 256.781  1.00 58.92           C
ATOM    341  N   ILE A  58     101.578   9.729 255.791  1.00 54.83           N
ATOM    342  CA  ILE A  58     100.477  10.394 256.484  1.00 42.11           C
ATOM    343  C   ILE A  58      99.258   9.482 256.663  1.00 37.05           C
ATOM    344  O   ILE A  58      98.266   9.870 257.279  1.00 86.30           O
ATOM    345  CB  ILE A  58     100.046  11.675 255.728  1.00 36.28           C
ATOM    346  CG1 ILE A  58     101.263  12.373 255.121  1.00 33.34           C
ATOM    347  CG2 ILE A  58      99.309  12.637 256.648  1.00 46.73           C
ATOM    348  CD1 ILE A  58     100.926  13.648 254.379  1.00 35.13           C
ATOM    349  N   THR A  59      99.333   8.264 256.138  1.00 50.40           N
ATOM    350  CA  THR A  59      98.173   7.375 256.157  1.00 44.82           C
ATOM    351  C   THR A  59      98.420   6.060 256.897  1.00 47.16           C
ATOM    352  O   THR A  59      97.537   5.567 257.602  1.00 57.64           O
ATOM    353  CB  THR A  59      97.704   7.047 254.724  1.00 53.85           C
ATOM    354  OG1 THR A  59      97.535   8.262 253.983  1.00 59.39           O
ATOM    355  CG2 THR A  59      96.387   6.283 254.747  1.00 72.72           C
ATOM    356  N   TRP A  60      99.615   5.498 256.738  1.00 43.12           N
ATOM    357  CA  TRP A  60      99.905   4.158 257.246  1.00 52.40           C
ATOM    358  C   TRP A  60      99.750   4.047 258.758  1.00 62.74           C
ATOM    359  O   TRP A  60      98.789   3.457 259.247  1.00 76.55           O
ATOM    360  CB  TRP A  60     101.318   3.734 256.846  1.00 55.72           C
ATOM    361  CG  TRP A  60     101.677   2.341 257.266  1.00 56.86           C
ATOM    362  CD1 TRP A  60     102.441   1.977 258.337  1.00 50.66           C
ATOM    363  CD2 TRP A  60     101.291   1.125 256.616  1.00 52.64           C
ATOM    364  NE1 TRP A  60     102.553   0.609 258.393  1.00 53.63           N
ATOM    365  CE2 TRP A  60     101.856   0.063 257.348  1.00 53.91           C
ATOM    366  CE3 TRP A  60     100.520   0.832 255.488  1.00 57.04           C
ATOM    367  CZ2 TRP A  60     101.676  -1.271 256.988  1.00 69.76           C
ATOM    368  CZ3 TRP A  60     100.343  -0.491 255.131  1.00 60.41           C
ATOM    369  CH2 TRP A  60     100.918  -1.526 255.878  1.00 56.56           C
ATOM    370  N   ARG A  61     100.700   4.613 259.493  1.00 76.83           N
ATOM    371  CA  ARG A  61     100.707   4.515 260.948  1.00 85.74           C
ATOM    372  C   ARG A  61      99.836   5.590 261.596  1.00 72.66           C
ATOM    373  O   ARG A  61      98.888   5.281 262.316  1.00 70.81           O
ATOM    374  CB  ARG A  61     102.144   4.606 261.471  1.00102.01           C
ATOM    375  CG  ARG A  61     102.282   4.438 262.973  1.00 95.67           C
ATOM    376  CD  ARG A  61     103.749   4.450 263.377  1.00 99.62           C
ATOM    377  NE  ARG A  61     103.926   4.309 264.819  1.00123.30           N
ATOM    378  CZ  ARG A  61     105.104   4.255 265.433  1.00128.47           C
ATOM    379  NH1 ARG A  61     106.227   4.328 264.733  1.00122.34           N
ATOM    380  NH2 ARG A  61     105.157   4.125 266.751  1.00125.34           N
ATOM    381  N   ARG A  62     100.168   6.851 261.340  1.00 75.60           N
ATOM    382  CA  ARG A  62      99.385   7.968 261.856  1.00 72.57           C
ATOM    383  C   ARG A  62      98.355   8.423 260.833  1.00 88.67           C
ATOM    384  O   ARG A  62      98.637   8.457 259.639  1.00113.55           O
ATOM    385  CB  ARG A  62     100.301   9.136 262.242  1.00 59.59           C
ATOM    386  N   ARG A  63      97.163   8.772 261.307  1.00 82.27           N
ATOM    387  CA  ARG A  63      96.096   9.232 260.426  1.00 78.00           C
ATOM    388  C   ARG A  63      96.272  10.701 260.048  1.00 65.84           C
ATOM    389  O   ARG A  63      97.305  11.307 260.335  1.00 52.44           O
ATOM    390  CB  ARG A  63      94.732   9.019 261.085  1.00 72.26           C
ATOM    391  N   ILE A  64      95.258  11.268 259.402  1.00 57.94           N
ATOM    392  CA  ILE A  64      95.279  12.678 259.032  1.00 47.78           C
ATOM    393  C   ILE A  64      94.992  13.538 260.259  1.00 60.91           C
ATOM    394  O   ILE A  64      93.954  13.388 260.904  1.00 68.82           O
ATOM    395  CB  ILE A  64      94.257  12.997 257.917  1.00 48.49           C
ATOM    396  CG1 ILE A  64      94.758  12.497 256.558  1.00 54.66           C
ATOM    397  CG2 ILE A  64      93.997  14.494 257.842  1.00 62.80           C
ATOM    398  CD1 ILE A  64      94.528  11.019 256.307  1.00 70.91           C
ATOM    399  N   GLN A  65      95.919  14.436 260.579  1.00 57.45           N
ATOM    400  CA  GLN A  65      95.810  15.251 261.783  1.00 59.86           C
ATOM    401  C   GLN A  65      95.200  16.622 261.506  1.00 60.96           C
ATOM    402  O   GLN A  65      94.142  16.957 262.037  1.00 71.72           O
ATOM    403  CB  GLN A  65      97.184  15.418 262.435  1.00 65.41           C
ATOM    404  N   CYS A  66      95.872  17.413 260.676  1.00 65.04           N
ATOM    405  CA  CYS A  66      95.431  18.776 260.402  1.00 49.98           C
ATOM    406  C   CYS A  66      94.941  18.947 258.968  1.00 50.17           C
ATOM    407  O   CYS A  66      94.904  17.991 258.193  1.00 49.74           O
ATOM    408  CB  CYS A  66      96.563  19.766 260.682  1.00 52.95           C
ATOM    409  SG  CYS A  66      98.023  19.545 259.638  1.00 42.32           S
ATOM    410  N   SER A  67      94.568  20.177 258.626  1.00 46.52           N
ATOM    411  CA  SER A  67      94.086  20.495 257.287  1.00 50.44           C
ATOM    412  C   SER A  67      95.213  20.422 256.264  1.00 60.92           C
ATOM    413  O   SER A  67      94.975  20.179 255.081  1.00 50.52           O
ATOM    414  CB  SER A  67      93.447  21.885 257.266  1.00 44.76           C
ATOM    415  OG  SER A  67      94.391  22.882 257.614  1.00 49.42           O
ATOM    416  N   GLY A  68      96.440  20.637 256.728  1.00 54.23           N
ATOM    417  CA  GLY A  68      97.604  20.571 255.866  1.00 28.33           C
ATOM    418  C   GLY A  68      97.824  19.177 255.315  1.00 28.30           C
ATOM    419  O   GLY A  68      98.221  19.011 254.162  1.00 67.71           O
ATOM    420  N   ASP A  69      97.560  18.172 256.144  1.00 47.96           N
ATOM    421  CA  ASP A  69      97.707  16.779 255.738  1.00 43.78           C
ATOM    422  C   ASP A  69      96.753  16.436 254.600  1.00 36.28           C
ATOM    423  O   ASP A  69      97.102  15.680 253.694  1.00 44.44           O
ATOM    424  CB  ASP A  69      97.466  15.847 256.927  1.00 36.65           C
ATOM    425  CG  ASP A  69      98.530  15.983 257.999  1.00 54.09           C
ATOM    426  OD1 ASP A  69      99.226  17.019 258.017  1.00 80.65           O
ATOM    427  OD2 ASP A  69      98.668  15.056 258.824  1.00 51.75           O
ATOM    428  N   VAL A  70      95.551  17.000 254.655  1.00 37.39           N
ATOM    429  CA  VAL A  70      94.553  16.792 253.613  1.00 30.55           C
ATOM    430  C   VAL A  70      95.050  17.314 252.270  1.00 36.88           C
ATOM    431  O   VAL A  70      94.939  16.638 251.247  1.00 47.54           O
ATOM    432  CB  VAL A  70      93.222  17.483 253.964  1.00 31.43           C
ATOM    433  CG1 VAL A  70      92.229  17.344 252.819  1.00 38.00           C
ATOM    434  CG2 VAL A  70      92.650  16.906 255.249  1.00 37.88           C
ATOM    435  N   TYR A  71      95.611  18.517 252.285  1.00 30.25           N
ATOM    436  CA  TYR A  71      96.089  19.155 251.066  1.00 29.22           C
ATOM    437  C   TYR A  71      97.370  18.504 250.548  1.00 45.80           C
ATOM    438  O   TYR A  71      97.613  18.478 249.342  1.00 54.62           O
ATOM    439  CB  TYR A  71      96.313  20.648 251.308  1.00 26.63           C
ATOM    440  CG  TYR A  71      95.060  21.398 251.703  1.00 40.18           C
ATOM    441  CD1 TYR A  71      93.825  21.059 251.164  1.00 38.32           C
ATOM    442  CD2 TYR A  71      95.111  22.439 252.619  1.00 28.68           C
ATOM    443  CE1 TYR A  71      92.677  21.741 251.522  1.00 40.49           C
ATOM    444  CE2 TYR A  71      93.969  23.126 252.985  1.00 32.68           C
ATOM    445  CZ  TYR A  71      92.755  22.773 252.434  1.00 45.05           C
ATOM    446  OH  TYR A  71      91.616  23.456 252.796  1.00 38.90           O
ATOM    447  N   PHE A  72      98.184  17.978 251.458  1.00 27.89           N
ATOM    448  CA  PHE A  72      99.416  17.295 251.072  1.00 26.25           C
ATOM    449  C   PHE A  72      99.112  16.025 250.285  1.00 31.65           C
ATOM    450  O   PHE A  72      99.744  15.747 249.266  1.00 47.35           O
ATOM    451  CB  PHE A  72     100.263  16.957 252.302  1.00 32.11           C
ATOM    452  CG  PHE A  72     100.881  18.156 252.965  1.00 38.41           C
ATOM    453  CD1 PHE A  72     101.021  19.350 252.277  1.00 25.36           C
ATOM    454  CD2 PHE A  72     101.323  18.088 254.275  1.00 49.09           C
ATOM    455  CE1 PHE A  72     101.588  20.455 252.886  1.00 25.33           C
ATOM    456  CE2 PHE A  72     101.892  19.190 254.889  1.00 40.00           C
ATOM    457  CZ  PHE A  72     102.024  20.374 254.192  1.00 26.15           C
ATOM    458  N   ILE A  73      98.139  15.258 250.768  1.00 37.57           N
ATOM    459  CA  ILE A  73      97.727  14.026 250.105  1.00 37.79           C
ATOM    460  C   ILE A  73      97.131  14.322 248.734  1.00 44.98           C
ATOM    461  O   ILE A  73      97.461  13.662 247.748  1.00 54.87           O
ATOM    462  CB  ILE A  73      96.703  13.247 250.954  1.00 40.87           C
ATOM    463  CG1 ILE A  73      97.338  12.803 252.272  1.00 45.38           C
ATOM    464  CG2 ILE A  73      96.177  12.043 250.189  1.00 60.70           C
ATOM    465  CD1 ILE A  73      96.394  12.050 253.180  1.00 72.10           C
ATOM    466  N   ASN A  74      96.260  15.324 248.676  1.00 50.18           N
ATOM    467  CA  ASN A  74      95.645  15.731 247.419  1.00 44.61           C
ATOM    468  C   ASN A  74      96.675  16.253 246.423  1.00 41.12           C
ATOM    469  O   ASN A  74      96.518  16.089 245.213  1.00 48.63           O
ATOM    470  CB  ASN A  74      94.574  16.792 247.670  1.00 28.90           C
ATOM    471  CG  ASN A  74      93.324  16.218 248.306  1.00 30.60           C
ATOM    472  OD1 ASN A  74      92.414  15.764 247.612  1.00 46.38           O
ATOM    473  ND2 ASN A  74      93.273  16.234 249.632  1.00 37.97           N
ATOM    474  N   LEU A  75      97.729  16.880 246.937  1.00 46.80           N
ATOM    475  CA  LEU A  75      98.815  17.358 246.090  1.00 35.30           C
ATOM    476  C   LEU A  75      99.629  16.182 245.563  1.00 51.70           C
ATOM    477  O   LEU A  75     100.026  16.162 244.398  1.00 58.12           O
ATOM    478  CB  LEU A  75      99.716  18.328 246.858  1.00 24.24           C
ATOM    479  CG  LEU A  75     100.899  18.902 246.078  1.00 36.94           C
ATOM    480  CD1 LEU A  75     100.419  19.581 244.804  1.00 37.64           C
ATOM    481  CD2 LEU A  75     101.696  19.871 246.938  1.00 22.97           C
ATOM    482  N   ALA A  76      99.868  15.203 246.428  1.00 46.05           N
ATOM    483  CA  ALA A  76     100.608  14.006 246.047  1.00 40.48           C
ATOM    484  C   ALA A  76      99.783  13.138 245.103  1.00 48.65           C
ATOM    485  O   ALA A  76     100.329  12.455 244.237  1.00 49.41           O
ATOM    486  CB  ALA A  76     101.012  13.215 247.280  1.00 27.13           C
ATOM    487  N   ALA A  77      98.466  13.171 245.278  1.00 53.17           N
ATOM    488  CA  ALA A  77      97.560  12.412 244.425  1.00 50.76           C
ATOM    489  C   ALA A  77      97.489  13.025 243.031  1.00 52.01           C
ATOM    490  O   ALA A  77      97.410  12.312 242.031  1.00 33.84           O
ATOM    491  CB  ALA A  77      96.174  12.344 245.047  1.00 42.50           C
ATOM    492  N   ALA A  78      97.517  14.353 242.975  1.00 51.87           N
ATOM    493  CA  ALA A  78      97.488  15.064 241.703  1.00 42.71           C
ATOM    494  C   ALA A  78      98.789  14.848 240.939  1.00 38.98           C
ATOM    495  O   ALA A  78      98.786  14.717 239.715  1.00 55.95           O
ATOM    496  CB  ALA A  78      97.240  16.548 241.927  1.00 40.83           C
ATOM    497  N   ASP A  79      99.900  14.807 241.668  1.00 26.16           N
ATOM    498  CA  ASP A  79     101.203  14.566 241.059  1.00 27.69           C
ATOM    499  C   ASP A  79     101.307  13.130 240.553  1.00 44.71           C
ATOM    500  O   ASP A  79     101.908  12.875 239.509  1.00 43.52           O
ATOM    501  CB  ASP A  79     102.327  14.862 242.053  1.00 41.99           C
ATOM    502  CG  ASP A  79     102.420  16.335 242.408  1.00 66.88           C
ATOM    503  OD1 ASP A  79     102.043  17.177 241.565  1.00 69.45           O
ATOM    504  OD2 ASP A  79     102.872  16.652 243.529  1.00 49.62           O
ATOM    505  N   LEU A  80     100.719  12.197 241.296  1.00 37.29           N
ATOM    506  CA  LEU A  80     100.698  10.796 240.891  1.00 37.60           C
ATOM    507  C   LEU A  80      99.916  10.613 239.597  1.00 45.14           C
ATOM    508  O   LEU A  80     100.385   9.959 238.667  1.00 57.18           O
ATOM    509  CB  LEU A  80     100.095   9.921 241.992  1.00 47.72           C
ATOM    510  CG  LEU A  80     101.050   9.419 243.075  1.00 55.07           C
ATOM    511  CD1 LEU A  80     100.299   8.599 244.111  1.00 49.55           C
ATOM    512  CD2 LEU A  80     102.168   8.601 242.451  1.00 42.65           C
ATOM    513  N   LEU A  81      98.724  11.198 239.546  1.00 46.24           N
ATOM    514  CA  LEU A  81      97.872  11.116 238.365  1.00 46.95           C
ATOM    515  C   LEU A  81      98.553  11.733 237.147  1.00 43.53           C
ATOM    516  O   LEU A  81      98.345  11.294 236.017  1.00 51.15           O
ATOM    517  CB  LEU A  81      96.531  11.806 238.628  1.00 64.48           C
ATOM    518  CG  LEU A  81      95.505  11.801 237.492  1.00 58.94           C
ATOM    519  CD1 LEU A  81      95.136  10.378 237.104  1.00 52.66           C
ATOM    520  CD2 LEU A  81      94.268  12.591 237.887  1.00 67.36           C
ATOM    521  N   PHE A  82      99.376  12.748 237.388  1.00 34.72           N
ATOM    522  CA  PHE A  82     100.082  13.430 236.311  1.00 37.15           C
ATOM    523  C   PHE A  82     101.210  12.577 235.737  1.00 37.69           C
ATOM    524  O   PHE A  82     101.285  12.369 234.526  1.00 53.89           O
ATOM    525  CB  PHE A  82     100.637  14.769 236.802  1.00 30.84           C
ATOM    526  CG  PHE A  82     101.453  15.499 235.774  1.00 34.89           C
ATOM    527  CD1 PHE A  82     100.835  16.214 234.762  1.00 34.60           C
ATOM    528  CD2 PHE A  82     102.838  15.472 235.822  1.00 32.08           C
ATOM    529  CE1 PHE A  82     101.582  16.887 233.814  1.00 30.14           C
ATOM    530  CE2 PHE A  82     103.590  16.142 234.877  1.00 33.59           C
ATOM    531  CZ  PHE A  82     102.960  16.851 233.872  1.00 41.42           C
ATOM    532  N   VAL A  83     102.084  12.085 236.610  1.00 38.70           N
ATOM    533  CA  VAL A  83     103.258  11.333 236.176  1.00 35.81           C
ATOM    534  C   VAL A  83     102.899   9.960 235.613  1.00 39.99           C
ATOM    535  O   VAL A  83     103.675   9.375 234.859  1.00 46.48           O
ATOM    536  CB  VAL A  83     104.268  11.146 237.329  1.00 33.31           C
ATOM    537  CG1 VAL A  83     104.730  12.494 237.853  1.00 26.45           C
ATOM    538  CG2 VAL A  83     103.659  10.314 238.448  1.00 39.43           C
ATOM    539  N   CYS A  84     101.725   9.451 235.974  1.00 38.74           N
ATOM    540  CA  CYS A  84     101.290   8.139 235.504  1.00 48.88           C
ATOM    541  C   CYS A  84     100.805   8.188 234.060  1.00 45.37           C
ATOM    542  O   CYS A  84     100.598   7.150 233.433  1.00 49.21           O
ATOM    543  CB  CYS A  84     100.188   7.581 236.407  1.00 44.89           C
ATOM    544  SG  CYS A  84     100.783   6.936 237.987  1.00 53.81           S
ATOM    545  N   THR A  85     100.623   9.395 233.535  1.00 50.34           N
ATOM    546  CA  THR A  85     100.229   9.568 232.143  1.00 43.70           C
ATOM    547  C   THR A  85     101.454   9.563 231.235  1.00 49.88           C
ATOM    548  O   THR A  85     101.350   9.314 230.034  1.00 59.88           O
ATOM    549  CB  THR A  85      99.448  10.879 231.931  1.00 44.34           C
ATOM    550  OG1 THR A  85     100.267  11.992 232.312  1.00 40.15           O
ATOM    551  CG2 THR A  85      98.177  10.883 232.763  1.00 45.58           C
ATOM    552  N   LEU A  86     102.614   9.836 231.823  1.00 43.34           N
ATOM    553  CA  LEU A  86     103.868   9.906 231.078  1.00 45.32           C
ATOM    554  C   LEU A  86     104.287   8.587 230.409  1.00 52.49           C
ATOM    555  O   LEU A  86     104.743   8.607 229.266  1.00 71.55           O
ATOM    556  CB  LEU A  86     104.992  10.400 231.993  1.00 42.92           C
ATOM    557  CG  LEU A  86     104.759  11.775 232.622  1.00 37.46           C
ATOM    558  CD1 LEU A  86     105.960  12.195 233.449  1.00 47.39           C
ATOM    559  CD2 LEU A  86     104.452  12.810 231.551  1.00 34.34           C
ATOM    560  N   PRO A  87     104.152   7.439 231.107  1.00 49.75           N
ATOM    561  CA  PRO A  87     104.487   6.207 230.383  1.00 38.05           C
ATOM    562  C   PRO A  87     103.538   5.932 229.219  1.00 53.06           C
ATOM    563  O   PRO A  87     103.915   5.243 228.271  1.00 54.65           O
ATOM    564  CB  PRO A  87     104.368   5.120 231.458  1.00 49.39           C
ATOM    565  CG  PRO A  87     103.509   5.712 232.514  1.00 66.13           C
ATOM    566  CD  PRO A  87     103.849   7.165 232.523  1.00 57.98           C
ATOM    567  N   LEU A  88     102.325   6.471 229.290  1.00 45.64           N
ATOM    568  CA  LEU A  88     101.377   6.352 228.189  1.00 54.76           C
ATOM    569  C   LEU A  88     101.813   7.226 227.016  1.00 47.09           C
ATOM    570  O   LEU A  88     101.716   6.818 225.859  1.00 53.94           O
ATOM    571  CB  LEU A  88      99.964   6.732 228.639  1.00 59.25           C
ATOM    572  CG  LEU A  88      99.138   5.680 229.388  1.00 48.48           C
ATOM    573  CD1 LEU A  88      99.115   4.363 228.622  1.00 52.19           C
ATOM    574  CD2 LEU A  88      99.641   5.474 230.809  1.00 54.97           C
ATOM    575  N   TRP A  89     102.294   8.427 227.322  1.00 39.26           N
ATOM    576  CA  TRP A  89     102.786   9.333 226.290  1.00 41.22           C
ATOM    577  C   TRP A  89     104.097   8.829 225.696  1.00 50.75           C
ATOM    578  O   TRP A  89     104.393   9.079 224.528  1.00 61.20           O
ATOM    579  CB  TRP A  89     102.976  10.745 226.848  1.00 38.41           C
ATOM    580  CG  TRP A  89     101.694  11.456 227.156  1.00 47.20           C
ATOM    581  CD1 TRP A  89     101.279  11.903 228.376  1.00 54.33           C
ATOM    582  CD2 TRP A  89     100.657  11.802 226.228  1.00 42.65           C
ATOM    583  NE1 TRP A  89     100.050  12.507 228.266  1.00 56.07           N
ATOM    584  CE2 TRP A  89      99.646  12.458 226.958  1.00 42.44           C
ATOM    585  CE3 TRP A  89     100.485  11.621 224.853  1.00 46.30           C
ATOM    586  CZ2 TRP A  89      98.482  12.933 226.359  1.00 39.38           C
ATOM    587  CZ3 TRP A  89      99.329  12.093 224.260  1.00 41.75           C
ATOM    588  CH2 TRP A  89      98.342  12.741 225.013  1.00 41.40           C
ATOM    589  N   MET A  90     104.882   8.124 226.506  1.00 54.68           N
ATOM    590  CA  MET A  90     106.134   7.544 226.033  1.00 52.10           C
ATOM    591  C   MET A  90     105.863   6.427 225.034  1.00 46.79           C
ATOM    592  O   MET A  90     106.571   6.291 224.038  1.00 68.00           O
ATOM    593  CB  MET A  90     106.970   7.021 227.203  1.00 38.01           C
ATOM    594  CG  MET A  90     107.740   8.104 227.939  1.00 54.56           C
ATOM    595  SD  MET A  90     109.019   7.450 229.029  1.00 64.29           S
ATOM    596  CE  MET A  90     108.038   6.823 230.386  1.00 60.06           C
ATOM    597  N   GLN A  91     104.832   5.634 225.304  1.00 49.28           N
ATOM    598  CA  GLN A  91     104.423   4.579 224.386  1.00 58.95           C
ATOM    599  C   GLN A  91     103.865   5.183 223.103  1.00 59.29           C
ATOM    600  O   GLN A  91     103.926   4.573 222.036  1.00 72.39           O
ATOM    601  CB  GLN A  91     103.383   3.666 225.040  1.00 69.11           C
ATOM    602  N   TYR A  92     103.325   6.392 223.219  1.00 51.51           N
ATOM    603  CA  TYR A  92     102.763   7.106 222.080  1.00 46.77           C
ATOM    604  C   TYR A  92     103.861   7.649 221.170  1.00 55.29           C
ATOM    605  O   TYR A  92     103.735   7.620 219.946  1.00 68.03           O
ATOM    606  CB  TYR A  92     101.860   8.244 222.567  1.00 49.70           C
ATOM    607  CG  TYR A  92     101.296   9.117 221.468  1.00 50.11           C
ATOM    608  CD1 TYR A  92     100.206   8.702 220.715  1.00 49.47           C
ATOM    609  CD2 TYR A  92     101.845  10.363 221.194  1.00 66.54           C
ATOM    610  CE1 TYR A  92      99.685   9.499 219.713  1.00 50.69           C
ATOM    611  CE2 TYR A  92     101.330  11.167 220.195  1.00 64.20           C
ATOM    612  CZ  TYR A  92     100.250  10.731 219.458  1.00 48.93           C
ATOM    613  OH  TYR A  92      99.736  11.530 218.463  1.00 66.08           O
ATOM    614  N   LEU A  93     104.940   8.137 221.775  1.00 52.28           N
ATOM    615  CA  LEU A  93     106.055   8.707 221.024  1.00 43.14           C
ATOM    616  C   LEU A  93     106.876   7.643 220.303  1.00 53.54           C
ATOM    617  O   LEU A  93     107.374   7.872 219.201  1.00 66.47           O
ATOM    618  CB  LEU A  93     106.965   9.512 221.954  1.00 50.13           C
ATOM    619  CG  LEU A  93     106.431  10.854 222.456  1.00 58.80           C
ATOM    620  CD1 LEU A  93     107.389  11.466 223.464  1.00 36.30           C
ATOM    621  CD2 LEU A  93     106.203  11.802 221.289  1.00 65.74           C
ATOM    622  N   LEU A  94     107.015   6.480 220.931  1.00 59.01           N
ATOM    623  CA  LEU A  94     107.856   5.415 220.393  1.00 62.34           C
ATOM    624  C   LEU A  94     107.273   4.789 219.128  1.00 83.83           C
ATOM    625  O   LEU A  94     108.002   4.195 218.333  1.00 92.64           O
ATOM    626  CB  LEU A  94     108.083   4.338 221.454  1.00 67.05           C
ATOM    627  CG  LEU A  94     109.010   4.746 222.602  1.00 51.94           C
ATOM    628  CD1 LEU A  94     109.005   3.699 223.703  1.00 57.00           C
ATOM    629  CD2 LEU A  94     110.422   4.977 222.086  1.00 44.71           C
ATOM    630  N   ASP A  95     105.963   4.923 218.944  1.00 86.98           N
ATOM    631  CA  ASP A  95     105.307   4.414 217.744  1.00 83.85           C
ATOM    632  C   ASP A  95     103.942   5.065 217.541  1.00 82.61           C
ATOM    633  O   ASP A  95     102.906   4.418 217.687  1.00 89.50           O
ATOM    634  CB  ASP A  95     105.157   2.892 217.815  1.00 90.54           C
ATOM    635  CG  ASP A  95     104.731   2.286 216.491  1.00109.75           C
ATOM    636  OD1 ASP A  95     104.959   2.925 215.443  1.00113.27           O
ATOM    637  OD2 ASP A  95     104.170   1.170 216.499  1.00122.12           O
ATOM    638  N   SER A 101      95.297   1.184 224.088  1.00123.31           N
ATOM    639  CA  SER A 101      94.215   1.815 223.341  1.00121.11           C
ATOM    640  C   SER A 101      94.527   3.279 223.050  1.00129.02           C
ATOM    641  O   SER A 101      93.962   3.865 222.127  1.00127.21           O
ATOM    642  CB  SER A 101      92.896   1.703 224.110  1.00100.78           C
ATOM    643  OG  SER A 101      92.569   0.349 224.370  1.00 94.95           O
ATOM    644  N   VAL A 102      95.452   3.833 223.836  1.00133.69           N
ATOM    645  CA  VAL A 102      95.836   5.253 223.828  1.00112.96           C
ATOM    646  C   VAL A 102      94.680   6.199 223.447  1.00105.62           C
ATOM    647  O   VAL A 102      94.545   6.625 222.298  1.00115.64           O
ATOM    648  CB  VAL A 102      97.089   5.495 222.908  1.00 93.08           C
ATOM    649  CG1 VAL A 102      96.896   4.950 221.486  1.00 86.34           C
ATOM    650  CG2 VAL A 102      97.504   6.969 222.907  1.00 74.27           C
ATOM    651  N   PRO A 103      93.819   6.510 224.429  1.00 80.72           N
ATOM    652  CA  PRO A 103      92.705   7.441 224.224  1.00 88.47           C
ATOM    653  C   PRO A 103      93.158   8.898 224.302  1.00 86.72           C
ATOM    654  O   PRO A 103      93.491   9.382 225.382  1.00 63.98           O
ATOM    655  CB  PRO A 103      91.749   7.096 225.367  1.00 83.50           C
ATOM    656  CG  PRO A 103      92.636   6.582 226.448  1.00 69.49           C
ATOM    657  CD  PRO A 103      93.791   5.897 225.769  1.00 56.20           C
ATOM    658  N   CYS A 104      93.164   9.581 223.161  1.00 80.92           N
ATOM    659  CA  CYS A 104      93.667  10.949 223.075  1.00 67.96           C
ATOM    660  C   CYS A 104      92.955  11.914 224.020  1.00 61.66           C
ATOM    661  O   CYS A 104      93.598  12.598 224.815  1.00 55.10           O
ATOM    662  CB  CYS A 104      93.552  11.462 221.639  1.00 81.05           C
ATOM    663  SG  CYS A 104      94.780  10.774 220.510  1.00 94.26           S
ATOM    664  N   THR A 105      91.630  11.964 223.929  1.00 49.66           N
ATOM    665  CA  THR A 105      90.841  12.896 224.727  1.00 53.75           C
ATOM    666  C   THR A 105      90.959  12.612 226.223  1.00 58.82           C
ATOM    667  O   THR A 105      91.129  13.529 227.026  1.00 58.49           O
ATOM    668  CB  THR A 105      89.354  12.856 224.325  1.00 49.15           C
ATOM    669  OG1 THR A 105      89.229  13.096 222.918  1.00 61.83           O
ATOM    670  CG2 THR A 105      88.564  13.910 225.088  1.00 48.15           C
ATOM    671  N   LEU A 106      90.876  11.337 226.590  1.00 62.39           N
ATOM    672  CA  LEU A 106      90.915  10.941 227.993  1.00 45.44           C
ATOM    673  C   LEU A 106      92.294  11.147 228.613  1.00 56.15           C
ATOM    674  O   LEU A 106      92.410  11.622 229.742  1.00 55.15           O
ATOM    675  CB  LEU A 106      90.490   9.479 228.144  1.00 63.42           C
ATOM    676  CG  LEU A 106      90.475   8.930 229.572  1.00 65.33           C
ATOM    677  CD1 LEU A 106      89.509   9.721 230.442  1.00 47.28           C
ATOM    678  CD2 LEU A 106      90.121   7.451 229.578  1.00 52.18           C
ATOM    679  N   LEU A 107      93.336  10.784 227.872  1.00 53.23           N
ATOM    680  CA  LEU A 107      94.703  10.905 228.367  1.00 41.66           C
ATOM    681  C   LEU A 107      95.113  12.368 228.489  1.00 45.54           C
ATOM    682  O   LEU A 107      95.848  12.743 229.402  1.00 63.79           O
ATOM    683  CB  LEU A 107      95.676  10.160 227.451  1.00 53.44           C
ATOM    684  CG  LEU A 107      97.119  10.024 227.938  1.00 53.00           C
ATOM    685  CD1 LEU A 107      97.170   9.254 229.247  1.00 68.23           C
ATOM    686  CD2 LEU A 107      97.976   9.350 226.880  1.00 48.52           C
ATOM    687  N   THR A 108      94.633  13.191 227.561  1.00 54.89           N
ATOM    688  CA  THR A 108      94.895  14.624 227.601  1.00 37.19           C
ATOM    689  C   THR A 108      94.159  15.251 228.781  1.00 35.74           C
ATOM    690  O   THR A 108      94.652  16.187 229.411  1.00 33.94           O
ATOM    691  CB  THR A 108      94.464  15.315 226.292  1.00 40.26           C
ATOM    692  OG1 THR A 108      95.069  14.649 225.176  1.00 40.03           O
ATOM    693  CG2 THR A 108      94.881  16.778 226.291  1.00 37.04           C
ATOM    694  N   ALA A 109      92.978  14.716 229.077  1.00 42.04           N
ATOM    695  CA  ALA A 109      92.171  15.190 230.194  1.00 36.07           C
ATOM    696  C   ALA A 109      92.887  14.967 231.521  1.00 37.90           C
ATOM    697  O   ALA A 109      93.024  15.889 232.322  1.00 47.04           O
ATOM    698  CB  ALA A 109      90.815  14.500 230.201  1.00 38.32           C
ATOM    699  N   CYS A 110      93.349  13.740 231.744  1.00 43.83           N
ATOM    700  CA  CYS A 110      94.072  13.401 232.966  1.00 51.95           C
ATOM    701  C   CYS A 110      95.384  14.171 233.069  1.00 65.45           C
ATOM    702  O   CYS A 110      95.884  14.420 234.166  1.00 80.91           O
ATOM    703  CB  CYS A 110      94.346  11.897 233.029  1.00 36.26           C
ATOM    704  SG  CYS A 110      92.863  10.872 233.149  1.00 56.98           S
ATOM    705  N   PHE A 111      95.937  14.547 231.921  1.00 58.07           N
ATOM    706  CA  PHE A 111      97.188  15.292 231.877  1.00 54.03           C
ATOM    707  C   PHE A 111      97.020  16.701 232.435  1.00 52.95           C
ATOM    708  O   PHE A 111      97.830  17.158 233.242  1.00 70.23           O
ATOM    709  CB  PHE A 111      97.718  15.354 230.443  1.00 69.33           C
ATOM    710  CG  PHE A 111      98.977  16.160 230.294  1.00 56.15           C
ATOM    711  CD1 PHE A 111     100.214  15.595 230.558  1.00 46.98           C
ATOM    712  CD2 PHE A 111      98.924  17.482 229.879  1.00 52.58           C
ATOM    713  CE1 PHE A 111     101.372  16.334 230.418  1.00 58.04           C
ATOM    714  CE2 PHE A 111     100.078  18.225 229.739  1.00 53.12           C
ATOM    715  CZ  PHE A 111     101.303  17.651 230.008  1.00 59.15           C
ATOM    716  N   TYR A 112      95.967  17.386 232.002  1.00 35.19           N
ATOM    717  CA  TYR A 112      95.745  18.771 232.400  1.00 44.59           C
ATOM    718  C   TYR A 112      95.021  18.890 233.738  1.00 48.24           C
ATOM    719  O   TYR A 112      95.324  19.782 234.531  1.00 54.20           O
ATOM    720  CB  TYR A 112      94.964  19.516 231.317  1.00 30.17           C
ATOM    721  CG  TYR A 112      95.812  19.927 230.135  1.00 52.04           C
ATOM    722  CD1 TYR A 112      96.594  21.074 230.184  1.00 38.34           C
ATOM    723  CD2 TYR A 112      95.832  19.170 228.971  1.00 43.49           C
ATOM    724  CE1 TYR A 112      97.371  21.456 229.108  1.00 52.29           C
ATOM    725  CE2 TYR A 112      96.607  19.544 227.888  1.00 41.87           C
ATOM    726  CZ  TYR A 112      97.374  20.688 227.963  1.00 50.30           C
ATOM    727  OH  TYR A 112      98.146  21.065 226.889  1.00 44.71           O
ATOM    728  N   VAL A 113      94.066  17.999 233.986  1.00 41.92           N
ATOM    729  CA  VAL A 113      93.336  18.000 235.251  1.00 42.75           C
ATOM    730  C   VAL A 113      94.296  17.833 236.425  1.00 34.30           C
ATOM    731  O   VAL A 113      94.228  18.577 237.402  1.00 35.46           O
ATOM    732  CB  VAL A 113      92.265  16.888 235.293  1.00 30.26           C
ATOM    733  CG1 VAL A 113      91.843  16.594 236.726  1.00 30.04           C
ATOM    734  CG2 VAL A 113      91.062  17.279 234.447  1.00 31.89           C
ATOM    735  N   ALA A 114      95.203  16.869 236.312  1.00 38.77           N
ATOM    736  CA  ALA A 114      96.187  16.620 237.359  1.00 26.69           C
ATOM    737  C   ALA A 114      97.182  17.773 237.476  1.00 41.45           C
ATOM    738  O   ALA A 114      97.683  18.060 238.562  1.00 43.46           O
ATOM    739  CB  ALA A 114      96.920  15.316 237.096  1.00 37.13           C
ATOM    740  N   MET A 115      97.465  18.430 236.355  1.00 44.50           N
ATOM    741  CA  MET A 115      98.405  19.545 236.345  1.00 40.96           C
ATOM    742  C   MET A 115      97.817  20.767 237.040  1.00 44.57           C
ATOM    743  O   MET A 115      98.458  21.373 237.897  1.00 41.51           O
ATOM    744  CB  MET A 115      98.807  19.907 234.914  1.00 47.40           C
ATOM    745  CG  MET A 115      99.887  20.977 234.835  1.00 58.56           C
ATOM    746  SD  MET A 115     100.191  21.572 233.160  1.00 53.55           S
ATOM    747  CE  MET A 115      98.638  22.392 232.810  1.00 61.89           C
ATOM    748  N   PHE A 116      96.595  21.126 236.662  1.00 56.46           N
ATOM    749  CA  PHE A 116      95.928  22.282 237.247  1.00 57.18           C
ATOM    750  C   PHE A 116      95.599  22.049 238.720  1.00 46.90           C
ATOM    751  O   PHE A 116      95.727  22.959 239.539  1.00 57.05           O
ATOM    752  CB  PHE A 116      94.657  22.623 236.464  1.00 44.57           C
ATOM    753  CG  PHE A 116      94.917  23.364 235.180  1.00 40.43           C
ATOM    754  CD1 PHE A 116      95.310  24.692 235.201  1.00 51.32           C
ATOM    755  CD2 PHE A 116      94.760  22.736 233.956  1.00 36.55           C
ATOM    756  CE1 PHE A 116      95.549  25.378 234.025  1.00 53.98           C
ATOM    757  CE2 PHE A 116      94.997  23.417 232.777  1.00 45.37           C
ATOM    758  CZ  PHE A 116      95.391  24.739 232.812  1.00 53.95           C
ATOM    759  N   ALA A 117      95.182  20.830 239.052  1.00 41.48           N
ATOM    760  CA  ALA A 117      94.879  20.479 240.436  1.00 41.80           C
ATOM    761  C   ALA A 117      96.129  20.581 241.300  1.00 32.61           C
ATOM    762  O   ALA A 117      96.065  21.020 242.448  1.00 42.02           O
ATOM    763  CB  ALA A 117      94.290  19.081 240.518  1.00 24.53           C
ATOM    764  N   SER A 118      97.263  20.174 240.739  1.00 31.09           N
ATOM    765  CA  SER A 118      98.541  20.274 241.431  1.00 32.56           C
ATOM    766  C   SER A 118      98.849  21.727 241.765  1.00 42.46           C
ATOM    767  O   SER A 118      99.357  22.033 242.841  1.00 56.00           O
ATOM    768  CB  SER A 118      99.664  19.674 240.581  1.00 35.09           C
ATOM    769  OG  SER A 118     100.912  19.754 241.246  1.00 52.98           O
ATOM    770  N   LEU A 119      98.527  22.619 240.836  1.00 43.01           N
ATOM    771  CA  LEU A 119      98.745  24.046 241.029  1.00 36.43           C
ATOM    772  C   LEU A 119      97.682  24.648 241.942  1.00 45.49           C
ATOM    773  O   LEU A 119      97.937  25.622 242.649  1.00 57.16           O
ATOM    774  CB  LEU A 119      98.754  24.767 239.681  1.00 24.11           C
ATOM    775  CG  LEU A 119      99.855  24.319 238.720  1.00 41.68           C
ATOM    776  CD1 LEU A 119      99.490  24.668 237.291  1.00 25.27           C
ATOM    777  CD2 LEU A 119     101.185  24.948 239.105  1.00 30.22           C
ATOM    778  N   CYS A 120      96.489  24.062 241.920  1.00 40.33           N
ATOM    779  CA  CYS A 120      95.394  24.531 242.759  1.00 38.24           C
ATOM    780  C   CYS A 120      95.664  24.262 244.235  1.00 37.77           C
ATOM    781  O   CYS A 120      95.483  25.142 245.077  1.00 42.62           O
ATOM    782  CB  CYS A 120      94.077  23.873 242.340  1.00 43.01           C
ATOM    783  SG  CYS A 120      93.302  24.615 240.888  1.00 43.02           S
ATOM    784  N   PHE A 121      96.098  23.045 244.546  1.00 31.08           N
ATOM    785  CA  PHE A 121      96.358  22.672 245.931  1.00 33.09           C
ATOM    786  C   PHE A 121      97.609  23.354 246.468  1.00 33.29           C
ATOM    787  O   PHE A 121      97.663  23.709 247.643  1.00 54.02           O
ATOM    788  CB  PHE A 121      96.476  21.154 246.070  1.00 21.81           C
ATOM    789  CG  PHE A 121      95.154  20.445 246.012  1.00 34.10           C
ATOM    790  CD1 PHE A 121      94.240  20.577 247.044  1.00 28.34           C
ATOM    791  CD2 PHE A 121      94.821  19.654 244.927  1.00 29.34           C
ATOM    792  CE1 PHE A 121      93.019  19.933 246.995  1.00 32.32           C
ATOM    793  CE2 PHE A 121      93.601  19.006 244.871  1.00 34.51           C
ATOM    794  CZ  PHE A 121      92.699  19.147 245.907  1.00 44.65           C
ATOM    795  N   ILE A 122      98.607  23.537 245.607  1.00 30.43           N
ATOM    796  CA  ILE A 122      99.800  24.302 245.963  1.00 36.85           C
ATOM    797  C   ILE A 122      99.401  25.705 246.411  1.00 39.94           C
ATOM    798  O   ILE A 122      99.898  26.216 247.416  1.00 29.65           O
ATOM    799  CB  ILE A 122     100.792  24.388 244.782  1.00 33.45           C
ATOM    800  CG1 ILE A 122     101.623  23.108 244.690  1.00 39.00           C
ATOM    801  CG2 ILE A 122     101.717  25.586 244.933  1.00 34.51           C
ATOM    802  CD1 ILE A 122     102.553  23.071 243.498  1.00 60.43           C
ATOM    803  N   THR A 123      98.490  26.315 245.660  1.00 41.94           N
ATOM    804  CA  THR A 123      97.931  27.609 246.024  1.00 36.30           C
ATOM    805  C   THR A 123      97.156  27.496 247.334  1.00 40.17           C
ATOM    806  O   THR A 123      97.195  28.396 248.173  1.00 48.25           O
ATOM    807  CB  THR A 123      97.004  28.151 244.917  1.00 39.42           C
ATOM    808  OG1 THR A 123      97.742  28.285 243.697  1.00 41.30           O
ATOM    809  CG2 THR A 123      96.428  29.504 245.307  1.00 32.34           C
ATOM    810  N   GLU A 124      96.464  26.373 247.505  1.00 38.88           N
ATOM    811  CA  GLU A 124      95.658  26.136 248.698  1.00 36.23           C
ATOM    812  C   GLU A 124      96.527  25.938 249.939  1.00 37.43           C
ATOM    813  O   GLU A 124      96.110  26.261 251.052  1.00 23.40           O
ATOM    814  CB  GLU A 124      94.746  24.924 248.491  1.00 36.13           C
ATOM    815  CG  GLU A 124      93.786  24.669 249.639  1.00 45.01           C
ATOM    816  CD  GLU A 124      92.950  25.888 249.978  1.00 55.65           C
ATOM    817  OE1 GLU A 124      93.030  26.360 251.131  1.00 55.39           O
ATOM    818  OE2 GLU A 124      92.214  26.373 249.095  1.00 74.82           O
ATOM    819  N   ILE A 125      97.731  25.404 249.745  1.00 25.78           N
ATOM    820  CA  ILE A 125      98.688  25.259 250.839  1.00 26.85           C
ATOM    821  C   ILE A 125      98.977  26.614 251.471  1.00 23.37           C
ATOM    822  O   ILE A 125      98.891  26.778 252.688  1.00 23.83           O
ATOM    823  CB  ILE A 125     100.027  24.645 250.371  1.00 44.08           C
ATOM    824  CG1 ILE A 125      99.817  23.264 249.750  1.00 37.22           C
ATOM    825  CG2 ILE A 125     100.996  24.544 251.536  1.00 26.65           C
ATOM    826  CD1 ILE A 125      99.431  22.203 250.738  1.00 35.65           C
ATOM    827  N   ALA A 126      99.317  27.582 250.626  1.00 31.55           N
ATOM    828  CA  ALA A 126      99.664  28.922 251.079  1.00 34.46           C
ATOM    829  C   ALA A 126      98.485  29.606 251.758  1.00 31.42           C
ATOM    830  O   ALA A 126      98.636  30.188 252.831  1.00 27.03           O
ATOM    831  CB  ALA A 126     100.160  29.760 249.910  1.00 33.11           C
ATOM    832  N   LEU A 127      97.317  29.529 251.128  1.00 32.58           N
ATOM    833  CA  LEU A 127      96.108  30.156 251.655  1.00 27.01           C
ATOM    834  C   LEU A 127      95.734  29.607 253.028  1.00 40.31           C
ATOM    835  O   LEU A 127      95.463  30.370 253.956  1.00 28.09           O
ATOM    836  CB  LEU A 127      94.941  29.963 250.685  1.00 27.13           C
ATOM    837  CG  LEU A 127      95.035  30.698 249.349  1.00 42.30           C
ATOM    838  CD1 LEU A 127      93.867  30.323 248.451  1.00 36.39           C
ATOM    839  CD2 LEU A 127      95.079  32.200 249.575  1.00 39.43           C
ATOM    840  N   ASP A 128      95.722  28.283 253.149  1.00 39.63           N
ATOM    841  CA  ASP A 128      95.382  27.628 254.407  1.00 40.35           C
ATOM    842  C   ASP A 128      96.335  28.045 255.519  1.00 31.86           C
ATOM    843  O   ASP A 128      95.927  28.224 256.667  1.00 40.54           O
ATOM    844  CB  ASP A 128      95.404  26.108 254.246  1.00 53.65           C
ATOM    845  CG  ASP A 128      95.000  25.383 255.515  1.00 57.61           C
ATOM    846  OD1 ASP A 128      94.054  25.843 256.187  1.00 66.86           O
ATOM    847  OD2 ASP A 128      95.633  24.357 255.842  1.00 59.83           O
ATOM    848  N   ARG A 129      97.607  28.200 255.171  1.00 37.32           N
ATOM    849  CA  ARG A 129      98.613  28.607 256.140  1.00 39.54           C
ATOM    850  C   ARG A 129      98.647  30.126 256.279  1.00 58.03           C
ATOM    851  O   ARG A 129      99.191  30.656 257.244  1.00 47.98           O
ATOM    852  CB  ARG A 129      99.987  28.061 255.744  1.00 26.35           C
ATOM    853  CG  ARG A 129     100.018  26.541 255.675  1.00 44.04           C
ATOM    854  CD  ARG A 129     101.429  25.978 255.691  1.00 55.80           C
ATOM    855  NE  ARG A 129     102.136  26.178 254.430  1.00 33.70           N
ATOM    856  CZ  ARG A 129     103.205  25.478 254.060  1.00 52.80           C
ATOM    857  NH1 ARG A 129     103.683  24.525 254.850  1.00 43.47           N
ATOM    858  NH2 ARG A 129     103.792  25.723 252.896  1.00 59.58           N
ATOM    859  N   TYR A 130      98.053  30.826 255.319  1.00 55.66           N
ATOM    860  CA  TYR A 130      97.936  32.276 255.410  1.00 38.17           C
ATOM    861  C   TYR A 130      96.891  32.652 256.454  1.00 42.74           C
ATOM    862  O   TYR A 130      97.196  33.337 257.428  1.00 43.77           O
ATOM    863  CB  TYR A 130      97.575  32.882 254.052  1.00 40.35           C
ATOM    864  CG  TYR A 130      97.428  34.388 254.067  1.00 38.36           C
ATOM    865  CD1 TYR A 130      98.543  35.215 254.123  1.00 37.42           C
ATOM    866  CD2 TYR A 130      96.174  34.983 254.014  1.00 43.86           C
ATOM    867  CE1 TYR A 130      98.412  36.592 254.133  1.00 39.16           C
ATOM    868  CE2 TYR A 130      96.034  36.358 254.023  1.00 43.97           C
ATOM    869  CZ  TYR A 130      97.155  37.157 254.083  1.00 40.64           C
ATOM    870  OH  TYR A 130      97.020  38.526 254.092  1.00 46.67           O
ATOM    871  N   TYR A 131      95.663  32.182 256.254  1.00 40.72           N
ATOM    872  CA  TYR A 131      94.560  32.484 257.162  1.00 36.00           C
ATOM    873  C   TYR A 131      94.813  31.978 258.581  1.00 38.49           C
ATOM    874  O   TYR A 131      94.253  32.504 259.542  1.00 53.48           O
ATOM    875  CB  TYR A 131      93.253  31.889 256.629  1.00 43.79           C
ATOM    876  CG  TYR A 131      92.698  32.596 255.412  1.00 51.29           C
ATOM    877  CD1 TYR A 131      92.035  33.811 255.533  1.00 61.74           C
ATOM    878  CD2 TYR A 131      92.827  32.045 254.143  1.00 61.79           C
ATOM    879  CE1 TYR A 131      91.523  34.460 254.425  1.00 72.54           C
ATOM    880  CE2 TYR A 131      92.318  32.687 253.029  1.00 83.68           C
ATOM    881  CZ  TYR A 131      91.667  33.894 253.175  1.00 86.32           C
ATOM    882  OH  TYR A 131      91.158  34.537 252.070  1.00101.31           O
ATOM    883  N   ALA A 132      95.658  30.960 258.709  1.00 49.15           N
ATOM    884  CA  ALA A 132      95.933  30.356 260.009  1.00 36.63           C
ATOM    885  C   ALA A 132      96.932  31.169 260.828  1.00 36.95           C
ATOM    886  O   ALA A 132      96.787  31.293 262.044  1.00 47.42           O
ATOM    887  CB  ALA A 132      96.439  28.933 259.830  1.00 32.00           C
ATOM    888  N   ILE A 133      97.944  31.721 260.165  1.00 32.68           N
ATOM    889  CA  ILE A 133      99.009  32.434 260.866  1.00 34.35           C
ATOM    890  C   ILE A 133      98.647  33.884 261.195  1.00 52.98           C
ATOM    891  O   ILE A 133      98.659  34.279 262.361  1.00 66.00           O
ATOM    892  CB  ILE A 133     100.320  32.430 260.054  1.00 40.81           C
ATOM    893  CG1 ILE A 133     100.811  30.998 259.831  1.00 38.70           C
ATOM    894  CG2 ILE A 133     101.387  33.249 260.763  1.00 40.14           C
ATOM    895  CD1 ILE A 133     101.010  30.210 261.100  1.00 48.55           C
ATOM    896  N   VAL A 134      98.327  34.675 260.175  1.00 37.56           N
ATOM    897  CA  VAL A 134      98.100  36.104 260.377  1.00 62.16           C
ATOM    898  C   VAL A 134      96.677  36.415 260.850  1.00 67.95           C
ATOM    899  O   VAL A 134      96.480  37.266 261.719  1.00 95.83           O
ATOM    900  CB  VAL A 134      98.410  36.915 259.086  1.00 58.16           C
ATOM    901  CG1 VAL A 134      97.634  36.380 257.894  1.00 60.15           C
ATOM    902  CG2 VAL A 134      98.126  38.396 259.296  1.00 71.76           C
ATOM    903  N   TYR A 135      95.689  35.715 260.301  1.00 45.72           N
ATOM    904  CA  TYR A 135      94.294  35.995 260.631  1.00 50.44           C
ATOM    905  C   TYR A 135      93.736  35.017 261.663  1.00 54.21           C
ATOM    906  O   TYR A 135      92.580  35.132 262.071  1.00 64.01           O
ATOM    907  CB  TYR A 135      93.436  35.975 259.364  1.00 43.96           C
ATOM    908  CG  TYR A 135      93.629  37.191 258.483  1.00 55.72           C
ATOM    909  CD1 TYR A 135      93.897  38.436 259.036  1.00 64.05           C
ATOM    910  CD2 TYR A 135      93.551  37.092 257.100  1.00 55.18           C
ATOM    911  CE1 TYR A 135      94.077  39.550 258.239  1.00 67.26           C
ATOM    912  CE2 TYR A 135      93.730  38.202 256.293  1.00 55.68           C
ATOM    913  CZ  TYR A 135      93.993  39.428 256.868  1.00 69.05           C
ATOM    914  OH  TYR A 135      94.172  40.536 256.072  1.00 91.51           O
ATOM    915  N   MET A 136      94.568  34.064 262.078  1.00 46.79           N
ATOM    916  CA  MET A 136      94.208  33.083 263.103  1.00 41.64           C
ATOM    917  C   MET A 136      92.922  32.325 262.779  1.00 43.72           C
ATOM    918  O   MET A 136      92.125  32.031 263.670  1.00 38.96           O
ATOM    919  CB  MET A 136      94.077  33.763 264.469  1.00 44.05           C
ATOM    920  CG  MET A 136      95.374  34.362 264.993  1.00 61.74           C
ATOM    921  SD  MET A 136      95.212  35.044 266.656  1.00 84.75           S
ATOM    922  CE  MET A 136      93.994  36.330 266.383  1.00 84.12           C
ATOM    923  N   ARG A 137      92.727  32.011 261.503  1.00 67.33           N
ATOM    924  CA  ARG A 137      91.568  31.237 261.073  1.00 35.91           C
ATOM    925  C   ARG A 137      91.981  29.808 260.741  1.00 33.60           C
ATOM    926  O   ARG A 137      92.672  29.567 259.751  1.00 66.29           O
ATOM    927  CB  ARG A 137      90.897  31.891 259.864  1.00 36.65           C
ATOM    928  CG  ARG A 137      89.667  31.152 259.363  1.00 50.55           C
ATOM    929  N   TYR A 138      91.557  28.863 261.573  1.00 42.48           N
ATOM    930  CA  TYR A 138      91.951  27.469 261.404  1.00 32.35           C
ATOM    931  C   TYR A 138      90.821  26.626 260.821  1.00 37.85           C
ATOM    932  O   TYR A 138      89.651  26.815 261.154  1.00 41.42           O
ATOM    933  CB  TYR A 138      92.414  26.884 262.740  1.00 32.93           C
ATOM    934  CG  TYR A 138      93.556  27.649 263.370  1.00 42.45           C
ATOM    935  CD1 TYR A 138      94.875  27.361 263.044  1.00 31.86           C
ATOM    936  CD2 TYR A 138      93.314  28.663 264.287  1.00 34.84           C
ATOM    937  CE1 TYR A 138      95.921  28.060 263.617  1.00 58.49           C
ATOM    938  CE2 TYR A 138      94.353  29.368 264.865  1.00 44.68           C
ATOM    939  CZ  TYR A 138      95.655  29.062 264.526  1.00 59.49           C
ATOM    940  OH  TYR A 138      96.692  29.761 265.100  1.00 67.92           O
ATOM    941  N   ARG A 139      91.186  25.695 259.946  1.00 41.17           N
ATOM    942  CA  ARG A 139      90.218  24.825 259.289  1.00 46.88           C
ATOM    943  C   ARG A 139      90.342  23.388 259.782  1.00 44.08           C
ATOM    944  O   ARG A 139      91.428  22.809 259.751  1.00 50.34           O
ATOM    945  CB  ARG A 139      90.404  24.872 257.771  1.00 42.92           C
ATOM    946  CG  ARG A 139      90.184  26.240 257.149  1.00 58.37           C
ATOM    947  CD  ARG A 139      88.758  26.400 256.651  1.00 88.52           C
ATOM    948  NE  ARG A 139      87.990  27.342 257.459  1.00113.97           N
ATOM    949  CZ  ARG A 139      87.858  28.634 257.177  1.00113.16           C
ATOM    950  NH1 ARG A 139      88.444  29.143 256.101  1.00102.17           N
ATOM    951  NH2 ARG A 139      87.139  29.417 257.968  1.00111.44           N
ATOM    952  N   PRO A 140      89.225  22.805 260.241  1.00 42.62           N
ATOM    953  CA  PRO A 140      89.217  21.399 260.654  1.00 47.09           C
ATOM    954  C   PRO A 140      89.359  20.461 259.459  1.00 51.05           C
ATOM    955  O   PRO A 140      89.178  20.893 258.319  1.00 55.36           O
ATOM    956  CB  PRO A 140      87.851  21.237 261.324  1.00 45.94           C
ATOM    957  CG  PRO A 140      87.001  22.279 260.694  1.00 37.87           C
ATOM    958  CD  PRO A 140      87.910  23.443 260.422  1.00 48.83           C
ATOM    959  N   VAL A 141      89.682  19.199 259.723  1.00 40.43           N
ATOM    960  CA  VAL A 141      89.878  18.209 258.669  1.00 43.78           C
ATOM    961  C   VAL A 141      88.624  18.048 257.812  1.00 54.61           C
ATOM    962  O   VAL A 141      88.708  17.886 256.594  1.00 51.39           O
ATOM    963  CB  VAL A 141      90.271  16.839 259.259  1.00 54.53           C
ATOM    964  CG1 VAL A 141      90.493  15.817 258.153  1.00 45.07           C
ATOM    965  CG2 VAL A 141      91.515  16.974 260.120  1.00 54.14           C
ATOM    966  N   LYS A 142      87.465  18.113 258.460  1.00 55.26           N
ATOM    967  CA  LYS A 142      86.185  17.938 257.782  1.00 48.18           C
ATOM    968  C   LYS A 142      85.960  18.992 256.698  1.00 51.63           C
ATOM    969  O   LYS A 142      85.429  18.687 255.631  1.00 53.06           O
ATOM    970  CB  LYS A 142      85.042  17.978 258.798  1.00 46.28           C
ATOM    971  CG  LYS A 142      83.707  17.494 258.259  1.00 59.09           C
ATOM    972  CD  LYS A 142      82.661  17.441 259.361  1.00 72.20           C
ATOM    973  CE  LYS A 142      81.343  16.884 258.851  1.00 70.42           C
ATOM    974  NZ  LYS A 142      80.335  16.769 259.940  1.00 67.97           N
ATOM    975  N   GLN A 143      86.371  20.226 256.972  1.00 60.09           N
ATOM    976  CA  GLN A 143      86.202  21.316 256.016  1.00 35.99           C
ATOM    977  C   GLN A 143      87.232  21.252 254.894  1.00 33.47           C
ATOM    978  O   GLN A 143      86.933  21.592 253.749  1.00 44.91           O
ATOM    979  CB  GLN A 143      86.291  22.670 256.721  1.00 51.84           C
ATOM    980  CG  GLN A 143      85.150  22.951 257.679  1.00 62.12           C
ATOM    981  CD  GLN A 143      85.180  24.368 258.216  1.00 63.38           C
ATOM    982  OE1 GLN A 143      85.948  25.207 257.745  1.00 40.69           O
ATOM    983  NE2 GLN A 143      84.340  24.643 259.207  1.00 76.93           N
ATOM    984  N   ALA A 144      88.443  20.819 255.228  1.00 31.91           N
ATOM    985  CA  ALA A 144      89.525  20.735 254.252  1.00 29.83           C
ATOM    986  C   ALA A 144      89.210  19.713 253.163  1.00 44.04           C
ATOM    987  O   ALA A 144      89.571  19.902 252.000  1.00 52.89           O
ATOM    988  CB  ALA A 144      90.837  20.389 254.942  1.00 30.76           C
ATOM    989  N   CYS A 145      88.538  18.632 253.546  1.00 37.90           N
ATOM    990  CA  CYS A 145      88.117  17.617 252.588  1.00 51.61           C
ATOM    991  C   CYS A 145      87.083  18.186 251.624  1.00 52.74           C
ATOM    992  O   CYS A 145      87.083  17.864 250.437  1.00 54.02           O
ATOM    993  CB  CYS A 145      87.550  16.392 253.311  1.00 57.65           C
ATOM    994  SG  CYS A 145      88.750  15.489 254.317  1.00 69.46           S
ATOM    995  N   LEU A 146      86.205  19.037 252.145  1.00 54.36           N
ATOM    996  CA  LEU A 146      85.175  19.672 251.331  1.00 43.09           C
ATOM    997  C   LEU A 146      85.795  20.619 250.310  1.00 41.44           C
ATOM    998  O   LEU A 146      85.383  20.651 249.151  1.00 49.93           O
ATOM    999  CB  LEU A 146      84.181  20.428 252.215  1.00 45.05           C
ATOM   1000  CG  LEU A 146      83.034  21.139 251.495  1.00 40.79           C
ATOM   1001  CD1 LEU A 146      82.126  20.135 250.801  1.00 54.26           C
ATOM   1002  CD2 LEU A 146      82.245  22.002 252.466  1.00 42.86           C
ATOM   1003  N   PHE A 147      86.789  21.387 250.747  1.00 36.22           N
ATOM   1004  CA  PHE A 147      87.480  22.316 249.862  1.00 48.48           C
ATOM   1005  C   PHE A 147      88.282  21.569 248.803  1.00 55.72           C
ATOM   1006  O   PHE A 147      88.398  22.024 247.665  1.00 55.12           O
ATOM   1007  CB  PHE A 147      88.399  23.243 250.660  1.00 41.62           C
ATOM   1008  CG  PHE A 147      87.666  24.242 251.507  1.00 48.55           C
ATOM   1009  CD1 PHE A 147      86.331  24.527 251.268  1.00 62.57           C
ATOM   1010  CD2 PHE A 147      88.312  24.901 252.540  1.00 43.68           C
ATOM   1011  CE1 PHE A 147      85.653  25.448 252.046  1.00 64.70           C
ATOM   1012  CE2 PHE A 147      87.639  25.823 253.321  1.00 52.13           C
ATOM   1013  CZ  PHE A 147      86.309  26.097 253.073  1.00 52.09           C
ATOM   1014  N   SER A 148      88.834  20.421 249.186  1.00 45.86           N
ATOM   1015  CA  SER A 148      89.588  19.586 248.258  1.00 40.09           C
ATOM   1016  C   SER A 148      88.700  19.128 247.107  1.00 54.42           C
ATOM   1017  O   SER A 148      89.139  19.068 245.960  1.00 49.23           O
ATOM   1018  CB  SER A 148      90.185  18.376 248.981  1.00 36.55           C
ATOM   1019  OG  SER A 148      91.110  18.781 249.976  1.00 41.15           O
ATOM   1020  N   ILE A 149      87.448  18.810 247.424  1.00 56.21           N
ATOM   1021  CA  ILE A 149      86.473  18.439 246.407  1.00 41.66           C
ATOM   1022  C   ILE A 149      86.239  19.607 245.455  1.00 38.88           C
ATOM   1023  O   ILE A 149      86.200  19.429 244.239  1.00 45.84           O
ATOM   1024  CB  ILE A 149      85.131  18.007 247.033  1.00 51.14           C
ATOM   1025  CG1 ILE A 149      85.322  16.769 247.909  1.00 45.37           C
ATOM   1026  CG2 ILE A 149      84.099  17.729 245.952  1.00 41.51           C
ATOM   1027  CD1 ILE A 149      85.815  15.555 247.153  1.00 38.22           C
ATOM   1028  N   PHE A 150      86.100  20.804 246.020  1.00 47.03           N
ATOM   1029  CA  PHE A 150      85.865  22.010 245.232  1.00 44.62           C
ATOM   1030  C   PHE A 150      87.018  22.304 244.276  1.00 40.37           C
ATOM   1031  O   PHE A 150      86.797  22.709 243.135  1.00 34.17           O
ATOM   1032  CB  PHE A 150      85.637  23.213 246.150  1.00 47.38           C
ATOM   1033  CG  PHE A 150      84.304  23.205 246.842  1.00 52.00           C
ATOM   1034  CD1 PHE A 150      83.273  22.405 246.380  1.00 62.64           C
ATOM   1035  CD2 PHE A 150      84.080  24.003 247.952  1.00 56.42           C
ATOM   1036  CE1 PHE A 150      82.045  22.397 247.014  1.00 70.66           C
ATOM   1037  CE2 PHE A 150      82.854  24.001 248.590  1.00 53.36           C
ATOM   1038  CZ  PHE A 150      81.836  23.197 248.120  1.00 63.69           C
ATOM   1039  N   TRP A 151      88.245  22.100 244.744  1.00 29.74           N
ATOM   1040  CA  TRP A 151      89.419  22.364 243.921  1.00 43.93           C
ATOM   1041  C   TRP A 151      89.525  21.387 242.753  1.00 37.72           C
ATOM   1042  O   TRP A 151      89.863  21.785 241.639  1.00 50.93           O
ATOM   1043  CB  TRP A 151      90.692  22.312 244.767  1.00 39.77           C
ATOM   1044  CG  TRP A 151      90.911  23.548 245.585  1.00 39.96           C
ATOM   1045  CD1 TRP A 151      90.889  23.647 246.945  1.00 32.21           C
ATOM   1046  CD2 TRP A 151      91.176  24.868 245.090  1.00 60.24           C
ATOM   1047  NE1 TRP A 151      91.129  24.944 247.328  1.00 36.28           N
ATOM   1048  CE2 TRP A 151      91.308  25.713 246.209  1.00 41.24           C
ATOM   1049  CE3 TRP A 151      91.316  25.415 243.811  1.00 66.67           C
ATOM   1050  CZ2 TRP A 151      91.574  27.077 246.087  1.00 41.76           C
ATOM   1051  CZ3 TRP A 151      91.580  26.768 243.692  1.00 57.82           C
ATOM   1052  CH2 TRP A 151      91.706  27.584 244.823  1.00 54.64           C
ATOM   1053  N   TRP A 152      89.239  20.114 243.010  1.00 35.64           N
ATOM   1054  CA  TRP A 152      89.253  19.109 241.951  1.00 46.67           C
ATOM   1055  C   TRP A 152      88.206  19.428 240.888  1.00 53.76           C
ATOM   1056  O   TRP A 152      88.465  19.291 239.693  1.00 56.69           O
ATOM   1057  CB  TRP A 152      89.015  17.708 242.521  1.00 30.49           C
ATOM   1058  CG  TRP A 152      90.248  17.065 243.086  1.00 35.97           C
ATOM   1059  CD1 TRP A 152      90.555  16.896 244.405  1.00 40.19           C
ATOM   1060  CD2 TRP A 152      91.341  16.505 242.346  1.00 36.70           C
ATOM   1061  NE1 TRP A 152      91.769  16.266 244.533  1.00 37.04           N
ATOM   1062  CE2 TRP A 152      92.272  16.016 243.284  1.00 39.62           C
ATOM   1063  CE3 TRP A 152      91.622  16.371 240.983  1.00 41.68           C
ATOM   1064  CZ2 TRP A 152      93.463  15.402 242.902  1.00 36.46           C
ATOM   1065  CZ3 TRP A 152      92.805  15.761 240.606  1.00 36.09           C
ATOM   1066  CH2 TRP A 152      93.710  15.284 241.562  1.00 34.98           C
ATOM   1067  N   ILE A 153      87.027  19.856 241.330  1.00 32.91           N
ATOM   1068  CA  ILE A 153      85.968  20.267 240.416  1.00 45.30           C
ATOM   1069  C   ILE A 153      86.404  21.494 239.623  1.00 56.64           C
ATOM   1070  O   ILE A 153      86.201  21.572 238.410  1.00 61.77           O
ATOM   1071  CB  ILE A 153      84.658  20.575 241.168  1.00 42.03           C
ATOM   1072  CG1 ILE A 153      84.130  19.316 241.857  1.00 47.98           C
ATOM   1073  CG2 ILE A 153      83.609  21.129 240.217  1.00 40.40           C
ATOM   1074  CD1 ILE A 153      82.895  19.553 242.698  1.00 53.55           C
ATOM   1075  N   PHE A 154      87.017  22.446 240.318  1.00 48.16           N
ATOM   1076  CA  PHE A 154      87.504  23.668 239.689  1.00 47.20           C
ATOM   1077  C   PHE A 154      88.646  23.373 238.719  1.00 53.22           C
ATOM   1078  O   PHE A 154      88.822  24.074 237.723  1.00 57.09           O
ATOM   1079  CB  PHE A 154      87.958  24.668 240.755  1.00 39.81           C
ATOM   1080  CG  PHE A 154      88.442  25.974 240.195  1.00 38.95           C
ATOM   1081  CD1 PHE A 154      87.542  26.928 239.751  1.00 49.99           C
ATOM   1082  CD2 PHE A 154      89.797  26.252 240.121  1.00 39.43           C
ATOM   1083  CE1 PHE A 154      87.983  28.131 239.237  1.00 55.63           C
ATOM   1084  CE2 PHE A 154      90.245  27.455 239.608  1.00 39.10           C
ATOM   1085  CZ  PHE A 154      89.337  28.395 239.167  1.00 44.08           C
ATOM   1086  N   ALA A 155      89.415  22.330 239.014  1.00 35.24           N
ATOM   1087  CA  ALA A 155      90.531  21.939 238.162  1.00 35.34           C
ATOM   1088  C   ALA A 155      90.039  21.286 236.875  1.00 50.33           C
ATOM   1089  O   ALA A 155      90.711  21.341 235.846  1.00 62.71           O
ATOM   1090  CB  ALA A 155      91.467  21.000 238.909  1.00 27.14           C
ATOM   1091  N   VAL A 156      88.866  20.666 236.938  1.00 51.49           N
ATOM   1092  CA  VAL A 156      88.291  20.008 235.771  1.00 54.95           C
ATOM   1093  C   VAL A 156      87.681  21.027 234.815  1.00 56.72           C
ATOM   1094  O   VAL A 156      87.921  20.978 233.608  1.00 67.96           O
ATOM   1095  CB  VAL A 156      87.215  18.976 236.171  1.00 42.91           C
ATOM   1096  CG1 VAL A 156      86.465  18.480 234.944  1.00 38.11           C
ATOM   1097  CG2 VAL A 156      87.847  17.811 236.916  1.00 46.79           C
ATOM   1098  N   ILE A 157      86.902  21.957 235.360  1.00 51.69           N
ATOM   1099  CA  ILE A 157      86.215  22.953 234.544  1.00 62.09           C
ATOM   1100  C   ILE A 157      87.194  23.931 233.897  1.00 63.56           C
ATOM   1101  O   ILE A 157      86.869  24.577 232.901  1.00 84.65           O
ATOM   1102  CB  ILE A 157      85.175  23.745 235.371  1.00 61.01           C
ATOM   1103  CG1 ILE A 157      85.862  24.654 236.393  1.00 73.12           C
ATOM   1104  CG2 ILE A 157      84.203  22.796 236.059  1.00 41.94           C
ATOM   1105  CD1 ILE A 157      85.748  26.132 236.072  1.00 78.98           C
ATOM   1106  N   ILE A 158      88.392  24.035 234.462  1.00 38.04           N
ATOM   1107  CA  ILE A 158      89.404  24.935 233.927  1.00 37.07           C
ATOM   1108  C   ILE A 158      90.289  24.196 232.926  1.00 56.66           C
ATOM   1109  O   ILE A 158      91.039  24.811 232.167  1.00 62.77           O
ATOM   1110  CB  ILE A 158      90.271  25.546 235.053  1.00 40.14           C
ATOM   1111  CG1 ILE A 158      90.923  26.849 234.586  1.00 66.39           C
ATOM   1112  CG2 ILE A 158      91.314  24.549 235.539  1.00 39.94           C
ATOM   1113  CD1 ILE A 158      89.933  27.894 234.119  1.00 78.68           C
ATOM   1114  N   ALA A 159      90.186  22.870 232.922  1.00 58.86           N
ATOM   1115  CA  ALA A 159      90.946  22.046 231.991  1.00 42.28           C
ATOM   1116  C   ALA A 159      90.130  21.744 230.741  1.00 52.38           C
ATOM   1117  O   ALA A 159      90.673  21.293 229.733  1.00 49.62           O
ATOM   1118  CB  ALA A 159      91.384  20.755 232.660  1.00 36.44           C
ATOM   1119  N   ILE A 160      88.826  22.002 230.820  1.00 60.21           N
ATOM   1120  CA  ILE A 160      87.893  21.740 229.722  1.00 40.40           C
ATOM   1121  C   ILE A 160      88.363  22.248 228.349  1.00 62.76           C
ATOM   1122  O   ILE A 160      88.342  21.487 227.381  1.00 67.12           O
ATOM   1123  CB  ILE A 160      86.498  22.346 230.025  1.00 59.79           C
ATOM   1124  CG1 ILE A 160      85.841  21.620 231.199  1.00 68.17           C
ATOM   1125  CG2 ILE A 160      85.599  22.275 228.801  1.00 46.29           C
ATOM   1126  CD1 ILE A 160      85.531  20.166 230.924  1.00 77.45           C
ATOM   1127  N   PRO A 161      88.807  23.518 228.248  1.00 58.04           N
ATOM   1128  CA  PRO A 161      89.175  23.952 226.895  1.00 67.29           C
ATOM   1129  C   PRO A 161      90.508  23.385 226.401  1.00 67.81           C
ATOM   1130  O   PRO A 161      90.958  23.760 225.318  1.00 71.22           O
ATOM   1131  CB  PRO A 161      89.258  25.473 227.034  1.00 54.06           C
ATOM   1132  CG  PRO A 161      89.661  25.686 228.443  1.00 44.42           C
ATOM   1133  CD  PRO A 161      88.967  24.610 229.230  1.00 43.85           C
ATOM   1134  N   HIS A 162      91.123  22.495 227.174  1.00 61.85           N
ATOM   1135  CA  HIS A 162      92.419  21.936 226.802  1.00 57.30           C
ATOM   1136  C   HIS A 162      92.331  20.517 226.241  1.00 63.98           C
ATOM   1137  O   HIS A 162      93.190  20.107 225.461  1.00 84.68           O
ATOM   1138  CB  HIS A 162      93.367  21.952 228.003  1.00 49.10           C
ATOM   1139  CG  HIS A 162      93.975  23.296 228.276  1.00 49.73           C
ATOM   1140  ND1 HIS A 162      95.156  23.705 227.698  1.00 46.39           N
ATOM   1141  CD2 HIS A 162      93.564  24.314 229.063  1.00 60.22           C
ATOM   1142  CE1 HIS A 162      95.448  24.925 228.120  1.00 51.67           C
ATOM   1143  NE2 HIS A 162      94.499  25.317 228.948  1.00 47.46           N
ATOM   1144  N   PHE A 163      91.305  19.765 226.633  1.00 56.77           N
ATOM   1145  CA  PHE A 163      91.184  18.385 226.166  1.00 58.45           C
ATOM   1146  C   PHE A 163      89.910  18.122 225.364  1.00 53.78           C
ATOM   1147  O   PHE A 163      89.841  17.152 224.610  1.00 60.18           O
ATOM   1148  CB  PHE A 163      91.262  17.405 227.347  1.00 58.10           C
ATOM   1149  CG  PHE A 163      90.143  17.548 228.346  1.00 51.34           C
ATOM   1150  CD1 PHE A 163      88.928  16.910 228.150  1.00 52.57           C
ATOM   1151  CD2 PHE A 163      90.320  18.295 229.497  1.00 60.33           C
ATOM   1152  CE1 PHE A 163      87.905  17.036 229.070  1.00 52.78           C
ATOM   1153  CE2 PHE A 163      89.300  18.424 230.422  1.00 61.68           C
ATOM   1154  CZ  PHE A 163      88.092  17.792 230.208  1.00 49.22           C
ATOM   1155  N   MET A 164      88.905  18.978 225.524  1.00 49.68           N
ATOM   1156  CA  MET A 164      87.631  18.781 224.834  1.00 54.77           C
ATOM   1157  C   MET A 164      87.756  18.971 223.325  1.00 53.71           C
ATOM   1158  O   MET A 164      86.927  18.480 222.561  1.00 76.06           O
ATOM   1159  CB  MET A 164      86.565  19.725 225.390  1.00 76.06           C
ATOM   1160  CG  MET A 164      85.942  19.247 226.691  1.00104.09           C
ATOM   1161  SD  MET A 164      85.147  17.636 226.520  1.00112.78           S
ATOM   1162  CE  MET A 164      83.936  17.987 225.247  1.00110.65           C
ATOM   1163  N   VAL A 165      88.794  19.682 222.901  1.00 59.28           N
ATOM   1164  CA  VAL A 165      89.045  19.887 221.480  1.00 52.79           C
ATOM   1165  C   VAL A 165      89.963  18.800 220.930  1.00 63.30           C
ATOM   1166  O   VAL A 165      90.107  18.648 219.716  1.00 65.96           O
ATOM   1167  CB  VAL A 165      89.671  21.267 221.211  1.00 54.18           C
ATOM   1168  CG1 VAL A 165      88.675  22.370 221.529  1.00 51.71           C
ATOM   1169  CG2 VAL A 165      90.947  21.439 222.023  1.00 46.91           C
ATOM   1170  N   VAL A 166      90.577  18.043 221.833  1.00 61.81           N
ATOM   1171  CA  VAL A 166      91.506  16.988 221.447  1.00 60.53           C
ATOM   1172  C   VAL A 166      90.778  15.691 221.109  1.00 62.62           C
ATOM   1173  O   VAL A 166      90.059  15.135 221.940  1.00 74.45           O
ATOM   1174  CB  VAL A 166      92.534  16.711 222.563  1.00 55.51           C
ATOM   1175  CG1 VAL A 166      93.436  15.547 222.180  1.00 55.59           C
ATOM   1176  CG2 VAL A 166      93.354  17.960 222.849  1.00 42.61           C
ATOM   1177  N   THR A 167      90.966  15.217 219.881  1.00 62.62           N
ATOM   1178  CA  THR A 167      90.383  13.953 219.443  1.00 78.92           C
ATOM   1179  C   THR A 167      91.432  13.084 218.755  1.00 82.67           C
ATOM   1180  O   THR A 167      92.584  13.491 218.604  1.00 70.56           O
ATOM   1181  CB  THR A 167      89.198  14.171 218.482  1.00 78.74           C
ATOM   1182  OG1 THR A 167      89.602  15.029 217.408  1.00 68.76           O
ATOM   1183  CG2 THR A 167      88.022  14.799 219.214  1.00 83.31           C
ATOM   1184  N   LYS A 168      91.027  11.889 218.339  1.00 87.15           N
ATOM   1185  CA  LYS A 168      91.940  10.956 217.688  1.00 69.28           C
ATOM   1186  C   LYS A 168      91.662  10.857 216.191  1.00 61.84           C
ATOM   1187  O   LYS A 168      90.621  10.349 215.775  1.00 84.89           O
ATOM   1188  CB  LYS A 168      91.841   9.573 218.333  1.00 72.71           C
ATOM   1189  CG  LYS A 168      92.767   8.533 217.723  1.00 63.61           C
ATOM   1190  CD  LYS A 168      92.623   7.191 218.423  1.00 83.57           C
ATOM   1191  CE  LYS A 168      93.541   6.145 217.811  1.00 99.23           C
ATOM   1192  NZ  LYS A 168      93.411   4.826 218.490  1.00101.32           N
ATOM   1193  N   LYS A 169      92.600  11.348 215.389  1.00 69.68           N
ATOM   1194  CA  LYS A 169      92.476  11.296 213.937  1.00 78.48           C
ATOM   1195  C   LYS A 169      93.724  10.681 213.314  1.00 75.70           C
ATOM   1196  O   LYS A 169      94.837  11.158 213.542  1.00 71.60           O
ATOM   1197  CB  LYS A 169      92.235  12.696 213.367  1.00 74.61           C
ATOM   1198  CG  LYS A 169      92.111  12.744 211.852  1.00 70.39           C
ATOM   1199  CD  LYS A 169      90.869  12.011 211.373  1.00 90.14           C
ATOM   1200  CE  LYS A 169      90.700  12.143 209.868  1.00 99.61           C
ATOM   1201  NZ  LYS A 169      89.454  11.483 209.389  1.00100.92           N
ATOM   1202  N   ASP A 170      93.524   9.621 212.534  1.00 77.19           N
ATOM   1203  CA  ASP A 170      94.615   8.896 211.885  1.00 81.17           C
ATOM   1204  C   ASP A 170      95.635   8.417 212.917  1.00 73.22           C
ATOM   1205  O   ASP A 170      96.844   8.553 212.724  1.00 79.60           O
ATOM   1206  CB  ASP A 170      95.288   9.772 210.822  1.00 92.47           C
ATOM   1207  CG  ASP A 170      96.113   8.967 209.835  1.00100.02           C
ATOM   1208  OD1 ASP A 170      95.522   8.371 208.911  1.00109.95           O
ATOM   1209  OD2 ASP A 170      97.354   8.937 209.979  1.00 99.51           O
ATOM   1210  N   ASN A 171      95.126   7.864 214.017  1.00 73.64           N
ATOM   1211  CA  ASN A 171      95.949   7.358 215.114  1.00 83.08           C
ATOM   1212  C   ASN A 171      96.899   8.407 215.689  1.00 78.20           C
ATOM   1213  O   ASN A 171      97.974   8.077 216.191  1.00 64.88           O
ATOM   1214  CB  ASN A 171      96.743   6.130 214.660  1.00 84.97           C
ATOM   1215  CG  ASN A 171      95.850   4.955 214.316  1.00 94.91           C
ATOM   1216  OD1 ASN A 171      94.789   4.772 214.913  1.00 98.70           O
ATOM   1217  ND2 ASN A 171      96.275   4.151 213.348  1.00 80.45           N
ATOM   1218  N   GLN A 172      96.493   9.670 215.615  1.00 77.90           N
ATOM   1219  CA  GLN A 172      97.287  10.767 216.154  1.00 67.61           C
ATOM   1220  C   GLN A 172      96.413  11.751 216.922  1.00 60.22           C
ATOM   1221  O   GLN A 172      95.352  12.154 216.446  1.00 62.32           O
ATOM   1222  CB  GLN A 172      98.033  11.499 215.035  1.00 76.60           C
ATOM   1223  CG  GLN A 172      99.153  10.698 214.393  1.00 72.39           C
ATOM   1224  CD  GLN A 172      99.909  11.493 213.347  1.00 61.42           C
ATOM   1225  OE1 GLN A 172      99.508  12.598 212.980  1.00 61.52           O
ATOM   1226  NE2 GLN A 172     101.013  10.936 212.863  1.00 70.49           N
ATOM   1227  N   CYS A 173      96.863  12.133 218.113  1.00 57.50           N
ATOM   1228  CA  CYS A 173      96.157  13.122 218.917  1.00 63.72           C
ATOM   1229  C   CYS A 173      96.308  14.504 218.295  1.00 64.93           C
ATOM   1230  O   CYS A 173      97.414  15.036 218.210  1.00 85.21           O
ATOM   1231  CB  CYS A 173      96.681  13.123 220.354  1.00 75.95           C
ATOM   1232  SG  CYS A 173      96.534  11.532 221.200  1.00111.70           S
ATOM   1233  N   MET A 174      95.194  15.084 217.859  1.00 63.46           N
ATOM   1234  CA  MET A 174      95.240  16.350 217.139  1.00 71.30           C
ATOM   1235  C   MET A 174      94.127  17.307 217.546  1.00 66.69           C
ATOM   1236  O   MET A 174      93.081  16.893 218.044  1.00 70.12           O
ATOM   1237  CB  MET A 174      95.176  16.094 215.632  1.00 79.39           C
ATOM   1238  CG  MET A 174      93.943  15.328 215.176  1.00 81.61           C
ATOM   1239  SD  MET A 174      92.559  16.388 214.712  1.00 90.19           S
ATOM   1240  CE  MET A 174      93.199  17.154 213.225  1.00 94.13           C
ATOM   1241  N   THR A 175      94.369  18.595 217.325  1.00 64.90           N
ATOM   1242  CA  THR A 175      93.372  19.626 217.571  1.00 69.05           C
ATOM   1243  C   THR A 175      93.000  20.303 216.258  1.00 79.04           C
ATOM   1244  O   THR A 175      93.829  20.969 215.640  1.00 83.76           O
ATOM   1245  CB  THR A 175      93.877  20.682 218.571  1.00 58.73           C
ATOM   1246  OG1 THR A 175      94.196  20.052 219.817  1.00 56.72           O
ATOM   1247  CG2 THR A 175      92.817  21.748 218.803  1.00 57.77           C
ATOM   1248  N   ASP A 176      91.754  20.125 215.832  1.00 75.92           N
ATOM   1249  CA  ASP A 176      91.290  20.698 214.575  1.00 72.38           C
ATOM   1250  C   ASP A 176      91.149  22.213 214.692  1.00 71.75           C
ATOM   1251  O   ASP A 176      90.118  22.716 215.137  1.00 88.96           O
ATOM   1252  CB  ASP A 176      89.959  20.068 214.160  1.00 76.15           C
ATOM   1253  CG  ASP A 176      89.698  20.179 212.670  1.00101.79           C
ATOM   1254  OD1 ASP A 176      90.170  21.154 212.049  1.00109.01           O
ATOM   1255  OD2 ASP A 176      89.021  19.286 212.118  1.00108.18           O
ATOM   1256  N   TYR A 177      92.190  22.933 214.287  1.00 70.61           N
ATOM   1257  CA  TYR A 177      92.205  24.388 214.397  1.00 79.16           C
ATOM   1258  C   TYR A 177      91.358  25.052 213.314  1.00 92.85           C
ATOM   1259  O   TYR A 177      90.964  26.210 213.449  1.00106.73           O
ATOM   1260  CB  TYR A 177      93.641  24.917 214.332  1.00 69.13           C
ATOM   1261  CG  TYR A 177      94.507  24.493 215.499  1.00 64.35           C
ATOM   1262  CD1 TYR A 177      94.319  25.041 216.762  1.00 61.19           C
ATOM   1263  CD2 TYR A 177      95.518  23.556 215.336  1.00 61.56           C
ATOM   1264  CE1 TYR A 177      95.108  24.660 217.832  1.00 71.88           C
ATOM   1265  CE2 TYR A 177      96.312  23.168 216.400  1.00 68.33           C
ATOM   1266  CZ  TYR A 177      96.103  23.724 217.646  1.00 75.66           C
ATOM   1267  OH  TYR A 177      96.890  23.344 218.708  1.00 69.93           O
ATOM   1268  N   ASP A 178      91.080  24.315 212.243  1.00 93.13           N
ATOM   1269  CA  ASP A 178      90.287  24.848 211.140  1.00 98.48           C
ATOM   1270  C   ASP A 178      88.811  24.954 211.513  1.00 96.34           C
ATOM   1271  O   ASP A 178      88.116  25.868 211.069  1.00 96.89           O
ATOM   1272  CB  ASP A 178      90.453  23.980 209.892  1.00107.01           C
ATOM   1273  CG  ASP A 178      91.858  24.039 209.325  1.00109.96           C
ATOM   1274  OD1 ASP A 178      92.528  25.078 209.501  1.00111.72           O
ATOM   1275  OD2 ASP A 178      92.292  23.047 208.702  1.00106.92           O
ATOM   1276  N   TYR A 179      88.338  24.019 212.331  1.00 95.70           N
ATOM   1277  CA  TYR A 179      86.955  24.040 212.794  1.00 97.68           C
ATOM   1278  C   TYR A 179      86.804  24.913 214.036  1.00 94.51           C
ATOM   1279  O   TYR A 179      85.714  25.033 214.595  1.00106.82           O
ATOM   1280  CB  TYR A 179      86.459  22.620 213.082  1.00 93.22           C
ATOM   1281  CG  TYR A 179      86.175  21.805 211.839  1.00117.88           C
ATOM   1282  CD1 TYR A 179      86.016  22.418 210.603  1.00128.78           C
ATOM   1283  CD2 TYR A 179      86.060  20.422 211.904  1.00120.65           C
ATOM   1284  CE1 TYR A 179      85.755  21.678 209.466  1.00123.89           C
ATOM   1285  CE2 TYR A 179      85.799  19.672 210.770  1.00115.85           C
ATOM   1286  CZ  TYR A 179      85.647  20.306 209.555  1.00116.89           C
ATOM   1287  OH  TYR A 179      85.387  19.567 208.424  1.00117.32           O
ATOM   1288  N   LEU A 180      87.908  25.519 214.463  1.00 85.17           N
ATOM   1289  CA  LEU A 180      87.895  26.435 215.598  1.00 82.61           C
ATOM   1290  C   LEU A 180      88.262  27.846 215.154  1.00 84.54           C
ATOM   1291  O   LEU A 180      88.789  28.045 214.060  1.00 86.84           O
ATOM   1292  CB  LEU A 180      88.860  25.962 216.687  1.00 77.97           C
ATOM   1293  CG  LEU A 180      88.507  24.660 217.408  1.00 81.61           C
ATOM   1294  CD1 LEU A 180      89.599  24.286 218.397  1.00 67.89           C
ATOM   1295  CD2 LEU A 180      87.164  24.786 218.109  1.00 87.75           C
ATOM   1296  N   GLU A 181      87.981  28.823 216.008  1.00 84.13           N
ATOM   1297  CA  GLU A 181      88.330  30.207 215.717  1.00 86.26           C
ATOM   1298  C   GLU A 181      89.827  30.431 215.897  1.00 98.92           C
ATOM   1299  O   GLU A 181      90.496  29.681 216.607  1.00 95.91           O
ATOM   1300  CB  GLU A 181      87.534  31.162 216.607  1.00 87.62           C
ATOM   1301  CG  GLU A 181      86.044  31.185 216.302  1.00 93.94           C
ATOM   1302  CD  GLU A 181      85.278  32.138 217.198  1.00120.54           C
ATOM   1303  OE1 GLU A 181      84.201  32.612 216.779  1.00122.52           O
ATOM   1304  OE2 GLU A 181      85.749  32.410 218.322  1.00115.98           O
ATOM   1305  N   VAL A 182      90.346  31.468 215.248  1.00 92.60           N
ATOM   1306  CA  VAL A 182      91.774  31.765 215.278  1.00 86.73           C
ATOM   1307  C   VAL A 182      92.212  32.256 216.658  1.00 77.35           C
ATOM   1308  O   VAL A 182      93.391  32.193 217.008  1.00 73.92           O
ATOM   1309  CB  VAL A 182      92.142  32.821 214.216  1.00 94.32           C
ATOM   1310  CG1 VAL A 182      93.643  32.830 213.963  1.00 91.44           C
ATOM   1311  CG2 VAL A 182      91.392  32.547 212.922  1.00 93.57           C
ATOM   1312  N   SER A 183      91.254  32.737 217.443  1.00 78.48           N
ATOM   1313  CA  SER A 183      91.546  33.272 218.768  1.00 74.39           C
ATOM   1314  C   SER A 183      91.775  32.169 219.798  1.00 89.71           C
ATOM   1315  O   SER A 183      92.319  32.421 220.873  1.00 65.30           O
ATOM   1316  CB  SER A 183      90.409  34.184 219.234  1.00 77.60           C
ATOM   1317  OG  SER A 183      90.200  35.245 218.319  1.00118.83           O
ATOM   1318  N   TYR A 184      91.364  30.950 219.463  1.00 68.17           N
ATOM   1319  CA  TYR A 184      91.415  29.835 220.407  1.00 68.40           C
ATOM   1320  C   TYR A 184      92.831  29.480 220.892  1.00 62.83           C
ATOM   1321  O   TYR A 184      93.037  29.330 222.096  1.00 63.87           O
ATOM   1322  CB  TYR A 184      90.748  28.595 219.800  1.00 63.01           C
ATOM   1323  CG  TYR A 184      90.317  27.577 220.830  1.00 66.93           C
ATOM   1324  CD1 TYR A 184      89.055  27.639 221.409  1.00 63.78           C
ATOM   1325  CD2 TYR A 184      91.170  26.557 221.230  1.00 66.04           C
ATOM   1326  CE1 TYR A 184      88.655  26.714 222.353  1.00 59.09           C
ATOM   1327  CE2 TYR A 184      90.779  25.626 222.175  1.00 69.90           C
ATOM   1328  CZ  TYR A 184      89.520  25.710 222.733  1.00 70.28           C
ATOM   1329  OH  TYR A 184      89.126  24.787 223.673  1.00 46.58           O
ATOM   1330  N   PRO A 185      93.811  29.338 219.975  1.00 62.75           N
ATOM   1331  CA  PRO A 185      95.144  29.015 220.502  1.00 64.90           C
ATOM   1332  C   PRO A 185      95.760  30.158 221.308  1.00 49.78           C
ATOM   1333  O   PRO A 185      96.645  29.920 222.129  1.00 45.75           O
ATOM   1334  CB  PRO A 185      95.964  28.735 219.237  1.00 51.23           C
ATOM   1335  CG  PRO A 185      95.264  29.480 218.162  1.00 40.26           C
ATOM   1336  CD  PRO A 185      93.809  29.383 218.501  1.00 58.79           C
ATOM   1337  N   ILE A 186      95.292  31.379 221.074  1.00 48.28           N
ATOM   1338  CA  ILE A 186      95.761  32.536 221.827  1.00 50.62           C
ATOM   1339  C   ILE A 186      95.160  32.542 223.229  1.00 52.76           C
ATOM   1340  O   ILE A 186      95.875  32.685 224.221  1.00 37.00           O
ATOM   1341  CB  ILE A 186      95.409  33.854 221.118  1.00 56.82           C
ATOM   1342  CG1 ILE A 186      95.965  33.857 219.693  1.00 56.26           C
ATOM   1343  CG2 ILE A 186      95.942  35.040 221.906  1.00 59.27           C
ATOM   1344  CD1 ILE A 186      95.567  35.071 218.886  1.00 57.94           C
ATOM   1345  N   ILE A 187      93.841  32.386 223.297  1.00 47.77           N
ATOM   1346  CA  ILE A 187      93.129  32.315 224.569  1.00 40.00           C
ATOM   1347  C   ILE A 187      93.649  31.154 225.409  1.00 48.43           C
ATOM   1348  O   ILE A 187      93.812  31.274 226.625  1.00 50.84           O
ATOM   1349  CB  ILE A 187      91.607  32.157 224.352  1.00 43.72           C
ATOM   1350  CG1 ILE A 187      91.040  33.388 223.643  1.00 50.13           C
ATOM   1351  CG2 ILE A 187      90.888  31.936 225.673  1.00 42.57           C
ATOM   1352  CD1 ILE A 187      89.552  33.312 223.387  1.00 64.01           C
ATOM   1353  N   LEU A 188      93.922  30.036 224.745  1.00 49.40           N
ATOM   1354  CA  LEU A 188      94.423  28.841 225.411  1.00 54.66           C
ATOM   1355  C   LEU A 188      95.786  29.093 226.049  1.00 57.30           C
ATOM   1356  O   LEU A 188      96.093  28.553 227.111  1.00 66.27           O
ATOM   1357  CB  LEU A 188      94.511  27.680 224.419  1.00 51.57           C
ATOM   1358  CG  LEU A 188      94.418  26.279 225.017  1.00 49.99           C
ATOM   1359  CD1 LEU A 188      93.124  26.136 225.797  1.00 52.05           C
ATOM   1360  CD2 LEU A 188      94.508  25.227 223.925  1.00 55.12           C
ATOM   1361  N   ASN A 189      96.599  29.916 225.396  1.00 51.15           N
ATOM   1362  CA  ASN A 189      97.905  30.278 225.931  1.00 52.83           C
ATOM   1363  C   ASN A 189      97.791  31.283 227.071  1.00 46.45           C
ATOM   1364  O   ASN A 189      98.466  31.153 228.091  1.00 44.56           O
ATOM   1365  CB  ASN A 189      98.801  30.846 224.830  1.00 57.75           C
ATOM   1366  CG  ASN A 189      99.280  29.784 223.862  1.00 57.13           C
ATOM   1367  OD1 ASN A 189      99.310  28.597 224.189  1.00 74.83           O
ATOM   1368  ND2 ASN A 189      99.667  30.207 222.665  1.00 52.90           N
ATOM   1369  N   VAL A 190      96.935  32.284 226.889  1.00 43.55           N
ATOM   1370  CA  VAL A 190      96.738  33.317 227.901  1.00 39.19           C
ATOM   1371  C   VAL A 190      96.201  32.713 229.195  1.00 34.49           C
ATOM   1372  O   VAL A 190      96.683  33.029 230.283  1.00 46.40           O
ATOM   1373  CB  VAL A 190      95.776  34.417 227.407  1.00 40.44           C
ATOM   1374  CG1 VAL A 190      95.455  35.393 228.528  1.00 37.01           C
ATOM   1375  CG2 VAL A 190      96.377  35.151 226.219  1.00 36.85           C
ATOM   1376  N   GLU A 191      95.211  31.835 229.067  1.00 46.07           N
ATOM   1377  CA  GLU A 191      94.623  31.161 230.220  1.00 53.76           C
ATOM   1378  C   GLU A 191      95.665  30.317 230.947  1.00 49.64           C
ATOM   1379  O   GLU A 191      95.683  30.257 232.177  1.00 40.85           O
ATOM   1380  CB  GLU A 191      93.440  30.290 229.783  1.00 57.63           C
ATOM   1381  CG  GLU A 191      92.688  29.613 230.925  1.00 84.47           C
ATOM   1382  CD  GLU A 191      93.297  28.281 231.329  1.00103.12           C
ATOM   1383  OE1 GLU A 191      93.932  27.630 230.473  1.00113.81           O
ATOM   1384  OE2 GLU A 191      93.147  27.890 232.505  1.00112.54           O
ATOM   1385  N   LEU A 192      96.532  29.668 230.178  1.00 42.46           N
ATOM   1386  CA  LEU A 192      97.566  28.814 230.745  1.00 36.96           C
ATOM   1387  C   LEU A 192      98.654  29.643 231.420  1.00 43.39           C
ATOM   1388  O   LEU A 192      99.228  29.227 232.423  1.00 41.99           O
ATOM   1389  CB  LEU A 192      98.177  27.923 229.661  1.00 39.50           C
ATOM   1390  CG  LEU A 192      99.116  26.814 230.139  1.00 50.45           C
ATOM   1391  CD1 LEU A 192      98.382  25.865 231.072  1.00 54.96           C
ATOM   1392  CD2 LEU A 192      99.704  26.060 228.958  1.00 43.85           C
ATOM   1393  N   MET A 193      98.931  30.819 230.868  1.00 43.57           N
ATOM   1394  CA  MET A 193      99.982  31.678 231.402  1.00 43.25           C
ATOM   1395  C   MET A 193      99.591  32.315 232.732  1.00 53.00           C
ATOM   1396  O   MET A 193     100.374  32.307 233.680  1.00 45.71           O
ATOM   1397  CB  MET A 193     100.346  32.766 230.392  1.00 40.51           C
ATOM   1398  CG  MET A 193     101.230  32.286 229.255  1.00 39.13           C
ATOM   1399  SD  MET A 193     101.679  33.630 228.144  1.00 54.02           S
ATOM   1400  CE  MET A 193     102.295  34.830 229.323  1.00 86.66           C
ATOM   1401  N   LEU A 194      98.385  32.869 232.802  1.00 48.46           N
ATOM   1402  CA  LEU A 194      97.939  33.528 234.024  1.00 46.81           C
ATOM   1403  C   LEU A 194      97.396  32.519 235.030  1.00 49.73           C
ATOM   1404  O   LEU A 194      97.537  32.697 236.239  1.00 60.52           O
ATOM   1405  CB  LEU A 194      96.887  34.602 233.712  1.00 50.22           C
ATOM   1406  CG  LEU A 194      95.555  34.243 233.045  1.00 59.97           C
ATOM   1407  CD1 LEU A 194      94.496  33.824 234.059  1.00 85.02           C
ATOM   1408  CD2 LEU A 194      95.056  35.414 232.212  1.00 52.96           C
ATOM   1409  N   GLY A 195      96.784  31.454 234.526  1.00 43.01           N
ATOM   1410  CA  GLY A 195      96.164  30.461 235.382  1.00 54.18           C
ATOM   1411  C   GLY A 195      97.147  29.527 236.060  1.00 59.39           C
ATOM   1412  O   GLY A 195      96.951  29.143 237.213  1.00 73.99           O
ATOM   1413  N   ALA A 196      98.209  29.163 235.349  1.00 53.40           N
ATOM   1414  CA  ALA A 196      99.159  28.180 235.858  1.00 42.75           C
ATOM   1415  C   ALA A 196     100.419  28.818 236.437  1.00 47.04           C
ATOM   1416  O   ALA A 196     101.168  28.166 237.164  1.00 53.87           O
ATOM   1417  CB  ALA A 196      99.532  27.197 234.760  1.00 49.39           C
ATOM   1418  N   PHE A 197     100.657  30.086 236.118  1.00 42.96           N
ATOM   1419  CA  PHE A 197     101.862  30.753 236.598  1.00 40.77           C
ATOM   1420  C   PHE A 197     101.569  32.035 237.376  1.00 49.43           C
ATOM   1421  O   PHE A 197     101.852  32.112 238.569  1.00 40.69           O
ATOM   1422  CB  PHE A 197     102.802  31.064 235.432  1.00 32.61           C
ATOM   1423  CG  PHE A 197     104.143  31.587 235.862  1.00 36.99           C
ATOM   1424  CD1 PHE A 197     105.142  30.716 236.265  1.00 38.81           C
ATOM   1425  CD2 PHE A 197     104.405  32.949 235.869  1.00 36.84           C
ATOM   1426  CE1 PHE A 197     106.377  31.190 236.665  1.00 38.82           C
ATOM   1427  CE2 PHE A 197     105.639  33.430 236.269  1.00 47.05           C
ATOM   1428  CZ  PHE A 197     106.626  32.549 236.667  1.00 44.00           C
ATOM   1429  N   VAL A 198     101.009  33.034 236.698  1.00 50.39           N
ATOM   1430  CA  VAL A 198     100.818  34.358 237.291  1.00 29.18           C
ATOM   1431  C   VAL A 198     100.018  34.325 238.591  1.00 42.19           C
ATOM   1432  O   VAL A 198     100.512  34.748 239.634  1.00 68.05           O
ATOM   1433  CB  VAL A 198     100.116  35.318 236.311  1.00 44.76           C
ATOM   1434  CG1 VAL A 198      99.868  36.664 236.975  1.00 31.41           C
ATOM   1435  CG2 VAL A 198     100.946  35.486 235.047  1.00 30.28           C
ATOM   1436  N   ILE A 199      98.789  33.821 238.527  1.00 48.46           N
ATOM   1437  CA  ILE A 199      97.924  33.767 239.705  1.00 50.77           C
ATOM   1438  C   ILE A 199      98.488  32.896 240.843  1.00 52.36           C
ATOM   1439  O   ILE A 199      98.501  33.338 241.992  1.00 56.99           O
ATOM   1440  CB  ILE A 199      96.502  33.273 239.337  1.00 48.42           C
ATOM   1441  CG1 ILE A 199      95.817  34.269 238.399  1.00 59.02           C
ATOM   1442  CG2 ILE A 199      95.663  33.068 240.589  1.00 50.63           C
ATOM   1443  CD1 ILE A 199      94.446  33.827 237.933  1.00 34.55           C
ATOM   1444  N   PRO A 200      98.957  31.664 240.543  1.00 48.86           N
ATOM   1445  CA  PRO A 200      99.504  30.880 241.659  1.00 30.69           C
ATOM   1446  C   PRO A 200     100.753  31.500 242.287  1.00 37.46           C
ATOM   1447  O   PRO A 200     100.879  31.509 243.511  1.00 37.62           O
ATOM   1448  CB  PRO A 200      99.847  29.534 241.008  1.00 27.82           C
ATOM   1449  CG  PRO A 200      98.981  29.462 239.807  1.00 49.28           C
ATOM   1450  CD  PRO A 200      98.909  30.867 239.303  1.00 63.60           C
ATOM   1451  N   LEU A 201     101.659  32.009 241.458  1.00 27.13           N
ATOM   1452  CA  LEU A 201     102.899  32.596 241.954  1.00 38.05           C
ATOM   1453  C   LEU A 201     102.622  33.880 242.731  1.00 41.93           C
ATOM   1454  O   LEU A 201     103.323  34.192 243.689  1.00 41.21           O
ATOM   1455  CB  LEU A 201     103.867  32.866 240.796  1.00 26.56           C
ATOM   1456  CG  LEU A 201     105.337  33.172 241.101  1.00 26.30           C
ATOM   1457  CD1 LEU A 201     105.573  34.663 241.302  1.00 55.39           C
ATOM   1458  CD2 LEU A 201     105.812  32.385 242.315  1.00 49.39           C
ATOM   1459  N   SER A 202     101.595  34.617 242.318  1.00 39.47           N
ATOM   1460  CA  SER A 202     101.234  35.862 242.990  1.00 35.74           C
ATOM   1461  C   SER A 202     100.655  35.597 244.374  1.00 38.19           C
ATOM   1462  O   SER A 202     100.943  36.322 245.326  1.00 53.55           O
ATOM   1463  CB  SER A 202     100.233  36.658 242.150  1.00 38.66           C
ATOM   1464  OG  SER A 202     100.796  37.035 240.905  1.00 39.29           O
ATOM   1465  N   VAL A 203      99.840  34.553 244.479  1.00 41.31           N
ATOM   1466  CA  VAL A 203      99.193  34.209 245.739  1.00 43.18           C
ATOM   1467  C   VAL A 203     100.190  33.665 246.759  1.00 42.96           C
ATOM   1468  O   VAL A 203     100.251  34.148 247.889  1.00 58.16           O
ATOM   1469  CB  VAL A 203      98.068  33.175 245.533  1.00 40.39           C
ATOM   1470  CG1 VAL A 203      97.580  32.644 246.871  1.00 30.16           C
ATOM   1471  CG2 VAL A 203      96.918  33.792 244.749  1.00 31.22           C
ATOM   1472  N   ILE A 204     100.975  32.669 246.358  1.00 35.64           N
ATOM   1473  CA  ILE A 204     101.917  32.034 247.275  1.00 44.32           C
ATOM   1474  C   ILE A 204     103.050  32.976 247.681  1.00 49.70           C
ATOM   1475  O   ILE A 204     103.665  32.794 248.730  1.00 58.27           O
ATOM   1476  CB  ILE A 204     102.526  30.747 246.673  1.00 42.62           C
ATOM   1477  CG1 ILE A 204     103.432  31.075 245.483  1.00 63.29           C
ATOM   1478  CG2 ILE A 204     101.429  29.773 246.269  1.00 39.43           C
ATOM   1479  CD1 ILE A 204     104.126  29.866 244.894  1.00 56.19           C
ATOM   1480  N   SER A 205     103.323  33.983 246.856  1.00 32.17           N
ATOM   1481  CA  SER A 205     104.361  34.956 247.178  1.00 34.33           C
ATOM   1482  C   SER A 205     103.858  35.945 248.220  1.00 40.41           C
ATOM   1483  O   SER A 205     104.545  36.227 249.200  1.00 40.56           O
ATOM   1484  CB  SER A 205     104.822  35.702 245.925  1.00 29.13           C
ATOM   1485  OG  SER A 205     105.354  34.805 244.964  1.00 30.51           O
ATOM   1486  N   TYR A 206     102.655  36.468 247.999  1.00 35.81           N
ATOM   1487  CA  TYR A 206     102.041  37.404 248.934  1.00 40.32           C
ATOM   1488  C   TYR A 206     101.801  36.746 250.284  1.00 47.92           C
ATOM   1489  O   TYR A 206     102.097  37.324 251.329  1.00 56.04           O
ATOM   1490  CB  TYR A 206     100.722  37.945 248.375  1.00 36.33           C
ATOM   1491  CG  TYR A 206      99.944  38.798 249.357  1.00 40.03           C
ATOM   1492  CD1 TYR A 206     100.276  40.130 249.565  1.00 48.88           C
ATOM   1493  CD2 TYR A 206      98.874  38.271 250.073  1.00 42.50           C
ATOM   1494  CE1 TYR A 206      99.569  40.913 250.460  1.00 58.90           C
ATOM   1495  CE2 TYR A 206      98.162  39.046 250.970  1.00 55.80           C
ATOM   1496  CZ  TYR A 206      98.514  40.367 251.158  1.00 62.94           C
ATOM   1497  OH  TYR A 206      97.808  41.143 252.049  1.00 60.26           O
ATOM   1498  N   CYS A 207     101.261  35.532 250.252  1.00 47.51           N
ATOM   1499  CA  CYS A 207     100.961  34.800 251.474  1.00 36.40           C
ATOM   1500  C   CYS A 207     102.221  34.518 252.286  1.00 36.61           C
ATOM   1501  O   CYS A 207     102.276  34.821 253.476  1.00 39.06           O
ATOM   1502  CB  CYS A 207     100.236  33.490 251.150  1.00 40.15           C
ATOM   1503  SG  CYS A 207      98.561  33.704 250.491  1.00 41.75           S
ATOM   1504  N   TYR A 208     103.235  33.953 251.638  1.00 35.10           N
ATOM   1505  CA  TYR A 208     104.451  33.551 252.337  1.00 27.12           C
ATOM   1506  C   TYR A 208     105.315  34.739 252.734  1.00 32.24           C
ATOM   1507  O   TYR A 208     106.115  34.635 253.659  1.00 36.54           O
ATOM   1508  CB  TYR A 208     105.261  32.572 251.481  1.00 32.54           C
ATOM   1509  CG  TYR A 208     104.610  31.217 251.339  1.00 42.07           C
ATOM   1510  CD1 TYR A 208     103.657  30.787 252.249  1.00 37.05           C
ATOM   1511  CD2 TYR A 208     104.950  30.370 250.297  1.00 31.38           C
ATOM   1512  CE1 TYR A 208     103.056  29.547 252.128  1.00 32.72           C
ATOM   1513  CE2 TYR A 208     104.358  29.125 250.160  1.00 39.46           C
ATOM   1514  CZ  TYR A 208     103.411  28.720 251.079  1.00 32.00           C
ATOM   1515  OH  TYR A 208     102.820  27.488 250.951  1.00 26.63           O
ATOM   1516  N   TYR A 209     105.162  35.863 252.039  1.00 33.87           N
ATOM   1517  CA  TYR A 209     105.843  37.087 252.458  1.00 38.83           C
ATOM   1518  C   TYR A 209     105.252  37.594 253.765  1.00 38.03           C
ATOM   1519  O   TYR A 209     105.982  37.938 254.697  1.00 35.82           O
ATOM   1520  CB  TYR A 209     105.752  38.183 251.389  1.00 42.08           C
ATOM   1521  CG  TYR A 209     106.263  39.538 251.847  1.00 41.34           C
ATOM   1522  CD1 TYR A 209     107.616  39.862 251.783  1.00 35.25           C
ATOM   1523  CD2 TYR A 209     105.388  40.488 252.339  1.00 42.09           C
ATOM   1524  CE1 TYR A 209     108.075  41.102 252.199  1.00 33.41           C
ATOM   1525  CE2 TYR A 209     105.831  41.717 252.759  1.00 58.12           C
ATOM   1526  CZ  TYR A 209     107.172  42.020 252.684  1.00 65.10           C
ATOM   1527  OH  TYR A 209     107.605  43.247 253.101  1.00114.82           O
ATOM   1528  N   ARG A 210     103.925  37.647 253.816  1.00 30.18           N
ATOM   1529  CA  ARG A 210     103.208  38.061 255.014  1.00 33.61           C
ATOM   1530  C   ARG A 210     103.523  37.147 256.194  1.00 41.70           C
ATOM   1531  O   ARG A 210     103.750  37.614 257.310  1.00 43.83           O
ATOM   1532  CB  ARG A 210     101.699  38.074 254.752  1.00 36.70           C
ATOM   1533  CG  ARG A 210     101.219  39.156 253.796  1.00 45.80           C
ATOM   1534  CD  ARG A 210     101.366  40.539 254.404  1.00 38.71           C
ATOM   1535  NE  ARG A 210     100.759  40.619 255.729  1.00 44.12           N
ATOM   1536  CZ  ARG A 210      99.468  40.842 255.950  1.00 44.95           C
ATOM   1537  NH1 ARG A 210      98.635  41.002 254.931  1.00 56.68           N
ATOM   1538  NH2 ARG A 210      99.009  40.900 257.193  1.00 58.53           N
ATOM   1539  N   ILE A 211     103.529  35.842 255.936  1.00 29.43           N
ATOM   1540  CA  ILE A 211     103.813  34.853 256.969  1.00 39.70           C
ATOM   1541  C   ILE A 211     105.244  34.973 257.475  1.00 40.18           C
ATOM   1542  O   ILE A 211     105.481  35.032 258.681  1.00 49.92           O
ATOM   1543  CB  ILE A 211     103.580  33.418 256.456  1.00 43.46           C
ATOM   1544  CG1 ILE A 211     102.093  33.186 256.188  1.00 28.68           C
ATOM   1545  CG2 ILE A 211     104.103  32.398 257.458  1.00 39.54           C
ATOM   1546  CD1 ILE A 211     101.785  31.829 255.608  1.00 49.68           C
ATOM   1547  N   SER A 212     106.195  35.017 256.547  1.00 37.82           N
ATOM   1548  CA  SER A 212     107.607  35.108 256.902  1.00 33.45           C
ATOM   1549  C   SER A 212     107.909  36.379 257.686  1.00 48.71           C
ATOM   1550  O   SER A 212     108.773  36.388 258.560  1.00 55.16           O
ATOM   1551  CB  SER A 212     108.481  35.055 255.647  1.00 38.46           C
ATOM   1552  OG  SER A 212     108.236  33.876 254.901  1.00 62.13           O
ATOM   1553  N   ARG A 213     107.188  37.449 257.374  1.00 33.76           N
ATOM   1554  CA  ARG A 213     107.442  38.740 257.999  1.00 31.73           C
ATOM   1555  C   ARG A 213     106.917  38.788 259.431  1.00 33.96           C
ATOM   1556  O   ARG A 213     107.322  39.640 260.221  1.00 43.47           O
ATOM   1557  CB  ARG A 213     106.818  39.862 257.166  1.00 32.62           C
ATOM   1558  CG  ARG A 213     107.448  41.228 257.385  1.00 54.85           C
ATOM   1559  CD  ARG A 213     108.721  41.428 256.559  1.00 42.51           C
ATOM   1560  NE  ARG A 213     109.807  40.528 256.941  1.00 70.52           N
ATOM   1561  CZ  ARG A 213     110.554  40.672 258.032  1.00 94.11           C
ATOM   1562  NH1 ARG A 213     110.335  41.681 258.863  1.00 89.04           N
ATOM   1563  NH2 ARG A 213     111.518  39.801 258.296  1.00104.79           N
ATOM   1564  N   ILE A 214     106.017  37.867 259.758  1.00 40.99           N
ATOM   1565  CA  ILE A 214     105.454  37.780 261.100  1.00 32.03           C
ATOM   1566  C   ILE A 214     106.285  36.851 261.978  1.00 45.78           C
ATOM   1567  O   ILE A 214     106.590  37.167 263.129  1.00 50.79           O
ATOM   1568  CB  ILE A 214     103.994  37.284 261.063  1.00 31.93           C
ATOM   1569  CG1 ILE A 214     103.090  38.354 260.449  1.00 32.92           C
ATOM   1570  CG2 ILE A 214     103.508  36.915 262.457  1.00 36.23           C
ATOM   1571  CD1 ILE A 214     101.624  38.019 260.521  1.00 36.93           C
ATOM   1572  N   VAL A 215     106.658  35.708 261.412  1.00 36.96           N
ATOM   1573  CA  VAL A 215     107.414  34.689 262.130  1.00 36.28           C
ATOM   1574  C   VAL A 215     108.837  35.152 262.437  1.00 30.71           C
ATOM   1575  O   VAL A 215     109.389  34.827 263.488  1.00 46.95           O
ATOM   1576  CB  VAL A 215     107.467  33.371 261.328  1.00 33.03           C
ATOM   1577  CG1 VAL A 215     108.126  32.272 262.139  1.00 43.18           C
ATOM   1578  CG2 VAL A 215     106.068  32.950 260.925  1.00 28.99           C
ATOM   1579  N   ALA A 216     109.419  35.923 261.522  1.00 57.73           N
ATOM   1580  CA  ALA A 216     110.798  36.388 261.665  1.00 44.55           C
ATOM   1581  C   ALA A 216     110.986  37.283 262.888  1.00 32.93           C
ATOM   1582  O   ALA A 216     112.093  37.404 263.411  1.00 47.14           O
ATOM   1583  CB  ALA A 216     111.238  37.123 260.406  1.00 31.93           C
ATOM   1584  N   VAL A 217     109.904  37.906 263.342  1.00 43.43           N
ATOM   1585  CA  VAL A 217     109.966  38.800 264.492  1.00 40.81           C
ATOM   1586  C   VAL A 217     109.327  38.144 265.720  1.00 34.59           C
ATOM   1587  O   VAL A 217     109.344  38.700 266.818  1.00 49.58           O
ATOM   1588  CB  VAL A 217     109.272  40.146 264.186  1.00 42.23           C
ATOM   1589  CG1 VAL A 217     107.763  40.011 264.331  1.00 43.07           C
ATOM   1590  CG2 VAL A 217     109.812  41.255 265.082  1.00 55.43           C
ATOM   1591  N   SER A 218     108.772  36.951 265.529  1.00 33.28           N
ATOM   1592  CA  SER A 218     108.159  36.211 266.627  1.00 37.66           C
ATOM   1593  C   SER A 218     109.223  35.547 267.494  1.00 49.51           C
ATOM   1594  O   SER A 218     110.414  35.617 267.190  1.00 54.36           O
ATOM   1595  CB  SER A 218     107.188  35.156 266.096  1.00 34.94           C
ATOM   1596  OG  SER A 218     107.885  34.098 265.463  1.00 48.89           O
ATOM   1597  N   GLN A 219     108.789  34.898 268.570  1.00 53.15           N
ATOM   1598  CA  GLN A 219     109.712  34.233 269.482  1.00 52.94           C
ATOM   1599  C   GLN A 219     109.737  32.724 269.253  1.00 43.31           C
ATOM   1600  O   GLN A 219     110.130  31.962 270.137  1.00 45.26           O
ATOM   1601  CB  GLN A 219     109.344  34.535 270.937  1.00 64.52           C
ATOM   1602  CG  GLN A 219     109.318  36.017 271.277  1.00 77.03           C
ATOM   1603  CD  GLN A 219     109.091  36.273 272.755  1.00 94.54           C
ATOM   1604  OE1 GLN A 219     109.637  35.574 273.609  1.00104.77           O
ATOM   1605  NE2 GLN A 219     108.280  37.279 273.064  1.00100.63           N
ATOM   1606  N   SER A 220     109.314  32.298 268.067  1.00 51.72           N
ATOM   1607  CA  SER A 220     109.362  30.887 267.702  1.00 31.84           C
ATOM   1608  C   SER A 220     110.806  30.404 267.632  1.00 36.36           C
ATOM   1609  O   SER A 220     111.684  31.118 267.147  1.00 44.89           O
ATOM   1610  CB  SER A 220     108.660  30.649 266.365  1.00 57.71           C
ATOM   1611  OG  SER A 220     108.783  29.297 265.960  1.00 64.25           O
ATOM   1612  N   ARG A 221     111.050  29.192 268.118  1.00 32.49           N
ATOM   1613  CA  ARG A 221     112.403  28.647 268.152  1.00 33.14           C
ATOM   1614  C   ARG A 221     112.762  27.975 266.830  1.00 36.26           C
ATOM   1615  O   ARG A 221     113.837  27.391 266.690  1.00 33.34           O
ATOM   1616  CB  ARG A 221     112.553  27.661 269.311  1.00 34.03           C
ATOM   1617  CG  ARG A 221     111.731  26.396 269.168  1.00 42.29           C
ATOM   1618  CD  ARG A 221     111.433  25.784 270.526  1.00 66.37           C
ATOM   1619  NE  ARG A 221     112.634  25.619 271.338  1.00 77.00           N
ATOM   1620  CZ  ARG A 221     112.628  25.212 272.602  1.00 86.77           C
ATOM   1621  NH1 ARG A 221     111.480  24.929 273.203  1.00 76.71           N
ATOM   1622  NH2 ARG A 221     113.768  25.089 273.268  1.00 96.50           N
ATOM   1623  N   HIS A 222     111.857  28.067 265.861  1.00 45.45           N
ATOM   1624  CA  HIS A 222     112.107  27.540 264.526  1.00 38.58           C
ATOM   1625  C   HIS A 222     111.781  28.587 263.469  1.00 33.10           C
ATOM   1626  O   HIS A 222     111.556  28.259 262.305  1.00 33.60           O
ATOM   1627  CB  HIS A 222     111.290  26.271 264.283  1.00 37.50           C
ATOM   1628  CG  HIS A 222     111.609  25.158 265.231  1.00 32.42           C
ATOM   1629  ND1 HIS A 222     112.797  24.460 265.186  1.00 42.72           N
ATOM   1630  CD2 HIS A 222     110.896  24.621 266.249  1.00 32.64           C
ATOM   1631  CE1 HIS A 222     112.802  23.542 266.136  1.00 38.15           C
ATOM   1632  NE2 HIS A 222     111.660  23.618 266.795  1.00 44.60           N
ATOM   1633  N   LYS A 223     111.766  29.850 263.887  1.00 38.12           N
ATOM   1634  CA  LYS A 223     111.424  30.959 263.001  1.00 33.00           C
ATOM   1635  C   LYS A 223     112.380  31.071 261.818  1.00 30.11           C
ATOM   1636  O   LYS A 223     111.991  31.510 260.736  1.00 29.58           O
ATOM   1637  CB  LYS A 223     111.406  32.278 263.782  1.00 30.79           C
ATOM   1638  CG  LYS A 223     112.725  32.633 264.454  1.00 38.67           C
ATOM   1639  CD  LYS A 223     112.622  33.938 265.230  1.00 41.32           C
ATOM   1640  CE  LYS A 223     113.932  34.274 265.928  1.00 54.28           C
ATOM   1641  NZ  LYS A 223     113.840  35.543 266.703  1.00 72.08           N
ATOM   1642  N   GLY A 224     113.629  30.669 262.027  1.00 37.13           N
ATOM   1643  CA  GLY A 224     114.640  30.761 260.992  1.00 31.10           C
ATOM   1644  C   GLY A 224     114.393  29.813 259.835  1.00 39.28           C
ATOM   1645  O   GLY A 224     114.401  30.224 258.675  1.00 30.02           O
ATOM   1646  N   ARG A 225     114.166  28.542 260.151  1.00 38.08           N
ATOM   1647  CA  ARG A 225     113.993  27.521 259.125  1.00 32.25           C
ATOM   1648  C   ARG A 225     112.653  27.654 258.410  1.00 36.59           C
ATOM   1649  O   ARG A 225     112.546  27.343 257.225  1.00 36.50           O
ATOM   1650  CB  ARG A 225     114.127  26.123 259.733  1.00 30.70           C
ATOM   1651  CG  ARG A 225     114.303  25.024 258.701  1.00 30.85           C
ATOM   1652  CD  ARG A 225     114.931  23.785 259.311  1.00 43.68           C
ATOM   1653  NE  ARG A 225     113.955  22.952 260.004  1.00 56.90           N
ATOM   1654  CZ  ARG A 225     113.260  21.982 259.419  1.00 51.33           C
ATOM   1655  NH1 ARG A 225     113.433  21.726 258.130  1.00 37.65           N
ATOM   1656  NH2 ARG A 225     112.392  21.267 260.122  1.00 57.75           N
ATOM   1657  N   ILE A 226     111.639  28.116 259.136  1.00 28.68           N
ATOM   1658  CA  ILE A 226     110.309  28.315 258.568  1.00 39.15           C
ATOM   1659  C   ILE A 226     110.352  29.247 257.359  1.00 42.28           C
ATOM   1660  O   ILE A 226     109.769  28.950 256.314  1.00 31.14           O
ATOM   1661  CB  ILE A 226     109.328  28.883 259.615  1.00 28.06           C
ATOM   1662  CG1 ILE A 226     108.912  27.789 260.598  1.00 33.75           C
ATOM   1663  CG2 ILE A 226     108.097  29.469 258.943  1.00 27.62           C
ATOM   1664  CD1 ILE A 226     107.953  28.262 261.669  1.00 40.18           C
ATOM   1665  N   VAL A 227     111.056  30.365 257.502  1.00 32.71           N
ATOM   1666  CA  VAL A 227     111.171  31.336 256.421  1.00 38.01           C
ATOM   1667  C   VAL A 227     111.930  30.747 255.233  1.00 44.85           C
ATOM   1668  O   VAL A 227     111.528  30.927 254.085  1.00 48.17           O
ATOM   1669  CB  VAL A 227     111.873  32.624 256.893  1.00 45.23           C
ATOM   1670  CG1 VAL A 227     111.992  33.618 255.748  1.00 28.66           C
ATOM   1671  CG2 VAL A 227     111.113  33.241 258.056  1.00 28.80           C
ATOM   1672  N   ARG A 228     113.015  30.031 255.516  1.00 34.40           N
ATOM   1673  CA  ARG A 228     113.829  29.422 254.466  1.00 41.77           C
ATOM   1674  C   ARG A 228     113.046  28.386 253.666  1.00 46.19           C
ATOM   1675  O   ARG A 228     113.246  28.237 252.460  1.00 41.62           O
ATOM   1676  CB  ARG A 228     115.079  28.774 255.064  1.00 29.40           C
ATOM   1677  CG  ARG A 228     115.964  29.737 255.824  1.00 36.88           C
ATOM   1678  CD  ARG A 228     117.344  29.150 256.061  1.00 31.59           C
ATOM   1679  NE  ARG A 228     117.303  27.929 256.860  1.00 45.13           N
ATOM   1680  CZ  ARG A 228     117.349  27.906 258.188  1.00 41.97           C
ATOM   1681  NH1 ARG A 228     117.427  29.041 258.869  1.00 48.88           N
ATOM   1682  NH2 ARG A 228     117.310  26.749 258.834  1.00 51.70           N
ATOM   1683  N   VAL A 229     112.157  27.668 254.345  1.00 43.22           N
ATOM   1684  CA  VAL A 229     111.309  26.685 253.686  1.00 27.23           C
ATOM   1685  C   VAL A 229     110.349  27.373 252.720  1.00 36.00           C
ATOM   1686  O   VAL A 229     110.183  26.940 251.579  1.00 44.51           O
ATOM   1687  CB  VAL A 229     110.512  25.850 254.713  1.00 27.45           C
ATOM   1688  CG1 VAL A 229     109.410  25.058 254.027  1.00 48.49           C
ATOM   1689  CG2 VAL A 229     111.442  24.922 255.480  1.00 28.35           C
ATOM   1690  N   LEU A 230     109.733  28.457 253.181  1.00 35.48           N
ATOM   1691  CA  LEU A 230     108.759  29.192 252.380  1.00 31.49           C
ATOM   1692  C   LEU A 230     109.404  29.900 251.192  1.00 33.79           C
ATOM   1693  O   LEU A 230     108.796  30.018 250.128  1.00 42.56           O
ATOM   1694  CB  LEU A 230     108.016  30.205 253.251  1.00 43.43           C
ATOM   1695  CG  LEU A 230     107.196  29.610 254.398  1.00 38.95           C
ATOM   1696  CD1 LEU A 230     106.472  30.706 255.162  1.00 55.11           C
ATOM   1697  CD2 LEU A 230     106.214  28.573 253.874  1.00 26.21           C
ATOM   1698  N   ILE A 231     110.631  30.375 251.378  1.00 30.81           N
ATOM   1699  CA  ILE A 231     111.375  31.011 250.296  1.00 36.06           C
ATOM   1700  C   ILE A 231     111.702  29.991 249.209  1.00 53.25           C
ATOM   1701  O   ILE A 231     111.593  30.280 248.016  1.00 43.92           O
ATOM   1702  CB  ILE A 231     112.680  31.662 250.807  1.00 43.97           C
ATOM   1703  CG1 ILE A 231     112.362  32.834 251.734  1.00 42.84           C
ATOM   1704  CG2 ILE A 231     113.535  32.142 249.647  1.00 27.78           C
ATOM   1705  CD1 ILE A 231     113.578  33.609 252.183  1.00 34.87           C
ATOM   1706  N   ALA A 232     112.087  28.791 249.637  1.00 47.54           N
ATOM   1707  CA  ALA A 232     112.437  27.713 248.719  1.00 26.70           C
ATOM   1708  C   ALA A 232     111.265  27.344 247.815  1.00 38.75           C
ATOM   1709  O   ALA A 232     111.450  27.083 246.627  1.00 35.58           O
ATOM   1710  CB  ALA A 232     112.911  26.495 249.493  1.00 27.28           C
ATOM   1711  N   VAL A 233     110.064  27.325 248.387  1.00 35.48           N
ATOM   1712  CA  VAL A 233     108.851  27.029 247.631  1.00 38.19           C
ATOM   1713  C   VAL A 233     108.686  27.992 246.458  1.00 37.44           C
ATOM   1714  O   VAL A 233     108.381  27.578 245.339  1.00 43.63           O
ATOM   1715  CB  VAL A 233     107.595  27.098 248.528  1.00 32.26           C
ATOM   1716  CG1 VAL A 233     106.329  26.964 247.693  1.00 31.43           C
ATOM   1717  CG2 VAL A 233     107.647  26.023 249.602  1.00 25.90           C
ATOM   1718  N   VAL A 234     108.905  29.276 246.719  1.00 26.40           N
ATOM   1719  CA  VAL A 234     108.773  30.300 245.690  1.00 29.12           C
ATOM   1720  C   VAL A 234     109.891  30.199 244.654  1.00 42.44           C
ATOM   1721  O   VAL A 234     109.639  30.270 243.451  1.00 41.41           O
ATOM   1722  CB  VAL A 234     108.776  31.715 246.300  1.00 29.78           C
ATOM   1723  CG1 VAL A 234     108.534  32.758 245.221  1.00 25.88           C
ATOM   1724  CG2 VAL A 234     107.726  31.822 247.394  1.00 25.58           C
ATOM   1725  N   LEU A 235     111.122  30.029 245.128  1.00 40.90           N
ATOM   1726  CA  LEU A 235     112.286  29.963 244.247  1.00 37.11           C
ATOM   1727  C   LEU A 235     112.236  28.766 243.304  1.00 38.69           C
ATOM   1728  O   LEU A 235     112.487  28.902 242.107  1.00 42.99           O
ATOM   1729  CB  LEU A 235     113.575  29.916 245.070  1.00 34.84           C
ATOM   1730  CG  LEU A 235     113.963  31.199 245.804  1.00 44.81           C
ATOM   1731  CD1 LEU A 235     115.254  30.997 246.577  1.00 54.10           C
ATOM   1732  CD2 LEU A 235     114.097  32.355 244.825  1.00 44.43           C
ATOM   1733  N   VAL A 236     111.919  27.596 243.850  1.00 36.55           N
ATOM   1734  CA  VAL A 236     111.843  26.375 243.054  1.00 44.66           C
ATOM   1735  C   VAL A 236     110.750  26.486 241.993  1.00 44.28           C
ATOM   1736  O   VAL A 236     110.939  26.069 240.849  1.00 51.55           O
ATOM   1737  CB  VAL A 236     111.586  25.139 243.944  1.00 36.07           C
ATOM   1738  CG1 VAL A 236     111.240  23.924 243.097  1.00 36.73           C
ATOM   1739  CG2 VAL A 236     112.800  24.853 244.815  1.00 27.42           C
ATOM   1740  N   PHE A 237     109.617  27.068 242.374  1.00 30.22           N
ATOM   1741  CA  PHE A 237     108.497  27.249 241.455  1.00 38.03           C
ATOM   1742  C   PHE A 237     108.894  28.111 240.260  1.00 38.67           C
ATOM   1743  O   PHE A 237     108.517  27.824 239.125  1.00 40.85           O
ATOM   1744  CB  PHE A 237     107.304  27.876 242.181  1.00 26.72           C
ATOM   1745  CG  PHE A 237     106.076  28.020 241.324  1.00 40.04           C
ATOM   1746  CD1 PHE A 237     105.822  29.199 240.642  1.00 45.01           C
ATOM   1747  CD2 PHE A 237     105.174  26.976 241.204  1.00 33.38           C
ATOM   1748  CE1 PHE A 237     104.695  29.333 239.855  1.00 38.62           C
ATOM   1749  CE2 PHE A 237     104.044  27.105 240.418  1.00 40.12           C
ATOM   1750  CZ  PHE A 237     103.805  28.285 239.744  1.00 42.69           C
ATOM   1751  N   ILE A 238     109.657  29.165 240.524  1.00 34.64           N
ATOM   1752  CA  ILE A 238     110.095  30.076 239.474  1.00 28.97           C
ATOM   1753  C   ILE A 238     111.098  29.415 238.532  1.00 37.33           C
ATOM   1754  O   ILE A 238     110.909  29.414 237.318  1.00 41.45           O
ATOM   1755  CB  ILE A 238     110.723  31.353 240.066  1.00 30.60           C
ATOM   1756  CG1 ILE A 238     109.673  32.146 240.847  1.00 26.28           C
ATOM   1757  CG2 ILE A 238     111.326  32.212 238.966  1.00 27.97           C
ATOM   1758  CD1 ILE A 238     110.216  33.392 241.510  1.00 27.80           C
ATOM   1759  N   ILE A 239     112.154  28.833 239.095  1.00 34.47           N
ATOM   1760  CA  ILE A 239     113.238  28.272 238.290  1.00 45.14           C
ATOM   1761  C   ILE A 239     112.827  27.042 237.477  1.00 46.22           C
ATOM   1762  O   ILE A 239     113.614  26.535 236.678  1.00 62.41           O
ATOM   1763  CB  ILE A 239     114.448  27.890 239.170  1.00 48.33           C
ATOM   1764  CG1 ILE A 239     114.079  26.763 240.134  1.00 70.65           C
ATOM   1765  CG2 ILE A 239     114.962  29.104 239.931  1.00 44.17           C
ATOM   1766  CD1 ILE A 239     115.221  26.325 241.024  1.00 98.48           C
ATOM   1767  N   PHE A 240     111.602  26.566 237.672  1.00 40.54           N
ATOM   1768  CA  PHE A 240     111.125  25.391 236.947  1.00 34.66           C
ATOM   1769  C   PHE A 240     109.957  25.703 236.013  1.00 45.86           C
ATOM   1770  O   PHE A 240     109.751  25.004 235.022  1.00 52.87           O
ATOM   1771  CB  PHE A 240     110.721  24.286 237.927  1.00 35.60           C
ATOM   1772  CG  PHE A 240     111.868  23.426 238.376  1.00 39.62           C
ATOM   1773  CD1 PHE A 240     112.310  22.375 237.589  1.00 46.87           C
ATOM   1774  CD2 PHE A 240     112.503  23.664 239.584  1.00 36.96           C
ATOM   1775  CE1 PHE A 240     113.365  21.580 237.995  1.00 36.81           C
ATOM   1776  CE2 PHE A 240     113.560  22.873 239.997  1.00 42.78           C
ATOM   1777  CZ  PHE A 240     113.991  21.829 239.201  1.00 38.37           C
ATOM   1778  N   TRP A 241     109.199  26.750 236.323  1.00 41.17           N
ATOM   1779  CA  TRP A 241     108.015  27.081 235.535  1.00 33.50           C
ATOM   1780  C   TRP A 241     108.195  28.317 234.656  1.00 30.26           C
ATOM   1781  O   TRP A 241     107.637  28.386 233.560  1.00 55.03           O
ATOM   1782  CB  TRP A 241     106.805  27.278 236.451  1.00 36.90           C
ATOM   1783  CG  TRP A 241     106.139  25.997 236.848  1.00 38.12           C
ATOM   1784  CD1 TRP A 241     106.252  25.348 238.042  1.00 43.43           C
ATOM   1785  CD2 TRP A 241     105.257  25.206 236.043  1.00 50.24           C
ATOM   1786  NE1 TRP A 241     105.492  24.202 238.032  1.00 48.20           N
ATOM   1787  CE2 TRP A 241     104.871  24.092 236.815  1.00 46.93           C
ATOM   1788  CE3 TRP A 241     104.754  25.332 234.744  1.00 56.98           C
ATOM   1789  CZ2 TRP A 241     104.008  23.111 236.333  1.00 45.57           C
ATOM   1790  CZ3 TRP A 241     103.896  24.357 234.266  1.00 59.82           C
ATOM   1791  CH2 TRP A 241     103.532  23.261 235.059  1.00 51.53           C
ATOM   1792  N   LEU A 242     108.965  29.290 235.135  1.00 35.17           N
ATOM   1793  CA  LEU A 242     109.167  30.542 234.401  1.00 40.29           C
ATOM   1794  C   LEU A 242     109.735  30.362 232.983  1.00 41.86           C
ATOM   1795  O   LEU A 242     109.272  31.032 232.061  1.00 60.37           O
ATOM   1796  CB  LEU A 242     110.070  31.490 235.200  1.00 26.86           C
ATOM   1797  CG  LEU A 242     110.378  32.850 234.567  1.00 41.11           C
ATOM   1798  CD1 LEU A 242     109.100  33.632 234.311  1.00 35.85           C
ATOM   1799  CD2 LEU A 242     111.329  33.650 235.444  1.00 36.19           C
ATOM   1800  N   PRO A 243     110.734  29.473 232.795  1.00 40.30           N
ATOM   1801  CA  PRO A 243     111.221  29.303 231.419  1.00 43.86           C
ATOM   1802  C   PRO A 243     110.152  28.828 230.435  1.00 49.24           C
ATOM   1803  O   PRO A 243     110.213  29.177 229.257  1.00 53.41           O
ATOM   1804  CB  PRO A 243     112.319  28.246 231.566  1.00 28.79           C
ATOM   1805  CG  PRO A 243     112.805  28.411 232.953  1.00 28.11           C
ATOM   1806  CD  PRO A 243     111.586  28.747 233.758  1.00 47.42           C
ATOM   1807  N   TYR A 244     109.188  28.048 230.912  1.00 45.44           N
ATOM   1808  CA  TYR A 244     108.134  27.536 230.043  1.00 46.81           C
ATOM   1809  C   TYR A 244     107.116  28.617 229.693  1.00 52.81           C
ATOM   1810  O   TYR A 244     106.731  28.764 228.533  1.00 54.25           O
ATOM   1811  CB  TYR A 244     107.430  26.345 230.696  1.00 30.86           C
ATOM   1812  CG  TYR A 244     106.230  25.849 229.922  1.00 36.32           C
ATOM   1813  CD1 TYR A 244     106.369  25.343 228.636  1.00 59.14           C
ATOM   1814  CD2 TYR A 244     104.958  25.881 230.479  1.00 44.60           C
ATOM   1815  CE1 TYR A 244     105.275  24.889 227.924  1.00 67.40           C
ATOM   1816  CE2 TYR A 244     103.858  25.427 229.775  1.00 65.11           C
ATOM   1817  CZ  TYR A 244     104.023  24.932 228.498  1.00 74.02           C
ATOM   1818  OH  TYR A 244     102.931  24.479 227.792  1.00 74.50           O
ATOM   1819  N   HIS A 245     106.685  29.375 230.697  1.00 43.33           N
ATOM   1820  CA  HIS A 245     105.671  30.405 230.493  1.00 44.12           C
ATOM   1821  C   HIS A 245     106.225  31.621 229.761  1.00 49.95           C
ATOM   1822  O   HIS A 245     105.492  32.321 229.062  1.00 56.02           O
ATOM   1823  CB  HIS A 245     105.066  30.828 231.831  1.00 31.45           C
ATOM   1824  CG  HIS A 245     104.152  29.802 232.426  1.00 27.33           C
ATOM   1825  ND1 HIS A 245     102.810  29.739 232.120  1.00 36.13           N
ATOM   1826  CD2 HIS A 245     104.389  28.796 233.298  1.00 36.60           C
ATOM   1827  CE1 HIS A 245     102.257  28.738 232.783  1.00 58.12           C
ATOM   1828  NE2 HIS A 245     103.194  28.149 233.506  1.00 57.21           N
ATOM   1829  N   LEU A 246     107.519  31.872 229.923  1.00 45.15           N
ATOM   1830  CA  LEU A 246     108.164  32.971 229.218  1.00 37.61           C
ATOM   1831  C   LEU A 246     108.340  32.607 227.748  1.00 38.16           C
ATOM   1832  O   LEU A 246     108.441  33.480 226.887  1.00 58.91           O
ATOM   1833  CB  LEU A 246     109.510  33.314 229.858  1.00 41.15           C
ATOM   1834  CG  LEU A 246     109.730  34.793 230.188  1.00 56.32           C
ATOM   1835  CD1 LEU A 246     108.572  35.335 231.010  1.00 63.27           C
ATOM   1836  CD2 LEU A 246     111.043  34.990 230.926  1.00 48.60           C
ATOM   1837  N   THR A 247     108.372  31.307 227.470  1.00 39.48           N
ATOM   1838  CA  THR A 247     108.430  30.814 226.100  1.00 37.15           C
ATOM   1839  C   THR A 247     107.029  30.823 225.495  1.00 45.31           C
ATOM   1840  O   THR A 247     106.858  31.023 224.294  1.00 47.87           O
ATOM   1841  CB  THR A 247     109.021  29.393 226.029  1.00 39.03           C
ATOM   1842  OG1 THR A 247     110.244  29.345 226.774  1.00 40.41           O
ATOM   1843  CG2 THR A 247     109.300  28.997 224.587  1.00 39.80           C
ATOM   1844  N   LEU A 248     106.026  30.607 226.341  1.00 50.10           N
ATOM   1845  CA  LEU A 248     104.634  30.702 225.917  1.00 50.16           C
ATOM   1846  C   LEU A 248     104.273  32.140 225.566  1.00 51.46           C
ATOM   1847  O   LEU A 248     103.439  32.386 224.694  1.00 50.30           O
ATOM   1848  CB  LEU A 248     103.698  30.183 227.010  1.00 52.04           C
ATOM   1849  CG  LEU A 248     103.386  28.688 227.012  1.00 53.55           C
ATOM   1850  CD1 LEU A 248     102.523  28.336 228.210  1.00 56.32           C
ATOM   1851  CD2 LEU A 248     102.693  28.292 225.719  1.00 53.89           C
ATOM   1852  N   PHE A 249     104.908  33.085 226.252  1.00 44.87           N
ATOM   1853  CA  PHE A 249     104.634  34.499 226.039  1.00 39.22           C
ATOM   1854  C   PHE A 249     105.083  34.947 224.651  1.00 47.25           C
ATOM   1855  O   PHE A 249     104.373  35.691 223.975  1.00 54.58           O
ATOM   1856  CB  PHE A 249     105.317  35.344 227.117  1.00 49.26           C
ATOM   1857  CG  PHE A 249     105.018  36.814 227.018  1.00 41.91           C
ATOM   1858  CD1 PHE A 249     103.786  37.312 227.411  1.00 32.98           C
ATOM   1859  CD2 PHE A 249     105.969  37.698 226.539  1.00 34.02           C
ATOM   1860  CE1 PHE A 249     103.506  38.661 227.324  1.00 40.52           C
ATOM   1861  CE2 PHE A 249     105.695  39.051 226.449  1.00 47.89           C
ATOM   1862  CZ  PHE A 249     104.462  39.532 226.842  1.00 38.25           C
ATOM   1863  N   VAL A 250     106.257  34.489 224.226  1.00 49.06           N
ATOM   1864  CA  VAL A 250     106.779  34.855 222.913  1.00 46.36           C
ATOM   1865  C   VAL A 250     106.104  34.035 221.818  1.00 50.91           C
ATOM   1866  O   VAL A 250     106.097  34.427 220.651  1.00 67.57           O
ATOM   1867  CB  VAL A 250     108.310  34.669 222.828  1.00 43.99           C
ATOM   1868  CG1 VAL A 250     108.994  35.387 223.981  1.00 37.23           C
ATOM   1869  CG2 VAL A 250     108.680  33.197 222.824  1.00 57.72           C
ATOM   1870  N   ASP A 251     105.534  32.896 222.201  1.00 50.91           N
ATOM   1871  CA  ASP A 251     104.761  32.081 221.272  1.00 49.15           C
ATOM   1872  C   ASP A 251     103.395  32.712 221.056  1.00 51.67           C
ATOM   1873  O   ASP A 251     102.869  32.721 219.943  1.00 53.04           O
ATOM   1874  CB  ASP A 251     104.615  30.650 221.792  1.00 53.30           C
ATOM   1875  CG  ASP A 251     103.589  29.849 221.012  1.00 74.26           C
ATOM   1876  OD1 ASP A 251     103.921  29.361 219.912  1.00 70.24           O
ATOM   1877  OD2 ASP A 251     102.449  29.706 221.502  1.00 89.25           O
ATOM   1878  N   THR A 252     102.826  33.241 222.134  1.00 54.09           N
ATOM   1879  CA  THR A 252     101.555  33.946 222.063  1.00 57.42           C
ATOM   1880  C   THR A 252     101.730  35.243 221.280  1.00 58.54           C
ATOM   1881  O   THR A 252     100.838  35.659 220.541  1.00 49.57           O
ATOM   1882  CB  THR A 252     100.999  34.255 223.465  1.00 46.23           C
ATOM   1883  OG1 THR A 252     101.049  33.071 224.271  1.00 36.18           O
ATOM   1884  CG2 THR A 252      99.562  34.747 223.378  1.00 45.52           C
ATOM   1885  N   LEU A 253     102.891  35.869 221.444  1.00 51.23           N
ATOM   1886  CA  LEU A 253     103.227  37.084 220.709  1.00 50.04           C
ATOM   1887  C   LEU A 253     103.300  36.818 219.209  1.00 51.03           C
ATOM   1888  O   LEU A 253     102.959  37.681 218.399  1.00 54.33           O
ATOM   1889  CB  LEU A 253     104.553  37.660 221.207  1.00 53.01           C
ATOM   1890  CG  LEU A 253     104.482  38.924 222.066  1.00 55.11           C
ATOM   1891  CD1 LEU A 253     103.491  38.755 223.206  1.00 67.24           C
ATOM   1892  CD2 LEU A 253     105.861  39.277 222.601  1.00 51.71           C
ATOM   1893  N   LYS A 254     103.751  35.621 218.845  1.00 41.95           N
ATOM   1894  CA  LYS A 254     103.817  35.218 217.446  1.00 40.31           C
ATOM   1895  C   LYS A 254     102.415  35.052 216.870  1.00 47.61           C
ATOM   1896  O   LYS A 254     102.117  35.544 215.781  1.00 50.32           O
ATOM   1897  CB  LYS A 254     104.607  33.916 217.295  1.00 43.77           C
ATOM   1898  CG  LYS A 254     104.748  33.440 215.856  1.00 36.48           C
ATOM   1899  CD  LYS A 254     105.428  32.080 215.773  1.00 46.00           C
ATOM   1900  CE  LYS A 254     104.422  30.935 215.794  1.00 40.43           C
ATOM   1901  NZ  LYS A 254     103.689  30.821 217.085  1.00 53.67           N
ATOM   1902  N   LEU A 255     101.561  34.354 217.612  1.00 50.10           N
ATOM   1903  CA  LEU A 255     100.175  34.144 217.210  1.00 54.53           C
ATOM   1904  C   LEU A 255      99.410  35.460 217.163  1.00 43.51           C
ATOM   1905  O   LEU A 255      98.504  35.638 216.350  1.00 51.03           O
ATOM   1906  CB  LEU A 255      99.480  33.175 218.169  1.00 45.58           C
ATOM   1907  CG  LEU A 255     100.044  31.757 218.266  1.00 40.20           C
ATOM   1908  CD1 LEU A 255      99.322  30.973 219.349  1.00 49.97           C
ATOM   1909  CD2 LEU A 255      99.936  31.048 216.926  1.00 37.07           C
ATOM   1910  N   LEU A 256      99.789  36.383 218.041  1.00 44.12           N
ATOM   1911  CA  LEU A 256      99.112  37.668 218.157  1.00 50.62           C
ATOM   1912  C   LEU A 256      99.567  38.634 217.067  1.00 51.87           C
ATOM   1913  O   LEU A 256      99.073  39.759 216.979  1.00 64.36           O
ATOM   1914  CB  LEU A 256      99.362  38.270 219.540  1.00 49.23           C
ATOM   1915  CG  LEU A 256      98.222  39.048 220.195  1.00 60.79           C
ATOM   1916  CD1 LEU A 256      96.928  38.256 220.125  1.00 46.61           C
ATOM   1917  CD2 LEU A 256      98.575  39.362 221.640  1.00 54.90           C
ATOM   1918  N   LYS A 257     100.514  38.181 216.248  1.00 51.92           N
ATOM   1919  CA  LYS A 257     101.069  38.965 215.144  1.00 45.02           C
ATOM   1920  C   LYS A 257     101.726  40.260 215.619  1.00 48.40           C
ATOM   1921  O   LYS A 257     101.837  41.221 214.857  1.00 57.26           O
ATOM   1922  CB  LYS A 257      99.985  39.284 214.108  1.00 49.82           C
ATOM   1923  CG  LYS A 257      99.237  38.066 213.588  1.00 59.83           C
ATOM   1924  CD  LYS A 257     100.171  37.091 212.890  1.00 62.75           C
ATOM   1925  CE  LYS A 257      99.413  35.875 212.379  1.00 69.23           C
ATOM   1926  NZ  LYS A 257     100.312  34.895 211.707  1.00 62.18           N
ATOM   1927  N   TRP A 258     102.160  40.285 216.876  1.00 47.81           N
ATOM   1928  CA  TRP A 258     102.856  41.449 217.415  1.00 54.82           C
ATOM   1929  C   TRP A 258     104.309  41.457 216.959  1.00 62.29           C
ATOM   1930  O   TRP A 258     104.912  42.516 216.790  1.00 64.56           O
ATOM   1931  CB  TRP A 258     102.783  41.476 218.944  1.00 48.84           C
ATOM   1932  CG  TRP A 258     101.440  41.875 219.481  1.00 43.34           C
ATOM   1933  CD1 TRP A 258     100.257  41.887 218.804  1.00 44.51           C
ATOM   1934  CD2 TRP A 258     101.147  42.331 220.808  1.00 43.32           C
ATOM   1935  NE1 TRP A 258      99.243  42.315 219.627  1.00 45.29           N
ATOM   1936  CE2 TRP A 258      99.764  42.595 220.862  1.00 44.55           C
ATOM   1937  CE3 TRP A 258     101.919  42.539 221.956  1.00 42.52           C
ATOM   1938  CZ2 TRP A 258      99.136  43.056 222.018  1.00 45.00           C
ATOM   1939  CZ3 TRP A 258     101.293  42.996 223.102  1.00 42.87           C
ATOM   1940  CH2 TRP A 258      99.917  43.250 223.124  1.00 57.29           C
ATOM   1941  N   ILE A 259     104.865  40.266 216.765  1.00 56.22           N
ATOM   1942  CA  ILE A 259     106.228  40.129 216.269  1.00 57.67           C
ATOM   1943  C   ILE A 259     106.246  39.314 214.981  1.00 55.23           C
ATOM   1944  O   ILE A 259     105.323  38.545 214.709  1.00 45.49           O
ATOM   1945  CB  ILE A 259     107.152  39.461 217.310  1.00 52.53           C
ATOM   1946  CG1 ILE A 259     106.713  38.020 217.575  1.00 48.22           C
ATOM   1947  CG2 ILE A 259     107.169  40.264 218.603  1.00 57.61           C
ATOM   1948  CD1 ILE A 259     107.612  37.277 218.540  1.00 51.31           C
ATOM   1949  N   SER A 260     107.293  39.496 214.184  1.00 64.02           N
ATOM   1950  CA  SER A 260     107.454  38.728 212.957  1.00 68.62           C
ATOM   1951  C   SER A 260     108.049  37.362 213.270  1.00 62.25           C
ATOM   1952  O   SER A 260     108.652  37.169 214.324  1.00 65.57           O
ATOM   1953  CB  SER A 260     108.339  39.481 211.961  1.00 88.21           C
ATOM   1954  OG  SER A 260     109.605  39.775 212.527  1.00103.13           O
ATOM   1955  N   SER A 261     107.878  36.412 212.356  1.00 63.77           N
ATOM   1956  CA  SER A 261     108.402  35.068 212.565  1.00 72.02           C
ATOM   1957  C   SER A 261     108.834  34.414 211.258  1.00 72.10           C
ATOM   1958  O   SER A 261     108.004  34.089 210.410  1.00 80.63           O
ATOM   1959  CB  SER A 261     107.361  34.191 213.264  1.00 61.72           C
ATOM   1960  OG  SER A 261     106.256  33.933 212.415  1.00 66.84           O
ATOM   1961  N   SER A 262     110.140  34.227 211.102  1.00 68.55           N
ATOM   1962  CA  SER A 262     110.676  33.506 209.956  1.00 63.68           C
ATOM   1963  C   SER A 262     110.552  32.008 210.200  1.00 62.18           C
ATOM   1964  O   SER A 262     110.053  31.585 211.242  1.00 56.70           O
ATOM   1965  CB  SER A 262     112.136  33.889 209.707  1.00 71.51           C
ATOM   1966  OG  SER A 262     112.941  33.580 210.832  1.00 74.78           O
ATOM   1967  N   CYS A 263     111.001  31.208 209.240  1.00 71.87           N
ATOM   1968  CA  CYS A 263     110.988  29.759 209.400  1.00 58.34           C
ATOM   1969  C   CYS A 263     111.929  29.346 210.527  1.00 48.99           C
ATOM   1970  O   CYS A 263     111.568  28.536 211.378  1.00 50.87           O
ATOM   1971  CB  CYS A 263     111.377  29.066 208.093  1.00 59.08           C
ATOM   1972  SG  CYS A 263     111.463  27.257 208.180  1.00 81.77           S
ATOM   1973  N   GLU A 264     113.128  29.923 210.535  1.00 60.43           N
ATOM   1974  CA  GLU A 264     114.135  29.601 211.543  1.00 63.88           C
ATOM   1975  C   GLU A 264     113.658  29.940 212.953  1.00 64.08           C
ATOM   1976  O   GLU A 264     113.945  29.212 213.904  1.00 80.26           O
ATOM   1977  CB  GLU A 264     115.447  30.337 211.252  1.00 70.04           C
ATOM   1978  CG  GLU A 264     116.082  29.996 209.911  1.00103.55           C
ATOM   1979  CD  GLU A 264     115.535  30.837 208.772  1.00121.75           C
ATOM   1980  OE1 GLU A 264     114.707  31.733 209.039  1.00112.51           O
ATOM   1981  OE2 GLU A 264     115.936  30.605 207.612  1.00132.97           O
ATOM   1982  N   PHE A 265     112.928  31.043 213.080  1.00 59.09           N
ATOM   1983  CA  PHE A 265     112.436  31.490 214.379  1.00 53.41           C
ATOM   1984  C   PHE A 265     111.399  30.526 214.949  1.00 54.42           C
ATOM   1985  O   PHE A 265     111.405  30.231 216.144  1.00 53.61           O
ATOM   1986  CB  PHE A 265     111.841  32.896 214.273  1.00 59.56           C
ATOM   1987  CG  PHE A 265     111.258  33.407 215.561  1.00 55.38           C
ATOM   1988  CD1 PHE A 265     112.082  33.827 216.593  1.00 47.61           C
ATOM   1989  CD2 PHE A 265     109.885  33.474 215.738  1.00 52.54           C
ATOM   1990  CE1 PHE A 265     111.547  34.297 217.779  1.00 41.05           C
ATOM   1991  CE2 PHE A 265     109.345  33.944 216.921  1.00 43.45           C
ATOM   1992  CZ  PHE A 265     110.177  34.357 217.942  1.00 41.93           C
ATOM   1993  N   GLU A 266     110.512  30.039 214.087  1.00 36.70           N
ATOM   1994  CA  GLU A 266     109.476  29.102 214.502  1.00 36.01           C
ATOM   1995  C   GLU A 266     110.082  27.773 214.938  1.00 59.86           C
ATOM   1996  O   GLU A 266     109.507  27.060 215.758  1.00 58.04           O
ATOM   1997  CB  GLU A 266     108.470  28.877 213.371  1.00 60.99           C
ATOM   1998  CG  GLU A 266     107.725  30.130 212.948  1.00 79.47           C
ATOM   1999  CD  GLU A 266     106.781  29.884 211.788  1.00106.25           C
ATOM   2000  OE1 GLU A 266     106.481  28.705 211.502  1.00112.01           O
ATOM   2001  OE2 GLU A 266     106.343  30.870 211.161  1.00117.69           O
ATOM   2002  N   ARG A 267     111.248  27.445 214.390  1.00 62.02           N
ATOM   2003  CA  ARG A 267     111.933  26.206 214.740  1.00 36.78           C
ATOM   2004  C   ARG A 267     112.605  26.314 216.101  1.00 54.37           C
ATOM   2005  O   ARG A 267     112.583  25.369 216.888  1.00 53.36           O
ATOM   2006  CB  ARG A 267     112.958  25.846 213.666  1.00 38.11           C
ATOM   2007  CG  ARG A 267     112.338  25.688 212.294  1.00 61.19           C
ATOM   2008  CD  ARG A 267     113.382  25.562 211.199  1.00 56.15           C
ATOM   2009  NE  ARG A 267     113.736  24.173 210.919  1.00 56.77           N
ATOM   2010  CZ  ARG A 267     114.891  23.612 211.261  1.00 63.23           C
ATOM   2011  NH1 ARG A 267     115.814  24.321 211.897  1.00 64.74           N
ATOM   2012  NH2 ARG A 267     115.125  22.343 210.960  1.00 78.15           N
ATOM   2013  N   SER A 268     113.200  27.470 216.373  1.00 53.72           N
ATOM   2014  CA  SER A 268     113.815  27.720 217.668  1.00 42.67           C
ATOM   2015  C   SER A 268     112.748  27.775 218.756  1.00 39.93           C
ATOM   2016  O   SER A 268     112.936  27.250 219.853  1.00 48.70           O
ATOM   2017  CB  SER A 268     114.618  29.020 217.638  1.00 42.99           C
ATOM   2018  OG  SER A 268     115.628  28.967 216.644  1.00 71.14           O
ATOM   2019  N   LEU A 269     111.623  28.406 218.436  1.00 45.02           N
ATOM   2020  CA  LEU A 269     110.512  28.537 219.373  1.00 35.19           C
ATOM   2021  C   LEU A 269     109.848  27.185 219.624  1.00 38.13           C
ATOM   2022  O   LEU A 269     109.371  26.911 220.725  1.00 46.86           O
ATOM   2023  CB  LEU A 269     109.494  29.552 218.843  1.00 37.41           C
ATOM   2024  CG  LEU A 269     108.333  29.972 219.746  1.00 57.65           C
ATOM   2025  CD1 LEU A 269     108.038  31.450 219.560  1.00 70.55           C
ATOM   2026  CD2 LEU A 269     107.096  29.149 219.440  1.00 83.08           C
ATOM   2027  N   LYS A 270     109.822  26.347 218.592  1.00 43.06           N
ATOM   2028  CA  LYS A 270     109.270  25.002 218.701  1.00 33.71           C
ATOM   2029  C   LYS A 270     110.095  24.162 219.667  1.00 49.73           C
ATOM   2030  O   LYS A 270     109.556  23.532 220.578  1.00 52.33           O
ATOM   2031  CB  LYS A 270     109.229  24.325 217.331  1.00 49.07           C
ATOM   2032  CG  LYS A 270     108.490  22.997 217.300  1.00 55.43           C
ATOM   2033  CD  LYS A 270     107.027  23.190 216.938  1.00 68.62           C
ATOM   2034  CE  LYS A 270     106.374  21.871 216.556  1.00 71.37           C
ATOM   2035  NZ  LYS A 270     105.009  22.070 215.995  1.00 65.55           N
ATOM   2036  N   ARG A 271     111.408  24.163 219.457  1.00 57.17           N
ATOM   2037  CA  ARG A 271     112.327  23.399 220.290  1.00 49.82           C
ATOM   2038  C   ARG A 271     112.308  23.900 221.729  1.00 52.45           C
ATOM   2039  O   ARG A 271     112.332  23.108 222.670  1.00 45.90           O
ATOM   2040  CB  ARG A 271     113.747  23.474 219.728  1.00 47.02           C
ATOM   2041  CG  ARG A 271     114.727  22.521 220.391  1.00 52.26           C
ATOM   2042  CD  ARG A 271     116.153  22.806 219.952  1.00 55.00           C
ATOM   2043  NE  ARG A 271     116.299  22.787 218.499  1.00 38.41           N
ATOM   2044  CZ  ARG A 271     116.670  21.719 217.800  1.00 50.84           C
ATOM   2045  NH1 ARG A 271     116.933  20.577 218.419  1.00 55.33           N
ATOM   2046  NH2 ARG A 271     116.779  21.794 216.480  1.00 40.68           N
ATOM   2047  N   ALA A 272     112.261  25.219 221.889  1.00 50.87           N
ATOM   2048  CA  ALA A 272     112.243  25.834 223.211  1.00 38.13           C
ATOM   2049  C   ALA A 272     110.988  25.444 223.982  1.00 43.03           C
ATOM   2050  O   ALA A 272     111.045  25.187 225.183  1.00 57.88           O
ATOM   2051  CB  ALA A 272     112.343  27.346 223.094  1.00 31.76           C
ATOM   2052  N   LEU A 273     109.857  25.399 223.286  1.00 40.67           N
ATOM   2053  CA  LEU A 273     108.594  25.012 223.905  1.00 37.47           C
ATOM   2054  C   LEU A 273     108.625  23.564 224.381  1.00 33.42           C
ATOM   2055  O   LEU A 273     108.130  23.251 225.460  1.00 42.33           O
ATOM   2056  CB  LEU A 273     107.431  25.220 222.933  1.00 39.03           C
ATOM   2057  CG  LEU A 273     106.836  26.627 222.880  1.00 45.56           C
ATOM   2058  CD1 LEU A 273     105.776  26.719 221.798  1.00 50.82           C
ATOM   2059  CD2 LEU A 273     106.252  27.004 224.232  1.00 56.11           C
ATOM   2060  N   ILE A 274     109.211  22.687 223.573  1.00 36.16           N
ATOM   2061  CA  ILE A 274     109.282  21.269 223.907  1.00 39.28           C
ATOM   2062  C   ILE A 274     110.199  21.014 225.100  1.00 38.90           C
ATOM   2063  O   ILE A 274     109.833  20.299 226.032  1.00 41.27           O
ATOM   2064  CB  ILE A 274     109.770  20.434 222.705  1.00 40.93           C
ATOM   2065  CG1 ILE A 274     108.762  20.517 221.557  1.00 34.56           C
ATOM   2066  CG2 ILE A 274     109.991  18.985 223.111  1.00 35.35           C
ATOM   2067  CD1 ILE A 274     109.138  19.682 220.352  1.00 35.96           C
ATOM   2068  N   LEU A 275     111.387  21.610 225.069  1.00 35.89           N
ATOM   2069  CA  LEU A 275     112.379  21.406 226.120  1.00 32.84           C
ATOM   2070  C   LEU A 275     111.941  21.988 227.462  1.00 40.05           C
ATOM   2071  O   LEU A 275     111.971  21.301 228.483  1.00 37.43           O
ATOM   2072  CB  LEU A 275     113.720  22.015 225.706  1.00 33.32           C
ATOM   2073  CG  LEU A 275     114.404  21.376 224.495  1.00 46.04           C
ATOM   2074  CD1 LEU A 275     115.707  22.091 224.177  1.00 35.33           C
ATOM   2075  CD2 LEU A 275     114.645  19.893 224.734  1.00 35.95           C
ATOM   2076  N   THR A 276     111.534  23.254 227.454  1.00 39.31           N
ATOM   2077  CA  THR A 276     111.154  23.946 228.683  1.00 36.69           C
ATOM   2078  C   THR A 276     109.907  23.344 229.325  1.00 44.88           C
ATOM   2079  O   THR A 276     109.717  23.443 230.538  1.00 55.65           O
ATOM   2080  CB  THR A 276     110.908  25.444 228.433  1.00 32.75           C
ATOM   2081  OG1 THR A 276     109.977  25.605 227.356  1.00 37.67           O
ATOM   2082  CG2 THR A 276     112.211  26.146 228.082  1.00 29.71           C
ATOM   2083  N   GLU A 277     109.061  22.723 228.510  1.00 34.58           N
ATOM   2084  CA  GLU A 277     107.858  22.071 229.013  1.00 38.11           C
ATOM   2085  C   GLU A 277     108.217  20.853 229.856  1.00 46.46           C
ATOM   2086  O   GLU A 277     107.619  20.612 230.906  1.00 44.35           O
ATOM   2087  CB  GLU A 277     106.947  21.660 227.857  1.00 38.54           C
ATOM   2088  CG  GLU A 277     105.650  21.001 228.284  1.00 45.50           C
ATOM   2089  CD  GLU A 277     104.819  20.546 227.103  1.00 60.05           C
ATOM   2090  OE1 GLU A 277     105.075  19.437 226.586  1.00 43.22           O
ATOM   2091  OE2 GLU A 277     103.913  21.298 226.687  1.00 77.13           O
ATOM   2092  N   SER A 278     109.200  20.090 229.387  1.00 38.77           N
ATOM   2093  CA  SER A 278     109.653  18.896 230.091  1.00 47.26           C
ATOM   2094  C   SER A 278     110.358  19.267 231.390  1.00 42.35           C
ATOM   2095  O   SER A 278     110.358  18.497 232.350  1.00 45.15           O
ATOM   2096  CB  SER A 278     110.585  18.071 229.201  1.00 54.27           C
ATOM   2097  OG  SER A 278     109.931  17.666 228.011  1.00 68.26           O
ATOM   2098  N   LEU A 279     110.961  20.450 231.408  1.00 36.13           N
ATOM   2099  CA  LEU A 279     111.626  20.959 232.601  1.00 47.95           C
ATOM   2100  C   LEU A 279     110.622  21.225 233.719  1.00 49.14           C
ATOM   2101  O   LEU A 279     110.889  20.947 234.889  1.00 42.39           O
ATOM   2102  CB  LEU A 279     112.397  22.238 232.278  1.00 45.33           C
ATOM   2103  CG  LEU A 279     113.008  22.965 233.476  1.00 36.74           C
ATOM   2104  CD1 LEU A 279     114.125  22.137 234.089  1.00 35.80           C
ATOM   2105  CD2 LEU A 279     113.505  24.345 233.076  1.00 42.43           C
ATOM   2106  N   ALA A 280     109.466  21.764 233.345  1.00 41.05           N
ATOM   2107  CA  ALA A 280     108.429  22.110 234.309  1.00 28.59           C
ATOM   2108  C   ALA A 280     107.789  20.868 234.919  1.00 44.14           C
ATOM   2109  O   ALA A 280     107.184  20.935 235.988  1.00 59.45           O
ATOM   2110  CB  ALA A 280     107.371  22.981 233.652  1.00 29.53           C
ATOM   2111  N   PHE A 281     107.926  19.737 234.234  1.00 42.24           N
ATOM   2112  CA  PHE A 281     107.351  18.481 234.707  1.00 39.09           C
ATOM   2113  C   PHE A 281     108.136  17.922 235.887  1.00 50.43           C
ATOM   2114  O   PHE A 281     107.657  17.044 236.603  1.00 59.59           O
ATOM   2115  CB  PHE A 281     107.305  17.447 233.581  1.00 37.91           C
ATOM   2116  CG  PHE A 281     106.353  17.792 232.472  1.00 46.54           C
ATOM   2117  CD1 PHE A 281     105.438  18.823 232.616  1.00 48.10           C
ATOM   2118  CD2 PHE A 281     106.367  17.076 231.287  1.00 48.22           C
ATOM   2119  CE1 PHE A 281     104.562  19.137 231.597  1.00 44.75           C
ATOM   2120  CE2 PHE A 281     105.493  17.385 230.264  1.00 44.85           C
ATOM   2121  CZ  PHE A 281     104.590  18.417 230.419  1.00 34.65           C
ATOM   2122  N   CYS A 282     109.347  18.431 236.080  1.00 34.26           N
ATOM   2123  CA  CYS A 282     110.206  17.968 237.161  1.00 48.31           C
ATOM   2124  C   CYS A 282     109.782  18.560 238.501  1.00 55.85           C
ATOM   2125  O   CYS A 282     110.186  18.077 239.558  1.00 65.25           O
ATOM   2126  CB  CYS A 282     111.666  18.319 236.869  1.00 46.05           C
ATOM   2127  SG  CYS A 282     112.315  17.599 235.343  1.00 47.49           S
ATOM   2128  N   HIS A 283     108.962  19.604 238.448  1.00 52.24           N
ATOM   2129  CA  HIS A 283     108.549  20.315 239.653  1.00 51.74           C
ATOM   2130  C   HIS A 283     107.666  19.463 240.562  1.00 60.42           C
ATOM   2131  O   HIS A 283     107.703  19.608 241.783  1.00 75.04           O
ATOM   2132  CB  HIS A 283     107.817  21.606 239.283  1.00 49.81           C
ATOM   2133  CG  HIS A 283     107.366  22.401 240.468  1.00 47.81           C
ATOM   2134  ND1 HIS A 283     106.038  22.531 240.816  1.00 55.54           N
ATOM   2135  CD2 HIS A 283     108.066  23.100 241.392  1.00 37.76           C
ATOM   2136  CE1 HIS A 283     105.941  23.280 241.899  1.00 54.03           C
ATOM   2137  NE2 HIS A 283     107.157  23.638 242.269  1.00 46.05           N
ATOM   2138  N   CYS A 284     106.877  18.574 239.967  1.00 54.62           N
ATOM   2139  CA  CYS A 284     105.981  17.723 240.744  1.00 59.56           C
ATOM   2140  C   CYS A 284     106.759  16.633 241.478  1.00 51.00           C
ATOM   2141  O   CYS A 284     106.228  15.975 242.372  1.00 57.20           O
ATOM   2142  CB  CYS A 284     104.913  17.097 239.846  1.00 74.17           C
ATOM   2143  SG  CYS A 284     105.543  15.903 238.651  1.00 84.97           S
ATOM   2144  N   CYS A 285     108.018  16.447 241.093  1.00 38.01           N
ATOM   2145  CA  CYS A 285     108.902  15.516 241.786  1.00 50.96           C
ATOM   2146  C   CYS A 285     109.516  16.178 243.013  1.00 48.97           C
ATOM   2147  O   CYS A 285     109.961  15.503 243.941  1.00 48.72           O
ATOM   2148  CB  CYS A 285     110.006  15.017 240.851  1.00 45.05           C
ATOM   2149  SG  CYS A 285     109.420  14.084 239.423  1.00 57.71           S
ATOM   2150  N   LEU A 286     109.535  17.507 243.006  1.00 40.30           N
ATOM   2151  CA  LEU A 286     110.134  18.278 244.089  1.00 47.04           C
ATOM   2152  C   LEU A 286     109.113  18.626 245.169  1.00 50.02           C
ATOM   2153  O   LEU A 286     109.482  18.981 246.288  1.00 54.15           O
ATOM   2154  CB  LEU A 286     110.775  19.557 243.542  1.00 51.31           C
ATOM   2155  CG  LEU A 286     112.237  19.484 243.087  1.00 54.25           C
ATOM   2156  CD1 LEU A 286     113.134  19.055 244.240  1.00 71.55           C
ATOM   2157  CD2 LEU A 286     112.410  18.554 241.895  1.00 35.90           C
ATOM   2158  N   ASN A 287     107.832  18.525 244.826  1.00 45.37           N
ATOM   2159  CA  ASN A 287     106.755  18.794 245.777  1.00 44.46           C
ATOM   2160  C   ASN A 287     106.824  17.976 247.077  1.00 36.69           C
ATOM   2161  O   ASN A 287     106.532  18.512 248.146  1.00 40.18           O
ATOM   2162  CB  ASN A 287     105.394  18.576 245.107  1.00 42.68           C
ATOM   2163  CG  ASN A 287     104.990  19.736 244.219  1.00 40.63           C
ATOM   2164  OD1 ASN A 287     105.343  20.885 244.483  1.00 29.57           O
ATOM   2165  ND2 ASN A 287     104.242  19.442 243.163  1.00 54.94           N
ATOM   2166  N   PRO A 288     107.193  16.680 247.000  1.00 47.38           N
ATOM   2167  CA  PRO A 288     107.376  15.966 248.271  1.00 40.59           C
ATOM   2168  C   PRO A 288     108.477  16.558 249.151  1.00 33.39           C
ATOM   2169  O   PRO A 288     108.387  16.484 250.376  1.00 39.27           O
ATOM   2170  CB  PRO A 288     107.750  14.551 247.822  1.00 35.91           C
ATOM   2171  CG  PRO A 288     107.103  14.403 246.501  1.00 42.98           C
ATOM   2172  CD  PRO A 288     107.220  15.751 245.854  1.00 41.89           C
ATOM   2173  N   LEU A 289     109.500  17.139 248.533  1.00 40.85           N
ATOM   2174  CA  LEU A 289     110.621  17.707 249.274  1.00 46.55           C
ATOM   2175  C   LEU A 289     110.338  19.131 249.746  1.00 30.93           C
ATOM   2176  O   LEU A 289     111.076  19.682 250.562  1.00 40.06           O
ATOM   2177  CB  LEU A 289     111.888  17.692 248.415  1.00 46.25           C
ATOM   2178  CG  LEU A 289     112.389  16.332 247.925  1.00 44.32           C
ATOM   2179  CD1 LEU A 289     113.609  16.504 247.035  1.00 35.03           C
ATOM   2180  CD2 LEU A 289     112.707  15.424 249.099  1.00 45.96           C
ATOM   2181  N   LEU A 290     109.264  19.719 249.231  1.00 31.04           N
ATOM   2182  CA  LEU A 290     108.965  21.123 249.487  1.00 28.77           C
ATOM   2183  C   LEU A 290     107.980  21.334 250.636  1.00 29.39           C
ATOM   2184  O   LEU A 290     107.966  22.397 251.257  1.00 41.72           O
ATOM   2185  CB  LEU A 290     108.418  21.777 248.216  1.00 38.47           C
ATOM   2186  CG  LEU A 290     109.399  22.571 247.348  1.00 42.73           C
ATOM   2187  CD1 LEU A 290     110.702  21.821 247.149  1.00 56.78           C
ATOM   2188  CD2 LEU A 290     108.768  22.894 246.005  1.00 43.91           C
ATOM   2189  N   TYR A 291     107.162  20.326 250.921  1.00 34.92           N
ATOM   2190  CA  TYR A 291     106.102  20.478 251.912  1.00 33.77           C
ATOM   2191  C   TYR A 291     106.132  19.416 253.009  1.00 44.57           C
ATOM   2192  O   TYR A 291     106.162  19.744 254.195  1.00 69.69           O
ATOM   2193  CB  TYR A 291     104.737  20.455 251.223  1.00 33.17           C
ATOM   2194  CG  TYR A 291     104.559  21.531 250.178  1.00 39.72           C
ATOM   2195  CD1 TYR A 291     104.175  22.817 250.535  1.00 54.07           C
ATOM   2196  CD2 TYR A 291     104.769  21.260 248.832  1.00 49.77           C
ATOM   2197  CE1 TYR A 291     104.009  23.804 249.582  1.00 37.34           C
ATOM   2198  CE2 TYR A 291     104.604  22.239 247.872  1.00 51.60           C
ATOM   2199  CZ  TYR A 291     104.224  23.509 248.252  1.00 37.72           C
ATOM   2200  OH  TYR A 291     104.060  24.486 247.299  1.00 56.46           O
ATOM   2201  N   VAL A 292     106.117  18.148 252.612  1.00 35.26           N
ATOM   2202  CA  VAL A 292     105.984  17.055 253.571  1.00 37.51           C
ATOM   2203  C   VAL A 292     107.303  16.678 254.243  1.00 44.53           C
ATOM   2204  O   VAL A 292     107.457  16.838 255.453  1.00 50.89           O
ATOM   2205  CB  VAL A 292     105.392  15.801 252.902  1.00 34.49           C
ATOM   2206  CG1 VAL A 292     105.334  14.645 253.890  1.00 31.47           C
ATOM   2207  CG2 VAL A 292     104.009  16.105 252.355  1.00 44.92           C
ATOM   2208  N   PHE A 293     108.256  16.183 253.458  1.00 33.17           N
ATOM   2209  CA  PHE A 293     109.499  15.657 254.016  1.00 49.51           C
ATOM   2210  C   PHE A 293     110.483  16.751 254.419  1.00 49.89           C
ATOM   2211  O   PHE A 293     111.654  16.475 254.683  1.00 37.31           O
ATOM   2212  CB  PHE A 293     110.163  14.703 253.022  1.00 44.43           C
ATOM   2213  CG  PHE A 293     109.334  13.492 252.706  1.00 56.87           C
ATOM   2214  CD1 PHE A 293     108.970  12.607 253.707  1.00 35.36           C
ATOM   2215  CD2 PHE A 293     108.922  13.236 251.409  1.00 58.18           C
ATOM   2216  CE1 PHE A 293     108.206  11.492 253.421  1.00 35.98           C
ATOM   2217  CE2 PHE A 293     108.161  12.122 251.116  1.00 37.40           C
ATOM   2218  CZ  PHE A 293     107.802  11.249 252.124  1.00 44.15           C
ATOM   2219  N   VAL A 294     110.007  17.990 254.467  1.00 46.60           N
ATOM   2220  CA  VAL A 294     110.817  19.097 254.953  1.00 37.44           C
ATOM   2221  C   VAL A 294     110.527  19.298 256.439  1.00 52.50           C
ATOM   2222  O   VAL A 294     111.267  19.985 257.145  1.00 45.14           O
ATOM   2223  CB  VAL A 294     110.541  20.397 254.169  1.00 38.36           C
ATOM   2224  CG1 VAL A 294     109.213  21.005 254.589  1.00 40.60           C
ATOM   2225  CG2 VAL A 294     111.675  21.392 254.363  1.00 57.14           C
ATOM   2226  N   GLY A 295     109.446  18.679 256.905  1.00 42.99           N
ATOM   2227  CA  GLY A 295     109.083  18.718 258.310  1.00 51.98           C
ATOM   2228  C   GLY A 295     109.680  17.546 259.064  1.00 58.45           C
ATOM   2229  O   GLY A 295     109.683  16.419 258.568  1.00 54.06           O
ATOM   2230  N   THR A 296     110.181  17.812 260.267  1.00 67.10           N
ATOM   2231  CA  THR A 296     110.883  16.801 261.053  1.00 76.87           C
ATOM   2232  C   THR A 296     109.993  15.623 261.438  1.00 67.92           C
ATOM   2233  O   THR A 296     110.457  14.485 261.499  1.00 63.61           O
ATOM   2234  CB  THR A 296     111.478  17.409 262.336  1.00 42.03           C
ATOM   2235  OG1 THR A 296     110.449  18.087 263.067  1.00 62.12           O
ATOM   2236  CG2 THR A 296     112.581  18.393 261.989  1.00 44.24           C
ATOM   2237  N   LYS A 297     108.718  15.898 261.695  1.00 52.31           N
ATOM   2238  CA  LYS A 297     107.774  14.853 262.079  1.00 44.17           C
ATOM   2239  C   LYS A 297     107.612  13.819 260.970  1.00 53.16           C
ATOM   2240  O   LYS A 297     107.548  12.619 261.234  1.00 66.13           O
ATOM   2241  CB  LYS A 297     106.415  15.459 262.434  1.00 48.19           C
ATOM   2242  N   PHE A 298     107.551  14.289 259.728  1.00 39.44           N
ATOM   2243  CA  PHE A 298     107.442  13.395 258.582  1.00 43.41           C
ATOM   2244  C   PHE A 298     108.783  12.735 258.280  1.00 39.77           C
ATOM   2245  O   PHE A 298     108.834  11.643 257.715  1.00 48.60           O
ATOM   2246  CB  PHE A 298     106.932  14.149 257.353  1.00 32.42           C
ATOM   2247  CG  PHE A 298     105.521  14.645 257.490  1.00 42.96           C
ATOM   2248  CD1 PHE A 298     104.456  13.759 257.464  1.00 32.42           C
ATOM   2249  CD2 PHE A 298     105.257  15.998 257.637  1.00 46.64           C
ATOM   2250  CE1 PHE A 298     103.155  14.211 257.588  1.00 41.16           C
ATOM   2251  CE2 PHE A 298     103.957  16.456 257.760  1.00 54.07           C
ATOM   2252  CZ  PHE A 298     102.905  15.561 257.735  1.00 52.88           C
ATOM   2253  N   ARG A 299     109.866  13.405 258.657  1.00 45.94           N
ATOM   2254  CA  ARG A 299     111.204  12.849 258.498  1.00 36.91           C
ATOM   2255  C   ARG A 299     111.428  11.703 259.476  1.00 50.46           C
ATOM   2256  O   ARG A 299     111.953  10.653 259.108  1.00 56.99           O
ATOM   2257  CB  ARG A 299     112.267  13.929 258.702  1.00 46.19           C
ATOM   2258  CG  ARG A 299     112.358  14.933 257.568  1.00 54.78           C
ATOM   2259  CD  ARG A 299     113.310  16.063 257.917  1.00 57.82           C
ATOM   2260  NE  ARG A 299     113.505  16.976 256.797  1.00 65.48           N
ATOM   2261  CZ  ARG A 299     114.231  18.088 256.860  1.00 59.44           C
ATOM   2262  NH1 ARG A 299     114.830  18.427 257.994  1.00 70.64           N
ATOM   2263  NH2 ARG A 299     114.357  18.862 255.790  1.00 63.07           N
ATOM   2264  N   GLN A 300     111.023  11.916 260.725  1.00 58.48           N
ATOM   2265  CA  GLN A 300     111.157  10.901 261.763  1.00 47.06           C
ATOM   2266  C   GLN A 300     110.221   9.725 261.506  1.00 47.71           C
ATOM   2267  O   GLN A 300     110.588   8.571 261.728  1.00 64.40           O
ATOM   2268  CB  GLN A 300     110.877  11.503 263.142  1.00 43.83           C
ATOM   2269  CG  GLN A 300     111.900  12.536 263.591  1.00 61.97           C
ATOM   2270  CD  GLN A 300     111.497  13.234 264.876  1.00 62.14           C
ATOM   2271  OE1 GLN A 300     110.424  12.981 265.422  1.00 55.95           O
ATOM   2272  NE2 GLN A 300     112.358  14.121 265.364  1.00 66.62           N
ATOM   2273  N   GLU A 301     109.014  10.026 261.035  1.00 39.34           N
ATOM   2274  CA  GLU A 301     108.017   8.998 260.753  1.00 43.53           C
ATOM   2275  C   GLU A 301     108.477   8.070 259.637  1.00 50.42           C
ATOM   2276  O   GLU A 301     108.346   6.851 259.739  1.00 58.73           O
ATOM   2277  CB  GLU A 301     106.677   9.636 260.383  1.00 37.01           C
ATOM   2278  CG  GLU A 301     105.575   8.635 260.063  1.00 49.23           C
ATOM   2279  CD  GLU A 301     105.114   7.853 261.279  1.00 74.96           C
ATOM   2280  OE1 GLU A 301     105.392   8.289 262.416  1.00 93.92           O
ATOM   2281  OE2 GLU A 301     104.470   6.800 261.096  1.00 69.99           O
ATOM   2282  N   LEU A 302     109.016   8.655 258.572  1.00 46.93           N
ATOM   2283  CA  LEU A 302     109.532   7.879 257.452  1.00 54.61           C
ATOM   2284  C   LEU A 302     110.735   7.047 257.882  1.00 53.70           C
ATOM   2285  O   LEU A 302     110.937   5.933 257.399  1.00 48.66           O
ATOM   2286  CB  LEU A 302     109.911   8.797 256.289  1.00 48.77           C
ATOM   2287  CG  LEU A 302     110.450   8.102 255.037  1.00 61.94           C
ATOM   2288  CD1 LEU A 302     109.430   7.117 254.486  1.00 58.03           C
ATOM   2289  CD2 LEU A 302     110.837   9.124 253.982  1.00 56.81           C
ATOM   2290  N   HIS A 303     111.527   7.594 258.798  1.00 47.41           N
ATOM   2291  CA  HIS A 303     112.692   6.891 259.319  1.00 45.54           C
ATOM   2292  C   HIS A 303     112.264   5.669 260.127  1.00 58.68           C
ATOM   2293  O   HIS A 303     112.957   4.652 260.147  1.00 72.27           O
ATOM   2294  CB  HIS A 303     113.545   7.826 260.178  1.00 63.95           C
ATOM   2295  CG  HIS A 303     114.885   7.263 260.536  1.00 61.67           C
ATOM   2296  ND1 HIS A 303     115.098   6.515 261.674  1.00 63.90           N
ATOM   2297  CD2 HIS A 303     116.081   7.339 259.906  1.00 53.28           C
ATOM   2298  CE1 HIS A 303     116.368   6.154 261.729  1.00 53.34           C
ATOM   2299  NE2 HIS A 303     116.986   6.641 260.669  1.00 62.05           N
ATOM   2300  N   CYS A 304     111.116   5.776 260.790  1.00 56.05           N
ATOM   2301  CA  CYS A 304     110.562   4.661 261.548  1.00 66.28           C
ATOM   2302  C   CYS A 304     109.959   3.614 260.618  1.00 64.59           C
ATOM   2303  O   CYS A 304     110.121   2.413 260.834  1.00 53.90           O
ATOM   2304  CB  CYS A 304     109.503   5.152 262.538  1.00 68.92           C
ATOM   2305  SG  CYS A 304     110.142   6.183 263.877  1.00 79.30           S
ATOM   2306  N   LEU A 305     109.263   4.078 259.585  1.00 62.07           N
ATOM   2307  CA  LEU A 305     108.621   3.185 258.626  1.00 55.82           C
ATOM   2308  C   LEU A 305     109.648   2.377 257.841  1.00 61.67           C
ATOM   2309  O   LEU A 305     109.477   1.177 257.633  1.00 64.30           O
ATOM   2310  CB  LEU A 305     107.732   3.980 257.668  1.00 59.45           C
ATOM   2311  CG  LEU A 305     106.500   4.651 258.281  1.00 59.16           C
ATOM   2312  CD1 LEU A 305     105.738   5.446 257.232  1.00 44.00           C
ATOM   2313  CD2 LEU A 305     105.596   3.620 258.941  1.00 56.89           C
ATOM   2314  N   LEU A 306     110.717   3.038 257.412  1.00 61.25           N
ATOM   2315  CA  LEU A 306     111.776   2.369 256.664  1.00 61.53           C
ATOM   2316  C   LEU A 306     112.556   1.401 257.549  1.00 60.35           C
ATOM   2317  O   LEU A 306     113.221   0.492 257.052  1.00 64.96           O
ATOM   2318  CB  LEU A 306     112.725   3.396 256.042  1.00 72.29           C
ATOM   2319  CG  LEU A 306     112.154   4.247 254.906  1.00 78.84           C
ATOM   2320  CD1 LEU A 306     113.193   5.234 254.396  1.00 58.27           C
ATOM   2321  CD2 LEU A 306     111.650   3.361 253.776  1.00 57.24           C
ATOM   2322  N   ALA A 307     112.470   1.599 258.860  1.00 65.12           N
ATOM   2323  CA  ALA A 307     113.154   0.732 259.812  1.00 61.79           C
ATOM   2324  C   ALA A 307     112.285  -0.463 260.191  1.00 81.40           C
ATOM   2325  O   ALA A 307     112.792  -1.557 260.439  1.00 95.68           O
ATOM   2326  CB  ALA A 307     113.548   1.515 261.053  1.00 70.53           C
ATOM   2327  N   GLU A 308     110.974  -0.247 260.235  1.00 83.07           N
ATOM   2328  CA  GLU A 308     110.034  -1.307 260.585  1.00 94.93           C
ATOM   2329  C   GLU A 308     109.808  -2.260 259.415  1.00 92.90           C
ATOM   2330  O   GLU A 308     109.455  -3.423 259.612  1.00100.60           O
ATOM   2331  CB  GLU A 308     108.700  -0.712 261.044  1.00104.77           C
ATOM   2332  CG  GLU A 308     108.765  -0.014 262.395  1.00109.66           C
ATOM   2333  CD  GLU A 308     107.445   0.619 262.790  1.00105.34           C
ATOM   2334  OE1 GLU A 308     106.510   0.614 261.962  1.00 90.49           O
ATOM   2335  OE2 GLU A 308     107.343   1.122 263.929  1.00109.01           O
ATOM   2336  N   PHE A 309     110.012  -1.764 258.199  1.00 88.69           N
ATOM   2337  CA  PHE A 309     109.869  -2.591 257.007  1.00 73.59           C
ATOM   2338  C   PHE A 309     111.188  -3.266 256.642  1.00114.54           C
ATOM   2339  O   PHE A 309     111.257  -4.038 255.685  1.00117.31           O
ATOM   2340  CB  PHE A 309     109.356  -1.757 255.831  1.00 71.04           C
ATOM   2341  CG  PHE A 309     107.862  -1.584 255.816  1.00 81.20           C
ATOM   2342  CD1 PHE A 309     107.256  -0.581 256.554  1.00 75.35           C
ATOM   2343  CD2 PHE A 309     107.063  -2.426 255.060  1.00 87.27           C
ATOM   2344  CE1 PHE A 309     105.884  -0.421 256.540  1.00 63.48           C
ATOM   2345  CE2 PHE A 309     105.690  -2.271 255.042  1.00 90.08           C
ATOM   2346  CZ  PHE A 309     105.100  -1.267 255.783  1.00 72.06           C
ATOM   2347  N   ARG A 310     112.232  -2.972 257.412  1.00111.01           N
ATOM   2348  CA  ARG A 310     113.529  -3.614 257.228  1.00112.38           C
ATOM   2349  C   ARG A 310     114.001  -4.273 258.521  1.00102.04           C
ATOM   2350  O   ARG A 310     113.321  -5.139 259.072  1.00 93.95           O
ATOM   2351  CB  ARG A 310     114.574  -2.605 256.745  1.00104.17           C
ATOM   2352  CG  ARG A 310     114.356  -2.104 255.326  1.00102.93           C
ATOM   2353  CD  ARG A 310     115.599  -1.405 254.797  1.00100.20           C
ATOM   2354  NE  ARG A 310     115.422  -0.919 253.432  1.00107.89           N
ATOM   2355  CZ  ARG A 310     115.126   0.338 253.119  1.00109.15           C
ATOM   2356  NH1 ARG A 310     114.978   1.244 254.076  1.00113.09           N
ATOM   2357  NH2 ARG A 310     114.983   0.692 251.849  1.00103.48           N
