# Supplementary material for: A non-redundant data set of nanobody-antigen crystal structures
Source: Data Brief. 2019 Mar 6;24:103754. doi: 10.1016/j.dib.2019.103754 (PMC6441729; doi:10.1016/j.dib.2019.103754)
Supplement: Multimedia component 5 [file mmc5.zip › Data_set/Ag_1/4z9k_1.pdb]

ATOM      1  N   LYS A   5      32.063  20.798   2.696  1.00 44.05           N
ATOM      2  CA  LYS A   5      33.354  20.238   2.294  1.00 44.46           C
ATOM      3  C   LYS A   5      33.134  19.032   1.406  1.00 48.02           C
ATOM      4  O   LYS A   5      33.982  18.717   0.571  1.00 50.72           O
ATOM      5  CB  LYS A   5      34.251  19.910   3.506  1.00 41.14           C
ATOM      6  CG  LYS A   5      34.446  21.086   4.509  1.00 39.89           C
ATOM      7  CD  LYS A   5      35.852  21.803   4.503  1.00 43.37           C
ATOM      8  CE  LYS A   5      37.070  20.973   4.163  1.00 45.94           C
ATOM      9  NZ  LYS A   5      38.185  21.928   3.902  1.00 47.02           N
ATOM     10  N   GLN A   6      31.970  18.389   1.558  1.00 46.56           N
ATOM     11  CA  GLN A   6      31.427  17.576   0.481  1.00 44.08           C
ATOM     12  C   GLN A   6      30.989  18.455  -0.697  1.00 37.39           C
ATOM     13  O   GLN A   6      30.588  17.942  -1.732  1.00 40.44           O
ATOM     14  CB  GLN A   6      30.244  16.736   0.944  1.00 45.02           C
ATOM     15  CG  GLN A   6      30.244  16.388   2.386  1.00 46.14           C
ATOM     16  CD  GLN A   6      29.513  15.097   2.570  1.00 51.01           C
ATOM     17  OE1 GLN A   6      28.473  14.887   1.933  1.00 53.32           O
ATOM     18  NE2 GLN A   6      30.043  14.207   3.412  1.00 52.36           N
ATOM     19  N   TYR A   7      31.044  19.781  -0.545  1.00 30.72           N
ATOM     20  CA  TYR A   7      31.009  20.646  -1.734  1.00 27.34           C
ATOM     21  C   TYR A   7      32.256  20.337  -2.566  1.00 27.58           C
ATOM     22  O   TYR A   7      33.268  19.935  -1.992  1.00 28.26           O
ATOM     23  CB  TYR A   7      30.982  22.147  -1.366  1.00 23.37           C
ATOM     24  CG  TYR A   7      29.667  22.595  -0.777  1.00 22.23           C
ATOM     25  CD1 TYR A   7      28.508  22.640  -1.583  1.00 22.87           C
ATOM     26  CD2 TYR A   7      29.562  22.943   0.575  1.00 23.28           C
ATOM     27  CE1 TYR A   7      27.280  23.093  -1.048  1.00 21.27           C
ATOM     28  CE2 TYR A   7      28.352  23.357   1.115  1.00 22.41           C
ATOM     29  CZ  TYR A   7      27.232  23.429   0.291  1.00 22.03           C
ATOM     30  OH  TYR A   7      26.027  23.857   0.854  1.00 24.36           O
ATOM     31  N   PRO A   8      32.208  20.533  -3.889  1.00 27.14           N
ATOM     32  CA  PRO A   8      33.398  20.253  -4.719  1.00 26.77           C
ATOM     33  C   PRO A   8      34.592  21.119  -4.282  1.00 24.13           C
ATOM     34  O   PRO A   8      34.400  22.254  -3.934  1.00 22.46           O
ATOM     35  CB  PRO A   8      32.951  20.645  -6.128  1.00 27.03           C
ATOM     36  CG  PRO A   8      31.417  20.572  -6.060  1.00 30.12           C
ATOM     37  CD  PRO A   8      31.102  21.092  -4.708  1.00 26.29           C
ATOM     38  N   ILE A   9      35.792  20.511  -4.308  1.00 25.59           N
ATOM     39  CA  ILE A   9      37.040  21.195  -3.985  1.00 24.99           C
ATOM     40  C   ILE A   9      37.949  21.316  -5.218  1.00 20.73           C
ATOM     41  O   ILE A   9      38.161  20.323  -5.935  1.00 25.71           O
ATOM     42  CB  ILE A   9      37.806  20.434  -2.901  1.00 26.63           C
ATOM     43  CG1 ILE A   9      36.968  20.371  -1.626  1.00 28.14           C
ATOM     44  CG2 ILE A   9      39.122  21.196  -2.572  1.00 27.66           C
ATOM     45  CD1 ILE A   9      37.445  19.311  -0.612  1.00 32.08           C
ATOM     46  N   ILE A  10      38.487  22.515  -5.415  1.00 21.51           N
ATOM     47  CA  ILE A  10      39.486  22.719  -6.458  1.00 24.21           C
ATOM     48  C   ILE A  10      40.757  23.120  -5.725  1.00 21.60           C
ATOM     49  O   ILE A  10      40.712  24.016  -4.896  1.00 22.10           O
ATOM     50  CB  ILE A  10      39.116  23.821  -7.452  1.00 24.79           C
ATOM     51  CG1 ILE A  10      37.807  23.505  -8.168  1.00 28.39           C
ATOM     52  CG2 ILE A  10      40.194  23.921  -8.550  1.00 26.36           C
ATOM     53  CD1 ILE A  10      36.723  24.396  -7.742  1.00 29.11           C
ATOM     54  N   ASN A  11      41.880  22.469  -6.036  1.00 23.01           N
ATOM     55  CA  ASN A  11      43.143  22.779  -5.356  1.00 24.97           C
ATOM     56  C   ASN A  11      44.052  23.654  -6.202  1.00 24.39           C
ATOM     57  O   ASN A  11      44.138  23.465  -7.414  1.00 25.23           O
ATOM     58  CB  ASN A  11      43.899  21.513  -5.014  1.00 28.34           C
ATOM     59  CG  ASN A  11      43.118  20.594  -4.118  1.00 33.98           C
ATOM     60  OD1 ASN A  11      43.188  20.700  -2.893  1.00 35.38           O
ATOM     61  ND2 ASN A  11      42.355  19.702  -4.718  1.00 37.22           N
ATOM     62  N   PHE A  12      44.762  24.571  -5.558  1.00 22.90           N
ATOM     63  CA  PHE A  12      45.855  25.311  -6.224  1.00 22.64           C
ATOM     64  C   PHE A  12      47.007  25.492  -5.255  1.00 21.84           C
ATOM     65  O   PHE A  12      46.784  25.747  -4.083  1.00 21.29           O
ATOM     66  CB  PHE A  12      45.401  26.673  -6.678  1.00 21.25           C
ATOM     67  CG  PHE A  12      46.452  27.466  -7.382  1.00 18.87           C
ATOM     68  CD1 PHE A  12      46.914  27.063  -8.638  1.00 20.63           C
ATOM     69  CD2 PHE A  12      46.971  28.613  -6.789  1.00 20.49           C
ATOM     70  CE1 PHE A  12      47.863  27.826  -9.303  1.00 21.12           C
ATOM     71  CE2 PHE A  12      47.936  29.348  -7.452  1.00 22.89           C
ATOM     72  CZ  PHE A  12      48.366  28.963  -8.697  1.00 20.51           C
ATOM     73  N   THR A  13      48.240  25.425  -5.760  1.00 21.94           N
ATOM     74  CA  THR A  13      49.376  25.762  -4.903  1.00 23.87           C
ATOM     75  C   THR A  13      50.249  26.873  -5.541  1.00 20.18           C
ATOM     76  O   THR A  13      50.478  26.865  -6.757  1.00 20.66           O
ATOM     77  CB  THR A  13      50.237  24.517  -4.613  1.00 26.46           C
ATOM     78  OG1 THR A  13      51.308  24.899  -3.728  1.00 26.08           O
ATOM     79  CG2 THR A  13      50.815  23.901  -5.900  1.00 23.18           C
ATOM     80  N   THR A  14      50.709  27.803  -4.716  1.00 20.09           N
ATOM     81  CA  THR A  14      51.677  28.782  -5.139  1.00 19.09           C
ATOM     82  C   THR A  14      53.087  28.192  -5.190  1.00 21.45           C
ATOM     83  O   THR A  14      53.980  28.834  -5.779  1.00 22.10           O
ATOM     84  CB  THR A  14      51.688  29.976  -4.192  1.00 20.98           C
ATOM     85  OG1 THR A  14      51.993  29.510  -2.877  1.00 23.57           O
ATOM     86  CG2 THR A  14      50.339  30.703  -4.194  1.00 18.76           C
ATOM     87  N   ALA A  15      53.294  26.975  -4.685  1.00 21.87           N
ATOM     88  CA  ALA A  15      54.625  26.354  -4.727  1.00 23.65           C
ATOM     89  C   ALA A  15      54.897  25.868  -6.117  1.00 24.65           C
ATOM     90  O   ALA A  15      54.510  24.746  -6.496  1.00 28.41           O
ATOM     91  CB  ALA A  15      54.708  25.200  -3.746  1.00 25.11           C
ATOM     92  N   GLY A  16      55.645  26.656  -6.878  1.00 25.31           N
ATOM     93  CA  GLY A  16      56.016  26.237  -8.232  1.00 25.95           C
ATOM     94  C   GLY A  16      54.897  26.595  -9.236  1.00 24.83           C
ATOM     95  O   GLY A  16      54.862  25.987 -10.325  1.00 28.03           O
ATOM     96  N   ALA A  17      54.063  27.560  -8.868  1.00 24.43           N
ATOM     97  CA  ALA A  17      52.983  28.013  -9.772  1.00 25.75           C
ATOM     98  C   ALA A  17      53.569  28.463 -11.098  1.00 28.69           C
ATOM     99  O   ALA A  17      54.626  29.125 -11.155  1.00 27.70           O
ATOM    100  CB  ALA A  17      52.150  29.148  -9.147  1.00 23.86           C
ATOM    101  N   THR A  18      52.889  28.068 -12.167  1.00 22.83           N
ATOM    102  CA  THR A  18      53.255  28.442 -13.526  1.00 23.45           C
ATOM    103  C   THR A  18      52.027  29.041 -14.211  1.00 23.08           C
ATOM    104  O   THR A  18      50.899  28.947 -13.720  1.00 22.55           O
ATOM    105  CB  THR A  18      53.727  27.255 -14.344  1.00 28.11           C
ATOM    106  OG1 THR A  18      52.669  26.302 -14.433  1.00 26.76           O
ATOM    107  CG2 THR A  18      54.969  26.648 -13.715  1.00 26.72           C
ATOM    108  N   VAL A  19      52.276  29.653 -15.361  1.00 25.98           N
ATOM    109  CA  VAL A  19      51.161  30.086 -16.207  1.00 25.79           C
ATOM    110  C   VAL A  19      50.155  28.964 -16.433  1.00 24.80           C
ATOM    111  O   VAL A  19      48.931  29.190 -16.243  1.00 25.57           O
ATOM    112  CB  VAL A  19      51.679  30.568 -17.568  1.00 32.01           C
ATOM    113  CG1 VAL A  19      50.501  30.743 -18.523  1.00 35.69           C
ATOM    114  CG2 VAL A  19      52.383  31.902 -17.344  1.00 32.95           C
ATOM    115  N   GLN A  20      50.659  27.804 -16.774  1.00 28.27           N
ATOM    116  CA  GLN A  20      49.875  26.598 -17.044  1.00 29.02           C
ATOM    117  C   GLN A  20      49.070  26.143 -15.824  1.00 27.68           C
ATOM    118  O   GLN A  20      47.861  25.880 -15.947  1.00 26.77           O
ATOM    119  CB  GLN A  20      50.782  25.460 -17.492  1.00 35.05           C
ATOM    120  CG  GLN A  20      49.962  24.304 -17.932  1.00 39.08           C
ATOM    121  CD  GLN A  20      49.269  24.613 -19.238  1.00 42.13           C
ATOM    122  OE1 GLN A  20      48.103  24.967 -19.267  1.00 43.16           O
ATOM    123  NE2 GLN A  20      50.007  24.471 -20.338  1.00 41.91           N
ATOM    124  N   SER A  21      49.726  26.077 -14.653  1.00 25.22           N
ATOM    125  CA  SER A  21      49.036  25.556 -13.468  1.00 24.16           C
ATOM    126  C   SER A  21      47.963  26.550 -13.039  1.00 23.68           C
ATOM    127  O   SER A  21      46.890  26.171 -12.551  1.00 21.80           O
ATOM    128  CB  SER A  21      50.008  25.245 -12.316  1.00 24.35           C
ATOM    129  OG  SER A  21      50.447  26.421 -11.645  1.00 23.49           O
ATOM    130  N   TYR A  22      48.218  27.848 -13.218  1.00 20.59           N
ATOM    131  CA  TYR A  22      47.218  28.816 -12.846  1.00 19.21           C
ATOM    132  C   TYR A  22      46.029  28.809 -13.828  1.00 21.11           C
ATOM    133  O   TYR A  22      44.860  28.858 -13.401  1.00 21.06           O
ATOM    134  CB  TYR A  22      47.866  30.207 -12.770  1.00 19.46           C
ATOM    135  CG  TYR A  22      46.876  31.299 -12.433  1.00 17.53           C
ATOM    136  CD1 TYR A  22      46.420  31.527 -11.108  1.00 17.26           C
ATOM    137  CD2 TYR A  22      46.446  32.167 -13.428  1.00 17.90           C
ATOM    138  CE1 TYR A  22      45.483  32.540 -10.823  1.00 16.70           C
ATOM    139  CE2 TYR A  22      45.527  33.189 -13.151  1.00 16.01           C
ATOM    140  CZ  TYR A  22      45.089  33.389 -11.841  1.00 15.35           C
ATOM    141  OH  TYR A  22      44.168  34.371 -11.564  1.00 17.82           O
ATOM    142  N   THR A  23      46.343  28.682 -15.114  1.00 23.65           N
ATOM    143  CA  THR A  23      45.317  28.477 -16.123  1.00 25.22           C
ATOM    144  C   THR A  23      44.458  27.262 -15.839  1.00 22.59           C
ATOM    145  O   THR A  23      43.223  27.375 -15.904  1.00 25.06           O
ATOM    146  CB  THR A  23      45.955  28.312 -17.512  1.00 32.03           C
ATOM    147  OG1 THR A  23      46.636  29.535 -17.808  1.00 36.16           O
ATOM    148  CG2 THR A  23      44.865  28.064 -18.567  1.00 31.52           C
ATOM    149  N   ASN A  24      45.070  26.136 -15.495  1.00 22.87           N
ATOM    150  CA  ASN A  24      44.323  24.896 -15.212  1.00 23.65           C
ATOM    151  C   ASN A  24      43.355  25.153 -14.056  1.00 23.51           C
ATOM    152  O   ASN A  24      42.205  24.726 -14.051  1.00 24.01           O
ATOM    153  CB  ASN A  24      45.269  23.743 -14.859  1.00 24.34           C
ATOM    154  CG  ASN A  24      46.081  23.253 -16.038  1.00 30.46           C
ATOM    155  OD1 ASN A  24      45.736  23.517 -17.189  1.00 31.40           O
ATOM    156  ND2 ASN A  24      47.138  22.483 -15.753  1.00 33.28           N
ATOM    157  N   PHE A  25      43.870  25.862 -13.063  1.00 21.35           N
ATOM    158  CA  PHE A  25      43.118  26.161 -11.854  1.00 21.18           C
ATOM    159  C   PHE A  25      41.897  27.018 -12.176  1.00 20.49           C
ATOM    160  O   PHE A  25      40.773  26.709 -11.769  1.00 20.32           O
ATOM    161  CB  PHE A  25      44.070  26.874 -10.872  1.00 20.35           C
ATOM    162  CG  PHE A  25      43.391  27.545  -9.716  1.00 19.21           C
ATOM    163  CD1 PHE A  25      42.527  26.828  -8.885  1.00 20.67           C
ATOM    164  CD2 PHE A  25      43.649  28.875  -9.429  1.00 19.22           C
ATOM    165  CE1 PHE A  25      41.913  27.445  -7.774  1.00 18.65           C
ATOM    166  CE2 PHE A  25      43.016  29.499  -8.311  1.00 21.40           C
ATOM    167  CZ  PHE A  25      42.146  28.760  -7.500  1.00 17.86           C
ATOM    168  N   ILE A  26      42.108  28.144 -12.831  1.00 17.02           N
ATOM    169  CA  ILE A  26      40.973  29.060 -13.099  1.00 16.13           C
ATOM    170  C   ILE A  26      39.970  28.328 -13.993  1.00 18.99           C
ATOM    171  O   ILE A  26      38.752  28.478 -13.793  1.00 20.82           O
ATOM    172  CB  ILE A  26      41.459  30.377 -13.714  1.00 17.23           C
ATOM    173  CG1 ILE A  26      42.354  31.147 -12.745  1.00 17.99           C
ATOM    174  CG2 ILE A  26      40.248  31.272 -14.194  1.00 19.68           C
ATOM    175  CD1 ILE A  26      41.659  31.461 -11.375  1.00 16.85           C
ATOM    176  N   ARG A  27      40.401  27.559 -14.981  1.00 19.44           N
ATOM    177  CA  ARG A  27      39.442  26.827 -15.818  1.00 21.50           C
ATOM    178  C   ARG A  27      38.633  25.839 -14.996  1.00 22.41           C
ATOM    179  O   ARG A  27      37.430  25.644 -15.241  1.00 24.45           O
ATOM    180  CB  ARG A  27      40.202  26.105 -16.926  1.00 26.82           C
ATOM    181  CG  ARG A  27      40.449  27.106 -18.053  1.00 33.06           C
ATOM    182  CD  ARG A  27      41.303  26.513 -19.202  1.00 36.87           C
ATOM    183  NE  ARG A  27      41.793  27.527 -20.133  1.00 36.68           N
ATOM    184  CZ  ARG A  27      42.549  27.224 -21.194  1.00 40.72           C
ATOM    185  NH1 ARG A  27      42.904  25.957 -21.398  1.00 41.95           N
ATOM    186  NH2 ARG A  27      42.980  28.189 -22.020  1.00 40.99           N
ATOM    187  N   ALA A  28      39.284  25.196 -14.031  1.00 22.43           N
ATOM    188  CA  ALA A  28      38.601  24.234 -13.156  1.00 22.86           C
ATOM    189  C   ALA A  28      37.573  24.941 -12.281  1.00 21.85           C
ATOM    190  O   ALA A  28      36.442  24.400 -12.082  1.00 23.77           O
ATOM    191  CB  ALA A  28      39.617  23.474 -12.270  1.00 24.24           C
ATOM    192  N   VAL A  29      37.950  26.088 -11.761  1.00 20.46           N
ATOM    193  CA  VAL A  29      37.016  26.906 -10.959  1.00 18.77           C
ATOM    194  C   VAL A  29      35.784  27.268 -11.790  1.00 21.77           C
ATOM    195  O   VAL A  29      34.623  27.082 -11.339  1.00 20.69           O
ATOM    196  CB  VAL A  29      37.679  28.156 -10.433  1.00 17.60           C
ATOM    197  CG1 VAL A  29      36.615  29.118  -9.800  1.00 19.27           C
ATOM    198  CG2 VAL A  29      38.674  27.795  -9.332  1.00 20.79           C
ATOM    199  N   ARG A  30      36.010  27.753 -13.008  1.00 20.44           N
ATOM    200  CA  ARG A  30      34.858  28.079 -13.860  1.00 20.86           C
ATOM    201  C   ARG A  30      33.981  26.862 -14.066  1.00 21.76           C
ATOM    202  O   ARG A  30      32.730  26.973 -14.015  1.00 23.09           O
ATOM    203  CB  ARG A  30      35.333  28.610 -15.211  1.00 20.07           C
ATOM    204  CG  ARG A  30      35.987  29.994 -15.134  1.00 18.75           C
ATOM    205  CD  ARG A  30      36.407  30.484 -16.539  1.00 19.49           C
ATOM    206  NE  ARG A  30      37.097  31.773 -16.450  1.00 17.74           N
ATOM    207  CZ  ARG A  30      38.254  32.033 -17.056  1.00 19.73           C
ATOM    208  NH1 ARG A  30      38.821  31.107 -17.853  1.00 21.34           N
ATOM    209  NH2 ARG A  30      38.811  33.216 -16.882  1.00 18.56           N
ATOM    210  N   GLY A  31      34.580  25.697 -14.312  1.00 19.28           N
ATOM    211  CA  GLY A  31      33.797  24.512 -14.620  1.00 20.73           C
ATOM    212  C   GLY A  31      32.973  24.017 -13.426  1.00 23.35           C
ATOM    213  O   GLY A  31      31.987  23.280 -13.611  1.00 27.04           O
ATOM    214  N   ARG A  32      33.413  24.334 -12.216  1.00 22.55           N
ATOM    215  CA  ARG A  32      32.651  23.966 -11.002  1.00 23.90           C
ATOM    216  C   ARG A  32      31.636  25.081 -10.649  1.00 22.73           C
ATOM    217  O   ARG A  32      30.603  24.782 -10.002  1.00 25.35           O
ATOM    218  CB  ARG A  32      33.586  23.716  -9.808  1.00 26.43           C
ATOM    219  CG  ARG A  32      34.363  22.425  -9.932  1.00 28.63           C
ATOM    220  CD  ARG A  32      33.426  21.268 -10.142  1.00 34.43           C
ATOM    221  NE  ARG A  32      34.099  20.017  -9.794  1.00 40.28           N
ATOM    222  CZ  ARG A  32      33.475  18.884  -9.487  1.00 45.47           C
ATOM    223  NH1 ARG A  32      32.146  18.831  -9.482  1.00 47.55           N
ATOM    224  NH2 ARG A  32      34.185  17.804  -9.178  1.00 46.91           N
ATOM    225  N   LEU A  33      31.858  26.306 -11.112  1.00 21.17           N
ATOM    226  CA  LEU A  33      30.898  27.402 -10.869  1.00 18.90           C
ATOM    227  C   LEU A  33      29.634  27.250 -11.705  1.00 23.82           C
ATOM    228  O   LEU A  33      28.557  27.608 -11.240  1.00 25.30           O
ATOM    229  CB  LEU A  33      31.505  28.750 -11.142  1.00 18.93           C
ATOM    230  CG  LEU A  33      32.512  29.225 -10.094  1.00 18.37           C
ATOM    231  CD1 LEU A  33      33.259  30.460 -10.651  1.00 19.08           C
ATOM    232  CD2 LEU A  33      31.799  29.594  -8.763  1.00 19.74           C
ATOM    233  N   THR A  34      29.761  26.739 -12.915  1.00 22.67           N
ATOM    234  CA  THR A  34      28.590  26.617 -13.749  1.00 25.20           C
ATOM    235  C   THR A  34      28.794  25.497 -14.762  1.00 29.69           C
ATOM    236  O   THR A  34      29.929  25.207 -15.176  1.00 30.76           O
ATOM    237  CB  THR A  34      28.270  27.957 -14.443  1.00 26.26           C
ATOM    238  OG1 THR A  34      26.996  27.864 -15.116  1.00 28.15           O
ATOM    239  CG2 THR A  34      29.386  28.349 -15.477  1.00 24.13           C
ATOM    240  N   THR A  35      27.692  24.871 -15.163  1.00 29.73           N
ATOM    241  CA  THR A  35      27.732  23.844 -16.206  1.00 33.34           C
ATOM    242  C   THR A  35      28.030  24.461 -17.566  1.00 32.78           C
ATOM    243  O   THR A  35      28.508  23.778 -18.454  1.00 35.40           O
ATOM    244  CB  THR A  35      26.393  23.100 -16.346  1.00 35.40           C
ATOM    245  OG1 THR A  35      25.426  24.038 -16.832  1.00 34.28           O
ATOM    246  CG2 THR A  35      25.945  22.553 -14.986  1.00 34.87           C
ATOM    247  N   GLY A  36      27.708  25.740 -17.750  1.00 31.45           N
ATOM    248  CA  GLY A  36      27.896  26.367 -19.051  1.00 32.47           C
ATOM    249  C   GLY A  36      26.759  26.041 -19.998  1.00 36.55           C
ATOM    250  O   GLY A  36      26.848  26.382 -21.167  1.00 38.12           O
ATOM    251  N   ALA A  37      25.690  25.414 -19.506  1.00 34.65           N
ATOM    252  CA  ALA A  37      24.541  25.121 -20.389  1.00 34.83           C
ATOM    253  C   ALA A  37      23.812  26.398 -20.801  1.00 33.86           C
ATOM    254  O   ALA A  37      23.112  26.442 -21.825  1.00 36.08           O
ATOM    255  CB  ALA A  37      23.569  24.175 -19.714  1.00 36.48           C
ATOM    256  N   ASP A  38      23.934  27.424 -19.978  1.00 28.30           N
ATOM    257  CA  ASP A  38      23.202  28.650 -20.192  1.00 28.70           C
ATOM    258  C   ASP A  38      24.207  29.690 -20.668  1.00 28.14           C
ATOM    259  O   ASP A  38      25.092  30.085 -19.923  1.00 25.26           O
ATOM    260  CB  ASP A  38      22.516  29.117 -18.896  1.00 29.21           C
ATOM    261  CG  ASP A  38      21.721  30.424 -19.065  1.00 29.56           C
ATOM    262  OD1 ASP A  38      21.468  30.882 -20.242  1.00 31.39           O
ATOM    263  OD2 ASP A  38      21.308  30.974 -18.003  1.00 29.05           O
ATOM    264  N   VAL A  39      24.080  30.107 -21.919  1.00 31.45           N
ATOM    265  CA  VAL A  39      25.002  31.073 -22.524  1.00 32.95           C
ATOM    266  C   VAL A  39      24.168  32.153 -23.213  1.00 34.86           C
ATOM    267  O   VAL A  39      23.181  31.820 -23.903  1.00 38.51           O
ATOM    268  CB  VAL A  39      25.911  30.367 -23.521  1.00 34.83           C
ATOM    269  CG1 VAL A  39      26.755  31.350 -24.282  1.00 36.30           C
ATOM    270  CG2 VAL A  39      26.766  29.340 -22.818  1.00 33.16           C
ATOM    271  N   ARG A  40      24.511  33.428 -23.016  1.00 30.80           N
ATOM    272  CA  ARG A  40      23.790  34.511 -23.698  1.00 31.75           C
ATOM    273  C   ARG A  40      24.787  35.301 -24.529  1.00 34.34           C
ATOM    274  O   ARG A  40      25.789  35.794 -23.979  1.00 32.41           O
ATOM    275  CB  ARG A  40      23.078  35.480 -22.739  1.00 32.16           C
ATOM    276  CG  ARG A  40      22.411  34.886 -21.525  1.00 32.01           C
ATOM    277  CD  ARG A  40      21.182  34.098 -21.829  1.00 34.18           C
ATOM    278  NE  ARG A  40      20.766  33.516 -20.562  1.00 31.64           N
ATOM    279  CZ  ARG A  40      20.052  34.161 -19.638  1.00 32.29           C
ATOM    280  NH1 ARG A  40      19.612  35.406 -19.871  1.00 31.30           N
ATOM    281  NH2 ARG A  40      19.759  33.542 -18.473  1.00 30.69           N
ATOM    282  N   HIS A  41      24.488  35.444 -25.822  1.00 37.22           N
ATOM    283  CA  HIS A  41      25.376  36.173 -26.724  1.00 38.03           C
ATOM    284  C   HIS A  41      26.824  35.705 -26.544  1.00 35.56           C
ATOM    285  O   HIS A  41      27.719  36.523 -26.449  1.00 37.32           O
ATOM    286  CB  HIS A  41      25.228  37.693 -26.482  1.00 34.46           C
ATOM    287  CG  HIS A  41      23.811  38.163 -26.545  1.00 36.77           C
ATOM    288  ND1 HIS A  41      23.086  38.510 -25.423  1.00 39.94           N
ATOM    289  CD2 HIS A  41      22.963  38.283 -27.593  1.00 39.52           C
ATOM    290  CE1 HIS A  41      21.854  38.844 -25.780  1.00 41.25           C
ATOM    291  NE2 HIS A  41      21.755  38.715 -27.093  1.00 41.76           N
ATOM    292  N   GLU A  42      27.005  34.377 -26.450  1.00 35.87           N
ATOM    293  CA  GLU A  42      28.297  33.660 -26.286  1.00 33.16           C
ATOM    294  C   GLU A  42      28.942  33.627 -24.860  1.00 33.81           C
ATOM    295  O   GLU A  42      29.975  32.944 -24.625  1.00 32.86           O
ATOM    296  CB  GLU A  42      29.331  34.193 -27.292  1.00 37.86           C
ATOM    297  CG  GLU A  42      28.908  33.885 -28.729  1.00 42.36           C
ATOM    298  CD  GLU A  42      29.966  34.219 -29.772  1.00 45.57           C
ATOM    299  OE1 GLU A  42      31.174  33.921 -29.565  1.00 46.47           O
ATOM    300  OE2 GLU A  42      29.557  34.771 -30.807  1.00 45.48           O
ATOM    301  N   ILE A  43      28.317  34.278 -23.887  1.00 30.81           N
ATOM    302  CA  ILE A  43      28.931  34.315 -22.552  1.00 29.08           C
ATOM    303  C   ILE A  43      28.170  33.436 -21.558  1.00 24.91           C
ATOM    304  O   ILE A  43      26.977  33.594 -21.391  1.00 26.93           O
ATOM    305  CB  ILE A  43      29.021  35.750 -22.084  1.00 26.94           C
ATOM    306  CG1 ILE A  43      29.921  36.505 -23.098  1.00 34.52           C
ATOM    307  CG2 ILE A  43      29.611  35.876 -20.677  1.00 23.24           C
ATOM    308  CD1 ILE A  43      29.622  37.874 -23.158  1.00 34.19           C
ATOM    309  N   PRO A  44      28.881  32.508 -20.905  1.00 25.34           N
ATOM    310  CA  PRO A  44      28.217  31.664 -19.885  1.00 25.65           C
ATOM    311  C   PRO A  44      27.619  32.461 -18.708  1.00 23.07           C
ATOM    312  O   PRO A  44      28.160  33.453 -18.193  1.00 22.12           O
ATOM    313  CB  PRO A  44      29.332  30.745 -19.380  1.00 25.72           C
ATOM    314  CG  PRO A  44      30.341  30.728 -20.577  1.00 30.34           C
ATOM    315  CD  PRO A  44      30.291  32.130 -21.106  1.00 28.05           C
ATOM    316  N   VAL A  45      26.456  31.978 -18.284  1.00 21.88           N
ATOM    317  CA  VAL A  45      25.762  32.539 -17.135  1.00 21.02           C
ATOM    318  C   VAL A  45      25.917  31.575 -15.959  1.00 19.98           C
ATOM    319  O   VAL A  45      25.884  30.341 -16.151  1.00 22.31           O
ATOM    320  CB  VAL A  45      24.260  32.723 -17.453  1.00 23.23           C
ATOM    321  CG1 VAL A  45      23.561  33.554 -16.373  1.00 23.97           C
ATOM    322  CG2 VAL A  45      24.070  33.369 -18.786  1.00 24.39           C
ATOM    323  N   LEU A  46      26.134  32.116 -14.775  1.00 19.50           N
ATOM    324  CA  LEU A  46      26.126  31.346 -13.513  1.00 18.18           C
ATOM    325  C   LEU A  46      24.730  30.857 -13.181  1.00 20.86           C
ATOM    326  O   LEU A  46      23.763  31.366 -13.722  1.00 20.00           O
ATOM    327  CB  LEU A  46      26.629  32.242 -12.404  1.00 16.09           C
ATOM    328  CG  LEU A  46      28.124  32.637 -12.572  1.00 16.38           C
ATOM    329  CD1 LEU A  46      28.501  33.753 -11.565  1.00 16.76           C
ATOM    330  CD2 LEU A  46      28.986  31.352 -12.396  1.00 20.85           C
ATOM    331  N   PRO A  47      24.604  29.822 -12.345  1.00 19.35           N
ATOM    332  CA  PRO A  47      23.239  29.349 -12.054  1.00 22.57           C
ATOM    333  C   PRO A  47      22.395  30.415 -11.370  1.00 19.48           C
ATOM    334  O   PRO A  47      22.869  31.223 -10.582  1.00 20.44           O
ATOM    335  CB  PRO A  47      23.448  28.150 -11.121  1.00 25.25           C
ATOM    336  CG  PRO A  47      24.786  28.160 -10.731  1.00 25.36           C
ATOM    337  CD  PRO A  47      25.635  29.050 -11.629  1.00 22.49           C
ATOM    338  N   ASN A  48      21.127  30.388 -11.739  1.00 21.25           N
ATOM    339  CA  ASN A  48      20.100  31.168 -11.052  1.00 22.98           C
ATOM    340  C   ASN A  48      19.993  30.743  -9.570  1.00 23.16           C
ATOM    341  O   ASN A  48      19.789  29.568  -9.280  1.00 24.01           O
ATOM    342  CB  ASN A  48      18.788  30.978 -11.779  1.00 25.35           C
ATOM    343  CG  ASN A  48      17.660  31.900 -11.265  1.00 25.39           C
ATOM    344  OD1 ASN A  48      17.861  32.681 -10.344  1.00 26.82           O
ATOM    345  ND2 ASN A  48      16.492  31.814 -11.898  1.00 27.47           N
ATOM    346  N   ARG A  49      20.038  31.701  -8.672  1.00 22.67           N
ATOM    347  CA  ARG A  49      19.870  31.385  -7.248  1.00 23.88           C
ATOM    348  C   ARG A  49      18.483  30.773  -7.034  1.00 24.26           C
ATOM    349  O   ARG A  49      18.295  29.885  -6.194  1.00 24.56           O
ATOM    350  CB  ARG A  49      20.064  32.641  -6.394  1.00 24.12           C
ATOM    351  CG  ARG A  49      20.084  32.382  -4.848  1.00 31.99           C
ATOM    352  CD  ARG A  49      20.076  33.715  -4.084  1.00 34.43           C
ATOM    353  NE  ARG A  49      18.755  34.320  -4.195  1.00 39.21           N
ATOM    354  CZ  ARG A  49      18.418  35.321  -5.007  1.00 43.48           C
ATOM    355  NH1 ARG A  49      19.344  35.902  -5.763  1.00 43.84           N
ATOM    356  NH2 ARG A  49      17.155  35.749  -5.042  1.00 44.90           N
ATOM    357  N   VAL A  50      17.506  31.227  -7.804  1.00 23.11           N
ATOM    358  CA  VAL A  50      16.167  30.696  -7.697  1.00 23.88           C
ATOM    359  C   VAL A  50      16.159  29.366  -8.432  1.00 25.11           C
ATOM    360  O   VAL A  50      16.332  29.308  -9.660  1.00 26.48           O
ATOM    361  CB  VAL A  50      15.090  31.641  -8.313  1.00 25.37           C
ATOM    362  CG1 VAL A  50      13.672  31.029  -8.134  1.00 29.96           C
ATOM    363  CG2 VAL A  50      15.219  33.032  -7.631  1.00 29.72           C
ATOM    364  N   GLY A  51      15.968  28.290  -7.689  1.00 25.66           N
ATOM    365  CA  GLY A  51      15.979  26.955  -8.261  1.00 26.83           C
ATOM    366  C   GLY A  51      17.294  26.237  -7.908  1.00 25.95           C
ATOM    367  O   GLY A  51      17.462  25.066  -8.258  1.00 28.30           O
ATOM    368  N   LEU A  52      18.182  26.893  -7.187  1.00 25.43           N
ATOM    369  CA  LEU A  52      19.484  26.294  -6.857  1.00 25.70           C
ATOM    370  C   LEU A  52      19.420  25.623  -5.494  1.00 25.60           C
ATOM    371  O   LEU A  52      19.280  26.318  -4.497  1.00 25.25           O
ATOM    372  CB  LEU A  52      20.570  27.338  -6.854  1.00 25.22           C
ATOM    373  CG  LEU A  52      22.066  26.918  -6.710  1.00 26.86           C
ATOM    374  CD1 LEU A  52      22.422  26.005  -7.871  1.00 30.59           C
ATOM    375  CD2 LEU A  52      22.906  28.156  -6.751  1.00 26.23           C
ATOM    376  N   PRO A  53      19.586  24.294  -5.434  1.00 26.75           N
ATOM    377  CA  PRO A  53      19.552  23.621  -4.119  1.00 25.43           C
ATOM    378  C   PRO A  53      20.770  23.984  -3.254  1.00 23.90           C
ATOM    379  O   PRO A  53      21.849  24.290  -3.779  1.00 22.81           O
ATOM    380  CB  PRO A  53      19.591  22.125  -4.470  1.00 27.39           C
ATOM    381  CG  PRO A  53      19.269  22.064  -5.967  1.00 31.99           C
ATOM    382  CD  PRO A  53      19.709  23.356  -6.569  1.00 28.35           C
ATOM    383  N   ILE A  54      20.612  23.974  -1.927  1.00 23.92           N
ATOM    384  CA  ILE A  54      21.686  24.361  -1.021  1.00 22.62           C
ATOM    385  C   ILE A  54      22.899  23.440  -1.166  1.00 22.63           C
ATOM    386  O   ILE A  54      24.023  23.915  -1.052  1.00 21.52           O
ATOM    387  CB  ILE A  54      21.179  24.408   0.431  1.00 22.96           C
ATOM    388  CG1 ILE A  54      22.235  24.952   1.383  1.00 22.54           C
ATOM    389  CG2 ILE A  54      20.624  23.035   0.933  1.00 24.79           C
ATOM    390  CD1 ILE A  54      22.695  26.352   1.120  1.00 20.22           C
ATOM    391  N   ASN A  55      22.657  22.158  -1.494  1.00 25.56           N
ATOM    392  CA  ASN A  55      23.814  21.280  -1.645  1.00 27.29           C
ATOM    393  C   ASN A  55      24.576  21.530  -2.983  1.00 31.22           C
ATOM    394  O   ASN A  55      25.577  20.882  -3.238  1.00 28.47           O
ATOM    395  CB  ASN A  55      23.387  19.793  -1.466  1.00 30.15           C
ATOM    396  CG  ASN A  55      22.532  19.269  -2.610  1.00 37.08           C
ATOM    397  OD1 ASN A  55      22.356  19.930  -3.626  1.00 38.61           O
ATOM    398  ND2 ASN A  55      21.964  18.058  -2.439  1.00 42.88           N
ATOM    399  N   GLN A  56      24.156  22.532  -3.773  1.00 22.99           N
ATOM    400  CA  GLN A  56      24.897  22.954  -4.992  1.00 23.30           C
ATOM    401  C   GLN A  56      25.258  24.411  -4.961  1.00 20.55           C
ATOM    402  O   GLN A  56      25.705  24.992  -5.981  1.00 22.67           O
ATOM    403  CB  GLN A  56      24.083  22.667  -6.245  1.00 24.86           C
ATOM    404  CG  GLN A  56      23.893  21.144  -6.485  1.00 32.32           C
ATOM    405  CD  GLN A  56      22.757  20.834  -7.436  1.00 37.70           C
ATOM    406  OE1 GLN A  56      21.880  20.010  -7.151  1.00 43.62           O
ATOM    407  NE2 GLN A  56      22.773  21.479  -8.567  1.00 39.72           N
ATOM    408  N   ARG A  57      25.185  25.027  -3.784  1.00 19.81           N
ATOM    409  CA  ARG A  57      25.316  26.502  -3.706  1.00 18.40           C
ATOM    410  C   ARG A  57      26.751  27.016  -3.703  1.00 17.51           C
ATOM    411  O   ARG A  57      27.006  28.156  -4.042  1.00 18.31           O
ATOM    412  CB  ARG A  57      24.604  27.009  -2.393  1.00 20.01           C
ATOM    413  CG  ARG A  57      24.649  28.529  -2.145  1.00 17.80           C
ATOM    414  CD  ARG A  57      23.958  29.295  -3.340  1.00 17.73           C
ATOM    415  NE  ARG A  57      24.103  30.723  -3.084  1.00 18.66           N
ATOM    416  CZ  ARG A  57      23.231  31.420  -2.328  1.00 18.58           C
ATOM    417  NH1 ARG A  57      22.186  30.815  -1.765  1.00 19.29           N
ATOM    418  NH2 ARG A  57      23.488  32.722  -2.127  1.00 19.28           N
ATOM    419  N   PHE A  58      27.665  26.151  -3.229  1.00 18.58           N
ATOM    420  CA  PHE A  58      29.050  26.579  -2.993  1.00 18.16           C
ATOM    421  C   PHE A  58      30.068  25.659  -3.638  1.00 17.12           C
ATOM    422  O   PHE A  58      29.806  24.510  -3.858  1.00 19.22           O
ATOM    423  CB  PHE A  58      29.365  26.658  -1.481  1.00 18.07           C
ATOM    424  CG  PHE A  58      28.474  27.657  -0.727  1.00 16.57           C
ATOM    425  CD1 PHE A  58      28.615  29.007  -0.889  1.00 16.15           C
ATOM    426  CD2 PHE A  58      27.454  27.168   0.121  1.00 19.70           C
ATOM    427  CE1 PHE A  58      27.781  29.927  -0.231  1.00 16.66           C
ATOM    428  CE2 PHE A  58      26.639  28.082   0.803  1.00 18.73           C
ATOM    429  CZ  PHE A  58      26.785  29.417   0.607  1.00 16.86           C
ATOM    430  N   ILE A  59      31.232  26.257  -3.901  1.00 17.59           N
ATOM    431  CA  ILE A  59      32.398  25.400  -4.217  1.00 18.22           C
ATOM    432  C   ILE A  59      33.525  25.853  -3.280  1.00 16.88           C
ATOM    433  O   ILE A  59      33.482  26.918  -2.715  1.00 17.32           O
ATOM    434  CB  ILE A  59      32.861  25.505  -5.696  1.00 18.41           C
ATOM    435  CG1 ILE A  59      33.272  26.934  -6.028  1.00 21.98           C
ATOM    436  CG2 ILE A  59      31.742  24.966  -6.637  1.00 19.87           C
ATOM    437  CD1 ILE A  59      33.963  27.100  -7.406  1.00 25.16           C
ATOM    438  N   LEU A  60      34.503  24.950  -3.116  1.00 18.34           N
ATOM    439  CA  LEU A  60      35.605  25.205  -2.182  1.00 19.03           C
ATOM    440  C   LEU A  60      36.912  25.266  -2.969  1.00 18.12           C
ATOM    441  O   LEU A  60      37.120  24.419  -3.848  1.00 20.29           O
ATOM    442  CB  LEU A  60      35.680  24.067  -1.160  1.00 19.17           C
ATOM    443  CG  LEU A  60      34.372  23.824  -0.367  1.00 20.55           C
ATOM    444  CD1 LEU A  60      34.592  22.623   0.550  1.00 22.73           C
ATOM    445  CD2 LEU A  60      33.972  25.091   0.375  1.00 20.95           C
ATOM    446  N   VAL A  61      37.739  26.269  -2.656  1.00 18.32           N
ATOM    447  CA  VAL A  61      39.061  26.381  -3.294  1.00 18.50           C
ATOM    448  C   VAL A  61      40.111  26.177  -2.182  1.00 16.06           C
ATOM    449  O   VAL A  61      40.216  27.035  -1.296  1.00 18.55           O
ATOM    450  CB  VAL A  61      39.190  27.754  -3.988  1.00 21.32           C
ATOM    451  CG1 VAL A  61      40.632  28.004  -4.486  1.00 24.77           C
ATOM    452  CG2 VAL A  61      38.214  27.800  -5.175  1.00 21.06           C
ATOM    453  N   GLU A  62      40.855  25.077  -2.262  1.00 18.72           N
ATOM    454  CA  GLU A  62      41.877  24.826  -1.231  1.00 22.63           C
ATOM    455  C   GLU A  62      43.189  25.358  -1.764  1.00 22.29           C
ATOM    456  O   GLU A  62      43.636  24.899  -2.818  1.00 25.04           O
ATOM    457  CB  GLU A  62      41.970  23.363  -0.896  1.00 23.55           C
ATOM    458  CG  GLU A  62      43.034  23.111   0.203  1.00 31.79           C
ATOM    459  CD  GLU A  62      42.942  21.751   0.895  1.00 41.09           C
ATOM    460  OE1 GLU A  62      42.747  20.724   0.221  1.00 45.13           O
ATOM    461  OE2 GLU A  62      43.088  21.708   2.142  1.00 43.98           O
ATOM    462  N   LEU A  63      43.747  26.333  -1.057  1.00 18.56           N
ATOM    463  CA  LEU A  63      45.009  26.964  -1.462  1.00 18.87           C
ATOM    464  C   LEU A  63      46.144  26.505  -0.568  1.00 20.50           C
ATOM    465  O   LEU A  63      46.008  26.551   0.653  1.00 21.75           O
ATOM    466  CB  LEU A  63      44.877  28.471  -1.319  1.00 16.45           C
ATOM    467  CG  LEU A  63      43.744  29.170  -2.075  1.00 14.78           C
ATOM    468  CD1 LEU A  63      43.665  30.637  -1.765  1.00 17.59           C
ATOM    469  CD2 LEU A  63      44.068  28.907  -3.542  1.00 18.13           C
ATOM    470  N  ASER A  64      47.297  26.170  -1.131  1.00 19.50           N
ATOM    471  CA ASER A  64      48.453  25.745  -0.356  1.00 22.25           C
ATOM    472  C  ASER A  64      49.625  26.590  -0.846  1.00 22.03           C
ATOM    473  O  ASER A  64      49.581  27.151  -1.931  1.00 21.97           O
ATOM    474  CB ASER A  64      48.740  24.249  -0.545  1.00 26.36           C
ATOM    475  OG ASER A  64      47.625  23.450  -0.139  1.00 28.48           O
ATOM    476  N   ASN A  65      50.667  26.727  -0.024  1.00 21.96           N
ATOM    477  CA  ASN A  65      51.828  27.542  -0.409  1.00 19.75           C
ATOM    478  C   ASN A  65      53.135  26.852  -0.102  1.00 21.42           C
ATOM    479  O   ASN A  65      53.180  25.652   0.220  1.00 22.58           O
ATOM    480  CB  ASN A  65      51.772  28.939   0.242  1.00 18.58           C
ATOM    481  CG  ASN A  65      51.916  28.922   1.780  1.00 19.69           C
ATOM    482  OD1 ASN A  65      52.252  27.902   2.402  1.00 21.34           O
ATOM    483  ND2 ASN A  65      51.662  30.092   2.381  1.00 21.47           N
ATOM    484  N   HIS A  66      54.241  27.562  -0.306  1.00 21.97           N
ATOM    485  CA  HIS A  66      55.530  26.927  -0.169  1.00 23.55           C
ATOM    486  C   HIS A  66      55.796  26.403   1.265  1.00 24.32           C
ATOM    487  O   HIS A  66      56.597  25.501   1.470  1.00 26.00           O
ATOM    488  CB  HIS A  66      56.700  27.881  -0.546  1.00 27.33           C
ATOM    489  CG  HIS A  66      56.911  28.116  -2.019  1.00 24.01           C
ATOM    490  ND1 HIS A  66      56.210  29.084  -2.722  1.00 25.23           N
ATOM    491  CD2 HIS A  66      57.835  27.607  -2.878  1.00 25.51           C
ATOM    492  CE1 HIS A  66      56.690  29.128  -3.963  1.00 25.19           C
ATOM    493  NE2 HIS A  66      57.636  28.221  -4.097  1.00 25.38           N
ATOM    494  N   ALA A  67      55.118  27.040   2.231  1.00 23.13           N
ATOM    495  CA  ALA A  67      55.259  26.659   3.622  1.00 24.09           C
ATOM    496  C   ALA A  67      54.348  25.485   3.968  1.00 26.32           C
ATOM    497  O   ALA A  67      54.318  25.036   5.122  1.00 25.50           O
ATOM    498  CB  ALA A  67      54.958  27.850   4.543  1.00 22.56           C
ATOM    499  N   GLU A  68      53.677  24.924   2.955  1.00 24.20           N
ATOM    500  CA  GLU A  68      52.770  23.762   3.170  1.00 24.31           C
ATOM    501  C   GLU A  68      51.604  24.165   4.094  1.00 23.97           C
ATOM    502  O   GLU A  68      51.037  23.269   4.764  1.00 27.23           O
ATOM    503  CB  GLU A  68      53.486  22.545   3.733  1.00 28.06           C
ATOM    504  CG  GLU A  68      54.491  22.002   2.744  1.00 27.80           C
ATOM    505  CD  GLU A  68      54.967  20.553   3.038  1.00 41.54           C
ATOM    506  OE1 GLU A  68      54.325  19.829   3.839  1.00 41.56           O
ATOM    507  OE2 GLU A  68      56.006  20.129   2.471  1.00 43.76           O
ATOM    508  N   LEU A  69      51.294  25.445   4.157  1.00 22.67           N
ATOM    509  CA  LEU A  69      50.112  25.910   4.871  1.00 21.00           C
ATOM    510  C   LEU A  69      48.917  25.863   3.906  1.00 25.31           C
ATOM    511  O   LEU A  69      49.061  26.225   2.726  1.00 24.54           O
ATOM    512  CB  LEU A  69      50.323  27.331   5.407  1.00 20.11           C
ATOM    513  CG  LEU A  69      51.522  27.418   6.357  1.00 22.18           C
ATOM    514  CD1 LEU A  69      51.571  28.854   6.818  1.00 23.61           C
ATOM    515  CD2 LEU A  69      51.350  26.470   7.520  1.00 26.37           C
ATOM    516  N  ASER A  70      47.730  25.499   4.405  1.00 22.89           N
ATOM    517  CA ASER A  70      46.576  25.341   3.522  1.00 21.82           C
ATOM    518  C  ASER A  70      45.386  26.057   4.139  1.00 21.00           C
ATOM    519  O  ASER A  70      45.185  25.973   5.358  1.00 22.77           O
ATOM    520  CB ASER A  70      46.266  23.858   3.323  1.00 25.98           C
ATOM    521  OG ASER A  70      44.928  23.649   2.916  1.00 28.17           O
ATOM    522  N   VAL A  71      44.640  26.768   3.328  1.00 18.51           N
ATOM    523  CA  VAL A  71      43.369  27.377   3.746  1.00 17.63           C
ATOM    524  C   VAL A  71      42.363  27.040   2.671  1.00 20.49           C
ATOM    525  O   VAL A  71      42.724  26.783   1.522  1.00 20.50           O
ATOM    526  CB  VAL A  71      43.452  28.846   3.936  1.00 16.87           C
ATOM    527  CG1 VAL A  71      44.486  29.205   5.071  1.00 19.40           C
ATOM    528  CG2 VAL A  71      43.756  29.603   2.630  1.00 19.03           C
ATOM    529  N   THR A  72      41.070  27.041   3.034  1.00 18.49           N
ATOM    530  CA  THR A  72      40.034  26.670   2.043  1.00 17.12           C
ATOM    531  C   THR A  72      39.032  27.786   1.929  1.00 17.48           C
ATOM    532  O   THR A  72      38.374  28.127   2.924  1.00 18.54           O
ATOM    533  CB  THR A  72      39.329  25.366   2.450  1.00 17.99           C
ATOM    534  OG1 THR A  72      40.265  24.280   2.484  1.00 22.24           O
ATOM    535  CG2 THR A  72      38.242  25.009   1.376  1.00 20.10           C
ATOM    536  N   LEU A  73      38.956  28.435   0.767  1.00 15.79           N
ATOM    537  CA  LEU A  73      37.947  29.489   0.546  1.00 15.02           C
ATOM    538  C   LEU A  73      36.649  28.883   0.066  1.00 15.52           C
ATOM    539  O   LEU A  73      36.649  27.855  -0.599  1.00 18.61           O
ATOM    540  CB  LEU A  73      38.393  30.470  -0.530  1.00 15.70           C
ATOM    541  CG  LEU A  73      39.779  31.064  -0.413  1.00 22.53           C
ATOM    542  CD1 LEU A  73      40.053  31.996  -1.591  1.00 22.67           C
ATOM    543  CD2 LEU A  73      39.833  31.817   0.803  1.00 23.53           C
ATOM    544  N   ALA A  74      35.539  29.517   0.441  1.00 13.77           N
ATOM    545  CA  ALA A  74      34.237  29.106  -0.102  1.00 15.48           C
ATOM    546  C   ALA A  74      33.751  30.192  -1.038  1.00 14.69           C
ATOM    547  O   ALA A  74      33.775  31.375  -0.696  1.00 15.03           O
ATOM    548  CB  ALA A  74      33.219  28.904   1.057  1.00 17.77           C
ATOM    549  N   LEU A  75      33.307  29.750  -2.223  1.00 15.66           N
ATOM    550  CA  LEU A  75      32.741  30.647  -3.214  1.00 15.27           C
ATOM    551  C   LEU A  75      31.288  30.283  -3.438  1.00 12.89           C
ATOM    552  O   LEU A  75      30.894  29.142  -3.459  1.00 15.23           O
ATOM    553  CB  LEU A  75      33.486  30.555  -4.550  1.00 16.67           C
ATOM    554  CG  LEU A  75      34.864  31.253  -4.595  1.00 19.35           C
ATOM    555  CD1 LEU A  75      35.919  30.785  -3.588  1.00 23.22           C
ATOM    556  CD2 LEU A  75      35.378  30.964  -6.025  1.00 21.40           C
ATOM    557  N   ASP A  76      30.527  31.375  -3.581  1.00 14.16           N
ATOM    558  CA  ASP A  76      29.101  31.238  -3.947  1.00 14.52           C
ATOM    559  C   ASP A  76      28.967  31.062  -5.463  1.00 14.97           C
ATOM    560  O   ASP A  76      29.470  31.939  -6.190  1.00 16.66           O
ATOM    561  CB  ASP A  76      28.412  32.541  -3.469  1.00 15.07           C
ATOM    562  CG  ASP A  76      26.895  32.520  -3.602  1.00 16.80           C
ATOM    563  OD1 ASP A  76      26.333  31.843  -4.480  1.00 17.22           O
ATOM    564  OD2 ASP A  76      26.283  33.331  -2.840  1.00 20.31           O
ATOM    565  N   VAL A  77      28.322  29.984  -5.924  1.00 15.45           N
ATOM    566  CA  VAL A  77      28.290  29.737  -7.362  1.00 17.43           C
ATOM    567  C   VAL A  77      27.395  30.743  -8.045  1.00 18.36           C
ATOM    568  O   VAL A  77      27.483  30.885  -9.247  1.00 19.14           O
ATOM    569  CB  VAL A  77      27.857  28.322  -7.737  1.00 19.08           C
ATOM    570  CG1 VAL A  77      28.794  27.275  -7.026  1.00 21.32           C
ATOM    571  CG2 VAL A  77      26.363  28.062  -7.391  1.00 19.08           C
ATOM    572  N   THR A  78      26.564  31.490  -7.311  1.00 17.30           N
ATOM    573  CA  THR A  78      25.645  32.387  -8.043  1.00 17.76           C
ATOM    574  C   THR A  78      26.383  33.673  -8.480  1.00 15.96           C
ATOM    575  O   THR A  78      25.930  34.373  -9.378  1.00 17.20           O
ATOM    576  CB  THR A  78      24.416  32.772  -7.198  1.00 18.87           C
ATOM    577  OG1 THR A  78      24.833  33.480  -6.026  1.00 19.31           O
ATOM    578  CG2 THR A  78      23.644  31.535  -6.832  1.00 19.93           C
ATOM    579  N   ASN A  79      27.481  34.001  -7.832  1.00 14.86           N
ATOM    580  CA  ASN A  79      28.205  35.207  -8.215  1.00 14.10           C
ATOM    581  C   ASN A  79      29.733  35.049  -8.259  1.00 15.14           C
ATOM    582  O   ASN A  79      30.476  36.053  -8.474  1.00 16.03           O
ATOM    583  CB  ASN A  79      27.832  36.385  -7.280  1.00 18.78           C
ATOM    584  CG  ASN A  79      28.297  36.184  -5.841  1.00 20.40           C
ATOM    585  OD1 ASN A  79      28.960  35.209  -5.508  1.00 15.86           O
ATOM    586  ND2 ASN A  79      28.020  37.183  -4.988  1.00 25.54           N
ATOM    587  N   ALA A  80      30.210  33.800  -8.076  1.00 14.48           N
ATOM    588  CA  ALA A  80      31.648  33.468  -8.055  1.00 15.73           C
ATOM    589  C   ALA A  80      32.460  34.136  -6.959  1.00 16.47           C
ATOM    590  O   ALA A  80      33.718  34.017  -6.929  1.00 17.17           O
ATOM    591  CB  ALA A  80      32.346  33.763  -9.453  1.00 16.90           C
ATOM    592  N   TYR A  81      31.804  34.732  -5.980  1.00 15.41           N
ATOM    593  CA  TYR A  81      32.531  35.537  -4.988  1.00 15.98           C
ATOM    594  C   TYR A  81      32.790  34.790  -3.680  1.00 14.90           C
ATOM    595  O   TYR A  81      32.073  33.863  -3.327  1.00 15.14           O
ATOM    596  CB  TYR A  81      31.714  36.788  -4.692  1.00 15.73           C
ATOM    597  CG  TYR A  81      32.523  37.998  -4.246  1.00 14.95           C
ATOM    598  CD1 TYR A  81      33.205  38.826  -5.184  1.00 15.11           C
ATOM    599  CD2 TYR A  81      32.616  38.331  -2.896  1.00 14.53           C
ATOM    600  CE1 TYR A  81      33.865  39.988  -4.780  1.00 15.04           C
ATOM    601  CE2 TYR A  81      33.329  39.489  -2.478  1.00 15.99           C
ATOM    602  CZ  TYR A  81      33.950  40.296  -3.419  1.00 15.99           C
ATOM    603  OH  TYR A  81      34.617  41.460  -3.005  1.00 15.88           O
ATOM    604  N   VAL A  82      33.882  35.161  -3.028  1.00 14.08           N
ATOM    605  CA  VAL A  82      34.282  34.542  -1.745  1.00 14.81           C
ATOM    606  C   VAL A  82      33.330  34.961  -0.612  1.00 12.68           C
ATOM    607  O   VAL A  82      33.039  36.160  -0.456  1.00 13.77           O
ATOM    608  CB  VAL A  82      35.695  34.972  -1.386  1.00 13.75           C
ATOM    609  CG1 VAL A  82      36.100  34.398   0.004  1.00 15.91           C
ATOM    610  CG2 VAL A  82      36.677  34.536  -2.467  1.00 14.89           C
ATOM    611  N   VAL A  83      32.804  33.945   0.114  1.00 13.05           N
ATOM    612  CA  VAL A  83      31.936  34.243   1.265  1.00 13.17           C
ATOM    613  C   VAL A  83      32.625  33.969   2.610  1.00 15.79           C
ATOM    614  O   VAL A  83      32.120  34.423   3.652  1.00 14.87           O
ATOM    615  CB  VAL A  83      30.627  33.477   1.215  1.00 14.80           C
ATOM    616  CG1 VAL A  83      29.844  33.854  -0.069  1.00 15.83           C
ATOM    617  CG2 VAL A  83      30.835  31.928   1.287  1.00 15.64           C
ATOM    618  N   GLY A  84      33.781  33.281   2.602  1.00 15.07           N
ATOM    619  CA  GLY A  84      34.428  32.950   3.876  1.00 16.42           C
ATOM    620  C   GLY A  84      35.513  31.913   3.652  1.00 15.29           C
ATOM    621  O   GLY A  84      35.810  31.544   2.482  1.00 14.51           O
ATOM    622  N   TYR A  85      36.103  31.425   4.742  1.00 14.94           N
ATOM    623  CA  TYR A  85      37.186  30.460   4.595  1.00 14.94           C
ATOM    624  C   TYR A  85      37.381  29.675   5.841  1.00 16.47           C
ATOM    625  O   TYR A  85      36.901  30.098   6.911  1.00 16.77           O
ATOM    626  CB  TYR A  85      38.511  31.139   4.247  1.00 17.05           C
ATOM    627  CG  TYR A  85      39.319  31.729   5.402  1.00 15.84           C
ATOM    628  CD1 TYR A  85      38.986  32.956   5.947  1.00 16.24           C
ATOM    629  CD2 TYR A  85      40.460  31.039   5.897  1.00 16.11           C
ATOM    630  CE1 TYR A  85      39.755  33.510   6.988  1.00 16.62           C
ATOM    631  CE2 TYR A  85      41.228  31.598   6.926  1.00 19.13           C
ATOM    632  CZ  TYR A  85      40.875  32.852   7.409  1.00 17.46           C
ATOM    633  OH  TYR A  85      41.606  33.493   8.401  1.00 18.73           O
ATOM    634  N   ARG A  86      38.029  28.507   5.712  1.00 16.23           N
ATOM    635  CA  ARG A  86      38.363  27.656   6.842  1.00 17.53           C
ATOM    636  C   ARG A  86      39.886  27.506   6.932  1.00 20.21           C
ATOM    637  O   ARG A  86      40.563  27.420   5.907  1.00 19.82           O
ATOM    638  CB  ARG A  86      37.723  26.284   6.695  1.00 19.51           C
ATOM    639  CG  ARG A  86      38.165  25.313   7.784  1.00 23.22           C
ATOM    640  CD  ARG A  86      37.813  23.921   7.370  1.00 28.32           C
ATOM    641  NE  ARG A  86      38.198  23.001   8.425  1.00 34.05           N
ATOM    642  CZ  ARG A  86      37.540  21.873   8.697  1.00 41.58           C
ATOM    643  NH1 ARG A  86      36.458  21.516   7.984  1.00 44.22           N
ATOM    644  NH2 ARG A  86      37.948  21.118   9.699  1.00 44.43           N
ATOM    645  N   ALA A  87      40.386  27.483   8.152  1.00 20.36           N
ATOM    646  CA  ALA A  87      41.789  27.118   8.397  1.00 21.90           C
ATOM    647  C   ALA A  87      41.761  26.250   9.648  1.00 25.64           C
ATOM    648  O   ALA A  87      41.403  26.723  10.722  1.00 25.75           O
ATOM    649  CB  ALA A  87      42.642  28.377   8.575  1.00 23.15           C
ATOM    650  N   GLY A  88      42.069  24.970   9.507  1.00 30.75           N
ATOM    651  CA  GLY A  88      42.036  24.082  10.661  1.00 31.46           C
ATOM    652  C   GLY A  88      40.659  23.982  11.270  1.00 30.11           C
ATOM    653  O   GLY A  88      39.645  23.681  10.574  1.00 33.67           O
ATOM    654  N   ASN A  89      40.580  24.243  12.582  1.00 29.38           N
ATOM    655  CA  ASN A  89      39.318  24.042  13.290  1.00 28.10           C
ATOM    656  C   ASN A  89      38.623  25.393  13.541  1.00 26.00           C
ATOM    657  O   ASN A  89      37.851  25.537  14.504  1.00 26.29           O
ATOM    658  CB  ASN A  89      39.529  23.276  14.615  1.00 31.80           C
ATOM    659  CG  ASN A  89      38.204  22.692  15.211  1.00 47.53           C
ATOM    660  OD1 ASN A  89      37.229  22.358  14.490  1.00 46.38           O
ATOM    661  ND2 ASN A  89      38.189  22.546  16.543  1.00 47.45           N
ATOM    662  N   SER A  90      38.859  26.367  12.651  1.00 23.84           N
ATOM    663  CA  SER A  90      38.150  27.664  12.701  1.00 22.59           C
ATOM    664  C   SER A  90      37.702  28.054  11.299  1.00 20.03           C
ATOM    665  O   SER A  90      38.373  27.722  10.311  1.00 19.80           O
ATOM    666  CB  SER A  90      39.040  28.793  13.248  1.00 25.98           C
ATOM    667  OG  SER A  90      39.343  28.507  14.617  1.00 27.10           O
ATOM    668  N   ALA A  91      36.589  28.760  11.210  1.00 18.85           N
ATOM    669  CA  ALA A  91      36.163  29.286   9.932  1.00 16.86           C
ATOM    670  C   ALA A  91      35.547  30.636  10.162  1.00 16.30           C
ATOM    671  O   ALA A  91      34.935  30.868  11.229  1.00 16.35           O
ATOM    672  CB  ALA A  91      35.155  28.366   9.256  1.00 17.69           C
ATOM    673  N   TYR A  92      35.612  31.441   9.127  1.00 16.08           N
ATOM    674  CA  TYR A  92      35.260  32.846   9.205  1.00 14.40           C
ATOM    675  C   TYR A  92      34.502  33.276   7.966  1.00 15.39           C
ATOM    676  O   TYR A  92      34.910  32.928   6.841  1.00 16.97           O
ATOM    677  CB  TYR A  92      36.546  33.722   9.254  1.00 16.67           C
ATOM    678  CG  TYR A  92      37.428  33.345  10.427  1.00 16.38           C
ATOM    679  CD1 TYR A  92      37.237  33.949  11.678  1.00 17.22           C
ATOM    680  CD2 TYR A  92      38.402  32.338  10.293  1.00 16.76           C
ATOM    681  CE1 TYR A  92      38.029  33.588  12.770  1.00 17.01           C
ATOM    682  CE2 TYR A  92      39.184  31.957  11.373  1.00 17.73           C
ATOM    683  CZ  TYR A  92      39.008  32.612  12.580  1.00 18.48           C
ATOM    684  OH  TYR A  92      39.802  32.177  13.631  1.00 22.28           O
ATOM    685  N   PHE A  93      33.432  34.060   8.132  1.00 15.70           N
ATOM    686  CA  PHE A  93      32.579  34.456   7.013  1.00 13.81           C
ATOM    687  C   PHE A  93      32.342  35.942   7.012  1.00 14.76           C
ATOM    688  O   PHE A  93      32.123  36.552   8.068  1.00 15.84           O
ATOM    689  CB  PHE A  93      31.193  33.776   7.102  1.00 14.52           C
ATOM    690  CG  PHE A  93      31.295  32.264   7.167  1.00 15.78           C
ATOM    691  CD1 PHE A  93      31.374  31.514   5.994  1.00 17.36           C
ATOM    692  CD2 PHE A  93      31.334  31.593   8.382  1.00 16.62           C
ATOM    693  CE1 PHE A  93      31.472  30.117   6.044  1.00 19.30           C
ATOM    694  CE2 PHE A  93      31.434  30.191   8.418  1.00 18.33           C
ATOM    695  CZ  PHE A  93      31.496  29.468   7.279  1.00 20.07           C
ATOM    696  N   PHE A  94      32.366  36.542   5.839  1.00 13.45           N
ATOM    697  CA  PHE A  94      31.933  37.943   5.722  1.00 12.54           C
ATOM    698  C   PHE A  94      30.519  38.052   6.224  1.00 14.30           C
ATOM    699  O   PHE A  94      29.704  37.100   6.129  1.00 15.21           O
ATOM    700  CB  PHE A  94      31.974  38.425   4.275  1.00 14.05           C
ATOM    701  CG  PHE A  94      33.366  38.426   3.670  1.00 13.24           C
ATOM    702  CD1 PHE A  94      34.438  39.090   4.303  1.00 13.82           C
ATOM    703  CD2 PHE A  94      33.584  37.777   2.467  1.00 14.42           C
ATOM    704  CE1 PHE A  94      35.721  39.066   3.717  1.00 14.80           C
ATOM    705  CE2 PHE A  94      34.845  37.742   1.868  1.00 15.46           C
ATOM    706  CZ  PHE A  94      35.928  38.386   2.487  1.00 15.53           C
ATOM    707  N   HIS A  95      30.191  39.256   6.705  1.00 14.98           N
ATOM    708  CA  HIS A  95      28.794  39.446   7.119  1.00 16.01           C
ATOM    709  C   HIS A  95      27.944  39.481   5.841  1.00 17.81           C
ATOM    710  O   HIS A  95      28.158  40.297   4.956  1.00 17.62           O
ATOM    711  CB  HIS A  95      28.620  40.756   7.887  1.00 16.28           C
ATOM    712  CG  HIS A  95      27.302  40.802   8.605  1.00 15.77           C
ATOM    713  ND1 HIS A  95      26.092  40.864   7.954  1.00 16.59           N
ATOM    714  CD2 HIS A  95      27.017  40.669   9.920  1.00 19.85           C
ATOM    715  CE1 HIS A  95      25.109  40.779   8.838  1.00 19.30           C
ATOM    716  NE2 HIS A  95      25.650  40.670  10.044  1.00 19.61           N
ATOM    717  N   PRO A  96      26.953  38.613   5.734  1.00 16.81           N
ATOM    718  CA  PRO A  96      26.197  38.615   4.499  1.00 17.19           C
ATOM    719  C   PRO A  96      25.261  39.795   4.381  1.00 18.60           C
ATOM    720  O   PRO A  96      24.945  40.475   5.368  1.00 18.63           O
ATOM    721  CB  PRO A  96      25.351  37.319   4.594  1.00 21.94           C
ATOM    722  CG  PRO A  96      26.132  36.450   5.539  1.00 23.33           C
ATOM    723  CD  PRO A  96      26.667  37.446   6.586  1.00 18.78           C
ATOM    724  N   ASP A  97      24.780  40.036   3.155  1.00 19.71           N
ATOM    725  CA  ASP A  97      23.860  41.178   2.951  1.00 23.04           C
ATOM    726  C   ASP A  97      22.418  40.959   3.342  1.00 21.18           C
ATOM    727  O   ASP A  97      21.634  41.928   3.459  1.00 24.91           O
ATOM    728  CB  ASP A  97      23.851  41.583   1.467  1.00 27.75           C
ATOM    729  CG  ASP A  97      25.119  42.248   1.055  1.00 36.81           C
ATOM    730  OD1 ASP A  97      25.825  42.744   1.951  1.00 38.17           O
ATOM    731  OD2 ASP A  97      25.403  42.275  -0.158  1.00 42.08           O
ATOM    732  N   ASN A  98      21.983  39.697   3.507  1.00 19.93           N
ATOM    733  CA  ASN A  98      20.595  39.396   3.821  1.00 20.25           C
ATOM    734  C   ASN A  98      20.513  38.059   4.567  1.00 20.45           C
ATOM    735  O   ASN A  98      21.513  37.312   4.590  1.00 18.81           O
ATOM    736  CB  ASN A  98      19.697  39.316   2.566  1.00 22.77           C
ATOM    737  CG  ASN A  98      20.267  38.329   1.530  1.00 26.64           C
ATOM    738  OD1 ASN A  98      20.210  37.122   1.747  1.00 26.41           O
ATOM    739  ND2 ASN A  98      20.806  38.842   0.434  1.00 26.96           N
ATOM    740  N   GLN A  99      19.351  37.774   5.109  1.00 22.82           N
ATOM    741  CA  GLN A  99      19.130  36.588   5.931  1.00 23.63           C
ATOM    742  C   GLN A  99      19.175  35.295   5.157  1.00 24.67           C
ATOM    743  O   GLN A  99      19.682  34.299   5.688  1.00 24.37           O
ATOM    744  CB  GLN A  99      17.783  36.674   6.650  1.00 26.09           C
ATOM    745  CG  GLN A  99      17.820  37.815   7.634  1.00 29.38           C
ATOM    746  CD  GLN A  99      16.563  37.978   8.420  1.00 32.60           C
ATOM    747  OE1 GLN A  99      15.937  36.999   8.823  1.00 30.81           O
ATOM    748  NE2 GLN A  99      16.161  39.230   8.636  1.00 37.64           N
ATOM    749  N   GLU A 100      18.710  35.313   3.916  1.00 23.17           N
ATOM    750  CA  GLU A 100      18.738  34.092   3.096  1.00 24.34           C
ATOM    751  C   GLU A 100      20.163  33.676   2.820  1.00 21.21           C
ATOM    752  O   GLU A 100      20.497  32.475   3.012  1.00 20.52           O
ATOM    753  CB  GLU A 100      18.005  34.288   1.746  1.00 23.61           C
ATOM    754  CG  GLU A 100      16.510  34.421   1.908  1.00 30.47           C
ATOM    755  CD  GLU A 100      16.098  35.733   2.553  1.00 35.61           C
ATOM    756  OE1 GLU A 100      16.832  36.754   2.463  1.00 32.45           O
ATOM    757  OE2 GLU A 100      15.016  35.706   3.168  1.00 44.70           O
ATOM    758  N   ASP A 101      21.035  34.626   2.486  1.00 18.77           N
ATOM    759  CA  ASP A 101      22.420  34.263   2.244  1.00 17.95           C
ATOM    760  C   ASP A 101      23.090  33.845   3.532  1.00 19.32           C
ATOM    761  O   ASP A 101      23.927  32.916   3.544  1.00 18.87           O
ATOM    762  CB  ASP A 101      23.205  35.413   1.631  1.00 19.23           C
ATOM    763  CG  ASP A 101      22.811  35.689   0.187  1.00 21.38           C
ATOM    764  OD1 ASP A 101      22.137  34.867  -0.445  1.00 23.04           O
ATOM    765  OD2 ASP A 101      23.164  36.766  -0.287  1.00 23.17           O
ATOM    766  N   ALA A 102      22.742  34.508   4.619  1.00 19.37           N
ATOM    767  CA  ALA A 102      23.371  34.119   5.890  1.00 20.04           C
ATOM    768  C   ALA A 102      22.961  32.693   6.253  1.00 18.14           C
ATOM    769  O   ALA A 102      23.804  31.928   6.771  1.00 19.41           O
ATOM    770  CB  ALA A 102      22.980  35.087   7.022  1.00 21.09           C
ATOM    771  N   GLU A 103      21.684  32.345   6.068  1.00 17.70           N
ATOM    772  CA  GLU A 103      21.273  30.974   6.348  1.00 18.78           C
ATOM    773  C   GLU A 103      22.046  29.974   5.456  1.00 20.42           C
ATOM    774  O   GLU A 103      22.475  28.920   5.955  1.00 19.32           O
ATOM    775  CB  GLU A 103      19.774  30.851   6.180  1.00 20.50           C
ATOM    776  CG  GLU A 103      19.232  29.567   6.793  1.00 21.96           C
ATOM    777  CD  GLU A 103      19.523  28.301   5.984  1.00 22.73           C
ATOM    778  OE1 GLU A 103      19.581  28.370   4.746  1.00 23.70           O
ATOM    779  OE2 GLU A 103      19.720  27.237   6.608  1.00 23.33           O
ATOM    780  N   ALA A 104      22.235  30.290   4.172  1.00 19.88           N
ATOM    781  CA  ALA A 104      22.962  29.378   3.279  1.00 20.02           C
ATOM    782  C   ALA A 104      24.369  29.124   3.777  1.00 18.70           C
ATOM    783  O   ALA A 104      24.845  27.972   3.727  1.00 20.28           O
ATOM    784  CB  ALA A 104      23.014  29.923   1.842  1.00 19.46           C
ATOM    785  N   ILE A 105      25.019  30.173   4.278  1.00 17.66           N
ATOM    786  CA  ILE A 105      26.393  30.056   4.699  1.00 18.17           C
ATOM    787  C   ILE A 105      26.557  29.133   5.916  1.00 18.82           C
ATOM    788  O   ILE A 105      27.669  28.571   6.104  1.00 20.21           O
ATOM    789  CB  ILE A 105      26.942  31.515   4.928  1.00 20.97           C
ATOM    790  CG1 ILE A 105      27.240  32.068   3.512  1.00 23.65           C
ATOM    791  CG2 ILE A 105      28.157  31.535   5.723  1.00 25.93           C
ATOM    792  CD1 ILE A 105      27.176  33.589   3.424  1.00 28.87           C
ATOM    793  N   THR A 106      25.508  28.909   6.720  1.00 19.09           N
ATOM    794  CA  THR A 106      25.622  27.951   7.820  1.00 21.75           C
ATOM    795  C   THR A 106      25.836  26.517   7.330  1.00 21.05           C
ATOM    796  O   THR A 106      26.127  25.623   8.136  1.00 22.77           O
ATOM    797  CB  THR A 106      24.380  27.953   8.750  1.00 22.94           C
ATOM    798  OG1 THR A 106      23.249  27.443   8.049  1.00 23.80           O
ATOM    799  CG2 THR A 106      24.083  29.347   9.273  1.00 23.32           C
ATOM    800  N   HIS A 107      25.684  26.282   6.009  1.00 20.49           N
ATOM    801  CA  HIS A 107      25.894  24.938   5.460  1.00 22.46           C
ATOM    802  C   HIS A 107      27.370  24.694   5.122  1.00 20.11           C
ATOM    803  O   HIS A 107      27.690  23.576   4.660  1.00 21.45           O
ATOM    804  CB  HIS A 107      25.060  24.696   4.204  1.00 22.91           C
ATOM    805  CG  HIS A 107      23.598  24.557   4.522  1.00 23.22           C
ATOM    806  ND1 HIS A 107      22.935  23.359   4.497  1.00 23.81           N
ATOM    807  CD2 HIS A 107      22.708  25.482   4.948  1.00 22.11           C
ATOM    808  CE1 HIS A 107      21.677  23.544   4.908  1.00 25.03           C
ATOM    809  NE2 HIS A 107      21.524  24.836   5.187  1.00 22.75           N
ATOM    810  N   LEU A 108      28.199  25.696   5.333  1.00 18.44           N
ATOM    811  CA  LEU A 108      29.663  25.600   5.066  1.00 19.74           C
ATOM    812  C   LEU A 108      30.464  25.193   6.284  1.00 22.22           C
ATOM    813  O   LEU A 108      30.291  25.735   7.371  1.00 21.12           O
ATOM    814  CB  LEU A 108      30.212  26.912   4.524  1.00 17.26           C
ATOM    815  CG  LEU A 108      29.814  27.182   3.059  1.00 17.68           C
ATOM    816  CD1 LEU A 108      29.959  28.654   2.744  1.00 16.91           C
ATOM    817  CD2 LEU A 108      30.646  26.315   2.103  1.00 19.16           C
ATOM    818  N   PHE A 109      31.373  24.241   6.080  1.00 21.43           N
ATOM    819  CA  PHE A 109      32.319  23.879   7.166  1.00 21.24           C
ATOM    820  C   PHE A 109      31.578  23.471   8.451  1.00 22.19           C
ATOM    821  O   PHE A 109      31.909  23.905   9.529  1.00 22.85           O
ATOM    822  CB  PHE A 109      33.300  25.038   7.439  1.00 20.61           C
ATOM    823  CG  PHE A 109      33.986  25.578   6.207  1.00 19.90           C
ATOM    824  CD1 PHE A 109      34.611  24.717   5.312  1.00 20.91           C
ATOM    825  CD2 PHE A 109      33.948  26.917   5.932  1.00 17.95           C
ATOM    826  CE1 PHE A 109      35.214  25.240   4.160  1.00 19.92           C
ATOM    827  CE2 PHE A 109      34.550  27.459   4.770  1.00 19.94           C
ATOM    828  CZ  PHE A 109      35.176  26.577   3.900  1.00 19.63           C
ATOM    829  N   THR A 110      30.576  22.630   8.325  1.00 23.36           N
ATOM    830  CA  THR A 110      29.700  22.333   9.463  1.00 24.24           C
ATOM    831  C   THR A 110      30.368  21.467  10.547  1.00 26.65           C
ATOM    832  O   THR A 110      29.828  21.368  11.633  1.00 29.44           O
ATOM    833  CB  THR A 110      28.427  21.655   9.000  1.00 25.12           C
ATOM    834  OG1 THR A 110      28.753  20.432   8.324  1.00 28.44           O
ATOM    835  CG2 THR A 110      27.649  22.574   8.016  1.00 26.87           C
ATOM    836  N   ASP A 111      31.536  20.894  10.250  1.00 27.47           N
ATOM    837  CA  ASP A 111      32.252  20.098  11.250  1.00 29.95           C
ATOM    838  C   ASP A 111      33.184  21.012  12.088  1.00 29.33           C
ATOM    839  O   ASP A 111      33.854  20.562  13.038  1.00 30.59           O
ATOM    840  CB  ASP A 111      33.027  18.984  10.560  1.00 34.06           C
ATOM    841  CG  ASP A 111      34.033  19.516   9.535  1.00 40.97           C
ATOM    842  OD1 ASP A 111      33.704  20.416   8.721  1.00 39.05           O
ATOM    843  OD2 ASP A 111      35.189  19.021   9.546  1.00 47.09           O
ATOM    844  N   VAL A 112      33.189  22.300  11.779  1.00 28.14           N
ATOM    845  CA  VAL A 112      33.995  23.269  12.543  1.00 26.39           C
ATOM    846  C   VAL A 112      33.236  23.882  13.719  1.00 27.08           C
ATOM    847  O   VAL A 112      32.234  24.546  13.521  1.00 29.28           O
ATOM    848  CB  VAL A 112      34.473  24.416  11.623  1.00 26.99           C
ATOM    849  CG1 VAL A 112      35.137  25.545  12.414  1.00 26.83           C
ATOM    850  CG2 VAL A 112      35.425  23.903  10.586  1.00 29.03           C
ATOM    851  N   GLN A 113      33.722  23.699  14.952  1.00 27.78           N
ATOM    852  CA  GLN A 113      33.034  24.294  16.120  1.00 31.17           C
ATOM    853  C   GLN A 113      33.125  25.833  16.115  1.00 28.51           C
ATOM    854  O   GLN A 113      32.152  26.581  16.373  1.00 28.46           O
ATOM    855  CB  GLN A 113      33.632  23.739  17.434  1.00 35.21           C
ATOM    856  CG  GLN A 113      33.049  24.433  18.700  1.00 43.07           C
ATOM    857  CD  GLN A 113      33.552  23.861  20.032  1.00 45.84           C
ATOM    858  OE1 GLN A 113      34.767  23.788  20.286  1.00 48.16           O
ATOM    859  NE2 GLN A 113      32.609  23.482  20.900  1.00 45.46           N
ATOM    860  N   ASN A 114      34.303  26.323  15.757  1.00 25.87           N
ATOM    861  CA  ASN A 114      34.542  27.726  15.921  1.00 24.05           C
ATOM    862  C   ASN A 114      34.274  28.444  14.636  1.00 21.19           C
ATOM    863  O   ASN A 114      35.191  28.722  13.892  1.00 22.23           O
ATOM    864  CB  ASN A 114      35.981  27.957  16.377  1.00 27.46           C
ATOM    865  CG  ASN A 114      36.304  27.172  17.585  1.00 36.57           C
ATOM    866  OD1 ASN A 114      37.107  26.226  17.535  1.00 41.19           O
ATOM    867  ND2 ASN A 114      35.667  27.528  18.689  1.00 34.25           N
ATOM    868  N   ARG A 115      33.001  28.782  14.383  1.00 20.09           N
ATOM    869  CA  ARG A 115      32.642  29.555  13.179  1.00 18.88           C
ATOM    870  C   ARG A 115      32.254  30.972  13.546  1.00 18.55           C
ATOM    871  O   ARG A 115      31.486  31.179  14.484  1.00 18.72           O
ATOM    872  CB  ARG A 115      31.472  28.873  12.446  1.00 19.61           C
ATOM    873  CG  ARG A 115      31.896  27.485  11.861  1.00 21.84           C
ATOM    874  CD  ARG A 115      30.874  26.914  10.805  1.00 22.53           C
ATOM    875  NE  ARG A 115      29.707  26.425  11.515  1.00 23.83           N
ATOM    876  CZ  ARG A 115      28.608  25.977  10.905  1.00 23.81           C
ATOM    877  NH1 ARG A 115      28.535  25.986   9.568  1.00 24.97           N
ATOM    878  NH2 ARG A 115      27.569  25.573  11.624  1.00 27.38           N
ATOM    879  N   TYR A 116      32.722  31.943  12.778  1.00 17.23           N
ATOM    880  CA  TYR A 116      32.543  33.340  13.123  1.00 16.56           C
ATOM    881  C   TYR A 116      32.000  34.133  11.968  1.00 16.69           C
ATOM    882  O   TYR A 116      32.330  33.836  10.786  1.00 15.84           O
ATOM    883  CB  TYR A 116      33.880  33.991  13.518  1.00 16.53           C
ATOM    884  CG  TYR A 116      34.572  33.359  14.706  1.00 20.25           C
ATOM    885  CD1 TYR A 116      35.414  32.266  14.526  1.00 21.04           C
ATOM    886  CD2 TYR A 116      34.378  33.845  16.005  1.00 20.16           C
ATOM    887  CE1 TYR A 116      36.060  31.671  15.593  1.00 23.52           C
ATOM    888  CE2 TYR A 116      35.009  33.237  17.099  1.00 22.86           C
ATOM    889  CZ  TYR A 116      35.826  32.144  16.872  1.00 24.84           C
ATOM    890  OH  TYR A 116      36.519  31.509  17.916  1.00 27.31           O
ATOM    891  N   THR A 117      31.197  35.142  12.279  1.00 15.17           N
ATOM    892  CA  THR A 117      30.763  36.125  11.295  1.00 15.03           C
ATOM    893  C   THR A 117      31.542  37.435  11.544  1.00 14.87           C
ATOM    894  O   THR A 117      31.526  37.982  12.675  1.00 16.00           O
ATOM    895  CB  THR A 117      29.267  36.431  11.425  1.00 19.22           C
ATOM    896  OG1 THR A 117      28.533  35.210  11.277  1.00 19.67           O
ATOM    897  CG2 THR A 117      28.870  37.460  10.313  1.00 18.71           C
ATOM    898  N   PHE A 118      32.265  37.912  10.531  1.00 15.57           N
ATOM    899  CA  PHE A 118      32.991  39.172  10.678  1.00 14.61           C
ATOM    900  C   PHE A 118      32.005  40.349  10.799  1.00 15.44           C
ATOM    901  O   PHE A 118      30.862  40.274  10.379  1.00 15.13           O
ATOM    902  CB  PHE A 118      33.875  39.423   9.445  1.00 15.21           C
ATOM    903  CG  PHE A 118      35.120  38.579   9.395  1.00 15.21           C
ATOM    904  CD1 PHE A 118      35.995  38.569  10.458  1.00 17.14           C
ATOM    905  CD2 PHE A 118      35.398  37.815   8.245  1.00 16.37           C
ATOM    906  CE1 PHE A 118      37.216  37.815  10.425  1.00 18.50           C
ATOM    907  CE2 PHE A 118      36.589  37.040   8.191  1.00 17.14           C
ATOM    908  CZ  PHE A 118      37.493  37.052   9.263  1.00 17.88           C
ATOM    909  N   ALA A 119      32.503  41.451  11.334  1.00 16.01           N
ATOM    910  CA  ALA A 119      31.622  42.604  11.533  1.00 17.86           C
ATOM    911  C   ALA A 119      31.301  43.254  10.166  1.00 19.26           C
ATOM    912  O   ALA A 119      30.263  43.986  10.017  1.00 21.13           O
ATOM    913  CB  ALA A 119      32.276  43.588  12.485  1.00 18.66           C
ATOM    914  N   PHE A 120      32.152  42.945   9.210  1.00 16.00           N
ATOM    915  CA  PHE A 120      32.176  43.584   7.922  1.00 15.41           C
ATOM    916  C   PHE A 120      31.767  42.652   6.811  1.00 16.81           C
ATOM    917  O   PHE A 120      31.961  41.438   6.904  1.00 16.79           O
ATOM    918  CB  PHE A 120      33.609  44.123   7.633  1.00 17.16           C
ATOM    919  CG  PHE A 120      34.703  43.126   7.843  1.00 14.72           C
ATOM    920  CD1 PHE A 120      35.315  43.017   9.113  1.00 15.41           C
ATOM    921  CD2 PHE A 120      35.168  42.338   6.830  1.00 14.70           C
ATOM    922  CE1 PHE A 120      36.327  42.084   9.353  1.00 15.25           C
ATOM    923  CE2 PHE A 120      36.204  41.419   7.030  1.00 14.22           C
ATOM    924  CZ  PHE A 120      36.791  41.293   8.309  1.00 14.68           C
ATOM    925  N   GLY A 121      31.296  43.241   5.711  1.00 16.95           N
ATOM    926  CA  GLY A 121      31.013  42.484   4.494  1.00 16.98           C
ATOM    927  C   GLY A 121      32.262  42.348   3.636  1.00 16.27           C
ATOM    928  O   GLY A 121      33.314  42.894   4.009  1.00 17.19           O
ATOM    929  N   GLY A 122      32.133  41.635   2.516  1.00 16.03           N
ATOM    930  CA  GLY A 122      33.295  41.399   1.668  1.00 15.92           C
ATOM    931  C   GLY A 122      33.380  42.359   0.477  1.00 14.46           C
ATOM    932  O   GLY A 122      34.151  42.069  -0.454  1.00 17.16           O
ATOM    933  N   ASN A 123      32.623  43.434   0.486  1.00 14.87           N
ATOM    934  CA  ASN A 123      32.737  44.401  -0.626  1.00 15.97           C
ATOM    935  C   ASN A 123      34.096  45.104  -0.564  1.00 15.70           C
ATOM    936  O   ASN A 123      34.615  45.402   0.503  1.00 15.23           O
ATOM    937  CB  ASN A 123      31.608  45.446  -0.582  1.00 18.16           C
ATOM    938  CG  ASN A 123      31.496  46.144   0.765  1.00 26.41           C
ATOM    939  OD1 ASN A 123      31.188  45.514   1.845  1.00 29.88           O
ATOM    940  ND2 ASN A 123      31.798  47.433   0.756  1.00 30.71           N
ATOM    941  N   TYR A 124      34.676  45.375  -1.734  1.00 14.19           N
ATOM    942  CA  TYR A 124      35.990  45.996  -1.745  1.00 13.31           C
ATOM    943  C   TYR A 124      36.072  47.309  -1.026  1.00 14.02           C
ATOM    944  O   TYR A 124      37.101  47.570  -0.405  1.00 16.07           O
ATOM    945  CB  TYR A 124      36.440  46.287  -3.197  1.00 14.93           C
ATOM    946  CG  TYR A 124      36.773  45.056  -4.016  1.00 14.83           C
ATOM    947  CD1 TYR A 124      37.736  44.146  -3.626  1.00 14.63           C
ATOM    948  CD2 TYR A 124      36.091  44.847  -5.196  1.00 16.19           C
ATOM    949  CE1 TYR A 124      38.035  43.042  -4.437  1.00 15.81           C
ATOM    950  CE2 TYR A 124      36.343  43.763  -5.989  1.00 15.83           C
ATOM    951  CZ  TYR A 124      37.305  42.882  -5.604  1.00 14.92           C
ATOM    952  OH  TYR A 124      37.612  41.821  -6.370  1.00 15.62           O
ATOM    953  N   ASP A 125      35.045  48.175  -1.075  1.00 15.44           N
ATOM    954  CA  ASP A 125      35.213  49.493  -0.434  1.00 17.16           C
ATOM    955  C   ASP A 125      35.520  49.331   1.056  1.00 19.31           C
ATOM    956  O   ASP A 125      36.427  49.984   1.583  1.00 20.94           O
ATOM    957  CB  ASP A 125      33.946  50.333  -0.553  1.00 21.51           C
ATOM    958  CG  ASP A 125      33.680  50.849  -1.951  1.00 29.75           C
ATOM    959  OD1 ASP A 125      34.403  50.562  -2.921  1.00 30.10           O
ATOM    960  OD2 ASP A 125      32.640  51.530  -2.078  1.00 36.10           O
ATOM    961  N   ARG A 126      34.811  48.403   1.718  1.00 17.11           N
ATOM    962  CA  ARG A 126      35.078  48.177   3.135  1.00 16.65           C
ATOM    963  C   ARG A 126      36.383  47.410   3.350  1.00 16.03           C
ATOM    964  O   ARG A 126      37.144  47.788   4.267  1.00 17.12           O
ATOM    965  CB  ARG A 126      33.915  47.384   3.757  1.00 17.48           C
ATOM    966  CG  ARG A 126      33.991  47.391   5.308  1.00 24.29           C
ATOM    967  CD  ARG A 126      33.862  48.799   5.914  1.00 29.44           C
ATOM    968  NE  ARG A 126      33.960  48.754   7.383  1.00 30.52           N
ATOM    969  CZ  ARG A 126      34.756  49.518   8.115  1.00 32.40           C
ATOM    970  NH1 ARG A 126      35.518  50.457   7.557  1.00 30.77           N
ATOM    971  NH2 ARG A 126      34.781  49.356   9.441  1.00 34.78           N
ATOM    972  N   LEU A 127      36.652  46.404   2.527  1.00 15.44           N
ATOM    973  CA  LEU A 127      37.906  45.648   2.725  1.00 14.89           C
ATOM    974  C   LEU A 127      39.099  46.560   2.566  1.00 14.96           C
ATOM    975  O   LEU A 127      40.079  46.437   3.318  1.00 15.19           O
ATOM    976  CB  LEU A 127      37.997  44.471   1.754  1.00 14.41           C
ATOM    977  CG  LEU A 127      36.967  43.389   2.034  1.00 13.75           C
ATOM    978  CD1 LEU A 127      37.234  42.296   0.964  1.00 15.03           C
ATOM    979  CD2 LEU A 127      37.201  42.772   3.443  1.00 16.86           C
ATOM    980  N   GLU A 128      39.052  47.480   1.595  1.00 14.25           N
ATOM    981  CA  GLU A 128      40.162  48.412   1.447  1.00 13.04           C
ATOM    982  C   GLU A 128      40.381  49.283   2.673  1.00 15.03           C
ATOM    983  O   GLU A 128      41.510  49.568   3.077  1.00 16.79           O
ATOM    984  CB  GLU A 128      39.908  49.327   0.219  1.00 13.97           C
ATOM    985  CG  GLU A 128      39.973  48.564  -1.089  1.00 14.69           C
ATOM    986  CD  GLU A 128      39.464  49.365  -2.291  1.00 15.43           C
ATOM    987  OE1 GLU A 128      38.571  50.245  -2.137  1.00 16.22           O
ATOM    988  OE2 GLU A 128      39.868  49.053  -3.456  1.00 15.92           O
ATOM    989  N   GLN A 129      39.285  49.818   3.223  1.00 14.28           N
ATOM    990  CA  GLN A 129      39.411  50.612   4.443  1.00 16.12           C
ATOM    991  C   GLN A 129      40.079  49.808   5.564  1.00 16.40           C
ATOM    992  O   GLN A 129      41.003  50.311   6.254  1.00 18.70           O
ATOM    993  CB  GLN A 129      38.005  51.078   4.882  1.00 17.40           C
ATOM    994  CG  GLN A 129      37.456  52.067   3.886  1.00 18.26           C
ATOM    995  CD  GLN A 129      36.001  52.385   4.100  1.00 23.24           C
ATOM    996  OE1 GLN A 129      35.363  51.764   4.962  1.00 25.48           O
ATOM    997  NE2 GLN A 129      35.458  53.350   3.328  1.00 25.07           N
ATOM    998  N   LEU A 130      39.621  48.581   5.743  1.00 16.13           N
ATOM    999  CA  LEU A 130      40.196  47.715   6.795  1.00 16.79           C
ATOM   1000  C   LEU A 130      41.629  47.331   6.512  1.00 18.60           C
ATOM   1001  O   LEU A 130      42.426  47.230   7.440  1.00 19.23           O
ATOM   1002  CB  LEU A 130      39.354  46.433   6.943  1.00 15.13           C
ATOM   1003  CG  LEU A 130      37.940  46.773   7.372  1.00 18.20           C
ATOM   1004  CD1 LEU A 130      37.128  45.506   7.503  1.00 21.23           C
ATOM   1005  CD2 LEU A 130      37.985  47.493   8.705  1.00 23.45           C
ATOM   1006  N   ALA A 131      41.953  47.139   5.233  1.00 17.15           N
ATOM   1007  CA  ALA A 131      43.316  46.767   4.833  1.00 15.91           C
ATOM   1008  C   ALA A 131      44.267  47.904   5.000  1.00 16.55           C
ATOM   1009  O   ALA A 131      45.513  47.748   4.999  1.00 17.50           O
ATOM   1010  CB  ALA A 131      43.325  46.304   3.306  1.00 16.10           C
ATOM   1011  N   GLY A 132      43.762  49.130   5.026  1.00 16.91           N
ATOM   1012  CA  GLY A 132      44.621  50.291   4.967  1.00 18.11           C
ATOM   1013  C   GLY A 132      45.218  50.607   3.613  1.00 16.99           C
ATOM   1014  O   GLY A 132      46.181  51.381   3.498  1.00 20.42           O
ATOM   1015  N   ASN A 133      44.624  50.009   2.569  1.00 16.99           N
ATOM   1016  CA  ASN A 133      45.031  50.296   1.202  1.00 16.21           C
ATOM   1017  C   ASN A 133      43.925  49.987   0.183  1.00 13.81           C
ATOM   1018  O   ASN A 133      43.188  49.040   0.301  1.00 14.88           O
ATOM   1019  CB  ASN A 133      46.269  49.460   0.757  1.00 19.32           C
ATOM   1020  CG  ASN A 133      47.582  50.027   1.248  1.00 24.76           C
ATOM   1021  OD1 ASN A 133      48.027  51.119   0.859  1.00 25.80           O
ATOM   1022  ND2 ASN A 133      48.219  49.260   2.135  1.00 25.44           N
ATOM   1023  N   LEU A 134      43.866  50.824  -0.849  1.00 16.21           N
ATOM   1024  CA  LEU A 134      43.048  50.561  -2.030  1.00 16.86           C
ATOM   1025  C   LEU A 134      43.590  49.418  -2.884  1.00 16.04           C
ATOM   1026  O   LEU A 134      44.796  49.159  -2.857  1.00 16.96           O
ATOM   1027  CB  LEU A 134      42.964  51.808  -2.892  1.00 17.39           C
ATOM   1028  CG  LEU A 134      42.468  53.078  -2.194  1.00 19.31           C
ATOM   1029  CD1 LEU A 134      42.641  54.264  -3.106  1.00 23.49           C
ATOM   1030  CD2 LEU A 134      41.000  52.879  -1.885  1.00 20.13           C
ATOM   1031  N   ARG A 135      42.738  48.824  -3.723  1.00 14.65           N
ATOM   1032  CA  ARG A 135      43.168  47.808  -4.654  1.00 15.35           C
ATOM   1033  C   ARG A 135      44.329  48.302  -5.510  1.00 16.16           C
ATOM   1034  O   ARG A 135      45.253  47.521  -5.790  1.00 15.19           O
ATOM   1035  CB  ARG A 135      42.024  47.389  -5.581  1.00 14.87           C
ATOM   1036  CG  ARG A 135      41.060  46.367  -4.964  1.00 13.62           C
ATOM   1037  CD  ARG A 135      39.817  46.166  -5.855  1.00 13.22           C
ATOM   1038  NE  ARG A 135      38.973  47.351  -5.672  1.00 14.15           N
ATOM   1039  CZ  ARG A 135      37.921  47.623  -6.471  1.00 15.16           C
ATOM   1040  NH1 ARG A 135      37.693  46.847  -7.549  1.00 14.95           N
ATOM   1041  NH2 ARG A 135      37.116  48.669  -6.212  1.00 15.52           N
ATOM   1042  N   GLU A 136      44.303  49.571  -5.914  1.00 15.09           N
ATOM   1043  CA  GLU A 136      45.404  50.045  -6.789  1.00 15.44           C
ATOM   1044  C   GLU A 136      46.734  50.138  -6.088  1.00 17.32           C
ATOM   1045  O   GLU A 136      47.727  50.372  -6.761  1.00 19.82           O
ATOM   1046  CB  GLU A 136      45.037  51.368  -7.421  1.00 18.87           C
ATOM   1047  CG  GLU A 136      44.949  52.488  -6.433  1.00 24.41           C
ATOM   1048  CD  GLU A 136      44.406  53.810  -7.057  1.00 42.80           C
ATOM   1049  OE1 GLU A 136      45.223  54.612  -7.570  1.00 41.33           O
ATOM   1050  OE2 GLU A 136      43.169  54.057  -6.980  1.00 44.23           O
ATOM   1051  N   ASN A 137      46.769  49.946  -4.778  1.00 16.37           N
ATOM   1052  CA  ASN A 137      48.072  49.951  -4.089  1.00 17.05           C
ATOM   1053  C   ASN A 137      48.357  48.631  -3.437  1.00 18.52           C
ATOM   1054  O   ASN A 137      49.196  48.553  -2.516  1.00 23.40           O
ATOM   1055  CB  ASN A 137      48.094  51.054  -3.060  1.00 19.44           C
ATOM   1056  CG  ASN A 137      47.996  52.386  -3.711  1.00 23.41           C
ATOM   1057  OD1 ASN A 137      48.586  52.633  -4.781  1.00 25.46           O
ATOM   1058  ND2 ASN A 137      47.202  53.266  -3.102  1.00 24.24           N
ATOM   1059  N   ILE A 138      47.667  47.582  -3.865  1.00 15.52           N
ATOM   1060  CA  ILE A 138      47.920  46.242  -3.266  1.00 14.88           C
ATOM   1061  C   ILE A 138      48.428  45.326  -4.407  1.00 14.47           C
ATOM   1062  O   ILE A 138      47.710  45.063  -5.388  1.00 15.86           O
ATOM   1063  CB  ILE A 138      46.641  45.653  -2.666  1.00 13.62           C
ATOM   1064  CG1 ILE A 138      46.292  46.425  -1.378  1.00 14.81           C
ATOM   1065  CG2 ILE A 138      46.842  44.136  -2.296  1.00 15.27           C
ATOM   1066  CD1 ILE A 138      44.909  46.093  -0.868  1.00 16.68           C
ATOM   1067  N   GLU A 139      49.663  44.865  -4.270  1.00 15.69           N
ATOM   1068  CA  GLU A 139      50.247  44.070  -5.360  1.00 15.21           C
ATOM   1069  C   GLU A 139      49.603  42.695  -5.481  1.00 15.59           C
ATOM   1070  O   GLU A 139      49.215  42.113  -4.483  1.00 17.35           O
ATOM   1071  CB  GLU A 139      51.765  43.940  -5.118  1.00 16.00           C
ATOM   1072  CG  GLU A 139      52.474  45.260  -5.216  1.00 20.18           C
ATOM   1073  CD  GLU A 139      53.968  45.111  -4.869  1.00 27.03           C
ATOM   1074  OE1 GLU A 139      54.292  44.251  -4.028  1.00 28.67           O
ATOM   1075  OE2 GLU A 139      54.760  45.855  -5.420  1.00 33.01           O
ATOM   1076  N   LEU A 140      49.491  42.231  -6.718  1.00 16.37           N
ATOM   1077  CA  LEU A 140      48.943  40.902  -7.043  1.00 15.79           C
ATOM   1078  C   LEU A 140      50.026  40.097  -7.728  1.00 14.30           C
ATOM   1079  O   LEU A 140      50.923  40.666  -8.375  1.00 16.58           O
ATOM   1080  CB  LEU A 140      47.714  40.999  -7.972  1.00 14.80           C
ATOM   1081  CG  LEU A 140      46.625  41.868  -7.374  1.00 13.93           C
ATOM   1082  CD1 LEU A 140      45.473  41.964  -8.381  1.00 15.19           C
ATOM   1083  CD2 LEU A 140      46.037  41.160  -6.080  1.00 16.08           C
ATOM   1084  N   GLY A 141      49.891  38.781  -7.677  1.00 15.46           N
ATOM   1085  CA  GLY A 141      50.912  37.895  -8.227  1.00 17.15           C
ATOM   1086  C   GLY A 141      51.093  36.671  -7.354  1.00 17.88           C
ATOM   1087  O   GLY A 141      50.395  36.521  -6.323  1.00 16.94           O
ATOM   1088  N   ASN A 142      52.019  35.799  -7.724  1.00 18.22           N
ATOM   1089  CA  ASN A 142      52.216  34.590  -6.950  1.00 19.26           C
ATOM   1090  C   ASN A 142      52.749  34.932  -5.568  1.00 19.61           C
ATOM   1091  O   ASN A 142      52.335  34.281  -4.588  1.00 19.97           O
ATOM   1092  CB  ASN A 142      53.138  33.607  -7.683  1.00 19.79           C
ATOM   1093  CG  ASN A 142      53.009  32.162  -7.106  1.00 19.14           C
ATOM   1094  OD1 ASN A 142      51.858  31.685  -7.008  1.00 21.97           O
ATOM   1095  ND2 ASN A 142      54.122  31.512  -6.722  1.00 22.56           N
ATOM   1096  N   GLY A 143      53.653  35.903  -5.460  1.00 18.95           N
ATOM   1097  CA  GLY A 143      54.194  36.271  -4.126  1.00 20.18           C
ATOM   1098  C   GLY A 143      53.083  36.752  -3.184  1.00 19.56           C
ATOM   1099  O   GLY A 143      52.887  36.266  -2.060  1.00 18.85           O
ATOM   1100  N   PRO A 144      52.262  37.715  -3.643  1.00 17.39           N
ATOM   1101  CA  PRO A 144      51.158  38.184  -2.842  1.00 17.10           C
ATOM   1102  C   PRO A 144      50.210  37.042  -2.462  1.00 15.94           C
ATOM   1103  O   PRO A 144      49.741  37.007  -1.307  1.00 17.95           O
ATOM   1104  CB  PRO A 144      50.475  39.218  -3.754  1.00 18.58           C
ATOM   1105  CG  PRO A 144      51.728  39.850  -4.449  1.00 16.29           C
ATOM   1106  CD  PRO A 144      52.574  38.608  -4.775  1.00 18.27           C
ATOM   1107  N   LEU A 145      49.925  36.137  -3.382  1.00 16.60           N
ATOM   1108  CA  LEU A 145      48.971  35.061  -3.034  1.00 15.81           C
ATOM   1109  C   LEU A 145      49.608  34.120  -1.970  1.00 16.84           C
ATOM   1110  O   LEU A 145      48.896  33.739  -1.020  1.00 18.48           O
ATOM   1111  CB  LEU A 145      48.566  34.276  -4.292  1.00 16.66           C
ATOM   1112  CG  LEU A 145      47.504  33.190  -4.082  1.00 16.68           C
ATOM   1113  CD1 LEU A 145      46.256  33.820  -3.507  1.00 16.79           C
ATOM   1114  CD2 LEU A 145      47.228  32.585  -5.430  1.00 19.39           C
ATOM   1115  N   GLU A 146      50.897  33.832  -2.096  1.00 16.92           N
ATOM   1116  CA  GLU A 146      51.624  33.026  -1.092  1.00 17.27           C
ATOM   1117  C   GLU A 146      51.489  33.650   0.295  1.00 19.45           C
ATOM   1118  O   GLU A 146      51.224  32.956   1.307  1.00 18.54           O
ATOM   1119  CB  GLU A 146      53.100  32.944  -1.479  1.00 18.94           C
ATOM   1120  CG  GLU A 146      54.065  32.446  -0.400  1.00 21.65           C
ATOM   1121  CD  GLU A 146      54.267  30.958  -0.431  1.00 27.68           C
ATOM   1122  OE1 GLU A 146      54.158  30.381  -1.537  1.00 23.44           O
ATOM   1123  OE2 GLU A 146      54.559  30.354   0.674  1.00 32.16           O
ATOM   1124  N   GLU A 147      51.690  34.971   0.332  1.00 17.90           N
ATOM   1125  CA  GLU A 147      51.655  35.715   1.586  1.00 18.70           C
ATOM   1126  C   GLU A 147      50.244  35.724   2.121  1.00 17.54           C
ATOM   1127  O   GLU A 147      50.049  35.637   3.326  1.00 20.38           O
ATOM   1128  CB  GLU A 147      52.167  37.167   1.368  1.00 20.81           C
ATOM   1129  CG  GLU A 147      53.696  37.167   1.000  1.00 22.72           C
ATOM   1130  CD  GLU A 147      54.124  38.476   0.316  1.00 25.65           C
ATOM   1131  OE1 GLU A 147      53.285  39.395   0.143  1.00 26.77           O
ATOM   1132  OE2 GLU A 147      55.326  38.532  -0.060  1.00 29.43           O
ATOM   1133  N   ALA A 148      49.260  35.880   1.244  1.00 16.76           N
ATOM   1134  CA  ALA A 148      47.862  35.909   1.683  1.00 15.21           C
ATOM   1135  C   ALA A 148      47.420  34.593   2.299  1.00 16.18           C
ATOM   1136  O   ALA A 148      46.701  34.570   3.287  1.00 17.14           O
ATOM   1137  CB  ALA A 148      46.951  36.228   0.466  1.00 15.64           C
ATOM   1138  N   ILE A 149      47.884  33.467   1.729  1.00 15.89           N
ATOM   1139  CA  ILE A 149      47.569  32.164   2.307  1.00 15.09           C
ATOM   1140  C   ILE A 149      48.128  32.050   3.723  1.00 17.91           C
ATOM   1141  O   ILE A 149      47.418  31.596   4.641  1.00 18.83           O
ATOM   1142  CB  ILE A 149      48.144  31.048   1.427  1.00 17.92           C
ATOM   1143  CG1 ILE A 149      47.352  31.054   0.109  1.00 16.41           C
ATOM   1144  CG2 ILE A 149      48.105  29.688   2.111  1.00 19.96           C
ATOM   1145  CD1 ILE A 149      48.149  30.280  -1.050  1.00 19.64           C
ATOM   1146  N   SER A 150      49.395  32.439   3.914  1.00 18.76           N
ATOM   1147  CA  SER A 150      49.930  32.344   5.271  1.00 19.36           C
ATOM   1148  C   SER A 150      49.146  33.273   6.193  1.00 18.37           C
ATOM   1149  O   SER A 150      48.888  32.898   7.367  1.00 19.40           O
ATOM   1150  CB  SER A 150      51.400  32.731   5.319  1.00 21.38           C
ATOM   1151  OG  SER A 150      52.168  31.751   4.661  1.00 23.54           O
ATOM   1152  N   ALA A 151      48.830  34.473   5.741  1.00 16.82           N
ATOM   1153  CA  ALA A 151      48.092  35.371   6.628  1.00 15.74           C
ATOM   1154  C   ALA A 151      46.720  34.805   7.043  1.00 17.41           C
ATOM   1155  O   ALA A 151      46.338  34.842   8.227  1.00 18.03           O
ATOM   1156  CB  ALA A 151      47.889  36.736   6.008  1.00 16.85           C
ATOM   1157  N   LEU A 152      45.979  34.282   6.073  1.00 17.77           N
ATOM   1158  C   LEU A 152      44.914  32.498   7.355  1.00 17.08           C
ATOM   1159  O   LEU A 152      44.124  32.309   8.322  1.00 18.69           O
ATOM   1160  CA ALEU A 152      44.696  33.650   6.394  1.00 17.78           C
ATOM   1161  CB ALEU A 152      43.981  33.133   5.155  1.00 17.09           C
ATOM   1162  CG ALEU A 152      42.908  34.070   4.599  1.00 17.28           C
ATOM   1163  CD1ALEU A 152      43.547  35.336   4.147  1.00 17.06           C
ATOM   1164  CD2ALEU A 152      42.180  33.412   3.424  1.00 18.37           C
ATOM   1165  N   TYR A 153      45.972  31.709   7.167  1.00 16.88           N
ATOM   1166  CA  TYR A 153      46.210  30.586   8.020  1.00 17.12           C
ATOM   1167  C   TYR A 153      46.445  30.987   9.485  1.00 21.16           C
ATOM   1168  O   TYR A 153      45.905  30.340  10.397  1.00 22.17           O
ATOM   1169  CB  TYR A 153      47.409  29.783   7.516  1.00 19.69           C
ATOM   1170  CG  TYR A 153      47.678  28.552   8.328  1.00 24.07           C
ATOM   1171  CD1 TYR A 153      48.591  28.583   9.400  1.00 24.26           C
ATOM   1172  CD2 TYR A 153      47.074  27.345   8.016  1.00 27.62           C
ATOM   1173  CE1 TYR A 153      48.845  27.454  10.151  1.00 28.07           C
ATOM   1174  CE2 TYR A 153      47.363  26.183   8.761  1.00 31.73           C
ATOM   1175  CZ  TYR A 153      48.244  26.254   9.823  1.00 31.75           C
ATOM   1176  OH  TYR A 153      48.537  25.129  10.581  1.00 35.49           O
ATOM   1177  N   TYR A 154      47.258  32.006   9.702  1.00 18.27           N
ATOM   1178  CA  TYR A 154      47.662  32.346  11.062  1.00 18.51           C
ATOM   1179  C   TYR A 154      46.625  33.249  11.764  1.00 20.74           C
ATOM   1180  O   TYR A 154      46.789  33.570  12.927  1.00 23.24           O
ATOM   1181  CB  TYR A 154      49.025  33.063  11.047  1.00 20.69           C
ATOM   1182  CG  TYR A 154      50.125  32.098  10.799  1.00 21.17           C
ATOM   1183  CD1 TYR A 154      50.353  31.036  11.658  1.00 22.35           C
ATOM   1184  CD2 TYR A 154      50.963  32.243   9.675  1.00 22.11           C
ATOM   1185  CE1 TYR A 154      51.393  30.134  11.423  1.00 24.91           C
ATOM   1186  CE2 TYR A 154      52.011  31.343   9.449  1.00 23.68           C
ATOM   1187  CZ  TYR A 154      52.188  30.275  10.309  1.00 24.00           C
ATOM   1188  OH  TYR A 154      53.246  29.361  10.090  1.00 26.89           O
ATOM   1189  N   TYR A 155      45.588  33.654  11.064  1.00 19.93           N
ATOM   1190  CA  TYR A 155      44.582  34.519  11.713  1.00 17.89           C
ATOM   1191  C   TYR A 155      43.943  33.797  12.900  1.00 22.28           C
ATOM   1192  O   TYR A 155      43.794  34.418  13.936  1.00 21.97           O
ATOM   1193  CB  TYR A 155      43.534  34.977  10.703  1.00 17.66           C
ATOM   1194  CG  TYR A 155      42.504  35.906  11.326  1.00 17.93           C
ATOM   1195  CD1 TYR A 155      42.846  37.195  11.688  1.00 17.23           C
ATOM   1196  CD2 TYR A 155      41.219  35.459  11.545  1.00 19.48           C
ATOM   1197  CE1 TYR A 155      41.912  38.069  12.254  1.00 17.75           C
ATOM   1198  CE2 TYR A 155      40.263  36.335  12.100  1.00 20.09           C
ATOM   1199  CZ  TYR A 155      40.641  37.611  12.454  1.00 19.32           C
ATOM   1200  OH  TYR A 155      39.730  38.497  13.054  1.00 21.27           O
ATOM   1201  N   SER A 156      43.683  32.484  12.836  1.00 23.80           N
ATOM   1202  CA  SER A 156      42.987  31.861  13.980  1.00 29.55           C
ATOM   1203  C   SER A 156      43.846  31.736  15.229  1.00 31.72           C
ATOM   1204  O   SER A 156      43.318  31.611  16.353  1.00 34.61           O
ATOM   1205  CB  SER A 156      42.490  30.463  13.630  1.00 36.30           C
ATOM   1206  OG  SER A 156      43.563  29.734  13.065  1.00 41.46           O
ATOM   1207  N   THR A 157      45.164  31.814  15.061  1.00 27.98           N
ATOM   1208  CA  THR A 157      46.004  31.681  16.239  1.00 28.90           C
ATOM   1209  C   THR A 157      46.618  32.993  16.656  1.00 26.83           C
ATOM   1210  O   THR A 157      47.525  33.009  17.459  1.00 29.92           O
ATOM   1211  CB  THR A 157      47.068  30.628  16.031  1.00 31.22           C
ATOM   1212  OG1 THR A 157      47.696  30.830  14.769  1.00 29.09           O
ATOM   1213  CG2 THR A 157      46.378  29.264  16.044  1.00 34.81           C
ATOM   1214  N   GLY A 158      46.079  34.098  16.147  1.00 26.12           N
ATOM   1215  CA  GLY A 158      46.469  35.406  16.639  1.00 27.77           C
ATOM   1216  C   GLY A 158      47.689  36.011  15.953  1.00 28.17           C
ATOM   1217  O   GLY A 158      48.179  37.054  16.374  1.00 31.15           O
ATOM   1218  N   GLY A 159      48.179  35.395  14.882  1.00 23.80           N
ATOM   1219  CA  GLY A 159      49.388  35.881  14.277  1.00 23.66           C
ATOM   1220  C   GLY A 159      49.195  36.900  13.177  1.00 22.95           C
ATOM   1221  O   GLY A 159      50.165  37.434  12.642  1.00 26.88           O
ATOM   1222  N   THR A 160      47.940  37.164  12.819  1.00 20.00           N
ATOM   1223  CA  THR A 160      47.630  38.075  11.722  1.00 19.26           C
ATOM   1224  C   THR A 160      46.707  39.202  12.188  1.00 17.86           C
ATOM   1225  O   THR A 160      45.601  38.933  12.680  1.00 20.33           O
ATOM   1226  CB  THR A 160      46.893  37.306  10.589  1.00 20.88           C
ATOM   1227  OG1 THR A 160      47.716  36.230  10.138  1.00 21.18           O
ATOM   1228  CG2 THR A 160      46.617  38.212   9.360  1.00 18.53           C
ATOM   1229  N   GLN A 161      47.157  40.436  11.999  1.00 20.00           N
ATOM   1230  CA  GLN A 161      46.307  41.579  12.323  1.00 24.03           C
ATOM   1231  C   GLN A 161      45.249  41.789  11.262  1.00 22.33           C
ATOM   1232  O   GLN A 161      45.449  41.374  10.111  1.00 19.21           O
ATOM   1233  CB  GLN A 161      47.154  42.839  12.472  1.00 27.53           C
ATOM   1234  CG  GLN A 161      48.163  42.681  13.623  1.00 34.69           C
ATOM   1235  CD  GLN A 161      49.109  43.841  13.695  1.00 43.95           C
ATOM   1236  OE1 GLN A 161      49.892  44.090  12.767  1.00 48.76           O
ATOM   1237  NE2 GLN A 161      48.998  44.609  14.769  1.00 46.07           N
ATOM   1238  N   LEU A 162      44.159  42.464  11.632  1.00 21.83           N
ATOM   1239  CA  LEU A 162      43.055  42.663  10.685  1.00 20.04           C
ATOM   1240  C   LEU A 162      43.479  43.326   9.376  1.00 17.80           C
ATOM   1241  O   LEU A 162      42.989  42.884   8.334  1.00 18.09           O
ATOM   1242  CB  LEU A 162      41.899  43.485  11.314  1.00 27.44           C
ATOM   1243  CG  LEU A 162      40.607  43.479  10.451  1.00 30.35           C
ATOM   1244  CD1 LEU A 162      40.149  42.086  10.237  1.00 30.74           C
ATOM   1245  CD2 LEU A 162      39.467  44.289  11.087  1.00 33.26           C
ATOM   1246  N   PRO A 163      44.318  44.370   9.408  1.00 18.54           N
ATOM   1247  CA  PRO A 163      44.647  44.962   8.092  1.00 19.97           C
ATOM   1248  C   PRO A 163      45.307  43.967   7.127  1.00 17.83           C
ATOM   1249  O   PRO A 163      44.995  43.954   5.927  1.00 18.44           O
ATOM   1250  CB  PRO A 163      45.616  46.108   8.449  1.00 20.51           C
ATOM   1251  CG  PRO A 163      45.172  46.484   9.908  1.00 20.95           C
ATOM   1252  CD  PRO A 163      44.835  45.187  10.534  1.00 19.76           C
ATOM   1253  N   THR A 164      46.189  43.121   7.637  1.00 17.59           N
ATOM   1254  CA  THR A 164      46.814  42.121   6.782  1.00 16.07           C
ATOM   1255  C   THR A 164      45.822  41.069   6.330  1.00 18.31           C
ATOM   1256  O   THR A 164      45.849  40.605   5.188  1.00 17.30           O
ATOM   1257  CB  THR A 164      47.961  41.459   7.530  1.00 20.42           C
ATOM   1258  OG1 THR A 164      48.939  42.473   7.792  1.00 22.11           O
ATOM   1259  CG2 THR A 164      48.600  40.387   6.696  1.00 18.99           C
ATOM   1260  N   LEU A 165      44.857  40.729   7.198  1.00 15.65           N
ATOM   1261  CA  LEU A 165      43.803  39.816   6.795  1.00 14.94           C
ATOM   1262  C   LEU A 165      42.984  40.382   5.657  1.00 14.96           C
ATOM   1263  O   LEU A 165      42.734  39.695   4.663  1.00 14.37           O
ATOM   1264  CB  LEU A 165      42.896  39.518   7.978  1.00 17.55           C
ATOM   1265  CG  LEU A 165      41.831  38.462   7.604  1.00 18.64           C
ATOM   1266  CD1 LEU A 165      42.401  37.110   7.457  1.00 23.96           C
ATOM   1267  CD2 LEU A 165      40.818  38.495   8.683  1.00 20.35           C
ATOM   1268  N   ALA A 166      42.587  41.639   5.800  1.00 15.22           N
ATOM   1269  CA  ALA A 166      41.735  42.261   4.761  1.00 12.85           C
ATOM   1270  C   ALA A 166      42.478  42.371   3.435  1.00 14.60           C
ATOM   1271  O   ALA A 166      41.931  42.086   2.365  1.00 15.01           O
ATOM   1272  CB  ALA A 166      41.219  43.637   5.269  1.00 14.46           C
ATOM   1273  N  AARG A 167      43.758  42.747   3.513  1.00 14.26           N
ATOM   1274  CA AARG A 167      44.596  42.796   2.317  1.00 14.83           C
ATOM   1275  C  AARG A 167      44.620  41.449   1.659  1.00 15.36           C
ATOM   1276  O  AARG A 167      44.514  41.322   0.428  1.00 14.17           O
ATOM   1277  CB AARG A 167      46.029  43.198   2.693  1.00 16.56           C
ATOM   1278  CG AARG A 167      47.039  43.118   1.523  1.00 17.34           C
ATOM   1279  CD AARG A 167      48.529  43.391   2.005  1.00 23.12           C
ATOM   1280  NE AARG A 167      48.542  44.371   3.070  1.00 26.89           N
ATOM   1281  CZ AARG A 167      49.104  44.195   4.262  1.00 28.92           C
ATOM   1282  NH1AARG A 167      49.803  43.092   4.554  1.00 28.78           N
ATOM   1283  NH2AARG A 167      49.009  45.153   5.155  1.00 31.97           N
ATOM   1284  N   SER A 168      44.769  40.419   2.484  1.00 13.25           N
ATOM   1285  CA  SER A 168      44.866  39.056   1.969  1.00 13.12           C
ATOM   1286  C   SER A 168      43.548  38.625   1.281  1.00 14.30           C
ATOM   1287  O   SER A 168      43.597  37.986   0.226  1.00 15.56           O
ATOM   1288  CB  SER A 168      45.225  38.090   3.113  1.00 16.43           C
ATOM   1289  OG  SER A 168      46.539  38.422   3.585  1.00 17.21           O
ATOM   1290  N   PHE A 169      42.393  39.004   1.841  1.00 14.36           N
ATOM   1291  CA  PHE A 169      41.131  38.764   1.148  1.00 13.79           C
ATOM   1292  C   PHE A 169      41.090  39.490  -0.207  1.00 13.86           C
ATOM   1293  O   PHE A 169      40.639  38.921  -1.210  1.00 14.35           O
ATOM   1294  CB  PHE A 169      39.963  39.225   1.983  1.00 15.25           C
ATOM   1295  CG  PHE A 169      39.634  38.333   3.131  1.00 16.64           C
ATOM   1296  CD1 PHE A 169      39.573  36.978   3.014  1.00 21.69           C
ATOM   1297  CD2 PHE A 169      39.312  38.910   4.341  1.00 14.88           C
ATOM   1298  CE1 PHE A 169      39.206  36.171   4.133  1.00 24.82           C
ATOM   1299  CE2 PHE A 169      38.985  38.111   5.471  1.00 19.95           C
ATOM   1300  CZ  PHE A 169      38.920  36.768   5.349  1.00 21.09           C
ATOM   1301  N   ILE A 170      41.549  40.728  -0.250  1.00 12.84           N
ATOM   1302  CA  ILE A 170      41.523  41.464  -1.529  1.00 11.59           C
ATOM   1303  C   ILE A 170      42.363  40.757  -2.581  1.00 13.19           C
ATOM   1304  O   ILE A 170      41.970  40.721  -3.765  1.00 14.54           O
ATOM   1305  CB  ILE A 170      41.995  42.907  -1.285  1.00 13.69           C
ATOM   1306  CG1 ILE A 170      40.917  43.640  -0.454  1.00 13.92           C
ATOM   1307  CG2 ILE A 170      42.337  43.636  -2.611  1.00 14.20           C
ATOM   1308  CD1 ILE A 170      41.460  45.063   0.086  1.00 14.94           C
ATOM   1309  N   ILE A 171      43.511  40.214  -2.160  1.00 12.79           N
ATOM   1310  CA  ILE A 171      44.380  39.487  -3.095  1.00 14.15           C
ATOM   1311  C   ILE A 171      43.651  38.237  -3.592  1.00 15.72           C
ATOM   1312  O   ILE A 171      43.599  37.973  -4.797  1.00 15.47           O
ATOM   1313  CB  ILE A 171      45.724  39.137  -2.435  1.00 13.89           C
ATOM   1314  CG1 ILE A 171      46.535  40.429  -2.217  1.00 14.05           C
ATOM   1315  CG2 ILE A 171      46.529  38.131  -3.275  1.00 14.96           C
ATOM   1316  CD1 ILE A 171      47.589  40.238  -1.116  1.00 15.64           C
ATOM   1317  N   CYS A 172      43.097  37.428  -2.680  1.00 14.89           N
ATOM   1318  CA  CYS A 172      42.484  36.142  -3.056  1.00 14.34           C
ATOM   1319  C   CYS A 172      41.245  36.364  -3.934  1.00 13.42           C
ATOM   1320  O   CYS A 172      41.033  35.623  -4.931  1.00 16.34           O
ATOM   1321  CB  CYS A 172      42.011  35.360  -1.815  1.00 14.63           C
ATOM   1322  SG  CYS A 172      43.435  34.686  -0.859  1.00 18.65           S
ATOM   1323  N   ILE A 173      40.423  37.343  -3.552  1.00 13.47           N
ATOM   1324  CA  ILE A 173      39.213  37.573  -4.330  1.00 13.89           C
ATOM   1325  C   ILE A 173      39.562  37.957  -5.759  1.00 13.11           C
ATOM   1326  O   ILE A 173      38.917  37.485  -6.712  1.00 14.25           O
ATOM   1327  CB  ILE A 173      38.365  38.691  -3.703  1.00 14.83           C
ATOM   1328  CG1 ILE A 173      37.802  38.219  -2.339  1.00 14.98           C
ATOM   1329  CG2 ILE A 173      37.188  39.115  -4.685  1.00 14.59           C
ATOM   1330  CD1 ILE A 173      37.235  39.370  -1.429  1.00 14.26           C
ATOM   1331  N   GLN A 174      40.592  38.789  -5.946  1.00 13.11           N
ATOM   1332  CA  GLN A 174      40.893  39.189  -7.315  1.00 14.84           C
ATOM   1333  C   GLN A 174      41.540  38.070  -8.101  1.00 14.19           C
ATOM   1334  O   GLN A 174      41.246  37.857  -9.280  1.00 14.82           O
ATOM   1335  CB  GLN A 174      41.795  40.432  -7.366  1.00 13.99           C
ATOM   1336  CG  GLN A 174      41.019  41.647  -6.814  1.00 12.84           C
ATOM   1337  CD  GLN A 174      41.961  42.832  -6.811  1.00 13.47           C
ATOM   1338  OE1 GLN A 174      42.762  43.019  -5.841  1.00 17.75           O
ATOM   1339  NE2 GLN A 174      42.010  43.545  -7.909  1.00 11.24           N
ATOM   1340  N   MET A 175      42.433  37.318  -7.466  1.00 12.71           N
ATOM   1341  CA  MET A 175      43.171  36.327  -8.229  1.00 13.78           C
ATOM   1342  C   MET A 175      42.362  35.045  -8.498  1.00 14.79           C
ATOM   1343  O   MET A 175      42.778  34.160  -9.266  1.00 16.55           O
ATOM   1344  CB  MET A 175      44.472  35.943  -7.512  1.00 14.50           C
ATOM   1345  CG  MET A 175      45.400  37.205  -7.477  1.00 13.90           C
ATOM   1346  SD  MET A 175      47.083  36.781  -6.880  1.00 16.12           S
ATOM   1347  CE  MET A 175      47.641  35.869  -8.289  1.00 18.32           C
ATOM   1348  N   ILE A 176      41.233  34.900  -7.780  1.00 14.67           N
ATOM   1349  CA  ILE A 176      40.405  33.711  -7.903  1.00 14.41           C
ATOM   1350  C   ILE A 176      39.030  34.113  -8.479  1.00 15.79           C
ATOM   1351  O   ILE A 176      38.718  33.722  -9.594  1.00 15.99           O
ATOM   1352  CB  ILE A 176      40.253  32.996  -6.558  1.00 14.97           C
ATOM   1353  CG1 ILE A 176      41.674  32.524  -6.156  1.00 20.65           C
ATOM   1354  CG2 ILE A 176      39.392  31.730  -6.739  1.00 16.75           C
ATOM   1355  CD1 ILE A 176      41.781  32.196  -4.722  1.00 21.92           C
ATOM   1356  N   SER A 177      38.231  34.857  -7.733  1.00 13.24           N
ATOM   1357  CA  SER A 177      36.871  35.199  -8.198  1.00 14.60           C
ATOM   1358  C   SER A 177      36.902  36.086  -9.421  1.00 13.19           C
ATOM   1359  O   SER A 177      36.209  35.787 -10.414  1.00 14.40           O
ATOM   1360  CB  SER A 177      36.122  35.944  -7.063  1.00 16.02           C
ATOM   1361  OG  SER A 177      35.919  35.093  -5.932  1.00 16.41           O
ATOM   1362  N   GLU A 178      37.691  37.166  -9.378  1.00 13.50           N
ATOM   1363  CA  GLU A 178      37.631  38.087 -10.517  1.00 13.28           C
ATOM   1364  C   GLU A 178      38.282  37.419 -11.751  1.00 14.71           C
ATOM   1365  O   GLU A 178      37.860  37.645 -12.904  1.00 15.35           O
ATOM   1366  CB  GLU A 178      38.301  39.435 -10.221  1.00 13.65           C
ATOM   1367  CG  GLU A 178      37.658  40.146  -9.000  1.00 13.35           C
ATOM   1368  CD  GLU A 178      36.249  40.689  -9.204  1.00 15.63           C
ATOM   1369  OE1 GLU A 178      35.567  40.414 -10.230  1.00 15.21           O
ATOM   1370  OE2 GLU A 178      35.841  41.428  -8.259  1.00 17.01           O
ATOM   1371  N   ALA A 179      39.352  36.644 -11.532  1.00 14.42           N
ATOM   1372  CA  ALA A 179      39.981  35.932 -12.632  1.00 16.05           C
ATOM   1373  C   ALA A 179      39.012  34.924 -13.223  1.00 15.66           C
ATOM   1374  O   ALA A 179      38.973  34.743 -14.450  1.00 15.91           O
ATOM   1375  CB  ALA A 179      41.304  35.230 -12.140  1.00 15.41           C
ATOM   1376  N   ALA A 180      38.234  34.209 -12.414  1.00 14.59           N
ATOM   1377  CA  ALA A 180      37.199  33.325 -12.978  1.00 15.14           C
ATOM   1378  C   ALA A 180      36.154  34.092 -13.813  1.00 14.55           C
ATOM   1379  O   ALA A 180      35.744  33.645 -14.869  1.00 16.09           O
ATOM   1380  CB  ALA A 180      36.466  32.578 -11.842  1.00 16.67           C
ATOM   1381  N   ARG A 181      35.754  35.254 -13.296  1.00 14.74           N
ATOM   1382  CA  ARG A 181      34.758  36.085 -13.986  1.00 14.32           C
ATOM   1383  C   ARG A 181      35.225  36.663 -15.292  1.00 14.72           C
ATOM   1384  O   ARG A 181      34.421  36.831 -16.193  1.00 15.90           O
ATOM   1385  CB  ARG A 181      34.341  37.240 -13.084  1.00 14.81           C
ATOM   1386  CG  ARG A 181      33.480  36.809 -11.863  1.00 13.03           C
ATOM   1387  CD  ARG A 181      33.386  38.053 -11.022  1.00 13.62           C
ATOM   1388  NE  ARG A 181      32.410  37.883  -9.906  1.00 15.09           N
ATOM   1389  CZ  ARG A 181      32.150  38.873  -9.040  1.00 16.98           C
ATOM   1390  NH1 ARG A 181      32.785  40.045  -9.152  1.00 15.15           N
ATOM   1391  NH2 ARG A 181      31.232  38.703  -8.072  1.00 15.00           N
ATOM   1392  N   PHE A 182      36.535  36.988 -15.380  1.00 14.89           N
ATOM   1393  CA  PHE A 182      37.049  37.735 -16.530  1.00 15.96           C
ATOM   1394  C   PHE A 182      38.294  37.101 -17.080  1.00 16.09           C
ATOM   1395  O   PHE A 182      39.318  37.120 -16.387  1.00 17.69           O
ATOM   1396  CB  PHE A 182      37.419  39.160 -16.142  1.00 16.36           C
ATOM   1397  CG  PHE A 182      36.245  40.026 -15.752  1.00 16.01           C
ATOM   1398  CD1 PHE A 182      35.504  40.684 -16.753  1.00 17.21           C
ATOM   1399  CD2 PHE A 182      35.956  40.234 -14.400  1.00 15.60           C
ATOM   1400  CE1 PHE A 182      34.450  41.567 -16.390  1.00 16.27           C
ATOM   1401  CE2 PHE A 182      34.948  41.137 -14.021  1.00 14.61           C
ATOM   1402  CZ  PHE A 182      34.183  41.770 -14.980  1.00 15.47           C
ATOM   1403  N   GLN A 183      38.260  36.648 -18.330  1.00 16.18           N
ATOM   1404  CA  GLN A 183      39.535  36.173 -18.953  1.00 17.51           C
ATOM   1405  C   GLN A 183      40.561  37.278 -18.943  1.00 17.68           C
ATOM   1406  O   GLN A 183      41.780  37.020 -18.931  1.00 16.64           O
ATOM   1407  CB  GLN A 183      39.317  35.761 -20.425  1.00 21.40           C
ATOM   1408  CG  GLN A 183      38.376  34.667 -20.679  1.00 23.81           C
ATOM   1409  CD  GLN A 183      37.038  35.206 -21.056  1.00 24.33           C
ATOM   1410  OE1 GLN A 183      36.586  36.219 -20.503  1.00 21.42           O
ATOM   1411  NE2 GLN A 183      36.355  34.513 -21.985  1.00 28.08           N
ATOM   1412  N   TYR A 184      40.118  38.524 -19.041  1.00 17.06           N
ATOM   1413  CA  TYR A 184      41.082  39.643 -19.016  1.00 16.62           C
ATOM   1414  C   TYR A 184      41.877  39.661 -17.736  1.00 17.65           C
ATOM   1415  O   TYR A 184      43.119  39.827 -17.758  1.00 17.90           O
ATOM   1416  CB  TYR A 184      40.351  40.993 -19.252  1.00 18.24           C
ATOM   1417  CG  TYR A 184      41.226  42.197 -19.246  1.00 18.11           C
ATOM   1418  CD1 TYR A 184      41.967  42.524 -20.368  1.00 19.98           C
ATOM   1419  CD2 TYR A 184      41.340  43.006 -18.123  1.00 17.65           C
ATOM   1420  CE1 TYR A 184      42.773  43.644 -20.371  1.00 22.19           C
ATOM   1421  CE2 TYR A 184      42.180  44.124 -18.100  1.00 18.64           C
ATOM   1422  CZ  TYR A 184      42.888  44.454 -19.242  1.00 21.14           C
ATOM   1423  OH  TYR A 184      43.738  45.591 -19.283  1.00 24.31           O
ATOM   1424  N   ILE A 185      41.186  39.437 -16.625  1.00 15.10           N
ATOM   1425  CA  ILE A 185      41.871  39.514 -15.342  1.00 14.98           C
ATOM   1426  C   ILE A 185      42.701  38.242 -15.144  1.00 16.39           C
ATOM   1427  O   ILE A 185      43.819  38.294 -14.597  1.00 17.19           O
ATOM   1428  CB  ILE A 185      40.837  39.751 -14.227  1.00 15.59           C
ATOM   1429  CG1 ILE A 185      40.288  41.157 -14.474  1.00 14.17           C
ATOM   1430  CG2 ILE A 185      41.536  39.608 -12.837  1.00 16.07           C
ATOM   1431  CD1 ILE A 185      39.201  41.639 -13.384  1.00 17.69           C
ATOM   1432  N   GLU A 186      42.187  37.102 -15.593  1.00 16.81           N
ATOM   1433  CA  GLU A 186      43.020  35.878 -15.641  1.00 18.05           C
ATOM   1434  C   GLU A 186      44.336  36.170 -16.391  1.00 17.94           C
ATOM   1435  O   GLU A 186      45.439  35.786 -15.959  1.00 18.38           O
ATOM   1436  CB  GLU A 186      42.264  34.736 -16.324  1.00 18.02           C
ATOM   1437  CG  GLU A 186      43.062  33.408 -16.407  1.00 16.78           C
ATOM   1438  CD  GLU A 186      42.469  32.402 -17.387  1.00 22.77           C
ATOM   1439  OE1 GLU A 186      41.393  32.687 -17.936  1.00 21.42           O
ATOM   1440  OE2 GLU A 186      43.123  31.368 -17.658  1.00 25.87           O
ATOM   1441  N   GLY A 187      44.213  36.841 -17.529  1.00 17.29           N
ATOM   1442  CA  GLY A 187      45.426  37.150 -18.320  1.00 17.64           C
ATOM   1443  C   GLY A 187      46.373  38.100 -17.607  1.00 18.03           C
ATOM   1444  O   GLY A 187      47.620  37.953 -17.721  1.00 18.90           O
ATOM   1445  N   GLU A 188      45.806  39.077 -16.891  1.00 16.97           N
ATOM   1446  CA  GLU A 188      46.636  39.980 -16.092  1.00 17.81           C
ATOM   1447  C   GLU A 188      47.436  39.196 -15.053  1.00 18.23           C
ATOM   1448  O   GLU A 188      48.620  39.488 -14.801  1.00 18.67           O
ATOM   1449  CB  GLU A 188      45.800  41.031 -15.371  1.00 19.16           C
ATOM   1450  CG  GLU A 188      45.178  42.024 -16.352  1.00 19.84           C
ATOM   1451  CD  GLU A 188      46.191  43.004 -16.867  1.00 26.09           C
ATOM   1452  OE1 GLU A 188      46.798  43.714 -16.040  1.00 27.79           O
ATOM   1453  OE2 GLU A 188      46.473  42.993 -18.075  1.00 29.34           O
ATOM   1454  N   MET A 189      46.829  38.150 -14.490  1.00 17.11           N
ATOM   1455  CA  MET A 189      47.560  37.352 -13.490  1.00 17.33           C
ATOM   1456  C   MET A 189      48.543  36.422 -14.154  1.00 18.73           C
ATOM   1457  O   MET A 189      49.647  36.209 -13.649  1.00 19.32           O
ATOM   1458  CB  MET A 189      46.555  36.559 -12.632  1.00 15.75           C
ATOM   1459  CG  MET A 189      45.572  37.467 -11.818  1.00 16.54           C
ATOM   1460  SD  MET A 189      46.447  38.675 -10.768  1.00 19.60           S
ATOM   1461  CE  MET A 189      46.160  40.197 -11.662  1.00 22.42           C
ATOM   1462  N   ARG A 190      48.198  35.907 -15.338  1.00 18.20           N
ATOM   1463  CA  ARG A 190      49.114  35.053 -16.095  1.00 21.91           C
ATOM   1464  C   ARG A 190      50.385  35.804 -16.462  1.00 23.26           C
ATOM   1465  O   ARG A 190      51.476  35.267 -16.357  1.00 24.19           O
ATOM   1466  CB  ARG A 190      48.487  34.577 -17.399  1.00 24.72           C
ATOM   1467  CG  ARG A 190      47.438  33.529 -17.279  1.00 27.84           C
ATOM   1468  CD  ARG A 190      46.658  33.429 -18.622  1.00 35.60           C
ATOM   1469  NE  ARG A 190      47.516  33.233 -19.793  1.00 36.52           N
ATOM   1470  CZ  ARG A 190      47.813  32.058 -20.359  1.00 41.08           C
ATOM   1471  NH1 ARG A 190      47.360  30.913 -19.846  1.00 43.09           N
ATOM   1472  NH2 ARG A 190      48.595  32.016 -21.448  1.00 41.29           N
ATOM   1473  N   THR A 191      50.220  37.076 -16.841  1.00 23.30           N
ATOM   1474  CA  THR A 191      51.393  37.908 -17.155  1.00 22.56           C
ATOM   1475  C   THR A 191      52.278  38.105 -15.930  1.00 22.87           C
ATOM   1476  O   THR A 191      53.510  37.981 -16.029  1.00 24.61           O
ATOM   1477  CB  THR A 191      50.951  39.273 -17.695  1.00 25.11           C
ATOM   1478  OG1 THR A 191      50.221  39.040 -18.909  1.00 27.31           O
ATOM   1479  CG2 THR A 191      52.212  40.150 -18.025  1.00 26.30           C
ATOM   1480  N   ARG A 192      51.678  38.363 -14.786  1.00 21.66           N
ATOM   1481  CA  ARG A 192      52.480  38.522 -13.572  1.00 21.70           C
ATOM   1482  C   ARG A 192      53.229  37.220 -13.257  1.00 22.10           C
ATOM   1483  O   ARG A 192      54.437  37.257 -12.952  1.00 23.49           O
ATOM   1484  CB  ARG A 192      51.618  38.966 -12.387  1.00 20.26           C
ATOM   1485  CG  ARG A 192      51.171  40.410 -12.527  1.00 21.11           C
ATOM   1486  CD  ARG A 192      49.925  40.654 -11.664  1.00 18.72           C
ATOM   1487  NE  ARG A 192      49.615  42.085 -11.588  1.00 20.45           N
ATOM   1488  CZ  ARG A 192      48.997  42.777 -12.550  1.00 22.11           C
ATOM   1489  NH1 ARG A 192      48.652  42.175 -13.699  1.00 21.41           N
ATOM   1490  NH2 ARG A 192      48.751  44.088 -12.368  1.00 21.86           N
ATOM   1491  N   ILE A 193      52.548  36.092 -13.376  1.00 20.81           N
ATOM   1492  CA  ILE A 193      53.193  34.827 -13.073  1.00 22.95           C
ATOM   1493  C   ILE A 193      54.305  34.541 -14.064  1.00 25.15           C
ATOM   1494  O   ILE A 193      55.410  34.092 -13.675  1.00 27.33           O
ATOM   1495  CB  ILE A 193      52.158  33.683 -13.053  1.00 22.39           C
ATOM   1496  CG1 ILE A 193      51.257  33.912 -11.874  1.00 23.23           C
ATOM   1497  CG2 ILE A 193      52.871  32.360 -12.882  1.00 23.64           C
ATOM   1498  CD1 ILE A 193      49.949  33.068 -11.892  1.00 24.12           C
ATOM   1499  N   ARG A 194      54.059  34.788 -15.341  1.00 25.05           N
ATOM   1500  CA  ARG A 194      55.029  34.507 -16.382  1.00 27.49           C
ATOM   1501  C   ARG A 194      56.337  35.214 -16.162  1.00 27.74           C
ATOM   1502  O   ARG A 194      57.447  34.637 -16.418  1.00 31.50           O
ATOM   1503  CB  ARG A 194      54.477  34.910 -17.739  1.00 28.98           C
ATOM   1504  CG  ARG A 194      55.442  34.489 -18.863  1.00 35.75           C
ATOM   1505  CD  ARG A 194      54.965  34.855 -20.238  1.00 40.79           C
ATOM   1506  NE  ARG A 194      53.666  34.299 -20.628  1.00 42.50           N
ATOM   1507  CZ  ARG A 194      53.392  33.018 -20.893  1.00 43.41           C
ATOM   1508  NH1 ARG A 194      54.307  32.047 -20.764  1.00 44.22           N
ATOM   1509  NH2 ARG A 194      52.155  32.711 -21.279  1.00 43.08           N
ATOM   1510  N   TYR A 195      56.249  36.448 -15.713  1.00 28.42           N
ATOM   1511  CA  TYR A 195      57.476  37.252 -15.610  1.00 29.78           C
ATOM   1512  C   TYR A 195      57.918  37.402 -14.161  1.00 31.91           C
ATOM   1513  O   TYR A 195      58.839  38.202 -13.874  1.00 32.23           O
ATOM   1514  CB  TYR A 195      57.283  38.634 -16.246  1.00 30.22           C
ATOM   1515  CG  TYR A 195      57.071  38.516 -17.718  1.00 34.17           C
ATOM   1516  CD1 TYR A 195      58.113  38.104 -18.521  1.00 38.18           C
ATOM   1517  CD2 TYR A 195      55.828  38.779 -18.308  1.00 34.88           C
ATOM   1518  CE1 TYR A 195      57.957  37.969 -19.875  1.00 41.29           C
ATOM   1519  CE2 TYR A 195      55.653  38.632 -19.672  1.00 38.22           C
ATOM   1520  CZ  TYR A 195      56.731  38.229 -20.448  1.00 41.70           C
ATOM   1521  OH  TYR A 195      56.640  38.063 -21.819  1.00 46.11           O
ATOM   1522  N   ASN A 196      57.335  36.582 -13.282  1.00 28.31           N
ATOM   1523  CA  ASN A 196      57.681  36.565 -11.864  1.00 27.79           C
ATOM   1524  C   ASN A 196      57.648  37.964 -11.271  1.00 28.93           C
ATOM   1525  O   ASN A 196      58.590  38.427 -10.584  1.00 30.82           O
ATOM   1526  CB  ASN A 196      59.043  35.926 -11.658  1.00 31.28           C
ATOM   1527  CG  ASN A 196      59.297  35.582 -10.224  1.00 34.99           C
ATOM   1528  OD1 ASN A 196      58.373  35.326  -9.438  1.00 37.44           O
ATOM   1529  ND2 ASN A 196      60.568  35.600  -9.854  1.00 39.68           N
ATOM   1530  N   ARG A 197      56.530  38.614 -11.571  1.00 25.39           N
ATOM   1531  CA  ARG A 197      56.241  39.968 -11.197  1.00 28.93           C
ATOM   1532  C   ARG A 197      55.151  40.034 -10.137  1.00 24.96           C
ATOM   1533  O   ARG A 197      54.232  39.168 -10.103  1.00 24.60           O
ATOM   1534  CB  ARG A 197      55.728  40.749 -12.412  1.00 31.13           C
ATOM   1535  CG  ARG A 197      56.679  40.970 -13.540  1.00 38.85           C
ATOM   1536  CD  ARG A 197      55.929  41.837 -14.562  1.00 43.38           C
ATOM   1537  NE  ARG A 197      56.613  41.947 -15.847  1.00 47.75           N
ATOM   1538  CZ  ARG A 197      55.989  42.294 -16.963  1.00 48.74           C
ATOM   1539  NH1 ARG A 197      54.682  42.553 -16.926  1.00 45.00           N
ATOM   1540  NH2 ARG A 197      56.669  42.370 -18.101  1.00 52.60           N
ATOM   1541  N   ARG A 198      55.233  41.048  -9.273  1.00 21.45           N
ATOM   1542  CA  ARG A 198      54.092  41.401  -8.421  1.00 19.98           C
ATOM   1543  C   ARG A 198      53.803  42.878  -8.686  1.00 20.64           C
ATOM   1544  O   ARG A 198      54.736  43.720  -8.763  1.00 22.55           O
ATOM   1545  CB  ARG A 198      54.331  41.125  -6.923  1.00 21.34           C
ATOM   1546  CG  ARG A 198      55.674  41.649  -6.395  1.00 26.02           C
ATOM   1547  CD  ARG A 198      56.096  40.953  -5.053  1.00 27.93           C
ATOM   1548  NE  ARG A 198      55.189  41.325  -3.974  1.00 27.35           N
ATOM   1549  CZ  ARG A 198      54.966  40.585  -2.875  1.00 26.35           C
ATOM   1550  NH1 ARG A 198      55.593  39.397  -2.704  1.00 27.84           N
ATOM   1551  NH2 ARG A 198      54.134  41.046  -1.951  1.00 27.53           N
ATOM   1552  N   SER A 199      52.537  43.181  -8.936  1.00 19.87           N
ATOM   1553  CA  SER A 199      52.194  44.581  -9.184  1.00 19.20           C
ATOM   1554  C   SER A 199      50.713  44.743  -8.967  1.00 18.20           C
ATOM   1555  O   SER A 199      49.927  43.823  -9.145  1.00 18.43           O
ATOM   1556  CB  SER A 199      52.556  45.036 -10.592  1.00 21.60           C
ATOM   1557  OG  SER A 199      51.799  44.354 -11.558  1.00 24.73           O
ATOM   1558  N   ALA A 200      50.339  45.971  -8.642  1.00 16.94           N
ATOM   1559  CA  ALA A 200      48.898  46.250  -8.401  1.00 16.59           C
ATOM   1560  C   ALA A 200      48.111  46.343  -9.691  1.00 18.45           C
ATOM   1561  O   ALA A 200      48.662  46.596 -10.747  1.00 18.70           O
ATOM   1562  CB  ALA A 200      48.761  47.531  -7.598  1.00 18.01           C
ATOM   1563  N   PRO A 201      46.793  46.090  -9.614  1.00 16.30           N
ATOM   1564  CA  PRO A 201      45.945  46.208 -10.799  1.00 15.65           C
ATOM   1565  C   PRO A 201      45.744  47.665 -11.206  1.00 17.12           C
ATOM   1566  O   PRO A 201      45.713  48.545 -10.337  1.00 20.14           O
ATOM   1567  CB  PRO A 201      44.615  45.620 -10.333  1.00 16.82           C
ATOM   1568  CG  PRO A 201      44.602  45.896  -8.845  1.00 14.37           C
ATOM   1569  CD  PRO A 201      46.061  45.656  -8.422  1.00 14.33           C
ATOM   1570  N   ASP A 202      45.632  47.902 -12.516  1.00 16.91           N
ATOM   1571  CA  ASP A 202      45.462  49.252 -13.014  1.00 18.11           C
ATOM   1572  C   ASP A 202      43.951  49.521 -13.191  1.00 17.67           C
ATOM   1573  O   ASP A 202      43.132  48.624 -12.930  1.00 16.42           O
ATOM   1574  CB  ASP A 202      46.297  49.458 -14.300  1.00 21.04           C
ATOM   1575  CG  ASP A 202      45.811  48.705 -15.490  1.00 20.90           C
ATOM   1576  OD1 ASP A 202      44.606  48.407 -15.634  1.00 20.71           O
ATOM   1577  OD2 ASP A 202      46.678  48.419 -16.393  1.00 24.43           O
ATOM   1578  N   PRO A 203      43.591  50.764 -13.562  1.00 17.42           N
ATOM   1579  CA  PRO A 203      42.157  51.096 -13.666  1.00 18.03           C
ATOM   1580  C   PRO A 203      41.364  50.176 -14.619  1.00 18.81           C
ATOM   1581  O   PRO A 203      40.152  50.056 -14.461  1.00 17.66           O
ATOM   1582  CB  PRO A 203      42.169  52.526 -14.215  1.00 19.59           C
ATOM   1583  CG  PRO A 203      43.468  53.081 -13.675  1.00 22.03           C
ATOM   1584  CD  PRO A 203      44.450  51.950 -13.772  1.00 19.49           C
ATOM   1585  N   SER A 204      41.985  49.605 -15.660  1.00 17.05           N
ATOM   1586  CA  SER A 204      41.218  48.719 -16.536  1.00 16.69           C
ATOM   1587  C   SER A 204      40.703  47.498 -15.770  1.00 17.77           C
ATOM   1588  O   SER A 204      39.581  47.040 -15.985  1.00 17.04           O
ATOM   1589  CB  SER A 204      42.054  48.283 -17.794  1.00 19.87           C
ATOM   1590  OG  SER A 204      43.120  47.403 -17.382  1.00 20.97           O
ATOM   1591  N   VAL A 205      41.502  46.975 -14.839  1.00 17.67           N
ATOM   1592  CA  VAL A 205      41.086  45.839 -14.066  1.00 16.25           C
ATOM   1593  C   VAL A 205      40.076  46.283 -12.984  1.00 15.51           C
ATOM   1594  O   VAL A 205      39.047  45.618 -12.793  1.00 15.00           O
ATOM   1595  CB  VAL A 205      42.307  45.199 -13.405  1.00 15.18           C
ATOM   1596  CG1 VAL A 205      41.867  44.177 -12.325  1.00 16.24           C
ATOM   1597  CG2 VAL A 205      43.235  44.599 -14.476  1.00 17.67           C
ATOM   1598  N   ILE A 206      40.348  47.427 -12.318  1.00 15.28           N
ATOM   1599  CA  ILE A 206      39.499  47.876 -11.218  1.00 16.32           C
ATOM   1600  C   ILE A 206      38.096  48.145 -11.734  1.00 16.00           C
ATOM   1601  O   ILE A 206      37.116  47.659 -11.099  1.00 15.44           O
ATOM   1602  CB  ILE A 206      40.111  49.072 -10.504  1.00 17.18           C
ATOM   1603  CG1 ILE A 206      41.323  48.529  -9.681  1.00 21.00           C
ATOM   1604  CG2 ILE A 206      39.065  49.762  -9.591  1.00 19.21           C
ATOM   1605  CD1 ILE A 206      42.347  49.613  -9.321  1.00 25.05           C
ATOM   1606  N   THR A 207      37.964  48.796 -12.887  1.00 15.42           N
ATOM   1607  CA  THR A 207      36.634  49.154 -13.368  1.00 15.21           C
ATOM   1608  C   THR A 207      35.882  47.934 -13.898  1.00 16.17           C
ATOM   1609  O   THR A 207      34.656  47.870 -13.773  1.00 16.91           O
ATOM   1610  CB  THR A 207      36.680  50.260 -14.424  1.00 17.45           C
ATOM   1611  OG1 THR A 207      37.525  49.892 -15.547  1.00 18.81           O
ATOM   1612  CG2 THR A 207      37.170  51.571 -13.792  1.00 19.03           C
ATOM   1613  N   LEU A 208      36.565  46.972 -14.512  1.00 14.67           N
ATOM   1614  CA  LEU A 208      35.883  45.698 -14.833  1.00 15.29           C
ATOM   1615  C   LEU A 208      35.331  45.045 -13.563  1.00 14.93           C
ATOM   1616  O   LEU A 208      34.161  44.655 -13.546  1.00 15.38           O
ATOM   1617  CB  LEU A 208      36.846  44.739 -15.545  1.00 15.56           C
ATOM   1618  CG  LEU A 208      37.048  45.014 -17.018  1.00 19.82           C
ATOM   1619  CD1 LEU A 208      38.178  44.107 -17.433  1.00 21.32           C
ATOM   1620  CD2 LEU A 208      35.743  44.715 -17.844  1.00 18.12           C
ATOM   1621  N   GLU A 209      36.146  44.907 -12.508  1.00 13.40           N
ATOM   1622  CA  GLU A 209      35.668  44.326 -11.237  1.00 13.44           C
ATOM   1623  C   GLU A 209      34.436  45.095 -10.750  1.00 14.81           C
ATOM   1624  O   GLU A 209      33.419  44.486 -10.405  1.00 15.94           O
ATOM   1625  CB  GLU A 209      36.783  44.404 -10.162  1.00 13.32           C
ATOM   1626  CG  GLU A 209      38.005  43.584 -10.555  1.00 13.03           C
ATOM   1627  CD  GLU A 209      39.168  43.761  -9.588  1.00 15.64           C
ATOM   1628  OE1 GLU A 209      39.112  44.693  -8.774  1.00 17.42           O
ATOM   1629  OE2 GLU A 209      40.162  42.988  -9.670  1.00 15.45           O
ATOM   1630  N   ASN A 210      34.543  46.405 -10.738  1.00 13.68           N
ATOM   1631  CA  ASN A 210      33.429  47.240 -10.227  1.00 14.12           C
ATOM   1632  C   ASN A 210      32.142  47.069 -11.029  1.00 17.59           C
ATOM   1633  O   ASN A 210      31.046  47.163 -10.463  1.00 18.20           O
ATOM   1634  CB  ASN A 210      33.765  48.717 -10.275  1.00 16.04           C
ATOM   1635  CG  ASN A 210      34.840  49.105  -9.267  1.00 15.48           C
ATOM   1636  OD1 ASN A 210      35.166  48.334  -8.379  1.00 15.90           O
ATOM   1637  ND2 ASN A 210      35.402  50.310  -9.454  1.00 18.34           N
ATOM   1638  N   SER A 211      32.290  46.835 -12.327  1.00 15.53           N
ATOM   1639  CA  SER A 211      31.176  46.845 -13.271  1.00 15.25           C
ATOM   1640  C   SER A 211      30.661  45.464 -13.650  1.00 15.27           C
ATOM   1641  O   SER A 211      29.807  45.382 -14.549  1.00 16.11           O
ATOM   1642  CB  SER A 211      31.598  47.565 -14.556  1.00 18.58           C
ATOM   1643  OG  SER A 211      32.092  48.884 -14.249  1.00 19.34           O
ATOM   1644  N   TRP A 212      31.130  44.432 -12.984  1.00 15.63           N
ATOM   1645  CA  TRP A 212      30.760  43.067 -13.391  1.00 15.72           C
ATOM   1646  C   TRP A 212      29.217  42.843 -13.380  1.00 17.47           C
ATOM   1647  O   TRP A 212      28.631  42.275 -14.335  1.00 16.86           O
ATOM   1648  CB  TRP A 212      31.441  42.047 -12.507  1.00 15.81           C
ATOM   1649  CG  TRP A 212      31.136  40.641 -12.910  1.00 16.05           C
ATOM   1650  CD1 TRP A 212      31.580  39.960 -14.044  1.00 15.66           C
ATOM   1651  CD2 TRP A 212      30.311  39.717 -12.188  1.00 16.11           C
ATOM   1652  NE1 TRP A 212      31.077  38.653 -14.042  1.00 16.80           N
ATOM   1653  CE2 TRP A 212      30.289  38.494 -12.917  1.00 15.14           C
ATOM   1654  CE3 TRP A 212      29.619  39.803 -10.960  1.00 14.83           C
ATOM   1655  CZ2 TRP A 212      29.617  37.347 -12.460  1.00 16.27           C
ATOM   1656  CZ3 TRP A 212      28.912  38.643 -10.518  1.00 16.29           C
ATOM   1657  CH2 TRP A 212      28.950  37.451 -11.253  1.00 16.14           C
ATOM   1658  N   GLY A 213      28.575  43.319 -12.319  1.00 15.61           N
ATOM   1659  CA  GLY A 213      27.124  43.240 -12.248  1.00 16.39           C
ATOM   1660  C   GLY A 213      26.445  44.018 -13.350  1.00 17.08           C
ATOM   1661  O   GLY A 213      25.451  43.564 -13.938  1.00 19.24           O
ATOM   1662  N   ARG A 214      26.884  45.259 -13.579  1.00 18.67           N
ATOM   1663  CA  ARG A 214      26.314  46.081 -14.601  1.00 19.80           C
ATOM   1664  C   ARG A 214      26.493  45.496 -16.016  1.00 18.60           C
ATOM   1665  O   ARG A 214      25.596  45.581 -16.845  1.00 20.18           O
ATOM   1666  CB  ARG A 214      26.915  47.474 -14.559  1.00 22.92           C
ATOM   1667  CG  ARG A 214      26.490  48.298 -13.322  1.00 23.67           C
ATOM   1668  CD  ARG A 214      27.045  49.768 -13.425  1.00 25.30           C
ATOM   1669  NE  ARG A 214      28.513  49.868 -13.268  1.00 27.29           N
ATOM   1670  CZ  ARG A 214      29.124  49.911 -12.087  1.00 26.69           C
ATOM   1671  NH1 ARG A 214      28.394  49.796 -10.973  1.00 28.62           N
ATOM   1672  NH2 ARG A 214      30.461  50.075 -12.006  1.00 26.26           N
ATOM   1673  N   LEU A 215      27.675  44.927 -16.270  1.00 18.40           N
ATOM   1674  CA  LEU A 215      27.928  44.257 -17.542  1.00 19.19           C
ATOM   1675  C   LEU A 215      27.009  43.038 -17.719  1.00 17.59           C
ATOM   1676  O   LEU A 215      26.459  42.856 -18.812  1.00 19.10           O
ATOM   1677  CB  LEU A 215      29.410  43.816 -17.608  1.00 17.47           C
ATOM   1678  CG  LEU A 215      30.348  45.021 -17.764  1.00 18.18           C
ATOM   1679  CD1 LEU A 215      31.805  44.547 -17.468  1.00 19.06           C
ATOM   1680  CD2 LEU A 215      30.205  45.565 -19.149  1.00 22.61           C
ATOM   1681  N   SER A 216      26.813  42.261 -16.638  1.00 16.74           N
ATOM   1682  CA  SER A 216      25.939  41.068 -16.701  1.00 18.96           C
ATOM   1683  C   SER A 216      24.520  41.501 -17.092  1.00 20.37           C
ATOM   1684  O   SER A 216      23.874  40.942 -17.986  1.00 20.99           O
ATOM   1685  CB  SER A 216      25.944  40.356 -15.346  1.00 18.35           C
ATOM   1686  OG  SER A 216      27.221  39.790 -15.061  1.00 17.80           O
ATOM   1687  N   THR A 217      24.043  42.542 -16.420  1.00 21.10           N
ATOM   1688  CA  THR A 217      22.728  43.096 -16.748  1.00 21.83           C
ATOM   1689  C   THR A 217      22.659  43.623 -18.181  1.00 21.83           C
ATOM   1690  O   THR A 217      21.720  43.338 -18.931  1.00 23.03           O
ATOM   1691  CB  THR A 217      22.352  44.213 -15.767  1.00 22.14           C
ATOM   1692  OG1 THR A 217      22.268  43.672 -14.442  1.00 23.45           O
ATOM   1693  CG2 THR A 217      21.036  44.904 -16.172  1.00 23.73           C
ATOM   1694  N   ALA A 218      23.647  44.418 -18.605  1.00 20.51           N
ATOM   1695  CA  ALA A 218      23.591  44.989 -19.957  1.00 21.48           C
ATOM   1696  C   ALA A 218      23.567  43.923 -21.081  1.00 20.83           C
ATOM   1697  O   ALA A 218      22.838  44.012 -22.036  1.00 22.08           O
ATOM   1698  CB  ALA A 218      24.810  45.948 -20.179  1.00 22.98           C
ATOM   1699  N   ILE A 219      24.381  42.897 -20.889  1.00 21.03           N
ATOM   1700  CA  ILE A 219      24.455  41.835 -21.870  1.00 20.97           C
ATOM   1701  C   ILE A 219      23.150  41.081 -21.891  1.00 21.47           C
ATOM   1702  O   ILE A 219      22.585  40.823 -22.956  1.00 23.09           O
ATOM   1703  CB  ILE A 219      25.620  40.878 -21.548  1.00 20.37           C
ATOM   1704  CG1 ILE A 219      26.950  41.630 -21.719  1.00 19.37           C
ATOM   1705  CG2 ILE A 219      25.571  39.649 -22.432  1.00 21.69           C
ATOM   1706  CD1 ILE A 219      28.119  40.893 -21.126  1.00 19.21           C
ATOM   1707  N   GLN A 220      22.601  40.781 -20.712  1.00 22.67           N
ATOM   1708  CA  GLN A 220      21.358  39.965 -20.740  1.00 22.10           C
ATOM   1709  C   GLN A 220      20.118  40.718 -21.163  1.00 25.47           C
ATOM   1710  O   GLN A 220      19.125  40.095 -21.642  1.00 26.46           O
ATOM   1711  CB  GLN A 220      21.159  39.321 -19.370  1.00 22.50           C
ATOM   1712  CG  GLN A 220      22.174  38.189 -19.178  1.00 24.68           C
ATOM   1713  CD  GLN A 220      22.250  37.688 -17.756  1.00 24.39           C
ATOM   1714  OE1 GLN A 220      21.270  37.124 -17.231  1.00 27.11           O
ATOM   1715  NE2 GLN A 220      23.402  37.882 -17.119  1.00 21.56           N
ATOM   1716  N   GLU A 221      20.124  42.036 -21.011  1.00 24.53           N
ATOM   1717  CA  GLU A 221      19.007  42.875 -21.430  1.00 27.65           C
ATOM   1718  C   GLU A 221      19.193  43.428 -22.840  1.00 28.44           C
ATOM   1719  O   GLU A 221      18.343  44.180 -23.358  1.00 29.45           O
ATOM   1720  CB  GLU A 221      18.816  44.027 -20.438  1.00 28.82           C
ATOM   1721  CG  GLU A 221      18.376  43.578 -19.080  1.00 33.27           C
ATOM   1722  CD  GLU A 221      18.100  44.731 -18.129  1.00 39.37           C
ATOM   1723  OE1 GLU A 221      18.426  45.881 -18.480  1.00 41.42           O
ATOM   1724  OE2 GLU A 221      17.563  44.476 -17.021  1.00 41.23           O
ATOM   1725  N   SER A 222      20.265  43.031 -23.488  1.00 29.25           N
ATOM   1726  CA  SER A 222      20.589  43.615 -24.787  1.00 30.79           C
ATOM   1727  C   SER A 222      19.653  43.158 -25.883  1.00 33.25           C
ATOM   1728  O   SER A 222      18.902  42.181 -25.735  1.00 32.27           O
ATOM   1729  CB  SER A 222      22.031  43.290 -25.132  1.00 30.64           C
ATOM   1730  OG  SER A 222      22.189  41.942 -25.548  1.00 30.02           O
ATOM   1731  N   ASN A 223      19.648  43.905 -26.989  1.00 33.66           N
ATOM   1732  CA  ASN A 223      18.920  43.469 -28.155  1.00 34.53           C
ATOM   1733  C   ASN A 223      19.888  42.816 -29.121  1.00 34.20           C
ATOM   1734  O   ASN A 223      20.619  43.494 -29.844  1.00 36.67           O
ATOM   1735  CB  ASN A 223      18.196  44.647 -28.795  1.00 38.54           C
ATOM   1736  CG  ASN A 223      17.398  44.248 -30.042  1.00 42.23           C
ATOM   1737  OD1 ASN A 223      17.338  43.067 -30.431  1.00 41.21           O
ATOM   1738  ND2 ASN A 223      16.800  45.243 -30.687  1.00 45.77           N
ATOM   1739  N   GLN A 224      19.919  41.489 -29.102  1.00 35.64           N
ATOM   1740  CA  GLN A 224      20.825  40.751 -29.964  1.00 38.90           C
ATOM   1741  C   GLN A 224      22.256  41.236 -29.744  1.00 37.35           C
ATOM   1742  O   GLN A 224      23.052  41.273 -30.675  1.00 38.88           O
ATOM   1743  CB  GLN A 224      20.443  40.900 -31.429  1.00 44.01           C
ATOM   1744  CG  GLN A 224      19.096  40.265 -31.774  1.00 49.28           C
ATOM   1745  CD  GLN A 224      18.674  40.455 -33.231  1.00 53.81           C
ATOM   1746  OE1 GLN A 224      19.101  41.405 -33.920  1.00 57.23           O
ATOM   1747  NE2 GLN A 224      17.831  39.540 -33.716  1.00 54.67           N
ATOM   1748  N   GLY A 225      22.552  41.650 -28.516  1.00 33.65           N
ATOM   1749  CA  GLY A 225      23.923  42.019 -28.163  1.00 31.00           C
ATOM   1750  C   GLY A 225      24.145  43.511 -28.083  1.00 31.12           C
ATOM   1751  O   GLY A 225      25.148  43.953 -27.496  1.00 30.27           O
ATOM   1752  N   ALA A 226      23.227  44.303 -28.642  1.00 31.92           N
ATOM   1753  CA  ALA A 226      23.368  45.761 -28.585  1.00 31.76           C
ATOM   1754  C   ALA A 226      22.759  46.275 -27.298  1.00 31.11           C
ATOM   1755  O   ALA A 226      21.593  45.977 -27.018  1.00 30.72           O
ATOM   1756  CB  ALA A 226      22.696  46.416 -29.812  1.00 34.26           C
ATOM   1757  N   PHE A 227      23.550  47.024 -26.522  1.00 30.54           N
ATOM   1758  CA  PHE A 227      23.157  47.481 -25.185  1.00 29.33           C
ATOM   1759  C   PHE A 227      22.109  48.552 -25.297  1.00 34.04           C
ATOM   1760  O   PHE A 227      22.188  49.404 -26.161  1.00 35.31           O
ATOM   1761  CB  PHE A 227      24.325  48.073 -24.403  1.00 27.23           C
ATOM   1762  CG  PHE A 227      25.363  47.086 -23.982  1.00 25.42           C
ATOM   1763  CD1 PHE A 227      25.242  45.710 -24.240  1.00 24.08           C
ATOM   1764  CD2 PHE A 227      26.460  47.533 -23.240  1.00 23.94           C
ATOM   1765  CE1 PHE A 227      26.257  44.800 -23.792  1.00 22.78           C
ATOM   1766  CE2 PHE A 227      27.457  46.658 -22.785  1.00 24.21           C
ATOM   1767  CZ  PHE A 227      27.333  45.262 -23.084  1.00 24.73           C
ATOM   1768  N   ALA A 228      21.153  48.532 -24.386  1.00 34.70           N
ATOM   1769  CA  ALA A 228      20.165  49.602 -24.339  1.00 37.36           C
ATOM   1770  C   ALA A 228      20.788  50.912 -23.835  1.00 37.48           C
ATOM   1771  O   ALA A 228      20.387  52.017 -24.247  1.00 40.16           O
ATOM   1772  CB  ALA A 228      19.011  49.183 -23.448  1.00 36.46           C
ATOM   1773  N   SER A 229      21.740  50.763 -22.925  1.00 37.15           N
ATOM   1774  CA  SER A 229      22.490  51.851 -22.292  1.00 36.31           C
ATOM   1775  C   SER A 229      23.976  51.462 -22.284  1.00 32.12           C
ATOM   1776  O   SER A 229      24.303  50.365 -21.908  1.00 31.47           O
ATOM   1777  CB  SER A 229      22.020  52.068 -20.854  1.00 39.49           C
ATOM   1778  OG  SER A 229      20.667  52.480 -20.836  1.00 46.71           O
ATOM   1779  N   PRO A 230      24.870  52.387 -22.645  1.00 30.51           N
ATOM   1780  CA  PRO A 230      26.306  52.076 -22.579  1.00 27.72           C
ATOM   1781  C   PRO A 230      26.792  51.851 -21.185  1.00 27.06           C
ATOM   1782  O   PRO A 230      26.282  52.438 -20.219  1.00 28.84           O
ATOM   1783  CB  PRO A 230      26.976  53.321 -23.193  1.00 28.96           C
ATOM   1784  CG  PRO A 230      25.819  54.151 -23.747  1.00 32.03           C
ATOM   1785  CD  PRO A 230      24.610  53.788 -22.984  1.00 32.88           C
ATOM   1786  N   ILE A 231      27.795  50.982 -21.056  1.00 23.62           N
ATOM   1787  CA  ILE A 231      28.456  50.767 -19.791  1.00 23.44           C
ATOM   1788  C   ILE A 231      29.834  51.411 -19.812  1.00 24.96           C
ATOM   1789  O   ILE A 231      30.618  51.205 -20.736  1.00 24.94           O
ATOM   1790  CB  ILE A 231      28.661  49.306 -19.454  1.00 25.87           C
ATOM   1791  CG1 ILE A 231      27.326  48.576 -19.473  1.00 29.71           C
ATOM   1792  CG2 ILE A 231      29.334  49.190 -18.101  1.00 25.94           C
ATOM   1793  CD1 ILE A 231      26.290  49.213 -18.535  1.00 32.61           C
ATOM   1794  N   GLN A 232      30.124  52.194 -18.797  1.00 23.22           N
ATOM   1795  CA  GLN A 232      31.414  52.900 -18.766  1.00 21.87           C
ATOM   1796  C   GLN A 232      32.490  52.144 -18.031  1.00 20.10           C
ATOM   1797  O   GLN A 232      32.274  51.586 -16.975  1.00 21.74           O
ATOM   1798  CB  GLN A 232      31.204  54.253 -18.099  1.00 25.45           C
ATOM   1799  CG  GLN A 232      32.414  55.193 -18.079  1.00 26.09           C
ATOM   1800  CD  GLN A 232      31.977  56.500 -17.469  1.00 27.98           C
ATOM   1801  OE1 GLN A 232      32.316  56.775 -16.301  1.00 33.70           O
ATOM   1802  NE2 GLN A 232      31.196  57.241 -18.184  1.00 26.92           N
ATOM   1803  N   LEU A 233      33.687  52.137 -18.614  1.00 18.62           N
ATOM   1804  CA  LEU A 233      34.865  51.499 -18.030  1.00 17.89           C
ATOM   1805  C   LEU A 233      36.038  52.469 -18.165  1.00 17.42           C
ATOM   1806  O   LEU A 233      35.881  53.534 -18.746  1.00 19.06           O
ATOM   1807  CB  LEU A 233      35.162  50.200 -18.757  1.00 18.97           C
ATOM   1808  CG  LEU A 233      34.113  49.097 -18.648  1.00 19.32           C
ATOM   1809  CD1 LEU A 233      34.525  47.935 -19.554  1.00 19.24           C
ATOM   1810  CD2 LEU A 233      34.046  48.582 -17.232  1.00 19.55           C
ATOM   1811  N   GLN A 234      37.189  52.091 -17.598  1.00 17.26           N
ATOM   1812  CA  GLN A 234      38.411  52.889 -17.820  1.00 19.00           C
ATOM   1813  C   GLN A 234      39.494  52.096 -18.501  1.00 19.54           C
ATOM   1814  O   GLN A 234      39.586  50.904 -18.306  1.00 19.44           O
ATOM   1815  CB  GLN A 234      38.948  53.430 -16.470  1.00 20.27           C
ATOM   1816  CG  GLN A 234      38.052  54.541 -15.949  1.00 22.74           C
ATOM   1817  CD  GLN A 234      38.516  55.072 -14.608  1.00 29.48           C
ATOM   1818  OE1 GLN A 234      39.699  54.993 -14.249  1.00 28.68           O
ATOM   1819  NE2 GLN A 234      37.576  55.651 -13.851  1.00 32.39           N
ATOM   1820  N   ARG A 235      40.299  52.814 -19.286  1.00 20.84           N
ATOM   1821  C   ARG A 235      42.599  52.109 -18.879  1.00 22.37           C
ATOM   1822  O   ARG A 235      42.478  52.575 -17.744  1.00 20.86           O
ATOM   1823  CA AARG A 235      41.497  52.274 -19.919  1.00 22.42           C
ATOM   1824  CB AARG A 235      41.979  53.204 -21.036  1.00 24.39           C
ATOM   1825  CG AARG A 235      41.037  53.287 -22.245  1.00 25.92           C
ATOM   1826  CD AARG A 235      41.685  54.003 -23.448  1.00 27.49           C
ATOM   1827  NE AARG A 235      40.737  54.080 -24.556  1.00 28.84           N
ATOM   1828  CZ AARG A 235      40.002  55.146 -24.834  1.00 31.24           C
ATOM   1829  NH1AARG A 235      40.132  56.236 -24.095  1.00 31.71           N
ATOM   1830  NH2AARG A 235      39.149  55.123 -25.853  1.00 32.53           N
ATOM   1831  N   ARG A 236      43.733  51.499 -19.260  1.00 20.89           N
ATOM   1832  CA  ARG A 236      44.838  51.412 -18.295  1.00 20.75           C
ATOM   1833  C   ARG A 236      45.317  52.777 -17.780  1.00 21.20           C
ATOM   1834  O   ARG A 236      45.754  52.859 -16.633  1.00 22.37           O
ATOM   1835  CB  ARG A 236      46.065  50.682 -18.924  1.00 24.56           C
ATOM   1836  CG  ARG A 236      45.748  49.269 -19.436  1.00 25.49           C
ATOM   1837  CD  ARG A 236      47.137  48.589 -19.739  1.00 26.09           C
ATOM   1838  NE  ARG A 236      46.958  47.221 -20.228  1.00 26.72           N
ATOM   1839  CZ  ARG A 236      46.855  46.152 -19.425  1.00 29.21           C
ATOM   1840  NH1 ARG A 236      46.861  46.309 -18.094  1.00 27.50           N
ATOM   1841  NH2 ARG A 236      46.736  44.936 -19.957  1.00 30.04           N
ATOM   1842  N   ASN A 237      45.233  53.850 -18.591  1.00 21.65           N
ATOM   1843  CA  ASN A 237      45.681  55.176 -18.156  1.00 24.75           C
ATOM   1844  C   ASN A 237      44.591  55.961 -17.397  1.00 22.92           C
ATOM   1845  O   ASN A 237      44.771  57.132 -17.129  1.00 26.36           O
ATOM   1846  CB  ASN A 237      46.167  56.022 -19.328  1.00 28.15           C
ATOM   1847  CG  ASN A 237      45.045  56.367 -20.336  1.00 29.69           C
ATOM   1848  OD1 ASN A 237      43.872  56.014 -20.151  1.00 26.74           O
ATOM   1849  ND2 ASN A 237      45.416  57.094 -21.370  1.00 34.41           N
ATOM   1850  N   GLY A 238      43.475  55.296 -17.113  1.00 22.72           N
ATOM   1851  CA  GLY A 238      42.391  55.885 -16.339  1.00 23.41           C
ATOM   1852  C   GLY A 238      41.370  56.664 -17.165  1.00 22.72           C
ATOM   1853  O   GLY A 238      40.374  57.137 -16.579  1.00 25.59           O
ATOM   1854  N   SER A 239      41.551  56.789 -18.470  1.00 21.50           N
ATOM   1855  CA  SER A 239      40.573  57.525 -19.319  1.00 23.16           C
ATOM   1856  C   SER A 239      39.278  56.697 -19.446  1.00 22.61           C
ATOM   1857  O   SER A 239      39.290  55.468 -19.504  1.00 21.16           O
ATOM   1858  CB  SER A 239      41.185  57.860 -20.689  1.00 27.78           C
ATOM   1859  OG  SER A 239      41.429  56.662 -21.416  1.00 30.34           O
ATOM   1860  N   LYS A 240      38.135  57.375 -19.471  1.00 22.84           N
ATOM   1861  CA  LYS A 240      36.861  56.654 -19.468  1.00 21.48           C
ATOM   1862  C   LYS A 240      36.488  56.307 -20.927  1.00 22.10           C
ATOM   1863  O   LYS A 240      36.736  57.080 -21.835  1.00 23.41           O
ATOM   1864  CB  LYS A 240      35.740  57.553 -18.849  1.00 22.10           C
ATOM   1865  CG  LYS A 240      36.021  57.724 -17.335  1.00 21.41           C
ATOM   1866  CD  LYS A 240      35.208  58.933 -16.744  1.00 23.99           C
ATOM   1867  CE  LYS A 240      35.470  59.038 -15.191  1.00 22.56           C
ATOM   1868  NZ  LYS A 240      34.540  60.139 -14.741  1.00 23.43           N
ATOM   1869  N   PHE A 241      35.861  55.151 -21.108  1.00 21.28           N
ATOM   1870  CA  PHE A 241      35.328  54.827 -22.409  1.00 23.37           C
ATOM   1871  C   PHE A 241      34.044  54.052 -22.224  1.00 21.47           C
ATOM   1872  O   PHE A 241      33.742  53.624 -21.118  1.00 21.68           O
ATOM   1873  CB  PHE A 241      36.344  54.028 -23.273  1.00 23.57           C
ATOM   1874  CG  PHE A 241      36.569  52.608 -22.834  1.00 21.17           C
ATOM   1875  CD1 PHE A 241      37.408  52.324 -21.756  1.00 21.58           C
ATOM   1876  CD2 PHE A 241      35.926  51.542 -23.470  1.00 21.60           C
ATOM   1877  CE1 PHE A 241      37.658  51.042 -21.323  1.00 21.33           C
ATOM   1878  CE2 PHE A 241      36.150  50.214 -23.030  1.00 20.94           C
ATOM   1879  CZ  PHE A 241      37.016  49.966 -21.966  1.00 19.60           C
ATOM   1880  N   SER A 242      33.300  53.959 -23.316  1.00 23.77           N
ATOM   1881  CA  SER A 242      31.991  53.303 -23.240  1.00 27.09           C
ATOM   1882  C   SER A 242      31.910  52.043 -24.069  1.00 27.86           C
ATOM   1883  O   SER A 242      32.432  52.003 -25.198  1.00 27.61           O
ATOM   1884  CB  SER A 242      30.921  54.258 -23.706  1.00 30.78           C
ATOM   1885  OG  SER A 242      30.882  55.358 -22.830  1.00 31.91           O
ATOM   1886  N   VAL A 243      31.207  51.056 -23.520  1.00 26.59           N
ATOM   1887  CA  VAL A 243      30.916  49.824 -24.249  1.00 25.98           C
ATOM   1888  C   VAL A 243      29.456  49.820 -24.625  1.00 24.96           C
ATOM   1889  O   VAL A 243      28.622  50.048 -23.762  1.00 26.18           O
ATOM   1890  CB  VAL A 243      31.249  48.624 -23.404  1.00 25.20           C
ATOM   1891  CG1 VAL A 243      31.005  47.328 -24.175  1.00 26.03           C
ATOM   1892  CG2 VAL A 243      32.746  48.697 -22.961  1.00 26.10           C
ATOM   1893  N   TYR A 244      29.170  49.519 -25.874  1.00 23.85           N
ATOM   1894  CA  TYR A 244      27.827  49.664 -26.433  1.00 27.53           C
ATOM   1895  C   TYR A 244      27.272  48.313 -26.889  1.00 29.37           C
ATOM   1896  O   TYR A 244      26.082  48.237 -27.263  1.00 30.08           O
ATOM   1897  CB  TYR A 244      27.797  50.677 -27.618  1.00 32.42           C
ATOM   1898  CG  TYR A 244      28.303  52.080 -27.292  1.00 36.50           C
ATOM   1899  CD1 TYR A 244      29.647  52.349 -27.282  1.00 38.46           C
ATOM   1900  CD2 TYR A 244      27.412  53.129 -26.989  1.00 42.74           C
ATOM   1901  CE1 TYR A 244      30.117  53.588 -26.967  1.00 41.28           C
ATOM   1902  CE2 TYR A 244      27.886  54.409 -26.709  1.00 42.92           C
ATOM   1903  CZ  TYR A 244      29.241  54.600 -26.687  1.00 42.76           C
ATOM   1904  OH  TYR A 244      29.787  55.808 -26.377  1.00 43.86           O
ATOM   1905  N   ASP A 245      28.097  47.265 -26.886  1.00 29.08           N
ATOM   1906  CA  ASP A 245      27.539  45.960 -27.220  1.00 32.01           C
ATOM   1907  C   ASP A 245      28.480  44.824 -26.865  1.00 26.94           C
ATOM   1908  O   ASP A 245      29.633  45.037 -26.492  1.00 28.05           O
ATOM   1909  CB  ASP A 245      27.183  45.920 -28.688  1.00 40.46           C
ATOM   1910  CG  ASP A 245      28.326  45.573 -29.497  1.00 46.83           C
ATOM   1911  OD1 ASP A 245      29.134  46.497 -29.711  1.00 51.87           O
ATOM   1912  OD2 ASP A 245      28.397  44.395 -29.932  1.00 48.89           O
ATOM   1913  N   VAL A 246      27.954  43.603 -26.893  1.00 25.24           N
ATOM   1914  CA  VAL A 246      28.621  42.484 -26.238  1.00 24.13           C
ATOM   1915  C   VAL A 246      29.861  42.045 -27.024  1.00 24.58           C
ATOM   1916  O   VAL A 246      30.790  41.487 -26.428  1.00 23.77           O
ATOM   1917  CB  VAL A 246      27.650  41.317 -26.097  1.00 25.08           C
ATOM   1918  CG1 VAL A 246      27.228  40.850 -27.476  1.00 29.96           C
ATOM   1919  CG2 VAL A 246      28.268  40.189 -25.250  1.00 25.05           C
ATOM   1920  N   SER A 247      29.919  42.338 -28.322  1.00 27.85           N
ATOM   1921  CA  SER A 247      30.980  41.744 -29.151  1.00 27.37           C
ATOM   1922  C   SER A 247      32.355  42.100 -28.604  1.00 26.61           C
ATOM   1923  O   SER A 247      33.233  41.233 -28.581  1.00 28.80           O
ATOM   1924  CB  SER A 247      30.843  42.174 -30.623  1.00 33.22           C
ATOM   1925  OG  SER A 247      31.005  43.580 -30.767  1.00 35.27           O
ATOM   1926  N   ILE A 248      32.549  43.314 -28.096  1.00 25.00           N
ATOM   1927  CA  ILE A 248      33.893  43.674 -27.636  1.00 24.70           C
ATOM   1928  C   ILE A 248      34.234  43.002 -26.303  1.00 21.54           C
ATOM   1929  O   ILE A 248      35.403  42.897 -25.898  1.00 23.29           O
ATOM   1930  CB  ILE A 248      34.086  45.218 -27.539  1.00 39.57           C
ATOM   1931  CG1 ILE A 248      35.580  45.581 -27.540  1.00 42.09           C
ATOM   1932  CG2 ILE A 248      33.413  45.781 -26.339  1.00 35.67           C
ATOM   1933  CD1 ILE A 248      36.336  45.110 -28.800  1.00 44.88           C
ATOM   1934  N   LEU A 249      33.221  42.480 -25.623  1.00 20.95           N
ATOM   1935  CA  LEU A 249      33.421  41.840 -24.336  1.00 19.95           C
ATOM   1936  C   LEU A 249      33.628  40.320 -24.430  1.00 20.20           C
ATOM   1937  O   LEU A 249      33.950  39.699 -23.417  1.00 18.41           O
ATOM   1938  CB  LEU A 249      32.214  42.107 -23.413  1.00 23.07           C
ATOM   1939  CG  LEU A 249      32.073  43.601 -23.048  1.00 24.06           C
ATOM   1940  CD1 LEU A 249      30.689  43.917 -22.411  1.00 28.87           C
ATOM   1941  CD2 LEU A 249      33.250  44.035 -22.143  1.00 25.42           C
ATOM   1942  N   ILE A 250      33.451  39.720 -25.604  1.00 23.49           N
ATOM   1943  CA  ILE A 250      33.565  38.260 -25.665  1.00 23.51           C
ATOM   1944  C   ILE A 250      34.985  37.736 -25.254  1.00 23.24           C
ATOM   1945  O   ILE A 250      35.043  36.742 -24.521  1.00 23.84           O
ATOM   1946  CB  ILE A 250      33.123  37.735 -27.024  1.00 28.29           C
ATOM   1947  CG1 ILE A 250      31.622  38.032 -27.184  1.00 29.48           C
ATOM   1948  CG2 ILE A 250      33.312  36.220 -27.063  1.00 30.44           C
ATOM   1949  CD1 ILE A 250      31.054  37.647 -28.553  1.00 33.41           C
ATOM   1950  N   PRO A 251      36.081  38.461 -25.564  1.00 22.68           N
ATOM   1951  CA  PRO A 251      37.401  38.005 -25.081  1.00 21.99           C
ATOM   1952  C   PRO A 251      37.671  38.402 -23.640  1.00 20.74           C
ATOM   1953  O   PRO A 251      38.729  38.062 -23.104  1.00 23.11           O
ATOM   1954  CB  PRO A 251      38.400  38.732 -25.994  1.00 23.67           C
ATOM   1955  CG  PRO A 251      37.557  39.292 -27.153  1.00 23.59           C
ATOM   1956  CD  PRO A 251      36.227  39.585 -26.511  1.00 22.81           C
ATOM   1957  N   ILE A 252      36.748  39.142 -23.027  1.00 18.90           N
ATOM   1958  CA  ILE A 252      37.021  39.845 -21.778  1.00 19.50           C
ATOM   1959  C   ILE A 252      36.305  39.220 -20.582  1.00 15.41           C
ATOM   1960  O   ILE A 252      36.910  39.046 -19.498  1.00 16.57           O
ATOM   1961  CB  ILE A 252      36.584  41.332 -21.882  1.00 19.36           C
ATOM   1962  CG1 ILE A 252      37.309  42.052 -23.054  1.00 21.63           C
ATOM   1963  CG2 ILE A 252      36.779  42.113 -20.480  1.00 18.01           C
ATOM   1964  CD1 ILE A 252      38.820  42.059 -22.926  1.00 22.73           C
ATOM   1965  N   ILE A 253      35.013  38.928 -20.745  1.00 16.94           N
ATOM   1966  CA  ILE A 253      34.166  38.492 -19.600  1.00 17.83           C
ATOM   1967  C   ILE A 253      33.793  37.013 -19.813  1.00 17.56           C
ATOM   1968  O   ILE A 253      33.365  36.610 -20.926  1.00 20.83           O
ATOM   1969  CB  ILE A 253      32.951  39.409 -19.417  1.00 17.15           C
ATOM   1970  CG1 ILE A 253      32.129  38.958 -18.180  1.00 16.59           C
ATOM   1971  CG2 ILE A 253      31.963  39.346 -20.602  1.00 19.50           C
ATOM   1972  CD1 ILE A 253      31.007  39.951 -17.756  1.00 21.31           C
ATOM   1973  N   ALA A 254      34.011  36.176 -18.779  1.00 18.13           N
ATOM   1974  CA  ALA A 254      33.891  34.725 -18.898  1.00 18.73           C
ATOM   1975  C   ALA A 254      32.634  34.145 -18.248  1.00 20.51           C
ATOM   1976  O   ALA A 254      32.219  33.053 -18.637  1.00 22.03           O
ATOM   1977  CB  ALA A 254      35.156  34.015 -18.271  1.00 18.01           C
ATOM   1978  N   LEU A 255      32.055  34.897 -17.313  1.00 18.02           N
ATOM   1979  CA  LEU A 255      30.931  34.408 -16.474  1.00 18.00           C
ATOM   1980  C   LEU A 255      30.070  35.649 -16.190  1.00 17.63           C
ATOM   1981  O   LEU A 255      30.614  36.751 -16.013  1.00 19.09           O
ATOM   1982  CB  LEU A 255      31.451  33.850 -15.123  1.00 20.25           C
ATOM   1983  CG  LEU A 255      32.344  32.610 -15.071  1.00 20.53           C
ATOM   1984  CD1 LEU A 255      32.828  32.426 -13.625  1.00 23.96           C
ATOM   1985  CD2 LEU A 255      31.565  31.389 -15.569  1.00 23.33           C
ATOM   1986  N   MET A 256      28.754  35.463 -16.147  1.00 17.96           N
ATOM   1987  CA  MET A 256      27.863  36.517 -15.699  1.00 18.54           C
ATOM   1988  C   MET A 256      26.927  36.043 -14.569  1.00 18.56           C
ATOM   1989  O   MET A 256      26.510  34.850 -14.575  1.00 19.51           O
ATOM   1990  CB  MET A 256      26.961  36.989 -16.833  1.00 21.32           C
ATOM   1991  CG  MET A 256      27.700  37.588 -17.982  1.00 19.61           C
ATOM   1992  SD  MET A 256      26.560  38.091 -19.327  1.00 22.89           S
ATOM   1993  CE  MET A 256      25.802  36.554 -19.829  1.00 24.95           C
ATOM   1994  N   VAL A 257      26.521  36.970 -13.703  1.00 18.70           N
ATOM   1995  CA  VAL A 257      25.492  36.647 -12.720  1.00 17.74           C
ATOM   1996  C   VAL A 257      24.173  36.561 -13.475  1.00 18.40           C
ATOM   1997  O   VAL A 257      23.909  37.332 -14.406  1.00 20.96           O
ATOM   1998  CB  VAL A 257      25.434  37.696 -11.562  1.00 18.90           C
ATOM   1999  CG1 VAL A 257      25.339  39.098 -12.096  1.00 20.22           C
ATOM   2000  CG2 VAL A 257      24.268  37.403 -10.599  1.00 20.80           C
ATOM   2001  N   TYR A 258      23.359  35.575 -13.118  1.00 19.84           N
ATOM   2002  CA  TYR A 258      22.051  35.427 -13.753  1.00 20.70           C
ATOM   2003  C   TYR A 258      21.127  36.631 -13.474  1.00 23.56           C
ATOM   2004  O   TYR A 258      20.961  37.044 -12.317  1.00 25.60           O
ATOM   2005  CB  TYR A 258      21.383  34.153 -13.253  1.00 21.81           C
ATOM   2006  CG  TYR A 258      20.063  33.814 -13.895  1.00 24.88           C
ATOM   2007  CD1 TYR A 258      18.902  34.483 -13.523  1.00 24.88           C
ATOM   2008  CD2 TYR A 258      19.966  32.787 -14.821  1.00 25.43           C
ATOM   2009  CE1 TYR A 258      17.697  34.162 -14.044  1.00 26.01           C
ATOM   2010  CE2 TYR A 258      18.720  32.448 -15.401  1.00 27.39           C
ATOM   2011  CZ  TYR A 258      17.598  33.156 -14.996  1.00 27.90           C
ATOM   2012  OH  TYR A 258      16.358  32.868 -15.498  1.00 30.72           O
ATOM   2013  N   ARG A 259      20.559  37.201 -14.519  1.00 26.82           N
ATOM   2014  CA  ARG A 259      19.656  38.357 -14.322  1.00 31.49           C
ATOM   2015  C   ARG A 259      18.237  38.084 -14.762  1.00 33.86           C
ATOM   2016  O   ARG A 259      17.255  38.476 -14.084  1.00 36.55           O
ATOM   2017  CB  ARG A 259      20.172  39.583 -15.076  1.00 32.77           C
ATOM   2018  CG  ARG A 259      21.464  40.076 -14.542  1.00 30.11           C
ATOM   2019  CD  ARG A 259      21.387  40.475 -13.110  1.00 32.37           C
ATOM   2020  NE  ARG A 259      22.414  41.465 -12.812  1.00 31.24           N
ATOM   2021  CZ  ARG A 259      22.905  41.679 -11.597  1.00 29.63           C
ATOM   2022  NH1 ARG A 259      22.472  40.957 -10.553  1.00 29.83           N
ATOM   2023  NH2 ARG A 259      23.814  42.629 -11.392  1.00 27.30           N
ATOM   2024  N   CYS A 260      18.108  37.411 -15.893  1.00 33.09           N
ATOM   2025  CA  CYS A 260      16.760  37.061 -16.372  1.00 34.59           C
ATOM   2026  C   CYS A 260      16.859  35.785 -17.193  1.00 36.61           C
ATOM   2027  O   CYS A 260      17.974  35.352 -17.531  1.00 37.43           O
ATOM   2028  CB  CYS A 260      16.174  38.209 -17.217  1.00 36.63           C
ATOM   2029  SG  CYS A 260      17.362  38.876 -18.431  1.00 47.19           S
ATOM   2030  N   ALA A 261      15.719  35.177 -17.505  1.00 37.48           N
ATOM   2031  CA  ALA A 261      15.672  34.001 -18.387  1.00 39.08           C
ATOM   2032  C   ALA A 261      16.074  34.363 -19.822  1.00 43.73           C
ATOM   2033  O   ALA A 261      15.884  35.504 -20.255  1.00 46.69           O
ATOM   2034  CB  ALA A 261      14.252  33.379 -18.371  1.00 37.21           C
ATOM   2035  N   PRO A 262      16.652  33.399 -20.553  1.00 43.97           N
ATOM   2036  CA  PRO A 262      17.123  33.637 -21.927  1.00 44.93           C
ATOM   2037  C   PRO A 262      15.951  33.950 -22.847  1.00 46.61           C
ATOM   2038  O   PRO A 262      14.903  33.362 -22.536  1.00 49.29           O
ATOM   2039  CB  PRO A 262      17.789  32.310 -22.315  1.00 45.38           C
ATOM   2040  CG  PRO A 262      18.046  31.588 -21.009  1.00 45.83           C
ATOM   2041  CD  PRO A 262      16.967  32.037 -20.074  1.00 45.61           C
