# Supplementary material for: A non-redundant data set of nanobody-antigen crystal structures
Source: Data Brief. 2019 Mar 6;24:103754. doi: 10.1016/j.dib.2019.103754 (PMC6441729; doi:10.1016/j.dib.2019.103754)
Supplement: Multimedia component 5 [file mmc5.zip › Data_set/Ag_1/5bop_1.pdb]

ATOM      1  N   ALA B   2      23.586  51.263  48.876  1.00 37.54           N
ATOM      2  CA  ALA B   2      23.216  51.182  50.296  1.00 34.41           C
ATOM      3  C   ALA B   2      22.021  52.077  50.613  1.00 33.67           C
ATOM      4  O   ALA B   2      21.680  52.954  49.822  1.00 41.50           O
ATOM      5  CB  ALA B   2      24.402  51.545  51.166  1.00 37.17           C
ATOM      6  N   PHE B   3      21.399  51.870  51.769  1.00 28.96           N
ATOM      7  CA  PHE B   3      20.220  52.648  52.159  1.00 27.72           C
ATOM      8  C   PHE B   3      20.599  53.741  53.166  1.00 29.43           C
ATOM      9  O   PHE B   3      21.572  53.604  53.909  1.00 28.19           O
ATOM     10  CB  PHE B   3      19.132  51.775  52.799  1.00 30.30           C
ATOM     11  CG  PHE B   3      18.559  50.716  51.889  1.00 34.55           C
ATOM     12  CD1 PHE B   3      19.142  49.453  51.820  1.00 35.40           C
ATOM     13  CD2 PHE B   3      17.428  50.969  51.125  1.00 31.24           C
ATOM     14  CE1 PHE B   3      18.617  48.470  50.993  1.00 38.18           C
ATOM     15  CE2 PHE B   3      16.892  49.982  50.301  1.00 32.10           C
ATOM     16  CZ  PHE B   3      17.491  48.732  50.234  1.00 35.36           C
ATOM     17  N   LEU B   4      19.806  54.810  53.192  1.00 26.88           N
ATOM     18  CA  LEU B   4      19.916  55.864  54.204  1.00 27.35           C
ATOM     19  C   LEU B   4      18.530  56.158  54.792  1.00 27.49           C
ATOM     20  O   LEU B   4      17.587  56.433  54.049  1.00 31.49           O
ATOM     21  CB  LEU B   4      20.510  57.135  53.603  1.00 30.86           C
ATOM     22  CG  LEU B   4      20.963  58.247  54.556  1.00 33.38           C
ATOM     23  CD1 LEU B   4      22.351  57.958  55.115  1.00 34.11           C
ATOM     24  CD2 LEU B   4      20.962  59.597  53.829  1.00 37.79           C
ATOM     25  N   ILE B   5      18.390  56.102  56.111  1.00 24.13           N
ATOM     26  CA  ILE B   5      17.122  56.523  56.706  1.00 22.93           C
ATOM     27  C   ILE B   5      17.329  57.855  57.394  1.00 24.82           C
ATOM     28  O   ILE B   5      18.355  58.080  58.037  1.00 26.23           O
ATOM     29  CB  ILE B   5      16.532  55.465  57.692  1.00 24.06           C
ATOM     30  CG1 ILE B   5      15.162  55.930  58.200  1.00 24.30           C
ATOM     31  CG2 ILE B   5      17.500  55.177  58.846  1.00 21.16           C
ATOM     32  CD1 ILE B   5      14.304  54.824  58.835  1.00 22.56           C
ATOM     33  N   VAL B   6      16.370  58.754  57.204  1.00 25.41           N
ATOM     34  CA  VAL B   6      16.512  60.143  57.624  1.00 27.97           C
ATOM     35  C   VAL B   6      15.317  60.569  58.460  1.00 29.93           C
ATOM     36  O   VAL B   6      14.175  60.236  58.136  1.00 29.90           O
ATOM     37  CB  VAL B   6      16.629  61.090  56.401  1.00 30.44           C
ATOM     38  CG1 VAL B   6      16.912  62.532  56.836  1.00 33.79           C
ATOM     39  CG2 VAL B   6      17.715  60.591  55.455  1.00 31.06           C
ATOM     40  N   LYS B   7      15.576  61.287  59.544  1.00 29.37           N
ATOM     41  CA  LYS B   7      14.504  61.893  60.312  1.00 30.13           C
ATOM     42  C   LYS B   7      14.858  63.352  60.528  1.00 33.87           C
ATOM     43  O   LYS B   7      16.039  63.697  60.539  1.00 35.61           O
ATOM     44  CB  LYS B   7      14.299  61.160  61.636  1.00 28.80           C
ATOM     45  CG  LYS B   7      15.479  61.203  62.605  1.00 31.27           C
ATOM     46  CD  LYS B   7      15.180  60.297  63.820  1.00 33.19           C
ATOM     47  CE  LYS B   7      16.371  60.152  64.748  1.00 33.76           C
ATOM     48  NZ  LYS B   7      16.495  61.308  65.703  1.00 36.58           N
ATOM     49  N   GLY B   8      13.852  64.209  60.674  1.00 35.63           N
ATOM     50  CA  GLY B   8      14.102  65.627  60.902  1.00 39.77           C
ATOM     51  C   GLY B   8      14.595  65.917  62.313  1.00 41.46           C
ATOM     52  O   GLY B   8      14.524  65.057  63.183  1.00 39.43           O
ATOM     53  N   PRO B   9      15.102  67.138  62.554  1.00 45.68           N
ATOM     54  CA  PRO B   9      15.584  67.438  63.906  1.00 50.21           C
ATOM     55  C   PRO B   9      14.469  67.411  64.943  1.00 52.93           C
ATOM     56  O   PRO B   9      13.324  67.762  64.652  1.00 52.01           O
ATOM     57  CB  PRO B   9      16.159  68.848  63.766  1.00 57.36           C
ATOM     58  CG  PRO B   9      15.445  69.434  62.587  1.00 58.66           C
ATOM     59  CD  PRO B   9      15.275  68.283  61.642  1.00 49.13           C
ATOM     60  N   SER B  10      14.813  66.993  66.153  1.00 58.35           N
ATOM     61  CA  SER B  10      13.831  66.870  67.215  1.00 62.56           C
ATOM     62  C   SER B  10      14.354  67.502  68.498  1.00 62.92           C
ATOM     63  O   SER B  10      15.566  67.570  68.717  1.00 60.23           O
ATOM     64  CB  SER B  10      13.478  65.395  67.444  1.00 62.14           C
ATOM     65  OG  SER B  10      12.641  65.238  68.578  1.00 68.65           O
ATOM     66  N   GLU B  11      13.433  67.970  69.337  1.00 74.70           N
ATOM     67  CA  GLU B  11      13.770  68.504  70.656  1.00 81.83           C
ATOM     68  C   GLU B  11      14.631  67.525  71.468  1.00 78.72           C
ATOM     69  O   GLU B  11      15.429  67.930  72.313  1.00 82.21           O
ATOM     70  CB  GLU B  11      12.488  68.833  71.421  1.00 88.10           C
ATOM     71  CG  GLU B  11      11.502  67.673  71.456  1.00 89.74           C
ATOM     72  CD  GLU B  11      10.283  67.956  72.308  1.00 97.31           C
ATOM     73  OE1 GLU B  11       9.817  69.117  72.318  1.00101.69           O
ATOM     74  OE2 GLU B  11       9.795  67.014  72.970  1.00 96.96           O
ATOM     75  N   LYS B  12      14.462  66.237  71.186  1.00 64.64           N
ATOM     76  CA  LYS B  12      15.174  65.162  71.869  1.00 65.04           C
ATOM     77  C   LYS B  12      16.667  65.111  71.528  1.00 62.66           C
ATOM     78  O   LYS B  12      17.080  65.368  70.389  1.00 60.71           O
ATOM     79  CB  LYS B  12      14.511  63.824  71.529  1.00 66.35           C
ATOM     80  CG  LYS B  12      12.988  63.860  71.658  1.00 71.31           C
ATOM     81  CD  LYS B  12      12.335  62.570  71.187  1.00 68.12           C
ATOM     82  CE  LYS B  12      10.809  62.671  71.203  1.00 68.45           C
ATOM     83  NZ  LYS B  12      10.219  62.782  72.571  1.00 68.72           N
ATOM     84  N   ARG B  37      28.032  54.635  67.518  1.00 70.76           N
ATOM     85  CA  ARG B  37      27.117  55.647  67.003  1.00 69.70           C
ATOM     86  C   ARG B  37      25.940  55.019  66.250  1.00 61.14           C
ATOM     87  O   ARG B  37      24.790  55.384  66.495  1.00 58.26           O
ATOM     88  CB  ARG B  37      27.863  56.634  66.099  1.00 76.84           C
ATOM     89  CG  ARG B  37      27.058  57.875  65.720  1.00 79.07           C
ATOM     90  CD  ARG B  37      27.844  58.788  64.777  1.00 84.00           C
ATOM     91  NE  ARG B  37      28.848  59.589  65.474  1.00 89.82           N
ATOM     92  CZ  ARG B  37      29.843  60.231  64.868  1.00 94.08           C
ATOM     93  NH1 ARG B  37      29.976  60.157  63.551  1.00 93.15           N
ATOM     94  NH2 ARG B  37      30.711  60.941  65.578  1.00 99.12           N
ATOM     95  N   ASN B  38      26.224  54.096  65.328  1.00 49.30           N
ATOM     96  CA  ASN B  38      25.169  53.391  64.583  1.00 44.64           C
ATOM     97  C   ASN B  38      24.139  52.706  65.478  1.00 36.92           C
ATOM     98  O   ASN B  38      22.955  52.714  65.167  1.00 32.13           O
ATOM     99  CB  ASN B  38      25.767  52.352  63.636  1.00 49.19           C
ATOM    100  CG  ASN B  38      26.389  52.982  62.413  1.00 58.70           C
ATOM    101  OD1 ASN B  38      26.370  54.206  62.252  1.00 62.05           O
ATOM    102  ND2 ASN B  38      26.940  52.152  61.539  1.00 61.45           N
ATOM    103  N   HIS B  39      24.613  52.067  66.546  1.00 38.72           N
ATOM    104  CA  HIS B  39      23.750  51.420  67.549  1.00 42.91           C
ATOM    105  C   HIS B  39      22.788  52.428  68.225  1.00 39.78           C
ATOM    106  O   HIS B  39      21.569  52.256  68.223  1.00 30.70           O
ATOM    107  CB  HIS B  39      24.627  50.729  68.598  1.00 49.09           C
ATOM    108  CG  HIS B  39      23.870  49.853  69.555  1.00 56.17           C
ATOM    109  ND1 HIS B  39      23.155  50.356  70.614  1.00 58.99           N
ATOM    110  CD2 HIS B  39      23.754  48.506  69.614  1.00 58.09           C
ATOM    111  CE1 HIS B  39      22.607  49.351  71.286  1.00 60.80           C
ATOM    112  NE2 HIS B  39      22.955  48.223  70.700  1.00 60.20           N
ATOM    113  N   GLU B  40      23.353  53.486  68.791  1.00 36.13           N
ATOM    114  CA  GLU B  40      22.558  54.536  69.417  1.00 39.05           C
ATOM    115  C   GLU B  40      21.666  55.202  68.372  1.00 35.04           C
ATOM    116  O   GLU B  40      20.490  55.470  68.620  1.00 33.88           O
ATOM    117  CB  GLU B  40      23.474  55.564  70.097  1.00 50.10           C
ATOM    118  CG  GLU B  40      22.769  56.694  70.869  1.00 62.50           C
ATOM    119  CD  GLU B  40      22.501  57.955  70.048  1.00 67.93           C
ATOM    120  OE1 GLU B  40      22.989  58.054  68.899  1.00 71.21           O
ATOM    121  OE2 GLU B  40      21.817  58.863  70.573  1.00 67.17           O
ATOM    122  N   LYS B  41      22.211  55.446  67.185  1.00 33.58           N
ATOM    123  CA  LYS B  41      21.418  56.088  66.149  1.00 31.66           C
ATOM    124  C   LYS B  41      20.253  55.215  65.731  1.00 28.11           C
ATOM    125  O   LYS B  41      19.155  55.714  65.541  1.00 26.84           O
ATOM    126  CB  LYS B  41      22.282  56.481  64.933  1.00 38.76           C
ATOM    127  CG  LYS B  41      21.739  57.710  64.227  1.00 39.10           C
ATOM    128  CD  LYS B  41      22.824  58.670  63.749  1.00 48.81           C
ATOM    129  CE  LYS B  41      23.703  58.091  62.664  1.00 50.72           C
ATOM    130  NZ  LYS B  41      24.628  59.149  62.141  1.00 56.26           N
ATOM    131  N   ALA B  42      20.481  53.915  65.580  1.00 26.98           N
ATOM    132  CA  ALA B  42      19.403  53.011  65.218  1.00 24.20           C
ATOM    133  C   ALA B  42      18.317  53.032  66.304  1.00 23.84           C
ATOM    134  O   ALA B  42      17.132  52.993  65.998  1.00 22.18           O
ATOM    135  CB  ALA B  42      19.925  51.572  65.010  1.00 23.88           C
ATOM    136  N   GLU B  43      18.720  53.111  67.565  1.00 25.90           N
ATOM    137  CA  GLU B  43      17.702  53.102  68.628  1.00 26.13           C
ATOM    138  C   GLU B  43      16.824  54.367  68.557  1.00 26.27           C
ATOM    139  O   GLU B  43      15.619  54.301  68.784  1.00 25.57           O
ATOM    140  CB  GLU B  43      18.345  52.963  70.009  1.00 28.92           C
ATOM    141  CG  GLU B  43      17.344  52.469  71.062  1.00 29.30           C
ATOM    142  CD  GLU B  43      17.982  52.032  72.365  1.00 33.11           C
ATOM    143  OE1 GLU B  43      19.170  52.340  72.606  1.00 34.41           O
ATOM    144  OE2 GLU B  43      17.282  51.367  73.164  1.00 36.20           O
ATOM    145  N   ARG B  44      17.408  55.497  68.167  1.00 27.53           N
ATOM    146  CA  ARG B  44      16.635  56.732  68.022  1.00 28.18           C
ATOM    147  C   ARG B  44      15.589  56.573  66.912  1.00 26.20           C
ATOM    148  O   ARG B  44      14.453  57.029  67.054  1.00 25.86           O
ATOM    149  CB  ARG B  44      17.560  57.937  67.744  1.00 30.56           C
ATOM    150  CG  ARG B  44      18.611  58.174  68.812  1.00 33.73           C
ATOM    151  CD  ARG B  44      17.984  58.179  70.241  1.00 39.74           C
ATOM    152  NE  ARG B  44      18.925  57.641  71.222  1.00 41.54           N
ATOM    153  CZ  ARG B  44      18.678  56.621  72.034  1.00 43.82           C
ATOM    154  NH1 ARG B  44      17.501  56.021  72.015  1.00 41.09           N
ATOM    155  NH2 ARG B  44      19.606  56.211  72.891  1.00 50.83           N
ATOM    156  N   PHE B  45      15.957  55.904  65.806  1.00 23.86           N
ATOM    157  CA  PHE B  45      14.978  55.658  64.756  1.00 21.91           C
ATOM    158  C   PHE B  45      13.923  54.633  65.181  1.00 20.68           C
ATOM    159  O   PHE B  45      12.761  54.745  64.801  1.00 21.54           O
ATOM    160  CB  PHE B  45      15.659  55.164  63.455  1.00 20.80           C
ATOM    161  CG  PHE B  45      16.274  56.266  62.653  1.00 22.13           C
ATOM    162  CD1 PHE B  45      15.515  56.978  61.733  1.00 22.09           C
ATOM    163  CD2 PHE B  45      17.585  56.644  62.875  1.00 24.87           C
ATOM    164  CE1 PHE B  45      16.076  58.020  60.995  1.00 23.84           C
ATOM    165  CE2 PHE B  45      18.166  57.689  62.132  1.00 30.34           C
ATOM    166  CZ  PHE B  45      17.409  58.378  61.202  1.00 25.76           C
ATOM    167  N   PHE B  46      14.339  53.633  65.945  1.00 20.67           N
ATOM    168  CA  PHE B  46      13.399  52.658  66.516  1.00 21.52           C
ATOM    169  C   PHE B  46      12.323  53.404  67.323  1.00 23.86           C
ATOM    170  O   PHE B  46      11.115  53.223  67.116  1.00 21.39           O
ATOM    171  CB  PHE B  46      14.133  51.668  67.426  1.00 20.98           C
ATOM    172  CG  PHE B  46      13.234  50.651  68.090  1.00 21.20           C
ATOM    173  CD1 PHE B  46      12.941  49.443  67.466  1.00 23.18           C
ATOM    174  CD2 PHE B  46      12.719  50.886  69.352  1.00 24.05           C
ATOM    175  CE1 PHE B  46      12.124  48.488  68.092  1.00 24.59           C
ATOM    176  CE2 PHE B  46      11.905  49.950  69.972  1.00 31.26           C
ATOM    177  CZ  PHE B  46      11.610  48.752  69.340  1.00 27.37           C
ATOM    178  N   GLU B  47      12.791  54.258  68.229  1.00 23.62           N
ATOM    179  CA  GLU B  47      11.886  54.983  69.132  1.00 25.69           C
ATOM    180  C   GLU B  47      10.934  55.871  68.361  1.00 25.72           C
ATOM    181  O   GLU B  47       9.752  55.990  68.700  1.00 26.83           O
ATOM    182  CB  GLU B  47      12.695  55.801  70.137  1.00 28.28           C
ATOM    183  CG  GLU B  47      13.440  54.939  71.135  1.00 29.19           C
ATOM    184  CD  GLU B  47      14.481  55.712  71.909  1.00 32.83           C
ATOM    185  OE1 GLU B  47      14.670  56.917  71.620  1.00 35.86           O
ATOM    186  OE2 GLU B  47      15.106  55.120  72.814  1.00 33.42           O
ATOM    187  N   LEU B  48      11.450  56.440  67.274  1.00 24.86           N
ATOM    188  CA  LEU B  48      10.674  57.312  66.416  1.00 25.22           C
ATOM    189  C   LEU B  48       9.494  56.599  65.788  1.00 24.04           C
ATOM    190  O   LEU B  48       8.376  57.084  65.837  1.00 25.49           O
ATOM    191  CB  LEU B  48      11.560  57.884  65.290  1.00 24.71           C
ATOM    192  CG  LEU B  48      10.794  58.661  64.220  1.00 30.66           C
ATOM    193  CD1 LEU B  48      10.347  60.011  64.761  1.00 36.58           C
ATOM    194  CD2 LEU B  48      11.618  58.835  62.917  1.00 24.42           C
ATOM    195  N   LEU B  49       9.766  55.468  65.145  1.00 21.87           N
ATOM    196  CA  LEU B  49       8.734  54.720  64.446  1.00 25.30           C
ATOM    197  C   LEU B  49       7.715  54.177  65.462  1.00 23.43           C
ATOM    198  O   LEU B  49       6.522  54.112  65.187  1.00 24.31           O
ATOM    199  CB  LEU B  49       9.362  53.589  63.630  1.00 22.12           C
ATOM    200  CG  LEU B  49      10.291  54.132  62.520  1.00 20.35           C
ATOM    201  CD1 LEU B  49      10.752  52.989  61.649  1.00 19.61           C
ATOM    202  CD2 LEU B  49       9.572  55.188  61.701  1.00 19.38           C
ATOM    203  N   VAL B  50       8.203  53.831  66.638  1.00 22.86           N
ATOM    204  CA  VAL B  50       7.331  53.411  67.729  1.00 24.70           C
ATOM    205  C   VAL B  50       6.365  54.539  68.134  1.00 35.03           C
ATOM    206  O   VAL B  50       5.162  54.290  68.315  1.00 28.93           O
ATOM    207  CB  VAL B  50       8.150  52.937  68.940  1.00 25.33           C
ATOM    208  CG1 VAL B  50       7.265  52.888  70.251  1.00 28.28           C
ATOM    209  CG2 VAL B  50       8.819  51.572  68.639  1.00 23.57           C
ATOM    210  N   ARG B  51       6.869  55.764  68.301  1.00 28.28           N
ATOM    211  CA  ARG B  51       5.983  56.831  68.776  1.00 31.39           C
ATOM    212  C   ARG B  51       5.084  57.335  67.655  1.00 31.70           C
ATOM    213  O   ARG B  51       3.936  57.698  67.886  1.00 34.35           O
ATOM    214  CB  ARG B  51       6.755  58.032  69.347  1.00 33.14           C
ATOM    215  CG  ARG B  51       7.625  57.804  70.559  1.00 33.97           C
ATOM    216  CD  ARG B  51       8.283  59.125  70.993  1.00 44.77           C
ATOM    217  NE  ARG B  51       9.103  59.719  69.937  1.00 45.62           N
ATOM    218  CZ  ARG B  51      10.424  59.571  69.831  1.00 42.92           C
ATOM    219  NH1 ARG B  51      11.087  58.852  70.729  1.00 42.71           N
ATOM    220  NH2 ARG B  51      11.084  60.145  68.825  1.00 36.16           N
ATOM    221  N   GLU B  52       5.606  57.389  66.436  1.00 29.52           N
ATOM    222  CA  GLU B  52       4.849  58.004  65.353  1.00 34.37           C
ATOM    223  C   GLU B  52       3.700  57.125  64.856  1.00 32.93           C
ATOM    224  O   GLU B  52       2.634  57.635  64.531  1.00 32.81           O
ATOM    225  CB  GLU B  52       5.790  58.374  64.184  1.00 33.14           C
ATOM    226  CG  GLU B  52       6.815  59.468  64.527  1.00 29.52           C
ATOM    227  CD  GLU B  52       6.180  60.818  64.823  1.00 33.83           C
ATOM    228  OE1 GLU B  52       5.069  61.088  64.312  1.00 37.11           O
ATOM    229  OE2 GLU B  52       6.788  61.629  65.564  1.00 36.94           O
ATOM    230  N   GLY B  53       3.926  55.817  64.768  1.00 41.67           N
ATOM    231  CA  GLY B  53       2.913  54.902  64.263  1.00 44.98           C
ATOM    232  C   GLY B  53       2.224  55.352  62.981  1.00 43.54           C
ATOM    233  O   GLY B  53       1.004  55.470  62.933  1.00 47.59           O
ATOM    234  N   VAL B  54       3.007  55.656  61.952  1.00 33.59           N
ATOM    235  CA  VAL B  54       2.432  56.080  60.678  1.00 33.15           C
ATOM    236  C   VAL B  54       1.538  54.994  60.095  1.00 31.90           C
ATOM    237  O   VAL B  54       1.766  53.804  60.324  1.00 34.91           O
ATOM    238  CB  VAL B  54       3.532  56.459  59.669  1.00 35.01           C
ATOM    239  CG1 VAL B  54       4.337  57.655  60.190  1.00 35.50           C
ATOM    240  CG2 VAL B  54       4.417  55.269  59.376  1.00 27.75           C
ATOM    241  N   GLU B  55       0.511  55.411  59.364  1.00 32.23           N
ATOM    242  CA  GLU B  55      -0.462  54.477  58.812  1.00 44.17           C
ATOM    243  C   GLU B  55      -0.131  54.110  57.377  1.00 38.28           C
ATOM    244  O   GLU B  55      -0.676  53.150  56.827  1.00 37.90           O
ATOM    245  CB  GLU B  55      -1.882  55.044  58.872  1.00 50.81           C
ATOM    246  CG  GLU B  55      -2.469  55.196  60.268  1.00 57.08           C
ATOM    247  CD  GLU B  55      -2.435  56.630  60.771  1.00 60.99           C
ATOM    248  OE1 GLU B  55      -1.534  57.404  60.363  1.00 62.25           O
ATOM    249  OE2 GLU B  55      -3.324  56.986  61.570  1.00 60.78           O
ATOM    250  N   ALA B  56       0.740  54.896  56.760  1.00 35.58           N
ATOM    251  CA  ALA B  56       1.063  54.690  55.358  1.00 37.73           C
ATOM    252  C   ALA B  56       2.552  54.784  55.080  1.00 35.39           C
ATOM    253  O   ALA B  56       3.271  55.555  55.707  1.00 33.66           O
ATOM    254  CB  ALA B  56       0.313  55.700  54.498  1.00 45.95           C
ATOM    255  N   ILE B  57       3.019  53.995  54.122  1.00 35.42           N
ATOM    256  CA  ILE B  57       4.348  54.217  53.581  1.00 33.71           C
ATOM    257  C   ILE B  57       4.264  54.469  52.069  1.00 35.79           C
ATOM    258  O   ILE B  57       3.634  53.717  51.326  1.00 39.19           O
ATOM    259  CB  ILE B  57       5.286  53.045  53.887  1.00 31.38           C
ATOM    260  CG1 ILE B  57       6.650  53.295  53.249  1.00 34.83           C
ATOM    261  CG2 ILE B  57       4.691  51.719  53.410  1.00 33.11           C
ATOM    262  CD1 ILE B  57       7.712  52.361  53.742  1.00 38.36           C
ATOM    263  N   ILE B  58       4.870  55.565  51.633  1.00 32.48           N
ATOM    264  CA  ILE B  58       4.892  55.916  50.224  1.00 35.28           C
ATOM    265  C   ILE B  58       6.114  55.287  49.576  1.00 35.88           C
ATOM    266  O   ILE B  58       7.236  55.412  50.080  1.00 34.33           O
ATOM    267  CB  ILE B  58       4.909  57.441  50.024  1.00 40.25           C
ATOM    268  CG1 ILE B  58       3.591  58.048  50.514  1.00 43.83           C
ATOM    269  CG2 ILE B  58       5.185  57.809  48.562  1.00 40.63           C
ATOM    270  CD1 ILE B  58       3.607  59.541  50.570  1.00 47.69           C
ATOM    271  N   ILE B  59       5.889  54.571  48.482  1.00 36.00           N
ATOM    272  CA  ILE B  59       6.990  54.027  47.701  1.00 31.29           C
ATOM    273  C   ILE B  59       7.016  54.718  46.341  1.00 35.61           C
ATOM    274  O   ILE B  59       6.057  54.627  45.573  1.00 37.47           O
ATOM    275  CB  ILE B  59       6.872  52.485  47.555  1.00 33.52           C
ATOM    276  CG1 ILE B  59       6.765  51.840  48.947  1.00 30.26           C
ATOM    277  CG2 ILE B  59       8.049  51.931  46.761  1.00 30.06           C
ATOM    278  CD1 ILE B  59       6.703  50.331  48.958  1.00 32.64           C
ATOM    279  N   ALA B  60       8.097  55.451  46.079  1.00 36.83           N
ATOM    280  CA  ALA B  60       8.280  56.181  44.828  1.00 39.75           C
ATOM    281  C   ALA B  60       9.706  56.001  44.319  1.00 37.77           C
ATOM    282  O   ALA B  60      10.583  55.573  45.068  1.00 37.59           O
ATOM    283  CB  ALA B  60       7.967  57.655  45.026  1.00 40.08           C
ATOM    284  N   ARG B  61       9.947  56.345  43.058  1.00 42.63           N
ATOM    285  CA  ARG B  61      11.295  56.239  42.499  1.00 43.86           C
ATOM    286  C   ARG B  61      12.267  57.208  43.162  1.00 44.44           C
ATOM    287  O   ARG B  61      13.367  56.818  43.555  1.00 44.30           O
ATOM    288  CB  ARG B  61      11.285  56.468  40.997  1.00 49.75           C
ATOM    289  CG  ARG B  61      10.417  55.495  40.245  1.00 56.56           C
ATOM    290  CD  ARG B  61      10.702  55.576  38.755  1.00 62.75           C
ATOM    291  NE  ARG B  61      12.043  55.089  38.452  1.00 65.78           N
ATOM    292  CZ  ARG B  61      13.065  55.866  38.111  1.00 70.01           C
ATOM    293  NH1 ARG B  61      12.898  57.180  38.014  1.00 73.15           N
ATOM    294  NH2 ARG B  61      14.251  55.326  37.861  1.00 69.17           N
ATOM    295  N   GLY B  62      11.865  58.471  43.271  1.00 45.02           N
ATOM    296  CA  GLY B  62      12.649  59.444  44.012  1.00 45.47           C
ATOM    297  C   GLY B  62      13.292  60.528  43.172  1.00 52.06           C
ATOM    298  O   GLY B  62      14.043  61.352  43.688  1.00 57.72           O
ATOM    299  N   VAL B  63      13.004  60.531  41.876  1.00 46.56           N
ATOM    300  CA  VAL B  63      13.572  61.534  40.977  1.00 49.72           C
ATOM    301  C   VAL B  63      12.564  62.648  40.712  1.00 53.64           C
ATOM    302  O   VAL B  63      12.871  63.835  40.873  1.00 54.21           O
ATOM    303  CB  VAL B  63      14.006  60.918  39.630  1.00 51.53           C
ATOM    304  CG1 VAL B  63      14.697  61.970  38.767  1.00 56.36           C
ATOM    305  CG2 VAL B  63      14.925  59.734  39.856  1.00 49.32           C
ATOM    306  N   SER B  64      11.359  62.253  40.316  1.00 54.68           N
ATOM    307  CA  SER B  64      10.267  63.190  40.083  1.00 59.10           C
ATOM    308  C   SER B  64       9.570  63.602  41.373  1.00 57.05           C
ATOM    309  O   SER B  64       9.044  62.757  42.096  1.00 53.93           O
ATOM    310  CB  SER B  64       9.240  62.579  39.138  1.00 63.09           C
ATOM    311  OG  SER B  64       7.997  63.246  39.254  1.00 66.82           O
ATOM    312  N   GLU B  65       9.563  64.901  41.653  1.00 64.80           N
ATOM    313  CA  GLU B  65       8.891  65.421  42.837  1.00 65.49           C
ATOM    314  C   GLU B  65       7.379  65.349  42.652  1.00 69.73           C
ATOM    315  O   GLU B  65       6.631  65.168  43.614  1.00 68.16           O
ATOM    316  CB  GLU B  65       9.316  66.860  43.127  1.00 65.87           C
ATOM    317  CG  GLU B  65       8.470  67.513  44.213  1.00 74.61           C
ATOM    318  CD  GLU B  65       8.914  68.914  44.550  1.00 87.45           C
ATOM    319  OE1 GLU B  65       9.979  69.056  45.183  1.00 89.06           O
ATOM    320  OE2 GLU B  65       8.197  69.871  44.187  1.00 96.22           O
ATOM    321  N   ARG B  66       6.941  65.466  41.403  1.00 68.29           N
ATOM    322  CA  ARG B  66       5.525  65.388  41.068  1.00 71.89           C
ATOM    323  C   ARG B  66       4.922  64.072  41.548  1.00 68.37           C
ATOM    324  O   ARG B  66       3.829  64.052  42.114  1.00 69.60           O
ATOM    325  CB  ARG B  66       5.323  65.526  39.559  1.00 78.77           C
ATOM    326  CG  ARG B  66       6.073  66.682  38.920  1.00 85.27           C
ATOM    327  CD  ARG B  66       6.157  66.488  37.409  1.00 92.89           C
ATOM    328  NE  ARG B  66       6.321  67.743  36.678  1.00100.30           N
ATOM    329  CZ  ARG B  66       6.284  67.843  35.351  1.00106.85           C
ATOM    330  NH1 ARG B  66       6.090  66.761  34.611  1.00106.43           N
ATOM    331  NH2 ARG B  66       6.437  69.022  34.761  1.00113.79           N
ATOM    332  N   GLU B  67       5.649  62.980  41.317  1.00 65.29           N
ATOM    333  CA  GLU B  67       5.203  61.645  41.705  1.00 64.77           C
ATOM    334  C   GLU B  67       5.035  61.527  43.215  1.00 62.29           C
ATOM    335  O   GLU B  67       4.047  60.975  43.705  1.00 61.34           O
ATOM    336  CB  GLU B  67       6.192  60.592  41.202  1.00 64.41           C
ATOM    337  CG  GLU B  67       6.341  60.551  39.686  1.00 69.79           C
ATOM    338  CD  GLU B  67       7.457  59.626  39.238  1.00 69.06           C
ATOM    339  OE1 GLU B  67       8.422  59.442  40.010  1.00 67.09           O
ATOM    340  OE2 GLU B  67       7.379  59.097  38.110  1.00 72.25           O
ATOM    341  N   ILE B  68       6.009  62.064  43.944  1.00 64.08           N
ATOM    342  CA  ILE B  68       6.001  62.045  45.401  1.00 60.26           C
ATOM    343  C   ILE B  68       4.874  62.947  45.905  1.00 61.36           C
ATOM    344  O   ILE B  68       4.225  62.652  46.907  1.00 63.86           O
ATOM    345  CB  ILE B  68       7.361  62.501  45.969  1.00 59.56           C
ATOM    346  CG1 ILE B  68       8.468  61.548  45.522  1.00 59.43           C
ATOM    347  CG2 ILE B  68       7.312  62.615  47.483  1.00 60.56           C
ATOM    348  CD1 ILE B  68       9.858  62.068  45.787  1.00 59.76           C
ATOM    349  N   GLU B  69       4.645  64.043  45.192  1.00 58.20           N
ATOM    350  CA  GLU B  69       3.584  64.987  45.522  1.00 62.87           C
ATOM    351  C   GLU B  69       2.198  64.359  45.415  1.00 67.56           C
ATOM    352  O   GLU B  69       1.343  64.570  46.276  1.00 71.69           O
ATOM    353  CB  GLU B  69       3.674  66.201  44.593  1.00 68.79           C
ATOM    354  CG  GLU B  69       2.465  67.106  44.590  1.00 75.54           C
ATOM    355  CD  GLU B  69       2.589  68.195  43.539  1.00 83.57           C
ATOM    356  OE1 GLU B  69       3.564  68.974  43.602  1.00 83.42           O
ATOM    357  OE2 GLU B  69       1.724  68.257  42.638  1.00 91.00           O
ATOM    358  N   GLN B  70       1.990  63.575  44.364  1.00 73.80           N
ATOM    359  CA  GLN B  70       0.721  62.891  44.141  1.00 80.07           C
ATOM    360  C   GLN B  70       0.437  61.869  45.239  1.00 74.14           C
ATOM    361  O   GLN B  70      -0.668  61.805  45.776  1.00 77.09           O
ATOM    362  CB  GLN B  70       0.725  62.208  42.769  1.00 87.74           C
ATOM    363  CG  GLN B  70      -0.551  61.457  42.415  1.00 95.82           C
ATOM    364  CD  GLN B  70      -0.515  60.891  41.004  1.00103.47           C
ATOM    365  OE1 GLN B  70       0.454  61.092  40.269  1.00103.90           O
ATOM    366  NE2 GLN B  70      -1.569  60.177  40.621  1.00109.45           N
ATOM    367  N   ALA B  71       1.450  61.079  45.576  1.00 62.82           N
ATOM    368  CA  ALA B  71       1.302  60.026  46.574  1.00 59.34           C
ATOM    369  C   ALA B  71       1.097  60.594  47.980  1.00 57.85           C
ATOM    370  O   ALA B  71       0.348  60.034  48.783  1.00 58.76           O
ATOM    371  CB  ALA B  71       2.510  59.110  46.541  1.00 52.85           C
ATOM    372  N   ALA B  72       1.759  61.708  48.269  1.00 53.64           N
ATOM    373  CA  ALA B  72       1.613  62.375  49.557  1.00 52.96           C
ATOM    374  C   ALA B  72       0.191  62.885  49.754  1.00 58.26           C
ATOM    375  O   ALA B  72      -0.390  62.725  50.832  1.00 57.87           O
ATOM    376  CB  ALA B  72       2.602  63.521  49.678  1.00 54.76           C
ATOM    377  N   LYS B  73      -0.367  63.496  48.713  1.00 63.80           N
ATOM    378  CA  LYS B  73      -1.735  64.001  48.773  1.00 70.92           C
ATOM    379  C   LYS B  73      -2.708  62.859  49.045  1.00 72.87           C
ATOM    380  O   LYS B  73      -3.604  62.983  49.877  1.00 76.13           O
ATOM    381  CB  LYS B  73      -2.105  64.733  47.482  1.00 76.57           C
ATOM    382  CG  LYS B  73      -3.480  65.390  47.521  1.00 84.14           C
ATOM    383  CD  LYS B  73      -3.733  66.238  46.278  1.00 91.36           C
ATOM    384  CE  LYS B  73      -5.129  66.840  46.293  1.00 99.78           C
ATOM    385  NZ  LYS B  73      -5.365  67.719  45.114  1.00107.72           N
ATOM    386  N   LEU B  74      -2.516  61.746  48.344  1.00 76.21           N
ATOM    387  CA  LEU B  74      -3.367  60.568  48.487  1.00 80.10           C
ATOM    388  C   LEU B  74      -3.204  59.887  49.852  1.00 79.37           C
ATOM    389  O   LEU B  74      -3.823  58.858  50.124  1.00 82.10           O
ATOM    390  CB  LEU B  74      -3.057  59.577  47.362  1.00 82.27           C
ATOM    391  CG  LEU B  74      -4.037  58.440  47.069  1.00 88.35           C
ATOM    392  CD1 LEU B  74      -5.475  58.930  47.175  1.00 96.37           C
ATOM    393  CD2 LEU B  74      -3.763  57.844  45.694  1.00 90.04           C
ATOM    394  N   ALA B  75      -2.401  60.487  50.724  1.00 77.27           N
ATOM    395  CA  ALA B  75      -2.160  59.939  52.053  1.00 71.78           C
ATOM    396  C   ALA B  75      -2.800  60.858  53.079  1.00 74.20           C
ATOM    397  O   ALA B  75      -3.408  60.398  54.044  1.00 74.11           O
ATOM    398  CB  ALA B  75      -0.671  59.789  52.319  1.00 65.96           C
ATOM    399  N   ARG B  76      -2.638  62.162  52.871  1.00 78.29           N
ATOM    400  CA  ARG B  76      -3.327  63.160  53.675  1.00 83.31           C
ATOM    401  C   ARG B  76      -4.837  63.036  53.487  1.00 85.81           C
ATOM    402  O   ARG B  76      -5.608  63.263  54.420  1.00 86.72           O
ATOM    403  CB  ARG B  76      -2.840  64.567  53.325  1.00 90.31           C
ATOM    404  CG  ARG B  76      -1.402  64.828  53.745  1.00 90.25           C
ATOM    405  CD  ARG B  76      -1.275  64.761  55.264  1.00 92.82           C
ATOM    406  NE  ARG B  76       0.109  64.843  55.722  1.00 91.54           N
ATOM    407  CZ  ARG B  76       0.744  65.977  56.002  1.00 94.02           C
ATOM    408  NH1 ARG B  76       0.123  67.141  55.868  1.00100.34           N
ATOM    409  NH2 ARG B  76       2.002  65.945  56.417  1.00 89.87           N
ATOM    410  N   GLU B  77      -5.250  62.679  52.273  1.00 82.76           N
ATOM    411  CA  GLU B  77      -6.660  62.469  51.964  1.00 87.67           C
ATOM    412  C   GLU B  77      -7.258  61.356  52.812  1.00 85.34           C
ATOM    413  O   GLU B  77      -8.469  61.311  53.031  1.00 92.38           O
ATOM    414  CB  GLU B  77      -6.845  62.157  50.474  1.00 92.64           C
ATOM    415  CG  GLU B  77      -6.768  63.386  49.573  1.00100.24           C
ATOM    416  CD  GLU B  77      -6.822  63.045  48.093  1.00104.47           C
ATOM    417  OE1 GLU B  77      -7.241  61.919  47.752  1.00105.92           O
ATOM    418  OE2 GLU B  77      -6.452  63.910  47.272  1.00106.56           O
ATOM    419  N   LYS B  78      -6.400  60.461  53.288  1.00 80.09           N
ATOM    420  CA  LYS B  78      -6.823  59.351  54.133  1.00 79.19           C
ATOM    421  C   LYS B  78      -6.551  59.638  55.605  1.00 75.09           C
ATOM    422  O   LYS B  78      -6.865  58.822  56.472  1.00 72.97           O
ATOM    423  CB  LYS B  78      -6.120  58.058  53.716  1.00 76.52           C
ATOM    424  CG  LYS B  78      -6.483  57.565  52.325  1.00 80.29           C
ATOM    425  CD  LYS B  78      -7.686  56.642  52.403  1.00 85.64           C
ATOM    426  CE  LYS B  78      -7.941  55.927  51.093  1.00 89.08           C
ATOM    427  NZ  LYS B  78      -8.747  54.694  51.315  1.00 91.80           N
ATOM    428  N   GLY B  79      -5.962  60.798  55.881  1.00 73.74           N
ATOM    429  CA  GLY B  79      -5.609  61.167  57.239  1.00 71.60           C
ATOM    430  C   GLY B  79      -4.495  60.290  57.782  1.00 64.85           C
ATOM    431  O   GLY B  79      -4.413  60.039  58.987  1.00 62.01           O
ATOM    432  N   PHE B  80      -3.644  59.817  56.874  1.00 62.62           N
ATOM    433  CA  PHE B  80      -2.516  58.964  57.214  1.00 60.74           C
ATOM    434  C   PHE B  80      -1.227  59.761  57.369  1.00 61.78           C
ATOM    435  O   PHE B  80      -0.867  60.540  56.485  1.00 66.79           O
ATOM    436  CB  PHE B  80      -2.299  57.895  56.136  1.00 61.60           C
ATOM    437  CG  PHE B  80      -3.363  56.831  56.090  1.00 64.90           C
ATOM    438  CD1 PHE B  80      -4.281  56.690  57.118  1.00 69.50           C
ATOM    439  CD2 PHE B  80      -3.437  55.967  55.008  1.00 63.40           C
ATOM    440  CE1 PHE B  80      -5.250  55.705  57.068  1.00 72.62           C
ATOM    441  CE2 PHE B  80      -4.402  54.988  54.949  1.00 67.17           C
ATOM    442  CZ  PHE B  80      -5.311  54.854  55.979  1.00 72.68           C
ATOM    443  N   GLU B  81      -0.531  59.569  58.484  1.00 50.51           N
ATOM    444  CA  GLU B  81       0.858  59.998  58.578  1.00 44.90           C
ATOM    445  C   GLU B  81       1.714  59.034  57.765  1.00 41.60           C
ATOM    446  O   GLU B  81       1.373  57.852  57.624  1.00 40.01           O
ATOM    447  CB  GLU B  81       1.327  60.055  60.032  1.00 41.03           C
ATOM    448  CG  GLU B  81       0.558  61.058  60.900  1.00 45.32           C
ATOM    449  CD  GLU B  81       0.687  62.500  60.413  1.00 56.11           C
ATOM    450  OE1 GLU B  81       1.657  62.813  59.690  1.00 52.66           O
ATOM    451  OE2 GLU B  81      -0.182  63.328  60.763  1.00 61.62           O
ATOM    452  N   ALA B  82       2.827  59.516  57.233  1.00 38.46           N
ATOM    453  CA  ALA B  82       3.546  58.699  56.275  1.00 39.59           C
ATOM    454  C   ALA B  82       5.053  58.664  56.440  1.00 34.23           C
ATOM    455  O   ALA B  82       5.686  59.604  56.917  1.00 33.97           O
ATOM    456  CB  ALA B  82       3.206  59.156  54.859  1.00 45.53           C
ATOM    457  N   LEU B  83       5.613  57.535  56.038  1.00 26.14           N
ATOM    458  CA  LEU B  83       7.032  57.426  55.794  1.00 30.43           C
ATOM    459  C   LEU B  83       7.196  57.407  54.264  1.00 31.31           C
ATOM    460  O   LEU B  83       6.294  56.965  53.539  1.00 29.20           O
ATOM    461  CB  LEU B  83       7.597  56.175  56.473  1.00 34.76           C
ATOM    462  CG  LEU B  83       9.102  55.910  56.443  1.00 40.06           C
ATOM    463  CD1 LEU B  83       9.533  55.129  57.667  1.00 35.02           C
ATOM    464  CD2 LEU B  83       9.473  55.144  55.189  1.00 40.85           C
ATOM    465  N   ALA B  84       8.316  57.921  53.766  1.00 28.91           N
ATOM    466  CA  ALA B  84       8.576  57.890  52.327  1.00 25.13           C
ATOM    467  C   ALA B  84       9.750  56.990  52.011  1.00 27.20           C
ATOM    468  O   ALA B  84      10.818  57.101  52.632  1.00 26.24           O
ATOM    469  CB  ALA B  84       8.830  59.296  51.787  1.00 29.15           C
ATOM    470  N   PHE B  85       9.554  56.113  51.027  1.00 27.73           N
ATOM    471  CA  PHE B  85      10.604  55.204  50.588  1.00 25.63           C
ATOM    472  C   PHE B  85      10.927  55.504  49.119  1.00 28.70           C
ATOM    473  O   PHE B  85      10.111  55.246  48.224  1.00 25.79           O
ATOM    474  CB  PHE B  85      10.162  53.746  50.778  1.00 23.14           C
ATOM    475  CG  PHE B  85      11.239  52.724  50.499  1.00 36.44           C
ATOM    476  CD1 PHE B  85      12.575  53.070  50.498  1.00 43.67           C
ATOM    477  CD2 PHE B  85      10.899  51.407  50.237  1.00 43.99           C
ATOM    478  CE1 PHE B  85      13.552  52.126  50.234  1.00 47.22           C
ATOM    479  CE2 PHE B  85      11.873  50.457  49.973  1.00 45.67           C
ATOM    480  CZ  PHE B  85      13.198  50.817  49.974  1.00 44.60           C
ATOM    481  N   LEU B  86      12.115  56.055  48.893  1.00 29.54           N
ATOM    482  CA  LEU B  86      12.581  56.363  47.546  1.00 29.51           C
ATOM    483  C   LEU B  86      13.510  55.256  47.026  1.00 29.13           C
ATOM    484  O   LEU B  86      14.663  55.141  47.447  1.00 29.96           O
ATOM    485  CB  LEU B  86      13.280  57.734  47.523  1.00 31.21           C
ATOM    486  CG  LEU B  86      12.484  58.879  48.176  1.00 35.53           C
ATOM    487  CD1 LEU B  86      13.173  60.235  47.957  1.00 37.79           C
ATOM    488  CD2 LEU B  86      11.041  58.918  47.674  1.00 29.32           C
ATOM    489  N   ALA B  87      12.987  54.445  46.107  1.00 28.64           N
ATOM    490  CA  ALA B  87      13.631  53.199  45.688  1.00 33.90           C
ATOM    491  C   ALA B  87      14.777  53.370  44.686  1.00 34.98           C
ATOM    492  O   ALA B  87      15.693  52.544  44.635  1.00 32.24           O
ATOM    493  CB  ALA B  87      12.585  52.257  45.100  1.00 37.19           C
ATOM    494  N   GLU B  88      14.715  54.412  43.862  1.00 33.23           N
ATOM    495  CA  GLU B  88      15.760  54.643  42.871  1.00 35.77           C
ATOM    496  C   GLU B  88      16.328  56.052  42.968  1.00 35.05           C
ATOM    497  O   GLU B  88      16.457  56.749  41.957  1.00 34.26           O
ATOM    498  CB  GLU B  88      15.229  54.374  41.464  1.00 36.21           C
ATOM    499  CG  GLU B  88      14.703  52.956  41.316  1.00 41.30           C
ATOM    500  CD  GLU B  88      14.379  52.596  39.893  1.00 45.63           C
ATOM    501  OE1 GLU B  88      13.199  52.722  39.496  1.00 48.03           O
ATOM    502  OE2 GLU B  88      15.310  52.175  39.174  1.00 50.47           O
ATOM    503  N   TYR B  89      16.675  56.451  44.192  1.00 32.78           N
ATOM    504  CA  TYR B  89      17.178  57.802  44.459  1.00 36.39           C
ATOM    505  C   TYR B  89      18.537  58.097  43.790  1.00 31.90           C
ATOM    506  O   TYR B  89      19.472  57.287  43.832  1.00 31.67           O
ATOM    507  CB  TYR B  89      17.289  58.025  45.973  1.00 29.17           C
ATOM    508  CG  TYR B  89      17.696  59.443  46.346  1.00 29.69           C
ATOM    509  CD1 TYR B  89      16.778  60.494  46.289  1.00 30.68           C
ATOM    510  CD2 TYR B  89      19.006  59.740  46.718  1.00 29.63           C
ATOM    511  CE1 TYR B  89      17.152  61.788  46.611  1.00 31.61           C
ATOM    512  CE2 TYR B  89      19.394  61.034  47.013  1.00 30.44           C
ATOM    513  CZ  TYR B  89      18.461  62.049  46.976  1.00 31.44           C
ATOM    514  OH  TYR B  89      18.853  63.329  47.304  1.00 32.63           O
ATOM    515  N   GLU B  90      18.624  59.259  43.155  1.00 33.28           N
ATOM    516  CA  GLU B  90      19.875  59.754  42.570  1.00 34.27           C
ATOM    517  C   GLU B  90      20.321  61.037  43.278  1.00 38.57           C
ATOM    518  O   GLU B  90      19.529  61.955  43.439  1.00 34.74           O
ATOM    519  CB  GLU B  90      19.711  59.988  41.071  1.00 36.48           C
ATOM    520  CG  GLU B  90      19.745  58.707  40.238  1.00 37.24           C
ATOM    521  CD  GLU B  90      21.142  58.117  40.126  1.00 37.30           C
ATOM    522  OE1 GLU B  90      22.122  58.833  40.426  1.00 37.07           O
ATOM    523  OE2 GLU B  90      21.276  56.950  39.681  1.00 42.05           O
ATOM    524  N   ARG B  91      21.578  61.095  43.707  1.00 33.80           N
ATOM    525  CA  ARG B  91      22.045  62.231  44.490  1.00 33.91           C
ATOM    526  C   ARG B  91      22.002  63.545  43.714  1.00 35.78           C
ATOM    527  O   ARG B  91      21.672  64.594  44.291  1.00 36.36           O
ATOM    528  CB  ARG B  91      23.476  62.023  44.997  1.00 33.64           C
ATOM    529  CG  ARG B  91      23.605  61.150  46.238  1.00 33.21           C
ATOM    530  CD  ARG B  91      25.066  60.925  46.553  1.00 33.19           C
ATOM    531  NE  ARG B  91      25.817  60.485  45.379  1.00 40.32           N
ATOM    532  CZ  ARG B  91      27.136  60.599  45.251  1.00 40.73           C
ATOM    533  NH1 ARG B  91      27.850  61.152  46.221  1.00 46.07           N
ATOM    534  NH2 ARG B  91      27.740  60.168  44.154  1.00 39.24           N
ATOM    535  N   ARG B  92      22.328  63.476  42.419  1.00 37.03           N
ATOM    536  CA  ARG B  92      22.495  64.661  41.581  1.00 39.05           C
ATOM    537  C   ARG B  92      23.404  65.666  42.273  1.00 39.33           C
ATOM    538  O   ARG B  92      24.402  65.280  42.874  1.00 38.38           O
ATOM    539  CB  ARG B  92      21.138  65.272  41.232  1.00 40.37           C
ATOM    540  CG  ARG B  92      20.230  64.291  40.492  1.00 40.52           C
ATOM    541  CD  ARG B  92      18.893  64.902  40.134  1.00 42.27           C
ATOM    542  NE  ARG B  92      18.052  65.008  41.338  1.00 41.16           N
ATOM    543  CZ  ARG B  92      16.763  65.335  41.337  1.00 47.39           C
ATOM    544  NH1 ARG B  92      16.139  65.599  40.195  1.00 48.29           N
ATOM    545  NH2 ARG B  92      16.097  65.401  42.485  1.00 50.73           N
ATOM    546  N   ASP B  93      23.092  66.952  42.195  1.00 40.99           N
ATOM    547  CA  ASP B  93      23.962  67.897  42.871  1.00 41.57           C
ATOM    548  C   ASP B  93      23.261  68.515  44.075  1.00 41.70           C
ATOM    549  O   ASP B  93      23.664  69.562  44.560  1.00 43.06           O
ATOM    550  CB  ASP B  93      24.462  68.998  41.913  1.00 43.88           C
ATOM    551  CG  ASP B  93      23.351  69.646  41.098  1.00 45.91           C
ATOM    552  OD1 ASP B  93      22.159  69.426  41.379  1.00 45.73           O
ATOM    553  OD2 ASP B  93      23.681  70.382  40.137  1.00 47.94           O
ATOM    554  N   ARG B  94      22.236  67.840  44.573  1.00 40.45           N
ATOM    555  CA  ARG B  94      21.408  68.428  45.625  1.00 43.02           C
ATOM    556  C   ARG B  94      21.930  68.215  47.046  1.00 39.72           C
ATOM    557  O   ARG B  94      21.490  68.909  47.969  1.00 40.67           O
ATOM    558  CB  ARG B  94      19.964  67.917  45.521  1.00 40.48           C
ATOM    559  CG  ARG B  94      19.173  68.576  44.383  1.00 50.98           C
ATOM    560  CD  ARG B  94      19.129  67.734  43.136  1.00 54.46           C
ATOM    561  NE  ARG B  94      18.592  68.436  41.967  1.00 58.86           N
ATOM    562  CZ  ARG B  94      17.320  68.800  41.809  1.00 63.20           C
ATOM    563  NH1 ARG B  94      16.424  68.568  42.765  1.00 65.32           N
ATOM    564  NH2 ARG B  94      16.947  69.414  40.692  1.00 65.00           N
ATOM    565  N   GLN B  95      22.866  67.289  47.222  1.00 38.12           N
ATOM    566  CA  GLN B  95      23.388  66.993  48.553  1.00 37.31           C
ATOM    567  C   GLN B  95      22.250  66.804  49.547  1.00 36.63           C
ATOM    568  O   GLN B  95      22.298  67.352  50.640  1.00 37.40           O
ATOM    569  CB  GLN B  95      24.309  68.116  49.042  1.00 39.18           C
ATOM    570  CG  GLN B  95      25.555  68.312  48.209  1.00 40.66           C
ATOM    571  CD  GLN B  95      26.378  69.479  48.709  1.00 45.59           C
ATOM    572  OE1 GLN B  95      25.966  70.186  49.625  1.00 49.53           O
ATOM    573  NE2 GLN B  95      27.541  69.693  48.106  1.00 43.25           N
ATOM    574  N   PHE B  96      21.211  66.089  49.114  1.00 35.51           N
ATOM    575  CA  PHE B  96      20.054  65.700  49.927  1.00 34.60           C
ATOM    576  C   PHE B  96      19.129  66.844  50.340  1.00 36.46           C
ATOM    577  O   PHE B  96      18.235  66.648  51.180  1.00 36.01           O
ATOM    578  CB  PHE B  96      20.497  64.945  51.187  1.00 48.12           C
ATOM    579  CG  PHE B  96      21.181  63.653  50.899  1.00 31.63           C
ATOM    580  CD1 PHE B  96      20.461  62.587  50.410  1.00 30.28           C
ATOM    581  CD2 PHE B  96      22.531  63.499  51.141  1.00 43.39           C
ATOM    582  CE1 PHE B  96      21.072  61.389  50.148  1.00 29.32           C
ATOM    583  CE2 PHE B  96      23.155  62.303  50.877  1.00 43.32           C
ATOM    584  CZ  PHE B  96      22.420  61.239  50.381  1.00 32.80           C
ATOM    585  N   ASP B  97      19.333  68.019  49.759  1.00 38.78           N
ATOM    586  CA  ASP B  97      18.446  69.156  50.006  1.00 41.25           C
ATOM    587  C   ASP B  97      17.027  68.851  49.562  1.00 41.26           C
ATOM    588  O   ASP B  97      16.073  69.392  50.110  1.00 42.74           O
ATOM    589  CB  ASP B  97      18.948  70.410  49.288  1.00 46.89           C
ATOM    590  CG  ASP B  97      20.057  71.095  50.037  1.00 52.09           C
ATOM    591  OD1 ASP B  97      20.272  70.762  51.223  1.00 48.55           O
ATOM    592  OD2 ASP B  97      20.731  71.954  49.434  1.00 59.32           O
ATOM    593  N   ASP B  98      16.884  67.993  48.559  1.00 39.96           N
ATOM    594  CA  ASP B  98      15.552  67.625  48.118  1.00 40.15           C
ATOM    595  C   ASP B  98      14.860  66.754  49.191  1.00 38.11           C
ATOM    596  O   ASP B  98      13.640  66.797  49.325  1.00 38.82           O
ATOM    597  CB  ASP B  98      15.591  66.916  46.755  1.00 39.73           C
ATOM    598  CG  ASP B  98      16.493  65.688  46.735  1.00 37.09           C
ATOM    599  OD1 ASP B  98      17.329  65.510  47.641  1.00 35.80           O
ATOM    600  OD2 ASP B  98      16.393  64.922  45.756  1.00 36.77           O
ATOM    601  N   ILE B  99      15.626  65.998  49.975  1.00 35.87           N
ATOM    602  CA  ILE B  99      15.006  65.211  51.059  1.00 34.13           C
ATOM    603  C   ILE B  99      14.494  66.136  52.163  1.00 37.55           C
ATOM    604  O   ILE B  99      13.413  65.936  52.712  1.00 37.00           O
ATOM    605  CB  ILE B  99      15.981  64.199  51.679  1.00 31.87           C
ATOM    606  CG1 ILE B  99      16.435  63.193  50.623  1.00 30.67           C
ATOM    607  CG2 ILE B  99      15.314  63.444  52.847  1.00 30.34           C
ATOM    608  CD1 ILE B  99      15.284  62.472  49.990  1.00 33.38           C
ATOM    609  N   ILE B 100      15.269  67.171  52.455  1.00 39.14           N
ATOM    610  CA  ILE B 100      14.883  68.165  53.450  1.00 42.15           C
ATOM    611  C   ILE B 100      13.601  68.876  53.024  1.00 44.11           C
ATOM    612  O   ILE B 100      12.682  69.054  53.822  1.00 44.65           O
ATOM    613  CB  ILE B 100      15.995  69.187  53.652  1.00 41.74           C
ATOM    614  CG1 ILE B 100      17.252  68.489  54.171  1.00 42.54           C
ATOM    615  CG2 ILE B 100      15.526  70.304  54.569  1.00 54.24           C
ATOM    616  CD1 ILE B 100      18.403  69.431  54.421  1.00 45.09           C
ATOM    617  N   GLU B 101      13.542  69.268  51.755  1.00 44.82           N
ATOM    618  CA  GLU B 101      12.342  69.896  51.203  1.00 50.63           C
ATOM    619  C   GLU B 101      11.096  69.003  51.316  1.00 53.11           C
ATOM    620  O   GLU B 101       9.991  69.507  51.533  1.00 56.25           O
ATOM    621  CB  GLU B 101      12.586  70.301  49.744  1.00 47.64           C
ATOM    622  CG  GLU B 101      13.547  71.486  49.615  1.00 71.12           C
ATOM    623  CD  GLU B 101      14.077  71.716  48.201  1.00 74.28           C
ATOM    624  OE1 GLU B 101      13.734  70.941  47.280  1.00 75.06           O
ATOM    625  OE2 GLU B 101      14.830  72.699  48.009  1.00 72.12           O
ATOM    626  N   TYR B 102      11.272  67.686  51.198  1.00 41.97           N
ATOM    627  CA  TYR B 102      10.146  66.758  51.341  1.00 45.91           C
ATOM    628  C   TYR B 102       9.599  66.751  52.773  1.00 46.13           C
ATOM    629  O   TYR B 102       8.390  66.647  52.985  1.00 50.24           O
ATOM    630  CB  TYR B 102      10.554  65.340  50.919  1.00 42.63           C
ATOM    631  CG  TYR B 102      10.932  65.246  49.458  1.00 44.20           C
ATOM    632  CD1 TYR B 102      10.520  66.219  48.549  1.00 48.72           C
ATOM    633  CD2 TYR B 102      11.713  64.197  48.984  1.00 41.19           C
ATOM    634  CE1 TYR B 102      10.874  66.149  47.209  1.00 50.51           C
ATOM    635  CE2 TYR B 102      12.070  64.116  47.641  1.00 36.10           C
ATOM    636  CZ  TYR B 102      11.647  65.090  46.760  1.00 47.89           C
ATOM    637  OH  TYR B 102      11.999  65.012  45.426  1.00 49.44           O
ATOM    638  N   PHE B 103      10.489  66.859  53.755  1.00 45.27           N
ATOM    639  CA  PHE B 103      10.064  66.951  55.147  1.00 44.93           C
ATOM    640  C   PHE B 103       9.215  68.200  55.335  1.00 51.30           C
ATOM    641  O   PHE B 103       8.127  68.150  55.912  1.00 54.68           O
ATOM    642  CB  PHE B 103      11.271  66.985  56.098  1.00 44.10           C
ATOM    643  CG  PHE B 103      11.822  65.629  56.448  1.00 39.09           C
ATOM    644  CD1 PHE B 103      11.185  64.834  57.385  1.00 44.04           C
ATOM    645  CD2 PHE B 103      12.971  65.147  55.837  1.00 35.39           C
ATOM    646  CE1 PHE B 103      11.689  63.580  57.711  1.00 40.47           C
ATOM    647  CE2 PHE B 103      13.475  63.896  56.155  1.00 32.80           C
ATOM    648  CZ  PHE B 103      12.842  63.118  57.091  1.00 32.31           C
ATOM    649  N   GLU B 104       9.725  69.318  54.828  1.00 54.26           N
ATOM    650  CA  GLU B 104       9.045  70.606  54.924  1.00 58.71           C
ATOM    651  C   GLU B 104       7.694  70.615  54.209  1.00 59.07           C
ATOM    652  O   GLU B 104       6.689  71.018  54.788  1.00 59.27           O
ATOM    653  CB  GLU B 104       9.944  71.712  54.372  1.00 60.23           C
ATOM    654  CG  GLU B 104      11.245  71.871  55.143  1.00 63.53           C
ATOM    655  CD  GLU B 104      12.158  72.933  54.554  1.00 73.17           C
ATOM    656  OE1 GLU B 104      11.885  73.405  53.425  1.00 76.36           O
ATOM    657  OE2 GLU B 104      13.148  73.298  55.227  1.00 73.68           O
ATOM    658  N   ARG B 105       7.661  70.157  52.961  1.00 50.84           N
ATOM    659  CA  ARG B 105       6.459  70.317  52.158  1.00 53.22           C
ATOM    660  C   ARG B 105       5.387  69.277  52.478  1.00 51.30           C
ATOM    661  O   ARG B 105       4.191  69.571  52.383  1.00 54.75           O
ATOM    662  CB  ARG B 105       6.806  70.253  50.669  1.00 53.49           C
ATOM    663  N   TYR B 106       5.795  68.084  52.899  1.00 51.07           N
ATOM    664  CA  TYR B 106       4.827  67.003  53.090  1.00 51.38           C
ATOM    665  C   TYR B 106       4.692  66.487  54.519  1.00 49.67           C
ATOM    666  O   TYR B 106       3.696  65.852  54.849  1.00 52.05           O
ATOM    667  CB  TYR B 106       5.169  65.848  52.154  1.00 46.89           C
ATOM    668  CG  TYR B 106       5.194  66.295  50.720  1.00 47.46           C
ATOM    669  CD1 TYR B 106       4.073  66.876  50.137  1.00 53.41           C
ATOM    670  CD2 TYR B 106       6.340  66.171  49.955  1.00 46.09           C
ATOM    671  CE1 TYR B 106       4.093  67.308  48.825  1.00 57.21           C
ATOM    672  CE2 TYR B 106       6.367  66.602  48.636  1.00 49.16           C
ATOM    673  CZ  TYR B 106       5.241  67.169  48.079  1.00 55.69           C
ATOM    674  OH  TYR B 106       5.268  67.607  46.771  1.00 60.55           O
ATOM    675  N   GLY B 107       5.680  66.753  55.364  1.00 46.85           N
ATOM    676  CA  GLY B 107       5.600  66.345  56.759  1.00 45.27           C
ATOM    677  C   GLY B 107       5.790  64.856  56.980  1.00 41.19           C
ATOM    678  O   GLY B 107       5.229  64.281  57.912  1.00 38.69           O
ATOM    679  N   PHE B 108       6.603  64.229  56.133  1.00 38.32           N
ATOM    680  CA  PHE B 108       6.928  62.817  56.310  1.00 34.53           C
ATOM    681  C   PHE B 108       7.618  62.629  57.655  1.00 31.12           C
ATOM    682  O   PHE B 108       8.431  63.460  58.056  1.00 32.31           O
ATOM    683  CB  PHE B 108       7.841  62.317  55.184  1.00 34.50           C
ATOM    684  CG  PHE B 108       7.213  62.351  53.815  1.00 35.96           C
ATOM    685  CD1 PHE B 108       5.883  62.006  53.632  1.00 38.42           C
ATOM    686  CD2 PHE B 108       7.965  62.721  52.702  1.00 34.99           C
ATOM    687  CE1 PHE B 108       5.306  62.030  52.364  1.00 39.53           C
ATOM    688  CE2 PHE B 108       7.394  62.741  51.433  1.00 36.63           C
ATOM    689  CZ  PHE B 108       6.062  62.399  51.264  1.00 37.82           C
ATOM    690  N   LYS B 109       7.306  61.538  58.349  1.00 29.24           N
ATOM    691  CA  LYS B 109       7.930  61.283  59.637  1.00 27.38           C
ATOM    692  C   LYS B 109       9.344  60.729  59.470  1.00 26.12           C
ATOM    693  O   LYS B 109      10.196  60.901  60.337  1.00 28.59           O
ATOM    694  CB  LYS B 109       7.060  60.339  60.462  1.00 29.07           C
ATOM    695  CG  LYS B 109       5.671  60.901  60.750  1.00 32.86           C
ATOM    696  CD  LYS B 109       5.762  62.287  61.357  1.00 40.24           C
ATOM    697  CE  LYS B 109       4.387  62.847  61.698  1.00 43.66           C
ATOM    698  NZ  LYS B 109       4.509  64.148  62.419  1.00 44.03           N
ATOM    699  N   ALA B 110       9.601  60.067  58.345  1.00 26.50           N
ATOM    700  CA  ALA B 110      10.950  59.636  58.032  1.00 23.65           C
ATOM    701  C   ALA B 110      11.043  59.440  56.541  1.00 26.33           C
ATOM    702  O   ALA B 110      10.021  59.328  55.862  1.00 28.64           O
ATOM    703  CB  ALA B 110      11.310  58.344  58.768  1.00 22.13           C
ATOM    704  N   VAL B 111      12.266  59.410  56.030  1.00 27.45           N
ATOM    705  CA  VAL B 111      12.479  59.145  54.608  1.00 27.01           C
ATOM    706  C   VAL B 111      13.559  58.103  54.474  1.00 22.56           C
ATOM    707  O   VAL B 111      14.579  58.162  55.147  1.00 25.02           O
ATOM    708  CB  VAL B 111      12.866  60.402  53.822  1.00 25.65           C
ATOM    709  CG1 VAL B 111      13.171  60.039  52.357  1.00 25.83           C
ATOM    710  CG2 VAL B 111      11.766  61.432  53.899  1.00 27.37           C
ATOM    711  N   ILE B 112      13.297  57.105  53.652  1.00 24.90           N
ATOM    712  CA  ILE B 112      14.309  56.121  53.350  1.00 21.45           C
ATOM    713  C   ILE B 112      14.717  56.335  51.896  1.00 22.55           C
ATOM    714  O   ILE B 112      13.847  56.450  51.035  1.00 24.40           O
ATOM    715  CB  ILE B 112      13.785  54.707  53.559  1.00 20.29           C
ATOM    716  CG1 ILE B 112      13.254  54.543  55.000  1.00 19.28           C
ATOM    717  CG2 ILE B 112      14.876  53.671  53.217  1.00 20.43           C
ATOM    718  CD1 ILE B 112      12.495  53.240  55.211  1.00 18.93           C
ATOM    719  N   VAL B 113      16.009  56.433  51.614  1.00 23.11           N
ATOM    720  CA  VAL B 113      16.407  56.423  50.197  1.00 24.20           C
ATOM    721  C   VAL B 113      17.308  55.236  49.891  1.00 24.25           C
ATOM    722  O   VAL B 113      18.248  54.925  50.620  1.00 24.10           O
ATOM    723  CB  VAL B 113      17.125  57.737  49.732  1.00 36.26           C
ATOM    724  CG1 VAL B 113      16.263  58.953  50.048  1.00 43.55           C
ATOM    725  CG2 VAL B 113      18.508  57.875  50.347  1.00 32.40           C
ATOM    726  N   ALA B 114      17.007  54.572  48.792  1.00 24.93           N
ATOM    727  CA  ALA B 114      17.846  53.494  48.323  1.00 25.65           C
ATOM    728  C   ALA B 114      18.785  54.080  47.266  1.00 27.14           C
ATOM    729  O   ALA B 114      18.323  54.699  46.303  1.00 28.02           O
ATOM    730  CB  ALA B 114      17.000  52.375  47.775  1.00 25.96           C
ATOM    731  N   THR B 115      20.095  53.923  47.468  1.00 31.63           N
ATOM    732  CA  THR B 115      21.093  54.569  46.606  1.00 34.72           C
ATOM    733  C   THR B 115      22.009  53.590  45.897  1.00 39.07           C
ATOM    734  O   THR B 115      22.070  52.418  46.253  1.00 35.69           O
ATOM    735  CB  THR B 115      22.011  55.526  47.396  1.00 33.24           C
ATOM    736  OG1 THR B 115      22.968  54.762  48.150  1.00 34.14           O
ATOM    737  CG2 THR B 115      21.203  56.427  48.323  1.00 35.18           C
ATOM    738  N   GLY B 116      22.758  54.102  44.922  1.00 45.83           N
ATOM    739  CA  GLY B 116      23.742  53.303  44.214  1.00 49.08           C
ATOM    740  C   GLY B 116      25.102  53.347  44.890  1.00 53.25           C
ATOM    741  O   GLY B 116      26.064  52.766  44.398  1.00 58.09           O
ATOM    742  N   LEU B 117      25.182  54.052  46.016  1.00 47.98           N
ATOM    743  CA  LEU B 117      26.425  54.178  46.774  1.00 48.40           C
ATOM    744  C   LEU B 117      26.649  53.045  47.768  1.00 55.35           C
ATOM    745  O   LEU B 117      25.689  52.468  48.281  1.00 58.06           O
ATOM    746  CB  LEU B 117      26.433  55.498  47.533  1.00 41.21           C
ATOM    747  CG  LEU B 117      26.314  56.756  46.674  1.00 36.26           C
ATOM    748  CD1 LEU B 117      26.443  57.962  47.566  1.00 35.15           C
ATOM    749  CD2 LEU B 117      27.377  56.771  45.602  1.00 38.31           C
ATOM    750  N   ASP B 118      27.911  52.753  48.077  1.00 70.24           N
ATOM    751  CA  ASP B 118      28.193  51.829  49.170  1.00 69.08           C
ATOM    752  C   ASP B 118      28.086  52.599  50.484  1.00 61.53           C
ATOM    753  O   ASP B 118      28.044  53.827  50.483  1.00 55.71           O
ATOM    754  CB  ASP B 118      29.566  51.147  49.020  1.00 75.30           C
ATOM    755  CG  ASP B 118      30.741  52.118  49.069  1.00 84.41           C
ATOM    756  OD1 ASP B 118      30.759  53.035  49.915  1.00 87.48           O
ATOM    757  OD2 ASP B 118      31.674  51.944  48.257  1.00 88.33           O
ATOM    758  N   GLU B 119      27.994  51.868  51.588  1.00 57.48           N
ATOM    759  CA  GLU B 119      27.782  52.451  52.911  1.00 55.95           C
ATOM    760  C   GLU B 119      28.734  53.595  53.293  1.00 59.37           C
ATOM    761  O   GLU B 119      28.288  54.643  53.763  1.00 61.59           O
ATOM    762  CB  GLU B 119      27.881  51.349  53.961  1.00 55.51           C
ATOM    763  CG  GLU B 119      27.379  51.733  55.322  1.00 56.94           C
ATOM    764  CD  GLU B 119      27.228  50.523  56.212  1.00 64.69           C
ATOM    765  OE1 GLU B 119      27.396  49.397  55.694  1.00 65.71           O
ATOM    766  OE2 GLU B 119      26.952  50.695  57.420  1.00 68.05           O
ATOM    767  N   LYS B 120      30.034  53.402  53.089  1.00 50.39           N
ATOM    768  CA  LYS B 120      31.017  54.397  53.513  1.00 55.95           C
ATOM    769  C   LYS B 120      30.870  55.720  52.751  1.00 55.43           C
ATOM    770  O   LYS B 120      31.011  56.793  53.338  1.00 53.07           O
ATOM    771  CB  LYS B 120      32.441  53.855  53.355  1.00 65.36           C
ATOM    772  CG  LYS B 120      33.506  54.739  54.004  1.00 73.82           C
ATOM    773  CD  LYS B 120      34.920  54.236  53.737  1.00 81.37           C
ATOM    774  CE  LYS B 120      35.263  54.288  52.260  1.00 85.35           C
ATOM    775  NZ  LYS B 120      35.072  55.656  51.699  1.00 86.70           N
ATOM    776  N   GLU B 121      30.604  55.646  51.448  1.00 62.08           N
ATOM    777  CA  GLU B 121      30.401  56.855  50.645  1.00 63.10           C
ATOM    778  C   GLU B 121      29.077  57.515  51.001  1.00 57.10           C
ATOM    779  O   GLU B 121      28.946  58.733  50.957  1.00 58.41           O
ATOM    780  CB  GLU B 121      30.417  56.542  49.154  1.00 66.86           C
ATOM    781  CG  GLU B 121      31.600  55.747  48.681  1.00 75.84           C
ATOM    782  CD  GLU B 121      31.489  55.404  47.215  1.00 81.75           C
ATOM    783  OE1 GLU B 121      31.059  54.279  46.890  1.00 82.47           O
ATOM    784  OE2 GLU B 121      31.800  56.278  46.379  1.00 85.63           O
ATOM    785  N   LEU B 122      28.091  56.694  51.340  1.00 47.70           N
ATOM    786  CA  LEU B 122      26.762  57.178  51.687  1.00 47.65           C
ATOM    787  C   LEU B 122      26.795  57.943  53.000  1.00 52.48           C
ATOM    788  O   LEU B 122      26.241  59.039  53.097  1.00 50.50           O
ATOM    789  CB  LEU B 122      25.775  56.009  51.782  1.00 41.11           C
ATOM    790  CG  LEU B 122      24.286  56.343  51.898  1.00 36.19           C
ATOM    791  CD1 LEU B 122      23.855  57.459  50.945  1.00 35.37           C
ATOM    792  CD2 LEU B 122      23.453  55.080  51.683  1.00 32.21           C
ATOM    793  N   LYS B 123      27.460  57.361  53.998  1.00 57.50           N
ATOM    794  CA  LYS B 123      27.668  58.014  55.285  1.00 59.20           C
ATOM    795  C   LYS B 123      28.424  59.325  55.076  1.00 59.17           C
ATOM    796  O   LYS B 123      28.126  60.340  55.703  1.00 59.40           O
ATOM    797  CB  LYS B 123      28.433  57.091  56.240  1.00 64.62           C
ATOM    798  CG  LYS B 123      28.755  57.715  57.591  1.00 72.58           C
ATOM    799  CD  LYS B 123      29.621  56.799  58.458  1.00 78.04           C
ATOM    800  CE  LYS B 123      28.905  55.507  58.830  1.00 76.25           C
ATOM    801  NZ  LYS B 123      29.710  54.679  59.779  1.00 79.67           N
ATOM    802  N   GLN B 124      29.377  59.299  54.153  1.00 58.56           N
ATOM    803  CA  GLN B 124      30.159  60.484  53.817  1.00 64.76           C
ATOM    804  C   GLN B 124      29.270  61.555  53.193  1.00 62.66           C
ATOM    805  O   GLN B 124      29.283  62.709  53.619  1.00 64.84           O
ATOM    806  CB  GLN B 124      31.304  60.129  52.861  1.00 71.52           C
ATOM    807  CG  GLN B 124      32.166  61.318  52.449  1.00 81.75           C
ATOM    808  CD  GLN B 124      32.978  61.879  53.599  1.00 91.16           C
ATOM    809  OE1 GLN B 124      33.385  61.146  54.501  1.00 94.35           O
ATOM    810  NE2 GLN B 124      33.216  63.186  53.574  1.00 96.17           N
ATOM    811  N   ALA B 125      28.528  61.176  52.156  1.00 57.23           N
ATOM    812  CA  ALA B 125      27.652  62.109  51.459  1.00 57.51           C
ATOM    813  C   ALA B 125      26.572  62.660  52.385  1.00 53.64           C
ATOM    814  O   ALA B 125      26.153  63.816  52.259  1.00 52.37           O
ATOM    815  CB  ALA B 125      27.014  61.424  50.252  1.00 53.68           C
ATOM    816  N   ALA B 126      26.162  61.837  53.346  1.00 45.32           N
ATOM    817  CA  ALA B 126      25.091  62.200  54.266  1.00 43.18           C
ATOM    818  C   ALA B 126      25.485  63.296  55.242  1.00 46.27           C
ATOM    819  O   ALA B 126      24.618  63.994  55.762  1.00 45.61           O
ATOM    820  CB  ALA B 126      24.624  60.967  55.040  1.00 40.03           C
ATOM    821  N   GLN B 127      26.786  63.458  55.471  1.00 50.13           N
ATOM    822  CA  GLN B 127      27.304  64.429  56.439  1.00 61.79           C
ATOM    823  C   GLN B 127      26.726  65.828  56.223  1.00 62.69           C
ATOM    824  O   GLN B 127      26.572  66.602  57.167  1.00 61.79           O
ATOM    825  CB  GLN B 127      28.834  64.512  56.347  1.00 68.64           C
ATOM    826  CG  GLN B 127      29.616  63.342  56.942  1.00 71.60           C
ATOM    827  CD  GLN B 127      31.124  63.511  56.765  1.00 77.08           C
ATOM    828  OE1 GLN B 127      31.578  64.307  55.941  1.00 80.06           O
ATOM    829  NE2 GLN B 127      31.903  62.758  57.532  1.00 79.36           N
ATOM    830  N   LYS B 128      26.411  66.145  54.972  1.00 66.52           N
ATOM    831  CA  LYS B 128      25.887  67.457  54.620  1.00 69.09           C
ATOM    832  C   LYS B 128      24.499  67.712  55.222  1.00 63.63           C
ATOM    833  O   LYS B 128      24.211  68.815  55.682  1.00 65.48           O
ATOM    834  CB  LYS B 128      25.849  67.601  53.097  1.00 71.66           C
ATOM    835  CG  LYS B 128      27.239  67.604  52.464  1.00 78.89           C
ATOM    836  CD  LYS B 128      27.980  68.907  52.737  1.00 87.56           C
ATOM    837  CE  LYS B 128      29.236  69.033  51.879  1.00 94.07           C
ATOM    838  NZ  LYS B 128      30.217  67.956  52.194  1.00 95.82           N
ATOM    839  N   ILE B 129      23.655  66.684  55.235  1.00 59.18           N
ATOM    840  CA  ILE B 129      22.294  66.805  55.761  1.00 54.15           C
ATOM    841  C   ILE B 129      22.304  66.740  57.289  1.00 53.59           C
ATOM    842  O   ILE B 129      21.448  67.334  57.956  1.00 48.02           O
ATOM    843  CB  ILE B 129      21.350  65.705  55.172  1.00 48.87           C
ATOM    844  CG1 ILE B 129      19.882  66.108  55.306  1.00 46.88           C
ATOM    845  CG2 ILE B 129      21.584  64.340  55.801  1.00 47.99           C
ATOM    846  CD1 ILE B 129      18.923  65.144  54.627  1.00 40.90           C
ATOM    847  N   GLU B 130      23.288  66.036  57.841  1.00 55.05           N
ATOM    848  CA  GLU B 130      23.489  66.008  59.287  1.00 55.09           C
ATOM    849  C   GLU B 130      23.988  67.346  59.804  1.00 59.36           C
ATOM    850  O   GLU B 130      23.730  67.711  60.947  1.00 58.40           O
ATOM    851  CB  GLU B 130      24.474  64.909  59.667  1.00 57.83           C
ATOM    852  CG  GLU B 130      23.929  63.514  59.462  1.00 59.23           C
ATOM    853  CD  GLU B 130      24.944  62.450  59.810  1.00 67.85           C
ATOM    854  OE1 GLU B 130      25.989  62.377  59.122  1.00 73.82           O
ATOM    855  OE2 GLU B 130      24.703  61.703  60.785  1.00 67.37           O
ATOM    856  N   GLU B 131      24.687  68.086  58.948  1.00 61.05           N
ATOM    857  CA  GLU B 131      25.160  69.421  59.309  1.00 67.56           C
ATOM    858  C   GLU B 131      23.990  70.371  59.527  1.00 62.83           C
ATOM    859  O   GLU B 131      24.136  71.400  60.163  1.00 67.18           O
ATOM    860  CB  GLU B 131      26.082  69.981  58.223  1.00 66.08           C
ATOM    861  CG  GLU B 131      27.483  69.406  58.202  1.00 73.54           C
ATOM    862  CD  GLU B 131      28.231  69.762  56.929  1.00 79.91           C
ATOM    863  OE1 GLU B 131      27.746  70.633  56.173  1.00 80.85           O
ATOM    864  OE2 GLU B 131      29.293  69.156  56.671  1.00 83.55           O
ATOM    865  N   LYS B 132      22.826  70.017  58.999  1.00 64.31           N
ATOM    866  CA  LYS B 132      21.633  70.856  59.115  1.00 58.33           C
ATOM    867  C   LYS B 132      20.689  70.426  60.252  1.00 56.18           C
ATOM    868  O   LYS B 132      19.619  70.989  60.426  1.00 56.03           O
ATOM    869  CB  LYS B 132      20.901  70.871  57.774  1.00 55.77           C
ATOM    870  CG  LYS B 132      21.809  71.194  56.588  1.00 61.84           C
ATOM    871  CD  LYS B 132      21.018  71.681  55.388  1.00 61.06           C
ATOM    872  CE  LYS B 132      21.907  72.129  54.227  1.00 66.54           C
ATOM    873  NZ  LYS B 132      22.789  71.032  53.731  1.00 68.41           N
ATOM    874  N   GLY B 133      21.047  69.362  60.964  1.00 57.95           N
ATOM    875  CA  GLY B 133      20.274  68.929  62.122  1.00 57.69           C
ATOM    876  C   GLY B 133      19.490  67.654  61.906  1.00 55.69           C
ATOM    877  O   GLY B 133      19.055  67.007  62.851  1.00 57.27           O
ATOM    878  N   PHE B 134      19.316  67.293  60.642  1.00 45.23           N
ATOM    879  CA  PHE B 134      18.627  66.055  60.285  1.00 41.98           C
ATOM    880  C   PHE B 134      19.502  64.863  60.643  1.00 42.87           C
ATOM    881  O   PHE B 134      20.704  64.878  60.403  1.00 48.19           O
ATOM    882  CB  PHE B 134      18.236  66.064  58.797  1.00 39.45           C
ATOM    883  CG  PHE B 134      17.197  67.106  58.466  1.00 39.90           C
ATOM    884  CD1 PHE B 134      17.527  68.451  58.451  1.00 43.74           C
ATOM    885  CD2 PHE B 134      15.900  66.741  58.161  1.00 37.49           C
ATOM    886  CE1 PHE B 134      16.576  69.418  58.160  1.00 48.00           C
ATOM    887  CE2 PHE B 134      14.945  67.694  57.868  1.00 38.65           C
ATOM    888  CZ  PHE B 134      15.283  69.036  57.863  1.00 42.39           C
ATOM    889  N   LYS B 135      18.915  63.863  61.293  1.00 37.18           N
ATOM    890  CA  LYS B 135      19.655  62.660  61.638  1.00 36.34           C
ATOM    891  C   LYS B 135      19.533  61.660  60.501  1.00 33.25           C
ATOM    892  O   LYS B 135      18.448  61.451  59.963  1.00 30.82           O
ATOM    893  CB  LYS B 135      19.151  62.056  62.947  1.00 35.75           C
ATOM    894  CG  LYS B 135      19.194  63.021  64.120  1.00 43.01           C
ATOM    895  CD  LYS B 135      20.619  63.442  64.456  1.00 49.66           C
ATOM    896  CE  LYS B 135      20.636  64.340  65.690  1.00 55.57           C
ATOM    897  NZ  LYS B 135      21.951  65.009  65.901  1.00 62.23           N
ATOM    898  N   ALA B 136      20.642  61.022  60.161  1.00 38.14           N
ATOM    899  CA  ALA B 136      20.689  60.132  59.009  1.00 31.75           C
ATOM    900  C   ALA B 136      21.480  58.869  59.327  1.00 31.57           C
ATOM    901  O   ALA B 136      22.591  58.930  59.853  1.00 35.50           O
ATOM    902  CB  ALA B 136      21.307  60.855  57.812  1.00 33.46           C
ATOM    903  N   LEU B 137      20.923  57.720  58.992  1.00 28.91           N
ATOM    904  CA  LEU B 137      21.610  56.479  59.282  1.00 28.95           C
ATOM    905  C   LEU B 137      21.721  55.650  58.024  1.00 27.90           C
ATOM    906  O   LEU B 137      20.715  55.350  57.384  1.00 25.77           O
ATOM    907  CB  LEU B 137      20.869  55.692  60.368  1.00 27.42           C
ATOM    908  CG  LEU B 137      21.388  54.301  60.716  1.00 27.42           C
ATOM    909  CD1 LEU B 137      22.795  54.359  61.295  1.00 30.70           C
ATOM    910  CD2 LEU B 137      20.427  53.660  61.698  1.00 27.23           C
ATOM    911  N   ALA B 138      22.949  55.271  57.698  1.00 29.89           N
ATOM    912  CA  ALA B 138      23.246  54.460  56.522  1.00 29.73           C
ATOM    913  C   ALA B 138      23.350  52.966  56.859  1.00 31.74           C
ATOM    914  O   ALA B 138      23.900  52.603  57.903  1.00 31.54           O
ATOM    915  CB  ALA B 138      24.529  54.934  55.889  1.00 32.82           C
ATOM    916  N   PHE B 139      22.791  52.114  56.000  1.00 31.17           N
ATOM    917  CA  PHE B 139      22.989  50.665  56.119  1.00 38.69           C
ATOM    918  C   PHE B 139      23.076  50.007  54.738  1.00 48.93           C
ATOM    919  O   PHE B 139      22.474  50.486  53.781  1.00 45.14           O
ATOM    920  CB  PHE B 139      21.896  50.023  56.980  1.00 36.48           C
ATOM    921  CG  PHE B 139      20.475  50.359  56.571  1.00 31.08           C
ATOM    922  CD1 PHE B 139      19.871  51.525  57.006  1.00 23.64           C
ATOM    923  CD2 PHE B 139      19.726  49.477  55.808  1.00 30.00           C
ATOM    924  CE1 PHE B 139      18.569  51.835  56.643  1.00 22.22           C
ATOM    925  CE2 PHE B 139      18.414  49.774  55.460  1.00 25.23           C
ATOM    926  CZ  PHE B 139      17.838  50.951  55.876  1.00 20.35           C
ATOM    927  N   SER B 140      23.795  48.883  54.663  1.00 55.29           N
ATOM    928  CA  SER B 140      24.200  48.279  53.383  1.00 61.64           C
ATOM    929  C   SER B 140      23.068  47.617  52.598  1.00 55.91           C
ATOM    930  O   SER B 140      22.115  47.130  53.170  1.00 28.34           O
ATOM    931  CB  SER B 140      25.314  47.258  53.633  1.00 68.44           C
ATOM    932  OG  SER B 140      24.941  46.350  54.661  1.00 68.29           O
ATOM    933  N   GLY B 141      23.174  47.575  51.275  1.00 57.18           N
ATOM    934  CA  GLY B 141      22.068  47.017  50.525  1.00 54.85           C
ATOM    935  C   GLY B 141      21.808  47.614  49.158  1.00 56.65           C
ATOM    936  O   GLY B 141      22.330  48.665  48.796  1.00 62.06           O
ATOM    937  N   ARG B 142      21.011  46.894  48.386  1.00 48.58           N
ATOM    938  CA  ARG B 142      20.566  47.324  47.077  1.00 48.97           C
ATOM    939  C   ARG B 142      19.069  47.060  46.996  1.00 44.69           C
ATOM    940  O   ARG B 142      18.561  46.130  47.640  1.00 39.44           O
ATOM    941  CB  ARG B 142      21.348  46.592  45.981  1.00 52.74           C
ATOM    942  CG  ARG B 142      22.794  47.063  45.868  1.00 57.61           C
ATOM    943  CD  ARG B 142      23.470  46.578  44.590  1.00 71.13           C
ATOM    944  NE  ARG B 142      23.481  45.116  44.517  1.00 79.31           N
ATOM    945  CZ  ARG B 142      22.667  44.393  43.758  1.00 85.05           C
ATOM    946  NH1 ARG B 142      21.776  44.996  42.987  1.00 87.11           N
ATOM    947  NH2 ARG B 142      22.751  43.069  43.761  1.00 88.34           N
ATOM    948  N   ILE B 143      18.364  47.898  46.241  1.00 46.02           N
ATOM    949  CA  ILE B 143      16.906  47.846  46.170  1.00 49.67           C
ATOM    950  C   ILE B 143      16.380  46.490  45.652  1.00 53.21           C
ATOM    951  O   ILE B 143      15.290  46.059  46.026  1.00 53.80           O
ATOM    952  CB  ILE B 143      16.365  48.991  45.271  1.00 39.93           C
ATOM    953  CG1 ILE B 143      14.840  49.090  45.365  1.00 38.24           C
ATOM    954  CG2 ILE B 143      16.813  48.814  43.822  1.00 40.61           C
ATOM    955  CD1 ILE B 143      14.324  49.314  46.763  1.00 30.41           C
ATOM    956  N   ASP B 144      17.167  45.809  44.823  1.00 60.84           N
ATOM    957  CA  ASP B 144      16.725  44.552  44.211  1.00 71.28           C
ATOM    958  C   ASP B 144      17.044  43.327  45.075  1.00 72.23           C
ATOM    959  O   ASP B 144      16.509  42.243  44.842  1.00 76.87           O
ATOM    960  CB  ASP B 144      17.339  44.377  42.820  1.00 75.99           C
ATOM    961  CG  ASP B 144      18.842  44.501  42.828  1.00 78.49           C
ATOM    962  OD1 ASP B 144      19.406  44.942  43.852  1.00 79.26           O
ATOM    963  OD2 ASP B 144      19.465  44.147  41.811  1.00 82.42           O
ATOM    964  N   GLN B 145      17.930  43.498  46.052  1.00 60.75           N
ATOM    965  CA  GLN B 145      18.404  42.384  46.868  1.00 57.18           C
ATOM    966  C   GLN B 145      17.645  42.225  48.175  1.00 52.08           C
ATOM    967  O   GLN B 145      17.198  43.213  48.764  1.00 47.71           O
ATOM    968  CB  GLN B 145      19.884  42.575  47.198  1.00 60.01           C
ATOM    969  CG  GLN B 145      20.549  41.359  47.797  1.00 65.90           C
ATOM    970  CD  GLN B 145      21.957  41.176  47.295  1.00 74.01           C
ATOM    971  OE1 GLN B 145      22.565  42.112  46.767  1.00 79.84           O
ATOM    972  NE2 GLN B 145      22.494  39.974  47.463  1.00 73.80           N
ATOM    973  N   GLU B 146      17.499  40.971  48.602  1.00 53.86           N
ATOM    974  CA  GLU B 146      17.001  40.604  49.935  1.00 48.61           C
ATOM    975  C   GLU B 146      17.645  41.494  51.005  1.00 42.22           C
ATOM    976  O   GLU B 146      18.872  41.484  51.165  1.00 46.91           O
ATOM    977  CB  GLU B 146      17.288  39.109  50.221  1.00 46.02           C
ATOM    978  CG  GLU B 146      16.711  38.563  51.560  1.00 57.93           C
ATOM    979  CD  GLU B 146      16.918  37.050  51.728  1.00 55.68           C
ATOM    980  OE1 GLU B 146      17.307  36.417  50.720  1.00 59.73           O
ATOM    981  OE2 GLU B 146      16.703  36.494  52.853  1.00 40.79           O
ATOM    982  N   ASN B 147      16.839  42.283  51.714  1.00 31.61           N
ATOM    983  CA  ASN B 147      17.402  43.135  52.748  1.00 28.15           C
ATOM    984  C   ASN B 147      16.678  43.011  54.102  1.00 25.07           C
ATOM    985  O   ASN B 147      15.523  43.392  54.270  1.00 23.91           O
ATOM    986  CB  ASN B 147      17.420  44.591  52.297  1.00 30.86           C
ATOM    987  CG  ASN B 147      18.366  45.432  53.137  1.00 34.01           C
ATOM    988  OD1 ASN B 147      18.039  45.812  54.261  1.00 29.43           O
ATOM    989  ND2 ASN B 147      19.563  45.687  52.613  1.00 41.12           N
ATOM    990  N   HIS B 148      17.402  42.466  55.057  1.00 25.35           N
ATOM    991  CA  HIS B 148      16.844  42.189  56.366  1.00 24.37           C
ATOM    992  C   HIS B 148      16.561  43.489  57.144  1.00 22.31           C
ATOM    993  O   HIS B 148      15.594  43.577  57.884  1.00 21.33           O
ATOM    994  CB  HIS B 148      17.788  41.251  57.097  1.00 25.86           C
ATOM    995  CG  HIS B 148      17.852  39.891  56.472  1.00 28.19           C
ATOM    996  ND1 HIS B 148      18.631  38.870  56.966  1.00 30.19           N
ATOM    997  CD2 HIS B 148      17.201  39.383  55.396  1.00 29.31           C
ATOM    998  CE1 HIS B 148      18.462  37.790  56.221  1.00 32.38           C
ATOM    999  NE2 HIS B 148      17.608  38.080  55.256  1.00 31.96           N
ATOM   1000  N   ASN B 149      17.392  44.503  56.956  1.00 22.09           N
ATOM   1001  CA  ASN B 149      17.132  45.792  57.606  1.00 20.67           C
ATOM   1002  C   ASN B 149      15.835  46.437  57.093  1.00 19.51           C
ATOM   1003  O   ASN B 149      15.028  46.933  57.874  1.00 18.53           O
ATOM   1004  CB  ASN B 149      18.322  46.725  57.415  1.00 21.48           C
ATOM   1005  CG  ASN B 149      19.490  46.343  58.291  1.00 22.75           C
ATOM   1006  OD1 ASN B 149      19.319  45.662  59.299  1.00 22.89           O
ATOM   1007  ND2 ASN B 149      20.694  46.756  57.898  1.00 24.27           N
ATOM   1008  N   ILE B 150      15.621  46.430  55.784  1.00 20.68           N
ATOM   1009  CA  ILE B 150      14.346  46.895  55.236  1.00 20.47           C
ATOM   1010  C   ILE B 150      13.178  46.058  55.805  1.00 22.02           C
ATOM   1011  O   ILE B 150      12.133  46.611  56.143  1.00 23.76           O
ATOM   1012  CB  ILE B 150      14.339  46.847  53.672  1.00 25.35           C
ATOM   1013  CG1 ILE B 150      15.286  47.903  53.108  1.00 24.67           C
ATOM   1014  CG2 ILE B 150      12.936  47.085  53.128  1.00 23.76           C
ATOM   1015  CD1 ILE B 150      14.881  49.334  53.478  1.00 25.31           C
ATOM   1016  N   ASN B 151      13.358  44.741  55.947  1.00 20.58           N
ATOM   1017  CA  ASN B 151      12.318  43.915  56.571  1.00 20.95           C
ATOM   1018  C   ASN B 151      12.058  44.349  58.038  1.00 22.12           C
ATOM   1019  O   ASN B 151      10.913  44.385  58.484  1.00 19.68           O
ATOM   1020  CB  ASN B 151      12.685  42.423  56.536  1.00 22.66           C
ATOM   1021  CG  ASN B 151      12.784  41.860  55.113  1.00 32.03           C
ATOM   1022  OD1 ASN B 151      12.232  42.424  54.170  1.00 33.96           O
ATOM   1023  ND2 ASN B 151      13.489  40.733  54.963  1.00 28.71           N
ATOM   1024  N   ASP B 152      13.120  44.697  58.765  1.00 22.68           N
ATOM   1025  CA  ASP B 152      12.973  45.155  60.152  1.00 24.32           C
ATOM   1026  C   ASP B 152      12.133  46.435  60.212  1.00 20.44           C
ATOM   1027  O   ASP B 152      11.338  46.635  61.138  1.00 19.13           O
ATOM   1028  CB  ASP B 152      14.340  45.423  60.796  1.00 18.85           C
ATOM   1029  CG  ASP B 152      14.950  44.204  61.432  1.00 20.14           C
ATOM   1030  OD1 ASP B 152      14.373  43.112  61.314  1.00 20.79           O
ATOM   1031  OD2 ASP B 152      16.025  44.339  62.039  1.00 20.92           O
ATOM   1032  N   ILE B 153      12.341  47.315  59.241  1.00 17.40           N
ATOM   1033  CA  ILE B 153      11.620  48.571  59.207  1.00 19.22           C
ATOM   1034  C   ILE B 153      10.142  48.340  58.881  1.00 20.40           C
ATOM   1035  O   ILE B 153       9.272  48.826  59.604  1.00 21.22           O
ATOM   1036  CB  ILE B 153      12.243  49.548  58.205  1.00 20.98           C
ATOM   1037  CG1 ILE B 153      13.605  50.007  58.722  1.00 20.74           C
ATOM   1038  CG2 ILE B 153      11.330  50.737  58.009  1.00 18.89           C
ATOM   1039  CD1 ILE B 153      14.448  50.800  57.698  1.00 17.99           C
ATOM   1040  N   PHE B 154       9.846  47.591  57.821  1.00 18.15           N
ATOM   1041  CA  PHE B 154       8.444  47.333  57.479  1.00 20.76           C
ATOM   1042  C   PHE B 154       7.703  46.571  58.598  1.00 22.03           C
ATOM   1043  O   PHE B 154       6.536  46.824  58.885  1.00 22.58           O
ATOM   1044  CB  PHE B 154       8.354  46.558  56.173  1.00 23.82           C
ATOM   1045  CG  PHE B 154       8.339  47.445  54.966  1.00 32.15           C
ATOM   1046  CD1 PHE B 154       9.462  48.198  54.641  1.00 33.24           C
ATOM   1047  CD2 PHE B 154       7.211  47.548  54.168  1.00 36.60           C
ATOM   1048  CE1 PHE B 154       9.468  49.042  53.522  1.00 34.04           C
ATOM   1049  CE2 PHE B 154       7.209  48.381  53.048  1.00 37.40           C
ATOM   1050  CZ  PHE B 154       8.343  49.128  52.730  1.00 36.79           C
ATOM   1051  N   GLU B 155       8.386  45.621  59.203  1.00 19.50           N
ATOM   1052  CA  GLU B 155       7.786  44.840  60.271  1.00 20.27           C
ATOM   1053  C   GLU B 155       7.434  45.725  61.462  1.00 20.47           C
ATOM   1054  O   GLU B 155       6.320  45.670  61.963  1.00 20.68           O
ATOM   1055  CB  GLU B 155       8.718  43.735  60.708  1.00 20.60           C
ATOM   1056  CG  GLU B 155       8.070  42.846  61.740  1.00 25.93           C
ATOM   1057  CD  GLU B 155       8.945  41.696  62.121  1.00 28.51           C
ATOM   1058  OE1 GLU B 155       9.142  40.811  61.268  1.00 33.30           O
ATOM   1059  OE2 GLU B 155       9.438  41.684  63.271  1.00 28.08           O
ATOM   1060  N   LEU B 156       8.375  46.572  61.879  1.00 23.35           N
ATOM   1061  CA  LEU B 156       8.144  47.458  63.027  1.00 27.18           C
ATOM   1062  C   LEU B 156       7.010  48.440  62.707  1.00 26.93           C
ATOM   1063  O   LEU B 156       6.140  48.696  63.544  1.00 26.26           O
ATOM   1064  CB  LEU B 156       9.433  48.201  63.425  1.00 22.85           C
ATOM   1065  CG  LEU B 156       9.266  49.198  64.592  1.00 23.18           C
ATOM   1066  CD1 LEU B 156       8.857  48.519  65.889  1.00 25.03           C
ATOM   1067  CD2 LEU B 156      10.542  50.009  64.799  1.00 23.70           C
ATOM   1068  N   LEU B 157       7.010  48.974  61.488  1.00 18.89           N
ATOM   1069  CA  LEU B 157       5.899  49.807  61.015  1.00 20.99           C
ATOM   1070  C   LEU B 157       4.578  49.038  61.166  1.00 27.20           C
ATOM   1071  O   LEU B 157       3.593  49.558  61.706  1.00 28.25           O
ATOM   1072  CB  LEU B 157       6.105  50.225  59.550  1.00 26.57           C
ATOM   1073  CG  LEU B 157       7.187  51.251  59.173  1.00 28.37           C
ATOM   1074  CD1 LEU B 157       7.278  51.398  57.656  1.00 21.63           C
ATOM   1075  CD2 LEU B 157       6.894  52.574  59.811  1.00 33.06           C
ATOM   1076  N   GLN B 158       4.571  47.786  60.712  1.00 23.40           N
ATOM   1077  CA  GLN B 158       3.387  46.942  60.828  1.00 23.48           C
ATOM   1078  C   GLN B 158       2.957  46.782  62.293  1.00 26.58           C
ATOM   1079  O   GLN B 158       1.784  46.901  62.625  1.00 27.99           O
ATOM   1080  CB  GLN B 158       3.632  45.563  60.212  1.00 24.26           C
ATOM   1081  CG  GLN B 158       2.360  44.717  60.118  1.00 31.71           C
ATOM   1082  CD  GLN B 158       1.974  44.026  61.428  1.00 34.96           C
ATOM   1083  OE1 GLN B 158       2.827  43.670  62.244  1.00 33.55           O
ATOM   1084  NE2 GLN B 158       0.683  43.844  61.627  1.00 35.74           N
ATOM   1085  N   ARG B 159       3.921  46.511  63.156  1.00 23.20           N
ATOM   1086  CA  ARG B 159       3.650  46.289  64.558  1.00 25.43           C
ATOM   1087  C   ARG B 159       3.025  47.527  65.195  1.00 29.07           C
ATOM   1088  O   ARG B 159       2.203  47.406  66.094  1.00 31.18           O
ATOM   1089  CB  ARG B 159       4.947  45.918  65.275  1.00 25.65           C
ATOM   1090  CG  ARG B 159       4.805  45.485  66.742  1.00 28.15           C
ATOM   1091  CD  ARG B 159       6.187  45.508  67.357  1.00 33.72           C
ATOM   1092  NE  ARG B 159       6.240  45.210  68.777  1.00 37.64           N
ATOM   1093  CZ  ARG B 159       6.731  46.030  69.699  1.00 40.13           C
ATOM   1094  NH1 ARG B 159       7.194  47.229  69.357  1.00 36.16           N
ATOM   1095  NH2 ARG B 159       6.733  45.656  70.974  1.00 49.59           N
ATOM   1096  N   GLN B 160       3.374  48.706  64.678  1.00 28.05           N
ATOM   1097  CA  GLN B 160       2.944  49.970  65.270  1.00 27.20           C
ATOM   1098  C   GLN B 160       1.731  50.603  64.579  1.00 31.22           C
ATOM   1099  O   GLN B 160       1.302  51.703  64.952  1.00 34.49           O
ATOM   1100  CB  GLN B 160       4.116  50.965  65.291  1.00 25.22           C
ATOM   1101  CG  GLN B 160       5.307  50.517  66.148  1.00 25.32           C
ATOM   1102  CD  GLN B 160       4.921  50.238  67.614  1.00 31.24           C
ATOM   1103  OE1 GLN B 160       5.297  49.218  68.177  1.00 37.62           O
ATOM   1104  NE2 GLN B 160       4.158  51.143  68.215  1.00 27.00           N
ATOM   1105  N   GLY B 161       1.172  49.924  63.581  1.00 29.47           N
ATOM   1106  CA  GLY B 161      -0.096  50.352  63.013  1.00 29.38           C
ATOM   1107  C   GLY B 161      -0.182  50.670  61.533  1.00 35.56           C
ATOM   1108  O   GLY B 161      -1.207  51.189  61.089  1.00 40.19           O
ATOM   1109  N   LEU B 162       0.861  50.348  60.764  1.00 36.01           N
ATOM   1110  CA  LEU B 162       0.855  50.594  59.323  1.00 32.68           C
ATOM   1111  C   LEU B 162      -0.369  49.943  58.696  1.00 37.88           C
ATOM   1112  O   LEU B 162      -0.684  48.788  58.980  1.00 38.75           O
ATOM   1113  CB  LEU B 162       2.138  50.065  58.657  1.00 26.70           C
ATOM   1114  CG  LEU B 162       2.401  50.428  57.183  1.00 30.33           C
ATOM   1115  CD1 LEU B 162       2.721  51.914  56.987  1.00 28.83           C
ATOM   1116  CD2 LEU B 162       3.528  49.594  56.591  1.00 27.78           C
ATOM   1117  N   ARG B 163      -1.064  50.695  57.851  1.00 42.49           N
ATOM   1118  CA  ARG B 163      -2.282  50.196  57.235  1.00 45.66           C
ATOM   1119  C   ARG B 163      -2.125  50.044  55.731  1.00 45.74           C
ATOM   1120  O   ARG B 163      -2.681  49.128  55.133  1.00 48.44           O
ATOM   1121  CB  ARG B 163      -3.456  51.138  57.537  1.00 48.12           C
ATOM   1122  CG  ARG B 163      -3.837  51.187  59.006  1.00 54.33           C
ATOM   1123  CD  ARG B 163      -4.964  52.177  59.250  1.00 64.92           C
ATOM   1124  NE  ARG B 163      -6.195  51.761  58.586  1.00 76.73           N
ATOM   1125  CZ  ARG B 163      -7.284  52.516  58.488  1.00 85.96           C
ATOM   1126  NH1 ARG B 163      -7.297  53.735  59.010  1.00 88.13           N
ATOM   1127  NH2 ARG B 163      -8.358  52.053  57.864  1.00 91.49           N
ATOM   1128  N   ALA B 164      -1.349  50.926  55.116  1.00 39.66           N
ATOM   1129  CA  ALA B 164      -1.323  50.950  53.663  1.00 42.96           C
ATOM   1130  C   ALA B 164       0.024  51.295  53.060  1.00 42.07           C
ATOM   1131  O   ALA B 164       0.785  52.098  53.605  1.00 39.57           O
ATOM   1132  CB  ALA B 164      -2.373  51.927  53.147  1.00 46.04           C
ATOM   1133  N   ILE B 165       0.294  50.664  51.920  1.00 40.67           N
ATOM   1134  CA  ILE B 165       1.373  51.046  51.030  1.00 40.55           C
ATOM   1135  C   ILE B 165       0.786  51.877  49.905  1.00 43.64           C
ATOM   1136  O   ILE B 165      -0.184  51.466  49.275  1.00 45.82           O
ATOM   1137  CB  ILE B 165       2.090  49.836  50.422  1.00 39.78           C
ATOM   1138  CG1 ILE B 165       2.923  49.112  51.472  1.00 38.41           C
ATOM   1139  CG2 ILE B 165       2.981  50.276  49.281  1.00 39.99           C
ATOM   1140  CD1 ILE B 165       3.515  47.814  50.951  1.00 42.30           C
ATOM   1141  N   ILE B 166       1.349  53.057  49.679  1.00 44.05           N
ATOM   1142  CA  ILE B 166       0.910  53.907  48.581  1.00 48.77           C
ATOM   1143  C   ILE B 166       1.941  53.917  47.450  1.00 45.31           C
ATOM   1144  O   ILE B 166       3.006  54.517  47.566  1.00 43.64           O
ATOM   1145  CB  ILE B 166       0.635  55.343  49.061  1.00 49.17           C
ATOM   1146  CG1 ILE B 166      -0.491  55.333  50.096  1.00 50.84           C
ATOM   1147  CG2 ILE B 166       0.252  56.234  47.892  1.00 50.97           C
ATOM   1148  CD1 ILE B 166      -0.709  56.658  50.764  1.00 50.99           C
ATOM   1149  N   ALA B 167       1.624  53.222  46.369  1.00 43.04           N
ATOM   1150  CA  ALA B 167       2.530  53.128  45.239  1.00 45.34           C
ATOM   1151  C   ALA B 167       2.349  54.335  44.338  1.00 49.93           C
ATOM   1152  O   ALA B 167       1.327  54.460  43.663  1.00 52.99           O
ATOM   1153  CB  ALA B 167       2.287  51.841  44.461  1.00 49.49           C
ATOM   1154  N   ALA B 168       3.332  55.230  44.343  1.00 51.00           N
ATOM   1155  CA  ALA B 168       3.295  56.407  43.482  1.00 51.29           C
ATOM   1156  C   ALA B 168       3.378  55.982  42.034  1.00 55.92           C
ATOM   1157  O   ALA B 168       3.801  54.871  41.728  1.00 57.74           O
ATOM   1158  CB  ALA B 168       4.427  57.366  43.816  1.00 47.23           C
ATOM   1159  N   THR B 169       2.974  56.877  41.142  1.00 62.21           N
ATOM   1160  CA  THR B 169       3.030  56.603  39.717  1.00 69.04           C
ATOM   1161  C   THR B 169       4.483  56.452  39.272  1.00 69.76           C
ATOM   1162  O   THR B 169       5.371  57.121  39.800  1.00 69.00           O
ATOM   1163  CB  THR B 169       2.330  57.733  38.917  1.00 66.07           C
ATOM   1164  OG1 THR B 169       1.057  57.273  38.447  1.00 73.25           O
ATOM   1165  CG2 THR B 169       3.168  58.189  37.736  1.00 67.69           C
ATOM   1166  N   GLY B 170       4.724  55.555  38.320  1.00 68.47           N
ATOM   1167  CA  GLY B 170       6.027  55.456  37.693  1.00 66.11           C
ATOM   1168  C   GLY B 170       6.999  54.444  38.269  1.00 62.10           C
ATOM   1169  O   GLY B 170       8.143  54.392  37.841  1.00 62.43           O
ATOM   1170  N   LEU B 171       6.566  53.639  39.233  1.00 61.61           N
ATOM   1171  CA  LEU B 171       7.463  52.641  39.812  1.00 57.74           C
ATOM   1172  C   LEU B 171       7.849  51.577  38.792  1.00 61.99           C
ATOM   1173  O   LEU B 171       7.073  51.249  37.900  1.00 67.82           O
ATOM   1174  CB  LEU B 171       6.819  51.965  41.022  1.00 52.03           C
ATOM   1175  CG  LEU B 171       6.739  52.685  42.364  1.00 48.68           C
ATOM   1176  CD1 LEU B 171       5.897  51.844  43.303  1.00 45.40           C
ATOM   1177  CD2 LEU B 171       8.129  52.934  42.956  1.00 41.15           C
ATOM   1178  N   SER B 172       9.043  51.019  38.951  1.00 65.24           N
ATOM   1179  CA  SER B 172       9.455  49.877  38.151  1.00 72.46           C
ATOM   1180  C   SER B 172       8.631  48.661  38.550  1.00 73.49           C
ATOM   1181  O   SER B 172       8.064  48.621  39.646  1.00 73.11           O
ATOM   1182  CB  SER B 172      10.946  49.593  38.339  1.00 72.27           C
ATOM   1183  OG  SER B 172      11.172  48.869  39.540  1.00 67.91           O
ATOM   1184  N   GLU B 173       8.587  47.661  37.676  1.00 71.08           N
ATOM   1185  CA  GLU B 173       7.827  46.450  37.954  1.00 74.33           C
ATOM   1186  C   GLU B 173       8.440  45.675  39.108  1.00 68.92           C
ATOM   1187  O   GLU B 173       7.757  44.902  39.779  1.00 68.87           O
ATOM   1188  CB  GLU B 173       7.737  45.562  36.711  1.00 84.37           C
ATOM   1189  CG  GLU B 173       6.917  46.166  35.584  1.00 94.51           C
ATOM   1190  CD  GLU B 173       5.460  46.359  35.967  1.00100.13           C
ATOM   1191  OE1 GLU B 173       4.897  45.472  36.646  1.00 99.96           O
ATOM   1192  OE2 GLU B 173       4.879  47.404  35.599  1.00104.48           O
ATOM   1193  N   ARG B 174       9.726  45.894  39.349  1.00 64.30           N
ATOM   1194  CA  ARG B 174      10.380  45.254  40.472  1.00 63.48           C
ATOM   1195  C   ARG B 174       9.775  45.767  41.773  1.00 60.49           C
ATOM   1196  O   ARG B 174       9.314  44.978  42.597  1.00 60.58           O
ATOM   1197  CB  ARG B 174      11.883  45.509  40.441  1.00 66.06           C
ATOM   1198  CG  ARG B 174      12.639  44.878  41.597  1.00 68.09           C
ATOM   1199  CD  ARG B 174      14.028  45.478  41.701  1.00 70.01           C
ATOM   1200  NE  ARG B 174      13.980  46.936  41.663  1.00 70.27           N
ATOM   1201  CZ  ARG B 174      14.789  47.693  40.929  1.00 71.31           C
ATOM   1202  NH1 ARG B 174      15.708  47.129  40.159  1.00 72.65           N
ATOM   1203  NH2 ARG B 174      14.672  49.015  40.958  1.00 70.94           N
ATOM   1204  N   GLU B 175       9.733  47.090  41.929  1.00 59.01           N
ATOM   1205  CA  GLU B 175       9.178  47.713  43.135  1.00 54.42           C
ATOM   1206  C   GLU B 175       7.686  47.485  43.286  1.00 53.78           C
ATOM   1207  O   GLU B 175       7.196  47.309  44.396  1.00 54.70           O
ATOM   1208  CB  GLU B 175       9.460  49.213  43.145  1.00 58.17           C
ATOM   1209  CG  GLU B 175      10.807  49.563  43.719  1.00 58.50           C
ATOM   1210  CD  GLU B 175      11.945  49.088  42.852  1.00 61.56           C
ATOM   1211  OE1 GLU B 175      12.523  48.028  43.170  1.00 61.15           O
ATOM   1212  OE2 GLU B 175      12.255  49.765  41.848  1.00 65.18           O
ATOM   1213  N   LEU B 176       6.968  47.488  42.169  1.00 52.57           N
ATOM   1214  CA  LEU B 176       5.537  47.234  42.192  1.00 51.22           C
ATOM   1215  C   LEU B 176       5.277  45.828  42.695  1.00 51.86           C
ATOM   1216  O   LEU B 176       4.383  45.595  43.510  1.00 51.32           O
ATOM   1217  CB  LEU B 176       4.932  47.410  40.804  1.00 56.68           C
ATOM   1218  CG  LEU B 176       4.497  48.818  40.431  1.00 57.68           C
ATOM   1219  CD1 LEU B 176       4.050  48.849  38.982  1.00 63.59           C
ATOM   1220  CD2 LEU B 176       3.374  49.260  41.349  1.00 56.38           C
ATOM   1221  N   SER B 177       6.068  44.887  42.198  1.00 53.39           N
ATOM   1222  CA  SER B 177       5.938  43.505  42.619  1.00 55.06           C
ATOM   1223  C   SER B 177       6.344  43.334  44.074  1.00 50.78           C
ATOM   1224  O   SER B 177       5.689  42.611  44.823  1.00 52.40           O
ATOM   1225  CB  SER B 177       6.787  42.598  41.731  1.00 57.51           C
ATOM   1226  OG  SER B 177       6.281  42.592  40.412  1.00 68.97           O
ATOM   1227  N   TRP B 178       7.408  44.020  44.480  1.00 45.72           N
ATOM   1228  CA  TRP B 178       7.883  43.904  45.848  1.00 49.91           C
ATOM   1229  C   TRP B 178       6.834  44.470  46.801  1.00 50.90           C
ATOM   1230  O   TRP B 178       6.611  43.940  47.892  1.00 50.97           O
ATOM   1231  CB  TRP B 178       9.218  44.624  46.044  1.00 52.73           C
ATOM   1232  CG  TRP B 178       9.771  44.416  47.423  1.00 55.35           C
ATOM   1233  CD1 TRP B 178      10.396  43.291  47.887  1.00 59.09           C
ATOM   1234  CD2 TRP B 178       9.691  45.313  48.533  1.00 55.66           C
ATOM   1235  NE1 TRP B 178      10.739  43.446  49.205  1.00 56.48           N
ATOM   1236  CE2 TRP B 178      10.313  44.676  49.630  1.00 54.47           C
ATOM   1237  CE3 TRP B 178       9.168  46.594  48.706  1.00 57.40           C
ATOM   1238  CZ2 TRP B 178      10.427  45.277  50.876  1.00 54.55           C
ATOM   1239  CZ3 TRP B 178       9.281  47.192  49.947  1.00 58.06           C
ATOM   1240  CH2 TRP B 178       9.905  46.534  51.017  1.00 56.94           C
ATOM   1241  N   ALA B 179       6.211  45.568  46.383  1.00 51.56           N
ATOM   1242  CA  ALA B 179       5.185  46.229  47.180  1.00 48.32           C
ATOM   1243  C   ALA B 179       3.976  45.324  47.414  1.00 51.64           C
ATOM   1244  O   ALA B 179       3.405  45.316  48.510  1.00 49.56           O
ATOM   1245  CB  ALA B 179       4.753  47.524  46.507  1.00 45.76           C
ATOM   1246  N   GLN B 180       3.599  44.559  46.390  1.00 46.12           N
ATOM   1247  CA  GLN B 180       2.439  43.683  46.478  1.00 51.77           C
ATOM   1248  C   GLN B 180       2.727  42.534  47.437  1.00 52.66           C
ATOM   1249  O   GLN B 180       1.862  42.117  48.216  1.00 52.90           O
ATOM   1250  CB  GLN B 180       2.050  43.146  45.091  1.00 60.65           C
ATOM   1251  CG  GLN B 180       1.523  44.217  44.138  1.00 67.77           C
ATOM   1252  CD  GLN B 180       1.011  43.651  42.822  1.00 82.19           C
ATOM   1253  OE1 GLN B 180       1.479  42.613  42.350  1.00 87.33           O
ATOM   1254  NE2 GLN B 180       0.041  44.334  42.224  1.00 88.04           N
ATOM   1255  N   ARG B 181       3.948  42.021  47.371  1.00 53.78           N
ATOM   1256  CA  ARG B 181       4.383  40.977  48.286  1.00 52.93           C
ATOM   1257  C   ARG B 181       4.439  41.497  49.715  1.00 51.60           C
ATOM   1258  O   ARG B 181       4.092  40.782  50.653  1.00 53.16           O
ATOM   1259  CB  ARG B 181       5.732  40.429  47.836  1.00 54.33           C
ATOM   1260  CG  ARG B 181       5.589  39.346  46.784  1.00 67.44           C
ATOM   1261  CD  ARG B 181       6.924  38.878  46.253  1.00 74.34           C
ATOM   1262  NE  ARG B 181       7.596  39.936  45.502  1.00 77.40           N
ATOM   1263  CZ  ARG B 181       8.887  40.227  45.598  1.00 77.14           C
ATOM   1264  NH1 ARG B 181       9.662  39.551  46.436  1.00 75.70           N
ATOM   1265  NH2 ARG B 181       9.402  41.199  44.859  1.00 77.43           N
ATOM   1266  N   ALA B 182       4.854  42.752  49.869  1.00 46.12           N
ATOM   1267  CA  ALA B 182       4.931  43.383  51.179  1.00 44.90           C
ATOM   1268  C   ALA B 182       3.537  43.585  51.768  1.00 46.42           C
ATOM   1269  O   ALA B 182       3.320  43.393  52.962  1.00 45.61           O
ATOM   1270  CB  ALA B 182       5.656  44.707  51.081  1.00 43.76           C
ATOM   1271  N   ALA B 183       2.589  43.962  50.918  1.00 49.33           N
ATOM   1272  CA  ALA B 183       1.220  44.159  51.362  1.00 47.23           C
ATOM   1273  C   ALA B 183       0.643  42.841  51.825  1.00 48.12           C
ATOM   1274  O   ALA B 183      -0.065  42.781  52.831  1.00 45.35           O
ATOM   1275  CB  ALA B 183       0.372  44.742  50.247  1.00 49.60           C
ATOM   1276  N   GLN B 184       0.985  41.783  51.097  1.00 45.13           N
ATOM   1277  CA  GLN B 184       0.533  40.443  51.422  1.00 50.20           C
ATOM   1278  C   GLN B 184       1.187  39.949  52.707  1.00 45.78           C
ATOM   1279  O   GLN B 184       0.546  39.309  53.535  1.00 47.77           O
ATOM   1280  CB  GLN B 184       0.851  39.492  50.263  1.00 61.75           C
ATOM   1281  CG  GLN B 184       0.362  38.061  50.439  1.00 73.98           C
ATOM   1282  CD  GLN B 184      -1.151  37.953  50.432  1.00 86.28           C
ATOM   1283  OE1 GLN B 184      -1.819  38.503  49.554  1.00 92.47           O
ATOM   1284  NE2 GLN B 184      -1.699  37.229  51.403  1.00 88.62           N
ATOM   1285  N   GLN B 185       2.469  40.249  52.873  1.00 48.33           N
ATOM   1286  CA  GLN B 185       3.199  39.770  54.035  1.00 47.70           C
ATOM   1287  C   GLN B 185       2.745  40.437  55.328  1.00 43.76           C
ATOM   1288  O   GLN B 185       2.601  39.768  56.345  1.00 43.27           O
ATOM   1289  CB  GLN B 185       4.697  39.979  53.852  1.00 45.91           C
ATOM   1290  CG  GLN B 185       5.536  39.495  55.026  1.00 44.23           C
ATOM   1291  CD  GLN B 185       7.013  39.740  54.807  1.00 46.18           C
ATOM   1292  OE1 GLN B 185       7.408  40.361  53.816  1.00 47.99           O
ATOM   1293  NE2 GLN B 185       7.844  39.243  55.723  1.00 42.61           N
ATOM   1294  N   TYR B 186       2.510  41.747  55.290  1.00 39.47           N
ATOM   1295  CA  TYR B 186       2.224  42.481  56.516  1.00 39.08           C
ATOM   1296  C   TYR B 186       0.737  42.815  56.650  1.00 45.33           C
ATOM   1297  O   TYR B 186       0.331  43.553  57.558  1.00 43.79           O
ATOM   1298  CB  TYR B 186       3.076  43.747  56.585  1.00 35.35           C
ATOM   1299  CG  TYR B 186       4.554  43.441  56.575  1.00 33.51           C
ATOM   1300  CD1 TYR B 186       5.167  42.867  57.678  1.00 30.85           C
ATOM   1301  CD2 TYR B 186       5.337  43.717  55.457  1.00 33.01           C
ATOM   1302  CE1 TYR B 186       6.520  42.577  57.674  1.00 27.65           C
ATOM   1303  CE2 TYR B 186       6.684  43.431  55.443  1.00 29.61           C
ATOM   1304  CZ  TYR B 186       7.274  42.866  56.554  1.00 28.68           C
ATOM   1305  OH  TYR B 186       8.618  42.572  56.547  1.00 26.28           O
ATOM   1306  N   GLY B 187      -0.067  42.264  55.745  1.00 44.53           N
ATOM   1307  CA  GLY B 187      -1.503  42.475  55.766  1.00 46.24           C
ATOM   1308  C   GLY B 187      -1.902  43.925  55.585  1.00 47.72           C
ATOM   1309  O   GLY B 187      -2.682  44.458  56.373  1.00 51.88           O
ATOM   1310  N   LEU B 188      -1.367  44.559  54.545  1.00 46.30           N
ATOM   1311  CA  LEU B 188      -1.626  45.969  54.272  1.00 44.67           C
ATOM   1312  C   LEU B 188      -2.514  46.173  53.046  1.00 51.22           C
ATOM   1313  O   LEU B 188      -2.501  45.362  52.121  1.00 52.95           O
ATOM   1314  CB  LEU B 188      -0.307  46.717  54.057  1.00 40.78           C
ATOM   1315  CG  LEU B 188       0.868  46.398  54.985  1.00 39.04           C
ATOM   1316  CD1 LEU B 188       2.147  46.973  54.397  1.00 34.59           C
ATOM   1317  CD2 LEU B 188       0.625  46.934  56.394  1.00 38.56           C
ATOM   1318  N   ASP B 189      -3.276  47.263  53.038  1.00 62.70           N
ATOM   1319  CA  ASP B 189      -3.934  47.718  51.817  1.00 70.16           C
ATOM   1320  C   ASP B 189      -2.865  48.279  50.892  1.00 69.79           C
ATOM   1321  O   ASP B 189      -1.905  48.894  51.350  1.00 69.30           O
ATOM   1322  CB  ASP B 189      -4.981  48.797  52.105  1.00 76.22           C
ATOM   1323  CG  ASP B 189      -6.051  48.341  53.073  1.00 81.41           C
ATOM   1324  OD1 ASP B 189      -6.356  47.129  53.109  1.00 84.57           O
ATOM   1325  OD2 ASP B 189      -6.578  49.204  53.807  1.00 81.59           O
ATOM   1326  N   ILE B 190      -3.024  48.086  49.591  1.00 65.29           N
ATOM   1327  CA  ILE B 190      -2.084  48.676  48.655  1.00 63.28           C
ATOM   1328  C   ILE B 190      -2.827  49.601  47.687  1.00 66.73           C
ATOM   1329  O   ILE B 190      -3.775  49.197  47.020  1.00 71.39           O
ATOM   1330  CB  ILE B 190      -1.286  47.580  47.905  1.00 63.59           C
ATOM   1331  CG1 ILE B 190      -0.365  48.199  46.852  1.00 65.27           C
ATOM   1332  CG2 ILE B 190      -2.218  46.543  47.293  1.00 66.70           C
ATOM   1333  CD1 ILE B 190       0.515  47.187  46.151  1.00 65.38           C
ATOM   1334  N   ILE B 191      -2.397  50.858  47.643  1.00 69.39           N
ATOM   1335  CA  ILE B 191      -3.082  51.889  46.869  1.00 73.79           C
ATOM   1336  C   ILE B 191      -2.220  52.419  45.726  1.00 75.21           C
ATOM   1337  O   ILE B 191      -1.056  52.768  45.925  1.00 72.36           O
ATOM   1338  CB  ILE B 191      -3.495  53.078  47.769  1.00 72.24           C
ATOM   1339  CG1 ILE B 191      -4.366  52.599  48.933  1.00 71.67           C
ATOM   1340  CG2 ILE B 191      -4.223  54.143  46.962  1.00 75.45           C
ATOM   1341  CD1 ILE B 191      -4.641  53.671  49.962  1.00 70.05           C
ATOM   1342  N   PHE B 192      -2.806  52.497  44.534  1.00 75.73           N
ATOM   1343  CA  PHE B 192      -2.116  53.037  43.364  1.00 75.64           C
ATOM   1344  C   PHE B 192      -2.641  54.418  42.987  1.00 79.66           C
ATOM   1345  O   PHE B 192      -1.874  55.300  42.602  1.00 80.72           O
ATOM   1346  CB  PHE B 192      -2.258  52.086  42.179  1.00 78.36           C
ATOM   1347  CG  PHE B 192      -1.769  50.692  42.458  1.00 77.58           C
ATOM   1348  CD1 PHE B 192      -2.637  49.714  42.918  1.00 80.31           C
ATOM   1349  CD2 PHE B 192      -0.436  50.362  42.268  1.00 74.99           C
ATOM   1350  CE1 PHE B 192      -2.187  48.429  43.175  1.00 79.21           C
ATOM   1351  CE2 PHE B 192       0.020  49.081  42.520  1.00 74.73           C
ATOM   1352  CZ  PHE B 192      -0.856  48.112  42.975  1.00 76.32           C
