# Supplementary material for: A non-redundant data set of nanobody-antigen crystal structures
Source: Data Brief. 2019 Mar 6;24:103754. doi: 10.1016/j.dib.2019.103754 (PMC6441729; doi:10.1016/j.dib.2019.103754)
Supplement: Multimedia component 5 [file mmc5.zip › Data_set/Ag_1/5c1m_1.pdb]

ATOM      1  N   GLY A  52       5.542  11.620 -72.078  1.00 90.61           N
ATOM      2  CA  GLY A  52       4.534  11.789 -71.046  1.00 88.30           C
ATOM      3  C   GLY A  52       4.419  13.218 -70.548  1.00 92.48           C
ATOM      4  O   GLY A  52       5.412  13.835 -70.155  1.00 86.64           O
ATOM      5  N   SER A  53       3.201  13.747 -70.566  1.00102.12           N
ATOM      6  CA  SER A  53       2.941  15.079 -70.038  1.00108.64           C
ATOM      7  C   SER A  53       2.877  15.035 -68.515  1.00105.08           C
ATOM      8  O   SER A  53       2.524  14.009 -67.934  1.00112.07           O
ATOM      9  CB  SER A  53       1.637  15.642 -70.611  1.00112.72           C
ATOM     10  OG  SER A  53       1.365  16.936 -70.101  1.00116.32           O
ATOM     11  N   HIS A  54       3.227  16.146 -67.874  1.00 96.07           N
ATOM     12  CA  HIS A  54       3.147  16.249 -66.418  1.00 78.47           C
ATOM     13  C   HIS A  54       2.606  17.615 -66.001  1.00 73.27           C
ATOM     14  O   HIS A  54       1.395  17.816 -65.941  1.00 74.99           O
ATOM     15  CB  HIS A  54       4.519  16.003 -65.780  1.00 62.71           C
ATOM     16  CG  HIS A  54       4.451  15.579 -64.343  1.00 56.06           C
ATOM     17  ND1 HIS A  54       3.971  14.349 -63.955  1.00 48.70           N
ATOM     18  CD2 HIS A  54       4.787  16.224 -63.201  1.00 44.74           C
ATOM     19  CE1 HIS A  54       4.022  14.245 -62.641  1.00 45.56           C
ATOM     20  NE2 HIS A  54       4.531  15.365 -62.160  1.00 52.20           N
ATOM     21  N   SER A  55       3.509  18.548 -65.716  1.00 73.51           N
ATOM     22  CA  SER A  55       3.120  19.890 -65.294  1.00 82.21           C
ATOM     23  C   SER A  55       2.621  20.694 -66.488  1.00 88.04           C
ATOM     24  O   SER A  55       1.633  21.429 -66.394  1.00 85.37           O
ATOM     25  CB  SER A  55       4.295  20.611 -64.624  1.00 83.00           C
ATOM     26  OG  SER A  55       5.314  20.930 -65.560  1.00 86.53           O
ATOM     27  N   LEU A  56       3.318  20.544 -67.609  1.00 87.05           N
ATOM     28  CA  LEU A  56       2.947  21.223 -68.840  1.00 85.76           C
ATOM     29  C   LEU A  56       1.650  20.647 -69.393  1.00 85.52           C
ATOM     30  O   LEU A  56       1.601  19.501 -69.849  1.00 83.48           O
ATOM     31  CB  LEU A  56       4.061  21.113 -69.882  1.00 79.06           C
ATOM     32  CG  LEU A  56       3.808  21.847 -71.201  1.00 78.63           C
ATOM     33  CD1 LEU A  56       3.815  23.355 -70.994  1.00 73.30           C
ATOM     34  CD2 LEU A  56       4.829  21.442 -72.250  1.00 74.98           C
ATOM     35  N   PRO A  58      -1.239  20.508 -72.149  1.00115.92           N
ATOM     36  CA  PRO A  58      -1.590  20.766 -73.551  1.00132.06           C
ATOM     37  C   PRO A  58      -2.829  21.652 -73.605  1.00144.89           C
ATOM     38  O   PRO A  58      -3.916  21.184 -73.267  1.00150.55           O
ATOM     39  CB  PRO A  58      -1.871  19.367 -74.112  1.00129.31           C
ATOM     40  CG  PRO A  58      -1.229  18.414 -73.137  1.00122.33           C
ATOM     41  CD  PRO A  58      -1.344  19.080 -71.807  1.00119.95           C
ATOM     42  N   GLN A  59      -2.675  22.908 -74.015  1.00148.23           N
ATOM     43  CA  GLN A  59      -3.706  23.900 -73.722  1.00148.03           C
ATOM     44  C   GLN A  59      -4.362  24.609 -74.901  1.00142.47           C
ATOM     45  O   GLN A  59      -5.405  25.239 -74.722  1.00143.92           O
ATOM     46  CB  GLN A  59      -3.129  24.964 -72.783  1.00152.54           C
ATOM     47  CG  GLN A  59      -3.096  24.533 -71.329  1.00153.85           C
ATOM     48  CD  GLN A  59      -4.451  24.067 -70.844  1.00155.09           C
ATOM     49  OE1 GLN A  59      -5.485  24.518 -71.336  1.00160.22           O
ATOM     50  NE2 GLN A  59      -4.457  23.152 -69.881  1.00150.78           N
ATOM     51  N   THR A  60      -3.763  24.523 -76.085  1.00136.48           N
ATOM     52  CA  THR A  60      -4.285  25.226 -77.256  1.00137.72           C
ATOM     53  C   THR A  60      -5.784  24.970 -77.452  1.00133.36           C
ATOM     54  O   THR A  60      -6.247  23.840 -77.294  1.00131.26           O
ATOM     55  CB  THR A  60      -3.521  24.822 -78.533  1.00144.86           C
ATOM     56  OG1 THR A  60      -3.420  23.395 -78.600  1.00147.32           O
ATOM     57  CG2 THR A  60      -2.121  25.419 -78.526  1.00144.97           C
ATOM     58  N   GLY A  61      -6.544  26.020 -77.765  1.00132.47           N
ATOM     59  CA  GLY A  61      -6.010  27.361 -77.945  1.00130.79           C
ATOM     60  C   GLY A  61      -5.921  28.174 -76.665  1.00128.94           C
ATOM     61  O   GLY A  61      -6.441  27.766 -75.627  1.00127.48           O
ATOM     62  N   SER A  62      -5.263  29.330 -76.756  1.00127.83           N
ATOM     63  CA  SER A  62      -4.988  30.207 -75.614  1.00122.46           C
ATOM     64  C   SER A  62      -6.217  30.508 -74.754  1.00121.23           C
ATOM     65  O   SER A  62      -7.325  30.639 -75.276  1.00124.81           O
ATOM     66  CB  SER A  62      -4.375  31.517 -76.115  1.00123.53           C
ATOM     67  OG  SER A  62      -5.080  32.007 -77.241  1.00128.82           O
ATOM     68  N   PRO A  63      -6.018  30.629 -73.427  1.00114.92           N
ATOM     69  CA  PRO A  63      -7.136  30.747 -72.481  1.00106.76           C
ATOM     70  C   PRO A  63      -7.921  32.050 -72.611  1.00 97.95           C
ATOM     71  O   PRO A  63      -7.445  33.020 -73.202  1.00102.14           O
ATOM     72  CB  PRO A  63      -6.445  30.673 -71.113  1.00103.87           C
ATOM     73  CG  PRO A  63      -5.074  31.190 -71.363  1.00107.32           C
ATOM     74  CD  PRO A  63      -4.713  30.704 -72.741  1.00111.24           C
ATOM     75  N   SER A  64      -9.128  32.057 -72.056  1.00 85.52           N
ATOM     76  CA  SER A  64      -9.914  33.275 -71.975  1.00 84.29           C
ATOM     77  C   SER A  64      -9.516  34.082 -70.744  1.00 90.88           C
ATOM     78  O   SER A  64      -8.770  33.602 -69.877  1.00 91.63           O
ATOM     79  CB  SER A  64     -11.408  32.953 -71.927  1.00 79.60           C
ATOM     80  OG  SER A  64     -11.720  32.181 -70.783  1.00 76.75           O
ATOM     81  N   MET A  65     -10.028  35.305 -70.677  1.00 87.54           N
ATOM     82  CA  MET A  65      -9.786  36.191 -69.552  1.00 81.82           C
ATOM     83  C   MET A  65     -10.252  35.574 -68.242  1.00 83.40           C
ATOM     84  O   MET A  65      -9.440  35.268 -67.372  1.00 86.71           O
ATOM     85  CB  MET A  65     -10.491  37.530 -69.770  1.00 78.88           C
ATOM     86  CG  MET A  65     -10.429  38.468 -68.566  1.00 80.70           C
ATOM     87  SD  MET A  65      -8.763  39.076 -68.253  1.00124.60           S
ATOM     88  CE  MET A  65      -8.474  40.015 -69.750  1.00 68.64           C
ATOM     89  N   VAL A  66     -11.565  35.392 -68.122  1.00 87.52           N
ATOM     90  CA  VAL A  66     -12.196  34.925 -66.890  1.00 91.97           C
ATOM     91  C   VAL A  66     -11.567  33.642 -66.335  1.00 90.33           C
ATOM     92  O   VAL A  66     -11.460  33.468 -65.120  1.00 84.27           O
ATOM     93  CB  VAL A  66     -13.705  34.685 -67.111  1.00 94.19           C
ATOM     94  CG1 VAL A  66     -14.417  34.467 -65.783  1.00 91.97           C
ATOM     95  CG2 VAL A  66     -14.319  35.860 -67.859  1.00 99.65           C
ATOM     96  N   THR A  67     -11.140  32.755 -67.228  1.00 92.63           N
ATOM     97  CA  THR A  67     -10.612  31.458 -66.817  1.00 90.29           C
ATOM     98  C   THR A  67      -9.201  31.565 -66.241  1.00 86.77           C
ATOM     99  O   THR A  67      -8.910  30.978 -65.200  1.00 88.85           O
ATOM    100  CB  THR A  67     -10.612  30.452 -67.994  1.00 84.66           C
ATOM    101  OG1 THR A  67      -9.989  31.050 -69.138  1.00 95.13           O
ATOM    102  CG2 THR A  67     -12.041  30.059 -68.352  1.00 70.99           C
ATOM    103  N   ALA A  68      -8.330  32.314 -66.912  1.00 78.56           N
ATOM    104  CA  ALA A  68      -6.952  32.463 -66.455  1.00 72.66           C
ATOM    105  C   ALA A  68      -6.895  33.175 -65.094  1.00 67.52           C
ATOM    106  O   ALA A  68      -6.162  32.760 -64.194  1.00 65.22           O
ATOM    107  CB  ALA A  68      -6.131  33.209 -67.483  1.00 71.14           C
ATOM    108  N   ILE A  69      -7.685  34.234 -64.950  1.00 67.36           N
ATOM    109  CA  ILE A  69      -7.787  34.943 -63.681  1.00 71.80           C
ATOM    110  C   ILE A  69      -8.257  33.973 -62.613  1.00 74.91           C
ATOM    111  O   ILE A  69      -7.693  33.921 -61.520  1.00 79.41           O
ATOM    112  CB  ILE A  69      -8.760  36.152 -63.754  1.00 63.54           C
ATOM    113  CG1 ILE A  69      -8.243  37.212 -64.716  1.00 69.04           C
ATOM    114  CG2 ILE A  69      -8.942  36.787 -62.382  1.00 60.56           C
ATOM    115  CD1 ILE A  69      -9.140  38.441 -64.788  1.00 72.90           C
ATOM    116  N   THR A  70      -9.275  33.185 -62.947  1.00 66.57           N
ATOM    117  CA  THR A  70      -9.827  32.214 -62.005  1.00 62.25           C
ATOM    118  C   THR A  70      -8.755  31.239 -61.518  1.00 53.35           C
ATOM    119  O   THR A  70      -8.632  30.970 -60.326  1.00 52.06           O
ATOM    120  CB  THR A  70     -10.996  31.428 -62.641  1.00 68.99           C
ATOM    121  OG1 THR A  70     -12.032  32.344 -63.023  1.00 76.01           O
ATOM    122  CG2 THR A  70     -11.565  30.409 -61.661  1.00 65.81           C
ATOM    123  N   ILE A  71      -7.964  30.722 -62.447  1.00 52.10           N
ATOM    124  CA  ILE A  71      -6.977  29.716 -62.111  1.00 55.98           C
ATOM    125  C   ILE A  71      -5.840  30.326 -61.288  1.00 58.20           C
ATOM    126  O   ILE A  71      -5.425  29.761 -60.269  1.00 55.91           O
ATOM    127  CB  ILE A  71      -6.436  29.047 -63.378  1.00 53.24           C
ATOM    128  CG1 ILE A  71      -7.573  28.283 -64.066  1.00 52.36           C
ATOM    129  CG2 ILE A  71      -5.294  28.100 -63.027  1.00 47.66           C
ATOM    130  CD1 ILE A  71      -7.190  27.655 -65.402  1.00 52.16           C
ATOM    131  N   MET A  72      -5.357  31.491 -61.708  1.00 54.53           N
ATOM    132  CA  MET A  72      -4.315  32.172 -60.949  1.00 57.13           C
ATOM    133  C   MET A  72      -4.818  32.497 -59.542  1.00 55.61           C
ATOM    134  O   MET A  72      -4.088  32.339 -58.567  1.00 50.45           O
ATOM    135  CB  MET A  72      -3.862  33.452 -61.657  1.00 59.55           C
ATOM    136  CG  MET A  72      -2.383  33.808 -61.441  1.00 73.19           C
ATOM    137  SD  MET A  72      -1.808  34.056 -59.735  1.00205.70           S
ATOM    138  CE  MET A  72      -2.127  35.800 -59.454  1.00 84.35           C
ATOM    139  N   ALA A  73      -6.064  32.954 -59.452  1.00 55.96           N
ATOM    140  CA  ALA A  73      -6.669  33.309 -58.177  1.00 51.34           C
ATOM    141  C   ALA A  73      -6.840  32.070 -57.319  1.00 56.94           C
ATOM    142  O   ALA A  73      -6.685  32.124 -56.104  1.00 57.61           O
ATOM    143  CB  ALA A  73      -7.998  33.998 -58.393  1.00 57.22           C
ATOM    144  N   LEU A  74      -7.156  30.949 -57.962  1.00 55.80           N
ATOM    145  CA  LEU A  74      -7.218  29.672 -57.274  1.00 60.51           C
ATOM    146  C   LEU A  74      -5.895  29.343 -56.597  1.00 49.26           C
ATOM    147  O   LEU A  74      -5.854  29.056 -55.404  1.00 47.59           O
ATOM    148  CB  LEU A  74      -7.574  28.551 -58.247  1.00 62.56           C
ATOM    149  CG  LEU A  74      -8.956  27.906 -58.208  1.00 64.34           C
ATOM    150  CD1 LEU A  74      -9.016  26.791 -59.246  1.00 58.68           C
ATOM    151  CD2 LEU A  74      -9.250  27.372 -56.824  1.00 57.94           C
ATOM    152  N   TYR A  75      -4.819  29.360 -57.379  1.00 49.82           N
ATOM    153  CA  TYR A  75      -3.499  29.009 -56.869  1.00 49.02           C
ATOM    154  C   TYR A  75      -3.044  29.989 -55.782  1.00 40.95           C
ATOM    155  O   TYR A  75      -2.436  29.587 -54.797  1.00 45.60           O
ATOM    156  CB  TYR A  75      -2.469  28.961 -58.010  1.00 49.12           C
ATOM    157  CG  TYR A  75      -2.494  27.670 -58.814  1.00 51.55           C
ATOM    158  CD1 TYR A  75      -2.057  26.478 -58.260  1.00 48.86           C
ATOM    159  CD2 TYR A  75      -2.935  27.652 -60.134  1.00 60.82           C
ATOM    160  CE1 TYR A  75      -2.077  25.298 -58.983  1.00 56.29           C
ATOM    161  CE2 TYR A  75      -2.949  26.468 -60.875  1.00 55.80           C
ATOM    162  CZ  TYR A  75      -2.521  25.298 -60.289  1.00 54.42           C
ATOM    163  OH  TYR A  75      -2.532  24.116 -60.995  1.00 45.41           O
ATOM    164  N   SER A  76      -3.359  31.266 -55.957  1.00 40.77           N
ATOM    165  CA  SER A  76      -2.919  32.277 -55.013  1.00 43.97           C
ATOM    166  C   SER A  76      -3.613  32.116 -53.667  1.00 50.80           C
ATOM    167  O   SER A  76      -2.969  32.122 -52.621  1.00 50.74           O
ATOM    168  CB  SER A  76      -3.176  33.674 -55.567  1.00 47.05           C
ATOM    169  OG  SER A  76      -2.490  33.845 -56.787  1.00 71.49           O
ATOM    170  N   ILE A  77      -4.931  31.967 -53.703  1.00 50.71           N
ATOM    171  CA  ILE A  77      -5.720  31.853 -52.486  1.00 49.02           C
ATOM    172  C   ILE A  77      -5.347  30.604 -51.696  1.00 48.69           C
ATOM    173  O   ILE A  77      -5.135  30.665 -50.485  1.00 47.49           O
ATOM    174  CB  ILE A  77      -7.218  31.852 -52.819  1.00 59.24           C
ATOM    175  CG1 ILE A  77      -7.619  33.245 -53.322  1.00 65.01           C
ATOM    176  CG2 ILE A  77      -8.048  31.463 -51.611  1.00 54.60           C
ATOM    177  CD1 ILE A  77      -8.961  33.290 -54.007  1.00 68.35           C
ATOM    178  N   VAL A  78      -5.241  29.474 -52.382  1.00 43.85           N
ATOM    179  CA  VAL A  78      -4.903  28.234 -51.708  1.00 42.50           C
ATOM    180  C   VAL A  78      -3.505  28.313 -51.094  1.00 46.40           C
ATOM    181  O   VAL A  78      -3.264  27.832 -49.984  1.00 40.88           O
ATOM    182  CB  VAL A  78      -5.004  27.042 -52.663  1.00 41.13           C
ATOM    183  CG1 VAL A  78      -4.391  25.808 -52.046  1.00 35.13           C
ATOM    184  CG2 VAL A  78      -6.460  26.771 -52.988  1.00 43.06           C
ATOM    185  N   CYS A  79      -2.588  28.950 -51.809  1.00 49.14           N
ATOM    186  CA  CYS A  79      -1.232  29.119 -51.315  1.00 46.13           C
ATOM    187  C   CYS A  79      -1.218  29.977 -50.051  1.00 49.11           C
ATOM    188  O   CYS A  79      -0.667  29.576 -49.028  1.00 47.34           O
ATOM    189  CB  CYS A  79      -0.347  29.752 -52.388  1.00 43.83           C
ATOM    190  SG  CYS A  79       1.329  30.091 -51.834  1.00 53.33           S
ATOM    191  N   VAL A  80      -1.825  31.161 -50.136  1.00 44.34           N
ATOM    192  CA  VAL A  80      -1.831  32.103 -49.025  1.00 49.52           C
ATOM    193  C   VAL A  80      -2.521  31.521 -47.788  1.00 49.18           C
ATOM    194  O   VAL A  80      -2.000  31.601 -46.686  1.00 47.13           O
ATOM    195  CB  VAL A  80      -2.509  33.423 -49.426  1.00 41.99           C
ATOM    196  CG1 VAL A  80      -2.688  34.320 -48.220  1.00 51.33           C
ATOM    197  CG2 VAL A  80      -1.685  34.130 -50.503  1.00 50.05           C
ATOM    198  N   VAL A  81      -3.692  30.932 -47.975  1.00 47.70           N
ATOM    199  CA  VAL A  81      -4.409  30.318 -46.870  1.00 49.07           C
ATOM    200  C   VAL A  81      -3.610  29.152 -46.287  1.00 51.46           C
ATOM    201  O   VAL A  81      -3.533  28.991 -45.078  1.00 45.19           O
ATOM    202  CB  VAL A  81      -5.799  29.832 -47.314  1.00 44.83           C
ATOM    203  CG1 VAL A  81      -6.415  28.917 -46.255  1.00 50.64           C
ATOM    204  CG2 VAL A  81      -6.702  31.035 -47.596  1.00 43.79           C
ATOM    205  N   GLY A  82      -3.006  28.354 -47.161  1.00 44.44           N
ATOM    206  CA  GLY A  82      -2.184  27.234 -46.738  1.00 43.82           C
ATOM    207  C   GLY A  82      -0.975  27.653 -45.920  1.00 45.31           C
ATOM    208  O   GLY A  82      -0.717  27.093 -44.855  1.00 45.42           O
ATOM    209  N   LEU A  83      -0.239  28.644 -46.417  1.00 38.99           N
ATOM    210  CA  LEU A  83       0.942  29.130 -45.721  1.00 43.51           C
ATOM    211  C   LEU A  83       0.547  29.764 -44.397  1.00 49.90           C
ATOM    212  O   LEU A  83       1.131  29.462 -43.359  1.00 50.21           O
ATOM    213  CB  LEU A  83       1.716  30.134 -46.582  1.00 43.67           C
ATOM    214  CG  LEU A  83       2.354  29.436 -47.792  1.00 51.64           C
ATOM    215  CD1 LEU A  83       3.169  30.400 -48.648  1.00 49.17           C
ATOM    216  CD2 LEU A  83       3.217  28.261 -47.339  1.00 51.07           C
ATOM    217  N   PHE A  84      -0.468  30.616 -44.426  1.00 44.91           N
ATOM    218  CA  PHE A  84      -0.850  31.330 -43.224  1.00 47.72           C
ATOM    219  C   PHE A  84      -1.341  30.394 -42.115  1.00 47.87           C
ATOM    220  O   PHE A  84      -0.941  30.535 -40.960  1.00 50.82           O
ATOM    221  CB  PHE A  84      -1.925  32.368 -43.511  1.00 50.62           C
ATOM    222  CG  PHE A  84      -2.489  32.975 -42.267  1.00 62.67           C
ATOM    223  CD1 PHE A  84      -1.777  33.936 -41.573  1.00 70.54           C
ATOM    224  CD2 PHE A  84      -3.704  32.551 -41.758  1.00 61.94           C
ATOM    225  CE1 PHE A  84      -2.275  34.479 -40.409  1.00 70.40           C
ATOM    226  CE2 PHE A  84      -4.208  33.097 -40.597  1.00 67.25           C
ATOM    227  CZ  PHE A  84      -3.495  34.067 -39.926  1.00 65.15           C
ATOM    228  N   GLY A  85      -2.211  29.455 -42.463  1.00 44.74           N
ATOM    229  CA  GLY A  85      -2.783  28.560 -41.476  1.00 43.71           C
ATOM    230  C   GLY A  85      -1.749  27.646 -40.846  1.00 49.00           C
ATOM    231  O   GLY A  85      -1.765  27.393 -39.634  1.00 46.36           O
ATOM    232  N   ASN A  86      -0.829  27.141 -41.657  1.00 37.25           N
ATOM    233  CA  ASN A  86       0.124  26.182 -41.125  1.00 38.06           C
ATOM    234  C   ASN A  86       1.281  26.849 -40.390  1.00 39.65           C
ATOM    235  O   ASN A  86       1.809  26.289 -39.437  1.00 40.93           O
ATOM    236  CB  ASN A  86       0.623  25.272 -42.240  1.00 34.53           C
ATOM    237  CG  ASN A  86      -0.432  24.273 -42.664  1.00 39.24           C
ATOM    238  OD1 ASN A  86      -0.768  23.348 -41.905  1.00 40.78           O
ATOM    239  ND2 ASN A  86      -0.987  24.462 -43.862  1.00 37.49           N
ATOM    240  N   PHE A  87       1.664  28.048 -40.813  1.00 39.90           N
ATOM    241  CA  PHE A  87       2.664  28.801 -40.078  1.00 41.69           C
ATOM    242  C   PHE A  87       2.113  29.262 -38.733  1.00 46.89           C
ATOM    243  O   PHE A  87       2.853  29.362 -37.747  1.00 46.77           O
ATOM    244  CB  PHE A  87       3.152  29.996 -40.891  1.00 51.34           C
ATOM    245  CG  PHE A  87       4.366  29.698 -41.727  1.00 59.59           C
ATOM    246  CD1 PHE A  87       4.251  29.010 -42.911  1.00 56.76           C
ATOM    247  CD2 PHE A  87       5.625  30.108 -41.320  1.00 76.29           C
ATOM    248  CE1 PHE A  87       5.359  28.733 -43.686  1.00 60.25           C
ATOM    249  CE2 PHE A  87       6.741  29.835 -42.091  1.00 79.01           C
ATOM    250  CZ  PHE A  87       6.604  29.144 -43.278  1.00 69.39           C
ATOM    251  N   LEU A  88       0.815  29.547 -38.696  1.00 40.42           N
ATOM    252  CA  LEU A  88       0.173  29.957 -37.461  1.00 46.96           C
ATOM    253  C   LEU A  88       0.200  28.798 -36.453  1.00 45.03           C
ATOM    254  O   LEU A  88       0.508  28.991 -35.279  1.00 48.37           O
ATOM    255  CB  LEU A  88      -1.258  30.415 -37.725  1.00 44.14           C
ATOM    256  CG  LEU A  88      -2.053  30.738 -36.459  1.00 48.30           C
ATOM    257  CD1 LEU A  88      -1.359  31.854 -35.652  1.00 50.12           C
ATOM    258  CD2 LEU A  88      -3.488  31.117 -36.797  1.00 50.06           C
ATOM    259  N   VAL A  89      -0.132  27.601 -36.931  1.00 41.17           N
ATOM    260  CA  VAL A  89      -0.045  26.392 -36.123  1.00 42.38           C
ATOM    261  C   VAL A  89       1.376  26.179 -35.595  1.00 48.82           C
ATOM    262  O   VAL A  89       1.585  25.921 -34.403  1.00 45.79           O
ATOM    263  CB  VAL A  89      -0.467  25.136 -36.927  1.00 38.59           C
ATOM    264  CG1 VAL A  89      -0.172  23.889 -36.138  1.00 34.12           C
ATOM    265  CG2 VAL A  89      -1.945  25.202 -37.280  1.00 36.54           C
ATOM    266  N   MET A  90       2.353  26.279 -36.492  1.00 44.45           N
ATOM    267  CA  MET A  90       3.732  26.049 -36.109  1.00 48.60           C
ATOM    268  C   MET A  90       4.185  27.096 -35.117  1.00 49.85           C
ATOM    269  O   MET A  90       4.931  26.785 -34.199  1.00 48.18           O
ATOM    270  CB  MET A  90       4.656  26.034 -37.327  1.00 40.91           C
ATOM    271  CG  MET A  90       4.555  24.744 -38.119  1.00 43.91           C
ATOM    272  SD  MET A  90       5.757  24.654 -39.463  1.00 49.74           S
ATOM    273  CE  MET A  90       4.956  25.660 -40.710  1.00 50.34           C
ATOM    274  N   TYR A  91       3.724  28.332 -35.293  1.00 48.28           N
ATOM    275  CA  TYR A  91       4.060  29.400 -34.366  1.00 45.86           C
ATOM    276  C   TYR A  91       3.487  29.116 -32.984  1.00 50.86           C
ATOM    277  O   TYR A  91       4.180  29.253 -31.984  1.00 46.67           O
ATOM    278  CB  TYR A  91       3.551  30.751 -34.871  1.00 44.94           C
ATOM    279  CG  TYR A  91       3.573  31.853 -33.823  1.00 51.45           C
ATOM    280  CD1 TYR A  91       4.742  32.540 -33.529  1.00 57.20           C
ATOM    281  CD2 TYR A  91       2.418  32.206 -33.131  1.00 54.68           C
ATOM    282  CE1 TYR A  91       4.763  33.544 -32.570  1.00 60.35           C
ATOM    283  CE2 TYR A  91       2.429  33.201 -32.175  1.00 52.36           C
ATOM    284  CZ  TYR A  91       3.600  33.868 -31.897  1.00 59.54           C
ATOM    285  OH  TYR A  91       3.608  34.864 -30.943  1.00 67.97           O
ATOM    286  N   VAL A  92       2.212  28.748 -32.932  1.00 49.59           N
ATOM    287  CA  VAL A  92       1.540  28.518 -31.656  1.00 51.45           C
ATOM    288  C   VAL A  92       2.202  27.365 -30.904  1.00 54.31           C
ATOM    289  O   VAL A  92       2.333  27.403 -29.677  1.00 52.49           O
ATOM    290  CB  VAL A  92       0.034  28.212 -31.850  1.00 49.51           C
ATOM    291  CG1 VAL A  92      -0.557  27.584 -30.594  1.00 54.12           C
ATOM    292  CG2 VAL A  92      -0.717  29.482 -32.213  1.00 48.10           C
ATOM    293  N   ILE A  93       2.625  26.347 -31.647  1.00 51.67           N
ATOM    294  CA  ILE A  93       3.302  25.206 -31.050  1.00 49.41           C
ATOM    295  C   ILE A  93       4.673  25.596 -30.510  1.00 59.07           C
ATOM    296  O   ILE A  93       5.036  25.254 -29.385  1.00 65.58           O
ATOM    297  CB  ILE A  93       3.456  24.062 -32.055  1.00 49.96           C
ATOM    298  CG1 ILE A  93       2.136  23.308 -32.171  1.00 46.98           C
ATOM    299  CG2 ILE A  93       4.557  23.108 -31.619  1.00 55.80           C
ATOM    300  CD1 ILE A  93       2.118  22.317 -33.287  1.00 59.82           C
ATOM    301  N   VAL A  94       5.424  26.329 -31.319  1.00 50.99           N
ATOM    302  CA  VAL A  94       6.778  26.710 -30.963  1.00 55.48           C
ATOM    303  C   VAL A  94       6.780  27.725 -29.814  1.00 61.76           C
ATOM    304  O   VAL A  94       7.635  27.671 -28.929  1.00 62.76           O
ATOM    305  CB  VAL A  94       7.525  27.266 -32.199  1.00 60.08           C
ATOM    306  CG1 VAL A  94       8.767  28.028 -31.800  1.00 63.20           C
ATOM    307  CG2 VAL A  94       7.877  26.130 -33.148  1.00 53.27           C
ATOM    308  N   ARG A  95       5.796  28.619 -29.804  1.00 61.81           N
ATOM    309  CA  ARG A  95       5.743  29.685 -28.804  1.00 66.35           C
ATOM    310  C   ARG A  95       5.053  29.269 -27.506  1.00 64.88           C
ATOM    311  O   ARG A  95       5.484  29.657 -26.430  1.00 72.96           O
ATOM    312  CB  ARG A  95       5.036  30.919 -29.385  1.00 71.72           C
ATOM    313  CG  ARG A  95       4.885  32.100 -28.423  1.00 80.31           C
ATOM    314  CD  ARG A  95       6.213  32.802 -28.181  1.00 84.06           C
ATOM    315  NE  ARG A  95       6.074  33.991 -27.342  1.00 92.36           N
ATOM    316  CZ  ARG A  95       6.244  34.000 -26.022  1.00 95.93           C
ATOM    317  NH1 ARG A  95       6.556  32.878 -25.386  1.00 93.88           N
ATOM    318  NH2 ARG A  95       6.104  35.130 -25.336  1.00 95.10           N
ATOM    319  N   TYR A  96       3.982  28.490 -27.599  1.00 65.18           N
ATOM    320  CA  TYR A  96       3.164  28.216 -26.417  1.00 62.66           C
ATOM    321  C   TYR A  96       3.162  26.751 -25.953  1.00 67.32           C
ATOM    322  O   TYR A  96       3.570  26.461 -24.833  1.00 65.07           O
ATOM    323  CB  TYR A  96       1.728  28.683 -26.673  1.00 57.35           C
ATOM    324  CG  TYR A  96       1.634  30.174 -26.905  1.00 73.66           C
ATOM    325  CD1 TYR A  96       1.772  31.071 -25.847  1.00 78.43           C
ATOM    326  CD2 TYR A  96       1.422  30.691 -28.181  1.00 77.09           C
ATOM    327  CE1 TYR A  96       1.696  32.442 -26.052  1.00 81.19           C
ATOM    328  CE2 TYR A  96       1.344  32.061 -28.398  1.00 79.84           C
ATOM    329  CZ  TYR A  96       1.482  32.931 -27.329  1.00 87.19           C
ATOM    330  OH  TYR A  96       1.406  34.289 -27.539  1.00 90.94           O
ATOM    331  N   THR A  97       2.719  25.828 -26.806  1.00 67.87           N
ATOM    332  CA  THR A  97       2.515  24.441 -26.378  1.00 65.34           C
ATOM    333  C   THR A  97       3.821  23.662 -26.186  1.00 69.79           C
ATOM    334  O   THR A  97       3.884  22.755 -25.352  1.00 74.15           O
ATOM    335  CB  THR A  97       1.615  23.678 -27.370  1.00 64.36           C
ATOM    336  OG1 THR A  97       2.301  23.497 -28.616  1.00 65.47           O
ATOM    337  CG2 THR A  97       0.310  24.437 -27.601  1.00 61.85           C
ATOM    338  N   LYS A  98       4.831  24.000 -26.989  1.00 72.08           N
ATOM    339  CA  LYS A  98       6.225  23.560 -26.814  1.00 77.91           C
ATOM    340  C   LYS A  98       6.602  22.136 -27.271  1.00 82.13           C
ATOM    341  O   LYS A  98       7.761  21.737 -27.113  1.00 95.84           O
ATOM    342  CB  LYS A  98       6.635  23.717 -25.346  1.00 71.83           C
ATOM    343  CG  LYS A  98       6.745  25.162 -24.897  1.00 74.00           C
ATOM    344  CD  LYS A  98       7.765  25.912 -25.735  1.00 80.10           C
ATOM    345  CE  LYS A  98       8.191  27.205 -25.057  1.00 88.10           C
ATOM    346  NZ  LYS A  98       7.025  28.071 -24.739  1.00 91.88           N
ATOM    347  N   MET A  99       5.657  21.382 -27.829  1.00 59.93           N
ATOM    348  CA  MET A  99       5.948  20.043 -28.358  1.00 61.98           C
ATOM    349  C   MET A  99       6.472  19.019 -27.339  1.00 58.29           C
ATOM    350  O   MET A  99       7.365  18.233 -27.649  1.00 53.05           O
ATOM    351  CB  MET A  99       6.954  20.135 -29.517  1.00 61.72           C
ATOM    352  CG  MET A  99       6.305  20.044 -30.898  1.00 59.92           C
ATOM    353  SD  MET A  99       7.487  19.747 -32.224  1.00 69.15           S
ATOM    354  CE  MET A  99       8.410  21.279 -32.175  1.00 58.92           C
ATOM    355  N   LYS A 100       5.904  19.006 -26.140  1.00 52.12           N
ATOM    356  CA  LYS A 100       6.301  18.028 -25.132  1.00 55.22           C
ATOM    357  C   LYS A 100       5.501  16.743 -25.279  1.00 46.57           C
ATOM    358  O   LYS A 100       5.853  15.713 -24.712  1.00 52.57           O
ATOM    359  CB  LYS A 100       6.116  18.593 -23.721  1.00 60.00           C
ATOM    360  CG  LYS A 100       6.994  19.796 -23.405  1.00 63.46           C
ATOM    361  CD  LYS A 100       6.392  20.618 -22.280  1.00 69.00           C
ATOM    362  CE  LYS A 100       7.256  21.827 -21.962  1.00 79.62           C
ATOM    363  NZ  LYS A 100       8.618  21.413 -21.522  1.00 90.22           N
ATOM    364  N   THR A 101       4.417  16.808 -26.039  1.00 40.72           N
ATOM    365  CA  THR A 101       3.496  15.681 -26.126  1.00 35.96           C
ATOM    366  C   THR A 101       3.487  15.075 -27.510  1.00 41.44           C
ATOM    367  O   THR A 101       3.773  15.751 -28.497  1.00 36.18           O
ATOM    368  CB  THR A 101       2.057  16.099 -25.772  1.00 50.48           C
ATOM    369  OG1 THR A 101       1.600  17.077 -26.719  1.00 46.57           O
ATOM    370  CG2 THR A 101       1.998  16.686 -24.347  1.00 49.06           C
ATOM    371  N   ALA A 102       3.140  13.796 -27.565  1.00 39.01           N
ATOM    372  CA  ALA A 102       2.987  13.073 -28.814  1.00 43.09           C
ATOM    373  C   ALA A 102       2.051  13.801 -29.778  1.00 42.56           C
ATOM    374  O   ALA A 102       2.336  13.919 -30.973  1.00 40.75           O
ATOM    375  CB  ALA A 102       2.472  11.654 -28.541  1.00 34.77           C
ATOM    376  N   THR A 103       0.934  14.288 -29.256  1.00 39.10           N
ATOM    377  CA  THR A 103      -0.068  14.924 -30.099  1.00 42.54           C
ATOM    378  C   THR A 103       0.471  16.206 -30.741  1.00 42.79           C
ATOM    379  O   THR A 103       0.251  16.448 -31.924  1.00 39.95           O
ATOM    380  CB  THR A 103      -1.348  15.242 -29.305  1.00 50.80           C
ATOM    381  OG1 THR A 103      -1.943  14.019 -28.867  1.00 54.80           O
ATOM    382  CG2 THR A 103      -2.357  15.995 -30.180  1.00 49.94           C
ATOM    383  N   ASN A 104       1.200  17.017 -29.979  1.00 37.98           N
ATOM    384  CA  ASN A 104       1.765  18.237 -30.543  1.00 40.19           C
ATOM    385  C   ASN A 104       2.885  17.948 -31.521  1.00 40.98           C
ATOM    386  O   ASN A 104       3.091  18.693 -32.479  1.00 38.35           O
ATOM    387  CB  ASN A 104       2.245  19.165 -29.432  1.00 38.78           C
ATOM    388  CG  ASN A 104       1.101  19.889 -28.797  1.00 45.84           C
ATOM    389  OD1 ASN A 104       0.022  19.952 -29.388  1.00 45.08           O
ATOM    390  ND2 ASN A 104       1.305  20.427 -27.603  1.00 48.88           N
ATOM    391  N   ILE A 105       3.589  16.847 -31.287  1.00 35.37           N
ATOM    392  CA  ILE A 105       4.636  16.405 -32.191  1.00 31.65           C
ATOM    393  C   ILE A 105       4.057  16.021 -33.569  1.00 36.28           C
ATOM    394  O   ILE A 105       4.658  16.357 -34.595  1.00 38.73           O
ATOM    395  CB  ILE A 105       5.423  15.233 -31.570  1.00 34.05           C
ATOM    396  CG1 ILE A 105       6.312  15.760 -30.446  1.00 38.10           C
ATOM    397  CG2 ILE A 105       6.285  14.522 -32.620  1.00 31.37           C
ATOM    398  CD1 ILE A 105       6.936  14.694 -29.601  1.00 39.93           C
ATOM    399  N   TYR A 106       2.913  15.324 -33.584  1.00 33.75           N
ATOM    400  CA  TYR A 106       2.205  14.969 -34.820  1.00 35.69           C
ATOM    401  C   TYR A 106       1.633  16.200 -35.524  1.00 40.63           C
ATOM    402  O   TYR A 106       1.732  16.340 -36.740  1.00 37.21           O
ATOM    403  CB  TYR A 106       1.062  13.984 -34.545  1.00 31.90           C
ATOM    404  CG  TYR A 106       1.518  12.577 -34.153  1.00 37.43           C
ATOM    405  CD1 TYR A 106       2.589  11.973 -34.803  1.00 37.68           C
ATOM    406  CD2 TYR A 106       0.880  11.864 -33.133  1.00 31.21           C
ATOM    407  CE1 TYR A 106       3.014  10.701 -34.466  1.00 41.51           C
ATOM    408  CE2 TYR A 106       1.312  10.565 -32.766  1.00 30.23           C
ATOM    409  CZ  TYR A 106       2.373  10.000 -33.449  1.00 31.08           C
ATOM    410  OH  TYR A 106       2.831   8.746 -33.155  1.00 38.16           O
ATOM    411  N   ILE A 107       1.009  17.076 -34.748  1.00 34.31           N
ATOM    412  CA  ILE A 107       0.431  18.305 -35.271  1.00 40.01           C
ATOM    413  C   ILE A 107       1.494  19.167 -35.940  1.00 40.45           C
ATOM    414  O   ILE A 107       1.286  19.679 -37.047  1.00 37.74           O
ATOM    415  CB  ILE A 107      -0.267  19.124 -34.169  1.00 42.22           C
ATOM    416  CG1 ILE A 107      -1.521  18.390 -33.662  1.00 44.06           C
ATOM    417  CG2 ILE A 107      -0.653  20.519 -34.697  1.00 39.05           C
ATOM    418  CD1 ILE A 107      -2.216  19.113 -32.462  1.00 41.35           C
ATOM    419  N   PHE A 108       2.643  19.306 -35.288  1.00 33.38           N
ATOM    420  CA  PHE A 108       3.704  20.106 -35.861  1.00 36.85           C
ATOM    421  C   PHE A 108       4.191  19.486 -37.168  1.00 41.23           C
ATOM    422  O   PHE A 108       4.441  20.199 -38.129  1.00 37.48           O
ATOM    423  CB  PHE A 108       4.882  20.278 -34.900  1.00 36.72           C
ATOM    424  CG  PHE A 108       5.958  21.168 -35.452  1.00 37.96           C
ATOM    425  CD1 PHE A 108       6.933  20.663 -36.300  1.00 43.18           C
ATOM    426  CD2 PHE A 108       5.958  22.526 -35.173  1.00 42.66           C
ATOM    427  CE1 PHE A 108       7.903  21.488 -36.845  1.00 41.01           C
ATOM    428  CE2 PHE A 108       6.936  23.367 -35.696  1.00 44.76           C
ATOM    429  CZ  PHE A 108       7.907  22.850 -36.538  1.00 46.30           C
ATOM    430  N   ASN A 109       4.340  18.167 -37.193  1.00 36.43           N
ATOM    431  CA  ASN A 109       4.810  17.466 -38.388  1.00 38.76           C
ATOM    432  C   ASN A 109       3.831  17.647 -39.537  1.00 42.22           C
ATOM    433  O   ASN A 109       4.224  17.754 -40.693  1.00 39.86           O
ATOM    434  CB  ASN A 109       4.996  15.971 -38.092  1.00 41.15           C
ATOM    435  CG  ASN A 109       5.921  15.278 -39.096  1.00 40.60           C
ATOM    436  OD1 ASN A 109       7.125  15.485 -39.076  1.00 43.64           O
ATOM    437  ND2 ASN A 109       5.356  14.435 -39.950  1.00 38.51           N
ATOM    438  N   LEU A 110       2.543  17.649 -39.208  1.00 39.65           N
ATOM    439  CA  LEU A 110       1.506  17.830 -40.204  1.00 38.09           C
ATOM    440  C   LEU A 110       1.547  19.265 -40.750  1.00 37.73           C
ATOM    441  O   LEU A 110       1.492  19.478 -41.965  1.00 35.09           O
ATOM    442  CB  LEU A 110       0.126  17.504 -39.618  1.00 34.85           C
ATOM    443  CG  LEU A 110      -1.076  17.575 -40.570  1.00 42.19           C
ATOM    444  CD1 LEU A 110      -0.957  16.543 -41.704  1.00 34.99           C
ATOM    445  CD2 LEU A 110      -2.390  17.405 -39.817  1.00 36.53           C
ATOM    446  N   ALA A 111       1.663  20.247 -39.863  1.00 35.33           N
ATOM    447  CA  ALA A 111       1.681  21.637 -40.290  1.00 38.17           C
ATOM    448  C   ALA A 111       2.898  21.933 -41.167  1.00 42.80           C
ATOM    449  O   ALA A 111       2.794  22.651 -42.155  1.00 39.61           O
ATOM    450  CB  ALA A 111       1.657  22.580 -39.088  1.00 32.64           C
ATOM    451  N   LEU A 112       4.052  21.391 -40.802  1.00 36.64           N
ATOM    452  CA  LEU A 112       5.254  21.599 -41.598  1.00 43.48           C
ATOM    453  C   LEU A 112       5.090  21.011 -43.017  1.00 39.92           C
ATOM    454  O   LEU A 112       5.425  21.649 -44.012  1.00 35.45           O
ATOM    455  CB  LEU A 112       6.458  20.974 -40.895  1.00 38.21           C
ATOM    456  CG  LEU A 112       7.794  21.041 -41.628  1.00 39.14           C
ATOM    457  CD1 LEU A 112       8.207  22.504 -41.884  1.00 39.83           C
ATOM    458  CD2 LEU A 112       8.875  20.294 -40.841  1.00 44.56           C
ATOM    459  N   ALA A 113       4.575  19.791 -43.103  1.00 33.52           N
ATOM    460  CA  ALA A 113       4.360  19.165 -44.411  1.00 36.49           C
ATOM    461  C   ALA A 113       3.355  19.961 -45.245  1.00 40.49           C
ATOM    462  O   ALA A 113       3.537  20.156 -46.453  1.00 39.52           O
ATOM    463  CB  ALA A 113       3.890  17.761 -44.240  1.00 27.38           C
ATOM    464  N   ASP A 114       2.286  20.413 -44.602  1.00 36.47           N
ATOM    465  CA  ASP A 114       1.262  21.184 -45.291  1.00 41.96           C
ATOM    466  C   ASP A 114       1.774  22.545 -45.757  1.00 43.91           C
ATOM    467  O   ASP A 114       1.411  22.992 -46.839  1.00 41.27           O
ATOM    468  CB  ASP A 114       0.030  21.350 -44.399  1.00 38.00           C
ATOM    469  CG  ASP A 114      -0.780  20.063 -44.294  1.00 55.26           C
ATOM    470  OD1 ASP A 114      -0.659  19.204 -45.197  1.00 61.15           O1-
ATOM    471  OD2 ASP A 114      -1.539  19.907 -43.320  1.00 60.56           O
ATOM    472  N   ALA A 115       2.620  23.197 -44.959  1.00 38.82           N
ATOM    473  CA  ALA A 115       3.222  24.460 -45.383  1.00 42.35           C
ATOM    474  C   ALA A 115       4.130  24.239 -46.605  1.00 45.28           C
ATOM    475  O   ALA A 115       4.114  25.020 -47.553  1.00 45.37           O
ATOM    476  CB  ALA A 115       4.000  25.087 -44.248  1.00 36.95           C
ATOM    477  N   LEU A 116       4.921  23.173 -46.574  1.00 41.28           N
ATOM    478  CA  LEU A 116       5.829  22.875 -47.683  1.00 46.95           C
ATOM    479  C   LEU A 116       5.064  22.529 -48.948  1.00 43.02           C
ATOM    480  O   LEU A 116       5.454  22.949 -50.037  1.00 40.38           O
ATOM    481  CB  LEU A 116       6.789  21.733 -47.319  1.00 38.77           C
ATOM    482  CG  LEU A 116       7.917  22.197 -46.377  1.00 42.21           C
ATOM    483  CD1 LEU A 116       8.603  21.013 -45.675  1.00 37.01           C
ATOM    484  CD2 LEU A 116       8.930  23.049 -47.121  1.00 43.85           C
ATOM    485  N   ALA A 117       3.971  21.782 -48.802  1.00 38.62           N
ATOM    486  CA  ALA A 117       3.137  21.418 -49.945  1.00 40.30           C
ATOM    487  C   ALA A 117       2.636  22.661 -50.670  1.00 43.25           C
ATOM    488  O   ALA A 117       2.778  22.790 -51.904  1.00 39.48           O
ATOM    489  CB  ALA A 117       1.948  20.538 -49.500  1.00 31.93           C
ATOM    490  N   THR A 118       2.087  23.605 -49.911  1.00 41.07           N
ATOM    491  CA  THR A 118       1.513  24.786 -50.542  1.00 45.00           C
ATOM    492  C   THR A 118       2.599  25.760 -50.997  1.00 40.33           C
ATOM    493  O   THR A 118       2.340  26.609 -51.836  1.00 46.17           O
ATOM    494  CB  THR A 118       0.499  25.493 -49.611  1.00 49.77           C
ATOM    495  OG1 THR A 118       1.127  25.837 -48.373  1.00 50.77           O
ATOM    496  CG2 THR A 118      -0.689  24.562 -49.331  1.00 44.84           C
ATOM    497  N   SER A 119       3.820  25.605 -50.483  1.00 39.38           N
ATOM    498  CA  SER A 119       4.942  26.434 -50.927  1.00 41.43           C
ATOM    499  C   SER A 119       5.350  26.124 -52.374  1.00 37.78           C
ATOM    500  O   SER A 119       6.077  26.896 -52.992  1.00 43.05           O
ATOM    501  CB  SER A 119       6.158  26.262 -50.012  1.00 44.93           C
ATOM    502  OG  SER A 119       6.819  25.038 -50.292  1.00 43.52           O
ATOM    503  N   THR A 120       4.872  25.013 -52.925  1.00 45.15           N
ATOM    504  CA  THR A 120       5.190  24.711 -54.316  1.00 46.45           C
ATOM    505  C   THR A 120       4.259  25.437 -55.287  1.00 53.47           C
ATOM    506  O   THR A 120       4.558  25.547 -56.478  1.00 58.44           O
ATOM    507  CB  THR A 120       5.115  23.211 -54.616  1.00 40.62           C
ATOM    508  OG1 THR A 120       3.742  22.789 -54.656  1.00 38.18           O
ATOM    509  CG2 THR A 120       5.919  22.397 -53.587  1.00 38.74           C
ATOM    510  N   LEU A 121       3.131  25.925 -54.777  1.00 52.30           N
ATOM    511  CA  LEU A 121       2.097  26.510 -55.635  1.00 45.81           C
ATOM    512  C   LEU A 121       2.497  27.770 -56.405  1.00 42.78           C
ATOM    513  O   LEU A 121       2.006  27.966 -57.511  1.00 46.79           O
ATOM    514  CB  LEU A 121       0.842  26.809 -54.809  1.00 44.78           C
ATOM    515  CG  LEU A 121       0.091  25.574 -54.317  1.00 48.26           C
ATOM    516  CD1 LEU A 121      -1.107  25.968 -53.462  1.00 46.30           C
ATOM    517  CD2 LEU A 121      -0.347  24.729 -55.486  1.00 49.48           C
ATOM    518  N   PRO A 122       3.352  28.648 -55.828  1.00 43.50           N
ATOM    519  CA  PRO A 122       3.686  29.803 -56.664  1.00 47.82           C
ATOM    520  C   PRO A 122       4.435  29.363 -57.925  1.00 49.18           C
ATOM    521  O   PRO A 122       4.288  29.993 -58.963  1.00 48.69           O
ATOM    522  CB  PRO A 122       4.569  30.659 -55.754  1.00 44.78           C
ATOM    523  CG  PRO A 122       4.153  30.243 -54.328  1.00 39.16           C
ATOM    524  CD  PRO A 122       3.855  28.792 -54.443  1.00 43.62           C
ATOM    525  N   PHE A 123       5.204  28.283 -57.822  1.00 47.23           N
ATOM    526  CA  PHE A 123       5.896  27.727 -58.971  1.00 49.45           C
ATOM    527  C   PHE A 123       4.877  27.214 -59.969  1.00 50.51           C
ATOM    528  O   PHE A 123       4.999  27.437 -61.168  1.00 45.72           O
ATOM    529  CB  PHE A 123       6.844  26.602 -58.553  1.00 47.20           C
ATOM    530  CG  PHE A 123       7.971  27.062 -57.681  1.00 52.90           C
ATOM    531  CD1 PHE A 123       9.146  27.527 -58.244  1.00 48.68           C
ATOM    532  CD2 PHE A 123       7.844  27.046 -56.286  1.00 52.61           C
ATOM    533  CE1 PHE A 123      10.186  27.968 -57.446  1.00 54.63           C
ATOM    534  CE2 PHE A 123       8.880  27.481 -55.473  1.00 53.99           C
ATOM    535  CZ  PHE A 123      10.056  27.944 -56.050  1.00 56.09           C
ATOM    536  N   GLN A 124       3.857  26.535 -59.462  1.00 45.14           N
ATOM    537  CA  GLN A 124       2.838  25.966 -60.324  1.00 44.59           C
ATOM    538  C   GLN A 124       1.976  27.046 -61.004  1.00 43.50           C
ATOM    539  O   GLN A 124       1.553  26.888 -62.158  1.00 44.51           O
ATOM    540  CB  GLN A 124       1.976  24.988 -59.517  1.00 39.69           C
ATOM    541  CG  GLN A 124       2.739  23.731 -59.096  1.00 38.35           C
ATOM    542  CD  GLN A 124       1.842  22.639 -58.528  1.00 39.87           C
ATOM    543  OE1 GLN A 124       0.845  22.252 -59.141  1.00 43.98           O
ATOM    544  NE2 GLN A 124       2.190  22.145 -57.334  1.00 39.78           N
ATOM    545  N   SER A 125       1.728  28.156 -60.320  1.00 43.64           N
ATOM    546  CA  SER A 125       0.916  29.190 -60.950  1.00 48.45           C
ATOM    547  C   SER A 125       1.688  29.888 -62.074  1.00 53.29           C
ATOM    548  O   SER A 125       1.117  30.187 -63.124  1.00 54.37           O
ATOM    549  CB  SER A 125       0.425  30.202 -59.928  1.00 52.54           C
ATOM    550  OG  SER A 125       1.504  30.904 -59.357  1.00 75.41           O
ATOM    551  N   VAL A 126       2.978  30.143 -61.864  1.00 53.95           N
ATOM    552  CA  VAL A 126       3.801  30.719 -62.928  1.00 55.50           C
ATOM    553  C   VAL A 126       3.877  29.749 -64.096  1.00 58.00           C
ATOM    554  O   VAL A 126       3.685  30.138 -65.242  1.00 54.86           O
ATOM    555  CB  VAL A 126       5.228  31.044 -62.464  1.00 49.55           C
ATOM    556  CG1 VAL A 126       6.082  31.518 -63.659  1.00 49.00           C
ATOM    557  CG2 VAL A 126       5.199  32.103 -61.378  1.00 55.65           C
ATOM    558  N   ASN A 127       4.158  28.483 -63.792  1.00 52.00           N
ATOM    559  CA  ASN A 127       4.202  27.440 -64.816  1.00 53.22           C
ATOM    560  C   ASN A 127       2.934  27.445 -65.669  1.00 56.52           C
ATOM    561  O   ASN A 127       2.989  27.360 -66.902  1.00 60.11           O
ATOM    562  CB  ASN A 127       4.411  26.073 -64.165  1.00 48.58           C
ATOM    563  CG  ASN A 127       4.553  24.951 -65.178  1.00 54.89           C
ATOM    564  OD1 ASN A 127       5.583  24.816 -65.832  1.00 56.64           O
ATOM    565  ND2 ASN A 127       3.519  24.125 -65.293  1.00 58.04           N
ATOM    566  N   TYR A 128       1.789  27.565 -65.008  1.00 54.39           N
ATOM    567  CA  TYR A 128       0.535  27.673 -65.726  1.00 52.46           C
ATOM    568  C   TYR A 128       0.483  28.980 -66.515  1.00 60.78           C
ATOM    569  O   TYR A 128       0.172  28.975 -67.698  1.00 63.85           O
ATOM    570  CB  TYR A 128      -0.669  27.590 -64.787  1.00 48.08           C
ATOM    571  CG  TYR A 128      -1.916  28.121 -65.446  1.00 55.86           C
ATOM    572  CD1 TYR A 128      -2.587  27.369 -66.403  1.00 66.48           C
ATOM    573  CD2 TYR A 128      -2.394  29.394 -65.156  1.00 60.53           C
ATOM    574  CE1 TYR A 128      -3.714  27.869 -67.044  1.00 73.95           C
ATOM    575  CE2 TYR A 128      -3.520  29.899 -65.786  1.00 69.35           C
ATOM    576  CZ  TYR A 128      -4.176  29.131 -66.728  1.00 72.55           C
ATOM    577  OH  TYR A 128      -5.296  29.623 -67.356  1.00 78.41           O
ATOM    578  N   LEU A 129       0.787  30.091 -65.849  1.00 56.37           N
ATOM    579  CA  LEU A 129       0.630  31.422 -66.427  1.00 69.09           C
ATOM    580  C   LEU A 129       1.487  31.634 -67.671  1.00 70.23           C
ATOM    581  O   LEU A 129       1.072  32.307 -68.609  1.00 69.72           O
ATOM    582  CB  LEU A 129       0.972  32.485 -65.383  1.00 78.99           C
ATOM    583  CG  LEU A 129      -0.103  33.468 -64.921  1.00 83.11           C
ATOM    584  CD1 LEU A 129      -1.434  32.776 -64.687  1.00 84.41           C
ATOM    585  CD2 LEU A 129       0.368  34.146 -63.647  1.00 77.92           C
ATOM    586  N   MET A 130       2.687  31.061 -67.661  1.00 64.72           N
ATOM    587  CA  MET A 130       3.645  31.248 -68.744  1.00 65.26           C
ATOM    588  C   MET A 130       3.489  30.154 -69.778  1.00 62.59           C
ATOM    589  O   MET A 130       3.985  30.269 -70.901  1.00 62.15           O
ATOM    590  CB  MET A 130       5.082  31.258 -68.205  1.00 66.92           C
ATOM    591  CG  MET A 130       5.365  32.363 -67.198  1.00 64.58           C
ATOM    592  SD  MET A 130       4.795  33.968 -67.788  1.00110.82           S
ATOM    593  CE  MET A 130       4.995  34.953 -66.308  1.00 97.02           C
ATOM    594  N   GLY A 131       2.792  29.091 -69.385  1.00 56.38           N
ATOM    595  CA  GLY A 131       2.644  27.912 -70.218  1.00 58.99           C
ATOM    596  C   GLY A 131       3.966  27.182 -70.383  1.00 64.64           C
ATOM    597  O   GLY A 131       4.190  26.512 -71.388  1.00 64.99           O
ATOM    598  N   THR A 132       4.838  27.300 -69.386  1.00 69.77           N
ATOM    599  CA  THR A 132       6.196  26.765 -69.469  1.00 67.42           C
ATOM    600  C   THR A 132       6.889  26.838 -68.112  1.00 65.58           C
ATOM    601  O   THR A 132       6.616  27.742 -67.328  1.00 71.86           O
ATOM    602  CB  THR A 132       7.016  27.535 -70.526  1.00 72.21           C
ATOM    603  OG1 THR A 132       6.514  27.203 -71.818  1.00 86.38           O
ATOM    604  CG2 THR A 132       8.489  27.190 -70.485  1.00 62.52           C
ATOM    605  N   TRP A 133       7.766  25.874 -67.838  1.00 66.53           N
ATOM    606  CA  TRP A 133       8.600  25.887 -66.642  1.00 61.84           C
ATOM    607  C   TRP A 133       9.847  26.736 -66.852  1.00 59.29           C
ATOM    608  O   TRP A 133      10.739  26.349 -67.602  1.00 60.46           O
ATOM    609  CB  TRP A 133       9.006  24.462 -66.249  1.00 58.39           C
ATOM    610  CG  TRP A 133       9.804  24.409 -64.980  1.00 50.86           C
ATOM    611  CD1 TRP A 133      11.165  24.432 -64.861  1.00 46.65           C
ATOM    612  CD2 TRP A 133       9.283  24.344 -63.648  1.00 47.28           C
ATOM    613  NE1 TRP A 133      11.524  24.376 -63.530  1.00 48.85           N
ATOM    614  CE2 TRP A 133      10.386  24.324 -62.767  1.00 45.41           C
ATOM    615  CE3 TRP A 133       7.990  24.300 -63.112  1.00 49.31           C
ATOM    616  CZ2 TRP A 133      10.236  24.259 -61.386  1.00 42.74           C
ATOM    617  CZ3 TRP A 133       7.845  24.234 -61.740  1.00 49.26           C
ATOM    618  CH2 TRP A 133       8.960  24.214 -60.893  1.00 43.25           C
ATOM    619  N   PRO A 134       9.925  27.892 -66.174  1.00 58.76           N
ATOM    620  CA  PRO A 134      11.037  28.823 -66.401  1.00 62.74           C
ATOM    621  C   PRO A 134      12.160  28.717 -65.371  1.00 50.81           C
ATOM    622  O   PRO A 134      13.137  29.462 -65.473  1.00 59.07           O
ATOM    623  CB  PRO A 134      10.353  30.183 -66.284  1.00 69.76           C
ATOM    624  CG  PRO A 134       9.345  29.939 -65.151  1.00 57.66           C
ATOM    625  CD  PRO A 134       8.886  28.489 -65.312  1.00 56.68           C
ATOM    626  N   PHE A 135      12.015  27.827 -64.388  1.00 55.00           N
ATOM    627  CA  PHE A 135      12.877  27.880 -63.210  1.00 57.77           C
ATOM    628  C   PHE A 135      14.142  27.021 -63.313  1.00 56.13           C
ATOM    629  O   PHE A 135      14.960  26.998 -62.392  1.00 59.02           O
ATOM    630  CB  PHE A 135      12.077  27.478 -61.965  1.00 55.28           C
ATOM    631  CG  PHE A 135      10.883  28.362 -61.698  1.00 56.90           C
ATOM    632  CD1 PHE A 135      11.052  29.639 -61.176  1.00 56.92           C
ATOM    633  CD2 PHE A 135       9.592  27.912 -61.960  1.00 50.55           C
ATOM    634  CE1 PHE A 135       9.961  30.457 -60.931  1.00 56.48           C
ATOM    635  CE2 PHE A 135       8.497  28.720 -61.711  1.00 55.57           C
ATOM    636  CZ  PHE A 135       8.680  29.997 -61.199  1.00 57.52           C
ATOM    637  N   GLY A 136      14.294  26.302 -64.418  1.00 59.18           N
ATOM    638  CA  GLY A 136      15.487  25.502 -64.628  1.00 59.81           C
ATOM    639  C   GLY A 136      15.430  24.093 -64.057  1.00 59.64           C
ATOM    640  O   GLY A 136      14.470  23.704 -63.371  1.00 56.97           O
ATOM    641  N   ASN A 137      16.486  23.333 -64.325  1.00 58.55           N
ATOM    642  CA  ASN A 137      16.523  21.916 -64.001  1.00 58.79           C
ATOM    643  C   ASN A 137      16.663  21.632 -62.505  1.00 62.87           C
ATOM    644  O   ASN A 137      16.030  20.706 -61.985  1.00 62.36           O
ATOM    645  CB  ASN A 137      17.663  21.243 -64.766  1.00 62.85           C
ATOM    646  CG  ASN A 137      17.526  19.730 -64.805  1.00 72.74           C
ATOM    647  OD1 ASN A 137      16.460  19.196 -65.122  1.00 75.71           O
ATOM    648  ND2 ASN A 137      18.606  19.030 -64.470  1.00 72.75           N
ATOM    649  N   ILE A 138      17.488  22.419 -61.817  1.00 66.07           N
ATOM    650  CA  ILE A 138      17.712  22.220 -60.386  1.00 60.37           C
ATOM    651  C   ILE A 138      16.435  22.450 -59.577  1.00 58.79           C
ATOM    652  O   ILE A 138      16.079  21.639 -58.722  1.00 55.22           O
ATOM    653  CB  ILE A 138      18.816  23.147 -59.845  1.00 61.52           C
ATOM    654  CG1 ILE A 138      20.168  22.798 -60.475  1.00 65.07           C
ATOM    655  CG2 ILE A 138      18.886  23.057 -58.327  1.00 63.48           C
ATOM    656  CD1 ILE A 138      21.264  23.809 -60.171  1.00 69.94           C
ATOM    657  N   LEU A 139      15.747  23.549 -59.868  1.00 58.19           N
ATOM    658  CA  LEU A 139      14.503  23.885 -59.186  1.00 53.44           C
ATOM    659  C   LEU A 139      13.396  22.906 -59.530  1.00 50.73           C
ATOM    660  O   LEU A 139      12.506  22.660 -58.719  1.00 50.16           O
ATOM    661  CB  LEU A 139      14.062  25.304 -59.536  1.00 54.08           C
ATOM    662  CG  LEU A 139      14.422  26.373 -58.507  1.00 59.98           C
ATOM    663  CD1 LEU A 139      15.803  26.115 -57.947  1.00 74.88           C
ATOM    664  CD2 LEU A 139      14.361  27.753 -59.138  1.00 58.92           C
ATOM    665  N   CYS A 140      13.454  22.361 -60.743  1.00 46.39           N
ATOM    666  CA  CYS A 140      12.507  21.342 -61.158  1.00 39.87           C
ATOM    667  C   CYS A 140      12.593  20.135 -60.226  1.00 44.30           C
ATOM    668  O   CYS A 140      11.585  19.684 -59.706  1.00 42.75           O
ATOM    669  CB  CYS A 140      12.759  20.910 -62.608  1.00 45.66           C
ATOM    670  SG  CYS A 140      11.682  19.560 -63.098  1.00 56.47           S
ATOM    671  N   LYS A 141      13.807  19.636 -60.010  1.00 45.14           N
ATOM    672  CA  LYS A 141      14.040  18.523 -59.090  1.00 48.95           C
ATOM    673  C   LYS A 141      13.612  18.852 -57.666  1.00 47.04           C
ATOM    674  O   LYS A 141      12.983  18.048 -56.995  1.00 42.01           O
ATOM    675  CB  LYS A 141      15.522  18.127 -59.111  1.00 43.96           C
ATOM    676  CG  LYS A 141      15.966  17.554 -60.462  1.00 48.98           C
ATOM    677  CD  LYS A 141      17.441  17.214 -60.478  1.00 55.45           C
ATOM    678  CE  LYS A 141      17.788  16.346 -61.676  1.00 58.04           C
ATOM    679  NZ  LYS A 141      17.157  14.992 -61.558  1.00 54.62           N1+
ATOM    680  N   ILE A 142      13.953  20.048 -57.209  1.00 45.46           N
ATOM    681  CA  ILE A 142      13.680  20.426 -55.837  1.00 45.66           C
ATOM    682  C   ILE A 142      12.186  20.534 -55.577  1.00 40.96           C
ATOM    683  O   ILE A 142      11.686  19.987 -54.599  1.00 44.05           O
ATOM    684  CB  ILE A 142      14.375  21.748 -55.490  1.00 47.78           C
ATOM    685  CG1 ILE A 142      15.881  21.514 -55.387  1.00 52.98           C
ATOM    686  CG2 ILE A 142      13.862  22.299 -54.179  1.00 43.29           C
ATOM    687  CD1 ILE A 142      16.686  22.771 -55.154  1.00 58.67           C
ATOM    688  N   VAL A 143      11.466  21.225 -56.455  1.00 40.34           N
ATOM    689  CA  VAL A 143      10.042  21.440 -56.232  1.00 39.15           C
ATOM    690  C   VAL A 143       9.249  20.143 -56.394  1.00 41.39           C
ATOM    691  O   VAL A 143       8.360  19.847 -55.595  1.00 43.75           O
ATOM    692  CB  VAL A 143       9.490  22.517 -57.177  1.00 43.03           C
ATOM    693  CG1 VAL A 143       7.972  22.628 -57.034  1.00 43.09           C
ATOM    694  CG2 VAL A 143      10.161  23.856 -56.872  1.00 40.73           C
ATOM    695  N   ILE A 144       9.578  19.351 -57.413  1.00 36.81           N
ATOM    696  CA  ILE A 144       8.901  18.070 -57.573  1.00 35.39           C
ATOM    697  C   ILE A 144       9.128  17.162 -56.345  1.00 35.24           C
ATOM    698  O   ILE A 144       8.195  16.553 -55.816  1.00 36.51           O
ATOM    699  CB  ILE A 144       9.359  17.360 -58.855  1.00 45.40           C
ATOM    700  CG1 ILE A 144       8.659  17.987 -60.060  1.00 54.87           C
ATOM    701  CG2 ILE A 144       9.047  15.882 -58.796  1.00 40.93           C
ATOM    702  CD1 ILE A 144       8.883  17.228 -61.337  1.00 67.47           C
ATOM    703  N   SER A 145      10.362  17.104 -55.872  1.00 38.88           N
ATOM    704  CA  SER A 145      10.682  16.246 -54.748  1.00 37.58           C
ATOM    705  C   SER A 145       9.981  16.721 -53.470  1.00 36.36           C
ATOM    706  O   SER A 145       9.409  15.918 -52.722  1.00 38.14           O
ATOM    707  CB  SER A 145      12.198  16.188 -54.554  1.00 46.33           C
ATOM    708  OG  SER A 145      12.542  15.271 -53.528  1.00 53.31           O
ATOM    709  N   ILE A 146      10.014  18.025 -53.224  1.00 37.14           N
ATOM    710  CA  ILE A 146       9.296  18.604 -52.082  1.00 37.52           C
ATOM    711  C   ILE A 146       7.813  18.295 -52.186  1.00 37.80           C
ATOM    712  O   ILE A 146       7.168  17.906 -51.194  1.00 37.09           O
ATOM    713  CB  ILE A 146       9.525  20.141 -51.986  1.00 40.65           C
ATOM    714  CG1 ILE A 146      10.887  20.422 -51.358  1.00 40.23           C
ATOM    715  CG2 ILE A 146       8.441  20.829 -51.161  1.00 39.50           C
ATOM    716  CD1 ILE A 146      11.340  21.873 -51.523  1.00 44.81           C
ATOM    717  N   ASP A 147       7.282  18.426 -53.399  1.00 38.92           N
ATOM    718  CA  ASP A 147       5.873  18.175 -53.626  1.00 35.70           C
ATOM    719  C   ASP A 147       5.462  16.722 -53.336  1.00 37.71           C
ATOM    720  O   ASP A 147       4.469  16.499 -52.634  1.00 36.17           O
ATOM    721  CB  ASP A 147       5.493  18.534 -55.053  1.00 36.01           C
ATOM    722  CG  ASP A 147       4.014  18.725 -55.205  1.00 39.01           C
ATOM    723  OD1 ASP A 147       3.411  19.465 -54.391  1.00 42.81           O1-
ATOM    724  OD2 ASP A 147       3.439  18.115 -56.115  1.00 43.66           O
ATOM    725  N   TYR A 148       6.192  15.735 -53.863  1.00 30.86           N
ATOM    726  CA  TYR A 148       5.867  14.346 -53.505  1.00 30.63           C
ATOM    727  C   TYR A 148       6.170  14.050 -52.026  1.00 42.01           C
ATOM    728  O   TYR A 148       5.379  13.368 -51.366  1.00 40.24           O
ATOM    729  CB  TYR A 148       6.599  13.328 -54.389  1.00 32.39           C
ATOM    730  CG  TYR A 148       5.971  13.132 -55.767  1.00 33.25           C
ATOM    731  CD1 TYR A 148       6.344  13.931 -56.838  1.00 35.79           C
ATOM    732  CD2 TYR A 148       5.023  12.132 -55.992  1.00 34.30           C
ATOM    733  CE1 TYR A 148       5.783  13.753 -58.113  1.00 40.18           C
ATOM    734  CE2 TYR A 148       4.458  11.949 -57.247  1.00 44.62           C
ATOM    735  CZ  TYR A 148       4.836  12.771 -58.305  1.00 40.44           C
ATOM    736  OH  TYR A 148       4.272  12.586 -59.551  1.00 36.25           O
ATOM    737  N   TYR A 149       7.305  14.526 -51.509  1.00 36.82           N
ATOM    738  CA  TYR A 149       7.638  14.244 -50.107  1.00 37.07           C
ATOM    739  C   TYR A 149       6.533  14.680 -49.169  1.00 37.46           C
ATOM    740  O   TYR A 149       6.170  13.965 -48.258  1.00 35.04           O
ATOM    741  CB  TYR A 149       8.916  14.940 -49.682  1.00 32.92           C
ATOM    742  CG  TYR A 149      10.074  14.014 -49.509  1.00 43.53           C
ATOM    743  CD1 TYR A 149      10.098  13.080 -48.475  1.00 37.88           C
ATOM    744  CD2 TYR A 149      11.163  14.084 -50.364  1.00 44.24           C
ATOM    745  CE1 TYR A 149      11.190  12.227 -48.314  1.00 38.59           C
ATOM    746  CE2 TYR A 149      12.246  13.250 -50.211  1.00 45.22           C
ATOM    747  CZ  TYR A 149      12.259  12.326 -49.181  1.00 43.82           C
ATOM    748  OH  TYR A 149      13.351  11.492 -49.046  1.00 44.83           O
ATOM    749  N   ASN A 150       5.990  15.864 -49.407  1.00 34.86           N
ATOM    750  CA  ASN A 150       5.079  16.435 -48.445  1.00 33.87           C
ATOM    751  C   ASN A 150       3.635  16.078 -48.671  1.00 39.64           C
ATOM    752  O   ASN A 150       2.840  16.146 -47.741  1.00 38.06           O
ATOM    753  CB  ASN A 150       5.296  17.945 -48.401  1.00 32.81           C
ATOM    754  CG  ASN A 150       6.602  18.265 -47.751  1.00 40.97           C
ATOM    755  OD1 ASN A 150       6.719  18.173 -46.534  1.00 38.94           O
ATOM    756  ND2 ASN A 150       7.617  18.548 -48.549  1.00 34.85           N
ATOM    757  N   MET A 151       3.290  15.666 -49.881  1.00 34.21           N
ATOM    758  CA  MET A 151       2.025  14.980 -50.056  1.00 33.16           C
ATOM    759  C   MET A 151       1.994  13.738 -49.152  1.00 37.42           C
ATOM    760  O   MET A 151       1.023  13.479 -48.453  1.00 31.85           O
ATOM    761  CB  MET A 151       1.818  14.571 -51.521  1.00 30.95           C
ATOM    762  CG  MET A 151       0.639  13.637 -51.728  1.00 29.22           C
ATOM    763  SD  MET A 151       0.388  13.217 -53.497  1.00 36.55           S
ATOM    764  CE  MET A 151      -1.268  12.587 -53.478  1.00 98.81           C
ATOM    765  N   PHE A 152       3.058  12.954 -49.185  1.00 32.15           N
ATOM    766  CA  PHE A 152       3.034  11.705 -48.457  1.00 33.36           C
ATOM    767  C   PHE A 152       3.193  11.943 -46.946  1.00 32.14           C
ATOM    768  O   PHE A 152       2.552  11.278 -46.153  1.00 32.92           O
ATOM    769  CB  PHE A 152       4.117  10.771 -48.984  1.00 29.45           C
ATOM    770  CG  PHE A 152       3.754  10.118 -50.289  1.00 35.38           C
ATOM    771  CD1 PHE A 152       2.698   9.211 -50.350  1.00 33.62           C
ATOM    772  CD2 PHE A 152       4.447  10.407 -51.445  1.00 42.08           C
ATOM    773  CE1 PHE A 152       2.347   8.592 -51.562  1.00 43.27           C
ATOM    774  CE2 PHE A 152       4.100   9.799 -52.666  1.00 40.07           C
ATOM    775  CZ  PHE A 152       3.048   8.885 -52.712  1.00 36.91           C
ATOM    776  N   THR A 153       4.039  12.898 -46.570  1.00 30.70           N
ATOM    777  CA  THR A 153       4.250  13.222 -45.154  1.00 36.46           C
ATOM    778  C   THR A 153       2.959  13.733 -44.518  1.00 41.32           C
ATOM    779  O   THR A 153       2.589  13.330 -43.422  1.00 37.96           O
ATOM    780  CB  THR A 153       5.377  14.258 -44.990  1.00 32.18           C
ATOM    781  OG1 THR A 153       6.602  13.659 -45.401  1.00 43.11           O
ATOM    782  CG2 THR A 153       5.523  14.695 -43.512  1.00 39.37           C
ATOM    783  N   SER A 154       2.269  14.621 -45.223  1.00 35.75           N
ATOM    784  CA  SER A 154       0.986  15.123 -44.772  1.00 30.13           C
ATOM    785  C   SER A 154      -0.022  13.990 -44.577  1.00 33.30           C
ATOM    786  O   SER A 154      -0.618  13.828 -43.503  1.00 30.75           O
ATOM    787  CB  SER A 154       0.442  16.138 -45.774  1.00 32.55           C
ATOM    788  OG  SER A 154      -0.897  16.481 -45.466  1.00 41.91           O
ATOM    789  N   ILE A 155      -0.188  13.188 -45.616  1.00 29.27           N
ATOM    790  CA  ILE A 155      -1.147  12.108 -45.590  1.00 29.74           C
ATOM    791  C   ILE A 155      -0.789  11.010 -44.551  1.00 29.10           C
ATOM    792  O   ILE A 155      -1.665  10.515 -43.848  1.00 30.63           O
ATOM    793  CB  ILE A 155      -1.263  11.492 -46.971  1.00 33.32           C
ATOM    794  CG1 ILE A 155      -1.951  12.489 -47.920  1.00 34.60           C
ATOM    795  CG2 ILE A 155      -2.029  10.191 -46.912  1.00 28.56           C
ATOM    796  CD1 ILE A 155      -1.954  12.022 -49.362  1.00 40.00           C
ATOM    797  N   PHE A 156       0.484  10.624 -44.477  1.00 27.15           N
ATOM    798  CA  PHE A 156       0.881   9.595 -43.521  1.00 35.64           C
ATOM    799  C   PHE A 156       0.715  10.115 -42.082  1.00 37.32           C
ATOM    800  O   PHE A 156       0.398   9.350 -41.182  1.00 33.95           O
ATOM    801  CB  PHE A 156       2.321   9.131 -43.759  1.00 36.23           C
ATOM    802  CG  PHE A 156       2.529   8.420 -45.080  1.00 39.18           C
ATOM    803  CD1 PHE A 156       1.447   7.961 -45.825  1.00 37.97           C
ATOM    804  CD2 PHE A 156       3.806   8.213 -45.570  1.00 34.65           C
ATOM    805  CE1 PHE A 156       1.642   7.311 -47.022  1.00 37.19           C
ATOM    806  CE2 PHE A 156       4.009   7.566 -46.775  1.00 39.49           C
ATOM    807  CZ  PHE A 156       2.928   7.115 -47.494  1.00 36.30           C
ATOM    808  N   THR A 157       0.909  11.412 -41.869  1.00 35.45           N
ATOM    809  CA  THR A 157       0.761  11.966 -40.520  1.00 29.11           C
ATOM    810  C   THR A 157      -0.703  11.986 -40.099  1.00 40.64           C
ATOM    811  O   THR A 157      -1.026  11.726 -38.940  1.00 36.65           O
ATOM    812  CB  THR A 157       1.339  13.370 -40.418  1.00 29.18           C
ATOM    813  OG1 THR A 157       2.698  13.317 -40.836  1.00 32.54           O
ATOM    814  CG2 THR A 157       1.295  13.877 -38.937  1.00 31.67           C
ATOM    815  N   LEU A 158      -1.606  12.272 -41.032  1.00 32.92           N
ATOM    816  CA  LEU A 158      -2.998  12.316 -40.629  1.00 39.65           C
ATOM    817  C   LEU A 158      -3.554  10.887 -40.479  1.00 35.60           C
ATOM    818  O   LEU A 158      -4.462  10.664 -39.677  1.00 38.91           O
ATOM    819  CB  LEU A 158      -3.816  13.181 -41.597  1.00 44.19           C
ATOM    820  CG  LEU A 158      -4.108  12.758 -43.020  1.00 40.84           C
ATOM    821  CD1 LEU A 158      -5.311  11.837 -43.013  1.00 34.57           C
ATOM    822  CD2 LEU A 158      -4.356  13.986 -43.910  1.00 38.98           C
ATOM    823  N   CYS A 159      -3.004   9.917 -41.212  1.00 31.95           N
ATOM    824  CA  CYS A 159      -3.305   8.508 -40.905  1.00 36.22           C
ATOM    825  C   CYS A 159      -2.812   8.126 -39.514  1.00 32.67           C
ATOM    826  O   CYS A 159      -3.486   7.389 -38.806  1.00 32.07           O
ATOM    827  CB  CYS A 159      -2.672   7.556 -41.919  1.00 36.82           C
ATOM    828  SG  CYS A 159      -3.361   7.672 -43.586  1.00 50.44           S
ATOM    829  N   THR A 160      -1.611   8.586 -39.168  1.00 34.07           N
ATOM    830  CA  THR A 160      -1.007   8.297 -37.875  1.00 40.74           C
ATOM    831  C   THR A 160      -1.886   8.819 -36.740  1.00 33.74           C
ATOM    832  O   THR A 160      -2.076   8.145 -35.731  1.00 38.71           O
ATOM    833  CB  THR A 160       0.401   8.903 -37.762  1.00 37.63           C
ATOM    834  OG1 THR A 160       1.258   8.276 -38.721  1.00 34.59           O
ATOM    835  CG2 THR A 160       0.981   8.658 -36.364  1.00 34.34           C
ATOM    836  N   MET A 161      -2.437  10.016 -36.916  1.00 35.12           N
ATOM    837  CA  MET A 161      -3.374  10.573 -35.949  1.00 32.99           C
ATOM    838  C   MET A 161      -4.648   9.735 -35.826  1.00 37.13           C
ATOM    839  O   MET A 161      -5.212   9.611 -34.746  1.00 35.82           O
ATOM    840  CB  MET A 161      -3.721  12.018 -36.317  1.00 37.52           C
ATOM    841  CG  MET A 161      -2.503  12.948 -36.203  1.00 44.29           C
ATOM    842  SD  MET A 161      -2.834  14.681 -36.607  1.00 52.69           S
ATOM    843  CE  MET A 161      -3.566  15.243 -35.070  1.00112.37           C
ATOM    844  N   SER A 162      -5.104   9.144 -36.919  1.00 29.72           N
ATOM    845  CA  SER A 162      -6.254   8.246 -36.836  1.00 31.27           C
ATOM    846  C   SER A 162      -5.908   6.970 -36.060  1.00 31.21           C
ATOM    847  O   SER A 162      -6.664   6.523 -35.194  1.00 36.00           O
ATOM    848  CB  SER A 162      -6.751   7.876 -38.229  1.00 37.07           C
ATOM    849  OG  SER A 162      -7.943   7.135 -38.117  1.00 49.11           O
ATOM    850  N   VAL A 163      -4.774   6.370 -36.398  1.00 31.62           N
ATOM    851  CA  VAL A 163      -4.331   5.148 -35.729  1.00 29.67           C
ATOM    852  C   VAL A 163      -4.082   5.410 -34.222  1.00 32.52           C
ATOM    853  O   VAL A 163      -4.400   4.591 -33.362  1.00 35.68           O
ATOM    854  CB  VAL A 163      -3.057   4.620 -36.369  1.00 31.59           C
ATOM    855  CG1 VAL A 163      -2.446   3.523 -35.511  1.00 35.01           C
ATOM    856  CG2 VAL A 163      -3.354   4.123 -37.796  1.00 32.05           C
ATOM    857  N   ASP A 164      -3.499   6.561 -33.929  1.00 33.81           N
ATOM    858  CA  ASP A 164      -3.268   6.993 -32.553  1.00 32.40           C
ATOM    859  C   ASP A 164      -4.557   7.019 -31.726  1.00 37.29           C
ATOM    860  O   ASP A 164      -4.592   6.524 -30.605  1.00 36.67           O
ATOM    861  CB  ASP A 164      -2.615   8.373 -32.565  1.00 35.11           C
ATOM    862  CG  ASP A 164      -2.373   8.921 -31.165  1.00 43.15           C
ATOM    863  OD1 ASP A 164      -1.586   8.307 -30.418  1.00 46.90           O1-
ATOM    864  OD2 ASP A 164      -2.956   9.979 -30.833  1.00 42.78           O
ATOM    865  N   ARG A 165      -5.615   7.594 -32.293  1.00 32.59           N
ATOM    866  CA  ARG A 165      -6.903   7.671 -31.623  1.00 35.41           C
ATOM    867  C   ARG A 165      -7.592   6.308 -31.540  1.00 38.62           C
ATOM    868  O   ARG A 165      -8.240   5.992 -30.542  1.00 34.29           O
ATOM    869  CB  ARG A 165      -7.792   8.684 -32.336  1.00 34.91           C
ATOM    870  CG  ARG A 165      -7.213  10.095 -32.270  1.00 38.50           C
ATOM    871  CD  ARG A 165      -7.704  10.953 -33.447  1.00 47.58           C
ATOM    872  NE  ARG A 165      -7.413  12.366 -33.243  1.00 50.70           N
ATOM    873  CZ  ARG A 165      -7.765  13.339 -34.076  1.00 53.25           C
ATOM    874  NH1 ARG A 165      -8.417  13.064 -35.203  1.00 47.53           N1+
ATOM    875  NH2 ARG A 165      -7.452  14.590 -33.782  1.00 56.64           N
ATOM    876  N   TYR A 166      -7.446   5.502 -32.582  1.00 33.88           N
ATOM    877  CA  TYR A 166      -7.951   4.143 -32.544  1.00 33.40           C
ATOM    878  C   TYR A 166      -7.284   3.351 -31.394  1.00 28.97           C
ATOM    879  O   TYR A 166      -7.957   2.652 -30.644  1.00 37.06           O
ATOM    880  CB  TYR A 166      -7.728   3.462 -33.904  1.00 31.80           C
ATOM    881  CG  TYR A 166      -7.775   1.967 -33.826  1.00 30.13           C
ATOM    882  CD1 TYR A 166      -8.982   1.315 -33.704  1.00 29.74           C
ATOM    883  CD2 TYR A 166      -6.601   1.204 -33.856  1.00 30.97           C
ATOM    884  CE1 TYR A 166      -9.046  -0.060 -33.611  1.00 33.27           C
ATOM    885  CE2 TYR A 166      -6.658  -0.172 -33.772  1.00 30.46           C
ATOM    886  CZ  TYR A 166      -7.886  -0.796 -33.657  1.00 34.17           C
ATOM    887  OH  TYR A 166      -7.981  -2.169 -33.565  1.00 42.80           O
ATOM    888  N   ILE A 167      -5.969   3.491 -31.259  1.00 31.10           N
ATOM    889  CA  ILE A 167      -5.222   2.782 -30.224  1.00 37.51           C
ATOM    890  C   ILE A 167      -5.656   3.258 -28.819  1.00 36.30           C
ATOM    891  O   ILE A 167      -5.898   2.432 -27.928  1.00 33.18           O
ATOM    892  CB  ILE A 167      -3.717   2.955 -30.447  1.00 39.73           C
ATOM    893  CG1 ILE A 167      -3.278   2.046 -31.603  1.00 39.95           C
ATOM    894  CG2 ILE A 167      -2.883   2.646 -29.171  1.00 33.07           C
ATOM    895  CD1 ILE A 167      -1.842   2.261 -32.013  1.00 36.44           C
ATOM    896  N   ALA A 168      -5.819   4.571 -28.656  1.00 34.55           N
ATOM    897  CA  ALA A 168      -6.288   5.157 -27.394  1.00 36.90           C
ATOM    898  C   ALA A 168      -7.588   4.521 -26.911  1.00 38.35           C
ATOM    899  O   ALA A 168      -7.748   4.225 -25.724  1.00 40.84           O
ATOM    900  CB  ALA A 168      -6.474   6.661 -27.538  1.00 31.75           C
ATOM    901  N   VAL A 169      -8.511   4.291 -27.833  1.00 33.31           N
ATOM    902  CA  VAL A 169      -9.833   3.826 -27.461  1.00 29.41           C
ATOM    903  C   VAL A 169      -9.927   2.300 -27.446  1.00 40.30           C
ATOM    904  O   VAL A 169     -10.518   1.723 -26.525  1.00 37.99           O
ATOM    905  CB  VAL A 169     -10.908   4.399 -28.399  1.00 39.26           C
ATOM    906  CG1 VAL A 169     -12.259   3.759 -28.140  1.00 38.32           C
ATOM    907  CG2 VAL A 169     -11.000   5.897 -28.232  1.00 36.23           C
ATOM    908  N   CYS A 170      -9.336   1.646 -28.441  1.00 30.12           N
ATOM    909  CA  CYS A 170      -9.536   0.211 -28.611  1.00 36.88           C
ATOM    910  C   CYS A 170      -8.434  -0.616 -27.971  1.00 33.82           C
ATOM    911  O   CYS A 170      -8.639  -1.794 -27.697  1.00 41.41           O
ATOM    912  CB  CYS A 170      -9.658  -0.147 -30.110  1.00 37.38           C
ATOM    913  SG  CYS A 170     -11.156   0.552 -30.885  1.00 38.13           S
ATOM    914  N   HIS A 171      -7.267  -0.010 -27.744  1.00 31.77           N
ATOM    915  CA  HIS A 171      -6.183  -0.688 -27.009  1.00 34.71           C
ATOM    916  C   HIS A 171      -5.564   0.210 -25.934  1.00 34.15           C
ATOM    917  O   HIS A 171      -4.379   0.540 -25.998  1.00 35.81           O
ATOM    918  CB  HIS A 171      -5.098  -1.159 -27.978  1.00 35.90           C
ATOM    919  CG  HIS A 171      -5.630  -2.004 -29.097  1.00 48.50           C
ATOM    920  ND1 HIS A 171      -5.894  -3.350 -28.949  1.00 48.34           N
ATOM    921  CD2 HIS A 171      -5.973  -1.689 -30.367  1.00 45.89           C
ATOM    922  CE1 HIS A 171      -6.364  -3.828 -30.088  1.00 48.51           C
ATOM    923  NE2 HIS A 171      -6.420  -2.842 -30.966  1.00 43.94           N
ATOM    924  N   PRO A 172      -6.371   0.611 -24.941  1.00 37.19           N
ATOM    925  CA  PRO A 172      -5.920   1.593 -23.942  1.00 31.68           C
ATOM    926  C   PRO A 172      -4.674   1.183 -23.169  1.00 38.72           C
ATOM    927  O   PRO A 172      -3.889   2.050 -22.769  1.00 40.15           O
ATOM    928  CB  PRO A 172      -7.136   1.721 -23.004  1.00 33.63           C
ATOM    929  CG  PRO A 172      -7.960   0.479 -23.221  1.00 33.21           C
ATOM    930  CD  PRO A 172      -7.753   0.163 -24.698  1.00 36.75           C
ATOM    931  N   VAL A 173      -4.462  -0.112 -22.970  1.00 34.01           N
ATOM    932  CA  VAL A 173      -3.245  -0.539 -22.287  1.00 37.23           C
ATOM    933  C   VAL A 173      -2.012  -0.367 -23.166  1.00 40.71           C
ATOM    934  O   VAL A 173      -1.003   0.184 -22.729  1.00 39.62           O
ATOM    935  CB  VAL A 173      -3.342  -2.000 -21.824  1.00 43.52           C
ATOM    936  CG1 VAL A 173      -1.987  -2.478 -21.298  1.00 42.98           C
ATOM    937  CG2 VAL A 173      -4.409  -2.118 -20.744  1.00 43.39           C
ATOM    938  N   LYS A 174      -2.090  -0.827 -24.411  1.00 39.70           N
ATOM    939  CA  LYS A 174      -1.005  -0.600 -25.363  1.00 39.26           C
ATOM    940  C   LYS A 174      -0.799   0.896 -25.622  1.00 37.48           C
ATOM    941  O   LYS A 174       0.307   1.330 -25.918  1.00 39.20           O
ATOM    942  CB  LYS A 174      -1.289  -1.339 -26.676  1.00 47.36           C
ATOM    943  CG  LYS A 174      -1.156  -2.866 -26.549  1.00 62.63           C
ATOM    944  CD  LYS A 174      -1.744  -3.601 -27.757  1.00 75.10           C
ATOM    945  CE  LYS A 174      -1.703  -5.124 -27.572  1.00 81.02           C
ATOM    946  NZ  LYS A 174      -2.335  -5.855 -28.715  1.00 81.08           N
ATOM    947  N   ALA A 175      -1.868   1.681 -25.499  1.00 34.21           N
ATOM    948  CA  ALA A 175      -1.778   3.123 -25.692  1.00 29.69           C
ATOM    949  C   ALA A 175      -0.769   3.746 -24.744  1.00 36.41           C
ATOM    950  O   ALA A 175      -0.139   4.741 -25.087  1.00 36.31           O
ATOM    951  CB  ALA A 175      -3.180   3.790 -25.509  1.00 28.47           C
ATOM    952  N   LEU A 176      -0.621   3.166 -23.548  1.00 35.42           N
ATOM    953  CA  LEU A 176       0.340   3.672 -22.567  1.00 39.01           C
ATOM    954  C   LEU A 176       1.766   3.629 -23.099  1.00 44.43           C
ATOM    955  O   LEU A 176       2.594   4.488 -22.758  1.00 39.76           O
ATOM    956  CB  LEU A 176       0.247   2.869 -21.242  1.00 33.03           C
ATOM    957  CG  LEU A 176      -1.091   2.975 -20.516  1.00 36.28           C
ATOM    958  CD1 LEU A 176      -1.167   1.949 -19.360  1.00 41.50           C
ATOM    959  CD2 LEU A 176      -1.313   4.408 -19.989  1.00 31.87           C
ATOM    960  N   ASP A 177       2.063   2.618 -23.919  1.00 46.20           N
ATOM    961  CA  ASP A 177       3.387   2.490 -24.536  1.00 46.28           C
ATOM    962  C   ASP A 177       3.474   3.254 -25.866  1.00 46.54           C
ATOM    963  O   ASP A 177       4.493   3.848 -26.174  1.00 44.76           O
ATOM    964  CB  ASP A 177       3.742   1.018 -24.775  1.00 59.77           C
ATOM    965  CG  ASP A 177       3.754   0.195 -23.484  1.00 84.41           C
ATOM    966  OD1 ASP A 177       4.256   0.693 -22.452  1.00 91.01           O
ATOM    967  OD2 ASP A 177       3.252  -0.951 -23.504  1.00 90.70           O1-
ATOM    968  N   PHE A 178       2.403   3.249 -26.648  1.00 40.44           N
ATOM    969  CA  PHE A 178       2.457   3.886 -27.960  1.00 36.36           C
ATOM    970  C   PHE A 178       2.474   5.419 -27.904  1.00 42.74           C
ATOM    971  O   PHE A 178       3.156   6.055 -28.706  1.00 40.94           O
ATOM    972  CB  PHE A 178       1.281   3.422 -28.832  1.00 41.10           C
ATOM    973  CG  PHE A 178       1.236   4.088 -30.192  1.00 46.74           C
ATOM    974  CD1 PHE A 178       2.183   3.785 -31.157  1.00 55.75           C
ATOM    975  CD2 PHE A 178       0.253   5.022 -30.497  1.00 47.65           C
ATOM    976  CE1 PHE A 178       2.154   4.396 -32.409  1.00 51.47           C
ATOM    977  CE2 PHE A 178       0.222   5.642 -31.748  1.00 51.97           C
ATOM    978  CZ  PHE A 178       1.179   5.321 -32.703  1.00 46.52           C
ATOM    979  N   ARG A 179       1.740   6.020 -26.966  1.00 33.55           N
ATOM    980  CA  ARG A 179       1.431   7.449 -27.087  1.00 31.50           C
ATOM    981  C   ARG A 179       2.373   8.352 -26.329  1.00 34.90           C
ATOM    982  O   ARG A 179       1.949   9.286 -25.645  1.00 46.39           O
ATOM    983  CB  ARG A 179      -0.005   7.708 -26.653  1.00 33.31           C
ATOM    984  CG  ARG A 179      -1.003   6.888 -27.451  1.00 36.29           C
ATOM    985  CD  ARG A 179      -2.422   7.287 -27.105  1.00 35.13           C
ATOM    986  NE  ARG A 179      -2.860   8.450 -27.872  1.00 33.22           N
ATOM    987  CZ  ARG A 179      -3.874   9.228 -27.525  1.00 39.83           C
ATOM    988  NH1 ARG A 179      -4.536   9.009 -26.389  1.00 35.61           N1+
ATOM    989  NH2 ARG A 179      -4.207  10.246 -28.301  1.00 38.44           N
ATOM    990  N   THR A 180       3.659   8.074 -26.482  1.00 36.54           N
ATOM    991  CA  THR A 180       4.712   8.855 -25.855  1.00 40.75           C
ATOM    992  C   THR A 180       5.318   9.803 -26.873  1.00 42.66           C
ATOM    993  O   THR A 180       5.296   9.510 -28.068  1.00 36.44           O
ATOM    994  CB  THR A 180       5.816   7.962 -25.317  1.00 40.43           C
ATOM    995  OG1 THR A 180       6.383   7.221 -26.405  1.00 39.43           O
ATOM    996  CG2 THR A 180       5.267   6.979 -24.271  1.00 44.41           C
ATOM    997  N   PRO A 181       5.868  10.936 -26.404  1.00 41.54           N
ATOM    998  CA  PRO A 181       6.598  11.821 -27.314  1.00 35.06           C
ATOM    999  C   PRO A 181       7.733  11.084 -28.052  1.00 41.78           C
ATOM   1000  O   PRO A 181       7.987  11.353 -29.219  1.00 35.74           O
ATOM   1001  CB  PRO A 181       7.158  12.923 -26.385  1.00 35.10           C
ATOM   1002  CG  PRO A 181       6.874  12.467 -24.953  1.00 40.47           C
ATOM   1003  CD  PRO A 181       5.714  11.513 -25.049  1.00 38.24           C
ATOM   1004  N   ARG A 182       8.396  10.150 -27.382  1.00 37.20           N
ATOM   1005  CA  ARG A 182       9.476   9.403 -28.020  1.00 37.50           C
ATOM   1006  C   ARG A 182       8.997   8.604 -29.233  1.00 39.34           C
ATOM   1007  O   ARG A 182       9.637   8.596 -30.287  1.00 38.76           O
ATOM   1008  CB  ARG A 182      10.127   8.467 -27.018  1.00 43.24           C
ATOM   1009  CG  ARG A 182      11.373   7.788 -27.557  1.00 51.55           C
ATOM   1010  CD  ARG A 182      12.017   6.928 -26.483  1.00 62.69           C
ATOM   1011  NE  ARG A 182      13.409   6.624 -26.793  1.00 73.95           N
ATOM   1012  CZ  ARG A 182      13.803   5.558 -27.480  1.00 76.81           C
ATOM   1013  NH1 ARG A 182      12.904   4.690 -27.928  1.00 71.28           N
ATOM   1014  NH2 ARG A 182      15.094   5.361 -27.715  1.00 81.75           N
ATOM   1015  N   ASN A 183       7.874   7.919 -29.078  1.00 36.87           N
ATOM   1016  CA  ASN A 183       7.343   7.117 -30.164  1.00 41.22           C
ATOM   1017  C   ASN A 183       6.799   7.945 -31.309  1.00 38.06           C
ATOM   1018  O   ASN A 183       6.864   7.527 -32.456  1.00 36.19           O
ATOM   1019  CB  ASN A 183       6.259   6.182 -29.648  1.00 37.35           C
ATOM   1020  CG  ASN A 183       6.835   4.891 -29.115  1.00 52.88           C
ATOM   1021  OD1 ASN A 183       7.933   4.487 -29.504  1.00 59.95           O
ATOM   1022  ND2 ASN A 183       6.101   4.234 -28.232  1.00 62.08           N
ATOM   1023  N   ALA A 184       6.248   9.109 -30.993  1.00 38.29           N
ATOM   1024  CA  ALA A 184       5.700   9.978 -32.012  1.00 39.67           C
ATOM   1025  C   ALA A 184       6.829  10.469 -32.919  1.00 40.59           C
ATOM   1026  O   ALA A 184       6.662  10.565 -34.141  1.00 39.73           O
ATOM   1027  CB  ALA A 184       4.957  11.137 -31.380  1.00 31.66           C
ATOM   1028  N   LYS A 185       7.982  10.758 -32.322  1.00 36.08           N
ATOM   1029  CA  LYS A 185       9.147  11.145 -33.115  1.00 39.26           C
ATOM   1030  C   LYS A 185       9.659   9.978 -33.950  1.00 43.64           C
ATOM   1031  O   LYS A 185      10.001  10.153 -35.118  1.00 40.99           O
ATOM   1032  CB  LYS A 185      10.269  11.691 -32.227  1.00 37.72           C
ATOM   1033  CG  LYS A 185       9.998  13.125 -31.764  1.00 51.30           C
ATOM   1034  CD  LYS A 185      10.892  13.556 -30.618  1.00 64.93           C
ATOM   1035  CE  LYS A 185      10.561  14.984 -30.193  1.00 85.25           C
ATOM   1036  NZ  LYS A 185      11.127  15.356 -28.861  1.00 96.72           N1+
ATOM   1037  N   ILE A 186       9.709   8.789 -33.361  1.00 35.66           N
ATOM   1038  CA  ILE A 186      10.110   7.620 -34.121  1.00 40.91           C
ATOM   1039  C   ILE A 186       9.162   7.377 -35.318  1.00 41.58           C
ATOM   1040  O   ILE A 186       9.612   7.082 -36.430  1.00 35.25           O
ATOM   1041  CB  ILE A 186      10.145   6.374 -33.235  1.00 38.55           C
ATOM   1042  CG1 ILE A 186      11.292   6.492 -32.229  1.00 43.25           C
ATOM   1043  CG2 ILE A 186      10.311   5.129 -34.093  1.00 37.51           C
ATOM   1044  CD1 ILE A 186      11.262   5.430 -31.149  1.00 44.95           C
ATOM   1045  N   VAL A 187       7.860   7.513 -35.083  1.00 35.30           N
ATOM   1046  CA  VAL A 187       6.862   7.298 -36.131  1.00 40.53           C
ATOM   1047  C   VAL A 187       7.021   8.313 -37.270  1.00 40.75           C
ATOM   1048  O   VAL A 187       6.944   7.953 -38.452  1.00 37.62           O
ATOM   1049  CB  VAL A 187       5.433   7.368 -35.563  1.00 40.44           C
ATOM   1050  CG1 VAL A 187       4.403   7.547 -36.679  1.00 32.48           C
ATOM   1051  CG2 VAL A 187       5.132   6.113 -34.748  1.00 42.68           C
ATOM   1052  N   ASN A 188       7.247   9.574 -36.913  1.00 35.05           N
ATOM   1053  CA  ASN A 188       7.521  10.608 -37.903  1.00 40.70           C
ATOM   1054  C   ASN A 188       8.743  10.244 -38.760  1.00 40.60           C
ATOM   1055  O   ASN A 188       8.739  10.451 -39.961  1.00 39.00           O
ATOM   1056  CB  ASN A 188       7.727  11.967 -37.223  1.00 36.50           C
ATOM   1057  CG  ASN A 188       6.413  12.604 -36.762  1.00 37.18           C
ATOM   1058  OD1 ASN A 188       5.330  12.203 -37.176  1.00 36.90           O
ATOM   1059  ND2 ASN A 188       6.518  13.626 -35.931  1.00 35.07           N
ATOM   1060  N   VAL A 189       9.776   9.672 -38.151  1.00 38.67           N
ATOM   1061  CA  VAL A 189      10.947   9.267 -38.926  1.00 39.31           C
ATOM   1062  C   VAL A 189      10.621   8.096 -39.873  1.00 35.19           C
ATOM   1063  O   VAL A 189      10.999   8.114 -41.048  1.00 37.58           O
ATOM   1064  CB  VAL A 189      12.117   8.885 -37.997  1.00 42.77           C
ATOM   1065  CG1 VAL A 189      13.255   8.199 -38.777  1.00 41.84           C
ATOM   1066  CG2 VAL A 189      12.633  10.120 -37.274  1.00 41.17           C
ATOM   1067  N   CYS A 190       9.939   7.077 -39.343  1.00 34.20           N
ATOM   1068  CA  CYS A 190       9.509   5.935 -40.141  1.00 37.70           C
ATOM   1069  C   CYS A 190       8.656   6.378 -41.340  1.00 38.74           C
ATOM   1070  O   CYS A 190       8.840   5.899 -42.454  1.00 36.64           O
ATOM   1071  CB  CYS A 190       8.730   4.946 -39.273  1.00 36.61           C
ATOM   1072  SG  CYS A 190       9.805   4.054 -38.071  1.00 41.80           S
ATOM   1073  N   ASN A 191       7.720   7.285 -41.088  1.00 31.82           N
ATOM   1074  CA  ASN A 191       6.885   7.818 -42.145  1.00 33.74           C
ATOM   1075  C   ASN A 191       7.723   8.573 -43.161  1.00 38.16           C
ATOM   1076  O   ASN A 191       7.458   8.538 -44.355  1.00 37.70           O
ATOM   1077  CB  ASN A 191       5.805   8.727 -41.563  1.00 30.84           C
ATOM   1078  CG  ASN A 191       4.677   7.944 -40.937  1.00 38.60           C
ATOM   1079  OD1 ASN A 191       4.526   6.757 -41.198  1.00 41.77           O
ATOM   1080  ND2 ASN A 191       3.881   8.602 -40.114  1.00 37.57           N
ATOM   1081  N   TRP A 192       8.746   9.260 -42.686  1.00 33.69           N
ATOM   1082  CA  TRP A 192       9.585   9.987 -43.599  1.00 35.41           C
ATOM   1083  C   TRP A 192      10.394   9.016 -44.479  1.00 42.88           C
ATOM   1084  O   TRP A 192      10.576   9.241 -45.686  1.00 38.65           O
ATOM   1085  CB  TRP A 192      10.512  10.922 -42.837  1.00 33.03           C
ATOM   1086  CG  TRP A 192      11.370  11.709 -43.784  1.00 44.56           C
ATOM   1087  CD1 TRP A 192      11.022  12.852 -44.450  1.00 46.26           C
ATOM   1088  CD2 TRP A 192      12.707  11.397 -44.191  1.00 42.89           C
ATOM   1089  NE1 TRP A 192      12.065  13.274 -45.235  1.00 48.12           N
ATOM   1090  CE2 TRP A 192      13.115  12.400 -45.092  1.00 49.41           C
ATOM   1091  CE3 TRP A 192      13.602  10.365 -43.879  1.00 47.90           C
ATOM   1092  CZ2 TRP A 192      14.373  12.402 -45.693  1.00 50.91           C
ATOM   1093  CZ3 TRP A 192      14.857  10.370 -44.473  1.00 55.59           C
ATOM   1094  CH2 TRP A 192      15.231  11.385 -45.365  1.00 56.00           C
ATOM   1095  N   ILE A 193      10.857   7.926 -43.877  1.00 36.60           N
ATOM   1096  CA  ILE A 193      11.608   6.914 -44.612  1.00 35.56           C
ATOM   1097  C   ILE A 193      10.727   6.329 -45.706  1.00 37.82           C
ATOM   1098  O   ILE A 193      11.161   6.156 -46.851  1.00 40.45           O
ATOM   1099  CB  ILE A 193      12.120   5.803 -43.679  1.00 37.63           C
ATOM   1100  CG1 ILE A 193      13.220   6.366 -42.782  1.00 40.35           C
ATOM   1101  CG2 ILE A 193      12.644   4.610 -44.482  1.00 38.98           C
ATOM   1102  CD1 ILE A 193      13.591   5.483 -41.598  1.00 44.46           C
ATOM   1103  N   LEU A 194       9.473   6.067 -45.357  1.00 38.97           N
ATOM   1104  CA  LEU A 194       8.516   5.531 -46.311  1.00 43.32           C
ATOM   1105  C   LEU A 194       8.273   6.530 -47.445  1.00 47.33           C
ATOM   1106  O   LEU A 194       8.298   6.169 -48.616  1.00 44.24           O
ATOM   1107  CB  LEU A 194       7.212   5.181 -45.602  1.00 40.93           C
ATOM   1108  CG  LEU A 194       6.115   4.498 -46.417  1.00 48.77           C
ATOM   1109  CD1 LEU A 194       6.587   3.127 -46.921  1.00 44.04           C
ATOM   1110  CD2 LEU A 194       4.813   4.392 -45.592  1.00 47.56           C
ATOM   1111  N   SER A 195       8.038   7.789 -47.090  1.00 39.19           N
ATOM   1112  CA  SER A 195       7.880   8.845 -48.079  1.00 39.87           C
ATOM   1113  C   SER A 195       9.083   8.940 -49.024  1.00 39.17           C
ATOM   1114  O   SER A 195       8.935   9.282 -50.185  1.00 39.02           O
ATOM   1115  CB  SER A 195       7.666  10.185 -47.374  1.00 34.44           C
ATOM   1116  OG  SER A 195       6.460  10.146 -46.637  1.00 44.22           O
ATOM   1117  N   SER A 196      10.272   8.651 -48.507  1.00 36.09           N
ATOM   1118  CA  SER A 196      11.495   8.723 -49.298  1.00 42.02           C
ATOM   1119  C   SER A 196      11.514   7.712 -50.443  1.00 41.60           C
ATOM   1120  O   SER A 196      12.213   7.918 -51.431  1.00 43.62           O
ATOM   1121  CB  SER A 196      12.717   8.504 -48.407  1.00 42.01           C
ATOM   1122  OG  SER A 196      12.792   9.487 -47.394  1.00 46.65           O
ATOM   1123  N   ALA A 197      10.760   6.619 -50.305  1.00 43.51           N
ATOM   1124  CA  ALA A 197      10.683   5.604 -51.357  1.00 47.17           C
ATOM   1125  C   ALA A 197      10.220   6.203 -52.684  1.00 48.41           C
ATOM   1126  O   ALA A 197      10.567   5.705 -53.752  1.00 50.86           O
ATOM   1127  CB  ALA A 197       9.754   4.474 -50.940  1.00 49.80           C
ATOM   1128  N   ILE A 198       9.436   7.274 -52.619  1.00 43.77           N
ATOM   1129  CA  ILE A 198       9.034   7.976 -53.829  1.00 43.84           C
ATOM   1130  C   ILE A 198       9.714   9.343 -53.882  1.00 49.96           C
ATOM   1131  O   ILE A 198      10.108   9.810 -54.952  1.00 45.15           O
ATOM   1132  CB  ILE A 198       7.485   8.105 -53.923  1.00 46.92           C
ATOM   1133  CG1 ILE A 198       6.885   6.748 -54.316  1.00 50.77           C
ATOM   1134  CG2 ILE A 198       7.082   9.165 -54.956  1.00 45.06           C
ATOM   1135  CD1 ILE A 198       5.366   6.640 -54.179  1.00 48.47           C
ATOM   1136  N   GLY A 199       9.886   9.968 -52.722  1.00 42.99           N
ATOM   1137  CA  GLY A 199      10.476  11.297 -52.660  1.00 40.71           C
ATOM   1138  C   GLY A 199      11.874  11.410 -53.226  1.00 46.65           C
ATOM   1139  O   GLY A 199      12.199  12.388 -53.898  1.00 48.34           O
ATOM   1140  N   LEU A 200      12.710  10.413 -52.957  1.00 49.82           N
ATOM   1141  CA  LEU A 200      14.086  10.420 -53.456  1.00 51.43           C
ATOM   1142  C   LEU A 200      14.220  10.045 -54.938  1.00 47.00           C
ATOM   1143  O   LEU A 200      14.929  10.741 -55.674  1.00 42.31           O
ATOM   1144  CB  LEU A 200      14.967   9.488 -52.616  1.00 57.24           C
ATOM   1145  CG  LEU A 200      15.415  10.026 -51.270  1.00 62.55           C
ATOM   1146  CD1 LEU A 200      16.146   8.937 -50.504  1.00 69.97           C
ATOM   1147  CD2 LEU A 200      16.307  11.218 -51.496  1.00 65.58           C
ATOM   1148  N   PRO A 201      13.577   8.941 -55.383  1.00 39.84           N
ATOM   1149  CA  PRO A 201      13.653   8.660 -56.827  1.00 44.05           C
ATOM   1150  C   PRO A 201      13.198   9.822 -57.724  1.00 50.57           C
ATOM   1151  O   PRO A 201      13.846  10.044 -58.751  1.00 52.32           O
ATOM   1152  CB  PRO A 201      12.714   7.463 -56.998  1.00 39.11           C
ATOM   1153  CG  PRO A 201      12.791   6.751 -55.685  1.00 44.51           C
ATOM   1154  CD  PRO A 201      12.906   7.845 -54.653  1.00 39.31           C
ATOM   1155  N   VAL A 202      12.142  10.556 -57.357  1.00 44.91           N
ATOM   1156  CA  VAL A 202      11.674  11.632 -58.244  1.00 47.06           C
ATOM   1157  C   VAL A 202      12.700  12.749 -58.331  1.00 45.93           C
ATOM   1158  O   VAL A 202      12.764  13.456 -59.328  1.00 51.02           O
ATOM   1159  CB  VAL A 202      10.291  12.226 -57.825  1.00 38.80           C
ATOM   1160  CG1 VAL A 202       9.207  11.140 -57.864  1.00 37.46           C
ATOM   1161  CG2 VAL A 202      10.353  12.931 -56.479  1.00 42.49           C
ATOM   1162  N   MET A 203      13.533  12.884 -57.308  1.00 46.94           N
ATOM   1163  CA  MET A 203      14.626  13.844 -57.360  1.00 53.22           C
ATOM   1164  C   MET A 203      15.606  13.490 -58.483  1.00 53.81           C
ATOM   1165  O   MET A 203      16.196  14.367 -59.135  1.00 51.78           O
ATOM   1166  CB  MET A 203      15.335  13.896 -56.003  1.00 61.99           C
ATOM   1167  CG  MET A 203      16.654  14.640 -56.014  1.00 70.72           C
ATOM   1168  SD  MET A 203      16.780  15.765 -54.618  1.00147.10           S
ATOM   1169  CE  MET A 203      15.635  17.041 -55.130  1.00 82.76           C
ATOM   1170  N   PHE A 204      15.770  12.197 -58.734  1.00 55.88           N
ATOM   1171  CA  PHE A 204      16.621  11.764 -59.843  1.00 51.56           C
ATOM   1172  C   PHE A 204      15.872  11.795 -61.155  1.00 48.23           C
ATOM   1173  O   PHE A 204      16.414  12.216 -62.183  1.00 50.39           O
ATOM   1174  CB  PHE A 204      17.167  10.362 -59.579  1.00 61.68           C
ATOM   1175  CG  PHE A 204      18.292  10.340 -58.595  1.00 60.17           C
ATOM   1176  CD1 PHE A 204      19.599  10.497 -59.019  1.00 65.95           C
ATOM   1177  CD2 PHE A 204      18.043  10.193 -57.247  1.00 63.47           C
ATOM   1178  CE1 PHE A 204      20.640  10.489 -58.112  1.00 71.64           C
ATOM   1179  CE2 PHE A 204      19.080  10.184 -56.330  1.00 65.33           C
ATOM   1180  CZ  PHE A 204      20.381  10.334 -56.765  1.00 66.94           C
ATOM   1181  N   MET A 205      14.612  11.368 -61.124  1.00 40.62           N
ATOM   1182  CA  MET A 205      13.825  11.264 -62.352  1.00 43.53           C
ATOM   1183  C   MET A 205      13.423  12.619 -62.914  1.00 47.95           C
ATOM   1184  O   MET A 205      13.290  12.785 -64.131  1.00 47.04           O
ATOM   1185  CB  MET A 205      12.570  10.441 -62.106  1.00 42.16           C
ATOM   1186  CG  MET A 205      12.835   8.983 -61.766  1.00 50.51           C
ATOM   1187  SD  MET A 205      11.451   8.261 -60.864  1.00 61.16           S
ATOM   1188  CE  MET A 205      10.077   9.175 -61.554  1.00139.12           C
ATOM   1189  N   ALA A 206      13.207  13.581 -62.027  1.00 43.63           N
ATOM   1190  CA  ALA A 206      12.711  14.887 -62.449  1.00 44.53           C
ATOM   1191  C   ALA A 206      13.732  15.588 -63.314  1.00 47.18           C
ATOM   1192  O   ALA A 206      14.928  15.611 -63.013  1.00 51.92           O
ATOM   1193  CB  ALA A 206      12.349  15.761 -61.242  1.00 40.23           C
ATOM   1194  N   THR A 207      13.251  16.162 -64.402  1.00 50.88           N
ATOM   1195  CA  THR A 207      14.121  16.925 -65.266  1.00 55.02           C
ATOM   1196  C   THR A 207      13.289  17.855 -66.113  1.00 46.12           C
ATOM   1197  O   THR A 207      12.086  17.660 -66.275  1.00 54.51           O
ATOM   1198  CB  THR A 207      14.974  16.008 -66.173  1.00 61.25           C
ATOM   1199  OG1 THR A 207      16.102  16.738 -66.664  1.00 71.03           O
ATOM   1200  CG2 THR A 207      14.150  15.477 -67.340  1.00 49.82           C
ATOM   1201  N   THR A 208      13.932  18.884 -66.633  1.00 56.76           N
ATOM   1202  CA  THR A 208      13.322  19.701 -67.658  1.00 61.87           C
ATOM   1203  C   THR A 208      13.711  19.135 -69.011  1.00 67.07           C
ATOM   1204  O   THR A 208      14.868  18.783 -69.225  1.00 73.79           O
ATOM   1205  CB  THR A 208      13.773  21.156 -67.557  1.00 57.72           C
ATOM   1206  OG1 THR A 208      15.205  21.205 -67.609  1.00 56.70           O
ATOM   1207  CG2 THR A 208      13.292  21.769 -66.232  1.00 48.65           C
ATOM   1208  N   LYS A 209      12.746  19.028 -69.914  1.00 61.25           N
ATOM   1209  CA  LYS A 209      13.057  18.712 -71.300  1.00 75.72           C
ATOM   1210  C   LYS A 209      12.169  19.532 -72.230  1.00 84.77           C
ATOM   1211  O   LYS A 209      11.089  19.986 -71.836  1.00 78.80           O
ATOM   1212  CB  LYS A 209      12.886  17.217 -71.577  1.00 73.15           C
ATOM   1213  CG  LYS A 209      11.506  16.695 -71.263  1.00 68.94           C
ATOM   1214  CD  LYS A 209      11.244  15.379 -71.967  1.00 70.04           C
ATOM   1215  CE  LYS A 209      11.237  15.574 -73.468  1.00 81.11           C
ATOM   1216  NZ  LYS A 209      10.802  14.339 -74.174  1.00 82.29           N
ATOM   1217  N   TYR A 210      12.623  19.720 -73.466  1.00 88.88           N
ATOM   1218  CA  TYR A 210      11.884  20.536 -74.420  1.00 89.01           C
ATOM   1219  C   TYR A 210      10.645  19.834 -74.960  1.00 87.45           C
ATOM   1220  O   TYR A 210      10.646  18.631 -75.225  1.00 87.39           O
ATOM   1221  CB  TYR A 210      12.789  20.962 -75.569  1.00 92.02           C
ATOM   1222  CG  TYR A 210      13.577  22.205 -75.252  1.00103.24           C
ATOM   1223  CD1 TYR A 210      12.963  23.451 -75.249  1.00110.94           C
ATOM   1224  CD2 TYR A 210      14.930  22.138 -74.947  1.00106.94           C
ATOM   1225  CE1 TYR A 210      13.676  24.597 -74.954  1.00117.06           C
ATOM   1226  CE2 TYR A 210      15.653  23.277 -74.651  1.00112.31           C
ATOM   1227  CZ  TYR A 210      15.020  24.505 -74.657  1.00118.58           C
ATOM   1228  OH  TYR A 210      15.732  25.647 -74.364  1.00122.71           O
ATOM   1229  N   ARG A 211       9.587  20.618 -75.115  1.00 86.09           N
ATOM   1230  CA  ARG A 211       8.283  20.119 -75.511  1.00 89.93           C
ATOM   1231  C   ARG A 211       7.574  21.187 -76.339  1.00102.04           C
ATOM   1232  O   ARG A 211       6.866  22.037 -75.792  1.00108.04           O
ATOM   1233  CB  ARG A 211       7.455  19.745 -74.278  1.00 93.64           C
ATOM   1234  CG  ARG A 211       6.082  19.188 -74.586  1.00 93.85           C
ATOM   1235  CD  ARG A 211       6.176  17.792 -75.143  1.00100.85           C
ATOM   1236  NE  ARG A 211       5.032  17.474 -75.989  1.00109.37           N
ATOM   1237  CZ  ARG A 211       4.923  16.357 -76.699  1.00115.93           C
ATOM   1238  NH1 ARG A 211       5.891  15.451 -76.662  1.00115.73           N
ATOM   1239  NH2 ARG A 211       3.848  16.144 -77.446  1.00120.51           N
ATOM   1240  N   GLN A 212       7.794  21.144 -77.654  1.00100.15           N
ATOM   1241  CA  GLN A 212       7.197  22.082 -78.605  1.00 95.29           C
ATOM   1242  C   GLN A 212       7.620  23.522 -78.327  1.00 96.94           C
ATOM   1243  O   GLN A 212       6.783  24.423 -78.238  1.00 93.85           O
ATOM   1244  CB  GLN A 212       5.670  21.963 -78.586  1.00 90.38           C
ATOM   1245  CG  GLN A 212       5.178  20.525 -78.629  1.00 93.73           C
ATOM   1246  CD  GLN A 212       3.681  20.421 -78.822  1.00 98.42           C
ATOM   1247  OE1 GLN A 212       3.130  20.972 -79.772  1.00103.99           O
ATOM   1248  NE2 GLN A 212       3.014  19.710 -77.918  1.00 95.47           N
ATOM   1249  N   GLY A 213       8.927  23.732 -78.192  1.00100.98           N
ATOM   1250  CA  GLY A 213       9.464  25.043 -77.873  1.00107.66           C
ATOM   1251  C   GLY A 213       9.365  25.354 -76.390  1.00111.27           C
ATOM   1252  O   GLY A 213      10.302  25.887 -75.794  1.00116.61           O
ATOM   1253  N   SER A 214       8.223  25.011 -75.796  1.00104.82           N
ATOM   1254  CA  SER A 214       7.956  25.252 -74.380  1.00 88.53           C
ATOM   1255  C   SER A 214       8.601  24.181 -73.494  1.00 87.89           C
ATOM   1256  O   SER A 214       9.004  23.126 -73.980  1.00 90.10           O
ATOM   1257  CB  SER A 214       6.449  25.303 -74.140  1.00 78.17           C
ATOM   1258  OG  SER A 214       6.028  24.204 -73.354  1.00 81.02           O
ATOM   1259  N   ILE A 215       8.689  24.447 -72.194  1.00 81.62           N
ATOM   1260  CA  ILE A 215       9.414  23.558 -71.286  1.00 71.50           C
ATOM   1261  C   ILE A 215       8.515  22.852 -70.269  1.00 71.89           C
ATOM   1262  O   ILE A 215       7.748  23.487 -69.530  1.00 66.65           O
ATOM   1263  CB  ILE A 215      10.512  24.318 -70.519  1.00 68.38           C
ATOM   1264  CG1 ILE A 215      11.553  24.873 -71.489  1.00 68.68           C
ATOM   1265  CG2 ILE A 215      11.159  23.421 -69.469  1.00 62.78           C
ATOM   1266  CD1 ILE A 215      12.584  25.763 -70.823  1.00 68.24           C
ATOM   1267  N   ASP A 216       8.619  21.526 -70.256  1.00 62.49           N
ATOM   1268  CA  ASP A 216       7.906  20.693 -69.307  1.00 57.27           C
ATOM   1269  C   ASP A 216       8.864  20.327 -68.174  1.00 65.00           C
ATOM   1270  O   ASP A 216      10.004  19.915 -68.423  1.00 65.92           O
ATOM   1271  CB  ASP A 216       7.355  19.436 -69.994  1.00 65.49           C
ATOM   1272  CG  ASP A 216       6.404  18.631 -69.107  1.00 78.85           C
ATOM   1273  OD1 ASP A 216       5.957  19.133 -68.049  1.00 81.98           O
ATOM   1274  OD2 ASP A 216       6.089  17.485 -69.488  1.00 87.14           O
ATOM   1275  N   CYS A 217       8.418  20.530 -66.937  1.00 63.64           N
ATOM   1276  CA  CYS A 217       9.109  19.962 -65.787  1.00 54.22           C
ATOM   1277  C   CYS A 217       8.460  18.602 -65.574  1.00 53.18           C
ATOM   1278  O   CYS A 217       7.293  18.518 -65.201  1.00 56.53           O
ATOM   1279  CB  CYS A 217       8.994  20.857 -64.550  1.00 49.51           C
ATOM   1280  SG  CYS A 217       9.710  20.128 -63.017  1.00 59.27           S
ATOM   1281  N   THR A 218       9.201  17.534 -65.842  1.00 58.16           N
ATOM   1282  CA  THR A 218       8.566  16.227 -65.957  1.00 61.30           C
ATOM   1283  C   THR A 218       9.453  15.122 -65.370  1.00 53.26           C
ATOM   1284  O   THR A 218      10.554  15.397 -64.894  1.00 53.68           O
ATOM   1285  CB  THR A 218       8.201  15.938 -67.461  1.00 56.99           C
ATOM   1286  OG1 THR A 218       7.276  14.850 -67.553  1.00 64.80           O
ATOM   1287  CG2 THR A 218       9.438  15.651 -68.292  1.00 48.04           C
ATOM   1288  N   LEU A 219       8.957  13.887 -65.379  1.00 49.07           N
ATOM   1289  CA  LEU A 219       9.702  12.735 -64.869  1.00 44.43           C
ATOM   1290  C   LEU A 219      10.203  11.874 -66.030  1.00 49.16           C
ATOM   1291  O   LEU A 219       9.478  11.633 -66.986  1.00 50.94           O
ATOM   1292  CB  LEU A 219       8.826  11.894 -63.927  1.00 41.92           C
ATOM   1293  CG  LEU A 219       8.282  12.628 -62.701  1.00 47.82           C
ATOM   1294  CD1 LEU A 219       7.241  11.795 -61.942  1.00 44.20           C
ATOM   1295  CD2 LEU A 219       9.418  13.005 -61.797  1.00 44.98           C
ATOM   1296  N   THR A 220      11.453  11.438 -65.963  1.00 44.04           N
ATOM   1297  CA  THR A 220      11.969  10.501 -66.960  1.00 53.10           C
ATOM   1298  C   THR A 220      12.118   9.130 -66.311  1.00 51.89           C
ATOM   1299  O   THR A 220      12.558   9.018 -65.164  1.00 56.13           O
ATOM   1300  CB  THR A 220      13.309  10.959 -67.540  1.00 62.87           C
ATOM   1301  OG1 THR A 220      14.205  11.262 -66.464  1.00 74.35           O
ATOM   1302  CG2 THR A 220      13.121  12.198 -68.398  1.00 61.44           C
ATOM   1303  N   PHE A 221      11.727   8.087 -67.027  1.00 45.44           N
ATOM   1304  CA  PHE A 221      11.626   6.763 -66.421  1.00 44.73           C
ATOM   1305  C   PHE A 221      12.579   5.798 -67.084  1.00 46.20           C
ATOM   1306  O   PHE A 221      13.047   6.057 -68.177  1.00 46.45           O
ATOM   1307  CB  PHE A 221      10.200   6.235 -66.530  1.00 43.85           C
ATOM   1308  CG  PHE A 221       9.203   7.029 -65.746  1.00 48.97           C
ATOM   1309  CD1 PHE A 221       8.939   6.717 -64.427  1.00 44.45           C
ATOM   1310  CD2 PHE A 221       8.532   8.093 -66.329  1.00 47.63           C
ATOM   1311  CE1 PHE A 221       8.016   7.458 -63.692  1.00 50.07           C
ATOM   1312  CE2 PHE A 221       7.618   8.826 -65.615  1.00 46.14           C
ATOM   1313  CZ  PHE A 221       7.357   8.516 -64.288  1.00 44.45           C
ATOM   1314  N   SER A 222      12.865   4.676 -66.431  1.00 49.99           N
ATOM   1315  CA  SER A 222      13.645   3.614 -67.078  1.00 54.53           C
ATOM   1316  C   SER A 222      12.837   2.946 -68.188  1.00 48.36           C
ATOM   1317  O   SER A 222      11.615   3.112 -68.278  1.00 48.02           O
ATOM   1318  CB  SER A 222      14.075   2.549 -66.063  1.00 62.99           C
ATOM   1319  OG  SER A 222      14.639   3.126 -64.900  1.00 65.04           O
ATOM   1320  N   HIS A 223      13.515   2.158 -69.007  1.00 49.96           N
ATOM   1321  CA  HIS A 223      12.840   1.352 -70.010  1.00 56.04           C
ATOM   1322  C   HIS A 223      12.184   0.139 -69.357  1.00 52.57           C
ATOM   1323  O   HIS A 223      12.730  -0.429 -68.408  1.00 59.04           O
ATOM   1324  CB  HIS A 223      13.829   0.906 -71.088  1.00 62.25           C
ATOM   1325  CG  HIS A 223      14.645   2.024 -71.654  1.00 83.89           C
ATOM   1326  ND1 HIS A 223      14.083   3.087 -72.329  1.00 89.83           N
ATOM   1327  CD2 HIS A 223      15.981   2.241 -71.654  1.00 95.32           C
ATOM   1328  CE1 HIS A 223      15.039   3.910 -72.721  1.00 96.76           C
ATOM   1329  NE2 HIS A 223      16.199   3.421 -72.323  1.00100.43           N
ATOM   1330  N   PRO A 224      10.986  -0.235 -69.829  1.00 53.89           N
ATOM   1331  CA  PRO A 224      10.192   0.548 -70.779  1.00 51.23           C
ATOM   1332  C   PRO A 224       9.392   1.604 -70.036  1.00 42.48           C
ATOM   1333  O   PRO A 224       8.853   1.335 -68.963  1.00 40.63           O
ATOM   1334  CB  PRO A 224       9.280  -0.493 -71.411  1.00 57.98           C
ATOM   1335  CG  PRO A 224       9.039  -1.472 -70.293  1.00 57.44           C
ATOM   1336  CD  PRO A 224      10.319  -1.502 -69.471  1.00 53.81           C
ATOM   1337  N   THR A 225       9.342   2.811 -70.577  1.00 38.44           N
ATOM   1338  CA  THR A 225       8.755   3.932 -69.849  1.00 41.56           C
ATOM   1339  C   THR A 225       7.292   3.685 -69.528  1.00 38.61           C
ATOM   1340  O   THR A 225       6.815   4.088 -68.465  1.00 43.49           O
ATOM   1341  CB  THR A 225       8.878   5.245 -70.640  1.00 43.65           C
ATOM   1342  OG1 THR A 225       8.304   5.049 -71.937  1.00 49.47           O
ATOM   1343  CG2 THR A 225      10.337   5.625 -70.800  1.00 44.04           C
ATOM   1344  N   TRP A 226       6.580   3.008 -70.434  1.00 41.06           N
ATOM   1345  CA  TRP A 226       5.147   2.794 -70.223  1.00 44.54           C
ATOM   1346  C   TRP A 226       4.873   1.872 -69.034  1.00 48.65           C
ATOM   1347  O   TRP A 226       3.794   1.907 -68.442  1.00 43.55           O
ATOM   1348  CB  TRP A 226       4.468   2.246 -71.482  1.00 44.79           C
ATOM   1349  CG  TRP A 226       5.242   1.206 -72.247  1.00 47.51           C
ATOM   1350  CD1 TRP A 226       6.029   1.414 -73.343  1.00 50.82           C
ATOM   1351  CD2 TRP A 226       5.279  -0.202 -71.988  1.00 42.42           C
ATOM   1352  NE1 TRP A 226       6.560   0.222 -73.780  1.00 51.73           N
ATOM   1353  CE2 TRP A 226       6.118  -0.783 -72.960  1.00 52.27           C
ATOM   1354  CE3 TRP A 226       4.691  -1.025 -71.023  1.00 43.79           C
ATOM   1355  CZ2 TRP A 226       6.383  -2.155 -72.996  1.00 57.01           C
ATOM   1356  CZ3 TRP A 226       4.959  -2.393 -71.065  1.00 41.69           C
ATOM   1357  CH2 TRP A 226       5.792  -2.936 -72.040  1.00 42.99           C
ATOM   1358  N   TYR A 227       5.839   1.052 -68.655  1.00 38.73           N
ATOM   1359  CA  TYR A 227       5.614   0.251 -67.457  1.00 35.37           C
ATOM   1360  C   TYR A 227       5.869   1.108 -66.226  1.00 33.92           C
ATOM   1361  O   TYR A 227       4.980   1.302 -65.375  1.00 38.78           O
ATOM   1362  CB  TYR A 227       6.500  -1.004 -67.473  1.00 38.10           C
ATOM   1363  CG  TYR A 227       6.296  -1.924 -66.288  1.00 38.83           C
ATOM   1364  CD1 TYR A 227       6.892  -1.654 -65.058  1.00 41.54           C
ATOM   1365  CD2 TYR A 227       5.508  -3.069 -66.402  1.00 36.52           C
ATOM   1366  CE1 TYR A 227       6.699  -2.488 -63.970  1.00 44.53           C
ATOM   1367  CE2 TYR A 227       5.303  -3.900 -65.328  1.00 40.02           C
ATOM   1368  CZ  TYR A 227       5.910  -3.612 -64.116  1.00 37.80           C
ATOM   1369  OH  TYR A 227       5.733  -4.453 -63.061  1.00 41.89           O
ATOM   1370  N   TRP A 228       7.074   1.654 -66.119  1.00 39.92           N
ATOM   1371  CA  TRP A 228       7.463   2.294 -64.863  1.00 39.11           C
ATOM   1372  C   TRP A 228       6.671   3.577 -64.581  1.00 36.39           C
ATOM   1373  O   TRP A 228       6.417   3.909 -63.416  1.00 35.94           O
ATOM   1374  CB  TRP A 228       8.980   2.567 -64.864  1.00 39.63           C
ATOM   1375  CG  TRP A 228       9.744   1.285 -64.972  1.00 35.14           C
ATOM   1376  CD1 TRP A 228      10.462   0.841 -66.040  1.00 35.23           C
ATOM   1377  CD2 TRP A 228       9.799   0.245 -63.989  1.00 35.05           C
ATOM   1378  NE1 TRP A 228      10.975  -0.403 -65.776  1.00 43.83           N
ATOM   1379  CE2 TRP A 228      10.586  -0.787 -64.517  1.00 40.61           C
ATOM   1380  CE3 TRP A 228       9.269   0.096 -62.700  1.00 41.90           C
ATOM   1381  CZ2 TRP A 228      10.862  -1.953 -63.814  1.00 44.21           C
ATOM   1382  CZ3 TRP A 228       9.542  -1.057 -62.004  1.00 42.11           C
ATOM   1383  CH2 TRP A 228      10.324  -2.074 -62.566  1.00 37.74           C
ATOM   1384  N   GLU A 229       6.268   4.289 -65.629  1.00 37.13           N
ATOM   1385  CA  GLU A 229       5.499   5.514 -65.429  1.00 41.39           C
ATOM   1386  C   GLU A 229       4.129   5.167 -64.862  1.00 35.51           C
ATOM   1387  O   GLU A 229       3.625   5.819 -63.950  1.00 38.34           O
ATOM   1388  CB  GLU A 229       5.339   6.309 -66.733  1.00 43.13           C
ATOM   1389  CG  GLU A 229       4.508   7.573 -66.510  1.00 64.10           C
ATOM   1390  CD  GLU A 229       4.249   8.374 -67.774  1.00 80.02           C
ATOM   1391  OE1 GLU A 229       4.566   7.880 -68.879  1.00 75.50           O
ATOM   1392  OE2 GLU A 229       3.722   9.503 -67.651  1.00 86.84           O1-
ATOM   1393  N   ASN A 230       3.525   4.117 -65.388  1.00 34.60           N
ATOM   1394  CA  ASN A 230       2.223   3.739 -64.882  1.00 39.39           C
ATOM   1395  C   ASN A 230       2.311   3.070 -63.504  1.00 44.61           C
ATOM   1396  O   ASN A 230       1.420   3.240 -62.663  1.00 38.98           O
ATOM   1397  CB  ASN A 230       1.531   2.862 -65.911  1.00 39.25           C
ATOM   1398  CG  ASN A 230       1.109   3.662 -67.131  1.00 44.48           C
ATOM   1399  OD1 ASN A 230       0.457   4.692 -67.003  1.00 45.62           O
ATOM   1400  ND2 ASN A 230       1.528   3.224 -68.309  1.00 41.94           N
ATOM   1401  N   LEU A 231       3.397   2.347 -63.252  1.00 45.56           N
ATOM   1402  CA  LEU A 231       3.627   1.817 -61.910  1.00 40.69           C
ATOM   1403  C   LEU A 231       3.673   2.949 -60.884  1.00 38.98           C
ATOM   1404  O   LEU A 231       3.081   2.847 -59.802  1.00 44.05           O
ATOM   1405  CB  LEU A 231       4.925   1.009 -61.845  1.00 39.30           C
ATOM   1406  CG  LEU A 231       5.228   0.448 -60.446  1.00 52.52           C
ATOM   1407  CD1 LEU A 231       4.056  -0.376 -59.891  1.00 43.68           C
ATOM   1408  CD2 LEU A 231       6.487  -0.387 -60.473  1.00 51.79           C
ATOM   1409  N   LEU A 232       4.375   4.029 -61.224  1.00 36.12           N
ATOM   1410  CA  LEU A 232       4.459   5.174 -60.329  1.00 34.69           C
ATOM   1411  C   LEU A 232       3.079   5.733 -60.049  1.00 39.23           C
ATOM   1412  O   LEU A 232       2.737   5.999 -58.890  1.00 38.81           O
ATOM   1413  CB  LEU A 232       5.355   6.279 -60.899  1.00 35.14           C
ATOM   1414  CG  LEU A 232       5.367   7.564 -60.063  1.00 36.92           C
ATOM   1415  CD1 LEU A 232       5.914   7.278 -58.660  1.00 41.30           C
ATOM   1416  CD2 LEU A 232       6.189   8.658 -60.710  1.00 38.23           C
ATOM   1417  N   LYS A 233       2.291   5.925 -61.107  1.00 31.38           N
ATOM   1418  CA  LYS A 233       0.946   6.472 -60.953  1.00 34.34           C
ATOM   1419  C   LYS A 233       0.087   5.601 -60.051  1.00 37.58           C
ATOM   1420  O   LYS A 233      -0.654   6.104 -59.200  1.00 35.50           O
ATOM   1421  CB  LYS A 233       0.274   6.632 -62.309  1.00 33.97           C
ATOM   1422  CG  LYS A 233       0.782   7.855 -63.043  1.00 34.44           C
ATOM   1423  CD  LYS A 233       0.169   7.969 -64.413  1.00 34.82           C
ATOM   1424  CE  LYS A 233       0.809   9.147 -65.158  1.00 37.00           C
ATOM   1425  NZ  LYS A 233       0.325   9.189 -66.577  1.00 43.47           N1+
ATOM   1426  N   ILE A 234       0.199   4.295 -60.246  1.00 38.23           N
ATOM   1427  CA  ILE A 234      -0.554   3.328 -59.459  1.00 34.73           C
ATOM   1428  C   ILE A 234      -0.137   3.342 -57.993  1.00 35.21           C
ATOM   1429  O   ILE A 234      -1.000   3.305 -57.107  1.00 38.84           O
ATOM   1430  CB  ILE A 234      -0.390   1.895 -60.024  1.00 38.55           C
ATOM   1431  CG1 ILE A 234      -1.069   1.786 -61.380  1.00 51.85           C
ATOM   1432  CG2 ILE A 234      -0.941   0.849 -59.052  1.00 42.35           C
ATOM   1433  CD1 ILE A 234      -2.431   2.416 -61.422  1.00 64.29           C
ATOM   1434  N   CYS A 235       1.172   3.385 -57.731  1.00 39.99           N
ATOM   1435  CA  CYS A 235       1.651   3.397 -56.347  1.00 40.89           C
ATOM   1436  C   CYS A 235       1.260   4.672 -55.646  1.00 47.19           C
ATOM   1437  O   CYS A 235       0.976   4.657 -54.447  1.00 39.11           O
ATOM   1438  CB  CYS A 235       3.170   3.230 -56.260  1.00 38.81           C
ATOM   1439  SG  CYS A 235       3.775   1.600 -56.791  1.00 53.43           S
ATOM   1440  N   VAL A 236       1.281   5.782 -56.377  1.00 40.86           N
ATOM   1441  CA  VAL A 236       0.866   7.055 -55.804  1.00 36.09           C
ATOM   1442  C   VAL A 236      -0.592   6.985 -55.435  1.00 34.76           C
ATOM   1443  O   VAL A 236      -0.983   7.363 -54.329  1.00 42.00           O
ATOM   1444  CB  VAL A 236       1.085   8.226 -56.757  1.00 38.98           C
ATOM   1445  CG1 VAL A 236       0.335   9.463 -56.246  1.00 31.55           C
ATOM   1446  CG2 VAL A 236       2.553   8.506 -56.880  1.00 34.09           C
ATOM   1447  N   PHE A 237      -1.400   6.485 -56.360  1.00 32.58           N
ATOM   1448  CA  PHE A 237      -2.818   6.291 -56.108  1.00 34.26           C
ATOM   1449  C   PHE A 237      -3.125   5.424 -54.875  1.00 42.21           C
ATOM   1450  O   PHE A 237      -4.023   5.743 -54.098  1.00 41.38           O
ATOM   1451  CB  PHE A 237      -3.489   5.661 -57.312  1.00 33.82           C
ATOM   1452  CG  PHE A 237      -4.980   5.502 -57.161  1.00 38.60           C
ATOM   1453  CD1 PHE A 237      -5.786   6.599 -56.898  1.00 40.64           C
ATOM   1454  CD2 PHE A 237      -5.576   4.265 -57.303  1.00 40.19           C
ATOM   1455  CE1 PHE A 237      -7.151   6.471 -56.780  1.00 39.59           C
ATOM   1456  CE2 PHE A 237      -6.943   4.122 -57.193  1.00 40.95           C
ATOM   1457  CZ  PHE A 237      -7.737   5.221 -56.929  1.00 44.04           C
ATOM   1458  N  AILE A 238      -2.376   4.341 -54.684  1.00 40.06           N
ATOM   1459  CA AILE A 238      -2.704   3.416 -53.601  1.00 41.91           C
ATOM   1460  C  AILE A 238      -2.071   3.792 -52.255  1.00 36.91           C
ATOM   1461  O  AILE A 238      -2.634   3.497 -51.215  1.00 41.58           O
ATOM   1462  CB AILE A 238      -2.316   1.962 -53.961  1.00 47.91           C
ATOM   1463  CG1AILE A 238      -0.800   1.814 -54.114  1.00 46.98           C
ATOM   1464  CG2AILE A 238      -3.062   1.512 -55.216  1.00 48.96           C
ATOM   1465  CD1AILE A 238      -0.388   0.588 -54.931  1.00 42.79           C
ATOM   1466  N   PHE A 239      -0.919   4.452 -52.270  1.00 36.14           N
ATOM   1467  CA  PHE A 239      -0.307   4.912 -51.052  1.00 40.39           C
ATOM   1468  C   PHE A 239      -0.768   6.283 -50.607  1.00 46.64           C
ATOM   1469  O   PHE A 239      -0.730   6.587 -49.415  1.00 36.59           O
ATOM   1470  CB  PHE A 239       1.203   4.913 -51.192  1.00 44.06           C
ATOM   1471  CG  PHE A 239       1.809   3.574 -50.966  1.00 49.03           C
ATOM   1472  CD1 PHE A 239       1.985   3.095 -49.673  1.00 52.35           C
ATOM   1473  CD2 PHE A 239       2.181   2.779 -52.031  1.00 49.06           C
ATOM   1474  CE1 PHE A 239       2.534   1.853 -49.450  1.00 48.94           C
ATOM   1475  CE2 PHE A 239       2.740   1.532 -51.814  1.00 57.52           C
ATOM   1476  CZ  PHE A 239       2.914   1.068 -50.521  1.00 52.19           C
ATOM   1477  N   ALA A 240      -1.195   7.126 -51.538  1.00 34.52           N
ATOM   1478  CA  ALA A 240      -1.600   8.455 -51.118  1.00 36.21           C
ATOM   1479  C   ALA A 240      -3.103   8.538 -51.020  1.00 34.72           C
ATOM   1480  O   ALA A 240      -3.651   9.474 -50.444  1.00 41.50           O
ATOM   1481  CB  ALA A 240      -1.062   9.512 -52.062  1.00 35.61           C
ATOM   1482  N   PHE A 241      -3.798   7.555 -51.561  1.00 32.58           N
ATOM   1483  CA  PHE A 241      -5.240   7.674 -51.535  1.00 29.82           C
ATOM   1484  C   PHE A 241      -5.936   6.432 -50.989  1.00 40.42           C
ATOM   1485  O   PHE A 241      -6.646   6.517 -49.985  1.00 37.60           O
ATOM   1486  CB  PHE A 241      -5.790   7.996 -52.933  1.00 35.07           C
ATOM   1487  CG  PHE A 241      -7.253   8.268 -52.916  1.00 33.49           C
ATOM   1488  CD1 PHE A 241      -7.738   9.438 -52.331  1.00 34.53           C
ATOM   1489  CD2 PHE A 241      -8.160   7.329 -53.390  1.00 40.80           C
ATOM   1490  CE1 PHE A 241      -9.099   9.679 -52.258  1.00 34.98           C
ATOM   1491  CE2 PHE A 241      -9.532   7.570 -53.321  1.00 44.65           C
ATOM   1492  CZ  PHE A 241     -10.001   8.744 -52.762  1.00 41.18           C
ATOM   1493  N   ILE A 242      -5.761   5.291 -51.656  1.00 40.67           N
ATOM   1494  CA  ILE A 242      -6.502   4.087 -51.277  1.00 43.36           C
ATOM   1495  C   ILE A 242      -6.217   3.641 -49.839  1.00 37.36           C
ATOM   1496  O   ILE A 242      -7.134   3.459 -49.050  1.00 44.55           O
ATOM   1497  CB  ILE A 242      -6.186   2.899 -52.185  1.00 44.92           C
ATOM   1498  CG1 ILE A 242      -6.583   3.203 -53.634  1.00 45.80           C
ATOM   1499  CG2 ILE A 242      -6.883   1.641 -51.654  1.00 43.40           C
ATOM   1500  CD1 ILE A 242      -8.027   3.592 -53.805  1.00 41.53           C
ATOM   1501  N   MET A 243      -4.941   3.446 -49.541  1.00 34.46           N
ATOM   1502  CA  MET A 243      -4.493   3.008 -48.234  1.00 46.27           C
ATOM   1503  C   MET A 243      -4.926   3.999 -47.141  1.00 48.93           C
ATOM   1504  O   MET A 243      -5.445   3.585 -46.107  1.00 38.94           O
ATOM   1505  CB  MET A 243      -2.966   2.821 -48.224  1.00 45.59           C
ATOM   1506  CG  MET A 243      -2.362   2.438 -46.856  1.00 52.49           C
ATOM   1507  SD  MET A 243      -0.555   2.540 -46.727  1.00 86.50           S
ATOM   1508  CE  MET A 243      -0.320   4.298 -46.497  1.00 68.12           C
ATOM   1509  N   PRO A 244      -4.712   5.309 -47.359  1.00 42.17           N
ATOM   1510  CA  PRO A 244      -5.141   6.225 -46.287  1.00 41.16           C
ATOM   1511  C   PRO A 244      -6.657   6.242 -46.076  1.00 36.59           C
ATOM   1512  O   PRO A 244      -7.100   6.301 -44.927  1.00 36.69           O
ATOM   1513  CB  PRO A 244      -4.640   7.586 -46.769  1.00 39.55           C
ATOM   1514  CG  PRO A 244      -3.492   7.250 -47.673  1.00 37.20           C
ATOM   1515  CD  PRO A 244      -3.865   5.991 -48.356  1.00 37.36           C
ATOM   1516  N   VAL A 245      -7.442   6.165 -47.145  1.00 32.93           N
ATOM   1517  CA  VAL A 245      -8.891   6.114 -46.974  1.00 36.99           C
ATOM   1518  C   VAL A 245      -9.298   4.853 -46.171  1.00 41.52           C
ATOM   1519  O   VAL A 245     -10.143   4.932 -45.280  1.00 41.75           O
ATOM   1520  CB  VAL A 245      -9.646   6.143 -48.323  1.00 40.22           C
ATOM   1521  CG1 VAL A 245     -11.125   5.819 -48.114  1.00 38.34           C
ATOM   1522  CG2 VAL A 245      -9.519   7.510 -48.972  1.00 42.98           C
ATOM   1523  N   LEU A 246      -8.673   3.713 -46.459  1.00 34.41           N
ATOM   1524  CA  LEU A 246      -8.956   2.488 -45.707  1.00 36.88           C
ATOM   1525  C   LEU A 246      -8.524   2.624 -44.245  1.00 33.27           C
ATOM   1526  O   LEU A 246      -9.249   2.226 -43.340  1.00 38.81           O
ATOM   1527  CB  LEU A 246      -8.254   1.279 -46.327  1.00 37.05           C
ATOM   1528  CG  LEU A 246      -8.824   0.803 -47.663  1.00 50.34           C
ATOM   1529  CD1 LEU A 246      -7.983  -0.337 -48.182  1.00 50.77           C
ATOM   1530  CD2 LEU A 246     -10.271   0.371 -47.487  1.00 46.21           C
ATOM   1531  N   ILE A 247      -7.336   3.178 -44.024  1.00 33.87           N
ATOM   1532  CA  ILE A 247      -6.806   3.298 -42.670  1.00 40.61           C
ATOM   1533  C   ILE A 247      -7.699   4.157 -41.765  1.00 40.48           C
ATOM   1534  O   ILE A 247      -8.079   3.731 -40.666  1.00 36.83           O
ATOM   1535  CB  ILE A 247      -5.385   3.867 -42.677  1.00 36.63           C
ATOM   1536  CG1 ILE A 247      -4.407   2.789 -43.138  1.00 38.53           C
ATOM   1537  CG2 ILE A 247      -4.973   4.331 -41.266  1.00 39.11           C
ATOM   1538  CD1 ILE A 247      -3.001   3.303 -43.334  1.00 39.89           C
ATOM   1539  N   ILE A 248      -8.044   5.354 -42.217  1.00 40.60           N
ATOM   1540  CA  ILE A 248      -8.799   6.269 -41.370  1.00 36.24           C
ATOM   1541  C   ILE A 248     -10.261   5.834 -41.233  1.00 37.67           C
ATOM   1542  O   ILE A 248     -10.849   5.980 -40.168  1.00 40.44           O
ATOM   1543  CB  ILE A 248      -8.716   7.730 -41.882  1.00 34.05           C
ATOM   1544  CG1 ILE A 248      -9.432   7.895 -43.224  1.00 40.98           C
ATOM   1545  CG2 ILE A 248      -7.235   8.182 -41.948  1.00 29.62           C
ATOM   1546  CD1 ILE A 248      -9.612   9.347 -43.669  1.00 44.63           C
ATOM   1547  N   THR A 249     -10.858   5.261 -42.271  1.00 32.00           N
ATOM   1548  CA  THR A 249     -12.237   4.803 -42.107  1.00 34.69           C
ATOM   1549  C   THR A 249     -12.310   3.575 -41.165  1.00 37.32           C
ATOM   1550  O   THR A 249     -13.232   3.465 -40.355  1.00 39.73           O
ATOM   1551  CB  THR A 249     -12.917   4.468 -43.457  1.00 40.94           C
ATOM   1552  OG1 THR A 249     -12.190   3.428 -44.121  1.00 45.01           O
ATOM   1553  CG2 THR A 249     -12.962   5.709 -44.357  1.00 38.15           C
ATOM   1554  N   VAL A 250     -11.347   2.662 -41.242  1.00 39.80           N
ATOM   1555  CA  VAL A 250     -11.428   1.472 -40.387  1.00 40.44           C
ATOM   1556  C   VAL A 250     -11.070   1.835 -38.941  1.00 36.73           C
ATOM   1557  O   VAL A 250     -11.740   1.407 -38.002  1.00 37.89           O
ATOM   1558  CB  VAL A 250     -10.525   0.332 -40.903  1.00 41.77           C
ATOM   1559  CG1 VAL A 250     -10.441  -0.819 -39.888  1.00 42.14           C
ATOM   1560  CG2 VAL A 250     -11.070  -0.185 -42.225  1.00 43.14           C
ATOM   1561  N   CYS A 251     -10.028   2.636 -38.770  1.00 28.60           N
ATOM   1562  CA  CYS A 251      -9.595   3.045 -37.436  1.00 30.74           C
ATOM   1563  C   CYS A 251     -10.681   3.855 -36.751  1.00 40.02           C
ATOM   1564  O   CYS A 251     -11.042   3.564 -35.611  1.00 36.35           O
ATOM   1565  CB  CYS A 251      -8.297   3.856 -37.504  1.00 28.72           C
ATOM   1566  SG  CYS A 251      -6.862   2.811 -37.798  1.00 42.04           S
ATOM   1567  N   TYR A 252     -11.218   4.853 -37.450  1.00 34.83           N
ATOM   1568  CA  TYR A 252     -12.265   5.677 -36.862  1.00 34.07           C
ATOM   1569  C   TYR A 252     -13.554   4.904 -36.683  1.00 41.46           C
ATOM   1570  O   TYR A 252     -14.248   5.065 -35.674  1.00 37.72           O
ATOM   1571  CB  TYR A 252     -12.512   6.928 -37.699  1.00 30.07           C
ATOM   1572  CG  TYR A 252     -11.441   7.986 -37.509  1.00 34.92           C
ATOM   1573  CD1 TYR A 252     -10.943   8.277 -36.238  1.00 37.75           C
ATOM   1574  CD2 TYR A 252     -10.935   8.700 -38.596  1.00 33.47           C
ATOM   1575  CE1 TYR A 252      -9.971   9.243 -36.052  1.00 37.28           C
ATOM   1576  CE2 TYR A 252      -9.950   9.672 -38.424  1.00 36.60           C
ATOM   1577  CZ  TYR A 252      -9.481   9.944 -37.148  1.00 40.23           C
ATOM   1578  OH  TYR A 252      -8.513  10.910 -36.960  1.00 36.02           O
ATOM   1579  N   GLY A 253     -13.868   4.052 -37.653  1.00 34.21           N
ATOM   1580  CA  GLY A 253     -15.054   3.223 -37.552  1.00 35.85           C
ATOM   1581  C   GLY A 253     -14.988   2.296 -36.343  1.00 42.68           C
ATOM   1582  O   GLY A 253     -15.964   2.130 -35.639  1.00 39.95           O
ATOM   1583  N   LEU A 254     -13.839   1.676 -36.117  1.00 40.13           N
ATOM   1584  CA  LEU A 254     -13.682   0.771 -34.983  1.00 40.57           C
ATOM   1585  C   LEU A 254     -13.659   1.539 -33.660  1.00 40.97           C
ATOM   1586  O   LEU A 254     -14.118   1.045 -32.636  1.00 39.96           O
ATOM   1587  CB  LEU A 254     -12.405  -0.054 -35.130  1.00 29.21           C
ATOM   1588  CG  LEU A 254     -12.483  -1.176 -36.180  1.00 38.94           C
ATOM   1589  CD1 LEU A 254     -11.198  -2.000 -36.179  1.00 37.73           C
ATOM   1590  CD2 LEU A 254     -13.695  -2.059 -35.948  1.00 38.60           C
ATOM   1591  N   MET A 255     -13.119   2.753 -33.696  1.00 34.34           N
ATOM   1592  CA  MET A 255     -13.103   3.617 -32.527  1.00 43.20           C
ATOM   1593  C   MET A 255     -14.540   3.960 -32.100  1.00 45.65           C
ATOM   1594  O   MET A 255     -14.915   3.804 -30.940  1.00 43.95           O
ATOM   1595  CB  MET A 255     -12.283   4.869 -32.824  1.00 37.76           C
ATOM   1596  CG  MET A 255     -12.246   5.881 -31.694  1.00 46.58           C
ATOM   1597  SD  MET A 255     -11.515   7.445 -32.229  1.00 41.53           S
ATOM   1598  CE  MET A 255     -12.961   8.245 -32.941  1.00 35.92           C
ATOM   1599  N   ILE A 256     -15.355   4.383 -33.055  1.00 37.57           N
ATOM   1600  CA  ILE A 256     -16.743   4.712 -32.787  1.00 42.56           C
ATOM   1601  C   ILE A 256     -17.531   3.488 -32.321  1.00 47.86           C
ATOM   1602  O   ILE A 256     -18.354   3.587 -31.419  1.00 43.66           O
ATOM   1603  CB  ILE A 256     -17.401   5.319 -34.020  1.00 42.27           C
ATOM   1604  CG1 ILE A 256     -16.960   6.771 -34.167  1.00 44.12           C
ATOM   1605  CG2 ILE A 256     -18.932   5.240 -33.944  1.00 41.45           C
ATOM   1606  CD1 ILE A 256     -17.357   7.363 -35.507  1.00 59.79           C
ATOM   1607  N   LEU A 257     -17.260   2.333 -32.917  1.00 42.38           N
ATOM   1608  CA  LEU A 257     -17.932   1.098 -32.508  1.00 45.36           C
ATOM   1609  C   LEU A 257     -17.619   0.735 -31.049  1.00 41.67           C
ATOM   1610  O   LEU A 257     -18.509   0.309 -30.307  1.00 45.68           O
ATOM   1611  CB  LEU A 257     -17.536  -0.049 -33.440  1.00 52.81           C
ATOM   1612  CG  LEU A 257     -18.603  -0.618 -34.382  1.00 69.19           C
ATOM   1613  CD1 LEU A 257     -19.732   0.369 -34.675  1.00 66.30           C
ATOM   1614  CD2 LEU A 257     -17.932  -1.054 -35.681  1.00 75.22           C
ATOM   1615  N  AARG A 258     -16.362   0.896 -30.633  1.00 43.99           N
ATOM   1616  CA AARG A 258     -16.008   0.616 -29.237  1.00 45.94           C
ATOM   1617  C  AARG A 258     -16.760   1.576 -28.321  1.00 49.21           C
ATOM   1618  O  AARG A 258     -17.359   1.162 -27.320  1.00 51.15           O
ATOM   1619  CB AARG A 258     -14.498   0.723 -28.999  1.00 43.89           C
ATOM   1620  CG AARG A 258     -14.072   0.555 -27.527  1.00 42.91           C
ATOM   1621  CD AARG A 258     -14.323  -0.874 -27.002  1.00 44.47           C
ATOM   1622  NE AARG A 258     -13.663  -1.866 -27.851  1.00 48.23           N
ATOM   1623  CZ AARG A 258     -12.410  -2.277 -27.683  1.00 46.71           C
ATOM   1624  NH1AARG A 258     -11.681  -1.805 -26.677  1.00 48.06           N
ATOM   1625  NH2AARG A 258     -11.887  -3.165 -28.516  1.00 46.97           N
ATOM   1626  N   LEU A 259     -16.744   2.856 -28.675  1.00 44.31           N
ATOM   1627  CA  LEU A 259     -17.413   3.866 -27.857  1.00 51.19           C
ATOM   1628  C   LEU A 259     -18.922   3.635 -27.757  1.00 56.34           C
ATOM   1629  O   LEU A 259     -19.516   3.847 -26.703  1.00 55.81           O
ATOM   1630  CB  LEU A 259     -17.129   5.266 -28.407  1.00 42.10           C
ATOM   1631  CG  LEU A 259     -15.685   5.709 -28.190  1.00 39.79           C
ATOM   1632  CD1 LEU A 259     -15.406   7.011 -28.922  1.00 42.29           C
ATOM   1633  CD2 LEU A 259     -15.373   5.841 -26.688  1.00 36.50           C
ATOM   1634  N   LYS A 260     -19.539   3.192 -28.847  1.00 47.56           N
ATOM   1635  CA  LYS A 260     -20.975   2.976 -28.858  1.00 56.03           C
ATOM   1636  C   LYS A 260     -21.344   1.738 -28.036  1.00 60.52           C
ATOM   1637  O   LYS A 260     -22.499   1.561 -27.641  1.00 62.19           O
ATOM   1638  CB  LYS A 260     -21.485   2.857 -30.303  1.00 65.07           C
ATOM   1639  CG  LYS A 260     -21.950   1.468 -30.740  1.00 74.77           C
ATOM   1640  CD  LYS A 260     -22.414   1.500 -32.200  1.00 85.12           C
ATOM   1641  CE  LYS A 260     -22.993   0.161 -32.653  1.00 91.57           C
ATOM   1642  NZ  LYS A 260     -23.435   0.183 -34.085  1.00 92.27           N
ATOM   1643  N   SER A 261     -20.350   0.903 -27.754  1.00 55.90           N
ATOM   1644  CA  SER A 261     -20.588  -0.358 -27.063  1.00 57.96           C
ATOM   1645  C   SER A 261     -20.654  -0.201 -25.549  1.00 62.56           C
ATOM   1646  O   SER A 261     -21.191  -1.065 -24.860  1.00 69.98           O
ATOM   1647  CB  SER A 261     -19.495  -1.363 -27.407  1.00 56.41           C
ATOM   1648  OG  SER A 261     -18.272  -0.981 -26.800  1.00 59.37           O
ATOM   1649  N   VAL A 262     -20.101   0.887 -25.026  1.00 64.35           N
ATOM   1650  CA  VAL A 262     -19.963   1.009 -23.583  1.00 67.89           C
ATOM   1651  C   VAL A 262     -21.322   1.187 -22.926  1.00 77.56           C
ATOM   1652  O   VAL A 262     -22.190   1.899 -23.437  1.00 71.58           O
ATOM   1653  CB  VAL A 262     -19.036   2.180 -23.171  1.00 72.42           C
ATOM   1654  CG1 VAL A 262     -19.547   3.490 -23.697  1.00 71.95           C
ATOM   1655  CG2 VAL A 262     -18.914   2.249 -21.646  1.00 73.56           C
ATOM   1656  N   ARG A 263     -21.510   0.496 -21.808  1.00 86.58           N
ATOM   1657  CA  ARG A 263     -22.698   0.670 -20.998  1.00 95.29           C
ATOM   1658  C   ARG A 263     -22.290   1.255 -19.664  1.00107.65           C
ATOM   1659  O   ARG A 263     -21.238   0.930 -19.119  1.00118.47           O
ATOM   1660  CB  ARG A 263     -23.439  -0.653 -20.815  1.00 96.98           C
ATOM   1661  CG  ARG A 263     -23.891  -1.275 -22.124  1.00103.82           C
ATOM   1662  CD  ARG A 263     -24.668  -0.269 -22.965  1.00114.91           C
ATOM   1663  NE  ARG A 263     -24.662  -0.620 -24.385  1.00120.97           N
ATOM   1664  CZ  ARG A 263     -25.156   0.149 -25.351  1.00120.87           C
ATOM   1665  NH1 ARG A 263     -25.702   1.322 -25.059  1.00119.99           N
ATOM   1666  NH2 ARG A 263     -25.103  -0.255 -26.613  1.00121.83           N
ATOM   1667  N   MET A 264     -23.128   2.143 -19.156  1.00113.48           N
ATOM   1668  CA  MET A 264     -22.907   2.766 -17.867  1.00114.76           C
ATOM   1669  C   MET A 264     -24.246   2.795 -17.149  1.00112.84           C
ATOM   1670  O   MET A 264     -25.230   3.310 -17.683  1.00112.55           O
ATOM   1671  CB  MET A 264     -22.315   4.164 -18.041  1.00116.53           C
ATOM   1672  CG  MET A 264     -23.115   5.072 -18.965  1.00118.57           C
ATOM   1673  SD  MET A 264     -23.815   4.263 -20.417  1.00149.06           S
ATOM   1674  CE  MET A 264     -22.388   4.290 -21.500  1.00104.63           C
ATOM   1675  N   LEU A 265     -24.293   2.216 -15.953  1.00113.39           N
ATOM   1676  CA  LEU A 265     -25.568   1.994 -15.278  1.00114.55           C
ATOM   1677  C   LEU A 265     -26.315   3.311 -15.058  1.00116.32           C
ATOM   1678  O   LEU A 265     -27.546   3.353 -15.111  1.00122.83           O
ATOM   1679  CB  LEU A 265     -25.352   1.257 -13.953  1.00109.48           C
ATOM   1680  CG  LEU A 265     -26.518   0.386 -13.456  1.00107.97           C
ATOM   1681  CD1 LEU A 265     -27.554   0.105 -14.553  1.00111.01           C
ATOM   1682  CD2 LEU A 265     -26.002  -0.917 -12.864  1.00103.44           C
ATOM   1683  N   SER A 266     -25.565   4.387 -14.846  1.00109.00           N
ATOM   1684  CA  SER A 266     -26.154   5.715 -14.739  1.00105.99           C
ATOM   1685  C   SER A 266     -26.081   6.449 -16.072  1.00109.08           C
ATOM   1686  O   SER A 266     -27.080   6.556 -16.786  1.00112.57           O
ATOM   1687  CB  SER A 266     -25.456   6.531 -13.652  1.00103.06           C
ATOM   1688  OG  SER A 266     -25.991   7.840 -13.587  1.00103.99           O
ATOM   1689  N   GLY A 267     -24.890   6.948 -16.397  1.00108.98           N
ATOM   1690  CA  GLY A 267     -24.671   7.713 -17.611  1.00115.02           C
ATOM   1691  C   GLY A 267     -25.586   8.910 -17.726  1.00123.58           C
ATOM   1692  O   GLY A 267     -25.659   9.727 -16.810  1.00126.41           O
ATOM   1693  N   SER A 268     -26.288   9.025 -18.849  1.00126.97           N
ATOM   1694  CA  SER A 268     -26.161   8.108 -19.978  1.00123.09           C
ATOM   1695  C   SER A 268     -26.374   8.915 -21.245  1.00122.17           C
ATOM   1696  O   SER A 268     -25.857   8.582 -22.313  1.00128.87           O
ATOM   1697  CB  SER A 268     -27.174   6.961 -19.892  1.00122.88           C
ATOM   1698  OG  SER A 268     -26.955   6.003 -20.913  1.00117.92           O
ATOM   1699  N   LYS A 269     -27.150   9.986 -21.111  1.00111.38           N
ATOM   1700  CA  LYS A 269     -27.316  10.952 -22.183  1.00102.03           C
ATOM   1701  C   LYS A 269     -25.995  11.686 -22.389  1.00100.73           C
ATOM   1702  O   LYS A 269     -25.746  12.245 -23.454  1.00103.80           O
ATOM   1703  CB  LYS A 269     -28.446  11.936 -21.865  1.00 93.63           C
ATOM   1704  N   GLU A 270     -25.155  11.674 -21.357  1.00 99.25           N
ATOM   1705  CA  GLU A 270     -23.810  12.232 -21.439  1.00100.95           C
ATOM   1706  C   GLU A 270     -22.957  11.429 -22.418  1.00102.12           C
ATOM   1707  O   GLU A 270     -22.064  11.972 -23.068  1.00106.39           O
ATOM   1708  CB  GLU A 270     -23.152  12.260 -20.057  1.00 98.24           C
ATOM   1709  N   LYS A 271     -23.243  10.134 -22.520  1.00 98.08           N
ATOM   1710  CA  LYS A 271     -22.535   9.259 -23.450  1.00 87.86           C
ATOM   1711  C   LYS A 271     -23.023   9.470 -24.882  1.00 86.52           C
ATOM   1712  O   LYS A 271     -22.225   9.539 -25.815  1.00 86.98           O
ATOM   1713  CB  LYS A 271     -22.709   7.793 -23.045  1.00 80.42           C
ATOM   1714  CG  LYS A 271     -22.083   6.800 -24.009  1.00 78.89           C
ATOM   1715  CD  LYS A 271     -23.122   5.850 -24.597  1.00 80.20           C
ATOM   1716  CE  LYS A 271     -22.459   4.703 -25.349  1.00 73.49           C
ATOM   1717  NZ  LYS A 271     -23.399   3.571 -25.603  1.00 77.71           N
ATOM   1718  N   ASP A 272     -24.338   9.566 -25.048  1.00 82.00           N
ATOM   1719  CA  ASP A 272     -24.930   9.820 -26.356  1.00 84.79           C
ATOM   1720  C   ASP A 272     -24.430  11.134 -26.948  1.00 79.26           C
ATOM   1721  O   ASP A 272     -24.139  11.214 -28.146  1.00 74.40           O
ATOM   1722  CB  ASP A 272     -26.458   9.845 -26.265  1.00 89.69           C
ATOM   1723  CG  ASP A 272     -27.077   8.474 -26.447  1.00100.69           C
ATOM   1724  OD1 ASP A 272     -26.409   7.467 -26.132  1.00105.31           O
ATOM   1725  OD2 ASP A 272     -28.234   8.404 -26.911  1.00106.54           O
ATOM   1726  N   ARG A 273     -24.331  12.153 -26.098  1.00 72.99           N
ATOM   1727  CA  ARG A 273     -23.942  13.486 -26.530  1.00 70.13           C
ATOM   1728  C   ARG A 273     -22.522  13.492 -27.062  1.00 75.84           C
ATOM   1729  O   ARG A 273     -22.271  13.974 -28.164  1.00 71.69           O
ATOM   1730  CB  ARG A 273     -24.076  14.488 -25.384  1.00 67.40           C
ATOM   1731  N   ASN A 274     -21.596  12.957 -26.273  1.00 82.20           N
ATOM   1732  CA  ASN A 274     -20.197  12.888 -26.679  1.00 82.95           C
ATOM   1733  C   ASN A 274     -20.013  12.082 -27.952  1.00 70.93           C
ATOM   1734  O   ASN A 274     -19.214  12.439 -28.812  1.00 69.32           O
ATOM   1735  CB  ASN A 274     -19.341  12.290 -25.563  1.00 94.74           C
ATOM   1736  CG  ASN A 274     -18.548  13.339 -24.816  1.00100.49           C
ATOM   1737  OD1 ASN A 274     -18.607  13.417 -23.590  1.00106.87           O
ATOM   1738  ND2 ASN A 274     -17.799  14.156 -25.554  1.00 96.88           N
ATOM   1739  N   LEU A 275     -20.756  10.991 -28.067  1.00 64.55           N
ATOM   1740  CA  LEU A 275     -20.709  10.167 -29.264  1.00 63.02           C
ATOM   1741  C   LEU A 275     -21.223  10.896 -30.504  1.00 62.96           C
ATOM   1742  O   LEU A 275     -20.733  10.648 -31.602  1.00 64.36           O
ATOM   1743  CB  LEU A 275     -21.512   8.889 -29.062  1.00 65.69           C
ATOM   1744  CG  LEU A 275     -20.709   7.626 -28.777  1.00 72.02           C
ATOM   1745  CD1 LEU A 275     -21.665   6.481 -28.557  1.00 82.52           C
ATOM   1746  CD2 LEU A 275     -19.762   7.316 -29.932  1.00 68.33           C
ATOM   1747  N   ARG A 276     -22.216  11.769 -30.339  1.00 62.56           N
ATOM   1748  CA  ARG A 276     -22.696  12.579 -31.461  1.00 55.81           C
ATOM   1749  C   ARG A 276     -21.590  13.495 -31.945  1.00 53.57           C
ATOM   1750  O   ARG A 276     -21.387  13.653 -33.144  1.00 50.76           O
ATOM   1751  CB  ARG A 276     -23.911  13.426 -31.085  1.00 60.19           C
ATOM   1752  CG  ARG A 276     -25.235  12.686 -31.060  1.00 78.82           C
ATOM   1753  CD  ARG A 276     -26.422  13.651 -31.169  1.00 89.14           C
ATOM   1754  NE  ARG A 276     -26.304  14.820 -30.293  1.00100.21           N
ATOM   1755  CZ  ARG A 276     -26.681  14.854 -29.014  1.00100.10           C
ATOM   1756  NH1 ARG A 276     -27.196  13.778 -28.432  1.00 96.00           N
ATOM   1757  NH2 ARG A 276     -26.535  15.969 -28.312  1.00 99.42           N
ATOM   1758  N   ARG A 277     -20.881  14.104 -30.999  1.00 49.22           N
ATOM   1759  CA  ARG A 277     -19.816  15.040 -31.328  1.00 54.77           C
ATOM   1760  C   ARG A 277     -18.637  14.340 -32.013  1.00 54.61           C
ATOM   1761  O   ARG A 277     -18.046  14.865 -32.956  1.00 45.14           O
ATOM   1762  CB  ARG A 277     -19.339  15.764 -30.069  1.00 63.18           C
ATOM   1763  CG  ARG A 277     -18.402  16.932 -30.332  1.00 80.49           C
ATOM   1764  CD  ARG A 277     -18.281  17.818 -29.099  1.00 98.50           C
ATOM   1765  NE  ARG A 277     -17.728  19.132 -29.417  1.00109.71           N
ATOM   1766  CZ  ARG A 277     -17.676  20.148 -28.561  1.00117.20           C
ATOM   1767  NH1 ARG A 277     -18.146  20.006 -27.328  1.00117.88           N
ATOM   1768  NH2 ARG A 277     -17.157  21.309 -28.938  1.00120.70           N
ATOM   1769  N   ILE A 278     -18.294  13.152 -31.541  1.00 47.31           N
ATOM   1770  CA  ILE A 278     -17.134  12.453 -32.079  1.00 46.93           C
ATOM   1771  C   ILE A 278     -17.439  11.906 -33.465  1.00 45.96           C
ATOM   1772  O   ILE A 278     -16.626  12.003 -34.381  1.00 51.94           O
ATOM   1773  CB  ILE A 278     -16.685  11.317 -31.130  1.00 50.46           C
ATOM   1774  CG1 ILE A 278     -16.184  11.914 -29.812  1.00 55.51           C
ATOM   1775  CG2 ILE A 278     -15.575  10.492 -31.747  1.00 43.59           C
ATOM   1776  CD1 ILE A 278     -15.963  10.884 -28.718  1.00 60.42           C
ATOM   1777  N   THR A 279     -18.630  11.351 -33.612  1.00 43.45           N
ATOM   1778  CA  THR A 279     -19.054  10.783 -34.868  1.00 46.70           C
ATOM   1779  C   THR A 279     -19.112  11.872 -35.938  1.00 45.59           C
ATOM   1780  O   THR A 279     -18.676  11.671 -37.063  1.00 46.05           O
ATOM   1781  CB  THR A 279     -20.418  10.107 -34.717  1.00 52.31           C
ATOM   1782  OG1 THR A 279     -20.321   9.113 -33.693  1.00 64.53           O
ATOM   1783  CG2 THR A 279     -20.834   9.447 -36.001  1.00 45.91           C
ATOM   1784  N   ARG A 280     -19.636  13.027 -35.556  1.00 43.24           N
ATOM   1785  CA  ARG A 280     -19.697  14.178 -36.432  1.00 50.24           C
ATOM   1786  C   ARG A 280     -18.292  14.565 -36.881  1.00 49.52           C
ATOM   1787  O   ARG A 280     -18.059  14.805 -38.075  1.00 43.57           O
ATOM   1788  CB  ARG A 280     -20.385  15.339 -35.716  1.00 53.60           C
ATOM   1789  CG  ARG A 280     -21.041  16.357 -36.616  1.00 72.02           C
ATOM   1790  CD  ARG A 280     -21.805  17.387 -35.783  1.00 89.86           C
ATOM   1791  NE  ARG A 280     -20.916  18.141 -34.899  1.00 97.71           N
ATOM   1792  CZ  ARG A 280     -21.186  18.430 -33.629  1.00 98.20           C
ATOM   1793  NH1 ARG A 280     -22.324  18.027 -33.083  1.00 99.80           N
ATOM   1794  NH2 ARG A 280     -20.317  19.122 -32.906  1.00 95.71           N
ATOM   1795  N   MET A 281     -17.353  14.597 -35.935  1.00 39.60           N
ATOM   1796  CA  MET A 281     -15.971  14.954 -36.250  1.00 47.54           C
ATOM   1797  C   MET A 281     -15.313  13.933 -37.172  1.00 47.79           C
ATOM   1798  O   MET A 281     -14.574  14.300 -38.082  1.00 40.57           O
ATOM   1799  CB  MET A 281     -15.123  15.107 -34.984  1.00 44.75           C
ATOM   1800  CG  MET A 281     -14.829  16.556 -34.619  1.00 63.78           C
ATOM   1801  SD  MET A 281     -13.903  17.431 -35.902  1.00 73.83           S
ATOM   1802  CE  MET A 281     -12.329  16.591 -35.772  1.00 92.89           C
ATOM   1803  N   VAL A 282     -15.572  12.655 -36.924  1.00 47.22           N
ATOM   1804  CA  VAL A 282     -15.073  11.609 -37.803  1.00 43.15           C
ATOM   1805  C   VAL A 282     -15.591  11.794 -39.224  1.00 44.58           C
ATOM   1806  O   VAL A 282     -14.823  11.718 -40.189  1.00 44.13           O
ATOM   1807  CB  VAL A 282     -15.460  10.212 -37.305  1.00 40.79           C
ATOM   1808  CG1 VAL A 282     -15.183   9.185 -38.393  1.00 38.94           C
ATOM   1809  CG2 VAL A 282     -14.682   9.882 -36.047  1.00 37.54           C
ATOM   1810  N   LEU A 283     -16.889  12.049 -39.354  1.00 42.14           N
ATOM   1811  CA  LEU A 283     -17.475  12.217 -40.673  1.00 44.99           C
ATOM   1812  C   LEU A 283     -16.871  13.427 -41.380  1.00 45.07           C
ATOM   1813  O   LEU A 283     -16.618  13.386 -42.580  1.00 38.82           O
ATOM   1814  CB  LEU A 283     -18.993  12.348 -40.575  1.00 50.05           C
ATOM   1815  CG  LEU A 283     -19.688  11.090 -40.043  1.00 55.22           C
ATOM   1816  CD1 LEU A 283     -21.166  11.321 -39.789  1.00 49.38           C
ATOM   1817  CD2 LEU A 283     -19.497   9.931 -41.002  1.00 56.61           C
ATOM   1818  N   VAL A 284     -16.618  14.499 -40.636  1.00 43.51           N
ATOM   1819  CA  VAL A 284     -16.018  15.675 -41.245  1.00 42.11           C
ATOM   1820  C   VAL A 284     -14.597  15.391 -41.751  1.00 40.24           C
ATOM   1821  O   VAL A 284     -14.312  15.657 -42.920  1.00 40.80           O
ATOM   1822  CB  VAL A 284     -15.991  16.876 -40.287  1.00 46.00           C
ATOM   1823  CG1 VAL A 284     -15.159  18.007 -40.888  1.00 41.16           C
ATOM   1824  CG2 VAL A 284     -17.412  17.365 -40.022  1.00 48.06           C
ATOM   1825  N   VAL A 285     -13.711  14.838 -40.917  1.00 35.20           N
ATOM   1826  CA  VAL A 285     -12.320  14.706 -41.365  1.00 35.86           C
ATOM   1827  C   VAL A 285     -12.219  13.709 -42.520  1.00 40.19           C
ATOM   1828  O   VAL A 285     -11.358  13.862 -43.386  1.00 38.43           O
ATOM   1829  CB  VAL A 285     -11.322  14.306 -40.232  1.00 41.23           C
ATOM   1830  CG1 VAL A 285     -11.526  15.175 -38.999  1.00 46.36           C
ATOM   1831  CG2 VAL A 285     -11.399  12.819 -39.880  1.00 39.94           C
ATOM   1832  N   VAL A 286     -13.109  12.719 -42.558  1.00 37.58           N
ATOM   1833  CA  VAL A 286     -13.075  11.733 -43.640  1.00 41.47           C
ATOM   1834  C   VAL A 286     -13.644  12.338 -44.921  1.00 41.44           C
ATOM   1835  O   VAL A 286     -13.073  12.174 -45.999  1.00 41.75           O
ATOM   1836  CB  VAL A 286     -13.841  10.435 -43.253  1.00 38.42           C
ATOM   1837  CG1 VAL A 286     -13.975   9.504 -44.444  1.00 35.10           C
ATOM   1838  CG2 VAL A 286     -13.111   9.715 -42.108  1.00 34.33           C
ATOM   1839  N   ALA A 287     -14.756  13.058 -44.799  1.00 38.60           N
ATOM   1840  CA  ALA A 287     -15.359  13.708 -45.952  1.00 41.89           C
ATOM   1841  C   ALA A 287     -14.401  14.741 -46.554  1.00 42.86           C
ATOM   1842  O   ALA A 287     -14.262  14.831 -47.772  1.00 43.24           O
ATOM   1843  CB  ALA A 287     -16.680  14.368 -45.573  1.00 38.14           C
ATOM   1844  N   VAL A 288     -13.727  15.509 -45.705  1.00 42.21           N
ATOM   1845  CA  VAL A 288     -12.772  16.490 -46.218  1.00 43.01           C
ATOM   1846  C   VAL A 288     -11.633  15.819 -46.995  1.00 40.24           C
ATOM   1847  O   VAL A 288     -11.300  16.250 -48.103  1.00 36.82           O
ATOM   1848  CB  VAL A 288     -12.199  17.365 -45.093  1.00 41.13           C
ATOM   1849  CG1 VAL A 288     -10.997  18.142 -45.584  1.00 42.77           C
ATOM   1850  CG2 VAL A 288     -13.275  18.317 -44.599  1.00 34.98           C
ATOM   1851  N   PHE A 289     -11.060  14.753 -46.441  1.00 34.89           N
ATOM   1852  CA  PHE A 289     -10.000  14.036 -47.136  1.00 37.69           C
ATOM   1853  C   PHE A 289     -10.486  13.536 -48.499  1.00 37.27           C
ATOM   1854  O   PHE A 289      -9.793  13.661 -49.524  1.00 37.18           O
ATOM   1855  CB  PHE A 289      -9.482  12.849 -46.299  1.00 34.71           C
ATOM   1856  CG  PHE A 289      -8.285  12.166 -46.908  1.00 35.31           C
ATOM   1857  CD1 PHE A 289      -8.441  11.179 -47.872  1.00 36.28           C
ATOM   1858  CD2 PHE A 289      -7.002  12.535 -46.541  1.00 32.41           C
ATOM   1859  CE1 PHE A 289      -7.342  10.571 -48.455  1.00 36.26           C
ATOM   1860  CE2 PHE A 289      -5.891  11.926 -47.114  1.00 39.09           C
ATOM   1861  CZ  PHE A 289      -6.061  10.943 -48.090  1.00 30.99           C
ATOM   1862  N   ILE A 290     -11.687  12.977 -48.505  1.00 37.44           N
ATOM   1863  CA  ILE A 290     -12.223  12.371 -49.706  1.00 39.55           C
ATOM   1864  C   ILE A 290     -12.567  13.427 -50.743  1.00 45.00           C
ATOM   1865  O   ILE A 290     -12.265  13.252 -51.917  1.00 39.86           O
ATOM   1866  CB  ILE A 290     -13.443  11.499 -49.383  1.00 39.35           C
ATOM   1867  CG1 ILE A 290     -12.958  10.199 -48.742  1.00 43.65           C
ATOM   1868  CG2 ILE A 290     -14.233  11.169 -50.639  1.00 42.88           C
ATOM   1869  CD1 ILE A 290     -14.074   9.328 -48.233  1.00 48.71           C
ATOM   1870  N   VAL A 291     -13.179  14.523 -50.319  1.00 40.25           N
ATOM   1871  CA  VAL A 291     -13.551  15.577 -51.260  1.00 43.47           C
ATOM   1872  C   VAL A 291     -12.320  16.257 -51.877  1.00 44.89           C
ATOM   1873  O   VAL A 291     -12.305  16.575 -53.072  1.00 42.54           O
ATOM   1874  CB  VAL A 291     -14.433  16.641 -50.576  1.00 44.85           C
ATOM   1875  CG1 VAL A 291     -14.526  17.884 -51.435  1.00 42.94           C
ATOM   1876  CG2 VAL A 291     -15.825  16.068 -50.289  1.00 42.72           C
ATOM   1877  N   CYS A 292     -11.287  16.462 -51.066  1.00 42.39           N
ATOM   1878  CA  CYS A 292     -10.088  17.175 -51.515  1.00 45.36           C
ATOM   1879  C   CYS A 292      -9.161  16.346 -52.395  1.00 43.82           C
ATOM   1880  O   CYS A 292      -8.545  16.877 -53.312  1.00 36.64           O
ATOM   1881  CB  CYS A 292      -9.298  17.691 -50.311  1.00 41.42           C
ATOM   1882  SG  CYS A 292     -10.097  19.127 -49.483  1.00 45.00           S
ATOM   1883  N   TRP A 293      -9.066  15.051 -52.120  1.00 36.99           N
ATOM   1884  CA  TRP A 293      -8.067  14.211 -52.765  1.00 36.21           C
ATOM   1885  C   TRP A 293      -8.598  13.275 -53.858  1.00 40.46           C
ATOM   1886  O   TRP A 293      -7.835  12.853 -54.737  1.00 38.35           O
ATOM   1887  CB  TRP A 293      -7.341  13.379 -51.703  1.00 32.39           C
ATOM   1888  CG  TRP A 293      -6.168  14.071 -51.078  1.00 39.26           C
ATOM   1889  CD1 TRP A 293      -5.978  14.354 -49.747  1.00 33.78           C
ATOM   1890  CD2 TRP A 293      -5.004  14.556 -51.763  1.00 36.67           C
ATOM   1891  NE1 TRP A 293      -4.767  14.990 -49.573  1.00 37.83           N
ATOM   1892  CE2 TRP A 293      -4.152  15.120 -50.794  1.00 38.83           C
ATOM   1893  CE3 TRP A 293      -4.606  14.568 -53.108  1.00 40.44           C
ATOM   1894  CZ2 TRP A 293      -2.923  15.688 -51.123  1.00 41.77           C
ATOM   1895  CZ3 TRP A 293      -3.387  15.139 -53.435  1.00 42.94           C
ATOM   1896  CH2 TRP A 293      -2.554  15.680 -52.445  1.00 42.27           C
ATOM   1897  N   THR A 294      -9.879  12.923 -53.813  1.00 37.19           N
ATOM   1898  CA  THR A 294     -10.408  12.001 -54.821  1.00 38.50           C
ATOM   1899  C   THR A 294     -10.372  12.599 -56.248  1.00 39.29           C
ATOM   1900  O   THR A 294      -9.990  11.897 -57.185  1.00 37.09           O
ATOM   1901  CB  THR A 294     -11.869  11.547 -54.497  1.00 36.56           C
ATOM   1902  OG1 THR A 294     -11.925  10.998 -53.176  1.00 42.35           O
ATOM   1903  CG2 THR A 294     -12.336  10.495 -55.477  1.00 37.83           C
ATOM   1904  N   PRO A 295     -10.769  13.884 -56.425  1.00 35.96           N
ATOM   1905  CA  PRO A 295     -10.822  14.357 -57.816  1.00 39.69           C
ATOM   1906  C   PRO A 295      -9.473  14.335 -58.541  1.00 41.58           C
ATOM   1907  O   PRO A 295      -9.438  13.856 -59.674  1.00 39.36           O
ATOM   1908  CB  PRO A 295     -11.346  15.792 -57.685  1.00 34.73           C
ATOM   1909  CG  PRO A 295     -12.160  15.769 -56.384  1.00 37.21           C
ATOM   1910  CD  PRO A 295     -11.356  14.867 -55.488  1.00 36.07           C
ATOM   1911  N   ILE A 296      -8.393  14.817 -57.930  1.00 35.10           N
ATOM   1912  CA  ILE A 296      -7.124  14.818 -58.658  1.00 31.58           C
ATOM   1913  C   ILE A 296      -6.648  13.381 -58.892  1.00 42.76           C
ATOM   1914  O   ILE A 296      -6.160  13.062 -59.987  1.00 38.32           O
ATOM   1915  CB  ILE A 296      -6.014  15.664 -57.966  1.00 31.20           C
ATOM   1916  CG1 ILE A 296      -4.776  15.783 -58.875  1.00 32.08           C
ATOM   1917  CG2 ILE A 296      -5.631  15.108 -56.561  1.00 37.06           C
ATOM   1918  CD1 ILE A 296      -5.089  16.206 -60.331  1.00 32.20           C
ATOM   1919  N   HIS A 297      -6.842  12.495 -57.915  1.00 34.27           N
ATOM   1920  CA  HIS A 297      -6.397  11.112 -58.116  1.00 34.80           C
ATOM   1921  C   HIS A 297      -7.122  10.410 -59.250  1.00 39.06           C
ATOM   1922  O   HIS A 297      -6.503   9.671 -60.005  1.00 38.10           O
ATOM   1923  CB  HIS A 297      -6.524  10.303 -56.831  1.00 31.18           C
ATOM   1924  CG  HIS A 297      -5.351  10.485 -55.925  1.00 36.89           C
ATOM   1925  ND1 HIS A 297      -4.093  10.019 -56.244  1.00 37.28           N
ATOM   1926  CD2 HIS A 297      -5.223  11.137 -54.745  1.00 37.69           C
ATOM   1927  CE1 HIS A 297      -3.245  10.359 -55.291  1.00 37.03           C
ATOM   1928  NE2 HIS A 297      -3.909  11.029 -54.365  1.00 40.44           N
ATOM   1929  N   ILE A 298      -8.421  10.649 -59.376  1.00 39.12           N
ATOM   1930  CA  ILE A 298      -9.193   9.990 -60.404  1.00 40.51           C
ATOM   1931  C   ILE A 298      -8.846  10.609 -61.751  1.00 44.36           C
ATOM   1932  O   ILE A 298      -8.745   9.908 -62.749  1.00 45.12           O
ATOM   1933  CB  ILE A 298     -10.707  10.079 -60.133  1.00 44.92           C
ATOM   1934  CG1 ILE A 298     -11.040   9.344 -58.826  1.00 47.07           C
ATOM   1935  CG2 ILE A 298     -11.509   9.484 -61.297  1.00 41.44           C
ATOM   1936  CD1 ILE A 298     -10.526   7.916 -58.775  1.00 45.12           C
ATOM   1937  N   TYR A 299      -8.641  11.922 -61.766  1.00 41.04           N
ATOM   1938  CA  TYR A 299      -8.318  12.619 -62.999  1.00 41.69           C
ATOM   1939  C   TYR A 299      -7.014  12.074 -63.587  1.00 41.95           C
ATOM   1940  O   TYR A 299      -6.934  11.769 -64.782  1.00 45.38           O
ATOM   1941  CB  TYR A 299      -8.217  14.118 -62.738  1.00 46.51           C
ATOM   1942  CG  TYR A 299      -8.610  15.008 -63.907  1.00 49.84           C
ATOM   1943  CD1 TYR A 299      -8.280  14.675 -65.212  1.00 53.51           C
ATOM   1944  CD2 TYR A 299      -9.302  16.197 -63.694  1.00 48.96           C
ATOM   1945  CE1 TYR A 299      -8.633  15.500 -66.279  1.00 57.05           C
ATOM   1946  CE2 TYR A 299      -9.663  17.022 -64.754  1.00 50.72           C
ATOM   1947  CZ  TYR A 299      -9.323  16.675 -66.038  1.00 56.09           C
ATOM   1948  OH  TYR A 299      -9.676  17.510 -67.089  1.00 63.09           O
ATOM   1949  N   VAL A 300      -6.010  11.926 -62.733  1.00 38.71           N
ATOM   1950  CA  VAL A 300      -4.712  11.406 -63.143  1.00 42.43           C
ATOM   1951  C   VAL A 300      -4.856   9.995 -63.745  1.00 45.97           C
ATOM   1952  O   VAL A 300      -4.311   9.709 -64.813  1.00 39.00           O
ATOM   1953  CB  VAL A 300      -3.716  11.408 -61.944  1.00 36.72           C
ATOM   1954  CG1 VAL A 300      -2.497  10.551 -62.225  1.00 39.31           C
ATOM   1955  CG2 VAL A 300      -3.279  12.827 -61.631  1.00 33.58           C
ATOM   1956  N   ILE A 301      -5.619   9.130 -63.086  1.00 43.78           N
ATOM   1957  CA  ILE A 301      -5.890   7.804 -63.639  1.00 45.80           C
ATOM   1958  C   ILE A 301      -6.571   7.854 -65.005  1.00 48.56           C
ATOM   1959  O   ILE A 301      -6.157   7.169 -65.949  1.00 49.22           O
ATOM   1960  CB  ILE A 301      -6.771   6.981 -62.711  1.00 42.85           C
ATOM   1961  CG1 ILE A 301      -6.060   6.730 -61.379  1.00 44.43           C
ATOM   1962  CG2 ILE A 301      -7.155   5.655 -63.373  1.00 42.00           C
ATOM   1963  CD1 ILE A 301      -4.642   6.206 -61.516  1.00 53.90           C
ATOM   1964  N   ILE A 302      -7.622   8.657 -65.114  1.00 46.16           N
ATOM   1965  CA  ILE A 302      -8.354   8.737 -66.364  1.00 49.60           C
ATOM   1966  C   ILE A 302      -7.446   9.214 -67.486  1.00 51.76           C
ATOM   1967  O   ILE A 302      -7.519   8.699 -68.601  1.00 49.50           O
ATOM   1968  CB  ILE A 302      -9.571   9.661 -66.252  1.00 45.64           C
ATOM   1969  CG1 ILE A 302     -10.513   9.118 -65.181  1.00 55.23           C
ATOM   1970  CG2 ILE A 302     -10.309   9.735 -67.575  1.00 49.68           C
ATOM   1971  CD1 ILE A 302     -11.807   9.852 -65.088  1.00 49.47           C
ATOM   1972  N   LYS A 303      -6.559  10.163 -67.198  1.00 49.32           N
ATOM   1973  CA  LYS A 303      -5.687  10.664 -68.261  1.00 54.07           C
ATOM   1974  C   LYS A 303      -4.648   9.617 -68.623  1.00 50.38           C
ATOM   1975  O   LYS A 303      -4.101   9.640 -69.721  1.00 47.99           O
ATOM   1976  CB  LYS A 303      -5.004  11.981 -67.875  1.00 46.43           C
ATOM   1977  CG  LYS A 303      -5.949  13.173 -67.894  1.00 55.80           C
ATOM   1978  CD  LYS A 303      -5.274  14.460 -68.364  1.00 72.51           C
ATOM   1979  CE  LYS A 303      -4.210  14.949 -67.402  1.00 80.75           C
ATOM   1980  NZ  LYS A 303      -2.967  14.129 -67.479  1.00 88.64           N1+
ATOM   1981  N   ALA A 304      -4.381   8.681 -67.718  1.00 43.36           N
ATOM   1982  CA  ALA A 304      -3.485   7.587 -68.081  1.00 51.11           C
ATOM   1983  C   ALA A 304      -4.140   6.642 -69.093  1.00 56.72           C
ATOM   1984  O   ALA A 304      -3.452   6.021 -69.904  1.00 58.26           O
ATOM   1985  CB  ALA A 304      -3.056   6.819 -66.860  1.00 41.93           C
ATOM   1986  N   LEU A 305      -5.467   6.555 -69.050  1.00 53.57           N
ATOM   1987  CA  LEU A 305      -6.198   5.503 -69.749  1.00 50.38           C
ATOM   1988  C   LEU A 305      -6.790   5.941 -71.069  1.00 63.43           C
ATOM   1989  O   LEU A 305      -6.800   5.174 -72.038  1.00 64.54           O
ATOM   1990  CB  LEU A 305      -7.317   4.971 -68.866  1.00 47.11           C
ATOM   1991  CG  LEU A 305      -6.853   4.122 -67.691  1.00 53.95           C
ATOM   1992  CD1 LEU A 305      -8.011   3.883 -66.740  1.00 51.05           C
ATOM   1993  CD2 LEU A 305      -6.294   2.797 -68.208  1.00 58.09           C
ATOM   1994  N   ILE A 306      -7.320   7.159 -71.097  1.00 56.90           N
ATOM   1995  CA  ILE A 306      -7.960   7.670 -72.294  1.00 66.11           C
ATOM   1996  C   ILE A 306      -7.409   9.040 -72.665  1.00 73.00           C
ATOM   1997  O   ILE A 306      -6.854   9.754 -71.824  1.00 74.57           O
ATOM   1998  CB  ILE A 306      -9.489   7.759 -72.118  1.00 73.00           C
ATOM   1999  CG1 ILE A 306      -9.879   9.036 -71.380  1.00 71.46           C
ATOM   2000  CG2 ILE A 306     -10.010   6.556 -71.350  1.00 77.69           C
ATOM   2001  CD1 ILE A 306     -11.366   9.154 -71.144  1.00 77.55           C
ATOM   2002  N   THR A 307      -7.548   9.386 -73.940  1.00 60.83           N
ATOM   2003  CA  THR A 307      -7.203  10.712 -74.437  1.00 68.30           C
ATOM   2004  C   THR A 307      -8.458  11.578 -74.441  1.00 77.71           C
ATOM   2005  O   THR A 307      -9.462  11.221 -75.052  1.00 88.28           O
ATOM   2006  CB  THR A 307      -6.600  10.653 -75.863  1.00 81.34           C
ATOM   2007  OG1 THR A 307      -5.260  10.143 -75.803  1.00 88.31           O
ATOM   2008  CG2 THR A 307      -6.578  12.035 -76.488  1.00 78.94           C
ATOM   2009  N   ILE A 308      -8.398  12.713 -73.754  1.00 81.14           N
ATOM   2010  CA  ILE A 308      -9.572  13.556 -73.559  1.00 91.23           C
ATOM   2011  C   ILE A 308      -9.439  14.888 -74.297  1.00 95.01           C
ATOM   2012  O   ILE A 308      -8.340  15.439 -74.391  1.00 91.19           O
ATOM   2013  CB  ILE A 308      -9.822  13.820 -72.055  1.00 95.66           C
ATOM   2014  CG1 ILE A 308      -8.502  14.050 -71.320  1.00 90.74           C
ATOM   2015  CG2 ILE A 308     -10.561  12.654 -71.419  1.00 97.76           C
ATOM   2016  CD1 ILE A 308      -8.684  14.326 -69.848  1.00 90.32           C
ATOM   2017  N   PRO A 309     -10.564  15.412 -74.820  1.00 99.55           N
ATOM   2018  CA  PRO A 309     -10.557  16.645 -75.618  1.00103.01           C
ATOM   2019  C   PRO A 309     -10.159  17.879 -74.815  1.00 98.81           C
ATOM   2020  O   PRO A 309     -10.701  18.115 -73.737  1.00103.01           O
ATOM   2021  CB  PRO A 309     -12.009  16.759 -76.097  1.00105.29           C
ATOM   2022  CG  PRO A 309     -12.800  16.015 -75.083  1.00102.24           C
ATOM   2023  CD  PRO A 309     -11.925  14.868 -74.667  1.00 99.17           C
ATOM   2024  N   GLU A 310      -9.221  18.656 -75.344  1.00 93.79           N
ATOM   2025  CA  GLU A 310      -8.786  19.880 -74.684  1.00 95.30           C
ATOM   2026  C   GLU A 310      -9.818  20.983 -74.807  1.00 92.29           C
ATOM   2027  O   GLU A 310      -9.755  21.798 -75.724  1.00100.97           O
ATOM   2028  CB  GLU A 310      -7.464  20.363 -75.266  1.00108.91           C
ATOM   2029  CG  GLU A 310      -6.324  19.394 -75.080  1.00122.14           C
ATOM   2030  CD  GLU A 310      -5.129  19.754 -75.932  1.00132.05           C
ATOM   2031  OE1 GLU A 310      -5.058  20.916 -76.390  1.00136.89           O
ATOM   2032  OE2 GLU A 310      -4.270  18.874 -76.153  1.00132.97           O
ATOM   2033  N   THR A 311     -10.773  20.999 -73.885  1.00 85.94           N
ATOM   2034  CA  THR A 311     -11.734  22.088 -73.801  1.00 83.54           C
ATOM   2035  C   THR A 311     -11.357  23.020 -72.657  1.00 86.08           C
ATOM   2036  O   THR A 311     -10.496  22.698 -71.833  1.00 81.44           O
ATOM   2037  CB  THR A 311     -13.177  21.577 -73.583  1.00 79.50           C
ATOM   2038  OG1 THR A 311     -13.204  20.661 -72.476  1.00 73.68           O
ATOM   2039  CG2 THR A 311     -13.701  20.886 -74.837  1.00 75.02           C
ATOM   2040  N   THR A 312     -12.004  24.177 -72.617  1.00 83.07           N
ATOM   2041  CA  THR A 312     -11.851  25.091 -71.504  1.00 77.80           C
ATOM   2042  C   THR A 312     -12.232  24.381 -70.210  1.00 81.33           C
ATOM   2043  O   THR A 312     -11.509  24.447 -69.214  1.00 78.21           O
ATOM   2044  CB  THR A 312     -12.713  26.343 -71.693  1.00 74.93           C
ATOM   2045  OG1 THR A 312     -12.247  27.064 -72.840  1.00 86.65           O
ATOM   2046  CG2 THR A 312     -12.643  27.240 -70.465  1.00 66.95           C
ATOM   2047  N   PHE A 313     -13.359  23.677 -70.246  1.00 83.00           N
ATOM   2048  CA  PHE A 313     -13.854  22.975 -69.073  1.00 84.45           C
ATOM   2049  C   PHE A 313     -12.851  21.929 -68.584  1.00 77.29           C
ATOM   2050  O   PHE A 313     -12.690  21.744 -67.385  1.00 74.81           O
ATOM   2051  CB  PHE A 313     -15.203  22.315 -69.363  1.00 83.96           C
ATOM   2052  CG  PHE A 313     -15.836  21.695 -68.151  1.00 86.40           C
ATOM   2053  CD1 PHE A 313     -16.558  22.473 -67.257  1.00 92.89           C
ATOM   2054  CD2 PHE A 313     -15.696  20.339 -67.897  1.00 80.74           C
ATOM   2055  CE1 PHE A 313     -17.137  21.907 -66.133  1.00 95.54           C
ATOM   2056  CE2 PHE A 313     -16.269  19.766 -66.777  1.00 85.96           C
ATOM   2057  CZ  PHE A 313     -16.991  20.552 -65.891  1.00 91.67           C
ATOM   2058  N   GLN A 314     -12.172  21.264 -69.514  1.00 68.04           N
ATOM   2059  CA  GLN A 314     -11.164  20.270 -69.162  1.00 65.22           C
ATOM   2060  C   GLN A 314      -9.943  20.903 -68.497  1.00 63.31           C
ATOM   2061  O   GLN A 314      -9.427  20.393 -67.501  1.00 55.13           O
ATOM   2062  CB  GLN A 314     -10.733  19.487 -70.397  1.00 73.89           C
ATOM   2063  CG  GLN A 314      -9.269  19.112 -70.404  1.00 91.60           C
ATOM   2064  CD  GLN A 314      -9.025  17.811 -71.117  1.00115.31           C
ATOM   2065  OE1 GLN A 314      -9.912  16.962 -71.190  1.00125.08           O
ATOM   2066  NE2 GLN A 314      -7.821  17.643 -71.655  1.00122.70           N
ATOM   2067  N   THR A 315      -9.487  22.019 -69.050  1.00 57.56           N
ATOM   2068  CA  THR A 315      -8.367  22.748 -68.474  1.00 55.95           C
ATOM   2069  C   THR A 315      -8.692  23.291 -67.086  1.00 52.08           C
ATOM   2070  O   THR A 315      -7.929  23.091 -66.138  1.00 52.30           O
ATOM   2071  CB  THR A 315      -7.946  23.902 -69.379  1.00 60.07           C
ATOM   2072  OG1 THR A 315      -7.280  23.364 -70.524  1.00 67.55           O
ATOM   2073  CG2 THR A 315      -7.003  24.849 -68.645  1.00 58.65           C
ATOM   2074  N   VAL A 316      -9.825  23.976 -66.978  1.00 46.65           N
ATOM   2075  CA  VAL A 316     -10.231  24.567 -65.717  1.00 54.24           C
ATOM   2076  C   VAL A 316     -10.445  23.500 -64.647  1.00 48.42           C
ATOM   2077  O   VAL A 316      -9.993  23.649 -63.515  1.00 50.46           O
ATOM   2078  CB  VAL A 316     -11.511  25.393 -65.876  1.00 49.14           C
ATOM   2079  CG1 VAL A 316     -11.953  25.917 -64.522  1.00 52.22           C
ATOM   2080  CG2 VAL A 316     -11.261  26.537 -66.816  1.00 52.55           C
ATOM   2081  N   SER A 317     -11.110  22.412 -65.018  1.00 51.55           N
ATOM   2082  CA  SER A 317     -11.401  21.362 -64.062  1.00 49.77           C
ATOM   2083  C   SER A 317     -10.111  20.687 -63.588  1.00 45.20           C
ATOM   2084  O   SER A 317     -10.005  20.287 -62.431  1.00 42.82           O
ATOM   2085  CB  SER A 317     -12.365  20.344 -64.665  1.00 49.59           C
ATOM   2086  OG  SER A 317     -11.752  19.656 -65.728  1.00 56.08           O
ATOM   2087  N   TRP A 318      -9.121  20.581 -64.470  1.00 40.68           N
ATOM   2088  CA  TRP A 318      -7.835  19.998 -64.083  1.00 42.25           C
ATOM   2089  C   TRP A 318      -7.149  20.810 -62.984  1.00 45.17           C
ATOM   2090  O   TRP A 318      -6.682  20.268 -61.976  1.00 36.25           O
ATOM   2091  CB  TRP A 318      -6.922  19.903 -65.295  1.00 44.48           C
ATOM   2092  CG  TRP A 318      -5.498  19.527 -65.010  1.00 43.40           C
ATOM   2093  CD1 TRP A 318      -4.406  20.334 -65.113  1.00 45.20           C
ATOM   2094  CD2 TRP A 318      -5.006  18.238 -64.617  1.00 41.56           C
ATOM   2095  NE1 TRP A 318      -3.270  19.632 -64.820  1.00 46.40           N
ATOM   2096  CE2 TRP A 318      -3.611  18.343 -64.505  1.00 41.95           C
ATOM   2097  CE3 TRP A 318      -5.614  17.002 -64.361  1.00 41.68           C
ATOM   2098  CZ2 TRP A 318      -2.806  17.263 -64.128  1.00 45.74           C
ATOM   2099  CZ3 TRP A 318      -4.819  15.934 -63.993  1.00 39.52           C
ATOM   2100  CH2 TRP A 318      -3.429  16.069 -63.885  1.00 42.31           C
ATOM   2101  N   HIS A 319      -7.082  22.118 -63.183  1.00 39.31           N
ATOM   2102  CA  HIS A 319      -6.414  22.955 -62.209  1.00 44.05           C
ATOM   2103  C   HIS A 319      -7.218  23.049 -60.918  1.00 44.02           C
ATOM   2104  O   HIS A 319      -6.639  23.135 -59.834  1.00 44.73           O
ATOM   2105  CB  HIS A 319      -6.138  24.330 -62.810  1.00 36.04           C
ATOM   2106  CG  HIS A 319      -5.073  24.286 -63.853  1.00 47.18           C
ATOM   2107  ND1 HIS A 319      -3.751  24.051 -63.543  1.00 43.99           N
ATOM   2108  CD2 HIS A 319      -5.139  24.357 -65.204  1.00 43.60           C
ATOM   2109  CE1 HIS A 319      -3.041  24.022 -64.658  1.00 51.13           C
ATOM   2110  NE2 HIS A 319      -3.859  24.204 -65.679  1.00 47.40           N
ATOM   2111  N   PHE A 320      -8.545  22.999 -61.032  1.00 43.19           N
ATOM   2112  CA  PHE A 320      -9.386  22.988 -59.847  1.00 46.59           C
ATOM   2113  C   PHE A 320      -9.143  21.721 -59.026  1.00 47.79           C
ATOM   2114  O   PHE A 320      -9.022  21.786 -57.800  1.00 46.78           O
ATOM   2115  CB  PHE A 320     -10.869  23.111 -60.212  1.00 46.07           C
ATOM   2116  CG  PHE A 320     -11.758  23.324 -59.019  1.00 68.59           C
ATOM   2117  CD1 PHE A 320     -11.985  24.601 -58.528  1.00 74.46           C
ATOM   2118  CD2 PHE A 320     -12.342  22.249 -58.366  1.00 72.60           C
ATOM   2119  CE1 PHE A 320     -12.787  24.800 -57.416  1.00 74.83           C
ATOM   2120  CE2 PHE A 320     -13.148  22.449 -57.256  1.00 74.23           C
ATOM   2121  CZ  PHE A 320     -13.367  23.724 -56.781  1.00 71.46           C
ATOM   2122  N   CYS A 321      -9.053  20.575 -59.699  1.00 40.20           N
ATOM   2123  CA  CYS A 321      -8.770  19.323 -59.002  1.00 39.17           C
ATOM   2124  C   CYS A 321      -7.400  19.351 -58.343  1.00 38.16           C
ATOM   2125  O   CYS A 321      -7.235  18.879 -57.213  1.00 37.94           O
ATOM   2126  CB  CYS A 321      -8.873  18.137 -59.959  1.00 40.80           C
ATOM   2127  SG  CYS A 321     -10.594  17.831 -60.470  1.00 47.43           S
ATOM   2128  N   ILE A 322      -6.415  19.902 -59.049  1.00 35.15           N
ATOM   2129  CA  ILE A 322      -5.100  20.105 -58.455  1.00 36.73           C
ATOM   2130  C   ILE A 322      -5.228  20.957 -57.183  1.00 40.98           C
ATOM   2131  O   ILE A 322      -4.674  20.633 -56.125  1.00 36.74           O
ATOM   2132  CB  ILE A 322      -4.135  20.792 -59.445  1.00 42.37           C
ATOM   2133  CG1 ILE A 322      -3.740  19.827 -60.563  1.00 41.30           C
ATOM   2134  CG2 ILE A 322      -2.887  21.287 -58.729  1.00 41.64           C
ATOM   2135  CD1 ILE A 322      -2.926  20.484 -61.649  1.00 43.94           C
ATOM   2136  N   ALA A 323      -5.975  22.051 -57.300  1.00 42.41           N
ATOM   2137  CA  ALA A 323      -6.126  22.974 -56.194  1.00 41.20           C
ATOM   2138  C   ALA A 323      -6.817  22.301 -55.007  1.00 45.64           C
ATOM   2139  O   ALA A 323      -6.434  22.536 -53.868  1.00 40.80           O
ATOM   2140  CB  ALA A 323      -6.895  24.235 -56.637  1.00 37.91           C
ATOM   2141  N   LEU A 324      -7.812  21.458 -55.274  1.00 42.77           N
ATOM   2142  CA  LEU A 324      -8.512  20.744 -54.202  1.00 44.02           C
ATOM   2143  C   LEU A 324      -7.558  19.914 -53.372  1.00 37.12           C
ATOM   2144  O   LEU A 324      -7.670  19.872 -52.143  1.00 38.62           O
ATOM   2145  CB  LEU A 324      -9.605  19.841 -54.768  1.00 39.97           C
ATOM   2146  CG  LEU A 324     -10.936  20.547 -54.961  1.00 41.99           C
ATOM   2147  CD1 LEU A 324     -11.933  19.583 -55.586  1.00 46.22           C
ATOM   2148  CD2 LEU A 324     -11.449  21.062 -53.613  1.00 43.42           C
ATOM   2149  N   GLY A 325      -6.614  19.261 -54.043  1.00 41.09           N
ATOM   2150  CA  GLY A 325      -5.563  18.527 -53.363  1.00 41.51           C
ATOM   2151  C   GLY A 325      -4.828  19.372 -52.328  1.00 40.99           C
ATOM   2152  O   GLY A 325      -4.588  18.931 -51.201  1.00 38.91           O
ATOM   2153  N   TYR A 326      -4.479  20.601 -52.698  1.00 38.41           N
ATOM   2154  CA  TYR A 326      -3.705  21.448 -51.805  1.00 37.83           C
ATOM   2155  C   TYR A 326      -4.587  22.080 -50.733  1.00 40.36           C
ATOM   2156  O   TYR A 326      -4.077  22.539 -49.710  1.00 42.33           O
ATOM   2157  CB  TYR A 326      -2.940  22.523 -52.604  1.00 35.31           C
ATOM   2158  CG  TYR A 326      -1.827  21.883 -53.404  1.00 39.13           C
ATOM   2159  CD1 TYR A 326      -0.591  21.602 -52.823  1.00 35.54           C
ATOM   2160  CD2 TYR A 326      -2.029  21.506 -54.718  1.00 34.63           C
ATOM   2161  CE1 TYR A 326       0.413  20.977 -53.555  1.00 41.08           C
ATOM   2162  CE2 TYR A 326      -1.037  20.899 -55.454  1.00 34.11           C
ATOM   2163  CZ  TYR A 326       0.174  20.628 -54.881  1.00 38.05           C
ATOM   2164  OH  TYR A 326       1.145  20.003 -55.640  1.00 36.99           O
ATOM   2165  N  ATHR A 327      -5.897  22.075 -50.973  1.00 34.72           N
ATOM   2166  CA ATHR A 327      -6.873  22.613 -50.028  1.00 41.30           C
ATOM   2167  C  ATHR A 327      -6.942  21.731 -48.782  1.00 38.90           C
ATOM   2168  O  ATHR A 327      -7.264  22.197 -47.687  1.00 40.57           O
ATOM   2169  CB ATHR A 327      -8.268  22.730 -50.677  1.00 38.22           C
ATOM   2170  OG1ATHR A 327      -8.187  23.581 -51.831  1.00 40.41           O
ATOM   2171  CG2ATHR A 327      -9.284  23.311 -49.706  1.00 33.41           C
ATOM   2172  N   ASN A 328      -6.609  20.460 -48.952  1.00 39.06           N
ATOM   2173  CA  ASN A 328      -6.525  19.538 -47.832  1.00 33.76           C
ATOM   2174  C   ASN A 328      -5.497  20.057 -46.827  1.00 42.36           C
ATOM   2175  O   ASN A 328      -5.713  20.007 -45.615  1.00 39.30           O
ATOM   2176  CB  ASN A 328      -6.153  18.125 -48.299  1.00 34.06           C
ATOM   2177  CG  ASN A 328      -6.400  17.082 -47.218  1.00 41.97           C
ATOM   2178  OD1 ASN A 328      -5.469  16.447 -46.708  1.00 40.50           O
ATOM   2179  ND2 ASN A 328      -7.663  16.919 -46.850  1.00 33.91           N
ATOM   2180  N   SER A 329      -4.388  20.580 -47.340  1.00 41.76           N
ATOM   2181  CA  SER A 329      -3.359  21.183 -46.499  1.00 44.52           C
ATOM   2182  C   SER A 329      -3.835  22.472 -45.851  1.00 49.78           C
ATOM   2183  O   SER A 329      -3.356  22.838 -44.780  1.00 46.74           O
ATOM   2184  CB  SER A 329      -2.090  21.460 -47.307  1.00 42.38           C
ATOM   2185  OG  SER A 329      -1.537  20.247 -47.758  1.00 42.92           O
ATOM   2186  N   CYS A 330      -4.762  23.161 -46.514  1.00 41.55           N
ATOM   2187  CA  CYS A 330      -5.389  24.350 -45.957  1.00 45.13           C
ATOM   2188  C   CYS A 330      -6.346  24.029 -44.816  1.00 50.81           C
ATOM   2189  O   CYS A 330      -6.469  24.807 -43.882  1.00 42.32           O
ATOM   2190  CB  CYS A 330      -6.158  25.120 -47.032  1.00 45.30           C
ATOM   2191  SG  CYS A 330      -5.129  25.838 -48.303  1.00 47.56           S
ATOM   2192  N   LEU A 331      -7.042  22.899 -44.909  1.00 43.49           N
ATOM   2193  CA  LEU A 331      -8.073  22.567 -43.931  1.00 44.22           C
ATOM   2194  C   LEU A 331      -7.531  21.773 -42.746  1.00 43.79           C
ATOM   2195  O   LEU A 331      -8.073  21.852 -41.654  1.00 43.40           O
ATOM   2196  CB  LEU A 331      -9.208  21.792 -44.608  1.00 40.63           C
ATOM   2197  CG  LEU A 331      -9.961  22.629 -45.642  1.00 46.57           C
ATOM   2198  CD1 LEU A 331     -10.953  21.777 -46.406  1.00 45.47           C
ATOM   2199  CD2 LEU A 331     -10.668  23.812 -44.986  1.00 49.87           C
ATOM   2200  N   ASN A 332      -6.464  21.011 -42.965  1.00 34.33           N
ATOM   2201  CA  ASN A 332      -5.842  20.245 -41.890  1.00 43.25           C
ATOM   2202  C   ASN A 332      -5.488  21.033 -40.618  1.00 44.41           C
ATOM   2203  O   ASN A 332      -5.641  20.487 -39.539  1.00 43.89           O
ATOM   2204  CB  ASN A 332      -4.590  19.540 -42.407  1.00 35.54           C
ATOM   2205  CG  ASN A 332      -4.922  18.282 -43.189  1.00 39.37           C
ATOM   2206  OD1 ASN A 332      -6.052  17.801 -43.158  1.00 43.56           O
ATOM   2207  ND2 ASN A 332      -3.940  17.747 -43.890  1.00 36.63           N
ATOM   2208  N   PRO A 333      -5.013  22.299 -40.734  1.00 42.16           N
ATOM   2209  CA  PRO A 333      -4.802  23.082 -39.512  1.00 48.90           C
ATOM   2210  C   PRO A 333      -6.077  23.257 -38.718  1.00 50.93           C
ATOM   2211  O   PRO A 333      -6.030  23.318 -37.494  1.00 55.37           O
ATOM   2212  CB  PRO A 333      -4.325  24.447 -40.027  1.00 51.07           C
ATOM   2213  CG  PRO A 333      -3.773  24.185 -41.336  1.00 43.63           C
ATOM   2214  CD  PRO A 333      -4.529  23.027 -41.921  1.00 40.83           C
ATOM   2215  N   VAL A 334      -7.209  23.348 -39.408  1.00 45.57           N
ATOM   2216  CA  VAL A 334      -8.469  23.509 -38.712  1.00 40.03           C
ATOM   2217  C   VAL A 334      -8.874  22.199 -38.067  1.00 49.19           C
ATOM   2218  O   VAL A 334      -9.162  22.148 -36.868  1.00 47.01           O
ATOM   2219  CB  VAL A 334      -9.590  23.975 -39.632  1.00 48.22           C
ATOM   2220  CG1 VAL A 334     -10.880  24.097 -38.831  1.00 50.98           C
ATOM   2221  CG2 VAL A 334      -9.235  25.319 -40.251  1.00 55.62           C
ATOM   2222  N   LEU A 335      -8.876  21.141 -38.872  1.00 40.47           N
ATOM   2223  CA  LEU A 335      -9.338  19.828 -38.435  1.00 43.56           C
ATOM   2224  C   LEU A 335      -8.486  19.234 -37.322  1.00 46.11           C
ATOM   2225  O   LEU A 335      -9.009  18.619 -36.402  1.00 41.78           O
ATOM   2226  CB  LEU A 335      -9.370  18.854 -39.618  1.00 41.84           C
ATOM   2227  CG  LEU A 335     -10.304  19.201 -40.784  1.00 50.92           C
ATOM   2228  CD1 LEU A 335     -10.237  18.134 -41.870  1.00 48.32           C
ATOM   2229  CD2 LEU A 335     -11.731  19.370 -40.296  1.00 51.16           C
ATOM   2230  N   TYR A 336      -7.174  19.416 -37.403  1.00 37.24           N
ATOM   2231  CA  TYR A 336      -6.275  18.639 -36.559  1.00 36.14           C
ATOM   2232  C   TYR A 336      -5.512  19.471 -35.529  1.00 44.26           C
ATOM   2233  O   TYR A 336      -4.929  18.923 -34.603  1.00 46.82           O
ATOM   2234  CB  TYR A 336      -5.285  17.867 -37.428  1.00 39.14           C
ATOM   2235  CG  TYR A 336      -5.945  16.784 -38.242  1.00 36.91           C
ATOM   2236  CD1 TYR A 336      -6.341  15.591 -37.640  1.00 41.94           C
ATOM   2237  CD2 TYR A 336      -6.180  16.950 -39.603  1.00 38.22           C
ATOM   2238  CE1 TYR A 336      -6.946  14.593 -38.364  1.00 40.01           C
ATOM   2239  CE2 TYR A 336      -6.793  15.950 -40.350  1.00 35.35           C
ATOM   2240  CZ  TYR A 336      -7.165  14.774 -39.721  1.00 37.93           C
ATOM   2241  OH  TYR A 336      -7.770  13.786 -40.431  1.00 37.37           O
ATOM   2242  N   ALA A 337      -5.510  20.787 -35.685  1.00 41.08           N
ATOM   2243  CA  ALA A 337      -4.838  21.627 -34.707  1.00 41.17           C
ATOM   2244  C   ALA A 337      -5.851  22.455 -33.928  1.00 44.06           C
ATOM   2245  O   ALA A 337      -6.012  22.279 -32.723  1.00 45.45           O
ATOM   2246  CB  ALA A 337      -3.809  22.536 -35.388  1.00 40.32           C
ATOM   2247  N   PHE A 338      -6.534  23.360 -34.621  1.00 41.44           N
ATOM   2248  CA  PHE A 338      -7.414  24.316 -33.961  1.00 49.88           C
ATOM   2249  C   PHE A 338      -8.610  23.647 -33.297  1.00 53.88           C
ATOM   2250  O   PHE A 338      -9.175  24.188 -32.356  1.00 50.09           O
ATOM   2251  CB  PHE A 338      -7.893  25.382 -34.949  1.00 51.70           C
ATOM   2252  CG  PHE A 338      -6.788  26.274 -35.455  1.00 65.69           C
ATOM   2253  CD1 PHE A 338      -6.055  27.053 -34.577  1.00 75.62           C
ATOM   2254  CD2 PHE A 338      -6.485  26.333 -36.808  1.00 70.39           C
ATOM   2255  CE1 PHE A 338      -5.036  27.869 -35.037  1.00 79.49           C
ATOM   2256  CE2 PHE A 338      -5.470  27.153 -37.275  1.00 69.47           C
ATOM   2257  CZ  PHE A 338      -4.744  27.916 -36.389  1.00 75.53           C
ATOM   2258  N   LEU A 339      -8.992  22.471 -33.779  1.00 53.19           N
ATOM   2259  CA  LEU A 339     -10.069  21.722 -33.140  1.00 52.17           C
ATOM   2260  C   LEU A 339      -9.557  20.631 -32.187  1.00 53.42           C
ATOM   2261  O   LEU A 339     -10.342  19.890 -31.611  1.00 58.19           O
ATOM   2262  CB  LEU A 339     -10.971  21.105 -34.200  1.00 49.51           C
ATOM   2263  CG  LEU A 339     -11.801  22.162 -34.935  1.00 55.42           C
ATOM   2264  CD1 LEU A 339     -12.714  21.511 -35.954  1.00 56.60           C
ATOM   2265  CD2 LEU A 339     -12.595  23.001 -33.951  1.00 52.33           C
ATOM   2266  N   ASP A 340      -8.244  20.523 -32.034  1.00 48.37           N
ATOM   2267  CA  ASP A 340      -7.693  19.581 -31.070  1.00 51.66           C
ATOM   2268  C   ASP A 340      -8.003  20.072 -29.653  1.00 55.79           C
ATOM   2269  O   ASP A 340      -7.890  21.262 -29.372  1.00 56.82           O
ATOM   2270  CB  ASP A 340      -6.186  19.408 -31.262  1.00 53.59           C
ATOM   2271  CG  ASP A 340      -5.542  18.603 -30.133  1.00 57.40           C
ATOM   2272  OD1 ASP A 340      -5.540  17.354 -30.214  1.00 53.45           O
ATOM   2273  OD2 ASP A 340      -5.049  19.224 -29.165  1.00 53.74           O
ATOM   2274  N   GLU A 341      -8.396  19.155 -28.771  1.00 55.65           N
ATOM   2275  CA  GLU A 341      -8.844  19.512 -27.420  1.00 66.26           C
ATOM   2276  C   GLU A 341      -7.821  20.339 -26.629  1.00 56.63           C
ATOM   2277  O   GLU A 341      -8.156  21.367 -26.044  1.00 58.73           O
ATOM   2278  CB  GLU A 341      -9.189  18.242 -26.636  1.00 85.92           C
ATOM   2279  CG  GLU A 341     -10.457  18.337 -25.795  1.00105.54           C
ATOM   2280  CD  GLU A 341     -11.721  18.107 -26.609  1.00120.83           C
ATOM   2281  OE1 GLU A 341     -12.442  17.127 -26.321  1.00126.29           O
ATOM   2282  OE2 GLU A 341     -11.995  18.904 -27.532  1.00125.98           O
ATOM   2283  N   ASN A 342      -6.573  19.881 -26.610  1.00 47.56           N
ATOM   2284  CA  ASN A 342      -5.529  20.569 -25.859  1.00 50.17           C
ATOM   2285  C   ASN A 342      -5.090  21.852 -26.549  1.00 58.66           C
ATOM   2286  O   ASN A 342      -5.002  22.907 -25.919  1.00 52.28           O
ATOM   2287  CB  ASN A 342      -4.333  19.640 -25.655  1.00 56.33           C
ATOM   2288  CG  ASN A 342      -4.631  18.518 -24.669  1.00 58.83           C
ATOM   2289  OD1 ASN A 342      -4.990  18.779 -23.525  1.00 61.04           O
ATOM   2290  ND2 ASN A 342      -4.508  17.272 -25.116  1.00 55.01           N
ATOM   2291  N   PHE A 343      -4.834  21.747 -27.852  1.00 57.17           N
ATOM   2292  CA  PHE A 343      -4.389  22.869 -28.674  1.00 62.07           C
ATOM   2293  C   PHE A 343      -5.397  24.006 -28.634  1.00 66.94           C
ATOM   2294  O   PHE A 343      -5.019  25.171 -28.579  1.00 68.56           O
ATOM   2295  CB  PHE A 343      -4.165  22.410 -30.121  1.00 61.48           C
ATOM   2296  CG  PHE A 343      -3.461  23.416 -30.987  1.00 53.57           C
ATOM   2297  CD1 PHE A 343      -4.156  24.476 -31.558  1.00 55.18           C
ATOM   2298  CD2 PHE A 343      -2.108  23.291 -31.247  1.00 49.23           C
ATOM   2299  CE1 PHE A 343      -3.506  25.405 -32.371  1.00 54.62           C
ATOM   2300  CE2 PHE A 343      -1.455  24.205 -32.050  1.00 50.57           C
ATOM   2301  CZ  PHE A 343      -2.153  25.263 -32.621  1.00 42.81           C
ATOM   2302  N   LYS A 344      -6.677  23.647 -28.653  1.00 68.44           N
ATOM   2303  CA  LYS A 344      -7.766  24.613 -28.625  1.00 74.74           C
ATOM   2304  C   LYS A 344      -7.607  25.616 -27.491  1.00 75.20           C
ATOM   2305  O   LYS A 344      -7.964  26.782 -27.638  1.00 85.55           O
ATOM   2306  CB  LYS A 344      -9.113  23.893 -28.491  1.00 77.63           C
ATOM   2307  CG  LYS A 344     -10.298  24.626 -29.100  1.00 80.03           C
ATOM   2308  CD  LYS A 344     -11.593  23.831 -28.930  1.00 82.30           C
ATOM   2309  CE  LYS A 344     -11.540  22.491 -29.652  1.00 85.49           C
ATOM   2310  NZ  LYS A 344     -12.828  21.738 -29.568  1.00 87.98           N
ATOM   2311  N   ARG A 345      -7.039  25.166 -26.375  1.00 79.98           N
ATOM   2312  CA  ARG A 345      -7.049  25.934 -25.127  1.00 82.48           C
ATOM   2313  C   ARG A 345      -6.101  27.136 -25.094  1.00 94.39           C
ATOM   2314  O   ARG A 345      -5.824  27.686 -24.031  1.00 97.46           O
ATOM   2315  CB  ARG A 345      -6.744  24.998 -23.960  1.00 79.02           C
ATOM   2316  CG  ARG A 345      -7.901  24.066 -23.643  1.00 83.98           C
ATOM   2317  CD  ARG A 345      -7.438  22.744 -23.057  1.00 91.69           C
ATOM   2318  NE  ARG A 345      -6.767  22.903 -21.772  1.00 99.17           N
ATOM   2319  CZ  ARG A 345      -5.545  22.449 -21.509  1.00 95.58           C
ATOM   2320  NH1 ARG A 345      -4.859  21.808 -22.444  1.00 85.35           N
ATOM   2321  NH2 ARG A 345      -5.010  22.635 -20.309  1.00101.62           N
ATOM   2322  N   CYS A 346      -5.623  27.553 -26.261  1.00106.52           N
ATOM   2323  CA  CYS A 346      -4.860  28.789 -26.386  1.00113.34           C
ATOM   2324  C   CYS A 346      -5.511  29.643 -27.482  1.00114.95           C
ATOM   2325  O   CYS A 346      -5.532  29.211 -28.634  1.00117.96           O
ATOM   2326  CB  CYS A 346      -3.397  28.481 -26.709  1.00112.37           C
ATOM   2327  SG  CYS A 346      -2.778  26.971 -25.908  1.00117.40           S
ATOM   2328  N   PHE A 347      -6.040  30.835 -27.172  1.00111.99           N
ATOM   2329  CA  PHE A 347      -5.915  31.540 -25.886  1.00108.61           C
ATOM   2330  C   PHE A 347      -6.570  30.840 -24.699  1.00108.79           C
ATOM   2331  O   PHE A 347      -6.737  31.441 -23.637  1.00112.06           O
ATOM   2332  CB  PHE A 347      -6.522  32.951 -25.983  1.00108.42           C
ATOM   2333  CG  PHE A 347      -6.187  33.694 -27.254  1.00116.13           C
ATOM   2334  CD1 PHE A 347      -4.872  33.977 -27.589  1.00120.40           C
ATOM   2335  CD2 PHE A 347      -7.199  34.146 -28.094  1.00117.30           C
ATOM   2336  CE1 PHE A 347      -4.572  34.673 -28.756  1.00120.94           C
ATOM   2337  CE2 PHE A 347      -6.905  34.842 -29.258  1.00114.43           C
ATOM   2338  CZ  PHE A 347      -5.592  35.106 -29.588  1.00116.19           C
