# Supplementary material for: A non-redundant data set of nanobody-antigen crystal structures
Source: Data Brief. 2019 Mar 6;24:103754. doi: 10.1016/j.dib.2019.103754 (PMC6441729; doi:10.1016/j.dib.2019.103754)
Supplement: Multimedia component 5 [file mmc5.zip › Data_set/Ag_1/5c2u_1.pdb]

ATOM      1  N   ASP A 214      30.279  65.715   7.983  1.00 40.72           N
ATOM      2  CA  ASP A 214      29.045  66.470   7.764  1.00 39.62           C
ATOM      3  C   ASP A 214      29.276  67.581   6.753  1.00 40.85           C
ATOM      4  O   ASP A 214      28.370  67.933   5.991  1.00 38.23           O
ATOM      5  CB  ASP A 214      28.523  67.063   9.077  1.00 45.77           C
ATOM      6  CG  ASP A 214      27.118  67.620   8.948  1.00 43.79           C
ATOM      7  OD1 ASP A 214      26.178  66.820   8.735  1.00 39.70           O
ATOM      8  OD2 ASP A 214      26.941  68.855   9.064  1.00 42.95           O
ATOM      9  N   GLU A 215      30.486  68.135   6.758  1.00 45.94           N
ATOM     10  CA  GLU A 215      30.824  69.244   5.871  1.00 50.47           C
ATOM     11  C   GLU A 215      30.802  68.834   4.398  1.00 44.45           C
ATOM     12  O   GLU A 215      30.725  69.697   3.521  1.00 41.95           O
ATOM     13  CB  GLU A 215      32.201  69.820   6.232  1.00 51.52           C
ATOM     14  CG  GLU A 215      33.335  68.808   6.176  1.00 60.42           C
ATOM     15  CD  GLU A 215      34.588  69.290   6.879  1.00 73.09           C
ATOM     16  OE1 GLU A 215      34.777  70.522   6.989  1.00 76.70           O
ATOM     17  OE2 GLU A 215      35.384  68.435   7.324  1.00 76.62           O
ATOM     18  N   ASP A 216      30.870  67.532   4.124  1.00 38.89           N
ATOM     19  CA  ASP A 216      30.881  67.055   2.742  1.00 39.57           C
ATOM     20  C   ASP A 216      29.464  67.055   2.157  1.00 35.01           C
ATOM     21  O   ASP A 216      29.284  66.961   0.944  1.00 33.54           O
ATOM     22  CB  ASP A 216      31.497  65.660   2.646  1.00 37.15           C
ATOM     23  CG  ASP A 216      33.010  65.663   2.886  1.00 55.73           C
ATOM     24  OD1 ASP A 216      33.651  66.732   2.763  1.00 50.09           O
ATOM     25  OD2 ASP A 216      33.567  64.587   3.194  1.00 61.06           O
ATOM     26  N   GLY A 217      28.472  67.159   3.035  1.00 33.61           N
ATOM     27  CA  GLY A 217      27.096  67.407   2.639  1.00 30.79           C
ATOM     28  C   GLY A 217      26.390  66.341   1.825  1.00 27.16           C
ATOM     29  O   GLY A 217      25.381  66.633   1.171  1.00 25.75           O
ATOM     30  N   LEU A 218      26.862  65.103   1.884  1.00 25.48           N
ATOM     31  CA  LEU A 218      26.330  64.063   1.008  1.00 24.29           C
ATOM     32  C   LEU A 218      25.040  63.419   1.528  1.00 30.60           C
ATOM     33  O   LEU A 218      24.967  62.919   2.658  1.00 31.16           O
ATOM     34  CB  LEU A 218      27.387  62.987   0.777  1.00 29.05           C
ATOM     35  CG  LEU A 218      28.668  63.477   0.114  1.00 31.78           C
ATOM     36  CD1 LEU A 218      29.718  62.379   0.159  1.00 40.30           C
ATOM     37  CD2 LEU A 218      28.421  63.922  -1.317  1.00 32.54           C
ATOM     38  N   ILE A 219      24.029  63.432   0.669  1.00 26.83           N
ATOM     39  CA  ILE A 219      22.755  62.786   0.929  1.00 25.69           C
ATOM     40  C   ILE A 219      22.523  61.720  -0.126  1.00 26.17           C
ATOM     41  O   ILE A 219      22.595  62.001  -1.331  1.00 27.04           O
ATOM     42  CB  ILE A 219      21.564  63.777   0.888  1.00 26.05           C
ATOM     43  CG1 ILE A 219      21.726  64.863   1.951  1.00 28.87           C
ATOM     44  CG2 ILE A 219      20.274  63.012   1.065  1.00 31.64           C
ATOM     45  CD1 ILE A 219      21.857  64.336   3.350  1.00 33.31           C
ATOM     46  N   SER A 220      22.271  60.493   0.316  1.00 24.58           N
ATOM     47  CA  SER A 220      21.933  59.414  -0.585  1.00 26.51           C
ATOM     48  C   SER A 220      20.434  59.314  -0.717  1.00 24.46           C
ATOM     49  O   SER A 220      19.708  59.346   0.289  1.00 26.11           O
ATOM     50  CB  SER A 220      22.500  58.089  -0.085  1.00 27.85           C
ATOM     51  OG  SER A 220      23.908  58.154   0.084  1.00 34.35           O
ATOM     52  N   LEU A 221      19.970  59.232  -1.962  1.00 24.57           N
ATOM     53  CA  LEU A 221      18.550  59.105  -2.256  1.00 24.20           C
ATOM     54  C   LEU A 221      18.278  57.818  -3.004  1.00 26.10           C
ATOM     55  O   LEU A 221      18.995  57.495  -3.951  1.00 27.86           O
ATOM     56  CB  LEU A 221      18.077  60.279  -3.103  1.00 23.98           C
ATOM     57  CG  LEU A 221      18.286  61.686  -2.565  1.00 24.75           C
ATOM     58  CD1 LEU A 221      17.891  62.707  -3.643  1.00 24.91           C
ATOM     59  CD2 LEU A 221      17.467  61.898  -1.351  1.00 23.43           C
ATOM     60  N   ILE A 222      17.254  57.078  -2.598  1.00 24.09           N
ATOM     61  CA  ILE A 222      16.826  55.927  -3.370  1.00 23.29           C
ATOM     62  C   ILE A 222      15.634  56.318  -4.207  1.00 24.97           C
ATOM     63  O   ILE A 222      14.664  56.879  -3.703  1.00 23.17           O
ATOM     64  CB  ILE A 222      16.470  54.709  -2.485  1.00 26.63           C
ATOM     65  CG1 ILE A 222      17.705  54.206  -1.757  1.00 38.93           C
ATOM     66  CG2 ILE A 222      15.926  53.588  -3.341  1.00 32.46           C
ATOM     67  CD1 ILE A 222      18.683  53.430  -2.659  1.00 31.50           C
ATOM     68  N   PHE A 223      15.733  56.025  -5.501  1.00 26.65           N
ATOM     69  CA  PHE A 223      14.662  56.259  -6.449  1.00 25.49           C
ATOM     70  C   PHE A 223      14.057  54.942  -6.897  1.00 29.00           C
ATOM     71  O   PHE A 223      14.774  53.973  -7.114  1.00 29.51           O
ATOM     72  CB  PHE A 223      15.175  57.023  -7.674  1.00 31.04           C
ATOM     73  CG  PHE A 223      15.370  58.499  -7.453  1.00 28.06           C
ATOM     74  CD1 PHE A 223      16.557  58.994  -6.923  1.00 26.29           C
ATOM     75  CD2 PHE A 223      14.374  59.391  -7.795  1.00 24.65           C
ATOM     76  CE1 PHE A 223      16.734  60.354  -6.732  1.00 23.63           C
ATOM     77  CE2 PHE A 223      14.541  60.743  -7.596  1.00 25.32           C
ATOM     78  CZ  PHE A 223      15.730  61.224  -7.075  1.00 26.81           C
ATOM     79  N   ASN A 224      12.738  54.906  -7.056  1.00 31.51           N
ATOM     80  CA  ASN A 224      12.072  53.732  -7.610  1.00 35.75           C
ATOM     81  C   ASN A 224      12.079  53.780  -9.126  1.00 39.98           C
ATOM     82  O   ASN A 224      11.063  53.505  -9.762  1.00 45.53           O
ATOM     83  CB  ASN A 224      10.627  53.621  -7.092  1.00 43.10           C
ATOM     84  CG  ASN A 224       9.794  54.862  -7.398  1.00 53.77           C
ATOM     85  OD1 ASN A 224      10.146  55.668  -8.265  1.00 49.27           O
ATOM     86  ND2 ASN A 224       8.679  55.020  -6.683  1.00 59.45           N
ATOM     87  N   LYS A 225      13.234  54.110  -9.703  1.00 31.78           N
ATOM     88  CA  LYS A 225      13.394  54.193 -11.149  1.00 32.24           C
ATOM     89  C   LYS A 225      14.646  53.437 -11.593  1.00 34.63           C
ATOM     90  O   LYS A 225      15.602  53.343 -10.836  1.00 37.16           O
ATOM     91  CB  LYS A 225      13.475  55.653 -11.585  1.00 38.03           C
ATOM     92  CG  LYS A 225      12.198  56.451 -11.337  1.00 39.21           C
ATOM     93  CD  LYS A 225      12.325  57.848 -11.898  1.00 50.28           C
ATOM     94  CE  LYS A 225      10.999  58.592 -11.890  1.00 62.19           C
ATOM     95  NZ  LYS A 225      11.125  59.905 -12.590  1.00 73.67           N
ATOM     96  N   LYS A 226      14.626  52.898 -12.811  1.00 37.37           N
ATOM     97  CA  LYS A 226      15.793  52.228 -13.384  1.00 40.86           C
ATOM     98  C   LYS A 226      16.944  53.205 -13.589  1.00 46.39           C
ATOM     99  O   LYS A 226      16.725  54.387 -13.834  1.00 41.91           O
ATOM    100  CB  LYS A 226      15.449  51.581 -14.727  1.00 48.04           C
ATOM    101  CG  LYS A 226      14.246  50.661 -14.711  1.00 55.91           C
ATOM    102  CD  LYS A 226      13.812  50.303 -16.132  1.00 56.65           C
ATOM    103  CE  LYS A 226      14.940  49.669 -16.935  1.00 64.34           C
ATOM    104  NZ  LYS A 226      14.514  49.339 -18.320  1.00 76.39           N
ATOM    105  N   GLU A 227      18.174  52.711 -13.515  1.00 40.31           N
ATOM    106  CA  GLU A 227      19.334  53.585 -13.646  1.00 39.24           C
ATOM    107  C   GLU A 227      19.354  54.322 -14.986  1.00 37.60           C
ATOM    108  O   GLU A 227      19.719  55.494 -15.029  1.00 36.09           O
ATOM    109  CB  GLU A 227      20.643  52.799 -13.491  1.00 43.86           C
ATOM    110  CG  GLU A 227      21.884  53.702 -13.571  1.00 45.76           C
ATOM    111  CD  GLU A 227      23.183  52.962 -13.331  1.00 53.74           C
ATOM    112  OE1 GLU A 227      23.148  51.724 -13.240  1.00 54.18           O
ATOM    113  OE2 GLU A 227      24.234  53.623 -13.223  1.00 64.76           O
ATOM    114  N   SER A 228      18.968  53.633 -16.059  1.00 41.13           N
ATOM    115  CA  SER A 228      19.014  54.222 -17.390  1.00 41.04           C
ATOM    116  C   SER A 228      18.057  55.405 -17.472  1.00 41.89           C
ATOM    117  O   SER A 228      18.328  56.391 -18.164  1.00 44.48           O
ATOM    118  CB  SER A 228      18.684  53.177 -18.469  1.00 45.76           C
ATOM    119  OG  SER A 228      17.349  52.706 -18.369  1.00 52.51           O
ATOM    120  N   ASP A 229      16.945  55.316 -16.749  1.00 40.55           N
ATOM    121  CA  ASP A 229      15.965  56.395 -16.744  1.00 41.77           C
ATOM    122  C   ASP A 229      16.497  57.590 -15.969  1.00 42.93           C
ATOM    123  O   ASP A 229      16.327  58.721 -16.392  1.00 41.77           O
ATOM    124  CB  ASP A 229      14.632  55.920 -16.154  1.00 42.85           C
ATOM    125  CG  ASP A 229      13.900  54.960 -17.070  1.00 57.99           C
ATOM    126  OD1 ASP A 229      14.323  54.809 -18.234  1.00 65.25           O
ATOM    127  OD2 ASP A 229      12.899  54.358 -16.629  1.00 67.52           O
ATOM    128  N   ILE A 230      17.143  57.337 -14.836  1.00 35.21           N
ATOM    129  CA  ILE A 230      17.748  58.399 -14.053  1.00 34.90           C
ATOM    130  C   ILE A 230      18.805  59.142 -14.871  1.00 35.28           C
ATOM    131  O   ILE A 230      18.775  60.366 -14.984  1.00 38.20           O
ATOM    132  CB  ILE A 230      18.393  57.836 -12.763  1.00 32.88           C
ATOM    133  CG1 ILE A 230      17.329  57.240 -11.820  1.00 33.22           C
ATOM    134  CG2 ILE A 230      19.207  58.882 -12.072  1.00 32.70           C
ATOM    135  CD1 ILE A 230      16.379  58.253 -11.218  1.00 36.41           C
ATOM    136  N   ARG A 231      19.743  58.402 -15.439  1.00 35.25           N
ATOM    137  CA  ARG A 231      20.809  59.023 -16.220  1.00 37.60           C
ATOM    138  C   ARG A 231      20.265  59.718 -17.469  1.00 45.50           C
ATOM    139  O   ARG A 231      20.729  60.794 -17.846  1.00 45.87           O
ATOM    140  CB  ARG A 231      21.860  57.986 -16.609  1.00 42.29           C
ATOM    141  CG  ARG A 231      22.697  57.484 -15.438  1.00 40.93           C
ATOM    142  CD  ARG A 231      24.019  56.892 -15.918  1.00 53.05           C
ATOM    143  NE  ARG A 231      24.744  56.169 -14.871  1.00 61.07           N
ATOM    144  CZ  ARG A 231      25.593  56.727 -14.011  1.00 48.50           C
ATOM    145  NH1 ARG A 231      25.834  58.032 -14.043  1.00 55.37           N
ATOM    146  NH2 ARG A 231      26.202  55.974 -13.106  1.00 58.68           N
ATOM    147  N   GLY A 232      19.270  59.105 -18.099  1.00 38.91           N
ATOM    148  CA  GLY A 232      18.703  59.641 -19.323  1.00 45.17           C
ATOM    149  C   GLY A 232      18.051  61.000 -19.149  1.00 37.65           C
ATOM    150  O   GLY A 232      17.959  61.767 -20.102  1.00 42.71           O
ATOM    151  N   GLN A 233      17.599  61.295 -17.935  1.00 37.92           N
ATOM    152  CA  GLN A 233      16.927  62.564 -17.657  1.00 41.09           C
ATOM    153  C   GLN A 233      17.568  63.262 -16.466  1.00 31.70           C
ATOM    154  O   GLN A 233      16.886  63.867 -15.638  1.00 32.88           O
ATOM    155  CB  GLN A 233      15.429  62.338 -17.410  1.00 50.07           C
ATOM    156  CG  GLN A 233      15.055  61.578 -16.152  1.00 53.53           C
ATOM    157  CD  GLN A 233      13.674  60.929 -16.258  1.00 59.40           C
ATOM    158  OE1 GLN A 233      13.021  60.993 -17.306  1.00 65.03           O
ATOM    159  NE2 GLN A 233      13.223  60.309 -15.171  1.00 56.57           N
ATOM    160  N   GLN A 234      18.890  63.191 -16.381  1.00 36.28           N
ATOM    161  CA  GLN A 234      19.566  63.694 -15.195  1.00 34.15           C
ATOM    162  C   GLN A 234      19.418  65.219 -15.048  1.00 34.46           C
ATOM    163  O   GLN A 234      19.231  65.714 -13.929  1.00 32.74           O
ATOM    164  CB  GLN A 234      21.037  63.300 -15.224  1.00 37.39           C
ATOM    165  CG  GLN A 234      21.724  63.449 -13.883  1.00 43.57           C
ATOM    166  CD  GLN A 234      23.033  62.688 -13.809  1.00 43.32           C
ATOM    167  OE1 GLN A 234      23.085  61.493 -14.096  1.00 51.34           O
ATOM    168  NE2 GLN A 234      24.095  63.376 -13.420  1.00 53.07           N
ATOM    169  N   GLN A 235      19.484  65.951 -16.163  1.00 33.42           N
ATOM    170  CA  GLN A 235      19.302  67.411 -16.145  1.00 37.70           C
ATOM    171  C   GLN A 235      17.987  67.771 -15.488  1.00 31.73           C
ATOM    172  O   GLN A 235      17.912  68.674 -14.629  1.00 30.14           O
ATOM    173  CB  GLN A 235      19.303  68.015 -17.555  1.00 37.21           C
ATOM    174  CG  GLN A 235      20.642  68.164 -18.227  1.00 48.43           C
ATOM    175  CD  GLN A 235      20.548  69.019 -19.492  1.00 54.04           C
ATOM    176  OE1 GLN A 235      20.091  70.166 -19.454  1.00 43.84           O
ATOM    177  NE2 GLN A 235      20.967  68.455 -20.619  1.00 46.49           N
ATOM    178  N   GLN A 236      16.938  67.076 -15.909  1.00 29.80           N
ATOM    179  CA  GLN A 236      15.603  67.340 -15.392  1.00 25.51           C
ATOM    180  C   GLN A 236      15.494  66.974 -13.916  1.00 27.33           C
ATOM    181  O   GLN A 236      14.884  67.702 -13.138  1.00 25.72           O
ATOM    182  CB  GLN A 236      14.561  66.575 -16.221  1.00 34.51           C
ATOM    183  CG  GLN A 236      14.686  66.821 -17.730  1.00 50.33           C
ATOM    184  CD  GLN A 236      15.603  65.826 -18.434  1.00 56.64           C
ATOM    185  OE1 GLN A 236      16.822  65.983 -18.454  1.00 56.91           O
ATOM    186  NE2 GLN A 236      15.009  64.794 -19.013  1.00 53.72           N
ATOM    187  N   LEU A 237      16.061  65.828 -13.540  1.00 27.25           N
ATOM    188  CA  LEU A 237      16.033  65.386 -12.156  1.00 24.75           C
ATOM    189  C   LEU A 237      16.738  66.395 -11.252  1.00 22.44           C
ATOM    190  O   LEU A 237      16.222  66.778 -10.207  1.00 22.14           O
ATOM    191  CB  LEU A 237      16.677  64.005 -12.019  1.00 27.07           C
ATOM    192  CG  LEU A 237      16.776  63.503 -10.589  1.00 33.27           C
ATOM    193  CD1 LEU A 237      15.385  63.472  -9.922  1.00 36.69           C
ATOM    194  CD2 LEU A 237      17.424  62.132 -10.578  1.00 36.08           C
ATOM    195  N   VAL A 238      17.914  66.835 -11.665  1.00 24.16           N
ATOM    196  CA  VAL A 238      18.675  67.786 -10.868  1.00 22.27           C
ATOM    197  C   VAL A 238      17.908  69.105 -10.710  1.00 22.81           C
ATOM    198  O   VAL A 238      17.860  69.674  -9.611  1.00 24.38           O
ATOM    199  CB  VAL A 238      20.052  68.034 -11.500  1.00 27.84           C
ATOM    200  CG1 VAL A 238      20.737  69.214 -10.852  1.00 28.86           C
ATOM    201  CG2 VAL A 238      20.931  66.766 -11.360  1.00 28.41           C
ATOM    202  N   GLU A 239      17.296  69.595 -11.784  1.00 20.89           N
ATOM    203  CA  GLU A 239      16.526  70.818 -11.669  1.00 19.66           C
ATOM    204  C   GLU A 239      15.302  70.628 -10.781  1.00 19.06           C
ATOM    205  O   GLU A 239      14.942  71.535 -10.056  1.00 21.36           O
ATOM    206  CB  GLU A 239      16.100  71.376 -13.027  1.00 22.70           C
ATOM    207  CG  GLU A 239      15.415  72.747 -12.922  1.00 23.55           C
ATOM    208  CD  GLU A 239      16.260  73.813 -12.197  1.00 24.85           C
ATOM    209  OE1 GLU A 239      17.485  73.879 -12.460  1.00 25.58           O
ATOM    210  OE2 GLU A 239      15.698  74.560 -11.357  1.00 24.79           O
ATOM    211  N  ASER A 240      14.636  69.480 -10.837  1.00 19.62           N
ATOM    212  CA ASER A 240      13.499  69.271  -9.951  1.00 21.77           C
ATOM    213  C  ASER A 240      13.930  69.308  -8.481  1.00 21.20           C
ATOM    214  O  ASER A 240      13.223  69.838  -7.632  1.00 21.69           O
ATOM    215  CB ASER A 240      12.803  67.948 -10.260  1.00 22.32           C
ATOM    216  OG ASER A 240      12.064  68.005 -11.470  1.00 28.81           O
ATOM    217  N   LEU A 241      15.100  68.758  -8.180  1.00 18.03           N
ATOM    218  CA  LEU A 241      15.620  68.813  -6.814  1.00 18.93           C
ATOM    219  C   LEU A 241      15.928  70.263  -6.441  1.00 19.67           C
ATOM    220  O   LEU A 241      15.596  70.727  -5.345  1.00 20.47           O
ATOM    221  CB  LEU A 241      16.863  67.945  -6.654  1.00 20.90           C
ATOM    222  CG  LEU A 241      16.575  66.444  -6.742  1.00 19.88           C
ATOM    223  CD1 LEU A 241      17.861  65.669  -6.881  1.00 21.31           C
ATOM    224  CD2 LEU A 241      15.782  65.945  -5.536  1.00 22.65           C
ATOM    225  N   HIS A 242      16.503  70.998  -7.385  1.00 17.44           N
ATOM    226  CA  HIS A 242      16.722  72.437  -7.177  1.00 19.50           C
ATOM    227  C   HIS A 242      15.419  73.179  -6.876  1.00 23.06           C
ATOM    228  O   HIS A 242      15.391  74.012  -5.974  1.00 20.42           O
ATOM    229  CB  HIS A 242      17.403  73.027  -8.406  1.00 18.94           C
ATOM    230  CG  HIS A 242      17.628  74.506  -8.329  1.00 18.67           C
ATOM    231  ND1 HIS A 242      17.127  75.374  -9.280  1.00 19.56           N
ATOM    232  CD2 HIS A 242      18.330  75.263  -7.451  1.00 19.77           C
ATOM    233  CE1 HIS A 242      17.503  76.607  -8.976  1.00 24.08           C
ATOM    234  NE2 HIS A 242      18.215  76.568  -7.864  1.00 22.44           N
ATOM    235  N   LYS A 243      14.340  72.850  -7.589  1.00 19.60           N
ATOM    236  CA  LYS A 243      13.027  73.444  -7.329  1.00 19.41           C
ATOM    237  C   LYS A 243      12.506  73.087  -5.919  1.00 22.14           C
ATOM    238  O   LYS A 243      11.958  73.934  -5.222  1.00 25.92           O
ATOM    239  CB  LYS A 243      12.033  72.997  -8.410  1.00 23.04           C
ATOM    240  CG  LYS A 243      10.627  73.522  -8.223  1.00 27.51           C
ATOM    241  CD  LYS A 243       9.691  73.087  -9.336  1.00 35.20           C
ATOM    242  CE  LYS A 243       8.323  73.727  -9.147  1.00 42.19           C
ATOM    243  NZ  LYS A 243       7.327  73.301 -10.161  1.00 57.37           N
ATOM    244  N   VAL A 244      12.681  71.835  -5.489  1.00 21.09           N
ATOM    245  CA  VAL A 244      12.237  71.422  -4.169  1.00 19.10           C
ATOM    246  C   VAL A 244      12.899  72.275  -3.069  1.00 20.59           C
ATOM    247  O   VAL A 244      12.287  72.555  -2.025  1.00 22.37           O
ATOM    248  CB  VAL A 244      12.540  69.906  -3.960  1.00 23.61           C
ATOM    249  CG1 VAL A 244      12.460  69.526  -2.486  1.00 29.76           C
ATOM    250  CG2 VAL A 244      11.584  69.092  -4.783  1.00 26.42           C
ATOM    251  N   LEU A 245      14.137  72.681  -3.330  1.00 19.46           N
ATOM    252  CA  LEU A 245      14.922  73.524  -2.436  1.00 18.91           C
ATOM    253  C   LEU A 245      14.548  75.012  -2.498  1.00 19.04           C
ATOM    254  O   LEU A 245      15.128  75.813  -1.752  1.00 20.01           O
ATOM    255  CB  LEU A 245      16.405  73.377  -2.757  1.00 20.99           C
ATOM    256  CG  LEU A 245      17.018  72.024  -2.371  1.00 23.48           C
ATOM    257  CD1 LEU A 245      18.266  71.745  -3.150  1.00 23.47           C
ATOM    258  CD2 LEU A 245      17.301  71.928  -0.901  1.00 21.92           C
ATOM    259  N   GLY A 246      13.611  75.370  -3.361  1.00 19.09           N
ATOM    260  CA  GLY A 246      13.185  76.759  -3.509  1.00 20.52           C
ATOM    261  C   GLY A 246      13.617  77.415  -4.814  1.00 20.67           C
ATOM    262  O   GLY A 246      13.135  78.507  -5.158  1.00 20.20           O
ATOM    263  N   GLY A 247      14.533  76.774  -5.542  1.00 19.38           N
ATOM    264  CA  GLY A 247      14.899  77.264  -6.853  1.00 20.74           C
ATOM    265  C   GLY A 247      15.748  78.532  -6.923  1.00 20.39           C
ATOM    266  O   GLY A 247      15.917  79.071  -8.011  1.00 21.82           O
ATOM    267  N   HIS A 248      16.297  78.996  -5.810  1.00 20.36           N
ATOM    268  CA  HIS A 248      17.073  80.237  -5.865  1.00 19.10           C
ATOM    269  C   HIS A 248      18.436  80.008  -6.509  1.00 19.81           C
ATOM    270  O   HIS A 248      18.953  78.891  -6.480  1.00 20.45           O
ATOM    271  CB  HIS A 248      17.264  80.812  -4.467  1.00 20.47           C
ATOM    272  CG  HIS A 248      16.071  81.524  -3.931  1.00 21.51           C
ATOM    273  ND1 HIS A 248      16.175  82.537  -2.998  1.00 29.29           N
ATOM    274  CD2 HIS A 248      14.752  81.407  -4.215  1.00 22.41           C
ATOM    275  CE1 HIS A 248      14.970  83.006  -2.724  1.00 26.17           C
ATOM    276  NE2 HIS A 248      14.088  82.342  -3.448  1.00 23.67           N
ATOM    277  N   GLN A 249      19.040  81.063  -7.046  1.00 19.42           N
ATOM    278  CA  GLN A 249      20.327  80.901  -7.712  1.00 18.99           C
ATOM    279  C   GLN A 249      21.493  80.786  -6.718  1.00 21.38           C
ATOM    280  O   GLN A 249      22.635  80.564  -7.120  1.00 26.71           O
ATOM    281  CB  GLN A 249      20.602  82.031  -8.695  1.00 22.69           C
ATOM    282  CG  GLN A 249      20.723  83.404  -8.105  1.00 22.58           C
ATOM    283  CD  GLN A 249      21.202  84.408  -9.096  1.00 19.56           C
ATOM    284  OE1 GLN A 249      20.745  84.461 -10.245  1.00 21.90           O
ATOM    285  NE2 GLN A 249      22.156  85.232  -8.675  1.00 24.92           N
ATOM    286  N   THR A 250      21.214  80.929  -5.440  1.00 22.29           N
ATOM    287  CA  THR A 250      22.226  80.733  -4.424  1.00 22.74           C
ATOM    288  C   THR A 250      22.428  79.268  -4.035  1.00 22.63           C
ATOM    289  O   THR A 250      23.321  78.984  -3.252  1.00 25.09           O
ATOM    290  CB  THR A 250      21.880  81.516  -3.146  1.00 24.28           C
ATOM    291  OG1 THR A 250      20.534  81.239  -2.768  1.00 23.76           O
ATOM    292  CG2 THR A 250      22.031  82.994  -3.375  1.00 25.42           C
ATOM    293  N   LEU A 251      21.602  78.365  -4.563  1.00 21.53           N
ATOM    294  CA  LEU A 251      21.730  76.926  -4.315  1.00 20.12           C
ATOM    295  C   LEU A 251      21.934  76.158  -5.604  1.00 21.28           C
ATOM    296  O   LEU A 251      21.221  76.375  -6.578  1.00 23.04           O
ATOM    297  CB  LEU A 251      20.491  76.357  -3.613  1.00 19.41           C
ATOM    298  CG  LEU A 251      20.166  76.887  -2.223  1.00 21.49           C
ATOM    299  CD1 LEU A 251      18.908  76.211  -1.690  1.00 25.09           C
ATOM    300  CD2 LEU A 251      21.317  76.693  -1.243  1.00 24.18           C
ATOM    301  N   THR A 252      22.878  75.221  -5.583  1.00 21.08           N
ATOM    302  CA  THR A 252      23.156  74.390  -6.741  1.00 23.82           C
ATOM    303  C   THR A 252      23.249  72.935  -6.311  1.00 23.16           C
ATOM    304  O   THR A 252      24.091  72.586  -5.496  1.00 24.25           O
ATOM    305  CB  THR A 252      24.472  74.799  -7.424  1.00 26.96           C
ATOM    306  OG1 THR A 252      24.454  76.204  -7.722  1.00 28.57           O
ATOM    307  CG2 THR A 252      24.670  74.032  -8.714  1.00 27.13           C
ATOM    308  N   VAL A 253      22.388  72.098  -6.883  1.00 21.35           N
ATOM    309  CA  VAL A 253      22.431  70.648  -6.675  1.00 21.26           C
ATOM    310  C   VAL A 253      23.486  69.983  -7.555  1.00 21.47           C
ATOM    311  O   VAL A 253      23.543  70.219  -8.764  1.00 24.11           O
ATOM    312  CB  VAL A 253      21.038  70.003  -6.970  1.00 21.25           C
ATOM    313  CG1 VAL A 253      21.084  68.499  -6.746  1.00 23.64           C
ATOM    314  CG2 VAL A 253      19.965  70.626  -6.121  1.00 20.43           C
ATOM    315  N   ASN A 254      24.348  69.169  -6.918  1.00 22.80           N
ATOM    316  CA  ASN A 254      25.398  68.423  -7.604  1.00 25.93           C
ATOM    317  C   ASN A 254      25.193  66.942  -7.394  1.00 30.10           C
ATOM    318  O   ASN A 254      24.840  66.510  -6.299  1.00 25.43           O
ATOM    319  CB  ASN A 254      26.781  68.814  -7.095  1.00 24.06           C
ATOM    320  CG  ASN A 254      27.190  70.204  -7.510  1.00 32.82           C
ATOM    321  OD1 ASN A 254      27.912  70.384  -8.484  1.00 39.21           O
ATOM    322  ND2 ASN A 254      26.740  71.200  -6.758  1.00 30.42           N
ATOM    323  N   VAL A 255      25.415  66.171  -8.445  1.00 26.15           N
ATOM    324  CA  VAL A 255      25.353  64.715  -8.343  1.00 25.21           C
ATOM    325  C   VAL A 255      26.750  64.153  -8.106  1.00 30.11           C
ATOM    326  O   VAL A 255      27.655  64.338  -8.918  1.00 32.63           O
ATOM    327  CB  VAL A 255      24.733  64.089  -9.601  1.00 27.44           C
ATOM    328  CG1 VAL A 255      24.724  62.582  -9.489  1.00 29.20           C
ATOM    329  CG2 VAL A 255      23.319  64.615  -9.801  1.00 29.77           C
ATOM    330  N   GLU A 256      26.904  63.474  -6.970  1.00 26.93           N
ATOM    331  CA  GLU A 256      28.157  62.846  -6.560  1.00 30.42           C
ATOM    332  C   GLU A 256      28.322  61.470  -7.191  1.00 34.94           C
ATOM    333  O   GLU A 256      29.431  61.057  -7.511  1.00 37.74           O
ATOM    334  CB  GLU A 256      28.198  62.720  -5.030  1.00 32.45           C
ATOM    335  CG  GLU A 256      29.388  61.909  -4.472  1.00 38.31           C
ATOM    336  CD  GLU A 256      30.721  62.609  -4.645  1.00 61.78           C
ATOM    337  OE1 GLU A 256      30.731  63.812  -4.978  1.00 57.47           O
ATOM    338  OE2 GLU A 256      31.764  61.950  -4.444  1.00 65.91           O
ATOM    339  N   GLY A 257      27.215  60.751  -7.341  1.00 31.61           N
ATOM    340  CA  GLY A 257      27.254  59.412  -7.914  1.00 32.37           C
ATOM    341  C   GLY A 257      25.862  58.873  -8.193  1.00 28.65           C
ATOM    342  O   GLY A 257      24.880  59.349  -7.617  1.00 27.82           O
ATOM    343  N   VAL A 258      25.795  57.902  -9.101  1.00 34.09           N
ATOM    344  CA  VAL A 258      24.567  57.190  -9.432  1.00 31.85           C
ATOM    345  C   VAL A 258      24.907  55.709  -9.489  1.00 38.04           C
ATOM    346  O   VAL A 258      25.875  55.312 -10.151  1.00 38.86           O
ATOM    347  CB  VAL A 258      23.971  57.644 -10.781  1.00 29.33           C
ATOM    348  CG1 VAL A 258      22.716  56.837 -11.114  1.00 33.05           C
ATOM    349  CG2 VAL A 258      23.666  59.113 -10.754  1.00 29.45           C
ATOM    350  N   LYS A 259      24.129  54.893  -8.781  1.00 31.15           N
ATOM    351  CA  LYS A 259      24.389  53.457  -8.700  1.00 32.64           C
ATOM    352  C   LYS A 259      23.102  52.645  -8.748  1.00 34.06           C
ATOM    353  O   LYS A 259      22.166  52.926  -8.011  1.00 32.99           O
ATOM    354  CB  LYS A 259      25.146  53.121  -7.409  1.00 42.95           C
ATOM    355  CG  LYS A 259      26.491  53.811  -7.273  1.00 54.08           C
ATOM    356  CD  LYS A 259      27.304  53.293  -6.079  1.00 63.60           C
ATOM    357  CE  LYS A 259      26.813  53.858  -4.747  1.00 60.75           C
ATOM    358  NZ  LYS A 259      27.818  53.697  -3.653  1.00 58.81           N
ATOM    359  N   THR A 260      23.059  51.625  -9.600  1.00 34.45           N
ATOM    360  CA  THR A 260      21.913  50.724  -9.615  1.00 34.24           C
ATOM    361  C   THR A 260      21.932  49.885  -8.340  1.00 40.48           C
ATOM    362  O   THR A 260      22.995  49.468  -7.878  1.00 48.33           O
ATOM    363  CB  THR A 260      21.910  49.807 -10.856  1.00 39.56           C
ATOM    364  OG1 THR A 260      20.754  48.957 -10.826  1.00 48.24           O
ATOM    365  CG2 THR A 260      23.150  48.959 -10.887  1.00 43.96           C
ATOM    366  N   LYS A 261      20.750  49.659  -7.770  1.00 36.65           N
ATOM    367  CA  LYS A 261      20.594  48.814  -6.579  1.00 36.20           C
ATOM    368  C   LYS A 261      19.701  47.605  -6.839  1.00 37.75           C
ATOM    369  O   LYS A 261      19.817  46.567  -6.185  1.00 41.26           O
ATOM    370  CB  LYS A 261      20.014  49.650  -5.438  1.00 34.46           C
ATOM    371  CG  LYS A 261      20.960  50.708  -4.911  1.00 40.24           C
ATOM    372  CD  LYS A 261      22.085  50.041  -4.116  1.00 44.88           C
ATOM    373  CE  LYS A 261      22.807  51.016  -3.198  1.00 64.49           C
ATOM    374  NZ  LYS A 261      24.045  51.555  -3.818  1.00 72.53           N
ATOM    375  N   ALA A 262      18.778  47.759  -7.781  1.00 37.16           N
ATOM    376  CA  ALA A 262      17.923  46.654  -8.218  1.00 38.66           C
ATOM    377  C   ALA A 262      17.258  47.059  -9.529  1.00 37.24           C
ATOM    378  O   ALA A 262      17.488  48.162 -10.020  1.00 35.37           O
ATOM    379  CB  ALA A 262      16.887  46.296  -7.162  1.00 49.82           C
ATOM    380  N   ASP A 263      16.454  46.167 -10.100  1.00 44.38           N
ATOM    381  CA  ASP A 263      15.947  46.368 -11.458  1.00 45.13           C
ATOM    382  C   ASP A 263      15.344  47.750 -11.610  1.00 46.15           C
ATOM    383  O   ASP A 263      15.662  48.475 -12.553  1.00 42.83           O
ATOM    384  CB  ASP A 263      14.917  45.292 -11.817  1.00 40.78           C
ATOM    385  CG  ASP A 263      15.565  43.952 -12.142  1.00 45.94           C
ATOM    386  OD1 ASP A 263      16.805  43.911 -12.251  1.00 53.84           O
ATOM    387  OD2 ASP A 263      14.844  42.937 -12.307  1.00 46.98           O
ATOM    388  N   ASN A 264      14.523  48.129 -10.641  1.00 37.45           N
ATOM    389  CA  ASN A 264      13.844  49.414 -10.685  1.00 37.30           C
ATOM    390  C   ASN A 264      14.168  50.275  -9.464  1.00 36.80           C
ATOM    391  O   ASN A 264      13.320  51.035  -8.993  1.00 37.70           O
ATOM    392  CB  ASN A 264      12.334  49.181 -10.816  1.00 39.89           C
ATOM    393  CG  ASN A 264      11.975  48.431 -12.090  1.00 52.86           C
ATOM    394  OD1 ASN A 264      12.093  48.970 -13.190  1.00 56.96           O
ATOM    395  ND2 ASN A 264      11.546  47.179 -11.948  1.00 57.33           N
ATOM    396  N   GLN A 265      15.393  50.136  -8.949  1.00 33.05           N
ATOM    397  CA  GLN A 265      15.880  50.943  -7.821  1.00 32.44           C
ATOM    398  C   GLN A 265      17.253  51.536  -8.113  1.00 31.09           C
ATOM    399  O   GLN A 265      18.179  50.802  -8.453  1.00 32.83           O
ATOM    400  CB  GLN A 265      15.981  50.108  -6.548  1.00 44.77           C
ATOM    401  CG  GLN A 265      14.725  50.023  -5.708  1.00 46.46           C
ATOM    402  CD  GLN A 265      15.043  49.660  -4.275  1.00 53.71           C
ATOM    403  OE1 GLN A 265      15.943  48.863  -4.011  1.00 54.80           O
ATOM    404  NE2 GLN A 265      14.322  50.254  -3.339  1.00 50.37           N
ATOM    405  N   THR A 266      17.392  52.842  -7.938  1.00 29.55           N
ATOM    406  CA  THR A 266      18.643  53.536  -8.187  1.00 28.45           C
ATOM    407  C   THR A 266      18.977  54.478  -7.038  1.00 26.55           C
ATOM    408  O   THR A 266      18.119  55.228  -6.580  1.00 27.62           O
ATOM    409  CB  THR A 266      18.573  54.351  -9.503  1.00 30.21           C
ATOM    410  OG1 THR A 266      18.278  53.477 -10.590  1.00 34.44           O
ATOM    411  CG2 THR A 266      19.883  55.049  -9.795  1.00 31.34           C
ATOM    412  N   GLU A 267      20.219  54.437  -6.578  1.00 27.49           N
ATOM    413  CA  GLU A 267      20.697  55.367  -5.574  1.00 26.13           C
ATOM    414  C   GLU A 267      21.423  56.525  -6.235  1.00 24.65           C
ATOM    415  O   GLU A 267      22.284  56.340  -7.082  1.00 27.29           O
ATOM    416  CB  GLU A 267      21.612  54.667  -4.578  1.00 28.69           C
ATOM    417  CG  GLU A 267      22.067  55.564  -3.453  1.00 28.69           C
ATOM    418  CD  GLU A 267      22.940  54.842  -2.461  1.00 32.65           C
ATOM    419  OE1 GLU A 267      24.073  54.465  -2.832  1.00 40.52           O
ATOM    420  OE2 GLU A 267      22.496  54.633  -1.310  1.00 35.70           O
ATOM    421  N   VAL A 268      21.061  57.726  -5.829  1.00 22.37           N
ATOM    422  CA  VAL A 268      21.640  58.951  -6.352  1.00 22.62           C
ATOM    423  C   VAL A 268      22.173  59.717  -5.167  1.00 23.85           C
ATOM    424  O   VAL A 268      21.424  60.034  -4.251  1.00 23.46           O
ATOM    425  CB  VAL A 268      20.601  59.819  -7.114  1.00 22.74           C
ATOM    426  CG1 VAL A 268      21.218  61.125  -7.572  1.00 28.60           C
ATOM    427  CG2 VAL A 268      20.045  59.072  -8.303  1.00 24.58           C
ATOM    428  N   ILE A 269      23.468  59.988  -5.155  1.00 24.25           N
ATOM    429  CA  ILE A 269      24.080  60.719  -4.058  1.00 25.71           C
ATOM    430  C   ILE A 269      24.283  62.158  -4.506  1.00 23.32           C
ATOM    431  O   ILE A 269      24.869  62.408  -5.564  1.00 22.99           O
ATOM    432  CB  ILE A 269      25.407  60.083  -3.625  1.00 28.83           C
ATOM    433  CG1 ILE A 269      25.188  58.592  -3.330  1.00 30.04           C
ATOM    434  CG2 ILE A 269      25.966  60.793  -2.407  1.00 32.40           C
ATOM    435  CD1 ILE A 269      26.430  57.864  -2.868  1.00 44.52           C
ATOM    436  N   ILE A 270      23.781  63.098  -3.707  1.00 21.19           N
ATOM    437  CA  ILE A 270      23.877  64.514  -4.028  1.00 21.72           C
ATOM    438  C   ILE A 270      24.494  65.326  -2.902  1.00 22.86           C
ATOM    439  O   ILE A 270      24.593  64.870  -1.759  1.00 26.63           O
ATOM    440  CB  ILE A 270      22.486  65.137  -4.350  1.00 23.00           C
ATOM    441  CG1 ILE A 270      21.576  65.123  -3.123  1.00 24.04           C
ATOM    442  CG2 ILE A 270      21.832  64.439  -5.532  1.00 25.43           C
ATOM    443  CD1 ILE A 270      20.327  65.986  -3.280  1.00 24.85           C
ATOM    444  N   TYR A 271      24.891  66.549  -3.253  1.00 23.82           N
ATOM    445  CA  TYR A 271      25.204  67.574  -2.275  1.00 23.51           C
ATOM    446  C   TYR A 271      24.735  68.889  -2.870  1.00 21.70           C
ATOM    447  O   TYR A 271      24.442  68.965  -4.070  1.00 23.01           O
ATOM    448  CB  TYR A 271      26.698  67.584  -1.929  1.00 24.92           C
ATOM    449  CG  TYR A 271      27.660  67.856  -3.067  1.00 24.45           C
ATOM    450  CD1 TYR A 271      28.173  66.821  -3.850  1.00 26.12           C
ATOM    451  CD2 TYR A 271      28.097  69.146  -3.331  1.00 28.55           C
ATOM    452  CE1 TYR A 271      29.077  67.075  -4.875  1.00 30.51           C
ATOM    453  CE2 TYR A 271      28.997  69.408  -4.358  1.00 29.14           C
ATOM    454  CZ  TYR A 271      29.483  68.371  -5.118  1.00 31.86           C
ATOM    455  OH  TYR A 271      30.363  68.655  -6.128  1.00 35.10           O
ATOM    456  N   VAL A 272      24.659  69.907  -2.026  1.00 21.90           N
ATOM    457  CA  VAL A 272      24.144  71.216  -2.424  1.00 20.83           C
ATOM    458  C   VAL A 272      25.157  72.266  -2.022  1.00 22.84           C
ATOM    459  O   VAL A 272      25.595  72.326  -0.868  1.00 24.70           O
ATOM    460  CB  VAL A 272      22.797  71.524  -1.772  1.00 21.94           C
ATOM    461  CG1 VAL A 272      22.335  72.907  -2.173  1.00 22.76           C
ATOM    462  CG2 VAL A 272      21.732  70.501  -2.206  1.00 21.55           C
ATOM    463  N   VAL A 273      25.550  73.077  -2.997  1.00 21.24           N
ATOM    464  CA  VAL A 273      26.470  74.182  -2.763  1.00 24.03           C
ATOM    465  C   VAL A 273      25.639  75.441  -2.574  1.00 26.36           C
ATOM    466  O   VAL A 273      24.762  75.735  -3.398  1.00 25.43           O
ATOM    467  CB  VAL A 273      27.435  74.354  -3.933  1.00 26.22           C
ATOM    468  CG1 VAL A 273      28.281  75.611  -3.756  1.00 28.93           C
ATOM    469  CG2 VAL A 273      28.312  73.112  -4.070  1.00 24.26           C
ATOM    470  N   GLU A 274      25.916  76.173  -1.498  1.00 26.47           N
ATOM    471  CA  GLU A 274      25.234  77.428  -1.204  1.00 29.39           C
ATOM    472  C   GLU A 274      26.223  78.588  -1.312  1.00 32.33           C
ATOM    473  O   GLU A 274      27.361  78.497  -0.847  1.00 32.45           O
ATOM    474  CB  GLU A 274      24.595  77.390   0.190  1.00 28.73           C
ATOM    475  CG  GLU A 274      25.578  77.211   1.333  1.00 31.16           C
ATOM    476  CD  GLU A 274      24.899  77.015   2.684  1.00 31.21           C
ATOM    477  OE1 GLU A 274      23.708  77.359   2.827  1.00 30.14           O
ATOM    478  OE2 GLU A 274      25.578  76.512   3.607  1.00 33.70           O
ATOM    479  N   ARG A 275      25.783  79.676  -1.929  1.00 33.29           N
ATOM    480  CA  ARG A 275      26.633  80.846  -2.095  1.00 34.89           C
ATOM    481  C   ARG A 275      26.183  81.959  -1.165  1.00 38.01           C
ATOM    482  O   ARG A 275      24.986  82.232  -1.048  1.00 35.63           O
ATOM    483  CB  ARG A 275      26.612  81.329  -3.545  1.00 36.48           C
ATOM    484  CG  ARG A 275      27.797  82.227  -3.892  1.00 48.27           C
ATOM    485  CD  ARG A 275      27.871  82.498  -5.387  1.00 54.27           C
ATOM    486  NE  ARG A 275      26.621  83.062  -5.892  1.00 65.11           N
ATOM    487  CZ  ARG A 275      25.638  82.358  -6.449  1.00 56.89           C
ATOM    488  NH1 ARG A 275      25.742  81.038  -6.607  1.00 58.01           N
ATOM    489  NH2 ARG A 275      24.542  82.990  -6.860  1.00 55.90           N
ATOM    490  N   SER A 276      27.153  82.609  -0.516  1.00 38.12           N
ATOM    491  CA  SER A 276      26.876  83.726   0.391  1.00 46.52           C
ATOM    492  C   SER A 276      26.832  85.053  -0.362  1.00 50.16           C
ATOM    493  O   SER A 276      27.283  85.133  -1.504  1.00 47.17           O
ATOM    494  CB  SER A 276      27.934  83.791   1.491  1.00 52.74           C
ATOM    495  OG  SER A 276      28.102  82.525   2.103  1.00 62.80           O
ATOM    496  N   PRO A 277      26.273  86.100   0.269  1.00 62.20           N
ATOM    497  CA  PRO A 277      26.231  87.426  -0.366  1.00 60.15           C
ATOM    498  C   PRO A 277      27.611  87.975  -0.759  1.00 57.02           C
ATOM    499  O   PRO A 277      27.684  88.823  -1.648  1.00 68.55           O
ATOM    500  CB  PRO A 277      25.584  88.305   0.710  1.00 65.88           C
ATOM    501  CG  PRO A 277      24.732  87.366   1.491  1.00 56.34           C
ATOM    502  CD  PRO A 277      25.493  86.068   1.521  1.00 54.77           C
ATOM    503  N   ASN A 278      28.673  87.485  -0.121  1.00 58.75           N
ATOM    504  CA  ASN A 278      30.034  87.921  -0.439  1.00 63.65           C
ATOM    505  C   ASN A 278      30.725  87.064  -1.506  1.00 56.40           C
ATOM    506  O   ASN A 278      31.929  87.193  -1.720  1.00 69.74           O
ATOM    507  CB  ASN A 278      30.894  87.941   0.832  1.00 64.67           C
ATOM    508  CG  ASN A 278      31.060  86.567   1.464  1.00 59.92           C
ATOM    509  OD1 ASN A 278      30.776  85.539   0.853  1.00 62.78           O
ATOM    510  ND2 ASN A 278      31.532  86.549   2.702  1.00 64.62           N
ATOM    511  N   GLY A 279      29.969  86.190  -2.163  1.00 56.83           N
ATOM    512  CA  GLY A 279      30.494  85.402  -3.267  1.00 56.54           C
ATOM    513  C   GLY A 279      31.136  84.090  -2.850  1.00 53.00           C
ATOM    514  O   GLY A 279      31.460  83.257  -3.692  1.00 58.13           O
ATOM    515  N   THR A 280      31.328  83.915  -1.547  1.00 48.97           N
ATOM    516  CA  THR A 280      31.865  82.677  -0.999  1.00 44.79           C
ATOM    517  C   THR A 280      30.881  81.530  -1.195  1.00 40.86           C
ATOM    518  O   THR A 280      29.669  81.732  -1.105  1.00 39.44           O
ATOM    519  CB  THR A 280      32.165  82.823   0.503  1.00 45.41           C
ATOM    520  OG1 THR A 280      33.021  83.953   0.710  1.00 67.90           O
ATOM    521  CG2 THR A 280      32.824  81.569   1.049  1.00 49.98           C
ATOM    522  N   SER A 281      31.401  80.332  -1.458  1.00 39.11           N
ATOM    523  CA  SER A 281      30.568  79.140  -1.592  1.00 34.83           C
ATOM    524  C   SER A 281      30.999  78.051  -0.616  1.00 32.64           C
ATOM    525  O   SER A 281      32.160  77.970  -0.227  1.00 39.42           O
ATOM    526  CB  SER A 281      30.613  78.609  -3.029  1.00 38.95           C
ATOM    527  OG  SER A 281      29.781  79.383  -3.877  1.00 49.71           O
ATOM    528  N   ARG A 282      30.049  77.220  -0.213  1.00 31.49           N
ATOM    529  CA  ARG A 282      30.350  76.068   0.634  1.00 34.48           C
ATOM    530  C   ARG A 282      29.222  75.060   0.501  1.00 35.01           C
ATOM    531  O   ARG A 282      28.129  75.395   0.067  1.00 27.05           O
ATOM    532  CB  ARG A 282      30.520  76.476   2.087  1.00 39.11           C
ATOM    533  CG  ARG A 282      29.230  76.809   2.812  1.00 37.54           C
ATOM    534  CD  ARG A 282      29.534  77.122   4.263  1.00 48.12           C
ATOM    535  NE  ARG A 282      28.469  77.881   4.908  1.00 56.71           N
ATOM    536  CZ  ARG A 282      28.602  78.536   6.059  1.00 65.26           C
ATOM    537  NH1 ARG A 282      29.763  78.535   6.707  1.00 70.69           N
ATOM    538  NH2 ARG A 282      27.570  79.201   6.563  1.00 71.13           N
ATOM    539  N   ARG A 283      29.480  73.820   0.887  1.00 36.34           N
ATOM    540  CA  ARG A 283      28.428  72.822   0.847  1.00 28.52           C
ATOM    541  C   ARG A 283      27.507  72.974   2.043  1.00 26.18           C
ATOM    542  O   ARG A 283      27.979  73.189   3.166  1.00 29.17           O
ATOM    543  CB  ARG A 283      29.018  71.414   0.828  1.00 34.42           C
ATOM    544  CG  ARG A 283      29.833  71.098  -0.404  1.00 31.82           C
ATOM    545  CD  ARG A 283      30.204  69.622  -0.456  1.00 36.44           C
ATOM    546  NE  ARG A 283      31.117  69.353  -1.561  1.00 33.85           N
ATOM    547  CZ  ARG A 283      31.489  68.142  -1.960  1.00 35.39           C
ATOM    548  NH1 ARG A 283      31.031  67.059  -1.345  1.00 38.68           N
ATOM    549  NH2 ARG A 283      32.330  68.015  -2.979  1.00 41.22           N
ATOM    550  N   VAL A 284      26.210  72.815   1.803  1.00 26.42           N
ATOM    551  CA  VAL A 284      25.241  72.669   2.887  1.00 25.53           C
ATOM    552  C   VAL A 284      25.576  71.409   3.673  1.00 29.64           C
ATOM    553  O   VAL A 284      25.834  70.358   3.087  1.00 32.07           O
ATOM    554  CB  VAL A 284      23.809  72.578   2.366  1.00 23.52           C
ATOM    555  CG1 VAL A 284      22.827  72.447   3.506  1.00 26.94           C
ATOM    556  CG2 VAL A 284      23.456  73.827   1.536  1.00 23.08           C
ATOM    557  N   GLY A 285      25.613  71.526   4.998  1.00 29.38           N
ATOM    558  CA  GLY A 285      25.951  70.396   5.842  1.00 32.28           C
ATOM    559  C   GLY A 285      24.938  69.289   5.642  1.00 29.51           C
ATOM    560  O   GLY A 285      23.768  69.549   5.404  1.00 31.40           O
ATOM    561  N   ALA A 286      25.388  68.044   5.754  1.00 34.82           N
ATOM    562  CA  ALA A 286      24.513  66.904   5.493  1.00 30.13           C
ATOM    563  C   ALA A 286      23.307  66.850   6.441  1.00 32.08           C
ATOM    564  O   ALA A 286      22.197  66.566   6.015  1.00 31.79           O
ATOM    565  CB  ALA A 286      25.313  65.606   5.591  1.00 33.96           C
ATOM    566  N   SER A 287      23.530  67.095   7.726  1.00 33.45           N
ATOM    567  CA  SER A 287      22.446  67.062   8.697  1.00 33.77           C
ATOM    568  C   SER A 287      21.393  68.117   8.384  1.00 32.00           C
ATOM    569  O   SER A 287      20.192  67.850   8.457  1.00 37.47           O
ATOM    570  CB  SER A 287      22.983  67.277  10.113  1.00 37.87           C
ATOM    571  OG  SER A 287      23.851  66.222  10.511  1.00 46.92           O
ATOM    572  N   ALA A 288      21.852  69.320   8.047  1.00 34.84           N
ATOM    573  CA  ALA A 288      20.952  70.413   7.682  1.00 33.20           C
ATOM    574  C   ALA A 288      20.142  70.073   6.441  1.00 31.54           C
ATOM    575  O   ALA A 288      18.936  70.318   6.385  1.00 32.70           O
ATOM    576  CB  ALA A 288      21.739  71.709   7.449  1.00 37.09           C
ATOM    577  N   LEU A 289      20.801  69.502   5.443  1.00 27.11           N
ATOM    578  CA  LEU A 289      20.105  69.150   4.210  1.00 27.15           C
ATOM    579  C   LEU A 289      19.119  68.004   4.454  1.00 33.64           C
ATOM    580  O   LEU A 289      18.000  68.011   3.957  1.00 27.65           O
ATOM    581  CB  LEU A 289      21.113  68.769   3.131  1.00 27.47           C
ATOM    582  CG  LEU A 289      20.565  68.607   1.720  1.00 27.14           C
ATOM    583  CD1 LEU A 289      19.822  69.862   1.264  1.00 27.70           C
ATOM    584  CD2 LEU A 289      21.719  68.292   0.788  1.00 28.19           C
ATOM    585  N   PHE A 290      19.523  67.025   5.248  1.00 32.97           N
ATOM    586  CA  PHE A 290      18.622  65.929   5.546  1.00 28.80           C
ATOM    587  C   PHE A 290      17.405  66.443   6.311  1.00 27.16           C
ATOM    588  O   PHE A 290      16.276  66.022   6.044  1.00 30.76           O
ATOM    589  CB  PHE A 290      19.324  64.835   6.355  1.00 29.79           C
ATOM    590  CG  PHE A 290      18.461  63.627   6.596  1.00 33.12           C
ATOM    591  CD1 PHE A 290      17.612  63.568   7.686  1.00 32.68           C
ATOM    592  CD2 PHE A 290      18.496  62.557   5.723  1.00 33.40           C
ATOM    593  CE1 PHE A 290      16.812  62.467   7.902  1.00 32.76           C
ATOM    594  CE2 PHE A 290      17.696  61.454   5.930  1.00 32.92           C
ATOM    595  CZ  PHE A 290      16.854  61.408   7.016  1.00 39.57           C
ATOM    596  N   SER A 291      17.636  67.353   7.259  1.00 28.84           N
ATOM    597  CA  SER A 291      16.558  67.913   8.048  1.00 33.00           C
ATOM    598  C   SER A 291      15.526  68.576   7.128  1.00 34.39           C
ATOM    599  O   SER A 291      14.327  68.393   7.311  1.00 30.85           O
ATOM    600  CB  SER A 291      17.101  68.918   9.068  1.00 32.99           C
ATOM    601  OG  SER A 291      16.054  69.466   9.853  1.00 41.91           O
ATOM    602  N   TYR A 292      15.989  69.317   6.121  1.00 28.45           N
ATOM    603  CA  TYR A 292      15.066  69.921   5.163  1.00 28.62           C
ATOM    604  C   TYR A 292      14.248  68.879   4.398  1.00 22.86           C
ATOM    605  O   TYR A 292      13.027  68.980   4.285  1.00 24.98           O
ATOM    606  CB  TYR A 292      15.832  70.795   4.165  1.00 29.94           C
ATOM    607  CG  TYR A 292      14.949  71.512   3.169  1.00 23.84           C
ATOM    608  CD1 TYR A 292      14.202  72.606   3.544  1.00 24.48           C
ATOM    609  CD2 TYR A 292      14.899  71.111   1.835  1.00 23.09           C
ATOM    610  CE1 TYR A 292      13.390  73.280   2.639  1.00 23.44           C
ATOM    611  CE2 TYR A 292      14.094  71.753   0.934  1.00 22.68           C
ATOM    612  CZ  TYR A 292      13.373  72.856   1.323  1.00 22.49           C
ATOM    613  OH  TYR A 292      12.571  73.526   0.437  1.00 24.64           O
ATOM    614  N   PHE A 293      14.924  67.858   3.883  1.00 26.34           N
ATOM    615  CA  PHE A 293      14.263  66.881   3.023  1.00 25.81           C
ATOM    616  C   PHE A 293      13.259  65.994   3.781  1.00 23.96           C
ATOM    617  O   PHE A 293      12.318  65.493   3.171  1.00 30.55           O
ATOM    618  CB  PHE A 293      15.314  65.980   2.335  1.00 26.24           C
ATOM    619  CG  PHE A 293      16.038  66.621   1.160  1.00 26.69           C
ATOM    620  CD1 PHE A 293      15.394  67.441   0.258  1.00 26.13           C
ATOM    621  CD2 PHE A 293      17.379  66.342   0.947  1.00 33.50           C
ATOM    622  CE1 PHE A 293      16.078  68.014  -0.811  1.00 28.93           C
ATOM    623  CE2 PHE A 293      18.063  66.895  -0.118  1.00 33.86           C
ATOM    624  CZ  PHE A 293      17.417  67.730  -0.996  1.00 29.97           C
ATOM    625  N   GLU A 294      13.446  65.814   5.094  1.00 24.48           N
ATOM    626  CA  GLU A 294      12.552  64.985   5.902  1.00 26.34           C
ATOM    627  C   GLU A 294      11.317  65.730   6.402  1.00 27.62           C
ATOM    628  O   GLU A 294      10.396  65.125   6.902  1.00 31.44           O
ATOM    629  CB  GLU A 294      13.296  64.398   7.113  1.00 35.97           C
ATOM    630  CG  GLU A 294      13.602  65.371   8.246  1.00 47.34           C
ATOM    631  CD  GLU A 294      14.068  64.673   9.523  1.00 54.01           C
ATOM    632  OE1 GLU A 294      14.061  63.416   9.580  1.00 39.37           O
ATOM    633  OE2 GLU A 294      14.434  65.390  10.480  1.00 47.23           O
ATOM    634  N   GLN A 295      11.301  67.055   6.282  1.00 27.00           N
ATOM    635  CA  GLN A 295      10.099  67.790   6.622  1.00 29.17           C
ATOM    636  C   GLN A 295       8.935  67.253   5.788  1.00 29.84           C
ATOM    637  O   GLN A 295       9.085  67.014   4.593  1.00 28.60           O
ATOM    638  CB  GLN A 295      10.301  69.287   6.373  1.00 28.61           C
ATOM    639  CG  GLN A 295      11.309  69.952   7.290  1.00 34.82           C
ATOM    640  CD  GLN A 295      11.070  69.604   8.743  1.00 50.66           C
ATOM    641  OE1 GLN A 295       9.989  69.854   9.285  1.00 47.33           O
ATOM    642  NE2 GLN A 295      12.068  68.998   9.379  1.00 52.83           N
ATOM    643  N   ALA A 296       7.786  67.049   6.420  1.00 31.58           N
ATOM    644  CA  ALA A 296       6.655  66.382   5.771  1.00 30.79           C
ATOM    645  C   ALA A 296       6.284  66.921   4.386  1.00 32.58           C
ATOM    646  O   ALA A 296       6.045  66.140   3.468  1.00 31.90           O
ATOM    647  CB  ALA A 296       5.445  66.448   6.672  1.00 33.63           C
ATOM    648  N   HIS A 297       6.241  68.242   4.220  1.00 28.93           N
ATOM    649  CA  HIS A 297       5.898  68.814   2.923  1.00 29.26           C
ATOM    650  C   HIS A 297       6.954  68.517   1.883  1.00 28.38           C
ATOM    651  O   HIS A 297       6.634  68.204   0.746  1.00 32.50           O
ATOM    652  CB  HIS A 297       5.693  70.328   3.041  1.00 31.01           C
ATOM    653  CG  HIS A 297       4.388  70.696   3.659  1.00 33.75           C
ATOM    654  ND1 HIS A 297       3.401  71.362   2.968  1.00 40.32           N
ATOM    655  CD2 HIS A 297       3.889  70.447   4.892  1.00 36.51           C
ATOM    656  CE1 HIS A 297       2.355  71.522   3.758  1.00 40.44           C
ATOM    657  NE2 HIS A 297       2.620  70.966   4.927  1.00 41.28           N
ATOM    658  N   ILE A 298       8.213  68.592   2.289  1.00 25.84           N
ATOM    659  CA  ILE A 298       9.314  68.371   1.360  1.00 24.53           C
ATOM    660  C   ILE A 298       9.411  66.892   1.000  1.00 31.08           C
ATOM    661  O   ILE A 298       9.577  66.542  -0.167  1.00 28.62           O
ATOM    662  CB  ILE A 298      10.644  68.872   1.943  1.00 26.36           C
ATOM    663  CG1 ILE A 298      10.542  70.360   2.291  1.00 25.28           C
ATOM    664  CG2 ILE A 298      11.793  68.608   0.953  1.00 22.85           C
ATOM    665  CD1 ILE A 298      10.151  71.255   1.125  1.00 26.66           C
ATOM    666  N   LYS A 299       9.285  66.021   1.994  1.00 26.41           N
ATOM    667  CA  LYS A 299       9.280  64.570   1.760  1.00 28.24           C
ATOM    668  C   LYS A 299       8.229  64.168   0.734  1.00 24.69           C
ATOM    669  O   LYS A 299       8.495  63.356  -0.160  1.00 26.16           O
ATOM    670  CB  LYS A 299       9.020  63.817   3.065  1.00 28.24           C
ATOM    671  CG  LYS A 299       9.070  62.295   2.949  1.00 27.04           C
ATOM    672  CD  LYS A 299       9.202  61.676   4.363  1.00 30.29           C
ATOM    673  CE  LYS A 299       8.882  60.207   4.445  1.00 55.00           C
ATOM    674  NZ  LYS A 299       9.145  59.753   5.838  1.00 62.03           N
ATOM    675  N   ALA A 300       7.041  64.752   0.843  1.00 28.72           N
ATOM    676  CA  ALA A 300       5.974  64.452  -0.094  1.00 27.35           C
ATOM    677  C   ALA A 300       6.350  64.873  -1.501  1.00 30.50           C
ATOM    678  O   ALA A 300       6.089  64.153  -2.459  1.00 32.11           O
ATOM    679  CB  ALA A 300       4.685  65.130   0.332  1.00 33.70           C
ATOM    680  N   ASN A 301       6.954  66.047  -1.640  1.00 28.46           N
ATOM    681  CA  ASN A 301       7.404  66.496  -2.956  1.00 28.36           C
ATOM    682  C   ASN A 301       8.471  65.568  -3.516  1.00 31.55           C
ATOM    683  O   ASN A 301       8.485  65.280  -4.710  1.00 30.39           O
ATOM    684  CB  ASN A 301       7.947  67.915  -2.895  1.00 30.36           C
ATOM    685  CG  ASN A 301       6.857  68.945  -2.704  1.00 38.97           C
ATOM    686  OD1 ASN A 301       5.706  68.709  -3.047  1.00 39.03           O
ATOM    687  ND2 ASN A 301       7.216  70.093  -2.155  1.00 38.35           N
ATOM    688  N   MET A 302       9.365  65.111  -2.643  1.00 28.02           N
ATOM    689  CA  MET A 302      10.425  64.188  -3.039  1.00 26.32           C
ATOM    690  C   MET A 302       9.821  62.865  -3.514  1.00 27.20           C
ATOM    691  O   MET A 302      10.257  62.294  -4.513  1.00 26.92           O
ATOM    692  CB  MET A 302      11.386  63.965  -1.868  1.00 23.24           C
ATOM    693  CG  MET A 302      12.196  65.209  -1.493  1.00 26.64           C
ATOM    694  SD  MET A 302      13.437  65.627  -2.695  1.00 27.68           S
ATOM    695  CE  MET A 302      14.780  64.511  -2.203  1.00 20.02           C
ATOM    696  N   GLN A 303       8.799  62.391  -2.809  1.00 26.64           N
ATOM    697  CA  GLN A 303       8.164  61.136  -3.174  1.00 26.55           C
ATOM    698  C   GLN A 303       7.505  61.239  -4.539  1.00 29.05           C
ATOM    699  O   GLN A 303       7.483  60.272  -5.302  1.00 28.59           O
ATOM    700  CB  GLN A 303       7.150  60.723  -2.092  1.00 28.73           C
ATOM    701  CG  GLN A 303       7.830  60.209  -0.838  1.00 29.95           C
ATOM    702  CD  GLN A 303       6.903  60.070   0.360  1.00 38.15           C
ATOM    703  OE1 GLN A 303       5.955  60.831   0.518  1.00 40.11           O
ATOM    704  NE2 GLN A 303       7.192  59.104   1.219  1.00 45.89           N
ATOM    705  N   SER A 304       7.019  62.428  -4.877  1.00 30.97           N
ATOM    706  CA  SER A 304       6.450  62.641  -6.197  1.00 30.46           C
ATOM    707  C   SER A 304       7.493  62.546  -7.315  1.00 32.48           C
ATOM    708  O   SER A 304       7.135  62.314  -8.466  1.00 35.12           O
ATOM    709  CB  SER A 304       5.748  63.997  -6.259  1.00 34.25           C
ATOM    710  OG  SER A 304       4.522  63.972  -5.547  1.00 57.75           O
ATOM    711  N   LEU A 305       8.772  62.727  -6.989  1.00 26.01           N
ATOM    712  CA  LEU A 305       9.849  62.544  -7.965  1.00 24.86           C
ATOM    713  C   LEU A 305      10.355  61.114  -8.054  1.00 22.98           C
ATOM    714  O   LEU A 305      11.255  60.817  -8.859  1.00 29.09           O
ATOM    715  CB  LEU A 305      11.034  63.443  -7.628  1.00 25.33           C
ATOM    716  CG  LEU A 305      10.733  64.929  -7.546  1.00 27.40           C
ATOM    717  CD1 LEU A 305      11.985  65.694  -7.125  1.00 29.18           C
ATOM    718  CD2 LEU A 305      10.224  65.461  -8.878  1.00 26.86           C
ATOM    719  N   GLY A 306       9.814  60.238  -7.208  1.00 27.44           N
ATOM    720  CA  GLY A 306      10.199  58.843  -7.167  1.00 27.21           C
ATOM    721  C   GLY A 306      11.132  58.492  -6.030  1.00 25.25           C
ATOM    722  O   GLY A 306      11.617  57.372  -5.955  1.00 25.10           O
ATOM    723  N   VAL A 307      11.398  59.443  -5.140  1.00 25.29           N
ATOM    724  CA  VAL A 307      12.266  59.148  -3.999  1.00 25.06           C
ATOM    725  C   VAL A 307      11.520  58.303  -2.986  1.00 25.59           C
ATOM    726  O   VAL A 307      10.437  58.671  -2.566  1.00 28.53           O
ATOM    727  CB  VAL A 307      12.774  60.436  -3.326  1.00 25.27           C
ATOM    728  CG1 VAL A 307      13.580  60.101  -2.086  1.00 25.20           C
ATOM    729  CG2 VAL A 307      13.619  61.268  -4.285  1.00 26.40           C
ATOM    730  N   THR A 308      12.100  57.177  -2.575  1.00 25.08           N
ATOM    731  CA  THR A 308      11.459  56.298  -1.596  1.00 25.39           C
ATOM    732  C   THR A 308      12.290  56.175  -0.322  1.00 25.32           C
ATOM    733  O   THR A 308      11.867  55.545   0.646  1.00 29.14           O
ATOM    734  CB  THR A 308      11.206  54.895  -2.155  1.00 28.55           C
ATOM    735  OG1 THR A 308      12.437  54.339  -2.629  1.00 31.78           O
ATOM    736  CG2 THR A 308      10.219  54.960  -3.304  1.00 29.06           C
ATOM    737  N   GLY A 309      13.445  56.821  -0.308  1.00 26.35           N
ATOM    738  CA  GLY A 309      14.239  56.881   0.897  1.00 25.58           C
ATOM    739  C   GLY A 309      15.409  57.807   0.779  1.00 28.60           C
ATOM    740  O   GLY A 309      15.783  58.246  -0.318  1.00 25.98           O
ATOM    741  N   ALA A 310      15.982  58.126   1.928  1.00 25.46           N
ATOM    742  CA  ALA A 310      17.092  59.045   2.009  1.00 25.71           C
ATOM    743  C   ALA A 310      17.952  58.727   3.225  1.00 27.96           C
ATOM    744  O   ALA A 310      17.459  58.196   4.230  1.00 30.64           O
ATOM    745  CB  ALA A 310      16.610  60.465   2.065  1.00 27.74           C
ATOM    746  N   MET A 311      19.236  59.046   3.106  1.00 26.43           N
ATOM    747  CA  MET A 311      20.199  58.813   4.184  1.00 27.63           C
ATOM    748  C   MET A 311      21.337  59.845   4.161  1.00 35.41           C
ATOM    749  O   MET A 311      21.856  60.187   3.105  1.00 29.85           O
ATOM    750  CB  MET A 311      20.776  57.397   4.075  1.00 32.87           C
ATOM    751  CG  MET A 311      21.685  57.022   5.212  1.00 33.00           C
ATOM    752  SD  MET A 311      22.447  55.400   4.968  1.00 36.29           S
ATOM    753  CE  MET A 311      23.419  55.653   3.496  1.00 38.95           C
ATOM    754  N   ALA A 312      21.733  60.329   5.339  1.00 32.63           N
ATOM    755  CA  ALA A 312      22.962  61.128   5.495  1.00 32.72           C
ATOM    756  C   ALA A 312      24.118  60.266   6.028  1.00 39.39           C
ATOM    757  O   ALA A 312      23.866  59.287   6.711  1.00 36.21           O
ATOM    758  CB  ALA A 312      22.692  62.294   6.428  1.00 39.96           C
ATOM    759  N   GLN A 313      25.379  60.604   5.736  1.00 38.42           N
ATOM    760  CA  GLN A 313      26.504  59.800   6.224  1.00 47.31           C
ATOM    761  C   GLN A 313      27.023  60.173   7.604  1.00 51.52           C
ATOM    762  O   GLN A 313      27.760  59.404   8.223  1.00 56.87           O
ATOM    763  CB  GLN A 313      27.681  59.870   5.257  1.00 52.69           C
ATOM    764  CG  GLN A 313      27.389  59.310   3.890  1.00 59.36           C
ATOM    765  CD  GLN A 313      26.609  57.998   3.940  1.00 57.44           C
ATOM    766  OE1 GLN A 313      25.557  57.858   3.311  1.00 52.06           O
ATOM    767  NE2 GLN A 313      27.125  57.031   4.701  1.00 42.64           N
ATOM    768  N   THR A 314      26.664  61.347   8.087  1.00 44.64           N
ATOM    769  CA  THR A 314      27.168  61.797   9.366  1.00 51.61           C
ATOM    770  C   THR A 314      26.695  60.886  10.495  1.00 47.29           C
ATOM    771  O   THR A 314      25.498  60.661  10.654  1.00 43.52           O
ATOM    772  CB  THR A 314      26.723  63.234   9.661  1.00 54.29           C
ATOM    773  OG1 THR A 314      26.955  64.045   8.507  1.00 52.61           O
ATOM    774  CG2 THR A 314      27.495  63.799  10.844  1.00 55.71           C
ATOM    775  N   GLU A 315      27.641  60.357  11.264  1.00 46.93           N
ATOM    776  CA  GLU A 315      27.303  59.587  12.453  1.00 50.43           C
ATOM    777  C   GLU A 315      27.068  60.554  13.602  1.00 50.61           C
ATOM    778  O   GLU A 315      27.999  61.161  14.124  1.00 54.52           O
ATOM    779  CB  GLU A 315      28.402  58.576  12.799  1.00 50.27           C
ATOM    780  CG  GLU A 315      28.369  57.294  11.955  1.00 46.59           C
ATOM    781  CD  GLU A 315      27.710  56.113  12.673  1.00 64.25           C
ATOM    782  OE1 GLU A 315      28.095  55.827  13.828  1.00 74.99           O
ATOM    783  OE2 GLU A 315      26.813  55.463  12.083  1.00 55.55           O
ATOM    784  N   LEU A 316      25.806  60.698  13.986  1.00 42.09           N
ATOM    785  CA  LEU A 316      25.434  61.626  15.040  1.00 40.61           C
ATOM    786  C   LEU A 316      26.054  61.275  16.380  1.00 43.88           C
ATOM    787  O   LEU A 316      26.283  60.107  16.698  1.00 42.48           O
ATOM    788  CB  LEU A 316      23.917  61.667  15.178  1.00 41.80           C
ATOM    789  CG  LEU A 316      23.168  62.089  13.913  1.00 40.64           C
ATOM    790  CD1 LEU A 316      21.667  61.954  14.149  1.00 47.93           C
ATOM    791  CD2 LEU A 316      23.549  63.496  13.506  1.00 47.83           C
ATOM    792  N   SER A 317      26.323  62.303  17.174  1.00 42.57           N
ATOM    793  CA  SER A 317      26.799  62.106  18.533  1.00 47.03           C
ATOM    794  C   SER A 317      25.679  61.580  19.418  1.00 52.57           C
ATOM    795  O   SER A 317      24.505  61.711  19.076  1.00 41.86           O
ATOM    796  CB  SER A 317      27.321  63.415  19.113  1.00 49.29           C
ATOM    797  OG  SER A 317      26.242  64.279  19.419  1.00 51.76           O
ATOM    798  N   PRO A 318      26.035  60.999  20.571  1.00 52.18           N
ATOM    799  CA  PRO A 318      25.001  60.607  21.530  1.00 46.73           C
ATOM    800  C   PRO A 318      24.100  61.778  21.952  1.00 56.13           C
ATOM    801  O   PRO A 318      22.889  61.585  22.072  1.00 47.29           O
ATOM    802  CB  PRO A 318      25.814  60.076  22.713  1.00 60.31           C
ATOM    803  CG  PRO A 318      27.049  59.538  22.083  1.00 57.22           C
ATOM    804  CD  PRO A 318      27.359  60.474  20.949  1.00 55.18           C
ATOM    805  N   VAL A 319      24.662  62.968  22.158  1.00 57.33           N
ATOM    806  CA  VAL A 319      23.845  64.103  22.589  1.00 54.68           C
ATOM    807  C   VAL A 319      22.879  64.545  21.487  1.00 54.17           C
ATOM    808  O   VAL A 319      21.739  64.922  21.764  1.00 53.15           O
ATOM    809  CB  VAL A 319      24.710  65.312  23.031  1.00 60.11           C
ATOM    810  CG1 VAL A 319      25.447  64.988  24.318  1.00 62.26           C
ATOM    811  CG2 VAL A 319      25.686  65.722  21.946  1.00 60.97           C
ATOM    812  N   GLN A 320      23.329  64.490  20.239  1.00 53.46           N
ATOM    813  CA  GLN A 320      22.456  64.778  19.110  1.00 54.15           C
ATOM    814  C   GLN A 320      21.312  63.778  19.025  1.00 52.78           C
ATOM    815  O   GLN A 320      20.158  64.144  18.802  1.00 50.90           O
ATOM    816  CB  GLN A 320      23.246  64.756  17.813  1.00 52.02           C
ATOM    817  CG  GLN A 320      24.109  65.972  17.606  1.00 54.97           C
ATOM    818  CD  GLN A 320      24.913  65.878  16.331  1.00 56.79           C
ATOM    819  OE1 GLN A 320      25.744  64.981  16.170  1.00 54.82           O
ATOM    820  NE2 GLN A 320      24.654  66.791  15.404  1.00 58.40           N
ATOM    821  N   ILE A 321      21.643  62.506  19.197  1.00 48.84           N
ATOM    822  CA  ILE A 321      20.638  61.458  19.154  1.00 44.84           C
ATOM    823  C   ILE A 321      19.638  61.646  20.291  1.00 47.10           C
ATOM    824  O   ILE A 321      18.433  61.549  20.087  1.00 46.50           O
ATOM    825  CB  ILE A 321      21.295  60.067  19.223  1.00 39.79           C
ATOM    826  CG1 ILE A 321      22.087  59.820  17.938  1.00 40.03           C
ATOM    827  CG2 ILE A 321      20.241  58.976  19.413  1.00 41.63           C
ATOM    828  CD1 ILE A 321      22.965  58.599  17.968  1.00 48.99           C
ATOM    829  N   LYS A 322      20.140  61.950  21.484  1.00 47.26           N
ATOM    830  CA  LYS A 322      19.269  62.198  22.627  1.00 49.66           C
ATOM    831  C   LYS A 322      18.320  63.367  22.361  1.00 53.46           C
ATOM    832  O   LYS A 322      17.148  63.322  22.743  1.00 49.96           O
ATOM    833  CB  LYS A 322      20.100  62.471  23.883  1.00 50.33           C
ATOM    834  CG  LYS A 322      19.363  62.186  25.185  1.00 58.27           C
ATOM    835  CD  LYS A 322      20.165  62.612  26.418  1.00 67.30           C
ATOM    836  CE  LYS A 322      21.514  61.896  26.517  1.00 66.08           C
ATOM    837  NZ  LYS A 322      21.395  60.409  26.524  1.00 70.48           N
ATOM    838  N   GLN A 323      18.824  64.409  21.705  1.00 54.10           N
ATOM    839  CA  GLN A 323      18.002  65.568  21.383  1.00 58.50           C
ATOM    840  C   GLN A 323      16.903  65.201  20.392  1.00 56.75           C
ATOM    841  O   GLN A 323      15.773  65.677  20.511  1.00 52.95           O
ATOM    842  CB  GLN A 323      18.861  66.704  20.815  1.00 60.94           C
ATOM    843  CG  GLN A 323      18.069  67.945  20.394  1.00 66.72           C
ATOM    844  CD  GLN A 323      17.335  68.618  21.555  1.00 73.61           C
ATOM    845  OE1 GLN A 323      16.124  68.452  21.724  1.00 74.75           O
ATOM    846  NE2 GLN A 323      18.068  69.390  22.351  1.00 73.15           N
ATOM    847  N   LEU A 324      17.228  64.357  19.415  1.00 52.55           N
ATOM    848  CA  LEU A 324      16.250  63.974  18.404  1.00 50.52           C
ATOM    849  C   LEU A 324      15.147  63.126  19.014  1.00 54.40           C
ATOM    850  O   LEU A 324      13.989  63.225  18.616  1.00 52.00           O
ATOM    851  CB  LEU A 324      16.910  63.205  17.260  1.00 49.91           C
ATOM    852  CG  LEU A 324      17.815  63.994  16.315  1.00 54.52           C
ATOM    853  CD1 LEU A 324      18.620  63.022  15.468  1.00 54.07           C
ATOM    854  CD2 LEU A 324      17.009  64.936  15.434  1.00 49.63           C
ATOM    855  N   ILE A 325      15.514  62.286  19.977  1.00 50.11           N
ATOM    856  CA  ILE A 325      14.545  61.436  20.649  1.00 46.51           C
ATOM    857  C   ILE A 325      13.658  62.253  21.589  1.00 48.01           C
ATOM    858  O   ILE A 325      12.467  61.975  21.719  1.00 45.80           O
ATOM    859  CB  ILE A 325      15.247  60.317  21.428  1.00 43.82           C
ATOM    860  CG1 ILE A 325      15.950  59.372  20.452  1.00 42.96           C
ATOM    861  CG2 ILE A 325      14.243  59.551  22.283  1.00 48.07           C
ATOM    862  CD1 ILE A 325      16.889  58.391  21.122  1.00 47.62           C
ATOM    863  N   GLN A 326      14.233  63.270  22.227  1.00 50.30           N
ATOM    864  CA  GLN A 326      13.472  64.124  23.138  1.00 49.78           C
ATOM    865  C   GLN A 326      12.534  65.059  22.375  1.00 55.08           C
ATOM    866  O   GLN A 326      11.506  65.482  22.907  1.00 51.67           O
ATOM    867  CB  GLN A 326      14.417  64.938  24.031  1.00 52.63           C
ATOM    868  CG  GLN A 326      15.076  64.101  25.131  1.00 57.44           C
ATOM    869  CD  GLN A 326      15.968  64.918  26.041  1.00 58.33           C
ATOM    870  OE1 GLN A 326      16.478  65.961  25.648  1.00 60.21           O
ATOM    871  NE2 GLN A 326      16.160  64.443  27.264  1.00 68.70           N
ATOM    872  N   ASN A 327      12.887  65.370  21.130  1.00 51.15           N
ATOM    873  CA  ASN A 327      12.087  66.259  20.298  1.00 55.68           C
ATOM    874  C   ASN A 327      12.010  65.715  18.874  1.00 50.47           C
ATOM    875  O   ASN A 327      12.621  66.264  17.960  1.00 49.99           O
ATOM    876  CB  ASN A 327      12.677  67.673  20.311  1.00 56.63           C
ATOM    877  CG  ASN A 327      11.704  68.716  19.805  1.00 60.62           C
ATOM    878  OD1 ASN A 327      10.651  68.386  19.259  1.00 63.11           O
ATOM    879  ND2 ASN A 327      12.053  69.987  19.979  1.00 69.38           N
ATOM    880  N   PRO A 328      11.245  64.631  18.684  1.00 48.34           N
ATOM    881  CA  PRO A 328      11.197  63.891  17.412  1.00 48.83           C
ATOM    882  C   PRO A 328      10.640  64.724  16.250  1.00 44.42           C
ATOM    883  O   PRO A 328      10.886  64.419  15.076  1.00 45.90           O
ATOM    884  CB  PRO A 328      10.283  62.700  17.740  1.00 45.09           C
ATOM    885  CG  PRO A 328       9.425  63.178  18.868  1.00 52.89           C
ATOM    886  CD  PRO A 328      10.315  64.075  19.683  1.00 52.11           C
ATOM    887  N   LEU A 329       9.912  65.786  16.577  1.00 50.40           N
ATOM    888  CA  LEU A 329       9.353  66.668  15.553  1.00 53.68           C
ATOM    889  C   LEU A 329      10.313  67.780  15.146  1.00 58.05           C
ATOM    890  O   LEU A 329      10.195  68.421  14.095  1.00 68.86           O
ATOM    891  CB  LEU A 329       8.059  67.280  16.053  1.00 61.97           C
ATOM    892  CG  LEU A 329       6.803  66.452  15.952  1.00 64.37           C
ATOM    893  CD1 LEU A 329       6.842  65.127  16.665  1.00 64.98           C
ATOM    894  CD2 LEU A 329       5.640  67.261  16.425  1.00 70.12           C
