# Supplementary material for: A non-redundant data set of nanobody-antigen crystal structures
Source: Data Brief. 2019 Mar 6;24:103754. doi: 10.1016/j.dib.2019.103754 (PMC6441729; doi:10.1016/j.dib.2019.103754)
Supplement: Multimedia component 5 [file mmc5.zip › Data_set/Ag_1/5c3l_1.pdb]

ATOM      1  N   SER A 317      28.437 -31.117   5.978  1.00116.07           N
ATOM      2  CA  SER A 317      29.303 -30.000   5.604  1.00128.17           C
ATOM      3  C   SER A 317      29.354 -29.812   4.075  1.00127.21           C
ATOM      4  O   SER A 317      29.003 -30.731   3.337  1.00117.70           O
ATOM      5  CB  SER A 317      30.702 -30.226   6.170  1.00131.07           C
ATOM      6  OG  SER A 317      30.625 -30.737   7.491  1.00122.54           O
ATOM      7  N   PRO A 318      29.767 -28.617   3.592  1.00140.91           N
ATOM      8  CA  PRO A 318      29.785 -28.374   2.143  1.00144.13           C
ATOM      9  C   PRO A 318      31.180 -28.151   1.538  1.00149.27           C
ATOM     10  O   PRO A 318      31.791 -29.091   1.031  1.00133.06           O
ATOM     11  CB  PRO A 318      28.950 -27.100   2.022  1.00140.45           C
ATOM     12  CG  PRO A 318      29.227 -26.342   3.360  1.00122.82           C
ATOM     13  CD  PRO A 318      29.894 -27.335   4.312  1.00127.49           C
ATOM     14  N   VAL A 319      31.649 -26.904   1.566  1.00156.26           N
ATOM     15  CA  VAL A 319      32.982 -26.551   1.097  1.00145.31           C
ATOM     16  C   VAL A 319      33.981 -26.984   2.149  1.00137.33           C
ATOM     17  O   VAL A 319      35.057 -27.482   1.830  1.00138.67           O
ATOM     18  CB  VAL A 319      33.118 -25.019   0.846  1.00156.25           C
ATOM     19  CG1 VAL A 319      34.511 -24.659   0.328  1.00154.69           C
ATOM     20  CG2 VAL A 319      32.047 -24.530  -0.121  1.00149.08           C
ATOM     21  N   GLN A 320      33.585 -26.799   3.407  1.00138.21           N
ATOM     22  CA  GLN A 320      34.458 -26.987   4.561  1.00141.57           C
ATOM     23  C   GLN A 320      35.217 -28.308   4.508  1.00145.00           C
ATOM     24  O   GLN A 320      36.337 -28.396   5.007  1.00146.85           O
ATOM     25  CB  GLN A 320      33.644 -26.910   5.857  1.00147.73           C
ATOM     26  CG  GLN A 320      32.847 -25.618   6.023  1.00151.77           C
ATOM     27  CD  GLN A 320      33.726 -24.381   6.023  1.00159.03           C
ATOM     28  OE1 GLN A 320      34.881 -24.425   6.450  1.00160.86           O
ATOM     29  NE2 GLN A 320      33.184 -23.269   5.537  1.00158.47           N
ATOM     30  N   ILE A 321      34.609 -29.329   3.906  1.00145.21           N
ATOM     31  CA  ILE A 321      35.313 -30.586   3.659  1.00138.50           C
ATOM     32  C   ILE A 321      36.604 -30.282   2.928  1.00138.25           C
ATOM     33  O   ILE A 321      37.689 -30.457   3.475  1.00136.60           O
ATOM     34  CB  ILE A 321      34.488 -31.581   2.814  1.00132.33           C
ATOM     35  CG1 ILE A 321      33.196 -31.963   3.534  1.00131.29           C
ATOM     36  CG2 ILE A 321      35.305 -32.830   2.509  1.00124.48           C
ATOM     37  CD1 ILE A 321      31.978 -31.298   2.970  1.00140.51           C
ATOM     38  N   LYS A 322      36.457 -29.798   1.696  1.00141.94           N
ATOM     39  CA  LYS A 322      37.579 -29.417   0.844  1.00134.19           C
ATOM     40  C   LYS A 322      38.575 -28.542   1.608  1.00135.89           C
ATOM     41  O   LYS A 322      39.776 -28.589   1.353  1.00140.31           O
ATOM     42  CB  LYS A 322      37.066 -28.684  -0.405  1.00143.04           C
ATOM     43  CG  LYS A 322      36.016 -29.463  -1.212  1.00155.64           C
ATOM     44  CD  LYS A 322      35.319 -28.590  -2.259  1.00163.21           C
ATOM     45  CE  LYS A 322      34.224 -29.366  -2.992  1.00148.43           C
ATOM     46  NZ  LYS A 322      33.530 -28.557  -4.036  1.00128.05           N
ATOM     47  N   GLN A 323      38.068 -27.772   2.568  1.00139.13           N
ATOM     48  CA  GLN A 323      38.890 -26.842   3.337  1.00144.24           C
ATOM     49  C   GLN A 323      39.665 -27.516   4.472  1.00142.84           C
ATOM     50  O   GLN A 323      40.372 -26.837   5.219  1.00147.80           O
ATOM     51  CB  GLN A 323      38.019 -25.723   3.927  1.00152.45           C
ATOM     52  CG  GLN A 323      37.166 -24.972   2.911  1.00154.30           C
ATOM     53  CD  GLN A 323      36.279 -23.912   3.549  1.00157.59           C
ATOM     54  OE1 GLN A 323      35.097 -23.797   3.219  1.00156.56           O
ATOM     55  NE2 GLN A 323      36.849 -23.127   4.460  1.00155.16           N
ATOM     56  N   LEU A 324      39.537 -28.834   4.614  1.00141.70           N
ATOM     57  CA  LEU A 324      40.236 -29.532   5.695  1.00145.10           C
ATOM     58  C   LEU A 324      40.644 -30.977   5.369  1.00141.26           C
ATOM     59  O   LEU A 324      41.240 -31.648   6.211  1.00134.25           O
ATOM     60  CB  LEU A 324      39.377 -29.507   6.967  1.00147.04           C
ATOM     61  CG  LEU A 324      37.999 -30.173   6.950  1.00136.71           C
ATOM     62  CD1 LEU A 324      38.071 -31.600   7.461  1.00124.78           C
ATOM     63  CD2 LEU A 324      37.001 -29.356   7.773  1.00148.29           C
ATOM     64  N   ILE A 325      40.342 -31.447   4.157  1.00146.09           N
ATOM     65  CA  ILE A 325      40.947 -32.683   3.642  1.00147.44           C
ATOM     66  C   ILE A 325      42.122 -32.281   2.759  1.00136.01           C
ATOM     67  O   ILE A 325      42.491 -32.976   1.808  1.00134.08           O
ATOM     68  CB  ILE A 325      39.945 -33.596   2.859  1.00109.70           C
ATOM     69  CG1 ILE A 325      39.126 -32.828   1.813  1.00138.44           C
ATOM     70  CG2 ILE A 325      39.015 -34.277   3.828  1.00111.42           C
ATOM     71  CD1 ILE A 325      39.786 -32.673   0.454  1.00148.22           C
ATOM     72  N   GLN A 326      42.707 -31.140   3.103  1.00135.42           N
ATOM     73  CA  GLN A 326      43.883 -30.629   2.428  1.00139.01           C
ATOM     74  C   GLN A 326      44.423 -29.458   3.246  1.00142.06           C
ATOM     75  O   GLN A 326      43.635 -28.625   3.696  1.00147.62           O
ATOM     76  CB  GLN A 326      43.548 -30.186   1.009  1.00141.90           C
ATOM     77  CG  GLN A 326      44.735 -30.196   0.078  1.00142.01           C
ATOM     78  CD  GLN A 326      44.363 -29.788  -1.330  1.00152.92           C
ATOM     79  OE1 GLN A 326      43.192 -29.545  -1.630  1.00148.76           O
ATOM     80  NE2 GLN A 326      45.358 -29.711  -2.205  1.00146.87           N
ATOM     81  N   ASN A 327      45.736 -29.378   3.469  1.00135.82           N
ATOM     82  CA  ASN A 327      46.712 -30.358   3.006  1.00131.25           C
ATOM     83  C   ASN A 327      46.656 -31.584   3.938  1.00132.64           C
ATOM     84  O   ASN A 327      45.644 -31.788   4.608  1.00135.78           O
ATOM     85  CB  ASN A 327      48.112 -29.727   2.965  1.00136.49           C
ATOM     86  CG  ASN A 327      48.086 -28.251   2.600  1.00130.83           C
ATOM     87  OD1 ASN A 327      47.059 -27.718   2.183  1.00123.97           O
ATOM     88  ND2 ASN A 327      49.228 -27.587   2.746  1.00131.94           N
ATOM     89  N   PRO A 328      47.717 -32.416   3.985  1.00128.16           N
ATOM     90  CA  PRO A 328      47.680 -33.506   4.971  1.00115.59           C
ATOM     91  C   PRO A 328      47.570 -33.048   6.419  1.00118.33           C
ATOM     92  O   PRO A 328      47.622 -31.851   6.700  1.00130.34           O
ATOM     93  CB  PRO A 328      49.013 -34.215   4.749  1.00121.16           C
ATOM     94  CG  PRO A 328      49.312 -33.987   3.332  1.00121.61           C
ATOM     95  CD  PRO A 328      48.833 -32.598   3.038  1.00128.16           C
ATOM     96  N   LEU A 329      47.453 -34.013   7.326  1.00115.84           N
ATOM     97  CA  LEU A 329      47.144 -33.732   8.723  1.00129.11           C
ATOM     98  C   LEU A 329      48.355 -33.928   9.652  1.00129.86           C
ATOM     99  O   LEU A 329      49.154 -33.006   9.832  1.00134.76           O
ATOM    100  CB  LEU A 329      45.964 -34.610   9.172  1.00114.49           C
ATOM    101  CG  LEU A 329      44.595 -33.946   9.403  1.00115.37           C
ATOM    102  CD1 LEU A 329      44.526 -33.347  10.806  1.00112.63           C
ATOM    103  CD2 LEU A 329      44.253 -32.892   8.348  1.00112.31           C
ATOM    104  N   SER A 330      48.500 -35.122  10.221  1.00113.10           N
ATOM    105  CA  SER A 330      49.360 -35.313  11.385  1.00122.36           C
ATOM    106  C   SER A 330      50.712 -35.948  11.063  1.00123.31           C
ATOM    107  O   SER A 330      51.218 -36.774  11.823  1.00123.97           O
ATOM    108  CB  SER A 330      48.611 -36.163  12.407  1.00116.35           C
ATOM    109  OG  SER A 330      47.249 -35.761  12.456  1.00106.43           O
ATOM    110  N   GLY A 331      51.297 -35.541   9.942  1.00120.93           N
ATOM    111  CA  GLY A 331      52.589 -36.049   9.523  1.00111.68           C
ATOM    112  C   GLY A 331      52.426 -37.112   8.459  1.00 98.76           C
ATOM    113  O   GLY A 331      53.337 -37.901   8.218  1.00109.53           O
ATOM    114  N   VAL A 332      51.260 -37.129   7.816  1.00102.72           N
ATOM    115  CA  VAL A 332      50.976 -38.096   6.758  1.00102.54           C
ATOM    116  C   VAL A 332      51.655 -37.619   5.489  1.00 93.79           C
ATOM    117  O   VAL A 332      51.718 -36.420   5.229  1.00 94.36           O
ATOM    118  CB  VAL A 332      49.445 -38.278   6.509  1.00 98.07           C
ATOM    119  CG1 VAL A 332      49.181 -39.253   5.358  1.00 89.34           C
ATOM    120  CG2 VAL A 332      48.756 -38.766   7.765  1.00 89.22           C
ATOM    121  N   ASP A 333      52.174 -38.552   4.703  1.00 95.40           N
ATOM    122  CA  ASP A 333      52.836 -38.191   3.460  1.00114.50           C
ATOM    123  C   ASP A 333      51.802 -37.549   2.528  1.00115.21           C
ATOM    124  O   ASP A 333      50.711 -38.089   2.358  1.00115.89           O
ATOM    125  CB  ASP A 333      53.487 -39.420   2.816  1.00104.52           C
ATOM    126  CG  ASP A 333      54.681 -39.065   1.960  1.00115.07           C
ATOM    127  OD1 ASP A 333      54.638 -38.018   1.283  1.00123.88           O
ATOM    128  OD2 ASP A 333      55.666 -39.833   1.963  1.00137.24           O
ATOM    129  N   PRO A 334      52.116 -36.367   1.958  1.00117.67           N
ATOM    130  CA  PRO A 334      51.188 -35.753   0.999  1.00114.79           C
ATOM    131  C   PRO A 334      50.798 -36.660  -0.164  1.00118.89           C
ATOM    132  O   PRO A 334      49.767 -36.413  -0.788  1.00121.76           O
ATOM    133  CB  PRO A 334      51.968 -34.538   0.497  1.00111.11           C
ATOM    134  CG  PRO A 334      52.804 -34.142   1.663  1.00114.15           C
ATOM    135  CD  PRO A 334      53.201 -35.436   2.329  1.00112.50           C
ATOM    136  N   ILE A 335      51.586 -37.698  -0.432  1.00110.61           N
ATOM    137  CA  ILE A 335      51.309 -38.580  -1.563  1.00115.67           C
ATOM    138  C   ILE A 335      50.363 -39.719  -1.189  1.00116.33           C
ATOM    139  O   ILE A 335      49.488 -40.090  -1.976  1.00114.51           O
ATOM    140  CB  ILE A 335      52.611 -39.175  -2.149  1.00119.70           C
ATOM    141  CG1 ILE A 335      52.295 -39.993  -3.403  1.00116.82           C
ATOM    142  CG2 ILE A 335      53.335 -40.032  -1.126  1.00115.83           C
ATOM    143  CD1 ILE A 335      53.464 -40.113  -4.341  1.00115.52           C
ATOM    144  N   ILE A 336      50.538 -40.271   0.008  1.00117.52           N
ATOM    145  CA  ILE A 336      49.688 -41.364   0.470  1.00117.60           C
ATOM    146  C   ILE A 336      48.326 -40.808   0.859  1.00118.01           C
ATOM    147  O   ILE A 336      47.288 -41.447   0.664  1.00117.62           O
ATOM    148  CB  ILE A 336      50.313 -42.117   1.669  1.00110.87           C
ATOM    149  CG1 ILE A 336      49.516 -43.388   1.967  1.00134.84           C
ATOM    150  CG2 ILE A 336      50.368 -41.233   2.907  1.00108.35           C
ATOM    151  CD1 ILE A 336      50.160 -44.287   3.001  1.00140.73           C
ATOM    152  N   TRP A 337      48.351 -39.598   1.403  1.00111.49           N
ATOM    153  CA  TRP A 337      47.146 -38.891   1.796  1.00109.92           C
ATOM    154  C   TRP A 337      46.283 -38.564   0.582  1.00114.12           C
ATOM    155  O   TRP A 337      45.056 -38.578   0.660  1.00111.82           O
ATOM    156  CB  TRP A 337      47.525 -37.619   2.549  1.00110.92           C
ATOM    157  CG  TRP A 337      46.384 -36.694   2.815  1.00119.06           C
ATOM    158  CD1 TRP A 337      45.991 -35.636   2.049  1.00115.44           C
ATOM    159  CD2 TRP A 337      45.491 -36.733   3.933  1.00112.79           C
ATOM    160  NE1 TRP A 337      44.906 -35.015   2.619  1.00103.42           N
ATOM    161  CE2 TRP A 337      44.581 -35.669   3.777  1.00100.79           C
ATOM    162  CE3 TRP A 337      45.372 -37.564   5.051  1.00105.53           C
ATOM    163  CZ2 TRP A 337      43.572 -35.419   4.690  1.00109.42           C
ATOM    164  CZ3 TRP A 337      44.372 -37.311   5.955  1.00111.61           C
ATOM    165  CH2 TRP A 337      43.482 -36.248   5.770  1.00121.45           C
ATOM    166  N   GLU A 338      46.929 -38.278  -0.543  1.00113.96           N
ATOM    167  CA  GLU A 338      46.213 -37.984  -1.776  1.00106.88           C
ATOM    168  C   GLU A 338      45.667 -39.268  -2.385  1.00109.72           C
ATOM    169  O   GLU A 338      44.695 -39.251  -3.137  1.00104.80           O
ATOM    170  CB  GLU A 338      47.126 -37.271  -2.772  1.00109.43           C
ATOM    171  CG  GLU A 338      46.576 -35.937  -3.278  1.00122.11           C
ATOM    172  CD  GLU A 338      46.564 -34.842  -2.216  1.00134.18           C
ATOM    173  OE1 GLU A 338      47.463 -34.829  -1.343  1.00125.67           O
ATOM    174  OE2 GLU A 338      45.646 -33.989  -2.259  1.00135.13           O
ATOM    175  N   GLN A 339      46.300 -40.387  -2.047  1.00121.34           N
ATOM    176  CA  GLN A 339      45.899 -41.687  -2.572  1.00114.16           C
ATOM    177  C   GLN A 339      44.641 -42.192  -1.871  1.00113.09           C
ATOM    178  O   GLN A 339      43.864 -42.961  -2.440  1.00107.13           O
ATOM    179  CB  GLN A 339      47.039 -42.691  -2.411  1.00111.53           C
ATOM    180  CG  GLN A 339      46.853 -43.970  -3.203  1.00131.10           C
ATOM    181  CD  GLN A 339      47.022 -43.763  -4.697  1.00134.70           C
ATOM    182  OE1 GLN A 339      47.154 -42.632  -5.169  1.00127.47           O
ATOM    183  NE2 GLN A 339      47.023 -44.859  -5.449  1.00134.77           N
ATOM    184  N   ALA A 340      44.444 -41.743  -0.634  1.00117.92           N
ATOM    185  CA  ALA A 340      43.262 -42.099   0.150  1.00110.68           C
ATOM    186  C   ALA A 340      42.024 -41.354  -0.350  1.00107.04           C
ATOM    187  O   ALA A 340      40.904 -41.867  -0.283  1.00116.45           O
ATOM    188  CB  ALA A 340      43.499 -41.798   1.633  1.00 91.43           C
ATOM    189  N   LYS A 341      42.231 -40.146  -0.856  1.00 99.71           N
ATOM    190  CA  LYS A 341      41.134 -39.325  -1.340  1.00102.38           C
ATOM    191  C   LYS A 341      40.465 -39.950  -2.561  1.00105.65           C
ATOM    192  O   LYS A 341      39.242 -39.902  -2.705  1.00114.45           O
ATOM    193  CB  LYS A 341      41.636 -37.926  -1.681  1.00106.70           C
ATOM    194  CG  LYS A 341      42.246 -37.197  -0.506  1.00105.52           C
ATOM    195  CD  LYS A 341      43.118 -36.046  -0.974  1.00122.49           C
ATOM    196  CE  LYS A 341      42.299 -34.874  -1.493  1.00131.13           C
ATOM    197  NZ  LYS A 341      43.151 -33.922  -2.257  1.00136.90           N
ATOM    198  N   VAL A 342      41.268 -40.539  -3.438  1.00106.62           N
ATOM    199  CA  VAL A 342      40.743 -41.112  -4.671  1.00112.62           C
ATOM    200  C   VAL A 342      40.290 -42.544  -4.425  1.00115.30           C
ATOM    201  O   VAL A 342      39.342 -43.019  -5.051  1.00112.48           O
ATOM    202  CB  VAL A 342      41.784 -41.080  -5.809  1.00104.01           C
ATOM    203  CG1 VAL A 342      42.912 -42.070  -5.546  1.00109.72           C
ATOM    204  CG2 VAL A 342      41.108 -41.356  -7.145  1.00114.42           C
ATOM    205  N   ASP A 343      40.967 -43.224  -3.503  1.00110.44           N
ATOM    206  CA  ASP A 343      40.584 -44.578  -3.112  1.00113.63           C
ATOM    207  C   ASP A 343      39.412 -44.541  -2.124  1.00115.55           C
ATOM    208  O   ASP A 343      39.024 -45.570  -1.568  1.00104.45           O
ATOM    209  CB  ASP A 343      41.777 -45.325  -2.496  1.00114.76           C
ATOM    210  CG  ASP A 343      42.808 -45.750  -3.532  1.00122.99           C
ATOM    211  OD1 ASP A 343      42.419 -46.067  -4.677  1.00117.10           O
ATOM    212  OD2 ASP A 343      44.011 -45.779  -3.195  1.00117.02           O
ATOM    213  N   ASN A 344      38.848 -43.354  -1.910  1.00111.69           N
ATOM    214  CA  ASN A 344      37.701 -43.204  -1.022  1.00114.88           C
ATOM    215  C   ASN A 344      36.450 -43.900  -1.590  1.00121.20           C
ATOM    216  O   ASN A 344      36.018 -43.591  -2.702  1.00121.49           O
ATOM    217  CB  ASN A 344      37.422 -41.723  -0.778  1.00108.48           C
ATOM    218  CG  ASN A 344      36.681 -41.481   0.512  1.00112.60           C
ATOM    219  OD1 ASN A 344      35.506 -41.135   0.511  1.00107.54           O
ATOM    220  ND2 ASN A 344      37.367 -41.680   1.630  1.00125.64           N
ATOM    221  N   PRO A 345      35.861 -44.840  -0.825  1.00116.64           N
ATOM    222  CA  PRO A 345      34.764 -45.675  -1.333  1.00116.32           C
ATOM    223  C   PRO A 345      33.411 -44.969  -1.386  1.00118.13           C
ATOM    224  O   PRO A 345      32.584 -45.320  -2.224  1.00128.23           O
ATOM    225  CB  PRO A 345      34.719 -46.822  -0.329  1.00114.71           C
ATOM    226  CG  PRO A 345      35.138 -46.184   0.957  1.00112.38           C
ATOM    227  CD  PRO A 345      36.140 -45.119   0.596  1.00107.08           C
ATOM    228  N   ASP A 346      33.190 -44.008  -0.492  1.00116.10           N
ATOM    229  CA  ASP A 346      31.940 -43.249  -0.455  1.00124.25           C
ATOM    230  C   ASP A 346      32.197 -41.799  -0.010  1.00127.14           C
ATOM    231  O   ASP A 346      31.917 -41.434   1.131  1.00122.95           O
ATOM    232  CB  ASP A 346      30.928 -43.932   0.477  1.00117.21           C
ATOM    233  CG  ASP A 346      29.585 -43.232   0.494  1.00124.69           C
ATOM    234  OD1 ASP A 346      29.315 -42.442  -0.433  1.00121.38           O
ATOM    235  OD2 ASP A 346      28.795 -43.478   1.429  1.00135.36           O
ATOM    236  N   PRO A 347      32.731 -40.965  -0.920  1.00122.13           N
ATOM    237  CA  PRO A 347      33.043 -39.558  -0.628  1.00117.38           C
ATOM    238  C   PRO A 347      31.803 -38.699  -0.381  1.00128.97           C
ATOM    239  O   PRO A 347      31.930 -37.518  -0.043  1.00122.40           O
ATOM    240  CB  PRO A 347      33.775 -39.085  -1.893  1.00102.46           C
ATOM    241  CG  PRO A 347      34.162 -40.324  -2.625  1.00112.70           C
ATOM    242  CD  PRO A 347      33.122 -41.336  -2.289  1.00118.40           C
ATOM    243  N   GLU A 348      30.624 -39.287  -0.567  1.00130.89           N
ATOM    244  CA  GLU A 348      29.362 -38.600  -0.326  1.00123.89           C
ATOM    245  C   GLU A 348      29.067 -38.524   1.172  1.00124.41           C
ATOM    246  O   GLU A 348      28.422 -37.585   1.642  1.00123.42           O
ATOM    247  CB  GLU A 348      28.216 -39.321  -1.050  1.00140.94           C
ATOM    248  CG  GLU A 348      28.444 -39.551  -2.544  1.00147.13           C
ATOM    249  CD  GLU A 348      27.275 -40.255  -3.228  1.00160.39           C
ATOM    250  OE1 GLU A 348      26.565 -41.045  -2.565  1.00143.30           O
ATOM    251  OE2 GLU A 348      27.066 -40.014  -4.438  1.00163.85           O
ATOM    252  N   ARG A 349      29.551 -39.521   1.910  1.00130.91           N
ATOM    253  CA  ARG A 349      29.254 -39.665   3.333  1.00131.56           C
ATOM    254  C   ARG A 349      30.512 -39.889   4.165  1.00126.52           C
ATOM    255  O   ARG A 349      30.425 -40.245   5.341  1.00126.92           O
ATOM    256  CB  ARG A 349      28.288 -40.832   3.548  1.00125.39           C
ATOM    257  CG  ARG A 349      26.962 -40.649   2.844  1.00144.50           C
ATOM    258  CD  ARG A 349      26.023 -41.815   3.076  1.00149.41           C
ATOM    259  NE  ARG A 349      24.689 -41.536   2.551  1.00160.22           N
ATOM    260  CZ  ARG A 349      23.663 -42.378   2.622  1.00167.55           C
ATOM    261  NH1 ARG A 349      23.815 -43.565   3.194  1.00171.35           N
ATOM    262  NH2 ARG A 349      22.485 -42.034   2.118  1.00164.31           N
ATOM    263  N   LEU A 350      31.679 -39.680   3.562  1.00118.13           N
ATOM    264  CA  LEU A 350      32.930 -39.958   4.256  1.00116.40           C
ATOM    265  C   LEU A 350      34.110 -39.121   3.797  1.00110.83           C
ATOM    266  O   LEU A 350      34.174 -38.658   2.656  1.00102.42           O
ATOM    267  CB  LEU A 350      33.300 -41.430   4.107  1.00108.43           C
ATOM    268  CG  LEU A 350      32.805 -42.369   5.195  1.00102.18           C
ATOM    269  CD1 LEU A 350      33.197 -43.769   4.785  1.00103.89           C
ATOM    270  CD2 LEU A 350      33.380 -41.988   6.571  1.00 99.07           C
ATOM    271  N   ILE A 351      35.052 -38.963   4.720  1.00 94.91           N
ATOM    272  CA  ILE A 351      36.282 -38.237   4.477  1.00 92.41           C
ATOM    273  C   ILE A 351      37.464 -39.087   4.930  1.00 95.12           C
ATOM    274  O   ILE A 351      37.313 -39.931   5.814  1.00 90.51           O
ATOM    275  CB  ILE A 351      36.296 -36.890   5.225  1.00 83.90           C
ATOM    276  CG1 ILE A 351      36.051 -37.118   6.727  1.00 69.05           C
ATOM    277  CG2 ILE A 351      35.264 -35.941   4.612  1.00 82.65           C
ATOM    278  CD1 ILE A 351      36.260 -35.894   7.593  1.00 66.73           C
ATOM    279  N   PRO A 352      38.642 -38.874   4.325  1.00 95.25           N
ATOM    280  CA  PRO A 352      39.851 -39.534   4.824  1.00 87.17           C
ATOM    281  C   PRO A 352      40.281 -38.935   6.149  1.00 88.25           C
ATOM    282  O   PRO A 352      40.407 -37.715   6.254  1.00 95.01           O
ATOM    283  CB  PRO A 352      40.882 -39.259   3.730  1.00 94.07           C
ATOM    284  CG  PRO A 352      40.429 -37.970   3.113  1.00 95.82           C
ATOM    285  CD  PRO A 352      38.924 -38.017   3.160  1.00 96.08           C
ATOM    286  N   VAL A 353      40.465 -39.786   7.149  1.00 87.43           N
ATOM    287  CA  VAL A 353      40.944 -39.366   8.455  1.00 92.41           C
ATOM    288  C   VAL A 353      42.196 -40.172   8.804  1.00103.76           C
ATOM    289  O   VAL A 353      42.177 -41.399   8.752  1.00113.88           O
ATOM    290  CB  VAL A 353      39.868 -39.561   9.532  1.00 78.73           C
ATOM    291  CG1 VAL A 353      40.408 -39.216  10.925  1.00 85.46           C
ATOM    292  CG2 VAL A 353      38.639 -38.715   9.193  1.00 87.64           C
ATOM    293  N   PRO A 354      43.294 -39.489   9.159  1.00 99.90           N
ATOM    294  CA  PRO A 354      44.506 -40.242   9.483  1.00 90.74           C
ATOM    295  C   PRO A 354      44.370 -41.073  10.760  1.00 84.54           C
ATOM    296  O   PRO A 354      43.896 -40.557  11.770  1.00 92.12           O
ATOM    297  CB  PRO A 354      45.551 -39.137   9.659  1.00101.86           C
ATOM    298  CG  PRO A 354      44.768 -37.965  10.134  1.00 85.29           C
ATOM    299  CD  PRO A 354      43.460 -38.045   9.416  1.00 95.02           C
ATOM    300  N   MET A 355      44.777 -42.336  10.706  1.00 88.95           N
ATOM    301  CA  MET A 355      44.920 -43.144  11.908  1.00 95.93           C
ATOM    302  C   MET A 355      46.392 -43.538  12.024  1.00 88.93           C
ATOM    303  O   MET A 355      46.921 -44.255  11.181  1.00 83.88           O
ATOM    304  CB  MET A 355      43.991 -44.374  11.876  1.00 97.11           C
ATOM    305  CG  MET A 355      43.930 -45.127  10.536  1.00 88.26           C
ATOM    306  SD  MET A 355      42.664 -46.428  10.407  1.00 73.49           S
ATOM    307  CE  MET A 355      43.060 -47.134   8.806  1.00 56.72           C
ATOM    308  N   ILE A 356      47.054 -43.019  13.056  1.00 82.95           N
ATOM    309  CA  ILE A 356      48.467 -43.286  13.295  1.00 85.02           C
ATOM    310  C   ILE A 356      48.603 -44.215  14.512  1.00 86.08           C
ATOM    311  O   ILE A 356      47.970 -43.989  15.549  1.00 63.69           O
ATOM    312  CB  ILE A 356      49.295 -41.959  13.532  1.00 82.63           C
ATOM    313  CG1 ILE A 356      48.915 -41.330  14.872  1.00 85.50           C
ATOM    314  CG2 ILE A 356      49.128 -40.950  12.364  1.00 53.94           C
ATOM    315  CD1 ILE A 356      49.362 -39.914  15.034  1.00 85.76           C
ATOM    316  N   GLY A 357      49.413 -45.265  14.367  1.00 82.86           N
ATOM    317  CA  GLY A 357      49.734 -46.150  15.472  1.00 80.94           C
ATOM    318  C   GLY A 357      48.785 -47.324  15.627  1.00 95.73           C
ATOM    319  O   GLY A 357      47.596 -47.228  15.307  1.00 98.63           O
ATOM    320  N   PHE A 358      49.319 -48.436  16.133  1.00 91.86           N
ATOM    321  CA  PHE A 358      48.531 -49.621  16.447  1.00 88.16           C
ATOM    322  C   PHE A 358      47.379 -49.322  17.426  1.00 99.62           C
ATOM    323  O   PHE A 358      46.445 -50.121  17.555  1.00105.62           O
ATOM    324  CB  PHE A 358      49.429 -50.716  17.036  1.00 84.40           C
ATOM    325  CG  PHE A 358      50.356 -51.358  16.033  1.00105.53           C
ATOM    326  CD1 PHE A 358      49.857 -52.097  14.975  1.00104.43           C
ATOM    327  CD2 PHE A 358      51.731 -51.242  16.160  1.00118.11           C
ATOM    328  CE1 PHE A 358      50.712 -52.691  14.058  1.00102.90           C
ATOM    329  CE2 PHE A 358      52.588 -51.836  15.239  1.00 94.19           C
ATOM    330  CZ  PHE A 358      52.076 -52.557  14.193  1.00 96.36           C
ATOM    331  N   LYS A 359      47.439 -48.178  18.105  1.00 90.98           N
ATOM    332  CA  LYS A 359      46.412 -47.820  19.084  1.00104.05           C
ATOM    333  C   LYS A 359      45.114 -47.382  18.408  1.00 95.02           C
ATOM    334  O   LYS A 359      44.046 -47.899  18.733  1.00 87.50           O
ATOM    335  CB  LYS A 359      46.916 -46.717  20.019  1.00108.56           C
ATOM    336  CG  LYS A 359      46.192 -46.657  21.373  1.00126.39           C
ATOM    337  CD  LYS A 359      44.725 -46.232  21.228  1.00140.08           C
ATOM    338  CE  LYS A 359      44.098 -45.844  22.558  1.00141.37           C
ATOM    339  NZ  LYS A 359      42.721 -45.285  22.396  1.00105.76           N
ATOM    340  N   GLU A 360      45.186 -46.430  17.482  1.00 94.94           N
ATOM    341  CA  GLU A 360      43.988 -46.039  16.742  1.00105.81           C
ATOM    342  C   GLU A 360      43.446 -47.252  15.982  1.00100.90           C
ATOM    343  O   GLU A 360      42.242 -47.373  15.763  1.00100.88           O
ATOM    344  CB  GLU A 360      44.273 -44.886  15.775  1.00 77.85           C
ATOM    345  N   LEU A 361      44.342 -48.159  15.609  1.00 89.90           N
ATOM    346  CA  LEU A 361      43.968 -49.353  14.863  1.00 82.88           C
ATOM    347  C   LEU A 361      43.103 -50.272  15.721  1.00 94.96           C
ATOM    348  O   LEU A 361      42.194 -50.943  15.227  1.00 86.03           O
ATOM    349  CB  LEU A 361      45.220 -50.090  14.388  1.00 78.84           C
ATOM    350  CG  LEU A 361      45.352 -50.331  12.882  1.00 88.10           C
ATOM    351  CD1 LEU A 361      45.327 -49.029  12.078  1.00 72.11           C
ATOM    352  CD2 LEU A 361      46.628 -51.131  12.595  1.00 90.85           C
ATOM    353  N   LEU A 362      43.396 -50.294  17.015  1.00 97.68           N
ATOM    354  CA  LEU A 362      42.660 -51.118  17.958  1.00 86.73           C
ATOM    355  C   LEU A 362      41.407 -50.376  18.385  1.00 85.08           C
ATOM    356  O   LEU A 362      40.366 -50.976  18.632  1.00 94.83           O
ATOM    357  CB  LEU A 362      43.525 -51.450  19.171  1.00 98.25           C
ATOM    358  CG  LEU A 362      42.950 -52.492  20.133  1.00107.84           C
ATOM    359  CD1 LEU A 362      43.156 -53.910  19.591  1.00 98.60           C
ATOM    360  CD2 LEU A 362      43.557 -52.337  21.524  1.00112.95           C
ATOM    361  N   ARG A 363      41.517 -49.056  18.471  1.00 94.94           N
ATOM    362  CA  ARG A 363      40.385 -48.228  18.869  1.00 96.46           C
ATOM    363  C   ARG A 363      39.271 -48.432  17.852  1.00 94.42           C
ATOM    364  O   ARG A 363      38.114 -48.620  18.215  1.00 94.74           O
ATOM    365  CB  ARG A 363      40.783 -46.747  18.968  1.00 86.47           C
ATOM    366  CG  ARG A 363      39.783 -45.878  19.731  1.00 84.54           C
ATOM    367  CD  ARG A 363      38.808 -45.185  18.784  1.00 94.45           C
ATOM    368  NE  ARG A 363      39.495 -44.253  17.893  1.00 91.31           N
ATOM    369  CZ  ARG A 363      38.993 -43.783  16.754  1.00102.25           C
ATOM    370  NH1 ARG A 363      37.789 -44.151  16.337  1.00 85.44           N
ATOM    371  NH2 ARG A 363      39.709 -42.943  16.021  1.00121.30           N
ATOM    372  N   ARG A 364      39.642 -48.420  16.575  1.00 90.58           N
ATOM    373  CA  ARG A 364      38.699 -48.652  15.488  1.00 89.84           C
ATOM    374  C   ARG A 364      38.131 -50.068  15.531  1.00 91.22           C
ATOM    375  O   ARG A 364      36.953 -50.290  15.257  1.00 90.68           O
ATOM    376  CB  ARG A 364      39.377 -48.403  14.143  1.00 73.36           C
ATOM    377  CG  ARG A 364      39.638 -46.934  13.855  1.00 64.07           C
ATOM    378  CD  ARG A 364      39.477 -46.619  12.378  1.00 57.83           C
ATOM    379  NE  ARG A 364      39.517 -45.184  12.132  1.00 76.04           N
ATOM    380  CZ  ARG A 364      38.878 -44.561  11.147  1.00 74.90           C
ATOM    381  NH1 ARG A 364      38.120 -45.231  10.292  1.00 78.73           N
ATOM    382  NH2 ARG A 364      38.992 -43.248  11.024  1.00 83.92           N
ATOM    383  N   LEU A 365      38.978 -51.025  15.875  1.00 90.65           N
ATOM    384  CA  LEU A 365      38.567 -52.417  15.939  1.00 87.03           C
ATOM    385  C   LEU A 365      37.498 -52.584  17.012  1.00 92.95           C
ATOM    386  O   LEU A 365      36.527 -53.313  16.831  1.00 86.92           O
ATOM    387  CB  LEU A 365      39.779 -53.312  16.230  1.00 89.80           C
ATOM    388  CG  LEU A 365      40.039 -54.483  15.283  1.00 85.51           C
ATOM    389  CD1 LEU A 365      38.842 -55.424  15.280  1.00113.78           C
ATOM    390  CD2 LEU A 365      40.363 -54.010  13.865  1.00 67.36           C
ATOM    391  N   GLU A 366      37.677 -51.889  18.129  1.00 96.19           N
ATOM    392  CA  GLU A 366      36.780 -52.035  19.269  1.00 98.59           C
ATOM    393  C   GLU A 366      35.472 -51.300  19.022  1.00 94.21           C
ATOM    394  O   GLU A 366      34.420 -51.696  19.530  1.00 97.72           O
ATOM    395  CB  GLU A 366      37.447 -51.522  20.545  1.00 95.96           C
ATOM    396  CG  GLU A 366      38.445 -52.497  21.141  1.00108.01           C
ATOM    397  CD  GLU A 366      39.193 -51.920  22.326  1.00117.31           C
ATOM    398  OE1 GLU A 366      39.681 -50.770  22.222  1.00109.21           O
ATOM    399  OE2 GLU A 366      39.287 -52.613  23.364  1.00118.19           O
ATOM    400  N   VAL A 367      35.536 -50.235  18.228  1.00 90.97           N
ATOM    401  CA  VAL A 367      34.331 -49.521  17.825  1.00 88.70           C
ATOM    402  C   VAL A 367      33.482 -50.457  16.958  1.00 97.98           C
ATOM    403  O   VAL A 367      32.270 -50.554  17.145  1.00 97.13           O
ATOM    404  CB  VAL A 367      34.665 -48.208  17.065  1.00 80.01           C
ATOM    405  CG1 VAL A 367      33.430 -47.628  16.400  1.00 98.30           C
ATOM    406  CG2 VAL A 367      35.247 -47.185  18.013  1.00 85.70           C
ATOM    407  N   GLN A 368      34.132 -51.159  16.032  1.00 94.15           N
ATOM    408  CA  GLN A 368      33.449 -52.119  15.171  1.00 78.12           C
ATOM    409  C   GLN A 368      32.681 -53.135  15.980  1.00 75.87           C
ATOM    410  O   GLN A 368      31.564 -53.493  15.637  1.00 90.88           O
ATOM    411  CB  GLN A 368      34.441 -52.857  14.277  1.00 87.70           C
ATOM    412  CG  GLN A 368      35.058 -52.023  13.173  1.00 79.35           C
ATOM    413  CD  GLN A 368      35.997 -52.828  12.298  1.00 88.79           C
ATOM    414  OE1 GLN A 368      36.184 -54.037  12.496  1.00 78.87           O
ATOM    415  NE2 GLN A 368      36.589 -52.164  11.317  1.00 80.69           N
ATOM    416  N   ASP A 369      33.293 -53.605  17.054  1.00 85.31           N
ATOM    417  CA  ASP A 369      32.697 -54.665  17.845  1.00 97.09           C
ATOM    418  C   ASP A 369      31.501 -54.131  18.613  1.00 92.09           C
ATOM    419  O   ASP A 369      30.483 -54.804  18.734  1.00 90.81           O
ATOM    420  CB  ASP A 369      33.715 -55.270  18.808  1.00 90.29           C
ATOM    421  CG  ASP A 369      33.191 -56.511  19.491  1.00104.06           C
ATOM    422  OD1 ASP A 369      33.071 -57.557  18.811  1.00102.43           O
ATOM    423  OD2 ASP A 369      32.893 -56.440  20.702  1.00106.27           O
ATOM    424  N   GLN A 370      31.626 -52.911  19.117  1.00 97.57           N
ATOM    425  CA  GLN A 370      30.547 -52.274  19.868  1.00105.00           C
ATOM    426  C   GLN A 370      29.310 -52.088  18.992  1.00 95.51           C
ATOM    427  O   GLN A 370      28.186 -52.366  19.409  1.00 95.72           O
ATOM    428  CB  GLN A 370      31.011 -50.921  20.414  1.00104.13           C
ATOM    429  CG  GLN A 370      29.960 -50.174  21.220  1.00127.53           C
ATOM    430  CD  GLN A 370      30.176 -48.677  21.202  1.00128.51           C
ATOM    431  OE1 GLN A 370      29.286 -47.915  20.815  1.00131.77           O
ATOM    432  NE2 GLN A 370      31.363 -48.243  21.619  1.00118.78           N
ATOM    433  N   MET A 371      29.539 -51.608  17.775  1.00 97.34           N
ATOM    434  CA  MET A 371      28.468 -51.337  16.827  1.00 89.97           C
ATOM    435  C   MET A 371      27.865 -52.627  16.277  1.00 84.14           C
ATOM    436  O   MET A 371      26.650 -52.737  16.141  1.00 90.28           O
ATOM    437  CB  MET A 371      28.993 -50.470  15.683  1.00 83.11           C
ATOM    438  CG  MET A 371      28.103 -49.307  15.350  1.00 97.91           C
ATOM    439  SD  MET A 371      27.811 -48.287  16.804  1.00113.94           S
ATOM    440  CE  MET A 371      26.115 -47.803  16.508  1.00113.56           C
ATOM    441  N   THR A 372      28.712 -53.602  15.961  1.00 84.65           N
ATOM    442  CA  THR A 372      28.225 -54.915  15.548  1.00 91.68           C
ATOM    443  C   THR A 372      27.405 -55.527  16.675  1.00 85.44           C
ATOM    444  O   THR A 372      26.441 -56.252  16.431  1.00 81.36           O
ATOM    445  CB  THR A 372      29.377 -55.870  15.159  1.00 76.61           C
ATOM    446  OG1 THR A 372      29.921 -55.460  13.904  1.00 90.69           O
ATOM    447  CG2 THR A 372      28.885 -57.301  14.999  1.00 80.53           C
ATOM    448  N   LYS A 373      27.798 -55.228  17.908  1.00 91.25           N
ATOM    449  CA  LYS A 373      27.032 -55.643  19.075  1.00 86.08           C
ATOM    450  C   LYS A 373      25.640 -55.011  19.047  1.00 93.68           C
ATOM    451  O   LYS A 373      24.648 -55.660  19.386  1.00101.66           O
ATOM    452  CB  LYS A 373      27.752 -55.254  20.369  1.00 76.05           C
ATOM    453  CG  LYS A 373      28.179 -56.431  21.225  1.00 78.70           C
ATOM    454  CD  LYS A 373      29.554 -56.928  20.860  1.00 87.67           C
ATOM    455  CE  LYS A 373      30.001 -58.035  21.793  1.00 80.99           C
ATOM    456  NZ  LYS A 373      31.450 -58.338  21.618  1.00106.65           N
ATOM    457  N   GLN A 374      25.581 -53.743  18.648  1.00 82.83           N
ATOM    458  CA  GLN A 374      24.319 -53.029  18.533  1.00 84.45           C
ATOM    459  C   GLN A 374      23.558 -53.488  17.299  1.00 81.63           C
ATOM    460  O   GLN A 374      22.336 -53.612  17.323  1.00 91.75           O
ATOM    461  CB  GLN A 374      24.555 -51.513  18.469  1.00101.39           C
ATOM    462  CG  GLN A 374      24.716 -50.837  19.831  1.00107.85           C
ATOM    463  CD  GLN A 374      24.627 -49.319  19.755  1.00122.07           C
ATOM    464  OE1 GLN A 374      24.092 -48.760  18.794  1.00112.78           O
ATOM    465  NE2 GLN A 374      25.153 -48.646  20.775  1.00131.66           N
ATOM    466  N   HIS A 375      24.289 -53.721  16.217  1.00 76.21           N
ATOM    467  CA  HIS A 375      23.694 -54.195  14.977  1.00 84.47           C
ATOM    468  C   HIS A 375      22.922 -55.495  15.205  1.00 93.42           C
ATOM    469  O   HIS A 375      21.747 -55.603  14.850  1.00 96.09           O
ATOM    470  CB  HIS A 375      24.773 -54.416  13.918  1.00 80.80           C
ATOM    471  CG  HIS A 375      25.280 -53.159  13.297  1.00 78.50           C
ATOM    472  ND1 HIS A 375      24.791 -51.912  13.622  1.00 84.66           N
ATOM    473  CD2 HIS A 375      26.236 -52.948  12.358  1.00 92.21           C
ATOM    474  CE1 HIS A 375      25.418 -50.991  12.914  1.00 82.62           C
ATOM    475  NE2 HIS A 375      26.301 -51.597  12.137  1.00 92.31           N
ATOM    476  N   GLN A 376      23.599 -56.477  15.795  1.00 88.87           N
ATOM    477  CA  GLN A 376      23.006 -57.777  16.072  1.00 84.74           C
ATOM    478  C   GLN A 376      21.753 -57.655  16.934  1.00 92.89           C
ATOM    479  O   GLN A 376      20.822 -58.448  16.804  1.00 97.32           O
ATOM    480  CB  GLN A 376      24.021 -58.681  16.771  1.00 88.93           C
ATOM    481  CG  GLN A 376      23.527 -60.104  16.976  1.00 95.50           C
ATOM    482  CD  GLN A 376      23.216 -60.796  15.664  1.00 95.75           C
ATOM    483  OE1 GLN A 376      23.859 -60.536  14.647  1.00 98.08           O
ATOM    484  NE2 GLN A 376      22.221 -61.675  15.677  1.00108.09           N
ATOM    485  N   SER A 377      21.738 -56.667  17.821  1.00 85.73           N
ATOM    486  CA  SER A 377      20.633 -56.503  18.755  1.00 93.67           C
ATOM    487  C   SER A 377      19.357 -56.041  18.040  1.00103.55           C
ATOM    488  O   SER A 377      18.262 -56.505  18.365  1.00102.67           O
ATOM    489  CB  SER A 377      21.015 -55.514  19.857  1.00 87.54           C
ATOM    490  OG  SER A 377      20.018 -55.474  20.862  1.00120.98           O
ATOM    491  N   ARG A 378      19.502 -55.128  17.079  1.00 93.61           N
ATOM    492  CA  ARG A 378      18.391 -54.704  16.224  1.00 91.96           C
ATOM    493  C   ARG A 378      17.807 -55.885  15.440  1.00 99.55           C
ATOM    494  O   ARG A 378      16.588 -56.085  15.404  1.00 97.13           O
ATOM    495  CB  ARG A 378      18.855 -53.620  15.253  1.00 90.82           C
ATOM    496  CG  ARG A 378      19.488 -52.425  15.940  1.00105.84           C
ATOM    497  CD  ARG A 378      18.838 -51.101  15.534  1.00116.88           C
ATOM    498  NE  ARG A 378      19.626 -50.372  14.541  1.00117.06           N
ATOM    499  CZ  ARG A 378      19.297 -49.178  14.059  1.00116.81           C
ATOM    500  NH1 ARG A 378      18.190 -48.576  14.477  1.00120.33           N
ATOM    501  NH2 ARG A 378      20.072 -48.586  13.158  1.00102.89           N
ATOM    502  N   LEU A 379      18.689 -56.664  14.818  1.00 87.02           N
ATOM    503  CA  LEU A 379      18.285 -57.809  14.009  1.00 85.62           C
ATOM    504  C   LEU A 379      17.474 -58.831  14.794  1.00 84.60           C
ATOM    505  O   LEU A 379      16.617 -59.515  14.240  1.00 81.76           O
ATOM    506  CB  LEU A 379      19.515 -58.489  13.427  1.00 89.93           C
ATOM    507  CG  LEU A 379      20.358 -57.647  12.478  1.00 86.09           C
ATOM    508  CD1 LEU A 379      21.678 -58.370  12.197  1.00 88.28           C
ATOM    509  CD2 LEU A 379      19.577 -57.367  11.197  1.00 73.60           C
ATOM    510  N   ASP A 380      17.765 -58.953  16.082  1.00 82.80           N
ATOM    511  CA  ASP A 380      17.025 -59.868  16.928  1.00 92.27           C
ATOM    512  C   ASP A 380      15.617 -59.325  17.159  1.00 92.41           C
ATOM    513  O   ASP A 380      14.637 -60.071  17.064  1.00 78.44           O
ATOM    514  CB  ASP A 380      17.768 -60.091  18.243  1.00 94.00           C
ATOM    515  CG  ASP A 380      18.839 -61.158  18.124  1.00110.96           C
ATOM    516  OD1 ASP A 380      19.361 -61.351  17.004  1.00109.68           O
ATOM    517  OD2 ASP A 380      19.150 -61.812  19.142  1.00127.24           O
ATOM    518  N   ILE A 381      15.519 -58.024  17.434  1.00 79.48           N
ATOM    519  CA  ILE A 381      14.227 -57.363  17.542  1.00 79.36           C
ATOM    520  C   ILE A 381      13.459 -57.521  16.230  1.00 85.56           C
ATOM    521  O   ILE A 381      12.334 -58.009  16.211  1.00 84.87           O
ATOM    522  CB  ILE A 381      14.374 -55.856  17.870  1.00 94.88           C
ATOM    523  CG1 ILE A 381      14.826 -55.667  19.322  1.00 91.72           C
ATOM    524  CG2 ILE A 381      13.054 -55.078  17.569  1.00 78.47           C
ATOM    525  CD1 ILE A 381      15.289 -54.244  19.641  1.00 89.95           C
ATOM    526  N   ILE A 382      14.079 -57.102  15.133  1.00 86.02           N
ATOM    527  CA  ILE A 382      13.445 -57.169  13.822  1.00 78.04           C
ATOM    528  C   ILE A 382      13.020 -58.586  13.505  1.00 78.58           C
ATOM    529  O   ILE A 382      11.937 -58.800  12.983  1.00 84.13           O
ATOM    530  CB  ILE A 382      14.382 -56.667  12.713  1.00 78.69           C
ATOM    531  CG1 ILE A 382      14.569 -55.159  12.843  1.00 73.22           C
ATOM    532  CG2 ILE A 382      13.836 -57.016  11.329  1.00 78.91           C
ATOM    533  CD1 ILE A 382      15.653 -54.605  11.949  1.00 79.45           C
ATOM    534  N   SER A 383      13.877 -59.553  13.814  1.00 90.09           N
ATOM    535  CA  SER A 383      13.528 -60.952  13.631  1.00 88.11           C
ATOM    536  C   SER A 383      12.210 -61.227  14.358  1.00 81.56           C
ATOM    537  O   SER A 383      11.315 -61.866  13.808  1.00 64.01           O
ATOM    538  CB  SER A 383      14.642 -61.867  14.148  1.00 73.08           C
ATOM    539  OG  SER A 383      14.281 -63.229  13.996  1.00 88.41           O
ATOM    540  N   GLU A 384      12.109 -60.698  15.579  1.00 85.94           N
ATOM    541  CA  GLU A 384      10.929 -60.849  16.428  1.00 84.64           C
ATOM    542  C   GLU A 384       9.683 -60.344  15.705  1.00 84.36           C
ATOM    543  O   GLU A 384       8.641 -61.001  15.703  1.00 93.06           O
ATOM    544  CB  GLU A 384      11.112 -60.086  17.754  1.00 81.53           C
ATOM    545  CG  GLU A 384      10.463 -60.739  18.976  1.00104.98           C
ATOM    546  CD  GLU A 384      11.272 -61.898  19.524  1.00108.04           C
ATOM    547  OE1 GLU A 384      10.970 -62.361  20.648  1.00112.89           O
ATOM    548  OE2 GLU A 384      12.208 -62.346  18.832  1.00113.36           O
ATOM    549  N   ASP A 385       9.805 -59.186  15.069  1.00 67.58           N
ATOM    550  CA  ASP A 385       8.670 -58.552  14.414  1.00 85.64           C
ATOM    551  C   ASP A 385       8.290 -59.218  13.084  1.00 90.40           C
ATOM    552  O   ASP A 385       7.249 -58.889  12.506  1.00 91.26           O
ATOM    553  CB  ASP A 385       8.959 -57.067  14.177  1.00 76.78           C
ATOM    554  CG  ASP A 385       9.160 -56.296  15.463  1.00 82.48           C
ATOM    555  OD1 ASP A 385       9.041 -56.886  16.557  1.00 92.03           O
ATOM    556  OD2 ASP A 385       9.431 -55.087  15.376  1.00 93.05           O
ATOM    557  N   ILE A 386       9.127 -60.139  12.603  1.00 86.71           N
ATOM    558  CA  ILE A 386       8.807 -60.921  11.406  1.00 76.00           C
ATOM    559  C   ILE A 386       7.927 -62.092  11.771  1.00 79.97           C
ATOM    560  O   ILE A 386       6.928 -62.344  11.116  1.00 92.85           O
ATOM    561  CB  ILE A 386      10.051 -61.494  10.695  1.00 85.51           C
ATOM    562  CG1 ILE A 386      11.096 -60.415  10.418  1.00 91.11           C
ATOM    563  CG2 ILE A 386       9.651 -62.177   9.393  1.00 80.62           C
ATOM    564  CD1 ILE A 386      10.546 -59.151   9.839  1.00 82.71           C
ATOM    565  N   GLY A 387       8.328 -62.840  12.792  1.00 80.42           N
ATOM    566  CA  GLY A 387       7.511 -63.932  13.277  1.00 94.92           C
ATOM    567  C   GLY A 387       6.108 -63.437  13.567  1.00 86.05           C
ATOM    568  O   GLY A 387       5.137 -64.093  13.192  1.00 87.96           O
ATOM    569  N   GLU A 388       6.007 -62.269  14.205  1.00 82.85           N
ATOM    570  CA  GLU A 388       4.712 -61.647  14.480  1.00 84.73           C
ATOM    571  C   GLU A 388       3.987 -61.377  13.171  1.00 84.69           C
ATOM    572  O   GLU A 388       2.808 -61.684  13.025  1.00 93.78           O
ATOM    573  CB  GLU A 388       4.873 -60.341  15.270  1.00 75.96           C
ATOM    574  CG  GLU A 388       3.555 -59.630  15.606  1.00104.50           C
ATOM    575  CD  GLU A 388       2.655 -60.435  16.538  1.00114.58           C
ATOM    576  OE1 GLU A 388       3.144 -61.423  17.130  1.00109.54           O
ATOM    577  OE2 GLU A 388       1.458 -60.075  16.680  1.00106.05           O
ATOM    578  N   LEU A 389       4.705 -60.813  12.212  1.00 76.96           N
ATOM    579  CA  LEU A 389       4.136 -60.520  10.911  1.00 66.15           C
ATOM    580  C   LEU A 389       3.639 -61.763  10.220  1.00 74.67           C
ATOM    581  O   LEU A 389       2.519 -61.810   9.721  1.00 92.67           O
ATOM    582  CB  LEU A 389       5.167 -59.849  10.030  1.00 72.17           C
ATOM    583  CG  LEU A 389       4.586 -58.815   9.075  1.00 94.21           C
ATOM    584  CD1 LEU A 389       5.703 -58.299   8.211  1.00 83.09           C
ATOM    585  CD2 LEU A 389       3.417 -59.367   8.238  1.00 95.22           C
ATOM    586  N   GLN A 390       4.497 -62.771  10.185  1.00 91.91           N
ATOM    587  CA  GLN A 390       4.193 -64.024   9.518  1.00 81.60           C
ATOM    588  C   GLN A 390       2.949 -64.637  10.113  1.00 76.25           C
ATOM    589  O   GLN A 390       2.083 -65.120   9.390  1.00 77.62           O
ATOM    590  CB  GLN A 390       5.375 -64.969   9.632  1.00 71.79           C
ATOM    591  CG  GLN A 390       6.574 -64.473   8.845  1.00 80.04           C
ATOM    592  CD  GLN A 390       7.740 -65.425   8.861  1.00 86.76           C
ATOM    593  OE1 GLN A 390       8.165 -65.890   9.916  1.00 92.50           O
ATOM    594  NE2 GLN A 390       8.267 -65.722   7.681  1.00 82.80           N
ATOM    595  N   LYS A 391       2.840 -64.574  11.434  1.00 78.99           N
ATOM    596  CA  LYS A 391       1.705 -65.174  12.111  1.00 81.03           C
ATOM    597  C   LYS A 391       0.490 -64.268  11.889  1.00 87.18           C
ATOM    598  O   LYS A 391      -0.609 -64.753  11.628  1.00 94.24           O
ATOM    599  CB  LYS A 391       2.010 -65.406  13.605  1.00 77.15           C
ATOM    600  CG  LYS A 391       1.638 -64.270  14.556  1.00 94.90           C
ATOM    601  CD  LYS A 391       1.846 -64.652  16.030  1.00105.77           C
ATOM    602  CE  LYS A 391       0.944 -63.818  16.960  1.00115.52           C
ATOM    603  NZ  LYS A 391       1.200 -64.059  18.412  1.00 94.05           N
ATOM    604  N   ASN A 392       0.694 -62.957  11.964  1.00 84.62           N
ATOM    605  CA  ASN A 392      -0.356 -62.001  11.623  1.00 78.07           C
ATOM    606  C   ASN A 392      -0.864 -62.269  10.216  1.00 82.34           C
ATOM    607  O   ASN A 392      -2.060 -62.203   9.950  1.00 89.80           O
ATOM    608  CB  ASN A 392       0.155 -60.560  11.731  1.00 74.67           C
ATOM    609  CG  ASN A 392       0.303 -60.094  13.168  1.00 88.91           C
ATOM    610  OD1 ASN A 392       0.061 -60.854  14.106  1.00 91.69           O
ATOM    611  ND2 ASN A 392       0.706 -58.837  13.349  1.00 98.33           N
ATOM    612  N   GLN A 393       0.054 -62.601   9.321  1.00 84.78           N
ATOM    613  CA  GLN A 393      -0.293 -62.857   7.934  1.00 85.85           C
ATOM    614  C   GLN A 393      -1.209 -64.084   7.831  1.00 78.59           C
ATOM    615  O   GLN A 393      -2.212 -64.062   7.129  1.00 72.63           O
ATOM    616  CB  GLN A 393       0.981 -63.053   7.103  1.00 83.07           C
ATOM    617  CG  GLN A 393       0.818 -62.840   5.596  1.00 91.41           C
ATOM    618  CD  GLN A 393       2.030 -63.323   4.788  1.00101.38           C
ATOM    619  OE1 GLN A 393       2.943 -63.958   5.324  1.00103.79           O
ATOM    620  NE2 GLN A 393       2.042 -63.013   3.495  1.00 90.82           N
ATOM    621  N   THR A 394      -0.867 -65.148   8.552  1.00 86.35           N
ATOM    622  CA  THR A 394      -1.606 -66.413   8.474  1.00 84.94           C
ATOM    623  C   THR A 394      -3.021 -66.261   9.029  1.00 82.78           C
ATOM    624  O   THR A 394      -3.979 -66.826   8.488  1.00 71.09           O
ATOM    625  CB  THR A 394      -0.882 -67.540   9.244  1.00 71.42           C
ATOM    626  OG1 THR A 394       0.316 -67.894   8.551  1.00 82.54           O
ATOM    627  CG2 THR A 394      -1.752 -68.776   9.346  1.00 85.14           C
ATOM    628  N   THR A 395      -3.135 -65.514  10.125  1.00 71.81           N
ATOM    629  CA  THR A 395      -4.430 -65.131  10.676  1.00 75.93           C
ATOM    630  C   THR A 395      -5.252 -64.374   9.631  1.00 78.79           C
ATOM    631  O   THR A 395      -6.429 -64.663   9.417  1.00 77.13           O
ATOM    632  CB  THR A 395      -4.277 -64.240  11.938  1.00 77.70           C
ATOM    633  OG1 THR A 395      -3.712 -65.007  13.003  1.00 80.17           O
ATOM    634  CG2 THR A 395      -5.624 -63.691  12.403  1.00 72.50           C
ATOM    635  N   THR A 396      -4.622 -63.403   8.981  1.00 80.77           N
ATOM    636  CA  THR A 396      -5.304 -62.554   8.012  1.00 79.53           C
ATOM    637  C   THR A 396      -5.845 -63.393   6.859  1.00 76.88           C
ATOM    638  O   THR A 396      -6.981 -63.200   6.420  1.00 78.00           O
ATOM    639  CB  THR A 396      -4.358 -61.445   7.487  1.00 66.24           C
ATOM    640  OG1 THR A 396      -3.974 -60.608   8.581  1.00 80.63           O
ATOM    641  CG2 THR A 396      -5.032 -60.569   6.451  1.00 67.52           C
ATOM    642  N   MET A 397      -5.047 -64.343   6.387  1.00 83.47           N
ATOM    643  CA  MET A 397      -5.485 -65.232   5.316  1.00 83.63           C
ATOM    644  C   MET A 397      -6.680 -66.066   5.774  1.00 78.63           C
ATOM    645  O   MET A 397      -7.556 -66.404   4.974  1.00 75.09           O
ATOM    646  CB  MET A 397      -4.340 -66.144   4.873  1.00 82.80           C
ATOM    647  CG  MET A 397      -3.150 -65.405   4.278  1.00 90.86           C
ATOM    648  SD  MET A 397      -1.815 -66.514   3.800  1.00 82.43           S
ATOM    649  CE  MET A 397      -2.580 -67.383   2.439  1.00 47.08           C
ATOM    650  N   ALA A 398      -6.724 -66.367   7.070  1.00 77.52           N
ATOM    651  CA  ALA A 398      -7.748 -67.248   7.627  1.00 66.12           C
ATOM    652  C   ALA A 398      -9.074 -66.532   7.693  1.00 75.80           C
ATOM    653  O   ALA A 398     -10.111 -67.078   7.300  1.00 74.78           O
ATOM    654  CB  ALA A 398      -7.343 -67.732   9.013  1.00 58.68           C
ATOM    655  N   LYS A 399      -9.026 -65.299   8.194  1.00 73.08           N
ATOM    656  CA  LYS A 399     -10.206 -64.456   8.295  1.00 68.13           C
ATOM    657  C   LYS A 399     -10.756 -64.154   6.906  1.00 75.23           C
ATOM    658  O   LYS A 399     -11.976 -64.076   6.707  1.00 67.31           O
ATOM    659  CB  LYS A 399      -9.876 -63.168   9.034  1.00 66.60           C
ATOM    660  CG  LYS A 399      -9.497 -63.399  10.482  1.00 68.24           C
ATOM    661  CD  LYS A 399      -9.523 -62.117  11.283  1.00 60.98           C
ATOM    662  CE  LYS A 399      -9.327 -62.397  12.758  1.00 64.65           C
ATOM    663  NZ  LYS A 399      -9.142 -61.145  13.535  1.00 95.49           N
ATOM    664  N   ILE A 400      -9.863 -64.011   5.934  1.00 67.52           N
ATOM    665  CA  ILE A 400     -10.317 -63.820   4.567  1.00 72.52           C
ATOM    666  C   ILE A 400     -11.137 -65.021   4.115  1.00 64.06           C
ATOM    667  O   ILE A 400     -12.201 -64.852   3.522  1.00 70.10           O
ATOM    668  CB  ILE A 400      -9.142 -63.574   3.606  1.00 72.07           C
ATOM    669  CG1 ILE A 400      -8.595 -62.170   3.855  1.00 70.55           C
ATOM    670  CG2 ILE A 400      -9.589 -63.710   2.146  1.00 62.82           C
ATOM    671  CD1 ILE A 400      -7.360 -61.858   3.114  1.00 61.16           C
ATOM    672  N   GLY A 401     -10.660 -66.227   4.415  1.00 66.04           N
ATOM    673  CA  GLY A 401     -11.367 -67.445   4.045  1.00 69.78           C
ATOM    674  C   GLY A 401     -12.754 -67.566   4.657  1.00 72.35           C
ATOM    675  O   GLY A 401     -13.707 -67.948   3.983  1.00 61.18           O
ATOM    676  N   GLN A 402     -12.867 -67.235   5.940  1.00 70.73           N
ATOM    677  CA  GLN A 402     -14.163 -67.197   6.601  1.00 68.44           C
ATOM    678  C   GLN A 402     -15.101 -66.197   5.935  1.00 73.95           C
ATOM    679  O   GLN A 402     -16.193 -66.553   5.499  1.00 86.31           O
ATOM    680  CB  GLN A 402     -14.008 -66.825   8.078  1.00 66.48           C
ATOM    681  CG  GLN A 402     -13.080 -67.729   8.860  1.00 85.55           C
ATOM    682  CD  GLN A 402     -12.887 -67.276  10.300  1.00101.14           C
ATOM    683  OE1 GLN A 402     -13.783 -66.669  10.906  1.00 83.32           O
ATOM    684  NE2 GLN A 402     -11.704 -67.570  10.858  1.00 81.05           N
ATOM    685  N   TYR A 403     -14.661 -64.945   5.858  1.00 71.94           N
ATOM    686  CA  TYR A 403     -15.537 -63.850   5.466  1.00 66.79           C
ATOM    687  C   TYR A 403     -16.004 -64.008   4.024  1.00 63.92           C
ATOM    688  O   TYR A 403     -17.097 -63.561   3.684  1.00 68.18           O
ATOM    689  CB  TYR A 403     -14.839 -62.491   5.654  1.00 65.77           C
ATOM    690  CG  TYR A 403     -14.431 -62.156   7.081  1.00 61.78           C
ATOM    691  CD1 TYR A 403     -14.662 -63.037   8.125  1.00 69.76           C
ATOM    692  CD2 TYR A 403     -13.820 -60.951   7.380  1.00 70.88           C
ATOM    693  CE1 TYR A 403     -14.293 -62.731   9.421  1.00 66.64           C
ATOM    694  CE2 TYR A 403     -13.446 -60.636   8.680  1.00 73.10           C
ATOM    695  CZ  TYR A 403     -13.690 -61.534   9.698  1.00 71.53           C
ATOM    696  OH  TYR A 403     -13.328 -61.242  11.003  1.00 69.59           O
ATOM    697  N   LYS A 404     -15.193 -64.637   3.176  1.00 59.24           N
ATOM    698  CA  LYS A 404     -15.646 -64.952   1.821  1.00 72.97           C
ATOM    699  C   LYS A 404     -16.761 -65.992   1.909  1.00 75.12           C
ATOM    700  O   LYS A 404     -17.731 -65.969   1.151  1.00 69.98           O
ATOM    701  CB  LYS A 404     -14.508 -65.480   0.949  1.00 66.14           C
ATOM    702  CG  LYS A 404     -13.481 -64.452   0.571  1.00 84.14           C
ATOM    703  CD  LYS A 404     -13.387 -64.293  -0.943  1.00104.79           C
ATOM    704  CE  LYS A 404     -12.244 -63.350  -1.342  1.00110.46           C
ATOM    705  NZ  LYS A 404     -12.479 -62.687  -2.661  1.00114.34           N
ATOM    706  N   ARG A 405     -16.608 -66.902   2.858  1.00 69.26           N
ATOM    707  CA  ARG A 405     -17.548 -67.984   3.030  1.00 65.78           C
ATOM    708  C   ARG A 405     -18.871 -67.437   3.546  1.00 64.85           C
ATOM    709  O   ARG A 405     -19.937 -67.748   3.010  1.00 63.00           O
ATOM    710  CB  ARG A 405     -16.973 -69.021   3.991  1.00 63.42           C
ATOM    711  CG  ARG A 405     -17.088 -70.440   3.518  1.00 69.25           C
ATOM    712  CD  ARG A 405     -16.156 -71.327   4.329  1.00 94.35           C
ATOM    713  NE  ARG A 405     -14.768 -71.215   3.875  1.00 85.68           N
ATOM    714  CZ  ARG A 405     -13.712 -71.021   4.663  1.00 89.59           C
ATOM    715  NH1 ARG A 405     -13.839 -70.908   5.983  1.00 79.09           N
ATOM    716  NH2 ARG A 405     -12.509 -70.938   4.118  1.00 87.05           N
ATOM    717  N   LYS A 406     -18.798 -66.628   4.595  1.00 64.06           N
ATOM    718  CA  LYS A 406     -19.988 -65.991   5.141  1.00 71.31           C
ATOM    719  C   LYS A 406     -20.695 -65.173   4.065  1.00 70.84           C
ATOM    720  O   LYS A 406     -21.918 -65.197   3.965  1.00 70.55           O
ATOM    721  CB  LYS A 406     -19.639 -65.082   6.322  1.00 64.43           C
ATOM    722  CG  LYS A 406     -20.850 -64.709   7.168  1.00 68.87           C
ATOM    723  CD  LYS A 406     -21.269 -65.866   8.057  1.00 62.34           C
ATOM    724  CE  LYS A 406     -22.767 -66.025   8.145  1.00 81.18           C
ATOM    725  NZ  LYS A 406     -23.126 -67.329   8.783  1.00101.36           N
ATOM    726  N   LEU A 407     -19.922 -64.447   3.262  1.00 64.99           N
ATOM    727  CA  LEU A 407     -20.495 -63.558   2.262  1.00 69.73           C
ATOM    728  C   LEU A 407     -21.270 -64.378   1.239  1.00 70.42           C
ATOM    729  O   LEU A 407     -22.386 -64.009   0.833  1.00 68.68           O
ATOM    730  CB  LEU A 407     -19.407 -62.734   1.575  1.00 69.27           C
ATOM    731  CG  LEU A 407     -19.929 -61.682   0.595  1.00 70.20           C
ATOM    732  CD1 LEU A 407     -20.776 -60.631   1.312  1.00 63.57           C
ATOM    733  CD2 LEU A 407     -18.776 -61.034  -0.158  1.00 73.17           C
ATOM    734  N   MET A 408     -20.665 -65.498   0.849  1.00 60.89           N
ATOM    735  CA  MET A 408     -21.254 -66.438  -0.102  1.00 68.86           C
ATOM    736  C   MET A 408     -22.580 -66.986   0.451  1.00 63.06           C
ATOM    737  O   MET A 408     -23.553 -67.186  -0.282  1.00 55.38           O
ATOM    738  CB  MET A 408     -20.252 -67.563  -0.382  1.00 77.54           C
ATOM    739  CG  MET A 408     -20.680 -68.613  -1.411  1.00102.36           C
ATOM    740  SD  MET A 408     -19.413 -69.879  -1.722  1.00 93.55           S
ATOM    741  CE  MET A 408     -18.134 -68.859  -2.452  1.00 69.29           C
ATOM    742  N   GLU A 409     -22.605 -67.201   1.760  1.00 58.32           N
ATOM    743  CA  GLU A 409     -23.788 -67.663   2.470  1.00 50.23           C
ATOM    744  C   GLU A 409     -24.876 -66.594   2.494  1.00 66.95           C
ATOM    745  O   GLU A 409     -26.024 -66.828   2.096  1.00 63.57           O
ATOM    746  CB  GLU A 409     -23.398 -68.046   3.895  1.00 47.96           C
ATOM    747  CG  GLU A 409     -24.545 -68.304   4.826  1.00 78.29           C
ATOM    748  CD  GLU A 409     -24.088 -68.456   6.257  1.00 85.46           C
ATOM    749  OE1 GLU A 409     -22.895 -68.762   6.469  1.00 84.16           O
ATOM    750  OE2 GLU A 409     -24.914 -68.259   7.176  1.00 92.19           O
ATOM    751  N   LEU A 410     -24.499 -65.419   2.983  1.00 64.25           N
ATOM    752  CA  LEU A 410     -25.421 -64.311   3.130  1.00 60.95           C
ATOM    753  C   LEU A 410     -25.964 -63.901   1.774  1.00 65.85           C
ATOM    754  O   LEU A 410     -27.164 -63.623   1.627  1.00 60.28           O
ATOM    755  CB  LEU A 410     -24.723 -63.129   3.805  1.00 58.56           C
ATOM    756  CG  LEU A 410     -24.219 -63.354   5.236  1.00 55.16           C
ATOM    757  CD1 LEU A 410     -23.458 -62.147   5.728  1.00 62.50           C
ATOM    758  CD2 LEU A 410     -25.359 -63.666   6.183  1.00 69.58           C
ATOM    759  N   SER A 411     -25.082 -63.869   0.778  1.00 65.62           N
ATOM    760  CA  SER A 411     -25.491 -63.464  -0.561  1.00 67.15           C
ATOM    761  C   SER A 411     -26.614 -64.359  -1.045  1.00 65.62           C
ATOM    762  O   SER A 411     -27.603 -63.896  -1.602  1.00 74.30           O
ATOM    763  CB  SER A 411     -24.326 -63.520  -1.541  1.00 58.09           C
ATOM    764  OG  SER A 411     -24.807 -63.360  -2.865  1.00 70.72           O
ATOM    765  N   HIS A 412     -26.472 -65.650  -0.805  1.00 64.45           N
ATOM    766  CA  HIS A 412     -27.456 -66.589  -1.291  1.00 67.48           C
ATOM    767  C   HIS A 412     -28.734 -66.494  -0.471  1.00 59.61           C
ATOM    768  O   HIS A 412     -29.826 -66.687  -0.990  1.00 57.37           O
ATOM    769  CB  HIS A 412     -26.895 -67.994  -1.253  1.00 52.31           C
ATOM    770  CG  HIS A 412     -27.732 -68.985  -1.980  1.00 53.10           C
ATOM    771  ND1 HIS A 412     -28.604 -69.835  -1.332  1.00 51.67           N
ATOM    772  CD2 HIS A 412     -27.839 -69.268  -3.299  1.00 61.69           C
ATOM    773  CE1 HIS A 412     -29.203 -70.606  -2.220  1.00 64.69           C
ATOM    774  NE2 HIS A 412     -28.759 -70.281  -3.423  1.00 68.35           N
ATOM    775  N   ARG A 413     -28.592 -66.190   0.812  1.00 55.06           N
ATOM    776  CA  ARG A 413     -29.747 -66.012   1.676  1.00 49.98           C
ATOM    777  C   ARG A 413     -30.580 -64.791   1.268  1.00 67.43           C
ATOM    778  O   ARG A 413     -31.816 -64.836   1.324  1.00 68.87           O
ATOM    779  CB  ARG A 413     -29.297 -65.891   3.125  1.00 57.42           C
ATOM    780  CG  ARG A 413     -28.997 -67.229   3.759  1.00 50.60           C
ATOM    781  CD  ARG A 413     -28.260 -67.076   5.059  1.00 54.98           C
ATOM    782  NE  ARG A 413     -29.096 -66.494   6.099  1.00 54.60           N
ATOM    783  CZ  ARG A 413     -28.637 -66.136   7.293  1.00 62.44           C
ATOM    784  NH1 ARG A 413     -27.356 -66.300   7.584  1.00 63.31           N
ATOM    785  NH2 ARG A 413     -29.451 -65.608   8.194  1.00 69.55           N
ATOM    786  N   VAL A 414     -29.916 -63.712   0.846  1.00 56.79           N
ATOM    787  CA  VAL A 414     -30.631 -62.530   0.351  1.00 58.55           C
ATOM    788  C   VAL A 414     -31.401 -62.856  -0.936  1.00 63.41           C
ATOM    789  O   VAL A 414     -32.548 -62.412  -1.114  1.00 62.54           O
ATOM    790  CB  VAL A 414     -29.676 -61.336   0.072  1.00 63.80           C
ATOM    791  CG1 VAL A 414     -30.336 -60.297  -0.876  1.00 63.87           C
ATOM    792  CG2 VAL A 414     -29.235 -60.682   1.379  1.00 58.42           C
ATOM    793  N   LEU A 415     -30.773 -63.615  -1.836  1.00 45.16           N
ATOM    794  CA  LEU A 415     -31.427 -63.981  -3.083  1.00 53.28           C
ATOM    795  C   LEU A 415     -32.667 -64.825  -2.788  1.00 62.24           C
ATOM    796  O   LEU A 415     -33.639 -64.796  -3.536  1.00 60.94           O
ATOM    797  CB  LEU A 415     -30.469 -64.739  -4.008  1.00 59.95           C
ATOM    798  CG  LEU A 415     -31.114 -65.336  -5.274  1.00 54.54           C
ATOM    799  CD1 LEU A 415     -31.717 -64.264  -6.156  1.00 58.55           C
ATOM    800  CD2 LEU A 415     -30.122 -66.156  -6.060  1.00 55.28           C
ATOM    801  N   GLN A 416     -32.640 -65.576  -1.696  1.00 56.30           N
ATOM    802  CA  GLN A 416     -33.791 -66.380  -1.331  1.00 57.98           C
ATOM    803  C   GLN A 416     -34.925 -65.503  -0.823  1.00 54.58           C
ATOM    804  O   GLN A 416     -36.075 -65.725  -1.180  1.00 56.23           O
ATOM    805  CB  GLN A 416     -33.399 -67.424  -0.295  1.00 65.12           C
ATOM    806  CG  GLN A 416     -32.565 -68.540  -0.907  1.00 59.79           C
ATOM    807  CD  GLN A 416     -31.907 -69.417   0.124  1.00 59.93           C
ATOM    808  OE1 GLN A 416     -31.599 -68.972   1.224  1.00 67.47           O
ATOM    809  NE2 GLN A 416     -31.697 -70.676  -0.220  1.00 67.81           N
ATOM    810  N   VAL A 417     -34.608 -64.480  -0.034  1.00 58.30           N
ATOM    811  CA  VAL A 417     -35.645 -63.575   0.457  1.00 51.25           C
ATOM    812  C   VAL A 417     -36.268 -62.773  -0.679  1.00 59.05           C
ATOM    813  O   VAL A 417     -37.495 -62.700  -0.785  1.00 56.59           O
ATOM    814  CB  VAL A 417     -35.111 -62.608   1.508  1.00 42.08           C
ATOM    815  CG1 VAL A 417     -36.192 -61.616   1.912  1.00 64.35           C
ATOM    816  CG2 VAL A 417     -34.645 -63.354   2.727  1.00 58.18           C
ATOM    817  N   LEU A 418     -35.440 -62.179  -1.533  1.00 59.69           N
ATOM    818  CA  LEU A 418     -35.971 -61.404  -2.644  1.00 61.37           C
ATOM    819  C   LEU A 418     -36.919 -62.286  -3.466  1.00 54.94           C
ATOM    820  O   LEU A 418     -37.974 -61.828  -3.881  1.00 64.71           O
ATOM    821  CB  LEU A 418     -34.840 -60.837  -3.504  1.00 53.94           C
ATOM    822  CG  LEU A 418     -33.935 -59.879  -2.723  1.00 57.30           C
ATOM    823  CD1 LEU A 418     -32.668 -59.598  -3.503  1.00 67.51           C
ATOM    824  CD2 LEU A 418     -34.642 -58.579  -2.344  1.00 58.97           C
ATOM    825  N   ILE A 419     -36.568 -63.557  -3.639  1.00 57.09           N
ATOM    826  CA  ILE A 419     -37.380 -64.500  -4.408  1.00 58.86           C
ATOM    827  C   ILE A 419     -38.744 -64.750  -3.754  1.00 67.81           C
ATOM    828  O   ILE A 419     -39.790 -64.639  -4.405  1.00 64.00           O
ATOM    829  CB  ILE A 419     -36.635 -65.846  -4.571  1.00 64.86           C
ATOM    830  CG1 ILE A 419     -35.599 -65.734  -5.694  1.00 64.87           C
ATOM    831  CG2 ILE A 419     -37.619 -66.995  -4.816  1.00 58.30           C
ATOM    832  CD1 ILE A 419     -34.553 -66.820  -5.675  1.00 57.58           C
ATOM    833  N   LYS A 420     -38.728 -65.104  -2.473  1.00 59.06           N
ATOM    834  CA  LYS A 420     -39.955 -65.268  -1.708  1.00 58.60           C
ATOM    835  C   LYS A 420     -40.843 -63.999  -1.757  1.00 59.80           C
ATOM    836  O   LYS A 420     -42.058 -64.088  -1.941  1.00 51.86           O
ATOM    837  CB  LYS A 420     -39.604 -65.636  -0.266  1.00 55.03           C
ATOM    838  CG  LYS A 420     -39.008 -67.016  -0.119  1.00 55.88           C
ATOM    839  CD  LYS A 420     -38.842 -67.387   1.339  1.00 69.83           C
ATOM    840  CE  LYS A 420     -38.282 -68.800   1.522  1.00 75.29           C
ATOM    841  NZ  LYS A 420     -36.834 -68.917   1.140  1.00 77.99           N
ATOM    842  N   GLN A 421     -40.237 -62.825  -1.608  1.00 61.02           N
ATOM    843  CA  GLN A 421     -40.966 -61.563  -1.750  1.00 53.62           C
ATOM    844  C   GLN A 421     -41.592 -61.426  -3.134  1.00 52.68           C
ATOM    845  O   GLN A 421     -42.716 -60.969  -3.255  1.00 48.91           O
ATOM    846  CB  GLN A 421     -40.044 -60.368  -1.498  1.00 47.62           C
ATOM    847  CG  GLN A 421     -39.629 -60.152  -0.046  1.00 49.23           C
ATOM    848  CD  GLN A 421     -38.589 -59.052   0.121  1.00 63.90           C
ATOM    849  OE1 GLN A 421     -37.754 -58.825  -0.760  1.00 65.47           O
ATOM    850  NE2 GLN A 421     -38.634 -58.360   1.260  1.00 54.93           N
ATOM    851  N   GLU A 422     -40.880 -61.836  -4.178  1.00 57.31           N
ATOM    852  CA  GLU A 422     -41.368 -61.600  -5.531  1.00 62.06           C
ATOM    853  C   GLU A 422     -42.594 -62.457  -5.747  1.00 68.17           C
ATOM    854  O   GLU A 422     -43.622 -61.967  -6.208  1.00 72.19           O
ATOM    855  CB  GLU A 422     -40.309 -61.907  -6.600  1.00 61.13           C
ATOM    856  CG  GLU A 422     -40.610 -61.263  -7.959  1.00 67.71           C
ATOM    857  CD  GLU A 422     -40.500 -59.743  -7.936  1.00 78.88           C
ATOM    858  OE1 GLU A 422     -39.992 -59.182  -6.938  1.00 73.46           O
ATOM    859  OE2 GLU A 422     -40.916 -59.102  -8.925  1.00 78.80           O
ATOM    860  N   ILE A 423     -42.498 -63.733  -5.385  1.00 67.13           N
ATOM    861  CA  ILE A 423     -43.618 -64.654  -5.565  1.00 73.29           C
ATOM    862  C   ILE A 423     -44.853 -64.179  -4.789  1.00 67.64           C
ATOM    863  O   ILE A 423     -45.964 -64.157  -5.321  1.00 63.11           O
ATOM    864  CB  ILE A 423     -43.251 -66.089  -5.111  1.00 64.16           C
ATOM    865  CG1 ILE A 423     -42.055 -66.603  -5.907  1.00 59.35           C
ATOM    866  CG2 ILE A 423     -44.446 -67.039  -5.276  1.00 64.78           C
ATOM    867  CD1 ILE A 423     -41.446 -67.817  -5.315  1.00 58.61           C
ATOM    868  N   GLN A 424     -44.645 -63.811  -3.531  1.00 51.74           N
ATOM    869  CA  GLN A 424     -45.715 -63.332  -2.680  1.00 53.84           C
ATOM    870  C   GLN A 424     -46.397 -62.059  -3.237  1.00 67.72           C
ATOM    871  O   GLN A 424     -47.594 -62.051  -3.511  1.00 69.07           O
ATOM    872  CB  GLN A 424     -45.154 -63.078  -1.281  1.00 46.42           C
ATOM    873  CG  GLN A 424     -44.741 -64.333  -0.530  1.00 42.20           C
ATOM    874  CD  GLN A 424     -43.993 -64.025   0.755  1.00 63.66           C
ATOM    875  OE1 GLN A 424     -44.037 -62.905   1.253  1.00 67.02           O
ATOM    876  NE2 GLN A 424     -43.299 -65.019   1.299  1.00 71.12           N
ATOM    877  N   ARG A 425     -45.638 -60.991  -3.420  1.00 66.55           N
ATOM    878  CA  ARG A 425     -46.213 -59.721  -3.828  1.00 58.49           C
ATOM    879  C   ARG A 425     -46.787 -59.734  -5.247  1.00 58.70           C
ATOM    880  O   ARG A 425     -47.426 -58.772  -5.661  1.00 79.91           O
ATOM    881  CB  ARG A 425     -45.154 -58.627  -3.714  1.00 60.09           C
ATOM    882  CG  ARG A 425     -44.095 -58.685  -4.784  1.00 62.00           C
ATOM    883  CD  ARG A 425     -42.938 -57.746  -4.466  1.00 73.34           C
ATOM    884  NE  ARG A 425     -43.059 -56.501  -5.221  1.00 79.39           N
ATOM    885  CZ  ARG A 425     -42.367 -56.207  -6.318  1.00 66.47           C
ATOM    886  NH1 ARG A 425     -41.467 -57.052  -6.799  1.00 64.55           N
ATOM    887  NH2 ARG A 425     -42.575 -55.052  -6.932  1.00 73.14           N
ATOM    888  N   LYS A 426     -46.548 -60.807  -5.990  1.00 57.96           N
ATOM    889  CA  LYS A 426     -47.103 -60.958  -7.333  1.00 66.09           C
ATOM    890  C   LYS A 426     -48.156 -62.063  -7.376  1.00 74.90           C
ATOM    891  O   LYS A 426     -48.469 -62.572  -8.447  1.00 79.88           O
ATOM    892  CB  LYS A 426     -46.001 -61.268  -8.343  1.00 69.33           C
ATOM    893  CG  LYS A 426     -45.060 -60.131  -8.617  1.00 75.15           C
ATOM    894  CD  LYS A 426     -45.314 -59.511  -9.976  1.00 90.03           C
ATOM    895  CE  LYS A 426     -44.047 -58.915 -10.553  1.00 79.99           C
ATOM    896  NZ  LYS A 426     -44.269 -58.444 -11.946  1.00110.80           N
ATOM    897  N   SER A 427     -48.696 -62.427  -6.213  1.00 75.46           N
ATOM    898  CA  SER A 427     -49.697 -63.492  -6.110  1.00 77.99           C
ATOM    899  C   SER A 427     -50.920 -63.245  -6.979  1.00 89.25           C
ATOM    900  O   SER A 427     -51.583 -62.216  -6.855  1.00 87.53           O
ATOM    901  CB  SER A 427     -50.161 -63.662  -4.664  1.00 79.23           C
ATOM    902  OG  SER A 427     -49.151 -64.243  -3.857  1.00 91.38           O
ATOM    903  N   GLY A 428     -51.210 -64.201  -7.853  1.00 81.37           N
ATOM    904  CA  GLY A 428     -52.411 -64.159  -8.659  1.00 91.38           C
ATOM    905  C   GLY A 428     -52.325 -63.183  -9.809  1.00 96.54           C
ATOM    906  O   GLY A 428     -53.334 -62.624 -10.230  1.00106.32           O
ATOM    907  N   PHE A 429     -51.118 -62.984 -10.323  1.00102.98           N
ATOM    908  CA  PHE A 429     -50.906 -62.138 -11.490  1.00101.11           C
ATOM    909  C   PHE A 429     -50.459 -62.987 -12.671  1.00103.34           C
ATOM    910  O   PHE A 429     -49.792 -64.004 -12.494  1.00103.29           O
ATOM    911  CB  PHE A 429     -49.869 -61.042 -11.196  1.00 97.54           C
ATOM    912  CG  PHE A 429     -50.372 -59.947 -10.285  1.00105.42           C
ATOM    913  CD1 PHE A 429     -51.692 -59.922  -9.862  1.00124.50           C
ATOM    914  CD2 PHE A 429     -49.529 -58.932  -9.862  1.00103.58           C
ATOM    915  CE1 PHE A 429     -52.157 -58.917  -9.033  1.00133.62           C
ATOM    916  CE2 PHE A 429     -49.991 -57.924  -9.028  1.00109.72           C
ATOM    917  CZ  PHE A 429     -51.305 -57.918  -8.617  1.00129.64           C
ATOM    918  N   ALA A 430     -50.847 -62.563 -13.870  1.00110.86           N
ATOM    919  CA  ALA A 430     -50.429 -63.221 -15.099  1.00123.82           C
ATOM    920  C   ALA A 430     -48.912 -63.321 -15.136  1.00136.47           C
ATOM    921  O   ALA A 430     -48.214 -62.447 -14.625  1.00133.24           O
ATOM    922  CB  ALA A 430     -50.942 -62.467 -16.311  1.00137.14           C
ATOM    923  N   ILE A 431     -48.411 -64.386 -15.751  1.00144.08           N
ATOM    924  CA  ILE A 431     -46.994 -64.716 -15.700  1.00134.11           C
ATOM    925  C   ILE A 431     -46.133 -63.556 -16.188  1.00138.85           C
ATOM    926  O   ILE A 431     -44.990 -63.422 -15.767  1.00146.12           O
ATOM    927  CB  ILE A 431     -46.686 -65.979 -16.523  1.00152.70           C
ATOM    928  CG1 ILE A 431     -47.653 -67.109 -16.140  1.00161.16           C
ATOM    929  CG2 ILE A 431     -45.245 -66.427 -16.303  1.00145.05           C
ATOM    930  CD1 ILE A 431     -48.765 -67.368 -17.156  1.00154.33           C
ATOM    931  N   GLN A 432     -46.686 -62.711 -17.054  1.00128.51           N
ATOM    932  CA  GLN A 432     -46.047 -61.437 -17.401  1.00137.54           C
ATOM    933  C   GLN A 432     -44.795 -61.593 -18.277  1.00131.97           C
ATOM    934  O   GLN A 432     -44.002 -62.514 -18.104  1.00128.99           O
ATOM    935  CB  GLN A 432     -45.691 -60.676 -16.121  1.00132.13           C
ATOM    936  CG  GLN A 432     -46.063 -59.208 -16.130  1.00131.86           C
ATOM    937  CD  GLN A 432     -46.592 -58.746 -14.792  1.00124.87           C
ATOM    938  OE1 GLN A 432     -45.859 -58.188 -13.980  1.00122.82           O
ATOM    939  NE2 GLN A 432     -47.874 -58.979 -14.553  1.00131.90           N
ATOM    940  N   ALA A 433     -44.612 -60.652 -19.199  1.00129.58           N
ATOM    941  CA  ALA A 433     -43.636 -60.787 -20.279  1.00110.84           C
ATOM    942  C   ALA A 433     -42.185 -60.816 -19.814  1.00102.72           C
ATOM    943  O   ALA A 433     -41.441 -61.726 -20.157  1.00105.21           O
ATOM    944  CB  ALA A 433     -43.824 -59.658 -21.277  1.00105.11           C
ATOM    945  N   GLU A 434     -41.773 -59.804 -19.066  1.00108.34           N
ATOM    946  CA  GLU A 434     -40.383 -59.694 -18.647  1.00 90.92           C
ATOM    947  C   GLU A 434     -39.981 -60.859 -17.754  1.00 91.59           C
ATOM    948  O   GLU A 434     -38.793 -61.164 -17.616  1.00 95.82           O
ATOM    949  CB  GLU A 434     -40.147 -58.369 -17.921  1.00 94.77           C
ATOM    950  CG  GLU A 434     -41.128 -58.109 -16.791  1.00120.74           C
ATOM    951  CD  GLU A 434     -40.510 -57.351 -15.626  1.00130.65           C
ATOM    952  OE1 GLU A 434     -39.718 -56.412 -15.870  1.00111.99           O
ATOM    953  OE2 GLU A 434     -40.816 -57.703 -14.464  1.00126.90           O
ATOM    954  N   GLU A 435     -40.975 -61.510 -17.154  1.00 98.68           N
ATOM    955  CA  GLU A 435     -40.734 -62.659 -16.284  1.00 85.79           C
ATOM    956  C   GLU A 435     -40.438 -63.912 -17.106  1.00 87.30           C
ATOM    957  O   GLU A 435     -39.646 -64.758 -16.700  1.00 94.17           O
ATOM    958  CB  GLU A 435     -41.931 -62.890 -15.371  1.00 89.43           C
ATOM    959  CG  GLU A 435     -41.603 -62.729 -13.904  1.00 93.07           C
ATOM    960  CD  GLU A 435     -42.786 -62.278 -13.060  1.00 97.70           C
ATOM    961  OE1 GLU A 435     -43.952 -62.600 -13.406  1.00 77.48           O
ATOM    962  OE2 GLU A 435     -42.535 -61.585 -12.043  1.00 93.67           O
ATOM    963  N   GLU A 436     -41.056 -64.012 -18.276  1.00 85.58           N
ATOM    964  CA  GLU A 436     -40.810 -65.123 -19.184  1.00 76.90           C
ATOM    965  C   GLU A 436     -39.493 -64.949 -19.943  1.00 81.84           C
ATOM    966  O   GLU A 436     -38.945 -65.907 -20.481  1.00 90.87           O
ATOM    967  CB  GLU A 436     -41.976 -65.267 -20.165  1.00 91.52           C
ATOM    968  CG  GLU A 436     -41.853 -66.446 -21.125  1.00107.79           C
ATOM    969  CD  GLU A 436     -41.765 -67.792 -20.417  1.00122.48           C
ATOM    970  OE1 GLU A 436     -42.278 -67.905 -19.280  1.00123.74           O
ATOM    971  OE2 GLU A 436     -41.180 -68.737 -20.997  1.00111.50           O
ATOM    972  N   GLN A 437     -38.979 -63.727 -19.976  1.00 84.13           N
ATOM    973  CA  GLN A 437     -37.699 -63.454 -20.617  1.00 76.67           C
ATOM    974  C   GLN A 437     -36.543 -63.902 -19.735  1.00 82.55           C
ATOM    975  O   GLN A 437     -35.448 -64.184 -20.223  1.00 84.62           O
ATOM    976  CB  GLN A 437     -37.572 -61.964 -20.938  1.00 88.73           C
ATOM    977  CG  GLN A 437     -37.969 -61.607 -22.362  1.00 93.61           C
ATOM    978  CD  GLN A 437     -37.922 -60.120 -22.620  1.00119.32           C
ATOM    979  OE1 GLN A 437     -37.175 -59.389 -21.969  1.00124.78           O
ATOM    980  NE2 GLN A 437     -38.730 -59.659 -23.567  1.00126.53           N
ATOM    981  N   LEU A 438     -36.783 -63.951 -18.430  1.00 84.77           N
ATOM    982  CA  LEU A 438     -35.805 -64.506 -17.505  1.00 82.81           C
ATOM    983  C   LEU A 438     -35.692 -65.995 -17.714  1.00 86.15           C
ATOM    984  O   LEU A 438     -34.589 -66.534 -17.838  1.00 89.97           O
ATOM    985  CB  LEU A 438     -36.194 -64.251 -16.054  1.00 82.52           C
ATOM    986  CG  LEU A 438     -35.926 -62.892 -15.429  1.00 97.06           C
ATOM    987  CD1 LEU A 438     -36.016 -63.051 -13.928  1.00 86.01           C
ATOM    988  CD2 LEU A 438     -34.578 -62.286 -15.841  1.00104.51           C
ATOM    989  N   ARG A 439     -36.852 -66.649 -17.712  1.00 71.54           N
ATOM    990  CA  ARG A 439     -36.941 -68.089 -17.892  1.00 83.17           C
ATOM    991  C   ARG A 439     -35.952 -68.548 -18.965  1.00 83.41           C
ATOM    992  O   ARG A 439     -35.106 -69.412 -18.724  1.00 78.37           O
ATOM    993  CB  ARG A 439     -38.368 -68.474 -18.272  1.00 89.17           C
ATOM    994  CG  ARG A 439     -38.613 -69.961 -18.385  1.00 95.48           C
ATOM    995  CD  ARG A 439     -38.800 -70.599 -17.024  1.00 90.12           C
ATOM    996  NE  ARG A 439     -39.347 -71.947 -17.142  1.00126.76           N
ATOM    997  CZ  ARG A 439     -39.427 -72.810 -16.135  1.00138.08           C
ATOM    998  NH1 ARG A 439     -38.990 -72.462 -14.934  1.00132.01           N
ATOM    999  NH2 ARG A 439     -39.935 -74.022 -16.326  1.00138.47           N
ATOM   1000  N   VAL A 440     -36.040 -67.909 -20.128  1.00 73.25           N
ATOM   1001  CA  VAL A 440     -35.184 -68.211 -21.263  1.00 71.94           C
ATOM   1002  C   VAL A 440     -33.718 -67.936 -20.937  1.00 83.07           C
ATOM   1003  O   VAL A 440     -32.857 -68.792 -21.147  1.00 86.19           O
ATOM   1004  CB  VAL A 440     -35.598 -67.376 -22.502  1.00 83.35           C
ATOM   1005  CG1 VAL A 440     -34.646 -67.619 -23.678  1.00 96.21           C
ATOM   1006  CG2 VAL A 440     -37.041 -67.673 -22.894  1.00 80.85           C
ATOM   1007  N   GLN A 441     -33.436 -66.730 -20.449  1.00 75.68           N
ATOM   1008  CA  GLN A 441     -32.083 -66.360 -20.047  1.00 88.99           C
ATOM   1009  C   GLN A 441     -31.557 -67.285 -18.959  1.00 85.21           C
ATOM   1010  O   GLN A 441     -30.352 -67.493 -18.847  1.00 89.83           O
ATOM   1011  CB  GLN A 441     -32.042 -64.917 -19.547  1.00 93.08           C
ATOM   1012  CG  GLN A 441     -31.932 -63.888 -20.632  1.00100.90           C
ATOM   1013  CD  GLN A 441     -32.110 -62.484 -20.108  1.00117.54           C
ATOM   1014  OE1 GLN A 441     -32.501 -62.284 -18.958  1.00116.95           O
ATOM   1015  NE2 GLN A 441     -31.837 -61.497 -20.956  1.00128.99           N
ATOM   1016  N   LEU A 442     -32.460 -67.835 -18.155  1.00 79.57           N
ATOM   1017  CA  LEU A 442     -32.063 -68.743 -17.089  1.00 85.67           C
ATOM   1018  C   LEU A 442     -31.905 -70.164 -17.619  1.00 83.95           C
ATOM   1019  O   LEU A 442     -30.989 -70.876 -17.224  1.00 84.82           O
ATOM   1020  CB  LEU A 442     -33.078 -68.708 -15.947  1.00 78.05           C
ATOM   1021  CG  LEU A 442     -33.120 -67.403 -15.145  1.00 72.33           C
ATOM   1022  CD1 LEU A 442     -34.258 -67.419 -14.120  1.00 65.75           C
ATOM   1023  CD2 LEU A 442     -31.775 -67.126 -14.479  1.00 66.71           C
ATOM   1024  N   ASP A 443     -32.792 -70.569 -18.522  1.00 88.90           N
ATOM   1025  CA  ASP A 443     -32.741 -71.914 -19.088  1.00 94.48           C
ATOM   1026  C   ASP A 443     -31.515 -72.090 -19.964  1.00 86.11           C
ATOM   1027  O   ASP A 443     -30.916 -73.163 -19.993  1.00 99.14           O
ATOM   1028  CB  ASP A 443     -34.004 -72.216 -19.901  1.00 83.25           C
ATOM   1029  CG  ASP A 443     -35.159 -72.681 -19.040  1.00 88.94           C
ATOM   1030  OD1 ASP A 443     -34.904 -73.238 -17.949  1.00 94.23           O
ATOM   1031  OD2 ASP A 443     -36.324 -72.502 -19.461  1.00 98.31           O
ATOM   1032  N   THR A 444     -31.139 -71.039 -20.678  1.00 77.75           N
ATOM   1033  CA  THR A 444     -29.970 -71.116 -21.540  1.00 92.67           C
ATOM   1034  C   THR A 444     -28.687 -71.191 -20.704  1.00 90.52           C
ATOM   1035  O   THR A 444     -27.711 -71.803 -21.121  1.00 98.06           O
ATOM   1036  CB  THR A 444     -29.893 -69.918 -22.506  1.00 87.28           C
ATOM   1037  OG1 THR A 444     -29.954 -68.701 -21.764  1.00100.32           O
ATOM   1038  CG2 THR A 444     -31.049 -69.959 -23.505  1.00 92.99           C
ATOM   1039  N   ILE A 445     -28.709 -70.605 -19.511  1.00 93.21           N
ATOM   1040  CA  ILE A 445     -27.543 -70.605 -18.627  1.00 90.61           C
ATOM   1041  C   ILE A 445     -27.375 -71.965 -17.954  1.00 93.31           C
ATOM   1042  O   ILE A 445     -26.253 -72.424 -17.751  1.00 97.48           O
ATOM   1043  CB  ILE A 445     -27.655 -69.493 -17.550  1.00 78.76           C
ATOM   1044  CG1 ILE A 445     -27.444 -68.129 -18.198  1.00 79.53           C
ATOM   1045  CG2 ILE A 445     -26.632 -69.694 -16.425  1.00 77.87           C
ATOM   1046  CD1 ILE A 445     -27.780 -66.968 -17.312  1.00 79.08           C
ATOM   1047  N   GLN A 446     -28.487 -72.599 -17.597  1.00 81.04           N
ATOM   1048  CA  GLN A 446     -28.441 -73.933 -17.016  1.00 94.57           C
ATOM   1049  C   GLN A 446     -27.926 -74.938 -18.045  1.00110.36           C
ATOM   1050  O   GLN A 446     -27.204 -75.878 -17.704  1.00115.08           O
ATOM   1051  CB  GLN A 446     -29.821 -74.356 -16.513  1.00 90.22           C
ATOM   1052  CG  GLN A 446     -29.830 -75.695 -15.794  1.00 78.60           C
ATOM   1053  CD  GLN A 446     -29.234 -75.610 -14.410  1.00 84.41           C
ATOM   1054  OE1 GLN A 446     -28.135 -76.099 -14.169  1.00 96.09           O
ATOM   1055  NE2 GLN A 446     -29.956 -74.984 -13.490  1.00 84.39           N
ATOM   1056  N   SER A 447     -28.298 -74.730 -19.305  1.00106.94           N
ATOM   1057  CA  SER A 447     -27.881 -75.611 -20.389  1.00104.17           C
ATOM   1058  C   SER A 447     -26.431 -75.369 -20.777  1.00107.75           C
ATOM   1059  O   SER A 447     -25.733 -76.287 -21.197  1.00118.34           O
ATOM   1060  CB  SER A 447     -28.768 -75.406 -21.611  1.00 99.91           C
ATOM   1061  OG  SER A 447     -28.463 -74.171 -22.227  1.00110.17           O
ATOM   1062  N   GLU A 448     -25.989 -74.123 -20.656  1.00112.08           N
ATOM   1063  CA  GLU A 448     -24.635 -73.756 -21.055  1.00120.12           C
ATOM   1064  C   GLU A 448     -23.609 -74.371 -20.103  1.00122.25           C
ATOM   1065  O   GLU A 448     -22.425 -74.443 -20.433  1.00136.12           O
ATOM   1066  CB  GLU A 448     -24.474 -72.228 -21.103  1.00109.06           C
ATOM   1067  CG  GLU A 448     -23.308 -71.733 -21.957  1.00109.31           C
ATOM   1068  CD  GLU A 448     -23.518 -71.984 -23.439  1.00128.15           C
ATOM   1069  OE1 GLU A 448     -24.654 -72.327 -23.832  1.00129.77           O
ATOM   1070  OE2 GLU A 448     -22.547 -71.840 -24.214  1.00133.82           O
ATOM   1071  N   LEU A 449     -24.061 -74.827 -18.937  1.00109.43           N
ATOM   1072  CA  LEU A 449     -23.158 -75.435 -17.963  1.00120.38           C
ATOM   1073  C   LEU A 449     -23.433 -76.933 -17.797  1.00125.48           C
ATOM   1074  O   LEU A 449     -22.979 -77.547 -16.832  1.00130.38           O
ATOM   1075  CB  LEU A 449     -23.255 -74.708 -16.614  1.00131.65           C
ATOM   1076  CG  LEU A 449     -24.603 -74.580 -15.905  1.00125.46           C
ATOM   1077  CD1 LEU A 449     -25.030 -75.898 -15.271  1.00134.74           C
ATOM   1078  CD2 LEU A 449     -24.537 -73.468 -14.858  1.00117.66           C
ATOM   1079  N   ASN A 450     -24.169 -77.506 -18.753  1.00131.37           N
ATOM   1080  CA  ASN A 450     -24.405 -78.954 -18.829  1.00120.46           C
ATOM   1081  C   ASN A 450     -24.145 -79.497 -20.233  1.00100.40           C
ATOM   1082  O   ASN A 450     -23.332 -78.960 -20.985  1.00 90.13           O
ATOM   1083  CB  ASN A 450     -25.841 -79.306 -18.423  1.00121.49           C
ATOM   1084  CG  ASN A 450     -26.100 -79.132 -16.938  1.00118.32           C
ATOM   1085  OD1 ASN A 450     -25.182 -79.171 -16.121  1.00128.04           O
ATOM   1086  ND2 ASN A 450     -27.363 -78.956 -16.580  1.00 98.47           N
ATOM   1087  N   GLN B 283      76.294 -43.712  28.640  1.00134.30           N
ATOM   1088  CA  GLN B 283      75.419 -44.564  29.437  1.00147.19           C
ATOM   1089  C   GLN B 283      74.897 -43.816  30.665  1.00148.95           C
ATOM   1090  O   GLN B 283      74.279 -44.415  31.547  1.00144.75           O
ATOM   1091  CB  GLN B 283      76.152 -45.840  29.881  1.00149.73           C
ATOM   1092  CG  GLN B 283      77.180 -46.385  28.886  1.00147.59           C
ATOM   1093  CD  GLN B 283      78.512 -45.650  28.951  1.00147.26           C
ATOM   1094  OE1 GLN B 283      78.642 -44.641  29.644  1.00138.58           O
ATOM   1095  NE2 GLN B 283      79.508 -46.156  28.230  1.00144.01           N
ATOM   1096  N   LEU B 284      75.139 -42.508  30.718  1.00147.53           N
ATOM   1097  CA  LEU B 284      74.820 -41.724  31.909  1.00153.92           C
ATOM   1098  C   LEU B 284      73.312 -41.572  32.079  1.00152.99           C
ATOM   1099  O   LEU B 284      72.740 -42.074  33.046  1.00155.77           O
ATOM   1100  CB  LEU B 284      75.494 -40.345  31.850  1.00156.95           C
ATOM   1101  CG  LEU B 284      77.030 -40.286  31.946  1.00146.62           C
ATOM   1102  CD1 LEU B 284      77.498 -38.847  32.177  1.00121.72           C
ATOM   1103  CD2 LEU B 284      77.589 -41.217  33.029  1.00128.57           C
ATOM   1104  N   LEU B 285      72.678 -40.870  31.143  1.00158.65           N
ATOM   1105  CA  LEU B 285      71.221 -40.759  31.113  1.00159.35           C
ATOM   1106  C   LEU B 285      70.667 -41.631  29.990  1.00159.36           C
ATOM   1107  O   LEU B 285      69.511 -41.498  29.594  1.00160.04           O
ATOM   1108  CB  LEU B 285      70.789 -39.298  30.931  1.00163.49           C
ATOM   1109  CG  LEU B 285      70.603 -38.739  29.513  1.00163.59           C
ATOM   1110  CD1 LEU B 285      69.128 -38.457  29.246  1.00162.15           C
ATOM   1111  CD2 LEU B 285      71.436 -37.482  29.301  1.00140.32           C
ATOM   1112  N   CYS B 286      71.497 -42.543  29.493  1.00164.75           N
ATOM   1113  CA  CYS B 286      71.141 -43.357  28.338  1.00161.52           C
ATOM   1114  C   CYS B 286      70.174 -44.482  28.707  1.00163.99           C
ATOM   1115  O   CYS B 286      70.077 -45.483  27.999  1.00167.36           O
ATOM   1116  CB  CYS B 286      72.401 -43.937  27.696  1.00160.80           C
ATOM   1117  SG  CYS B 286      72.326 -44.027  25.896  1.00163.07           S
ATOM   1118  N   GLN B 287      69.455 -44.312  29.812  1.00160.63           N
ATOM   1119  CA  GLN B 287      68.379 -45.225  30.172  1.00168.16           C
ATOM   1120  C   GLN B 287      67.140 -44.954  29.305  1.00178.16           C
ATOM   1121  O   GLN B 287      66.074 -45.532  29.531  1.00177.41           O
ATOM   1122  CB  GLN B 287      68.038 -45.097  31.662  1.00165.05           C
ATOM   1123  CG  GLN B 287      68.298 -46.365  32.481  1.00155.77           C
ATOM   1124  CD  GLN B 287      69.772 -46.643  32.700  1.00146.72           C
ATOM   1125  OE1 GLN B 287      70.571 -46.598  31.764  1.00146.14           O
ATOM   1126  NE2 GLN B 287      70.142 -46.932  33.944  1.00130.22           N
ATOM   1127  N   ASP B 288      67.291 -44.074  28.313  1.00178.19           N
ATOM   1128  CA  ASP B 288      66.262 -43.849  27.300  1.00170.18           C
ATOM   1129  C   ASP B 288      66.150 -45.051  26.363  1.00172.58           C
ATOM   1130  O   ASP B 288      65.378 -45.030  25.406  1.00175.55           O
ATOM   1131  CB  ASP B 288      66.562 -42.585  26.488  1.00166.51           C
ATOM   1132  CG  ASP B 288      66.354 -41.310  27.284  1.00167.10           C
ATOM   1133  OD1 ASP B 288      66.193 -41.393  28.520  1.00169.42           O
ATOM   1134  OD2 ASP B 288      66.360 -40.222  26.670  1.00154.58           O
ATOM   1135  N   VAL B 289      66.951 -46.081  26.624  1.00174.17           N
ATOM   1136  CA  VAL B 289      66.747 -47.387  26.012  1.00175.74           C
ATOM   1137  C   VAL B 289      65.550 -48.059  26.682  1.00177.21           C
ATOM   1138  O   VAL B 289      64.852 -48.863  26.064  1.00179.15           O
ATOM   1139  CB  VAL B 289      67.997 -48.281  26.139  1.00166.50           C
ATOM   1140  CG1 VAL B 289      67.732 -49.670  25.560  1.00153.09           C
ATOM   1141  CG2 VAL B 289      69.186 -47.626  25.451  1.00157.82           C
ATOM   1142  N   GLU B 290      65.324 -47.728  27.952  1.00178.08           N
ATOM   1143  CA  GLU B 290      64.123 -48.170  28.654  1.00176.97           C
ATOM   1144  C   GLU B 290      62.930 -47.361  28.145  1.00175.37           C
ATOM   1145  O   GLU B 290      61.783 -47.806  28.226  1.00176.66           O
ATOM   1146  CB  GLU B 290      64.289 -48.028  30.176  1.00170.19           C
ATOM   1147  CG  GLU B 290      63.405 -46.973  30.837  1.00167.33           C
ATOM   1148  CD  GLU B 290      63.529 -46.964  32.352  1.00162.24           C
ATOM   1149  OE1 GLU B 290      64.316 -47.767  32.896  1.00146.41           O
ATOM   1150  OE2 GLU B 290      62.833 -46.152  33.000  1.00161.13           O
ATOM   1151  N   ASN B 291      63.219 -46.172  27.617  1.00175.64           N
ATOM   1152  CA  ASN B 291      62.224 -45.352  26.929  1.00175.79           C
ATOM   1153  C   ASN B 291      62.009 -45.833  25.490  1.00170.77           C
ATOM   1154  O   ASN B 291      61.349 -45.165  24.695  1.00171.02           O
ATOM   1155  CB  ASN B 291      62.649 -43.875  26.923  1.00179.78           C
ATOM   1156  CG  ASN B 291      62.864 -43.315  28.321  1.00178.91           C
ATOM   1157  OD1 ASN B 291      62.977 -44.062  29.292  1.00181.62           O
ATOM   1158  ND2 ASN B 291      62.932 -41.989  28.424  1.00164.45           N
ATOM   1159  N   PHE B 292      62.589 -46.986  25.166  1.00165.88           N
ATOM   1160  CA  PHE B 292      62.463 -47.596  23.845  1.00159.50           C
ATOM   1161  C   PHE B 292      62.314 -49.110  23.995  1.00163.34           C
ATOM   1162  O   PHE B 292      62.427 -49.860  23.027  1.00162.77           O
ATOM   1163  CB  PHE B 292      63.678 -47.251  22.981  1.00155.22           C
ATOM   1164  CG  PHE B 292      63.526 -47.621  21.532  1.00144.06           C
ATOM   1165  CD1 PHE B 292      62.727 -46.870  20.692  1.00136.95           C
ATOM   1166  CD2 PHE B 292      64.203 -48.709  21.005  1.00150.77           C
ATOM   1167  CE1 PHE B 292      62.594 -47.204  19.358  1.00133.30           C
ATOM   1168  CE2 PHE B 292      64.072 -49.048  19.673  1.00140.70           C
ATOM   1169  CZ  PHE B 292      63.269 -48.293  18.849  1.00136.89           C
ATOM   1170  N   GLN B 293      62.061 -49.550  25.224  1.00165.27           N
ATOM   1171  CA  GLN B 293      61.851 -50.961  25.517  1.00164.24           C
ATOM   1172  C   GLN B 293      60.391 -51.185  25.864  1.00163.52           C
ATOM   1173  O   GLN B 293      59.727 -52.050  25.293  1.00166.51           O
ATOM   1174  CB  GLN B 293      62.745 -51.421  26.672  1.00166.44           C
ATOM   1175  CG  GLN B 293      63.760 -52.485  26.292  1.00160.78           C
ATOM   1176  CD  GLN B 293      63.117 -53.809  25.899  1.00168.46           C
ATOM   1177  OE1 GLN B 293      61.921 -53.876  25.615  1.00167.03           O
ATOM   1178  NE2 GLN B 293      63.914 -54.872  25.887  1.00164.50           N
ATOM   1179  N   LYS B 294      59.899 -50.391  26.807  1.00155.45           N
ATOM   1180  CA  LYS B 294      58.522 -50.505  27.256  1.00161.67           C
ATOM   1181  C   LYS B 294      57.548 -50.199  26.122  1.00162.37           C
ATOM   1182  O   LYS B 294      56.473 -50.792  26.038  1.00157.45           O
ATOM   1183  CB  LYS B 294      58.278 -49.569  28.438  1.00158.48           C
ATOM   1184  CG  LYS B 294      59.064 -49.954  29.679  1.00165.01           C
ATOM   1185  CD  LYS B 294      58.718 -49.065  30.859  1.00157.80           C
ATOM   1186  CE  LYS B 294      59.253 -49.647  32.156  1.00147.13           C
ATOM   1187  NZ  LYS B 294      58.822 -48.858  33.341  1.00126.57           N
ATOM   1188  N   PHE B 295      57.944 -49.288  25.239  1.00166.59           N
ATOM   1189  CA  PHE B 295      57.086 -48.864  24.139  1.00159.96           C
ATOM   1190  C   PHE B 295      56.970 -49.946  23.074  1.00154.13           C
ATOM   1191  O   PHE B 295      55.885 -50.200  22.557  1.00156.36           O
ATOM   1192  CB  PHE B 295      57.619 -47.576  23.511  1.00160.12           C
ATOM   1193  CG  PHE B 295      57.639 -46.407  24.452  1.00179.10           C
ATOM   1194  CD1 PHE B 295      58.613 -46.309  25.436  1.00177.80           C
ATOM   1195  CD2 PHE B 295      56.690 -45.401  24.350  1.00188.93           C
ATOM   1196  CE1 PHE B 295      58.638 -45.233  26.304  1.00182.64           C
ATOM   1197  CE2 PHE B 295      56.708 -44.319  25.217  1.00195.80           C
ATOM   1198  CZ  PHE B 295      57.685 -44.235  26.195  1.00191.81           C
ATOM   1199  N   VAL B 296      58.090 -50.579  22.744  1.00145.93           N
ATOM   1200  CA  VAL B 296      58.103 -51.615  21.720  1.00146.38           C
ATOM   1201  C   VAL B 296      57.137 -52.738  22.075  1.00150.51           C
ATOM   1202  O   VAL B 296      56.477 -53.294  21.198  1.00149.89           O
ATOM   1203  CB  VAL B 296      59.514 -52.203  21.529  1.00161.37           C
ATOM   1204  CG1 VAL B 296      59.491 -53.365  20.532  1.00156.86           C
ATOM   1205  CG2 VAL B 296      60.477 -51.121  21.075  1.00153.99           C
ATOM   1206  N   LYS B 297      57.058 -53.068  23.361  1.00152.40           N
ATOM   1207  CA  LYS B 297      56.158 -54.119  23.827  1.00149.73           C
ATOM   1208  C   LYS B 297      54.705 -53.686  23.726  1.00142.46           C
ATOM   1209  O   LYS B 297      53.871 -54.428  23.210  1.00139.41           O
ATOM   1210  CB  LYS B 297      56.472 -54.499  25.267  1.00152.19           C
ATOM   1211  CG  LYS B 297      57.898 -54.944  25.495  1.00155.46           C
ATOM   1212  CD  LYS B 297      58.008 -55.805  26.740  1.00161.86           C
ATOM   1213  CE  LYS B 297      57.261 -55.194  27.921  1.00158.17           C
ATOM   1214  NZ  LYS B 297      57.619 -53.768  28.158  1.00150.48           N
ATOM   1215  N   GLU B 298      54.415 -52.490  24.237  1.00146.37           N
ATOM   1216  CA  GLU B 298      53.090 -51.887  24.116  1.00137.36           C
ATOM   1217  C   GLU B 298      52.586 -52.030  22.684  1.00132.74           C
ATOM   1218  O   GLU B 298      51.467 -52.479  22.453  1.00134.50           O
ATOM   1219  CB  GLU B 298      53.128 -50.410  24.523  1.00137.28           C
ATOM   1220  CG  GLU B 298      53.368 -50.158  26.016  1.00145.96           C
ATOM   1221  CD  GLU B 298      52.081 -50.020  26.821  1.00154.15           C
ATOM   1222  OE1 GLU B 298      52.138 -49.450  27.933  1.00152.53           O
ATOM   1223  OE2 GLU B 298      51.018 -50.477  26.349  1.00150.62           O
ATOM   1224  N   GLN B 299      53.441 -51.682  21.727  1.00127.79           N
ATOM   1225  CA  GLN B 299      53.100 -51.775  20.310  1.00133.53           C
ATOM   1226  C   GLN B 299      53.079 -53.226  19.844  1.00126.05           C
ATOM   1227  O   GLN B 299      52.485 -53.548  18.813  1.00127.00           O
ATOM   1228  CB  GLN B 299      54.090 -50.962  19.463  1.00155.76           C
ATOM   1229  CG  GLN B 299      53.600 -49.560  19.096  1.00112.79           C
ATOM   1230  CD  GLN B 299      53.147 -48.776  20.306  1.00106.21           C
ATOM   1231  OE1 GLN B 299      53.547 -49.069  21.429  1.00111.12           O
ATOM   1232  NE2 GLN B 299      52.298 -47.781  20.088  1.00101.55           N
ATOM   1233  N   LYS B 300      53.723 -54.099  20.608  1.00126.51           N
ATOM   1234  CA  LYS B 300      53.770 -55.512  20.263  1.00130.64           C
ATOM   1235  C   LYS B 300      52.572 -56.243  20.853  1.00125.45           C
ATOM   1236  O   LYS B 300      52.011 -57.134  20.220  1.00128.38           O
ATOM   1237  CB  LYS B 300      55.072 -56.149  20.758  1.00131.62           C
ATOM   1238  CG  LYS B 300      55.448 -57.430  20.034  1.00111.29           C
ATOM   1239  CD  LYS B 300      55.776 -57.154  18.577  1.00105.59           C
ATOM   1240  CE  LYS B 300      56.321 -58.386  17.886  1.00119.09           C
ATOM   1241  NZ  LYS B 300      55.284 -59.441  17.724  1.00117.22           N
ATOM   1242  N   GLN B 301      52.175 -55.858  22.061  1.00123.79           N
ATOM   1243  CA  GLN B 301      51.094 -56.548  22.752  1.00135.64           C
ATOM   1244  C   GLN B 301      49.723 -56.087  22.240  1.00126.77           C
ATOM   1245  O   GLN B 301      48.731 -56.796  22.399  1.00126.84           O
ATOM   1246  CB  GLN B 301      51.216 -56.354  24.271  1.00137.25           C
ATOM   1247  CG  GLN B 301      51.146 -54.917  24.762  1.00141.01           C
ATOM   1248  CD  GLN B 301      51.662 -54.764  26.188  1.00143.07           C
ATOM   1249  OE1 GLN B 301      52.145 -55.721  26.793  1.00136.20           O
ATOM   1250  NE2 GLN B 301      51.556 -53.556  26.731  1.00148.34           N
ATOM   1251  N   VAL B 302      49.670 -54.916  21.611  1.00124.31           N
ATOM   1252  CA  VAL B 302      48.462 -54.504  20.901  1.00123.90           C
ATOM   1253  C   VAL B 302      48.412 -55.228  19.565  1.00114.80           C
ATOM   1254  O   VAL B 302      47.362 -55.713  19.161  1.00124.06           O
ATOM   1255  CB  VAL B 302      48.386 -52.969  20.661  1.00118.67           C
ATOM   1256  CG1 VAL B 302      48.228 -52.224  21.984  1.00114.17           C
ATOM   1257  CG2 VAL B 302      49.590 -52.467  19.867  1.00113.67           C
ATOM   1258  N   GLN B 303      49.552 -55.313  18.885  1.00110.74           N
ATOM   1259  CA  GLN B 303      49.609 -55.986  17.595  1.00113.13           C
ATOM   1260  C   GLN B 303      49.093 -57.404  17.737  1.00117.90           C
ATOM   1261  O   GLN B 303      48.535 -57.968  16.799  1.00118.68           O
ATOM   1262  CB  GLN B 303      51.030 -56.007  17.037  1.00113.87           C
ATOM   1263  CG  GLN B 303      51.135 -56.680  15.674  1.00112.15           C
ATOM   1264  CD  GLN B 303      51.869 -58.006  15.720  1.00120.45           C
ATOM   1265  OE1 GLN B 303      52.964 -58.132  15.179  1.00123.02           O
ATOM   1266  NE2 GLN B 303      51.265 -59.007  16.351  1.00124.26           N
ATOM   1267  N   GLU B 304      49.296 -57.980  18.916  1.00116.17           N
ATOM   1268  CA  GLU B 304      48.788 -59.310  19.200  1.00124.68           C
ATOM   1269  C   GLU B 304      47.283 -59.251  19.429  1.00117.25           C
ATOM   1270  O   GLU B 304      46.560 -60.166  19.040  1.00116.34           O
ATOM   1271  CB  GLU B 304      49.501 -59.917  20.412  1.00135.71           C
ATOM   1272  CG  GLU B 304      50.968 -60.262  20.158  1.00133.42           C
ATOM   1273  CD  GLU B 304      51.143 -61.327  19.088  1.00137.24           C
ATOM   1274  OE1 GLU B 304      50.161 -62.040  18.789  1.00151.61           O
ATOM   1275  OE2 GLU B 304      52.260 -61.453  18.541  1.00134.44           O
ATOM   1276  N   GLU B 305      46.816 -58.170  20.052  1.00116.08           N
ATOM   1277  CA  GLU B 305      45.385 -57.960  20.263  1.00114.88           C
ATOM   1278  C   GLU B 305      44.646 -57.822  18.930  1.00110.21           C
ATOM   1279  O   GLU B 305      43.566 -58.386  18.760  1.00108.61           O
ATOM   1280  CB  GLU B 305      45.137 -56.727  21.133  1.00108.78           C
ATOM   1281  CG  GLU B 305      45.435 -56.937  22.602  1.00114.62           C
ATOM   1282  CD  GLU B 305      45.259 -55.671  23.419  1.00126.65           C
ATOM   1283  OE1 GLU B 305      46.238 -55.232  24.061  1.00130.39           O
ATOM   1284  OE2 GLU B 305      44.140 -55.114  23.417  1.00134.75           O
ATOM   1285  N   ILE B 306      45.222 -57.085  17.985  1.00100.95           N
ATOM   1286  CA  ILE B 306      44.647 -57.015  16.648  1.00102.12           C
ATOM   1287  C   ILE B 306      44.602 -58.403  16.028  1.00104.70           C
ATOM   1288  O   ILE B 306      43.619 -58.778  15.385  1.00104.72           O
ATOM   1289  CB  ILE B 306      45.441 -56.100  15.692  1.00111.14           C
ATOM   1290  CG1 ILE B 306      45.194 -54.617  15.995  1.00105.79           C
ATOM   1291  CG2 ILE B 306      45.020 -56.388  14.249  1.00115.61           C
ATOM   1292  CD1 ILE B 306      45.915 -54.090  17.203  1.00103.38           C
ATOM   1293  N   SER B 307      45.685 -59.151  16.219  1.00112.10           N
ATOM   1294  CA  SER B 307      45.834 -60.483  15.639  1.00114.25           C
ATOM   1295  C   SER B 307      44.790 -61.461  16.183  1.00110.58           C
ATOM   1296  O   SER B 307      44.515 -62.492  15.573  1.00110.73           O
ATOM   1297  CB  SER B 307      47.240 -61.023  15.909  1.00113.72           C
ATOM   1298  OG  SER B 307      48.231 -60.076  15.556  1.00116.45           O
ATOM   1299  N   ARG B 308      44.210 -61.125  17.329  1.00107.63           N
ATOM   1300  CA  ARG B 308      43.237 -61.987  17.986  1.00113.75           C
ATOM   1301  C   ARG B 308      41.821 -61.763  17.460  1.00110.49           C
ATOM   1302  O   ARG B 308      41.025 -62.698  17.377  1.00113.66           O
ATOM   1303  CB  ARG B 308      43.280 -61.752  19.497  1.00113.68           C
ATOM   1304  CG  ARG B 308      44.494 -62.364  20.172  1.00119.44           C
ATOM   1305  CD  ARG B 308      44.778 -61.688  21.500  1.00128.55           C
ATOM   1306  NE  ARG B 308      45.847 -62.347  22.247  1.00132.91           N
ATOM   1307  CZ  ARG B 308      46.217 -62.000  23.475  1.00139.99           C
ATOM   1308  NH1 ARG B 308      45.604 -60.998  24.096  1.00135.51           N
ATOM   1309  NH2 ARG B 308      47.196 -62.653  24.084  1.00135.93           N
ATOM   1310  N   MET B 309      41.517 -60.524  17.089  1.00114.38           N
ATOM   1311  CA  MET B 309      40.164 -60.155  16.686  1.00110.94           C
ATOM   1312  C   MET B 309      39.824 -60.758  15.328  1.00108.38           C
ATOM   1313  O   MET B 309      40.701 -60.926  14.476  1.00107.75           O
ATOM   1314  CB  MET B 309      40.014 -58.629  16.646  1.00 96.36           C
ATOM   1315  CG  MET B 309      40.739 -57.923  17.778  1.00 96.83           C
ATOM   1316  SD  MET B 309      39.829 -56.551  18.503  1.00104.39           S
ATOM   1317  CE  MET B 309      38.713 -57.416  19.599  1.00 91.94           C
ATOM   1318  N   SER B 310      38.548 -61.095  15.142  1.00108.11           N
ATOM   1319  CA  SER B 310      38.059 -61.602  13.865  1.00106.44           C
ATOM   1320  C   SER B 310      36.837 -60.822  13.419  1.00 96.72           C
ATOM   1321  O   SER B 310      36.447 -59.840  14.050  1.00103.89           O
ATOM   1322  CB  SER B 310      37.736 -63.095  13.957  1.00108.87           C
ATOM   1323  OG  SER B 310      38.927 -63.853  13.834  1.00147.89           O
ATOM   1324  N   SER B 311      36.248 -61.274  12.320  1.00 93.84           N
ATOM   1325  CA  SER B 311      35.129 -60.598  11.692  1.00 93.70           C
ATOM   1326  C   SER B 311      33.869 -61.459  11.698  1.00 90.75           C
ATOM   1327  O   SER B 311      32.835 -61.049  11.174  1.00 91.94           O
ATOM   1328  CB  SER B 311      35.502 -60.239  10.258  1.00 91.09           C
ATOM   1329  OG  SER B 311      35.913 -61.395   9.552  1.00 75.67           O
ATOM   1330  N   LYS B 312      33.960 -62.643  12.297  1.00 89.65           N
ATOM   1331  CA  LYS B 312      32.892 -63.634  12.211  1.00 88.92           C
ATOM   1332  C   LYS B 312      31.530 -63.053  12.592  1.00 91.22           C
ATOM   1333  O   LYS B 312      30.538 -63.302  11.914  1.00 98.48           O
ATOM   1334  CB  LYS B 312      33.209 -64.840  13.102  1.00 83.06           C
ATOM   1335  CG  LYS B 312      32.376 -66.084  12.797  1.00104.12           C
ATOM   1336  CD  LYS B 312      32.576 -66.578  11.355  1.00119.07           C
ATOM   1337  CE  LYS B 312      31.398 -66.216  10.448  1.00116.00           C
ATOM   1338  NZ  LYS B 312      31.510 -66.830   9.093  1.00109.79           N
ATOM   1339  N   ALA B 313      31.491 -62.263  13.658  1.00 85.24           N
ATOM   1340  CA  ALA B 313      30.242 -61.688  14.142  1.00 80.73           C
ATOM   1341  C   ALA B 313      29.710 -60.680  13.138  1.00 88.02           C
ATOM   1342  O   ALA B 313      28.559 -60.756  12.711  1.00100.77           O
ATOM   1343  CB  ALA B 313      30.450 -61.030  15.499  1.00 82.12           C
ATOM   1344  N   MET B 314      30.565 -59.734  12.771  1.00 81.71           N
ATOM   1345  CA  MET B 314      30.265 -58.739  11.749  1.00 74.87           C
ATOM   1346  C   MET B 314      29.758 -59.382  10.458  1.00 76.92           C
ATOM   1347  O   MET B 314      29.058 -58.750   9.678  1.00 80.68           O
ATOM   1348  CB  MET B 314      31.527 -57.913  11.470  1.00 97.47           C
ATOM   1349  CG  MET B 314      31.363 -56.748  10.499  1.00101.09           C
ATOM   1350  SD  MET B 314      32.964 -56.132   9.946  1.00 99.33           S
ATOM   1351  CE  MET B 314      33.693 -55.755  11.514  1.00 71.09           C
ATOM   1352  N   LEU B 315      30.110 -60.645  10.248  1.00 87.08           N
ATOM   1353  CA  LEU B 315      29.670 -61.390   9.074  1.00 81.00           C
ATOM   1354  C   LEU B 315      28.328 -62.102   9.300  1.00 79.53           C
ATOM   1355  O   LEU B 315      27.623 -62.398   8.338  1.00 81.84           O
ATOM   1356  CB  LEU B 315      30.746 -62.407   8.674  1.00 88.95           C
ATOM   1357  CG  LEU B 315      32.087 -61.819   8.222  1.00 83.96           C
ATOM   1358  CD1 LEU B 315      33.163 -62.886   8.259  1.00 91.39           C
ATOM   1359  CD2 LEU B 315      31.972 -61.206   6.837  1.00 76.09           C
ATOM   1360  N   LYS B 316      27.982 -62.400  10.553  1.00 74.37           N
ATOM   1361  CA  LYS B 316      26.633 -62.893  10.859  1.00 90.48           C
ATOM   1362  C   LYS B 316      25.618 -61.806  10.539  1.00 79.36           C
ATOM   1363  O   LYS B 316      24.639 -62.045   9.832  1.00 69.56           O
ATOM   1364  CB  LYS B 316      26.482 -63.292  12.326  1.00 95.35           C
ATOM   1365  CG  LYS B 316      27.277 -64.499  12.749  1.00112.58           C
ATOM   1366  CD  LYS B 316      27.177 -64.679  14.257  1.00127.12           C
ATOM   1367  CE  LYS B 316      28.179 -65.698  14.769  1.00131.09           C
ATOM   1368  NZ  LYS B 316      28.086 -65.853  16.245  1.00137.39           N
ATOM   1369  N   VAL B 317      25.878 -60.620  11.086  1.00 72.90           N
ATOM   1370  CA  VAL B 317      25.113 -59.421  10.798  1.00 75.70           C
ATOM   1371  C   VAL B 317      24.891 -59.287   9.293  1.00 80.45           C
ATOM   1372  O   VAL B 317      23.778 -59.004   8.844  1.00 79.03           O
ATOM   1373  CB  VAL B 317      25.829 -58.162  11.353  1.00 75.87           C
ATOM   1374  CG1 VAL B 317      25.207 -56.862  10.819  1.00 73.16           C
ATOM   1375  CG2 VAL B 317      25.811 -58.178  12.875  1.00 78.92           C
ATOM   1376  N   GLN B 318      25.940 -59.516   8.512  1.00 77.29           N
ATOM   1377  CA  GLN B 318      25.826 -59.403   7.064  1.00 81.28           C
ATOM   1378  C   GLN B 318      24.861 -60.445   6.494  1.00 83.22           C
ATOM   1379  O   GLN B 318      24.039 -60.136   5.625  1.00 82.79           O
ATOM   1380  CB  GLN B 318      27.192 -59.554   6.407  1.00 80.71           C
ATOM   1381  CG  GLN B 318      27.280 -58.900   5.056  1.00 75.85           C
ATOM   1382  CD  GLN B 318      28.519 -59.307   4.312  1.00 84.15           C
ATOM   1383  OE1 GLN B 318      28.770 -60.497   4.107  1.00103.30           O
ATOM   1384  NE2 GLN B 318      29.314 -58.326   3.911  1.00 72.11           N
ATOM   1385  N   GLU B 319      24.974 -61.681   6.973  1.00 77.65           N
ATOM   1386  CA  GLU B 319      24.108 -62.753   6.514  1.00 72.02           C
ATOM   1387  C   GLU B 319      22.672 -62.531   6.988  1.00 73.95           C
ATOM   1388  O   GLU B 319      21.733 -62.563   6.195  1.00 73.31           O
ATOM   1389  CB  GLU B 319      24.608 -64.097   7.021  1.00 74.86           C
ATOM   1390  CG  GLU B 319      25.899 -64.581   6.430  1.00 85.04           C
ATOM   1391  CD  GLU B 319      26.376 -65.862   7.113  1.00119.60           C
ATOM   1392  OE1 GLU B 319      25.541 -66.782   7.312  1.00103.41           O
ATOM   1393  OE2 GLU B 319      27.576 -65.941   7.480  1.00121.24           O
ATOM   1394  N   ASP B 320      22.519 -62.336   8.296  1.00 74.53           N
ATOM   1395  CA  ASP B 320      21.218 -62.112   8.921  1.00 72.29           C
ATOM   1396  C   ASP B 320      20.376 -61.054   8.199  1.00 81.56           C
ATOM   1397  O   ASP B 320      19.165 -61.207   8.062  1.00 90.31           O
ATOM   1398  CB  ASP B 320      21.401 -61.689  10.378  1.00 76.53           C
ATOM   1399  CG  ASP B 320      21.530 -62.868  11.324  1.00 95.58           C
ATOM   1400  OD1 ASP B 320      22.168 -63.881  10.958  1.00 96.40           O
ATOM   1401  OD2 ASP B 320      20.983 -62.768  12.443  1.00105.95           O
ATOM   1402  N   ILE B 321      21.014 -59.983   7.740  1.00 75.98           N
ATOM   1403  CA  ILE B 321      20.309 -58.931   7.009  1.00 70.80           C
ATOM   1404  C   ILE B 321      19.729 -59.460   5.701  1.00 70.84           C
ATOM   1405  O   ILE B 321      18.572 -59.193   5.376  1.00 84.13           O
ATOM   1406  CB  ILE B 321      21.241 -57.725   6.700  1.00 66.42           C
ATOM   1407  CG1 ILE B 321      21.601 -56.992   7.990  1.00 72.13           C
ATOM   1408  CG2 ILE B 321      20.575 -56.754   5.731  1.00 69.65           C
ATOM   1409  CD1 ILE B 321      22.791 -56.076   7.856  1.00 72.56           C
ATOM   1410  N   LYS B 322      20.539 -60.187   4.939  1.00 66.72           N
ATOM   1411  CA  LYS B 322      20.084 -60.770   3.680  1.00 76.24           C
ATOM   1412  C   LYS B 322      18.957 -61.792   3.917  1.00 66.30           C
ATOM   1413  O   LYS B 322      18.068 -61.960   3.083  1.00 67.50           O
ATOM   1414  CB  LYS B 322      21.256 -61.431   2.946  1.00 68.18           C
ATOM   1415  CG  LYS B 322      22.216 -60.466   2.296  1.00 63.41           C
ATOM   1416  CD  LYS B 322      23.355 -61.211   1.601  1.00 87.07           C
ATOM   1417  CE  LYS B 322      24.742 -60.884   2.189  1.00105.72           C
ATOM   1418  NZ  LYS B 322      25.573 -59.958   1.343  1.00 84.37           N
ATOM   1419  N   ALA B 323      18.987 -62.457   5.063  1.00 56.37           N
ATOM   1420  CA  ALA B 323      17.996 -63.472   5.380  1.00 68.63           C
ATOM   1421  C   ALA B 323      16.661 -62.832   5.731  1.00 75.14           C
ATOM   1422  O   ALA B 323      15.616 -63.255   5.247  1.00 79.65           O
ATOM   1423  CB  ALA B 323      18.478 -64.337   6.521  1.00 62.85           C
ATOM   1424  N   LEU B 324      16.698 -61.808   6.575  1.00 70.97           N
ATOM   1425  CA  LEU B 324      15.477 -61.146   7.004  1.00 73.34           C
ATOM   1426  C   LEU B 324      14.860 -60.353   5.855  1.00 74.19           C
ATOM   1427  O   LEU B 324      13.640 -60.260   5.757  1.00 84.79           O
ATOM   1428  CB  LEU B 324      15.752 -60.240   8.204  1.00 73.75           C
ATOM   1429  CG  LEU B 324      16.225 -60.971   9.473  1.00 76.66           C
ATOM   1430  CD1 LEU B 324      16.602 -59.959  10.541  1.00 86.71           C
ATOM   1431  CD2 LEU B 324      15.199 -61.970  10.020  1.00 64.92           C
ATOM   1432  N   LYS B 325      15.680 -59.800   4.971  1.00 76.15           N
ATOM   1433  CA  LYS B 325      15.140 -59.161   3.777  1.00 76.91           C
ATOM   1434  C   LYS B 325      14.291 -60.175   3.022  1.00 70.77           C
ATOM   1435  O   LYS B 325      13.201 -59.851   2.549  1.00 80.99           O
ATOM   1436  CB  LYS B 325      16.246 -58.617   2.865  1.00 79.88           C
ATOM   1437  CG  LYS B 325      16.777 -57.268   3.271  1.00 80.77           C
ATOM   1438  CD  LYS B 325      17.527 -56.605   2.128  1.00 96.28           C
ATOM   1439  CE  LYS B 325      18.170 -55.283   2.578  1.00114.23           C
ATOM   1440  NZ  LYS B 325      18.755 -54.491   1.452  1.00109.84           N
ATOM   1441  N   GLN B 326      14.778 -61.410   2.942  1.00 61.98           N
ATOM   1442  CA  GLN B 326      14.089 -62.450   2.175  1.00 79.46           C
ATOM   1443  C   GLN B 326      12.741 -62.849   2.788  1.00 80.09           C
ATOM   1444  O   GLN B 326      11.769 -63.078   2.065  1.00 77.62           O
ATOM   1445  CB  GLN B 326      14.966 -63.700   2.048  1.00 76.00           C
ATOM   1446  CG  GLN B 326      14.336 -64.823   1.208  1.00 72.82           C
ATOM   1447  CD  GLN B 326      14.015 -64.383  -0.213  1.00 86.45           C
ATOM   1448  OE1 GLN B 326      14.641 -63.465  -0.739  1.00 99.22           O
ATOM   1449  NE2 GLN B 326      13.033 -65.026  -0.836  1.00 79.47           N
ATOM   1450  N   LEU B 327      12.695 -62.964   4.114  1.00 75.25           N
ATOM   1451  CA  LEU B 327      11.457 -63.271   4.820  1.00 71.63           C
ATOM   1452  C   LEU B 327      10.461 -62.114   4.708  1.00 80.22           C
ATOM   1453  O   LEU B 327       9.269 -62.316   4.436  1.00 77.66           O
ATOM   1454  CB  LEU B 327      11.745 -63.569   6.290  1.00 68.36           C
ATOM   1455  CG  LEU B 327      12.621 -64.785   6.586  1.00 69.43           C
ATOM   1456  CD1 LEU B 327      12.590 -65.061   8.067  1.00 57.01           C
ATOM   1457  CD2 LEU B 327      12.206 -66.033   5.802  1.00 67.23           C
ATOM   1458  N   LEU B 328      10.952 -60.901   4.923  1.00 69.60           N
ATOM   1459  CA  LEU B 328      10.107 -59.725   4.845  1.00 68.00           C
ATOM   1460  C   LEU B 328       9.472 -59.608   3.469  1.00 70.52           C
ATOM   1461  O   LEU B 328       8.313 -59.221   3.328  1.00 69.08           O
ATOM   1462  CB  LEU B 328      10.921 -58.473   5.140  1.00 78.52           C
ATOM   1463  CG  LEU B 328      10.076 -57.275   5.558  1.00 83.30           C
ATOM   1464  CD1 LEU B 328       9.769 -57.393   7.039  1.00 92.49           C
ATOM   1465  CD2 LEU B 328      10.768 -55.951   5.220  1.00 75.90           C
ATOM   1466  N   SER B 329      10.252 -59.942   2.450  1.00 76.71           N
ATOM   1467  CA  SER B 329       9.825 -59.768   1.070  1.00 75.64           C
ATOM   1468  C   SER B 329       8.696 -60.719   0.710  1.00 72.99           C
ATOM   1469  O   SER B 329       7.700 -60.305   0.115  1.00 69.91           O
ATOM   1470  CB  SER B 329      11.007 -59.972   0.132  1.00 75.33           C
ATOM   1471  OG  SER B 329      12.007 -59.006   0.386  1.00 78.35           O
ATOM   1472  N   VAL B 330       8.838 -61.992   1.073  1.00 65.77           N
ATOM   1473  CA  VAL B 330       7.771 -62.936   0.803  1.00 76.19           C
ATOM   1474  C   VAL B 330       6.518 -62.494   1.566  1.00 73.31           C
ATOM   1475  O   VAL B 330       5.410 -62.540   1.021  1.00 78.78           O
ATOM   1476  CB  VAL B 330       8.165 -64.385   1.170  1.00 62.78           C
ATOM   1477  CG1 VAL B 330       9.369 -64.806   0.341  1.00 64.49           C
ATOM   1478  CG2 VAL B 330       8.458 -64.518   2.643  1.00 82.29           C
ATOM   1479  N   ALA B 331       6.700 -62.014   2.795  1.00 58.05           N
ATOM   1480  CA  ALA B 331       5.568 -61.612   3.623  1.00 64.05           C
ATOM   1481  C   ALA B 331       4.842 -60.441   2.988  1.00 74.79           C
ATOM   1482  O   ALA B 331       3.614 -60.479   2.822  1.00 80.73           O
ATOM   1483  CB  ALA B 331       6.019 -61.249   5.015  1.00 68.25           C
ATOM   1484  N   SER B 332       5.599 -59.409   2.626  1.00 66.12           N
ATOM   1485  CA  SER B 332       5.000 -58.211   2.063  1.00 70.10           C
ATOM   1486  C   SER B 332       4.356 -58.551   0.711  1.00 63.88           C
ATOM   1487  O   SER B 332       3.314 -57.991   0.370  1.00 76.01           O
ATOM   1488  CB  SER B 332       6.034 -57.087   1.931  1.00 69.50           C
ATOM   1489  OG  SER B 332       6.710 -57.158   0.695  1.00 85.73           O
ATOM   1490  N   SER B 333       4.943 -59.478  -0.046  1.00 61.32           N
ATOM   1491  CA  SER B 333       4.307 -59.951  -1.282  1.00 76.58           C
ATOM   1492  C   SER B 333       2.900 -60.524  -1.032  1.00 78.48           C
ATOM   1493  O   SER B 333       1.931 -60.113  -1.679  1.00 75.55           O
ATOM   1494  CB  SER B 333       5.165 -61.013  -1.965  1.00 72.95           C
ATOM   1495  OG  SER B 333       6.362 -60.446  -2.429  1.00 79.03           O
ATOM   1496  N   GLY B 334       2.806 -61.479  -0.108  1.00 66.35           N
ATOM   1497  CA  GLY B 334       1.533 -62.051   0.290  1.00 71.93           C
ATOM   1498  C   GLY B 334       0.592 -61.025   0.901  1.00 75.51           C
ATOM   1499  O   GLY B 334      -0.630 -61.161   0.822  1.00 70.96           O
ATOM   1500  N   LEU B 335       1.155 -59.985   1.506  1.00 73.34           N
ATOM   1501  CA  LEU B 335       0.331 -58.919   2.068  1.00 63.99           C
ATOM   1502  C   LEU B 335      -0.400 -58.184   0.964  1.00 63.26           C
ATOM   1503  O   LEU B 335      -1.530 -57.764   1.146  1.00 75.10           O
ATOM   1504  CB  LEU B 335       1.169 -57.927   2.887  1.00 63.00           C
ATOM   1505  CG  LEU B 335       0.369 -56.912   3.721  1.00 63.34           C
ATOM   1506  CD1 LEU B 335       1.087 -56.626   5.029  1.00 64.82           C
ATOM   1507  CD2 LEU B 335       0.121 -55.615   2.969  1.00 70.73           C
ATOM   1508  N   GLN B 336       0.241 -58.016  -0.184  1.00 73.11           N
ATOM   1509  CA  GLN B 336      -0.392 -57.281  -1.272  1.00 74.34           C
ATOM   1510  C   GLN B 336      -1.389 -58.177  -1.960  1.00 76.49           C
ATOM   1511  O   GLN B 336      -2.406 -57.716  -2.467  1.00 77.22           O
ATOM   1512  CB  GLN B 336       0.636 -56.768  -2.279  1.00 78.35           C
ATOM   1513  CG  GLN B 336       0.425 -55.302  -2.646  1.00 91.23           C
ATOM   1514  CD  GLN B 336       0.544 -54.394  -1.431  1.00100.14           C
ATOM   1515  OE1 GLN B 336       1.428 -54.586  -0.589  1.00102.91           O
ATOM   1516  NE2 GLN B 336      -0.353 -53.412  -1.324  1.00 91.08           N
ATOM   1517  N   ARG B 337      -1.097 -59.470  -1.967  1.00 75.69           N
ATOM   1518  CA  ARG B 337      -1.964 -60.434  -2.618  1.00 70.57           C
ATOM   1519  C   ARG B 337      -3.353 -60.450  -1.964  1.00 84.18           C
ATOM   1520  O   ARG B 337      -4.387 -60.387  -2.653  1.00 77.25           O
ATOM   1521  CB  ARG B 337      -1.323 -61.818  -2.576  1.00 67.45           C
ATOM   1522  CG  ARG B 337      -0.765 -62.260  -3.913  1.00 77.30           C
ATOM   1523  CD  ARG B 337      -0.129 -63.627  -3.822  1.00 66.08           C
ATOM   1524  NE  ARG B 337       1.319 -63.545  -3.692  1.00 71.76           N
ATOM   1525  CZ  ARG B 337       2.031 -64.033  -2.679  1.00 78.42           C
ATOM   1526  NH1 ARG B 337       1.451 -64.664  -1.671  1.00 66.90           N
ATOM   1527  NH2 ARG B 337       3.350 -63.894  -2.680  1.00102.37           N
ATOM   1528  N   ASN B 338      -3.387 -60.491  -0.637  1.00 74.13           N
ATOM   1529  CA  ASN B 338      -4.652 -60.642   0.044  1.00 76.76           C
ATOM   1530  C   ASN B 338      -5.207 -59.287   0.522  1.00 72.88           C
ATOM   1531  O   ASN B 338      -6.312 -59.220   1.057  1.00 77.89           O
ATOM   1532  CB  ASN B 338      -4.496 -61.655   1.194  1.00 79.27           C
ATOM   1533  CG  ASN B 338      -3.439 -61.262   2.178  1.00 62.51           C
ATOM   1534  OD1 ASN B 338      -3.165 -60.089   2.353  1.00 72.32           O
ATOM   1535  ND2 ASN B 338      -2.842 -62.244   2.838  1.00 63.66           N
ATOM   1536  N   ALA B 339      -4.453 -58.209   0.301  1.00 77.83           N
ATOM   1537  CA  ALA B 339      -4.994 -56.852   0.439  1.00 68.96           C
ATOM   1538  C   ALA B 339      -5.957 -56.598  -0.715  1.00 69.32           C
ATOM   1539  O   ALA B 339      -6.989 -55.956  -0.544  1.00 72.32           O
ATOM   1540  CB  ALA B 339      -3.893 -55.820   0.448  1.00 61.15           C
ATOM   1541  N   LEU B 340      -5.609 -57.121  -1.889  1.00 71.23           N
ATOM   1542  CA  LEU B 340      -6.523 -57.163  -3.030  1.00 69.85           C
ATOM   1543  C   LEU B 340      -7.761 -57.991  -2.713  1.00 68.49           C
ATOM   1544  O   LEU B 340      -8.877 -57.625  -3.070  1.00 71.48           O
ATOM   1545  CB  LEU B 340      -5.833 -57.754  -4.262  1.00 63.39           C
ATOM   1546  CG  LEU B 340      -4.762 -56.928  -4.973  1.00 66.62           C
ATOM   1547  CD1 LEU B 340      -4.364 -57.607  -6.272  1.00 73.32           C
ATOM   1548  CD2 LEU B 340      -5.227 -55.502  -5.225  1.00 73.70           C
ATOM   1549  N   ALA B 341      -7.541 -59.123  -2.057  1.00 70.98           N
ATOM   1550  CA  ALA B 341      -8.616 -60.027  -1.668  1.00 65.19           C
ATOM   1551  C   ALA B 341      -9.586 -59.325  -0.732  1.00 69.92           C
ATOM   1552  O   ALA B 341     -10.778 -59.629  -0.710  1.00 76.92           O
ATOM   1553  CB  ALA B 341      -8.042 -61.264  -0.995  1.00 54.84           C
ATOM   1554  N   ILE B 342      -9.062 -58.374   0.030  1.00 61.17           N
ATOM   1555  CA  ILE B 342      -9.818 -57.719   1.081  1.00 63.85           C
ATOM   1556  C   ILE B 342     -10.627 -56.554   0.531  1.00 65.35           C
ATOM   1557  O   ILE B 342     -11.715 -56.266   1.009  1.00 67.68           O
ATOM   1558  CB  ILE B 342      -8.867 -57.244   2.207  1.00 60.73           C
ATOM   1559  CG1 ILE B 342      -8.560 -58.425   3.129  1.00 60.85           C
ATOM   1560  CG2 ILE B 342      -9.465 -56.078   3.009  1.00 55.49           C
ATOM   1561  CD1 ILE B 342      -7.482 -58.181   4.144  1.00 61.33           C
ATOM   1562  N   ASP B 343     -10.114 -55.880  -0.478  1.00 69.71           N
ATOM   1563  CA  ASP B 343     -10.857 -54.763  -1.010  1.00 71.10           C
ATOM   1564  C   ASP B 343     -11.998 -55.315  -1.835  1.00 70.40           C
ATOM   1565  O   ASP B 343     -13.093 -54.760  -1.844  1.00 81.09           O
ATOM   1566  CB  ASP B 343      -9.968 -53.835  -1.839  1.00 71.79           C
ATOM   1567  CG  ASP B 343     -10.392 -52.389  -1.719  1.00 91.12           C
ATOM   1568  OD1 ASP B 343     -10.240 -51.831  -0.604  1.00 89.27           O
ATOM   1569  OD2 ASP B 343     -10.892 -51.817  -2.717  1.00 90.21           O
ATOM   1570  N   LYS B 344     -11.743 -56.426  -2.513  1.00 62.47           N
ATOM   1571  CA  LYS B 344     -12.763 -57.050  -3.338  1.00 66.78           C
ATOM   1572  C   LYS B 344     -13.906 -57.499  -2.431  1.00 71.42           C
ATOM   1573  O   LYS B 344     -15.076 -57.372  -2.764  1.00 72.68           O
ATOM   1574  CB  LYS B 344     -12.175 -58.228  -4.114  1.00 67.25           C
ATOM   1575  CG  LYS B 344     -13.067 -58.743  -5.218  1.00 83.41           C
ATOM   1576  CD  LYS B 344     -12.794 -60.212  -5.516  1.00 87.22           C
ATOM   1577  CE  LYS B 344     -13.913 -60.826  -6.355  1.00102.34           C
ATOM   1578  NZ  LYS B 344     -13.827 -62.313  -6.474  1.00 96.55           N
ATOM   1579  N   LEU B 345     -13.538 -58.011  -1.266  1.00 66.89           N
ATOM   1580  CA  LEU B 345     -14.481 -58.522  -0.285  1.00 64.68           C
ATOM   1581  C   LEU B 345     -15.297 -57.405   0.360  1.00 73.07           C
ATOM   1582  O   LEU B 345     -16.499 -57.540   0.584  1.00 71.92           O
ATOM   1583  CB  LEU B 345     -13.707 -59.293   0.778  1.00 66.93           C
ATOM   1584  CG  LEU B 345     -14.439 -60.173   1.779  1.00 66.67           C
ATOM   1585  CD1 LEU B 345     -15.374 -61.152   1.081  1.00 69.67           C
ATOM   1586  CD2 LEU B 345     -13.385 -60.896   2.591  1.00 59.36           C
ATOM   1587  N   LYS B 346     -14.630 -56.299   0.663  1.00 77.98           N
ATOM   1588  CA  LYS B 346     -15.280 -55.156   1.284  1.00 67.55           C
ATOM   1589  C   LYS B 346     -16.340 -54.588   0.353  1.00 64.55           C
ATOM   1590  O   LYS B 346     -17.426 -54.230   0.781  1.00 70.27           O
ATOM   1591  CB  LYS B 346     -14.244 -54.088   1.635  1.00 56.99           C
ATOM   1592  CG  LYS B 346     -14.837 -52.804   2.159  1.00 69.64           C
ATOM   1593  CD  LYS B 346     -13.784 -51.907   2.795  1.00 71.78           C
ATOM   1594  CE  LYS B 346     -13.430 -50.737   1.900  1.00 69.55           C
ATOM   1595  NZ  LYS B 346     -12.221 -50.023   2.383  1.00 72.34           N
ATOM   1596  N   ILE B 347     -16.014 -54.517  -0.929  1.00 68.11           N
ATOM   1597  CA  ILE B 347     -16.917 -53.959  -1.926  1.00 65.86           C
ATOM   1598  C   ILE B 347     -18.153 -54.821  -2.074  1.00 65.82           C
ATOM   1599  O   ILE B 347     -19.276 -54.321  -2.110  1.00 64.25           O
ATOM   1600  CB  ILE B 347     -16.216 -53.836  -3.295  1.00 68.06           C
ATOM   1601  CG1 ILE B 347     -15.214 -52.687  -3.248  1.00 64.11           C
ATOM   1602  CG2 ILE B 347     -17.221 -53.618  -4.413  1.00 63.33           C
ATOM   1603  CD1 ILE B 347     -14.323 -52.620  -4.439  1.00 61.37           C
ATOM   1604  N   GLU B 348     -17.927 -56.125  -2.152  1.00 66.72           N
ATOM   1605  CA  GLU B 348     -18.991 -57.090  -2.373  1.00 64.04           C
ATOM   1606  C   GLU B 348     -19.941 -57.184  -1.171  1.00 69.21           C
ATOM   1607  O   GLU B 348     -21.159 -57.270  -1.348  1.00 70.75           O
ATOM   1608  CB  GLU B 348     -18.384 -58.455  -2.689  1.00 56.31           C
ATOM   1609  CG  GLU B 348     -17.764 -58.506  -4.062  1.00 57.52           C
ATOM   1610  CD  GLU B 348     -17.280 -59.877  -4.436  1.00 79.06           C
ATOM   1611  OE1 GLU B 348     -17.107 -60.716  -3.527  1.00 83.08           O
ATOM   1612  OE2 GLU B 348     -17.087 -60.117  -5.646  1.00 84.85           O
ATOM   1613  N   THR B 349     -19.382 -57.149   0.039  1.00 61.81           N
ATOM   1614  CA  THR B 349     -20.180 -57.104   1.265  1.00 56.35           C
ATOM   1615  C   THR B 349     -21.057 -55.864   1.270  1.00 63.18           C
ATOM   1616  O   THR B 349     -22.161 -55.868   1.809  1.00 63.76           O
ATOM   1617  CB  THR B 349     -19.305 -57.084   2.535  1.00 56.67           C
ATOM   1618  OG1 THR B 349     -18.479 -58.250   2.564  1.00 75.50           O
ATOM   1619  CG2 THR B 349     -20.164 -57.063   3.805  1.00 60.20           C
ATOM   1620  N   ALA B 350     -20.563 -54.800   0.659  1.00 60.16           N
ATOM   1621  CA  ALA B 350     -21.269 -53.541   0.661  1.00 59.53           C
ATOM   1622  C   ALA B 350     -22.371 -53.581  -0.400  1.00 66.57           C
ATOM   1623  O   ALA B 350     -23.473 -53.053  -0.201  1.00 59.84           O
ATOM   1624  CB  ALA B 350     -20.296 -52.406   0.416  1.00 53.83           C
ATOM   1625  N   GLU B 351     -22.074 -54.218  -1.527  1.00 63.07           N
ATOM   1626  CA  GLU B 351     -23.071 -54.401  -2.572  1.00 65.30           C
ATOM   1627  C   GLU B 351     -24.196 -55.291  -2.069  1.00 65.02           C
ATOM   1628  O   GLU B 351     -25.361 -55.091  -2.427  1.00 61.40           O
ATOM   1629  CB  GLU B 351     -22.453 -55.007  -3.836  1.00 68.26           C
ATOM   1630  CG  GLU B 351     -22.345 -54.029  -4.989  1.00 83.36           C
ATOM   1631  CD  GLU B 351     -23.705 -53.477  -5.429  1.00108.90           C
ATOM   1632  OE1 GLU B 351     -24.663 -54.279  -5.579  1.00 94.45           O
ATOM   1633  OE2 GLU B 351     -23.822 -52.237  -5.607  1.00 94.41           O
ATOM   1634  N   GLU B 352     -23.861 -56.263  -1.224  1.00 61.53           N
ATOM   1635  CA  GLU B 352     -24.860 -57.238  -0.783  1.00 75.26           C
ATOM   1636  C   GLU B 352     -25.681 -56.635   0.359  1.00 73.00           C
ATOM   1637  O   GLU B 352     -26.851 -56.986   0.552  1.00 76.16           O
ATOM   1638  CB  GLU B 352     -24.203 -58.557  -0.357  1.00 60.87           C
ATOM   1639  CG  GLU B 352     -25.059 -59.778  -0.616  1.00 66.69           C
ATOM   1640  CD  GLU B 352     -25.173 -60.137  -2.092  1.00 78.85           C
ATOM   1641  OE1 GLU B 352     -24.131 -60.177  -2.775  1.00 67.18           O
ATOM   1642  OE2 GLU B 352     -26.308 -60.395  -2.571  1.00 84.80           O
ATOM   1643  N   LEU B 353     -25.079 -55.705   1.094  1.00 62.25           N
ATOM   1644  CA  LEU B 353     -25.807 -54.955   2.118  1.00 59.18           C
ATOM   1645  C   LEU B 353     -26.871 -54.068   1.473  1.00 58.40           C
ATOM   1646  O   LEU B 353     -27.943 -53.879   2.024  1.00 62.10           O
ATOM   1647  CB  LEU B 353     -24.829 -54.120   2.939  1.00 57.14           C
ATOM   1648  CG  LEU B 353     -25.146 -53.721   4.374  1.00 59.17           C
ATOM   1649  CD1 LEU B 353     -25.927 -54.782   5.119  1.00 71.29           C
ATOM   1650  CD2 LEU B 353     -23.825 -53.440   5.075  1.00 63.01           C
ATOM   1651  N   LYS B 354     -26.572 -53.537   0.294  1.00 64.30           N
ATOM   1652  CA  LYS B 354     -27.548 -52.767  -0.466  1.00 63.09           C
ATOM   1653  C   LYS B 354     -28.707 -53.639  -0.909  1.00 65.95           C
ATOM   1654  O   LYS B 354     -29.860 -53.208  -0.901  1.00 72.12           O
ATOM   1655  CB  LYS B 354     -26.894 -52.140  -1.694  1.00 68.29           C
ATOM   1656  CG  LYS B 354     -26.539 -50.693  -1.543  1.00 60.01           C
ATOM   1657  CD  LYS B 354     -25.765 -50.215  -2.757  1.00 92.81           C
ATOM   1658  CE  LYS B 354     -24.294 -50.655  -2.699  1.00100.82           C
ATOM   1659  NZ  LYS B 354     -23.606 -50.566  -4.017  1.00 93.50           N
ATOM   1660  N   ASN B 355     -28.386 -54.865  -1.319  1.00 68.29           N
ATOM   1661  CA  ASN B 355     -29.382 -55.803  -1.821  1.00 61.23           C
ATOM   1662  C   ASN B 355     -30.365 -56.237  -0.731  1.00 65.06           C
ATOM   1663  O   ASN B 355     -31.537 -56.479  -1.003  1.00 63.67           O
ATOM   1664  CB  ASN B 355     -28.702 -57.036  -2.409  1.00 57.31           C
ATOM   1665  CG  ASN B 355     -28.046 -56.772  -3.746  1.00 55.52           C
ATOM   1666  OD1 ASN B 355     -28.548 -56.005  -4.568  1.00 61.83           O
ATOM   1667  ND2 ASN B 355     -26.917 -57.419  -3.973  1.00 65.17           N
ATOM   1668  N   ALA B 356     -29.885 -56.335   0.504  1.00 64.74           N
ATOM   1669  CA  ALA B 356     -30.759 -56.674   1.621  1.00 62.18           C
ATOM   1670  C   ALA B 356     -31.656 -55.496   1.961  1.00 62.78           C
ATOM   1671  O   ALA B 356     -32.789 -55.672   2.405  1.00 71.47           O
ATOM   1672  CB  ALA B 356     -29.946 -57.086   2.830  1.00 63.61           C
ATOM   1673  N   GLU B 357     -31.153 -54.290   1.742  1.00 59.27           N
ATOM   1674  CA  GLU B 357     -31.950 -53.090   1.955  1.00 63.34           C
ATOM   1675  C   GLU B 357     -33.081 -53.012   0.923  1.00 66.39           C
ATOM   1676  O   GLU B 357     -34.136 -52.415   1.188  1.00 62.88           O
ATOM   1677  CB  GLU B 357     -31.061 -51.851   1.897  1.00 61.89           C
ATOM   1678  CG  GLU B 357     -30.158 -51.731   3.114  1.00 58.85           C
ATOM   1679  CD  GLU B 357     -29.105 -50.659   2.980  1.00 76.12           C
ATOM   1680  OE1 GLU B 357     -29.132 -49.914   1.972  1.00 81.18           O
ATOM   1681  OE2 GLU B 357     -28.248 -50.567   3.891  1.00 80.64           O
ATOM   1682  N   ILE B 358     -32.884 -53.643  -0.236  1.00 58.52           N
ATOM   1683  CA  ILE B 358     -33.960 -53.743  -1.221  1.00 49.17           C
ATOM   1684  C   ILE B 358     -35.096 -54.531  -0.603  1.00 57.05           C
ATOM   1685  O   ILE B 358     -36.245 -54.086  -0.622  1.00 70.67           O
ATOM   1686  CB  ILE B 358     -33.492 -54.401  -2.545  1.00 52.36           C
ATOM   1687  CG1 ILE B 358     -32.610 -53.421  -3.318  1.00 49.68           C
ATOM   1688  CG2 ILE B 358     -34.679 -54.825  -3.413  1.00 50.70           C
ATOM   1689  CD1 ILE B 358     -32.125 -53.921  -4.643  1.00 54.26           C
ATOM   1690  N   ALA B 359     -34.761 -55.679  -0.020  1.00 61.48           N
ATOM   1691  CA  ALA B 359     -35.741 -56.546   0.625  1.00 58.51           C
ATOM   1692  C   ALA B 359     -36.511 -55.801   1.719  1.00 64.90           C
ATOM   1693  O   ALA B 359     -37.742 -55.904   1.818  1.00 64.23           O
ATOM   1694  CB  ALA B 359     -35.057 -57.780   1.202  1.00 51.74           C
ATOM   1695  N   LEU B 360     -35.795 -55.035   2.532  1.00 59.77           N
ATOM   1696  CA  LEU B 360     -36.446 -54.249   3.572  1.00 59.09           C
ATOM   1697  C   LEU B 360     -37.362 -53.187   2.971  1.00 59.71           C
ATOM   1698  O   LEU B 360     -38.385 -52.832   3.550  1.00 56.83           O
ATOM   1699  CB  LEU B 360     -35.405 -53.586   4.469  1.00 56.24           C
ATOM   1700  CG  LEU B 360     -35.980 -52.795   5.643  1.00 55.73           C
ATOM   1701  CD1 LEU B 360     -36.659 -53.729   6.639  1.00 53.85           C
ATOM   1702  CD2 LEU B 360     -34.885 -51.981   6.294  1.00 53.14           C
ATOM   1703  N   ARG B 361     -36.986 -52.651   1.821  1.00 60.90           N
ATOM   1704  CA  ARG B 361     -37.814 -51.638   1.204  1.00 59.34           C
ATOM   1705  C   ARG B 361     -39.095 -52.291   0.687  1.00 66.11           C
ATOM   1706  O   ARG B 361     -40.182 -51.715   0.812  1.00 63.10           O
ATOM   1707  CB  ARG B 361     -37.073 -50.936   0.077  1.00 56.88           C
ATOM   1708  CG  ARG B 361     -37.229 -49.437   0.121  1.00 65.02           C
ATOM   1709  CD  ARG B 361     -38.676 -49.021   0.088  1.00 72.06           C
ATOM   1710  NE  ARG B 361     -38.818 -47.573   0.127  1.00 89.77           N
ATOM   1711  CZ  ARG B 361     -38.630 -46.828   1.213  1.00 97.45           C
ATOM   1712  NH1 ARG B 361     -38.280 -47.385   2.368  1.00 64.45           N
ATOM   1713  NH2 ARG B 361     -38.782 -45.512   1.134  1.00118.53           N
ATOM   1714  N   THR B 362     -38.965 -53.493   0.122  1.00 48.81           N
ATOM   1715  CA  THR B 362     -40.115 -54.213  -0.425  1.00 57.31           C
ATOM   1716  C   THR B 362     -41.176 -54.475   0.660  1.00 63.68           C
ATOM   1717  O   THR B 362     -42.353 -54.151   0.484  1.00 64.67           O
ATOM   1718  CB  THR B 362     -39.695 -55.558  -1.054  1.00 63.48           C
ATOM   1719  OG1 THR B 362     -38.725 -55.330  -2.082  1.00 65.45           O
ATOM   1720  CG2 THR B 362     -40.896 -56.287  -1.653  1.00 65.32           C
ATOM   1721  N   GLN B 363     -40.751 -55.052   1.779  1.00 56.07           N
ATOM   1722  CA  GLN B 363     -41.636 -55.295   2.917  1.00 51.08           C
ATOM   1723  C   GLN B 363     -42.356 -54.020   3.388  1.00 57.01           C
ATOM   1724  O   GLN B 363     -43.560 -54.030   3.610  1.00 58.81           O
ATOM   1725  CB  GLN B 363     -40.834 -55.903   4.077  1.00 47.57           C
ATOM   1726  CG  GLN B 363     -41.662 -56.266   5.289  1.00 54.51           C
ATOM   1727  CD  GLN B 363     -41.014 -57.344   6.138  1.00 60.93           C
ATOM   1728  OE1 GLN B 363     -40.585 -57.089   7.264  1.00 56.55           O
ATOM   1729  NE2 GLN B 363     -40.954 -58.567   5.605  1.00 60.64           N
ATOM   1730  N   LYS B 364     -41.619 -52.926   3.530  1.00 49.27           N
ATOM   1731  CA  LYS B 364     -42.184 -51.671   4.003  1.00 49.79           C
ATOM   1732  C   LYS B 364     -43.275 -51.154   3.081  1.00 55.29           C
ATOM   1733  O   LYS B 364     -44.271 -50.588   3.527  1.00 56.04           O
ATOM   1734  CB  LYS B 364     -41.088 -50.607   4.129  1.00 58.45           C
ATOM   1735  CG  LYS B 364     -40.210 -50.743   5.356  1.00 62.11           C
ATOM   1736  CD  LYS B 364     -39.032 -49.813   5.263  1.00 56.93           C
ATOM   1737  CE  LYS B 364     -38.194 -49.797   6.530  1.00 60.15           C
ATOM   1738  NZ  LYS B 364     -37.088 -48.787   6.441  1.00 61.04           N
ATOM   1739  N   THR B 365     -43.073 -51.342   1.785  1.00 58.73           N
ATOM   1740  CA  THR B 365     -43.985 -50.805   0.784  1.00 56.37           C
ATOM   1741  C   THR B 365     -45.345 -51.462   0.895  1.00 59.25           C
ATOM   1742  O   THR B 365     -45.423 -52.689   0.895  1.00 67.89           O
ATOM   1743  CB  THR B 365     -43.438 -51.039  -0.627  1.00 67.81           C
ATOM   1744  OG1 THR B 365     -42.153 -50.404  -0.752  1.00 60.05           O
ATOM   1745  CG2 THR B 365     -44.436 -50.533  -1.698  1.00 48.79           C
ATOM   1746  N   PRO B 366     -46.424 -50.669   0.976  1.00 58.50           N
ATOM   1747  CA  PRO B 366     -47.771 -51.263   1.006  1.00 55.07           C
ATOM   1748  C   PRO B 366     -48.265 -51.714  -0.365  1.00 56.69           C
ATOM   1749  O   PRO B 366     -47.762 -51.220  -1.367  1.00 69.24           O
ATOM   1750  CB  PRO B 366     -48.638 -50.125   1.528  1.00 63.36           C
ATOM   1751  CG  PRO B 366     -47.930 -48.877   1.052  1.00 59.70           C
ATOM   1752  CD  PRO B 366     -46.466 -49.204   1.139  1.00 69.83           C
ATOM   1753  N   PRO B 367     -49.257 -52.619  -0.411  1.00 66.49           N
ATOM   1754  CA  PRO B 367     -49.721 -53.214  -1.677  1.00 57.25           C
ATOM   1755  C   PRO B 367     -50.081 -52.190  -2.749  1.00 61.80           C
ATOM   1756  O   PRO B 367     -49.850 -52.443  -3.929  1.00 79.37           O
ATOM   1757  CB  PRO B 367     -50.949 -54.019  -1.249  1.00 47.76           C
ATOM   1758  CG  PRO B 367     -50.724 -54.307   0.228  1.00 45.40           C
ATOM   1759  CD  PRO B 367     -50.055 -53.085   0.740  1.00 60.02           C
ATOM   1760  N   GLY B 368     -50.596 -51.036  -2.340  1.00 67.64           N
ATOM   1761  CA  GLY B 368     -50.966 -49.981  -3.274  1.00 70.29           C
ATOM   1762  C   GLY B 368     -49.804 -49.281  -3.963  1.00 67.95           C
ATOM   1763  O   GLY B 368     -50.005 -48.601  -4.961  1.00 76.11           O
ATOM   1764  N   LEU B 369     -48.597 -49.442  -3.439  1.00 61.94           N
ATOM   1765  CA  LEU B 369     -47.412 -48.843  -4.046  1.00 64.58           C
ATOM   1766  C   LEU B 369     -46.366 -49.870  -4.520  1.00 75.63           C
ATOM   1767  O   LEU B 369     -45.213 -49.511  -4.784  1.00 81.62           O
ATOM   1768  CB  LEU B 369     -46.768 -47.879  -3.049  1.00 73.57           C
ATOM   1769  CG  LEU B 369     -47.609 -46.655  -2.681  1.00 66.14           C
ATOM   1770  CD1 LEU B 369     -46.963 -45.925  -1.529  1.00 54.67           C
ATOM   1771  CD2 LEU B 369     -47.790 -45.737  -3.874  1.00 64.73           C
ATOM   1772  N   GLN B 370     -46.757 -51.138  -4.644  1.00 78.07           N
ATOM   1773  CA  GLN B 370     -45.807 -52.180  -5.040  1.00 75.29           C
ATOM   1774  C   GLN B 370     -45.446 -52.093  -6.536  1.00 72.82           C
ATOM   1775  O   GLN B 370     -44.328 -52.441  -6.928  1.00 74.62           O
ATOM   1776  CB  GLN B 370     -46.364 -53.571  -4.697  1.00 71.59           C
ATOM   1777  CG  GLN B 370     -46.065 -54.018  -3.251  1.00 72.64           C
ATOM   1778  CD  GLN B 370     -44.567 -54.227  -2.987  1.00 74.50           C
ATOM   1779  OE1 GLN B 370     -43.770 -54.403  -3.918  1.00 57.55           O
ATOM   1780  NE2 GLN B 370     -44.180 -54.177  -1.714  1.00 62.27           N
ATOM   1781  N   HIS B 371     -46.380 -51.618  -7.361  1.00 69.89           N
ATOM   1782  CA  HIS B 371     -46.157 -51.472  -8.803  1.00 62.73           C
ATOM   1783  C   HIS B 371     -45.104 -50.413  -9.099  1.00 69.88           C
ATOM   1784  O   HIS B 371     -44.595 -50.323 -10.221  1.00 67.47           O
ATOM   1785  CB  HIS B 371     -47.466 -51.114  -9.510  1.00 77.58           C
ATOM   1786  CG  HIS B 371     -48.108 -49.864  -8.991  1.00 87.97           C
ATOM   1787  ND1 HIS B 371     -47.765 -48.606  -9.439  1.00 82.07           N
ATOM   1788  CD2 HIS B 371     -49.055 -49.678  -8.041  1.00 86.00           C
ATOM   1789  CE1 HIS B 371     -48.480 -47.702  -8.795  1.00 72.72           C
ATOM   1790  NE2 HIS B 371     -49.269 -48.325  -7.940  1.00 75.57           N
ATOM   1791  N   GLU B 372     -44.786 -49.616  -8.087  1.00 67.69           N
ATOM   1792  CA  GLU B 372     -43.752 -48.602  -8.200  1.00 69.38           C
ATOM   1793  C   GLU B 372     -42.457 -49.081  -7.555  1.00 74.18           C
ATOM   1794  O   GLU B 372     -41.473 -48.333  -7.473  1.00 77.55           O
ATOM   1795  CB  GLU B 372     -44.212 -47.294  -7.558  1.00 85.78           C
ATOM   1796  CG  GLU B 372     -45.206 -46.528  -8.396  1.00 79.49           C
ATOM   1797  CD  GLU B 372     -45.527 -45.175  -7.812  1.00 92.76           C
ATOM   1798  OE1 GLU B 372     -45.043 -44.885  -6.697  1.00 95.54           O
ATOM   1799  OE2 GLU B 372     -46.260 -44.400  -8.466  1.00104.12           O
ATOM   1800  N   ASN B 373     -42.461 -50.335  -7.109  1.00 71.02           N
ATOM   1801  CA  ASN B 373     -41.268 -50.955  -6.554  1.00 68.57           C
ATOM   1802  C   ASN B 373     -40.493 -51.664  -7.643  1.00 58.82           C
ATOM   1803  O   ASN B 373     -40.602 -52.867  -7.815  1.00 63.05           O
ATOM   1804  CB  ASN B 373     -41.634 -51.931  -5.445  1.00 74.35           C
ATOM   1805  CG  ASN B 373     -40.428 -52.440  -4.707  1.00 61.78           C
ATOM   1806  OD1 ASN B 373     -39.323 -51.960  -4.914  1.00 75.03           O
ATOM   1807  ND2 ASN B 373     -40.635 -53.408  -3.820  1.00 68.63           N
ATOM   1808  N   THR B 374     -39.690 -50.895  -8.365  1.00 67.70           N
ATOM   1809  CA  THR B 374     -38.962 -51.388  -9.520  1.00 67.41           C
ATOM   1810  C   THR B 374     -37.597 -52.005  -9.164  1.00 73.71           C
ATOM   1811  O   THR B 374     -36.970 -52.666  -9.998  1.00 65.36           O
ATOM   1812  CB  THR B 374     -38.744 -50.244 -10.524  1.00 72.94           C
ATOM   1813  OG1 THR B 374     -37.917 -49.230  -9.932  1.00 66.91           O
ATOM   1814  CG2 THR B 374     -40.071 -49.650 -10.919  1.00 61.09           C
ATOM   1815  N   ALA B 375     -37.138 -51.793  -7.935  1.00 61.06           N
ATOM   1816  CA  ALA B 375     -35.785 -52.180  -7.567  1.00 56.29           C
ATOM   1817  C   ALA B 375     -35.561 -53.705  -7.630  1.00 71.40           C
ATOM   1818  O   ALA B 375     -34.535 -54.148  -8.149  1.00 67.00           O
ATOM   1819  CB  ALA B 375     -35.447 -51.633  -6.181  1.00 59.23           C
ATOM   1820  N   PRO B 376     -36.509 -54.513  -7.112  1.00 71.55           N
ATOM   1821  CA  PRO B 376     -36.376 -55.969  -7.243  1.00 63.92           C
ATOM   1822  C   PRO B 376     -36.184 -56.419  -8.689  1.00 63.46           C
ATOM   1823  O   PRO B 376     -35.450 -57.362  -8.941  1.00 66.92           O
ATOM   1824  CB  PRO B 376     -37.702 -56.498  -6.691  1.00 61.57           C
ATOM   1825  CG  PRO B 376     -38.193 -55.443  -5.794  1.00 62.49           C
ATOM   1826  CD  PRO B 376     -37.748 -54.147  -6.408  1.00 65.48           C
ATOM   1827  N   ALA B 377     -36.845 -55.760  -9.630  1.00 72.03           N
ATOM   1828  CA  ALA B 377     -36.675 -56.107 -11.033  1.00 64.60           C
ATOM   1829  C   ALA B 377     -35.238 -55.821 -11.489  1.00 67.17           C
ATOM   1830  O   ALA B 377     -34.637 -56.627 -12.198  1.00 70.81           O
ATOM   1831  CB  ALA B 377     -37.677 -55.351 -11.886  1.00 57.60           C
ATOM   1832  N   ASP B 378     -34.681 -54.685 -11.069  1.00 65.36           N
ATOM   1833  CA  ASP B 378     -33.306 -54.326 -11.431  1.00 74.03           C
ATOM   1834  C   ASP B 378     -32.325 -55.329 -10.843  1.00 71.49           C
ATOM   1835  O   ASP B 378     -31.310 -55.666 -11.456  1.00 68.48           O
ATOM   1836  CB  ASP B 378     -32.952 -52.920 -10.939  1.00 68.39           C
ATOM   1837  CG  ASP B 378     -33.747 -51.838 -11.629  1.00 70.13           C
ATOM   1838  OD1 ASP B 378     -34.124 -52.031 -12.806  1.00 81.78           O
ATOM   1839  OD2 ASP B 378     -33.995 -50.789 -10.995  1.00 83.51           O
ATOM   1840  N   TYR B 379     -32.644 -55.801  -9.644  1.00 70.18           N
ATOM   1841  CA  TYR B 379     -31.819 -56.784  -8.968  1.00 60.45           C
ATOM   1842  C   TYR B 379     -31.686 -58.030  -9.827  1.00 65.10           C
ATOM   1843  O   TYR B 379     -30.574 -58.477 -10.110  1.00 78.60           O
ATOM   1844  CB  TYR B 379     -32.402 -57.137  -7.600  1.00 47.83           C
ATOM   1845  CG  TYR B 379     -31.660 -58.245  -6.884  1.00 63.92           C
ATOM   1846  CD1 TYR B 379     -30.524 -57.980  -6.135  1.00 68.23           C
ATOM   1847  CD2 TYR B 379     -32.094 -59.555  -6.959  1.00 59.34           C
ATOM   1848  CE1 TYR B 379     -29.847 -58.987  -5.488  1.00 58.18           C
ATOM   1849  CE2 TYR B 379     -31.422 -60.566  -6.317  1.00 55.51           C
ATOM   1850  CZ  TYR B 379     -30.302 -60.287  -5.582  1.00 65.33           C
ATOM   1851  OH  TYR B 379     -29.644 -61.333  -4.938  1.00 70.96           O
ATOM   1852  N   PHE B 380     -32.814 -58.577 -10.264  1.00 60.52           N
ATOM   1853  CA  PHE B 380     -32.804 -59.835 -11.004  1.00 74.23           C
ATOM   1854  C   PHE B 380     -32.195 -59.640 -12.387  1.00 67.03           C
ATOM   1855  O   PHE B 380     -31.406 -60.464 -12.833  1.00 76.95           O
ATOM   1856  CB  PHE B 380     -34.225 -60.428 -11.094  1.00 70.12           C
ATOM   1857  CG  PHE B 380     -34.735 -60.969  -9.776  1.00 62.96           C
ATOM   1858  CD1 PHE B 380     -34.186 -62.108  -9.217  1.00 63.58           C
ATOM   1859  CD2 PHE B 380     -35.742 -60.321  -9.083  1.00 67.48           C
ATOM   1860  CE1 PHE B 380     -34.643 -62.592  -8.001  1.00 72.45           C
ATOM   1861  CE2 PHE B 380     -36.199 -60.811  -7.865  1.00 60.60           C
ATOM   1862  CZ  PHE B 380     -35.651 -61.937  -7.328  1.00 60.37           C
ATOM   1863  N   HIS B 381     -32.529 -58.544 -13.057  1.00 74.82           N
ATOM   1864  CA  HIS B 381     -31.945 -58.269 -14.365  1.00 82.59           C
ATOM   1865  C   HIS B 381     -30.412 -58.192 -14.237  1.00 77.24           C
ATOM   1866  O   HIS B 381     -29.682 -58.771 -15.039  1.00 74.95           O
ATOM   1867  CB  HIS B 381     -32.515 -56.978 -14.941  1.00 75.80           C
ATOM   1868  CG  HIS B 381     -31.813 -56.503 -16.174  1.00105.69           C
ATOM   1869  ND1 HIS B 381     -32.230 -56.832 -17.447  1.00 98.95           N
ATOM   1870  CD2 HIS B 381     -30.720 -55.715 -16.327  1.00106.92           C
ATOM   1871  CE1 HIS B 381     -31.424 -56.268 -18.330  1.00112.57           C
ATOM   1872  NE2 HIS B 381     -30.498 -55.586 -17.676  1.00108.84           N
ATOM   1873  N   THR B 382     -29.943 -57.489 -13.209  1.00 68.69           N
ATOM   1874  CA  THR B 382     -28.522 -57.415 -12.886  1.00 70.82           C
ATOM   1875  C   THR B 382     -27.980 -58.803 -12.534  1.00 78.23           C
ATOM   1876  O   THR B 382     -26.832 -59.126 -12.835  1.00 77.95           O
ATOM   1877  CB  THR B 382     -28.267 -56.444 -11.695  1.00 65.39           C
ATOM   1878  OG1 THR B 382     -28.736 -55.139 -12.035  1.00 69.44           O
ATOM   1879  CG2 THR B 382     -26.776 -56.353 -11.319  1.00 57.09           C
ATOM   1880  N   LEU B 383     -28.818 -59.617 -11.898  1.00 74.81           N
ATOM   1881  CA  LEU B 383     -28.404 -60.917 -11.370  1.00 67.69           C
ATOM   1882  C   LEU B 383     -28.021 -61.895 -12.482  1.00 73.27           C
ATOM   1883  O   LEU B 383     -27.023 -62.609 -12.367  1.00 78.07           O
ATOM   1884  CB  LEU B 383     -29.527 -61.516 -10.510  1.00 66.68           C
ATOM   1885  CG  LEU B 383     -29.331 -62.905  -9.894  1.00 65.16           C
ATOM   1886  CD1 LEU B 383     -28.613 -62.841  -8.562  1.00 49.47           C
ATOM   1887  CD2 LEU B 383     -30.678 -63.621  -9.758  1.00 75.25           C
ATOM   1888  N   VAL B 384     -28.813 -61.931 -13.554  1.00 68.64           N
ATOM   1889  CA  VAL B 384     -28.578 -62.881 -14.644  1.00 83.81           C
ATOM   1890  C   VAL B 384     -27.420 -62.478 -15.544  1.00 84.89           C
ATOM   1891  O   VAL B 384     -26.760 -63.339 -16.119  1.00 86.58           O
ATOM   1892  CB  VAL B 384     -29.820 -63.064 -15.543  1.00 73.65           C
ATOM   1893  CG1 VAL B 384     -30.990 -63.552 -14.724  1.00 73.21           C
ATOM   1894  CG2 VAL B 384     -30.153 -61.767 -16.284  1.00 88.77           C
ATOM   1895  N   GLN B 385     -27.186 -61.179 -15.694  1.00 76.79           N
ATOM   1896  CA  GLN B 385     -26.052 -60.740 -16.486  1.00 79.30           C
ATOM   1897  C   GLN B 385     -24.798 -60.949 -15.650  1.00 79.99           C
ATOM   1898  O   GLN B 385     -23.706 -61.095 -16.183  1.00 88.25           O
ATOM   1899  CB  GLN B 385     -26.209 -59.283 -16.942  1.00 87.74           C
ATOM   1900  CG  GLN B 385     -26.192 -58.233 -15.845  1.00 96.25           C
ATOM   1901  CD  GLN B 385     -26.387 -56.818 -16.386  1.00103.17           C
ATOM   1902  OE1 GLN B 385     -27.127 -56.609 -17.353  1.00101.53           O
ATOM   1903  NE2 GLN B 385     -25.724 -55.839 -15.760  1.00 86.47           N
ATOM   1904  N   GLN B 386     -24.964 -61.005 -14.335  1.00 76.83           N
ATOM   1905  CA  GLN B 386     -23.859 -61.337 -13.450  1.00 75.00           C
ATOM   1906  C   GLN B 386     -23.560 -62.833 -13.555  1.00 82.23           C
ATOM   1907  O   GLN B 386     -22.413 -63.250 -13.453  1.00 75.82           O
ATOM   1908  CB  GLN B 386     -24.192 -60.943 -12.013  1.00 78.48           C
ATOM   1909  CG  GLN B 386     -23.075 -61.161 -11.008  1.00 99.38           C
ATOM   1910  CD  GLN B 386     -23.551 -60.984  -9.573  1.00105.77           C
ATOM   1911  OE1 GLN B 386     -23.909 -59.882  -9.154  1.00109.46           O
ATOM   1912  NE2 GLN B 386     -23.572 -62.075  -8.819  1.00 98.72           N
ATOM   1913  N   PHE B 387     -24.602 -63.637 -13.754  1.00 83.05           N
ATOM   1914  CA  PHE B 387     -24.443 -65.073 -13.986  1.00 75.21           C
ATOM   1915  C   PHE B 387     -23.678 -65.332 -15.278  1.00 75.12           C
ATOM   1916  O   PHE B 387     -22.725 -66.106 -15.304  1.00 84.04           O
ATOM   1917  CB  PHE B 387     -25.807 -65.771 -14.068  1.00 73.23           C
ATOM   1918  CG  PHE B 387     -26.524 -65.918 -12.746  1.00 71.01           C
ATOM   1919  CD1 PHE B 387     -25.836 -65.903 -11.546  1.00 79.99           C
ATOM   1920  CD2 PHE B 387     -27.898 -66.107 -12.712  1.00 67.56           C
ATOM   1921  CE1 PHE B 387     -26.503 -66.059 -10.342  1.00 70.05           C
ATOM   1922  CE2 PHE B 387     -28.565 -66.262 -11.511  1.00 68.89           C
ATOM   1923  CZ  PHE B 387     -27.864 -66.238 -10.326  1.00 67.87           C
ATOM   1924  N   GLU B 388     -24.127 -64.687 -16.351  1.00 74.53           N
ATOM   1925  CA  GLU B 388     -23.501 -64.784 -17.667  1.00 82.04           C
ATOM   1926  C   GLU B 388     -22.034 -64.357 -17.636  1.00 90.72           C
ATOM   1927  O   GLU B 388     -21.180 -64.947 -18.298  1.00 96.37           O
ATOM   1928  CB  GLU B 388     -24.269 -63.922 -18.664  1.00 78.75           C
ATOM   1929  CG  GLU B 388     -25.176 -64.712 -19.575  1.00 88.61           C
ATOM   1930  CD  GLU B 388     -26.288 -63.871 -20.170  1.00114.69           C
ATOM   1931  OE1 GLU B 388     -26.231 -62.625 -20.049  1.00103.49           O
ATOM   1932  OE2 GLU B 388     -27.227 -64.463 -20.753  1.00127.81           O
ATOM   1933  N   VAL B 389     -21.758 -63.317 -16.862  1.00 82.10           N
ATOM   1934  CA  VAL B 389     -20.403 -62.830 -16.658  1.00 75.74           C
ATOM   1935  C   VAL B 389     -19.593 -63.777 -15.765  1.00 81.04           C
ATOM   1936  O   VAL B 389     -18.369 -63.778 -15.794  1.00 90.60           O
ATOM   1937  CB  VAL B 389     -20.427 -61.420 -16.028  1.00 68.75           C
ATOM   1938  CG1 VAL B 389     -19.078 -61.062 -15.426  1.00 73.25           C
ATOM   1939  CG2 VAL B 389     -20.825 -60.396 -17.061  1.00 60.58           C
ATOM   1940  N   GLN B 390     -20.275 -64.588 -14.970  1.00 86.47           N
ATOM   1941  CA  GLN B 390     -19.592 -65.434 -13.998  1.00 87.13           C
ATOM   1942  C   GLN B 390     -19.043 -66.716 -14.594  1.00 90.21           C
ATOM   1943  O   GLN B 390     -17.899 -67.072 -14.324  1.00 92.71           O
ATOM   1944  CB  GLN B 390     -20.528 -65.775 -12.845  1.00 83.66           C
ATOM   1945  CG  GLN B 390     -20.160 -65.076 -11.552  1.00 75.46           C
ATOM   1946  CD  GLN B 390     -21.306 -65.014 -10.570  1.00 87.67           C
ATOM   1947  OE1 GLN B 390     -22.459 -64.816 -10.954  1.00 95.56           O
ATOM   1948  NE2 GLN B 390     -20.998 -65.189  -9.293  1.00 89.38           N
ATOM   1949  N   LEU B 391     -19.835 -67.426 -15.389  1.00 91.54           N
ATOM   1950  CA  LEU B 391     -19.334 -68.681 -15.944  1.00104.86           C
ATOM   1951  C   LEU B 391     -18.346 -68.387 -17.069  1.00100.41           C
ATOM   1952  O   LEU B 391     -17.538 -69.243 -17.427  1.00105.14           O
ATOM   1953  CB  LEU B 391     -20.472 -69.591 -16.438  1.00 90.62           C
ATOM   1954  CG  LEU B 391     -21.670 -68.981 -17.159  1.00 92.21           C
ATOM   1955  CD1 LEU B 391     -21.238 -67.905 -18.148  1.00 96.86           C
ATOM   1956  CD2 LEU B 391     -22.451 -70.088 -17.851  1.00 68.18           C
ATOM   1957  N   GLN B 392     -18.391 -67.172 -17.611  1.00 95.20           N
ATOM   1958  CA  GLN B 392     -17.424 -66.769 -18.624  1.00 97.35           C
ATOM   1959  C   GLN B 392     -16.057 -66.615 -17.954  1.00 96.38           C
ATOM   1960  O   GLN B 392     -15.036 -67.044 -18.489  1.00 92.56           O
ATOM   1961  CB  GLN B 392     -17.860 -65.471 -19.308  1.00 98.42           C
ATOM   1962  CG  GLN B 392     -17.717 -65.491 -20.826  1.00121.88           C
ATOM   1963  CD  GLN B 392     -18.455 -64.346 -21.510  1.00126.18           C
ATOM   1964  OE1 GLN B 392     -19.018 -64.517 -22.594  1.00121.82           O
ATOM   1965  NE2 GLN B 392     -18.447 -63.172 -20.884  1.00116.98           N
ATOM   1966  N   GLN B 393     -16.057 -66.010 -16.770  1.00 91.72           N
ATOM   1967  CA  GLN B 393     -14.863 -65.929 -15.939  1.00 86.16           C
ATOM   1968  C   GLN B 393     -14.376 -67.311 -15.546  1.00 79.00           C
ATOM   1969  O   GLN B 393     -13.195 -67.618 -15.656  1.00 87.65           O
ATOM   1970  CB  GLN B 393     -15.140 -65.120 -14.673  1.00 91.58           C
ATOM   1971  CG  GLN B 393     -15.405 -63.654 -14.894  1.00 90.32           C
ATOM   1972  CD  GLN B 393     -15.790 -62.954 -13.612  1.00 98.26           C
ATOM   1973  OE1 GLN B 393     -15.703 -63.531 -12.524  1.00 90.12           O
ATOM   1974  NE2 GLN B 393     -16.202 -61.697 -13.727  1.00 99.52           N
ATOM   1975  N   TYR B 394     -15.307 -68.135 -15.073  1.00 91.53           N
ATOM   1976  CA  TYR B 394     -14.996 -69.477 -14.583  1.00102.44           C
ATOM   1977  C   TYR B 394     -14.436 -70.379 -15.694  1.00 92.43           C
ATOM   1978  O   TYR B 394     -13.478 -71.114 -15.471  1.00 66.94           O
ATOM   1979  CB  TYR B 394     -16.247 -70.097 -13.948  1.00 85.44           C
ATOM   1980  CG  TYR B 394     -16.724 -69.356 -12.707  1.00 93.76           C
ATOM   1981  CD1 TYR B 394     -15.819 -68.811 -11.807  1.00 90.95           C
ATOM   1982  CD2 TYR B 394     -18.078 -69.203 -12.437  1.00104.04           C
ATOM   1983  CE1 TYR B 394     -16.247 -68.130 -10.678  1.00 92.28           C
ATOM   1984  CE2 TYR B 394     -18.516 -68.520 -11.307  1.00 97.27           C
ATOM   1985  CZ  TYR B 394     -17.594 -67.987 -10.433  1.00 96.78           C
ATOM   1986  OH  TYR B 394     -18.021 -67.308  -9.310  1.00 91.12           O
ATOM   1987  N   ARG B 395     -15.006 -70.302 -16.891  1.00 86.45           N
ATOM   1988  CA  ARG B 395     -14.392 -70.946 -18.037  1.00 81.46           C
ATOM   1989  C   ARG B 395     -12.977 -70.405 -18.252  1.00 84.73           C
ATOM   1990  O   ARG B 395     -12.034 -71.174 -18.389  1.00 93.35           O
ATOM   1991  CB  ARG B 395     -15.249 -70.745 -19.285  1.00 87.69           C
ATOM   1992  CG  ARG B 395     -16.259 -71.874 -19.509  1.00105.13           C
ATOM   1993  CD  ARG B 395     -16.918 -71.812 -20.880  1.00117.26           C
ATOM   1994  NE  ARG B 395     -15.942 -71.706 -21.966  1.00119.98           N
ATOM   1995  CZ  ARG B 395     -16.141 -72.147 -23.205  1.00125.06           C
ATOM   1996  NH1 ARG B 395     -17.278 -72.747 -23.533  1.00115.45           N
ATOM   1997  NH2 ARG B 395     -15.193 -71.996 -24.118  1.00123.00           N
ATOM   1998  N   GLN B 396     -12.826 -69.085 -18.263  1.00 93.45           N
ATOM   1999  CA  GLN B 396     -11.516 -68.468 -18.447  1.00 85.75           C
ATOM   2000  C   GLN B 396     -10.555 -68.939 -17.367  1.00 85.67           C
ATOM   2001  O   GLN B 396      -9.405 -69.262 -17.650  1.00 90.47           O
ATOM   2002  CB  GLN B 396     -11.625 -66.938 -18.434  1.00 90.86           C
ATOM   2003  CG  GLN B 396     -12.258 -66.351 -19.700  1.00108.75           C
ATOM   2004  CD  GLN B 396     -12.811 -64.941 -19.518  1.00131.25           C
ATOM   2005  OE1 GLN B 396     -12.950 -64.448 -18.396  1.00128.34           O
ATOM   2006  NE2 GLN B 396     -13.136 -64.289 -20.632  1.00132.75           N
ATOM   2007  N   GLN B 397     -11.028 -68.994 -16.129  1.00 78.11           N
ATOM   2008  CA  GLN B 397     -10.180 -69.447 -15.038  1.00 84.36           C
ATOM   2009  C   GLN B 397      -9.763 -70.904 -15.219  1.00 85.19           C
ATOM   2010  O   GLN B 397      -8.674 -71.295 -14.813  1.00 86.25           O
ATOM   2011  CB  GLN B 397     -10.888 -69.283 -13.699  1.00 83.44           C
ATOM   2012  CG  GLN B 397     -11.212 -67.861 -13.353  1.00 75.39           C
ATOM   2013  CD  GLN B 397     -11.210 -67.600 -11.867  1.00 93.31           C
ATOM   2014  OE1 GLN B 397     -11.135 -68.519 -11.054  1.00 96.25           O
ATOM   2015  NE2 GLN B 397     -11.307 -66.331 -11.500  1.00131.22           N
ATOM   2016  N   ILE B 398     -10.639 -71.705 -15.820  1.00 92.81           N
ATOM   2017  CA  ILE B 398     -10.371 -73.132 -16.025  1.00 87.98           C
ATOM   2018  C   ILE B 398      -9.215 -73.334 -16.985  1.00 84.36           C
ATOM   2019  O   ILE B 398      -8.296 -74.096 -16.703  1.00 79.82           O
ATOM   2020  CB  ILE B 398     -11.604 -73.886 -16.590  1.00 92.70           C
ATOM   2021  CG1 ILE B 398     -12.685 -74.040 -15.513  1.00 90.12           C
ATOM   2022  CG2 ILE B 398     -11.189 -75.250 -17.144  1.00 97.71           C
ATOM   2023  CD1 ILE B 398     -12.436 -75.138 -14.506  1.00 85.87           C
ATOM   2024  N   GLU B 399      -9.282 -72.658 -18.130  1.00 76.19           N
ATOM   2025  CA  GLU B 399      -8.237 -72.750 -19.138  1.00 85.89           C
ATOM   2026  C   GLU B 399      -6.877 -72.311 -18.597  1.00 95.59           C
ATOM   2027  O   GLU B 399      -5.882 -73.019 -18.764  1.00 93.96           O
ATOM   2028  CB  GLU B 399      -8.603 -71.908 -20.352  1.00 82.30           C
ATOM   2029  CG  GLU B 399      -9.852 -72.365 -21.048  1.00 87.95           C
ATOM   2030  CD  GLU B 399      -9.964 -71.814 -22.456  1.00116.35           C
ATOM   2031  OE1 GLU B 399      -8.977 -71.920 -23.220  1.00115.29           O
ATOM   2032  OE2 GLU B 399     -11.037 -71.268 -22.799  1.00125.74           O
ATOM   2033  N   GLU B 400      -6.841 -71.139 -17.966  1.00 93.16           N
ATOM   2034  CA  GLU B 400      -5.637 -70.641 -17.315  1.00 87.96           C
ATOM   2035  C   GLU B 400      -5.022 -71.720 -16.430  1.00 82.32           C
ATOM   2036  O   GLU B 400      -3.804 -71.904 -16.396  1.00 94.84           O
ATOM   2037  CB  GLU B 400      -5.955 -69.409 -16.470  1.00 79.76           C
ATOM   2038  CG  GLU B 400      -6.427 -68.200 -17.242  1.00 75.78           C
ATOM   2039  CD  GLU B 400      -6.939 -67.115 -16.314  1.00 84.19           C
ATOM   2040  OE1 GLU B 400      -7.021 -67.380 -15.094  1.00 76.92           O
ATOM   2041  OE2 GLU B 400      -7.255 -66.002 -16.790  1.00 86.82           O
ATOM   2042  N   LEU B 401      -5.886 -72.438 -15.726  1.00 79.75           N
ATOM   2043  CA  LEU B 401      -5.469 -73.450 -14.766  1.00 89.83           C
ATOM   2044  C   LEU B 401      -4.981 -74.722 -15.464  1.00 83.82           C
ATOM   2045  O   LEU B 401      -4.165 -75.467 -14.926  1.00 78.41           O
ATOM   2046  CB  LEU B 401      -6.632 -73.759 -13.825  1.00 83.73           C
ATOM   2047  CG  LEU B 401      -6.289 -74.162 -12.397  1.00 83.05           C
ATOM   2048  CD1 LEU B 401      -5.449 -73.089 -11.692  1.00 82.60           C
ATOM   2049  CD2 LEU B 401      -7.588 -74.427 -11.648  1.00 91.81           C
ATOM   2050  N   GLU B 402      -5.481 -74.955 -16.671  1.00 89.26           N
ATOM   2051  CA  GLU B 402      -4.996 -76.039 -17.514  1.00 98.52           C
ATOM   2052  C   GLU B 402      -3.622 -75.703 -18.097  1.00100.25           C
ATOM   2053  O   GLU B 402      -2.699 -76.513 -18.050  1.00104.75           O
ATOM   2054  CB  GLU B 402      -5.990 -76.311 -18.638  1.00 98.26           C
ATOM   2055  CG  GLU B 402      -7.308 -76.873 -18.161  1.00 92.86           C
ATOM   2056  CD  GLU B 402      -8.367 -76.892 -19.251  1.00115.98           C
ATOM   2057  OE1 GLU B 402      -8.249 -76.110 -20.225  1.00108.04           O
ATOM   2058  OE2 GLU B 402      -9.319 -77.699 -19.133  1.00127.32           O
ATOM   2059  N   ASN B 403      -3.500 -74.498 -18.643  1.00101.57           N
ATOM   2060  CA  ASN B 403      -2.239 -74.015 -19.191  1.00102.55           C
ATOM   2061  C   ASN B 403      -1.165 -73.936 -18.118  1.00103.51           C
ATOM   2062  O   ASN B 403       0.018 -74.130 -18.395  1.00110.44           O
ATOM   2063  CB  ASN B 403      -2.442 -72.646 -19.840  1.00 91.44           C
ATOM   2064  CG  ASN B 403      -3.550 -72.659 -20.875  1.00105.21           C
ATOM   2065  OD1 ASN B 403      -4.166 -73.696 -21.116  1.00114.07           O
ATOM   2066  ND2 ASN B 403      -3.821 -71.508 -21.481  1.00114.22           N
ATOM   2067  N   HIS B 404      -1.585 -73.678 -16.884  1.00 94.21           N
ATOM   2068  CA  HIS B 404      -0.645 -73.547 -15.779  1.00 92.54           C
ATOM   2069  C   HIS B 404      -0.058 -74.911 -15.397  1.00 89.82           C
ATOM   2070  O   HIS B 404       0.951 -74.982 -14.694  1.00 95.49           O
ATOM   2071  CB  HIS B 404      -1.334 -72.895 -14.574  1.00 86.05           C
ATOM   2072  CG  HIS B 404      -0.392 -72.483 -13.483  1.00 78.52           C
ATOM   2073  ND1 HIS B 404       0.304 -73.391 -12.718  1.00 82.27           N
ATOM   2074  CD2 HIS B 404      -0.048 -71.258 -13.021  1.00 67.87           C
ATOM   2075  CE1 HIS B 404       1.043 -72.744 -11.833  1.00 80.13           C
ATOM   2076  NE2 HIS B 404       0.846 -71.450 -11.995  1.00 74.84           N
ATOM   2077  N   LEU B 405      -0.684 -75.983 -15.883  1.00 99.71           N
ATOM   2078  CA  LEU B 405      -0.314 -77.352 -15.508  1.00101.27           C
ATOM   2079  C   LEU B 405       0.584 -78.033 -16.541  1.00 96.93           C
ATOM   2080  O   LEU B 405       1.413 -78.875 -16.194  1.00 98.83           O
ATOM   2081  CB  LEU B 405      -1.569 -78.196 -15.310  1.00 96.44           C
ATOM   2082  CG  LEU B 405      -1.606 -78.932 -13.975  1.00112.63           C
ATOM   2083  CD1 LEU B 405      -1.875 -77.934 -12.846  1.00 87.50           C
ATOM   2084  CD2 LEU B 405      -2.629 -80.083 -14.009  1.00111.59           C
ATOM   2085  N   ALA B 406       0.393 -77.677 -17.809  1.00 87.98           N
ATOM   2086  CA  ALA B 406       1.199 -78.200 -18.905  1.00 89.61           C
ATOM   2087  C   ALA B 406       2.676 -77.854 -18.726  1.00106.16           C
ATOM   2088  O   ALA B 406       3.026 -76.922 -18.001  1.00113.91           O
ATOM   2089  CB  ALA B 406       0.690 -77.657 -20.239  1.00 83.03           C
ATOM   2090  N   LEU C 358      75.879 -52.493  23.051  1.00152.92           N
ATOM   2091  CA  LEU C 358      75.293 -51.162  23.176  1.00164.54           C
ATOM   2092  C   LEU C 358      74.678 -50.714  21.846  1.00159.46           C
ATOM   2093  O   LEU C 358      73.638 -50.050  21.816  1.00132.86           O
ATOM   2094  CB  LEU C 358      76.351 -50.145  23.632  1.00156.51           C
ATOM   2095  CG  LEU C 358      77.204 -50.493  24.857  1.00137.70           C
ATOM   2096  CD1 LEU C 358      78.543 -51.109  24.443  1.00126.55           C
ATOM   2097  CD2 LEU C 358      77.406 -49.263  25.743  1.00104.14           C
ATOM   2098  N   GLU C 359      75.328 -51.115  20.755  1.00166.71           N
ATOM   2099  CA  GLU C 359      75.031 -50.616  19.414  1.00154.10           C
ATOM   2100  C   GLU C 359      74.477 -51.722  18.529  1.00147.14           C
ATOM   2101  O   GLU C 359      73.693 -51.465  17.616  1.00133.81           O
ATOM   2102  CB  GLU C 359      76.294 -50.018  18.769  1.00158.54           C
ATOM   2103  CG  GLU C 359      77.439 -51.015  18.500  1.00154.62           C
ATOM   2104  CD  GLU C 359      78.137 -51.491  19.765  1.00145.68           C
ATOM   2105  OE1 GLU C 359      77.745 -52.553  20.300  1.00137.90           O
ATOM   2106  OE2 GLU C 359      79.076 -50.806  20.225  1.00123.07           O
ATOM   2107  N   ASN C 360      74.904 -52.954  18.792  1.00161.02           N
ATOM   2108  CA  ASN C 360      74.435 -54.098  18.015  1.00165.96           C
ATOM   2109  C   ASN C 360      72.973 -54.383  18.338  1.00159.29           C
ATOM   2110  O   ASN C 360      72.243 -54.946  17.519  1.00149.65           O
ATOM   2111  CB  ASN C 360      75.289 -55.340  18.287  1.00149.01           C
ATOM   2112  CG  ASN C 360      75.517 -56.172  17.039  1.00142.32           C
ATOM   2113  OD1 ASN C 360      76.643 -56.570  16.740  1.00145.22           O
ATOM   2114  ND2 ASN C 360      74.449 -56.429  16.297  1.00144.62           N
ATOM   2115  N   LEU C 361      72.555 -53.989  19.539  1.00159.92           N
ATOM   2116  CA  LEU C 361      71.161 -54.104  19.940  1.00157.35           C
ATOM   2117  C   LEU C 361      70.297 -53.281  18.996  1.00156.56           C
ATOM   2118  O   LEU C 361      69.274 -53.756  18.517  1.00158.48           O
ATOM   2119  CB  LEU C 361      70.961 -53.641  21.386  1.00159.31           C
ATOM   2120  CG  LEU C 361      71.862 -54.303  22.429  1.00166.24           C
ATOM   2121  CD1 LEU C 361      72.880 -53.304  22.962  1.00165.36           C
ATOM   2122  CD2 LEU C 361      71.029 -54.889  23.555  1.00153.45           C
ATOM   2123  N   ILE C 362      70.730 -52.056  18.712  1.00154.02           N
ATOM   2124  CA  ILE C 362      70.009 -51.172  17.796  1.00150.57           C
ATOM   2125  C   ILE C 362      69.726 -51.873  16.466  1.00148.70           C
ATOM   2126  O   ILE C 362      68.765 -51.536  15.775  1.00147.48           O
ATOM   2127  CB  ILE C 362      70.792 -49.858  17.560  1.00147.97           C
ATOM   2128  CG1 ILE C 362      70.534 -48.901  18.727  1.00139.72           C
ATOM   2129  CG2 ILE C 362      70.401 -49.200  16.231  1.00136.88           C
ATOM   2130  CD1 ILE C 362      71.440 -47.703  18.755  1.00151.16           C
ATOM   2131  N   ASN C 363      70.546 -52.864  16.126  1.00137.91           N
ATOM   2132  CA  ASN C 363      70.333 -53.644  14.914  1.00134.22           C
ATOM   2133  C   ASN C 363      69.206 -54.675  15.079  1.00142.93           C
ATOM   2134  O   ASN C 363      68.708 -55.216  14.086  1.00134.44           O
ATOM   2135  CB  ASN C 363      71.631 -54.346  14.505  1.00142.40           C
ATOM   2136  CG  ASN C 363      71.780 -54.476  12.995  1.00143.10           C
ATOM   2137  OD1 ASN C 363      72.875 -54.305  12.453  1.00131.02           O
ATOM   2138  ND2 ASN C 363      70.679 -54.776  12.307  1.00138.01           N
ATOM   2139  N   LYS C 364      68.806 -54.944  16.324  1.00146.13           N
ATOM   2140  CA  LYS C 364      67.663 -55.822  16.595  1.00142.12           C
ATOM   2141  C   LYS C 364      66.363 -55.040  16.469  1.00130.08           C
ATOM   2142  O   LYS C 364      65.526 -55.362  15.632  1.00126.38           O
ATOM   2143  CB  LYS C 364      67.764 -56.467  17.990  1.00140.13           C
ATOM   2144  CG  LYS C 364      66.425 -56.684  18.717  1.00146.85           C
ATOM   2145  CD  LYS C 364      66.567 -57.712  19.846  1.00143.43           C
ATOM   2146  CE  LYS C 364      65.625 -57.439  21.024  1.00140.65           C
ATOM   2147  NZ  LYS C 364      64.175 -57.531  20.683  1.00132.60           N
ATOM   2148  N   TRP C 365      66.212 -54.005  17.291  1.00129.79           N
ATOM   2149  CA  TRP C 365      64.979 -53.222  17.315  1.00137.35           C
ATOM   2150  C   TRP C 365      64.715 -52.617  15.938  1.00137.08           C
ATOM   2151  O   TRP C 365      63.559 -52.413  15.554  1.00136.21           O
ATOM   2152  CB  TRP C 365      65.022 -52.096  18.363  1.00145.48           C
ATOM   2153  CG  TRP C 365      65.890 -52.345  19.559  1.00152.65           C
ATOM   2154  CD1 TRP C 365      67.236 -52.193  19.622  1.00155.76           C
ATOM   2155  CD2 TRP C 365      65.474 -52.758  20.867  1.00152.33           C
ATOM   2156  NE1 TRP C 365      67.700 -52.502  20.873  1.00155.86           N
ATOM   2157  CE2 TRP C 365      66.636 -52.848  21.661  1.00162.25           C
ATOM   2158  CE3 TRP C 365      64.239 -53.064  21.443  1.00149.60           C
ATOM   2159  CZ2 TRP C 365      66.600 -53.232  22.996  1.00161.55           C
ATOM   2160  CZ3 TRP C 365      64.206 -53.446  22.772  1.00154.83           C
ATOM   2161  CH2 TRP C 365      65.380 -53.527  23.531  1.00156.21           C
ATOM   2162  N   SER C 366      65.785 -52.333  15.197  1.00121.99           N
ATOM   2163  CA  SER C 366      65.647 -51.754  13.864  1.00132.64           C
ATOM   2164  C   SER C 366      65.346 -52.842  12.828  1.00121.31           C
ATOM   2165  O   SER C 366      65.079 -52.548  11.663  1.00120.64           O
ATOM   2166  CB  SER C 366      66.910 -50.972  13.482  1.00130.83           C
ATOM   2167  OG  SER C 366      66.711 -50.184  12.318  1.00114.42           O
ATOM   2168  N   LEU C 367      65.375 -54.099  13.256  1.00120.59           N
ATOM   2169  CA  LEU C 367      64.981 -55.201  12.385  1.00126.90           C
ATOM   2170  C   LEU C 367      63.597 -55.716  12.796  1.00121.88           C
ATOM   2171  O   LEU C 367      62.898 -56.360  12.011  1.00110.69           O
ATOM   2172  CB  LEU C 367      66.024 -56.318  12.428  1.00124.87           C
ATOM   2173  CG  LEU C 367      65.809 -57.450  11.420  1.00127.41           C
ATOM   2174  CD1 LEU C 367      65.633 -56.923   9.994  1.00125.05           C
ATOM   2175  CD2 LEU C 367      66.971 -58.419  11.490  1.00121.68           C
ATOM   2176  N   GLU C 368      63.213 -55.421  14.035  1.00118.96           N
ATOM   2177  CA  GLU C 368      61.847 -55.626  14.496  1.00116.65           C
ATOM   2178  C   GLU C 368      60.900 -54.647  13.793  1.00122.92           C
ATOM   2179  O   GLU C 368      59.842 -55.037  13.307  1.00123.41           O
ATOM   2180  CB  GLU C 368      61.758 -55.443  16.012  1.00113.73           C
ATOM   2181  CG  GLU C 368      62.492 -56.496  16.822  1.00121.49           C
ATOM   2182  CD  GLU C 368      62.281 -56.333  18.323  1.00136.44           C
ATOM   2183  OE1 GLU C 368      61.780 -55.266  18.747  1.00130.10           O
ATOM   2184  OE2 GLU C 368      62.610 -57.275  19.080  1.00131.04           O
ATOM   2185  N   LEU C 369      61.286 -53.372  13.753  1.00123.77           N
ATOM   2186  CA  LEU C 369      60.530 -52.355  13.023  1.00119.02           C
ATOM   2187  C   LEU C 369      60.491 -52.683  11.533  1.00120.78           C
ATOM   2188  O   LEU C 369      59.591 -52.246  10.816  1.00125.69           O
ATOM   2189  CB  LEU C 369      61.132 -50.962  13.247  1.00121.37           C
ATOM   2190  CG  LEU C 369      60.420 -50.111  14.307  1.00127.91           C
ATOM   2191  CD1 LEU C 369      60.375 -50.825  15.656  1.00126.22           C
ATOM   2192  CD2 LEU C 369      61.073 -48.740  14.437  1.00117.65           C
ATOM   2193  N   GLU C 370      61.474 -53.453  11.076  1.00114.74           N
ATOM   2194  CA  GLU C 370      61.439 -54.042   9.743  1.00118.60           C
ATOM   2195  C   GLU C 370      60.780 -55.427   9.831  1.00138.62           C
ATOM   2196  O   GLU C 370      61.105 -56.343   9.072  1.00150.32           O
ATOM   2197  CB  GLU C 370      62.853 -54.133   9.153  1.00127.11           C
ATOM   2198  CG  GLU C 370      62.887 -54.503   7.676  1.00127.97           C
ATOM   2199  CD  GLU C 370      63.397 -53.383   6.793  1.00136.20           C
ATOM   2200  OE1 GLU C 370      64.528 -52.898   7.027  1.00125.64           O
ATOM   2201  OE2 GLU C 370      62.659 -52.990   5.862  1.00134.24           O
ATOM   2202  N   ASP C 371      59.860 -55.563  10.786  1.00130.51           N
ATOM   2203  CA  ASP C 371      59.015 -56.752  10.932  1.00129.34           C
ATOM   2204  C   ASP C 371      57.620 -56.347  11.462  1.00120.87           C
ATOM   2205  O   ASP C 371      56.658 -57.105  11.335  1.00128.01           O
ATOM   2206  CB  ASP C 371      59.704 -57.783  11.852  1.00130.23           C
ATOM   2207  CG  ASP C 371      58.734 -58.514  12.768  1.00140.64           C
ATOM   2208  OD1 ASP C 371      58.169 -59.546  12.343  1.00143.71           O
ATOM   2209  OD2 ASP C 371      58.547 -58.067  13.921  1.00139.45           O
ATOM   2210  N   GLN C 372      57.514 -55.140  12.016  1.00109.79           N
ATOM   2211  CA  GLN C 372      56.260 -54.620  12.569  1.00103.60           C
ATOM   2212  C   GLN C 372      55.606 -53.598  11.636  1.00107.89           C
ATOM   2213  O   GLN C 372      54.405 -53.327  11.733  1.00 98.29           O
ATOM   2214  CB  GLN C 372      56.505 -53.975  13.936  1.00 85.50           C
ATOM   2215  CG  GLN C 372      56.924 -54.949  15.008  1.00110.87           C
ATOM   2216  CD  GLN C 372      55.750 -55.558  15.736  1.00114.48           C
ATOM   2217  OE1 GLN C 372      55.191 -54.951  16.653  1.00111.22           O
ATOM   2218  NE2 GLN C 372      55.376 -56.772  15.344  1.00115.18           N
ATOM   2219  N   GLU C 373      56.397 -53.013  10.746  1.00106.66           N
ATOM   2220  CA  GLU C 373      55.854 -52.060   9.796  1.00 94.21           C
ATOM   2221  C   GLU C 373      54.884 -52.767   8.863  1.00103.84           C
ATOM   2222  O   GLU C 373      53.740 -52.349   8.716  1.00113.08           O
ATOM   2223  CB  GLU C 373      56.962 -51.390   8.992  1.00 98.15           C
ATOM   2224  CG  GLU C 373      56.444 -50.441   7.928  1.00106.39           C
ATOM   2225  CD  GLU C 373      57.548 -49.882   7.056  1.00110.35           C
ATOM   2226  OE1 GLU C 373      58.725 -50.227   7.298  1.00128.85           O
ATOM   2227  OE2 GLU C 373      57.242 -49.107   6.124  1.00 90.09           O
ATOM   2228  N   LYS C 374      55.347 -53.838   8.230  1.00105.20           N
ATOM   2229  CA  LYS C 374      54.515 -54.573   7.284  1.00115.34           C
ATOM   2230  C   LYS C 374      53.293 -55.188   7.977  1.00106.59           C
ATOM   2231  O   LYS C 374      52.278 -55.442   7.326  1.00101.74           O
ATOM   2232  CB  LYS C 374      55.334 -55.654   6.557  1.00108.49           C
ATOM   2233  CG  LYS C 374      55.759 -56.870   7.391  1.00117.41           C
ATOM   2234  CD  LYS C 374      56.862 -56.565   8.403  1.00122.35           C
ATOM   2235  CE  LYS C 374      58.146 -56.012   7.764  1.00125.77           C
ATOM   2236  NZ  LYS C 374      58.500 -54.639   8.251  1.00118.36           N
ATOM   2237  N   HIS C 375      53.376 -55.407   9.287  1.00 93.77           N
ATOM   2238  CA  HIS C 375      52.205 -55.840  10.039  1.00 97.50           C
ATOM   2239  C   HIS C 375      51.213 -54.691  10.071  1.00105.31           C
ATOM   2240  O   HIS C 375      50.034 -54.863   9.753  1.00105.38           O
ATOM   2241  CB  HIS C 375      52.565 -56.273  11.463  1.00101.25           C
ATOM   2242  CG  HIS C 375      52.998 -57.702  11.577  1.00115.27           C
ATOM   2243  ND1 HIS C 375      52.944 -58.405  12.757  1.00114.56           N
ATOM   2244  CD2 HIS C 375      53.499 -58.558  10.648  1.00124.08           C
ATOM   2245  CE1 HIS C 375      53.390 -59.638  12.557  1.00114.61           C
ATOM   2246  NE2 HIS C 375      53.733 -59.750  11.288  1.00117.86           N
ATOM   2247  N   PHE C 376      51.706 -53.512  10.443  1.00102.43           N
ATOM   2248  CA  PHE C 376      50.866 -52.319  10.544  1.00 92.54           C
ATOM   2249  C   PHE C 376      50.086 -52.064   9.255  1.00 92.81           C
ATOM   2250  O   PHE C 376      48.874 -51.851   9.289  1.00 91.21           O
ATOM   2251  CB  PHE C 376      51.710 -51.088  10.881  1.00 82.96           C
ATOM   2252  CG  PHE C 376      50.899 -49.843  11.094  1.00 77.20           C
ATOM   2253  CD1 PHE C 376      50.352 -49.558  12.335  1.00 79.58           C
ATOM   2254  CD2 PHE C 376      50.677 -48.959  10.055  1.00 59.77           C
ATOM   2255  CE1 PHE C 376      49.604 -48.409  12.531  1.00 74.30           C
ATOM   2256  CE2 PHE C 376      49.929 -47.826  10.248  1.00 56.20           C
ATOM   2257  CZ  PHE C 376      49.393 -47.547  11.491  1.00 59.07           C
ATOM   2258  N   LEU C 377      50.778 -52.092   8.121  1.00 95.30           N
ATOM   2259  CA  LEU C 377      50.134 -51.845   6.839  1.00 88.78           C
ATOM   2260  C   LEU C 377      49.102 -52.918   6.514  1.00 90.03           C
ATOM   2261  O   LEU C 377      48.036 -52.609   5.985  1.00 95.01           O
ATOM   2262  CB  LEU C 377      51.177 -51.758   5.724  1.00 94.17           C
ATOM   2263  CG  LEU C 377      51.900 -50.411   5.659  1.00 99.57           C
ATOM   2264  CD1 LEU C 377      52.965 -50.315   6.740  1.00 94.57           C
ATOM   2265  CD2 LEU C 377      52.483 -50.181   4.274  1.00 82.28           C
ATOM   2266  N   GLN C 378      49.417 -54.174   6.824  1.00 96.13           N
ATOM   2267  CA  GLN C 378      48.461 -55.264   6.632  1.00105.30           C
ATOM   2268  C   GLN C 378      47.200 -54.974   7.435  1.00 97.50           C
ATOM   2269  O   GLN C 378      46.087 -55.076   6.924  1.00 94.86           O
ATOM   2270  CB  GLN C 378      49.049 -56.615   7.063  1.00 99.23           C
ATOM   2271  CG  GLN C 378      50.000 -57.270   6.070  1.00112.34           C
ATOM   2272  CD  GLN C 378      50.719 -58.478   6.666  1.00130.16           C
ATOM   2273  OE1 GLN C 378      50.153 -59.210   7.480  1.00126.99           O
ATOM   2274  NE2 GLN C 378      51.977 -58.680   6.271  1.00116.05           N
ATOM   2275  N   GLN C 379      47.396 -54.588   8.691  1.00 87.86           N
ATOM   2276  CA  GLN C 379      46.298 -54.371   9.619  1.00 89.21           C
ATOM   2277  C   GLN C 379      45.458 -53.160   9.227  1.00 91.19           C
ATOM   2278  O   GLN C 379      44.226 -53.214   9.230  1.00 88.53           O
ATOM   2279  CB  GLN C 379      46.844 -54.202  11.035  1.00 87.78           C
ATOM   2280  CG  GLN C 379      47.411 -55.482  11.620  1.00 89.25           C
ATOM   2281  CD  GLN C 379      47.739 -55.354  13.092  1.00107.86           C
ATOM   2282  OE1 GLN C 379      47.631 -54.273  13.670  1.00116.98           O
ATOM   2283  NE2 GLN C 379      48.127 -56.461  13.713  1.00105.34           N
ATOM   2284  N   ALA C 380      46.129 -52.066   8.888  1.00 91.91           N
ATOM   2285  CA  ALA C 380      45.440 -50.847   8.509  1.00 87.00           C
ATOM   2286  C   ALA C 380      44.626 -51.096   7.241  1.00 90.35           C
ATOM   2287  O   ALA C 380      43.541 -50.526   7.058  1.00 94.29           O
ATOM   2288  CB  ALA C 380      46.433 -49.705   8.307  1.00 86.91           C
ATOM   2289  N   THR C 381      45.137 -51.965   6.375  1.00 79.47           N
ATOM   2290  CA  THR C 381      44.458 -52.266   5.122  1.00 80.38           C
ATOM   2291  C   THR C 381      43.160 -53.004   5.426  1.00 86.28           C
ATOM   2292  O   THR C 381      42.109 -52.724   4.826  1.00 77.32           O
ATOM   2293  CB  THR C 381      45.346 -53.104   4.194  1.00 70.40           C
ATOM   2294  OG1 THR C 381      46.595 -52.433   4.015  1.00 92.29           O
ATOM   2295  CG2 THR C 381      44.716 -53.290   2.837  1.00 61.29           C
ATOM   2296  N   GLN C 382      43.228 -53.924   6.386  1.00 80.43           N
ATOM   2297  CA  GLN C 382      42.091 -54.777   6.698  1.00 87.14           C
ATOM   2298  C   GLN C 382      41.094 -54.059   7.590  1.00 85.43           C
ATOM   2299  O   GLN C 382      39.908 -54.393   7.601  1.00 89.86           O
ATOM   2300  CB  GLN C 382      42.543 -56.069   7.371  1.00 82.08           C
ATOM   2301  CG  GLN C 382      42.457 -56.051   8.883  1.00 81.77           C
ATOM   2302  CD  GLN C 382      42.599 -57.428   9.464  1.00 92.27           C
ATOM   2303  OE1 GLN C 382      42.653 -58.417   8.730  1.00 96.12           O
ATOM   2304  NE2 GLN C 382      42.651 -57.511  10.790  1.00 85.78           N
ATOM   2305  N   VAL C 383      41.586 -53.111   8.379  1.00 86.96           N
ATOM   2306  CA  VAL C 383      40.706 -52.254   9.170  1.00 85.36           C
ATOM   2307  C   VAL C 383      39.851 -51.411   8.232  1.00 78.51           C
ATOM   2308  O   VAL C 383      38.637 -51.320   8.396  1.00 70.92           O
ATOM   2309  CB  VAL C 383      41.505 -51.344  10.124  1.00 74.76           C
ATOM   2310  CG1 VAL C 383      40.662 -50.160  10.594  1.00 75.69           C
ATOM   2311  CG2 VAL C 383      41.993 -52.140  11.317  1.00 86.49           C
ATOM   2312  N   ASN C 384      40.490 -50.813   7.234  1.00 78.91           N
ATOM   2313  CA  ASN C 384      39.771 -50.037   6.235  1.00 84.33           C
ATOM   2314  C   ASN C 384      38.792 -50.895   5.445  1.00 82.53           C
ATOM   2315  O   ASN C 384      37.878 -50.372   4.811  1.00 87.15           O
ATOM   2316  CB  ASN C 384      40.755 -49.350   5.282  1.00 88.21           C
ATOM   2317  CG  ASN C 384      41.452 -48.174   5.919  1.00 71.65           C
ATOM   2318  OD1 ASN C 384      40.848 -47.428   6.685  1.00 79.34           O
ATOM   2319  ND2 ASN C 384      42.728 -48.007   5.618  1.00 85.73           N
ATOM   2320  N   ALA C 385      38.994 -52.211   5.484  1.00 86.49           N
ATOM   2321  CA  ALA C 385      38.101 -53.153   4.816  1.00 81.10           C
ATOM   2322  C   ALA C 385      36.941 -53.525   5.733  1.00 81.97           C
ATOM   2323  O   ALA C 385      35.773 -53.423   5.354  1.00 85.73           O
ATOM   2324  CB  ALA C 385      38.860 -54.389   4.392  1.00 66.58           C
ATOM   2325  N   TRP C 386      37.266 -53.947   6.947  1.00 71.25           N
ATOM   2326  CA  TRP C 386      36.248 -54.271   7.928  1.00 71.24           C
ATOM   2327  C   TRP C 386      35.339 -53.089   8.265  1.00 83.68           C
ATOM   2328  O   TRP C 386      34.129 -53.262   8.414  1.00 84.63           O
ATOM   2329  CB  TRP C 386      36.898 -54.783   9.204  1.00 72.22           C
ATOM   2330  CG  TRP C 386      37.527 -56.126   9.045  1.00 83.76           C
ATOM   2331  CD1 TRP C 386      37.811 -56.765   7.878  1.00 81.01           C
ATOM   2332  CD2 TRP C 386      37.952 -57.001  10.097  1.00 77.84           C
ATOM   2333  NE1 TRP C 386      38.391 -57.982   8.139  1.00 91.48           N
ATOM   2334  CE2 TRP C 386      38.488 -58.148   9.495  1.00 81.22           C
ATOM   2335  CE3 TRP C 386      37.933 -56.921  11.490  1.00 85.97           C
ATOM   2336  CZ2 TRP C 386      39.002 -59.203  10.237  1.00 81.94           C
ATOM   2337  CZ3 TRP C 386      38.440 -57.973  12.222  1.00 72.66           C
ATOM   2338  CH2 TRP C 386      38.965 -59.093  11.598  1.00 78.22           C
ATOM   2339  N   ASP C 387      35.889 -51.888   8.389  1.00 77.14           N
ATOM   2340  CA  ASP C 387      35.039 -50.773   8.765  1.00 83.60           C
ATOM   2341  C   ASP C 387      34.153 -50.400   7.559  1.00 87.11           C
ATOM   2342  O   ASP C 387      33.114 -49.756   7.721  1.00 84.14           O
ATOM   2343  CB  ASP C 387      35.868 -49.579   9.299  1.00 72.45           C
ATOM   2344  CG  ASP C 387      36.663 -48.880   8.229  1.00102.28           C
ATOM   2345  OD1 ASP C 387      36.818 -49.452   7.128  1.00106.68           O
ATOM   2346  OD2 ASP C 387      37.154 -47.760   8.504  1.00 95.74           O
ATOM   2347  N   ARG C 388      34.515 -50.855   6.359  1.00 88.08           N
ATOM   2348  CA  ARG C 388      33.634 -50.661   5.201  1.00 90.45           C
ATOM   2349  C   ARG C 388      32.414 -51.567   5.336  1.00 85.06           C
ATOM   2350  O   ARG C 388      31.298 -51.177   5.015  1.00 86.48           O
ATOM   2351  CB  ARG C 388      34.354 -50.947   3.872  1.00 81.14           C
ATOM   2352  CG  ARG C 388      34.707 -49.704   3.055  1.00101.89           C
ATOM   2353  CD  ARG C 388      33.493 -48.796   2.750  1.00119.63           C
ATOM   2354  NE  ARG C 388      32.467 -49.448   1.936  1.00121.61           N
ATOM   2355  CZ  ARG C 388      31.327 -48.872   1.562  1.00113.79           C
ATOM   2356  NH1 ARG C 388      31.050 -47.628   1.926  1.00122.02           N
ATOM   2357  NH2 ARG C 388      30.457 -49.544   0.821  1.00113.30           N
ATOM   2358  N   THR C 389      32.648 -52.783   5.813  1.00 82.11           N
ATOM   2359  CA  THR C 389      31.593 -53.752   6.046  1.00 74.46           C
ATOM   2360  C   THR C 389      30.613 -53.229   7.081  1.00 77.28           C
ATOM   2361  O   THR C 389      29.400 -53.296   6.894  1.00 92.10           O
ATOM   2362  CB  THR C 389      32.189 -55.087   6.521  1.00 82.87           C
ATOM   2363  OG1 THR C 389      33.090 -55.577   5.520  1.00 86.80           O
ATOM   2364  CG2 THR C 389      31.107 -56.137   6.808  1.00 63.25           C
ATOM   2365  N   LEU C 390      31.147 -52.710   8.180  1.00 77.71           N
ATOM   2366  CA  LEU C 390      30.323 -52.190   9.269  1.00 80.40           C
ATOM   2367  C   LEU C 390      29.469 -51.006   8.833  1.00 76.18           C
ATOM   2368  O   LEU C 390      28.437 -50.725   9.430  1.00 74.28           O
ATOM   2369  CB  LEU C 390      31.203 -51.767  10.441  1.00 78.21           C
ATOM   2370  CG  LEU C 390      30.468 -51.375  11.721  1.00 76.78           C
ATOM   2371  CD1 LEU C 390      30.116 -52.598  12.548  1.00 77.95           C
ATOM   2372  CD2 LEU C 390      31.316 -50.406  12.497  1.00 81.92           C
ATOM   2373  N   MET C 391      29.906 -50.307   7.798  1.00 77.27           N
ATOM   2374  CA  MET C 391      29.171 -49.151   7.312  1.00 86.99           C
ATOM   2375  C   MET C 391      28.056 -49.614   6.391  1.00 86.64           C
ATOM   2376  O   MET C 391      26.976 -49.026   6.363  1.00 92.21           O
ATOM   2377  CB  MET C 391      30.106 -48.188   6.580  1.00 92.06           C
ATOM   2378  CG  MET C 391      29.778 -46.728   6.788  1.00 91.57           C
ATOM   2379  SD  MET C 391      30.565 -45.665   5.562  1.00133.54           S
ATOM   2380  CE  MET C 391      29.604 -46.045   4.100  1.00105.09           C
ATOM   2381  N   GLN C 392      28.333 -50.673   5.637  1.00 87.40           N
ATOM   2382  CA  GLN C 392      27.345 -51.275   4.752  1.00 87.16           C
ATOM   2383  C   GLN C 392      26.243 -51.870   5.587  1.00 81.84           C
ATOM   2384  O   GLN C 392      25.069 -51.806   5.228  1.00 84.12           O
ATOM   2385  CB  GLN C 392      27.972 -52.359   3.880  1.00 87.52           C
ATOM   2386  CG  GLN C 392      28.942 -51.843   2.838  1.00 99.36           C
ATOM   2387  CD  GLN C 392      29.577 -52.958   2.034  1.00109.55           C
ATOM   2388  OE1 GLN C 392      29.020 -54.054   1.925  1.00116.87           O
ATOM   2389  NE2 GLN C 392      30.748 -52.687   1.465  1.00 94.03           N
ATOM   2390  N   ASN C 393      26.643 -52.457   6.709  1.00 76.90           N
ATOM   2391  CA  ASN C 393      25.708 -53.075   7.634  1.00 79.69           C
ATOM   2392  C   ASN C 393      24.699 -52.053   8.166  1.00 81.58           C
ATOM   2393  O   ASN C 393      23.504 -52.159   7.889  1.00 79.87           O
ATOM   2394  CB  ASN C 393      26.464 -53.745   8.789  1.00 78.85           C
ATOM   2395  CG  ASN C 393      27.006 -55.125   8.423  1.00 80.32           C
ATOM   2396  OD1 ASN C 393      26.832 -55.607   7.300  1.00 70.31           O
ATOM   2397  ND2 ASN C 393      27.666 -55.769   9.383  1.00 73.44           N
ATOM   2398  N   GLY C 394      25.176 -51.059   8.908  1.00 82.26           N
ATOM   2399  CA  GLY C 394      24.309 -50.017   9.436  1.00 74.74           C
ATOM   2400  C   GLY C 394      23.386 -49.407   8.397  1.00 69.36           C
ATOM   2401  O   GLY C 394      22.228 -49.125   8.692  1.00 79.01           O
ATOM   2402  N   GLU C 395      23.892 -49.200   7.183  1.00 73.27           N
ATOM   2403  CA  GLU C 395      23.075 -48.667   6.089  1.00 83.62           C
ATOM   2404  C   GLU C 395      21.960 -49.643   5.728  1.00 85.01           C
ATOM   2405  O   GLU C 395      20.801 -49.253   5.583  1.00 80.69           O
ATOM   2406  CB  GLU C 395      23.931 -48.378   4.849  1.00 85.18           C
ATOM   2407  CG  GLU C 395      24.647 -47.040   4.877  1.00108.17           C
ATOM   2408  CD  GLU C 395      25.548 -46.818   3.670  1.00119.70           C
ATOM   2409  OE1 GLU C 395      26.071 -45.685   3.519  1.00114.43           O
ATOM   2410  OE2 GLU C 395      25.733 -47.772   2.877  1.00113.32           O
ATOM   2411  N   ARG C 396      22.321 -50.914   5.597  1.00 82.40           N
ATOM   2412  CA  ARG C 396      21.367 -51.949   5.239  1.00 79.93           C
ATOM   2413  C   ARG C 396      20.436 -52.278   6.410  1.00 76.22           C
ATOM   2414  O   ARG C 396      19.271 -52.578   6.202  1.00 82.29           O
ATOM   2415  CB  ARG C 396      22.108 -53.199   4.761  1.00 78.61           C
ATOM   2416  CG  ARG C 396      22.533 -53.120   3.307  1.00 82.68           C
ATOM   2417  CD  ARG C 396      23.347 -54.318   2.897  1.00 97.91           C
ATOM   2418  NE  ARG C 396      23.480 -54.444   1.448  1.00117.26           N
ATOM   2419  CZ  ARG C 396      24.230 -53.650   0.686  1.00128.09           C
ATOM   2420  NH1 ARG C 396      24.911 -52.645   1.226  1.00127.65           N
ATOM   2421  NH2 ARG C 396      24.291 -53.854  -0.625  1.00120.56           N
ATOM   2422  N   ILE C 397      20.955 -52.222   7.634  1.00 72.54           N
ATOM   2423  CA  ILE C 397      20.130 -52.363   8.833  1.00 69.93           C
ATOM   2424  C   ILE C 397      19.054 -51.288   8.919  1.00 77.22           C
ATOM   2425  O   ILE C 397      17.922 -51.558   9.307  1.00 78.55           O
ATOM   2426  CB  ILE C 397      20.959 -52.247  10.117  1.00 80.61           C
ATOM   2427  CG1 ILE C 397      21.943 -53.401  10.236  1.00 79.97           C
ATOM   2428  CG2 ILE C 397      20.032 -52.187  11.350  1.00 90.18           C
ATOM   2429  CD1 ILE C 397      21.349 -54.628  10.846  1.00 83.89           C
ATOM   2430  N   THR C 398      19.448 -50.056   8.608  1.00 77.01           N
ATOM   2431  CA  THR C 398      18.559 -48.904   8.707  1.00 84.40           C
ATOM   2432  C   THR C 398      17.457 -49.008   7.662  1.00 81.55           C
ATOM   2433  O   THR C 398      16.294 -48.768   7.962  1.00 78.46           O
ATOM   2434  CB  THR C 398      19.343 -47.567   8.538  1.00 74.20           C
ATOM   2435  OG1 THR C 398      19.998 -47.253   9.767  1.00 74.96           O
ATOM   2436  CG2 THR C 398      18.426 -46.404   8.187  1.00 77.53           C
ATOM   2437  N   THR C 399      17.835 -49.393   6.446  1.00 83.71           N
ATOM   2438  CA  THR C 399      16.889 -49.555   5.353  1.00 84.05           C
ATOM   2439  C   THR C 399      15.878 -50.647   5.709  1.00 89.52           C
ATOM   2440  O   THR C 399      14.661 -50.451   5.600  1.00 97.05           O
ATOM   2441  CB  THR C 399      17.617 -49.905   4.037  1.00 80.29           C
ATOM   2442  OG1 THR C 399      18.535 -48.857   3.709  1.00 90.64           O
ATOM   2443  CG2 THR C 399      16.646 -50.059   2.888  1.00 99.41           C
ATOM   2444  N   LEU C 400      16.396 -51.790   6.145  1.00 80.41           N
ATOM   2445  CA  LEU C 400      15.576 -52.900   6.620  1.00 74.37           C
ATOM   2446  C   LEU C 400      14.550 -52.450   7.648  1.00 80.05           C
ATOM   2447  O   LEU C 400      13.373 -52.791   7.563  1.00 84.01           O
ATOM   2448  CB  LEU C 400      16.454 -53.975   7.255  1.00 70.96           C
ATOM   2449  CG  LEU C 400      15.992 -55.431   7.187  1.00 74.18           C
ATOM   2450  CD1 LEU C 400      16.661 -56.217   8.299  1.00 81.94           C
ATOM   2451  CD2 LEU C 400      14.494 -55.591   7.251  1.00 66.61           C
ATOM   2452  N   HIS C 401      15.014 -51.691   8.631  1.00 78.24           N
ATOM   2453  CA  HIS C 401      14.176 -51.296   9.751  1.00 76.53           C
ATOM   2454  C   HIS C 401      12.977 -50.474   9.310  1.00 84.31           C
ATOM   2455  O   HIS C 401      11.878 -50.635   9.843  1.00 74.82           O
ATOM   2456  CB  HIS C 401      14.989 -50.494  10.762  1.00 74.27           C
ATOM   2457  CG  HIS C 401      14.185 -50.014  11.926  1.00 88.03           C
ATOM   2458  ND1 HIS C 401      13.523 -48.803  11.924  1.00 80.43           N
ATOM   2459  CD2 HIS C 401      13.924 -50.585  13.126  1.00 78.04           C
ATOM   2460  CE1 HIS C 401      12.897 -48.646  13.077  1.00 78.28           C
ATOM   2461  NE2 HIS C 401      13.124 -49.713  13.824  1.00 87.56           N
ATOM   2462  N   ARG C 402      13.184 -49.588   8.340  1.00 75.01           N
ATOM   2463  CA  ARG C 402      12.137 -48.651   7.981  1.00 85.49           C
ATOM   2464  C   ARG C 402      11.091 -49.369   7.134  1.00 76.74           C
ATOM   2465  O   ARG C 402       9.897 -49.096   7.260  1.00 74.72           O
ATOM   2466  CB  ARG C 402      12.710 -47.416   7.260  1.00 84.09           C
ATOM   2467  CG  ARG C 402      13.449 -47.693   5.975  1.00 95.94           C
ATOM   2468  CD  ARG C 402      13.546 -46.425   5.139  1.00 94.22           C
ATOM   2469  NE  ARG C 402      14.169 -45.338   5.888  1.00115.67           N
ATOM   2470  CZ  ARG C 402      15.455 -44.996   5.811  1.00118.85           C
ATOM   2471  NH1 ARG C 402      16.290 -45.648   5.006  1.00106.74           N
ATOM   2472  NH2 ARG C 402      15.910 -43.987   6.544  1.00110.31           N
ATOM   2473  N   GLU C 403      11.532 -50.292   6.285  1.00 72.51           N
ATOM   2474  CA  GLU C 403      10.589 -51.119   5.533  1.00 92.53           C
ATOM   2475  C   GLU C 403       9.787 -51.985   6.506  1.00 86.12           C
ATOM   2476  O   GLU C 403       8.583 -52.164   6.343  1.00 89.62           O
ATOM   2477  CB  GLU C 403      11.311 -51.996   4.500  1.00 88.51           C
ATOM   2478  CG  GLU C 403      10.421 -53.052   3.807  1.00 84.54           C
ATOM   2479  CD  GLU C 403       9.457 -52.472   2.787  1.00101.92           C
ATOM   2480  OE1 GLU C 403       8.723 -53.263   2.151  1.00 92.49           O
ATOM   2481  OE2 GLU C 403       9.432 -51.234   2.615  1.00122.37           O
ATOM   2482  N   MET C 404      10.466 -52.515   7.517  1.00 83.80           N
ATOM   2483  CA  MET C 404       9.826 -53.307   8.564  1.00 80.14           C
ATOM   2484  C   MET C 404       8.697 -52.557   9.264  1.00 77.12           C
ATOM   2485  O   MET C 404       7.701 -53.157   9.641  1.00 84.77           O
ATOM   2486  CB  MET C 404      10.865 -53.727   9.595  1.00 88.27           C
ATOM   2487  CG  MET C 404      10.316 -54.373  10.851  1.00 83.39           C
ATOM   2488  SD  MET C 404      10.160 -56.131  10.573  1.00 93.83           S
ATOM   2489  CE  MET C 404       8.492 -56.287   9.955  1.00 95.62           C
ATOM   2490  N   GLU C 405       8.878 -51.254   9.463  1.00 86.70           N
ATOM   2491  CA  GLU C 405       7.854 -50.414  10.082  1.00 80.72           C
ATOM   2492  C   GLU C 405       6.739 -50.116   9.085  1.00 81.09           C
ATOM   2493  O   GLU C 405       5.558 -50.121   9.442  1.00 84.22           O
ATOM   2494  CB  GLU C 405       8.457 -49.101  10.596  1.00 65.69           C
ATOM   2495  CG  GLU C 405       9.310 -49.250  11.843  1.00 71.48           C
ATOM   2496  CD  GLU C 405       8.550 -49.775  13.043  1.00 83.23           C
ATOM   2497  OE1 GLU C 405       9.163 -50.509  13.847  1.00 83.27           O
ATOM   2498  OE2 GLU C 405       7.352 -49.456  13.192  1.00 93.65           O
ATOM   2499  N   LYS C 406       7.120 -49.868   7.834  1.00 75.08           N
ATOM   2500  CA  LYS C 406       6.149 -49.595   6.781  1.00 78.86           C
ATOM   2501  C   LYS C 406       5.174 -50.752   6.633  1.00 83.94           C
ATOM   2502  O   LYS C 406       3.967 -50.554   6.567  1.00 91.12           O
ATOM   2503  CB  LYS C 406       6.845 -49.348   5.445  1.00 73.98           C
ATOM   2504  CG  LYS C 406       5.869 -49.180   4.292  1.00 91.16           C
ATOM   2505  CD  LYS C 406       6.413 -48.253   3.216  1.00103.75           C
ATOM   2506  CE  LYS C 406       5.344 -47.899   2.197  1.00115.06           C
ATOM   2507  NZ  LYS C 406       4.784 -49.111   1.544  1.00120.01           N
ATOM   2508  N   VAL C 407       5.716 -51.961   6.590  1.00 82.33           N
ATOM   2509  CA  VAL C 407       4.919 -53.158   6.416  1.00 79.35           C
ATOM   2510  C   VAL C 407       4.058 -53.403   7.659  1.00 90.28           C
ATOM   2511  O   VAL C 407       2.939 -53.924   7.555  1.00 87.26           O
ATOM   2512  CB  VAL C 407       5.823 -54.382   6.124  1.00 73.66           C
ATOM   2513  CG1 VAL C 407       5.009 -55.660   6.049  1.00 82.97           C
ATOM   2514  CG2 VAL C 407       6.559 -54.173   4.818  1.00 81.30           C
ATOM   2515  N   LYS C 408       4.575 -53.033   8.830  1.00 80.12           N
ATOM   2516  CA  LYS C 408       3.776 -53.089  10.051  1.00 79.07           C
ATOM   2517  C   LYS C 408       2.505 -52.261   9.884  1.00 90.24           C
ATOM   2518  O   LYS C 408       1.410 -52.709  10.229  1.00 90.71           O
ATOM   2519  CB  LYS C 408       4.566 -52.575  11.243  1.00 66.15           C
ATOM   2520  CG  LYS C 408       5.264 -53.636  12.014  1.00 83.29           C
ATOM   2521  CD  LYS C 408       6.122 -53.005  13.079  1.00101.04           C
ATOM   2522  CE  LYS C 408       6.872 -54.047  13.874  1.00100.94           C
ATOM   2523  NZ  LYS C 408       7.856 -53.414  14.781  1.00 98.13           N
ATOM   2524  N   LEU C 409       2.679 -51.047   9.363  1.00 83.32           N
ATOM   2525  CA  LEU C 409       1.582 -50.119   9.109  1.00 76.78           C
ATOM   2526  C   LEU C 409       0.535 -50.712   8.180  1.00 81.81           C
ATOM   2527  O   LEU C 409      -0.661 -50.682   8.469  1.00 85.55           O
ATOM   2528  CB  LEU C 409       2.113 -48.831   8.486  1.00 80.77           C
ATOM   2529  CG  LEU C 409       1.736 -47.551   9.221  1.00 90.38           C
ATOM   2530  CD1 LEU C 409       2.726 -47.302  10.346  1.00 80.47           C
ATOM   2531  CD2 LEU C 409       1.659 -46.362   8.259  1.00 94.43           C
ATOM   2532  N   ASP C 410       1.001 -51.229   7.047  1.00 83.56           N
ATOM   2533  CA  ASP C 410       0.126 -51.820   6.048  1.00 85.08           C
ATOM   2534  C   ASP C 410      -0.654 -52.979   6.664  1.00 83.60           C
ATOM   2535  O   ASP C 410      -1.835 -53.171   6.364  1.00 71.26           O
ATOM   2536  CB  ASP C 410       0.933 -52.306   4.837  1.00 78.66           C
ATOM   2537  CG  ASP C 410       1.634 -51.176   4.096  1.00 94.62           C
ATOM   2538  OD1 ASP C 410       1.382 -49.989   4.398  1.00 98.87           O
ATOM   2539  OD2 ASP C 410       2.439 -51.483   3.194  1.00101.83           O
ATOM   2540  N   GLN C 411       0.009 -53.736   7.536  1.00 75.26           N
ATOM   2541  CA  GLN C 411      -0.629 -54.862   8.203  1.00 74.16           C
ATOM   2542  C   GLN C 411      -1.771 -54.375   9.071  1.00 79.81           C
ATOM   2543  O   GLN C 411      -2.880 -54.909   9.012  1.00 87.50           O
ATOM   2544  CB  GLN C 411       0.367 -55.638   9.054  1.00 74.78           C
ATOM   2545  CG  GLN C 411      -0.221 -56.880   9.718  1.00 83.96           C
ATOM   2546  CD  GLN C 411      -0.561 -57.971   8.723  1.00 91.95           C
ATOM   2547  OE1 GLN C 411       0.076 -58.093   7.679  1.00101.84           O
ATOM   2548  NE2 GLN C 411      -1.564 -58.775   9.044  1.00 73.82           N
ATOM   2549  N   LYS C 412      -1.495 -53.368   9.887  1.00 71.47           N
ATOM   2550  CA  LYS C 412      -2.512 -52.804  10.758  1.00 80.93           C
ATOM   2551  C   LYS C 412      -3.667 -52.192   9.956  1.00 84.30           C
ATOM   2552  O   LYS C 412      -4.810 -52.208  10.403  1.00 81.14           O
ATOM   2553  CB  LYS C 412      -1.897 -51.754  11.682  1.00 79.26           C
ATOM   2554  CG  LYS C 412      -1.030 -52.353  12.776  1.00101.83           C
ATOM   2555  CD  LYS C 412      -0.745 -51.365  13.900  1.00111.78           C
ATOM   2556  CE  LYS C 412      -2.024 -50.995  14.643  1.00112.21           C
ATOM   2557  NZ  LYS C 412      -1.762 -50.354  15.959  1.00118.86           N
ATOM   2558  N   ARG C 413      -3.384 -51.663   8.772  1.00 74.36           N
ATOM   2559  CA  ARG C 413      -4.454 -51.156   7.925  1.00 73.80           C
ATOM   2560  C   ARG C 413      -5.380 -52.298   7.506  1.00 83.56           C
ATOM   2561  O   ARG C 413      -6.598 -52.159   7.496  1.00 79.81           O
ATOM   2562  CB  ARG C 413      -3.887 -50.463   6.694  1.00 66.37           C
ATOM   2563  CG  ARG C 413      -4.955 -49.789   5.847  1.00 87.95           C
ATOM   2564  CD  ARG C 413      -4.748 -50.077   4.372  1.00102.47           C
ATOM   2565  NE  ARG C 413      -5.934 -49.773   3.571  1.00106.08           N
ATOM   2566  CZ  ARG C 413      -6.130 -50.220   2.333  1.00114.28           C
ATOM   2567  NH1 ARG C 413      -5.220 -50.997   1.747  1.00116.89           N
ATOM   2568  NH2 ARG C 413      -7.238 -49.899   1.683  1.00100.16           N
ATOM   2569  N   LEU C 414      -4.780 -53.430   7.154  1.00 96.46           N
ATOM   2570  CA  LEU C 414      -5.528 -54.618   6.769  1.00 73.96           C
ATOM   2571  C   LEU C 414      -6.364 -55.106   7.947  1.00 76.99           C
ATOM   2572  O   LEU C 414      -7.525 -55.461   7.778  1.00 83.63           O
ATOM   2573  CB  LEU C 414      -4.569 -55.707   6.281  1.00 68.80           C
ATOM   2574  CG  LEU C 414      -4.524 -55.951   4.768  1.00 73.97           C
ATOM   2575  CD1 LEU C 414      -4.518 -54.646   3.968  1.00 71.80           C
ATOM   2576  CD2 LEU C 414      -3.314 -56.808   4.416  1.00 60.21           C
ATOM   2577  N   ASP C 415      -5.781 -55.098   9.143  1.00 79.52           N
ATOM   2578  CA  ASP C 415      -6.503 -55.501  10.345  1.00 75.41           C
ATOM   2579  C   ASP C 415      -7.762 -54.646  10.541  1.00 78.13           C
ATOM   2580  O   ASP C 415      -8.819 -55.157  10.897  1.00 81.47           O
ATOM   2581  CB  ASP C 415      -5.597 -55.400  11.577  1.00 73.17           C
ATOM   2582  CG  ASP C 415      -4.479 -56.431  11.579  1.00 85.48           C
ATOM   2583  OD1 ASP C 415      -4.627 -57.497  10.943  1.00 93.02           O
ATOM   2584  OD2 ASP C 415      -3.447 -56.177  12.233  1.00 94.92           O
ATOM   2585  N   GLN C 416      -7.647 -53.351  10.270  1.00 76.35           N
ATOM   2586  CA  GLN C 416      -8.755 -52.419  10.420  1.00 71.05           C
ATOM   2587  C   GLN C 416      -9.850 -52.639   9.378  1.00 72.36           C
ATOM   2588  O   GLN C 416     -11.041 -52.613   9.696  1.00 78.45           O
ATOM   2589  CB  GLN C 416      -8.239 -50.986  10.323  1.00 78.31           C
ATOM   2590  CG  GLN C 416      -7.411 -50.566  11.513  1.00 89.60           C
ATOM   2591  CD  GLN C 416      -6.787 -49.201  11.338  1.00 93.98           C
ATOM   2592  OE1 GLN C 416      -6.890 -48.587  10.272  1.00 91.27           O
ATOM   2593  NE2 GLN C 416      -6.139 -48.709  12.394  1.00 79.82           N
ATOM   2594  N   GLU C 417      -9.440 -52.820   8.130  1.00 69.06           N
ATOM   2595  CA  GLU C 417     -10.369 -53.118   7.052  1.00 75.22           C
ATOM   2596  C   GLU C 417     -11.101 -54.432   7.362  1.00 76.91           C
ATOM   2597  O   GLU C 417     -12.282 -54.593   7.038  1.00 76.08           O
ATOM   2598  CB  GLU C 417      -9.629 -53.208   5.708  1.00 62.85           C
ATOM   2599  CG  GLU C 417      -8.965 -51.914   5.277  1.00 70.35           C
ATOM   2600  CD  GLU C 417      -9.882 -51.015   4.475  1.00 89.12           C
ATOM   2601  OE1 GLU C 417      -9.862 -51.092   3.227  1.00 96.63           O
ATOM   2602  OE2 GLU C 417     -10.625 -50.224   5.088  1.00 88.27           O
ATOM   2603  N   LEU C 418     -10.402 -55.353   8.018  1.00 66.88           N
ATOM   2604  CA  LEU C 418     -10.938 -56.689   8.280  1.00 77.99           C
ATOM   2605  C   LEU C 418     -11.956 -56.658   9.417  1.00 75.73           C
ATOM   2606  O   LEU C 418     -12.894 -57.461   9.452  1.00 68.43           O
ATOM   2607  CB  LEU C 418      -9.797 -57.663   8.607  1.00 71.09           C
ATOM   2608  CG  LEU C 418      -9.780 -59.031   7.910  1.00 68.11           C
ATOM   2609  CD1 LEU C 418      -9.968 -58.952   6.393  1.00 68.15           C
ATOM   2610  CD2 LEU C 418      -8.474 -59.740   8.234  1.00 82.92           C
ATOM   2611  N   ASP C 419     -11.751 -55.735  10.354  1.00 74.69           N
ATOM   2612  CA  ASP C 419     -12.713 -55.486  11.416  1.00 62.64           C
ATOM   2613  C   ASP C 419     -13.939 -54.839  10.816  1.00 71.80           C
ATOM   2614  O   ASP C 419     -15.076 -55.135  11.198  1.00 75.53           O
ATOM   2615  CB  ASP C 419     -12.122 -54.584  12.494  1.00 64.44           C
ATOM   2616  CG  ASP C 419     -11.330 -55.355  13.536  1.00 73.63           C
ATOM   2617  OD1 ASP C 419     -11.746 -56.469  13.893  1.00 74.03           O
ATOM   2618  OD2 ASP C 419     -10.293 -54.841  14.010  1.00 93.42           O
ATOM   2619  N   PHE C 420     -13.698 -53.945   9.866  1.00 72.58           N
ATOM   2620  CA  PHE C 420     -14.785 -53.226   9.230  1.00 70.41           C
ATOM   2621  C   PHE C 420     -15.679 -54.224   8.522  1.00 66.54           C
ATOM   2622  O   PHE C 420     -16.897 -54.187   8.670  1.00 69.91           O
ATOM   2623  CB  PHE C 420     -14.265 -52.183   8.248  1.00 57.64           C
ATOM   2624  CG  PHE C 420     -15.352 -51.438   7.541  1.00 59.37           C
ATOM   2625  CD1 PHE C 420     -16.123 -50.514   8.211  1.00 59.18           C
ATOM   2626  CD2 PHE C 420     -15.604 -51.656   6.198  1.00 64.41           C
ATOM   2627  CE1 PHE C 420     -17.127 -49.830   7.555  1.00 65.01           C
ATOM   2628  CE2 PHE C 420     -16.615 -50.968   5.541  1.00 62.24           C
ATOM   2629  CZ  PHE C 420     -17.373 -50.063   6.215  1.00 52.70           C
ATOM   2630  N   ILE C 421     -15.061 -55.132   7.774  1.00 68.49           N
ATOM   2631  CA  ILE C 421     -15.795 -56.124   6.999  1.00 59.41           C
ATOM   2632  C   ILE C 421     -16.648 -56.947   7.952  1.00 67.34           C
ATOM   2633  O   ILE C 421     -17.823 -57.194   7.675  1.00 70.20           O
ATOM   2634  CB  ILE C 421     -14.833 -57.024   6.186  1.00 67.67           C
ATOM   2635  CG1 ILE C 421     -14.316 -56.254   4.973  1.00 70.47           C
ATOM   2636  CG2 ILE C 421     -15.503 -58.323   5.724  1.00 68.69           C
ATOM   2637  CD1 ILE C 421     -13.109 -56.885   4.304  1.00 76.99           C
ATOM   2638  N   LEU C 422     -16.072 -57.329   9.094  1.00 61.53           N
ATOM   2639  CA  LEU C 422     -16.797 -58.144  10.070  1.00 68.34           C
ATOM   2640  C   LEU C 422     -18.047 -57.408  10.535  1.00 67.41           C
ATOM   2641  O   LEU C 422     -19.143 -57.972  10.568  1.00 64.70           O
ATOM   2642  CB  LEU C 422     -15.934 -58.481  11.284  1.00 56.89           C
ATOM   2643  CG  LEU C 422     -16.189 -59.842  11.960  1.00 58.44           C
ATOM   2644  CD1 LEU C 422     -15.860 -59.744  13.436  1.00 57.57           C
ATOM   2645  CD2 LEU C 422     -17.596 -60.388  11.763  1.00 60.58           C
ATOM   2646  N   SER C 423     -17.871 -56.138  10.882  1.00 62.81           N
ATOM   2647  CA  SER C 423     -18.978 -55.296  11.296  1.00 64.74           C
ATOM   2648  C   SER C 423     -20.043 -55.218  10.183  1.00 71.14           C
ATOM   2649  O   SER C 423     -21.240 -55.333  10.453  1.00 68.92           O
ATOM   2650  CB  SER C 423     -18.463 -53.905  11.669  1.00 62.53           C
ATOM   2651  OG  SER C 423     -18.804 -52.947  10.682  1.00 72.64           O
ATOM   2652  N   GLN C 424     -19.607 -55.046   8.937  1.00 64.42           N
ATOM   2653  CA  GLN C 424     -20.530 -54.986   7.804  1.00 66.95           C
ATOM   2654  C   GLN C 424     -21.347 -56.274   7.691  1.00 69.11           C
ATOM   2655  O   GLN C 424     -22.562 -56.232   7.514  1.00 71.60           O
ATOM   2656  CB  GLN C 424     -19.766 -54.729   6.501  1.00 65.57           C
ATOM   2657  CG  GLN C 424     -19.227 -53.307   6.359  1.00 79.16           C
ATOM   2658  CD  GLN C 424     -20.301 -52.297   5.995  1.00 87.55           C
ATOM   2659  OE1 GLN C 424     -20.541 -52.022   4.812  1.00 77.24           O
ATOM   2660  NE2 GLN C 424     -20.948 -51.728   7.014  1.00 84.11           N
ATOM   2661  N   GLN C 425     -20.673 -57.414   7.807  1.00 68.14           N
ATOM   2662  CA  GLN C 425     -21.320 -58.711   7.678  1.00 65.27           C
ATOM   2663  C   GLN C 425     -22.251 -58.985   8.855  1.00 67.47           C
ATOM   2664  O   GLN C 425     -23.285 -59.626   8.702  1.00 62.10           O
ATOM   2665  CB  GLN C 425     -20.266 -59.809   7.577  1.00 62.26           C
ATOM   2666  CG  GLN C 425     -19.568 -59.859   6.232  1.00 63.08           C
ATOM   2667  CD  GLN C 425     -18.675 -61.075   6.086  1.00 65.15           C
ATOM   2668  OE1 GLN C 425     -18.470 -61.829   7.038  1.00 63.37           O
ATOM   2669  NE2 GLN C 425     -18.151 -61.280   4.887  1.00 64.83           N
ATOM   2670  N   LYS C 426     -21.873 -58.498  10.031  1.00 71.29           N
ATOM   2671  CA  LYS C 426     -22.701 -58.643  11.218  1.00 71.91           C
ATOM   2672  C   LYS C 426     -23.952 -57.772  11.043  1.00 73.71           C
ATOM   2673  O   LYS C 426     -25.066 -58.180  11.376  1.00 68.84           O
ATOM   2674  CB  LYS C 426     -21.915 -58.259  12.480  1.00 66.75           C
ATOM   2675  CG  LYS C 426     -22.613 -58.629  13.780  1.00107.10           C
ATOM   2676  CD  LYS C 426     -22.663 -60.154  14.005  1.00128.68           C
ATOM   2677  CE  LYS C 426     -23.920 -60.582  14.776  1.00108.59           C
ATOM   2678  NZ  LYS C 426     -23.895 -62.028  15.113  1.00110.01           N
ATOM   2679  N   GLU C 427     -23.767 -56.582  10.490  1.00 62.25           N
ATOM   2680  CA  GLU C 427     -24.886 -55.734  10.147  1.00 62.08           C
ATOM   2681  C   GLU C 427     -25.834 -56.449   9.172  1.00 64.51           C
ATOM   2682  O   GLU C 427     -27.057 -56.386   9.305  1.00 71.76           O
ATOM   2683  CB  GLU C 427     -24.379 -54.422   9.540  1.00 61.46           C
ATOM   2684  CG  GLU C 427     -25.458 -53.387   9.307  1.00 73.96           C
ATOM   2685  CD  GLU C 427     -24.923 -52.124   8.674  1.00 81.18           C
ATOM   2686  OE1 GLU C 427     -23.687 -51.935   8.690  1.00 85.56           O
ATOM   2687  OE2 GLU C 427     -25.738 -51.323   8.156  1.00 79.99           O
ATOM   2688  N   LEU C 428     -25.259 -57.133   8.199  1.00 61.10           N
ATOM   2689  CA  LEU C 428     -26.035 -57.763   7.142  1.00 67.11           C
ATOM   2690  C   LEU C 428     -26.877 -58.932   7.649  1.00 66.43           C
ATOM   2691  O   LEU C 428     -27.959 -59.183   7.142  1.00 65.95           O
ATOM   2692  CB  LEU C 428     -25.097 -58.239   6.028  1.00 55.20           C
ATOM   2693  CG  LEU C 428     -25.736 -59.014   4.881  1.00 55.33           C
ATOM   2694  CD1 LEU C 428     -27.012 -58.358   4.328  1.00 60.56           C
ATOM   2695  CD2 LEU C 428     -24.700 -59.205   3.792  1.00 59.01           C
ATOM   2696  N   GLU C 429     -26.373 -59.666   8.631  1.00 71.19           N
ATOM   2697  CA  GLU C 429     -27.108 -60.810   9.159  1.00 67.55           C
ATOM   2698  C   GLU C 429     -28.237 -60.323  10.054  1.00 74.65           C
ATOM   2699  O   GLU C 429     -29.368 -60.811   9.967  1.00 75.76           O
ATOM   2700  CB  GLU C 429     -26.186 -61.745   9.936  1.00 68.74           C
ATOM   2701  CG  GLU C 429     -26.567 -63.201   9.810  1.00 70.59           C
ATOM   2702  CD  GLU C 429     -25.504 -64.130  10.349  1.00 88.93           C
ATOM   2703  OE1 GLU C 429     -24.672 -63.671  11.163  1.00108.98           O
ATOM   2704  OE2 GLU C 429     -25.489 -65.316   9.954  1.00 74.81           O
ATOM   2705  N   ASP C 430     -27.928 -59.346  10.905  1.00 70.83           N
ATOM   2706  CA  ASP C 430     -28.917 -58.782  11.812  1.00 70.24           C
ATOM   2707  C   ASP C 430     -30.093 -58.193  11.037  1.00 67.17           C
ATOM   2708  O   ASP C 430     -31.222 -58.166  11.520  1.00 66.02           O
ATOM   2709  CB  ASP C 430     -28.277 -57.719  12.702  1.00 60.84           C
ATOM   2710  CG  ASP C 430     -27.347 -58.310  13.737  1.00 78.22           C
ATOM   2711  OD1 ASP C 430     -27.302 -59.550  13.859  1.00 86.60           O
ATOM   2712  OD2 ASP C 430     -26.666 -57.539  14.442  1.00 92.05           O
ATOM   2713  N   LEU C 431     -29.813 -57.748   9.821  1.00 65.21           N
ATOM   2714  CA  LEU C 431     -30.822 -57.168   8.951  1.00 65.27           C
ATOM   2715  C   LEU C 431     -31.595 -58.252   8.231  1.00 64.64           C
ATOM   2716  O   LEU C 431     -32.728 -58.055   7.806  1.00 80.30           O
ATOM   2717  CB  LEU C 431     -30.162 -56.236   7.935  1.00 66.47           C
ATOM   2718  CG  LEU C 431     -31.043 -55.681   6.819  1.00 67.11           C
ATOM   2719  CD1 LEU C 431     -32.202 -54.881   7.400  1.00 70.60           C
ATOM   2720  CD2 LEU C 431     -30.213 -54.838   5.870  1.00 77.33           C
ATOM   2721  N   LEU C 432     -30.979 -59.412   8.117  1.00 65.06           N
ATOM   2722  CA  LEU C 432     -31.458 -60.439   7.217  1.00 66.39           C
ATOM   2723  C   LEU C 432     -32.317 -61.485   7.931  1.00 75.75           C
ATOM   2724  O   LEU C 432     -33.284 -61.986   7.356  1.00 77.23           O
ATOM   2725  CB  LEU C 432     -30.260 -61.096   6.531  1.00 62.10           C
ATOM   2726  CG  LEU C 432     -30.561 -62.174   5.502  1.00 72.86           C
ATOM   2727  CD1 LEU C 432     -31.469 -61.651   4.390  1.00 66.88           C
ATOM   2728  CD2 LEU C 432     -29.245 -62.708   4.961  1.00 75.26           C
ATOM   2729  N   THR C 433     -31.987 -61.814   9.179  1.00 69.09           N
ATOM   2730  CA  THR C 433     -32.757 -62.832   9.890  1.00 70.86           C
ATOM   2731  C   THR C 433     -34.235 -62.447  10.111  1.00 62.90           C
ATOM   2732  O   THR C 433     -35.097 -63.296   9.918  1.00 67.20           O
ATOM   2733  CB  THR C 433     -32.114 -63.203  11.262  1.00 68.11           C
ATOM   2734  OG1 THR C 433     -32.186 -62.105  12.172  1.00 86.23           O
ATOM   2735  CG2 THR C 433     -30.658 -63.614  11.087  1.00 66.77           C
ATOM   2736  N   PRO C 434     -34.546 -61.179  10.478  1.00 58.95           N
ATOM   2737  CA  PRO C 434     -35.971 -60.858  10.646  1.00 58.30           C
ATOM   2738  C   PRO C 434     -36.729 -60.946   9.333  1.00 58.06           C
ATOM   2739  O   PRO C 434     -37.895 -61.349   9.307  1.00 51.85           O
ATOM   2740  CB  PRO C 434     -35.958 -59.422  11.167  1.00 52.81           C
ATOM   2741  CG  PRO C 434     -34.547 -59.165  11.581  1.00 57.48           C
ATOM   2742  CD  PRO C 434     -33.730 -59.970  10.642  1.00 63.18           C
ATOM   2743  N   LEU C 435     -36.055 -60.603   8.242  1.00 50.87           N
ATOM   2744  CA  LEU C 435     -36.684 -60.693   6.942  1.00 52.85           C
ATOM   2745  C   LEU C 435     -36.974 -62.144   6.639  1.00 57.11           C
ATOM   2746  O   LEU C 435     -38.051 -62.470   6.160  1.00 59.28           O
ATOM   2747  CB  LEU C 435     -35.803 -60.070   5.860  1.00 62.73           C
ATOM   2748  CG  LEU C 435     -35.770 -58.539   5.895  1.00 66.04           C
ATOM   2749  CD1 LEU C 435     -34.596 -58.016   5.092  1.00 61.31           C
ATOM   2750  CD2 LEU C 435     -37.101 -57.930   5.416  1.00 55.18           C
ATOM   2751  N   GLU C 436     -36.009 -63.011   6.928  1.00 65.80           N
ATOM   2752  CA  GLU C 436     -36.156 -64.441   6.687  1.00 61.65           C
ATOM   2753  C   GLU C 436     -37.331 -65.016   7.468  1.00 64.27           C
ATOM   2754  O   GLU C 436     -38.116 -65.805   6.947  1.00 63.28           O
ATOM   2755  CB  GLU C 436     -34.869 -65.168   7.060  1.00 52.93           C
ATOM   2756  CG  GLU C 436     -33.816 -65.015   6.010  1.00 62.59           C
ATOM   2757  CD  GLU C 436     -32.492 -65.633   6.391  1.00 63.71           C
ATOM   2758  OE1 GLU C 436     -32.098 -65.517   7.573  1.00 64.39           O
ATOM   2759  OE2 GLU C 436     -31.848 -66.240   5.501  1.00 66.76           O
ATOM   2760  N   GLU C 437     -37.463 -64.596   8.717  1.00 60.51           N
ATOM   2761  CA  GLU C 437     -38.536 -65.081   9.557  1.00 61.64           C
ATOM   2762  C   GLU C 437     -39.898 -64.568   9.072  1.00 54.75           C
ATOM   2763  O   GLU C 437     -40.802 -65.352   8.830  1.00 67.40           O
ATOM   2764  CB  GLU C 437     -38.285 -64.671  11.013  1.00 63.78           C
ATOM   2765  CG  GLU C 437     -37.081 -65.361  11.637  1.00 72.44           C
ATOM   2766  CD  GLU C 437     -37.188 -66.869  11.602  1.00 75.45           C
ATOM   2767  OE1 GLU C 437     -37.903 -67.425  12.459  1.00 86.34           O
ATOM   2768  OE2 GLU C 437     -36.570 -67.497  10.712  1.00 81.84           O
ATOM   2769  N   SER C 438     -40.040 -63.259   8.928  1.00 55.50           N
ATOM   2770  CA  SER C 438     -41.316 -62.676   8.551  1.00 64.61           C
ATOM   2771  C   SER C 438     -41.764 -63.238   7.207  1.00 56.65           C
ATOM   2772  O   SER C 438     -42.925 -63.610   7.030  1.00 65.15           O
ATOM   2773  CB  SER C 438     -41.213 -61.149   8.485  1.00 63.03           C
ATOM   2774  OG  SER C 438     -40.391 -60.746   7.402  1.00 58.19           O
ATOM   2775  N   VAL C 439     -40.833 -63.315   6.266  1.00 47.32           N
ATOM   2776  CA  VAL C 439     -41.132 -63.851   4.946  1.00 60.16           C
ATOM   2777  C   VAL C 439     -41.537 -65.333   5.062  1.00 66.85           C
ATOM   2778  O   VAL C 439     -42.275 -65.831   4.215  1.00 61.92           O
ATOM   2779  CB  VAL C 439     -39.919 -63.667   3.975  1.00 53.37           C
ATOM   2780  CG1 VAL C 439     -40.127 -64.417   2.672  1.00 73.69           C
ATOM   2781  CG2 VAL C 439     -39.733 -62.221   3.675  1.00 61.54           C
ATOM   2782  N   LYS C 440     -41.055 -66.023   6.104  1.00 70.33           N
ATOM   2783  CA  LYS C 440     -41.460 -67.415   6.401  1.00 60.35           C
ATOM   2784  C   LYS C 440     -42.980 -67.586   6.643  1.00 66.27           C
ATOM   2785  O   LYS C 440     -43.572 -68.450   6.001  1.00 70.37           O
ATOM   2786  CB  LYS C 440     -40.696 -67.954   7.612  1.00 66.35           C
ATOM   2787  CG  LYS C 440     -40.313 -69.430   7.530  1.00 63.86           C
ATOM   2788  CD  LYS C 440     -38.888 -69.613   7.009  1.00 93.87           C
ATOM   2789  CE  LYS C 440     -38.751 -69.340   5.484  1.00 91.24           C
ATOM   2790  NZ  LYS C 440     -37.898 -68.143   5.151  1.00 88.68           N
ATOM   2791  N   GLU C 441     -43.606 -66.810   7.549  1.00 45.51           N
ATOM   2792  CA  GLU C 441     -45.085 -66.736   7.575  1.00 52.52           C
ATOM   2793  C   GLU C 441     -45.547 -66.108   6.257  1.00 69.13           C
ATOM   2794  O   GLU C 441     -45.693 -64.884   6.148  1.00 91.28           O
ATOM   2795  CB  GLU C 441     -45.632 -65.907   8.755  1.00 43.87           C
ATOM   2796  CG  GLU C 441     -44.875 -66.019  10.061  1.00 44.17           C
ATOM   2797  CD  GLU C 441     -45.403 -65.096  11.157  1.00 57.55           C
ATOM   2798  OE1 GLU C 441     -45.638 -65.576  12.292  1.00 51.47           O
ATOM   2799  OE2 GLU C 441     -45.559 -63.882  10.901  1.00 59.66           O
ATOM   2800  N   GLN C 442     -45.772 -66.942   5.252  1.00 65.99           N
ATOM   2801  CA  GLN C 442     -45.974 -66.475   3.884  1.00 68.51           C
ATOM   2802  C   GLN C 442     -47.018 -65.374   3.773  1.00 90.53           C
ATOM   2803  O   GLN C 442     -48.114 -65.591   3.257  1.00125.66           O
ATOM   2804  CB  GLN C 442     -46.377 -67.648   3.012  1.00 85.31           C
ATOM   2805  CG  GLN C 442     -45.421 -68.835   3.078  1.00 75.89           C
ATOM   2806  CD  GLN C 442     -46.173 -70.159   3.027  1.00 98.41           C
ATOM   2807  OE1 GLN C 442     -47.363 -70.215   3.329  1.00 81.02           O
ATOM   2808  NE2 GLN C 442     -45.485 -71.227   2.637  1.00112.38           N
ATOM   2809  N   GLN C 449     -53.095 -70.093  -9.956  1.00111.62           N
ATOM   2810  CA  GLN C 449     -51.878 -70.671  -9.404  1.00 98.43           C
ATOM   2811  C   GLN C 449     -50.961 -71.189 -10.498  1.00106.52           C
ATOM   2812  O   GLN C 449     -49.799 -71.491 -10.232  1.00111.27           O
ATOM   2813  CB  GLN C 449     -52.198 -71.812  -8.437  1.00105.65           C
ATOM   2814  CG  GLN C 449     -52.958 -71.389  -7.196  1.00108.05           C
ATOM   2815  CD  GLN C 449     -52.180 -70.400  -6.345  1.00115.66           C
ATOM   2816  OE1 GLN C 449     -52.622 -69.269  -6.118  1.00114.96           O
ATOM   2817  NE2 GLN C 449     -51.010 -70.821  -5.873  1.00 97.90           N
ATOM   2818  N   HIS C 450     -51.474 -71.315 -11.718  1.00106.85           N
ATOM   2819  CA  HIS C 450     -50.617 -71.676 -12.843  1.00114.51           C
ATOM   2820  C   HIS C 450     -49.469 -70.670 -12.942  1.00112.48           C
ATOM   2821  O   HIS C 450     -48.311 -71.044 -13.135  1.00108.88           O
ATOM   2822  CB  HIS C 450     -51.407 -71.715 -14.153  1.00110.72           C
ATOM   2823  CG  HIS C 450     -50.555 -71.961 -15.359  1.00116.26           C
ATOM   2824  ND1 HIS C 450     -50.176 -70.953 -16.219  1.00129.27           N
ATOM   2825  CD2 HIS C 450     -49.999 -73.098 -15.842  1.00122.86           C
ATOM   2826  CE1 HIS C 450     -49.428 -71.458 -17.184  1.00133.26           C
ATOM   2827  NE2 HIS C 450     -49.306 -72.757 -16.979  1.00135.00           N
ATOM   2828  N   ALA C 451     -49.805 -69.392 -12.783  1.00114.16           N
ATOM   2829  CA  ALA C 451     -48.824 -68.319 -12.844  1.00 97.57           C
ATOM   2830  C   ALA C 451     -47.928 -68.329 -11.613  1.00 93.73           C
ATOM   2831  O   ALA C 451     -46.729 -68.065 -11.704  1.00105.38           O
ATOM   2832  CB  ALA C 451     -49.519 -66.983 -12.970  1.00100.88           C
ATOM   2833  N   ASP C 452     -48.520 -68.631 -10.464  1.00 82.16           N
ATOM   2834  CA  ASP C 452     -47.797 -68.628  -9.200  1.00 82.21           C
ATOM   2835  C   ASP C 452     -46.870 -69.851  -9.099  1.00 93.13           C
ATOM   2836  O   ASP C 452     -45.864 -69.823  -8.384  1.00 85.63           O
ATOM   2837  CB  ASP C 452     -48.784 -68.592  -8.020  1.00 74.47           C
ATOM   2838  CG  ASP C 452     -49.583 -67.284  -7.943  1.00100.74           C
ATOM   2839  OD1 ASP C 452     -49.552 -66.477  -8.899  1.00 99.71           O
ATOM   2840  OD2 ASP C 452     -50.256 -67.068  -6.911  1.00 98.29           O
ATOM   2841  N   GLU C 453     -47.209 -70.918  -9.822  1.00 96.99           N
ATOM   2842  CA  GLU C 453     -46.393 -72.134  -9.855  1.00 88.01           C
ATOM   2843  C   GLU C 453     -45.297 -72.017 -10.890  1.00 87.61           C
ATOM   2844  O   GLU C 453     -44.186 -72.496 -10.687  1.00 82.25           O
ATOM   2845  CB  GLU C 453     -47.244 -73.361 -10.175  1.00108.48           C
ATOM   2846  CG  GLU C 453     -47.656 -74.180  -8.977  1.00118.68           C
ATOM   2847  CD  GLU C 453     -47.980 -75.606  -9.360  1.00119.18           C
ATOM   2848  OE1 GLU C 453     -48.506 -75.816 -10.474  1.00121.14           O
ATOM   2849  OE2 GLU C 453     -47.690 -76.518  -8.557  1.00121.08           O
ATOM   2850  N   GLU C 454     -45.628 -71.390 -12.012  1.00 89.17           N
ATOM   2851  CA  GLU C 454     -44.673 -71.196 -13.091  1.00 93.35           C
ATOM   2852  C   GLU C 454     -43.628 -70.164 -12.680  1.00 89.71           C
ATOM   2853  O   GLU C 454     -42.436 -70.319 -12.952  1.00 87.53           O
ATOM   2854  CB  GLU C 454     -45.384 -70.750 -14.367  1.00 98.53           C
ATOM   2855  CG  GLU C 454     -44.621 -71.082 -15.645  1.00112.20           C
ATOM   2856  CD  GLU C 454     -44.816 -72.526 -16.094  1.00118.12           C
ATOM   2857  OE1 GLU C 454     -44.841 -72.770 -17.321  1.00121.12           O
ATOM   2858  OE2 GLU C 454     -44.943 -73.420 -15.227  1.00109.20           O
ATOM   2859  N   ARG C 455     -44.083 -69.113 -12.012  1.00 86.15           N
ATOM   2860  CA  ARG C 455     -43.190 -68.065 -11.541  1.00 79.88           C
ATOM   2861  C   ARG C 455     -42.224 -68.612 -10.504  1.00 82.28           C
ATOM   2862  O   ARG C 455     -41.073 -68.190 -10.428  1.00 84.52           O
ATOM   2863  CB  ARG C 455     -43.998 -66.901 -10.963  1.00 81.13           C
ATOM   2864  CG  ARG C 455     -43.197 -65.939 -10.100  1.00 80.80           C
ATOM   2865  CD  ARG C 455     -43.854 -64.557 -10.031  1.00 81.62           C
ATOM   2866  NE  ARG C 455     -45.315 -64.644 -10.025  1.00 90.88           N
ATOM   2867  CZ  ARG C 455     -46.122 -64.050 -10.904  1.00 88.99           C
ATOM   2868  NH1 ARG C 455     -45.642 -63.294 -11.885  1.00 82.68           N
ATOM   2869  NH2 ARG C 455     -47.432 -64.212 -10.794  1.00 90.88           N
ATOM   2870  N   GLU C 456     -42.692 -69.568  -9.712  1.00 80.25           N
ATOM   2871  CA  GLU C 456     -41.863 -70.160  -8.675  1.00 72.11           C
ATOM   2872  C   GLU C 456     -40.784 -71.030  -9.293  1.00 76.16           C
ATOM   2873  O   GLU C 456     -39.681 -71.122  -8.768  1.00 78.64           O
ATOM   2874  CB  GLU C 456     -42.720 -70.974  -7.711  1.00 85.12           C
ATOM   2875  CG  GLU C 456     -41.997 -71.442  -6.453  1.00 83.16           C
ATOM   2876  CD  GLU C 456     -42.959 -71.848  -5.346  1.00 87.88           C
ATOM   2877  OE1 GLU C 456     -44.162 -71.522  -5.443  1.00100.59           O
ATOM   2878  OE2 GLU C 456     -42.517 -72.493  -4.374  1.00 84.19           O
ATOM   2879  N   LYS C 457     -41.095 -71.667 -10.416  1.00 76.36           N
ATOM   2880  CA  LYS C 457     -40.095 -72.455 -11.116  1.00 78.14           C
ATOM   2881  C   LYS C 457     -39.011 -71.519 -11.624  1.00 81.15           C
ATOM   2882  O   LYS C 457     -37.817 -71.771 -11.446  1.00 81.76           O
ATOM   2883  CB  LYS C 457     -40.699 -73.230 -12.285  1.00 82.90           C
ATOM   2884  CG  LYS C 457     -41.604 -74.372 -11.909  1.00 94.41           C
ATOM   2885  CD  LYS C 457     -42.044 -75.119 -13.161  1.00112.92           C
ATOM   2886  CE  LYS C 457     -43.027 -76.238 -12.840  1.00137.16           C
ATOM   2887  NZ  LYS C 457     -43.515 -76.923 -14.074  1.00138.33           N
ATOM   2888  N   THR C 458     -39.451 -70.433 -12.254  1.00 83.61           N
ATOM   2889  CA  THR C 458     -38.553 -69.456 -12.860  1.00 73.51           C
ATOM   2890  C   THR C 458     -37.545 -68.953 -11.829  1.00 68.42           C
ATOM   2891  O   THR C 458     -36.345 -68.990 -12.060  1.00 76.16           O
ATOM   2892  CB  THR C 458     -39.336 -68.247 -13.456  1.00 74.63           C
ATOM   2893  OG1 THR C 458     -40.456 -68.711 -14.213  1.00 75.50           O
ATOM   2894  CG2 THR C 458     -38.459 -67.423 -14.368  1.00 86.12           C
ATOM   2895  N   TYR C 459     -38.028 -68.511 -10.675  1.00 66.04           N
ATOM   2896  CA  TYR C 459     -37.148 -67.917  -9.677  1.00 64.15           C
ATOM   2897  C   TYR C 459     -36.372 -68.956  -8.850  1.00 68.31           C
ATOM   2898  O   TYR C 459     -35.358 -68.632  -8.241  1.00 70.05           O
ATOM   2899  CB  TYR C 459     -37.960 -67.004  -8.756  1.00 65.72           C
ATOM   2900  CG  TYR C 459     -38.365 -65.686  -9.401  1.00 67.61           C
ATOM   2901  CD1 TYR C 459     -37.413 -64.753  -9.801  1.00 74.18           C
ATOM   2902  CD2 TYR C 459     -39.698 -65.373  -9.603  1.00 70.96           C
ATOM   2903  CE1 TYR C 459     -37.787 -63.549 -10.393  1.00 78.31           C
ATOM   2904  CE2 TYR C 459     -40.077 -64.175 -10.190  1.00 79.26           C
ATOM   2905  CZ  TYR C 459     -39.125 -63.269 -10.582  1.00 81.40           C
ATOM   2906  OH  TYR C 459     -39.530 -62.082 -11.161  1.00 71.75           O
ATOM   2907  N   LYS C 460     -36.832 -70.201  -8.827  1.00 74.61           N
ATOM   2908  CA  LYS C 460     -36.085 -71.257  -8.158  1.00 71.08           C
ATOM   2909  C   LYS C 460     -34.924 -71.671  -9.039  1.00 69.90           C
ATOM   2910  O   LYS C 460     -33.855 -72.050  -8.560  1.00 72.94           O
ATOM   2911  CB  LYS C 460     -36.983 -72.457  -7.847  1.00 72.73           C
ATOM   2912  CG  LYS C 460     -37.851 -72.259  -6.611  1.00102.61           C
ATOM   2913  CD  LYS C 460     -37.037 -72.228  -5.320  1.00100.02           C
ATOM   2914  CE  LYS C 460     -37.913 -71.898  -4.112  1.00114.90           C
ATOM   2915  NZ  LYS C 460     -37.120 -71.745  -2.858  1.00114.48           N
ATOM   2916  N   LEU C 461     -35.143 -71.589 -10.339  1.00 68.66           N
ATOM   2917  CA  LEU C 461     -34.107 -71.903 -11.299  1.00 69.34           C
ATOM   2918  C   LEU C 461     -32.913 -70.969 -11.076  1.00 80.67           C
ATOM   2919  O   LEU C 461     -31.756 -71.377 -11.184  1.00 80.81           O
ATOM   2920  CB  LEU C 461     -34.664 -71.780 -12.716  1.00 67.10           C
ATOM   2921  CG  LEU C 461     -33.690 -72.056 -13.852  1.00 81.91           C
ATOM   2922  CD1 LEU C 461     -32.937 -73.387 -13.653  1.00 78.44           C
ATOM   2923  CD2 LEU C 461     -34.454 -72.020 -15.170  1.00 73.67           C
ATOM   2924  N   ALA C 462     -33.216 -69.721 -10.723  1.00 80.40           N
ATOM   2925  CA  ALA C 462     -32.203 -68.726 -10.386  1.00 67.41           C
ATOM   2926  C   ALA C 462     -31.504 -69.083  -9.072  1.00 69.73           C
ATOM   2927  O   ALA C 462     -30.292 -68.945  -8.951  1.00 76.27           O
ATOM   2928  CB  ALA C 462     -32.847 -67.339 -10.294  1.00 69.43           C
ATOM   2929  N   GLU C 463     -32.276 -69.535  -8.090  1.00 72.80           N
ATOM   2930  CA  GLU C 463     -31.725 -69.937  -6.801  1.00 69.52           C
ATOM   2931  C   GLU C 463     -30.708 -71.057  -6.977  1.00 73.23           C
ATOM   2932  O   GLU C 463     -29.653 -71.057  -6.340  1.00 73.44           O
ATOM   2933  CB  GLU C 463     -32.839 -70.391  -5.851  1.00 62.41           C
ATOM   2934  CG  GLU C 463     -32.329 -70.861  -4.496  1.00 71.05           C
ATOM   2935  CD  GLU C 463     -33.434 -71.081  -3.483  1.00 75.57           C
ATOM   2936  OE1 GLU C 463     -34.609 -70.821  -3.809  1.00 82.48           O
ATOM   2937  OE2 GLU C 463     -33.125 -71.510  -2.352  1.00 76.69           O
ATOM   2938  N   ASN C 464     -31.033 -72.012  -7.845  1.00 69.14           N
ATOM   2939  CA  ASN C 464     -30.155 -73.149  -8.099  1.00 75.95           C
ATOM   2940  C   ASN C 464     -28.874 -72.742  -8.825  1.00 78.63           C
ATOM   2941  O   ASN C 464     -27.779 -73.150  -8.443  1.00 72.21           O
ATOM   2942  CB  ASN C 464     -30.882 -74.218  -8.920  1.00 77.32           C
ATOM   2943  CG  ASN C 464     -31.957 -74.935  -8.129  1.00 73.33           C
ATOM   2944  OD1 ASN C 464     -31.942 -74.936  -6.897  1.00 71.06           O
ATOM   2945  ND2 ASN C 464     -32.889 -75.565  -8.834  1.00 79.73           N
ATOM   2946  N   ILE C 465     -29.030 -71.935  -9.871  1.00 79.54           N
ATOM   2947  CA  ILE C 465     -27.910 -71.483 -10.684  1.00 74.63           C
ATOM   2948  C   ILE C 465     -26.906 -70.751  -9.808  1.00 73.65           C
ATOM   2949  O   ILE C 465     -25.694 -70.920  -9.949  1.00 73.45           O
ATOM   2950  CB  ILE C 465     -28.393 -70.563 -11.832  1.00 73.32           C
ATOM   2951  CG1 ILE C 465     -29.165 -71.380 -12.865  1.00 78.13           C
ATOM   2952  CG2 ILE C 465     -27.222 -69.866 -12.530  1.00 80.27           C
ATOM   2953  CD1 ILE C 465     -30.078 -70.559 -13.761  1.00 81.51           C
ATOM   2954  N   ASP C 466     -27.423 -69.951  -8.887  1.00 71.41           N
ATOM   2955  CA  ASP C 466     -26.578 -69.187  -7.988  1.00 73.17           C
ATOM   2956  C   ASP C 466     -25.864 -70.141  -7.043  1.00 60.06           C
ATOM   2957  O   ASP C 466     -24.705 -69.933  -6.684  1.00 59.30           O
ATOM   2958  CB  ASP C 466     -27.405 -68.165  -7.204  1.00 71.69           C
ATOM   2959  CG  ASP C 466     -26.543 -67.246  -6.354  1.00 67.66           C
ATOM   2960  OD1 ASP C 466     -25.500 -66.766  -6.853  1.00 65.76           O
ATOM   2961  OD2 ASP C 466     -26.902 -67.022  -5.178  1.00 63.26           O
ATOM   2962  N   ALA C 467     -26.566 -71.197  -6.650  1.00 63.54           N
ATOM   2963  CA  ALA C 467     -25.993 -72.224  -5.786  1.00 67.70           C
ATOM   2964  C   ALA C 467     -24.868 -72.985  -6.498  1.00 65.11           C
ATOM   2965  O   ALA C 467     -23.845 -73.308  -5.892  1.00 63.07           O
ATOM   2966  CB  ALA C 467     -27.070 -73.181  -5.325  1.00 57.41           C
ATOM   2967  N   GLN C 468     -25.056 -73.244  -7.788  1.00 59.95           N
ATOM   2968  CA  GLN C 468     -24.056 -73.927  -8.602  1.00 63.19           C
ATOM   2969  C   GLN C 468     -22.795 -73.098  -8.811  1.00 76.99           C
ATOM   2970  O   GLN C 468     -21.684 -73.580  -8.577  1.00 78.16           O
ATOM   2971  CB  GLN C 468     -24.641 -74.287  -9.967  1.00 69.51           C
ATOM   2972  CG  GLN C 468     -25.613 -75.443  -9.932  1.00 68.96           C
ATOM   2973  CD  GLN C 468     -25.978 -75.941 -11.313  1.00 81.61           C
ATOM   2974  OE1 GLN C 468     -25.131 -76.455 -12.055  1.00 83.67           O
ATOM   2975  NE2 GLN C 468     -27.248 -75.798 -11.666  1.00 76.40           N
ATOM   2976  N   LEU C 469     -22.982 -71.862  -9.274  1.00 75.62           N
ATOM   2977  CA  LEU C 469     -21.879 -70.967  -9.615  1.00 60.01           C
ATOM   2978  C   LEU C 469     -21.046 -70.605  -8.397  1.00 69.36           C
ATOM   2979  O   LEU C 469     -19.863 -70.287  -8.517  1.00 80.14           O
ATOM   2980  CB  LEU C 469     -22.406 -69.688 -10.254  1.00 67.81           C
ATOM   2981  CG  LEU C 469     -23.017 -69.766 -11.648  1.00 69.12           C
ATOM   2982  CD1 LEU C 469     -23.563 -68.409 -12.060  1.00 74.91           C
ATOM   2983  CD2 LEU C 469     -21.988 -70.257 -12.646  1.00 84.38           C
ATOM   2984  N   LYS C 470     -21.672 -70.628  -7.229  1.00 56.84           N
ATOM   2985  CA  LYS C 470     -20.959 -70.368  -5.994  1.00 69.24           C
ATOM   2986  C   LYS C 470     -20.128 -71.578  -5.585  1.00 71.33           C
ATOM   2987  O   LYS C 470     -19.034 -71.430  -5.038  1.00 77.39           O
ATOM   2988  CB  LYS C 470     -21.938 -69.984  -4.887  1.00 68.78           C
ATOM   2989  CG  LYS C 470     -22.193 -68.507  -4.855  1.00 82.84           C
ATOM   2990  CD  LYS C 470     -23.380 -68.123  -4.014  1.00 68.79           C
ATOM   2991  CE  LYS C 470     -23.656 -66.636  -4.161  1.00 60.30           C
ATOM   2992  NZ  LYS C 470     -24.964 -66.275  -3.593  1.00 80.96           N
ATOM   2993  N   ARG C 471     -20.649 -72.772  -5.851  1.00 67.35           N
ATOM   2994  CA  ARG C 471     -19.896 -74.001  -5.617  1.00 81.55           C
ATOM   2995  C   ARG C 471     -18.676 -74.032  -6.540  1.00 74.16           C
ATOM   2996  O   ARG C 471     -17.554 -74.235  -6.082  1.00 67.57           O
ATOM   2997  CB  ARG C 471     -20.781 -75.235  -5.837  1.00 89.64           C
ATOM   2998  CG  ARG C 471     -20.116 -76.570  -5.498  1.00 97.00           C
ATOM   2999  CD  ARG C 471     -21.043 -77.760  -5.795  1.00128.27           C
ATOM   3000  NE  ARG C 471     -21.485 -77.796  -7.193  1.00135.55           N
ATOM   3001  CZ  ARG C 471     -20.810 -78.368  -8.189  1.00129.55           C
ATOM   3002  NH1 ARG C 471     -19.646 -78.964  -7.960  1.00133.31           N
ATOM   3003  NH2 ARG C 471     -21.299 -78.340  -9.422  1.00114.40           N
ATOM   3004  N   MET C 472     -18.903 -73.797  -7.831  1.00 74.49           N
ATOM   3005  CA  MET C 472     -17.822 -73.713  -8.807  1.00 68.59           C
ATOM   3006  C   MET C 472     -16.753 -72.719  -8.360  1.00 78.14           C
ATOM   3007  O   MET C 472     -15.556 -73.005  -8.425  1.00 77.73           O
ATOM   3008  CB  MET C 472     -18.377 -73.324 -10.178  1.00 63.19           C
ATOM   3009  CG  MET C 472     -19.294 -74.400 -10.766  1.00 82.34           C
ATOM   3010  SD  MET C 472     -20.025 -74.009 -12.382  1.00 83.55           S
ATOM   3011  CE  MET C 472     -18.534 -73.630 -13.320  1.00 58.29           C
ATOM   3012  N   ALA C 473     -17.191 -71.565  -7.873  1.00 78.90           N
ATOM   3013  CA  ALA C 473     -16.274 -70.553  -7.370  1.00 75.25           C
ATOM   3014  C   ALA C 473     -15.487 -71.095  -6.192  1.00 86.20           C
ATOM   3015  O   ALA C 473     -14.265 -70.928  -6.117  1.00 86.01           O
ATOM   3016  CB  ALA C 473     -17.028 -69.316  -6.960  1.00 74.18           C
ATOM   3017  N   GLN C 474     -16.196 -71.747  -5.273  1.00 70.52           N
ATOM   3018  CA  GLN C 474     -15.582 -72.214  -4.039  1.00 72.47           C
ATOM   3019  C   GLN C 474     -14.561 -73.299  -4.351  1.00 84.79           C
ATOM   3020  O   GLN C 474     -13.543 -73.428  -3.670  1.00 89.94           O
ATOM   3021  CB  GLN C 474     -16.643 -72.731  -3.066  1.00 68.19           C
ATOM   3022  CG  GLN C 474     -16.109 -73.243  -1.724  1.00 71.38           C
ATOM   3023  CD  GLN C 474     -15.396 -72.164  -0.921  1.00 96.68           C
ATOM   3024  OE1 GLN C 474     -15.442 -70.983  -1.271  1.00114.56           O
ATOM   3025  NE2 GLN C 474     -14.735 -72.563   0.164  1.00 98.35           N
ATOM   3026  N   ASP C 475     -14.828 -74.059  -5.406  1.00 82.46           N
ATOM   3027  CA  ASP C 475     -13.983 -75.190  -5.766  1.00 90.54           C
ATOM   3028  C   ASP C 475     -12.711 -74.733  -6.460  1.00 85.80           C
ATOM   3029  O   ASP C 475     -11.629 -75.229  -6.164  1.00 97.49           O
ATOM   3030  CB  ASP C 475     -14.751 -76.164  -6.664  1.00 92.78           C
ATOM   3031  CG  ASP C 475     -14.940 -77.516  -6.018  1.00116.46           C
ATOM   3032  OD1 ASP C 475     -15.990 -77.723  -5.376  1.00109.50           O
ATOM   3033  OD2 ASP C 475     -14.030 -78.367  -6.142  1.00142.73           O
ATOM   3034  N   LEU C 476     -12.844 -73.792  -7.386  1.00 83.39           N
ATOM   3035  CA  LEU C 476     -11.686 -73.200  -8.048  1.00 80.60           C
ATOM   3036  C   LEU C 476     -10.744 -72.502  -7.068  1.00 75.43           C
ATOM   3037  O   LEU C 476      -9.536 -72.516  -7.258  1.00 82.20           O
ATOM   3038  CB  LEU C 476     -12.137 -72.205  -9.111  1.00 81.77           C
ATOM   3039  CG  LEU C 476     -12.831 -72.795 -10.337  1.00 86.88           C
ATOM   3040  CD1 LEU C 476     -13.342 -71.672 -11.217  1.00 86.27           C
ATOM   3041  CD2 LEU C 476     -11.881 -73.697 -11.109  1.00 99.45           C
ATOM   3042  N   LYS C 477     -11.298 -71.894  -6.026  1.00 78.94           N
ATOM   3043  CA  LYS C 477     -10.485 -71.231  -5.016  1.00 79.12           C
ATOM   3044  C   LYS C 477      -9.687 -72.230  -4.218  1.00 91.08           C
ATOM   3045  O   LYS C 477      -8.526 -71.992  -3.895  1.00104.58           O
ATOM   3046  CB  LYS C 477     -11.350 -70.406  -4.065  1.00 86.05           C
ATOM   3047  CG  LYS C 477     -11.424 -68.931  -4.432  1.00106.78           C
ATOM   3048  CD  LYS C 477     -12.177 -68.723  -5.746  1.00122.03           C
ATOM   3049  CE  LYS C 477     -11.767 -67.430  -6.446  1.00124.51           C
ATOM   3050  NZ  LYS C 477     -12.426 -67.280  -7.779  1.00115.57           N
ATOM   3051  N   GLU C 478     -10.309 -73.355  -3.893  1.00 97.86           N
ATOM   3052  CA  GLU C 478      -9.647 -74.353  -3.069  1.00106.49           C
ATOM   3053  C   GLU C 478      -8.554 -75.040  -3.884  1.00100.86           C
ATOM   3054  O   GLU C 478      -7.522 -75.436  -3.343  1.00103.93           O
ATOM   3055  CB  GLU C 478     -10.659 -75.366  -2.522  1.00110.07           C
ATOM   3056  CG  GLU C 478     -10.624 -76.738  -3.166  1.00113.87           C
ATOM   3057  CD  GLU C 478     -11.710 -77.632  -2.620  1.00123.65           C
ATOM   3058  OE1 GLU C 478     -11.912 -78.737  -3.169  1.00128.41           O
ATOM   3059  OE2 GLU C 478     -12.363 -77.216  -1.635  1.00121.49           O
ATOM   3060  N   VAL C 479      -8.775 -75.158  -5.190  1.00 84.72           N
ATOM   3061  CA  VAL C 479      -7.770 -75.737  -6.075  1.00 83.67           C
ATOM   3062  C   VAL C 479      -6.526 -74.858  -6.082  1.00 91.10           C
ATOM   3063  O   VAL C 479      -5.414 -75.347  -5.925  1.00 96.16           O
ATOM   3064  CB  VAL C 479      -8.292 -75.904  -7.518  1.00 82.82           C
ATOM   3065  CG1 VAL C 479      -7.140 -76.166  -8.487  1.00 87.53           C
ATOM   3066  CG2 VAL C 479      -9.321 -77.028  -7.590  1.00 88.94           C
ATOM   3067  N   ILE C 480      -6.731 -73.558  -6.262  1.00 96.33           N
ATOM   3068  CA  ILE C 480      -5.647 -72.579  -6.234  1.00 90.57           C
ATOM   3069  C   ILE C 480      -4.987 -72.524  -4.861  1.00103.12           C
ATOM   3070  O   ILE C 480      -3.819 -72.165  -4.742  1.00114.22           O
ATOM   3071  CB  ILE C 480      -6.161 -71.169  -6.610  1.00 96.94           C
ATOM   3072  CG1 ILE C 480      -6.661 -71.159  -8.058  1.00 87.21           C
ATOM   3073  CG2 ILE C 480      -5.071 -70.111  -6.411  1.00 96.84           C
ATOM   3074  CD1 ILE C 480      -7.461 -69.931  -8.422  1.00 65.18           C
ATOM   3075  N   GLU C 481      -5.733 -72.874  -3.821  1.00109.38           N
ATOM   3076  CA  GLU C 481      -5.164 -72.939  -2.482  1.00114.80           C
ATOM   3077  C   GLU C 481      -4.192 -74.123  -2.388  1.00115.88           C
ATOM   3078  O   GLU C 481      -3.142 -74.029  -1.754  1.00118.03           O
ATOM   3079  CB  GLU C 481      -6.278 -73.046  -1.437  1.00113.26           C
ATOM   3080  CG  GLU C 481      -5.795 -72.993   0.006  1.00128.89           C
ATOM   3081  CD  GLU C 481      -6.925 -72.773   1.001  1.00131.55           C
ATOM   3082  OE1 GLU C 481      -8.021 -72.335   0.583  1.00111.66           O
ATOM   3083  OE2 GLU C 481      -6.716 -73.040   2.205  1.00136.04           O
ATOM   3084  N   HIS C 482      -4.541 -75.232  -3.037  1.00126.39           N
ATOM   3085  CA  HIS C 482      -3.664 -76.400  -3.100  1.00127.68           C
ATOM   3086  C   HIS C 482      -2.513 -76.158  -4.067  1.00115.21           C
ATOM   3087  O   HIS C 482      -1.551 -76.921  -4.102  1.00134.45           O
ATOM   3088  CB  HIS C 482      -4.444 -77.651  -3.536  1.00133.46           C
ATOM   3089  CG  HIS C 482      -5.343 -78.214  -2.478  1.00135.98           C
ATOM   3090  ND1 HIS C 482      -6.113 -79.339  -2.681  1.00137.03           N
ATOM   3091  CD2 HIS C 482      -5.593 -77.812  -1.209  1.00134.17           C
ATOM   3092  CE1 HIS C 482      -6.799 -79.603  -1.584  1.00143.98           C
ATOM   3093  NE2 HIS C 482      -6.502 -78.691  -0.675  1.00138.09           N
ATOM   3094  N   LEU C 483      -2.624 -75.090  -4.847  1.00105.53           N
ATOM   3095  CA  LEU C 483      -1.685 -74.805  -5.926  1.00 97.18           C
ATOM   3096  C   LEU C 483      -0.506 -73.972  -5.453  1.00102.74           C
ATOM   3097  O   LEU C 483       0.647 -74.377  -5.583  1.00124.14           O
ATOM   3098  CB  LEU C 483      -2.396 -74.066  -7.053  1.00 92.78           C
ATOM   3099  CG  LEU C 483      -1.696 -74.101  -8.404  1.00 84.63           C
ATOM   3100  CD1 LEU C 483      -2.042 -75.399  -9.117  1.00 77.67           C
ATOM   3101  CD2 LEU C 483      -2.073 -72.891  -9.239  1.00 86.21           C
ATOM   3102  N   ASN C 484      -0.808 -72.799  -4.912  1.00 88.04           N
ATOM   3103  CA  ASN C 484       0.215 -71.886  -4.436  1.00 97.84           C
ATOM   3104  C   ASN C 484       0.694 -72.268  -3.037  1.00123.62           C
ATOM   3105  O   ASN C 484       0.685 -71.452  -2.113  1.00125.42           O
ATOM   3106  CB  ASN C 484      -0.321 -70.458  -4.454  1.00104.82           C
ATOM   3107  CG  ASN C 484      -0.940 -70.093  -5.791  1.00 94.03           C
ATOM   3108  OD1 ASN C 484      -0.638 -70.711  -6.809  1.00 94.43           O
ATOM   3109  ND2 ASN C 484      -1.813 -69.094  -5.794  1.00 70.86           N
ATOM   3110  N   THR C 485       1.124 -73.521  -2.906  1.00134.32           N
ATOM   3111  CA  THR C 485       1.601 -74.069  -1.643  1.00133.93           C
ATOM   3112  C   THR C 485       3.126 -74.096  -1.619  1.00144.29           C
ATOM   3113  O   THR C 485       3.771 -74.183  -2.666  1.00140.85           O
ATOM   3114  CB  THR C 485       1.062 -75.492  -1.415  1.00124.06           C
ATOM   3115  OG1 THR C 485       1.559 -76.363  -2.441  1.00116.58           O
ATOM   3116  CG2 THR C 485      -0.463 -75.492  -1.440  1.00119.32           C
