# Supplementary material for: A non-redundant data set of nanobody-antigen crystal structures
Source: Data Brief. 2019 Mar 6;24:103754. doi: 10.1016/j.dib.2019.103754 (PMC6441729; doi:10.1016/j.dib.2019.103754)
Supplement: Multimedia component 5 [file mmc5.zip › Data_set/Ag_1/5e0q_1.pdb]

ATOM      1  N   SER B 715     -10.072  28.225  29.963  1.00 52.79           N
ATOM      2  CA  SER B 715      -9.309  28.751  31.093  1.00 61.11           C
ATOM      3  C   SER B 715     -10.125  28.753  32.399  1.00 44.79           C
ATOM      4  O   SER B 715     -11.242  29.272  32.467  1.00 50.05           O
ATOM      5  CB  SER B 715      -8.815  30.164  30.777  1.00 81.48           C
ATOM      6  OG  SER B 715      -9.871  30.963  30.296  1.00 94.55           O
ATOM      7  N   HIS B 716      -9.538  28.186  33.422  1.00 40.16           N
ATOM      8  CA  HIS B 716     -10.166  27.960  34.723  1.00 35.50           C
ATOM      9  C   HIS B 716      -9.916  29.166  35.635  1.00 37.91           C
ATOM     10  O   HIS B 716      -8.766  29.607  35.751  1.00 41.15           O
ATOM     11  CB  HIS B 716      -9.597  26.681  35.348  1.00 29.43           C
ATOM     12  CG  HIS B 716     -10.311  26.235  36.585  1.00 33.07           C
ATOM     13  ND1 HIS B 716     -10.077  26.798  37.820  1.00 40.10           N
ATOM     14  CD2 HIS B 716     -11.248  25.276  36.781  1.00 35.84           C
ATOM     15  CE1 HIS B 716     -10.847  26.214  38.722  1.00 35.19           C
ATOM     16  NE2 HIS B 716     -11.571  25.290  38.117  1.00 32.09           N
ATOM     17  N   PRO B 717     -10.945  29.737  36.288  1.00 34.97           N
ATOM     18  CA  PRO B 717     -10.730  30.978  37.060  1.00 37.24           C
ATOM     19  C   PRO B 717      -9.657  30.872  38.118  1.00 35.57           C
ATOM     20  O   PRO B 717      -9.115  31.894  38.527  1.00 36.54           O
ATOM     21  CB  PRO B 717     -12.104  31.246  37.706  1.00 39.52           C
ATOM     22  CG  PRO B 717     -13.067  30.599  36.827  1.00 43.48           C
ATOM     23  CD  PRO B 717     -12.364  29.345  36.311  1.00 36.14           C
ATOM     24  N   ALA B 718      -9.330  29.678  38.588  1.00 34.67           N
ATOM     25  CA  ALA B 718      -8.294  29.549  39.591  1.00 29.57           C
ATOM     26  C   ALA B 718      -6.917  29.349  38.971  1.00 31.23           C
ATOM     27  O   ALA B 718      -5.930  29.264  39.709  1.00 30.11           O
ATOM     28  CB  ALA B 718      -8.632  28.383  40.546  1.00 35.04           C
ATOM     29  N   GLY B 719      -6.827  29.284  37.636  1.00 33.33           N
ATOM     30  CA  GLY B 719      -5.581  29.043  36.936  1.00 31.53           C
ATOM     31  C   GLY B 719      -5.185  27.588  36.852  1.00 30.27           C
ATOM     32  O   GLY B 719      -4.159  27.274  36.225  1.00 28.92           O
ATOM     33  N   ILE B 720      -5.964  26.691  37.458  1.00 28.01           N
ATOM     34  CA  ILE B 720      -5.630  25.268  37.441  1.00 23.27           C
ATOM     35  C   ILE B 720      -5.699  24.750  36.018  1.00 25.84           C
ATOM     36  O   ILE B 720      -6.624  25.070  35.264  1.00 29.76           O
ATOM     37  CB  ILE B 720      -6.591  24.492  38.360  1.00 23.06           C
ATOM     38  CG1 ILE B 720      -6.460  25.013  39.789  1.00 28.95           C
ATOM     39  CG2 ILE B 720      -6.289  22.966  38.287  1.00 23.28           C
ATOM     40  CD1 ILE B 720      -7.713  24.739  40.672  1.00 31.08           C
ATOM     41  N   ILE B 721      -4.730  23.907  35.652  1.00 23.52           N
ATOM     42  CA  ILE B 721      -4.689  23.305  34.334  1.00 21.95           C
ATOM     43  C   ILE B 721      -4.930  21.810  34.525  1.00 25.21           C
ATOM     44  O   ILE B 721      -4.027  21.080  34.934  1.00 26.20           O
ATOM     45  CB  ILE B 721      -3.369  23.585  33.627  1.00 27.12           C
ATOM     46  CG1 ILE B 721      -3.148  25.111  33.589  1.00 32.53           C
ATOM     47  CG2 ILE B 721      -3.369  22.922  32.199  1.00 31.13           C
ATOM     48  CD1 ILE B 721      -1.820  25.504  33.136  1.00 41.14           C
ATOM     49  N   LEU B 722      -6.152  21.349  34.248  1.00 24.95           N
ATOM     50  CA  LEU B 722      -6.453  19.917  34.336  1.00 25.96           C
ATOM     51  C   LEU B 722      -7.519  19.624  33.291  1.00 32.48           C
ATOM     52  O   LEU B 722      -8.687  20.007  33.452  1.00 28.70           O
ATOM     53  CB  LEU B 722      -6.912  19.508  35.730  1.00 29.19           C
ATOM     54  CG  LEU B 722      -7.166  17.984  35.847  1.00 30.51           C
ATOM     55  CD1 LEU B 722      -5.899  17.155  35.614  1.00 26.47           C
ATOM     56  CD2 LEU B 722      -7.803  17.567  37.175  1.00 30.46           C
ATOM     57  N   THR B 723      -7.109  18.991  32.197  1.00 28.39           N
ATOM     58  CA  THR B 723      -7.984  18.855  31.045  1.00 23.15           C
ATOM     59  C   THR B 723      -8.115  17.436  30.529  1.00 25.84           C
ATOM     60  O   THR B 723      -8.886  17.221  29.596  1.00 26.64           O
ATOM     61  CB  THR B 723      -7.484  19.708  29.879  1.00 31.20           C
ATOM     62  OG1 THR B 723      -6.276  19.147  29.361  1.00 29.43           O
ATOM     63  CG2 THR B 723      -7.270  21.167  30.311  1.00 30.24           C
ATOM     64  N   ARG B 724      -7.356  16.491  31.054  1.00 24.16           N
ATOM     65  CA  ARG B 724      -7.324  15.150  30.500  1.00 22.86           C
ATOM     66  C   ARG B 724      -8.538  14.335  30.937  1.00 28.14           C
ATOM     67  O   ARG B 724      -8.957  14.403  32.097  1.00 25.00           O
ATOM     68  CB  ARG B 724      -6.025  14.465  30.946  1.00 24.18           C
ATOM     69  CG  ARG B 724      -4.756  15.027  30.299  1.00 23.63           C
ATOM     70  CD  ARG B 724      -3.498  14.683  31.045  1.00 27.55           C
ATOM     71  NE  ARG B 724      -3.559  15.072  32.455  1.00 24.09           N
ATOM     72  CZ  ARG B 724      -2.761  14.573  33.398  1.00 24.06           C
ATOM     73  NH1 ARG B 724      -1.816  13.676  33.080  1.00 21.87           N
ATOM     74  NH2 ARG B 724      -2.901  14.953  34.658  1.00 24.23           N
ATOM     75  N   ASP B 725      -9.034  13.492  30.024  1.00 27.00           N
ATOM     76  CA  ASP B 725     -10.167  12.610  30.294  1.00 30.08           C
ATOM     77  C   ASP B 725      -9.927  11.747  31.523  1.00 22.06           C
ATOM     78  O   ASP B 725      -8.827  11.220  31.726  1.00 26.82           O
ATOM     79  CB  ASP B 725     -10.425  11.677  29.090  1.00 35.00           C
ATOM     80  CG  ASP B 725     -11.424  10.558  29.406  1.00 32.29           C
ATOM     81  OD1 ASP B 725     -12.620  10.861  29.355  1.00 28.88           O
ATOM     82  OD2 ASP B 725     -11.016   9.390  29.713  1.00 34.30           O
ATOM     83  N   SER B 726     -10.964  11.647  32.355  1.00 22.33           N
ATOM     84  CA  SER B 726     -11.116  10.795  33.530  1.00 21.98           C
ATOM     85  C   SER B 726     -10.366  11.344  34.748  1.00 23.19           C
ATOM     86  O   SER B 726     -10.533  10.806  35.847  1.00 23.44           O
ATOM     87  CB  SER B 726     -10.669   9.332  33.288  1.00 30.20           C
ATOM     88  OG  SER B 726     -11.595   8.646  32.449  1.00 34.50           O
ATOM     89  N   TYR B 727      -9.566  12.390  34.604  1.00 22.35           N
ATOM     90  CA  TYR B 727      -8.970  13.040  35.763  1.00 23.15           C
ATOM     91  C   TYR B 727     -10.023  13.926  36.437  1.00 26.15           C
ATOM     92  O   TYR B 727     -10.877  14.502  35.775  1.00 24.43           O
ATOM     93  CB  TYR B 727      -7.761  13.876  35.339  1.00 21.79           C
ATOM     94  CG  TYR B 727      -6.480  13.065  35.155  1.00 20.82           C
ATOM     95  CD1 TYR B 727      -6.193  12.432  33.942  1.00 23.37           C
ATOM     96  CD2 TYR B 727      -5.575  12.927  36.199  1.00 22.31           C
ATOM     97  CE1 TYR B 727      -5.010  11.667  33.779  1.00 20.32           C
ATOM     98  CE2 TYR B 727      -4.395  12.190  36.037  1.00 20.83           C
ATOM     99  CZ  TYR B 727      -4.118  11.569  34.816  1.00 21.97           C
ATOM    100  OH  TYR B 727      -2.968  10.822  34.631  1.00 24.31           O
ATOM    101  N   TYR B 728      -9.968  14.022  37.760  1.00 20.71           N
ATOM    102  CA  TYR B 728     -10.931  14.844  38.496  1.00 21.68           C
ATOM    103  C   TYR B 728     -10.256  15.284  39.790  1.00 29.91           C
ATOM    104  O   TYR B 728      -9.239  14.714  40.192  1.00 22.10           O
ATOM    105  CB  TYR B 728     -12.217  14.062  38.787  1.00 25.88           C
ATOM    106  CG  TYR B 728     -11.939  12.901  39.727  1.00 23.06           C
ATOM    107  CD1 TYR B 728     -11.679  11.612  39.243  1.00 23.66           C
ATOM    108  CD2 TYR B 728     -11.907  13.099  41.116  1.00 23.25           C
ATOM    109  CE1 TYR B 728     -11.389  10.568  40.127  1.00 20.66           C
ATOM    110  CE2 TYR B 728     -11.620  12.080  41.967  1.00 25.78           C
ATOM    111  CZ  TYR B 728     -11.354  10.818  41.481  1.00 27.17           C
ATOM    112  OH  TYR B 728     -11.067   9.807  42.377  1.00 25.59           O
ATOM    113  N   THR B 729     -10.847  16.283  40.462  1.00 28.06           N
ATOM    114  CA  THR B 729     -10.341  16.771  41.736  1.00 25.48           C
ATOM    115  C   THR B 729     -11.460  16.730  42.775  1.00 28.06           C
ATOM    116  O   THR B 729     -12.641  16.633  42.438  1.00 25.55           O
ATOM    117  CB  THR B 729      -9.757  18.192  41.619  1.00 30.52           C
ATOM    118  OG1 THR B 729     -10.742  19.103  41.115  1.00 26.18           O
ATOM    119  CG2 THR B 729      -8.508  18.203  40.731  1.00 25.85           C
ATOM    120  N   ILE B 730     -11.059  16.723  44.044  1.00 25.53           N
ATOM    121  CA  ILE B 730     -11.947  16.970  45.180  1.00 26.39           C
ATOM    122  C   ILE B 730     -11.304  18.083  45.997  1.00 28.59           C
ATOM    123  O   ILE B 730     -10.198  17.899  46.518  1.00 24.03           O
ATOM    124  CB  ILE B 730     -12.158  15.721  46.054  1.00 25.12           C
ATOM    125  CG1 ILE B 730     -12.530  14.505  45.177  1.00 28.06           C
ATOM    126  CG2 ILE B 730     -13.240  16.010  47.144  1.00 28.33           C
ATOM    127  CD1 ILE B 730     -12.710  13.191  45.956  1.00 34.64           C
ATOM    128  N   PRO B 731     -11.966  19.249  46.110  1.00 26.47           N
ATOM    129  CA  PRO B 731     -13.235  19.681  45.516  1.00 28.14           C
ATOM    130  C   PRO B 731     -13.202  19.570  43.984  1.00 31.96           C
ATOM    131  O   PRO B 731     -12.126  19.655  43.386  1.00 29.29           O
ATOM    132  CB  PRO B 731     -13.353  21.139  45.974  1.00 33.57           C
ATOM    133  CG  PRO B 731     -12.584  21.200  47.227  1.00 33.10           C
ATOM    134  CD  PRO B 731     -11.402  20.283  46.987  1.00 27.18           C
ATOM    135  N   SER B 732     -14.361  19.385  43.359  1.00 31.67           N
ATOM    136  CA  SER B 732     -14.399  19.292  41.903  1.00 29.02           C
ATOM    137  C   SER B 732     -13.846  20.546  41.241  1.00 29.78           C
ATOM    138  O   SER B 732     -13.852  21.650  41.799  1.00 31.47           O
ATOM    139  CB  SER B 732     -15.822  19.102  41.384  1.00 29.32           C
ATOM    140  OG  SER B 732     -16.587  20.290  41.587  1.00 33.56           O
ATOM    141  N   MET B 733     -13.408  20.364  39.995  1.00 31.03           N
ATOM    142  CA  MET B 733     -12.931  21.498  39.226  1.00 26.59           C
ATOM    143  C   MET B 733     -14.015  22.564  39.102  1.00 32.77           C
ATOM    144  O   MET B 733     -13.714  23.766  39.119  1.00 35.44           O
ATOM    145  CB  MET B 733     -12.434  21.004  37.865  1.00 28.37           C
ATOM    146  CG  MET B 733     -11.099  20.249  37.952  1.00 28.26           C
ATOM    147  SD  MET B 733      -9.771  21.431  38.196  1.00 29.02           S
ATOM    148  CE  MET B 733      -9.713  22.226  36.593  1.00 34.00           C
ATOM    149  N   GLU B 734     -15.285  22.154  39.036  1.00 29.72           N
ATOM    150  CA  GLU B 734     -16.358  23.145  38.978  1.00 32.70           C
ATOM    151  C   GLU B 734     -16.472  23.901  40.291  1.00 38.72           C
ATOM    152  O   GLU B 734     -16.683  25.118  40.292  1.00 35.87           O
ATOM    153  CB  GLU B 734     -17.688  22.484  38.624  1.00 64.23           C
ATOM    154  CG  GLU B 734     -17.696  21.856  37.245  1.00110.56           C
ATOM    155  CD  GLU B 734     -18.306  20.475  37.241  1.00150.87           C
ATOM    156  OE1 GLU B 734     -17.705  19.559  37.843  1.00158.35           O
ATOM    157  OE2 GLU B 734     -19.389  20.308  36.641  1.00180.47           O
ATOM    158  N   GLU B 735     -16.342  23.203  41.420  1.00 37.27           N
ATOM    159  CA  GLU B 735     -16.385  23.892  42.701  1.00 42.18           C
ATOM    160  C   GLU B 735     -15.181  24.811  42.857  1.00 42.56           C
ATOM    161  O   GLU B 735     -15.312  25.934  43.361  1.00 36.61           O
ATOM    162  CB  GLU B 735     -16.450  22.885  43.854  1.00 51.92           C
ATOM    163  CG  GLU B 735     -16.745  23.552  45.197  1.00 74.73           C
ATOM    164  CD  GLU B 735     -16.914  22.574  46.345  1.00 73.01           C
ATOM    165  OE1 GLU B 735     -17.571  21.521  46.168  1.00 71.38           O
ATOM    166  OE2 GLU B 735     -16.373  22.870  47.430  1.00 62.95           O
ATOM    167  N   LEU B 736     -14.001  24.362  42.410  1.00 36.28           N
ATOM    168  CA  LEU B 736     -12.804  25.202  42.508  1.00 34.47           C
ATOM    169  C   LEU B 736     -12.933  26.455  41.659  1.00 37.06           C
ATOM    170  O   LEU B 736     -12.406  27.515  42.032  1.00 38.01           O
ATOM    171  CB  LEU B 736     -11.556  24.403  42.109  1.00 30.21           C
ATOM    172  CG  LEU B 736     -11.296  23.183  42.993  1.00 30.94           C
ATOM    173  CD1 LEU B 736     -10.079  22.401  42.532  1.00 30.91           C
ATOM    174  CD2 LEU B 736     -11.153  23.603  44.475  1.00 31.65           C
ATOM    175  N   ALA B 737     -13.657  26.369  40.541  1.00 39.28           N
ATOM    176  CA  ALA B 737     -13.876  27.548  39.711  1.00 37.16           C
ATOM    177  C   ALA B 737     -14.670  28.618  40.454  1.00 44.97           C
ATOM    178  O   ALA B 737     -14.566  29.803  40.112  1.00 42.79           O
ATOM    179  CB  ALA B 737     -14.577  27.147  38.407  1.00 40.82           C
ATOM    180  N   ARG B 738     -15.425  28.222  41.485  1.00 40.87           N
ATOM    181  CA  ARG B 738     -16.208  29.122  42.319  1.00 44.60           C
ATOM    182  C   ARG B 738     -15.510  29.458  43.639  1.00 44.25           C
ATOM    183  O   ARG B 738     -16.133  30.046  44.524  1.00 45.10           O
ATOM    184  CB  ARG B 738     -17.587  28.497  42.605  1.00 45.27           C
ATOM    185  CG  ARG B 738     -18.535  28.398  41.403  1.00 61.61           C
ATOM    186  CD  ARG B 738     -19.662  27.335  41.576  1.00 78.10           C
ATOM    187  NE  ARG B 738     -19.887  26.889  42.960  1.00 85.02           N
ATOM    188  CZ  ARG B 738     -19.993  25.616  43.353  1.00 84.50           C
ATOM    189  NH1 ARG B 738     -19.912  24.616  42.480  1.00 77.42           N
ATOM    190  NH2 ARG B 738     -20.189  25.336  44.635  1.00 88.63           N
ATOM    191  N   SER B 739     -14.234  29.108  43.790  1.00 43.33           N
ATOM    192  CA  SER B 739     -13.551  29.162  45.078  1.00 42.43           C
ATOM    193  C   SER B 739     -12.348  30.097  45.073  1.00 47.48           C
ATOM    194  O   SER B 739     -11.453  29.959  45.918  1.00 46.74           O
ATOM    195  CB  SER B 739     -13.106  27.757  45.490  1.00 41.52           C
ATOM    196  OG  SER B 739     -14.225  26.925  45.712  1.00 45.33           O
ATOM    197  N   VAL B 740     -12.289  31.033  44.140  1.00 42.64           N
ATOM    198  CA  VAL B 740     -11.195  31.994  44.118  1.00 40.71           C
ATOM    199  C   VAL B 740     -11.506  33.103  45.116  1.00 45.62           C
ATOM    200  O   VAL B 740     -12.613  33.662  45.117  1.00 46.77           O
ATOM    201  CB  VAL B 740     -10.980  32.522  42.695  1.00 41.07           C
ATOM    202  CG1 VAL B 740      -9.872  33.571  42.661  1.00 48.79           C
ATOM    203  CG2 VAL B 740     -10.635  31.342  41.782  1.00 41.61           C
ATOM    204  N   ASP B 741     -10.550  33.393  46.003  1.00 43.65           N
ATOM    205  CA  ASP B 741     -10.812  34.306  47.108  1.00 46.39           C
ATOM    206  C   ASP B 741     -10.472  35.745  46.701  1.00 49.99           C
ATOM    207  O   ASP B 741     -10.162  36.043  45.538  1.00 46.08           O
ATOM    208  CB  ASP B 741     -10.067  33.854  48.380  1.00 44.44           C
ATOM    209  CG  ASP B 741      -8.536  33.980  48.281  1.00 52.70           C
ATOM    210  OD1 ASP B 741      -8.038  34.702  47.387  1.00 43.93           O
ATOM    211  OD2 ASP B 741      -7.833  33.370  49.132  1.00 43.20           O
ATOM    212  N   GLU B 742     -10.573  36.652  47.681  1.00 48.64           N
ATOM    213  CA  GLU B 742     -10.382  38.083  47.453  1.00 56.11           C
ATOM    214  C   GLU B 742      -8.989  38.404  46.928  1.00 54.11           C
ATOM    215  O   GLU B 742      -8.806  39.407  46.230  1.00 51.43           O
ATOM    216  CB  GLU B 742     -10.619  38.831  48.762  1.00 91.30           C
ATOM    217  CG  GLU B 742      -9.544  38.527  49.798  1.00110.61           C
ATOM    218  CD  GLU B 742     -10.073  38.480  51.210  1.00121.93           C
ATOM    219  OE1 GLU B 742     -10.279  37.359  51.726  1.00113.88           O
ATOM    220  OE2 GLU B 742     -10.285  39.560  51.800  1.00136.81           O
ATOM    221  N   ASN B 743      -7.999  37.587  47.284  1.00 52.61           N
ATOM    222  CA  ASN B 743      -6.630  37.719  46.819  1.00 47.98           C
ATOM    223  C   ASN B 743      -6.375  36.945  45.531  1.00 49.83           C
ATOM    224  O   ASN B 743      -5.215  36.786  45.139  1.00 48.08           O
ATOM    225  CB  ASN B 743      -5.678  37.233  47.906  1.00 47.69           C
ATOM    226  CG  ASN B 743      -6.001  37.822  49.243  1.00 49.89           C
ATOM    227  OD1 ASN B 743      -6.306  39.004  49.345  1.00 52.13           O
ATOM    228  ND2 ASN B 743      -5.968  37.000  50.278  1.00 49.48           N
ATOM    229  N   GLY B 744      -7.427  36.456  44.874  1.00 45.06           N
ATOM    230  CA  GLY B 744      -7.257  35.727  43.633  1.00 48.71           C
ATOM    231  C   GLY B 744      -6.656  34.354  43.796  1.00 45.84           C
ATOM    232  O   GLY B 744      -6.137  33.794  42.823  1.00 40.76           O
ATOM    233  N   GLU B 745      -6.717  33.780  44.995  1.00 43.55           N
ATOM    234  CA  GLU B 745      -6.152  32.459  45.226  1.00 38.54           C
ATOM    235  C   GLU B 745      -7.242  31.433  45.517  1.00 43.03           C
ATOM    236  O   GLU B 745      -8.346  31.760  45.968  1.00 40.27           O
ATOM    237  CB  GLU B 745      -5.151  32.488  46.380  1.00 38.98           C
ATOM    238  CG  GLU B 745      -3.916  33.347  46.121  1.00 40.86           C
ATOM    239  CD  GLU B 745      -2.942  33.358  47.287  1.00 47.65           C
ATOM    240  OE1 GLU B 745      -3.367  33.724  48.397  1.00 44.73           O
ATOM    241  OE2 GLU B 745      -1.754  33.003  47.099  1.00 51.60           O
ATOM    242  N   CYS B 746      -6.906  30.185  45.237  1.00 35.58           N
ATOM    243  CA  CYS B 746      -7.772  29.040  45.438  1.00 34.52           C
ATOM    244  C   CYS B 746      -7.012  28.095  46.365  1.00 34.59           C
ATOM    245  O   CYS B 746      -6.086  27.399  45.939  1.00 35.75           O
ATOM    246  CB  CYS B 746      -8.136  28.406  44.114  1.00 34.14           C
ATOM    247  SG  CYS B 746      -9.100  26.930  44.284  1.00 38.32           S
ATOM    248  N   ILE B 747      -7.400  28.118  47.640  1.00 36.70           N
ATOM    249  CA  ILE B 747      -6.736  27.401  48.723  1.00 35.24           C
ATOM    250  C   ILE B 747      -7.750  26.468  49.373  1.00 37.24           C
ATOM    251  O   ILE B 747      -8.840  26.904  49.749  1.00 37.71           O
ATOM    252  CB  ILE B 747      -6.167  28.380  49.760  1.00 39.92           C
ATOM    253  CG1 ILE B 747      -5.178  29.339  49.096  1.00 38.91           C
ATOM    254  CG2 ILE B 747      -5.528  27.625  50.927  1.00 40.97           C
ATOM    255  CD1 ILE B 747      -4.947  30.620  49.945  1.00 41.44           C
ATOM    256  N   VAL B 748      -7.395  25.186  49.502  1.00 34.92           N
ATOM    257  CA  VAL B 748      -8.298  24.209  50.093  1.00 38.00           C
ATOM    258  C   VAL B 748      -7.625  23.527  51.280  1.00 34.71           C
ATOM    259  O   VAL B 748      -6.398  23.483  51.394  1.00 41.40           O
ATOM    260  CB  VAL B 748      -8.745  23.160  49.054  1.00 35.01           C
ATOM    261  CG1 VAL B 748      -9.538  23.820  47.935  1.00 33.31           C
ATOM    262  CG2 VAL B 748      -7.522  22.390  48.512  1.00 33.39           C
ATOM    263  N   ASN B 749      -8.452  22.951  52.157  1.00 37.45           N
ATOM    264  CA  ASN B 749      -7.965  22.109  53.249  1.00 34.28           C
ATOM    265  C   ASN B 749      -8.347  20.678  52.902  1.00 33.29           C
ATOM    266  O   ASN B 749      -9.513  20.284  53.046  1.00 34.66           O
ATOM    267  CB  ASN B 749      -8.525  22.527  54.615  1.00 43.05           C
ATOM    268  CG  ASN B 749      -7.815  21.823  55.774  1.00 44.00           C
ATOM    269  OD1 ASN B 749      -7.496  20.640  55.695  1.00 82.17           O
ATOM    270  ND2 ASN B 749      -7.557  22.558  56.850  1.00137.80           N
ATOM    271  N   GLY B 750      -7.358  19.909  52.448  1.00 31.24           N
ATOM    272  CA  GLY B 750      -7.585  18.581  51.901  1.00 30.87           C
ATOM    273  C   GLY B 750      -7.804  18.633  50.400  1.00 31.10           C
ATOM    274  O   GLY B 750      -8.749  19.269  49.925  1.00 34.27           O
ATOM    275  N   PHE B 751      -6.932  17.980  49.634  1.00 27.14           N
ATOM    276  CA  PHE B 751      -7.010  18.034  48.180  1.00 24.67           C
ATOM    277  C   PHE B 751      -6.839  16.631  47.631  1.00 30.92           C
ATOM    278  O   PHE B 751      -5.874  15.953  47.982  1.00 27.41           O
ATOM    279  CB  PHE B 751      -5.925  18.941  47.617  1.00 24.52           C
ATOM    280  CG  PHE B 751      -5.825  18.914  46.118  1.00 26.37           C
ATOM    281  CD1 PHE B 751      -6.899  19.332  45.335  1.00 28.67           C
ATOM    282  CD2 PHE B 751      -4.657  18.477  45.484  1.00 27.23           C
ATOM    283  CE1 PHE B 751      -6.812  19.302  43.934  1.00 26.20           C
ATOM    284  CE2 PHE B 751      -4.564  18.448  44.094  1.00 29.33           C
ATOM    285  CZ  PHE B 751      -5.644  18.855  43.313  1.00 24.30           C
ATOM    286  N   THR B 752      -7.744  16.214  46.758  1.00 26.43           N
ATOM    287  CA  THR B 752      -7.577  14.975  46.009  1.00 24.41           C
ATOM    288  C   THR B 752      -7.464  15.289  44.524  1.00 26.39           C
ATOM    289  O   THR B 752      -8.237  16.099  43.999  1.00 23.89           O
ATOM    290  CB  THR B 752      -8.761  14.025  46.219  1.00 26.38           C
ATOM    291  OG1 THR B 752      -8.898  13.741  47.612  1.00 26.04           O
ATOM    292  CG2 THR B 752      -8.539  12.683  45.499  1.00 26.42           C
ATOM    293  N   ILE B 753      -6.517  14.629  43.856  1.00 25.66           N
ATOM    294  CA  ILE B 753      -6.519  14.503  42.397  1.00 21.12           C
ATOM    295  C   ILE B 753      -6.653  13.016  42.069  1.00 26.40           C
ATOM    296  O   ILE B 753      -5.899  12.183  42.586  1.00 25.00           O
ATOM    297  CB  ILE B 753      -5.273  15.100  41.739  1.00 24.44           C
ATOM    298  CG1 ILE B 753      -5.305  14.784  40.222  1.00 28.80           C
ATOM    299  CG2 ILE B 753      -4.000  14.623  42.404  1.00 23.53           C
ATOM    300  CD1 ILE B 753      -4.820  15.906  39.401  1.00 32.66           C
ATOM    301  N   GLY B 754      -7.635  12.672  41.238  1.00 26.01           N
ATOM    302  CA  GLY B 754      -7.914  11.290  40.950  1.00 25.79           C
ATOM    303  C   GLY B 754      -8.018  11.073  39.454  1.00 21.58           C
ATOM    304  O   GLY B 754      -8.100  12.016  38.681  1.00 20.51           O
ATOM    305  N   ARG B 755      -8.025   9.799  39.077  1.00 20.41           N
ATOM    306  CA  ARG B 755      -8.324   9.387  37.716  1.00 23.20           C
ATOM    307  C   ARG B 755      -9.124   8.098  37.751  1.00 20.74           C
ATOM    308  O   ARG B 755      -8.620   7.056  38.206  1.00 22.85           O
ATOM    309  CB  ARG B 755      -7.055   9.190  36.914  1.00 23.04           C
ATOM    310  CG  ARG B 755      -7.335   8.950  35.401  1.00 23.94           C
ATOM    311  CD  ARG B 755      -6.044   8.534  34.770  1.00 19.27           C
ATOM    312  NE  ARG B 755      -6.259   8.309  33.338  1.00 22.21           N
ATOM    313  CZ  ARG B 755      -5.379   7.718  32.562  1.00 26.60           C
ATOM    314  NH1 ARG B 755      -4.259   7.264  33.105  1.00 20.97           N
ATOM    315  NH2 ARG B 755      -5.646   7.552  31.268  1.00 24.06           N
ATOM    316  N   GLU B 756     -10.353   8.170  37.241  1.00 21.11           N
ATOM    317  CA  GLU B 756     -11.249   7.014  37.221  1.00 28.74           C
ATOM    318  C   GLU B 756     -10.588   5.827  36.534  1.00 29.40           C
ATOM    319  O   GLU B 756     -10.042   5.958  35.441  1.00 23.55           O
ATOM    320  CB  GLU B 756     -12.568   7.357  36.505  1.00 55.73           C
ATOM    321  CG  GLU B 756     -12.706   6.768  35.075  1.00114.68           C
ATOM    322  CD  GLU B 756     -13.976   7.198  34.343  1.00142.88           C
ATOM    323  OE1 GLU B 756     -14.821   7.886  34.954  1.00165.98           O
ATOM    324  OE2 GLU B 756     -14.125   6.840  33.149  1.00146.25           O
ATOM    325  N   GLY B 757     -10.632   4.665  37.180  1.00 21.61           N
ATOM    326  CA  GLY B 757     -10.042   3.478  36.620  1.00 25.82           C
ATOM    327  C   GLY B 757      -8.572   3.279  36.935  1.00 26.17           C
ATOM    328  O   GLY B 757      -8.014   2.238  36.553  1.00 24.59           O
ATOM    329  N   PHE B 758      -7.916   4.245  37.580  1.00 21.06           N
ATOM    330  CA  PHE B 758      -6.477   4.179  37.816  1.00 19.18           C
ATOM    331  C   PHE B 758      -6.109   4.423  39.275  1.00 23.21           C
ATOM    332  O   PHE B 758      -5.274   3.704  39.823  1.00 22.14           O
ATOM    333  CB  PHE B 758      -5.758   5.177  36.934  1.00 19.14           C
ATOM    334  CG  PHE B 758      -5.734   4.756  35.470  1.00 20.43           C
ATOM    335  CD1 PHE B 758      -6.751   5.137  34.589  1.00 23.79           C
ATOM    336  CD2 PHE B 758      -4.727   3.926  34.994  1.00 21.44           C
ATOM    337  CE1 PHE B 758      -6.711   4.738  33.247  1.00 24.61           C
ATOM    338  CE2 PHE B 758      -4.690   3.526  33.656  1.00 23.39           C
ATOM    339  CZ  PHE B 758      -5.683   3.927  32.782  1.00 28.37           C
ATOM    340  N   GLY B 759      -6.652   5.458  39.891  1.00 19.73           N
ATOM    341  CA  GLY B 759      -6.332   5.703  41.284  1.00 16.49           C
ATOM    342  C   GLY B 759      -6.544   7.147  41.663  1.00 21.11           C
ATOM    343  O   GLY B 759      -7.216   7.912  40.970  1.00 21.33           O
ATOM    344  N   SER B 760      -5.994   7.483  42.823  1.00 20.95           N
ATOM    345  CA  SER B 760      -6.152   8.839  43.308  1.00 19.78           C
ATOM    346  C   SER B 760      -5.057   9.146  44.317  1.00 22.02           C
ATOM    347  O   SER B 760      -4.437   8.239  44.896  1.00 22.44           O
ATOM    348  CB  SER B 760      -7.542   9.017  43.914  1.00 20.66           C
ATOM    349  OG  SER B 760      -7.726   8.115  44.993  1.00 24.59           O
ATOM    350  N   ILE B 761      -4.863  10.445  44.568  1.00 21.05           N
ATOM    351  CA  ILE B 761      -3.871  10.905  45.531  1.00 19.42           C
ATOM    352  C   ILE B 761      -4.509  11.940  46.429  1.00 22.02           C
ATOM    353  O   ILE B 761      -5.050  12.937  45.944  1.00 21.15           O
ATOM    354  CB  ILE B 761      -2.629  11.515  44.850  1.00 21.40           C
ATOM    355  CG1 ILE B 761      -2.132  10.597  43.718  1.00 22.47           C
ATOM    356  CG2 ILE B 761      -1.560  11.710  45.883  1.00 24.26           C
ATOM    357  CD1 ILE B 761      -1.029  11.226  42.845  1.00 21.99           C
ATOM    358  N   TYR B 762      -4.408  11.721  47.736  1.00 24.35           N
ATOM    359  CA  TYR B 762      -4.971  12.603  48.741  1.00 25.60           C
ATOM    360  C   TYR B 762      -3.863  13.330  49.503  1.00 24.11           C
ATOM    361  O   TYR B 762      -2.993  12.687  50.099  1.00 24.89           O
ATOM    362  CB  TYR B 762      -5.807  11.788  49.736  1.00 21.44           C
ATOM    363  CG  TYR B 762      -6.338  12.651  50.843  1.00 23.16           C
ATOM    364  CD1 TYR B 762      -7.144  13.741  50.559  1.00 31.92           C
ATOM    365  CD2 TYR B 762      -6.000  12.414  52.154  1.00 35.58           C
ATOM    366  CE1 TYR B 762      -7.636  14.548  51.573  1.00 31.09           C
ATOM    367  CE2 TYR B 762      -6.487  13.230  53.184  1.00 36.05           C
ATOM    368  CZ  TYR B 762      -7.297  14.292  52.875  1.00 39.35           C
ATOM    369  OH  TYR B 762      -7.783  15.114  53.858  1.00 43.38           O
ATOM    370  N   PHE B 763      -3.955  14.666  49.544  1.00 25.10           N
ATOM    371  CA  PHE B 763      -3.033  15.550  50.251  1.00 27.74           C
ATOM    372  C   PHE B 763      -3.799  16.211  51.394  1.00 27.99           C
ATOM    373  O   PHE B 763      -4.649  17.067  51.144  1.00 31.95           O
ATOM    374  CB  PHE B 763      -2.475  16.642  49.325  1.00 25.13           C
ATOM    375  CG  PHE B 763      -1.751  16.130  48.116  1.00 23.69           C
ATOM    376  CD1 PHE B 763      -2.441  15.785  46.951  1.00 23.28           C
ATOM    377  CD2 PHE B 763      -0.368  16.040  48.129  1.00 25.14           C
ATOM    378  CE1 PHE B 763      -1.747  15.334  45.815  1.00 25.54           C
ATOM    379  CE2 PHE B 763       0.324  15.571  47.032  1.00 22.89           C
ATOM    380  CZ  PHE B 763      -0.359  15.246  45.855  1.00 22.72           C
ATOM    381  N   GLU B 764      -3.515  15.795  52.624  1.00 26.08           N
ATOM    382  CA  GLU B 764      -4.060  16.418  53.829  1.00 32.74           C
ATOM    383  C   GLU B 764      -3.502  17.825  54.025  1.00 37.84           C
ATOM    384  O   GLU B 764      -2.377  18.132  53.625  1.00 36.51           O
ATOM    385  CB  GLU B 764      -3.719  15.558  55.051  1.00 46.46           C
ATOM    386  CG  GLU B 764      -2.201  15.344  55.271  1.00 78.46           C
ATOM    387  CD  GLU B 764      -1.863  14.484  56.497  1.00 87.06           C
ATOM    388  OE1 GLU B 764      -2.792  14.033  57.209  1.00 91.17           O
ATOM    389  OE2 GLU B 764      -0.653  14.263  56.744  1.00 80.30           O
ATOM    390  N   GLY B 765      -4.289  18.675  54.693  1.00 34.00           N
ATOM    391  CA  GLY B 765      -3.825  19.990  55.076  1.00 34.45           C
ATOM    392  C   GLY B 765      -4.127  21.050  54.039  1.00 33.57           C
ATOM    393  O   GLY B 765      -4.835  20.844  53.051  1.00 34.91           O
ATOM    394  N   ILE B 766      -3.542  22.216  54.268  1.00 32.42           N
ATOM    395  CA  ILE B 766      -3.847  23.395  53.479  1.00 31.85           C
ATOM    396  C   ILE B 766      -3.004  23.363  52.204  1.00 29.95           C
ATOM    397  O   ILE B 766      -1.777  23.291  52.263  1.00 32.85           O
ATOM    398  CB  ILE B 766      -3.606  24.663  54.306  1.00 34.93           C
ATOM    399  CG1 ILE B 766      -4.671  24.707  55.414  1.00 37.89           C
ATOM    400  CG2 ILE B 766      -3.672  25.895  53.452  1.00 34.68           C
ATOM    401  CD1 ILE B 766      -4.671  25.957  56.249  1.00 52.61           C
ATOM    402  N   VAL B 767      -3.665  23.395  51.056  1.00 28.44           N
ATOM    403  CA  VAL B 767      -2.984  23.306  49.764  1.00 33.90           C
ATOM    404  C   VAL B 767      -3.398  24.482  48.890  1.00 37.56           C
ATOM    405  O   VAL B 767      -4.589  24.686  48.629  1.00 35.52           O
ATOM    406  CB  VAL B 767      -3.287  21.992  49.021  1.00 32.55           C
ATOM    407  CG1 VAL B 767      -2.449  21.933  47.745  1.00 29.70           C
ATOM    408  CG2 VAL B 767      -3.013  20.767  49.903  1.00 32.03           C
ATOM    409  N   ASN B 768      -2.411  25.235  48.416  1.00 29.97           N
ATOM    410  CA  ASN B 768      -2.666  26.293  47.460  1.00 26.83           C
ATOM    411  C   ASN B 768      -2.722  25.670  46.067  1.00 29.34           C
ATOM    412  O   ASN B 768      -1.750  25.056  45.617  1.00 27.01           O
ATOM    413  CB  ASN B 768      -1.581  27.364  47.578  1.00 33.17           C
ATOM    414  CG  ASN B 768      -1.869  28.555  46.721  1.00 33.60           C
ATOM    415  OD1 ASN B 768      -2.906  28.603  46.087  1.00 32.04           O
ATOM    416  ND2 ASN B 768      -0.958  29.513  46.679  1.00 39.02           N
ATOM    417  N   LEU B 769      -3.880  25.760  45.420  1.00 26.39           N
ATOM    418  CA  LEU B 769      -4.078  25.192  44.090  1.00 23.46           C
ATOM    419  C   LEU B 769      -3.962  26.222  42.975  1.00 28.15           C
ATOM    420  O   LEU B 769      -4.076  25.850  41.795  1.00 25.51           O
ATOM    421  CB  LEU B 769      -5.445  24.540  43.975  1.00 22.81           C
ATOM    422  CG  LEU B 769      -5.849  23.530  45.031  1.00 26.60           C
ATOM    423  CD1 LEU B 769      -7.253  23.036  44.697  1.00 30.09           C
ATOM    424  CD2 LEU B 769      -4.803  22.384  45.072  1.00 25.50           C
ATOM    425  N   THR B 770      -3.803  27.504  43.299  1.00 27.06           N
ATOM    426  CA  THR B 770      -3.916  28.496  42.242  1.00 30.91           C
ATOM    427  C   THR B 770      -2.768  28.308  41.247  1.00 32.04           C
ATOM    428  O   THR B 770      -1.625  28.008  41.616  1.00 25.62           O
ATOM    429  CB  THR B 770      -4.022  29.951  42.790  1.00 42.54           C
ATOM    430  OG1 THR B 770      -3.064  30.823  42.190  1.00 45.65           O
ATOM    431  CG2 THR B 770      -3.887  30.071  44.279  1.00 29.43           C
ATOM    432  N   ASN B 771      -3.132  28.370  39.963  1.00 32.62           N
ATOM    433  CA  ASN B 771      -2.217  28.204  38.840  1.00 25.80           C
ATOM    434  C   ASN B 771      -1.479  26.863  38.857  1.00 25.43           C
ATOM    435  O   ASN B 771      -0.411  26.731  38.261  1.00 28.62           O
ATOM    436  CB  ASN B 771      -1.225  29.376  38.781  1.00 27.58           C
ATOM    437  CG  ASN B 771      -1.916  30.686  38.556  1.00 31.66           C
ATOM    438  OD1 ASN B 771      -2.954  30.730  37.904  1.00 33.60           O
ATOM    439  ND2 ASN B 771      -1.348  31.775  39.091  1.00 36.08           N
ATOM    440  N   LEU B 772      -2.065  25.829  39.463  1.00 23.87           N
ATOM    441  CA  LEU B 772      -1.403  24.535  39.523  1.00 25.53           C
ATOM    442  C   LEU B 772      -1.576  23.820  38.195  1.00 29.23           C
ATOM    443  O   LEU B 772      -2.706  23.540  37.775  1.00 27.70           O
ATOM    444  CB  LEU B 772      -1.980  23.664  40.643  1.00 30.26           C
ATOM    445  CG  LEU B 772      -1.293  23.617  42.006  1.00 45.91           C
ATOM    446  CD1 LEU B 772      -1.854  22.412  42.805  1.00 36.15           C
ATOM    447  CD2 LEU B 772       0.227  23.525  41.876  1.00 46.22           C
ATOM    448  N   ASP B 773      -0.453  23.496  37.561  1.00 24.13           N
ATOM    449  CA  ASP B 773      -0.436  22.812  36.264  1.00 20.12           C
ATOM    450  C   ASP B 773      -0.506  21.303  36.513  1.00 22.83           C
ATOM    451  O   ASP B 773       0.473  20.562  36.412  1.00 22.31           O
ATOM    452  CB  ASP B 773       0.803  23.213  35.497  1.00 24.04           C
ATOM    453  CG  ASP B 773       0.869  22.609  34.112  1.00 27.32           C
ATOM    454  OD1 ASP B 773      -0.078  21.891  33.698  1.00 23.76           O
ATOM    455  OD2 ASP B 773       1.886  22.848  33.452  1.00 22.98           O
ATOM    456  N   LEU B 774      -1.707  20.863  36.893  1.00 23.13           N
ATOM    457  CA  LEU B 774      -1.912  19.458  37.225  1.00 20.52           C
ATOM    458  C   LEU B 774      -1.672  18.550  36.021  1.00 21.44           C
ATOM    459  O   LEU B 774      -1.161  17.430  36.183  1.00 24.72           O
ATOM    460  CB  LEU B 774      -3.327  19.258  37.793  1.00 24.79           C
ATOM    461  CG  LEU B 774      -3.561  19.952  39.148  1.00 27.47           C
ATOM    462  CD1 LEU B 774      -5.037  19.895  39.510  1.00 25.87           C
ATOM    463  CD2 LEU B 774      -2.733  19.375  40.286  1.00 31.98           C
ATOM    464  N   ASP B 775      -2.031  19.000  34.812  1.00 26.99           N
ATOM    465  CA  ASP B 775      -1.803  18.176  33.611  1.00 21.82           C
ATOM    466  C   ASP B 775      -0.325  17.790  33.472  1.00 21.62           C
ATOM    467  O   ASP B 775       0.001  16.672  33.025  1.00 21.71           O
ATOM    468  CB  ASP B 775      -2.249  18.934  32.351  1.00 21.30           C
ATOM    469  CG  ASP B 775      -3.758  18.773  32.028  1.00 22.35           C
ATOM    470  OD1 ASP B 775      -4.379  17.810  32.522  1.00 24.99           O
ATOM    471  OD2 ASP B 775      -4.267  19.620  31.237  1.00 25.63           O
ATOM    472  N   SER B 776       0.590  18.728  33.768  1.00 22.37           N
ATOM    473  CA  SER B 776       2.029  18.424  33.716  1.00 22.16           C
ATOM    474  C   SER B 776       2.527  17.652  34.933  1.00 20.35           C
ATOM    475  O   SER B 776       3.403  16.793  34.808  1.00 22.03           O
ATOM    476  CB  SER B 776       2.858  19.698  33.589  1.00 25.31           C
ATOM    477  OG  SER B 776       2.474  20.366  32.402  1.00 37.32           O
ATOM    478  N   ILE B 777       2.041  17.997  36.114  1.00 19.14           N
ATOM    479  CA  ILE B 777       2.624  17.512  37.365  1.00 21.68           C
ATOM    480  C   ILE B 777       2.197  16.089  37.653  1.00 23.02           C
ATOM    481  O   ILE B 777       3.017  15.268  38.066  1.00 21.91           O
ATOM    482  CB  ILE B 777       2.254  18.455  38.517  1.00 19.62           C
ATOM    483  CG1 ILE B 777       2.913  19.824  38.291  1.00 21.54           C
ATOM    484  CG2 ILE B 777       2.681  17.831  39.914  1.00 19.63           C
ATOM    485  CD1 ILE B 777       2.393  20.964  39.171  1.00 27.33           C
ATOM    486  N   VAL B 778       0.926  15.767  37.446  1.00 24.45           N
ATOM    487  CA  VAL B 778       0.335  14.562  38.015  1.00 20.42           C
ATOM    488  C   VAL B 778      -0.028  13.564  36.926  1.00 24.83           C
ATOM    489  O   VAL B 778      -0.766  13.892  35.996  1.00 20.31           O
ATOM    490  CB  VAL B 778      -0.912  14.895  38.856  1.00 22.73           C
ATOM    491  CG1 VAL B 778      -1.556  13.601  39.385  1.00 23.11           C
ATOM    492  CG2 VAL B 778      -0.576  15.806  40.015  1.00 23.27           C
ATOM    493  N   HIS B 779       0.403  12.320  37.112  1.00 20.21           N
ATOM    494  CA  HIS B 779       0.163  11.234  36.170  1.00 15.78           C
ATOM    495  C   HIS B 779      -0.219  10.019  37.005  1.00 23.97           C
ATOM    496  O   HIS B 779       0.608   9.493  37.764  1.00 23.30           O
ATOM    497  CB  HIS B 779       1.399  10.977  35.311  1.00 19.73           C
ATOM    498  CG  HIS B 779       1.884  12.231  34.661  1.00 19.90           C
ATOM    499  ND1 HIS B 779       1.452  12.640  33.419  1.00 19.15           N
ATOM    500  CD2 HIS B 779       2.618  13.253  35.163  1.00 18.71           C
ATOM    501  CE1 HIS B 779       1.967  13.834  33.154  1.00 22.30           C
ATOM    502  NE2 HIS B 779       2.670  14.236  34.204  1.00 18.10           N
ATOM    503  N   ILE B 780      -1.470   9.596  36.879  1.00 19.94           N
ATOM    504  CA  ILE B 780      -1.998   8.443  37.619  1.00 21.72           C
ATOM    505  C   ILE B 780      -2.207   7.314  36.607  1.00 20.32           C
ATOM    506  O   ILE B 780      -3.100   7.370  35.734  1.00 22.16           O
ATOM    507  CB  ILE B 780      -3.286   8.791  38.385  1.00 20.34           C
ATOM    508  CG1 ILE B 780      -3.047   9.938  39.374  1.00 18.96           C
ATOM    509  CG2 ILE B 780      -3.794   7.563  39.151  1.00 23.48           C
ATOM    510  CD1 ILE B 780      -4.321  10.545  39.964  1.00 21.68           C
ATOM    511  N   ARG B 781      -1.345   6.314  36.700  1.00 21.17           N
ATOM    512  CA  ARG B 781      -1.214   5.215  35.738  1.00 21.82           C
ATOM    513  C   ARG B 781      -1.538   3.904  36.428  1.00 21.30           C
ATOM    514  O   ARG B 781      -1.898   3.867  37.603  1.00 21.95           O
ATOM    515  CB  ARG B 781       0.212   5.115  35.170  1.00 19.99           C
ATOM    516  CG  ARG B 781       0.783   6.379  34.572  1.00 28.45           C
ATOM    517  CD  ARG B 781       2.335   6.399  34.784  1.00 36.70           C
ATOM    518  NE  ARG B 781       2.739   6.872  33.555  1.00 49.38           N
ATOM    519  CZ  ARG B 781       3.827   6.603  32.908  1.00 29.80           C
ATOM    520  NH1 ARG B 781       4.847   5.840  33.341  1.00 23.20           N
ATOM    521  NH2 ARG B 781       3.810   7.154  31.754  1.00 30.74           N
ATOM    522  N   ARG B 782      -1.378   2.817  35.687  1.00 21.33           N
ATOM    523  CA  ARG B 782      -1.631   1.496  36.239  1.00 19.55           C
ATOM    524  C   ARG B 782      -0.449   1.126  37.123  1.00 22.66           C
ATOM    525  O   ARG B 782       0.678   0.999  36.641  1.00 19.75           O
ATOM    526  CB  ARG B 782      -1.804   0.469  35.118  1.00 20.64           C
ATOM    527  CG  ARG B 782      -1.963  -0.964  35.631  1.00 25.22           C
ATOM    528  CD  ARG B 782      -3.266  -1.164  36.433  1.00 21.00           C
ATOM    529  NE  ARG B 782      -4.403  -1.188  35.518  1.00 22.19           N
ATOM    530  CZ  ARG B 782      -5.445  -0.370  35.561  1.00 26.45           C
ATOM    531  NH1 ARG B 782      -5.526   0.575  36.498  1.00 25.93           N
ATOM    532  NH2 ARG B 782      -6.401  -0.492  34.626  1.00 26.74           N
ATOM    533  N   LYS B 783      -0.712   0.927  38.395  1.00 19.60           N
ATOM    534  CA  LYS B 783       0.281   0.504  39.374  1.00 18.42           C
ATOM    535  C   LYS B 783       1.379   1.543  39.630  1.00 22.60           C
ATOM    536  O   LYS B 783       2.411   1.212  40.251  1.00 24.20           O
ATOM    537  CB  LYS B 783       0.911  -0.828  38.963  1.00 23.33           C
ATOM    538  CG  LYS B 783       1.392  -1.676  40.133  1.00 39.41           C
ATOM    539  CD  LYS B 783       2.039  -2.995  39.699  1.00 51.20           C
ATOM    540  CE  LYS B 783       3.206  -3.366  40.646  1.00 76.73           C
ATOM    541  NZ  LYS B 783       3.522  -4.834  40.761  1.00 89.43           N
ATOM    542  N   GLU B 784       1.197   2.790  39.217  1.00 19.97           N
ATOM    543  CA  GLU B 784       2.243   3.788  39.407  1.00 22.50           C
ATOM    544  C   GLU B 784       1.615   5.169  39.364  1.00 25.39           C
ATOM    545  O   GLU B 784       0.757   5.440  38.517  1.00 22.10           O
ATOM    546  CB  GLU B 784       3.343   3.668  38.322  1.00 25.82           C
ATOM    547  CG  GLU B 784       4.313   4.864  38.291  1.00 34.18           C
ATOM    548  CD  GLU B 784       5.285   4.831  37.098  1.00 46.80           C
ATOM    549  OE1 GLU B 784       4.795   4.587  35.966  1.00 27.20           O
ATOM    550  OE2 GLU B 784       6.519   5.079  37.298  1.00 39.23           O
ATOM    551  N   VAL B 785       2.081   6.061  40.239  1.00 23.68           N
ATOM    552  CA  VAL B 785       1.825   7.492  40.067  1.00 22.17           C
ATOM    553  C   VAL B 785       3.169   8.165  39.842  1.00 22.86           C
ATOM    554  O   VAL B 785       4.220   7.705  40.311  1.00 23.39           O
ATOM    555  CB  VAL B 785       1.087   8.201  41.226  1.00 23.57           C
ATOM    556  CG1 VAL B 785      -0.276   7.588  41.477  1.00 27.63           C
ATOM    557  CG2 VAL B 785       1.942   8.269  42.496  1.00 23.33           C
ATOM    558  N   ILE B 786       3.118   9.278  39.115  1.00 20.03           N
ATOM    559  CA  ILE B 786       4.252  10.171  38.915  1.00 22.25           C
ATOM    560  C   ILE B 786       3.760  11.547  39.316  1.00 24.98           C
ATOM    561  O   ILE B 786       2.739  12.024  38.801  1.00 24.25           O
ATOM    562  CB  ILE B 786       4.759  10.167  37.462  1.00 24.26           C
ATOM    563  CG1 ILE B 786       5.273   8.779  37.126  1.00 27.95           C
ATOM    564  CG2 ILE B 786       5.851  11.208  37.265  1.00 26.05           C
ATOM    565  CD1 ILE B 786       5.458   8.520  35.663  1.00 33.74           C
ATOM    566  N   VAL B 787       4.441  12.158  40.269  1.00 20.20           N
ATOM    567  CA  VAL B 787       4.133  13.508  40.702  1.00 17.13           C
ATOM    568  C   VAL B 787       5.439  14.274  40.544  1.00 27.57           C
ATOM    569  O   VAL B 787       6.372  14.076  41.329  1.00 26.76           O
ATOM    570  CB  VAL B 787       3.601  13.530  42.137  1.00 26.53           C
ATOM    571  CG1 VAL B 787       3.281  14.943  42.583  1.00 25.31           C
ATOM    572  CG2 VAL B 787       2.355  12.638  42.222  1.00 26.96           C
ATOM    573  N   TYR B 788       5.507  15.113  39.498  1.00 23.03           N
ATOM    574  CA  TYR B 788       6.711  15.777  38.982  1.00 19.97           C
ATOM    575  C   TYR B 788       7.494  14.770  38.162  1.00 21.01           C
ATOM    576  O   TYR B 788       8.088  13.828  38.695  1.00 21.84           O
ATOM    577  CB  TYR B 788       7.573  16.426  40.091  1.00 27.40           C
ATOM    578  CG  TYR B 788       6.782  17.484  40.816  1.00 22.23           C
ATOM    579  CD1 TYR B 788       6.570  18.724  40.245  1.00 22.97           C
ATOM    580  CD2 TYR B 788       6.229  17.243  42.072  1.00 20.05           C
ATOM    581  CE1 TYR B 788       5.801  19.685  40.880  1.00 26.88           C
ATOM    582  CE2 TYR B 788       5.469  18.184  42.710  1.00 28.02           C
ATOM    583  CZ  TYR B 788       5.247  19.398  42.123  1.00 26.92           C
ATOM    584  OH  TYR B 788       4.479  20.339  42.756  1.00 25.74           O
ATOM    585  N   VAL B 789       7.483  14.980  36.840  1.00 22.12           N
ATOM    586  CA  VAL B 789       8.111  14.022  35.936  1.00 19.98           C
ATOM    587  C   VAL B 789       9.616  14.084  36.034  1.00 27.20           C
ATOM    588  O   VAL B 789      10.290  13.092  35.745  1.00 33.11           O
ATOM    589  CB  VAL B 789       7.651  14.234  34.474  1.00 25.79           C
ATOM    590  CG1 VAL B 789       6.173  14.176  34.383  1.00 23.15           C
ATOM    591  CG2 VAL B 789       8.181  15.523  33.905  1.00 38.05           C
ATOM    592  N   ASP B 790      10.184  15.233  36.382  1.00 29.15           N
ATOM    593  CA  ASP B 790      11.623  15.295  36.595  1.00 32.12           C
ATOM    594  C   ASP B 790      11.912  15.958  37.941  1.00 34.90           C
ATOM    595  O   ASP B 790      11.019  16.430  38.651  1.00 38.70           O
ATOM    596  CB  ASP B 790      12.355  15.990  35.438  1.00 40.00           C
ATOM    597  CG  ASP B 790      11.933  17.407  35.240  1.00 50.56           C
ATOM    598  OD1 ASP B 790      11.814  18.144  36.239  1.00 56.84           O
ATOM    599  OD2 ASP B 790      11.729  17.788  34.074  1.00 52.07           O
ATOM    600  N   ASP B 791      13.171  15.895  38.348  1.00 37.83           N
ATOM    601  CA  ASP B 791      13.535  16.467  39.639  1.00 42.56           C
ATOM    602  C   ASP B 791      13.853  17.936  39.496  1.00 36.08           C
ATOM    603  O   ASP B 791      13.677  18.703  40.448  1.00 35.17           O
ATOM    604  CB  ASP B 791      14.737  15.735  40.245  1.00 49.73           C
ATOM    605  CG  ASP B 791      14.350  14.447  40.940  1.00 50.53           C
ATOM    606  OD1 ASP B 791      13.229  14.353  41.471  1.00 53.72           O
ATOM    607  OD2 ASP B 791      15.174  13.518  40.950  1.00 56.26           O
ATOM    608  N   GLN B 792      14.282  18.342  38.301  1.00 30.32           N
ATOM    609  CA  GLN B 792      14.677  19.725  38.083  1.00 38.79           C
ATOM    610  C   GLN B 792      13.520  20.682  38.351  1.00 29.87           C
ATOM    611  O   GLN B 792      13.733  21.801  38.824  1.00 33.95           O
ATOM    612  CB  GLN B 792      15.193  19.893  36.653  1.00 53.55           C
ATOM    613  CG  GLN B 792      16.592  19.304  36.403  1.00 75.23           C
ATOM    614  CD  GLN B 792      16.631  17.774  36.497  1.00 69.88           C
ATOM    615  OE1 GLN B 792      15.584  17.111  36.448  1.00 57.61           O
ATOM    616  NE2 GLN B 792      17.840  17.208  36.639  1.00 67.41           N
ATOM    617  N   ASN B 793      12.287  20.268  38.048  1.00 31.17           N
ATOM    618  CA  ASN B 793      11.118  21.119  38.242  1.00 34.96           C
ATOM    619  C   ASN B 793      10.301  20.708  39.462  1.00 30.42           C
ATOM    620  O   ASN B 793       9.170  21.188  39.644  1.00 31.15           O
ATOM    621  CB  ASN B 793      10.256  21.126  36.969  1.00 32.36           C
ATOM    622  CG  ASN B 793      10.979  21.776  35.809  1.00 30.59           C
ATOM    623  OD1 ASN B 793      11.235  22.987  35.817  1.00 34.31           O
ATOM    624  ND2 ASN B 793      11.372  20.971  34.828  1.00 33.46           N
ATOM    625  N   LYS B 794      10.852  19.860  40.314  1.00 32.04           N
ATOM    626  CA  LYS B 794      10.186  19.541  41.565  1.00 31.92           C
ATOM    627  C   LYS B 794      10.514  20.632  42.581  1.00 30.24           C
ATOM    628  O   LYS B 794      11.693  20.903  42.832  1.00 29.85           O
ATOM    629  CB  LYS B 794      10.612  18.174  42.086  1.00 31.66           C
ATOM    630  CG  LYS B 794       9.881  17.773  43.385  1.00 34.52           C
ATOM    631  CD  LYS B 794      10.163  16.317  43.789  1.00 51.20           C
ATOM    632  CE  LYS B 794      11.641  16.048  43.981  1.00 62.04           C
ATOM    633  NZ  LYS B 794      11.906  14.625  44.279  1.00 66.51           N
ATOM    634  N   PRO B 795       9.525  21.312  43.143  1.00 30.23           N
ATOM    635  CA  PRO B 795       9.835  22.448  43.994  1.00 34.94           C
ATOM    636  C   PRO B 795      10.308  21.982  45.358  1.00 36.02           C
ATOM    637  O   PRO B 795      10.266  20.778  45.663  1.00 36.92           O
ATOM    638  CB  PRO B 795       8.493  23.179  44.088  1.00 39.18           C
ATOM    639  CG  PRO B 795       7.503  22.041  44.061  1.00 27.86           C
ATOM    640  CD  PRO B 795       8.069  21.094  43.036  1.00 32.05           C
ATOM    641  N   PRO B 796      10.758  22.911  46.199  1.00 41.47           N
ATOM    642  CA  PRO B 796      11.192  22.552  47.557  1.00 44.62           C
ATOM    643  C   PRO B 796      10.111  21.840  48.348  1.00 38.55           C
ATOM    644  O   PRO B 796       8.912  21.985  48.103  1.00 34.83           O
ATOM    645  CB  PRO B 796      11.530  23.904  48.195  1.00 47.10           C
ATOM    646  CG  PRO B 796      11.903  24.771  47.029  1.00 52.42           C
ATOM    647  CD  PRO B 796      11.032  24.323  45.889  1.00 49.39           C
ATOM    648  N   LEU B 797      10.577  21.055  49.313  1.00 36.91           N
ATOM    649  CA  LEU B 797       9.700  20.284  50.182  1.00 40.63           C
ATOM    650  C   LEU B 797       8.650  21.187  50.802  1.00 39.46           C
ATOM    651  O   LEU B 797       8.972  22.245  51.340  1.00 37.27           O
ATOM    652  CB  LEU B 797      10.530  19.628  51.284  1.00 36.45           C
ATOM    653  CG  LEU B 797       9.799  18.673  52.235  1.00 50.48           C
ATOM    654  CD1 LEU B 797       9.252  17.464  51.496  1.00 51.45           C
ATOM    655  CD2 LEU B 797      10.706  18.208  53.384  1.00 48.86           C
ATOM    656  N   GLY B 798       7.395  20.768  50.738  1.00 37.18           N
ATOM    657  CA  GLY B 798       6.308  21.543  51.289  1.00 39.46           C
ATOM    658  C   GLY B 798       5.583  22.428  50.287  1.00 43.15           C
ATOM    659  O   GLY B 798       4.426  22.789  50.534  1.00 38.65           O
ATOM    660  N   GLU B 799       6.220  22.771  49.164  1.00 34.57           N
ATOM    661  CA  GLU B 799       5.597  23.597  48.146  1.00 32.48           C
ATOM    662  C   GLU B 799       4.938  22.738  47.078  1.00 33.57           C
ATOM    663  O   GLU B 799       5.321  21.581  46.844  1.00 32.77           O
ATOM    664  CB  GLU B 799       6.633  24.530  47.510  1.00 35.29           C
ATOM    665  CG  GLU B 799       7.203  25.517  48.540  1.00 63.31           C
ATOM    666  CD  GLU B 799       8.171  26.538  47.970  1.00 75.87           C
ATOM    667  OE1 GLU B 799       8.120  26.818  46.754  1.00 71.89           O
ATOM    668  OE2 GLU B 799       8.990  27.064  48.757  1.00 81.00           O
ATOM    669  N   GLY B 800       3.923  23.313  46.436  1.00 38.97           N
ATOM    670  CA  GLY B 800       3.220  22.587  45.381  1.00 33.93           C
ATOM    671  C   GLY B 800       2.638  21.307  45.944  1.00 29.64           C
ATOM    672  O   GLY B 800       2.037  21.283  47.032  1.00 27.00           O
ATOM    673  N   LEU B 801       2.859  20.222  45.220  1.00 28.54           N
ATOM    674  CA  LEU B 801       2.430  18.901  45.641  1.00 25.97           C
ATOM    675  C   LEU B 801       3.586  18.053  46.146  1.00 24.19           C
ATOM    676  O   LEU B 801       3.426  16.840  46.313  1.00 25.54           O
ATOM    677  CB  LEU B 801       1.713  18.175  44.473  1.00 24.27           C
ATOM    678  CG  LEU B 801       0.403  18.826  44.005  1.00 28.37           C
ATOM    679  CD1 LEU B 801      -0.307  18.044  42.887  1.00 25.80           C
ATOM    680  CD2 LEU B 801      -0.557  19.060  45.183  1.00 26.50           C
ATOM    681  N   ASN B 802       4.755  18.649  46.374  1.00 25.32           N
ATOM    682  CA  ASN B 802       5.870  17.906  46.942  1.00 26.83           C
ATOM    683  C   ASN B 802       5.702  17.915  48.459  1.00 29.53           C
ATOM    684  O   ASN B 802       6.350  18.674  49.183  1.00 29.85           O
ATOM    685  CB  ASN B 802       7.192  18.509  46.520  1.00 30.53           C
ATOM    686  CG  ASN B 802       8.346  17.627  46.872  1.00 30.78           C
ATOM    687  OD1 ASN B 802       8.164  16.428  47.108  1.00 32.43           O
ATOM    688  ND2 ASN B 802       9.545  18.213  46.948  1.00 38.60           N
ATOM    689  N   ARG B 803       4.821  17.039  48.946  1.00 30.95           N
ATOM    690  CA  ARG B 803       4.433  17.062  50.353  1.00 29.54           C
ATOM    691  C   ARG B 803       3.770  15.729  50.701  1.00 25.59           C
ATOM    692  O   ARG B 803       3.483  14.925  49.815  1.00 27.41           O
ATOM    693  CB  ARG B 803       3.485  18.236  50.635  1.00 28.58           C
ATOM    694  CG  ARG B 803       2.220  18.174  49.823  1.00 29.18           C
ATOM    695  CD  ARG B 803       1.426  19.454  49.987  1.00 30.07           C
ATOM    696  NE  ARG B 803       0.670  19.489  51.246  1.00 30.85           N
ATOM    697  CZ  ARG B 803       0.117  20.585  51.742  1.00 31.51           C
ATOM    698  NH1 ARG B 803       0.291  21.759  51.135  1.00 37.86           N
ATOM    699  NH2 ARG B 803      -0.602  20.508  52.861  1.00 33.01           N
ATOM    700  N   PRO B 804       3.447  15.497  51.978  1.00 31.13           N
ATOM    701  CA  PRO B 804       2.871  14.199  52.368  1.00 25.72           C
ATOM    702  C   PRO B 804       1.578  13.902  51.640  1.00 25.10           C
ATOM    703  O   PRO B 804       0.755  14.787  51.415  1.00 25.96           O
ATOM    704  CB  PRO B 804       2.646  14.351  53.878  1.00 31.22           C
ATOM    705  CG  PRO B 804       3.692  15.310  54.273  1.00 34.45           C
ATOM    706  CD  PRO B 804       3.828  16.293  53.150  1.00 32.77           C
ATOM    707  N   ALA B 805       1.381  12.622  51.310  1.00 24.18           N
ATOM    708  CA  ALA B 805       0.230  12.225  50.515  1.00 25.66           C
ATOM    709  C   ALA B 805      -0.075  10.748  50.735  1.00 26.43           C
ATOM    710  O   ALA B 805       0.802   9.959  51.081  1.00 28.62           O
ATOM    711  CB  ALA B 805       0.472  12.483  49.022  1.00 26.65           C
ATOM    712  N   GLN B 806      -1.332  10.386  50.512  1.00 25.00           N
ATOM    713  CA  GLN B 806      -1.744   8.987  50.464  1.00 20.70           C
ATOM    714  C   GLN B 806      -2.105   8.642  49.027  1.00 23.51           C
ATOM    715  O   GLN B 806      -3.005   9.253  48.442  1.00 23.68           O
ATOM    716  CB  GLN B 806      -2.926   8.720  51.395  1.00 24.32           C
ATOM    717  CG  GLN B 806      -3.360   7.239  51.332  1.00 31.64           C
ATOM    718  CD  GLN B 806      -4.634   6.977  52.070  1.00 26.66           C
ATOM    719  OE1 GLN B 806      -4.610   6.677  53.233  1.00 28.82           O
ATOM    720  NE2 GLN B 806      -5.749   7.097  51.390  1.00 23.12           N
ATOM    721  N   VAL B 807      -1.400   7.660  48.463  1.00 22.85           N
ATOM    722  CA  VAL B 807      -1.628   7.188  47.091  1.00 21.49           C
ATOM    723  C   VAL B 807      -2.529   5.965  47.124  1.00 20.63           C
ATOM    724  O   VAL B 807      -2.282   5.048  47.893  1.00 20.78           O
ATOM    725  CB  VAL B 807      -0.300   6.829  46.401  1.00 20.98           C
ATOM    726  CG1 VAL B 807      -0.579   6.280  44.983  1.00 22.84           C
ATOM    727  CG2 VAL B 807       0.621   8.047  46.364  1.00 24.27           C
ATOM    728  N   THR B 808      -3.543   5.936  46.257  1.00 20.04           N
ATOM    729  CA  THR B 808      -4.384   4.769  46.045  1.00 20.19           C
ATOM    730  C   THR B 808      -4.318   4.417  44.560  1.00 23.83           C
ATOM    731  O   THR B 808      -4.655   5.250  43.717  1.00 24.42           O
ATOM    732  CB  THR B 808      -5.830   5.031  46.429  1.00 21.10           C
ATOM    733  OG1 THR B 808      -5.890   5.280  47.830  1.00 18.80           O
ATOM    734  CG2 THR B 808      -6.716   3.820  46.085  1.00 21.02           C
ATOM    735  N   LEU B 809      -3.868   3.205  44.256  1.00 22.42           N
ATOM    736  CA  LEU B 809      -3.826   2.696  42.886  1.00 19.96           C
ATOM    737  C   LEU B 809      -4.810   1.539  42.766  1.00 21.33           C
ATOM    738  O   LEU B 809      -4.724   0.556  43.512  1.00 23.18           O
ATOM    739  CB  LEU B 809      -2.409   2.270  42.542  1.00 16.66           C
ATOM    740  CG  LEU B 809      -1.501   3.464  42.274  1.00 19.62           C
ATOM    741  CD1 LEU B 809      -0.071   3.065  42.476  1.00 21.76           C
ATOM    742  CD2 LEU B 809      -1.721   4.047  40.855  1.00 20.81           C
ATOM    743  N   ASP B 810      -5.808   1.718  41.921  1.00 18.83           N
ATOM    744  CA  ASP B 810      -6.896   0.776  41.750  1.00 17.64           C
ATOM    745  C   ASP B 810      -6.620  -0.196  40.605  1.00 20.35           C
ATOM    746  O   ASP B 810      -5.789   0.056  39.731  1.00 21.47           O
ATOM    747  CB  ASP B 810      -8.206   1.524  41.491  1.00 28.55           C
ATOM    748  CG  ASP B 810      -8.548   2.503  42.604  1.00 33.87           C
ATOM    749  OD1 ASP B 810      -8.628   2.084  43.789  1.00 24.78           O
ATOM    750  OD2 ASP B 810      -8.712   3.690  42.287  1.00 28.65           O
ATOM    751  N   GLU B 811      -7.380  -1.291  40.613  1.00 19.74           N
ATOM    752  CA  GLU B 811      -7.339  -2.334  39.585  1.00 21.63           C
ATOM    753  C   GLU B 811      -5.923  -2.887  39.421  1.00 22.49           C
ATOM    754  O   GLU B 811      -5.485  -3.204  38.315  1.00 21.39           O
ATOM    755  CB  GLU B 811      -7.931  -1.835  38.260  1.00 24.30           C
ATOM    756  CG  GLU B 811      -9.346  -1.287  38.448  1.00 29.51           C
ATOM    757  CD  GLU B 811     -10.052  -0.872  37.171  1.00 35.33           C
ATOM    758  OE1 GLU B 811      -9.793  -1.471  36.113  1.00 35.15           O
ATOM    759  OE2 GLU B 811     -10.852   0.082  37.228  1.00 34.41           O
ATOM    760  N   VAL B 812      -5.239  -3.034  40.557  1.00 23.55           N
ATOM    761  CA  VAL B 812      -3.912  -3.631  40.659  1.00 22.62           C
ATOM    762  C   VAL B 812      -4.079  -5.087  41.065  1.00 19.19           C
ATOM    763  O   VAL B 812      -4.419  -5.390  42.213  1.00 19.11           O
ATOM    764  CB  VAL B 812      -3.054  -2.877  41.677  1.00 27.03           C
ATOM    765  CG1 VAL B 812      -1.676  -3.559  41.865  1.00 28.63           C
ATOM    766  CG2 VAL B 812      -2.909  -1.408  41.232  1.00 25.24           C
ATOM    767  N   TRP B 813      -3.861  -5.985  40.120  1.00 20.44           N
ATOM    768  CA  TRP B 813      -4.016  -7.408  40.311  1.00 25.36           C
ATOM    769  C   TRP B 813      -2.876  -8.132  39.611  1.00 24.83           C
ATOM    770  O   TRP B 813      -2.412  -7.694  38.540  1.00 25.42           O
ATOM    771  CB  TRP B 813      -5.352  -7.911  39.737  1.00 28.24           C
ATOM    772  CG  TRP B 813      -6.579  -7.494  40.509  1.00 28.38           C
ATOM    773  CD1 TRP B 813      -6.918  -7.846  41.821  1.00 31.40           C
ATOM    774  CD2 TRP B 813      -7.636  -6.656  40.045  1.00 22.22           C
ATOM    775  NE1 TRP B 813      -8.121  -7.278  42.159  1.00 25.16           N
ATOM    776  CE2 TRP B 813      -8.584  -6.549  41.100  1.00 27.59           C
ATOM    777  CE3 TRP B 813      -7.887  -5.990  38.840  1.00 30.18           C
ATOM    778  CZ2 TRP B 813      -9.745  -5.801  40.983  1.00 32.38           C
ATOM    779  CZ3 TRP B 813      -9.052  -5.245  38.730  1.00 29.99           C
ATOM    780  CH2 TRP B 813      -9.968  -5.168  39.794  1.00 34.69           C
ATOM    781  N   PRO B 814      -2.448  -9.268  40.153  1.00 23.26           N
ATOM    782  CA  PRO B 814      -1.391 -10.054  39.515  1.00 24.93           C
ATOM    783  C   PRO B 814      -1.918 -10.823  38.312  1.00 31.89           C
ATOM    784  O   PRO B 814      -3.121 -11.012  38.141  1.00 30.85           O
ATOM    785  CB  PRO B 814      -0.960 -11.018  40.623  1.00 28.50           C
ATOM    786  CG  PRO B 814      -2.165 -11.199  41.434  1.00 28.80           C
ATOM    787  CD  PRO B 814      -2.905  -9.889  41.401  1.00 25.74           C
ATOM    788  N   ILE B 815      -0.961 -11.284  37.498  1.00 30.76           N
ATOM    789  CA  ILE B 815      -1.195 -12.112  36.316  1.00 38.89           C
ATOM    790  C   ILE B 815      -1.077 -13.591  36.687  1.00 38.46           C
ATOM    791  O   ILE B 815      -0.099 -13.999  37.320  1.00 37.42           O
ATOM    792  CB  ILE B 815      -0.165 -11.777  35.223  1.00 46.87           C
ATOM    793  CG1 ILE B 815       0.135 -10.279  35.197  1.00 65.95           C
ATOM    794  CG2 ILE B 815      -0.589 -12.317  33.847  1.00 45.07           C
ATOM    795  CD1 ILE B 815      -1.060  -9.413  35.113  1.00 79.67           C
ATOM    796  N   ASP B 816      -2.030 -14.401  36.212  1.00 34.42           N
ATOM    797  CA  ASP B 816      -2.044 -15.857  36.369  1.00 45.12           C
ATOM    798  C   ASP B 816      -1.112 -16.447  35.325  1.00 49.79           C
ATOM    799  O   ASP B 816      -1.414 -16.365  34.131  1.00 42.71           O
ATOM    800  CB  ASP B 816      -3.474 -16.359  36.171  1.00 63.27           C
ATOM    801  CG  ASP B 816      -3.585 -17.841  36.107  1.00 77.33           C
ATOM    802  OD1 ASP B 816      -3.113 -18.529  37.034  1.00 80.70           O
ATOM    803  OD2 ASP B 816      -4.180 -18.321  35.122  1.00 81.84           O
ATOM    804  N   LYS B 817       0.010 -17.038  35.773  1.00 50.02           N
ATOM    805  CA  LYS B 817       1.057 -17.567  34.891  1.00 50.59           C
ATOM    806  C   LYS B 817       0.558 -18.648  33.941  1.00 46.09           C
ATOM    807  O   LYS B 817       1.259 -18.993  32.982  1.00 50.61           O
ATOM    808  CB  LYS B 817       2.209 -18.138  35.725  1.00 59.12           C
ATOM    809  CG  LYS B 817       3.341 -17.160  36.013  1.00 69.31           C
ATOM    810  CD  LYS B 817       4.421 -17.796  36.884  1.00 96.93           C
ATOM    811  CE  LYS B 817       4.394 -17.226  38.304  1.00114.81           C
ATOM    812  NZ  LYS B 817       5.308 -17.935  39.240  1.00122.37           N
ATOM    813  N   THR B 818      -0.624 -19.190  34.180  1.00 45.78           N
ATOM    814  CA  THR B 818      -1.138 -20.264  33.350  1.00 48.24           C
ATOM    815  C   THR B 818      -1.743 -19.728  32.056  1.00 45.33           C
ATOM    816  O   THR B 818      -1.459 -20.242  30.971  1.00 47.01           O
ATOM    817  CB  THR B 818      -2.176 -21.046  34.151  1.00 56.88           C
ATOM    818  OG1 THR B 818      -1.570 -21.553  35.351  1.00 50.47           O
ATOM    819  CG2 THR B 818      -2.719 -22.177  33.348  1.00 66.82           C
ATOM    820  N   SER B 819      -2.585 -18.707  32.155  1.00 49.92           N
ATOM    821  CA  SER B 819      -3.272 -18.137  31.008  1.00 50.11           C
ATOM    822  C   SER B 819      -2.841 -16.699  30.729  1.00 54.39           C
ATOM    823  O   SER B 819      -3.312 -16.104  29.755  1.00 52.23           O
ATOM    824  CB  SER B 819      -4.793 -18.193  31.234  1.00 51.89           C
ATOM    825  OG  SER B 819      -5.211 -17.422  32.358  1.00 60.92           O
ATOM    826  N   ARG B 820      -1.921 -16.156  31.528  1.00 38.24           N
ATOM    827  CA  ARG B 820      -1.625 -14.732  31.559  1.00 38.07           C
ATOM    828  C   ARG B 820      -2.917 -13.948  31.706  1.00 38.33           C
ATOM    829  O   ARG B 820      -3.163 -12.950  31.036  1.00 39.37           O
ATOM    830  CB  ARG B 820      -0.824 -14.294  30.335  1.00 45.47           C
ATOM    831  CG  ARG B 820       0.658 -14.536  30.529  1.00 41.79           C
ATOM    832  CD  ARG B 820       1.501 -14.174  29.341  1.00 54.16           C
ATOM    833  NE  ARG B 820       2.906 -14.422  29.655  1.00 71.42           N
ATOM    834  CZ  ARG B 820       3.896 -14.439  28.770  1.00 81.62           C
ATOM    835  NH1 ARG B 820       3.655 -14.219  27.487  1.00 85.12           N
ATOM    836  NH2 ARG B 820       5.135 -14.682  29.179  1.00 86.08           N
ATOM    837  N   SER B 821      -3.746 -14.400  32.636  1.00 35.68           N
ATOM    838  CA  SER B 821      -4.985 -13.711  32.916  1.00 47.45           C
ATOM    839  C   SER B 821      -4.930 -13.178  34.339  1.00 35.59           C
ATOM    840  O   SER B 821      -4.245 -13.725  35.209  1.00 35.89           O
ATOM    841  CB  SER B 821      -6.186 -14.622  32.703  1.00 67.01           C
ATOM    842  OG  SER B 821      -7.374 -13.851  32.787  1.00 82.92           O
ATOM    843  N   MET B 822      -5.641 -12.090  34.559  1.00 32.95           N
ATOM    844  CA  MET B 822      -5.602 -11.444  35.844  1.00 34.10           C
ATOM    845  C   MET B 822      -6.265 -12.333  36.887  1.00 30.17           C
ATOM    846  O   MET B 822      -7.186 -13.097  36.597  1.00 35.54           O
ATOM    847  CB  MET B 822      -6.284 -10.097  35.733  1.00 41.81           C
ATOM    848  CG  MET B 822      -5.489  -8.995  36.319  1.00 48.78           C
ATOM    849  SD  MET B 822      -6.093  -7.387  35.779  1.00 58.60           S
ATOM    850  CE  MET B 822      -7.908  -7.665  35.745  1.00 34.53           C
ATOM    851  N   ILE B 823      -5.747 -12.254  38.099  1.00 28.60           N
ATOM    852  CA  ILE B 823      -6.293 -12.936  39.260  1.00 32.11           C
ATOM    853  C   ILE B 823      -7.021 -11.903  40.109  1.00 33.15           C
ATOM    854  O   ILE B 823      -6.385 -11.011  40.688  1.00 29.17           O
ATOM    855  CB  ILE B 823      -5.177 -13.595  40.064  1.00 30.82           C
ATOM    856  CG1 ILE B 823      -4.518 -14.674  39.203  1.00 40.54           C
ATOM    857  CG2 ILE B 823      -5.724 -14.114  41.381  1.00 30.12           C
ATOM    858  CD1 ILE B 823      -3.240 -15.171  39.779  1.00 35.44           C
ATOM    859  N   THR B 824      -8.347 -12.003  40.176  1.00 29.98           N
ATOM    860  CA  THR B 824      -9.129 -11.081  40.968  1.00 33.57           C
ATOM    861  C   THR B 824      -9.820 -11.740  42.151  1.00 41.11           C
ATOM    862  O   THR B 824     -10.343 -11.019  43.003  1.00 36.05           O
ATOM    863  CB  THR B 824     -10.185 -10.373  40.112  1.00 34.40           C
ATOM    864  OG1 THR B 824     -11.098 -11.339  39.581  1.00 34.30           O
ATOM    865  CG2 THR B 824      -9.518  -9.615  38.986  1.00 34.90           C
ATOM    866  N   SER B 825      -9.816 -13.067  42.243  1.00 34.20           N
ATOM    867  CA  SER B 825     -10.458 -13.742  43.363  1.00 36.80           C
ATOM    868  C   SER B 825      -9.777 -13.360  44.677  1.00 34.57           C
ATOM    869  O   SER B 825      -8.572 -13.592  44.831  1.00 33.01           O
ATOM    870  CB  SER B 825     -10.400 -15.245  43.179  1.00 36.61           C
ATOM    871  OG  SER B 825     -10.597 -15.890  44.420  1.00 39.02           O
ATOM    872  N   PRO B 826     -10.499 -12.806  45.645  1.00 36.28           N
ATOM    873  CA  PRO B 826      -9.856 -12.563  46.949  1.00 38.36           C
ATOM    874  C   PRO B 826      -9.276 -13.819  47.583  1.00 40.52           C
ATOM    875  O   PRO B 826      -8.178 -13.756  48.151  1.00 37.08           O
ATOM    876  CB  PRO B 826     -10.988 -11.947  47.779  1.00 41.10           C
ATOM    877  CG  PRO B 826     -11.834 -11.274  46.775  1.00 41.90           C
ATOM    878  CD  PRO B 826     -11.840 -12.214  45.586  1.00 38.34           C
ATOM    879  N   GLU B 827      -9.961 -14.966  47.487  1.00 40.74           N
ATOM    880  CA  GLU B 827      -9.404 -16.214  48.008  1.00 45.72           C
ATOM    881  C   GLU B 827      -8.057 -16.544  47.370  1.00 43.14           C
ATOM    882  O   GLU B 827      -7.109 -16.915  48.068  1.00 40.67           O
ATOM    883  CB  GLU B 827     -10.377 -17.379  47.793  1.00 67.23           C
ATOM    884  CG  GLU B 827     -11.589 -17.357  48.688  1.00 97.85           C
ATOM    885  CD  GLU B 827     -12.698 -16.500  48.130  1.00126.06           C
ATOM    886  OE1 GLU B 827     -12.398 -15.549  47.379  1.00112.86           O
ATOM    887  OE2 GLU B 827     -13.874 -16.785  48.436  1.00159.17           O
ATOM    888  N   ARG B 828      -7.960 -16.464  46.037  1.00 38.32           N
ATOM    889  CA  ARG B 828      -6.682 -16.757  45.391  1.00 35.47           C
ATOM    890  C   ARG B 828      -5.629 -15.714  45.763  1.00 39.76           C
ATOM    891  O   ARG B 828      -4.465 -16.052  46.015  1.00 38.97           O
ATOM    892  CB  ARG B 828      -6.856 -16.834  43.884  1.00 37.59           C
ATOM    893  CG  ARG B 828      -7.556 -18.121  43.415  1.00 52.98           C
ATOM    894  CD  ARG B 828      -7.342 -18.361  41.939  1.00 92.42           C
ATOM    895  NE  ARG B 828      -5.920 -18.499  41.626  1.00110.88           N
ATOM    896  CZ  ARG B 828      -5.388 -18.311  40.421  1.00115.82           C
ATOM    897  NH1 ARG B 828      -6.153 -17.961  39.395  1.00120.79           N
ATOM    898  NH2 ARG B 828      -4.080 -18.463  40.245  1.00109.40           N
ATOM    899  N   LEU B 829      -6.016 -14.445  45.804  1.00 33.41           N
ATOM    900  CA  LEU B 829      -5.061 -13.406  46.188  1.00 33.43           C
ATOM    901  C   LEU B 829      -4.504 -13.638  47.594  1.00 32.61           C
ATOM    902  O   LEU B 829      -3.332 -13.334  47.836  1.00 31.28           O
ATOM    903  CB  LEU B 829      -5.712 -12.031  46.097  1.00 32.41           C
ATOM    904  CG  LEU B 829      -6.045 -11.598  44.687  1.00 34.85           C
ATOM    905  CD1 LEU B 829      -6.995 -10.398  44.662  1.00 35.01           C
ATOM    906  CD2 LEU B 829      -4.770 -11.302  43.897  1.00 34.15           C
ATOM    907  N   SER B 830      -5.318 -14.198  48.512  1.00 37.87           N
ATOM    908  CA  SER B 830      -4.858 -14.545  49.863  1.00 46.17           C
ATOM    909  C   SER B 830      -3.916 -15.745  49.847  1.00 50.73           C
ATOM    910  O   SER B 830      -2.867 -15.725  50.499  1.00 43.62           O
ATOM    911  CB  SER B 830      -6.045 -14.852  50.780  1.00 53.16           C
ATOM    912  OG  SER B 830      -6.754 -13.678  51.127  1.00 57.93           O
ATOM    913  N   GLU B 831      -4.293 -16.816  49.142  1.00 56.28           N
ATOM    914  CA  GLU B 831      -3.423 -17.987  49.035  1.00 74.71           C
ATOM    915  C   GLU B 831      -1.997 -17.579  48.680  1.00 62.10           C
ATOM    916  O   GLU B 831      -1.032 -18.050  49.295  1.00 57.37           O
ATOM    917  CB  GLU B 831      -3.966 -18.967  47.988  1.00110.24           C
ATOM    918  CG  GLU B 831      -5.294 -19.621  48.350  1.00134.28           C
ATOM    919  CD  GLU B 831      -6.029 -20.180  47.137  1.00139.63           C
ATOM    920  OE1 GLU B 831      -5.395 -20.326  46.069  1.00158.71           O
ATOM    921  OE2 GLU B 831      -7.243 -20.463  47.250  1.00129.04           O
ATOM    922  N   MET B 832      -1.846 -16.694  47.694  1.00 51.01           N
ATOM    923  CA  MET B 832      -0.529 -16.316  47.190  1.00 50.22           C
ATOM    924  C   MET B 832       0.089 -15.131  47.924  1.00 42.05           C
ATOM    925  O   MET B 832       1.196 -14.721  47.570  1.00 46.18           O
ATOM    926  CB  MET B 832      -0.612 -16.000  45.695  1.00 48.53           C
ATOM    927  CG  MET B 832      -1.413 -14.739  45.367  1.00 46.68           C
ATOM    928  SD  MET B 832      -1.549 -14.393  43.599  1.00 46.77           S
ATOM    929  CE  MET B 832      -2.251 -15.973  43.092  1.00 63.73           C
ATOM    930  N   ASN B 833      -0.585 -14.601  48.941  1.00 43.37           N
ATOM    931  CA  ASN B 833      -0.134 -13.438  49.714  1.00 45.06           C
ATOM    932  C   ASN B 833       0.363 -12.323  48.791  1.00 45.31           C
ATOM    933  O   ASN B 833       1.439 -11.744  48.971  1.00 36.67           O
ATOM    934  CB  ASN B 833       0.924 -13.813  50.757  1.00 45.08           C
ATOM    935  CG  ASN B 833       0.854 -12.922  51.986  1.00 52.22           C
ATOM    936  OD1 ASN B 833       0.200 -11.869  51.975  1.00 42.39           O
ATOM    937  ND2 ASN B 833       1.525 -13.325  53.047  1.00 61.69           N
ATOM    938  N   TYR B 834      -0.473 -11.994  47.805  1.00 36.63           N
ATOM    939  CA  TYR B 834      -0.187 -10.858  46.941  1.00 29.78           C
ATOM    940  C   TYR B 834       0.019  -9.587  47.747  1.00 30.71           C
ATOM    941  O   TYR B 834       0.937  -8.803  47.473  1.00 26.91           O
ATOM    942  CB  TYR B 834      -1.328 -10.669  45.943  1.00 31.12           C
ATOM    943  CG  TYR B 834      -1.038  -9.607  44.928  1.00 26.31           C
ATOM    944  CD1 TYR B 834       0.032  -9.737  44.050  1.00 33.22           C
ATOM    945  CD2 TYR B 834      -1.829  -8.479  44.842  1.00 32.32           C
ATOM    946  CE1 TYR B 834       0.292  -8.770  43.100  1.00 28.66           C
ATOM    947  CE2 TYR B 834      -1.587  -7.525  43.903  1.00 33.89           C
ATOM    948  CZ  TYR B 834      -0.521  -7.653  43.041  1.00 30.22           C
ATOM    949  OH  TYR B 834      -0.293  -6.673  42.083  1.00 29.06           O
ATOM    950  N   LYS B 835      -0.834  -9.355  48.740  1.00 27.50           N
ATOM    951  CA  LYS B 835      -0.674  -8.152  49.563  1.00 30.12           C
ATOM    952  C   LYS B 835       0.775  -7.982  50.027  1.00 29.68           C
ATOM    953  O   LYS B 835       1.288  -6.861  50.079  1.00 26.60           O
ATOM    954  CB  LYS B 835      -1.646  -8.187  50.759  1.00 36.13           C
ATOM    955  CG  LYS B 835      -1.011  -8.194  52.155  1.00 48.54           C
ATOM    956  CD  LYS B 835      -2.080  -8.244  53.252  1.00 40.74           C
ATOM    957  CE  LYS B 835      -2.473  -9.653  53.651  1.00 43.00           C
ATOM    958  NZ  LYS B 835      -1.376 -10.300  54.375  1.00 35.50           N
ATOM    959  N   SER B 836       1.457  -9.074  50.378  1.00 33.07           N
ATOM    960  CA  SER B 836       2.812  -8.898  50.880  1.00 30.58           C
ATOM    961  C   SER B 836       3.808  -8.574  49.770  1.00 35.50           C
ATOM    962  O   SER B 836       4.873  -8.027  50.076  1.00 29.03           O
ATOM    963  CB  SER B 836       3.282 -10.130  51.662  1.00 34.82           C
ATOM    964  OG  SER B 836       3.634 -11.182  50.790  1.00 48.02           O
ATOM    965  N   LYS B 837       3.489  -8.897  48.506  1.00 29.55           N
ATOM    966  CA  LYS B 837       4.286  -8.419  47.373  1.00 31.21           C
ATOM    967  C   LYS B 837       4.226  -6.909  47.277  1.00 26.32           C
ATOM    968  O   LYS B 837       5.257  -6.233  47.129  1.00 27.68           O
ATOM    969  CB  LYS B 837       3.776  -9.021  46.053  1.00 55.80           C
ATOM    970  CG  LYS B 837       4.373 -10.353  45.645  1.00 80.65           C
ATOM    971  CD  LYS B 837       4.288 -11.392  46.747  1.00101.19           C
ATOM    972  CE  LYS B 837       4.898 -12.713  46.316  1.00109.94           C
ATOM    973  NZ  LYS B 837       5.198 -13.562  47.492  1.00108.36           N
ATOM    974  N   LEU B 838       3.011  -6.364  47.359  1.00 24.32           N
ATOM    975  CA  LEU B 838       2.826  -4.921  47.308  1.00 25.44           C
ATOM    976  C   LEU B 838       3.421  -4.251  48.536  1.00 22.43           C
ATOM    977  O   LEU B 838       3.996  -3.151  48.436  1.00 22.57           O
ATOM    978  CB  LEU B 838       1.344  -4.601  47.189  1.00 22.21           C
ATOM    979  CG  LEU B 838       0.685  -5.149  45.924  1.00 24.24           C
ATOM    980  CD1 LEU B 838      -0.796  -4.748  45.917  1.00 26.90           C
ATOM    981  CD2 LEU B 838       1.383  -4.655  44.696  1.00 25.45           C
ATOM    982  N   GLU B 839       3.273  -4.887  49.705  1.00 22.08           N
ATOM    983  CA  GLU B 839       3.897  -4.338  50.908  1.00 22.66           C
ATOM    984  C   GLU B 839       5.418  -4.316  50.773  1.00 25.66           C
ATOM    985  O   GLU B 839       6.046  -3.322  51.135  1.00 26.00           O
ATOM    986  CB  GLU B 839       3.464  -5.121  52.155  1.00 24.16           C
ATOM    987  CG  GLU B 839       4.003  -4.490  53.414  1.00 23.70           C
ATOM    988  CD  GLU B 839       3.308  -4.905  54.676  1.00 23.32           C
ATOM    989  OE1 GLU B 839       2.552  -5.892  54.648  1.00 24.03           O
ATOM    990  OE2 GLU B 839       3.531  -4.210  55.681  1.00 25.66           O
ATOM    991  N   ASN B 840       6.029  -5.403  50.261  1.00 25.00           N
ATOM    992  CA  ASN B 840       7.479  -5.402  50.028  1.00 28.36           C
ATOM    993  C   ASN B 840       7.857  -4.275  49.086  1.00 27.32           C
ATOM    994  O   ASN B 840       8.829  -3.546  49.320  1.00 28.70           O
ATOM    995  CB  ASN B 840       7.951  -6.730  49.435  1.00 40.64           C
ATOM    996  CG  ASN B 840       7.876  -7.903  50.407  1.00 62.70           C
ATOM    997  OD1 ASN B 840       7.809  -7.734  51.619  1.00 56.46           O
ATOM    998  ND2 ASN B 840       7.922  -9.117  49.854  1.00 82.45           N
ATOM    999  N   ALA B 841       7.091  -4.125  48.006  1.00 27.20           N
ATOM   1000  CA  ALA B 841       7.372  -3.086  47.006  1.00 30.55           C
ATOM   1001  C   ALA B 841       7.338  -1.694  47.623  1.00 34.59           C
ATOM   1002  O   ALA B 841       8.223  -0.866  47.359  1.00 28.20           O
ATOM   1003  CB  ALA B 841       6.352  -3.179  45.859  1.00 30.86           C
ATOM   1004  N   SER B 842       6.315  -1.417  48.444  1.00 28.11           N
ATOM   1005  CA  SER B 842       6.217  -0.130  49.133  1.00 30.41           C
ATOM   1006  C   SER B 842       7.447   0.131  49.978  1.00 24.84           C
ATOM   1007  O   SER B 842       8.034   1.220  49.919  1.00 28.47           O
ATOM   1008  CB  SER B 842       4.958  -0.097  50.012  1.00 32.34           C
ATOM   1009  OG  SER B 842       3.790  -0.004  49.227  1.00 28.34           O
ATOM   1010  N   ARG B 843       7.835  -0.852  50.798  1.00 27.50           N
ATOM   1011  CA  ARG B 843       8.991  -0.690  51.666  1.00 28.11           C
ATOM   1012  C   ARG B 843      10.232  -0.369  50.861  1.00 29.72           C
ATOM   1013  O   ARG B 843      11.005   0.518  51.225  1.00 35.05           O
ATOM   1014  CB  ARG B 843       9.213  -1.956  52.485  1.00 35.67           C
ATOM   1015  CG  ARG B 843       8.208  -2.094  53.646  1.00 52.52           C
ATOM   1016  CD  ARG B 843       8.558  -3.249  54.544  1.00 69.22           C
ATOM   1017  NE  ARG B 843       8.872  -4.446  53.780  1.00 74.29           N
ATOM   1018  CZ  ARG B 843       8.201  -5.591  53.846  1.00 74.26           C
ATOM   1019  NH1 ARG B 843       7.159  -5.733  54.666  1.00 54.94           N
ATOM   1020  NH2 ARG B 843       8.600  -6.603  53.092  1.00 97.80           N
ATOM   1021  N   LYS B 844      10.457  -1.111  49.783  1.00 30.07           N
ATOM   1022  CA  LYS B 844      11.627  -0.856  48.944  1.00 36.03           C
ATOM   1023  C   LYS B 844      11.611   0.545  48.350  1.00 33.65           C
ATOM   1024  O   LYS B 844      12.675   1.127  48.115  1.00 38.28           O
ATOM   1025  CB  LYS B 844      11.714  -1.889  47.815  1.00 41.75           C
ATOM   1026  CG  LYS B 844      11.954  -3.323  48.270  1.00 66.20           C
ATOM   1027  CD  LYS B 844      13.127  -3.429  49.250  1.00 92.01           C
ATOM   1028  CE  LYS B 844      13.526  -4.870  49.550  1.00113.56           C
ATOM   1029  NZ  LYS B 844      13.366  -5.790  48.383  1.00126.17           N
ATOM   1030  N   GLN B 845      10.435   1.074  48.040  1.00 35.32           N
ATOM   1031  CA  GLN B 845      10.312   2.413  47.471  1.00 45.84           C
ATOM   1032  C   GLN B 845      10.421   3.509  48.527  1.00 38.70           C
ATOM   1033  O   GLN B 845      10.371   4.686  48.179  1.00 46.12           O
ATOM   1034  CB  GLN B 845       8.972   2.547  46.721  1.00 60.38           C
ATOM   1035  CG  GLN B 845       8.864   1.706  45.429  1.00 86.02           C
ATOM   1036  CD  GLN B 845       7.466   1.742  44.761  1.00 83.44           C
ATOM   1037  OE1 GLN B 845       6.599   2.546  45.116  1.00 74.13           O
ATOM   1038  NE2 GLN B 845       7.261   0.865  43.781  1.00 89.36           N
ATOM   1039  N   GLY B 846      10.551   3.164  49.808  1.00 43.56           N
ATOM   1040  CA  GLY B 846      10.555   4.177  50.845  1.00 41.95           C
ATOM   1041  C   GLY B 846       9.192   4.712  51.227  1.00 37.43           C
ATOM   1042  O   GLY B 846       9.120   5.749  51.901  1.00 35.28           O
ATOM   1043  N   ALA B 847       8.118   4.031  50.833  1.00 34.84           N
ATOM   1044  CA  ALA B 847       6.750   4.394  51.173  1.00 29.86           C
ATOM   1045  C   ALA B 847       6.273   3.571  52.368  1.00 28.63           C
ATOM   1046  O   ALA B 847       6.866   2.560  52.727  1.00 32.07           O
ATOM   1047  CB  ALA B 847       5.820   4.144  49.981  1.00 26.50           C
ATOM   1048  N   GLN B 848       5.158   3.986  52.956  1.00 27.96           N
ATOM   1049  CA  GLN B 848       4.557   3.230  54.050  1.00 27.74           C
ATOM   1050  C   GLN B 848       3.325   2.527  53.486  1.00 23.78           C
ATOM   1051  O   GLN B 848       2.347   3.184  53.101  1.00 21.71           O
ATOM   1052  CB  GLN B 848       4.185   4.105  55.245  1.00 32.94           C
ATOM   1053  CG  GLN B 848       3.295   3.357  56.281  1.00 38.90           C
ATOM   1054  CD  GLN B 848       4.037   2.240  57.073  1.00 48.88           C
ATOM   1055  OE1 GLN B 848       5.079   2.502  57.673  1.00 50.87           O
ATOM   1056  NE2 GLN B 848       3.479   0.992  57.079  1.00 35.30           N
ATOM   1057  N   PHE B 849       3.383   1.196  53.423  1.00 25.95           N
ATOM   1058  CA  PHE B 849       2.232   0.407  53.017  1.00 23.73           C
ATOM   1059  C   PHE B 849       1.065   0.672  53.964  1.00 24.69           C
ATOM   1060  O   PHE B 849       1.237   0.691  55.190  1.00 24.31           O
ATOM   1061  CB  PHE B 849       2.587  -1.098  53.020  1.00 24.26           C
ATOM   1062  CG  PHE B 849       1.440  -2.010  52.635  1.00 19.01           C
ATOM   1063  CD1 PHE B 849       1.015  -2.142  51.290  1.00 19.67           C
ATOM   1064  CD2 PHE B 849       0.775  -2.772  53.603  1.00 22.32           C
ATOM   1065  CE1 PHE B 849      -0.014  -3.009  50.973  1.00 21.31           C
ATOM   1066  CE2 PHE B 849      -0.252  -3.613  53.255  1.00 22.86           C
ATOM   1067  CZ  PHE B 849      -0.638  -3.736  51.952  1.00 24.26           C
ATOM   1068  N   VAL B 850      -0.132   0.843  53.393  1.00 20.42           N
ATOM   1069  CA  VAL B 850      -1.353   1.071  54.161  1.00 27.65           C
ATOM   1070  C   VAL B 850      -2.362  -0.050  53.954  1.00 19.92           C
ATOM   1071  O   VAL B 850      -2.947  -0.563  54.918  1.00 18.79           O
ATOM   1072  CB  VAL B 850      -1.980   2.448  53.817  1.00 19.42           C
ATOM   1073  CG1 VAL B 850      -3.343   2.690  54.493  1.00 20.56           C
ATOM   1074  CG2 VAL B 850      -0.982   3.559  54.176  1.00 30.66           C
ATOM   1075  N   ASP B 851      -2.603  -0.432  52.699  1.00 19.47           N
ATOM   1076  CA  ASP B 851      -3.652  -1.421  52.463  1.00 17.20           C
ATOM   1077  C   ASP B 851      -3.517  -2.029  51.074  1.00 22.13           C
ATOM   1078  O   ASP B 851      -2.911  -1.452  50.162  1.00 20.40           O
ATOM   1079  CB  ASP B 851      -5.041  -0.794  52.628  1.00 19.99           C
ATOM   1080  CG  ASP B 851      -6.115  -1.788  53.048  1.00 20.22           C
ATOM   1081  OD1 ASP B 851      -5.831  -2.990  53.059  1.00 21.15           O
ATOM   1082  OD2 ASP B 851      -7.244  -1.332  53.382  1.00 20.02           O
ATOM   1083  N   TYR B 852      -4.097  -3.223  50.942  1.00 19.89           N
ATOM   1084  CA  TYR B 852      -4.467  -3.780  49.649  1.00 18.70           C
ATOM   1085  C   TYR B 852      -5.878  -4.310  49.791  1.00 19.99           C
ATOM   1086  O   TYR B 852      -6.125  -5.221  50.593  1.00 21.47           O
ATOM   1087  CB  TYR B 852      -3.531  -4.870  49.180  1.00 20.85           C
ATOM   1088  CG  TYR B 852      -3.985  -5.447  47.866  1.00 19.15           C
ATOM   1089  CD1 TYR B 852      -3.973  -4.660  46.720  1.00 19.87           C
ATOM   1090  CD2 TYR B 852      -4.411  -6.768  47.755  1.00 23.54           C
ATOM   1091  CE1 TYR B 852      -4.380  -5.165  45.506  1.00 22.21           C
ATOM   1092  CE2 TYR B 852      -4.836  -7.280  46.531  1.00 25.52           C
ATOM   1093  CZ  TYR B 852      -4.829  -6.481  45.422  1.00 21.28           C
ATOM   1094  OH  TYR B 852      -5.218  -6.990  44.182  1.00 22.66           O
ATOM   1095  N   ARG B 853      -6.792  -3.695  49.063  1.00 18.51           N
ATOM   1096  CA  ARG B 853      -8.202  -4.057  49.068  1.00 20.62           C
ATOM   1097  C   ARG B 853      -8.486  -4.930  47.837  1.00 19.52           C
ATOM   1098  O   ARG B 853      -8.560  -4.411  46.706  1.00 22.51           O
ATOM   1099  CB  ARG B 853      -9.054  -2.788  49.059  1.00 19.80           C
ATOM   1100  CG  ARG B 853      -8.786  -1.880  50.318  1.00 20.04           C
ATOM   1101  CD  ARG B 853      -9.874  -0.823  50.540  1.00 23.52           C
ATOM   1102  NE  ARG B 853      -9.970   0.124  49.407  1.00 22.64           N
ATOM   1103  CZ  ARG B 853      -9.403   1.326  49.364  1.00 26.46           C
ATOM   1104  NH1 ARG B 853      -8.708   1.798  50.391  1.00 25.18           N
ATOM   1105  NH2 ARG B 853      -9.551   2.081  48.290  1.00 29.05           N
ATOM   1106  N   PRO B 854      -8.629  -6.245  47.988  1.00 23.49           N
ATOM   1107  CA  PRO B 854      -8.666  -7.100  46.789  1.00 22.66           C
ATOM   1108  C   PRO B 854      -9.903  -6.881  45.943  1.00 27.75           C
ATOM   1109  O   PRO B 854      -9.828  -7.025  44.718  1.00 25.45           O
ATOM   1110  CB  PRO B 854      -8.613  -8.530  47.354  1.00 27.00           C
ATOM   1111  CG  PRO B 854      -9.162  -8.386  48.823  1.00 22.95           C
ATOM   1112  CD  PRO B 854      -8.730  -7.009  49.257  1.00 28.97           C
ATOM   1113  N   GLU B 855     -11.041  -6.538  46.555  1.00 23.87           N
ATOM   1114  CA  GLU B 855     -12.274  -6.358  45.801  1.00 26.53           C
ATOM   1115  C   GLU B 855     -12.091  -5.389  44.634  1.00 24.96           C
ATOM   1116  O   GLU B 855     -12.694  -5.564  43.579  1.00 31.08           O
ATOM   1117  CB  GLU B 855     -13.386  -5.825  46.701  1.00 33.05           C
ATOM   1118  CG  GLU B 855     -14.001  -6.825  47.617  1.00 34.54           C
ATOM   1119  CD  GLU B 855     -13.139  -7.173  48.815  1.00 33.13           C
ATOM   1120  OE1 GLU B 855     -12.150  -6.437  49.133  1.00 30.93           O
ATOM   1121  OE2 GLU B 855     -13.478  -8.196  49.433  1.00 29.36           O
ATOM   1122  N   SER B 856     -11.356  -4.314  44.852  1.00 22.82           N
ATOM   1123  CA  SER B 856     -11.161  -3.271  43.860  1.00 27.04           C
ATOM   1124  C   SER B 856      -9.731  -3.236  43.353  1.00 21.40           C
ATOM   1125  O   SER B 856      -9.391  -2.365  42.537  1.00 21.93           O
ATOM   1126  CB  SER B 856     -11.529  -1.915  44.474  1.00 25.67           C
ATOM   1127  OG  SER B 856     -10.792  -1.727  45.682  1.00 23.08           O
ATOM   1128  N   GLY B 857      -8.882  -4.127  43.857  1.00 24.86           N
ATOM   1129  CA  GLY B 857      -7.471  -4.123  43.535  1.00 25.02           C
ATOM   1130  C   GLY B 857      -6.772  -2.852  43.946  1.00 28.63           C
ATOM   1131  O   GLY B 857      -5.969  -2.313  43.179  1.00 19.51           O
ATOM   1132  N   SER B 858      -7.075  -2.343  45.139  1.00 21.58           N
ATOM   1133  CA  SER B 858      -6.622  -1.029  45.557  1.00 18.97           C
ATOM   1134  C   SER B 858      -5.417  -1.154  46.476  1.00 19.11           C
ATOM   1135  O   SER B 858      -5.549  -1.572  47.626  1.00 22.30           O
ATOM   1136  CB  SER B 858      -7.749  -0.254  46.239  1.00 20.58           C
ATOM   1137  OG  SER B 858      -8.815  -0.081  45.331  1.00 21.16           O
ATOM   1138  N   TRP B 859      -4.265  -0.747  45.957  1.00 20.63           N
ATOM   1139  CA  TRP B 859      -3.007  -0.630  46.679  1.00 20.48           C
ATOM   1140  C   TRP B 859      -2.919   0.778  47.247  1.00 23.16           C
ATOM   1141  O   TRP B 859      -2.935   1.739  46.481  1.00 22.44           O
ATOM   1142  CB  TRP B 859      -1.852  -0.876  45.704  1.00 16.95           C
ATOM   1143  CG  TRP B 859      -0.447  -0.797  46.248  1.00 18.58           C
ATOM   1144  CD1 TRP B 859      -0.037  -0.858  47.556  1.00 22.63           C
ATOM   1145  CD2 TRP B 859       0.734  -0.707  45.464  1.00 20.29           C
ATOM   1146  NE1 TRP B 859       1.343  -0.819  47.625  1.00 23.02           N
ATOM   1147  CE2 TRP B 859       1.838  -0.703  46.347  1.00 18.35           C
ATOM   1148  CE3 TRP B 859       0.972  -0.615  44.087  1.00 26.40           C
ATOM   1149  CZ2 TRP B 859       3.156  -0.620  45.895  1.00 21.44           C
ATOM   1150  CZ3 TRP B 859       2.278  -0.513  43.649  1.00 28.96           C
ATOM   1151  CH2 TRP B 859       3.349  -0.519  44.538  1.00 28.84           C
ATOM   1152  N   VAL B 860      -2.859   0.901  48.584  1.00 18.77           N
ATOM   1153  CA  VAL B 860      -2.817   2.185  49.280  1.00 19.41           C
ATOM   1154  C   VAL B 860      -1.478   2.303  50.010  1.00 22.81           C
ATOM   1155  O   VAL B 860      -1.052   1.365  50.684  1.00 20.22           O
ATOM   1156  CB  VAL B 860      -3.967   2.318  50.276  1.00 17.48           C
ATOM   1157  CG1 VAL B 860      -3.986   3.719  50.864  1.00 20.95           C
ATOM   1158  CG2 VAL B 860      -5.288   1.985  49.569  1.00 19.91           C
ATOM   1159  N   PHE B 861      -0.810   3.436  49.855  1.00 22.27           N
ATOM   1160  CA  PHE B 861       0.407   3.674  50.598  1.00 24.84           C
ATOM   1161  C   PHE B 861       0.586   5.170  50.831  1.00 25.39           C
ATOM   1162  O   PHE B 861      -0.041   6.002  50.179  1.00 20.47           O
ATOM   1163  CB  PHE B 861       1.610   3.075  49.883  1.00 20.04           C
ATOM   1164  CG  PHE B 861       1.829   3.580  48.457  1.00 18.89           C
ATOM   1165  CD1 PHE B 861       2.584   4.718  48.200  1.00 20.98           C
ATOM   1166  CD2 PHE B 861       1.316   2.879  47.389  1.00 24.57           C
ATOM   1167  CE1 PHE B 861       2.833   5.157  46.880  1.00 26.14           C
ATOM   1168  CE2 PHE B 861       1.556   3.307  46.069  1.00 24.13           C
ATOM   1169  CZ  PHE B 861       2.331   4.423  45.821  1.00 27.44           C
ATOM   1170  N   LYS B 862       1.424   5.500  51.802  1.00 21.96           N
ATOM   1171  CA  LYS B 862       1.659   6.891  52.136  1.00 25.55           C
ATOM   1172  C   LYS B 862       3.109   7.244  51.862  1.00 26.36           C
ATOM   1173  O   LYS B 862       4.018   6.429  52.068  1.00 24.49           O
ATOM   1174  CB  LYS B 862       1.301   7.187  53.610  1.00 26.53           C
ATOM   1175  CG  LYS B 862      -0.190   7.246  53.844  1.00 41.49           C
ATOM   1176  CD  LYS B 862      -0.566   7.389  55.314  1.00 45.66           C
ATOM   1177  CE  LYS B 862      -2.098   7.258  55.484  1.00 50.54           C
ATOM   1178  NZ  LYS B 862      -2.584   7.661  56.871  1.00 59.42           N
ATOM   1179  N   VAL B 863       3.312   8.488  51.422  1.00 23.22           N
ATOM   1180  CA  VAL B 863       4.644   9.046  51.221  1.00 26.04           C
ATOM   1181  C   VAL B 863       4.716  10.376  51.941  1.00 24.96           C
ATOM   1182  O   VAL B 863       3.701  11.033  52.159  1.00 28.90           O
ATOM   1183  CB  VAL B 863       4.985   9.243  49.728  1.00 24.23           C
ATOM   1184  CG1 VAL B 863       4.908   7.926  48.981  1.00 31.42           C
ATOM   1185  CG2 VAL B 863       4.052  10.273  49.128  1.00 32.91           C
ATOM   1186  N   ASN B 864       5.946  10.778  52.274  1.00 29.75           N
ATOM   1187  CA  ASN B 864       6.229  12.052  52.926  1.00 32.09           C
ATOM   1188  C   ASN B 864       6.423  13.186  51.952  1.00 32.83           C
ATOM   1189  O   ASN B 864       6.369  14.347  52.358  1.00 31.60           O
ATOM   1190  CB  ASN B 864       7.479  11.925  53.791  1.00 44.54           C
ATOM   1191  CG  ASN B 864       7.269  10.978  54.945  1.00 51.35           C
ATOM   1192  OD1 ASN B 864       6.184  10.929  55.518  1.00 44.76           O
ATOM   1193  ND2 ASN B 864       8.279  10.179  55.249  1.00 51.22           N
ATOM   1194  N   HIS B 865       6.649  12.865  50.687  1.00 29.13           N
ATOM   1195  CA  HIS B 865       6.892  13.833  49.632  1.00 29.63           C
ATOM   1196  C   HIS B 865       7.047  13.022  48.351  1.00 32.99           C
ATOM   1197  O   HIS B 865       6.924  11.794  48.366  1.00 31.39           O
ATOM   1198  CB  HIS B 865       8.127  14.698  49.894  1.00 36.85           C
ATOM   1199  CG  HIS B 865       9.383  13.903  50.008  1.00 44.93           C
ATOM   1200  ND1 HIS B 865       9.931  13.232  48.940  1.00 42.93           N
ATOM   1201  CD2 HIS B 865      10.158  13.609  51.078  1.00 51.77           C
ATOM   1202  CE1 HIS B 865      11.009  12.584  49.338  1.00 49.61           C
ATOM   1203  NE2 HIS B 865      11.169  12.795  50.632  1.00 52.05           N
ATOM   1204  N   PHE B 866       7.295  13.697  47.248  1.00 28.93           N
ATOM   1205  CA  PHE B 866       7.388  13.037  45.962  1.00 32.66           C
ATOM   1206  C   PHE B 866       8.768  13.345  45.397  1.00 40.53           C
ATOM   1207  O   PHE B 866       9.065  13.225  44.205  1.00 42.54           O
ATOM   1208  CB  PHE B 866       6.232  13.482  45.023  1.00 27.04           C
ATOM   1209  CG  PHE B 866       4.944  12.770  45.290  1.00 25.49           C
ATOM   1210  CD1 PHE B 866       4.824  11.451  44.983  1.00 23.24           C
ATOM   1211  CD2 PHE B 866       3.881  13.407  45.896  1.00 27.42           C
ATOM   1212  CE1 PHE B 866       3.673  10.773  45.233  1.00 25.58           C
ATOM   1213  CE2 PHE B 866       2.709  12.734  46.160  1.00 24.09           C
ATOM   1214  CZ  PHE B 866       2.597  11.418  45.836  1.00 27.99           C
ATOM   1215  OXT PHE B 866       9.658  13.713  46.179  1.00 41.37           O
