# Supplementary material for: A non-redundant data set of nanobody-antigen crystal structures
Source: Data Brief. 2019 Mar 6;24:103754. doi: 10.1016/j.dib.2019.103754 (PMC6441729; doi:10.1016/j.dib.2019.103754)
Supplement: Multimedia component 5 [file mmc5.zip › Data_set/Ag_1/5e5m_1.pdb]

ATOM      1  N   ILE A   1      25.529  54.234  20.353  1.00 57.71           N
ATOM      2  CA  ILE A   1      24.153  54.329  20.874  1.00 55.84           C
ATOM      3  C   ILE A   1      23.869  55.641  21.607  1.00 53.01           C
ATOM      4  O   ILE A   1      24.762  56.214  22.223  1.00 56.72           O
ATOM      5  CB  ILE A   1      23.773  53.141  21.800  1.00 56.41           C
ATOM      6  CG1 ILE A   1      24.849  52.908  22.873  1.00 59.00           C
ATOM      7  CG2 ILE A   1      23.553  51.882  20.988  1.00 54.87           C
ATOM      8  CD1 ILE A   1      24.426  51.952  24.018  1.00 40.92           C
ATOM      9  N   GLN A   2      22.621  56.103  21.526  1.00 51.19           N
ATOM     10  CA  GLN A   2      22.149  57.291  22.238  1.00 57.07           C
ATOM     11  C   GLN A   2      21.827  56.946  23.689  1.00 54.88           C
ATOM     12  O   GLN A   2      21.192  55.941  23.946  1.00 46.85           O
ATOM     13  CB  GLN A   2      20.867  57.809  21.594  1.00 60.27           C
ATOM     14  CG  GLN A   2      20.961  58.016  20.114  1.00 71.35           C
ATOM     15  CD  GLN A   2      21.256  59.441  19.783  1.00 78.04           C
ATOM     16  OE1 GLN A   2      22.394  59.812  19.508  1.00 82.05           O
ATOM     17  NE2 GLN A   2      20.229  60.263  19.822  1.00 83.29           N
ATOM     18  N   VAL A   3      22.235  57.783  24.636  1.00 50.21           N
ATOM     19  CA  VAL A   3      21.879  57.544  26.035  1.00 47.25           C
ATOM     20  C   VAL A   3      21.150  58.746  26.630  1.00 50.85           C
ATOM     21  O   VAL A   3      21.683  59.862  26.645  1.00 49.23           O
ATOM     22  CB  VAL A   3      23.114  57.181  26.889  1.00 44.86           C
ATOM     23  CG1 VAL A   3      22.729  57.058  28.361  1.00 38.50           C
ATOM     24  CG2 VAL A   3      23.723  55.876  26.400  1.00 44.23           C
ATOM     25  N   THR A   4      19.923  58.522  27.093  1.00 52.18           N
ATOM     26  CA  THR A   4      19.140  59.574  27.744  1.00 59.26           C
ATOM     27  C   THR A   4      19.147  59.475  29.280  1.00 56.10           C
ATOM     28  O   THR A   4      18.896  58.411  29.834  1.00 54.75           O
ATOM     29  CB  THR A   4      17.673  59.517  27.298  1.00 62.70           C
ATOM     30  OG1 THR A   4      17.579  59.823  25.906  1.00 59.25           O
ATOM     31  CG2 THR A   4      16.839  60.512  28.084  1.00 70.05           C
ATOM     32  N   GLN A   5      19.434  60.590  29.953  1.00 53.33           N
ATOM     33  CA  GLN A   5      19.262  60.720  31.402  1.00 47.13           C
ATOM     34  C   GLN A   5      18.813  62.160  31.711  1.00 52.95           C
ATOM     35  O   GLN A   5      19.030  63.062  30.901  1.00 47.63           O
ATOM     36  CB  GLN A   5      20.553  60.334  32.151  1.00 45.75           C
ATOM     37  CG  GLN A   5      21.820  61.101  31.721  1.00 43.75           C
ATOM     38  CD  GLN A   5      23.041  60.691  32.524  1.00 45.08           C
ATOM     39  OE1 GLN A   5      24.125  60.531  31.977  1.00 48.84           O
ATOM     40  NE2 GLN A   5      22.873  60.532  33.836  1.00 50.10           N
ATOM     41  N   PRO A   6      18.141  62.377  32.856  1.00 54.81           N
ATOM     42  CA  PRO A   6      17.640  63.726  33.167  1.00 57.27           C
ATOM     43  C   PRO A   6      18.761  64.737  33.383  1.00 50.98           C
ATOM     44  O   PRO A   6      19.813  64.382  33.895  1.00 55.40           O
ATOM     45  CB  PRO A   6      16.888  63.522  34.489  1.00 61.02           C
ATOM     46  CG  PRO A   6      16.545  62.083  34.513  1.00 63.62           C
ATOM     47  CD  PRO A   6      17.665  61.377  33.822  1.00 54.24           C
ATOM     48  N   SER A   7      18.532  65.982  32.994  1.00 51.54           N
ATOM     49  CA  SER A   7      19.482  67.063  33.259  1.00 52.24           C
ATOM     50  C   SER A   7      19.760  67.233  34.751  1.00 50.68           C
ATOM     51  O   SER A   7      20.907  67.359  35.174  1.00 49.66           O
ATOM     52  CB  SER A   7      18.934  68.384  32.710  1.00 48.48           C
ATOM     53  OG  SER A   7      18.813  68.295  31.313  1.00 60.00           O
ATOM     54  N   VAL A   8      18.691  67.261  35.538  1.00 48.35           N
ATOM     55  CA  VAL A   8      18.772  67.650  36.935  1.00 50.39           C
ATOM     56  C   VAL A   8      17.892  66.772  37.817  1.00 53.05           C
ATOM     57  O   VAL A   8      16.753  66.465  37.463  1.00 55.31           O
ATOM     58  CB  VAL A   8      18.274  69.088  37.136  1.00 50.39           C
ATOM     59  CG1 VAL A   8      18.644  69.585  38.538  1.00 52.53           C
ATOM     60  CG2 VAL A   8      18.817  70.004  36.074  1.00 57.29           C
ATOM     61  N   VAL A   9      18.414  66.409  38.986  1.00 51.41           N
ATOM     62  CA  VAL A   9      17.677  65.586  39.937  1.00 51.34           C
ATOM     63  C   VAL A   9      17.921  66.065  41.388  1.00 53.17           C
ATOM     64  O   VAL A   9      19.037  66.385  41.762  1.00 51.75           O
ATOM     65  CB  VAL A   9      18.044  64.087  39.734  1.00 52.31           C
ATOM     66  CG1 VAL A   9      18.007  63.323  41.025  1.00 60.66           C
ATOM     67  CG2 VAL A   9      17.112  63.453  38.692  1.00 51.35           C
ATOM     68  N   LEU A  10      16.870  66.146  42.192  1.00 56.61           N
ATOM     69  CA  LEU A  10      17.048  66.509  43.592  1.00 58.46           C
ATOM     70  C   LEU A  10      17.140  65.270  44.492  1.00 63.84           C
ATOM     71  O   LEU A  10      16.253  64.412  44.493  1.00 64.66           O
ATOM     72  CB  LEU A  10      15.921  67.417  44.060  1.00 62.79           C
ATOM     73  CG  LEU A  10      15.740  68.742  43.309  1.00 61.80           C
ATOM     74  CD1 LEU A  10      14.910  69.702  44.155  1.00 65.64           C
ATOM     75  CD2 LEU A  10      17.078  69.364  42.944  1.00 54.24           C
ATOM     76  N   ALA A  11      18.226  65.176  45.248  1.00 62.21           N
ATOM     77  CA  ALA A  11      18.371  64.115  46.231  1.00 64.27           C
ATOM     78  C   ALA A  11      17.525  64.405  47.477  1.00 69.70           C
ATOM     79  O   ALA A  11      17.264  65.564  47.806  1.00 76.06           O
ATOM     80  CB  ALA A  11      19.836  63.942  46.602  1.00 62.14           C
ATOM     81  N   SER A  12      17.107  63.346  48.166  1.00 72.04           N
ATOM     82  CA  SER A  12      16.297  63.470  49.379  1.00 75.98           C
ATOM     83  C   SER A  12      17.117  63.975  50.565  1.00 75.45           C
ATOM     84  O   SER A  12      18.345  64.069  50.488  1.00 68.26           O
ATOM     85  CB  SER A  12      15.670  62.117  49.739  1.00 82.55           C
ATOM     86  OG  SER A  12      16.635  61.227  50.291  1.00 80.62           O
ATOM     87  N   SER A  13      16.430  64.289  51.664  1.00 81.44           N
ATOM     88  CA  SER A  13      17.100  64.644  52.911  1.00 83.93           C
ATOM     89  C   SER A  13      17.937  63.482  53.405  1.00 86.16           C
ATOM     90  O   SER A  13      19.012  63.681  53.964  1.00 89.06           O
ATOM     91  CB  SER A  13      16.086  65.036  53.984  1.00 85.65           C
ATOM     92  OG  SER A  13      15.688  66.385  53.818  1.00 86.75           O
ATOM     93  N   HIS A  14      17.430  62.271  53.184  1.00 86.32           N
ATOM     94  CA  HIS A  14      18.099  61.024  53.565  1.00 90.67           C
ATOM     95  C   HIS A  14      19.355  60.769  52.709  1.00 82.40           C
ATOM     96  O   HIS A  14      20.135  59.856  53.001  1.00 82.05           O
ATOM     97  CB  HIS A  14      17.102  59.852  53.434  1.00 99.37           C
ATOM     98  CG  HIS A  14      17.453  58.635  54.242  1.00107.25           C
ATOM     99  ND1 HIS A  14      17.953  57.482  53.675  1.00109.64           N
ATOM    100  CD2 HIS A  14      17.344  58.381  55.569  1.00114.40           C
ATOM    101  CE1 HIS A  14      18.154  56.578  54.619  1.00114.21           C
ATOM    102  NE2 HIS A  14      17.789  57.097  55.777  1.00115.93           N
ATOM    103  N   GLY A  15      19.549  61.574  51.661  1.00 73.54           N
ATOM    104  CA  GLY A  15      20.698  61.430  50.775  1.00 66.40           C
ATOM    105  C   GLY A  15      20.472  60.444  49.631  1.00 62.24           C
ATOM    106  O   GLY A  15      21.408  59.812  49.132  1.00 57.18           O
ATOM    107  N   VAL A  16      19.220  60.309  49.214  1.00 61.48           N
ATOM    108  CA  VAL A  16      18.863  59.370  48.153  1.00 59.90           C
ATOM    109  C   VAL A  16      18.424  60.115  46.905  1.00 56.55           C
ATOM    110  O   VAL A  16      17.606  61.028  46.981  1.00 63.92           O
ATOM    111  CB  VAL A  16      17.705  58.435  48.577  1.00 55.17           C
ATOM    112  CG1 VAL A  16      17.300  57.528  47.409  1.00 52.26           C
ATOM    113  CG2 VAL A  16      18.097  57.605  49.793  1.00 60.11           C
ATOM    114  N   ALA A  17      18.973  59.729  45.763  1.00 52.94           N
ATOM    115  CA  ALA A  17      18.532  60.272  44.481  1.00 53.87           C
ATOM    116  C   ALA A  17      18.270  59.163  43.461  1.00 57.18           C
ATOM    117  O   ALA A  17      19.052  58.212  43.338  1.00 50.75           O
ATOM    118  CB  ALA A  17      19.557  61.263  43.937  1.00 49.16           C
ATOM    119  N   SER A  18      17.168  59.293  42.731  1.00 62.98           N
ATOM    120  CA  SER A  18      16.835  58.344  41.676  1.00 61.74           C
ATOM    121  C   SER A  18      16.744  59.047  40.343  1.00 62.91           C
ATOM    122  O   SER A  18      16.260  60.173  40.277  1.00 65.05           O
ATOM    123  CB  SER A  18      15.502  57.657  41.956  1.00 61.88           C
ATOM    124  OG  SER A  18      15.531  56.965  43.183  1.00 62.14           O
ATOM    125  N   PHE A  19      17.209  58.375  39.288  1.00 61.64           N
ATOM    126  CA  PHE A  19      17.018  58.840  37.916  1.00 58.47           C
ATOM    127  C   PHE A  19      17.172  57.694  36.919  1.00 56.95           C
ATOM    128  O   PHE A  19      17.970  56.778  37.139  1.00 55.46           O
ATOM    129  CB  PHE A  19      18.004  59.958  37.573  1.00 53.74           C
ATOM    130  CG  PHE A  19      19.444  59.541  37.639  1.00 50.49           C
ATOM    131  CD1 PHE A  19      20.133  59.581  38.841  1.00 51.08           C
ATOM    132  CD2 PHE A  19      20.110  59.099  36.498  1.00 47.07           C
ATOM    133  CE1 PHE A  19      21.469  59.203  38.904  1.00 51.43           C
ATOM    134  CE2 PHE A  19      21.441  58.725  36.551  1.00 44.67           C
ATOM    135  CZ  PHE A  19      22.122  58.776  37.758  1.00 49.76           C
ATOM    136  N   PRO A  20      16.399  57.736  35.820  1.00 52.38           N
ATOM    137  CA  PRO A  20      16.536  56.685  34.811  1.00 51.75           C
ATOM    138  C   PRO A  20      17.652  56.968  33.828  1.00 56.20           C
ATOM    139  O   PRO A  20      18.018  58.125  33.569  1.00 52.89           O
ATOM    140  CB  PRO A  20      15.192  56.711  34.087  1.00 49.64           C
ATOM    141  CG  PRO A  20      14.726  58.118  34.224  1.00 51.88           C
ATOM    142  CD  PRO A  20      15.249  58.619  35.554  1.00 47.73           C
ATOM    143  N   CYS A  21      18.187  55.879  33.287  1.00 52.59           N
ATOM    144  CA  CYS A  21      19.138  55.922  32.197  1.00 44.30           C
ATOM    145  C   CYS A  21      18.632  54.984  31.114  1.00 55.92           C
ATOM    146  O   CYS A  21      18.453  53.777  31.349  1.00 53.12           O
ATOM    147  CB  CYS A  21      20.501  55.477  32.677  1.00 41.31           C
ATOM    148  SG  CYS A  21      21.742  55.570  31.427  1.00 59.03           S
ATOM    149  N   GLU A  22      18.372  55.546  29.936  1.00 43.91           N
ATOM    150  CA  GLU A  22      17.795  54.777  28.863  1.00 45.07           C
ATOM    151  C   GLU A  22      18.614  54.937  27.601  1.00 50.84           C
ATOM    152  O   GLU A  22      19.128  56.017  27.309  1.00 53.28           O
ATOM    153  CB  GLU A  22      16.354  55.211  28.600  1.00 51.19           C
ATOM    154  CG  GLU A  22      15.693  54.413  27.480  1.00 57.92           C
ATOM    155  CD  GLU A  22      14.210  54.623  27.421  1.00 63.34           C
ATOM    156  OE1 GLU A  22      13.682  55.320  28.314  1.00 71.02           O
ATOM    157  OE2 GLU A  22      13.577  54.091  26.487  1.00 68.87           O
ATOM    158  N   TYR A  23      18.748  53.853  26.854  1.00 51.78           N
ATOM    159  CA  TYR A  23      19.500  53.914  25.619  1.00 50.22           C
ATOM    160  C   TYR A  23      18.637  53.487  24.430  1.00 53.97           C
ATOM    161  O   TYR A  23      17.547  52.928  24.600  1.00 52.21           O
ATOM    162  CB  TYR A  23      20.792  53.102  25.724  1.00 44.79           C
ATOM    163  CG  TYR A  23      20.588  51.612  25.793  1.00 49.31           C
ATOM    164  CD1 TYR A  23      20.445  50.982  27.015  1.00 54.52           C
ATOM    165  CD2 TYR A  23      20.552  50.834  24.644  1.00 49.17           C
ATOM    166  CE1 TYR A  23      20.279  49.638  27.103  1.00 52.83           C
ATOM    167  CE2 TYR A  23      20.367  49.475  24.723  1.00 56.44           C
ATOM    168  CZ  TYR A  23      20.239  48.883  25.971  1.00 55.08           C
ATOM    169  OH  TYR A  23      20.047  47.536  26.114  1.00 51.86           O
ATOM    170  N   SER A  24      19.127  53.783  23.232  1.00 54.49           N
ATOM    171  CA  SER A  24      18.436  53.471  21.991  1.00 53.45           C
ATOM    172  C   SER A  24      19.461  53.580  20.867  1.00 51.78           C
ATOM    173  O   SER A  24      20.449  54.303  21.004  1.00 54.09           O
ATOM    174  CB  SER A  24      17.289  54.450  21.747  1.00 53.22           C
ATOM    175  OG  SER A  24      17.791  55.722  21.379  1.00 52.93           O
ATOM    176  N   PRO A  25      19.258  52.835  19.771  1.00 48.98           N
ATOM    177  CA  PRO A  25      18.182  51.845  19.624  1.00 50.88           C
ATOM    178  C   PRO A  25      18.449  50.616  20.489  1.00 48.38           C
ATOM    179  O   PRO A  25      19.532  50.495  21.080  1.00 44.67           O
ATOM    180  CB  PRO A  25      18.190  51.517  18.127  1.00 53.97           C
ATOM    181  CG  PRO A  25      19.510  51.961  17.618  1.00 52.66           C
ATOM    182  CD  PRO A  25      20.114  52.931  18.571  1.00 48.93           C
ATOM    183  N   SER A  26      17.449  49.755  20.621  1.00 50.82           N
ATOM    184  CA  SER A  26      17.563  48.631  21.530  1.00 53.52           C
ATOM    185  C   SER A  26      18.185  47.431  20.832  1.00 49.77           C
ATOM    186  O   SER A  26      17.533  46.397  20.625  1.00 45.68           O
ATOM    187  CB  SER A  26      16.205  48.273  22.114  1.00 57.50           C
ATOM    188  OG  SER A  26      16.402  47.485  23.272  1.00 66.40           O
ATOM    189  N   HIS A  27      19.453  47.585  20.469  1.00 46.93           N
ATOM    190  CA  HIS A  27      20.186  46.553  19.753  1.00 49.33           C
ATOM    191  C   HIS A  27      20.170  45.256  20.517  1.00 50.89           C
ATOM    192  O   HIS A  27      20.116  45.253  21.738  1.00 46.63           O
ATOM    193  CB  HIS A  27      21.637  46.966  19.562  1.00 48.34           C
ATOM    194  CG  HIS A  27      21.804  48.162  18.686  1.00 46.42           C
ATOM    195  ND1 HIS A  27      21.202  48.266  17.453  1.00 53.08           N
ATOM    196  CD2 HIS A  27      22.492  49.310  18.869  1.00 44.15           C
ATOM    197  CE1 HIS A  27      21.522  49.426  16.910  1.00 52.55           C
ATOM    198  NE2 HIS A  27      22.301  50.079  17.752  1.00 48.03           N
ATOM    199  N   ASN A  28      20.203  44.158  19.776  1.00 52.62           N
ATOM    200  CA  ASN A  28      20.403  42.858  20.360  1.00 45.33           C
ATOM    201  C   ASN A  28      21.614  42.816  21.262  1.00 45.94           C
ATOM    202  O   ASN A  28      22.696  43.235  20.872  1.00 52.81           O
ATOM    203  CB  ASN A  28      20.610  41.796  19.286  1.00 46.41           C
ATOM    204  CG  ASN A  28      20.715  40.409  19.892  1.00 52.80           C
ATOM    205  OD1 ASN A  28      19.730  39.905  20.415  1.00 50.74           O
ATOM    206  ND2 ASN A  28      21.915  39.807  19.865  1.00 48.27           N
ATOM    207  N   THR A  29      21.429  42.267  22.454  1.00 46.84           N
ATOM    208  CA  THR A  29      22.534  42.025  23.367  1.00 47.99           C
ATOM    209  C   THR A  29      22.109  41.016  24.434  1.00 49.35           C
ATOM    210  O   THR A  29      20.914  40.795  24.631  1.00 48.74           O
ATOM    211  CB  THR A  29      22.969  43.336  24.053  1.00 48.13           C
ATOM    212  OG1 THR A  29      24.183  43.124  24.771  1.00 46.25           O
ATOM    213  CG2 THR A  29      21.907  43.815  24.998  1.00 43.65           C
ATOM    214  N   ASP A  30      23.079  40.403  25.114  1.00 48.62           N
ATOM    215  CA  ASP A  30      22.789  39.477  26.204  1.00 49.09           C
ATOM    216  C   ASP A  30      23.454  39.937  27.508  1.00 57.14           C
ATOM    217  O   ASP A  30      23.378  39.264  28.544  1.00 52.22           O
ATOM    218  CB  ASP A  30      23.256  38.065  25.833  1.00 50.45           C
ATOM    219  CG  ASP A  30      22.536  37.529  24.614  1.00 52.46           C
ATOM    220  OD1 ASP A  30      23.204  37.124  23.636  1.00 50.03           O
ATOM    221  OD2 ASP A  30      21.289  37.537  24.630  1.00 56.96           O
ATOM    222  N   GLU A  31      24.099  41.096  27.454  1.00 50.38           N
ATOM    223  CA  GLU A  31      24.931  41.528  28.557  1.00 47.20           C
ATOM    224  C   GLU A  31      25.072  43.043  28.469  1.00 51.32           C
ATOM    225  O   GLU A  31      25.692  43.570  27.544  1.00 53.71           O
ATOM    226  CB  GLU A  31      26.282  40.834  28.462  1.00 52.06           C
ATOM    227  CG  GLU A  31      27.150  40.910  29.703  1.00 69.52           C
ATOM    228  CD  GLU A  31      28.415  40.076  29.564  1.00 81.07           C
ATOM    229  OE1 GLU A  31      28.328  38.938  29.051  1.00 86.00           O
ATOM    230  OE2 GLU A  31      29.497  40.567  29.951  1.00 85.33           O
ATOM    231  N   VAL A  32      24.455  43.751  29.408  1.00 49.61           N
ATOM    232  CA  VAL A  32      24.521  45.209  29.402  1.00 50.18           C
ATOM    233  C   VAL A  32      25.275  45.704  30.625  1.00 51.79           C
ATOM    234  O   VAL A  32      24.831  45.484  31.757  1.00 50.81           O
ATOM    235  CB  VAL A  32      23.122  45.846  29.427  1.00 49.53           C
ATOM    236  CG1 VAL A  32      23.229  47.388  29.333  1.00 52.02           C
ATOM    237  CG2 VAL A  32      22.273  45.298  28.327  1.00 44.03           C
ATOM    238  N   ARG A  33      26.417  46.356  30.420  1.00 51.31           N
ATOM    239  CA  ARG A  33      27.093  46.985  31.558  1.00 49.30           C
ATOM    240  C   ARG A  33      26.751  48.469  31.694  1.00 50.10           C
ATOM    241  O   ARG A  33      26.892  49.252  30.748  1.00 47.83           O
ATOM    242  CB  ARG A  33      28.605  46.787  31.539  1.00 53.17           C
ATOM    243  CG  ARG A  33      29.263  47.084  32.865  1.00 57.37           C
ATOM    244  CD  ARG A  33      30.663  46.556  32.922  1.00 68.49           C
ATOM    245  NE  ARG A  33      31.311  46.821  34.215  1.00 79.59           N
ATOM    246  CZ  ARG A  33      31.223  46.032  35.290  1.00 76.87           C
ATOM    247  NH1 ARG A  33      30.498  44.918  35.254  1.00 74.17           N
ATOM    248  NH2 ARG A  33      31.863  46.359  36.407  1.00 73.85           N
ATOM    249  N   VAL A  34      26.266  48.827  32.878  1.00 51.29           N
ATOM    250  CA  VAL A  34      25.941  50.208  33.198  1.00 49.33           C
ATOM    251  C   VAL A  34      26.962  50.709  34.201  1.00 49.84           C
ATOM    252  O   VAL A  34      27.174  50.096  35.243  1.00 53.05           O
ATOM    253  CB  VAL A  34      24.528  50.314  33.778  1.00 45.62           C
ATOM    254  CG1 VAL A  34      24.231  51.748  34.236  1.00 42.32           C
ATOM    255  CG2 VAL A  34      23.534  49.864  32.742  1.00 46.28           C
ATOM    256  N   THR A  35      27.637  51.793  33.862  1.00 51.50           N
ATOM    257  CA  THR A  35      28.573  52.401  34.785  1.00 53.16           C
ATOM    258  C   THR A  35      28.112  53.802  35.134  1.00 54.17           C
ATOM    259  O   THR A  35      27.729  54.575  34.255  1.00 43.20           O
ATOM    260  CB  THR A  35      29.959  52.487  34.181  1.00 51.20           C
ATOM    261  OG1 THR A  35      30.338  51.190  33.707  1.00 53.56           O
ATOM    262  CG2 THR A  35      30.961  52.977  35.236  1.00 47.62           C
ATOM    263  N   VAL A  36      28.119  54.116  36.425  1.00 54.13           N
ATOM    264  CA  VAL A  36      27.799  55.464  36.878  1.00 48.87           C
ATOM    265  C   VAL A  36      29.109  56.155  37.203  1.00 49.02           C
ATOM    266  O   VAL A  36      29.939  55.608  37.930  1.00 51.51           O
ATOM    267  CB  VAL A  36      26.850  55.457  38.095  1.00 45.88           C
ATOM    268  CG1 VAL A  36      26.593  56.868  38.574  1.00 42.09           C
ATOM    269  CG2 VAL A  36      25.526  54.791  37.712  1.00 45.18           C
ATOM    270  N   LEU A  37      29.316  57.330  36.619  1.00 44.87           N
ATOM    271  CA  LEU A  37      30.558  58.054  36.812  1.00 52.20           C
ATOM    272  C   LEU A  37      30.250  59.447  37.327  1.00 56.83           C
ATOM    273  O   LEU A  37      29.224  60.026  36.969  1.00 59.16           O
ATOM    274  CB  LEU A  37      31.327  58.145  35.496  1.00 55.75           C
ATOM    275  CG  LEU A  37      31.723  56.800  34.887  1.00 58.11           C
ATOM    276  CD1 LEU A  37      31.559  56.852  33.377  1.00 62.11           C
ATOM    277  CD2 LEU A  37      33.152  56.475  35.253  1.00 55.14           C
ATOM    278  N   ARG A  38      31.121  59.975  38.181  1.00 57.65           N
ATOM    279  CA  ARG A  38      31.022  61.375  38.593  1.00 59.54           C
ATOM    280  C   ARG A  38      32.101  62.210  37.910  1.00 61.53           C
ATOM    281  O   ARG A  38      33.278  61.846  37.918  1.00 56.27           O
ATOM    282  CB  ARG A  38      31.137  61.533  40.116  1.00 66.24           C
ATOM    283  CG  ARG A  38      31.163  63.002  40.569  1.00 68.75           C
ATOM    284  CD  ARG A  38      30.751  63.186  42.020  1.00 73.55           C
ATOM    285  NE  ARG A  38      30.602  64.604  42.345  1.00 75.96           N
ATOM    286  CZ  ARG A  38      30.986  65.159  43.489  1.00 74.65           C
ATOM    287  NH1 ARG A  38      31.545  64.422  44.433  1.00 73.47           N
ATOM    288  NH2 ARG A  38      30.811  66.457  43.687  1.00 79.93           N
ATOM    289  N   GLN A  39      31.687  63.327  37.316  1.00 70.98           N
ATOM    290  CA  GLN A  39      32.613  64.278  36.707  1.00 78.27           C
ATOM    291  C   GLN A  39      33.134  65.227  37.771  1.00 89.80           C
ATOM    292  O   GLN A  39      32.358  65.967  38.374  1.00 90.44           O
ATOM    293  CB  GLN A  39      31.906  65.088  35.615  1.00 78.02           C
ATOM    294  CG  GLN A  39      32.821  66.046  34.846  1.00 82.36           C
ATOM    295  CD  GLN A  39      33.694  65.334  33.821  1.00 83.42           C
ATOM    296  OE1 GLN A  39      33.204  64.549  33.006  1.00 78.52           O
ATOM    297  NE2 GLN A  39      34.997  65.604  33.863  1.00 88.88           N
ATOM    298  N   THR A  40      34.444  65.206  38.004  1.00101.42           N
ATOM    299  CA  THR A  40      35.059  66.107  38.976  1.00112.73           C
ATOM    300  C   THR A  40      36.271  66.812  38.397  1.00116.14           C
ATOM    301  O   THR A  40      37.384  66.286  38.465  1.00117.78           O
ATOM    302  CB  THR A  40      35.516  65.366  40.243  1.00120.19           C
ATOM    303  OG1 THR A  40      34.447  64.549  40.738  1.00121.19           O
ATOM    304  CG2 THR A  40      35.941  66.366  41.317  1.00123.73           C
ATOM    305  N   ASN A  41      36.039  67.996  37.831  1.00117.12           N
ATOM    306  CA  ASN A  41      37.104  68.863  37.332  1.00118.92           C
ATOM    307  C   ASN A  41      38.173  68.117  36.546  1.00120.50           C
ATOM    308  O   ASN A  41      39.266  67.865  37.063  1.00116.32           O
ATOM    309  CB  ASN A  41      37.730  69.638  38.488  1.00122.69           C
ATOM    310  CG  ASN A  41      36.686  70.280  39.381  1.00120.35           C
ATOM    311  OD1 ASN A  41      35.513  69.889  39.361  1.00118.49           O
ATOM    312  ND2 ASN A  41      37.101  71.266  40.170  1.00117.28           N
ATOM    313  N   ASP A  42      37.810  67.746  35.316  1.00126.62           N
ATOM    314  CA  ASP A  42      38.665  67.033  34.353  1.00135.95           C
ATOM    315  C   ASP A  42      38.680  65.501  34.522  1.00131.01           C
ATOM    316  O   ASP A  42      38.836  64.764  33.547  1.00131.62           O
ATOM    317  CB  ASP A  42      40.092  67.614  34.311  1.00147.42           C
ATOM    318  CG  ASP A  42      40.674  67.644  32.908  1.00155.10           C
ATOM    319  OD1 ASP A  42      40.445  66.682  32.143  1.00155.57           O
ATOM    320  OD2 ASP A  42      41.356  68.637  32.572  1.00160.48           O
ATOM    321  N   GLN A  43      38.506  65.026  35.751  1.00125.47           N
ATOM    322  CA  GLN A  43      38.559  63.593  36.026  1.00116.65           C
ATOM    323  C   GLN A  43      37.171  62.963  36.055  1.00103.71           C
ATOM    324  O   GLN A  43      36.226  63.548  36.579  1.00104.26           O
ATOM    325  CB  GLN A  43      39.262  63.337  37.359  1.00118.11           C
ATOM    326  CG  GLN A  43      40.628  63.990  37.469  1.00124.20           C
ATOM    327  CD  GLN A  43      41.220  63.864  38.859  1.00125.48           C
ATOM    328  OE1 GLN A  43      40.800  63.015  39.648  1.00123.46           O
ATOM    329  NE2 GLN A  43      42.197  64.713  39.168  1.00128.02           N
ATOM    330  N   MET A  44      37.051  61.770  35.487  1.00 92.32           N
ATOM    331  CA  MET A  44      35.822  60.998  35.613  1.00 82.69           C
ATOM    332  C   MET A  44      36.078  59.779  36.490  1.00 81.90           C
ATOM    333  O   MET A  44      36.791  58.856  36.082  1.00 79.25           O
ATOM    334  CB  MET A  44      35.303  60.555  34.249  1.00 72.57           C
ATOM    335  CG  MET A  44      33.984  61.193  33.852  1.00 67.65           C
ATOM    336  SD  MET A  44      33.234  60.375  32.436  1.00121.43           S
ATOM    337  CE  MET A  44      34.683  59.969  31.465  1.00 73.93           C
ATOM    338  N   THR A  45      35.500  59.782  37.692  1.00 77.50           N
ATOM    339  CA  THR A  45      35.674  58.668  38.623  1.00 72.02           C
ATOM    340  C   THR A  45      34.433  57.770  38.711  1.00 60.92           C
ATOM    341  O   THR A  45      33.294  58.239  38.677  1.00 59.19           O
ATOM    342  CB  THR A  45      36.105  59.148  40.038  1.00 76.29           C
ATOM    343  OG1 THR A  45      34.976  59.673  40.746  1.00 77.42           O
ATOM    344  CG2 THR A  45      37.181  60.214  39.944  1.00 74.36           C
ATOM    345  N   GLU A  46      34.668  56.468  38.825  1.00 63.11           N
ATOM    346  CA  GLU A  46      33.584  55.492  38.874  1.00 59.52           C
ATOM    347  C   GLU A  46      32.850  55.505  40.216  1.00 57.72           C
ATOM    348  O   GLU A  46      33.455  55.325  41.258  1.00 63.64           O
ATOM    349  CB  GLU A  46      34.131  54.088  38.587  1.00 56.86           C
ATOM    350  CG  GLU A  46      33.063  53.012  38.523  1.00 63.34           C
ATOM    351  CD  GLU A  46      33.545  51.727  37.854  1.00 71.95           C
ATOM    352  OE1 GLU A  46      33.968  51.771  36.674  1.00 74.74           O
ATOM    353  OE2 GLU A  46      33.495  50.667  38.510  1.00 76.16           O
ATOM    354  N   VAL A  47      31.543  55.721  40.185  1.00 57.02           N
ATOM    355  CA  VAL A  47      30.737  55.569  41.387  1.00 60.65           C
ATOM    356  C   VAL A  47      30.346  54.094  41.622  1.00 60.00           C
ATOM    357  O   VAL A  47      30.637  53.524  42.672  1.00 58.10           O
ATOM    358  CB  VAL A  47      29.471  56.455  41.334  1.00 59.00           C
ATOM    359  CG1 VAL A  47      28.580  56.190  42.551  1.00 58.52           C
ATOM    360  CG2 VAL A  47      29.857  57.932  41.238  1.00 56.98           C
ATOM    361  N   CYS A  48      29.678  53.485  40.648  1.00 61.21           N
ATOM    362  CA  CYS A  48      29.313  52.064  40.734  1.00 63.33           C
ATOM    363  C   CYS A  48      29.056  51.465  39.342  1.00 59.67           C
ATOM    364  O   CYS A  48      28.768  52.192  38.403  1.00 56.44           O
ATOM    365  CB  CYS A  48      28.085  51.886  41.630  1.00 60.67           C
ATOM    366  SG  CYS A  48      26.625  52.898  41.192  1.00 65.45           S
ATOM    367  N   ALA A  49      29.152  50.147  39.201  1.00 60.61           N
ATOM    368  CA  ALA A  49      28.891  49.526  37.902  1.00 54.04           C
ATOM    369  C   ALA A  49      28.331  48.130  38.067  1.00 54.57           C
ATOM    370  O   ALA A  49      28.671  47.431  39.014  1.00 53.97           O
ATOM    371  CB  ALA A  49      30.161  49.478  37.074  1.00 51.78           C
ATOM    372  N   THR A  50      27.485  47.712  37.132  1.00 47.03           N
ATOM    373  CA  THR A  50      26.950  46.367  37.178  1.00 54.32           C
ATOM    374  C   THR A  50      26.735  45.819  35.772  1.00 58.33           C
ATOM    375  O   THR A  50      26.872  46.528  34.765  1.00 55.94           O
ATOM    376  CB  THR A  50      25.640  46.298  38.019  1.00 55.61           C
ATOM    377  OG1 THR A  50      25.458  44.973  38.531  1.00 61.44           O
ATOM    378  CG2 THR A  50      24.435  46.684  37.202  1.00 51.81           C
ATOM    379  N   THR A  51      26.400  44.548  35.706  1.00 54.57           N
ATOM    380  CA  THR A  51      26.143  43.904  34.435  1.00 55.97           C
ATOM    381  C   THR A  51      24.762  43.303  34.524  1.00 57.96           C
ATOM    382  O   THR A  51      24.522  42.486  35.402  1.00 56.32           O
ATOM    383  CB  THR A  51      27.146  42.768  34.205  1.00 53.88           C
ATOM    384  OG1 THR A  51      28.433  43.322  33.926  1.00 56.61           O
ATOM    385  CG2 THR A  51      26.723  41.895  33.047  1.00 52.41           C
ATOM    386  N   PHE A  52      23.853  43.721  33.642  1.00 51.07           N
ATOM    387  CA  PHE A  52      22.512  43.145  33.588  1.00 49.76           C
ATOM    388  C   PHE A  52      22.410  42.062  32.510  1.00 52.70           C
ATOM    389  O   PHE A  52      22.965  42.208  31.417  1.00 51.35           O
ATOM    390  CB  PHE A  52      21.467  44.234  33.311  1.00 43.38           C
ATOM    391  CG  PHE A  52      21.406  45.315  34.366  1.00 46.22           C
ATOM    392  CD1 PHE A  52      21.934  46.578  34.119  1.00 46.54           C
ATOM    393  CD2 PHE A  52      20.817  45.070  35.599  1.00 45.81           C
ATOM    394  CE1 PHE A  52      21.866  47.584  35.077  1.00 50.13           C
ATOM    395  CE2 PHE A  52      20.741  46.057  36.558  1.00 49.29           C
ATOM    396  CZ  PHE A  52      21.271  47.329  36.297  1.00 49.01           C
ATOM    397  N   THR A  53      21.708  40.976  32.821  1.00 55.12           N
ATOM    398  CA  THR A  53      21.370  39.952  31.824  1.00 56.57           C
ATOM    399  C   THR A  53      19.878  39.663  31.890  1.00 60.79           C
ATOM    400  O   THR A  53      19.177  40.199  32.751  1.00 58.37           O
ATOM    401  CB  THR A  53      22.087  38.626  32.088  1.00 51.17           C
ATOM    402  OG1 THR A  53      21.707  38.155  33.386  1.00 50.11           O
ATOM    403  CG2 THR A  53      23.597  38.804  32.041  1.00 49.34           C
ATOM    404  N   GLU A  54      19.395  38.808  30.991  1.00 61.50           N
ATOM    405  CA  GLU A  54      17.986  38.432  30.991  1.00 55.71           C
ATOM    406  C   GLU A  54      17.509  37.905  32.349  1.00 59.38           C
ATOM    407  O   GLU A  54      16.381  38.168  32.763  1.00 63.57           O
ATOM    408  CB  GLU A  54      17.673  37.413  29.883  1.00 48.30           C
ATOM    409  CG  GLU A  54      16.225  36.911  29.906  1.00 51.25           C
ATOM    410  CD  GLU A  54      15.797  36.255  28.601  1.00 68.33           C
ATOM    411  OE1 GLU A  54      14.616  36.409  28.220  1.00 73.59           O
ATOM    412  OE2 GLU A  54      16.639  35.592  27.956  1.00 73.36           O
ATOM    413  N   LYS A  55      18.353  37.160  33.048  1.00 57.37           N
ATOM    414  CA  LYS A  55      17.912  36.628  34.331  1.00 65.16           C
ATOM    415  C   LYS A  55      18.213  37.563  35.497  1.00 65.00           C
ATOM    416  O   LYS A  55      17.495  37.555  36.487  1.00 68.93           O
ATOM    417  CB  LYS A  55      18.462  35.224  34.582  1.00 72.76           C
ATOM    418  CG  LYS A  55      19.954  35.095  34.375  1.00 80.16           C
ATOM    419  CD  LYS A  55      20.334  33.624  34.322  1.00 91.71           C
ATOM    420  CE  LYS A  55      19.503  32.884  33.281  1.00 89.00           C
ATOM    421  NZ  LYS A  55      19.548  31.402  33.483  1.00 89.03           N
ATOM    422  N   ASN A  56      19.254  38.378  35.372  1.00 59.39           N
ATOM    423  CA  ASN A  56      19.588  39.346  36.428  1.00 64.10           C
ATOM    424  C   ASN A  56      19.225  40.784  36.057  1.00 54.31           C
ATOM    425  O   ASN A  56      20.021  41.521  35.458  1.00 54.84           O
ATOM    426  CB  ASN A  56      21.063  39.249  36.842  1.00 66.78           C
ATOM    427  CG  ASN A  56      21.452  37.851  37.337  1.00 72.42           C
ATOM    428  OD1 ASN A  56      20.700  37.175  38.061  1.00 73.34           O
ATOM    429  ND2 ASN A  56      22.639  37.413  36.933  1.00 75.36           N
ATOM    430  N   THR A  57      18.007  41.181  36.402  1.00 51.95           N
ATOM    431  CA  THR A  57      17.518  42.506  36.022  1.00 54.99           C
ATOM    432  C   THR A  57      17.725  43.474  37.203  1.00 53.16           C
ATOM    433  O   THR A  57      17.653  44.683  37.046  1.00 50.56           O
ATOM    434  CB  THR A  57      16.028  42.445  35.621  1.00 52.71           C
ATOM    435  OG1 THR A  57      15.305  41.719  36.621  1.00 62.77           O
ATOM    436  CG2 THR A  57      15.850  41.726  34.291  1.00 54.16           C
ATOM    437  N   VAL A  58      17.981  42.909  38.378  1.00 47.59           N
ATOM    438  CA  VAL A  58      18.279  43.669  39.603  1.00 52.62           C
ATOM    439  C   VAL A  58      19.786  43.661  39.873  1.00 54.53           C
ATOM    440  O   VAL A  58      20.363  42.614  40.197  1.00 58.62           O
ATOM    441  CB  VAL A  58      17.547  43.057  40.807  1.00 55.59           C
ATOM    442  CG1 VAL A  58      17.639  43.970  42.068  1.00 46.44           C
ATOM    443  CG2 VAL A  58      16.098  42.757  40.429  1.00 55.81           C
ATOM    444  N   GLY A  59      20.414  44.828  39.738  1.00 52.98           N
ATOM    445  CA  GLY A  59      21.862  44.951  39.809  1.00 52.27           C
ATOM    446  C   GLY A  59      22.396  45.751  40.991  1.00 51.18           C
ATOM    447  O   GLY A  59      21.643  46.144  41.894  1.00 54.99           O
ATOM    448  N   PHE A  60      23.710  45.974  40.982  1.00 45.53           N
ATOM    449  CA  PHE A  60      24.429  46.624  42.083  1.00 53.87           C
ATOM    450  C   PHE A  60      24.304  45.924  43.450  1.00 58.27           C
ATOM    451  O   PHE A  60      24.446  46.550  44.530  1.00 59.23           O
ATOM    452  CB  PHE A  60      24.066  48.111  42.162  1.00 47.92           C
ATOM    453  CG  PHE A  60      24.170  48.821  40.837  1.00 49.62           C
ATOM    454  CD1 PHE A  60      23.051  48.986  40.034  1.00 56.16           C
ATOM    455  CD2 PHE A  60      25.392  49.289  40.380  1.00 48.92           C
ATOM    456  CE1 PHE A  60      23.142  49.630  38.801  1.00 54.40           C
ATOM    457  CE2 PHE A  60      25.496  49.932  39.148  1.00 46.76           C
ATOM    458  CZ  PHE A  60      24.367  50.111  38.361  1.00 48.28           C
ATOM    459  N   LEU A  61      24.074  44.616  43.405  1.00 57.67           N
ATOM    460  CA  LEU A  61      23.926  43.826  44.632  1.00 61.72           C
ATOM    461  C   LEU A  61      25.180  43.859  45.502  1.00 63.59           C
ATOM    462  O   LEU A  61      25.117  43.611  46.716  1.00 60.02           O
ATOM    463  CB  LEU A  61      23.535  42.380  44.314  1.00 65.26           C
ATOM    464  CG  LEU A  61      22.120  42.203  43.751  1.00 71.53           C
ATOM    465  CD1 LEU A  61      21.728  40.719  43.712  1.00 76.64           C
ATOM    466  CD2 LEU A  61      21.120  43.010  44.588  1.00 73.42           C
ATOM    467  N   ASP A  62      26.315  44.171  44.885  1.00 60.23           N
ATOM    468  CA  ASP A  62      27.576  44.226  45.617  1.00 63.53           C
ATOM    469  C   ASP A  62      27.899  45.621  46.146  1.00 57.29           C
ATOM    470  O   ASP A  62      28.968  45.840  46.709  1.00 59.66           O
ATOM    471  CB  ASP A  62      28.724  43.685  44.762  1.00 66.64           C
ATOM    472  CG  ASP A  62      28.676  44.198  43.333  1.00 64.45           C
ATOM    473  OD1 ASP A  62      27.634  44.749  42.918  1.00 62.22           O
ATOM    474  OD2 ASP A  62      29.681  44.033  42.619  1.00 67.30           O
ATOM    475  N   TYR A  63      26.971  46.557  45.970  1.00 56.72           N
ATOM    476  CA  TYR A  63      27.127  47.906  46.507  1.00 62.46           C
ATOM    477  C   TYR A  63      26.049  48.220  47.529  1.00 60.78           C
ATOM    478  O   TYR A  63      24.866  47.996  47.270  1.00 61.29           O
ATOM    479  CB  TYR A  63      27.006  48.954  45.392  1.00 63.98           C
ATOM    480  CG  TYR A  63      28.090  48.917  44.345  1.00 64.03           C
ATOM    481  CD1 TYR A  63      27.968  48.120  43.220  1.00 61.53           C
ATOM    482  CD2 TYR A  63      29.227  49.703  44.476  1.00 66.34           C
ATOM    483  CE1 TYR A  63      28.958  48.095  42.261  1.00 62.28           C
ATOM    484  CE2 TYR A  63      30.222  49.683  43.526  1.00 65.22           C
ATOM    485  CZ  TYR A  63      30.084  48.877  42.418  1.00 64.72           C
ATOM    486  OH  TYR A  63      31.080  48.865  41.465  1.00 66.31           O
ATOM    487  N   PRO A  64      26.452  48.779  48.677  1.00 64.97           N
ATOM    488  CA  PRO A  64      25.547  49.321  49.696  1.00 59.05           C
ATOM    489  C   PRO A  64      24.829  50.594  49.260  1.00 61.94           C
ATOM    490  O   PRO A  64      23.732  50.863  49.740  1.00 68.94           O
ATOM    491  CB  PRO A  64      26.493  49.669  50.855  1.00 62.34           C
ATOM    492  CG  PRO A  64      27.694  48.814  50.643  1.00 72.07           C
ATOM    493  CD  PRO A  64      27.845  48.735  49.150  1.00 71.72           C
ATOM    494  N   PHE A  65      25.438  51.381  48.382  1.00 55.06           N
ATOM    495  CA  PHE A  65      24.954  52.738  48.144  1.00 56.26           C
ATOM    496  C   PHE A  65      24.443  52.962  46.727  1.00 58.91           C
ATOM    497  O   PHE A  65      24.164  54.096  46.341  1.00 61.96           O
ATOM    498  CB  PHE A  65      26.068  53.747  48.454  1.00 57.77           C
ATOM    499  CG  PHE A  65      27.348  53.464  47.728  1.00 57.91           C
ATOM    500  CD1 PHE A  65      28.354  52.727  48.334  1.00 63.44           C
ATOM    501  CD2 PHE A  65      27.531  53.900  46.421  1.00 58.59           C
ATOM    502  CE1 PHE A  65      29.530  52.446  47.659  1.00 67.34           C
ATOM    503  CE2 PHE A  65      28.705  53.626  45.739  1.00 58.22           C
ATOM    504  CZ  PHE A  65      29.703  52.894  46.353  1.00 63.55           C
ATOM    505  N   CYS A  66      24.344  51.882  45.955  1.00 57.14           N
ATOM    506  CA  CYS A  66      23.849  51.939  44.584  1.00 60.92           C
ATOM    507  C   CYS A  66      22.838  50.826  44.353  1.00 57.18           C
ATOM    508  O   CYS A  66      23.079  49.680  44.729  1.00 58.31           O
ATOM    509  CB  CYS A  66      25.001  51.778  43.584  1.00 67.37           C
ATOM    510  SG  CYS A  66      25.824  53.310  43.050  1.00 66.72           S
ATOM    511  N   SER A  67      21.708  51.167  43.738  1.00 53.31           N
ATOM    512  CA  SER A  67      20.716  50.167  43.326  1.00 54.73           C
ATOM    513  C   SER A  67      20.298  50.401  41.873  1.00 50.20           C
ATOM    514  O   SER A  67      20.403  51.519  41.363  1.00 51.45           O
ATOM    515  CB  SER A  67      19.478  50.211  44.211  1.00 51.08           C
ATOM    516  OG  SER A  67      19.763  49.722  45.491  1.00 63.30           O
ATOM    517  N   GLY A  68      19.815  49.350  41.213  1.00 46.26           N
ATOM    518  CA  GLY A  68      19.416  49.459  39.826  1.00 51.09           C
ATOM    519  C   GLY A  68      18.635  48.254  39.333  1.00 54.19           C
ATOM    520  O   GLY A  68      19.029  47.105  39.550  1.00 47.91           O
ATOM    521  N   THR A  69      17.515  48.530  38.674  1.00 56.89           N
ATOM    522  CA  THR A  69      16.717  47.511  38.013  1.00 55.20           C
ATOM    523  C   THR A  69      16.741  47.787  36.501  1.00 56.51           C
ATOM    524  O   THR A  69      16.710  48.945  36.083  1.00 58.86           O
ATOM    525  CB  THR A  69      15.273  47.528  38.531  1.00 64.42           C
ATOM    526  OG1 THR A  69      14.752  48.855  38.406  1.00 72.02           O
ATOM    527  CG2 THR A  69      15.202  47.101  40.031  1.00 47.79           C
ATOM    528  N   PHE A  70      16.824  46.743  35.676  1.00 44.71           N
ATOM    529  CA  PHE A  70      16.902  46.950  34.231  1.00 44.58           C
ATOM    530  C   PHE A  70      15.677  46.348  33.550  1.00 49.71           C
ATOM    531  O   PHE A  70      15.235  45.253  33.889  1.00 54.16           O
ATOM    532  CB  PHE A  70      18.206  46.384  33.650  1.00 47.27           C
ATOM    533  CG  PHE A  70      18.362  46.582  32.160  1.00 53.01           C
ATOM    534  CD1 PHE A  70      19.148  47.608  31.664  1.00 56.64           C
ATOM    535  CD2 PHE A  70      17.746  45.729  31.256  1.00 54.53           C
ATOM    536  CE1 PHE A  70      19.295  47.797  30.304  1.00 49.82           C
ATOM    537  CE2 PHE A  70      17.889  45.922  29.900  1.00 51.32           C
ATOM    538  CZ  PHE A  70      18.675  46.952  29.432  1.00 50.45           C
ATOM    539  N   ASN A  71      15.124  47.087  32.598  1.00 45.46           N
ATOM    540  CA  ASN A  71      13.959  46.644  31.860  1.00 51.85           C
ATOM    541  C   ASN A  71      13.917  47.339  30.489  1.00 57.41           C
ATOM    542  O   ASN A  71      14.208  48.536  30.391  1.00 55.39           O
ATOM    543  CB  ASN A  71      12.711  46.958  32.669  1.00 53.81           C
ATOM    544  CG  ASN A  71      11.462  46.444  32.017  1.00 65.54           C
ATOM    545  OD1 ASN A  71      10.595  47.221  31.619  1.00 70.65           O
ATOM    546  ND2 ASN A  71      11.359  45.123  31.891  1.00 68.18           N
ATOM    547  N   GLU A  72      13.574  46.587  29.442  1.00 63.33           N
ATOM    548  CA  GLU A  72      13.551  47.100  28.068  1.00 62.44           C
ATOM    549  C   GLU A  72      14.938  47.562  27.639  1.00 60.45           C
ATOM    550  O   GLU A  72      15.780  46.751  27.242  1.00 70.06           O
ATOM    551  CB  GLU A  72      12.540  48.245  27.902  1.00 63.47           C
ATOM    552  CG  GLU A  72      11.103  47.913  28.319  1.00 70.68           C
ATOM    553  CD  GLU A  72      10.425  46.889  27.421  1.00 85.94           C
ATOM    554  OE1 GLU A  72      11.014  46.506  26.383  1.00 92.13           O
ATOM    555  OE2 GLU A  72       9.295  46.461  27.757  1.00 90.36           O
ATOM    556  N   SER A  73      15.172  48.868  27.712  1.00 45.55           N
ATOM    557  CA  SER A  73      16.508  49.399  27.498  1.00 46.22           C
ATOM    558  C   SER A  73      16.720  50.497  28.523  1.00 48.93           C
ATOM    559  O   SER A  73      17.412  51.470  28.255  1.00 43.34           O
ATOM    560  CB  SER A  73      16.630  50.018  26.105  1.00 48.01           C
ATOM    561  OG  SER A  73      16.161  49.133  25.119  1.00 64.16           O
ATOM    562  N   ARG A  74      16.099  50.340  29.685  1.00 48.42           N
ATOM    563  CA  ARG A  74      16.092  51.385  30.700  1.00 44.89           C
ATOM    564  C   ARG A  74      16.516  50.875  32.087  1.00 46.25           C
ATOM    565  O   ARG A  74      15.889  49.963  32.652  1.00 50.75           O
ATOM    566  CB  ARG A  74      14.689  51.987  30.783  1.00 42.19           C
ATOM    567  CG  ARG A  74      14.577  53.158  31.753  1.00 43.83           C
ATOM    568  CD  ARG A  74      13.173  53.689  31.771  1.00 49.28           C
ATOM    569  NE  ARG A  74      12.915  54.399  33.021  1.00 64.49           N
ATOM    570  CZ  ARG A  74      11.729  54.888  33.357  1.00 75.23           C
ATOM    571  NH1 ARG A  74      10.698  54.754  32.521  1.00 80.08           N
ATOM    572  NH2 ARG A  74      11.571  55.513  34.520  1.00 69.71           N
ATOM    573  N   VAL A  75      17.578  51.466  32.630  1.00 43.56           N
ATOM    574  CA  VAL A  75      17.972  51.227  34.010  1.00 41.91           C
ATOM    575  C   VAL A  75      17.425  52.317  34.897  1.00 51.82           C
ATOM    576  O   VAL A  75      17.708  53.510  34.673  1.00 51.44           O
ATOM    577  CB  VAL A  75      19.476  51.330  34.207  1.00 46.85           C
ATOM    578  CG1 VAL A  75      19.853  50.738  35.568  1.00 54.37           C
ATOM    579  CG2 VAL A  75      20.188  50.645  33.104  1.00 59.25           C
ATOM    580  N   ASN A  76      16.688  51.926  35.933  1.00 49.92           N
ATOM    581  CA  ASN A  76      16.336  52.892  36.962  1.00 54.66           C
ATOM    582  C   ASN A  76      17.321  52.847  38.126  1.00 52.83           C
ATOM    583  O   ASN A  76      17.391  51.859  38.874  1.00 50.73           O
ATOM    584  CB  ASN A  76      14.898  52.747  37.439  1.00 65.03           C
ATOM    585  CG  ASN A  76      14.396  54.015  38.089  1.00 78.19           C
ATOM    586  OD1 ASN A  76      14.528  55.099  37.518  1.00 83.74           O
ATOM    587  ND2 ASN A  76      13.866  53.901  39.306  1.00 78.86           N
ATOM    588  N   LEU A  77      18.096  53.923  38.237  1.00 47.15           N
ATOM    589  CA  LEU A  77      19.210  54.009  39.165  1.00 52.49           C
ATOM    590  C   LEU A  77      18.817  54.726  40.450  1.00 55.46           C
ATOM    591  O   LEU A  77      17.986  55.636  40.440  1.00 56.00           O
ATOM    592  CB  LEU A  77      20.386  54.733  38.492  1.00 49.32           C
ATOM    593  CG  LEU A  77      20.987  54.009  37.290  1.00 49.46           C
ATOM    594  CD1 LEU A  77      21.839  54.942  36.402  1.00 52.06           C
ATOM    595  CD2 LEU A  77      21.813  52.837  37.773  1.00 46.47           C
ATOM    596  N   THR A  78      19.402  54.289  41.561  1.00 58.90           N
ATOM    597  CA  THR A  78      19.229  54.955  42.852  1.00 54.94           C
ATOM    598  C   THR A  78      20.565  55.004  43.581  1.00 60.13           C
ATOM    599  O   THR A  78      21.161  53.961  43.878  1.00 61.55           O
ATOM    600  CB  THR A  78      18.186  54.257  43.733  1.00 56.50           C
ATOM    601  OG1 THR A  78      16.892  54.386  43.135  1.00 59.45           O
ATOM    602  CG2 THR A  78      18.145  54.888  45.106  1.00 63.41           C
ATOM    603  N   ILE A  79      21.046  56.220  43.838  1.00 58.32           N
ATOM    604  CA  ILE A  79      22.264  56.422  44.617  1.00 56.40           C
ATOM    605  C   ILE A  79      21.914  56.854  46.043  1.00 62.55           C
ATOM    606  O   ILE A  79      21.050  57.713  46.250  1.00 62.68           O
ATOM    607  CB  ILE A  79      23.174  57.474  43.965  1.00 51.73           C
ATOM    608  CG1 ILE A  79      23.367  57.150  42.487  1.00 54.20           C
ATOM    609  CG2 ILE A  79      24.512  57.535  44.669  1.00 50.67           C
ATOM    610  CD1 ILE A  79      24.419  58.007  41.788  1.00 58.83           C
ATOM    611  N   GLN A  80      22.576  56.242  47.022  1.00 64.54           N
ATOM    612  CA  GLN A  80      22.331  56.542  48.425  1.00 65.63           C
ATOM    613  C   GLN A  80      23.567  57.131  49.090  1.00 67.87           C
ATOM    614  O   GLN A  80      24.642  57.155  48.494  1.00 72.14           O
ATOM    615  CB  GLN A  80      21.903  55.284  49.168  1.00 71.37           C
ATOM    616  CG  GLN A  80      20.431  54.992  49.089  1.00 79.81           C
ATOM    617  CD  GLN A  80      20.071  53.711  49.806  1.00 92.64           C
ATOM    618  OE1 GLN A  80      20.356  52.617  49.314  1.00 94.97           O
ATOM    619  NE2 GLN A  80      19.457  53.836  50.987  1.00 99.76           N
ATOM    620  N   GLY A  81      23.403  57.595  50.328  1.00 66.97           N
ATOM    621  CA  GLY A  81      24.482  58.203  51.091  1.00 62.40           C
ATOM    622  C   GLY A  81      25.075  59.448  50.459  1.00 60.05           C
ATOM    623  O   GLY A  81      26.252  59.747  50.660  1.00 65.75           O
ATOM    624  N   LEU A  82      24.268  60.162  49.677  1.00 52.86           N
ATOM    625  CA  LEU A  82      24.690  61.436  49.093  1.00 57.06           C
ATOM    626  C   LEU A  82      24.762  62.544  50.138  1.00 64.53           C
ATOM    627  O   LEU A  82      23.885  62.646  50.987  1.00 71.51           O
ATOM    628  CB  LEU A  82      23.733  61.852  47.980  1.00 54.91           C
ATOM    629  CG  LEU A  82      23.793  60.906  46.786  1.00 54.49           C
ATOM    630  CD1 LEU A  82      22.796  61.320  45.724  1.00 56.12           C
ATOM    631  CD2 LEU A  82      25.212  60.905  46.249  1.00 51.06           C
ATOM    632  N   ARG A  83      25.811  63.361  50.068  1.00 65.65           N
ATOM    633  CA  ARG A  83      25.987  64.505  50.970  1.00 67.45           C
ATOM    634  C   ARG A  83      25.926  65.789  50.160  1.00 68.55           C
ATOM    635  O   ARG A  83      25.973  65.750  48.937  1.00 69.03           O
ATOM    636  CB  ARG A  83      27.346  64.460  51.672  1.00 64.68           C
ATOM    637  CG  ARG A  83      27.560  63.331  52.659  1.00 76.29           C
ATOM    638  CD  ARG A  83      29.049  63.130  52.885  1.00 84.27           C
ATOM    639  NE  ARG A  83      29.731  62.932  51.605  1.00 85.08           N
ATOM    640  CZ  ARG A  83      31.051  62.978  51.434  1.00 86.66           C
ATOM    641  NH1 ARG A  83      31.855  63.220  52.468  1.00 88.42           N
ATOM    642  NH2 ARG A  83      31.566  62.785  50.225  1.00 82.05           N
ATOM    643  N   ALA A  84      25.849  66.925  50.847  1.00 66.50           N
ATOM    644  CA  ALA A  84      25.813  68.219  50.177  1.00 66.97           C
ATOM    645  C   ALA A  84      27.005  68.345  49.239  1.00 66.67           C
ATOM    646  O   ALA A  84      26.863  68.777  48.096  1.00 69.11           O
ATOM    647  CB  ALA A  84      25.804  69.361  51.210  1.00 64.10           C
ATOM    648  N   VAL A  85      28.171  67.921  49.719  1.00 61.05           N
ATOM    649  CA  VAL A  85      29.406  68.008  48.944  1.00 70.52           C
ATOM    650  C   VAL A  85      29.397  67.071  47.731  1.00 68.36           C
ATOM    651  O   VAL A  85      30.239  67.190  46.837  1.00 65.43           O
ATOM    652  CB  VAL A  85      30.638  67.715  49.831  1.00 82.61           C
ATOM    653  CG1 VAL A  85      30.822  66.217  50.014  1.00 80.22           C
ATOM    654  CG2 VAL A  85      31.893  68.349  49.241  1.00 91.92           C
ATOM    655  N   ASP A  86      28.438  66.148  47.701  1.00 66.52           N
ATOM    656  CA  ASP A  86      28.332  65.188  46.607  1.00 67.51           C
ATOM    657  C   ASP A  86      27.533  65.775  45.449  1.00 66.04           C
ATOM    658  O   ASP A  86      27.265  65.096  44.460  1.00 63.44           O
ATOM    659  CB  ASP A  86      27.705  63.875  47.078  1.00 68.45           C
ATOM    660  CG  ASP A  86      28.670  63.022  47.889  1.00 75.07           C
ATOM    661  OD1 ASP A  86      29.893  63.103  47.641  1.00 78.64           O
ATOM    662  OD2 ASP A  86      28.205  62.269  48.772  1.00 74.93           O
ATOM    663  N   THR A  87      27.139  67.035  45.596  1.00 65.14           N
ATOM    664  CA  THR A  87      26.526  67.784  44.510  1.00 61.75           C
ATOM    665  C   THR A  87      27.454  67.759  43.298  1.00 60.09           C
ATOM    666  O   THR A  87      28.613  68.153  43.392  1.00 62.56           O
ATOM    667  CB  THR A  87      26.246  69.237  44.947  1.00 62.75           C
ATOM    668  OG1 THR A  87      25.252  69.228  45.979  1.00 65.97           O
ATOM    669  CG2 THR A  87      25.735  70.062  43.790  1.00 58.20           C
ATOM    670  N   GLY A  88      26.964  67.265  42.167  1.00 57.09           N
ATOM    671  CA  GLY A  88      27.803  67.197  40.982  1.00 62.55           C
ATOM    672  C   GLY A  88      27.167  66.488  39.801  1.00 56.28           C
ATOM    673  O   GLY A  88      25.973  66.165  39.830  1.00 57.77           O
ATOM    674  N   LEU A  89      27.969  66.243  38.768  1.00 47.84           N
ATOM    675  CA  LEU A  89      27.474  65.685  37.504  1.00 51.62           C
ATOM    676  C   LEU A  89      27.717  64.182  37.393  1.00 52.94           C
ATOM    677  O   LEU A  89      28.859  63.718  37.423  1.00 54.87           O
ATOM    678  CB  LEU A  89      28.122  66.400  36.310  1.00 53.20           C
ATOM    679  CG  LEU A  89      27.525  66.067  34.942  1.00 49.63           C
ATOM    680  CD1 LEU A  89      26.044  66.412  34.920  1.00 41.66           C
ATOM    681  CD2 LEU A  89      28.277  66.800  33.821  1.00 50.23           C
ATOM    682  N   TYR A  90      26.633  63.427  37.257  1.00 51.60           N
ATOM    683  CA  TYR A  90      26.705  61.969  37.263  1.00 50.58           C
ATOM    684  C   TYR A  90      26.342  61.387  35.898  1.00 45.98           C
ATOM    685  O   TYR A  90      25.222  61.532  35.426  1.00 45.84           O
ATOM    686  CB  TYR A  90      25.800  61.396  38.359  1.00 47.79           C
ATOM    687  CG  TYR A  90      26.311  61.667  39.749  1.00 48.25           C
ATOM    688  CD1 TYR A  90      26.088  62.890  40.364  1.00 53.46           C
ATOM    689  CD2 TYR A  90      27.026  60.694  40.448  1.00 50.28           C
ATOM    690  CE1 TYR A  90      26.556  63.140  41.652  1.00 60.84           C
ATOM    691  CE2 TYR A  90      27.503  60.933  41.724  1.00 54.84           C
ATOM    692  CZ  TYR A  90      27.264  62.157  42.325  1.00 61.35           C
ATOM    693  OH  TYR A  90      27.743  62.395  43.594  1.00 62.98           O
ATOM    694  N   LEU A  91      27.316  60.729  35.279  1.00 43.48           N
ATOM    695  CA  LEU A  91      27.192  60.266  33.917  1.00 47.97           C
ATOM    696  C   LEU A  91      26.845  58.793  33.876  1.00 49.27           C
ATOM    697  O   LEU A  91      27.432  57.984  34.584  1.00 56.12           O
ATOM    698  CB  LEU A  91      28.491  60.511  33.157  1.00 48.38           C
ATOM    699  CG  LEU A  91      28.786  61.952  32.762  1.00 53.55           C
ATOM    700  CD1 LEU A  91      30.055  62.433  33.426  1.00 62.83           C
ATOM    701  CD2 LEU A  91      28.912  62.065  31.246  1.00 50.94           C
ATOM    702  N   CYS A  92      25.868  58.468  33.045  1.00 51.12           N
ATOM    703  CA  CYS A  92      25.487  57.092  32.795  1.00 53.63           C
ATOM    704  C   CYS A  92      26.154  56.576  31.523  1.00 53.39           C
ATOM    705  O   CYS A  92      25.897  57.065  30.415  1.00 52.41           O
ATOM    706  CB  CYS A  92      23.973  56.993  32.674  1.00 52.70           C
ATOM    707  SG  CYS A  92      23.410  55.324  32.559  1.00 85.91           S
ATOM    708  N   LYS A  93      27.038  55.604  31.692  1.00 46.86           N
ATOM    709  CA  LYS A  93      27.693  54.966  30.571  1.00 45.93           C
ATOM    710  C   LYS A  93      27.054  53.591  30.339  1.00 52.37           C
ATOM    711  O   LYS A  93      26.901  52.794  31.270  1.00 48.13           O
ATOM    712  CB  LYS A  93      29.181  54.833  30.844  1.00 44.37           C
ATOM    713  CG  LYS A  93      29.971  54.179  29.726  1.00 50.02           C
ATOM    714  CD  LYS A  93      31.385  53.967  30.184  1.00 51.25           C
ATOM    715  CE  LYS A  93      32.231  53.361  29.116  1.00 55.05           C
ATOM    716  NZ  LYS A  93      33.660  53.380  29.533  1.00 60.37           N
ATOM    717  N   VAL A  94      26.649  53.338  29.098  1.00 48.67           N
ATOM    718  CA  VAL A  94      26.004  52.077  28.745  1.00 51.63           C
ATOM    719  C   VAL A  94      26.819  51.316  27.713  1.00 49.30           C
ATOM    720  O   VAL A  94      27.205  51.873  26.685  1.00 47.42           O
ATOM    721  CB  VAL A  94      24.575  52.287  28.233  1.00 45.12           C
ATOM    722  CG1 VAL A  94      23.958  50.948  27.821  1.00 45.37           C
ATOM    723  CG2 VAL A  94      23.749  52.933  29.320  1.00 46.62           C
ATOM    724  N   GLU A  95      27.114  50.055  28.014  1.00 48.30           N
ATOM    725  CA  GLU A  95      27.822  49.211  27.069  1.00 54.59           C
ATOM    726  C   GLU A  95      27.069  47.917  26.772  1.00 53.95           C
ATOM    727  O   GLU A  95      26.640  47.216  27.691  1.00 47.13           O
ATOM    728  CB  GLU A  95      29.210  48.878  27.590  1.00 53.53           C
ATOM    729  CG  GLU A  95      30.150  50.015  27.685  1.00 50.92           C
ATOM    730  CD  GLU A  95      31.374  49.636  28.461  1.00 51.89           C
ATOM    731  OE1 GLU A  95      32.377  49.270  27.819  1.00 52.49           O
ATOM    732  OE2 GLU A  95      31.328  49.690  29.717  1.00 54.13           O
ATOM    733  N   LEU A  96      26.903  47.615  25.485  1.00 53.81           N
ATOM    734  CA  LEU A  96      26.312  46.350  25.055  1.00 47.84           C
ATOM    735  C   LEU A  96      27.455  45.390  24.780  1.00 50.57           C
ATOM    736  O   LEU A  96      28.099  45.492  23.736  1.00 49.71           O
ATOM    737  CB  LEU A  96      25.468  46.539  23.796  1.00 47.11           C
ATOM    738  CG  LEU A  96      24.382  47.614  23.868  1.00 50.41           C
ATOM    739  CD1 LEU A  96      23.408  47.546  22.676  1.00 41.45           C
ATOM    740  CD2 LEU A  96      23.633  47.555  25.197  1.00 44.18           C
ATOM    741  N   MET A  97      27.679  44.452  25.707  1.00 45.60           N
ATOM    742  CA  MET A  97      28.941  43.720  25.822  1.00 51.38           C
ATOM    743  C   MET A  97      29.051  42.419  25.033  1.00 57.55           C
ATOM    744  O   MET A  97      30.155  41.994  24.710  1.00 63.34           O
ATOM    745  CB  MET A  97      29.214  43.396  27.299  1.00 62.07           C
ATOM    746  CG  MET A  97      30.654  43.649  27.760  1.00 73.63           C
ATOM    747  SD  MET A  97      30.887  45.413  28.016  1.00 60.79           S
ATOM    748  CE  MET A  97      29.238  45.729  28.567  1.00 74.18           C
ATOM    749  N   TYR A  98      27.923  41.765  24.771  1.00 57.12           N
ATOM    750  CA  TYR A  98      27.918  40.490  24.044  1.00 53.30           C
ATOM    751  C   TYR A  98      26.498  40.195  23.580  1.00 51.23           C
ATOM    752  O   TYR A  98      25.544  40.477  24.304  1.00 50.71           O
ATOM    753  CB  TYR A  98      28.449  39.343  24.924  1.00 52.16           C
ATOM    754  CG  TYR A  98      28.602  38.043  24.170  1.00 52.69           C
ATOM    755  CD1 TYR A  98      29.691  37.835  23.323  1.00 58.22           C
ATOM    756  CD2 TYR A  98      27.655  37.029  24.283  1.00 52.57           C
ATOM    757  CE1 TYR A  98      29.838  36.653  22.608  1.00 56.96           C
ATOM    758  CE2 TYR A  98      27.791  35.824  23.554  1.00 53.78           C
ATOM    759  CZ  TYR A  98      28.888  35.654  22.724  1.00 59.09           C
ATOM    760  OH  TYR A  98      29.056  34.484  22.005  1.00 71.32           O
ATOM    761  N   PRO A  99      26.343  39.641  22.363  1.00 56.31           N
ATOM    762  CA  PRO A  99      27.393  39.271  21.408  1.00 54.07           C
ATOM    763  C   PRO A  99      27.821  40.447  20.543  1.00 50.52           C
ATOM    764  O   PRO A  99      27.167  41.494  20.603  1.00 47.30           O
ATOM    765  CB  PRO A  99      26.725  38.167  20.570  1.00 60.25           C
ATOM    766  CG  PRO A  99      25.295  38.452  20.626  1.00 60.81           C
ATOM    767  CD  PRO A  99      25.008  39.255  21.880  1.00 61.11           C
ATOM    768  N   PRO A 100      28.905  40.290  19.756  1.00 58.28           N
ATOM    769  CA  PRO A 100      29.238  41.307  18.746  1.00 55.62           C
ATOM    770  C   PRO A 100      28.006  41.696  17.933  1.00 53.91           C
ATOM    771  O   PRO A 100      27.165  40.848  17.663  1.00 52.50           O
ATOM    772  CB  PRO A 100      30.241  40.581  17.847  1.00 54.74           C
ATOM    773  CG  PRO A 100      30.915  39.632  18.749  1.00 63.02           C
ATOM    774  CD  PRO A 100      29.865  39.171  19.738  1.00 62.65           C
ATOM    775  N   PRO A 101      27.891  42.971  17.543  1.00 56.39           N
ATOM    776  CA  PRO A 101      28.881  44.009  17.825  1.00 51.34           C
ATOM    777  C   PRO A 101      28.716  44.679  19.183  1.00 47.33           C
ATOM    778  O   PRO A 101      27.629  44.764  19.780  1.00 49.48           O
ATOM    779  CB  PRO A 101      28.625  45.031  16.714  1.00 54.94           C
ATOM    780  CG  PRO A 101      27.170  44.896  16.428  1.00 54.91           C
ATOM    781  CD  PRO A 101      26.859  43.430  16.593  1.00 54.33           C
ATOM    782  N   TYR A 102      29.848  45.167  19.665  1.00 46.08           N
ATOM    783  CA  TYR A 102      29.910  45.988  20.855  1.00 51.32           C
ATOM    784  C   TYR A 102      29.311  47.348  20.516  1.00 52.12           C
ATOM    785  O   TYR A 102      29.554  47.863  19.434  1.00 50.99           O
ATOM    786  CB  TYR A 102      31.381  46.125  21.242  1.00 53.81           C
ATOM    787  CG  TYR A 102      31.698  47.120  22.342  1.00 56.19           C
ATOM    788  CD1 TYR A 102      31.460  46.811  23.680  1.00 56.69           C
ATOM    789  CD2 TYR A 102      32.283  48.350  22.041  1.00 52.94           C
ATOM    790  CE1 TYR A 102      31.766  47.713  24.683  1.00 56.50           C
ATOM    791  CE2 TYR A 102      32.598  49.257  23.033  1.00 53.13           C
ATOM    792  CZ  TYR A 102      32.339  48.929  24.353  1.00 58.70           C
ATOM    793  OH  TYR A 102      32.651  49.816  25.342  1.00 64.97           O
ATOM    794  N   PHE A 103      28.505  47.899  21.425  1.00 51.91           N
ATOM    795  CA  PHE A 103      28.085  49.304  21.364  1.00 50.83           C
ATOM    796  C   PHE A 103      28.374  49.988  22.710  1.00 52.64           C
ATOM    797  O   PHE A 103      28.288  49.363  23.779  1.00 49.74           O
ATOM    798  CB  PHE A 103      26.585  49.439  21.064  1.00 44.74           C
ATOM    799  CG  PHE A 103      26.192  49.032  19.675  1.00 50.89           C
ATOM    800  CD1 PHE A 103      25.765  47.733  19.417  1.00 54.85           C
ATOM    801  CD2 PHE A 103      26.232  49.947  18.631  1.00 52.87           C
ATOM    802  CE1 PHE A 103      25.403  47.352  18.148  1.00 55.90           C
ATOM    803  CE2 PHE A 103      25.872  49.565  17.345  1.00 55.61           C
ATOM    804  CZ  PHE A 103      25.454  48.271  17.106  1.00 53.99           C
ATOM    805  N   VAL A 104      28.715  51.269  22.654  1.00 41.18           N
ATOM    806  CA  VAL A 104      28.945  52.045  23.855  1.00 45.24           C
ATOM    807  C   VAL A 104      28.327  53.426  23.655  1.00 52.02           C
ATOM    808  O   VAL A 104      28.424  54.012  22.573  1.00 47.68           O
ATOM    809  CB  VAL A 104      30.449  52.156  24.200  1.00 46.40           C
ATOM    810  CG1 VAL A 104      31.232  52.787  23.042  1.00 45.85           C
ATOM    811  CG2 VAL A 104      30.651  52.968  25.477  1.00 48.11           C
ATOM    812  N   GLY A 105      27.668  53.927  24.691  1.00 51.90           N
ATOM    813  CA  GLY A 105      27.155  55.287  24.675  1.00 53.84           C
ATOM    814  C   GLY A 105      27.297  55.931  26.045  1.00 51.97           C
ATOM    815  O   GLY A 105      27.310  55.249  27.073  1.00 50.27           O
ATOM    816  N   MET A 106      27.399  57.250  26.061  1.00 46.92           N
ATOM    817  CA  MET A 106      27.556  57.998  27.301  1.00 45.90           C
ATOM    818  C   MET A 106      26.462  59.066  27.398  1.00 46.44           C
ATOM    819  O   MET A 106      26.307  59.888  26.491  1.00 49.51           O
ATOM    820  CB  MET A 106      28.947  58.640  27.306  1.00 56.14           C
ATOM    821  CG  MET A 106      29.273  59.510  28.513  1.00 64.58           C
ATOM    822  SD  MET A 106      29.924  58.601  29.927  1.00 71.56           S
ATOM    823  CE  MET A 106      31.469  57.989  29.257  1.00 61.95           C
ATOM    824  N   GLY A 107      25.691  59.046  28.481  1.00 46.50           N
ATOM    825  CA  GLY A 107      24.684  60.072  28.721  1.00 44.70           C
ATOM    826  C   GLY A 107      25.301  61.457  28.904  1.00 44.09           C
ATOM    827  O   GLY A 107      26.507  61.565  29.102  1.00 43.43           O
ATOM    828  N   ASN A 108      24.486  62.511  28.823  1.00 46.36           N
ATOM    829  CA  ASN A 108      24.982  63.897  28.988  1.00 48.27           C
ATOM    830  C   ASN A 108      25.308  64.214  30.446  1.00 51.87           C
ATOM    831  O   ASN A 108      26.023  65.169  30.754  1.00 55.36           O
ATOM    832  CB  ASN A 108      23.953  64.911  28.472  1.00 50.90           C
ATOM    833  CG  ASN A 108      23.698  64.792  26.974  1.00 53.52           C
ATOM    834  OD1 ASN A 108      24.564  64.357  26.213  1.00 53.66           O
ATOM    835  ND2 ASN A 108      22.504  65.197  26.544  1.00 54.78           N
ATOM    836  N   GLY A 109      24.757  63.410  31.347  1.00 49.22           N
ATOM    837  CA  GLY A 109      25.018  63.584  32.756  1.00 54.61           C
ATOM    838  C   GLY A 109      23.797  64.114  33.462  1.00 57.00           C
ATOM    839  O   GLY A 109      23.038  64.910  32.904  1.00 56.30           O
ATOM    840  N   THR A 110      23.599  63.651  34.688  1.00 54.18           N
ATOM    841  CA  THR A 110      22.537  64.163  35.524  1.00 51.50           C
ATOM    842  C   THR A 110      23.170  64.978  36.644  1.00 55.15           C
ATOM    843  O   THR A 110      23.992  64.470  37.410  1.00 52.28           O
ATOM    844  CB  THR A 110      21.704  63.009  36.120  1.00 54.66           C
ATOM    845  OG1 THR A 110      21.002  62.316  35.069  1.00 49.13           O
ATOM    846  CG2 THR A 110      20.710  63.535  37.159  1.00 53.36           C
ATOM    847  N   GLN A 111      22.810  66.253  36.731  1.00 55.01           N
ATOM    848  CA  GLN A 111      23.266  67.069  37.844  1.00 56.81           C
ATOM    849  C   GLN A 111      22.475  66.712  39.100  1.00 52.45           C
ATOM    850  O   GLN A 111      21.243  66.741  39.101  1.00 53.54           O
ATOM    851  CB  GLN A 111      23.135  68.552  37.515  1.00 58.05           C
ATOM    852  CG  GLN A 111      23.422  69.474  38.687  1.00 58.16           C
ATOM    853  CD  GLN A 111      24.882  69.491  39.117  1.00 56.15           C
ATOM    854  OE1 GLN A 111      25.769  69.037  38.397  1.00 57.86           O
ATOM    855  NE2 GLN A 111      25.131  70.015  40.308  1.00 61.08           N
ATOM    856  N   ILE A 112      23.182  66.344  40.162  1.00 48.95           N
ATOM    857  CA  ILE A 112      22.504  65.983  41.401  1.00 53.71           C
ATOM    858  C   ILE A 112      22.722  67.011  42.506  1.00 48.72           C
ATOM    859  O   ILE A 112      23.836  67.196  42.983  1.00 53.56           O
ATOM    860  CB  ILE A 112      22.915  64.583  41.919  1.00 49.93           C
ATOM    861  CG1 ILE A 112      22.571  63.513  40.886  1.00 44.35           C
ATOM    862  CG2 ILE A 112      22.219  64.292  43.256  1.00 51.88           C
ATOM    863  CD1 ILE A 112      22.841  62.105  41.374  1.00 47.26           C
ATOM    864  N   TYR A 113      21.647  67.676  42.907  1.00 52.70           N
ATOM    865  CA  TYR A 113      21.707  68.629  44.012  1.00 57.23           C
ATOM    866  C   TYR A 113      21.219  67.970  45.267  1.00 57.11           C
ATOM    867  O   TYR A 113      20.169  67.330  45.269  1.00 60.78           O
ATOM    868  CB  TYR A 113      20.831  69.837  43.730  1.00 58.52           C
ATOM    869  CG  TYR A 113      21.461  70.835  42.800  1.00 63.24           C
ATOM    870  CD1 TYR A 113      22.338  71.795  43.280  1.00 65.16           C
ATOM    871  CD2 TYR A 113      21.172  70.829  41.443  1.00 62.13           C
ATOM    872  CE1 TYR A 113      22.913  72.723  42.432  1.00 69.08           C
ATOM    873  CE2 TYR A 113      21.742  71.756  40.592  1.00 67.49           C
ATOM    874  CZ  TYR A 113      22.612  72.699  41.095  1.00 69.69           C
ATOM    875  OH  TYR A 113      23.189  73.623  40.256  1.00 80.32           O
ATOM    876  N   VAL A 114      21.975  68.123  46.338  1.00 57.49           N
ATOM    877  CA  VAL A 114      21.608  67.479  47.589  1.00 70.79           C
ATOM    878  C   VAL A 114      21.091  68.461  48.645  1.00 79.93           C
ATOM    879  O   VAL A 114      21.819  69.343  49.108  1.00 80.45           O
ATOM    880  CB  VAL A 114      22.776  66.671  48.149  1.00 69.88           C
ATOM    881  CG1 VAL A 114      22.354  65.941  49.398  1.00 70.64           C
ATOM    882  CG2 VAL A 114      23.263  65.692  47.097  1.00 67.98           C
ATOM    883  N   ILE A 115      19.824  68.287  49.014  1.00 84.91           N
ATOM    884  CA  ILE A 115      19.174  69.116  50.021  1.00 95.13           C
ATOM    885  C   ILE A 115      19.787  68.910  51.405  1.00 92.25           C
ATOM    886  O   ILE A 115      20.277  69.859  52.020  1.00 97.60           O
ATOM    887  CB  ILE A 115      17.651  68.832  50.081  1.00 98.97           C
ATOM    888  CG1 ILE A 115      16.999  69.110  48.720  1.00 96.26           C
ATOM    889  CG2 ILE A 115      16.998  69.661  51.174  1.00103.35           C
ATOM    890  CD1 ILE A 115      15.510  68.804  48.662  1.00 95.50           C
