# Supplementary material for: A non-redundant data set of nanobody-antigen crystal structures
Source: Data Brief. 2019 Mar 6;24:103754. doi: 10.1016/j.dib.2019.103754 (PMC6441729; doi:10.1016/j.dib.2019.103754)
Supplement: Multimedia component 5 [file mmc5.zip › Data_set/Ag_1/5e7f_1.pdb]

ATOM      1  N   ASP G  47     -52.398 -35.628  98.905  1.00 77.67           N
ATOM      2  CA  ASP G  47     -52.059 -34.646  97.874  1.00 76.25           C
ATOM      3  C   ASP G  47     -50.584 -34.286  97.918  1.00 75.47           C
ATOM      4  O   ASP G  47     -49.960 -34.356  98.977  1.00 73.71           O
ATOM      5  CB  ASP G  47     -52.908 -33.383  98.015  1.00 80.18           C
ATOM      6  CG  ASP G  47     -54.401 -33.627  98.055  1.00101.91           C
ATOM      7  OD1 ASP G  47     -54.849 -34.656  97.504  1.00105.96           O
ATOM      8  OD2 ASP G  47     -55.125 -32.797  98.660  1.00110.87           O
ATOM      9  N   VAL G  48     -50.026 -33.924  96.754  1.00 69.63           N
ATOM     10  CA  VAL G  48     -48.631 -33.526  96.582  1.00 65.41           C
ATOM     11  C   VAL G  48     -48.604 -32.000  96.438  1.00 72.85           C
ATOM     12  O   VAL G  48     -49.469 -31.426  95.753  1.00 76.83           O
ATOM     13  CB  VAL G  48     -48.017 -34.219  95.350  1.00 66.78           C
ATOM     14  CG1 VAL G  48     -46.572 -33.788  95.133  1.00 63.89           C
ATOM     15  CG2 VAL G  48     -48.121 -35.729  95.456  1.00 66.42           C
ATOM     16  N   SER G  49     -47.628 -31.342  97.092  1.00 66.16           N
ATOM     17  CA  SER G  49     -47.480 -29.888  97.005  1.00 65.95           C
ATOM     18  C   SER G  49     -46.821 -29.519  95.676  1.00 67.15           C
ATOM     19  O   SER G  49     -46.237 -30.392  95.030  1.00 65.53           O
ATOM     20  CB  SER G  49     -46.616 -29.380  98.156  1.00 69.10           C
ATOM     21  OG  SER G  49     -45.252 -29.744  97.993  1.00 78.61           O
ATOM     22  N   VAL G  50     -46.870 -28.226  95.291  1.00 63.27           N
ATOM     23  CA  VAL G  50     -46.213 -27.699  94.086  1.00 62.49           C
ATOM     24  C   VAL G  50     -44.707 -28.030  94.169  1.00 65.30           C
ATOM     25  O   VAL G  50     -44.147 -28.558  93.211  1.00 64.38           O
ATOM     26  CB  VAL G  50     -46.479 -26.185  93.907  1.00 67.91           C
ATOM     27  CG1 VAL G  50     -45.728 -25.618  92.714  1.00 67.97           C
ATOM     28  CG2 VAL G  50     -47.963 -25.908  93.762  1.00 70.89           C
ATOM     29  N   ASP G  51     -44.080 -27.791  95.343  1.00 62.32           N
ATOM     30  CA  ASP G  51     -42.662 -28.067  95.582  1.00 60.23           C
ATOM     31  C   ASP G  51     -42.340 -29.554  95.415  1.00 61.64           C
ATOM     32  O   ASP G  51     -41.339 -29.903  94.767  1.00 60.41           O
ATOM     33  CB  ASP G  51     -42.225 -27.549  96.951  1.00 62.22           C
ATOM     34  CG  ASP G  51     -40.717 -27.581  97.137  1.00 85.05           C
ATOM     35  OD1 ASP G  51     -40.034 -26.645  96.645  1.00 87.35           O
ATOM     36  OD2 ASP G  51     -40.214 -28.547  97.765  1.00 95.38           O
ATOM     37  N   GLY G  52     -43.203 -30.400  95.978  1.00 57.20           N
ATOM     38  CA  GLY G  52     -43.085 -31.850  95.887  1.00 56.09           C
ATOM     39  C   GLY G  52     -43.191 -32.331  94.459  1.00 63.02           C
ATOM     40  O   GLY G  52     -42.361 -33.133  94.010  1.00 63.21           O
ATOM     41  N   ASP G  53     -44.188 -31.775  93.718  1.00 59.55           N
ATOM     42  CA  ASP G  53     -44.447 -32.070  92.318  1.00 59.45           C
ATOM     43  C   ASP G  53     -43.266 -31.653  91.456  1.00 65.39           C
ATOM     44  O   ASP G  53     -42.839 -32.448  90.626  1.00 66.12           O
ATOM     45  CB  ASP G  53     -45.734 -31.384  91.841  1.00 62.52           C
ATOM     46  CG  ASP G  53     -46.254 -31.881  90.504  1.00 65.95           C
ATOM     47  OD1 ASP G  53     -46.122 -33.095  90.230  1.00 63.51           O
ATOM     48  OD2 ASP G  53     -46.837 -31.065  89.745  1.00 71.39           O
ATOM     49  N   PHE G  54     -42.710 -30.433  91.678  1.00 62.45           N
ATOM     50  CA  PHE G  54     -41.564 -29.894  90.936  1.00 62.28           C
ATOM     51  C   PHE G  54     -40.355 -30.804  91.049  1.00 65.33           C
ATOM     52  O   PHE G  54     -39.787 -31.162  90.017  1.00 64.56           O
ATOM     53  CB  PHE G  54     -41.217 -28.458  91.384  1.00 64.41           C
ATOM     54  CG  PHE G  54     -42.000 -27.311  90.765  1.00 69.22           C
ATOM     55  CD1 PHE G  54     -43.223 -27.532  90.131  1.00 73.92           C
ATOM     56  CD2 PHE G  54     -41.546 -26.001  90.872  1.00 72.66           C
ATOM     57  CE1 PHE G  54     -43.949 -26.472  89.594  1.00 76.91           C
ATOM     58  CE2 PHE G  54     -42.282 -24.939  90.333  1.00 77.89           C
ATOM     59  CZ  PHE G  54     -43.474 -25.184  89.700  1.00 77.17           C
ATOM     60  N   THR G  55     -40.033 -31.257  92.281  1.00 62.04           N
ATOM     61  CA  THR G  55     -38.921 -32.172  92.566  1.00 60.86           C
ATOM     62  C   THR G  55     -39.136 -33.518  91.848  1.00 68.12           C
ATOM     63  O   THR G  55     -38.237 -34.034  91.182  1.00 68.59           O
ATOM     64  CB  THR G  55     -38.800 -32.377  94.087  1.00 63.94           C
ATOM     65  OG1 THR G  55     -38.573 -31.120  94.730  1.00 66.38           O
ATOM     66  CG2 THR G  55     -37.704 -33.396  94.445  1.00 57.09           C
ATOM     67  N   MET G  56     -40.353 -34.068  91.986  1.00 66.57           N
ATOM     68  CA  MET G  56     -40.763 -35.316  91.373  1.00 67.43           C
ATOM     69  C   MET G  56     -40.720 -35.259  89.871  1.00 72.99           C
ATOM     70  O   MET G  56     -40.263 -36.227  89.276  1.00 75.48           O
ATOM     71  CB  MET G  56     -42.106 -35.779  91.897  1.00 70.77           C
ATOM     72  CG  MET G  56     -41.928 -36.580  93.161  1.00 73.12           C
ATOM     73  SD  MET G  56     -43.372 -36.791  94.224  1.00 78.67           S
ATOM     74  CE  MET G  56     -44.540 -37.423  93.057  1.00 78.59           C
ATOM     75  N   LYS G  57     -41.096 -34.125  89.259  1.00 67.44           N
ATOM     76  CA  LYS G  57     -41.041 -33.942  87.811  1.00 67.42           C
ATOM     77  C   LYS G  57     -39.615 -33.678  87.317  1.00 71.10           C
ATOM     78  O   LYS G  57     -39.245 -34.189  86.271  1.00 72.69           O
ATOM     79  CB  LYS G  57     -41.993 -32.830  87.363  1.00 70.71           C
ATOM     80  CG  LYS G  57     -43.461 -33.123  87.652  1.00 68.96           C
ATOM     81  CD  LYS G  57     -44.060 -34.222  86.796  1.00 68.46           C
ATOM     82  CE  LYS G  57     -45.069 -35.006  87.585  1.00 67.19           C
ATOM     83  NZ  LYS G  57     -46.371 -34.300  87.694  1.00 75.64           N
ATOM     84  N   LYS G  58     -38.808 -32.913  88.076  1.00 66.74           N
ATOM     85  CA  LYS G  58     -37.408 -32.591  87.760  1.00 66.14           C
ATOM     86  C   LYS G  58     -36.570 -33.862  87.512  1.00 70.08           C
ATOM     87  O   LYS G  58     -35.858 -33.946  86.515  1.00 70.36           O
ATOM     88  CB  LYS G  58     -36.788 -31.763  88.905  1.00 66.92           C
ATOM     89  CG  LYS G  58     -35.434 -31.164  88.564  1.00 70.22           C
ATOM     90  CD  LYS G  58     -34.896 -30.300  89.690  1.00 68.02           C
ATOM     91  CE  LYS G  58     -33.633 -29.625  89.219  1.00 82.56           C
ATOM     92  NZ  LYS G  58     -33.125 -28.648  90.205  1.00 95.47           N
ATOM     93  N   PHE G  59     -36.678 -34.847  88.417  1.00 66.59           N
ATOM     94  CA  PHE G  59     -35.927 -36.100  88.336  1.00 65.98           C
ATOM     95  C   PHE G  59     -36.762 -37.293  87.834  1.00 74.58           C
ATOM     96  O   PHE G  59     -36.322 -38.435  87.952  1.00 74.22           O
ATOM     97  CB  PHE G  59     -35.275 -36.408  89.694  1.00 64.19           C
ATOM     98  CG  PHE G  59     -34.438 -35.275  90.237  1.00 62.62           C
ATOM     99  CD1 PHE G  59     -33.163 -35.027  89.733  1.00 63.10           C
ATOM    100  CD2 PHE G  59     -34.925 -34.451  91.245  1.00 62.52           C
ATOM    101  CE1 PHE G  59     -32.387 -33.980  90.236  1.00 62.53           C
ATOM    102  CE2 PHE G  59     -34.152 -33.396  91.739  1.00 63.99           C
ATOM    103  CZ  PHE G  59     -32.887 -33.166  91.229  1.00 61.69           C
ATOM    104  N   ALA G  60     -37.931 -37.025  87.226  1.00 74.59           N
ATOM    105  CA  ALA G  60     -38.850 -38.038  86.700  1.00 77.28           C
ATOM    106  C   ALA G  60     -38.199 -39.081  85.804  1.00 86.06           C
ATOM    107  O   ALA G  60     -38.558 -40.260  85.887  1.00 86.65           O
ATOM    108  CB  ALA G  60     -40.001 -37.374  85.967  1.00 79.97           C
ATOM    109  N   ASP G  61     -37.249 -38.659  84.965  1.00 85.55           N
ATOM    110  CA  ASP G  61     -36.540 -39.546  84.038  1.00 88.40           C
ATOM    111  C   ASP G  61     -35.058 -39.715  84.418  1.00 92.23           C
ATOM    112  O   ASP G  61     -34.222 -40.013  83.554  1.00 93.78           O
ATOM    113  CB  ASP G  61     -36.702 -39.060  82.571  1.00 93.42           C
ATOM    114  CG  ASP G  61     -36.253 -37.630  82.270  1.00105.31           C
ATOM    115  OD1 ASP G  61     -35.759 -36.934  83.219  1.00105.33           O
ATOM    116  OD2 ASP G  61     -36.417 -37.188  81.097  1.00106.43           O
ATOM    117  N   SER G  62     -34.737 -39.516  85.708  1.00 85.40           N
ATOM    118  CA  SER G  62     -33.371 -39.640  86.198  1.00 83.70           C
ATOM    119  C   SER G  62     -33.238 -40.825  87.141  1.00 87.02           C
ATOM    120  O   SER G  62     -34.214 -41.211  87.792  1.00 86.96           O
ATOM    121  CB  SER G  62     -32.936 -38.358  86.906  1.00 86.04           C
ATOM    122  OG  SER G  62     -33.004 -37.228  86.049  1.00 97.60           O
ATOM    123  N   TYR G  63     -32.023 -41.400  87.193  1.00 83.36           N
ATOM    124  C   TYR G  63     -30.910 -41.967  89.276  1.00 81.82           C
ATOM    125  O   TYR G  63     -30.905 -42.579  90.342  1.00 81.04           O
ATOM    126  CA ATYR G  63     -31.673 -42.516  88.063  1.00 82.56           C
ATOM    127  CB ATYR G  63     -30.803 -43.531  87.300  1.00 86.86           C
ATOM    128  CG ATYR G  63     -31.493 -44.246  86.154  1.00 93.62           C
ATOM    129  CD1ATYR G  63     -32.502 -45.182  86.392  1.00 96.97           C
ATOM    130  CD2ATYR G  63     -31.071 -44.065  84.838  1.00 97.11           C
ATOM    131  CE1ATYR G  63     -33.107 -45.878  85.344  1.00101.64           C
ATOM    132  CE2ATYR G  63     -31.672 -44.753  83.782  1.00101.32           C
ATOM    133  CZ ATYR G  63     -32.684 -45.664  84.040  1.00111.36           C
ATOM    134  OH ATYR G  63     -33.261 -46.353  83.001  1.00117.25           O
ATOM    135  N   VAL G  64     -30.263 -40.802  89.102  1.00 73.63           N
ATOM    136  CA  VAL G  64     -29.492 -40.123  90.134  1.00 69.66           C
ATOM    137  C   VAL G  64     -30.048 -38.703  90.351  1.00 70.75           C
ATOM    138  O   VAL G  64     -30.475 -38.056  89.400  1.00 71.48           O
ATOM    139  CB  VAL G  64     -27.961 -40.137  89.856  1.00 73.41           C
ATOM    140  CG1 VAL G  64     -27.174 -39.540  91.016  1.00 71.57           C
ATOM    141  CG2 VAL G  64     -27.462 -41.547  89.579  1.00 74.43           C
ATOM    142  N   ALA G  65     -30.055 -38.243  91.604  1.00 64.82           N
ATOM    143  CA  ALA G  65     -30.493 -36.914  92.021  1.00 63.38           C
ATOM    144  C   ALA G  65     -29.517 -36.350  93.053  1.00 66.99           C
ATOM    145  O   ALA G  65     -28.968 -37.100  93.856  1.00 68.04           O
ATOM    146  CB  ALA G  65     -31.888 -36.981  92.608  1.00 63.40           C
ATOM    147  N   PHE G  66     -29.294 -35.040  93.022  1.00 62.14           N
ATOM    148  CA  PHE G  66     -28.387 -34.347  93.936  1.00 60.47           C
ATOM    149  C   PHE G  66     -29.127 -33.254  94.695  1.00 61.47           C
ATOM    150  O   PHE G  66     -29.870 -32.466  94.097  1.00 62.41           O
ATOM    151  CB  PHE G  66     -27.182 -33.748  93.168  1.00 63.54           C
ATOM    152  CG  PHE G  66     -26.283 -34.770  92.517  1.00 65.37           C
ATOM    153  CD1 PHE G  66     -26.516 -35.196  91.215  1.00 69.73           C
ATOM    154  CD2 PHE G  66     -25.224 -35.337  93.218  1.00 66.49           C
ATOM    155  CE1 PHE G  66     -25.700 -36.171  90.622  1.00 71.25           C
ATOM    156  CE2 PHE G  66     -24.400 -36.295  92.616  1.00 69.89           C
ATOM    157  CZ  PHE G  66     -24.641 -36.704  91.323  1.00 69.35           C
ATOM    158  N   PHE G  67     -28.922 -33.206  96.015  1.00 54.89           N
ATOM    159  CA  PHE G  67     -29.513 -32.211  96.915  1.00 53.41           C
ATOM    160  C   PHE G  67     -28.486 -31.736  97.909  1.00 59.79           C
ATOM    161  O   PHE G  67     -27.721 -32.540  98.439  1.00 60.10           O
ATOM    162  CB  PHE G  67     -30.726 -32.780  97.681  1.00 53.52           C
ATOM    163  CG  PHE G  67     -31.844 -33.275  96.803  1.00 54.38           C
ATOM    164  CD1 PHE G  67     -32.809 -32.403  96.318  1.00 57.18           C
ATOM    165  CD2 PHE G  67     -31.918 -34.609  96.436  1.00 55.47           C
ATOM    166  CE1 PHE G  67     -33.827 -32.859  95.487  1.00 58.43           C
ATOM    167  CE2 PHE G  67     -32.938 -35.059  95.599  1.00 58.88           C
ATOM    168  CZ  PHE G  67     -33.887 -34.185  95.135  1.00 57.18           C
ATOM    169  N   ALA G  68     -28.472 -30.433  98.161  1.00 58.57           N
ATOM    170  CA  ALA G  68     -27.622 -29.783  99.141  1.00 60.09           C
ATOM    171  C   ALA G  68     -28.309 -28.480  99.591  1.00 70.77           C
ATOM    172  O   ALA G  68     -29.302 -28.042  98.995  1.00 68.81           O
ATOM    173  CB  ALA G  68     -26.246 -29.518  98.566  1.00 61.32           C
ATOM    174  N   ASN G  69     -27.839 -27.926 100.693  1.00 75.11           N
ATOM    175  CA  ASN G  69     -28.402 -26.709 101.243  1.00 79.54           C
ATOM    176  C   ASN G  69     -27.426 -25.551 101.004  1.00 90.78           C
ATOM    177  O   ASN G  69     -26.282 -25.551 101.503  1.00 91.10           O
ATOM    178  CB  ASN G  69     -28.781 -26.921 102.723  1.00 81.83           C
ATOM    179  CG  ASN G  69     -29.138 -25.721 103.575  1.00117.16           C
ATOM    180  OD1 ASN G  69     -29.609 -24.679 103.096  1.00117.59           O
ATOM    181  ND2 ASN G  69     -28.995 -25.861 104.881  1.00107.88           N
ATOM    182  N   LYS G  70     -27.892 -24.613 100.156  1.00 91.23           N
ATOM    183  CA  LYS G  70     -27.277 -23.357  99.722  1.00 94.55           C
ATOM    184  C   LYS G  70     -26.576 -22.571 100.864  1.00100.61           C
ATOM    185  O   LYS G  70     -25.396 -22.223 100.754  1.00101.46           O
ATOM    186  CB  LYS G  70     -28.359 -22.486  98.993  1.00 99.14           C
ATOM    187  CG  LYS G  70     -29.584 -21.968  99.817  1.00108.87           C
ATOM    188  CD  LYS G  70     -30.699 -23.016 100.116  1.00113.44           C
ATOM    189  CE  LYS G  70     -31.788 -22.483 101.035  1.00123.79           C
ATOM    190  NZ  LYS G  70     -31.917 -23.246 102.321  1.00124.27           N
ATOM    191  N   GLY G  71     -27.318 -22.329 101.942  1.00 97.67           N
ATOM    192  CA  GLY G  71     -26.840 -21.593 103.098  1.00 99.51           C
ATOM    193  C   GLY G  71     -26.505 -22.514 104.246  1.00103.90           C
ATOM    194  O   GLY G  71     -27.313 -23.368 104.612  1.00102.83           O
ATOM    195  N   SER G  72     -25.300 -22.315 104.817  1.00101.58           N
ATOM    196  CA  SER G  72     -24.658 -23.025 105.945  1.00100.72           C
ATOM    197  C   SER G  72     -24.011 -24.354 105.517  1.00100.64           C
ATOM    198  O   SER G  72     -22.791 -24.492 105.650  1.00102.25           O
ATOM    199  CB  SER G  72     -25.577 -23.192 107.162  1.00104.63           C
ATOM    200  OG  SER G  72     -26.557 -24.205 107.004  1.00111.55           O
ATOM    201  N   GLY G  73     -24.812 -25.284 104.997  1.00 91.65           N
ATOM    202  CA  GLY G  73     -24.337 -26.576 104.513  1.00 88.07           C
ATOM    203  C   GLY G  73     -24.143 -27.677 105.546  1.00 86.34           C
ATOM    204  O   GLY G  73     -23.648 -28.752 105.208  1.00 85.38           O
ATOM    205  N   ASN G  74     -24.543 -27.432 106.795  1.00 79.44           N
ATOM    206  CA  ASN G  74     -24.432 -28.380 107.911  1.00 77.47           C
ATOM    207  C   ASN G  74     -25.560 -29.452 107.900  1.00 76.34           C
ATOM    208  O   ASN G  74     -25.390 -30.550 108.433  1.00 75.01           O
ATOM    209  CB  ASN G  74     -24.440 -27.560 109.218  1.00 80.82           C
ATOM    210  CG  ASN G  74     -24.469 -28.323 110.510  1.00115.43           C
ATOM    211  OD1 ASN G  74     -25.424 -29.041 110.825  1.00112.56           O
ATOM    212  ND2 ASN G  74     -23.487 -28.046 111.358  1.00111.64           N
ATOM    213  N   THR G  75     -26.707 -29.106 107.302  1.00 69.89           N
ATOM    214  CA  THR G  75     -27.913 -29.919 107.221  1.00 67.15           C
ATOM    215  C   THR G  75     -28.477 -29.936 105.789  1.00 67.82           C
ATOM    216  O   THR G  75     -28.211 -29.010 105.028  1.00 67.89           O
ATOM    217  CB  THR G  75     -28.945 -29.364 108.247  1.00 71.31           C
ATOM    218  OG1 THR G  75     -29.933 -30.347 108.490  1.00 66.81           O
ATOM    219  CG2 THR G  75     -29.679 -28.104 107.768  1.00 74.15           C
ATOM    220  N   VAL G  76     -29.252 -30.975 105.429  1.00 61.26           N
ATOM    221  CA  VAL G  76     -29.952 -31.063 104.140  1.00 60.13           C
ATOM    222  C   VAL G  76     -31.343 -31.591 104.391  1.00 60.26           C
ATOM    223  O   VAL G  76     -31.511 -32.593 105.075  1.00 60.05           O
ATOM    224  CB  VAL G  76     -29.242 -31.846 102.983  1.00 63.52           C
ATOM    225  CG1 VAL G  76     -30.036 -31.759 101.679  1.00 62.78           C
ATOM    226  CG2 VAL G  76     -27.845 -31.328 102.742  1.00 64.23           C
ATOM    227  N   THR G  77     -32.328 -30.897 103.848  1.00 54.34           N
ATOM    228  CA  THR G  77     -33.731 -31.250 103.867  1.00 53.46           C
ATOM    229  C   THR G  77     -34.154 -31.293 102.409  1.00 58.55           C
ATOM    230  O   THR G  77     -33.822 -30.381 101.650  1.00 59.78           O
ATOM    231  CB  THR G  77     -34.526 -30.266 104.702  1.00 54.20           C
ATOM    232  OG1 THR G  77     -33.944 -30.167 106.007  1.00 59.29           O
ATOM    233  CG2 THR G  77     -36.015 -30.584 104.723  1.00 43.62           C
ATOM    234  N   PHE G  78     -34.828 -32.374 102.003  1.00 54.51           N
ATOM    235  CA  PHE G  78     -35.258 -32.574 100.620  1.00 54.57           C
ATOM    236  C   PHE G  78     -36.386 -33.577 100.559  1.00 59.23           C
ATOM    237  O   PHE G  78     -36.583 -34.339 101.510  1.00 58.23           O
ATOM    238  CB  PHE G  78     -34.078 -33.090  99.765  1.00 55.54           C
ATOM    239  CG  PHE G  78     -33.643 -34.483 100.143  1.00 55.77           C
ATOM    240  CD1 PHE G  78     -32.761 -34.690 101.197  1.00 58.75           C
ATOM    241  CD2 PHE G  78     -34.134 -35.590  99.466  1.00 57.34           C
ATOM    242  CE1 PHE G  78     -32.389 -35.982 101.572  1.00 59.17           C
ATOM    243  CE2 PHE G  78     -33.764 -36.879  99.848  1.00 59.96           C
ATOM    244  CZ  PHE G  78     -32.890 -37.066 100.892  1.00 57.60           C
ATOM    245  N   THR G  79     -37.041 -33.657  99.379  1.00 56.46           N
ATOM    246  CA  THR G  79     -38.096 -34.615  99.086  1.00 56.94           C
ATOM    247  C   THR G  79     -37.545 -35.656  98.100  1.00 64.67           C
ATOM    248  O   THR G  79     -36.996 -35.283  97.065  1.00 67.67           O
ATOM    249  CB  THR G  79     -39.338 -33.881  98.578  1.00 62.34           C
ATOM    250  OG1 THR G  79     -39.833 -33.035  99.624  1.00 72.46           O
ATOM    251  CG2 THR G  79     -40.428 -34.823  98.116  1.00 54.27           C
ATOM    252  N   ALA G  80     -37.677 -36.951  98.419  1.00 60.11           N
ATOM    253  CA  ALA G  80     -37.208 -38.017  97.540  1.00 58.92           C
ATOM    254  C   ALA G  80     -38.073 -38.039  96.265  1.00 61.95           C
ATOM    255  O   ALA G  80     -39.301 -38.135  96.387  1.00 62.78           O
ATOM    256  CB  ALA G  80     -37.275 -39.357  98.262  1.00 59.82           C
ATOM    257  N   PRO G  81     -37.474 -37.888  95.041  1.00 56.86           N
ATOM    258  CA  PRO G  81     -38.296 -37.887  93.811  1.00 57.64           C
ATOM    259  C   PRO G  81     -38.897 -39.241  93.474  1.00 63.19           C
ATOM    260  O   PRO G  81     -39.858 -39.325  92.708  1.00 64.54           O
ATOM    261  CB  PRO G  81     -37.330 -37.422  92.714  1.00 58.83           C
ATOM    262  CG  PRO G  81     -36.057 -37.137  93.372  1.00 61.14           C
ATOM    263  CD  PRO G  81     -36.042 -37.752  94.715  1.00 56.08           C
ATOM    264  N   TRP G  82     -38.297 -40.304  94.034  1.00 59.03           N
ATOM    265  CA  TRP G  82     -38.660 -41.713  93.870  1.00 59.22           C
ATOM    266  C   TRP G  82     -38.048 -42.516  95.024  1.00 59.87           C
ATOM    267  O   TRP G  82     -37.206 -41.995  95.751  1.00 55.71           O
ATOM    268  CB  TRP G  82     -38.190 -42.293  92.501  1.00 59.02           C
ATOM    269  CG  TRP G  82     -37.197 -41.471  91.713  1.00 59.38           C
ATOM    270  CD1 TRP G  82     -37.426 -40.830  90.530  1.00 63.42           C
ATOM    271  CD2 TRP G  82     -35.817 -41.225  92.041  1.00 57.50           C
ATOM    272  NE1 TRP G  82     -36.275 -40.222  90.089  1.00 61.85           N
ATOM    273  CE2 TRP G  82     -35.277 -40.432  91.005  1.00 61.21           C
ATOM    274  CE3 TRP G  82     -34.990 -41.581  93.119  1.00 57.27           C
ATOM    275  CZ2 TRP G  82     -33.950 -40.002  91.006  1.00 59.17           C
ATOM    276  CZ3 TRP G  82     -33.672 -41.155  93.112  1.00 57.75           C
ATOM    277  CH2 TRP G  82     -33.166 -40.381  92.060  1.00 58.51           C
ATOM    278  N   ASP G  83     -38.474 -43.783  95.187  1.00 58.39           N
ATOM    279  CA  ASP G  83     -37.931 -44.698  96.187  1.00 58.08           C
ATOM    280  C   ASP G  83     -36.443 -44.870  95.874  1.00 64.05           C
ATOM    281  O   ASP G  83     -36.084 -45.126  94.712  1.00 65.54           O
ATOM    282  CB  ASP G  83     -38.661 -46.057  96.139  1.00 61.32           C
ATOM    283  CG  ASP G  83     -40.024 -46.089  96.802  1.00 70.93           C
ATOM    284  OD1 ASP G  83     -40.556 -45.004  97.125  1.00 72.37           O
ATOM    285  OD2 ASP G  83     -40.562 -47.201  96.993  1.00 77.42           O
ATOM    286  N   CYS G  84     -35.576 -44.652  96.878  1.00 59.52           N
ATOM    287  CA  CYS G  84     -34.139 -44.702  96.644  1.00 59.18           C
ATOM    288  C   CYS G  84     -33.290 -45.092  97.855  1.00 62.61           C
ATOM    289  O   CYS G  84     -33.799 -45.395  98.942  1.00 60.86           O
ATOM    290  CB  CYS G  84     -33.679 -43.364  96.073  1.00 58.82           C
ATOM    291  SG  CYS G  84     -34.049 -41.951  97.142  1.00 61.37           S
ATOM    292  N   THR G  85     -31.965 -45.075  97.616  1.00 59.72           N
ATOM    293  CA  THR G  85     -30.863 -45.261  98.546  1.00 59.37           C
ATOM    294  C   THR G  85     -30.147 -43.913  98.540  1.00 62.13           C
ATOM    295  O   THR G  85     -29.911 -43.350  97.468  1.00 62.35           O
ATOM    296  CB  THR G  85     -29.953 -46.406  98.061  1.00 69.99           C
ATOM    297  OG1 THR G  85     -30.697 -47.620  98.089  1.00 76.61           O
ATOM    298  CG2 THR G  85     -28.691 -46.567  98.904  1.00 63.79           C
ATOM    299  N   ALA G  86     -29.853 -43.372  99.716  1.00 57.55           N
ATOM    300  CA  ALA G  86     -29.167 -42.086  99.826  1.00 56.30           C
ATOM    301  C   ALA G  86     -27.716 -42.272 100.190  1.00 59.96           C
ATOM    302  O   ALA G  86     -27.388 -43.088 101.052  1.00 60.69           O
ATOM    303  CB  ALA G  86     -29.843 -41.205 100.869  1.00 56.18           C
ATOM    304  N   GLU G  87     -26.852 -41.508  99.540  1.00 55.29           N
ATOM    305  CA  GLU G  87     -25.428 -41.470  99.813  1.00 54.70           C
ATOM    306  C   GLU G  87     -25.167 -40.045 100.266  1.00 58.31           C
ATOM    307  O   GLU G  87     -25.163 -39.116  99.457  1.00 58.49           O
ATOM    308  CB  GLU G  87     -24.635 -41.821  98.565  1.00 56.99           C
ATOM    309  CG  GLU G  87     -23.198 -42.178  98.873  1.00 69.10           C
ATOM    310  CD  GLU G  87     -22.273 -42.065  97.680  1.00 90.20           C
ATOM    311  OE1 GLU G  87     -22.621 -42.606  96.608  1.00 77.62           O
ATOM    312  OE2 GLU G  87     -21.204 -41.426  97.814  1.00 85.88           O
ATOM    313  N   VAL G  88     -25.058 -39.867 101.572  1.00 55.39           N
ATOM    314  CA  VAL G  88     -24.885 -38.554 102.190  1.00 55.58           C
ATOM    315  C   VAL G  88     -23.413 -38.306 102.513  1.00 63.36           C
ATOM    316  O   VAL G  88     -22.799 -39.085 103.244  1.00 63.63           O
ATOM    317  CB  VAL G  88     -25.808 -38.368 103.426  1.00 57.12           C
ATOM    318  CG1 VAL G  88     -25.855 -36.911 103.849  1.00 56.25           C
ATOM    319  CG2 VAL G  88     -27.219 -38.885 103.144  1.00 56.43           C
ATOM    320  N   GLU G  89     -22.851 -37.235 101.938  1.00 61.01           N
ATOM    321  CA  GLU G  89     -21.460 -36.843 102.148  1.00 61.56           C
ATOM    322  C   GLU G  89     -21.422 -35.512 102.872  1.00 65.30           C
ATOM    323  O   GLU G  89     -21.981 -34.526 102.390  1.00 64.22           O
ATOM    324  CB  GLU G  89     -20.702 -36.732 100.810  1.00 63.89           C
ATOM    325  CG  GLU G  89     -20.512 -38.054 100.074  1.00 78.94           C
ATOM    326  CD  GLU G  89     -20.064 -37.935  98.631  1.00103.46           C
ATOM    327  OE1 GLU G  89     -20.657 -37.110  97.899  1.00 98.16           O
ATOM    328  OE2 GLU G  89     -19.150 -38.690  98.222  1.00100.82           O
ATOM    329  N   LEU G  90     -20.785 -35.483 104.041  1.00 62.83           N
ATOM    330  CA  LEU G  90     -20.639 -34.242 104.789  1.00 62.20           C
ATOM    331  C   LEU G  90     -19.180 -33.810 104.809  1.00 67.97           C
ATOM    332  O   LEU G  90     -18.351 -34.390 105.520  1.00 68.11           O
ATOM    333  CB  LEU G  90     -21.266 -34.301 106.201  1.00 61.10           C
ATOM    334  CG  LEU G  90     -21.003 -33.111 107.156  1.00 64.85           C
ATOM    335  CD1 LEU G  90     -21.632 -31.832 106.667  1.00 64.34           C
ATOM    336  CD2 LEU G  90     -21.510 -33.416 108.525  1.00 65.67           C
ATOM    337  N   PHE G  91     -18.877 -32.809 103.977  1.00 65.80           N
ATOM    338  CA  PHE G  91     -17.572 -32.171 103.893  1.00 67.62           C
ATOM    339  C   PHE G  91     -17.547 -31.254 105.098  1.00 71.92           C
ATOM    340  O   PHE G  91     -18.512 -30.527 105.341  1.00 71.20           O
ATOM    341  CB  PHE G  91     -17.440 -31.405 102.572  1.00 70.48           C
ATOM    342  CG  PHE G  91     -17.245 -32.335 101.396  1.00 72.68           C
ATOM    343  CD1 PHE G  91     -18.330 -32.983 100.810  1.00 75.46           C
ATOM    344  CD2 PHE G  91     -15.978 -32.569 100.878  1.00 76.57           C
ATOM    345  CE1 PHE G  91     -18.147 -33.861  99.743  1.00 76.57           C
ATOM    346  CE2 PHE G  91     -15.796 -33.450  99.816  1.00 80.02           C
ATOM    347  CZ  PHE G  91     -16.883 -34.094  99.260  1.00 77.34           C
ATOM    348  N   TYR G  92     -16.516 -31.384 105.927  1.00 69.20           N
ATOM    349  CA  TYR G  92     -16.442 -30.651 107.184  1.00 69.37           C
ATOM    350  C   TYR G  92     -15.007 -30.349 107.540  1.00 73.73           C
ATOM    351  O   TYR G  92     -14.112 -31.148 107.259  1.00 73.68           O
ATOM    352  CB  TYR G  92     -17.055 -31.526 108.289  1.00 69.26           C
ATOM    353  CG  TYR G  92     -17.678 -30.780 109.446  1.00 71.34           C
ATOM    354  CD1 TYR G  92     -19.004 -30.362 109.395  1.00 72.37           C
ATOM    355  CD2 TYR G  92     -16.983 -30.598 110.640  1.00 73.58           C
ATOM    356  CE1 TYR G  92     -19.604 -29.725 110.483  1.00 74.18           C
ATOM    357  CE2 TYR G  92     -17.573 -29.964 111.733  1.00 74.94           C
ATOM    358  CZ  TYR G  92     -18.888 -29.539 111.655  1.00 81.39           C
ATOM    359  OH  TYR G  92     -19.486 -28.925 112.733  1.00 83.12           O
ATOM    360  N   HIS G  93     -14.789 -29.206 108.180  1.00 70.62           N
ATOM    361  CA  HIS G  93     -13.475 -28.790 108.647  1.00 72.61           C
ATOM    362  C   HIS G  93     -13.667 -28.295 110.065  1.00 77.90           C
ATOM    363  O   HIS G  93     -14.662 -27.633 110.346  1.00 77.57           O
ATOM    364  CB  HIS G  93     -12.871 -27.690 107.749  1.00 75.04           C
ATOM    365  CG  HIS G  93     -13.022 -27.943 106.281  1.00 76.96           C
ATOM    366  ND1 HIS G  93     -12.067 -28.641 105.570  1.00 79.13           N
ATOM    367  CD2 HIS G  93     -14.025 -27.599 105.443  1.00 76.79           C
ATOM    368  CE1 HIS G  93     -12.525 -28.713 104.332  1.00 77.18           C
ATOM    369  NE2 HIS G  93     -13.689 -28.080 104.207  1.00 76.31           N
ATOM    370  N   GLY G  94     -12.760 -28.663 110.959  1.00 75.60           N
ATOM    371  CA  GLY G  94     -12.851 -28.259 112.357  1.00 76.02           C
ATOM    372  C   GLY G  94     -11.731 -28.729 113.258  1.00 79.58           C
ATOM    373  O   GLY G  94     -10.763 -29.351 112.810  1.00 78.54           O
ATOM    374  N   TRP G  95     -11.863 -28.412 114.549  1.00 77.76           N
ATOM    375  CA  TRP G  95     -10.918 -28.817 115.592  1.00 79.90           C
ATOM    376  C   TRP G  95     -11.729 -29.195 116.817  1.00 84.68           C
ATOM    377  O   TRP G  95     -12.829 -28.676 116.981  1.00 84.08           O
ATOM    378  CB  TRP G  95      -9.888 -27.701 115.902  1.00 81.76           C
ATOM    379  CG  TRP G  95     -10.462 -26.476 116.558  1.00 84.01           C
ATOM    380  CD1 TRP G  95     -10.561 -26.236 117.895  1.00 89.07           C
ATOM    381  CD2 TRP G  95     -10.995 -25.319 115.902  1.00 83.66           C
ATOM    382  NE1 TRP G  95     -11.147 -25.013 118.116  1.00 89.66           N
ATOM    383  CE2 TRP G  95     -11.441 -24.435 116.910  1.00 89.58           C
ATOM    384  CE3 TRP G  95     -11.168 -24.953 114.556  1.00 83.33           C
ATOM    385  CZ2 TRP G  95     -12.011 -23.192 116.616  1.00 89.64           C
ATOM    386  CZ3 TRP G  95     -11.742 -23.725 114.267  1.00 85.41           C
ATOM    387  CH2 TRP G  95     -12.152 -22.859 115.288  1.00 88.31           C
ATOM    388  N   GLY G  96     -11.205 -30.098 117.640  1.00 82.70           N
ATOM    389  CA  GLY G  96     -11.857 -30.521 118.874  1.00 82.91           C
ATOM    390  C   GLY G  96     -11.732 -29.459 119.948  1.00 89.95           C
ATOM    391  O   GLY G  96     -10.806 -28.645 119.890  1.00 90.75           O
ATOM    392  N   TYR G  97     -12.656 -29.457 120.940  1.00 88.72           N
ATOM    393  CA  TYR G  97     -12.661 -28.497 122.051  1.00 92.83           C
ATOM    394  C   TYR G  97     -11.289 -28.494 122.754  1.00100.03           C
ATOM    395  O   TYR G  97     -10.872 -29.537 123.258  1.00 99.73           O
ATOM    396  CB  TYR G  97     -13.833 -28.788 123.024  1.00 95.34           C
ATOM    397  CG  TYR G  97     -13.902 -27.866 124.229  1.00103.25           C
ATOM    398  CD1 TYR G  97     -14.613 -26.668 124.179  1.00106.46           C
ATOM    399  CD2 TYR G  97     -13.264 -28.194 125.424  1.00107.74           C
ATOM    400  CE1 TYR G  97     -14.656 -25.801 125.276  1.00112.09           C
ATOM    401  CE2 TYR G  97     -13.297 -27.337 126.526  1.00112.66           C
ATOM    402  CZ  TYR G  97     -14.004 -26.145 126.453  1.00122.81           C
ATOM    403  OH  TYR G  97     -14.056 -25.315 127.552  1.00129.30           O
ATOM    404  N   SER G  98     -10.580 -27.328 122.727  1.00 99.54           N
ATOM    405  CA  SER G  98      -9.233 -27.084 123.288  1.00103.69           C
ATOM    406  C   SER G  98      -8.195 -28.074 122.732  1.00108.07           C
ATOM    407  O   SER G  98      -7.379 -28.627 123.479  1.00110.32           O
ATOM    408  CB  SER G  98      -9.254 -27.094 124.819  1.00110.71           C
ATOM    409  OG  SER G  98      -9.935 -25.967 125.342  1.00121.58           O
ATOM    410  N   GLY G  99      -8.252 -28.278 121.414  1.00102.38           N
ATOM    411  CA  GLY G  99      -7.447 -29.266 120.705  1.00101.36           C
ATOM    412  C   GLY G  99      -8.060 -30.623 120.994  1.00103.39           C
ATOM    413  O   GLY G  99      -9.213 -30.700 121.431  1.00102.77           O
ATOM    414  N   GLY G 100      -7.315 -31.694 120.790  1.00 98.63           N
ATOM    415  CA  GLY G 100      -7.837 -33.019 121.106  1.00 96.74           C
ATOM    416  C   GLY G 100      -8.912 -33.582 120.191  1.00 96.22           C
ATOM    417  O   GLY G 100      -9.402 -32.913 119.265  1.00 94.37           O
ATOM    418  N   GLU G 101      -9.286 -34.839 120.490  1.00 89.69           N
ATOM    419  CA  GLU G 101     -10.207 -35.702 119.755  1.00 85.31           C
ATOM    420  C   GLU G 101     -11.623 -35.165 119.563  1.00 86.63           C
ATOM    421  O   GLU G 101     -12.227 -34.587 120.475  1.00 87.80           O
ATOM    422  CB  GLU G 101     -10.281 -37.100 120.394  1.00 86.86           C
ATOM    423  CG  GLU G 101      -8.938 -37.782 120.604  1.00 96.59           C
ATOM    424  CD  GLU G 101      -9.018 -39.259 120.938  1.00108.30           C
ATOM    425  OE1 GLU G 101      -9.452 -39.596 122.065  1.00108.49           O
ATOM    426  OE2 GLU G 101      -8.640 -40.082 120.073  1.00 89.15           O
ATOM    427  N   TRP G 102     -12.149 -35.408 118.355  1.00 79.67           N
ATOM    428  CA  TRP G 102     -13.498 -35.091 117.902  1.00 76.43           C
ATOM    429  C   TRP G 102     -13.830 -35.999 116.727  1.00 77.70           C
ATOM    430  O   TRP G 102     -13.097 -36.023 115.740  1.00 77.36           O
ATOM    431  CB  TRP G 102     -13.657 -33.603 117.521  1.00 74.77           C
ATOM    432  CG  TRP G 102     -15.075 -33.184 117.233  1.00 73.60           C
ATOM    433  CD1 TRP G 102     -16.219 -33.796 117.659  1.00 75.49           C
ATOM    434  CD2 TRP G 102     -15.492 -32.033 116.480  1.00 72.51           C
ATOM    435  NE1 TRP G 102     -17.322 -33.111 117.201  1.00 73.61           N
ATOM    436  CE2 TRP G 102     -16.904 -32.027 116.471  1.00 74.87           C
ATOM    437  CE3 TRP G 102     -14.808 -31.006 115.805  1.00 74.21           C
ATOM    438  CZ2 TRP G 102     -17.643 -31.029 115.822  1.00 73.10           C
ATOM    439  CZ3 TRP G 102     -15.538 -30.011 115.177  1.00 74.43           C
ATOM    440  CH2 TRP G 102     -16.937 -30.022 115.195  1.00 73.47           C
ATOM    441  N   GLU G 103     -14.911 -36.780 116.867  1.00 73.25           N
ATOM    442  CA  GLU G 103     -15.404 -37.710 115.854  1.00 71.21           C
ATOM    443  C   GLU G 103     -16.842 -37.341 115.507  1.00 73.70           C
ATOM    444  O   GLU G 103     -17.667 -37.169 116.403  1.00 75.03           O
ATOM    445  CB  GLU G 103     -15.306 -39.163 116.349  1.00 73.32           C
ATOM    446  CG  GLU G 103     -15.551 -40.217 115.277  1.00 79.10           C
ATOM    447  CD  GLU G 103     -15.887 -41.614 115.770  1.00 89.06           C
ATOM    448  OE1 GLU G 103     -15.877 -42.546 114.938  1.00 82.89           O
ATOM    449  OE2 GLU G 103     -16.159 -41.785 116.978  1.00 77.93           O
ATOM    450  N   ILE G 104     -17.124 -37.189 114.211  1.00 67.47           N
ATOM    451  CA  ILE G 104     -18.446 -36.820 113.686  1.00 64.69           C
ATOM    452  C   ILE G 104     -19.035 -37.885 112.760  1.00 66.01           C
ATOM    453  O   ILE G 104     -18.296 -38.660 112.161  1.00 65.47           O
ATOM    454  CB  ILE G 104     -18.453 -35.409 113.009  1.00 66.78           C
ATOM    455  CG1 ILE G 104     -17.491 -35.348 111.786  1.00 65.85           C
ATOM    456  CG2 ILE G 104     -18.189 -34.295 114.037  1.00 68.77           C
ATOM    457  CD1 ILE G 104     -17.716 -34.212 110.826  1.00 70.25           C
ATOM    458  N   GLY G 105     -20.356 -37.876 112.642  1.00 61.05           N
ATOM    459  CA  GLY G 105     -21.112 -38.758 111.770  1.00 60.23           C
ATOM    460  C   GLY G 105     -22.339 -38.045 111.240  1.00 66.90           C
ATOM    461  O   GLY G 105     -22.478 -36.833 111.413  1.00 68.24           O
ATOM    462  N   ILE G 106     -23.246 -38.784 110.598  1.00 63.10           N
ATOM    463  CA  ILE G 106     -24.488 -38.232 110.068  1.00 61.68           C
ATOM    464  C   ILE G 106     -25.670 -38.886 110.815  1.00 65.14           C
ATOM    465  O   ILE G 106     -25.558 -40.027 111.298  1.00 64.93           O
ATOM    466  CB  ILE G 106     -24.566 -38.313 108.508  1.00 64.18           C
ATOM    467  CG1 ILE G 106     -23.290 -37.733 107.843  1.00 64.55           C
ATOM    468  CG2 ILE G 106     -25.823 -37.606 107.964  1.00 65.15           C
ATOM    469  CD1 ILE G 106     -23.031 -38.163 106.438  1.00 68.16           C
ATOM    470  N   THR G 107     -26.776 -38.133 110.964  1.00 59.86           N
ATOM    471  CA  THR G 107     -27.976 -38.596 111.661  1.00 58.99           C
ATOM    472  C   THR G 107     -28.778 -39.581 110.809  1.00 62.20           C
ATOM    473  O   THR G 107     -28.619 -39.611 109.592  1.00 61.01           O
ATOM    474  CB  THR G 107     -28.820 -37.395 112.146  1.00 59.66           C
ATOM    475  OG1 THR G 107     -29.324 -36.668 111.031  1.00 58.98           O
ATOM    476  CG2 THR G 107     -28.050 -36.468 113.073  1.00 54.86           C
ATOM    477  N   THR G 108     -29.637 -40.389 111.447  1.00 60.02           N
ATOM    478  CA  THR G 108     -30.512 -41.337 110.744  1.00 59.04           C
ATOM    479  C   THR G 108     -31.979 -40.873 110.908  1.00 60.96           C
ATOM    480  O   THR G 108     -32.544 -41.037 111.999  1.00 62.25           O
ATOM    481  CB  THR G 108     -30.277 -42.773 111.227  1.00 65.28           C
ATOM    482  OG1 THR G 108     -28.874 -43.024 111.308  1.00 72.21           O
ATOM    483  CG2 THR G 108     -30.924 -43.796 110.323  1.00 60.87           C
ATOM    484  N   PRO G 109     -32.592 -40.261 109.860  1.00 53.35           N
ATOM    485  CA  PRO G 109     -33.992 -39.812 109.983  1.00 52.99           C
ATOM    486  C   PRO G 109     -34.956 -40.988 110.132  1.00 54.77           C
ATOM    487  O   PRO G 109     -34.645 -42.083 109.679  1.00 53.94           O
ATOM    488  CB  PRO G 109     -34.256 -39.059 108.658  1.00 53.59           C
ATOM    489  CG  PRO G 109     -32.952 -38.889 108.015  1.00 56.91           C
ATOM    490  CD  PRO G 109     -32.069 -39.991 108.511  1.00 53.12           C
ATOM    491  N   SER G 110     -36.123 -40.758 110.749  1.00 51.20           N
ATOM    492  CA  SER G 110     -37.156 -41.768 110.950  1.00 52.08           C
ATOM    493  C   SER G 110     -37.541 -42.492 109.654  1.00 57.14           C
ATOM    494  O   SER G 110     -37.804 -41.854 108.640  1.00 57.15           O
ATOM    495  CB  SER G 110     -38.396 -41.145 111.588  1.00 56.98           C
ATOM    496  OG  SER G 110     -39.335 -42.143 111.959  1.00 70.32           O
ATOM    497  N   GLY G 111     -37.559 -43.814 109.702  1.00 55.19           N
ATOM    498  CA  GLY G 111     -37.931 -44.645 108.565  1.00 55.28           C
ATOM    499  C   GLY G 111     -36.762 -45.152 107.762  1.00 60.06           C
ATOM    500  O   GLY G 111     -36.926 -46.064 106.953  1.00 62.97           O
ATOM    501  N   LEU G 112     -35.581 -44.574 107.977  1.00 55.38           N
ATOM    502  CA  LEU G 112     -34.376 -44.946 107.247  1.00 55.37           C
ATOM    503  C   LEU G 112     -33.450 -45.847 108.046  1.00 60.78           C
ATOM    504  O   LEU G 112     -33.514 -45.884 109.271  1.00 60.78           O
ATOM    505  CB  LEU G 112     -33.617 -43.713 106.720  1.00 53.93           C
ATOM    506  CG  LEU G 112     -34.411 -42.682 105.929  1.00 58.08           C
ATOM    507  CD1 LEU G 112     -33.493 -41.673 105.325  1.00 56.99           C
ATOM    508  CD2 LEU G 112     -35.239 -43.331 104.849  1.00 62.02           C
ATOM    509  N   THR G 113     -32.588 -46.576 107.329  1.00 57.54           N
ATOM    510  CA  THR G 113     -31.624 -47.495 107.899  1.00 57.66           C
ATOM    511  C   THR G 113     -30.249 -47.037 107.445  1.00 61.16           C
ATOM    512  O   THR G 113     -29.993 -46.952 106.239  1.00 60.33           O
ATOM    513  CB  THR G 113     -31.949 -48.912 107.442  1.00 67.51           C
ATOM    514  OG1 THR G 113     -33.328 -49.186 107.698  1.00 72.90           O
ATOM    515  CG2 THR G 113     -31.074 -49.944 108.098  1.00 66.78           C
ATOM    516  N   GLN G 114     -29.368 -46.729 108.403  1.00 57.58           N
ATOM    517  CA  GLN G 114     -28.014 -46.325 108.059  1.00 56.86           C
ATOM    518  C   GLN G 114     -27.207 -47.601 107.811  1.00 63.80           C
ATOM    519  O   GLN G 114     -26.725 -48.246 108.755  1.00 64.79           O
ATOM    520  CB  GLN G 114     -27.394 -45.448 109.145  1.00 57.48           C
ATOM    521  CG  GLN G 114     -26.066 -44.863 108.696  1.00 62.34           C
ATOM    522  CD  GLN G 114     -25.385 -44.110 109.779  1.00 70.26           C
ATOM    523  OE1 GLN G 114     -25.189 -42.900 109.677  1.00 66.42           O
ATOM    524  NE2 GLN G 114     -24.971 -44.819 110.816  1.00 63.27           N
ATOM    525  N   ILE G 115     -27.143 -48.000 106.537  1.00 60.98           N
ATOM    526  CA  ILE G 115     -26.462 -49.208 106.103  1.00 63.59           C
ATOM    527  C   ILE G 115     -24.990 -49.162 106.463  1.00 68.90           C
ATOM    528  O   ILE G 115     -24.490 -50.091 107.096  1.00 69.59           O
ATOM    529  CB  ILE G 115     -26.723 -49.506 104.604  1.00 67.88           C
ATOM    530  CG1 ILE G 115     -28.231 -49.452 104.267  1.00 68.47           C
ATOM    531  CG2 ILE G 115     -26.139 -50.852 104.200  1.00 71.95           C
ATOM    532  CD1 ILE G 115     -29.133 -50.481 105.011  1.00 74.08           C
ATOM    533  N   TYR G 116     -24.309 -48.071 106.102  1.00 66.19           N
ATOM    534  CA  TYR G 116     -22.890 -47.893 106.390  1.00 67.20           C
ATOM    535  C   TYR G 116     -22.587 -46.460 106.817  1.00 68.03           C
ATOM    536  O   TYR G 116     -23.324 -45.543 106.457  1.00 65.32           O
ATOM    537  CB  TYR G 116     -22.039 -48.302 105.173  1.00 70.14           C
ATOM    538  CG  TYR G 116     -22.278 -49.721 104.685  1.00 76.14           C
ATOM    539  CD1 TYR G 116     -21.978 -50.818 105.489  1.00 81.52           C
ATOM    540  CD2 TYR G 116     -22.769 -49.968 103.403  1.00 76.72           C
ATOM    541  CE1 TYR G 116     -22.168 -52.123 105.034  1.00 85.99           C
ATOM    542  CE2 TYR G 116     -22.957 -51.267 102.935  1.00 79.38           C
ATOM    543  CZ  TYR G 116     -22.662 -52.342 103.756  1.00 90.83           C
ATOM    544  OH  TYR G 116     -22.852 -53.627 103.314  1.00 95.40           O
ATOM    545  N   GLU G 117     -21.519 -46.267 107.610  1.00 64.65           N
ATOM    546  CA  GLU G 117     -21.104 -44.942 108.078  1.00 62.54           C
ATOM    547  C   GLU G 117     -19.603 -44.872 108.241  1.00 66.77           C
ATOM    548  O   GLU G 117     -19.014 -45.673 108.970  1.00 68.22           O
ATOM    549  CB  GLU G 117     -21.802 -44.558 109.398  1.00 63.18           C
ATOM    550  CG  GLU G 117     -21.566 -43.117 109.823  1.00 66.16           C
ATOM    551  CD  GLU G 117     -22.063 -42.768 111.213  1.00 83.43           C
ATOM    552  OE1 GLU G 117     -21.734 -43.501 112.174  1.00 79.24           O
ATOM    553  OE2 GLU G 117     -22.757 -41.735 111.347  1.00 77.60           O
ATOM    554  N   ALA G 118     -18.995 -43.904 107.556  1.00 61.80           N
ATOM    555  CA  ALA G 118     -17.571 -43.594 107.601  1.00 62.39           C
ATOM    556  C   ALA G 118     -17.482 -42.288 108.367  1.00 68.14           C
ATOM    557  O   ALA G 118     -17.771 -41.228 107.811  1.00 68.35           O
ATOM    558  CB  ALA G 118     -17.026 -43.420 106.194  1.00 62.62           C
ATOM    559  N   THR G 119     -17.166 -42.369 109.664  1.00 65.36           N
ATOM    560  CA  THR G 119     -17.059 -41.208 110.556  1.00 64.95           C
ATOM    561  C   THR G 119     -15.819 -40.364 110.257  1.00 70.03           C
ATOM    562  O   THR G 119     -14.795 -40.901 109.814  1.00 71.34           O
ATOM    563  CB  THR G 119     -17.044 -41.651 112.026  1.00 71.85           C
ATOM    564  OG1 THR G 119     -16.023 -42.641 112.211  1.00 78.15           O
ATOM    565  CG2 THR G 119     -18.399 -42.172 112.506  1.00 63.88           C
ATOM    566  N   GLY G 120     -15.936 -39.058 110.502  1.00 65.52           N
ATOM    567  CA  GLY G 120     -14.864 -38.087 110.323  1.00 66.02           C
ATOM    568  C   GLY G 120     -14.189 -37.836 111.651  1.00 71.24           C
ATOM    569  O   GLY G 120     -14.861 -37.773 112.679  1.00 70.49           O
ATOM    570  N   TYR G 121     -12.864 -37.692 111.653  1.00 69.86           N
ATOM    571  CA  TYR G 121     -12.105 -37.500 112.889  1.00 71.70           C
ATOM    572  C   TYR G 121     -10.961 -36.488 112.737  1.00 77.12           C
ATOM    573  O   TYR G 121     -10.335 -36.399 111.676  1.00 77.13           O
ATOM    574  CB  TYR G 121     -11.585 -38.874 113.378  1.00 74.03           C
ATOM    575  CG  TYR G 121     -10.624 -38.843 114.545  1.00 78.74           C
ATOM    576  CD1 TYR G 121     -11.087 -38.895 115.856  1.00 81.19           C
ATOM    577  CD2 TYR G 121      -9.247 -38.798 114.340  1.00 81.83           C
ATOM    578  CE1 TYR G 121     -10.205 -38.870 116.936  1.00 83.98           C
ATOM    579  CE2 TYR G 121      -8.357 -38.758 115.410  1.00 85.54           C
ATOM    580  CZ  TYR G 121      -8.840 -38.807 116.707  1.00 92.37           C
ATOM    581  OH  TYR G 121      -7.954 -38.793 117.753  1.00 96.15           O
ATOM    582  N   THR G 122     -10.680 -35.750 113.821  1.00 74.69           N
ATOM    583  CA  THR G 122      -9.578 -34.796 113.921  1.00 76.36           C
ATOM    584  C   THR G 122      -9.034 -34.774 115.356  1.00 81.48           C
ATOM    585  O   THR G 122      -9.756 -35.092 116.308  1.00 80.88           O
ATOM    586  CB  THR G 122      -9.951 -33.422 113.343  1.00 82.01           C
ATOM    587  OG1 THR G 122      -8.836 -32.931 112.602  1.00 82.57           O
ATOM    588  CG2 THR G 122     -10.397 -32.411 114.399  1.00 79.49           C
ATOM    589  N   ASN G 123      -7.757 -34.402 115.501  1.00 80.09           N
ATOM    590  CA  ASN G 123      -7.086 -34.366 116.799  1.00 82.36           C
ATOM    591  C   ASN G 123      -6.078 -33.215 116.843  1.00 88.25           C
ATOM    592  O   ASN G 123      -5.312 -33.034 115.895  1.00 87.73           O
ATOM    593  CB  ASN G 123      -6.383 -35.711 117.022  1.00 83.02           C
ATOM    594  CG  ASN G 123      -6.031 -36.061 118.440  1.00 92.73           C
ATOM    595  OD1 ASN G 123      -6.229 -35.291 119.380  1.00 80.89           O
ATOM    596  ND2 ASN G 123      -5.477 -37.250 118.608  1.00 84.63           N
ATOM    597  N   GLY G 124      -6.093 -32.456 117.943  1.00 87.07           N
ATOM    598  CA  GLY G 124      -5.199 -31.321 118.171  1.00 89.75           C
ATOM    599  C   GLY G 124      -5.520 -30.084 117.354  1.00 92.11           C
ATOM    600  O   GLY G 124      -6.697 -29.802 117.093  1.00 89.72           O
ATOM    601  N   HIS G 125      -4.460 -29.338 116.933  1.00 89.20           N
ATOM    602  CA  HIS G 125      -4.503 -28.102 116.124  1.00 88.38           C
ATOM    603  C   HIS G 125      -5.610 -27.113 116.569  1.00 92.40           C
ATOM    604  O   HIS G 125      -6.392 -26.632 115.746  1.00 90.26           O
ATOM    605  CB  HIS G 125      -4.578 -28.412 114.608  1.00 86.01           C
ATOM    606  CG  HIS G 125      -5.769 -29.233 114.206  1.00 84.81           C
ATOM    607  ND1 HIS G 125      -5.709 -30.608 114.159  1.00 85.05           N
ATOM    608  CD2 HIS G 125      -7.027 -28.843 113.897  1.00 83.43           C
ATOM    609  CE1 HIS G 125      -6.920 -31.006 113.814  1.00 80.93           C
ATOM    610  NE2 HIS G 125      -7.743 -29.977 113.637  1.00 80.24           N
ATOM    611  N   ASP G 126      -5.656 -26.802 117.880  1.00 91.83           N
ATOM    612  CA  ASP G 126      -6.655 -25.899 118.455  1.00 91.67           C
ATOM    613  C   ASP G 126      -6.740 -24.569 117.707  1.00 95.53           C
ATOM    614  O   ASP G 126      -5.712 -24.006 117.319  1.00 96.99           O
ATOM    615  CB  ASP G 126      -6.415 -25.686 119.959  1.00 96.69           C
ATOM    616  CG  ASP G 126      -7.583 -25.084 120.737  1.00108.98           C
ATOM    617  OD1 ASP G 126      -8.752 -25.308 120.335  1.00107.70           O
ATOM    618  OD2 ASP G 126      -7.336 -24.452 121.785  1.00117.28           O
ATOM    619  N   ASN G 127      -7.988 -24.127 117.446  1.00 89.93           N
ATOM    620  CA  ASN G 127      -8.394 -22.893 116.756  1.00 90.14           C
ATOM    621  C   ASN G 127      -8.007 -22.859 115.261  1.00 91.86           C
ATOM    622  O   ASN G 127      -8.051 -21.797 114.637  1.00 93.00           O
ATOM    623  CB  ASN G 127      -7.930 -21.634 117.505  1.00 95.95           C
ATOM    624  CG  ASN G 127      -8.785 -21.326 118.709  1.00122.59           C
ATOM    625  OD1 ASN G 127      -8.865 -22.103 119.672  1.00118.74           O
ATOM    626  ND2 ASN G 127      -9.462 -20.189 118.672  1.00115.47           N
ATOM    627  N   GLN G 128      -7.713 -24.032 114.677  1.00 85.24           N
ATOM    628  CA  GLN G 128      -7.376 -24.196 113.256  1.00 83.46           C
ATOM    629  C   GLN G 128      -8.270 -25.300 112.705  1.00 85.97           C
ATOM    630  O   GLN G 128      -8.232 -26.417 113.223  1.00 84.95           O
ATOM    631  CB  GLN G 128      -5.889 -24.565 113.071  1.00 86.22           C
ATOM    632  CG  GLN G 128      -4.917 -23.469 113.496  1.00 93.42           C
ATOM    633  CD  GLN G 128      -3.469 -23.884 113.415  1.00106.50           C
ATOM    634  OE1 GLN G 128      -3.079 -24.991 113.821  1.00 99.27           O
ATOM    635  NE2 GLN G 128      -2.627 -22.970 112.938  1.00 98.54           N
ATOM    636  N   ALA G 129      -9.120 -24.996 111.711  1.00 81.62           N
ATOM    637  CA  ALA G 129      -9.997 -26.043 111.180  1.00 78.58           C
ATOM    638  C   ALA G 129      -9.288 -26.883 110.125  1.00 81.46           C
ATOM    639  O   ALA G 129      -8.649 -26.342 109.211  1.00 82.96           O
ATOM    640  CB  ALA G 129     -11.269 -25.445 110.615  1.00 77.83           C
ATOM    641  N   ILE G 130      -9.376 -28.206 110.280  1.00 75.02           N
ATOM    642  CA  ILE G 130      -8.770 -29.187 109.380  1.00 74.14           C
ATOM    643  C   ILE G 130      -9.858 -30.113 108.837  1.00 76.23           C
ATOM    644  O   ILE G 130     -10.804 -30.432 109.569  1.00 73.82           O
ATOM    645  CB  ILE G 130      -7.597 -29.941 110.096  1.00 78.57           C
ATOM    646  CG1 ILE G 130      -6.396 -28.999 110.389  1.00 82.50           C
ATOM    647  CG2 ILE G 130      -7.145 -31.227 109.373  1.00 77.66           C
ATOM    648  CD1 ILE G 130      -5.798 -28.189 109.187  1.00 91.98           C
ATOM    649  N   SER G 131      -9.725 -30.529 107.549  1.00 72.47           N
ATOM    650  CA  SER G 131     -10.653 -31.436 106.873  1.00 70.14           C
ATOM    651  C   SER G 131     -10.903 -32.709 107.706  1.00 76.50           C
ATOM    652  O   SER G 131      -9.959 -33.327 108.216  1.00 77.81           O
ATOM    653  CB  SER G 131     -10.129 -31.792 105.488  1.00 72.99           C
ATOM    654  OG  SER G 131     -11.091 -32.481 104.714  1.00 78.57           O
ATOM    655  N   MET G 132     -12.186 -33.027 107.923  1.00 71.51           N
ATOM    656  CA  MET G 132     -12.645 -34.203 108.679  1.00 69.83           C
ATOM    657  C   MET G 132     -13.985 -34.702 108.077  1.00 71.72           C
ATOM    658  O   MET G 132     -15.005 -34.750 108.784  1.00 69.59           O
ATOM    659  CB  MET G 132     -12.737 -33.902 110.190  1.00 72.36           C
ATOM    660  CG  MET G 132     -13.561 -32.676 110.531  1.00 75.33           C
ATOM    661  SD  MET G 132     -13.476 -32.245 112.279  1.00 81.14           S
ATOM    662  CE  MET G 132     -14.521 -33.494 113.000  1.00 76.01           C
ATOM    663  N   PRO G 133     -14.010 -35.046 106.754  1.00 66.36           N
ATOM    664  CA  PRO G 133     -15.272 -35.465 106.143  1.00 63.45           C
ATOM    665  C   PRO G 133     -15.831 -36.774 106.659  1.00 68.08           C
ATOM    666  O   PRO G 133     -15.092 -37.701 107.008  1.00 70.76           O
ATOM    667  CB  PRO G 133     -14.925 -35.559 104.664  1.00 65.38           C
ATOM    668  CG  PRO G 133     -13.474 -35.862 104.641  1.00 71.76           C
ATOM    669  CD  PRO G 133     -12.917 -35.050 105.756  1.00 68.89           C
ATOM    670  N   THR G 134     -17.152 -36.824 106.722  1.00 62.07           N
ATOM    671  CA  THR G 134     -17.907 -38.004 107.115  1.00 59.98           C
ATOM    672  C   THR G 134     -18.853 -38.374 105.957  1.00 61.31           C
ATOM    673  O   THR G 134     -19.194 -37.518 105.131  1.00 60.29           O
ATOM    674  CB  THR G 134     -18.550 -37.853 108.501  1.00 62.38           C
ATOM    675  OG1 THR G 134     -19.199 -39.073 108.849  1.00 63.04           O
ATOM    676  CG2 THR G 134     -19.538 -36.701 108.585  1.00 59.17           C
ATOM    677  N   LYS G 135     -19.231 -39.645 105.875  1.00 55.85           N
ATOM    678  CA  LYS G 135     -20.097 -40.134 104.822  1.00 54.34           C
ATOM    679  C   LYS G 135     -20.931 -41.285 105.352  1.00 60.28           C
ATOM    680  O   LYS G 135     -20.441 -42.066 106.164  1.00 62.48           O
ATOM    681  CB  LYS G 135     -19.226 -40.610 103.662  1.00 57.38           C
ATOM    682  CG  LYS G 135     -19.971 -40.945 102.400  1.00 61.33           C
ATOM    683  CD  LYS G 135     -19.337 -42.129 101.752  1.00 67.02           C
ATOM    684  CE  LYS G 135     -19.677 -42.202 100.301  1.00 80.12           C
ATOM    685  NZ  LYS G 135     -18.923 -41.194  99.497  1.00 94.44           N
ATOM    686  N   ALA G 136     -22.183 -41.392 104.911  1.00 55.40           N
ATOM    687  CA  ALA G 136     -23.060 -42.482 105.338  1.00 55.19           C
ATOM    688  C   ALA G 136     -24.022 -42.876 104.232  1.00 58.27           C
ATOM    689  O   ALA G 136     -24.358 -42.039 103.396  1.00 56.55           O
ATOM    690  CB  ALA G 136     -23.814 -42.110 106.602  1.00 55.57           C
ATOM    691  N   ILE G 137     -24.418 -44.156 104.198  1.00 56.13           N
ATOM    692  CA  ILE G 137     -25.340 -44.693 103.191  1.00 56.10           C
ATOM    693  C   ILE G 137     -26.626 -45.140 103.893  1.00 59.53           C
ATOM    694  O   ILE G 137     -26.571 -45.756 104.959  1.00 60.68           O
ATOM    695  CB  ILE G 137     -24.687 -45.757 102.239  1.00 59.96           C
ATOM    696  CG1 ILE G 137     -23.678 -45.089 101.302  1.00 60.44           C
ATOM    697  CG2 ILE G 137     -25.716 -46.489 101.390  1.00 60.90           C
ATOM    698  CD1 ILE G 137     -22.291 -45.214 101.687  1.00 74.89           C
ATOM    699  N   TYR G 138     -27.774 -44.751 103.321  1.00 53.76           N
ATOM    700  CA  TYR G 138     -29.100 -45.010 103.866  1.00 53.16           C
ATOM    701  C   TYR G 138     -29.992 -45.704 102.879  1.00 58.28           C
ATOM    702  O   TYR G 138     -29.994 -45.364 101.700  1.00 59.29           O
ATOM    703  CB  TYR G 138     -29.781 -43.696 104.304  1.00 52.82           C
ATOM    704  CG  TYR G 138     -28.981 -42.910 105.317  1.00 54.45           C
ATOM    705  CD1 TYR G 138     -27.967 -42.048 104.916  1.00 55.92           C
ATOM    706  CD2 TYR G 138     -29.210 -43.057 106.680  1.00 55.84           C
ATOM    707  CE1 TYR G 138     -27.196 -41.357 105.844  1.00 55.43           C
ATOM    708  CE2 TYR G 138     -28.451 -42.361 107.618  1.00 56.53           C
ATOM    709  CZ  TYR G 138     -27.440 -41.519 107.192  1.00 60.28           C
ATOM    710  OH  TYR G 138     -26.686 -40.822 108.092  1.00 61.07           O
ATOM    711  N   SER G 139     -30.794 -46.639 103.367  1.00 54.61           N
ATOM    712  CA  SER G 139     -31.795 -47.333 102.572  1.00 54.65           C
ATOM    713  C   SER G 139     -33.187 -46.982 103.133  1.00 59.22           C
ATOM    714  O   SER G 139     -33.303 -46.519 104.273  1.00 57.43           O
ATOM    715  CB  SER G 139     -31.571 -48.833 102.650  1.00 58.87           C
ATOM    716  OG  SER G 139     -31.986 -49.338 103.908  1.00 71.56           O
ATOM    717  N   GLY G 140     -34.221 -47.214 102.331  1.00 57.84           N
ATOM    718  CA  GLY G 140     -35.605 -47.003 102.738  1.00 57.56           C
ATOM    719  C   GLY G 140     -36.248 -45.664 102.469  1.00 59.67           C
ATOM    720  O   GLY G 140     -37.317 -45.398 103.016  1.00 60.48           O
ATOM    721  N   LEU G 141     -35.630 -44.817 101.638  1.00 55.18           N
ATOM    722  CA  LEU G 141     -36.196 -43.512 101.251  1.00 53.76           C
ATOM    723  C   LEU G 141     -37.375 -43.746 100.305  1.00 59.48           C
ATOM    724  O   LEU G 141     -37.303 -44.615  99.427  1.00 61.01           O
ATOM    725  CB  LEU G 141     -35.147 -42.606 100.593  1.00 51.81           C
ATOM    726  CG  LEU G 141     -34.114 -42.001 101.529  1.00 53.94           C
ATOM    727  CD1 LEU G 141     -32.924 -42.918 101.711  1.00 53.09           C
ATOM    728  CD2 LEU G 141     -33.676 -40.667 101.034  1.00 56.02           C
ATOM    729  N   LYS G 142     -38.478 -43.029 100.537  1.00 54.45           N
ATOM    730  CA  LYS G 142     -39.717 -43.211  99.783  1.00 54.84           C
ATOM    731  C   LYS G 142     -40.131 -42.000  98.964  1.00 58.10           C
ATOM    732  O   LYS G 142     -39.976 -40.868  99.411  1.00 56.92           O
ATOM    733  CB  LYS G 142     -40.861 -43.647 100.725  1.00 58.23           C
ATOM    734  CG  LYS G 142     -40.570 -44.910 101.564  1.00 61.89           C
ATOM    735  CD  LYS G 142     -40.758 -46.194 100.764  1.00 71.56           C
ATOM    736  CE  LYS G 142     -39.979 -47.340 101.335  1.00 77.38           C
ATOM    737  NZ  LYS G 142     -39.840 -48.456 100.355  1.00 88.35           N
ATOM    738  N   LYS G 143     -40.678 -42.249  97.759  1.00 56.16           N
ATOM    739  CA  LYS G 143     -41.168 -41.232  96.824  1.00 56.02           C
ATOM    740  C   LYS G 143     -42.085 -40.251  97.549  1.00 61.41           C
ATOM    741  O   LYS G 143     -42.989 -40.663  98.284  1.00 62.67           O
ATOM    742  CB  LYS G 143     -41.939 -41.899  95.672  1.00 59.85           C
ATOM    743  CG  LYS G 143     -42.259 -40.945  94.521  1.00 64.34           C
ATOM    744  CD  LYS G 143     -43.232 -41.540  93.534  1.00 71.10           C
ATOM    745  CE  LYS G 143     -43.221 -40.800  92.228  1.00 76.84           C
ATOM    746  NZ  LYS G 143     -44.494 -40.992  91.483  1.00 86.87           N
ATOM    747  N   GLY G 144     -41.810 -38.969  97.367  1.00 57.47           N
ATOM    748  CA  GLY G 144     -42.607 -37.901  97.950  1.00 57.45           C
ATOM    749  C   GLY G 144     -42.345 -37.568  99.399  1.00 59.97           C
ATOM    750  O   GLY G 144     -42.865 -36.561  99.886  1.00 59.74           O
ATOM    751  N   LEU G 145     -41.547 -38.382 100.103  1.00 55.97           N
ATOM    752  CA  LEU G 145     -41.261 -38.118 101.507  1.00 55.48           C
ATOM    753  C   LEU G 145     -40.091 -37.173 101.707  1.00 56.66           C
ATOM    754  O   LEU G 145     -39.123 -37.196 100.938  1.00 53.36           O
ATOM    755  CB  LEU G 145     -41.091 -39.402 102.334  1.00 56.56           C
ATOM    756  CG  LEU G 145     -42.384 -40.154 102.691  1.00 65.03           C
ATOM    757  CD1 LEU G 145     -42.073 -41.392 103.531  1.00 66.81           C
ATOM    758  CD2 LEU G 145     -43.379 -39.257 103.447  1.00 68.19           C
ATOM    759  N   GLN G 146     -40.205 -36.310 102.743  1.00 54.09           N
ATOM    760  CA  GLN G 146     -39.184 -35.336 103.093  1.00 52.24           C
ATOM    761  C   GLN G 146     -38.269 -35.895 104.173  1.00 55.92           C
ATOM    762  O   GLN G 146     -38.746 -36.480 105.161  1.00 55.49           O
ATOM    763  CB  GLN G 146     -39.817 -34.037 103.559  1.00 54.33           C
ATOM    764  CG  GLN G 146     -38.850 -32.875 103.486  1.00 66.97           C
ATOM    765  CD  GLN G 146     -39.283 -31.741 104.364  1.00 73.33           C
ATOM    766  OE1 GLN G 146     -39.082 -31.760 105.576  1.00 65.26           O
ATOM    767  NE2 GLN G 146     -39.860 -30.710 103.762  1.00 65.76           N
ATOM    768  N   TYR G 147     -36.952 -35.726 103.975  1.00 52.40           N
ATOM    769  CA  TYR G 147     -35.934 -36.218 104.905  1.00 51.69           C
ATOM    770  C   TYR G 147     -34.973 -35.121 105.311  1.00 57.04           C
ATOM    771  O   TYR G 147     -34.697 -34.227 104.515  1.00 58.58           O
ATOM    772  CB  TYR G 147     -35.178 -37.428 104.311  1.00 51.98           C
ATOM    773  CG  TYR G 147     -36.085 -38.605 104.008  1.00 53.80           C
ATOM    774  CD1 TYR G 147     -36.495 -39.473 105.016  1.00 56.57           C
ATOM    775  CD2 TYR G 147     -36.559 -38.833 102.717  1.00 54.13           C
ATOM    776  CE1 TYR G 147     -37.366 -40.527 104.749  1.00 59.41           C
ATOM    777  CE2 TYR G 147     -37.429 -39.885 102.440  1.00 55.19           C
ATOM    778  CZ  TYR G 147     -37.832 -40.728 103.458  1.00 61.23           C
ATOM    779  OH  TYR G 147     -38.686 -41.763 103.185  1.00 59.33           O
ATOM    780  N   THR G 148     -34.476 -35.181 106.549  1.00 53.03           N
ATOM    781  CA  THR G 148     -33.528 -34.207 107.074  1.00 53.50           C
ATOM    782  C   THR G 148     -32.330 -34.910 107.685  1.00 60.77           C
ATOM    783  O   THR G 148     -32.482 -35.702 108.620  1.00 63.21           O
ATOM    784  CB  THR G 148     -34.220 -33.229 108.039  1.00 59.12           C
ATOM    785  OG1 THR G 148     -35.232 -32.510 107.331  1.00 58.25           O
ATOM    786  CG2 THR G 148     -33.242 -32.264 108.707  1.00 52.21           C
ATOM    787  N   PHE G 149     -31.143 -34.607 107.163  1.00 57.52           N
ATOM    788  CA  PHE G 149     -29.883 -35.166 107.657  1.00 58.37           C
ATOM    789  C   PHE G 149     -29.063 -34.073 108.321  1.00 63.77           C
ATOM    790  O   PHE G 149     -28.980 -32.969 107.785  1.00 65.72           O
ATOM    791  CB  PHE G 149     -29.078 -35.793 106.509  1.00 59.80           C
ATOM    792  CG  PHE G 149     -29.733 -36.987 105.871  1.00 61.71           C
ATOM    793  CD1 PHE G 149     -29.522 -38.265 106.373  1.00 65.96           C
ATOM    794  CD2 PHE G 149     -30.551 -36.840 104.756  1.00 63.84           C
ATOM    795  CE1 PHE G 149     -30.122 -39.373 105.771  1.00 66.93           C
ATOM    796  CE2 PHE G 149     -31.159 -37.945 104.166  1.00 66.24           C
ATOM    797  CZ  PHE G 149     -30.938 -39.203 104.674  1.00 64.86           C
ATOM    798  N   ASP G 150     -28.455 -34.376 109.465  1.00 59.33           N
ATOM    799  CA  ASP G 150     -27.610 -33.431 110.188  1.00 60.70           C
ATOM    800  C   ASP G 150     -26.292 -34.121 110.571  1.00 65.88           C
ATOM    801  O   ASP G 150     -26.170 -35.342 110.456  1.00 65.80           O
ATOM    802  CB  ASP G 150     -28.289 -32.960 111.497  1.00 64.47           C
ATOM    803  CG  ASP G 150     -29.755 -32.562 111.427  1.00 80.42           C
ATOM    804  OD1 ASP G 150     -30.038 -31.443 110.972  1.00 80.77           O
ATOM    805  OD2 ASP G 150     -30.608 -33.321 111.962  1.00 90.72           O
ATOM    806  N   ILE G 151     -25.324 -33.330 111.063  1.00 62.53           N
ATOM    807  CA  ILE G 151     -24.057 -33.778 111.647  1.00 62.25           C
ATOM    808  C   ILE G 151     -24.416 -34.280 113.057  1.00 65.20           C
ATOM    809  O   ILE G 151     -25.312 -33.737 113.718  1.00 64.68           O
ATOM    810  CB  ILE G 151     -23.001 -32.609 111.710  1.00 67.27           C
ATOM    811  CG1 ILE G 151     -21.708 -32.974 112.529  1.00 68.30           C
ATOM    812  CG2 ILE G 151     -23.625 -31.291 112.215  1.00 72.27           C
ATOM    813  CD1 ILE G 151     -21.510 -32.295 114.029  1.00 74.13           C
ATOM    814  N   ARG G 152     -23.715 -35.314 113.505  1.00 61.38           N
ATOM    815  CA  ARG G 152     -23.863 -35.862 114.843  1.00 61.01           C
ATOM    816  C   ARG G 152     -22.469 -36.018 115.434  1.00 66.80           C
ATOM    817  O   ARG G 152     -21.508 -36.256 114.696  1.00 65.47           O
ATOM    818  CB  ARG G 152     -24.643 -37.192 114.843  1.00 57.41           C
ATOM    819  CG  ARG G 152     -23.889 -38.365 114.239  1.00 63.47           C
ATOM    820  CD  ARG G 152     -24.508 -39.720 114.503  1.00 58.62           C
ATOM    821  NE  ARG G 152     -23.549 -40.778 114.182  1.00 56.76           N
ATOM    822  CZ  ARG G 152     -22.776 -41.379 115.074  1.00 72.60           C
ATOM    823  NH1 ARG G 152     -22.870 -41.066 116.361  1.00 70.53           N
ATOM    824  NH2 ARG G 152     -21.914 -42.305 114.693  1.00 62.44           N
ATOM    825  N   ASP G 153     -22.351 -35.841 116.759  1.00 65.95           N
ATOM    826  CA  ASP G 153     -21.075 -36.018 117.431  1.00 67.10           C
ATOM    827  C   ASP G 153     -21.020 -37.479 117.862  1.00 73.07           C
ATOM    828  O   ASP G 153     -21.901 -37.943 118.576  1.00 72.34           O
ATOM    829  CB  ASP G 153     -20.909 -35.037 118.604  1.00 70.29           C
ATOM    830  CG  ASP G 153     -20.741 -33.578 118.212  1.00 76.91           C
ATOM    831  OD1 ASP G 153     -20.446 -33.307 117.026  1.00 76.98           O
ATOM    832  OD2 ASP G 153     -20.873 -32.709 119.097  1.00 83.48           O
ATOM    833  N   ALA G 154     -20.064 -38.229 117.307  1.00 71.93           N
ATOM    834  CA  ALA G 154     -19.876 -39.649 117.590  1.00 72.90           C
ATOM    835  C   ALA G 154     -19.032 -39.840 118.860  1.00 81.71           C
ATOM    836  O   ALA G 154     -19.399 -40.639 119.719  1.00 83.53           O
ATOM    837  CB  ALA G 154     -19.226 -40.338 116.395  1.00 72.34           C
ATOM    838  N   ASN G 155     -17.920 -39.088 118.979  1.00 80.04           N
ATOM    839  CA  ASN G 155     -16.988 -39.090 120.108  1.00 82.94           C
ATOM    840  C   ASN G 155     -16.393 -37.693 120.272  1.00 86.24           C
ATOM    841  O   ASN G 155     -16.314 -36.932 119.305  1.00 83.89           O
ATOM    842  CB  ASN G 155     -15.845 -40.097 119.875  1.00 91.71           C
ATOM    843  CG  ASN G 155     -16.154 -41.559 120.136  1.00139.09           C
ATOM    844  OD1 ASN G 155     -17.055 -41.921 120.902  1.00143.07           O
ATOM    845  ND2 ASN G 155     -15.351 -42.441 119.546  1.00132.53           N
ATOM    846  N   GLY G 156     -15.972 -37.375 121.489  1.00 85.99           N
ATOM    847  CA  GLY G 156     -15.359 -36.093 121.815  1.00 87.82           C
ATOM    848  C   GLY G 156     -16.284 -34.896 121.727  1.00 91.67           C
ATOM    849  O   GLY G 156     -17.502 -35.043 121.566  1.00 89.64           O
ATOM    850  N   ARG G 157     -15.698 -33.694 121.830  1.00 90.08           N
ATOM    851  CA  ARG G 157     -16.439 -32.429 121.782  1.00 89.66           C
ATOM    852  C   ARG G 157     -15.948 -31.534 120.659  1.00 92.18           C
ATOM    853  O   ARG G 157     -14.751 -31.512 120.353  1.00 92.38           O
ATOM    854  CB  ARG G 157     -16.335 -31.676 123.120  1.00 92.15           C
ATOM    855  CG  ARG G 157     -17.240 -32.220 124.226  1.00104.42           C
ATOM    856  CD  ARG G 157     -16.902 -31.648 125.601  1.00117.15           C
ATOM    857  NE  ARG G 157     -16.982 -30.190 125.648  1.00124.96           N
ATOM    858  CZ  ARG G 157     -16.492 -29.446 126.631  1.00144.07           C
ATOM    859  NH1 ARG G 157     -15.900 -30.015 127.676  1.00136.80           N
ATOM    860  NH2 ARG G 157     -16.592 -28.128 126.581  1.00132.51           N
ATOM    861  N   GLY G 158     -16.881 -30.781 120.084  1.00 86.96           N
ATOM    862  CA  GLY G 158     -16.604 -29.820 119.025  1.00 86.04           C
ATOM    863  C   GLY G 158     -15.889 -28.582 119.516  1.00 92.01           C
ATOM    864  O   GLY G 158     -16.171 -28.091 120.613  1.00 94.81           O
ATOM    865  N   GLY G 159     -14.959 -28.094 118.705  1.00 87.20           N
ATOM    866  CA  GLY G 159     -14.177 -26.902 119.004  1.00 89.70           C
ATOM    867  C   GLY G 159     -14.538 -25.720 118.133  1.00 92.80           C
ATOM    868  O   GLY G 159     -14.333 -24.571 118.531  1.00 96.05           O
ATOM    869  N   GLY G 160     -15.077 -26.006 116.952  1.00 85.03           N
ATOM    870  CA  GLY G 160     -15.483 -24.994 115.990  1.00 83.46           C
ATOM    871  C   GLY G 160     -15.427 -25.499 114.564  1.00 81.92           C
ATOM    872  O   GLY G 160     -14.441 -26.139 114.186  1.00 80.57           O
ATOM    873  N   PRO G 161     -16.472 -25.210 113.741  1.00 74.84           N
ATOM    874  CA  PRO G 161     -16.479 -25.697 112.356  1.00 72.20           C
ATOM    875  C   PRO G 161     -16.061 -24.649 111.318  1.00 77.75           C
ATOM    876  O   PRO G 161     -16.063 -23.452 111.599  1.00 80.63           O
ATOM    877  CB  PRO G 161     -17.945 -26.079 112.155  1.00 71.29           C
ATOM    878  CG  PRO G 161     -18.715 -25.134 113.075  1.00 76.85           C
ATOM    879  CD  PRO G 161     -17.737 -24.510 114.045  1.00 75.60           C
ATOM    880  N   LYS G 162     -15.732 -25.105 110.107  1.00 72.16           N
ATOM    881  CA  LYS G 162     -15.404 -24.257 108.959  1.00 72.25           C
ATOM    882  C   LYS G 162     -15.780 -24.959 107.670  1.00 72.43           C
ATOM    883  O   LYS G 162     -15.621 -26.168 107.551  1.00 70.51           O
ATOM    884  CB  LYS G 162     -13.945 -23.776 108.942  1.00 76.52           C
ATOM    885  CG  LYS G 162     -13.804 -22.315 109.360  1.00 82.91           C
ATOM    886  CD  LYS G 162     -13.041 -21.500 108.338  1.00 90.89           C
ATOM    887  CE  LYS G 162     -13.086 -20.018 108.619  1.00 97.94           C
ATOM    888  NZ  LYS G 162     -14.059 -19.301 107.751  1.00100.54           N
ATOM    889  N   HIS G 163     -16.360 -24.197 106.745  1.00 68.16           N
ATOM    890  CA  HIS G 163     -16.823 -24.606 105.420  1.00 65.72           C
ATOM    891  C   HIS G 163     -17.489 -25.998 105.377  1.00 67.21           C
ATOM    892  O   HIS G 163     -17.039 -26.872 104.626  1.00 66.62           O
ATOM    893  CB  HIS G 163     -15.684 -24.475 104.398  1.00 67.66           C
ATOM    894  CG  HIS G 163     -15.120 -23.090 104.343  1.00 73.57           C
ATOM    895  ND1 HIS G 163     -15.841 -22.043 103.803  1.00 75.70           N
ATOM    896  CD2 HIS G 163     -13.943 -22.618 104.816  1.00 78.26           C
ATOM    897  CE1 HIS G 163     -15.081 -20.971 103.955  1.00 78.85           C
ATOM    898  NE2 HIS G 163     -13.925 -21.269 104.551  1.00 80.67           N
ATOM    899  N   PRO G 164     -18.586 -26.222 106.143  1.00 63.52           N
ATOM    900  CA  PRO G 164     -19.283 -27.516 106.042  1.00 61.46           C
ATOM    901  C   PRO G 164     -20.202 -27.554 104.814  1.00 65.84           C
ATOM    902  O   PRO G 164     -20.801 -26.535 104.449  1.00 67.32           O
ATOM    903  CB  PRO G 164     -20.088 -27.588 107.343  1.00 62.85           C
ATOM    904  CG  PRO G 164     -20.316 -26.182 107.734  1.00 68.51           C
ATOM    905  CD  PRO G 164     -19.291 -25.304 107.067  1.00 65.93           C
ATOM    906  N   MET G 165     -20.288 -28.709 104.156  1.00 60.78           N
ATOM    907  CA  MET G 165     -21.153 -28.884 102.996  1.00 60.34           C
ATOM    908  C   MET G 165     -21.647 -30.296 102.919  1.00 64.32           C
ATOM    909  O   MET G 165     -20.862 -31.231 102.722  1.00 64.16           O
ATOM    910  CB  MET G 165     -20.499 -28.458 101.668  1.00 63.70           C
ATOM    911  CG  MET G 165     -21.096 -27.186 101.069  1.00 68.19           C
ATOM    912  SD  MET G 165     -22.872 -27.230 100.673  1.00 70.59           S
ATOM    913  CE  MET G 165     -22.810 -27.841  99.048  1.00 67.18           C
ATOM    914  N   MET G 166     -22.955 -30.455 103.094  1.00 60.42           N
ATOM    915  CA  MET G 166     -23.585 -31.754 103.016  1.00 58.99           C
ATOM    916  C   MET G 166     -24.200 -31.911 101.632  1.00 64.30           C
ATOM    917  O   MET G 166     -24.951 -31.042 101.187  1.00 63.70           O
ATOM    918  CB  MET G 166     -24.605 -31.923 104.131  1.00 60.39           C
ATOM    919  CG  MET G 166     -25.053 -33.335 104.295  1.00 62.46           C
ATOM    920  SD  MET G 166     -26.265 -33.503 105.602  1.00 66.14           S
ATOM    921  CE  MET G 166     -25.190 -33.683 107.010  1.00 63.77           C
ATOM    922  N   ILE G 167     -23.798 -32.980 100.922  1.00 62.25           N
ATOM    923  CA  ILE G 167     -24.266 -33.303  99.575  1.00 62.49           C
ATOM    924  C   ILE G 167     -24.918 -34.688  99.595  1.00 67.51           C
ATOM    925  O   ILE G 167     -24.295 -35.673 100.003  1.00 67.55           O
ATOM    926  CB  ILE G 167     -23.164 -33.154  98.479  1.00 66.43           C
ATOM    927  CG1 ILE G 167     -22.649 -31.693  98.385  1.00 68.03           C
ATOM    928  CG2 ILE G 167     -23.680 -33.631  97.122  1.00 67.01           C
ATOM    929  CD1 ILE G 167     -21.361 -31.470  97.545  1.00 76.49           C
ATOM    930  N   VAL G 168     -26.182 -34.740  99.163  1.00 64.22           N
ATOM    931  CA  VAL G 168     -26.987 -35.952  99.103  1.00 63.13           C
ATOM    932  C   VAL G 168     -27.028 -36.452  97.665  1.00 66.40           C
ATOM    933  O   VAL G 168     -27.344 -35.675  96.768  1.00 66.89           O
ATOM    934  CB  VAL G 168     -28.412 -35.689  99.657  1.00 66.23           C
ATOM    935  CG1 VAL G 168     -29.263 -36.948  99.611  1.00 65.61           C
ATOM    936  CG2 VAL G 168     -28.362 -35.133 101.074  1.00 65.85           C
ATOM    937  N   LYS G 169     -26.705 -37.739  97.449  1.00 61.42           N
ATOM    938  CA  LYS G 169     -26.798 -38.408  96.151  1.00 61.41           C
ATOM    939  C   LYS G 169     -27.865 -39.472  96.310  1.00 64.12           C
ATOM    940  O   LYS G 169     -27.797 -40.281  97.240  1.00 63.74           O
ATOM    941  CB  LYS G 169     -25.484 -39.082  95.737  1.00 65.46           C
ATOM    942  CG  LYS G 169     -24.341 -38.139  95.509  1.00 87.19           C
ATOM    943  CD  LYS G 169     -23.235 -38.889  94.808  1.00101.42           C
ATOM    944  CE  LYS G 169     -22.020 -38.997  95.686  1.00119.29           C
ATOM    945  NZ  LYS G 169     -20.970 -39.846  95.078  1.00131.18           N
ATOM    946  N   LEU G 170     -28.861 -39.464  95.441  1.00 59.63           N
ATOM    947  CA  LEU G 170     -29.929 -40.449  95.529  1.00 59.17           C
ATOM    948  C   LEU G 170     -29.847 -41.388  94.357  1.00 66.18           C
ATOM    949  O   LEU G 170     -29.707 -40.940  93.222  1.00 67.63           O
ATOM    950  CB  LEU G 170     -31.312 -39.779  95.585  1.00 58.31           C
ATOM    951  CG  LEU G 170     -31.592 -38.780  96.717  1.00 59.39           C
ATOM    952  CD1 LEU G 170     -32.984 -38.283  96.620  1.00 59.93           C
ATOM    953  CD2 LEU G 170     -31.424 -39.408  98.066  1.00 58.19           C
ATOM    954  N   TYR G 171     -29.889 -42.689  94.627  1.00 62.97           N
ATOM    955  CA  TYR G 171     -29.833 -43.695  93.580  1.00 63.94           C
ATOM    956  C   TYR G 171     -31.176 -44.385  93.537  1.00 68.62           C
ATOM    957  O   TYR G 171     -31.523 -45.112  94.465  1.00 68.97           O
ATOM    958  CB  TYR G 171     -28.689 -44.694  93.820  1.00 65.53           C
ATOM    959  CG  TYR G 171     -27.316 -44.068  93.862  1.00 66.91           C
ATOM    960  CD1 TYR G 171     -26.584 -43.874  92.699  1.00 69.89           C
ATOM    961  CD2 TYR G 171     -26.728 -43.708  95.071  1.00 66.86           C
ATOM    962  CE1 TYR G 171     -25.314 -43.302  92.728  1.00 71.01           C
ATOM    963  CE2 TYR G 171     -25.458 -43.132  95.114  1.00 68.31           C
ATOM    964  CZ  TYR G 171     -24.752 -42.931  93.937  1.00 75.36           C
ATOM    965  OH  TYR G 171     -23.498 -42.363  93.941  1.00 75.04           O
ATOM    966  N   ARG G 172     -31.940 -44.127  92.471  1.00 66.24           N
ATOM    967  CA  ARG G 172     -33.272 -44.675  92.218  1.00 67.34           C
ATOM    968  C   ARG G 172     -33.304 -46.196  92.255  1.00 76.39           C
ATOM    969  O   ARG G 172     -32.451 -46.844  91.654  1.00 76.14           O
ATOM    970  CB  ARG G 172     -33.778 -44.173  90.862  1.00 63.79           C
ATOM    971  CG  ARG G 172     -35.233 -44.461  90.586  1.00 65.64           C
ATOM    972  CD  ARG G 172     -35.632 -43.722  89.348  1.00 72.11           C
ATOM    973  NE  ARG G 172     -37.038 -43.920  89.011  1.00 77.78           N
ATOM    974  CZ  ARG G 172     -37.680 -43.204  88.095  1.00 82.89           C
ATOM    975  NH1 ARG G 172     -37.054 -42.230  87.447  1.00 60.83           N
ATOM    976  NH2 ARG G 172     -38.958 -43.444  87.831  1.00 67.78           N
ATOM    977  N   ASN G 173     -34.294 -46.758  92.970  1.00 77.87           N
ATOM    978  CA  ASN G 173     -34.504 -48.202  93.059  1.00 81.64           C
ATOM    979  C   ASN G 173     -35.279 -48.638  91.806  1.00 93.08           C
ATOM    980  O   ASN G 173     -36.230 -47.953  91.405  1.00 93.80           O
ATOM    981  CB  ASN G 173     -35.293 -48.566  94.332  1.00 80.67           C
ATOM    982  CG  ASN G 173     -34.647 -48.204  95.651  1.00 94.03           C
ATOM    983  OD1 ASN G 173     -33.421 -48.045  95.779  1.00 80.87           O
ATOM    984  ND2 ASN G 173     -35.474 -48.114  96.685  1.00 84.70           N
ATOM    985  N   ALA G 174     -34.867 -49.751  91.179  1.00 94.29           N
ATOM    986  CA  ALA G 174     -35.543 -50.255  89.994  1.00 98.58           C
ATOM    987  C   ALA G 174     -36.829 -51.034  90.399  1.00108.47           C
ATOM    988  O   ALA G 174     -36.753 -52.187  90.839  1.00110.57           O
ATOM    989  CB  ALA G 174     -34.591 -51.113  89.173  1.00101.26           C
ATOM    990  N   ASP H  47     -19.749 -32.959  62.378  1.00 81.73           N
ATOM    991  CA  ASP H  47     -19.057 -34.247  62.289  1.00 81.17           C
ATOM    992  C   ASP H  47     -18.379 -34.603  63.611  1.00 81.77           C
ATOM    993  O   ASP H  47     -17.993 -33.708  64.378  1.00 80.73           O
ATOM    994  CB  ASP H  47     -17.991 -34.229  61.180  1.00 83.92           C
ATOM    995  CG  ASP H  47     -18.422 -33.697  59.831  1.00100.58           C
ATOM    996  OD1 ASP H  47     -19.649 -33.538  59.611  1.00104.05           O
ATOM    997  OD2 ASP H  47     -17.538 -33.435  58.994  1.00104.31           O
ATOM    998  N   VAL H  48     -18.221 -35.912  63.860  1.00 75.63           N
ATOM    999  CA  VAL H  48     -17.573 -36.448  65.061  1.00 73.17           C
ATOM   1000  C   VAL H  48     -16.189 -36.960  64.672  1.00 76.65           C
ATOM   1001  O   VAL H  48     -16.045 -37.597  63.622  1.00 77.22           O
ATOM   1002  CB  VAL H  48     -18.429 -37.550  65.738  1.00 76.35           C
ATOM   1003  CG1 VAL H  48     -17.735 -38.129  66.967  1.00 74.91           C
ATOM   1004  CG2 VAL H  48     -19.805 -37.011  66.109  1.00 76.53           C
ATOM   1005  N   SER H  49     -15.174 -36.662  65.509  1.00 71.34           N
ATOM   1006  CA  SER H  49     -13.802 -37.103  65.285  1.00 70.78           C
ATOM   1007  C   SER H  49     -13.671 -38.564  65.686  1.00 74.80           C
ATOM   1008  O   SER H  49     -14.533 -39.065  66.415  1.00 75.12           O
ATOM   1009  CB  SER H  49     -12.832 -36.251  66.099  1.00 73.07           C
ATOM   1010  OG  SER H  49     -12.914 -36.535  67.486  1.00 83.81           O
ATOM   1011  N   VAL H  50     -12.580 -39.235  65.250  1.00 70.28           N
ATOM   1012  CA  VAL H  50     -12.256 -40.620  65.633  1.00 70.12           C
ATOM   1013  C   VAL H  50     -12.203 -40.707  67.177  1.00 73.37           C
ATOM   1014  O   VAL H  50     -12.838 -41.594  67.754  1.00 73.32           O
ATOM   1015  CB  VAL H  50     -10.930 -41.099  64.969  1.00 74.59           C
ATOM   1016  CG1 VAL H  50     -10.504 -42.478  65.461  1.00 74.85           C
ATOM   1017  CG2 VAL H  50     -11.051 -41.095  63.452  1.00 75.35           C
ATOM   1018  N   ASP H  51     -11.510 -39.746  67.830  1.00 69.24           N
ATOM   1019  CA  ASP H  51     -11.380 -39.690  69.282  1.00 69.17           C
ATOM   1020  C   ASP H  51     -12.744 -39.545  69.978  1.00 71.33           C
ATOM   1021  O   ASP H  51     -13.013 -40.233  70.978  1.00 70.46           O
ATOM   1022  CB  ASP H  51     -10.411 -38.577  69.700  1.00 71.80           C
ATOM   1023  CG  ASP H  51     -10.093 -38.601  71.183  1.00 92.64           C
ATOM   1024  OD1 ASP H  51     -10.915 -38.077  71.973  1.00 94.00           O
ATOM   1025  OD2 ASP H  51      -9.068 -39.223  71.564  1.00104.80           O
ATOM   1026  N   GLY H  52     -13.580 -38.666  69.425  1.00 67.18           N
ATOM   1027  CA  GLY H  52     -14.926 -38.424  69.923  1.00 66.27           C
ATOM   1028  C   GLY H  52     -15.783 -39.663  69.799  1.00 68.70           C
ATOM   1029  O   GLY H  52     -16.464 -40.037  70.756  1.00 67.85           O
ATOM   1030  N   ASP H  53     -15.697 -40.338  68.627  1.00 64.96           N
ATOM   1031  CA  ASP H  53     -16.408 -41.571  68.314  1.00 65.66           C
ATOM   1032  C   ASP H  53     -15.986 -42.691  69.251  1.00 71.09           C
ATOM   1033  O   ASP H  53     -16.857 -43.371  69.787  1.00 71.62           O
ATOM   1034  CB  ASP H  53     -16.195 -41.979  66.845  1.00 68.27           C
ATOM   1035  CG  ASP H  53     -17.157 -43.049  66.346  1.00 77.48           C
ATOM   1036  OD1 ASP H  53     -18.333 -43.044  66.774  1.00 76.76           O
ATOM   1037  OD2 ASP H  53     -16.751 -43.863  65.492  1.00 84.63           O
ATOM   1038  N   PHE H  54     -14.656 -42.857  69.489  1.00 67.69           N
ATOM   1039  CA  PHE H  54     -14.092 -43.883  70.382  1.00 67.11           C
ATOM   1040  C   PHE H  54     -14.634 -43.742  71.804  1.00 72.75           C
ATOM   1041  O   PHE H  54     -15.124 -44.730  72.354  1.00 74.51           O
ATOM   1042  CB  PHE H  54     -12.556 -43.851  70.374  1.00 67.87           C
ATOM   1043  CG  PHE H  54     -11.832 -44.576  69.252  1.00 70.16           C
ATOM   1044  CD1 PHE H  54     -12.496 -44.931  68.079  1.00 73.73           C
ATOM   1045  CD2 PHE H  54     -10.475 -44.863  69.351  1.00 72.40           C
ATOM   1046  CE1 PHE H  54     -11.819 -45.590  67.043  1.00 75.59           C
ATOM   1047  CE2 PHE H  54      -9.799 -45.510  68.309  1.00 76.28           C
ATOM   1048  CZ  PHE H  54     -10.477 -45.878  67.168  1.00 74.73           C
ATOM   1049  N   THR H  55     -14.648 -42.508  72.350  1.00 69.13           N
ATOM   1050  CA  THR H  55     -15.182 -42.206  73.695  1.00 68.78           C
ATOM   1051  C   THR H  55     -16.682 -42.526  73.779  1.00 74.10           C
ATOM   1052  O   THR H  55     -17.144 -43.176  74.722  1.00 75.11           O
ATOM   1053  CB  THR H  55     -14.929 -40.730  74.047  1.00 75.34           C
ATOM   1054  OG1 THR H  55     -13.519 -40.435  73.974  1.00 73.86           O
ATOM   1055  CG2 THR H  55     -15.538 -40.346  75.437  1.00 72.98           C
ATOM   1056  N   MET H  56     -17.429 -42.069  72.762  1.00 70.70           N
ATOM   1057  CA  MET H  56     -18.857 -42.295  72.623  1.00 71.83           C
ATOM   1058  C   MET H  56     -19.200 -43.754  72.494  1.00 76.95           C
ATOM   1059  O   MET H  56     -20.176 -44.168  73.095  1.00 77.37           O
ATOM   1060  CB  MET H  56     -19.445 -41.471  71.499  1.00 74.77           C
ATOM   1061  CG  MET H  56     -19.787 -40.091  71.979  1.00 78.24           C
ATOM   1062  SD  MET H  56     -20.005 -38.813  70.721  1.00 83.67           S
ATOM   1063  CE  MET H  56     -21.182 -39.595  69.651  1.00 82.82           C
ATOM   1064  N   LYS H  57     -18.377 -44.548  71.792  1.00 73.70           N
ATOM   1065  CA  LYS H  57     -18.581 -45.991  71.652  1.00 74.84           C
ATOM   1066  C   LYS H  57     -18.148 -46.758  72.910  1.00 78.00           C
ATOM   1067  O   LYS H  57     -18.819 -47.718  73.278  1.00 79.96           O
ATOM   1068  CB  LYS H  57     -17.887 -46.530  70.400  1.00 77.34           C
ATOM   1069  CG  LYS H  57     -18.436 -45.939  69.104  1.00 80.55           C
ATOM   1070  CD  LYS H  57     -19.820 -46.421  68.725  1.00 83.77           C
ATOM   1071  CE  LYS H  57     -20.580 -45.319  68.041  1.00 88.29           C
ATOM   1072  NZ  LYS H  57     -20.189 -45.174  66.615  1.00103.35           N
ATOM   1073  N   LYS H  58     -17.060 -46.323  73.582  1.00 71.38           N
ATOM   1074  CA  LYS H  58     -16.546 -46.918  74.825  1.00 70.57           C
ATOM   1075  C   LYS H  58     -17.640 -46.995  75.910  1.00 72.96           C
ATOM   1076  O   LYS H  58     -17.840 -48.058  76.504  1.00 76.08           O
ATOM   1077  CB  LYS H  58     -15.340 -46.112  75.351  1.00 71.16           C
ATOM   1078  CG  LYS H  58     -14.594 -46.806  76.479  1.00 72.59           C
ATOM   1079  CD  LYS H  58     -13.385 -46.034  76.913  1.00 75.78           C
ATOM   1080  CE  LYS H  58     -12.617 -46.821  77.940  1.00 87.95           C
ATOM   1081  NZ  LYS H  58     -11.336 -46.157  78.275  1.00100.30           N
ATOM   1082  N   PHE H  59     -18.355 -45.878  76.139  1.00 64.75           N
ATOM   1083  CA  PHE H  59     -19.405 -45.787  77.148  1.00 63.72           C
ATOM   1084  C   PHE H  59     -20.823 -45.860  76.569  1.00 71.03           C
ATOM   1085  O   PHE H  59     -21.778 -45.535  77.256  1.00 70.53           O
ATOM   1086  CB  PHE H  59     -19.199 -44.523  77.997  1.00 62.20           C
ATOM   1087  CG  PHE H  59     -17.824 -44.413  78.612  1.00 61.24           C
ATOM   1088  CD1 PHE H  59     -17.496 -45.141  79.752  1.00 62.74           C
ATOM   1089  CD2 PHE H  59     -16.859 -43.572  78.058  1.00 61.08           C
ATOM   1090  CE1 PHE H  59     -16.234 -45.035  80.332  1.00 62.78           C
ATOM   1091  CE2 PHE H  59     -15.592 -43.464  78.638  1.00 63.10           C
ATOM   1092  CZ  PHE H  59     -15.287 -44.205  79.774  1.00 62.05           C
ATOM   1093  N   ALA H  60     -20.963 -46.333  75.324  1.00 71.74           N
ATOM   1094  CA  ALA H  60     -22.247 -46.454  74.611  1.00 74.42           C
ATOM   1095  C   ALA H  60     -23.339 -47.160  75.377  1.00 82.95           C
ATOM   1096  O   ALA H  60     -24.498 -46.743  75.302  1.00 83.58           O
ATOM   1097  CB  ALA H  60     -22.052 -47.129  73.270  1.00 76.49           C
ATOM   1098  N   ASP H  61     -22.980 -48.214  76.113  1.00 82.10           N
ATOM   1099  CA  ASP H  61     -23.923 -49.006  76.908  1.00 84.90           C
ATOM   1100  C   ASP H  61     -23.710 -48.821  78.417  1.00 88.04           C
ATOM   1101  O   ASP H  61     -24.089 -49.691  79.206  1.00 90.79           O
ATOM   1102  CB  ASP H  61     -23.860 -50.499  76.511  1.00 90.45           C
ATOM   1103  CG  ASP H  61     -22.493 -51.181  76.583  1.00109.12           C
ATOM   1104  OD1 ASP H  61     -21.506 -50.518  77.027  1.00108.26           O
ATOM   1105  OD2 ASP H  61     -22.397 -52.361  76.163  1.00119.86           O
ATOM   1106  N   SER H  62     -23.105 -47.688  78.817  1.00 79.92           N
ATOM   1107  CA  SER H  62     -22.835 -47.395  80.215  1.00 77.47           C
ATOM   1108  C   SER H  62     -23.686 -46.225  80.692  1.00 78.65           C
ATOM   1109  O   SER H  62     -24.053 -45.354  79.894  1.00 77.29           O
ATOM   1110  CB  SER H  62     -21.353 -47.087  80.419  1.00 79.70           C
ATOM   1111  OG  SER H  62     -20.520 -48.163  80.015  1.00 92.01           O
ATOM   1112  N   TYR H  63     -24.001 -46.231  81.999  1.00 74.58           N
ATOM   1113  C   TYR H  63     -23.777 -44.288  83.430  1.00 73.77           C
ATOM   1114  O   TYR H  63     -24.062 -43.121  83.688  1.00 72.78           O
ATOM   1115  CA ATYR H  63     -24.763 -45.185  82.665  1.00 73.78           C
ATOM   1116  CB ATYR H  63     -25.782 -45.806  83.635  1.00 77.78           C
ATOM   1117  CG ATYR H  63     -26.887 -46.619  82.988  1.00 83.56           C
ATOM   1118  CD1ATYR H  63     -27.883 -46.003  82.231  1.00 86.33           C
ATOM   1119  CD2ATYR H  63     -27.010 -47.983  83.238  1.00 87.02           C
ATOM   1120  CE1ATYR H  63     -28.936 -46.738  81.685  1.00 90.59           C
ATOM   1121  CE2ATYR H  63     -28.071 -48.724  82.716  1.00 91.04           C
ATOM   1122  CZ ATYR H  63     -29.027 -48.100  81.931  1.00 99.37           C
ATOM   1123  OH ATYR H  63     -30.065 -48.840  81.410  1.00102.69           O
ATOM   1124  N   VAL H  64     -22.615 -44.852  83.801  1.00 67.89           N
ATOM   1125  CA  VAL H  64     -21.561 -44.153  84.523  1.00 66.17           C
ATOM   1126  C   VAL H  64     -20.251 -44.187  83.705  1.00 69.21           C
ATOM   1127  O   VAL H  64     -19.966 -45.168  83.021  1.00 71.49           O
ATOM   1128  CB  VAL H  64     -21.387 -44.666  85.980  1.00 71.72           C
ATOM   1129  CG1 VAL H  64     -20.375 -43.826  86.761  1.00 69.85           C
ATOM   1130  CG2 VAL H  64     -22.716 -44.661  86.723  1.00 73.10           C
ATOM   1131  N   ALA H  65     -19.490 -43.093  83.745  1.00 62.45           N
ATOM   1132  CA  ALA H  65     -18.200 -42.958  83.076  1.00 60.97           C
ATOM   1133  C   ALA H  65     -17.222 -42.279  84.042  1.00 61.92           C
ATOM   1134  O   ALA H  65     -17.615 -41.421  84.837  1.00 58.61           O
ATOM   1135  CB  ALA H  65     -18.337 -42.151  81.791  1.00 60.77           C
ATOM   1136  N   PHE H  66     -15.954 -42.698  83.985  1.00 60.17           N
ATOM   1137  CA  PHE H  66     -14.903 -42.145  84.826  1.00 59.99           C
ATOM   1138  C   PHE H  66     -13.792 -41.562  83.975  1.00 64.58           C
ATOM   1139  O   PHE H  66     -13.330 -42.206  83.024  1.00 65.30           O
ATOM   1140  CB  PHE H  66     -14.342 -43.205  85.793  1.00 62.98           C
ATOM   1141  CG  PHE H  66     -15.329 -43.711  86.814  1.00 65.13           C
ATOM   1142  CD1 PHE H  66     -15.497 -43.060  88.024  1.00 67.87           C
ATOM   1143  CD2 PHE H  66     -16.085 -44.849  86.569  1.00 68.63           C
ATOM   1144  CE1 PHE H  66     -16.412 -43.536  88.965  1.00 69.43           C
ATOM   1145  CE2 PHE H  66     -17.015 -45.307  87.502  1.00 71.50           C
ATOM   1146  CZ  PHE H  66     -17.177 -44.643  88.686  1.00 69.16           C
ATOM   1147  N   PHE H  67     -13.366 -40.338  84.324  1.00 60.41           N
ATOM   1148  CA  PHE H  67     -12.276 -39.629  83.653  1.00 60.43           C
ATOM   1149  C   PHE H  67     -11.387 -38.978  84.696  1.00 68.72           C
ATOM   1150  O   PHE H  67     -11.879 -38.417  85.679  1.00 66.86           O
ATOM   1151  CB  PHE H  67     -12.797 -38.559  82.667  1.00 60.43           C
ATOM   1152  CG  PHE H  67     -13.697 -39.088  81.574  1.00 61.48           C
ATOM   1153  CD1 PHE H  67     -13.164 -39.603  80.395  1.00 64.02           C
ATOM   1154  CD2 PHE H  67     -15.077 -39.096  81.730  1.00 63.95           C
ATOM   1155  CE1 PHE H  67     -13.997 -40.107  79.389  1.00 64.98           C
ATOM   1156  CE2 PHE H  67     -15.908 -39.608  80.726  1.00 67.00           C
ATOM   1157  CZ  PHE H  67     -15.363 -40.096  79.557  1.00 65.22           C
ATOM   1158  N   ALA H  68     -10.077 -39.076  84.491  1.00 70.66           N
ATOM   1159  CA  ALA H  68      -9.052 -38.466  85.333  1.00 73.21           C
ATOM   1160  C   ALA H  68      -7.802 -38.289  84.488  1.00 83.80           C
ATOM   1161  O   ALA H  68      -7.686 -38.892  83.418  1.00 83.23           O
ATOM   1162  CB  ALA H  68      -8.757 -39.327  86.553  1.00 74.81           C
ATOM   1163  N   ASN H  69      -6.893 -37.436  84.945  1.00 86.17           N
ATOM   1164  CA  ASN H  69      -5.664 -37.154  84.229  1.00 89.50           C
ATOM   1165  C   ASN H  69      -4.487 -37.824  84.944  1.00 99.51           C
ATOM   1166  O   ASN H  69      -4.175 -37.505  86.100  1.00 99.31           O
ATOM   1167  CB  ASN H  69      -5.515 -35.638  84.049  1.00 93.01           C
ATOM   1168  CG  ASN H  69      -4.198 -35.093  83.553  1.00129.10           C
ATOM   1169  OD1 ASN H  69      -3.419 -35.760  82.851  1.00130.58           O
ATOM   1170  ND2 ASN H  69      -3.949 -33.830  83.841  1.00121.01           N
ATOM   1171  N   LYS H  70      -3.895 -38.814  84.247  1.00100.74           N
ATOM   1172  CA  LYS H  70      -2.751 -39.661  84.635  1.00103.79           C
ATOM   1173  C   LYS H  70      -1.558 -38.861  85.210  1.00109.06           C
ATOM   1174  O   LYS H  70      -1.027 -39.231  86.254  1.00110.15           O
ATOM   1175  CB  LYS H  70      -2.278 -40.499  83.428  1.00108.54           C
ATOM   1176  CG  LYS H  70      -3.273 -41.530  82.925  1.00129.40           C
ATOM   1177  CD  LYS H  70      -2.987 -41.888  81.469  1.00139.51           C
ATOM   1178  CE  LYS H  70      -3.958 -42.920  80.960  1.00145.76           C
ATOM   1179  NZ  LYS H  70      -3.506 -43.515  79.681  1.00150.43           N
ATOM   1180  N   GLY H  71      -1.155 -37.793  84.522  1.00104.97           N
ATOM   1181  CA  GLY H  71      -0.053 -36.942  84.945  1.00106.12           C
ATOM   1182  C   GLY H  71      -0.550 -35.652  85.561  1.00107.78           C
ATOM   1183  O   GLY H  71      -1.392 -34.972  84.972  1.00106.14           O
ATOM   1184  N   SER H  72      -0.013 -35.326  86.755  1.00103.85           N
ATOM   1185  CA  SER H  72      -0.273 -34.159  87.622  1.00102.39           C
ATOM   1186  C   SER H  72      -1.544 -34.325  88.470  1.00100.91           C
ATOM   1187  O   SER H  72      -1.443 -34.347  89.702  1.00102.05           O
ATOM   1188  CB  SER H  72      -0.247 -32.824  86.868  1.00105.64           C
ATOM   1189  OG  SER H  72      -1.413 -32.582  86.102  1.00110.78           O
ATOM   1190  N   GLY H  73      -2.697 -34.473  87.817  1.00 91.73           N
ATOM   1191  CA  GLY H  73      -3.979 -34.686  88.481  1.00 88.04           C
ATOM   1192  C   GLY H  73      -4.712 -33.453  88.976  1.00 87.34           C
ATOM   1193  O   GLY H  73      -5.750 -33.581  89.624  1.00 86.20           O
ATOM   1194  N   ASN H  74      -4.203 -32.262  88.656  1.00 82.08           N
ATOM   1195  CA  ASN H  74      -4.795 -30.987  89.059  1.00 80.65           C
ATOM   1196  C   ASN H  74      -5.970 -30.525  88.158  1.00 80.63           C
ATOM   1197  O   ASN H  74      -6.811 -29.739  88.592  1.00 77.94           O
ATOM   1198  CB  ASN H  74      -3.705 -29.915  89.157  1.00 85.04           C
ATOM   1199  CG  ASN H  74      -2.955 -29.560  87.908  1.00120.15           C
ATOM   1200  OD1 ASN H  74      -2.655 -30.399  87.054  1.00119.12           O
ATOM   1201  ND2 ASN H  74      -2.669 -28.279  87.757  1.00116.22           N
ATOM   1202  N   THR H  75      -6.020 -31.028  86.921  1.00 76.98           N
ATOM   1203  CA  THR H  75      -7.005 -30.694  85.889  1.00 75.28           C
ATOM   1204  C   THR H  75      -7.493 -31.964  85.194  1.00 77.25           C
ATOM   1205  O   THR H  75      -6.780 -32.965  85.188  1.00 78.53           O
ATOM   1206  CB  THR H  75      -6.343 -29.698  84.886  1.00 85.98           C
ATOM   1207  OG1 THR H  75      -6.270 -28.421  85.508  1.00 93.02           O
ATOM   1208  CG2 THR H  75      -7.083 -29.561  83.556  1.00 83.50           C
ATOM   1209  N   VAL H  76      -8.703 -31.920  84.606  1.00 70.53           N
ATOM   1210  CA  VAL H  76      -9.260 -33.008  83.799  1.00 68.52           C
ATOM   1211  C   VAL H  76      -9.939 -32.393  82.586  1.00 70.20           C
ATOM   1212  O   VAL H  76     -10.734 -31.458  82.709  1.00 68.85           O
ATOM   1213  CB  VAL H  76     -10.196 -34.023  84.526  1.00 72.09           C
ATOM   1214  CG1 VAL H  76     -10.608 -35.156  83.588  1.00 71.64           C
ATOM   1215  CG2 VAL H  76      -9.539 -34.611  85.762  1.00 72.92           C
ATOM   1216  N   THR H  77      -9.579 -32.915  81.414  1.00 65.97           N
ATOM   1217  CA  THR H  77     -10.137 -32.573  80.119  1.00 63.84           C
ATOM   1218  C   THR H  77     -10.672 -33.885  79.547  1.00 64.37           C
ATOM   1219  O   THR H  77      -9.992 -34.917  79.642  1.00 63.44           O
ATOM   1220  CB  THR H  77      -9.129 -31.801  79.256  1.00 72.80           C
ATOM   1221  OG1 THR H  77      -9.746 -31.428  78.026  1.00 69.86           O
ATOM   1222  CG2 THR H  77      -7.841 -32.567  78.993  1.00 78.26           C
ATOM   1223  N   PHE H  78     -11.917 -33.874  79.047  1.00 58.86           N
ATOM   1224  CA  PHE H  78     -12.573 -35.074  78.516  1.00 58.10           C
ATOM   1225  C   PHE H  78     -13.736 -34.707  77.624  1.00 61.04           C
ATOM   1226  O   PHE H  78     -14.224 -33.578  77.699  1.00 60.94           O
ATOM   1227  CB  PHE H  78     -13.103 -35.946  79.675  1.00 59.78           C
ATOM   1228  CG  PHE H  78     -14.239 -35.307  80.432  1.00 60.73           C
ATOM   1229  CD1 PHE H  78     -13.989 -34.394  81.452  1.00 63.99           C
ATOM   1230  CD2 PHE H  78     -15.560 -35.589  80.102  1.00 62.43           C
ATOM   1231  CE1 PHE H  78     -15.039 -33.770  82.118  1.00 64.86           C
ATOM   1232  CE2 PHE H  78     -16.607 -34.962  80.763  1.00 65.24           C
ATOM   1233  CZ  PHE H  78     -16.343 -34.060  81.772  1.00 63.73           C
ATOM   1234  N   THR H  79     -14.249 -35.696  76.868  1.00 57.47           N
ATOM   1235  CA  THR H  79     -15.425 -35.561  76.004  1.00 57.66           C
ATOM   1236  C   THR H  79     -16.587 -36.339  76.639  1.00 60.38           C
ATOM   1237  O   THR H  79     -16.425 -37.522  76.965  1.00 59.71           O
ATOM   1238  CB  THR H  79     -15.089 -36.021  74.567  1.00 65.30           C
ATOM   1239  OG1 THR H  79     -14.076 -35.164  74.032  1.00 67.44           O
ATOM   1240  CG2 THR H  79     -16.306 -36.040  73.648  1.00 60.40           C
ATOM   1241  N   ALA H  80     -17.745 -35.680  76.818  1.00 56.35           N
ATOM   1242  CA  ALA H  80     -18.925 -36.328  77.391  1.00 56.92           C
ATOM   1243  C   ALA H  80     -19.450 -37.402  76.408  1.00 63.31           C
ATOM   1244  O   ALA H  80     -19.728 -37.068  75.247  1.00 64.42           O
ATOM   1245  CB  ALA H  80     -20.006 -35.294  77.687  1.00 57.47           C
ATOM   1246  N   PRO H  81     -19.534 -38.698  76.814  1.00 59.58           N
ATOM   1247  CA  PRO H  81     -20.031 -39.729  75.874  1.00 60.31           C
ATOM   1248  C   PRO H  81     -21.519 -39.617  75.560  1.00 64.21           C
ATOM   1249  O   PRO H  81     -21.994 -40.164  74.572  1.00 65.00           O
ATOM   1250  CB  PRO H  81     -19.716 -41.059  76.573  1.00 62.80           C
ATOM   1251  CG  PRO H  81     -19.025 -40.711  77.838  1.00 66.31           C
ATOM   1252  CD  PRO H  81     -19.233 -39.275  78.136  1.00 60.78           C
ATOM   1253  N   TRP H  82     -22.251 -38.932  76.438  1.00 61.05           N
ATOM   1254  CA  TRP H  82     -23.689 -38.685  76.377  1.00 62.37           C
ATOM   1255  C   TRP H  82     -24.031 -37.492  77.264  1.00 64.73           C
ATOM   1256  O   TRP H  82     -23.177 -37.053  78.042  1.00 62.09           O
ATOM   1257  CB  TRP H  82     -24.525 -39.929  76.805  1.00 62.87           C
ATOM   1258  CG  TRP H  82     -23.781 -41.051  77.490  1.00 63.78           C
ATOM   1259  CD1 TRP H  82     -23.541 -42.301  76.992  1.00 67.72           C
ATOM   1260  CD2 TRP H  82     -23.205 -41.026  78.811  1.00 62.46           C
ATOM   1261  NE1 TRP H  82     -22.864 -43.060  77.923  1.00 66.70           N
ATOM   1262  CE2 TRP H  82     -22.634 -42.298  79.043  1.00 66.58           C
ATOM   1263  CE3 TRP H  82     -23.100 -40.045  79.813  1.00 62.22           C
ATOM   1264  CZ2 TRP H  82     -21.985 -42.618  80.244  1.00 65.15           C
ATOM   1265  CZ3 TRP H  82     -22.468 -40.371  81.002  1.00 62.61           C
ATOM   1266  CH2 TRP H  82     -21.926 -41.643  81.211  1.00 63.64           C
ATOM   1267  N   ASP H  83     -25.271 -36.961  77.136  1.00 62.93           N
ATOM   1268  CA  ASP H  83     -25.770 -35.864  77.962  1.00 63.08           C
ATOM   1269  C   ASP H  83     -25.764 -36.364  79.403  1.00 66.66           C
ATOM   1270  O   ASP H  83     -26.251 -37.469  79.667  1.00 67.55           O
ATOM   1271  CB  ASP H  83     -27.190 -35.447  77.538  1.00 67.18           C
ATOM   1272  CG  ASP H  83     -27.268 -34.575  76.299  1.00 79.16           C
ATOM   1273  OD1 ASP H  83     -26.236 -34.448  75.590  1.00 80.34           O
ATOM   1274  OD2 ASP H  83     -28.367 -34.028  76.026  1.00 81.35           O
ATOM   1275  N   CYS H  84     -25.138 -35.600  80.315  1.00 61.49           N
ATOM   1276  CA  CYS H  84     -24.983 -36.046  81.689  1.00 60.80           C
ATOM   1277  C   CYS H  84     -24.877 -34.932  82.721  1.00 64.95           C
ATOM   1278  O   CYS H  84     -24.965 -33.739  82.411  1.00 66.28           O
ATOM   1279  CB  CYS H  84     -23.784 -36.991  81.783  1.00 60.47           C
ATOM   1280  SG  CYS H  84     -22.210 -36.265  81.250  1.00 62.83           S
ATOM   1281  N   THR H  85     -24.673 -35.372  83.967  1.00 60.38           N
ATOM   1282  CA  THR H  85     -24.407 -34.604  85.176  1.00 58.90           C
ATOM   1283  C   THR H  85     -23.005 -35.063  85.591  1.00 60.98           C
ATOM   1284  O   THR H  85     -22.729 -36.269  85.594  1.00 60.22           O
ATOM   1285  CB  THR H  85     -25.459 -34.928  86.245  1.00 65.29           C
ATOM   1286  OG1 THR H  85     -26.726 -34.495  85.775  1.00 69.26           O
ATOM   1287  CG2 THR H  85     -25.171 -34.274  87.576  1.00 61.30           C
ATOM   1288  N   ALA H  86     -22.117 -34.113  85.895  1.00 56.84           N
ATOM   1289  CA  ALA H  86     -20.755 -34.430  86.313  1.00 56.28           C
ATOM   1290  C   ALA H  86     -20.591 -34.267  87.807  1.00 61.10           C
ATOM   1291  O   ALA H  86     -21.074 -33.295  88.391  1.00 62.54           O
ATOM   1292  CB  ALA H  86     -19.753 -33.540  85.592  1.00 56.39           C
ATOM   1293  N   GLU H  87     -19.905 -35.220  88.419  1.00 56.66           N
ATOM   1294  CA  GLU H  87     -19.573 -35.194  89.827  1.00 56.38           C
ATOM   1295  C   GLU H  87     -18.050 -35.165  89.844  1.00 61.66           C
ATOM   1296  O   GLU H  87     -17.391 -36.182  89.582  1.00 61.49           O
ATOM   1297  CB  GLU H  87     -20.123 -36.426  90.531  1.00 58.16           C
ATOM   1298  CG  GLU H  87     -20.143 -36.269  92.032  1.00 66.40           C
ATOM   1299  CD  GLU H  87     -20.196 -37.580  92.778  1.00 90.67           C
ATOM   1300  OE1 GLU H  87     -21.047 -38.430  92.435  1.00 96.62           O
ATOM   1301  OE2 GLU H  87     -19.381 -37.764  93.708  1.00 89.36           O
ATOM   1302  N   VAL H  88     -17.497 -33.965  90.046  1.00 57.93           N
ATOM   1303  CA  VAL H  88     -16.056 -33.736  90.022  1.00 56.23           C
ATOM   1304  C   VAL H  88     -15.501 -33.725  91.442  1.00 61.77           C
ATOM   1305  O   VAL H  88     -15.943 -32.935  92.278  1.00 61.93           O
ATOM   1306  CB  VAL H  88     -15.695 -32.461  89.219  1.00 58.25           C
ATOM   1307  CG1 VAL H  88     -14.205 -32.408  88.925  1.00 57.91           C
ATOM   1308  CG2 VAL H  88     -16.495 -32.381  87.921  1.00 57.43           C
ATOM   1309  N   GLU H  89     -14.553 -34.625  91.716  1.00 59.32           N
ATOM   1310  CA  GLU H  89     -13.908 -34.739  93.023  1.00 60.02           C
ATOM   1311  C   GLU H  89     -12.436 -34.391  92.873  1.00 65.38           C
ATOM   1312  O   GLU H  89     -11.731 -35.004  92.072  1.00 64.98           O
ATOM   1313  CB  GLU H  89     -14.043 -36.159  93.598  1.00 61.99           C
ATOM   1314  CG  GLU H  89     -15.461 -36.563  93.961  1.00 76.07           C
ATOM   1315  CD  GLU H  89     -15.674 -38.043  94.220  1.00100.56           C
ATOM   1316  OE1 GLU H  89     -15.198 -38.858  93.397  1.00 91.70           O
ATOM   1317  OE2 GLU H  89     -16.353 -38.386  95.217  1.00 98.29           O
ATOM   1318  N   LEU H  90     -11.975 -33.389  93.622  1.00 62.60           N
ATOM   1319  CA  LEU H  90     -10.568 -33.015  93.612  1.00 62.25           C
ATOM   1320  C   LEU H  90      -9.928 -33.344  94.955  1.00 68.77           C
ATOM   1321  O   LEU H  90     -10.139 -32.655  95.961  1.00 68.61           O
ATOM   1322  CB  LEU H  90     -10.324 -31.555  93.172  1.00 61.33           C
ATOM   1323  CG  LEU H  90      -8.885 -30.997  93.288  1.00 66.02           C
ATOM   1324  CD1 LEU H  90      -7.908 -31.697  92.364  1.00 66.37           C
ATOM   1325  CD2 LEU H  90      -8.858 -29.544  92.992  1.00 66.82           C
ATOM   1326  N   PHE H  91      -9.177 -34.443  94.961  1.00 67.04           N
ATOM   1327  CA  PHE H  91      -8.392 -34.892  96.102  1.00 68.85           C
ATOM   1328  C   PHE H  91      -7.177 -33.983  96.081  1.00 74.23           C
ATOM   1329  O   PHE H  91      -6.567 -33.785  95.019  1.00 72.93           O
ATOM   1330  CB  PHE H  91      -8.014 -36.370  95.936  1.00 71.34           C
ATOM   1331  CG  PHE H  91      -9.189 -37.284  96.180  1.00 72.19           C
ATOM   1332  CD1 PHE H  91     -10.145 -37.498  95.188  1.00 74.45           C
ATOM   1333  CD2 PHE H  91      -9.355 -37.914  97.407  1.00 74.15           C
ATOM   1334  CE1 PHE H  91     -11.244 -38.324  95.423  1.00 74.34           C
ATOM   1335  CE2 PHE H  91     -10.450 -38.743  97.638  1.00 76.48           C
ATOM   1336  CZ  PHE H  91     -11.387 -38.939  96.648  1.00 73.72           C
ATOM   1337  N   TYR H  92      -6.909 -33.326  97.214  1.00 71.36           N
ATOM   1338  CA  TYR H  92      -5.849 -32.331  97.286  1.00 72.28           C
ATOM   1339  C   TYR H  92      -5.240 -32.299  98.660  1.00 78.06           C
ATOM   1340  O   TYR H  92      -5.939 -32.507  99.653  1.00 78.96           O
ATOM   1341  CB  TYR H  92      -6.459 -30.956  96.975  1.00 72.28           C
ATOM   1342  CG  TYR H  92      -5.523 -29.947  96.351  1.00 74.89           C
ATOM   1343  CD1 TYR H  92      -5.345 -29.894  94.971  1.00 76.09           C
ATOM   1344  CD2 TYR H  92      -4.894 -28.980  97.126  1.00 77.68           C
ATOM   1345  CE1 TYR H  92      -4.524 -28.936  94.383  1.00 78.07           C
ATOM   1346  CE2 TYR H  92      -4.077 -28.011  96.548  1.00 80.18           C
ATOM   1347  CZ  TYR H  92      -3.900 -27.987  95.171  1.00 86.87           C
ATOM   1348  OH  TYR H  92      -3.103 -27.036  94.573  1.00 88.21           O
ATOM   1349  N   HIS H  93      -3.939 -32.022  98.723  1.00 75.56           N
ATOM   1350  CA  HIS H  93      -3.201 -31.898  99.984  1.00 76.96           C
ATOM   1351  C   HIS H  93      -2.362 -30.642  99.865  1.00 84.10           C
ATOM   1352  O   HIS H  93      -1.816 -30.382  98.795  1.00 84.32           O
ATOM   1353  CB  HIS H  93      -2.320 -33.132 100.261  1.00 78.17           C
ATOM   1354  CG  HIS H  93      -3.002 -34.439  99.996  1.00 79.03           C
ATOM   1355  ND1 HIS H  93      -3.717 -35.089 100.980  1.00 79.94           N
ATOM   1356  CD2 HIS H  93      -3.074 -35.162  98.855  1.00 79.38           C
ATOM   1357  CE1 HIS H  93      -4.198 -36.181 100.414  1.00 78.25           C
ATOM   1358  NE2 HIS H  93      -3.823 -36.276  99.140  1.00 78.26           N
ATOM   1359  N   GLY H  94      -2.314 -29.847 100.925  1.00 82.89           N
ATOM   1360  CA  GLY H  94      -1.540 -28.612 100.919  1.00 85.36           C
ATOM   1361  C   GLY H  94      -1.554 -27.812 102.203  1.00 91.72           C
ATOM   1362  O   GLY H  94      -2.123 -28.235 103.215  1.00 90.67           O
ATOM   1363  N   TRP H  95      -0.900 -26.645 102.159  1.00 90.89           N
ATOM   1364  CA  TRP H  95      -0.845 -25.697 103.267  1.00 92.91           C
ATOM   1365  C   TRP H  95      -0.985 -24.304 102.684  1.00 97.85           C
ATOM   1366  O   TRP H  95      -0.622 -24.107 101.529  1.00 97.52           O
ATOM   1367  CB  TRP H  95       0.455 -25.850 104.087  1.00 95.28           C
ATOM   1368  CG  TRP H  95       1.711 -25.449 103.370  1.00 98.88           C
ATOM   1369  CD1 TRP H  95       2.301 -24.220 103.376  1.00104.47           C
ATOM   1370  CD2 TRP H  95       2.546 -26.289 102.563  1.00 99.32           C
ATOM   1371  NE1 TRP H  95       3.433 -24.232 102.595  1.00105.69           N
ATOM   1372  CE2 TRP H  95       3.599 -25.486 102.071  1.00105.60           C
ATOM   1373  CE3 TRP H  95       2.486 -27.639 102.173  1.00 99.22           C
ATOM   1374  CZ2 TRP H  95       4.605 -25.996 101.246  1.00106.40           C
ATOM   1375  CZ3 TRP H  95       3.479 -28.141 101.346  1.00101.91           C
ATOM   1376  CH2 TRP H  95       4.524 -27.325 100.895  1.00105.42           C
ATOM   1377  N   GLY H  96      -1.530 -23.370 103.460  1.00 95.68           N
ATOM   1378  CA  GLY H  96      -1.681 -21.981 103.034  1.00 96.58           C
ATOM   1379  C   GLY H  96      -0.353 -21.246 103.073  1.00104.49           C
ATOM   1380  O   GLY H  96       0.547 -21.652 103.815  1.00106.46           O
ATOM   1381  N   TYR H  97      -0.217 -20.158 102.285  1.00102.33           N
ATOM   1382  CA  TYR H  97       1.004 -19.343 102.217  1.00106.61           C
ATOM   1383  C   TYR H  97       1.412 -18.881 103.631  1.00113.37           C
ATOM   1384  O   TYR H  97       0.633 -18.187 104.288  1.00112.11           O
ATOM   1385  CB  TYR H  97       0.820 -18.161 101.235  1.00108.89           C
ATOM   1386  CG  TYR H  97       2.016 -17.241 101.117  1.00116.43           C
ATOM   1387  CD1 TYR H  97       3.011 -17.477 100.175  1.00120.07           C
ATOM   1388  CD2 TYR H  97       2.142 -16.120 101.932  1.00120.99           C
ATOM   1389  CE1 TYR H  97       4.119 -16.633 100.065  1.00126.24           C
ATOM   1390  CE2 TYR H  97       3.248 -15.276 101.839  1.00126.88           C
ATOM   1391  CZ  TYR H  97       4.232 -15.531 100.898  1.00137.91           C
ATOM   1392  OH  TYR H  97       5.315 -14.685 100.792  1.00146.19           O
ATOM   1393  N   SER H  98       2.621 -19.317 104.097  1.00113.16           N
ATOM   1394  CA  SER H  98       3.223 -19.060 105.423  1.00116.28           C
ATOM   1395  C   SER H  98       2.287 -19.497 106.561  1.00117.72           C
ATOM   1396  O   SER H  98       2.094 -18.770 107.543  1.00119.17           O
ATOM   1397  CB  SER H  98       3.645 -17.597 105.564  1.00124.31           C
ATOM   1398  OG  SER H  98       4.752 -17.284 104.736  1.00140.07           O
ATOM   1399  N   GLY H  99       1.711 -20.690 106.404  1.00110.36           N
ATOM   1400  CA  GLY H  99       0.702 -21.229 107.308  1.00107.53           C
ATOM   1401  C   GLY H  99      -0.594 -20.511 106.994  1.00108.91           C
ATOM   1402  O   GLY H  99      -0.721 -19.907 105.927  1.00109.25           O
ATOM   1403  N   GLY H 100      -1.550 -20.542 107.898  1.00102.69           N
ATOM   1404  CA  GLY H 100      -2.798 -19.826 107.662  1.00 99.96           C
ATOM   1405  C   GLY H 100      -3.747 -20.395 106.619  1.00 98.05           C
ATOM   1406  O   GLY H 100      -3.441 -21.370 105.917  1.00 94.76           O
ATOM   1407  N   GLU H 101      -4.914 -19.731 106.520  1.00 92.43           N
ATOM   1408  CA  GLU H 101      -6.087 -20.069 105.713  1.00 87.50           C
ATOM   1409  C   GLU H 101      -5.851 -20.178 104.214  1.00 89.12           C
ATOM   1410  O   GLU H 101      -5.134 -19.372 103.615  1.00 91.62           O
ATOM   1411  CB  GLU H 101      -7.239 -19.078 105.982  1.00 88.33           C
ATOM   1412  CG  GLU H 101      -7.601 -18.903 107.448  1.00 96.85           C
ATOM   1413  CD  GLU H 101      -8.909 -18.185 107.711  1.00116.20           C
ATOM   1414  OE1 GLU H 101      -8.939 -16.941 107.568  1.00109.79           O
ATOM   1415  OE2 GLU H 101      -9.889 -18.856 108.113  1.00104.77           O
ATOM   1416  N   TRP H 102      -6.509 -21.178 103.618  1.00 80.60           N
ATOM   1417  CA  TRP H 102      -6.545 -21.482 102.195  1.00 77.74           C
ATOM   1418  C   TRP H 102      -7.797 -22.317 101.917  1.00 77.26           C
ATOM   1419  O   TRP H 102      -7.991 -23.367 102.527  1.00 75.89           O
ATOM   1420  CB  TRP H 102      -5.269 -22.203 101.716  1.00 77.23           C
ATOM   1421  CG  TRP H 102      -5.177 -22.365 100.220  1.00 77.14           C
ATOM   1422  CD1 TRP H 102      -5.814 -21.621  99.264  1.00 79.25           C
ATOM   1423  CD2 TRP H 102      -4.358 -23.305  99.516  1.00 76.79           C
ATOM   1424  NE1 TRP H 102      -5.470 -22.066  98.010  1.00 77.89           N
ATOM   1425  CE2 TRP H 102      -4.577 -23.099  98.134  1.00 79.64           C
ATOM   1426  CE3 TRP H 102      -3.463 -24.313  99.918  1.00 78.83           C
ATOM   1427  CZ2 TRP H 102      -3.927 -23.857  97.154  1.00 78.36           C
ATOM   1428  CZ3 TRP H 102      -2.812 -25.055  98.946  1.00 79.93           C
ATOM   1429  CH2 TRP H 102      -3.037 -24.818  97.583  1.00 79.32           C
ATOM   1430  N   GLU H 103      -8.667 -21.809 101.031  1.00 71.29           N
ATOM   1431  CA  GLU H 103      -9.910 -22.450 100.622  1.00 67.48           C
ATOM   1432  C   GLU H 103      -9.874 -22.652  99.101  1.00 69.82           C
ATOM   1433  O   GLU H 103      -9.572 -21.717  98.359  1.00 69.35           O
ATOM   1434  CB  GLU H 103     -11.131 -21.617 101.055  1.00 68.29           C
ATOM   1435  CG  GLU H 103     -12.473 -22.323 100.897  1.00 70.15           C
ATOM   1436  CD  GLU H 103     -13.707 -21.433 100.853  1.00 81.54           C
ATOM   1437  OE1 GLU H 103     -14.832 -21.979 100.900  1.00 71.07           O
ATOM   1438  OE2 GLU H 103     -13.559 -20.193 100.765  1.00 69.48           O
ATOM   1439  N   ILE H 104     -10.156 -23.887  98.653  1.00 64.97           N
ATOM   1440  CA  ILE H 104     -10.148 -24.272  97.237  1.00 63.34           C
ATOM   1441  C   ILE H 104     -11.503 -24.788  96.771  1.00 67.20           C
ATOM   1442  O   ILE H 104     -12.286 -25.282  97.574  1.00 66.76           O
ATOM   1443  CB  ILE H 104      -9.002 -25.274  96.883  1.00 65.77           C
ATOM   1444  CG1 ILE H 104      -9.143 -26.601  97.685  1.00 65.41           C
ATOM   1445  CG2 ILE H 104      -7.612 -24.622  97.038  1.00 67.41           C
ATOM   1446  CD1 ILE H 104      -8.374 -27.776  97.135  1.00 68.39           C
ATOM   1447  N   GLY H 105     -11.739 -24.691  95.471  1.00 64.50           N
ATOM   1448  CA  GLY H 105     -12.938 -25.181  94.809  1.00 63.74           C
ATOM   1449  C   GLY H 105     -12.606 -25.668  93.409  1.00 69.01           C
ATOM   1450  O   GLY H 105     -11.427 -25.787  93.045  1.00 68.56           O
ATOM   1451  N   ILE H 106     -13.647 -25.940  92.603  1.00 65.34           N
ATOM   1452  CA  ILE H 106     -13.477 -26.385  91.218  1.00 64.25           C
ATOM   1453  C   ILE H 106     -14.075 -25.319  90.284  1.00 68.15           C
ATOM   1454  O   ILE H 106     -14.996 -24.585  90.679  1.00 68.06           O
ATOM   1455  CB  ILE H 106     -14.011 -27.837  90.984  1.00 65.79           C
ATOM   1456  CG1 ILE H 106     -13.431 -28.820  92.034  1.00 65.55           C
ATOM   1457  CG2 ILE H 106     -13.703 -28.334  89.554  1.00 66.45           C
ATOM   1458  CD1 ILE H 106     -14.197 -30.088  92.218  1.00 68.74           C
ATOM   1459  N   THR H 107     -13.506 -25.198  89.076  1.00 64.19           N
ATOM   1460  CA  THR H 107     -13.944 -24.228  88.071  1.00 63.97           C
ATOM   1461  C   THR H 107     -15.250 -24.665  87.382  1.00 67.02           C
ATOM   1462  O   THR H 107     -15.594 -25.844  87.414  1.00 65.20           O
ATOM   1463  CB  THR H 107     -12.814 -23.940  87.072  1.00 65.91           C
ATOM   1464  OG1 THR H 107     -12.519 -25.125  86.330  1.00 61.53           O
ATOM   1465  CG2 THR H 107     -11.553 -23.392  87.742  1.00 65.02           C
ATOM   1466  N   THR H 108     -15.974 -23.712  86.776  1.00 64.43           N
ATOM   1467  CA  THR H 108     -17.208 -23.992  86.048  1.00 64.03           C
ATOM   1468  C   THR H 108     -16.965 -23.722  84.552  1.00 69.56           C
ATOM   1469  O   THR H 108     -16.895 -22.548  84.163  1.00 71.77           O
ATOM   1470  CB  THR H 108     -18.411 -23.211  86.618  1.00 68.71           C
ATOM   1471  OG1 THR H 108     -18.385 -23.282  88.043  1.00 71.23           O
ATOM   1472  CG2 THR H 108     -19.751 -23.728  86.092  1.00 64.17           C
ATOM   1473  N   PRO H 109     -16.800 -24.776  83.706  1.00 63.61           N
ATOM   1474  CA  PRO H 109     -16.608 -24.544  82.260  1.00 63.34           C
ATOM   1475  C   PRO H 109     -17.861 -23.957  81.609  1.00 66.31           C
ATOM   1476  O   PRO H 109     -18.970 -24.176  82.096  1.00 66.97           O
ATOM   1477  CB  PRO H 109     -16.300 -25.939  81.700  1.00 64.16           C
ATOM   1478  CG  PRO H 109     -16.095 -26.808  82.865  1.00 67.91           C
ATOM   1479  CD  PRO H 109     -16.856 -26.213  83.999  1.00 64.02           C
ATOM   1480  N   SER H 110     -17.683 -23.209  80.519  1.00 61.98           N
ATOM   1481  CA  SER H 110     -18.788 -22.568  79.820  1.00 62.04           C
ATOM   1482  C   SER H 110     -19.887 -23.544  79.399  1.00 62.80           C
ATOM   1483  O   SER H 110     -19.599 -24.625  78.906  1.00 61.97           O
ATOM   1484  CB  SER H 110     -18.276 -21.758  78.639  1.00 67.17           C
ATOM   1485  OG  SER H 110     -19.265 -20.818  78.247  1.00 82.99           O
ATOM   1486  N   GLY H 111     -21.128 -23.173  79.652  1.00 58.91           N
ATOM   1487  CA  GLY H 111     -22.279 -23.998  79.311  1.00 58.88           C
ATOM   1488  C   GLY H 111     -22.797 -24.859  80.444  1.00 63.25           C
ATOM   1489  O   GLY H 111     -23.909 -25.391  80.363  1.00 64.91           O
ATOM   1490  N   LEU H 112     -21.988 -24.997  81.510  1.00 57.46           N
ATOM   1491  CA  LEU H 112     -22.331 -25.809  82.665  1.00 55.83           C
ATOM   1492  C   LEU H 112     -22.808 -24.964  83.839  1.00 63.15           C
ATOM   1493  O   LEU H 112     -22.522 -23.762  83.917  1.00 65.29           O
ATOM   1494  CB  LEU H 112     -21.157 -26.714  83.087  1.00 54.03           C
ATOM   1495  CG  LEU H 112     -20.551 -27.612  82.021  1.00 57.99           C
ATOM   1496  CD1 LEU H 112     -19.602 -28.594  82.641  1.00 57.36           C
ATOM   1497  CD2 LEU H 112     -21.617 -28.350  81.231  1.00 60.06           C
ATOM   1498  N   THR H 113     -23.547 -25.606  84.743  1.00 58.42           N
ATOM   1499  CA  THR H 113     -24.092 -24.988  85.925  1.00 59.51           C
ATOM   1500  C   THR H 113     -23.550 -25.739  87.125  1.00 65.45           C
ATOM   1501  O   THR H 113     -23.757 -26.951  87.236  1.00 65.66           O
ATOM   1502  CB  THR H 113     -25.627 -25.009  85.855  1.00 67.62           C
ATOM   1503  OG1 THR H 113     -26.040 -24.464  84.595  1.00 69.24           O
ATOM   1504  CG2 THR H 113     -26.274 -24.250  87.004  1.00 61.12           C
ATOM   1505  N   GLN H 114     -22.834 -25.034  88.017  1.00 62.31           N
ATOM   1506  CA  GLN H 114     -22.306 -25.675  89.210  1.00 61.11           C
ATOM   1507  C   GLN H 114     -23.438 -25.716  90.227  1.00 67.61           C
ATOM   1508  O   GLN H 114     -23.685 -24.736  90.948  1.00 68.70           O
ATOM   1509  CB  GLN H 114     -21.062 -24.963  89.742  1.00 61.70           C
ATOM   1510  CG  GLN H 114     -20.409 -25.742  90.858  1.00 57.67           C
ATOM   1511  CD  GLN H 114     -19.268 -24.996  91.467  1.00 66.62           C
ATOM   1512  OE1 GLN H 114     -18.121 -25.442  91.404  1.00 54.93           O
ATOM   1513  NE2 GLN H 114     -19.565 -23.872  92.118  1.00 64.38           N
ATOM   1514  N   ILE H 115     -24.172 -26.839  90.221  1.00 64.18           N
ATOM   1515  CA  ILE H 115     -25.328 -27.054  91.078  1.00 64.75           C
ATOM   1516  C   ILE H 115     -24.940 -26.932  92.545  1.00 67.84           C
ATOM   1517  O   ILE H 115     -25.555 -26.150  93.276  1.00 69.59           O
ATOM   1518  CB  ILE H 115     -26.053 -28.384  90.738  1.00 68.67           C
ATOM   1519  CG1 ILE H 115     -26.349 -28.495  89.252  1.00 70.68           C
ATOM   1520  CG2 ILE H 115     -27.345 -28.506  91.505  1.00 72.52           C
ATOM   1521  CD1 ILE H 115     -27.307 -27.351  88.645  1.00 87.22           C
ATOM   1522  N   TYR H 116     -23.900 -27.667  92.960  1.00 61.57           N
ATOM   1523  CA  TYR H 116     -23.416 -27.657  94.332  1.00 59.74           C
ATOM   1524  C   TYR H 116     -21.886 -27.666  94.371  1.00 63.04           C
ATOM   1525  O   TYR H 116     -21.239 -28.129  93.432  1.00 61.67           O
ATOM   1526  CB  TYR H 116     -24.016 -28.833  95.120  1.00 59.97           C
ATOM   1527  CG  TYR H 116     -25.537 -28.890  95.104  1.00 62.46           C
ATOM   1528  CD1 TYR H 116     -26.303 -27.876  95.688  1.00 65.18           C
ATOM   1529  CD2 TYR H 116     -26.211 -29.975  94.544  1.00 62.86           C
ATOM   1530  CE1 TYR H 116     -27.700 -27.931  95.693  1.00 65.68           C
ATOM   1531  CE2 TYR H 116     -27.607 -30.047  94.557  1.00 64.73           C
ATOM   1532  CZ  TYR H 116     -28.348 -29.019  95.126  1.00 75.32           C
ATOM   1533  OH  TYR H 116     -29.729 -29.079  95.137  1.00 81.78           O
ATOM   1534  N   GLU H 117     -21.309 -27.114  95.441  1.00 60.64           N
ATOM   1535  CA  GLU H 117     -19.858 -27.069  95.625  1.00 59.75           C
ATOM   1536  C   GLU H 117     -19.502 -27.168  97.096  1.00 62.85           C
ATOM   1537  O   GLU H 117     -19.963 -26.359  97.911  1.00 64.33           O
ATOM   1538  CB  GLU H 117     -19.227 -25.812  94.988  1.00 61.33           C
ATOM   1539  CG  GLU H 117     -17.705 -25.816  95.000  1.00 67.68           C
ATOM   1540  CD  GLU H 117     -17.048 -24.511  94.599  1.00 84.47           C
ATOM   1541  OE1 GLU H 117     -17.413 -23.461  95.173  1.00 77.05           O
ATOM   1542  OE2 GLU H 117     -16.138 -24.545  93.740  1.00 82.75           O
ATOM   1543  N   ALA H 118     -18.684 -28.170  97.417  1.00 56.92           N
ATOM   1544  CA  ALA H 118     -18.152 -28.435  98.738  1.00 56.36           C
ATOM   1545  C   ALA H 118     -16.687 -28.066  98.659  1.00 58.36           C
ATOM   1546  O   ALA H 118     -15.889 -28.831  98.118  1.00 57.96           O
ATOM   1547  CB  ALA H 118     -18.308 -29.905  99.074  1.00 56.84           C
ATOM   1548  N   THR H 119     -16.348 -26.858  99.119  1.00 55.04           N
ATOM   1549  CA  THR H 119     -14.981 -26.328  99.101  1.00 55.70           C
ATOM   1550  C   THR H 119     -14.069 -27.030 100.115  1.00 63.16           C
ATOM   1551  O   THR H 119     -14.531 -27.488 101.164  1.00 64.46           O
ATOM   1552  CB  THR H 119     -14.979 -24.819  99.354  1.00 58.77           C
ATOM   1553  OG1 THR H 119     -15.717 -24.541 100.547  1.00 60.25           O
ATOM   1554  CG2 THR H 119     -15.534 -24.023  98.191  1.00 54.47           C
ATOM   1555  N   GLY H 120     -12.788 -27.112  99.777  1.00 60.67           N
ATOM   1556  CA  GLY H 120     -11.758 -27.698 100.627  1.00 61.31           C
ATOM   1557  C   GLY H 120     -11.039 -26.604 101.381  1.00 66.52           C
ATOM   1558  O   GLY H 120     -10.805 -25.532 100.819  1.00 67.36           O
ATOM   1559  N   TYR H 121     -10.683 -26.851 102.642  1.00 63.70           N
ATOM   1560  CA  TYR H 121     -10.038 -25.846 103.489  1.00 66.44           C
ATOM   1561  C   TYR H 121      -8.944 -26.420 104.388  1.00 72.88           C
ATOM   1562  O   TYR H 121      -9.057 -27.546 104.872  1.00 72.27           O
ATOM   1563  CB  TYR H 121     -11.120 -25.102 104.315  1.00 68.50           C
ATOM   1564  CG  TYR H 121     -10.606 -24.140 105.366  1.00 73.39           C
ATOM   1565  CD1 TYR H 121     -10.361 -22.805 105.060  1.00 76.26           C
ATOM   1566  CD2 TYR H 121     -10.403 -24.555 106.681  1.00 75.97           C
ATOM   1567  CE1 TYR H 121      -9.891 -21.914 106.028  1.00 78.53           C
ATOM   1568  CE2 TYR H 121      -9.915 -23.680 107.649  1.00 79.00           C
ATOM   1569  CZ  TYR H 121      -9.668 -22.358 107.320  1.00 85.14           C
ATOM   1570  OH  TYR H 121      -9.217 -21.495 108.285  1.00 89.01           O
ATOM   1571  N   THR H 122      -7.898 -25.615 104.632  1.00 72.82           N
ATOM   1572  CA  THR H 122      -6.791 -25.944 105.537  1.00 75.39           C
ATOM   1573  C   THR H 122      -6.281 -24.671 106.221  1.00 82.57           C
ATOM   1574  O   THR H 122      -6.423 -23.573 105.677  1.00 82.96           O
ATOM   1575  CB  THR H 122      -5.706 -26.797 104.846  1.00 82.49           C
ATOM   1576  OG1 THR H 122      -5.275 -27.805 105.764  1.00 80.43           O
ATOM   1577  CG2 THR H 122      -4.517 -25.981 104.332  1.00 81.89           C
ATOM   1578  N   ASN H 123      -5.688 -24.825 107.408  1.00 81.55           N
ATOM   1579  CA  ASN H 123      -5.180 -23.701 108.193  1.00 84.64           C
ATOM   1580  C   ASN H 123      -3.927 -24.113 108.959  1.00 93.03           C
ATOM   1581  O   ASN H 123      -3.911 -25.181 109.574  1.00 92.98           O
ATOM   1582  CB  ASN H 123      -6.277 -23.246 109.163  1.00 85.17           C
ATOM   1583  CG  ASN H 123      -6.143 -21.859 109.727  1.00103.41           C
ATOM   1584  OD1 ASN H 123      -5.178 -21.135 109.478  1.00 92.97           O
ATOM   1585  ND2 ASN H 123      -7.129 -21.467 110.519  1.00 97.73           N
ATOM   1586  N   GLY H 124      -2.899 -23.267 108.913  1.00 93.38           N
ATOM   1587  CA  GLY H 124      -1.625 -23.488 109.598  1.00 96.67           C
ATOM   1588  C   GLY H 124      -0.735 -24.531 108.951  1.00101.54           C
ATOM   1589  O   GLY H 124      -0.727 -24.664 107.720  1.00100.86           O
ATOM   1590  N   HIS H 125       0.005 -25.298 109.794  1.00 99.46           N
ATOM   1591  CA  HIS H 125       0.943 -26.378 109.433  1.00100.36           C
ATOM   1592  C   HIS H 125       1.836 -26.038 108.212  1.00105.03           C
ATOM   1593  O   HIS H 125       1.941 -26.829 107.269  1.00102.73           O
ATOM   1594  CB  HIS H 125       0.216 -27.731 109.255  1.00 98.29           C
ATOM   1595  CG  HIS H 125      -0.858 -27.717 108.210  1.00 97.96           C
ATOM   1596  ND1 HIS H 125      -2.164 -27.413 108.526  1.00 97.50           N
ATOM   1597  CD2 HIS H 125      -0.769 -27.917 106.878  1.00 98.35           C
ATOM   1598  CE1 HIS H 125      -2.825 -27.450 107.385  1.00 94.46           C
ATOM   1599  NE2 HIS H 125      -2.026 -27.757 106.368  1.00 95.13           N
ATOM   1600  N   ASP H 126       2.498 -24.859 108.254  1.00104.02           N
ATOM   1601  CA  ASP H 126       3.368 -24.383 107.180  1.00104.83           C
ATOM   1602  C   ASP H 126       4.405 -25.425 106.762  1.00109.20           C
ATOM   1603  O   ASP H 126       4.983 -26.101 107.614  1.00110.60           O
ATOM   1604  CB  ASP H 126       4.031 -23.043 107.552  1.00110.20           C
ATOM   1605  CG  ASP H 126       4.644 -22.269 106.389  1.00121.80           C
ATOM   1606  OD1 ASP H 126       4.147 -22.409 105.243  1.00119.78           O
ATOM   1607  OD2 ASP H 126       5.574 -21.472 106.633  1.00130.85           O
ATOM   1608  N   ASN H 127       4.566 -25.592 105.435  1.00104.24           N
ATOM   1609  CA  ASN H 127       5.483 -26.504 104.734  1.00104.91           C
ATOM   1610  C   ASN H 127       5.157 -28.003 104.943  1.00106.05           C
ATOM   1611  O   ASN H 127       5.989 -28.860 104.637  1.00106.48           O
ATOM   1612  CB  ASN H 127       6.954 -26.182 105.033  1.00111.26           C
ATOM   1613  CG  ASN H 127       7.452 -24.975 104.275  1.00140.40           C
ATOM   1614  OD1 ASN H 127       6.979 -23.849 104.460  1.00133.60           O
ATOM   1615  ND2 ASN H 127       8.411 -25.186 103.384  1.00137.88           N
ATOM   1616  N   GLN H 128       3.917 -28.309 105.383  1.00 99.22           N
ATOM   1617  CA  GLN H 128       3.406 -29.672 105.585  1.00 96.34           C
ATOM   1618  C   GLN H 128       2.067 -29.773 104.864  1.00 95.74           C
ATOM   1619  O   GLN H 128       1.165 -29.000 105.171  1.00 93.87           O
ATOM   1620  CB  GLN H 128       3.233 -29.986 107.085  1.00 98.22           C
ATOM   1621  CG  GLN H 128       4.538 -30.008 107.882  1.00108.54           C
ATOM   1622  CD  GLN H 128       4.340 -30.188 109.378  1.00114.79           C
ATOM   1623  OE1 GLN H 128       3.459 -29.583 110.007  1.00106.24           O
ATOM   1624  NE2 GLN H 128       5.195 -30.993 109.996  1.00 97.82           N
ATOM   1625  N   ALA H 129       1.940 -30.660 103.868  1.00 90.65           N
ATOM   1626  CA  ALA H 129       0.659 -30.766 103.146  1.00 86.08           C
ATOM   1627  C   ALA H 129      -0.329 -31.659 103.881  1.00 86.79           C
ATOM   1628  O   ALA H 129       0.016 -32.766 104.297  1.00 87.66           O
ATOM   1629  CB  ALA H 129       0.873 -31.254 101.721  1.00 85.69           C
ATOM   1630  N   ILE H 130      -1.549 -31.158 104.066  1.00 80.35           N
ATOM   1631  CA  ILE H 130      -2.640 -31.864 104.739  1.00 78.38           C
ATOM   1632  C   ILE H 130      -3.833 -31.962 103.792  1.00 78.22           C
ATOM   1633  O   ILE H 130      -4.071 -31.034 103.017  1.00 75.43           O
ATOM   1634  CB  ILE H 130      -2.977 -31.173 106.106  1.00 82.85           C
ATOM   1635  CG1 ILE H 130      -1.820 -31.322 107.138  1.00 86.82           C
ATOM   1636  CG2 ILE H 130      -4.331 -31.601 106.710  1.00 81.07           C
ATOM   1637  CD1 ILE H 130      -1.304 -32.776 107.436  1.00 94.35           C
ATOM   1638  N   SER H 131      -4.571 -33.089 103.856  1.00 75.56           N
ATOM   1639  CA  SER H 131      -5.767 -33.356 103.047  1.00 73.42           C
ATOM   1640  C   SER H 131      -6.779 -32.204 103.150  1.00 75.54           C
ATOM   1641  O   SER H 131      -7.089 -31.737 104.251  1.00 74.74           O
ATOM   1642  CB  SER H 131      -6.411 -34.681 103.459  1.00 77.36           C
ATOM   1643  OG  SER H 131      -7.413 -35.109 102.551  1.00 86.44           O
ATOM   1644  N   MET H 132      -7.216 -31.701 101.985  1.00 71.00           N
ATOM   1645  CA  MET H 132      -8.193 -30.616 101.854  1.00 70.01           C
ATOM   1646  C   MET H 132      -9.050 -30.845 100.585  1.00 74.56           C
ATOM   1647  O   MET H 132      -9.064 -30.001  99.681  1.00 74.55           O
ATOM   1648  CB  MET H 132      -7.494 -29.237 101.873  1.00 73.26           C
ATOM   1649  CG  MET H 132      -6.359 -29.096 100.866  1.00 76.65           C
ATOM   1650  SD  MET H 132      -5.456 -27.567 101.071  1.00 82.27           S
ATOM   1651  CE  MET H 132      -6.594 -26.405 100.356  1.00 77.34           C
ATOM   1652  N   PRO H 133      -9.751 -31.999 100.475  1.00 71.23           N
ATOM   1653  CA  PRO H 133     -10.510 -32.270  99.243  1.00 69.34           C
ATOM   1654  C   PRO H 133     -11.685 -31.356  99.002  1.00 69.95           C
ATOM   1655  O   PRO H 133     -12.342 -30.907  99.934  1.00 70.84           O
ATOM   1656  CB  PRO H 133     -10.964 -33.721  99.415  1.00 71.27           C
ATOM   1657  CG  PRO H 133     -11.009 -33.928 100.885  1.00 77.11           C
ATOM   1658  CD  PRO H 133      -9.862 -33.129 101.421  1.00 73.99           C
ATOM   1659  N   THR H 134     -11.930 -31.085  97.738  1.00 64.11           N
ATOM   1660  CA  THR H 134     -13.056 -30.292  97.269  1.00 62.15           C
ATOM   1661  C   THR H 134     -13.873 -31.132  96.285  1.00 64.84           C
ATOM   1662  O   THR H 134     -13.356 -32.084  95.683  1.00 64.77           O
ATOM   1663  CB  THR H 134     -12.622 -28.910  96.766  1.00 66.20           C
ATOM   1664  OG1 THR H 134     -13.789 -28.165  96.410  1.00 62.39           O
ATOM   1665  CG2 THR H 134     -11.638 -28.975  95.590  1.00 63.47           C
ATOM   1666  N   LYS H 135     -15.151 -30.814  96.153  1.00 59.67           N
ATOM   1667  CA  LYS H 135     -16.045 -31.562  95.286  1.00 57.69           C
ATOM   1668  C   LYS H 135     -17.117 -30.625  94.766  1.00 61.16           C
ATOM   1669  O   LYS H 135     -17.547 -29.734  95.493  1.00 62.93           O
ATOM   1670  CB  LYS H 135     -16.687 -32.686  96.102  1.00 59.36           C
ATOM   1671  CG  LYS H 135     -17.471 -33.683  95.301  1.00 65.04           C
ATOM   1672  CD  LYS H 135     -18.662 -34.114  96.089  1.00 73.23           C
ATOM   1673  CE  LYS H 135     -19.161 -35.430  95.596  1.00 77.70           C
ATOM   1674  NZ  LYS H 135     -18.299 -36.552  96.059  1.00 81.81           N
ATOM   1675  N   ALA H 136     -17.546 -30.819  93.518  1.00 54.33           N
ATOM   1676  CA  ALA H 136     -18.600 -30.016  92.945  1.00 52.66           C
ATOM   1677  C   ALA H 136     -19.444 -30.835  91.976  1.00 55.19           C
ATOM   1678  O   ALA H 136     -18.944 -31.797  91.381  1.00 53.42           O
ATOM   1679  CB  ALA H 136     -18.027 -28.786  92.271  1.00 53.44           C
ATOM   1680  N   ILE H 137     -20.731 -30.494  91.852  1.00 52.89           N
ATOM   1681  CA  ILE H 137     -21.673 -31.166  90.952  1.00 52.54           C
ATOM   1682  C   ILE H 137     -22.100 -30.174  89.872  1.00 57.69           C
ATOM   1683  O   ILE H 137     -22.358 -28.999  90.167  1.00 58.18           O
ATOM   1684  CB  ILE H 137     -22.846 -31.894  91.704  1.00 55.56           C
ATOM   1685  CG1 ILE H 137     -22.312 -33.129  92.463  1.00 54.14           C
ATOM   1686  CG2 ILE H 137     -23.939 -32.350  90.745  1.00 57.13           C
ATOM   1687  CD1 ILE H 137     -22.083 -32.929  93.834  1.00 52.72           C
ATOM   1688  N   TYR H 138     -22.085 -30.645  88.609  1.00 54.23           N
ATOM   1689  CA  TYR H 138     -22.404 -29.850  87.431  1.00 53.76           C
ATOM   1690  C   TYR H 138     -23.480 -30.480  86.602  1.00 59.11           C
ATOM   1691  O   TYR H 138     -23.469 -31.686  86.392  1.00 59.15           O
ATOM   1692  CB  TYR H 138     -21.157 -29.651  86.552  1.00 53.60           C
ATOM   1693  CG  TYR H 138     -19.999 -29.009  87.279  1.00 54.60           C
ATOM   1694  CD1 TYR H 138     -19.124 -29.771  88.043  1.00 55.03           C
ATOM   1695  CD2 TYR H 138     -19.789 -27.637  87.222  1.00 56.88           C
ATOM   1696  CE1 TYR H 138     -18.077 -29.187  88.743  1.00 55.14           C
ATOM   1697  CE2 TYR H 138     -18.736 -27.039  87.915  1.00 58.21           C
ATOM   1698  CZ  TYR H 138     -17.889 -27.819  88.686  1.00 62.11           C
ATOM   1699  OH  TYR H 138     -16.844 -27.255  89.382  1.00 59.08           O
ATOM   1700  N   SER H 139     -24.384 -29.656  86.093  1.00 57.80           N
ATOM   1701  CA  SER H 139     -25.429 -30.082  85.173  1.00 59.17           C
ATOM   1702  C   SER H 139     -25.176 -29.423  83.800  1.00 63.94           C
ATOM   1703  O   SER H 139     -24.432 -28.436  83.709  1.00 62.57           O
ATOM   1704  CB  SER H 139     -26.794 -29.661  85.704  1.00 63.35           C
ATOM   1705  OG  SER H 139     -26.997 -28.267  85.536  1.00 68.61           O
ATOM   1706  N   GLY H 140     -25.810 -29.972  82.761  1.00 62.19           N
ATOM   1707  CA  GLY H 140     -25.754 -29.419  81.411  1.00 61.57           C
ATOM   1708  C   GLY H 140     -24.665 -29.898  80.483  1.00 62.99           C
ATOM   1709  O   GLY H 140     -24.439 -29.255  79.449  1.00 65.35           O
ATOM   1710  N   LEU H 141     -23.987 -31.019  80.822  1.00 54.69           N
ATOM   1711  CA  LEU H 141     -22.949 -31.605  79.955  1.00 52.44           C
ATOM   1712  C   LEU H 141     -23.631 -32.247  78.755  1.00 58.13           C
ATOM   1713  O   LEU H 141     -24.686 -32.876  78.907  1.00 60.56           O
ATOM   1714  CB  LEU H 141     -22.082 -32.622  80.700  1.00 50.78           C
ATOM   1715  CG  LEU H 141     -21.065 -32.043  81.671  1.00 53.07           C
ATOM   1716  CD1 LEU H 141     -21.677 -31.823  83.041  1.00 53.48           C
ATOM   1717  CD2 LEU H 141     -19.857 -32.921  81.755  1.00 52.42           C
ATOM   1718  N   LYS H 142     -23.080 -32.017  77.559  1.00 53.07           N
ATOM   1719  CA  LYS H 142     -23.677 -32.490  76.310  1.00 53.06           C
ATOM   1720  C   LYS H 142     -22.814 -33.511  75.566  1.00 58.95           C
ATOM   1721  O   LYS H 142     -21.585 -33.391  75.528  1.00 57.52           O
ATOM   1722  CB  LYS H 142     -24.023 -31.305  75.392  1.00 53.99           C
ATOM   1723  CG  LYS H 142     -24.936 -30.252  76.013  1.00 58.73           C
ATOM   1724  CD  LYS H 142     -26.399 -30.661  75.993  1.00 67.48           C
ATOM   1725  CE  LYS H 142     -27.187 -29.932  77.047  1.00 79.69           C
ATOM   1726  NZ  LYS H 142     -28.496 -30.587  77.281  1.00 91.10           N
ATOM   1727  N   LYS H 143     -23.482 -34.510  74.962  1.00 57.35           N
ATOM   1728  CA  LYS H 143     -22.874 -35.570  74.165  1.00 56.95           C
ATOM   1729  C   LYS H 143     -21.902 -34.968  73.141  1.00 60.57           C
ATOM   1730  O   LYS H 143     -22.254 -34.014  72.434  1.00 60.66           O
ATOM   1731  CB  LYS H 143     -23.974 -36.357  73.429  1.00 60.16           C
ATOM   1732  CG  LYS H 143     -23.480 -37.640  72.784  1.00 69.73           C
ATOM   1733  CD  LYS H 143     -24.528 -38.251  71.886  1.00 76.50           C
ATOM   1734  CE  LYS H 143     -24.250 -39.703  71.622  1.00 90.17           C
ATOM   1735  NZ  LYS H 143     -24.932 -40.172  70.391  1.00110.22           N
ATOM   1736  N   GLY H 144     -20.690 -35.517  73.104  1.00 55.60           N
ATOM   1737  CA  GLY H 144     -19.648 -35.109  72.179  1.00 54.91           C
ATOM   1738  C   GLY H 144     -18.886 -33.849  72.527  1.00 59.28           C
ATOM   1739  O   GLY H 144     -17.897 -33.546  71.854  1.00 59.72           O
ATOM   1740  N   LEU H 145     -19.321 -33.095  73.558  1.00 56.28           N
ATOM   1741  CA  LEU H 145     -18.634 -31.858  73.930  1.00 56.53           C
ATOM   1742  C   LEU H 145     -17.471 -32.087  74.881  1.00 60.62           C
ATOM   1743  O   LEU H 145     -17.524 -32.984  75.718  1.00 60.93           O
ATOM   1744  CB  LEU H 145     -19.590 -30.786  74.464  1.00 57.38           C
ATOM   1745  CG  LEU H 145     -20.445 -30.046  73.405  1.00 65.28           C
ATOM   1746  CD1 LEU H 145     -21.327 -28.978  74.051  1.00 67.13           C
ATOM   1747  CD2 LEU H 145     -19.602 -29.399  72.311  1.00 69.14           C
ATOM   1748  N   GLN H 146     -16.396 -31.291  74.714  1.00 56.32           N
ATOM   1749  CA  GLN H 146     -15.200 -31.385  75.543  1.00 54.65           C
ATOM   1750  C   GLN H 146     -15.272 -30.381  76.678  1.00 58.37           C
ATOM   1751  O   GLN H 146     -15.621 -29.220  76.445  1.00 59.44           O
ATOM   1752  CB  GLN H 146     -13.932 -31.170  74.715  1.00 55.78           C
ATOM   1753  CG  GLN H 146     -12.685 -31.692  75.404  1.00 62.71           C
ATOM   1754  CD  GLN H 146     -11.446 -31.062  74.868  1.00 71.35           C
ATOM   1755  OE1 GLN H 146     -11.114 -29.920  75.187  1.00 64.26           O
ATOM   1756  NE2 GLN H 146     -10.724 -31.810  74.062  1.00 66.33           N
ATOM   1757  N   TYR H 147     -14.941 -30.826  77.901  1.00 52.97           N
ATOM   1758  CA  TYR H 147     -14.962 -29.982  79.093  1.00 52.46           C
ATOM   1759  C   TYR H 147     -13.630 -30.016  79.843  1.00 57.40           C
ATOM   1760  O   TYR H 147     -12.949 -31.038  79.837  1.00 56.96           O
ATOM   1761  CB  TYR H 147     -16.149 -30.346  80.013  1.00 52.20           C
ATOM   1762  CG  TYR H 147     -17.500 -30.195  79.342  1.00 53.64           C
ATOM   1763  CD1 TYR H 147     -18.121 -28.956  79.253  1.00 56.09           C
ATOM   1764  CD2 TYR H 147     -18.149 -31.292  78.778  1.00 54.47           C
ATOM   1765  CE1 TYR H 147     -19.339 -28.802  78.590  1.00 58.76           C
ATOM   1766  CE2 TYR H 147     -19.381 -31.156  78.133  1.00 56.21           C
ATOM   1767  CZ  TYR H 147     -19.972 -29.907  78.036  1.00 65.84           C
ATOM   1768  OH  TYR H 147     -21.179 -29.760  77.384  1.00 68.00           O
ATOM   1769  N   THR H 148     -13.264 -28.899  80.476  1.00 55.34           N
ATOM   1770  CA  THR H 148     -12.035 -28.794  81.260  1.00 56.48           C
ATOM   1771  C   THR H 148     -12.324 -28.235  82.644  1.00 61.65           C
ATOM   1772  O   THR H 148     -12.839 -27.121  82.768  1.00 62.11           O
ATOM   1773  CB  THR H 148     -10.949 -28.011  80.495  1.00 64.66           C
ATOM   1774  OG1 THR H 148     -10.627 -28.720  79.292  1.00 61.03           O
ATOM   1775  CG2 THR H 148      -9.687 -27.786  81.327  1.00 61.61           C
ATOM   1776  N   PHE H 149     -11.977 -29.005  83.679  1.00 58.86           N
ATOM   1777  CA  PHE H 149     -12.151 -28.602  85.076  1.00 59.22           C
ATOM   1778  C   PHE H 149     -10.793 -28.386  85.720  1.00 67.68           C
ATOM   1779  O   PHE H 149      -9.884 -29.191  85.510  1.00 68.37           O
ATOM   1780  CB  PHE H 149     -12.937 -29.659  85.863  1.00 59.28           C
ATOM   1781  CG  PHE H 149     -14.357 -29.856  85.395  1.00 59.48           C
ATOM   1782  CD1 PHE H 149     -15.387 -29.091  85.914  1.00 62.40           C
ATOM   1783  CD2 PHE H 149     -14.664 -30.818  84.444  1.00 61.23           C
ATOM   1784  CE1 PHE H 149     -16.706 -29.286  85.488  1.00 63.28           C
ATOM   1785  CE2 PHE H 149     -15.979 -31.003  84.010  1.00 63.77           C
ATOM   1786  CZ  PHE H 149     -16.991 -30.235  84.534  1.00 61.91           C
ATOM   1787  N   ASP H 150     -10.656 -27.308  86.504  1.00 66.64           N
ATOM   1788  CA  ASP H 150      -9.422 -26.982  87.219  1.00 68.21           C
ATOM   1789  C   ASP H 150      -9.738 -26.667  88.683  1.00 72.67           C
ATOM   1790  O   ASP H 150     -10.903 -26.504  89.045  1.00 71.32           O
ATOM   1791  CB  ASP H 150      -8.727 -25.745  86.593  1.00 71.37           C
ATOM   1792  CG  ASP H 150      -8.631 -25.686  85.081  1.00 82.17           C
ATOM   1793  OD1 ASP H 150      -7.765 -26.383  84.517  1.00 85.77           O
ATOM   1794  OD2 ASP H 150      -9.340 -24.841  84.469  1.00 83.01           O
ATOM   1795  N   ILE H 151      -8.681 -26.549  89.507  1.00 71.22           N
ATOM   1796  CA  ILE H 151      -8.724 -26.088  90.895  1.00 72.36           C
ATOM   1797  C   ILE H 151      -8.878 -24.567  90.820  1.00 75.87           C
ATOM   1798  O   ILE H 151      -8.333 -23.929  89.909  1.00 76.55           O
ATOM   1799  CB  ILE H 151      -7.415 -26.491  91.694  1.00 77.79           C
ATOM   1800  CG1 ILE H 151      -7.327 -25.830  93.134  1.00 78.79           C
ATOM   1801  CG2 ILE H 151      -6.135 -26.243  90.875  1.00 82.59           C
ATOM   1802  CD1 ILE H 151      -6.242 -24.635  93.372  1.00 82.41           C
ATOM   1803  N   ARG H 152      -9.610 -23.997  91.773  1.00 71.12           N
ATOM   1804  CA  ARG H 152      -9.770 -22.559  91.890  1.00 71.54           C
ATOM   1805  C   ARG H 152      -9.510 -22.178  93.344  1.00 76.58           C
ATOM   1806  O   ARG H 152      -9.782 -22.975  94.251  1.00 74.41           O
ATOM   1807  CB  ARG H 152     -11.159 -22.089  91.403  1.00 68.82           C
ATOM   1808  CG  ARG H 152     -12.311 -22.488  92.302  1.00 73.00           C
ATOM   1809  CD  ARG H 152     -13.608 -21.783  92.001  1.00 77.28           C
ATOM   1810  NE  ARG H 152     -14.548 -21.967  93.107  1.00 76.45           N
ATOM   1811  CZ  ARG H 152     -14.737 -21.078  94.072  1.00 88.62           C
ATOM   1812  NH1 ARG H 152     -14.086 -19.925  94.060  1.00 85.32           N
ATOM   1813  NH2 ARG H 152     -15.591 -21.332  95.054  1.00 66.18           N
ATOM   1814  N   ASP H 153      -8.943 -20.986  93.562  1.00 75.18           N
ATOM   1815  CA  ASP H 153      -8.714 -20.508  94.916  1.00 76.19           C
ATOM   1816  C   ASP H 153      -9.961 -19.720  95.301  1.00 80.69           C
ATOM   1817  O   ASP H 153     -10.318 -18.759  94.617  1.00 82.33           O
ATOM   1818  CB  ASP H 153      -7.422 -19.671  95.009  1.00 80.46           C
ATOM   1819  CG  ASP H 153      -6.122 -20.458  94.838  1.00 85.79           C
ATOM   1820  OD1 ASP H 153      -6.160 -21.705  94.939  1.00 83.91           O
ATOM   1821  OD2 ASP H 153      -5.057 -19.818  94.658  1.00 90.66           O
ATOM   1822  N   ALA H 154     -10.685 -20.202  96.314  1.00 75.79           N
ATOM   1823  CA  ALA H 154     -11.919 -19.590  96.799  1.00 75.84           C
ATOM   1824  C   ALA H 154     -11.617 -18.468  97.794  1.00 82.45           C
ATOM   1825  O   ALA H 154     -12.187 -17.384  97.677  1.00 83.85           O
ATOM   1826  CB  ALA H 154     -12.813 -20.649  97.434  1.00 75.03           C
ATOM   1827  N   ASN H 155     -10.709 -18.728  98.757  1.00 80.43           N
ATOM   1828  CA  ASN H 155     -10.247 -17.801  99.795  1.00 83.36           C
ATOM   1829  C   ASN H 155      -8.784 -18.102 100.125  1.00 88.02           C
ATOM   1830  O   ASN H 155      -8.322 -19.230  99.934  1.00 85.72           O
ATOM   1831  CB  ASN H 155     -11.097 -17.931 101.072  1.00 88.45           C
ATOM   1832  CG  ASN H 155     -12.451 -17.244 101.060  1.00132.08           C
ATOM   1833  OD1 ASN H 155     -12.699 -16.275 100.325  1.00134.56           O
ATOM   1834  ND2 ASN H 155     -13.345 -17.694 101.940  1.00124.38           N
ATOM   1835  N   GLY H 156      -8.076 -17.097 100.621  1.00 88.03           N
ATOM   1836  CA  GLY H 156      -6.675 -17.222 101.001  1.00 90.59           C
ATOM   1837  C   GLY H 156      -5.707 -17.457  99.856  1.00 96.88           C
ATOM   1838  O   GLY H 156      -6.075 -17.374  98.677  1.00 95.47           O
ATOM   1839  N   ARG H 157      -4.451 -17.754 100.211  1.00 96.75           N
ATOM   1840  CA  ARG H 157      -3.378 -18.004  99.254  1.00 97.97           C
ATOM   1841  C   ARG H 157      -2.776 -19.387  99.438  1.00 99.58           C
ATOM   1842  O   ARG H 157      -2.658 -19.872 100.566  1.00 99.17           O
ATOM   1843  CB  ARG H 157      -2.274 -16.929  99.380  1.00105.27           C
ATOM   1844  CG  ARG H 157      -2.622 -15.595  98.734  1.00123.42           C
ATOM   1845  CD  ARG H 157      -1.553 -14.558  98.994  1.00142.20           C
ATOM   1846  NE  ARG H 157      -1.861 -13.293  98.332  1.00159.79           N
ATOM   1847  CZ  ARG H 157      -1.087 -12.212  98.382  1.00184.12           C
ATOM   1848  NH1 ARG H 157       0.050 -12.231  99.068  1.00177.60           N
ATOM   1849  NH2 ARG H 157      -1.445 -11.102  97.749  1.00173.95           N
ATOM   1850  N   GLY H 158      -2.369 -19.982  98.324  1.00 94.61           N
ATOM   1851  CA  GLY H 158      -1.716 -21.281  98.298  1.00 93.51           C
ATOM   1852  C   GLY H 158      -0.294 -21.236  98.811  1.00100.98           C
ATOM   1853  O   GLY H 158       0.438 -20.270  98.560  1.00103.29           O
ATOM   1854  N   GLY H 159       0.085 -22.282  99.534  1.00 97.68           N
ATOM   1855  CA  GLY H 159       1.423 -22.421 100.098  1.00101.28           C
ATOM   1856  C   GLY H 159       2.246 -23.499  99.428  1.00105.96           C
ATOM   1857  O   GLY H 159       3.479 -23.444  99.444  1.00109.87           O
ATOM   1858  N   GLY H 160       1.560 -24.466  98.836  1.00 98.87           N
ATOM   1859  CA  GLY H 160       2.184 -25.577  98.135  1.00 98.46           C
ATOM   1860  C   GLY H 160       1.302 -26.808  98.121  1.00 99.52           C
ATOM   1861  O   GLY H 160       0.746 -27.174  99.164  1.00 98.27           O
ATOM   1862  N   PRO H 161       1.161 -27.477  96.948  1.00 93.84           N
ATOM   1863  CA  PRO H 161       0.303 -28.671  96.875  1.00 90.27           C
ATOM   1864  C   PRO H 161       1.067 -29.999  96.959  1.00 94.61           C
ATOM   1865  O   PRO H 161       2.286 -30.042  96.746  1.00 97.35           O
ATOM   1866  CB  PRO H 161      -0.341 -28.527  95.494  1.00 89.55           C
ATOM   1867  CG  PRO H 161       0.689 -27.748  94.670  1.00 96.19           C
ATOM   1868  CD  PRO H 161       1.710 -27.148  95.614  1.00 95.48           C
ATOM   1869  N   LYS H 162       0.337 -31.089  97.235  1.00 87.95           N
ATOM   1870  CA  LYS H 162       0.860 -32.453  97.256  1.00 88.19           C
ATOM   1871  C   LYS H 162      -0.231 -33.430  96.874  1.00 90.58           C
ATOM   1872  O   LYS H 162      -1.390 -33.247  97.244  1.00 88.11           O
ATOM   1873  CB  LYS H 162       1.531 -32.836  98.584  1.00 92.12           C
ATOM   1874  CG  LYS H 162       3.052 -32.836  98.493  1.00 97.84           C
ATOM   1875  CD  LYS H 162       3.670 -34.149  98.943  1.00102.09           C
ATOM   1876  CE  LYS H 162       5.135 -34.271  98.568  1.00111.38           C
ATOM   1877  NZ  LYS H 162       6.032 -33.522  99.496  1.00122.56           N
ATOM   1878  N   HIS H 163       0.141 -34.421  96.057  1.00 87.74           N
ATOM   1879  CA  HIS H 163      -0.698 -35.503  95.543  1.00 85.10           C
ATOM   1880  C   HIS H 163      -2.136 -35.067  95.152  1.00 83.47           C
ATOM   1881  O   HIS H 163      -3.112 -35.620  95.677  1.00 81.54           O
ATOM   1882  CB  HIS H 163      -0.696 -36.693  96.521  1.00 86.97           C
ATOM   1883  CG  HIS H 163       0.685 -37.196  96.796  1.00 93.79           C
ATOM   1884  ND1 HIS H 163       1.427 -37.843  95.817  1.00 96.59           N
ATOM   1885  CD2 HIS H 163       1.444 -37.070  97.909  1.00 98.32           C
ATOM   1886  CE1 HIS H 163       2.596 -38.114  96.375  1.00 99.44           C
ATOM   1887  NE2 HIS H 163       2.650 -37.678  97.636  1.00100.91           N
ATOM   1888  N   PRO H 164      -2.295 -34.106  94.205  1.00 77.21           N
ATOM   1889  CA  PRO H 164      -3.652 -33.763  93.755  1.00 73.57           C
ATOM   1890  C   PRO H 164      -4.171 -34.772  92.733  1.00 74.26           C
ATOM   1891  O   PRO H 164      -3.399 -35.267  91.908  1.00 74.52           O
ATOM   1892  CB  PRO H 164      -3.483 -32.383  93.124  1.00 75.27           C
ATOM   1893  CG  PRO H 164      -2.072 -32.333  92.670  1.00 82.23           C
ATOM   1894  CD  PRO H 164      -1.273 -33.355  93.443  1.00 79.92           C
ATOM   1895  N   MET H 165      -5.462 -35.105  92.805  1.00 68.34           N
ATOM   1896  CA  MET H 165      -6.095 -36.029  91.866  1.00 67.18           C
ATOM   1897  C   MET H 165      -7.529 -35.660  91.650  1.00 70.73           C
ATOM   1898  O   MET H 165      -8.347 -35.730  92.573  1.00 70.81           O
ATOM   1899  CB  MET H 165      -5.975 -37.499  92.284  1.00 70.43           C
ATOM   1900  CG  MET H 165      -5.027 -38.309  91.418  1.00 75.74           C
ATOM   1901  SD  MET H 165      -5.434 -38.429  89.655  1.00 78.94           S
ATOM   1902  CE  MET H 165      -6.484 -39.823  89.655  1.00 75.20           C
ATOM   1903  N   MET H 166      -7.833 -35.245  90.427  1.00 66.93           N
ATOM   1904  CA  MET H 166      -9.180 -34.887  90.056  1.00 65.44           C
ATOM   1905  C   MET H 166      -9.821 -36.073  89.341  1.00 68.36           C
ATOM   1906  O   MET H 166      -9.248 -36.600  88.387  1.00 68.21           O
ATOM   1907  CB  MET H 166      -9.190 -33.619  89.209  1.00 67.28           C
ATOM   1908  CG  MET H 166     -10.555 -33.033  89.063  1.00 69.88           C
ATOM   1909  SD  MET H 166     -10.532 -31.575  88.049  1.00 74.43           S
ATOM   1910  CE  MET H 166     -10.164 -30.352  89.287  1.00 72.41           C
ATOM   1911  N   ILE H 167     -10.967 -36.534  89.861  1.00 64.22           N
ATOM   1912  CA  ILE H 167     -11.724 -37.660  89.315  1.00 64.48           C
ATOM   1913  C   ILE H 167     -13.130 -37.185  88.941  1.00 66.11           C
ATOM   1914  O   ILE H 167     -13.848 -36.639  89.782  1.00 65.76           O
ATOM   1915  CB  ILE H 167     -11.724 -38.919  90.251  1.00 69.15           C
ATOM   1916  CG1 ILE H 167     -10.284 -39.470  90.469  1.00 70.48           C
ATOM   1917  CG2 ILE H 167     -12.631 -40.014  89.686  1.00 70.97           C
ATOM   1918  CD1 ILE H 167     -10.124 -40.535  91.583  1.00 68.43           C
ATOM   1919  N   VAL H 168     -13.500 -37.387  87.673  1.00 60.89           N
ATOM   1920  CA  VAL H 168     -14.792 -37.010  87.120  1.00 59.65           C
ATOM   1921  C   VAL H 168     -15.664 -38.254  87.017  1.00 65.00           C
ATOM   1922  O   VAL H 168     -15.230 -39.258  86.449  1.00 67.54           O
ATOM   1923  CB  VAL H 168     -14.625 -36.321  85.740  1.00 62.69           C
ATOM   1924  CG1 VAL H 168     -15.968 -35.909  85.156  1.00 61.88           C
ATOM   1925  CG2 VAL H 168     -13.692 -35.117  85.827  1.00 62.59           C
ATOM   1926  N   LYS H 169     -16.888 -38.186  87.567  1.00 59.80           N
ATOM   1927  CA  LYS H 169     -17.890 -39.247  87.470  1.00 59.60           C
ATOM   1928  C   LYS H 169     -19.026 -38.666  86.675  1.00 61.27           C
ATOM   1929  O   LYS H 169     -19.527 -37.591  87.018  1.00 61.83           O
ATOM   1930  CB  LYS H 169     -18.413 -39.677  88.844  1.00 64.37           C
ATOM   1931  CG  LYS H 169     -17.394 -40.319  89.745  1.00 86.63           C
ATOM   1932  CD  LYS H 169     -18.106 -40.965  90.902  1.00102.30           C
ATOM   1933  CE  LYS H 169     -17.781 -40.276  92.200  1.00115.54           C
ATOM   1934  NZ  LYS H 169     -18.578 -40.814  93.329  1.00127.19           N
ATOM   1935  N   LEU H 170     -19.415 -39.332  85.598  1.00 56.75           N
ATOM   1936  CA  LEU H 170     -20.502 -38.827  84.767  1.00 55.97           C
ATOM   1937  C   LEU H 170     -21.692 -39.735  84.916  1.00 62.55           C
ATOM   1938  O   LEU H 170     -21.549 -40.956  84.843  1.00 62.28           O
ATOM   1939  CB  LEU H 170     -20.099 -38.713  83.291  1.00 55.12           C
ATOM   1940  CG  LEU H 170     -18.900 -37.841  82.936  1.00 59.13           C
ATOM   1941  CD1 LEU H 170     -18.695 -37.830  81.452  1.00 59.93           C
ATOM   1942  CD2 LEU H 170     -19.081 -36.419  83.392  1.00 59.38           C
ATOM   1943  N   TYR H 171     -22.858 -39.144  85.165  1.00 60.83           N
ATOM   1944  CA  TYR H 171     -24.080 -39.908  85.310  1.00 63.56           C
ATOM   1945  C   TYR H 171     -24.977 -39.567  84.138  1.00 67.11           C
ATOM   1946  O   TYR H 171     -25.479 -38.448  84.050  1.00 65.51           O
ATOM   1947  CB  TYR H 171     -24.772 -39.615  86.661  1.00 66.42           C
ATOM   1948  CG  TYR H 171     -23.938 -39.951  87.875  1.00 69.32           C
ATOM   1949  CD1 TYR H 171     -23.922 -41.239  88.398  1.00 73.59           C
ATOM   1950  CD2 TYR H 171     -23.181 -38.979  88.513  1.00 68.67           C
ATOM   1951  CE1 TYR H 171     -23.162 -41.553  89.520  1.00 76.96           C
ATOM   1952  CE2 TYR H 171     -22.418 -39.280  89.636  1.00 69.51           C
ATOM   1953  CZ  TYR H 171     -22.415 -40.570  90.140  1.00 84.42           C
ATOM   1954  OH  TYR H 171     -21.676 -40.895  91.256  1.00 91.19           O
ATOM   1955  N   ARG H 172     -25.154 -40.530  83.233  1.00 65.90           N
ATOM   1956  CA  ARG H 172     -25.968 -40.425  82.026  1.00 67.70           C
ATOM   1957  C   ARG H 172     -27.410 -40.030  82.318  1.00 77.71           C
ATOM   1958  O   ARG H 172     -28.029 -40.591  83.215  1.00 79.79           O
ATOM   1959  CB  ARG H 172     -25.940 -41.762  81.281  1.00 67.03           C
ATOM   1960  CG  ARG H 172     -26.531 -41.721  79.897  1.00 72.73           C
ATOM   1961  CD  ARG H 172     -26.246 -43.026  79.214  1.00 79.81           C
ATOM   1962  NE  ARG H 172     -26.784 -43.067  77.860  1.00 82.82           N
ATOM   1963  CZ  ARG H 172     -26.484 -44.012  76.983  1.00 90.15           C
ATOM   1964  NH1 ARG H 172     -25.628 -44.976  77.305  1.00 71.90           N
ATOM   1965  NH2 ARG H 172     -27.013 -43.988  75.766  1.00 74.52           N
ATOM   1966  N   ASN H 173     -27.941 -39.062  81.559  1.00 76.91           N
ATOM   1967  CA  ASN H 173     -29.336 -38.618  81.673  1.00 79.48           C
ATOM   1968  C   ASN H 173     -30.187 -39.608  80.851  1.00 87.80           C
ATOM   1969  O   ASN H 173     -29.781 -39.968  79.741  1.00 89.40           O
ATOM   1970  CB  ASN H 173     -29.488 -37.179  81.126  1.00 79.59           C
ATOM   1971  CG  ASN H 173     -28.670 -36.099  81.822  1.00109.37           C
ATOM   1972  OD1 ASN H 173     -28.266 -36.208  82.993  1.00107.11           O
ATOM   1973  ND2 ASN H 173     -28.451 -34.994  81.119  1.00101.93           N
ATOM   1974  N   ALA H 174     -31.322 -40.083  81.378  1.00 86.21           N
ATOM   1975  CA  ALA H 174     -32.129 -41.046  80.603  1.00122.78           C
ATOM   1976  C   ALA H 174     -33.047 -40.377  79.576  1.00150.99           C
ATOM   1977  O   ALA H 174     -34.005 -39.690  79.925  1.00117.78           O
ATOM   1978  CB  ALA H 174     -32.907 -41.987  81.518  1.00125.83           C
ATOM   1979  N   ASP I  47     -17.912 -73.916  97.486  1.00110.57           N
ATOM   1980  CA  ASP I  47     -19.028 -73.440  98.298  1.00108.50           C
ATOM   1981  C   ASP I  47     -19.061 -71.928  98.430  1.00107.17           C
ATOM   1982  O   ASP I  47     -18.016 -71.280  98.492  1.00106.51           O
ATOM   1983  CB  ASP I  47     -19.030 -74.086  99.688  1.00112.94           C
ATOM   1984  CG  ASP I  47     -19.039 -75.605  99.661  1.00134.80           C
ATOM   1985  OD1 ASP I  47     -19.566 -76.185  98.681  1.00138.36           O
ATOM   1986  OD2 ASP I  47     -18.499 -76.215 100.604  1.00144.38           O
ATOM   1987  N   VAL I  48     -20.277 -71.378  98.482  1.00 99.46           N
ATOM   1988  CA  VAL I  48     -20.565 -69.954  98.582  1.00 94.23           C
ATOM   1989  C   VAL I  48     -20.973 -69.647 100.022  1.00 95.60           C
ATOM   1990  O   VAL I  48     -21.651 -70.454 100.662  1.00 97.04           O
ATOM   1991  CB  VAL I  48     -21.661 -69.587  97.538  1.00 96.61           C
ATOM   1992  CG1 VAL I  48     -22.161 -68.163  97.688  1.00 92.86           C
ATOM   1993  CG2 VAL I  48     -21.152 -69.804  96.122  1.00 97.32           C
ATOM   1994  N   SER I  49     -20.542 -68.486 100.537  1.00 88.15           N
ATOM   1995  CA  SER I  49     -20.889 -68.050 101.885  1.00 86.59           C
ATOM   1996  C   SER I  49     -22.331 -67.528 101.914  1.00 89.38           C
ATOM   1997  O   SER I  49     -22.891 -67.233 100.855  1.00 89.21           O
ATOM   1998  CB  SER I  49     -19.932 -66.955 102.352  1.00 86.00           C
ATOM   1999  OG  SER I  49     -20.179 -65.729 101.685  1.00 84.46           O
ATOM   2000  N   VAL I  50     -22.909 -67.367 103.122  1.00 84.93           N
ATOM   2001  CA  VAL I  50     -24.261 -66.814 103.323  1.00 83.30           C
ATOM   2002  C   VAL I  50     -24.306 -65.416 102.684  1.00 85.24           C
ATOM   2003  O   VAL I  50     -25.217 -65.123 101.912  1.00 83.69           O
ATOM   2004  CB  VAL I  50     -24.652 -66.766 104.829  1.00 86.67           C
ATOM   2005  CG1 VAL I  50     -26.022 -66.141 105.035  1.00 85.49           C
ATOM   2006  CG2 VAL I  50     -24.589 -68.142 105.463  1.00 89.61           C
ATOM   2007  N   ASP I  51     -23.275 -64.593 102.963  1.00 81.82           N
ATOM   2008  CA  ASP I  51     -23.134 -63.235 102.453  1.00 80.23           C
ATOM   2009  C   ASP I  51     -23.067 -63.233 100.932  1.00 83.50           C
ATOM   2010  O   ASP I  51     -23.745 -62.416 100.311  1.00 82.45           O
ATOM   2011  CB  ASP I  51     -21.892 -62.556 103.052  1.00 82.49           C
ATOM   2012  CG  ASP I  51     -21.797 -61.084 102.777  1.00104.80           C
ATOM   2013  OD1 ASP I  51     -22.465 -60.297 103.502  1.00108.21           O
ATOM   2014  OD2 ASP I  51     -21.024 -60.703 101.867  1.00110.95           O
ATOM   2015  N   GLY I  52     -22.281 -64.153 100.353  1.00 79.28           N
ATOM   2016  CA  GLY I  52     -22.138 -64.310  98.908  1.00 77.93           C
ATOM   2017  C   GLY I  52     -23.452 -64.694  98.254  1.00 80.43           C
ATOM   2018  O   GLY I  52     -23.861 -64.083  97.250  1.00 78.90           O
ATOM   2019  N   ASP I  53     -24.146 -65.676  98.872  1.00 77.28           N
ATOM   2020  CA  ASP I  53     -25.445 -66.172  98.438  1.00 77.18           C
ATOM   2021  C   ASP I  53     -26.500 -65.052  98.475  1.00 79.76           C
ATOM   2022  O   ASP I  53     -27.228 -64.872  97.491  1.00 80.05           O
ATOM   2023  CB  ASP I  53     -25.880 -67.376  99.294  1.00 80.80           C
ATOM   2024  CG  ASP I  53     -27.068 -68.152  98.744  1.00 88.50           C
ATOM   2025  OD1 ASP I  53     -27.237 -68.189  97.497  1.00 91.70           O
ATOM   2026  OD2 ASP I  53     -27.800 -68.762  99.551  1.00 87.24           O
ATOM   2027  N   PHE I  54     -26.543 -64.268  99.571  1.00 73.80           N
ATOM   2028  CA  PHE I  54     -27.503 -63.179  99.729  1.00 72.40           C
ATOM   2029  C   PHE I  54     -27.333 -62.131  98.645  1.00 76.66           C
ATOM   2030  O   PHE I  54     -28.313 -61.690  98.059  1.00 77.47           O
ATOM   2031  CB  PHE I  54     -27.394 -62.555 101.146  1.00 73.13           C
ATOM   2032  CG  PHE I  54     -28.119 -63.235 102.299  1.00 76.35           C
ATOM   2033  CD1 PHE I  54     -28.529 -64.557 102.210  1.00 81.39           C
ATOM   2034  CD2 PHE I  54     -28.363 -62.558 103.481  1.00 77.61           C
ATOM   2035  CE1 PHE I  54     -29.178 -65.182 103.280  1.00 83.75           C
ATOM   2036  CE2 PHE I  54     -29.019 -63.184 104.547  1.00 81.37           C
ATOM   2037  CZ  PHE I  54     -29.424 -64.489 104.437  1.00 81.51           C
ATOM   2038  N   THR I  55     -26.070 -61.727  98.413  1.00 72.24           N
ATOM   2039  CA  THR I  55     -25.609 -60.678  97.514  1.00 70.24           C
ATOM   2040  C   THR I  55     -26.101 -60.884  96.128  1.00 74.16           C
ATOM   2041  O   THR I  55     -26.616 -59.919  95.574  1.00 73.41           O
ATOM   2042  CB  THR I  55     -24.091 -60.517  97.617  1.00 79.85           C
ATOM   2043  OG1 THR I  55     -23.841 -59.846  98.838  1.00 83.66           O
ATOM   2044  CG2 THR I  55     -23.471 -59.728  96.532  1.00 75.44           C
ATOM   2045  N   MET I  56     -25.963 -62.068  95.561  1.00 71.03           N
ATOM   2046  CA  MET I  56     -26.392 -62.264  94.171  1.00 71.19           C
ATOM   2047  C   MET I  56     -27.894 -61.960  93.941  1.00 76.77           C
ATOM   2048  O   MET I  56     -28.276 -61.294  92.956  1.00 77.61           O
ATOM   2049  CB  MET I  56     -26.030 -63.693  93.702  1.00 75.67           C
ATOM   2050  CG  MET I  56     -24.538 -64.034  93.707  1.00 79.08           C
ATOM   2051  SD  MET I  56     -23.667 -63.174  92.402  1.00 82.26           S
ATOM   2052  CE  MET I  56     -24.025 -64.277  90.989  1.00 82.15           C
ATOM   2053  N   LYS I  57     -28.724 -62.413  94.903  1.00 74.29           N
ATOM   2054  CA  LYS I  57     -30.174 -62.246  94.891  1.00 74.63           C
ATOM   2055  C   LYS I  57     -30.578 -60.828  95.257  1.00 77.49           C
ATOM   2056  O   LYS I  57     -31.480 -60.266  94.625  1.00 79.03           O
ATOM   2057  CB  LYS I  57     -30.858 -63.290  95.807  1.00 76.94           C
ATOM   2058  CG  LYS I  57     -30.636 -64.729  95.356  1.00 77.97           C
ATOM   2059  CD  LYS I  57     -30.586 -65.693  96.506  1.00 84.56           C
ATOM   2060  CE  LYS I  57     -30.629 -67.136  96.057  1.00 90.85           C
ATOM   2061  NZ  LYS I  57     -29.288 -67.632  95.654  1.00 88.51           N
ATOM   2062  N   LYS I  58     -29.893 -60.241  96.256  1.00 71.03           N
ATOM   2063  CA  LYS I  58     -30.165 -58.890  96.760  1.00 69.23           C
ATOM   2064  C   LYS I  58     -30.102 -57.839  95.675  1.00 73.19           C
ATOM   2065  O   LYS I  58     -31.009 -57.019  95.591  1.00 74.17           O
ATOM   2066  CB  LYS I  58     -29.185 -58.541  97.894  1.00 69.43           C
ATOM   2067  CG  LYS I  58     -29.515 -57.282  98.676  1.00 72.46           C
ATOM   2068  CD  LYS I  58     -28.535 -57.039  99.806  1.00 70.92           C
ATOM   2069  CE  LYS I  58     -28.936 -55.851 100.620  1.00 81.99           C
ATOM   2070  NZ  LYS I  58     -28.058 -55.663 101.800  1.00 95.90           N
ATOM   2071  N   PHE I  59     -29.055 -57.874  94.832  1.00 69.20           N
ATOM   2072  CA  PHE I  59     -28.842 -56.880  93.775  1.00 67.97           C
ATOM   2073  C   PHE I  59     -29.197 -57.360  92.375  1.00 76.94           C
ATOM   2074  O   PHE I  59     -28.882 -56.668  91.397  1.00 76.00           O
ATOM   2075  CB  PHE I  59     -27.405 -56.341  93.814  1.00 66.82           C
ATOM   2076  CG  PHE I  59     -26.973 -55.862  95.179  1.00 66.11           C
ATOM   2077  CD1 PHE I  59     -27.371 -54.620  95.660  1.00 66.75           C
ATOM   2078  CD2 PHE I  59     -26.174 -56.655  95.988  1.00 67.69           C
ATOM   2079  CE1 PHE I  59     -26.965 -54.185  96.926  1.00 65.91           C
ATOM   2080  CE2 PHE I  59     -25.791 -56.230  97.260  1.00 68.87           C
ATOM   2081  CZ  PHE I  59     -26.174 -54.995  97.712  1.00 65.49           C
ATOM   2082  N   ALA I  60     -29.893 -58.504  92.282  1.00 78.12           N
ATOM   2083  CA  ALA I  60     -30.303 -59.114  91.028  1.00 80.87           C
ATOM   2084  C   ALA I  60     -30.970 -58.115  90.029  1.00 88.04           C
ATOM   2085  O   ALA I  60     -30.700 -58.182  88.829  1.00 89.02           O
ATOM   2086  CB  ALA I  60     -31.218 -60.291  91.316  1.00 83.94           C
ATOM   2087  N   ASP I  61     -31.823 -57.195  90.535  1.00 86.46           N
ATOM   2088  CA  ASP I  61     -32.529 -56.183  89.748  1.00 87.75           C
ATOM   2089  C   ASP I  61     -32.007 -54.746  89.962  1.00 90.29           C
ATOM   2090  O   ASP I  61     -32.717 -53.784  89.646  1.00 91.00           O
ATOM   2091  CB  ASP I  61     -34.035 -56.263  90.051  1.00 92.04           C
ATOM   2092  CG  ASP I  61     -34.780 -57.179  89.126  1.00109.19           C
ATOM   2093  OD1 ASP I  61     -34.383 -58.359  89.015  1.00110.48           O
ATOM   2094  OD2 ASP I  61     -35.761 -56.720  88.506  1.00119.60           O
ATOM   2095  N   SER I  62     -30.779 -54.598  90.484  1.00 84.49           N
ATOM   2096  CA  SER I  62     -30.167 -53.295  90.782  1.00 82.94           C
ATOM   2097  C   SER I  62     -29.039 -52.937  89.837  1.00 87.41           C
ATOM   2098  O   SER I  62     -28.429 -53.846  89.276  1.00 87.07           O
ATOM   2099  CB  SER I  62     -29.632 -53.280  92.208  1.00 85.13           C
ATOM   2100  OG  SER I  62     -30.664 -53.515  93.147  1.00 95.65           O
ATOM   2101  N   TYR I  63     -28.761 -51.613  89.668  1.00 84.38           N
ATOM   2102  C   TYR I  63     -26.496 -50.694  89.709  1.00 83.85           C
ATOM   2103  O   TYR I  63     -25.346 -50.669  89.245  1.00 82.92           O
ATOM   2104  CA ATYR I  63     -27.688 -51.089  88.826  1.00 83.75           C
ATOM   2105  CB ATYR I  63     -28.188 -49.872  88.038  1.00 86.87           C
ATOM   2106  CG ATYR I  63     -29.267 -50.163  87.011  1.00 92.97           C
ATOM   2107  CD1ATYR I  63     -28.979 -50.878  85.848  1.00 96.49           C
ATOM   2108  CD2ATYR I  63     -30.550 -49.636  87.149  1.00 95.75           C
ATOM   2109  CE1ATYR I  63     -29.953 -51.104  84.875  1.00100.49           C
ATOM   2110  CE2ATYR I  63     -31.533 -49.851  86.177  1.00 99.45           C
ATOM   2111  CZ ATYR I  63     -31.228 -50.584  85.040  1.00108.69           C
ATOM   2112  OH ATYR I  63     -32.188 -50.793  84.076  1.00111.64           O
ATOM   2113  N   VAL I  64     -26.777 -50.366  90.983  1.00 77.55           N
ATOM   2114  CA  VAL I  64     -25.761 -49.963  91.956  1.00 75.00           C
ATOM   2115  C   VAL I  64     -25.819 -50.890  93.155  1.00 77.30           C
ATOM   2116  O   VAL I  64     -26.905 -51.330  93.547  1.00 78.24           O
ATOM   2117  CB  VAL I  64     -25.852 -48.458  92.360  1.00 78.77           C
ATOM   2118  CG1 VAL I  64     -24.700 -48.044  93.277  1.00 77.38           C
ATOM   2119  CG2 VAL I  64     -25.850 -47.562  91.137  1.00 79.45           C
ATOM   2120  N   ALA I  65     -24.640 -51.181  93.733  1.00 71.04           N
ATOM   2121  CA  ALA I  65     -24.475 -51.992  94.928  1.00 69.73           C
ATOM   2122  C   ALA I  65     -23.443 -51.363  95.874  1.00 71.05           C
ATOM   2123  O   ALA I  65     -22.468 -50.773  95.422  1.00 68.99           O
ATOM   2124  CB  ALA I  65     -24.056 -53.401  94.548  1.00 71.34           C
ATOM   2125  N   PHE I  66     -23.677 -51.473  97.185  1.00 68.53           N
ATOM   2126  CA  PHE I  66     -22.801 -50.937  98.229  1.00 66.61           C
ATOM   2127  C   PHE I  66     -22.325 -52.041  99.153  1.00 69.47           C
ATOM   2128  O   PHE I  66     -23.130 -52.850  99.614  1.00 69.70           O
ATOM   2129  CB  PHE I  66     -23.527 -49.851  99.031  1.00 67.77           C
ATOM   2130  CG  PHE I  66     -23.888 -48.625  98.234  1.00 68.68           C
ATOM   2131  CD1 PHE I  66     -22.981 -47.583  98.082  1.00 71.99           C
ATOM   2132  CD2 PHE I  66     -25.143 -48.503  97.645  1.00 71.30           C
ATOM   2133  CE1 PHE I  66     -23.315 -46.449  97.334  1.00 73.36           C
ATOM   2134  CE2 PHE I  66     -25.474 -47.373  96.889  1.00 74.63           C
ATOM   2135  CZ  PHE I  66     -24.553 -46.358  96.728  1.00 72.41           C
ATOM   2136  N   PHE I  67     -21.016 -52.072  99.417  1.00 65.33           N
ATOM   2137  CA  PHE I  67     -20.369 -53.051 100.300  1.00 65.66           C
ATOM   2138  C   PHE I  67     -19.350 -52.338 101.169  1.00 72.07           C
ATOM   2139  O   PHE I  67     -18.622 -51.471 100.696  1.00 71.27           O
ATOM   2140  CB  PHE I  67     -19.674 -54.185  99.505  1.00 67.53           C
ATOM   2141  CG  PHE I  67     -20.581 -54.977  98.594  1.00 69.51           C
ATOM   2142  CD1 PHE I  67     -21.314 -56.047  99.081  1.00 74.26           C
ATOM   2143  CD2 PHE I  67     -20.721 -54.636  97.253  1.00 70.40           C
ATOM   2144  CE1 PHE I  67     -22.174 -56.763  98.245  1.00 76.46           C
ATOM   2145  CE2 PHE I  67     -21.581 -55.350  96.420  1.00 74.24           C
ATOM   2146  CZ  PHE I  67     -22.299 -56.410  96.916  1.00 74.36           C
ATOM   2147  N   ALA I  68     -19.314 -52.689 102.448  1.00 72.01           N
ATOM   2148  CA  ALA I  68     -18.355 -52.179 103.428  1.00 73.06           C
ATOM   2149  C   ALA I  68     -18.233 -53.197 104.531  1.00 83.03           C
ATOM   2150  O   ALA I  68     -19.101 -54.055 104.659  1.00 83.81           O
ATOM   2151  CB  ALA I  68     -18.813 -50.844 103.991  1.00 73.00           C
ATOM   2152  N   ASN I  69     -17.152 -53.136 105.313  1.00 83.75           N
ATOM   2153  CA  ASN I  69     -16.949 -54.088 106.409  1.00 87.19           C
ATOM   2154  C   ASN I  69     -17.185 -53.372 107.751  1.00 94.06           C
ATOM   2155  O   ASN I  69     -16.466 -52.434 108.094  1.00 93.69           O
ATOM   2156  CB  ASN I  69     -15.597 -54.841 106.249  1.00 91.60           C
ATOM   2157  CG  ASN I  69     -14.521 -54.659 107.254  1.00128.84           C
ATOM   2158  OD1 ASN I  69     -14.148 -53.548 107.540  1.00129.22           O
ATOM   2159  ND2 ASN I  69     -13.705 -55.676 107.444  1.00123.80           N
ATOM   2160  N   LYS I  70     -18.261 -53.745 108.452  1.00 92.78           N
ATOM   2161  CA  LYS I  70     -18.654 -53.073 109.687  1.00 94.17           C
ATOM   2162  C   LYS I  70     -17.621 -53.156 110.819  1.00102.08           C
ATOM   2163  O   LYS I  70     -17.525 -52.200 111.586  1.00101.94           O
ATOM   2164  CB  LYS I  70     -20.022 -53.522 110.164  1.00 97.82           C
ATOM   2165  CG  LYS I  70     -21.187 -52.929 109.363  1.00114.04           C
ATOM   2166  CD  LYS I  70     -22.513 -53.387 109.951  1.00127.68           C
ATOM   2167  CE  LYS I  70     -23.565 -53.724 108.920  1.00135.09           C
ATOM   2168  NZ  LYS I  70     -24.645 -54.574 109.498  1.00143.35           N
ATOM   2169  N   GLY I  71     -16.842 -54.238 110.896  1.00101.35           N
ATOM   2170  CA  GLY I  71     -15.776 -54.372 111.887  1.00103.42           C
ATOM   2171  C   GLY I  71     -14.416 -54.054 111.297  1.00108.01           C
ATOM   2172  O   GLY I  71     -14.060 -54.663 110.294  1.00107.28           O
ATOM   2173  N   SER I  72     -13.659 -53.094 111.907  1.00106.42           N
ATOM   2174  CA  SER I  72     -12.326 -52.554 111.521  1.00107.08           C
ATOM   2175  C   SER I  72     -12.416 -51.497 110.390  1.00109.09           C
ATOM   2176  O   SER I  72     -12.082 -50.335 110.631  1.00109.55           O
ATOM   2177  CB  SER I  72     -11.299 -53.643 111.207  1.00112.15           C
ATOM   2178  OG  SER I  72     -11.477 -54.246 109.938  1.00117.20           O
ATOM   2179  N   GLY I  73     -12.917 -51.892 109.214  1.00102.44           N
ATOM   2180  CA  GLY I  73     -13.130 -51.004 108.068  1.00 99.16           C
ATOM   2181  C   GLY I  73     -11.935 -50.743 107.170  1.00 99.94           C
ATOM   2182  O   GLY I  73     -12.015 -49.923 106.253  1.00 97.72           O
ATOM   2183  N   ASN I  74     -10.817 -51.430 107.429  1.00 96.60           N
ATOM   2184  CA  ASN I  74      -9.554 -51.297 106.691  1.00 95.74           C
ATOM   2185  C   ASN I  74      -9.562 -52.064 105.350  1.00 95.64           C
ATOM   2186  O   ASN I  74      -8.831 -51.708 104.423  1.00 94.83           O
ATOM   2187  CB  ASN I  74      -8.417 -51.775 107.618  1.00100.43           C
ATOM   2188  CG  ASN I  74      -7.033 -51.871 107.039  1.00137.60           C
ATOM   2189  OD1 ASN I  74      -6.752 -52.672 106.137  1.00137.46           O
ATOM   2190  ND2 ASN I  74      -6.102 -51.155 107.669  1.00130.43           N
ATOM   2191  N   THR I  75     -10.381 -53.125 105.272  1.00 89.77           N
ATOM   2192  CA  THR I  75     -10.507 -54.031 104.133  1.00 88.11           C
ATOM   2193  C   THR I  75     -11.976 -54.298 103.811  1.00 88.16           C
ATOM   2194  O   THR I  75     -12.829 -54.170 104.686  1.00 86.76           O
ATOM   2195  CB  THR I  75      -9.737 -55.325 104.481  1.00 96.33           C
ATOM   2196  OG1 THR I  75      -8.348 -55.042 104.381  1.00100.16           O
ATOM   2197  CG2 THR I  75     -10.071 -56.508 103.595  1.00 93.28           C
ATOM   2198  N   VAL I  76     -12.269 -54.646 102.544  1.00 83.64           N
ATOM   2199  CA  VAL I  76     -13.602 -55.054 102.102  1.00 82.23           C
ATOM   2200  C   VAL I  76     -13.439 -56.271 101.207  1.00 86.61           C
ATOM   2201  O   VAL I  76     -12.630 -56.277 100.274  1.00 87.33           O
ATOM   2202  CB  VAL I  76     -14.510 -53.968 101.453  1.00 83.99           C
ATOM   2203  CG1 VAL I  76     -15.909 -54.513 101.171  1.00 83.35           C
ATOM   2204  CG2 VAL I  76     -14.631 -52.738 102.330  1.00 83.17           C
ATOM   2205  N   THR I  77     -14.191 -57.310 101.543  1.00 81.88           N
ATOM   2206  CA  THR I  77     -14.299 -58.551 100.808  1.00 81.81           C
ATOM   2207  C   THR I  77     -15.781 -58.688 100.455  1.00 83.15           C
ATOM   2208  O   THR I  77     -16.649 -58.455 101.312  1.00 82.32           O
ATOM   2209  CB  THR I  77     -13.657 -59.711 101.574  1.00 86.55           C
ATOM   2210  OG1 THR I  77     -13.729 -60.878 100.769  1.00 80.36           O
ATOM   2211  CG2 THR I  77     -14.280 -59.968 102.944  1.00 90.18           C
ATOM   2212  N   PHE I  78     -16.073 -58.965  99.180  1.00 77.76           N
ATOM   2213  CA  PHE I  78     -17.446 -59.082  98.693  1.00 76.74           C
ATOM   2214  C   PHE I  78     -17.490 -59.874  97.398  1.00 80.34           C
ATOM   2215  O   PHE I  78     -16.462 -60.029  96.738  1.00 80.89           O
ATOM   2216  CB  PHE I  78     -18.032 -57.679  98.442  1.00 76.68           C
ATOM   2217  CG  PHE I  78     -17.374 -56.959  97.290  1.00 77.42           C
ATOM   2218  CD1 PHE I  78     -16.200 -56.244  97.478  1.00 80.18           C
ATOM   2219  CD2 PHE I  78     -17.912 -57.022  96.009  1.00 79.56           C
ATOM   2220  CE1 PHE I  78     -15.572 -55.612  96.407  1.00 80.42           C
ATOM   2221  CE2 PHE I  78     -17.275 -56.398  94.936  1.00 82.02           C
ATOM   2222  CZ  PHE I  78     -16.119 -55.684  95.145  1.00 79.51           C
ATOM   2223  N   THR I  79     -18.697 -60.278  96.991  1.00 76.03           N
ATOM   2224  CA  THR I  79     -18.955 -60.986  95.743  1.00 76.75           C
ATOM   2225  C   THR I  79     -19.654 -60.016  94.783  1.00 77.66           C
ATOM   2226  O   THR I  79     -20.642 -59.390  95.170  1.00 75.33           O
ATOM   2227  CB  THR I  79     -19.771 -62.267  96.015  1.00 86.31           C
ATOM   2228  OG1 THR I  79     -18.974 -63.147  96.804  1.00 87.84           O
ATOM   2229  CG2 THR I  79     -20.180 -62.989  94.737  1.00 86.71           C
ATOM   2230  N   ALA I  80     -19.149 -59.885  93.542  1.00 73.32           N
ATOM   2231  CA  ALA I  80     -19.771 -59.011  92.548  1.00 71.70           C
ATOM   2232  C   ALA I  80     -21.127 -59.613  92.130  1.00 76.86           C
ATOM   2233  O   ALA I  80     -21.150 -60.770  91.702  1.00 79.59           O
ATOM   2234  CB  ALA I  80     -18.863 -58.846  91.345  1.00 72.61           C
ATOM   2235  N   PRO I  81     -22.270 -58.899  92.330  1.00 71.31           N
ATOM   2236  CA  PRO I  81     -23.577 -59.490  91.971  1.00 72.16           C
ATOM   2237  C   PRO I  81     -23.770 -59.637  90.456  1.00 78.53           C
ATOM   2238  O   PRO I  81     -24.632 -60.405  90.014  1.00 81.67           O
ATOM   2239  CB  PRO I  81     -24.595 -58.529  92.585  1.00 72.37           C
ATOM   2240  CG  PRO I  81     -23.831 -57.465  93.279  1.00 74.49           C
ATOM   2241  CD  PRO I  81     -22.422 -57.523  92.850  1.00 70.39           C
ATOM   2242  N   TRP I  82     -22.972 -58.877  89.670  1.00 72.56           N
ATOM   2243  CA  TRP I  82     -22.948 -58.813  88.204  1.00 72.46           C
ATOM   2244  C   TRP I  82     -21.624 -58.202  87.742  1.00 77.99           C
ATOM   2245  O   TRP I  82     -20.887 -57.662  88.568  1.00 77.15           O
ATOM   2246  CB  TRP I  82     -24.120 -57.982  87.636  1.00 70.24           C
ATOM   2247  CG  TRP I  82     -24.895 -57.140  88.615  1.00 68.98           C
ATOM   2248  CD1 TRP I  82     -26.175 -57.348  89.024  1.00 72.33           C
ATOM   2249  CD2 TRP I  82     -24.448 -55.953  89.293  1.00 66.40           C
ATOM   2250  NE1 TRP I  82     -26.564 -56.359  89.892  1.00 69.79           N
ATOM   2251  CE2 TRP I  82     -25.521 -55.499  90.091  1.00 69.21           C
ATOM   2252  CE3 TRP I  82     -23.234 -55.245  89.326  1.00 65.89           C
ATOM   2253  CZ2 TRP I  82     -25.432 -54.357  90.889  1.00 66.48           C
ATOM   2254  CZ3 TRP I  82     -23.150 -54.106  90.113  1.00 65.31           C
ATOM   2255  CH2 TRP I  82     -24.243 -53.666  90.873  1.00 65.53           C
ATOM   2256  N   ASP I  83     -21.322 -58.284  86.428  1.00 77.19           N
ATOM   2257  CA  ASP I  83     -20.126 -57.679  85.829  1.00 76.79           C
ATOM   2258  C   ASP I  83     -20.222 -56.174  86.053  1.00 77.24           C
ATOM   2259  O   ASP I  83     -21.271 -55.582  85.777  1.00 76.92           O
ATOM   2260  CB  ASP I  83     -20.027 -58.002  84.323  1.00 80.84           C
ATOM   2261  CG  ASP I  83     -19.535 -59.398  83.980  1.00 93.08           C
ATOM   2262  OD1 ASP I  83     -19.476 -60.260  84.896  1.00 92.89           O
ATOM   2263  OD2 ASP I  83     -19.226 -59.639  82.793  1.00102.63           O
ATOM   2264  N   CYS I  84     -19.166 -55.571  86.627  1.00 71.39           N
ATOM   2265  CA  CYS I  84     -19.209 -54.153  86.980  1.00 68.80           C
ATOM   2266  C   CYS I  84     -17.854 -53.446  86.996  1.00 71.80           C
ATOM   2267  O   CYS I  84     -16.809 -54.029  86.688  1.00 71.35           O
ATOM   2268  CB  CYS I  84     -19.913 -53.989  88.328  1.00 67.38           C
ATOM   2269  SG  CYS I  84     -19.131 -54.907  89.675  1.00 70.85           S
ATOM   2270  N   THR I  85     -17.920 -52.158  87.391  1.00 67.60           N
ATOM   2271  CA  THR I  85     -16.839 -51.211  87.651  1.00 65.79           C
ATOM   2272  C   THR I  85     -16.974 -50.885  89.140  1.00 67.46           C
ATOM   2273  O   THR I  85     -18.085 -50.628  89.614  1.00 66.18           O
ATOM   2274  CB  THR I  85     -17.012 -49.966  86.775  1.00 69.72           C
ATOM   2275  OG1 THR I  85     -16.895 -50.365  85.410  1.00 73.87           O
ATOM   2276  CG2 THR I  85     -15.995 -48.880  87.084  1.00 65.06           C
ATOM   2277  N   ALA I  86     -15.865 -50.945  89.879  1.00 63.76           N
ATOM   2278  CA  ALA I  86     -15.865 -50.657  91.315  1.00 62.02           C
ATOM   2279  C   ALA I  86     -15.283 -49.298  91.604  1.00 64.91           C
ATOM   2280  O   ALA I  86     -14.272 -48.906  91.026  1.00 64.09           O
ATOM   2281  CB  ALA I  86     -15.083 -51.713  92.075  1.00 63.26           C
ATOM   2282  N   GLU I  87     -15.929 -48.581  92.515  1.00 61.44           N
ATOM   2283  CA  GLU I  87     -15.484 -47.292  93.000  1.00 60.30           C
ATOM   2284  C   GLU I  87     -15.231 -47.505  94.487  1.00 63.09           C
ATOM   2285  O   GLU I  87     -16.172 -47.595  95.281  1.00 61.81           O
ATOM   2286  CB  GLU I  87     -16.551 -46.235  92.755  1.00 61.34           C
ATOM   2287  CG  GLU I  87     -15.996 -44.835  92.887  1.00 72.24           C
ATOM   2288  CD  GLU I  87     -17.053 -43.784  93.121  1.00 84.89           C
ATOM   2289  OE1 GLU I  87     -18.088 -43.799  92.414  1.00 78.15           O
ATOM   2290  OE2 GLU I  87     -16.852 -42.954  94.031  1.00 83.93           O
ATOM   2291  N   VAL I  88     -13.958 -47.673  94.842  1.00 60.14           N
ATOM   2292  CA  VAL I  88     -13.544 -47.957  96.215  1.00 60.21           C
ATOM   2293  C   VAL I  88     -13.059 -46.692  96.912  1.00 63.38           C
ATOM   2294  O   VAL I  88     -12.134 -46.042  96.432  1.00 64.45           O
ATOM   2295  CB  VAL I  88     -12.498 -49.101  96.268  1.00 65.43           C
ATOM   2296  CG1 VAL I  88     -12.318 -49.606  97.693  1.00 65.70           C
ATOM   2297  CG2 VAL I  88     -12.895 -50.253  95.339  1.00 65.82           C
ATOM   2298  N   GLU I  89     -13.700 -46.337  98.024  1.00 59.30           N
ATOM   2299  CA  GLU I  89     -13.352 -45.161  98.820  1.00 59.82           C
ATOM   2300  C   GLU I  89     -12.850 -45.599 100.184  1.00 65.82           C
ATOM   2301  O   GLU I  89     -13.563 -46.299 100.899  1.00 66.80           O
ATOM   2302  CB  GLU I  89     -14.566 -44.225  98.994  1.00 60.94           C
ATOM   2303  CG  GLU I  89     -15.070 -43.584  97.705  1.00 75.73           C
ATOM   2304  CD  GLU I  89     -16.433 -42.914  97.787  1.00106.14           C
ATOM   2305  OE1 GLU I  89     -17.370 -43.539  98.332  1.00106.60           O
ATOM   2306  OE2 GLU I  89     -16.575 -41.779  97.276  1.00102.31           O
ATOM   2307  N   LEU I  90     -11.623 -45.219 100.540  1.00 62.99           N
ATOM   2308  CA  LEU I  90     -11.074 -45.532 101.851  1.00 63.84           C
ATOM   2309  C   LEU I  90     -10.913 -44.271 102.688  1.00 68.37           C
ATOM   2310  O   LEU I  90     -10.003 -43.469 102.469  1.00 68.28           O
ATOM   2311  CB  LEU I  90      -9.781 -46.372 101.789  1.00 65.31           C
ATOM   2312  CG  LEU I  90      -9.008 -46.618 103.110  1.00 71.56           C
ATOM   2313  CD1 LEU I  90      -9.802 -47.471 104.091  1.00 72.21           C
ATOM   2314  CD2 LEU I  90      -7.690 -47.270 102.840  1.00 75.35           C
ATOM   2315  N   PHE I  91     -11.841 -44.091 103.628  1.00 65.73           N
ATOM   2316  CA  PHE I  91     -11.836 -43.012 104.607  1.00 66.45           C
ATOM   2317  C   PHE I  91     -10.815 -43.462 105.632  1.00 71.93           C
ATOM   2318  O   PHE I  91     -10.844 -44.618 106.067  1.00 71.80           O
ATOM   2319  CB  PHE I  91     -13.235 -42.842 105.212  1.00 68.42           C
ATOM   2320  CG  PHE I  91     -14.202 -42.197 104.245  1.00 69.27           C
ATOM   2321  CD1 PHE I  91     -14.809 -42.943 103.235  1.00 71.49           C
ATOM   2322  CD2 PHE I  91     -14.500 -40.843 104.337  1.00 72.07           C
ATOM   2323  CE1 PHE I  91     -15.680 -42.340 102.322  1.00 72.04           C
ATOM   2324  CE2 PHE I  91     -15.379 -40.244 103.435  1.00 74.69           C
ATOM   2325  CZ  PHE I  91     -15.950 -40.995 102.421  1.00 72.11           C
ATOM   2326  N   TYR I  92      -9.834 -42.608 105.912  1.00 69.96           N
ATOM   2327  CA  TYR I  92      -8.717 -42.976 106.775  1.00 71.58           C
ATOM   2328  C   TYR I  92      -8.210 -41.775 107.527  1.00 77.32           C
ATOM   2329  O   TYR I  92      -8.240 -40.660 107.005  1.00 76.93           O
ATOM   2330  CB  TYR I  92      -7.583 -43.533 105.894  1.00 73.32           C
ATOM   2331  CG  TYR I  92      -6.660 -44.538 106.556  1.00 77.36           C
ATOM   2332  CD1 TYR I  92      -6.973 -45.894 106.572  1.00 79.59           C
ATOM   2333  CD2 TYR I  92      -5.421 -44.149 107.066  1.00 79.40           C
ATOM   2334  CE1 TYR I  92      -6.100 -46.833 107.123  1.00 81.89           C
ATOM   2335  CE2 TYR I  92      -4.539 -45.078 107.613  1.00 81.68           C
ATOM   2336  CZ  TYR I  92      -4.878 -46.422 107.631  1.00 89.83           C
ATOM   2337  OH  TYR I  92      -4.021 -47.352 108.172  1.00 94.55           O
ATOM   2338  N   HIS I  93      -7.731 -42.002 108.753  1.00 75.60           N
ATOM   2339  CA  HIS I  93      -7.151 -40.958 109.587  1.00 76.83           C
ATOM   2340  C   HIS I  93      -5.865 -41.531 110.151  1.00 85.61           C
ATOM   2341  O   HIS I  93      -5.840 -42.704 110.521  1.00 86.55           O
ATOM   2342  CB  HIS I  93      -8.115 -40.520 110.709  1.00 77.04           C
ATOM   2343  CG  HIS I  93      -9.531 -40.320 110.256  1.00 77.98           C
ATOM   2344  ND1 HIS I  93      -9.980 -39.093 109.795  1.00 78.90           N
ATOM   2345  CD2 HIS I  93     -10.551 -41.207 110.190  1.00 77.73           C
ATOM   2346  CE1 HIS I  93     -11.250 -39.275 109.467  1.00 76.43           C
ATOM   2347  NE2 HIS I  93     -11.639 -40.528 109.696  1.00 76.15           N
ATOM   2348  N   GLY I  94      -4.801 -40.734 110.171  1.00 84.42           N
ATOM   2349  CA  GLY I  94      -3.516 -41.183 110.694  1.00 86.95           C
ATOM   2350  C   GLY I  94      -2.398 -40.164 110.686  1.00 93.07           C
ATOM   2351  O   GLY I  94      -2.602 -38.998 110.332  1.00 92.00           O
ATOM   2352  N   TRP I  95      -1.205 -40.610 111.099  1.00 92.59           N
ATOM   2353  CA  TRP I  95       0.015 -39.805 111.107  1.00 94.78           C
ATOM   2354  C   TRP I  95       1.162 -40.690 110.650  1.00100.58           C
ATOM   2355  O   TRP I  95       1.082 -41.902 110.837  1.00100.05           O
ATOM   2356  CB  TRP I  95       0.286 -39.192 112.495  1.00 96.07           C
ATOM   2357  CG  TRP I  95       0.650 -40.178 113.565  1.00 99.18           C
ATOM   2358  CD1 TRP I  95       1.905 -40.578 113.918  1.00105.07           C
ATOM   2359  CD2 TRP I  95      -0.253 -40.872 114.433  1.00 98.80           C
ATOM   2360  NE1 TRP I  95       1.841 -41.501 114.935  1.00106.06           N
ATOM   2361  CE2 TRP I  95       0.526 -41.713 115.262  1.00105.55           C
ATOM   2362  CE3 TRP I  95      -1.651 -40.889 114.576  1.00 97.78           C
ATOM   2363  CZ2 TRP I  95      -0.043 -42.529 116.245  1.00105.51           C
ATOM   2364  CZ3 TRP I  95      -2.213 -41.705 115.544  1.00 99.90           C
ATOM   2365  CH2 TRP I  95      -1.414 -42.510 116.368  1.00103.37           C
ATOM   2366  N   GLY I  96       2.188 -40.095 110.037  1.00 98.93           N
ATOM   2367  CA  GLY I  96       3.368 -40.828 109.587  1.00100.87           C
ATOM   2368  C   GLY I  96       4.263 -41.195 110.756  1.00108.94           C
ATOM   2369  O   GLY I  96       4.209 -40.530 111.795  1.00109.60           O
ATOM   2370  N   TYR I  97       5.100 -42.250 110.602  1.00108.13           N
ATOM   2371  CA  TYR I  97       6.031 -42.719 111.641  1.00112.07           C
ATOM   2372  C   TYR I  97       6.921 -41.553 112.119  1.00117.55           C
ATOM   2373  O   TYR I  97       7.649 -40.973 111.309  1.00117.19           O
ATOM   2374  CB  TYR I  97       6.856 -43.923 111.127  1.00115.70           C
ATOM   2375  CG  TYR I  97       7.887 -44.452 112.102  1.00123.06           C
ATOM   2376  CD1 TYR I  97       7.567 -45.453 113.013  1.00126.28           C
ATOM   2377  CD2 TYR I  97       9.199 -43.978 112.087  1.00127.39           C
ATOM   2378  CE1 TYR I  97       8.519 -45.952 113.904  1.00131.05           C
ATOM   2379  CE2 TYR I  97      10.152 -44.456 112.983  1.00132.56           C
ATOM   2380  CZ  TYR I  97       9.811 -45.449 113.885  1.00140.88           C
ATOM   2381  OH  TYR I  97      10.761 -45.926 114.759  1.00147.04           O
ATOM   2382  N   SER I  98       6.809 -41.197 113.432  1.00115.45           N
ATOM   2383  CA  SER I  98       7.511 -40.093 114.124  1.00117.78           C
ATOM   2384  C   SER I  98       7.276 -38.740 113.424  1.00118.06           C
ATOM   2385  O   SER I  98       8.212 -37.956 113.228  1.00119.83           O
ATOM   2386  CB  SER I  98       9.002 -40.397 114.288  1.00126.01           C
ATOM   2387  OG  SER I  98       9.236 -41.450 115.211  1.00137.13           O
ATOM   2388  N   GLY I  99       6.015 -38.495 113.056  1.00109.23           N
ATOM   2389  CA  GLY I  99       5.608 -37.335 112.271  1.00106.34           C
ATOM   2390  C   GLY I  99       6.022 -37.605 110.837  1.00107.88           C
ATOM   2391  O   GLY I  99       6.287 -38.755 110.480  1.00108.07           O
ATOM   2392  N   GLY I 100       6.105 -36.579 110.012  1.00102.28           N
ATOM   2393  CA  GLY I 100       6.542 -36.777 108.633  1.00100.93           C
ATOM   2394  C   GLY I 100       5.578 -37.474 107.685  1.00100.00           C
ATOM   2395  O   GLY I 100       4.503 -37.947 108.081  1.00 97.24           O
ATOM   2396  N   GLU I 101       6.008 -37.546 106.411  1.00 95.23           N
ATOM   2397  CA  GLU I 101       5.292 -38.053 105.234  1.00 91.09           C
ATOM   2398  C   GLU I 101       4.814 -39.498 105.312  1.00 92.40           C
ATOM   2399  O   GLU I 101       5.522 -40.385 105.793  1.00 94.53           O
ATOM   2400  CB  GLU I 101       6.133 -37.871 103.956  1.00 92.97           C
ATOM   2401  CG  GLU I 101       6.646 -36.463 103.717  1.00101.43           C
ATOM   2402  CD  GLU I 101       7.190 -36.220 102.323  1.00121.89           C
ATOM   2403  OE1 GLU I 101       8.279 -36.753 102.006  1.00116.76           O
ATOM   2404  OE2 GLU I 101       6.533 -35.486 101.549  1.00115.45           O
ATOM   2405  N   TRP I 102       3.599 -39.709 104.792  1.00 84.31           N
ATOM   2406  CA  TRP I 102       2.915 -40.987 104.652  1.00 82.01           C
ATOM   2407  C   TRP I 102       1.852 -40.842 103.554  1.00 83.88           C
ATOM   2408  O   TRP I 102       0.981 -39.966 103.638  1.00 81.32           O
ATOM   2409  CB  TRP I 102       2.288 -41.465 105.978  1.00 79.92           C
ATOM   2410  CG  TRP I 102       1.730 -42.862 105.929  1.00 79.34           C
ATOM   2411  CD1 TRP I 102       2.077 -43.860 105.064  1.00 82.34           C
ATOM   2412  CD2 TRP I 102       0.746 -43.421 106.813  1.00 78.14           C
ATOM   2413  NE1 TRP I 102       1.355 -44.997 105.338  1.00 80.63           N
ATOM   2414  CE2 TRP I 102       0.530 -44.757 106.408  1.00 81.38           C
ATOM   2415  CE3 TRP I 102       0.025 -42.924 107.914  1.00 78.97           C
ATOM   2416  CZ2 TRP I 102      -0.373 -45.604 107.070  1.00 80.07           C
ATOM   2417  CZ3 TRP I 102      -0.863 -43.766 108.572  1.00 79.51           C
ATOM   2418  CH2 TRP I 102      -1.047 -45.090 108.157  1.00 79.72           C
ATOM   2419  N   GLU I 103       1.967 -41.678 102.507  1.00 80.08           N
ATOM   2420  CA  GLU I 103       1.056 -41.713 101.366  1.00 77.01           C
ATOM   2421  C   GLU I 103       0.450 -43.108 101.262  1.00 79.06           C
ATOM   2422  O   GLU I 103       1.175 -44.103 101.293  1.00 79.25           O
ATOM   2423  CB  GLU I 103       1.784 -41.322 100.070  1.00 79.02           C
ATOM   2424  CG  GLU I 103       0.868 -41.076  98.878  1.00 85.76           C
ATOM   2425  CD  GLU I 103       1.521 -41.128  97.508  1.00 96.24           C
ATOM   2426  OE1 GLU I 103       0.854 -40.744  96.523  1.00 92.35           O
ATOM   2427  OE2 GLU I 103       2.691 -41.556  97.411  1.00 86.54           O
ATOM   2428  N   ILE I 104      -0.888 -43.172 101.171  1.00 73.74           N
ATOM   2429  CA  ILE I 104      -1.650 -44.421 101.087  1.00 72.44           C
ATOM   2430  C   ILE I 104      -2.465 -44.523  99.800  1.00 75.38           C
ATOM   2431  O   ILE I 104      -2.808 -43.514  99.201  1.00 74.04           O
ATOM   2432  CB  ILE I 104      -2.534 -44.677 102.348  1.00 74.01           C
ATOM   2433  CG1 ILE I 104      -3.602 -43.558 102.542  1.00 71.71           C
ATOM   2434  CG2 ILE I 104      -1.675 -44.912 103.603  1.00 76.57           C
ATOM   2435  CD1 ILE I 104      -4.774 -43.903 103.442  1.00 71.11           C
ATOM   2436  N   GLY I 105      -2.780 -45.747  99.418  1.00 73.32           N
ATOM   2437  CA  GLY I 105      -3.605 -46.063  98.262  1.00 72.74           C
ATOM   2438  C   GLY I 105      -4.412 -47.316  98.521  1.00 78.72           C
ATOM   2439  O   GLY I 105      -4.463 -47.803  99.655  1.00 79.99           O
ATOM   2440  N   ILE I 106      -5.039 -47.857  97.472  1.00 74.92           N
ATOM   2441  CA  ILE I 106      -5.832 -49.085  97.573  1.00 74.54           C
ATOM   2442  C   ILE I 106      -5.164 -50.163  96.702  1.00 80.08           C
ATOM   2443  O   ILE I 106      -4.483 -49.843  95.715  1.00 80.44           O
ATOM   2444  CB  ILE I 106      -7.356 -48.855  97.287  1.00 75.56           C
ATOM   2445  CG1 ILE I 106      -7.919 -47.697  98.140  1.00 74.44           C
ATOM   2446  CG2 ILE I 106      -8.183 -50.127  97.531  1.00 77.13           C
ATOM   2447  CD1 ILE I 106      -9.184 -47.079  97.625  1.00 80.38           C
ATOM   2448  N   THR I 107      -5.300 -51.431  97.114  1.00 77.00           N
ATOM   2449  CA  THR I 107      -4.710 -52.569  96.412  1.00 78.13           C
ATOM   2450  C   THR I 107      -5.501 -52.916  95.143  1.00 81.73           C
ATOM   2451  O   THR I 107      -6.666 -52.534  95.015  1.00 79.28           O
ATOM   2452  CB  THR I 107      -4.555 -53.767  97.364  1.00 83.63           C
ATOM   2453  OG1 THR I 107      -5.843 -54.219  97.788  1.00 85.23           O
ATOM   2454  CG2 THR I 107      -3.680 -53.452  98.568  1.00 80.38           C
ATOM   2455  N   THR I 108      -4.863 -53.625  94.204  1.00 80.75           N
ATOM   2456  CA  THR I 108      -5.507 -54.071  92.970  1.00 80.77           C
ATOM   2457  C   THR I 108      -5.622 -55.607  93.012  1.00 89.71           C
ATOM   2458  O   THR I 108      -4.601 -56.295  92.852  1.00 92.75           O
ATOM   2459  CB  THR I 108      -4.769 -53.548  91.723  1.00 81.00           C
ATOM   2460  OG1 THR I 108      -4.425 -52.176  91.911  1.00 77.65           O
ATOM   2461  CG2 THR I 108      -5.588 -53.713  90.455  1.00 76.82           C
ATOM   2462  N   PRO I 109      -6.832 -56.170  93.270  1.00 86.87           N
ATOM   2463  CA  PRO I 109      -6.970 -57.641  93.286  1.00 89.60           C
ATOM   2464  C   PRO I 109      -6.758 -58.241  91.895  1.00 97.49           C
ATOM   2465  O   PRO I 109      -6.988 -57.550  90.893  1.00 97.00           O
ATOM   2466  CB  PRO I 109      -8.408 -57.866  93.767  1.00 89.70           C
ATOM   2467  CG  PRO I 109      -8.900 -56.538  94.238  1.00 90.94           C
ATOM   2468  CD  PRO I 109      -8.132 -55.513  93.496  1.00 85.87           C
ATOM   2469  N   SER I 110      -6.298 -59.508  91.827  1.00 96.60           N
ATOM   2470  CA  SER I 110      -6.030 -60.169  90.551  1.00 98.36           C
ATOM   2471  C   SER I 110      -7.246 -60.181  89.621  1.00 99.84           C
ATOM   2472  O   SER I 110      -8.367 -60.448  90.053  1.00 97.64           O
ATOM   2473  CB  SER I 110      -5.492 -61.577  90.761  1.00106.14           C
ATOM   2474  OG  SER I 110      -4.947 -62.096  89.556  1.00118.31           O
ATOM   2475  N   GLY I 111      -7.004 -59.836  88.364  1.00 96.99           N
ATOM   2476  CA  GLY I 111      -8.030 -59.789  87.330  1.00 95.90           C
ATOM   2477  C   GLY I 111      -8.602 -58.411  87.102  1.00 95.64           C
ATOM   2478  O   GLY I 111      -9.275 -58.184  86.093  1.00 95.55           O
ATOM   2479  N   LEU I 112      -8.338 -57.485  88.036  1.00 88.57           N
ATOM   2480  CA  LEU I 112      -8.840 -56.117  87.957  1.00 84.57           C
ATOM   2481  C   LEU I 112      -7.792 -55.138  87.456  1.00 88.53           C
ATOM   2482  O   LEU I 112      -6.586 -55.406  87.530  1.00 89.84           O
ATOM   2483  CB  LEU I 112      -9.433 -55.651  89.296  1.00 81.38           C
ATOM   2484  CG  LEU I 112     -10.485 -56.545  89.945  1.00 84.63           C
ATOM   2485  CD1 LEU I 112     -11.122 -55.844  91.103  1.00 82.41           C
ATOM   2486  CD2 LEU I 112     -11.547 -56.959  88.956  1.00 86.23           C
ATOM   2487  N   THR I 113      -8.268 -54.004  86.938  1.00 82.52           N
ATOM   2488  CA  THR I 113      -7.435 -52.938  86.409  1.00 81.30           C
ATOM   2489  C   THR I 113      -7.759 -51.682  87.195  1.00 80.54           C
ATOM   2490  O   THR I 113      -8.913 -51.253  87.212  1.00 77.67           O
ATOM   2491  CB  THR I 113      -7.694 -52.783  84.907  1.00 84.76           C
ATOM   2492  OG1 THR I 113      -7.586 -54.065  84.288  1.00 86.64           O
ATOM   2493  CG2 THR I 113      -6.757 -51.793  84.256  1.00 81.89           C
ATOM   2494  N   GLN I 114      -6.752 -51.109  87.865  1.00 76.55           N
ATOM   2495  CA  GLN I 114      -6.962 -49.883  88.609  1.00 74.25           C
ATOM   2496  C   GLN I 114      -6.882 -48.734  87.611  1.00 79.51           C
ATOM   2497  O   GLN I 114      -5.790 -48.259  87.274  1.00 80.85           O
ATOM   2498  CB  GLN I 114      -5.959 -49.732  89.750  1.00 75.33           C
ATOM   2499  CG  GLN I 114      -6.306 -48.555  90.643  1.00 80.10           C
ATOM   2500  CD  GLN I 114      -5.272 -48.322  91.694  1.00 91.16           C
ATOM   2501  OE1 GLN I 114      -5.548 -48.442  92.888  1.00 84.46           O
ATOM   2502  NE2 GLN I 114      -4.070 -47.936  91.277  1.00 81.68           N
ATOM   2503  N   ILE I 115      -8.052 -48.345  87.088  1.00 74.75           N
ATOM   2504  CA  ILE I 115      -8.189 -47.292  86.087  1.00 74.38           C
ATOM   2505  C   ILE I 115      -7.620 -45.980  86.612  1.00 75.85           C
ATOM   2506  O   ILE I 115      -6.777 -45.387  85.951  1.00 77.14           O
ATOM   2507  CB  ILE I 115      -9.660 -47.177  85.569  1.00 76.70           C
ATOM   2508  CG1 ILE I 115     -10.215 -48.551  85.136  1.00 78.05           C
ATOM   2509  CG2 ILE I 115      -9.771 -46.180  84.434  1.00 78.09           C
ATOM   2510  CD1 ILE I 115      -9.429 -49.265  83.958  1.00 92.07           C
ATOM   2511  N   TYR I 116      -8.053 -45.556  87.804  1.00 68.94           N
ATOM   2512  CA  TYR I 116      -7.595 -44.319  88.422  1.00 67.60           C
ATOM   2513  C   TYR I 116      -7.379 -44.499  89.918  1.00 69.26           C
ATOM   2514  O   TYR I 116      -8.003 -45.369  90.529  1.00 68.56           O
ATOM   2515  CB  TYR I 116      -8.587 -43.176  88.139  1.00 68.24           C
ATOM   2516  CG  TYR I 116      -8.868 -42.928  86.668  1.00 71.64           C
ATOM   2517  CD1 TYR I 116      -7.857 -42.516  85.801  1.00 75.19           C
ATOM   2518  CD2 TYR I 116     -10.152 -43.068  86.150  1.00 72.06           C
ATOM   2519  CE1 TYR I 116      -8.113 -42.273  84.452  1.00 76.80           C
ATOM   2520  CE2 TYR I 116     -10.421 -42.813  84.806  1.00 74.43           C
ATOM   2521  CZ  TYR I 116      -9.397 -42.420  83.959  1.00 83.54           C
ATOM   2522  OH  TYR I 116      -9.648 -42.176  82.629  1.00 88.43           O
ATOM   2523  N   GLU I 117      -6.464 -43.706  90.502  1.00 64.70           N
ATOM   2524  CA  GLU I 117      -6.178 -43.749  91.935  1.00 63.99           C
ATOM   2525  C   GLU I 117      -5.818 -42.375  92.464  1.00 68.71           C
ATOM   2526  O   GLU I 117      -4.873 -41.743  91.969  1.00 70.58           O
ATOM   2527  CB  GLU I 117      -5.067 -44.758  92.262  1.00 66.57           C
ATOM   2528  CG  GLU I 117      -4.856 -44.991  93.754  1.00 71.99           C
ATOM   2529  CD  GLU I 117      -3.626 -45.802  94.115  1.00 89.82           C
ATOM   2530  OE1 GLU I 117      -2.520 -45.462  93.638  1.00 92.72           O
ATOM   2531  OE2 GLU I 117      -3.764 -46.761  94.907  1.00 79.69           O
ATOM   2532  N   ALA I 118      -6.571 -41.929  93.478  1.00 62.67           N
ATOM   2533  CA  ALA I 118      -6.373 -40.685  94.199  1.00 62.39           C
ATOM   2534  C   ALA I 118      -5.823 -41.087  95.549  1.00 66.53           C
ATOM   2535  O   ALA I 118      -6.577 -41.553  96.408  1.00 64.19           O
ATOM   2536  CB  ALA I 118      -7.697 -39.968  94.369  1.00 62.04           C
ATOM   2537  N   THR I 119      -4.495 -40.987  95.708  1.00 65.08           N
ATOM   2538  CA  THR I 119      -3.801 -41.355  96.949  1.00 65.51           C
ATOM   2539  C   THR I 119      -4.053 -40.355  98.079  1.00 69.71           C
ATOM   2540  O   THR I 119      -4.249 -39.162  97.820  1.00 68.75           O
ATOM   2541  CB  THR I 119      -2.295 -41.505  96.709  1.00 74.24           C
ATOM   2542  OG1 THR I 119      -1.806 -40.328  96.067  1.00 76.38           O
ATOM   2543  CG2 THR I 119      -1.946 -42.738  95.889  1.00 73.81           C
ATOM   2544  N   GLY I 120      -4.045 -40.863  99.312  1.00 67.89           N
ATOM   2545  CA  GLY I 120      -4.213 -40.083 100.532  1.00 68.26           C
ATOM   2546  C   GLY I 120      -2.858 -39.757 101.118  1.00 75.19           C
ATOM   2547  O   GLY I 120      -1.963 -40.598 101.083  1.00 76.21           O
ATOM   2548  N   TYR I 121      -2.688 -38.543 101.653  1.00 72.74           N
ATOM   2549  CA  TYR I 121      -1.406 -38.097 102.192  1.00 74.52           C
ATOM   2550  C   TYR I 121      -1.545 -37.269 103.472  1.00 79.83           C
ATOM   2551  O   TYR I 121      -2.502 -36.511 103.626  1.00 78.50           O
ATOM   2552  CB  TYR I 121      -0.633 -37.326 101.092  1.00 76.09           C
ATOM   2553  CG  TYR I 121       0.647 -36.647 101.535  1.00 80.22           C
ATOM   2554  CD1 TYR I 121       1.869 -37.318 101.495  1.00 84.03           C
ATOM   2555  CD2 TYR I 121       0.644 -35.322 101.958  1.00 81.62           C
ATOM   2556  CE1 TYR I 121       3.052 -36.694 101.897  1.00 86.68           C
ATOM   2557  CE2 TYR I 121       1.818 -34.692 102.373  1.00 85.20           C
ATOM   2558  CZ  TYR I 121       3.021 -35.378 102.332  1.00 92.91           C
ATOM   2559  OH  TYR I 121       4.171 -34.739 102.726  1.00 93.82           O
ATOM   2560  N   THR I 122      -0.558 -37.401 104.375  1.00 78.95           N
ATOM   2561  CA  THR I 122      -0.456 -36.634 105.615  1.00 80.40           C
ATOM   2562  C   THR I 122       1.025 -36.388 105.954  1.00 87.23           C
ATOM   2563  O   THR I 122       1.898 -37.162 105.548  1.00 87.32           O
ATOM   2564  CB  THR I 122      -1.300 -37.250 106.753  1.00 87.16           C
ATOM   2565  OG1 THR I 122      -1.945 -36.192 107.461  1.00 87.81           O
ATOM   2566  CG2 THR I 122      -0.493 -38.134 107.706  1.00 84.03           C
ATOM   2567  N   ASN I 123       1.295 -35.305 106.694  1.00 85.66           N
ATOM   2568  CA  ASN I 123       2.649 -34.919 107.072  1.00 88.47           C
ATOM   2569  C   ASN I 123       2.652 -34.285 108.464  1.00 94.11           C
ATOM   2570  O   ASN I 123       1.812 -33.431 108.750  1.00 92.91           O
ATOM   2571  CB  ASN I 123       3.186 -33.934 106.028  1.00 89.59           C
ATOM   2572  CG  ASN I 123       4.682 -33.769 105.962  1.00110.62           C
ATOM   2573  OD1 ASN I 123       5.445 -34.335 106.743  1.00 94.10           O
ATOM   2574  ND2 ASN I 123       5.134 -32.965 105.011  1.00109.41           N
ATOM   2575  N   GLY I 124       3.589 -34.717 109.310  1.00 93.37           N
ATOM   2576  CA  GLY I 124       3.761 -34.212 110.673  1.00 95.53           C
ATOM   2577  C   GLY I 124       2.722 -34.702 111.662  1.00 97.93           C
ATOM   2578  O   GLY I 124       2.256 -35.842 111.555  1.00 96.39           O
ATOM   2579  N   HIS I 125       2.338 -33.820 112.625  1.00 94.39           N
ATOM   2580  CA  HIS I 125       1.341 -34.036 113.694  1.00 93.49           C
ATOM   2581  C   HIS I 125       1.453 -35.426 114.362  1.00 98.64           C
ATOM   2582  O   HIS I 125       0.453 -36.136 114.504  1.00 96.65           O
ATOM   2583  CB  HIS I 125      -0.099 -33.744 113.207  1.00 90.67           C
ATOM   2584  CG  HIS I 125      -0.531 -34.573 112.036  1.00 90.52           C
ATOM   2585  ND1 HIS I 125      -0.344 -34.141 110.744  1.00 90.73           N
ATOM   2586  CD2 HIS I 125      -1.080 -35.807 112.006  1.00 90.30           C
ATOM   2587  CE1 HIS I 125      -0.792 -35.116 109.974  1.00 87.73           C
ATOM   2588  NE2 HIS I 125      -1.254 -36.134 110.691  1.00 87.69           N
ATOM   2589  N   ASP I 126       2.680 -35.794 114.796  1.00 97.95           N
ATOM   2590  CA  ASP I 126       2.960 -37.082 115.434  1.00 98.27           C
ATOM   2591  C   ASP I 126       2.004 -37.378 116.586  1.00102.09           C
ATOM   2592  O   ASP I 126       1.680 -36.481 117.371  1.00102.59           O
ATOM   2593  CB  ASP I 126       4.429 -37.179 115.879  1.00103.73           C
ATOM   2594  CG  ASP I 126       4.930 -38.584 116.204  1.00114.81           C
ATOM   2595  OD1 ASP I 126       4.408 -39.560 115.609  1.00113.42           O
ATOM   2596  OD2 ASP I 126       5.887 -38.704 116.999  1.00122.64           O
ATOM   2597  N   ASN I 127       1.499 -38.629 116.618  1.00 97.69           N
ATOM   2598  CA  ASN I 127       0.568 -39.215 117.598  1.00 97.28           C
ATOM   2599  C   ASN I 127      -0.842 -38.581 117.575  1.00 98.28           C
ATOM   2600  O   ASN I 127      -1.626 -38.788 118.506  1.00 98.24           O
ATOM   2601  CB  ASN I 127       1.167 -39.250 119.009  1.00101.04           C
ATOM   2602  CG  ASN I 127       2.171 -40.361 119.188  1.00124.68           C
ATOM   2603  OD1 ASN I 127       3.223 -40.396 118.540  1.00113.24           O
ATOM   2604  ND2 ASN I 127       1.861 -41.305 120.065  1.00123.69           N
ATOM   2605  N   GLN I 128      -1.185 -37.886 116.474  1.00 92.46           N
ATOM   2606  CA  GLN I 128      -2.498 -37.269 116.255  1.00 89.97           C
ATOM   2607  C   GLN I 128      -2.988 -37.713 114.880  1.00 89.85           C
ATOM   2608  O   GLN I 128      -2.301 -37.470 113.893  1.00 88.48           O
ATOM   2609  CB  GLN I 128      -2.403 -35.731 116.316  1.00 92.24           C
ATOM   2610  CG  GLN I 128      -2.025 -35.174 117.687  1.00 98.25           C
ATOM   2611  CD  GLN I 128      -1.836 -33.679 117.685  1.00112.81           C
ATOM   2612  OE1 GLN I 128      -1.200 -33.093 116.800  1.00106.05           O
ATOM   2613  NE2 GLN I 128      -2.330 -33.035 118.721  1.00111.84           N
ATOM   2614  N   ALA I 129      -4.128 -38.416 114.803  1.00 84.63           N
ATOM   2615  CA  ALA I 129      -4.616 -38.871 113.500  1.00 81.18           C
ATOM   2616  C   ALA I 129      -5.404 -37.784 112.797  1.00 85.49           C
ATOM   2617  O   ALA I 129      -6.297 -37.171 113.400  1.00 86.17           O
ATOM   2618  CB  ALA I 129      -5.452 -40.126 113.640  1.00 80.40           C
ATOM   2619  N   ILE I 130      -5.057 -37.536 111.519  1.00 80.37           N
ATOM   2620  CA  ILE I 130      -5.696 -36.535 110.667  1.00 78.10           C
ATOM   2621  C   ILE I 130      -6.234 -37.216 109.416  1.00 79.37           C
ATOM   2622  O   ILE I 130      -5.604 -38.158 108.927  1.00 79.57           O
ATOM   2623  CB  ILE I 130      -4.703 -35.357 110.371  1.00 82.05           C
ATOM   2624  CG1 ILE I 130      -4.390 -34.530 111.647  1.00 84.62           C
ATOM   2625  CG2 ILE I 130      -5.139 -34.452 109.203  1.00 80.38           C
ATOM   2626  CD1 ILE I 130      -5.609 -33.958 112.446  1.00 90.54           C
ATOM   2627  N   SER I 131      -7.400 -36.739 108.902  1.00 72.94           N
ATOM   2628  CA  SER I 131      -8.049 -37.250 107.692  1.00 69.63           C
ATOM   2629  C   SER I 131      -7.075 -37.296 106.515  1.00 72.93           C
ATOM   2630  O   SER I 131      -6.361 -36.331 106.266  1.00 72.80           O
ATOM   2631  CB  SER I 131      -9.274 -36.407 107.348  1.00 71.53           C
ATOM   2632  OG  SER I 131     -10.073 -37.000 106.336  1.00 77.03           O
ATOM   2633  N   MET I 132      -6.985 -38.458 105.861  1.00 69.89           N
ATOM   2634  CA  MET I 132      -6.128 -38.722 104.694  1.00 69.60           C
ATOM   2635  C   MET I 132      -6.826 -39.735 103.750  1.00 73.25           C
ATOM   2636  O   MET I 132      -6.286 -40.814 103.487  1.00 72.86           O
ATOM   2637  CB  MET I 132      -4.713 -39.171 105.126  1.00 73.23           C
ATOM   2638  CG  MET I 132      -4.698 -40.340 106.086  1.00 76.38           C
ATOM   2639  SD  MET I 132      -3.043 -40.685 106.714  1.00 82.62           S
ATOM   2640  CE  MET I 132      -2.288 -41.483 105.312  1.00 79.29           C
ATOM   2641  N   PRO I 133      -8.051 -39.421 103.255  1.00 69.45           N
ATOM   2642  CA  PRO I 133      -8.761 -40.393 102.419  1.00 67.80           C
ATOM   2643  C   PRO I 133      -8.122 -40.671 101.074  1.00 71.12           C
ATOM   2644  O   PRO I 133      -7.526 -39.786 100.451  1.00 71.96           O
ATOM   2645  CB  PRO I 133     -10.149 -39.764 102.244  1.00 68.66           C
ATOM   2646  CG  PRO I 133      -9.930 -38.315 102.410  1.00 73.84           C
ATOM   2647  CD  PRO I 133      -8.870 -38.202 103.455  1.00 71.31           C
ATOM   2648  N   THR I 134      -8.260 -41.919 100.637  1.00 65.08           N
ATOM   2649  CA  THR I 134      -7.798 -42.392  99.344  1.00 63.55           C
ATOM   2650  C   THR I 134      -8.992 -42.989  98.583  1.00 65.82           C
ATOM   2651  O   THR I 134      -9.985 -43.382  99.189  1.00 65.10           O
ATOM   2652  CB  THR I 134      -6.560 -43.289  99.465  1.00 67.89           C
ATOM   2653  OG1 THR I 134      -6.117 -43.635  98.153  1.00 63.17           O
ATOM   2654  CG2 THR I 134      -6.805 -44.554 100.299  1.00 67.10           C
ATOM   2655  N   LYS I 135      -8.914 -43.013  97.261  1.00 62.84           N
ATOM   2656  CA  LYS I 135      -9.997 -43.508  96.421  1.00 61.85           C
ATOM   2657  C   LYS I 135      -9.409 -44.081  95.149  1.00 66.23           C
ATOM   2658  O   LYS I 135      -8.425 -43.547  94.642  1.00 66.70           O
ATOM   2659  CB  LYS I 135     -10.940 -42.343  96.075  1.00 63.14           C
ATOM   2660  CG  LYS I 135     -12.222 -42.740  95.389  1.00 61.49           C
ATOM   2661  CD  LYS I 135     -12.592 -41.702  94.387  1.00 64.01           C
ATOM   2662  CE  LYS I 135     -14.048 -41.788  94.054  1.00 64.34           C
ATOM   2663  NZ  LYS I 135     -14.877 -41.192  95.128  1.00 72.74           N
ATOM   2664  N   ALA I 136     -10.010 -45.146  94.623  1.00 62.25           N
ATOM   2665  CA  ALA I 136      -9.554 -45.751  93.378  1.00 63.04           C
ATOM   2666  C   ALA I 136     -10.721 -46.347  92.586  1.00 66.20           C
ATOM   2667  O   ALA I 136     -11.733 -46.743  93.182  1.00 65.03           O
ATOM   2668  CB  ALA I 136      -8.483 -46.799  93.652  1.00 65.11           C
ATOM   2669  N   ILE I 137     -10.596 -46.363  91.248  1.00 63.08           N
ATOM   2670  CA  ILE I 137     -11.619 -46.915  90.350  1.00 63.06           C
ATOM   2671  C   ILE I 137     -11.039 -48.140  89.636  1.00 68.05           C
ATOM   2672  O   ILE I 137      -9.888 -48.118  89.200  1.00 68.79           O
ATOM   2673  CB  ILE I 137     -12.283 -45.850  89.419  1.00 66.10           C
ATOM   2674  CG1 ILE I 137     -13.184 -44.912  90.251  1.00 66.21           C
ATOM   2675  CG2 ILE I 137     -13.146 -46.485  88.330  1.00 66.83           C
ATOM   2676  CD1 ILE I 137     -12.593 -43.644  90.580  1.00 79.02           C
ATOM   2677  N   TYR I 138     -11.823 -49.229  89.598  1.00 64.60           N
ATOM   2678  CA  TYR I 138     -11.431 -50.515  89.038  1.00 65.69           C
ATOM   2679  C   TYR I 138     -12.406 -51.001  88.007  1.00 69.18           C
ATOM   2680  O   TYR I 138     -13.614 -50.893  88.193  1.00 67.56           O
ATOM   2681  CB  TYR I 138     -11.305 -51.587  90.141  1.00 67.22           C
ATOM   2682  CG  TYR I 138     -10.335 -51.219  91.239  1.00 68.52           C
ATOM   2683  CD1 TYR I 138     -10.734 -50.423  92.310  1.00 69.71           C
ATOM   2684  CD2 TYR I 138      -9.012 -51.650  91.202  1.00 70.11           C
ATOM   2685  CE1 TYR I 138      -9.836 -50.048  93.306  1.00 71.42           C
ATOM   2686  CE2 TYR I 138      -8.110 -51.299  92.202  1.00 70.89           C
ATOM   2687  CZ  TYR I 138      -8.523 -50.485  93.245  1.00 79.80           C
ATOM   2688  OH  TYR I 138      -7.647 -50.124  94.238  1.00 81.91           O
ATOM   2689  N   SER I 139     -11.876 -51.602  86.943  1.00 67.92           N
ATOM   2690  CA  SER I 139     -12.672 -52.221  85.891  1.00 69.04           C
ATOM   2691  C   SER I 139     -12.373 -53.729  85.888  1.00 74.49           C
ATOM   2692  O   SER I 139     -11.359 -54.156  86.455  1.00 73.29           O
ATOM   2693  CB  SER I 139     -12.330 -51.607  84.538  1.00 73.59           C
ATOM   2694  OG  SER I 139     -11.072 -52.073  84.076  1.00 86.12           O
ATOM   2695  N   GLY I 140     -13.255 -54.506  85.257  1.00 73.62           N
ATOM   2696  CA  GLY I 140     -13.086 -55.946  85.091  1.00 76.33           C
ATOM   2697  C   GLY I 140     -13.632 -56.876  86.156  1.00 82.00           C
ATOM   2698  O   GLY I 140     -13.259 -58.055  86.178  1.00 84.28           O
ATOM   2699  N   LEU I 141     -14.514 -56.371  87.044  1.00 76.22           N
ATOM   2700  CA  LEU I 141     -15.156 -57.196  88.071  1.00 75.58           C
ATOM   2701  C   LEU I 141     -16.178 -58.101  87.392  1.00 80.20           C
ATOM   2702  O   LEU I 141     -16.884 -57.658  86.479  1.00 79.80           O
ATOM   2703  CB  LEU I 141     -15.813 -56.336  89.163  1.00 73.10           C
ATOM   2704  CG  LEU I 141     -14.863 -55.685  90.155  1.00 75.95           C
ATOM   2705  CD1 LEU I 141     -14.379 -54.338  89.650  1.00 75.58           C
ATOM   2706  CD2 LEU I 141     -15.509 -55.539  91.487  1.00 75.57           C
ATOM   2707  N   LYS I 142     -16.200 -59.381  87.785  1.00 77.54           N
ATOM   2708  CA  LYS I 142     -17.061 -60.385  87.166  1.00 78.90           C
ATOM   2709  C   LYS I 142     -18.112 -60.964  88.102  1.00 82.23           C
ATOM   2710  O   LYS I 142     -17.837 -61.190  89.283  1.00 80.46           O
ATOM   2711  CB  LYS I 142     -16.214 -61.513  86.542  1.00 83.79           C
ATOM   2712  CG  LYS I 142     -15.163 -61.055  85.526  1.00 88.75           C
ATOM   2713  CD  LYS I 142     -15.757 -60.775  84.155  1.00 90.77           C
ATOM   2714  CE  LYS I 142     -14.896 -59.828  83.363  1.00 93.84           C
ATOM   2715  NZ  LYS I 142     -15.640 -59.265  82.206  1.00102.54           N
ATOM   2716  N   LYS I 143     -19.316 -61.221  87.551  1.00 80.56           N
ATOM   2717  CA  LYS I 143     -20.456 -61.800  88.258  1.00 81.23           C
ATOM   2718  C   LYS I 143     -20.030 -63.051  89.020  1.00 88.76           C
ATOM   2719  O   LYS I 143     -19.366 -63.919  88.452  1.00 91.01           O
ATOM   2720  CB  LYS I 143     -21.574 -62.162  87.262  1.00 84.58           C
ATOM   2721  CG  LYS I 143     -22.894 -62.534  87.931  1.00 93.39           C
ATOM   2722  CD  LYS I 143     -23.895 -63.091  86.944  1.00 96.05           C
ATOM   2723  CE  LYS I 143     -25.261 -63.140  87.572  1.00 99.15           C
ATOM   2724  NZ  LYS I 143     -26.250 -63.770  86.664  1.00108.60           N
ATOM   2725  N   GLY I 144     -20.385 -63.100  90.298  1.00 85.14           N
ATOM   2726  CA  GLY I 144     -20.104 -64.227  91.175  1.00 87.10           C
ATOM   2727  C   GLY I 144     -18.701 -64.317  91.742  1.00 92.87           C
ATOM   2728  O   GLY I 144     -18.454 -65.165  92.608  1.00 94.28           O
ATOM   2729  N   LEU I 145     -17.772 -63.464  91.279  1.00 88.85           N
ATOM   2730  CA  LEU I 145     -16.404 -63.505  91.785  1.00 89.12           C
ATOM   2731  C   LEU I 145     -16.226 -62.681  93.055  1.00 91.24           C
ATOM   2732  O   LEU I 145     -16.860 -61.635  93.222  1.00 88.37           O
ATOM   2733  CB  LEU I 145     -15.367 -63.138  90.715  1.00 89.75           C
ATOM   2734  CG  LEU I 145     -15.066 -64.220  89.655  1.00 98.14           C
ATOM   2735  CD1 LEU I 145     -14.010 -63.738  88.664  1.00 99.30           C
ATOM   2736  CD2 LEU I 145     -14.606 -65.532  90.288  1.00102.83           C
ATOM   2737  N   GLN I 146     -15.380 -63.184  93.969  1.00 88.86           N
ATOM   2738  CA  GLN I 146     -15.089 -62.529  95.238  1.00 86.93           C
ATOM   2739  C   GLN I 146     -13.829 -61.694  95.110  1.00 89.97           C
ATOM   2740  O   GLN I 146     -12.830 -62.161  94.555  1.00 90.87           O
ATOM   2741  CB  GLN I 146     -14.958 -63.549  96.370  1.00 89.87           C
ATOM   2742  CG  GLN I 146     -15.119 -62.921  97.739  1.00 95.47           C
ATOM   2743  CD  GLN I 146     -14.512 -63.769  98.809  1.00113.71           C
ATOM   2744  OE1 GLN I 146     -13.285 -63.811  98.983  1.00112.60           O
ATOM   2745  NE2 GLN I 146     -15.362 -64.433  99.573  1.00102.95           N
ATOM   2746  N   TYR I 147     -13.888 -60.450  95.615  1.00 84.27           N
ATOM   2747  CA  TYR I 147     -12.765 -59.516  95.554  1.00 82.98           C
ATOM   2748  C   TYR I 147     -12.424 -58.965  96.925  1.00 85.21           C
ATOM   2749  O   TYR I 147     -13.309 -58.802  97.761  1.00 83.41           O
ATOM   2750  CB  TYR I 147     -13.029 -58.383  94.533  1.00 81.84           C
ATOM   2751  CG  TYR I 147     -13.246 -58.884  93.121  1.00 83.33           C
ATOM   2752  CD1 TYR I 147     -12.168 -59.215  92.304  1.00 86.71           C
ATOM   2753  CD2 TYR I 147     -14.527 -59.054  92.611  1.00 83.66           C
ATOM   2754  CE1 TYR I 147     -12.362 -59.718  91.018  1.00 88.47           C
ATOM   2755  CE2 TYR I 147     -14.732 -59.549  91.322  1.00 85.83           C
ATOM   2756  CZ  TYR I 147     -13.646 -59.878  90.528  1.00 93.41           C
ATOM   2757  OH  TYR I 147     -13.836 -60.367  89.255  1.00 94.22           O
ATOM   2758  N   THR I 148     -11.133 -58.695  97.155  1.00 82.04           N
ATOM   2759  CA  THR I 148     -10.650 -58.151  98.417  1.00 80.85           C
ATOM   2760  C   THR I 148      -9.783 -56.928  98.164  1.00 82.63           C
ATOM   2761  O   THR I 148      -8.766 -57.016  97.469  1.00 83.89           O
ATOM   2762  CB  THR I 148      -9.961 -59.238  99.253  1.00 89.20           C
ATOM   2763  OG1 THR I 148     -10.910 -60.259  99.567  1.00 92.35           O
ATOM   2764  CG2 THR I 148      -9.346 -58.692 100.529  1.00 85.19           C
ATOM   2765  N   PHE I 149     -10.187 -55.795  98.739  1.00 75.82           N
ATOM   2766  CA  PHE I 149      -9.450 -54.543  98.637  1.00 74.46           C
ATOM   2767  C   PHE I 149      -8.880 -54.179  99.998  1.00 78.61           C
ATOM   2768  O   PHE I 149      -9.577 -54.301 101.008  1.00 77.55           O
ATOM   2769  CB  PHE I 149     -10.356 -53.409  98.132  1.00 73.92           C
ATOM   2770  CG  PHE I 149     -10.874 -53.601  96.729  1.00 74.87           C
ATOM   2771  CD1 PHE I 149     -10.147 -53.154  95.634  1.00 77.97           C
ATOM   2772  CD2 PHE I 149     -12.093 -54.226  96.500  1.00 76.35           C
ATOM   2773  CE1 PHE I 149     -10.634 -53.327  94.335  1.00 78.68           C
ATOM   2774  CE2 PHE I 149     -12.571 -54.404  95.198  1.00 78.81           C
ATOM   2775  CZ  PHE I 149     -11.836 -53.959  94.127  1.00 77.09           C
ATOM   2776  N   ASP I 150      -7.620 -53.734 100.025  1.00 76.24           N
ATOM   2777  CA  ASP I 150      -6.940 -53.324 101.249  1.00 77.14           C
ATOM   2778  C   ASP I 150      -6.269 -51.974 101.024  1.00 79.39           C
ATOM   2779  O   ASP I 150      -6.161 -51.511  99.887  1.00 77.42           O
ATOM   2780  CB  ASP I 150      -5.835 -54.341 101.648  1.00 82.43           C
ATOM   2781  CG  ASP I 150      -6.174 -55.817 101.584  1.00100.42           C
ATOM   2782  OD1 ASP I 150      -6.851 -56.310 102.508  1.00102.20           O
ATOM   2783  OD2 ASP I 150      -5.643 -56.512 100.683  1.00108.79           O
ATOM   2784  N   ILE I 151      -5.786 -51.366 102.121  1.00 76.87           N
ATOM   2785  CA  ILE I 151      -4.952 -50.158 102.136  1.00 76.79           C
ATOM   2786  C   ILE I 151      -3.542 -50.614 101.713  1.00 82.21           C
ATOM   2787  O   ILE I 151      -3.115 -51.724 102.052  1.00 83.31           O
ATOM   2788  CB  ILE I 151      -4.928 -49.496 103.556  1.00 80.40           C
ATOM   2789  CG1 ILE I 151      -3.879 -48.326 103.676  1.00 80.72           C
ATOM   2790  CG2 ILE I 151      -4.750 -50.543 104.679  1.00 85.27           C
ATOM   2791  CD1 ILE I 151      -2.492 -48.595 104.552  1.00 85.76           C
ATOM   2792  N   ARG I 152      -2.837 -49.760 100.981  1.00 78.59           N
ATOM   2793  CA  ARG I 152      -1.467 -49.999 100.573  1.00 80.71           C
ATOM   2794  C   ARG I 152      -0.653 -48.760 100.904  1.00 87.46           C
ATOM   2795  O   ARG I 152      -1.185 -47.653 100.875  1.00 84.74           O
ATOM   2796  CB  ARG I 152      -1.362 -50.380  99.081  1.00 78.36           C
ATOM   2797  CG  ARG I 152      -1.651 -49.241  98.120  1.00 82.52           C
ATOM   2798  CD  ARG I 152      -1.264 -49.517  96.687  1.00 84.58           C
ATOM   2799  NE  ARG I 152      -1.262 -48.274  95.921  1.00 81.47           N
ATOM   2800  CZ  ARG I 152      -0.173 -47.554  95.678  1.00 92.91           C
ATOM   2801  NH1 ARG I 152       1.014 -47.970  96.101  1.00 87.43           N
ATOM   2802  NH2 ARG I 152      -0.258 -46.424  94.995  1.00 73.41           N
ATOM   2803  N   ASP I 153       0.621 -48.949 101.257  1.00 89.58           N
ATOM   2804  CA  ASP I 153       1.501 -47.822 101.529  1.00 91.37           C
ATOM   2805  C   ASP I 153       2.171 -47.460 100.209  1.00 96.93           C
ATOM   2806  O   ASP I 153       2.841 -48.302  99.606  1.00 98.24           O
ATOM   2807  CB  ASP I 153       2.518 -48.154 102.642  1.00 96.22           C
ATOM   2808  CG  ASP I 153       1.923 -48.309 104.036  1.00107.51           C
ATOM   2809  OD1 ASP I 153       0.762 -47.883 104.245  1.00106.96           O
ATOM   2810  OD2 ASP I 153       2.632 -48.821 104.930  1.00114.88           O
ATOM   2811  N   ALA I 154       1.882 -46.254  99.706  1.00 92.73           N
ATOM   2812  CA  ALA I 154       2.416 -45.751  98.441  1.00 93.41           C
ATOM   2813  C   ALA I 154       3.810 -45.131  98.637  1.00100.66           C
ATOM   2814  O   ALA I 154       4.719 -45.425  97.863  1.00102.28           O
ATOM   2815  CB  ALA I 154       1.452 -44.736  97.835  1.00 91.49           C
ATOM   2816  N   ASN I 155       3.965 -44.293  99.683  1.00 98.05           N
ATOM   2817  CA  ASN I 155       5.200 -43.609 100.080  1.00100.43           C
ATOM   2818  C   ASN I 155       5.223 -43.456 101.605  1.00103.96           C
ATOM   2819  O   ASN I 155       4.166 -43.422 102.244  1.00101.73           O
ATOM   2820  CB  ASN I 155       5.297 -42.218  99.427  1.00102.26           C
ATOM   2821  CG  ASN I 155       5.749 -42.179  97.981  1.00147.70           C
ATOM   2822  OD1 ASN I 155       6.440 -43.076  97.475  1.00151.42           O
ATOM   2823  ND2 ASN I 155       5.431 -41.081  97.300  1.00141.21           N
ATOM   2824  N   GLY I 156       6.424 -43.358 102.167  1.00102.32           N
ATOM   2825  CA  GLY I 156       6.629 -43.182 103.601  1.00103.04           C
ATOM   2826  C   GLY I 156       6.224 -44.361 104.465  1.00105.60           C
ATOM   2827  O   GLY I 156       5.917 -45.446 103.955  1.00105.24           O
ATOM   2828  N   ARG I 157       6.220 -44.144 105.792  1.00100.89           N
ATOM   2829  CA  ARG I 157       5.866 -45.171 106.771  1.00100.77           C
ATOM   2830  C   ARG I 157       4.690 -44.748 107.637  1.00101.04           C
ATOM   2831  O   ARG I 157       4.557 -43.569 107.971  1.00100.23           O
ATOM   2832  CB  ARG I 157       7.074 -45.524 107.665  1.00106.17           C
ATOM   2833  CG  ARG I 157       8.128 -46.393 106.987  1.00120.92           C
ATOM   2834  CD  ARG I 157       9.291 -46.678 107.906  1.00136.60           C
ATOM   2835  NE  ARG I 157      10.493 -47.087 107.177  1.00149.70           N
ATOM   2836  CZ  ARG I 157      11.624 -47.480 107.757  1.00167.90           C
ATOM   2837  NH1 ARG I 157      11.714 -47.533 109.082  1.00155.13           N
ATOM   2838  NH2 ARG I 157      12.671 -47.827 107.020  1.00156.72           N
ATOM   2839  N   GLY I 158       3.875 -45.729 108.014  1.00 95.56           N
ATOM   2840  CA  GLY I 158       2.724 -45.532 108.882  1.00 93.72           C
ATOM   2841  C   GLY I 158       3.110 -45.280 110.321  1.00101.15           C
ATOM   2842  O   GLY I 158       4.067 -45.881 110.832  1.00104.14           O
ATOM   2843  N   GLY I 159       2.366 -44.383 110.965  1.00 96.56           N
ATOM   2844  CA  GLY I 159       2.579 -44.020 112.362  1.00 98.42           C
ATOM   2845  C   GLY I 159       1.484 -44.521 113.280  1.00101.18           C
ATOM   2846  O   GLY I 159       1.719 -44.712 114.477  1.00103.67           O
ATOM   2847  N   GLY I 160       0.299 -44.734 112.715  1.00 94.08           N
ATOM   2848  CA  GLY I 160      -0.866 -45.213 113.446  1.00 92.90           C
ATOM   2849  C   GLY I 160      -2.168 -44.769 112.817  1.00 92.83           C
ATOM   2850  O   GLY I 160      -2.298 -43.594 112.455  1.00 90.85           O
ATOM   2851  N   PRO I 161      -3.160 -45.688 112.680  1.00 87.51           N
ATOM   2852  CA  PRO I 161      -4.438 -45.312 112.050  1.00 83.95           C
ATOM   2853  C   PRO I 161      -5.562 -45.013 113.048  1.00 86.63           C
ATOM   2854  O   PRO I 161      -5.480 -45.399 114.216  1.00 88.50           O
ATOM   2855  CB  PRO I 161      -4.787 -46.561 111.240  1.00 84.40           C
ATOM   2856  CG  PRO I 161      -4.148 -47.714 112.017  1.00 91.57           C
ATOM   2857  CD  PRO I 161      -3.148 -47.131 113.007  1.00 89.91           C
ATOM   2858  N   LYS I 162      -6.627 -44.351 112.574  1.00 79.21           N
ATOM   2859  CA  LYS I 162      -7.835 -44.063 113.350  1.00 77.71           C
ATOM   2860  C   LYS I 162      -9.033 -43.990 112.430  1.00 79.26           C
ATOM   2861  O   LYS I 162      -8.929 -43.485 111.311  1.00 77.66           O
ATOM   2862  CB  LYS I 162      -7.718 -42.811 114.228  1.00 80.51           C
ATOM   2863  CG  LYS I 162      -7.500 -43.148 115.700  1.00 94.81           C
ATOM   2864  CD  LYS I 162      -8.522 -42.497 116.623  1.00104.38           C
ATOM   2865  CE  LYS I 162      -8.537 -43.105 118.014  1.00119.68           C
ATOM   2866  NZ  LYS I 162      -7.408 -42.631 118.866  1.00138.27           N
ATOM   2867  N   HIS I 163     -10.150 -44.575 112.886  1.00 74.69           N
ATOM   2868  CA  HIS I 163     -11.450 -44.645 112.221  1.00 71.94           C
ATOM   2869  C   HIS I 163     -11.370 -44.885 110.684  1.00 75.95           C
ATOM   2870  O   HIS I 163     -11.892 -44.079 109.891  1.00 74.75           O
ATOM   2871  CB  HIS I 163     -12.298 -43.411 112.572  1.00 71.88           C
ATOM   2872  CG  HIS I 163     -12.476 -43.247 114.049  1.00 77.05           C
ATOM   2873  ND1 HIS I 163     -13.255 -44.128 114.787  1.00 79.18           N
ATOM   2874  CD2 HIS I 163     -11.918 -42.349 114.895  1.00 80.08           C
ATOM   2875  CE1 HIS I 163     -13.173 -43.716 116.042  1.00 80.36           C
ATOM   2876  NE2 HIS I 163     -12.382 -42.651 116.158  1.00 81.37           N
ATOM   2877  N   PRO I 164     -10.745 -46.005 110.238  1.00 72.26           N
ATOM   2878  CA  PRO I 164     -10.741 -46.293 108.796  1.00 70.10           C
ATOM   2879  C   PRO I 164     -12.071 -46.912 108.358  1.00 72.17           C
ATOM   2880  O   PRO I 164     -12.670 -47.691 109.112  1.00 71.11           O
ATOM   2881  CB  PRO I 164      -9.577 -47.277 108.629  1.00 72.91           C
ATOM   2882  CG  PRO I 164      -9.436 -47.942 109.946  1.00 79.06           C
ATOM   2883  CD  PRO I 164     -10.083 -47.086 111.005  1.00 75.09           C
ATOM   2884  N   MET I 165     -12.546 -46.552 107.157  1.00 68.11           N
ATOM   2885  CA  MET I 165     -13.781 -47.100 106.600  1.00 67.13           C
ATOM   2886  C   MET I 165     -13.699 -47.181 105.101  1.00 71.81           C
ATOM   2887  O   MET I 165     -13.617 -46.158 104.412  1.00 71.04           O
ATOM   2888  CB  MET I 165     -15.039 -46.328 107.031  1.00 68.88           C
ATOM   2889  CG  MET I 165     -15.905 -47.076 108.017  1.00 73.47           C
ATOM   2890  SD  MET I 165     -16.568 -48.643 107.425  1.00 77.66           S
ATOM   2891  CE  MET I 165     -18.062 -48.116 106.672  1.00 73.90           C
ATOM   2892  N   MET I 166     -13.709 -48.405 104.596  1.00 68.85           N
ATOM   2893  CA  MET I 166     -13.666 -48.632 103.175  1.00 68.15           C
ATOM   2894  C   MET I 166     -15.086 -48.895 102.684  1.00 70.19           C
ATOM   2895  O   MET I 166     -15.772 -49.746 103.242  1.00 70.64           O
ATOM   2896  CB  MET I 166     -12.701 -49.777 102.855  1.00 71.77           C
ATOM   2897  CG  MET I 166     -12.371 -49.860 101.403  1.00 75.68           C
ATOM   2898  SD  MET I 166     -11.227 -51.203 101.066  1.00 82.50           S
ATOM   2899  CE  MET I 166      -9.670 -50.386 101.339  1.00 79.72           C
ATOM   2900  N   ILE I 167     -15.543 -48.111 101.696  1.00 64.66           N
ATOM   2901  CA  ILE I 167     -16.872 -48.223 101.082  1.00 63.71           C
ATOM   2902  C   ILE I 167     -16.719 -48.503  99.577  1.00 67.54           C
ATOM   2903  O   ILE I 167     -16.062 -47.749  98.864  1.00 66.16           O
ATOM   2904  CB  ILE I 167     -17.804 -47.008 101.393  1.00 66.28           C
ATOM   2905  CG1 ILE I 167     -18.035 -46.855 102.936  1.00 67.99           C
ATOM   2906  CG2 ILE I 167     -19.149 -47.124 100.620  1.00 65.58           C
ATOM   2907  CD1 ILE I 167     -18.719 -45.560 103.424  1.00 73.36           C
ATOM   2908  N   VAL I 168     -17.314 -49.603  99.119  1.00 65.74           N
ATOM   2909  CA  VAL I 168     -17.287 -50.058  97.732  1.00 66.20           C
ATOM   2910  C   VAL I 168     -18.622 -49.728  97.070  1.00 71.32           C
ATOM   2911  O   VAL I 168     -19.674 -50.053  97.616  1.00 71.20           O
ATOM   2912  CB  VAL I 168     -16.980 -51.581  97.639  1.00 71.20           C
ATOM   2913  CG1 VAL I 168     -16.936 -52.055  96.185  1.00 71.64           C
ATOM   2914  CG2 VAL I 168     -15.679 -51.934  98.363  1.00 71.56           C
ATOM   2915  N   LYS I 169     -18.572 -49.078  95.900  1.00 68.76           N
ATOM   2916  CA  LYS I 169     -19.748 -48.773  95.083  1.00 67.86           C
ATOM   2917  C   LYS I 169     -19.557 -49.527  93.777  1.00 69.14           C
ATOM   2918  O   LYS I 169     -18.510 -49.400  93.141  1.00 68.57           O
ATOM   2919  CB  LYS I 169     -19.878 -47.278  94.795  1.00 70.35           C
ATOM   2920  CG  LYS I 169     -20.091 -46.399  96.015  1.00 84.93           C
ATOM   2921  CD  LYS I 169     -20.481 -45.011  95.573  1.00 94.95           C
ATOM   2922  CE  LYS I 169     -19.417 -44.008  95.911  1.00 96.08           C
ATOM   2923  NZ  LYS I 169     -19.738 -42.682  95.341  1.00106.22           N
ATOM   2924  N   LEU I 170     -20.535 -50.340  93.393  1.00 64.45           N
ATOM   2925  CA  LEU I 170     -20.432 -51.109  92.149  1.00 63.83           C
ATOM   2926  C   LEU I 170     -21.430 -50.599  91.152  1.00 67.95           C
ATOM   2927  O   LEU I 170     -22.600 -50.419  91.485  1.00 68.62           O
ATOM   2928  CB  LEU I 170     -20.645 -52.613  92.374  1.00 64.53           C
ATOM   2929  CG  LEU I 170     -19.747 -53.326  93.379  1.00 68.22           C
ATOM   2930  CD1 LEU I 170     -20.099 -54.773  93.426  1.00 68.49           C
ATOM   2931  CD2 LEU I 170     -18.298 -53.210  93.002  1.00 71.74           C
ATOM   2932  N   TYR I 171     -20.965 -50.325  89.939  1.00 64.56           N
ATOM   2933  CA  TYR I 171     -21.836 -49.838  88.892  1.00 64.90           C
ATOM   2934  C   TYR I 171     -21.937 -50.926  87.825  1.00 69.91           C
ATOM   2935  O   TYR I 171     -20.953 -51.218  87.145  1.00 69.74           O
ATOM   2936  CB  TYR I 171     -21.304 -48.514  88.313  1.00 65.44           C
ATOM   2937  CG  TYR I 171     -21.186 -47.392  89.326  1.00 64.53           C
ATOM   2938  CD1 TYR I 171     -22.278 -46.583  89.633  1.00 66.24           C
ATOM   2939  CD2 TYR I 171     -19.971 -47.116  89.957  1.00 64.25           C
ATOM   2940  CE1 TYR I 171     -22.176 -45.547  90.571  1.00 65.44           C
ATOM   2941  CE2 TYR I 171     -19.852 -46.074  90.887  1.00 64.46           C
ATOM   2942  CZ  TYR I 171     -20.959 -45.289  91.188  1.00 73.52           C
ATOM   2943  OH  TYR I 171     -20.861 -44.267  92.105  1.00 80.12           O
ATOM   2944  N   ARG I 172     -23.125 -51.548  87.723  1.00 66.62           N
ATOM   2945  CA  ARG I 172     -23.444 -52.621  86.787  1.00 67.86           C
ATOM   2946  C   ARG I 172     -23.188 -52.230  85.336  1.00 74.77           C
ATOM   2947  O   ARG I 172     -23.579 -51.141  84.906  1.00 73.11           O
ATOM   2948  CB  ARG I 172     -24.911 -53.032  86.959  1.00 67.18           C
ATOM   2949  CG  ARG I 172     -25.313 -54.292  86.224  1.00 72.16           C
ATOM   2950  CD  ARG I 172     -26.687 -54.697  86.668  1.00 74.78           C
ATOM   2951  NE  ARG I 172     -27.152 -55.915  86.011  1.00 79.92           N
ATOM   2952  CZ  ARG I 172     -28.213 -56.616  86.396  1.00 95.07           C
ATOM   2953  NH1 ARG I 172     -28.910 -56.248  87.463  1.00 85.98           N
ATOM   2954  NH2 ARG I 172     -28.570 -57.704  85.733  1.00 84.18           N
ATOM   2955  N   ASN I 173     -22.528 -53.133  84.585  1.00 75.68           N
ATOM   2956  CA  ASN I 173     -22.245 -52.946  83.163  1.00 77.97           C
ATOM   2957  C   ASN I 173     -23.519 -53.320  82.392  1.00 86.89           C
ATOM   2958  O   ASN I 173     -24.156 -54.322  82.728  1.00 89.03           O
ATOM   2959  CB  ASN I 173     -21.054 -53.810  82.719  1.00 77.78           C
ATOM   2960  CG  ASN I 173     -19.720 -53.516  83.392  1.00 98.69           C
ATOM   2961  OD1 ASN I 173     -19.458 -52.421  83.921  1.00 96.48           O
ATOM   2962  ND2 ASN I 173     -18.818 -54.488  83.341  1.00 89.14           N
ATOM   2963  N   ALA I 174     -23.888 -52.503  81.377  1.00 84.68           N
ATOM   2964  CA  ALA I 174     -25.072 -52.601  80.503  1.00106.94           C
ATOM   2965  C   ALA I 174     -26.347 -52.255  81.239  1.00137.63           C
ATOM   2966  O   ALA I 174     -26.604 -51.071  81.441  1.00 99.28           O
ATOM   2967  CB  ALA I 174     -25.182 -53.959  79.801  1.00109.72           C
