# Supplementary material for: A non-redundant data set of nanobody-antigen crystal structures
Source: Data Brief. 2019 Mar 6;24:103754. doi: 10.1016/j.dib.2019.103754 (PMC6441729; doi:10.1016/j.dib.2019.103754)
Supplement: Multimedia component 5 [file mmc5.zip › Data_set/Ag_1/5f1o_1.pdb]

ATOM      1  N   THR A  49       2.941  18.231 150.578  1.00 45.57           N
ATOM      2  CA  THR A  49       2.843  17.551 149.249  1.00 43.67           C
ATOM      3  C   THR A  49       3.639  18.286 148.161  1.00 40.31           C
ATOM      4  O   THR A  49       3.447  19.484 147.930  1.00 41.87           O
ATOM      5  CB  THR A  49       1.365  17.421 148.833  1.00 46.51           C
ATOM      6  OG1 THR A  49       0.756  16.409 149.639  1.00 50.28           O
ATOM      7  CG2 THR A  49       1.196  17.052 147.348  1.00 46.45           C
ATOM      8  N   TRP A  50       4.500  17.546 147.478  1.00 35.97           N
ATOM      9  CA  TRP A  50       5.253  18.067 146.354  1.00 34.79           C
ATOM     10  C   TRP A  50       4.415  17.953 145.080  1.00 36.21           C
ATOM     11  O   TRP A  50       3.395  17.277 145.065  1.00 38.19           O
ATOM     12  CB  TRP A  50       6.547  17.275 146.205  1.00 31.84           C
ATOM     13  CG  TRP A  50       7.413  17.309 147.443  1.00 29.82           C
ATOM     14  CD1 TRP A  50       7.748  16.250 148.238  1.00 28.72           C
ATOM     15  CD2 TRP A  50       8.038  18.457 148.024  1.00 29.53           C
ATOM     16  NE1 TRP A  50       8.552  16.662 149.267  1.00 28.32           N
ATOM     17  CE2 TRP A  50       8.747  18.012 149.168  1.00 29.08           C
ATOM     18  CE3 TRP A  50       8.097  19.815 147.677  1.00 30.38           C
ATOM     19  CZ2 TRP A  50       9.491  18.886 149.984  1.00 29.68           C
ATOM     20  CZ3 TRP A  50       8.836  20.695 148.501  1.00 30.95           C
ATOM     21  CH2 TRP A  50       9.516  20.222 149.634  1.00 30.80           C
ATOM     22  N   SER A  51       4.864  18.605 144.014  1.00 36.54           N
ATOM     23  CA  SER A  51       4.147  18.635 142.740  1.00 37.77           C
ATOM     24  C   SER A  51       4.483  17.461 141.817  1.00 37.29           C
ATOM     25  O   SER A  51       3.673  17.094 140.969  1.00 40.31           O
ATOM     26  CB  SER A  51       4.431  19.945 142.017  1.00 39.68           C
ATOM     27  OG  SER A  51       4.055  21.037 142.845  1.00 41.90           O
ATOM     28  N   GLY A  52       5.667  16.880 141.980  1.00 34.12           N
ATOM     29  CA  GLY A  52       6.114  15.809 141.129  1.00 33.22           C
ATOM     30  C   GLY A  52       5.596  14.450 141.548  1.00 32.29           C
ATOM     31  O   GLY A  52       5.094  14.279 142.661  1.00 30.73           O
ATOM     32  N   PRO A  53       5.730  13.460 140.650  1.00 33.45           N
ATOM     33  CA  PRO A  53       5.387  12.078 141.006  1.00 33.00           C
ATOM     34  C   PRO A  53       6.280  11.505 142.114  1.00 30.35           C
ATOM     35  O   PRO A  53       7.450  11.855 142.221  1.00 30.05           O
ATOM     36  CB  PRO A  53       5.562  11.309 139.679  1.00 34.41           C
ATOM     37  CG  PRO A  53       6.466  12.167 138.838  1.00 34.58           C
ATOM     38  CD  PRO A  53       6.154  13.586 139.239  1.00 34.67           C
ATOM     39  N   GLY A  54       5.711  10.641 142.940  1.00 29.75           N
ATOM     40  CA  GLY A  54       6.438  10.009 144.039  1.00 27.57           C
ATOM     41  C   GLY A  54       7.490   9.040 143.535  1.00 25.37           C
ATOM     42  O   GLY A  54       7.610   8.811 142.338  1.00 26.06           O
ATOM     43  N   THR A  55       8.257   8.480 144.457  1.00 24.02           N
ATOM     44  CA  THR A  55       9.304   7.520 144.113  1.00 22.93           C
ATOM     45  C   THR A  55       8.696   6.340 143.339  1.00 24.05           C
ATOM     46  O   THR A  55       7.610   5.873 143.675  1.00 25.74           O
ATOM     47  CB  THR A  55      10.019   7.021 145.387  1.00 21.98           C
ATOM     48  OG1 THR A  55      10.620   8.127 146.046  1.00 20.40           O
ATOM     49  CG2 THR A  55      11.076   5.994 145.085  1.00 21.35           C
ATOM     50  N   THR A  56       9.390   5.899 142.293  1.00 23.70           N
ATOM     51  CA  THR A  56       8.950   4.778 141.454  1.00 25.21           C
ATOM     52  C   THR A  56       8.668   3.536 142.305  1.00 26.85           C
ATOM     53  O   THR A  56       9.484   3.174 143.168  1.00 25.51           O
ATOM     54  CB  THR A  56      10.041   4.384 140.429  1.00 24.42           C
ATOM     55  OG1 THR A  56      10.567   5.558 139.772  1.00 24.03           O
ATOM     56  CG2 THR A  56       9.494   3.374 139.381  1.00 25.87           C
ATOM     57  N   LYS A  57       7.532   2.878 142.054  1.00 30.05           N
ATOM     58  CA  LYS A  57       7.195   1.630 142.745  1.00 32.78           C
ATOM     59  C   LYS A  57       8.362   0.671 142.631  1.00 31.30           C
ATOM     60  O   LYS A  57       8.907   0.524 141.545  1.00 30.51           O
ATOM     61  CB  LYS A  57       5.979   0.946 142.107  1.00 37.28           C
ATOM     62  CG  LYS A  57       4.672   1.681 142.299  1.00 40.46           C
ATOM     63  CD  LYS A  57       3.477   0.778 142.003  1.00 45.94           C
ATOM     64  CE  LYS A  57       2.249   1.225 142.794  1.00 49.39           C
ATOM     65  NZ  LYS A  57       2.224   0.758 144.217  1.00 50.90           N
ATOM     66  N   ARG A  58       8.737   0.034 143.740  1.00 31.54           N
ATOM     67  CA  ARG A  58       9.812  -0.962 143.764  1.00 32.34           C
ATOM     68  C   ARG A  58      11.195  -0.392 143.389  1.00 28.83           C
ATOM     69  O   ARG A  58      12.040  -1.114 142.841  1.00 28.36           O
ATOM     70  CB  ARG A  58       9.469  -2.165 142.858  1.00 35.74           C
ATOM     71  CG  ARG A  58       8.049  -2.705 143.027  1.00 40.54           C
ATOM     72  CD  ARG A  58       7.866  -4.058 142.350  1.00 44.60           C
ATOM     73  NE  ARG A  58       8.215  -5.156 143.260  1.00 48.55           N
ATOM     74  CZ  ARG A  58       9.332  -5.896 143.236  1.00 48.37           C
ATOM     75  NH1 ARG A  58      10.287  -5.736 142.318  1.00 46.44           N
ATOM     76  NH2 ARG A  58       9.491  -6.842 144.152  1.00 51.48           N
ATOM     77  N   PHE A  59      11.415   0.887 143.700  1.00 26.76           N
ATOM     78  CA  PHE A  59      12.701   1.556 143.470  1.00 24.43           C
ATOM     79  C   PHE A  59      13.889   0.771 144.042  1.00 23.76           C
ATOM     80  O   PHE A  59      14.817   0.453 143.284  1.00 22.49           O
ATOM     81  CB  PHE A  59      12.677   3.005 144.010  1.00 23.54           C
ATOM     82  CG  PHE A  59      13.974   3.761 143.820  1.00 22.05           C
ATOM     83  CD1 PHE A  59      14.392   4.132 142.549  1.00 21.28           C
ATOM     84  CD2 PHE A  59      14.754   4.126 144.914  1.00 21.92           C
ATOM     85  CE1 PHE A  59      15.580   4.837 142.372  1.00 20.83           C
ATOM     86  CE2 PHE A  59      15.941   4.829 144.744  1.00 20.64           C
ATOM     87  CZ  PHE A  59      16.357   5.181 143.476  1.00 20.04           C
ATOM     88  N   PRO A  60      13.862   0.433 145.350  1.00 25.04           N
ATOM     89  CA  PRO A  60      14.981  -0.334 145.903  1.00 26.09           C
ATOM     90  C   PRO A  60      15.249  -1.631 145.142  1.00 27.43           C
ATOM     91  O   PRO A  60      16.392  -1.920 144.776  1.00 27.25           O
ATOM     92  CB  PRO A  60      14.528  -0.654 147.342  1.00 28.19           C
ATOM     93  CG  PRO A  60      13.413   0.273 147.635  1.00 28.05           C
ATOM     94  CD  PRO A  60      12.751   0.520 146.317  1.00 27.04           C
ATOM     95  N   GLU A  61      14.198  -2.386 144.870  1.00 29.78           N
ATOM     96  CA  GLU A  61      14.359  -3.683 144.195  1.00 31.75           C
ATOM     97  C   GLU A  61      14.855  -3.493 142.766  1.00 29.74           C
ATOM     98  O   GLU A  61      15.695  -4.258 142.290  1.00 29.94           O
ATOM     99  CB  GLU A  61      13.051  -4.474 144.202  1.00 35.11           C
ATOM    100  CG  GLU A  61      12.661  -4.999 145.584  1.00 39.14           C
ATOM    101  CD  GLU A  61      11.898  -4.010 146.469  1.00 40.88           C
ATOM    102  OE1 GLU A  61      11.644  -2.839 146.083  1.00 39.35           O
ATOM    103  OE2 GLU A  61      11.548  -4.419 147.592  1.00 47.88           O
ATOM    104  N   THR A  62      14.329  -2.473 142.096  1.00 27.88           N
ATOM    105  CA  THR A  62      14.690  -2.184 140.722  1.00 27.54           C
ATOM    106  C   THR A  62      16.166  -1.774 140.631  1.00 25.59           C
ATOM    107  O   THR A  62      16.887  -2.255 139.762  1.00 25.46           O
ATOM    108  CB  THR A  62      13.763  -1.100 140.129  1.00 27.74           C
ATOM    109  OG1 THR A  62      12.414  -1.580 140.150  1.00 30.81           O
ATOM    110  CG2 THR A  62      14.140  -0.740 138.689  1.00 26.95           C
ATOM    111  N   VAL A  63      16.623  -0.924 141.544  1.00 24.63           N
ATOM    112  CA  VAL A  63      18.024  -0.473 141.513  1.00 23.66           C
ATOM    113  C   VAL A  63      18.950  -1.662 141.787  1.00 24.52           C
ATOM    114  O   VAL A  63      19.952  -1.822 141.113  1.00 22.73           O
ATOM    115  CB  VAL A  63      18.309   0.686 142.498  1.00 22.87           C
ATOM    116  CG1 VAL A  63      19.804   0.952 142.638  1.00 22.11           C
ATOM    117  CG2 VAL A  63      17.597   1.951 142.037  1.00 22.50           C
ATOM    118  N   LEU A  64      18.606  -2.494 142.766  1.00 26.07           N
ATOM    119  CA  LEU A  64      19.464  -3.604 143.117  1.00 28.42           C
ATOM    120  C   LEU A  64      19.553  -4.609 141.945  1.00 28.87           C
ATOM    121  O   LEU A  64      20.645  -5.076 141.613  1.00 29.50           O
ATOM    122  CB  LEU A  64      18.966  -4.292 144.384  1.00 32.18           C
ATOM    123  CG  LEU A  64      19.976  -5.272 144.993  1.00 35.84           C
ATOM    124  CD1 LEU A  64      21.078  -4.524 145.747  1.00 35.84           C
ATOM    125  CD2 LEU A  64      19.269  -6.270 145.905  1.00 40.45           C
ATOM    126  N   ALA A  65      18.413  -4.921 141.316  1.00 28.87           N
ATOM    127  CA  ALA A  65      18.394  -5.860 140.193  1.00 28.81           C
ATOM    128  C   ALA A  65      19.104  -5.310 138.968  1.00 26.62           C
ATOM    129  O   ALA A  65      19.712  -6.070 138.241  1.00 27.56           O
ATOM    130  CB  ALA A  65      16.968  -6.282 139.848  1.00 30.51           C
ATOM    131  N   ARG A  66      19.030  -4.003 138.730  1.00 24.54           N
ATOM    132  CA  ARG A  66      19.827  -3.378 137.663  1.00 23.66           C
ATOM    133  C   ARG A  66      21.331  -3.504 137.906  1.00 23.36           C
ATOM    134  O   ARG A  66      22.104  -3.728 136.962  1.00 22.97           O
ATOM    135  CB  ARG A  66      19.490  -1.891 137.535  1.00 22.45           C
ATOM    136  CG  ARG A  66      18.181  -1.683 136.821  1.00 23.05           C
ATOM    137  CD  ARG A  66      17.894  -0.230 136.639  1.00 21.96           C
ATOM    138  NE  ARG A  66      16.640  -0.048 135.943  1.00 22.71           N
ATOM    139  CZ  ARG A  66      16.162   1.128 135.574  1.00 22.91           C
ATOM    140  NH1 ARG A  66      16.840   2.255 135.829  1.00 22.17           N
ATOM    141  NH2 ARG A  66      15.005   1.182 134.949  1.00 24.19           N
ATOM    142  N   CYS A  67      21.729  -3.329 139.167  1.00 23.33           N
ATOM    143  CA  CYS A  67      23.124  -3.426 139.550  1.00 24.70           C
ATOM    144  C   CYS A  67      23.658  -4.850 139.356  1.00 25.26           C
ATOM    145  O   CYS A  67      24.767  -5.032 138.882  1.00 23.97           O
ATOM    146  CB  CYS A  67      23.332  -2.932 140.997  1.00 26.80           C
ATOM    147  SG  CYS A  67      25.062  -2.876 141.519  1.00 30.38           S
ATOM    148  N   VAL A  68      22.840  -5.834 139.719  1.00 26.45           N
ATOM    149  CA  VAL A  68      23.163  -7.262 139.585  1.00 27.74           C
ATOM    150  C   VAL A  68      23.320  -7.619 138.095  1.00 27.21           C
ATOM    151  O   VAL A  68      24.305  -8.232 137.684  1.00 27.42           O
ATOM    152  CB  VAL A  68      22.079  -8.131 140.296  1.00 29.62           C
ATOM    153  CG1 VAL A  68      22.235  -9.629 140.008  1.00 32.03           C
ATOM    154  CG2 VAL A  68      22.131  -7.894 141.802  1.00 30.25           C
ATOM    155  N   LYS A  69      22.360  -7.193 137.290  1.00 26.86           N
ATOM    156  CA  LYS A  69      22.415  -7.386 135.838  1.00 27.15           C
ATOM    157  C   LYS A  69      23.645  -6.722 135.174  1.00 25.52           C
ATOM    158  O   LYS A  69      24.360  -7.358 134.407  1.00 26.03           O
ATOM    159  CB  LYS A  69      21.134  -6.844 135.228  1.00 27.58           C
ATOM    160  CG  LYS A  69      20.993  -7.050 133.736  1.00 29.29           C
ATOM    161  CD  LYS A  69      19.525  -6.974 133.361  1.00 31.38           C
ATOM    162  CE  LYS A  69      19.339  -6.751 131.883  1.00 33.16           C
ATOM    163  NZ  LYS A  69      18.024  -7.296 131.463  1.00 37.07           N
ATOM    164  N   TYR A  70      23.889  -5.450 135.477  1.00 23.57           N
ATOM    165  CA  TYR A  70      25.016  -4.725 134.875  1.00 22.38           C
ATOM    166  C   TYR A  70      26.369  -5.336 135.242  1.00 23.11           C
ATOM    167  O   TYR A  70      27.235  -5.489 134.384  1.00 23.08           O
ATOM    168  CB  TYR A  70      24.994  -3.251 135.290  1.00 20.91           C
ATOM    169  CG  TYR A  70      25.889  -2.364 134.478  1.00 20.22           C
ATOM    170  CD1 TYR A  70      25.378  -1.643 133.406  1.00 20.21           C
ATOM    171  CD2 TYR A  70      27.238  -2.217 134.791  1.00 20.30           C
ATOM    172  CE1 TYR A  70      26.185  -0.819 132.655  1.00 20.47           C
ATOM    173  CE2 TYR A  70      28.060  -1.413 134.028  1.00 20.66           C
ATOM    174  CZ  TYR A  70      27.518  -0.710 132.970  1.00 20.72           C
ATOM    175  OH  TYR A  70      28.295   0.113 132.229  1.00 21.79           O
ATOM    176  N   THR A  71      26.551  -5.668 136.516  1.00 23.78           N
ATOM    177  CA  THR A  71      27.824  -6.226 136.984  1.00 25.88           C
ATOM    178  C   THR A  71      28.066  -7.679 136.518  1.00 28.32           C
ATOM    179  O   THR A  71      29.199  -8.151 136.539  1.00 31.04           O
ATOM    180  CB  THR A  71      27.925  -6.136 138.501  1.00 26.59           C
ATOM    181  OG1 THR A  71      26.811  -6.803 139.089  1.00 27.19           O
ATOM    182  CG2 THR A  71      27.945  -4.662 138.950  1.00 25.85           C
ATOM    183  N   GLU A  72      26.994  -8.371 136.118  1.00 29.64           N
ATOM    184  CA  GLU A  72      27.067  -9.690 135.466  1.00 31.59           C
ATOM    185  C   GLU A  72      27.514  -9.517 134.025  1.00 30.61           C
ATOM    186  O   GLU A  72      28.350 -10.268 133.561  1.00 32.70           O
ATOM    187  CB  GLU A  72      25.700 -10.402 135.517  1.00 33.74           C
ATOM    188  CG  GLU A  72      25.515 -11.631 134.616  1.00 37.40           C
ATOM    189  CD  GLU A  72      26.470 -12.769 134.943  1.00 40.90           C
ATOM    190  OE1 GLU A  72      26.897 -12.827 136.113  1.00 45.90           O
ATOM    191  OE2 GLU A  72      26.796 -13.603 134.053  1.00 43.80           O
ATOM    192  N   ILE A  73      26.946  -8.540 133.318  1.00 29.04           N
ATOM    193  CA  ILE A  73      27.326  -8.265 131.930  1.00 29.16           C
ATOM    194  C   ILE A  73      28.780  -7.821 131.790  1.00 29.07           C
ATOM    195  O   ILE A  73      29.474  -8.272 130.881  1.00 31.04           O
ATOM    196  CB  ILE A  73      26.399  -7.218 131.278  1.00 28.68           C
ATOM    197  CG1 ILE A  73      24.997  -7.799 131.094  1.00 29.86           C
ATOM    198  CG2 ILE A  73      26.926  -6.748 129.919  1.00 29.23           C
ATOM    199  CD1 ILE A  73      23.930  -6.733 130.978  1.00 29.35           C
ATOM    200  N   HIS A  74      29.242  -6.953 132.681  1.00 28.09           N
ATOM    201  CA  HIS A  74      30.544  -6.287 132.515  1.00 29.21           C
ATOM    202  C   HIS A  74      31.597  -6.868 133.437  1.00 30.51           C
ATOM    203  O   HIS A  74      31.566  -6.590 134.647  1.00 30.93           O
ATOM    204  CB  HIS A  74      30.384  -4.793 132.782  1.00 28.38           C
ATOM    205  CG  HIS A  74      29.533  -4.100 131.773  1.00 28.54           C
ATOM    206  ND1 HIS A  74      28.159  -4.082 131.851  1.00 28.65           N
ATOM    207  CD2 HIS A  74      29.856  -3.428 130.642  1.00 30.02           C
ATOM    208  CE1 HIS A  74      27.673  -3.409 130.822  1.00 28.57           C
ATOM    209  NE2 HIS A  74      28.680  -3.001 130.077  1.00 29.54           N
ATOM    210  N   PRO A  75      32.543  -7.661 132.889  1.00 32.43           N
ATOM    211  CA  PRO A  75      33.478  -8.362 133.772  1.00 34.54           C
ATOM    212  C   PRO A  75      34.371  -7.432 134.603  1.00 35.65           C
ATOM    213  O   PRO A  75      34.736  -7.768 135.724  1.00 36.77           O
ATOM    214  CB  PRO A  75      34.306  -9.237 132.812  1.00 35.68           C
ATOM    215  CG  PRO A  75      34.106  -8.659 131.460  1.00 35.30           C
ATOM    216  CD  PRO A  75      32.765  -7.997 131.468  1.00 33.62           C
ATOM    217  N   GLU A  76      34.701  -6.265 134.064  1.00 42.80           N
ATOM    218  CA  GLU A  76      35.445  -5.256 134.816  1.00 45.23           C
ATOM    219  C   GLU A  76      34.686  -4.699 136.029  1.00 42.47           C
ATOM    220  O   GLU A  76      35.309  -4.104 136.881  1.00 44.53           O
ATOM    221  CB  GLU A  76      35.938  -4.121 133.892  1.00 49.69           C
ATOM    222  CG  GLU A  76      34.868  -3.179 133.316  1.00 51.39           C
ATOM    223  CD  GLU A  76      34.052  -3.735 132.136  1.00 52.95           C
ATOM    224  OE1 GLU A  76      34.351  -4.828 131.585  1.00 52.20           O
ATOM    225  OE2 GLU A  76      33.080  -3.043 131.754  1.00 60.52           O
ATOM    226  N   MET A  77      33.361  -4.885 136.104  1.00 39.95           N
ATOM    227  CA  MET A  77      32.557  -4.420 137.245  1.00 38.67           C
ATOM    228  C   MET A  77      32.053  -5.537 138.173  1.00 39.03           C
ATOM    229  O   MET A  77      31.231  -5.262 139.051  1.00 37.84           O
ATOM    230  CB  MET A  77      31.336  -3.631 136.754  1.00 37.23           C
ATOM    231  CG  MET A  77      31.638  -2.487 135.813  1.00 39.84           C
ATOM    232  SD  MET A  77      32.569  -1.181 136.605  1.00 42.80           S
ATOM    233  CE  MET A  77      31.280  -0.379 137.553  1.00 40.54           C
ATOM    234  N   ARG A  78      32.526  -6.773 138.018  1.00 42.44           N
ATOM    235  CA  ARG A  78      31.999  -7.883 138.837  1.00 45.42           C
ATOM    236  C   ARG A  78      32.515  -7.839 140.288  1.00 47.08           C
ATOM    237  O   ARG A  78      31.965  -8.498 141.152  1.00 48.91           O
ATOM    238  CB  ARG A  78      32.172  -9.266 138.152  1.00 49.85           C
ATOM    239  CG  ARG A  78      33.565  -9.861 138.103  1.00 54.11           C
ATOM    240  CD  ARG A  78      33.549 -11.334 137.657  1.00 60.52           C
ATOM    241  NE  ARG A  78      32.902 -11.590 136.352  1.00 59.92           N
ATOM    242  CZ  ARG A  78      33.417 -12.286 135.328  1.00 63.10           C
ATOM    243  NH1 ARG A  78      34.627 -12.849 135.382  1.00 67.18           N
ATOM    244  NH2 ARG A  78      32.699 -12.438 134.213  1.00 64.01           N
ATOM    245  N   HIS A  79      33.537  -7.019 140.546  1.00 48.82           N
ATOM    246  CA  HIS A  79      33.955  -6.667 141.910  1.00 52.09           C
ATOM    247  C   HIS A  79      32.871  -5.942 142.730  1.00 48.69           C
ATOM    248  O   HIS A  79      32.810  -6.106 143.948  1.00 52.85           O
ATOM    249  CB  HIS A  79      35.244  -5.806 141.889  1.00 55.67           C
ATOM    250  CG  HIS A  79      35.051  -4.403 141.381  1.00 55.15           C
ATOM    251  ND1 HIS A  79      35.104  -4.075 140.040  1.00 54.60           N
ATOM    252  CD2 HIS A  79      34.813  -3.240 142.042  1.00 55.72           C
ATOM    253  CE1 HIS A  79      34.906  -2.774 139.897  1.00 53.76           C
ATOM    254  NE2 HIS A  79      34.725  -2.244 141.096  1.00 53.97           N
ATOM    255  N   VAL A  80      32.029  -5.159 142.048  1.00 42.43           N
ATOM    256  CA  VAL A  80      31.089  -4.246 142.689  1.00 39.38           C
ATOM    257  C   VAL A  80      30.099  -4.999 143.588  1.00 39.57           C
ATOM    258  O   VAL A  80      29.474  -5.972 143.156  1.00 39.37           O
ATOM    259  CB  VAL A  80      30.325  -3.402 141.632  1.00 36.23           C
ATOM    260  CG1 VAL A  80      29.219  -2.574 142.271  1.00 35.75           C
ATOM    261  CG2 VAL A  80      31.283  -2.487 140.884  1.00 37.62           C
ATOM    262  N   ASP A  81      29.981  -4.542 144.833  1.00 39.59           N
ATOM    263  CA  ASP A  81      29.036  -5.099 145.801  1.00 41.43           C
ATOM    264  C   ASP A  81      27.737  -4.312 145.675  1.00 36.96           C
ATOM    265  O   ASP A  81      27.678  -3.141 146.055  1.00 33.41           O
ATOM    266  CB  ASP A  81      29.604  -4.984 147.210  1.00 46.62           C
ATOM    267  CG  ASP A  81      28.651  -5.486 148.288  1.00 51.30           C
ATOM    268  OD1 ASP A  81      27.517  -5.898 147.990  1.00 49.80           O
ATOM    269  OD2 ASP A  81      29.048  -5.448 149.469  1.00 59.29           O
ATOM    270  N   CYS A  82      26.702  -4.960 145.149  1.00 36.04           N
ATOM    271  CA  CYS A  82      25.476  -4.258 144.800  1.00 34.62           C
ATOM    272  C   CYS A  82      24.657  -3.809 146.022  1.00 32.06           C
ATOM    273  O   CYS A  82      24.004  -2.777 145.975  1.00 27.03           O
ATOM    274  CB  CYS A  82      24.660  -5.055 143.774  1.00 38.80           C
ATOM    275  SG  CYS A  82      25.372  -4.940 142.091  1.00 43.15           S
ATOM    276  N   GLN A  83      24.728  -4.552 147.119  1.00 35.54           N
ATOM    277  CA  GLN A  83      24.145  -4.094 148.379  1.00 36.75           C
ATOM    278  C   GLN A  83      24.785  -2.774 148.853  1.00 33.24           C
ATOM    279  O   GLN A  83      24.084  -1.870 149.297  1.00 31.02           O
ATOM    280  CB  GLN A  83      24.269  -5.173 149.464  1.00 43.44           C
ATOM    281  CG  GLN A  83      23.580  -4.832 150.779  1.00 46.21           C
ATOM    282  CD  GLN A  83      22.101  -4.511 150.617  1.00 46.32           C
ATOM    283  OE1 GLN A  83      21.622  -3.478 151.085  1.00 45.60           O
ATOM    284  NE2 GLN A  83      21.377  -5.386 149.934  1.00 49.59           N
ATOM    285  N   SER A  84      26.105  -2.668 148.740  1.00 32.60           N
ATOM    286  CA  SER A  84      26.827  -1.470 149.176  1.00 32.71           C
ATOM    287  C   SER A  84      26.479  -0.275 148.291  1.00 28.22           C
ATOM    288  O   SER A  84      26.355   0.840 148.776  1.00 28.36           O
ATOM    289  CB  SER A  84      28.329  -1.716 149.157  1.00 36.64           C
ATOM    290  OG  SER A  84      28.641  -2.855 149.938  1.00 42.76           O
ATOM    291  N   VAL A  85      26.315  -0.535 147.000  1.00 26.27           N
ATOM    292  CA  VAL A  85      25.912   0.480 146.042  1.00 25.80           C
ATOM    293  C   VAL A  85      24.541   1.037 146.435  1.00 25.43           C
ATOM    294  O   VAL A  85      24.358   2.270 146.517  1.00 24.31           O
ATOM    295  CB  VAL A  85      25.892  -0.083 144.621  1.00 26.13           C
ATOM    296  CG1 VAL A  85      25.204   0.873 143.643  1.00 27.26           C
ATOM    297  CG2 VAL A  85      27.320  -0.349 144.155  1.00 27.51           C
ATOM    298  N   TRP A  86      23.597   0.131 146.700  1.00 24.34           N
ATOM    299  CA  TRP A  86      22.266   0.542 147.127  1.00 24.46           C
ATOM    300  C   TRP A  86      22.328   1.362 148.440  1.00 24.26           C
ATOM    301  O   TRP A  86      21.738   2.435 148.524  1.00 25.02           O
ATOM    302  CB  TRP A  86      21.302  -0.664 147.239  1.00 25.80           C
ATOM    303  CG  TRP A  86      20.036  -0.315 147.948  1.00 26.63           C
ATOM    304  CD1 TRP A  86      19.604  -0.812 149.128  1.00 28.40           C
ATOM    305  CD2 TRP A  86      19.074   0.676 147.548  1.00 27.55           C
ATOM    306  NE1 TRP A  86      18.421  -0.212 149.498  1.00 29.52           N
ATOM    307  CE2 TRP A  86      18.067   0.702 148.541  1.00 29.23           C
ATOM    308  CE3 TRP A  86      18.953   1.525 146.436  1.00 27.86           C
ATOM    309  CZ2 TRP A  86      16.950   1.562 148.464  1.00 30.89           C
ATOM    310  CZ3 TRP A  86      17.849   2.368 146.350  1.00 30.54           C
ATOM    311  CH2 TRP A  86      16.859   2.383 147.366  1.00 31.89           C
ATOM    312  N   ASP A  87      23.054   0.868 149.441  1.00 26.56           N
ATOM    313  CA  ASP A  87      23.197   1.591 150.713  1.00 27.31           C
ATOM    314  C   ASP A  87      23.720   3.015 150.503  1.00 25.34           C
ATOM    315  O   ASP A  87      23.183   3.969 151.071  1.00 24.89           O
ATOM    316  CB  ASP A  87      24.127   0.854 151.688  1.00 29.65           C
ATOM    317  CG  ASP A  87      23.549  -0.465 152.191  1.00 32.44           C
ATOM    318  OD1 ASP A  87      22.332  -0.688 152.117  1.00 35.10           O
ATOM    319  OD2 ASP A  87      24.334  -1.305 152.663  1.00 34.93           O
ATOM    320  N   ALA A  88      24.753   3.144 149.679  1.00 23.87           N
ATOM    321  CA  ALA A  88      25.313   4.447 149.337  1.00 23.60           C
ATOM    322  C   ALA A  88      24.308   5.355 148.603  1.00 22.12           C
ATOM    323  O   ALA A  88      24.303   6.557 148.829  1.00 22.16           O
ATOM    324  CB  ALA A  88      26.574   4.276 148.505  1.00 23.84           C
ATOM    325  N   PHE A  89      23.482   4.765 147.733  1.00 21.42           N
ATOM    326  CA  PHE A  89      22.491   5.490 146.936  1.00 21.71           C
ATOM    327  C   PHE A  89      21.426   6.030 147.881  1.00 22.22           C
ATOM    328  O   PHE A  89      21.150   7.210 147.897  1.00 20.97           O
ATOM    329  CB  PHE A  89      21.855   4.557 145.890  1.00 22.64           C
ATOM    330  CG  PHE A  89      21.186   5.253 144.723  1.00 23.33           C
ATOM    331  CD1 PHE A  89      21.229   4.670 143.461  1.00 24.67           C
ATOM    332  CD2 PHE A  89      20.500   6.465 144.857  1.00 23.40           C
ATOM    333  CE1 PHE A  89      20.606   5.276 142.367  1.00 25.11           C
ATOM    334  CE2 PHE A  89      19.883   7.070 143.768  1.00 23.64           C
ATOM    335  CZ  PHE A  89      19.930   6.478 142.523  1.00 24.02           C
ATOM    336  N   LYS A  90      20.853   5.123 148.660  1.00 24.31           N
ATOM    337  CA  LYS A  90      19.856   5.420 149.653  1.00 25.73           C
ATOM    338  C   LYS A  90      20.381   6.450 150.686  1.00 25.44           C
ATOM    339  O   LYS A  90      19.667   7.374 151.070  1.00 25.74           O
ATOM    340  CB  LYS A  90      19.484   4.098 150.326  1.00 28.52           C
ATOM    341  CG  LYS A  90      18.317   4.143 151.251  1.00 31.35           C
ATOM    342  CD  LYS A  90      17.975   2.757 151.787  1.00 35.35           C
ATOM    343  CE  LYS A  90      19.154   2.122 152.512  1.00 38.10           C
ATOM    344  NZ  LYS A  90      18.753   0.944 153.319  1.00 42.88           N
ATOM    345  N   GLY A  91      21.635   6.304 151.101  1.00 25.20           N
ATOM    346  CA  GLY A  91      22.247   7.248 152.022  1.00 25.30           C
ATOM    347  C   GLY A  91      22.363   8.683 151.508  1.00 23.71           C
ATOM    348  O   GLY A  91      22.457   9.620 152.302  1.00 24.17           O
ATOM    349  N   ALA A  92      22.377   8.870 150.195  1.00 22.02           N
ATOM    350  CA  ALA A  92      22.399  10.219 149.615  1.00 21.05           C
ATOM    351  C   ALA A  92      21.152  11.060 149.904  1.00 20.67           C
ATOM    352  O   ALA A  92      21.253  12.289 149.976  1.00 20.19           O
ATOM    353  CB  ALA A  92      22.635  10.154 148.124  1.00 20.24           C
ATOM    354  N   PHE A  93      19.988  10.424 150.047  1.00 20.11           N
ATOM    355  CA  PHE A  93      18.719  11.175 150.117  1.00 20.62           C
ATOM    356  C   PHE A  93      17.749  10.822 151.255  1.00 21.90           C
ATOM    357  O   PHE A  93      16.823  11.597 151.517  1.00 22.48           O
ATOM    358  CB  PHE A  93      17.983  11.100 148.758  1.00 19.92           C
ATOM    359  CG  PHE A  93      17.430   9.734 148.440  1.00 20.31           C
ATOM    360  CD1 PHE A  93      16.126   9.401 148.793  1.00 20.55           C
ATOM    361  CD2 PHE A  93      18.208   8.780 147.770  1.00 20.20           C
ATOM    362  CE1 PHE A  93      15.610   8.135 148.519  1.00 21.38           C
ATOM    363  CE2 PHE A  93      17.691   7.507 147.487  1.00 20.51           C
ATOM    364  CZ  PHE A  93      16.391   7.183 147.870  1.00 20.92           C
ATOM    365  N   ILE A  94      17.947   9.690 151.925  1.00 22.77           N
ATOM    366  CA  ILE A  94      17.081   9.292 153.041  1.00 25.25           C
ATOM    367  C   ILE A  94      17.321  10.231 154.230  1.00 25.78           C
ATOM    368  O   ILE A  94      18.442  10.698 154.430  1.00 26.67           O
ATOM    369  CB  ILE A  94      17.322   7.806 153.413  1.00 27.87           C
ATOM    370  CG1 ILE A  94      16.649   6.904 152.385  1.00 28.95           C
ATOM    371  CG2 ILE A  94      16.819   7.433 154.799  1.00 31.01           C
ATOM    372  CD1 ILE A  94      15.146   7.036 152.305  1.00 30.21           C
ATOM    373  N   SER A  95      16.259  10.507 154.990  1.00 26.04           N
ATOM    374  CA  SER A  95      16.311  11.393 156.170  1.00 27.48           C
ATOM    375  C   SER A  95      16.822  12.799 155.847  1.00 25.90           C
ATOM    376  O   SER A  95      17.390  13.470 156.692  1.00 28.07           O
ATOM    377  CB  SER A  95      17.120  10.749 157.317  1.00 30.15           C
ATOM    378  OG  SER A  95      16.491   9.562 157.810  1.00 33.71           O
ATOM    379  N   LYS A  96      16.604  13.244 154.623  1.00 23.25           N
ATOM    380  CA  LYS A  96      17.006  14.560 154.195  1.00 22.92           C
ATOM    381  C   LYS A  96      15.821  15.265 153.540  1.00 21.73           C
ATOM    382  O   LYS A  96      15.009  14.639 152.858  1.00 19.81           O
ATOM    383  CB  LYS A  96      18.176  14.469 153.229  1.00 22.86           C
ATOM    384  CG  LYS A  96      19.491  14.186 153.925  1.00 24.84           C
ATOM    385  CD  LYS A  96      20.592  13.865 152.929  1.00 25.31           C
ATOM    386  CE  LYS A  96      21.834  13.322 153.636  1.00 27.93           C
ATOM    387  NZ  LYS A  96      22.717  12.534 152.725  1.00 28.48           N
ATOM    388  N   HIS A  97      15.739  16.571 153.768  1.00 21.61           N
ATOM    389  CA  HIS A  97      14.800  17.404 153.066  1.00 21.90           C
ATOM    390  C   HIS A  97      15.162  17.348 151.592  1.00 20.61           C
ATOM    391  O   HIS A  97      16.308  17.603 151.234  1.00 20.37           O
ATOM    392  CB  HIS A  97      14.854  18.855 153.547  1.00 23.32           C
ATOM    393  CG  HIS A  97      13.658  19.645 153.136  1.00 24.16           C
ATOM    394  ND1 HIS A  97      13.598  20.321 151.945  1.00 24.98           N
ATOM    395  CD2 HIS A  97      12.452  19.810 153.719  1.00 25.61           C
ATOM    396  CE1 HIS A  97      12.431  20.921 151.830  1.00 25.17           C
ATOM    397  NE2 HIS A  97      11.713  20.624 152.894  1.00 26.13           N
ATOM    398  N   PRO A  98      14.204  16.984 150.738  1.00 19.99           N
ATOM    399  CA  PRO A  98      14.505  16.760 149.329  1.00 20.30           C
ATOM    400  C   PRO A  98      14.673  18.005 148.458  1.00 20.54           C
ATOM    401  O   PRO A  98      14.716  17.878 147.257  1.00 21.14           O
ATOM    402  CB  PRO A  98      13.306  15.901 148.860  1.00 21.08           C
ATOM    403  CG  PRO A  98      12.192  16.332 149.741  1.00 21.43           C
ATOM    404  CD  PRO A  98      12.808  16.641 151.067  1.00 21.17           C
ATOM    405  N   CYS A  99      14.702  19.193 149.044  1.00 21.52           N
ATOM    406  CA  CYS A  99      15.168  20.424 148.397  1.00 23.49           C
ATOM    407  C   CYS A  99      16.544  20.849 148.916  1.00 22.81           C
ATOM    408  O   CYS A  99      17.049  21.895 148.548  1.00 23.00           O
ATOM    409  CB  CYS A  99      14.144  21.560 148.599  1.00 25.56           C
ATOM    410  SG  CYS A  99      12.588  21.190 147.748  1.00 27.52           S
ATOM    411  N   ASP A 100      17.163  20.009 149.736  1.00 22.07           N
ATOM    412  CA  ASP A 100      18.450  20.336 150.329  1.00 23.20           C
ATOM    413  C   ASP A 100      19.570  19.355 149.929  1.00 20.94           C
ATOM    414  O   ASP A 100      20.515  19.177 150.692  1.00 21.96           O
ATOM    415  CB  ASP A 100      18.289  20.370 151.850  1.00 25.03           C
ATOM    416  CG  ASP A 100      19.468  21.018 152.554  1.00 28.75           C
ATOM    417  OD1 ASP A 100      19.905  22.129 152.112  1.00 30.20           O
ATOM    418  OD2 ASP A 100      19.947  20.392 153.556  1.00 32.92           O
ATOM    419  N   ILE A 101      19.504  18.778 148.728  1.00 18.63           N
ATOM    420  CA  ILE A 101      20.476  17.756 148.307  1.00 17.71           C
ATOM    421  C   ILE A 101      21.611  18.433 147.539  1.00 17.86           C
ATOM    422  O   ILE A 101      21.367  19.348 146.749  1.00 17.74           O
ATOM    423  CB  ILE A 101      19.856  16.665 147.405  1.00 16.69           C
ATOM    424  CG1 ILE A 101      18.527  16.155 147.963  1.00 16.25           C
ATOM    425  CG2 ILE A 101      20.849  15.502 147.203  1.00 16.42           C
ATOM    426  CD1 ILE A 101      18.630  15.464 149.308  1.00 16.48           C
ATOM    427  N   THR A 102      22.833  17.972 147.763  1.00 18.18           N
ATOM    428  CA  THR A 102      24.009  18.513 147.066  1.00 20.06           C
ATOM    429  C   THR A 102      24.829  17.391 146.460  1.00 19.96           C
ATOM    430  O   THR A 102      24.598  16.232 146.781  1.00 18.06           O
ATOM    431  CB  THR A 102      24.935  19.292 148.017  1.00 21.34           C
ATOM    432  OG1 THR A 102      25.512  18.389 148.956  1.00 21.01           O
ATOM    433  CG2 THR A 102      24.177  20.366 148.750  1.00 22.00           C
ATOM    434  N   GLU A 103      25.786  17.746 145.602  1.00 22.13           N
ATOM    435  CA  GLU A 103      26.686  16.750 144.997  1.00 24.54           C
ATOM    436  C   GLU A 103      27.430  15.922 146.063  1.00 24.61           C
ATOM    437  O   GLU A 103      27.600  14.716 145.890  1.00 24.01           O
ATOM    438  CB  GLU A 103      27.647  17.389 143.958  1.00 27.76           C
ATOM    439  CG  GLU A 103      26.865  17.931 142.747  1.00 29.63           C
ATOM    440  CD  GLU A 103      27.696  18.407 141.552  1.00 33.06           C
ATOM    441  OE1 GLU A 103      28.762  17.829 141.231  1.00 36.02           O
ATOM    442  OE2 GLU A 103      27.257  19.381 140.906  1.00 37.57           O
ATOM    443  N   GLU A 104      27.796  16.554 147.175  1.00 26.34           N
ATOM    444  CA  GLU A 104      28.443  15.868 148.307  1.00 28.49           C
ATOM    445  C   GLU A 104      27.671  14.670 148.829  1.00 25.21           C
ATOM    446  O   GLU A 104      28.269  13.656 149.166  1.00 24.52           O
ATOM    447  CB  GLU A 104      28.654  16.821 149.471  1.00 32.59           C
ATOM    448  CG  GLU A 104      29.799  17.790 149.269  1.00 38.34           C
ATOM    449  CD  GLU A 104      31.117  17.258 149.796  1.00 43.34           C
ATOM    450  OE1 GLU A 104      31.390  16.049 149.625  1.00 49.24           O
ATOM    451  OE2 GLU A 104      31.882  18.053 150.383  1.00 52.31           O
ATOM    452  N   ASP A 105      26.346  14.787 148.893  1.00 23.10           N
ATOM    453  CA  ASP A 105      25.495  13.668 149.314  1.00 22.14           C
ATOM    454  C   ASP A 105      25.699  12.400 148.456  1.00 20.81           C
ATOM    455  O   ASP A 105      25.535  11.299 148.941  1.00 20.61           O
ATOM    456  CB  ASP A 105      24.015  14.060 149.286  1.00 21.34           C
ATOM    457  CG  ASP A 105      23.653  15.073 150.354  1.00 23.35           C
ATOM    458  OD1 ASP A 105      23.977  14.833 151.513  1.00 26.00           O
ATOM    459  OD2 ASP A 105      23.045  16.114 150.051  1.00 23.81           O
ATOM    460  N   TYR A 106      26.041  12.574 147.185  1.00 20.06           N
ATOM    461  CA  TYR A 106      26.227  11.460 146.267  1.00 19.76           C
ATOM    462  C   TYR A 106      27.674  10.943 146.152  1.00 21.41           C
ATOM    463  O   TYR A 106      27.925  10.013 145.386  1.00 20.38           O
ATOM    464  CB  TYR A 106      25.678  11.841 144.888  1.00 18.57           C
ATOM    465  CG  TYR A 106      24.184  11.749 144.811  1.00 17.14           C
ATOM    466  CD1 TYR A 106      23.547  10.511 144.812  1.00 16.42           C
ATOM    467  CD2 TYR A 106      23.387  12.901 144.750  1.00 16.71           C
ATOM    468  CE1 TYR A 106      22.172  10.413 144.745  1.00 15.82           C
ATOM    469  CE2 TYR A 106      22.008  12.812 144.684  1.00 15.62           C
ATOM    470  CZ  TYR A 106      21.400  11.570 144.679  1.00 15.49           C
ATOM    471  OH  TYR A 106      20.015  11.482 144.599  1.00 14.85           O
ATOM    472  N   GLN A 107      28.611  11.507 146.926  1.00 24.15           N
ATOM    473  CA  GLN A 107      30.030  11.108 146.809  1.00 26.59           C
ATOM    474  C   GLN A 107      30.309   9.634 147.107  1.00 24.33           C
ATOM    475  O   GLN A 107      31.043   9.008 146.362  1.00 23.63           O
ATOM    476  CB  GLN A 107      30.945  12.006 147.644  1.00 30.49           C
ATOM    477  CG  GLN A 107      30.981  13.445 147.145  1.00 34.90           C
ATOM    478  CD  GLN A 107      31.913  13.643 145.960  1.00 41.26           C
ATOM    479  OE1 GLN A 107      31.837  12.920 144.949  1.00 47.38           O
ATOM    480  NE2 GLN A 107      32.811  14.634 146.077  1.00 46.27           N
ATOM    481  N   PRO A 108      29.748   9.092 148.197  1.00 23.97           N
ATOM    482  CA  PRO A 108      29.912   7.657 148.442  1.00 24.26           C
ATOM    483  C   PRO A 108      29.426   6.765 147.293  1.00 23.03           C
ATOM    484  O   PRO A 108      30.092   5.795 146.965  1.00 23.73           O
ATOM    485  CB  PRO A 108      29.084   7.424 149.704  1.00 24.63           C
ATOM    486  CG  PRO A 108      29.137   8.732 150.424  1.00 25.30           C
ATOM    487  CD  PRO A 108      29.069   9.758 149.325  1.00 24.41           C
ATOM    488  N   LEU A 109      28.285   7.101 146.689  1.00 21.31           N
ATOM    489  CA  LEU A 109      27.799   6.408 145.510  1.00 21.09           C
ATOM    490  C   LEU A 109      28.749   6.527 144.305  1.00 22.17           C
ATOM    491  O   LEU A 109      28.962   5.544 143.595  1.00 22.31           O
ATOM    492  CB  LEU A 109      26.403   6.890 145.124  1.00 20.02           C
ATOM    493  CG  LEU A 109      25.733   6.183 143.925  1.00 19.68           C
ATOM    494  CD1 LEU A 109      25.596   4.684 144.148  1.00 19.98           C
ATOM    495  CD2 LEU A 109      24.367   6.801 143.661  1.00 19.05           C
ATOM    496  N   MET A 110      29.303   7.716 144.077  1.00 22.93           N
ATOM    497  CA  MET A 110      30.231   7.923 142.970  1.00 24.94           C
ATOM    498  C   MET A 110      31.479   7.079 143.158  1.00 25.70           C
ATOM    499  O   MET A 110      31.963   6.492 142.207  1.00 25.44           O
ATOM    500  CB  MET A 110      30.655   9.383 142.832  1.00 26.72           C
ATOM    501  CG  MET A 110      29.571  10.386 142.480  1.00 27.31           C
ATOM    502  SD  MET A 110      28.736  10.034 140.944  1.00 29.36           S
ATOM    503  CE  MET A 110      27.176   9.403 141.568  1.00 27.96           C
ATOM    504  N   LYS A 111      31.989   7.006 144.381  1.00 26.44           N
ATOM    505  CA  LYS A 111      33.148   6.169 144.665  1.00 28.68           C
ATOM    506  C   LYS A 111      32.874   4.694 144.332  1.00 27.99           C
ATOM    507  O   LYS A 111      33.634   4.080 143.587  1.00 28.81           O
ATOM    508  CB  LYS A 111      33.587   6.312 146.111  1.00 30.81           C
ATOM    509  CG  LYS A 111      34.644   5.293 146.526  1.00 34.20           C
ATOM    510  CD  LYS A 111      35.317   5.703 147.822  1.00 38.13           C
ATOM    511  CE  LYS A 111      34.383   5.568 149.020  1.00 39.44           C
ATOM    512  NZ  LYS A 111      34.399   6.795 149.874  1.00 41.48           N
ATOM    513  N   LEU A 112      31.786   4.146 144.859  1.00 26.73           N
ATOM    514  CA  LEU A 112      31.433   2.746 144.596  1.00 26.81           C
ATOM    515  C   LEU A 112      31.072   2.480 143.139  1.00 26.17           C
ATOM    516  O   LEU A 112      31.351   1.402 142.632  1.00 28.40           O
ATOM    517  CB  LEU A 112      30.276   2.285 145.496  1.00 26.14           C
ATOM    518  CG  LEU A 112      30.569   2.225 146.995  1.00 27.76           C
ATOM    519  CD1 LEU A 112      29.346   1.781 147.782  1.00 27.50           C
ATOM    520  CD2 LEU A 112      31.753   1.306 147.286  1.00 29.93           C
ATOM    521  N   GLY A 113      30.458   3.447 142.468  1.00 24.91           N
ATOM    522  CA  GLY A 113      29.997   3.256 141.089  1.00 26.92           C
ATOM    523  C   GLY A 113      30.953   3.714 140.010  1.00 29.13           C
ATOM    524  O   GLY A 113      30.650   3.585 138.834  1.00 27.74           O
ATOM    525  N   THR A 114      32.113   4.232 140.412  1.00 32.96           N
ATOM    526  CA  THR A 114      33.140   4.721 139.490  1.00 35.91           C
ATOM    527  C   THR A 114      33.525   3.648 138.491  1.00 35.29           C
ATOM    528  O   THR A 114      33.499   2.451 138.792  1.00 36.01           O
ATOM    529  CB  THR A 114      34.407   5.220 140.240  1.00 40.28           C
ATOM    530  OG1 THR A 114      35.261   5.907 139.323  1.00 49.70           O
ATOM    531  CG2 THR A 114      35.197   4.069 140.863  1.00 40.71           C
ATOM    532  N   GLN A 115      33.864   4.083 137.292  1.00 35.61           N
ATOM    533  CA  GLN A 115      34.042   3.172 136.174  1.00 36.29           C
ATOM    534  C   GLN A 115      34.953   3.844 135.159  1.00 37.82           C
ATOM    535  O   GLN A 115      34.845   5.035 134.936  1.00 36.63           O
ATOM    536  CB  GLN A 115      32.654   2.884 135.603  1.00 34.83           C
ATOM    537  CG  GLN A 115      32.569   2.081 134.326  1.00 34.97           C
ATOM    538  CD  GLN A 115      31.133   1.722 133.985  1.00 32.94           C
ATOM    539  OE1 GLN A 115      30.195   2.203 134.614  1.00 30.32           O
ATOM    540  NE2 GLN A 115      30.957   0.875 132.997  1.00 34.04           N
ATOM    541  N   THR A 116      35.874   3.087 134.578  1.00 40.46           N
ATOM    542  CA  THR A 116      36.733   3.632 133.542  1.00 44.59           C
ATOM    543  C   THR A 116      36.041   3.321 132.238  1.00 45.75           C
ATOM    544  O   THR A 116      35.879   2.158 131.880  1.00 47.29           O
ATOM    545  CB  THR A 116      38.156   3.050 133.578  1.00 47.09           C
ATOM    546  OG1 THR A 116      38.655   3.130 134.912  1.00 48.88           O
ATOM    547  CG2 THR A 116      39.091   3.845 132.662  1.00 50.20           C
ATOM    548  N   VAL A 117      35.568   4.374 131.583  1.00 47.47           N
ATOM    549  CA  VAL A 117      35.027   4.302 130.238  1.00 49.53           C
ATOM    550  C   VAL A 117      36.164   4.734 129.332  1.00 51.85           C
ATOM    551  O   VAL A 117      36.844   5.705 129.642  1.00 50.18           O
ATOM    552  CB  VAL A 117      33.844   5.281 130.059  1.00 49.65           C
ATOM    553  CG1 VAL A 117      33.267   5.202 128.653  1.00 52.02           C
ATOM    554  CG2 VAL A 117      32.770   4.991 131.088  1.00 47.69           C
ATOM    555  N   PRO A 118      36.390   4.011 128.218  1.00 38.11           N
ATOM    556  CA  PRO A 118      37.358   4.513 127.232  1.00 38.16           C
ATOM    557  C   PRO A 118      36.962   5.919 126.796  1.00 36.03           C
ATOM    558  O   PRO A 118      35.914   6.106 126.187  1.00 34.72           O
ATOM    559  CB  PRO A 118      37.256   3.498 126.087  1.00 37.95           C
ATOM    560  CG  PRO A 118      36.827   2.250 126.768  1.00 39.26           C
ATOM    561  CD  PRO A 118      35.858   2.696 127.830  1.00 38.02           C
ATOM    562  N   CYS A 119      37.783   6.895 127.168  1.00 37.42           N
ATOM    563  CA  CYS A 119      37.424   8.309 127.058  1.00 36.86           C
ATOM    564  C   CYS A 119      37.173   8.796 125.639  1.00 34.70           C
ATOM    565  O   CYS A 119      36.517   9.834 125.468  1.00 31.74           O
ATOM    566  CB  CYS A 119      38.478   9.201 127.732  1.00 41.40           C
ATOM    567  SG  CYS A 119      40.169   9.125 127.094  1.00 48.52           S
ATOM    568  N   ASN A 120      37.703   8.073 124.642  1.00 33.58           N
ATOM    569  CA  ASN A 120      37.444   8.360 123.218  1.00 33.12           C
ATOM    570  C   ASN A 120      36.201   7.698 122.603  1.00 30.70           C
ATOM    571  O   ASN A 120      36.025   7.778 121.393  1.00 31.54           O
ATOM    572  CB  ASN A 120      38.682   8.026 122.370  1.00 35.76           C
ATOM    573  CG  ASN A 120      38.969   6.539 122.300  1.00 37.52           C
ATOM    574  OD1 ASN A 120      38.462   5.762 123.104  1.00 37.38           O
ATOM    575  ND2 ASN A 120      39.806   6.137 121.344  1.00 39.33           N
ATOM    576  N   LYS A 121      35.345   7.071 123.423  1.00 28.92           N
ATOM    577  CA  LYS A 121      34.150   6.345 122.951  1.00 27.69           C
ATOM    578  C   LYS A 121      32.842   6.868 123.553  1.00 25.84           C
ATOM    579  O   LYS A 121      31.887   6.099 123.727  1.00 24.22           O
ATOM    580  CB  LYS A 121      34.248   4.858 123.323  1.00 28.90           C
ATOM    581  CG  LYS A 121      35.467   4.132 122.803  1.00 31.32           C
ATOM    582  CD  LYS A 121      35.456   4.081 121.300  1.00 32.07           C
ATOM    583  CE  LYS A 121      36.667   3.335 120.808  1.00 35.29           C
ATOM    584  NZ  LYS A 121      36.462   3.005 119.386  1.00 37.77           N
ATOM    585  N   ILE A 122      32.793   8.161 123.850  1.00 24.61           N
ATOM    586  CA  ILE A 122      31.681   8.731 124.576  1.00 23.52           C
ATOM    587  C   ILE A 122      30.698   9.377 123.609  1.00 22.48           C
ATOM    588  O   ILE A 122      31.090  10.154 122.734  1.00 22.48           O
ATOM    589  CB  ILE A 122      32.162   9.708 125.681  1.00 24.83           C
ATOM    590  CG1 ILE A 122      32.750   8.874 126.828  1.00 26.11           C
ATOM    591  CG2 ILE A 122      31.011  10.577 126.206  1.00 24.26           C
ATOM    592  CD1 ILE A 122      33.352   9.675 127.954  1.00 28.56           C
ATOM    593  N   LEU A 123      29.417   9.046 123.793  1.00 21.80           N
ATOM    594  CA  LEU A 123      28.340   9.674 123.050  1.00 20.86           C
ATOM    595  C   LEU A 123      27.447  10.463 124.003  1.00 19.97           C
ATOM    596  O   LEU A 123      26.778   9.890 124.891  1.00 18.82           O
ATOM    597  CB  LEU A 123      27.526   8.631 122.292  1.00 21.19           C
ATOM    598  CG  LEU A 123      26.353   9.228 121.504  1.00 22.13           C
ATOM    599  CD1 LEU A 123      26.820  10.229 120.449  1.00 22.75           C
ATOM    600  CD2 LEU A 123      25.526   8.117 120.873  1.00 22.60           C
ATOM    601  N   LEU A 124      27.458  11.775 123.822  1.00 19.55           N
ATOM    602  CA  LEU A 124      26.505  12.672 124.480  1.00 19.88           C
ATOM    603  C   LEU A 124      25.243  12.791 123.607  1.00 20.28           C
ATOM    604  O   LEU A 124      25.267  12.472 122.429  1.00 20.71           O
ATOM    605  CB  LEU A 124      27.142  14.047 124.717  1.00 20.22           C
ATOM    606  CG  LEU A 124      28.476  14.038 125.483  1.00 20.64           C
ATOM    607  CD1 LEU A 124      29.051  15.442 125.612  1.00 21.73           C
ATOM    608  CD2 LEU A 124      28.344  13.385 126.852  1.00 20.84           C
ATOM    609  N   TRP A 125      24.136  13.222 124.200  1.00 20.49           N
ATOM    610  CA  TRP A 125      22.899  13.422 123.443  1.00 21.11           C
ATOM    611  C   TRP A 125      22.024  14.454 124.123  1.00 21.91           C
ATOM    612  O   TRP A 125      22.149  14.696 125.325  1.00 20.96           O
ATOM    613  CB  TRP A 125      22.146  12.087 123.232  1.00 20.86           C
ATOM    614  CG  TRP A 125      21.754  11.444 124.494  1.00 20.71           C
ATOM    615  CD1 TRP A 125      22.475  10.532 125.202  1.00 20.40           C
ATOM    616  CD2 TRP A 125      20.572  11.707 125.251  1.00 21.52           C
ATOM    617  NE1 TRP A 125      21.803  10.189 126.342  1.00 21.67           N
ATOM    618  CE2 TRP A 125      20.630  10.903 126.404  1.00 22.00           C
ATOM    619  CE3 TRP A 125      19.471  12.541 125.064  1.00 22.69           C
ATOM    620  CZ2 TRP A 125      19.624  10.913 127.378  1.00 23.50           C
ATOM    621  CZ3 TRP A 125      18.454  12.546 126.020  1.00 24.59           C
ATOM    622  CH2 TRP A 125      18.541  11.736 127.168  1.00 24.82           C
ATOM    623  N   SER A 126      21.154  15.073 123.338  1.00 23.72           N
ATOM    624  CA  SER A 126      20.236  16.081 123.843  1.00 25.78           C
ATOM    625  C   SER A 126      18.916  15.931 123.110  1.00 28.16           C
ATOM    626  O   SER A 126      18.885  16.023 121.879  1.00 29.20           O
ATOM    627  CB  SER A 126      20.827  17.472 123.629  1.00 26.84           C
ATOM    628  OG  SER A 126      19.937  18.484 124.055  1.00 29.15           O
ATOM    629  N   ARG A 127      17.842  15.666 123.865  1.00 30.18           N
ATOM    630  CA  ARG A 127      16.482  15.507 123.331  1.00 32.31           C
ATOM    631  C   ARG A 127      16.327  14.427 122.250  1.00 32.06           C
ATOM    632  O   ARG A 127      15.455  14.543 121.399  1.00 34.60           O
ATOM    633  CB  ARG A 127      15.962  16.837 122.755  1.00 35.20           C
ATOM    634  CG  ARG A 127      16.273  18.100 123.547  1.00 37.74           C
ATOM    635  CD  ARG A 127      15.498  18.210 124.841  1.00 40.57           C
ATOM    636  NE  ARG A 127      15.805  19.479 125.526  1.00 44.00           N
ATOM    637  CZ  ARG A 127      15.200  19.931 126.629  1.00 46.44           C
ATOM    638  NH1 ARG A 127      14.220  19.230 127.213  1.00 47.81           N
ATOM    639  NH2 ARG A 127      15.569  21.105 127.152  1.00 48.51           N
ATOM    640  N   ILE A 128      17.157  13.392 122.271  1.00 29.81           N
ATOM    641  CA  ILE A 128      17.082  12.308 121.278  1.00 30.60           C
ATOM    642  C   ILE A 128      17.565  10.974 121.891  1.00 29.46           C
ATOM    643  O   ILE A 128      18.365  10.238 121.325  1.00 26.44           O
ATOM    644  CB  ILE A 128      17.818  12.700 119.971  1.00 30.56           C
ATOM    645  CG1 ILE A 128      17.570  11.659 118.874  1.00 32.11           C
ATOM    646  CG2 ILE A 128      19.306  12.937 120.221  1.00 28.93           C
ATOM    647  CD1 ILE A 128      17.504  12.248 117.486  1.00 33.84           C
ATOM    648  N   LYS A 129      16.996  10.672 123.052  1.00 31.36           N
ATOM    649  CA  LYS A 129      17.399   9.537 123.885  1.00 31.21           C
ATOM    650  C   LYS A 129      17.245   8.207 123.163  1.00 31.16           C
ATOM    651  O   LYS A 129      18.184   7.405 123.104  1.00 28.54           O
ATOM    652  CB  LYS A 129      16.559   9.518 125.164  1.00 32.83           C
ATOM    653  CG  LYS A 129      16.989   8.487 126.184  1.00 33.10           C
ATOM    654  CD  LYS A 129      16.026   8.527 127.343  1.00 34.98           C
ATOM    655  CE  LYS A 129      16.577   7.812 128.544  1.00 35.01           C
ATOM    656  NZ  LYS A 129      15.642   8.056 129.667  1.00 37.88           N
ATOM    657  N   ASP A 130      16.029   7.999 122.680  1.00 33.79           N
ATOM    658  CA  ASP A 130      15.631   6.907 121.787  1.00 36.45           C
ATOM    659  C   ASP A 130      16.745   6.449 120.835  1.00 32.47           C
ATOM    660  O   ASP A 130      17.274   5.353 120.965  1.00 31.31           O
ATOM    661  CB  ASP A 130      14.356   7.333 120.990  1.00 41.04           C
ATOM    662  CG  ASP A 130      14.337   8.864 120.626  1.00 43.86           C
ATOM    663  OD1 ASP A 130      15.024   9.270 119.657  1.00 44.92           O
ATOM    664  OD2 ASP A 130      13.646   9.665 121.320  1.00 47.91           O
ATOM    665  N   LEU A 131      17.128   7.314 119.913  1.00 30.84           N
ATOM    666  CA  LEU A 131      18.049   6.929 118.863  1.00 30.66           C
ATOM    667  C   LEU A 131      19.488   6.794 119.396  1.00 27.91           C
ATOM    668  O   LEU A 131      20.271   5.972 118.905  1.00 26.72           O
ATOM    669  CB  LEU A 131      17.979   7.945 117.723  1.00 32.04           C
ATOM    670  CG  LEU A 131      18.680   7.515 116.437  1.00 33.56           C
ATOM    671  CD1 LEU A 131      17.981   6.308 115.822  1.00 36.02           C
ATOM    672  CD2 LEU A 131      18.705   8.654 115.447  1.00 34.98           C
ATOM    673  N   ALA A 132      19.838   7.604 120.391  1.00 25.88           N
ATOM    674  CA  ALA A 132      21.165   7.527 120.993  1.00 24.89           C
ATOM    675  C   ALA A 132      21.421   6.127 121.560  1.00 24.21           C
ATOM    676  O   ALA A 132      22.464   5.550 121.316  1.00 21.98           O
ATOM    677  CB  ALA A 132      21.335   8.588 122.080  1.00 24.49           C
ATOM    678  N   HIS A 133      20.433   5.588 122.267  1.00 25.12           N
ATOM    679  CA  HIS A 133      20.530   4.262 122.874  1.00 25.86           C
ATOM    680  C   HIS A 133      20.395   3.127 121.870  1.00 26.83           C
ATOM    681  O   HIS A 133      20.993   2.062 122.065  1.00 26.80           O
ATOM    682  CB  HIS A 133      19.511   4.102 124.001  1.00 26.81           C
ATOM    683  CG  HIS A 133      19.810   4.948 125.198  1.00 26.87           C
ATOM    684  ND1 HIS A 133      18.905   5.141 126.222  1.00 28.39           N
ATOM    685  CD2 HIS A 133      20.920   5.645 125.541  1.00 25.61           C
ATOM    686  CE1 HIS A 133      19.448   5.920 127.140  1.00 27.49           C
ATOM    687  NE2 HIS A 133      20.668   6.243 126.746  1.00 25.90           N
ATOM    688  N   GLN A 134      19.622   3.339 120.809  1.00 27.65           N
ATOM    689  CA  GLN A 134      19.620   2.391 119.697  1.00 30.18           C
ATOM    690  C   GLN A 134      20.989   2.309 119.046  1.00 28.45           C
ATOM    691  O   GLN A 134      21.422   1.229 118.649  1.00 29.97           O
ATOM    692  CB  GLN A 134      18.599   2.774 118.645  1.00 32.97           C
ATOM    693  CG  GLN A 134      17.175   2.480 119.047  1.00 35.94           C
ATOM    694  CD  GLN A 134      16.223   2.918 117.966  1.00 40.09           C
ATOM    695  OE1 GLN A 134      16.247   2.369 116.865  1.00 46.51           O
ATOM    696  NE2 GLN A 134      15.405   3.928 118.250  1.00 40.96           N
ATOM    697  N   PHE A 135      21.666   3.446 118.940  1.00 26.12           N
ATOM    698  CA  PHE A 135      23.004   3.473 118.367  1.00 26.15           C
ATOM    699  C   PHE A 135      23.984   2.658 119.215  1.00 25.30           C
ATOM    700  O   PHE A 135      24.682   1.801 118.676  1.00 25.06           O
ATOM    701  CB  PHE A 135      23.510   4.906 118.179  1.00 25.65           C
ATOM    702  CG  PHE A 135      24.944   4.986 117.741  1.00 25.86           C
ATOM    703  CD1 PHE A 135      25.295   4.725 116.429  1.00 27.70           C
ATOM    704  CD2 PHE A 135      25.940   5.318 118.643  1.00 25.69           C
ATOM    705  CE1 PHE A 135      26.613   4.791 116.016  1.00 28.36           C
ATOM    706  CE2 PHE A 135      27.259   5.380 118.240  1.00 26.23           C
ATOM    707  CZ  PHE A 135      27.596   5.112 116.928  1.00 27.47           C
ATOM    708  N   THR A 136      24.020   2.917 120.523  1.00 24.19           N
ATOM    709  CA  THR A 136      24.949   2.213 121.418  1.00 24.61           C
ATOM    710  C   THR A 136      24.539   0.763 121.680  1.00 26.11           C
ATOM    711  O   THR A 136      25.393  -0.054 122.026  1.00 25.80           O
ATOM    712  CB  THR A 136      25.134   2.933 122.758  1.00 23.93           C
ATOM    713  OG1 THR A 136      23.875   3.041 123.425  1.00 24.59           O
ATOM    714  CG2 THR A 136      25.694   4.302 122.530  1.00 23.24           C
ATOM    715  N   GLN A 137      23.254   0.450 121.509  1.00 27.08           N
ATOM    716  CA  GLN A 137      22.795  -0.944 121.491  1.00 29.89           C
ATOM    717  C   GLN A 137      23.520  -1.760 120.396  1.00 31.08           C
ATOM    718  O   GLN A 137      23.768  -2.948 120.595  1.00 31.67           O
ATOM    719  CB  GLN A 137      21.267  -1.002 121.340  1.00 31.64           C
ATOM    720  CG  GLN A 137      20.637  -2.374 121.148  1.00 35.29           C
ATOM    721  CD  GLN A 137      20.705  -3.285 122.370  1.00 37.21           C
ATOM    722  OE1 GLN A 137      20.896  -4.492 122.236  1.00 38.96           O
ATOM    723  NE2 GLN A 137      20.515  -2.717 123.562  1.00 37.63           N
ATOM    724  N   VAL A 138      23.861  -1.118 119.268  1.00 30.95           N
ATOM    725  CA  VAL A 138      24.571  -1.767 118.152  1.00 32.52           C
ATOM    726  C   VAL A 138      26.086  -1.560 118.235  1.00 31.63           C
ATOM    727  O   VAL A 138      26.858  -2.512 118.098  1.00 33.01           O
ATOM    728  CB  VAL A 138      24.081  -1.223 116.782  1.00 33.64           C
ATOM    729  CG1 VAL A 138      24.872  -1.848 115.631  1.00 35.64           C
ATOM    730  CG2 VAL A 138      22.591  -1.503 116.589  1.00 34.82           C
ATOM    731  N   GLN A 139      26.486  -0.304 118.402  1.00 31.90           N
ATOM    732  CA  GLN A 139      27.878   0.090 118.505  1.00 31.98           C
ATOM    733  C   GLN A 139      28.292  -0.035 119.967  1.00 30.33           C
ATOM    734  O   GLN A 139      28.360   0.966 120.705  1.00 28.76           O
ATOM    735  CB  GLN A 139      28.022   1.535 118.010  1.00 33.30           C
ATOM    736  CG  GLN A 139      29.388   2.188 118.180  1.00 34.01           C
ATOM    737  CD  GLN A 139      30.208   2.225 116.921  1.00 36.21           C
ATOM    738  OE1 GLN A 139      29.745   2.675 115.873  1.00 37.00           O
ATOM    739  NE2 GLN A 139      31.457   1.780 117.024  1.00 37.64           N
ATOM    740  N   ARG A 140      28.595  -1.265 120.373  1.00 29.78           N
ATOM    741  CA  ARG A 140      28.735  -1.585 121.794  1.00 28.64           C
ATOM    742  C   ARG A 140      30.068  -1.214 122.439  1.00 28.38           C
ATOM    743  O   ARG A 140      30.204  -1.344 123.654  1.00 28.82           O
ATOM    744  CB  ARG A 140      28.400  -3.058 122.054  1.00 28.52           C
ATOM    745  CG  ARG A 140      26.965  -3.356 121.692  1.00 28.11           C
ATOM    746  CD  ARG A 140      26.516  -4.743 122.071  1.00 28.33           C
ATOM    747  NE  ARG A 140      25.197  -4.995 121.503  1.00 28.49           N
ATOM    748  CZ  ARG A 140      24.544  -6.152 121.544  1.00 29.48           C
ATOM    749  NH1 ARG A 140      25.073  -7.216 122.138  1.00 30.05           N
ATOM    750  NH2 ARG A 140      23.344  -6.241 120.979  1.00 30.15           N
ATOM    751  N   ASP A 141      31.028  -0.719 121.663  1.00 28.88           N
ATOM    752  CA  ASP A 141      32.224  -0.124 122.269  1.00 30.21           C
ATOM    753  C   ASP A 141      32.004   1.332 122.696  1.00 29.31           C
ATOM    754  O   ASP A 141      32.897   1.940 123.278  1.00 29.72           O
ATOM    755  CB  ASP A 141      33.472  -0.266 121.372  1.00 32.44           C
ATOM    756  CG  ASP A 141      33.332   0.434 120.045  1.00 34.51           C
ATOM    757  OD1 ASP A 141      32.191   0.728 119.623  1.00 35.69           O
ATOM    758  OD2 ASP A 141      34.373   0.670 119.395  1.00 38.90           O
ATOM    759  N   MET A 142      30.830   1.885 122.402  1.00 28.02           N
ATOM    760  CA  MET A 142      30.493   3.234 122.790  1.00 27.64           C
ATOM    761  C   MET A 142      29.503   3.288 123.938  1.00 25.23           C
ATOM    762  O   MET A 142      28.738   2.346 124.162  1.00 23.89           O
ATOM    763  CB  MET A 142      30.010   4.001 121.579  1.00 29.49           C
ATOM    764  CG  MET A 142      31.169   4.173 120.611  1.00 32.93           C
ATOM    765  SD  MET A 142      30.927   5.439 119.404  1.00 37.03           S
ATOM    766  CE  MET A 142      30.790   6.929 120.392  1.00 35.50           C
ATOM    767  N   PHE A 143      29.591   4.382 124.687  1.00 23.93           N
ATOM    768  CA  PHE A 143      28.826   4.586 125.903  1.00 22.80           C
ATOM    769  C   PHE A 143      28.193   5.967 125.912  1.00 21.90           C
ATOM    770  O   PHE A 143      28.879   7.000 125.739  1.00 22.44           O
ATOM    771  CB  PHE A 143      29.729   4.454 127.146  1.00 23.12           C
ATOM    772  CG  PHE A 143      30.296   3.080 127.344  1.00 23.91           C
ATOM    773  CD1 PHE A 143      29.788   2.236 128.324  1.00 23.92           C
ATOM    774  CD2 PHE A 143      31.334   2.621 126.549  1.00 26.00           C
ATOM    775  CE1 PHE A 143      30.303   0.967 128.511  1.00 24.65           C
ATOM    776  CE2 PHE A 143      31.848   1.337 126.723  1.00 26.97           C
ATOM    777  CZ  PHE A 143      31.327   0.513 127.706  1.00 26.27           C
ATOM    778  N   THR A 144      26.882   5.973 126.110  1.00 20.72           N
ATOM    779  CA  THR A 144      26.197   7.143 126.657  1.00 19.90           C
ATOM    780  C   THR A 144      26.251   7.045 128.171  1.00 18.57           C
ATOM    781  O   THR A 144      26.634   5.993 128.739  1.00 17.36           O
ATOM    782  CB  THR A 144      24.712   7.204 126.236  1.00 19.56           C
ATOM    783  OG1 THR A 144      23.993   6.118 126.835  1.00 18.04           O
ATOM    784  CG2 THR A 144      24.581   7.154 124.714  1.00 20.61           C
ATOM    785  N   LEU A 145      25.823   8.121 128.822  1.00 18.29           N
ATOM    786  CA  LEU A 145      25.758   8.165 130.284  1.00 18.00           C
ATOM    787  C   LEU A 145      24.933   7.016 130.880  1.00 17.50           C
ATOM    788  O   LEU A 145      25.309   6.444 131.915  1.00 16.49           O
ATOM    789  CB  LEU A 145      25.217   9.509 130.750  1.00 18.19           C
ATOM    790  CG  LEU A 145      25.043   9.696 132.254  1.00 17.63           C
ATOM    791  CD1 LEU A 145      26.383   9.543 132.954  1.00 18.06           C
ATOM    792  CD2 LEU A 145      24.476  11.097 132.474  1.00 18.07           C
ATOM    793  N   GLU A 146      23.860   6.634 130.185  1.00 17.94           N
ATOM    794  CA  GLU A 146      22.924   5.607 130.687  1.00 17.92           C
ATOM    795  C   GLU A 146      23.442   4.194 130.398  1.00 18.29           C
ATOM    796  O   GLU A 146      22.848   3.215 130.843  1.00 18.15           O
ATOM    797  CB  GLU A 146      21.536   5.808 130.087  1.00 18.35           C
ATOM    798  CG  GLU A 146      20.929   7.186 130.404  1.00 18.81           C
ATOM    799  CD  GLU A 146      21.453   8.333 129.554  1.00 19.93           C
ATOM    800  OE1 GLU A 146      22.045   8.103 128.468  1.00 20.01           O
ATOM    801  OE2 GLU A 146      21.257   9.479 129.975  1.00 21.35           O
ATOM    802  N   ASP A 147      24.550   4.107 129.651  1.00 19.03           N
ATOM    803  CA  ASP A 147      25.301   2.869 129.479  1.00 19.52           C
ATOM    804  C   ASP A 147      26.384   2.640 130.538  1.00 19.46           C
ATOM    805  O   ASP A 147      26.987   1.564 130.546  1.00 20.92           O
ATOM    806  CB  ASP A 147      25.921   2.797 128.085  1.00 20.28           C
ATOM    807  CG  ASP A 147      24.874   2.720 126.984  1.00 21.07           C
ATOM    808  OD1 ASP A 147      24.111   1.729 126.994  1.00 22.14           O
ATOM    809  OD2 ASP A 147      24.814   3.632 126.114  1.00 21.51           O
ATOM    810  N   THR A 148      26.608   3.607 131.426  1.00 18.46           N
ATOM    811  CA  THR A 148      27.506   3.439 132.571  1.00 18.94           C
ATOM    812  C   THR A 148      26.673   2.840 133.690  1.00 18.73           C
ATOM    813  O   THR A 148      25.443   2.900 133.639  1.00 17.93           O
ATOM    814  CB  THR A 148      28.129   4.767 133.062  1.00 19.13           C
ATOM    815  OG1 THR A 148      27.120   5.608 133.647  1.00 18.60           O
ATOM    816  CG2 THR A 148      28.824   5.515 131.910  1.00 19.72           C
ATOM    817  N   LEU A 149      27.335   2.261 134.686  1.00 19.43           N
ATOM    818  CA  LEU A 149      26.643   1.608 135.797  1.00 19.73           C
ATOM    819  C   LEU A 149      25.671   2.582 136.479  1.00 19.28           C
ATOM    820  O   LEU A 149      24.490   2.290 136.630  1.00 19.20           O
ATOM    821  CB  LEU A 149      27.644   1.093 136.828  1.00 20.85           C
ATOM    822  CG  LEU A 149      27.054   0.545 138.130  1.00 21.27           C
ATOM    823  CD1 LEU A 149      26.102  -0.611 137.875  1.00 21.76           C
ATOM    824  CD2 LEU A 149      28.169   0.096 139.029  1.00 22.85           C
ATOM    825  N   LEU A 150      26.174   3.748 136.848  1.00 19.30           N
ATOM    826  CA  LEU A 150      25.390   4.680 137.646  1.00 18.76           C
ATOM    827  C   LEU A 150      24.231   5.204 136.825  1.00 18.00           C
ATOM    828  O   LEU A 150      23.124   5.259 137.319  1.00 17.90           O
ATOM    829  CB  LEU A 150      26.257   5.813 138.181  1.00 19.20           C
ATOM    830  CG  LEU A 150      27.238   5.407 139.284  1.00 20.57           C
ATOM    831  CD1 LEU A 150      28.092   6.607 139.647  1.00 21.47           C
ATOM    832  CD2 LEU A 150      26.543   4.857 140.525  1.00 20.69           C
ATOM    833  N   GLY A 151      24.490   5.538 135.557  1.00 18.45           N
ATOM    834  CA  GLY A 151      23.446   5.972 134.636  1.00 17.65           C
ATOM    835  C   GLY A 151      22.434   4.882 134.374  1.00 17.56           C
ATOM    836  O   GLY A 151      21.245   5.162 134.298  1.00 17.18           O
ATOM    837  N   TYR A 152      22.896   3.636 134.237  1.00 18.07           N
ATOM    838  CA  TYR A 152      21.983   2.501 134.013  1.00 18.47           C
ATOM    839  C   TYR A 152      21.048   2.264 135.198  1.00 18.57           C
ATOM    840  O   TYR A 152      19.858   1.998 135.006  1.00 18.84           O
ATOM    841  CB  TYR A 152      22.770   1.235 133.681  1.00 18.98           C
ATOM    842  CG  TYR A 152      21.942   0.052 133.308  1.00 19.90           C
ATOM    843  CD1 TYR A 152      21.468  -0.115 132.006  1.00 20.75           C
ATOM    844  CD2 TYR A 152      21.651  -0.942 134.246  1.00 20.92           C
ATOM    845  CE1 TYR A 152      20.704  -1.232 131.657  1.00 22.17           C
ATOM    846  CE2 TYR A 152      20.897  -2.059 133.904  1.00 22.56           C
ATOM    847  CZ  TYR A 152      20.423  -2.201 132.613  1.00 23.41           C
ATOM    848  OH  TYR A 152      19.659  -3.319 132.292  1.00 25.60           O
ATOM    849  N   LEU A 153      21.583   2.363 136.410  1.00 18.56           N
ATOM    850  CA  LEU A 153      20.795   2.187 137.633  1.00 19.17           C
ATOM    851  C   LEU A 153      19.650   3.183 137.770  1.00 18.84           C
ATOM    852  O   LEU A 153      18.575   2.805 138.236  1.00 20.30           O
ATOM    853  CB  LEU A 153      21.668   2.341 138.875  1.00 19.43           C
ATOM    854  CG  LEU A 153      22.785   1.341 139.081  1.00 20.55           C
ATOM    855  CD1 LEU A 153      23.499   1.675 140.375  1.00 21.08           C
ATOM    856  CD2 LEU A 153      22.291  -0.098 139.100  1.00 22.25           C
ATOM    857  N   ALA A 154      19.867   4.436 137.361  1.00 18.19           N
ATOM    858  CA  ALA A 154      18.915   5.508 137.657  1.00 17.79           C
ATOM    859  C   ALA A 154      17.956   5.847 136.530  1.00 17.94           C
ATOM    860  O   ALA A 154      16.954   6.514 136.780  1.00 17.20           O
ATOM    861  CB  ALA A 154      19.662   6.767 138.071  1.00 17.25           C
ATOM    862  N   ASP A 155      18.269   5.419 135.307  1.00 18.61           N
ATOM    863  CA  ASP A 155      17.542   5.847 134.105  1.00 20.85           C
ATOM    864  C   ASP A 155      16.037   5.590 134.248  1.00 21.96           C
ATOM    865  O   ASP A 155      15.628   4.489 134.645  1.00 21.93           O
ATOM    866  CB  ASP A 155      18.089   5.102 132.875  1.00 22.37           C
ATOM    867  CG  ASP A 155      17.645   5.710 131.544  1.00 24.43           C
ATOM    868  OD1 ASP A 155      17.455   6.930 131.411  1.00 23.78           O
ATOM    869  OD2 ASP A 155      17.526   4.936 130.584  1.00 31.44           O
ATOM    870  N   ASP A 156      15.240   6.628 133.967  1.00 23.26           N
ATOM    871  CA  ASP A 156      13.766   6.598 134.037  1.00 26.22           C
ATOM    872  C   ASP A 156      13.165   6.431 135.419  1.00 24.77           C
ATOM    873  O   ASP A 156      11.973   6.210 135.508  1.00 27.58           O
ATOM    874  CB  ASP A 156      13.149   5.501 133.128  1.00 29.97           C
ATOM    875  CG  ASP A 156      13.303   5.799 131.670  1.00 34.04           C
ATOM    876  OD1 ASP A 156      13.108   6.967 131.259  1.00 40.91           O
ATOM    877  OD2 ASP A 156      13.606   4.858 130.926  1.00 39.66           O
ATOM    878  N   LEU A 157      13.948   6.530 136.484  1.00 22.72           N
ATOM    879  CA  LEU A 157      13.404   6.428 137.839  1.00 22.40           C
ATOM    880  C   LEU A 157      13.303   7.806 138.473  1.00 21.54           C
ATOM    881  O   LEU A 157      13.951   8.749 138.024  1.00 20.08           O
ATOM    882  CB  LEU A 157      14.256   5.499 138.688  1.00 21.69           C
ATOM    883  CG  LEU A 157      14.469   4.100 138.101  1.00 22.70           C
ATOM    884  CD1 LEU A 157      15.412   3.315 138.993  1.00 22.49           C
ATOM    885  CD2 LEU A 157      13.140   3.341 137.919  1.00 24.28           C
ATOM    886  N   THR A 158      12.429   7.909 139.472  1.00 22.00           N
ATOM    887  CA  THR A 158      12.329   9.063 140.356  1.00 21.63           C
ATOM    888  C   THR A 158      12.440   8.542 141.766  1.00 21.11           C
ATOM    889  O   THR A 158      12.004   7.421 142.064  1.00 22.48           O
ATOM    890  CB  THR A 158      10.970   9.785 140.232  1.00 23.67           C
ATOM    891  OG1 THR A 158      10.711  10.073 138.867  1.00 26.10           O
ATOM    892  CG2 THR A 158      10.969  11.103 140.966  1.00 23.31           C
ATOM    893  N   TRP A 159      12.976   9.375 142.648  1.00 20.09           N
ATOM    894  CA  TRP A 159      13.111   9.026 144.051  1.00 19.94           C
ATOM    895  C   TRP A 159      13.281  10.282 144.894  1.00 19.82           C
ATOM    896  O   TRP A 159      13.772  11.320 144.404  1.00 18.40           O
ATOM    897  CB  TRP A 159      14.280   8.072 144.254  1.00 19.05           C
ATOM    898  CG  TRP A 159      15.606   8.674 143.919  1.00 17.76           C
ATOM    899  CD1 TRP A 159      16.444   9.334 144.783  1.00 17.31           C
ATOM    900  CD2 TRP A 159      16.247   8.699 142.649  1.00 17.52           C
ATOM    901  NE1 TRP A 159      17.559   9.755 144.128  1.00 16.60           N
ATOM    902  CE2 TRP A 159      17.467   9.392 142.814  1.00 17.02           C
ATOM    903  CE3 TRP A 159      15.917   8.210 141.383  1.00 18.50           C
ATOM    904  CZ2 TRP A 159      18.354   9.597 141.769  1.00 17.22           C
ATOM    905  CZ3 TRP A 159      16.803   8.408 140.341  1.00 18.42           C
ATOM    906  CH2 TRP A 159      18.006   9.112 140.535  1.00 17.90           C
ATOM    907  N   CYS A 160      12.841  10.178 146.145  1.00 20.91           N
ATOM    908  CA  CYS A 160      13.140  11.150 147.179  1.00 22.15           C
ATOM    909  C   CYS A 160      12.794  10.573 148.549  1.00 22.14           C
ATOM    910  O   CYS A 160      12.098   9.572 148.648  1.00 21.85           O
ATOM    911  CB  CYS A 160      12.378  12.471 146.969  1.00 24.00           C
ATOM    912  SG  CYS A 160      10.591  12.335 147.121  1.00 27.16           S
ATOM    913  N   GLY A 161      13.290  11.233 149.591  1.00 22.49           N
ATOM    914  CA  GLY A 161      13.001  10.878 150.974  1.00 23.97           C
ATOM    915  C   GLY A 161      12.349  12.060 151.664  1.00 25.30           C
ATOM    916  O   GLY A 161      11.785  12.943 151.016  1.00 25.06           O
ATOM    917  N   GLU A 162      12.431  12.090 152.988  1.00 26.41           N
ATOM    918  CA  GLU A 162      11.870  13.207 153.754  1.00 28.94           C
ATOM    919  C   GLU A 162      12.689  13.462 154.995  1.00 29.09           C
ATOM    920  O   GLU A 162      13.397  12.581 155.472  1.00 27.00           O
ATOM    921  CB  GLU A 162      10.391  12.973 154.086  1.00 33.02           C
ATOM    922  CG  GLU A 162      10.106  11.579 154.575  1.00 38.71           C
ATOM    923  CD  GLU A 162       8.624  11.264 154.720  1.00 44.55           C
ATOM    924  OE1 GLU A 162       7.918  12.038 155.402  1.00 51.46           O
ATOM    925  OE2 GLU A 162       8.183  10.218 154.171  1.00 56.65           O
ATOM    926  N   PHE A 163      12.587  14.690 155.490  1.00 29.16           N
ATOM    927  CA  PHE A 163      13.348  15.136 156.640  1.00 31.88           C
ATOM    928  C   PHE A 163      13.001  14.365 157.906  1.00 34.70           C
ATOM    929  O   PHE A 163      13.902  13.971 158.638  1.00 36.39           O
ATOM    930  CB  PHE A 163      13.108  16.624 156.875  1.00 31.70           C
ATOM    931  CG  PHE A 163      13.994  17.230 157.925  1.00 33.74           C
ATOM    932  CD1 PHE A 163      15.274  17.674 157.605  1.00 33.58           C
ATOM    933  CD2 PHE A 163      13.536  17.400 159.231  1.00 37.21           C
ATOM    934  CE1 PHE A 163      16.079  18.267 158.567  1.00 36.16           C
ATOM    935  CE2 PHE A 163      14.340  17.991 160.196  1.00 39.83           C
ATOM    936  CZ  PHE A 163      15.614  18.423 159.865  1.00 38.89           C
ATOM    937  N   ASP A 164      11.710  14.138 158.145  1.00 37.74           N
ATOM    938  CA  ASP A 164      11.229  13.577 159.429  1.00 45.22           C
ATOM    939  C   ASP A 164      11.679  12.149 159.715  1.00 46.67           C
ATOM    940  O   ASP A 164      11.877  11.799 160.877  1.00 48.16           O
ATOM    941  CB  ASP A 164       9.690  13.548 159.508  1.00 49.62           C
ATOM    942  CG  ASP A 164       9.058  14.908 159.407  1.00 52.89           C
ATOM    943  OD1 ASP A 164       9.701  15.913 159.786  1.00 56.37           O
ATOM    944  OD2 ASP A 164       7.893  14.956 158.952  1.00 60.65           O
ATOM    945  N   THR A 165      11.815  11.333 158.671  1.00 44.81           N
ATOM    946  CA  THR A 165      11.909   9.890 158.842  1.00 44.89           C
ATOM    947  C   THR A 165      12.964   9.255 157.951  1.00 41.80           C
ATOM    948  O   THR A 165      13.603   9.925 157.151  1.00 39.93           O
ATOM    949  CB  THR A 165      10.528   9.245 158.597  1.00 48.21           C
ATOM    950  OG1 THR A 165      10.587   7.836 158.866  1.00 57.39           O
ATOM    951  CG2 THR A 165      10.025   9.482 157.181  1.00 43.61           C
ATOM    952  N   SER A 166      13.135   7.947 158.105  1.00 42.32           N
ATOM    953  CA  SER A 166      14.058   7.177 157.284  1.00 40.88           C
ATOM    954  C   SER A 166      13.345   6.463 156.136  1.00 38.38           C
ATOM    955  O   SER A 166      13.861   5.489 155.614  1.00 41.52           O
ATOM    956  CB  SER A 166      14.797   6.167 158.165  1.00 43.68           C
ATOM    957  OG  SER A 166      13.880   5.251 158.732  1.00 46.23           O
ATOM    958  N   LYS A 167      12.187   6.958 155.720  1.00 35.84           N
ATOM    959  CA  LYS A 167      11.355   6.275 154.733  1.00 35.31           C
ATOM    960  C   LYS A 167      11.499   6.900 153.355  1.00 31.43           C
ATOM    961  O   LYS A 167      11.726   8.097 153.215  1.00 30.49           O
ATOM    962  CB  LYS A 167       9.887   6.320 155.134  1.00 37.28           C
ATOM    963  CG  LYS A 167       9.594   5.595 156.426  1.00 41.67           C
ATOM    964  CD  LYS A 167       8.102   5.524 156.691  1.00 44.65           C
ATOM    965  CE  LYS A 167       7.792   4.733 157.954  1.00 49.27           C
ATOM    966  NZ  LYS A 167       7.311   3.353 157.640  1.00 51.83           N
ATOM    967  N   ILE A 168      11.343   6.069 152.337  1.00 30.30           N
ATOM    968  CA  ILE A 168      11.275   6.546 150.974  1.00 28.58           C
ATOM    969  C   ILE A 168       9.889   7.163 150.761  1.00 28.15           C
ATOM    970  O   ILE A 168       8.906   6.630 151.239  1.00 29.73           O
ATOM    971  CB  ILE A 168      11.615   5.418 149.981  1.00 28.94           C
ATOM    972  CG1 ILE A 168      13.113   5.093 150.093  1.00 29.03           C
ATOM    973  CG2 ILE A 168      11.260   5.816 148.559  1.00 28.08           C
ATOM    974  CD1 ILE A 168      13.589   3.908 149.278  1.00 30.26           C
ATOM    975  N   ASN A 169       9.826   8.313 150.090  1.00 26.24           N
ATOM    976  CA  ASN A 169       8.545   8.954 149.805  1.00 27.33           C
ATOM    977  C   ASN A 169       7.970   8.473 148.474  1.00 28.05           C
ATOM    978  O   ASN A 169       8.407   8.921 147.405  1.00 25.35           O
ATOM    979  CB  ASN A 169       8.675  10.476 149.799  1.00 26.03           C
ATOM    980  CG  ASN A 169       7.324  11.179 149.758  1.00 28.42           C
ATOM    981  OD1 ASN A 169       6.298  10.590 149.361  1.00 30.55           O
ATOM    982  ND2 ASN A 169       7.311  12.447 150.165  1.00 27.62           N
ATOM    983  N   TYR A 170       6.985   7.575 148.555  1.00 30.59           N
ATOM    984  CA  TYR A 170       6.291   7.051 147.367  1.00 32.08           C
ATOM    985  C   TYR A 170       5.098   7.910 146.932  1.00 33.88           C
ATOM    986  O   TYR A 170       4.500   7.643 145.893  1.00 35.36           O
ATOM    987  CB  TYR A 170       5.858   5.597 147.598  1.00 34.39           C
ATOM    988  CG  TYR A 170       7.030   4.642 147.698  1.00 33.03           C
ATOM    989  CD1 TYR A 170       7.696   4.194 146.553  1.00 32.20           C
ATOM    990  CD2 TYR A 170       7.483   4.196 148.940  1.00 33.42           C
ATOM    991  CE1 TYR A 170       8.770   3.324 146.644  1.00 32.16           C
ATOM    992  CE2 TYR A 170       8.556   3.322 149.041  1.00 33.03           C
ATOM    993  CZ  TYR A 170       9.198   2.900 147.896  1.00 32.32           C
ATOM    994  OH  TYR A 170      10.257   2.047 148.019  1.00 32.49           O
ATOM    995  N   GLN A 171       4.785   8.948 147.710  1.00 35.43           N
ATOM    996  CA  GLN A 171       3.598   9.795 147.495  1.00 38.77           C
ATOM    997  C   GLN A 171       3.896  10.901 146.482  1.00 35.74           C
ATOM    998  O   GLN A 171       3.200  11.032 145.484  1.00 36.31           O
ATOM    999  CB  GLN A 171       3.037  10.308 148.857  1.00 42.71           C
ATOM   1000  CG  GLN A 171       2.728  11.804 149.042  1.00 46.31           C
ATOM   1001  CD  GLN A 171       3.600  12.503 150.115  1.00 48.98           C
ATOM   1002  OE1 GLN A 171       3.584  12.110 151.289  1.00 58.67           O
ATOM   1003  NE2 GLN A 171       4.339  13.548 149.721  1.00 43.22           N
ATOM   1004  N   SER A 172       4.934  11.685 146.743  1.00 32.68           N
ATOM   1005  CA  SER A 172       5.342  12.765 145.841  1.00 31.33           C
ATOM   1006  C   SER A 172       6.819  13.110 146.036  1.00 28.20           C
ATOM   1007  O   SER A 172       7.418  12.778 147.066  1.00 28.03           O
ATOM   1008  CB  SER A 172       4.492  14.016 146.068  1.00 32.11           C
ATOM   1009  OG  SER A 172       4.744  14.559 147.351  1.00 30.82           O
ATOM   1010  N   CYS A 173       7.392  13.740 145.018  1.00 26.22           N
ATOM   1011  CA  CYS A 173       8.761  14.226 145.046  1.00 25.08           C
ATOM   1012  C   CYS A 173       8.826  15.606 144.407  1.00 24.27           C
ATOM   1013  O   CYS A 173       7.976  15.945 143.581  1.00 23.90           O
ATOM   1014  CB  CYS A 173       9.710  13.271 144.317  1.00 26.31           C
ATOM   1015  SG  CYS A 173       9.955  11.705 145.194  1.00 30.16           S
ATOM   1016  N   PRO A 174       9.827  16.419 144.798  1.00 22.89           N
ATOM   1017  CA  PRO A 174       9.847  17.760 144.213  1.00 23.32           C
ATOM   1018  C   PRO A 174      10.010  17.756 142.696  1.00 24.37           C
ATOM   1019  O   PRO A 174      10.836  17.020 142.157  1.00 24.97           O
ATOM   1020  CB  PRO A 174      11.061  18.418 144.872  1.00 22.29           C
ATOM   1021  CG  PRO A 174      11.204  17.715 146.177  1.00 21.66           C
ATOM   1022  CD  PRO A 174      10.811  16.287 145.890  1.00 21.78           C
ATOM   1023  N   ASP A 175       9.200  18.565 142.026  1.00 25.18           N
ATOM   1024  CA  ASP A 175       9.421  18.900 140.631  1.00 25.77           C
ATOM   1025  C   ASP A 175      10.505  19.992 140.568  1.00 25.20           C
ATOM   1026  O   ASP A 175      10.471  20.968 141.331  1.00 22.77           O
ATOM   1027  CB  ASP A 175       8.125  19.409 140.007  1.00 27.63           C
ATOM   1028  CG  ASP A 175       8.307  19.842 138.588  1.00 29.30           C
ATOM   1029  OD1 ASP A 175       8.257  18.979 137.709  1.00 31.55           O
ATOM   1030  OD2 ASP A 175       8.514  21.046 138.346  1.00 29.25           O
ATOM   1031  N   TRP A 176      11.444  19.829 139.640  1.00 26.73           N
ATOM   1032  CA  TRP A 176      12.571  20.746 139.519  1.00 28.19           C
ATOM   1033  C   TRP A 176      12.135  22.203 139.270  1.00 28.89           C
ATOM   1034  O   TRP A 176      12.744  23.115 139.794  1.00 27.92           O
ATOM   1035  CB  TRP A 176      13.550  20.275 138.440  1.00 30.71           C
ATOM   1036  CG  TRP A 176      13.091  20.496 137.050  1.00 35.03           C
ATOM   1037  CD1 TRP A 176      12.365  19.637 136.283  1.00 38.76           C
ATOM   1038  CD2 TRP A 176      13.320  21.662 136.246  1.00 38.57           C
ATOM   1039  NE1 TRP A 176      12.128  20.192 135.048  1.00 42.19           N
ATOM   1040  CE2 TRP A 176      12.697  21.437 134.999  1.00 41.86           C
ATOM   1041  CE3 TRP A 176      13.987  22.875 136.463  1.00 40.07           C
ATOM   1042  CZ2 TRP A 176      12.721  22.383 133.961  1.00 45.29           C
ATOM   1043  CZ3 TRP A 176      14.008  23.826 135.430  1.00 43.63           C
ATOM   1044  CH2 TRP A 176      13.380  23.568 134.195  1.00 45.00           C
ATOM   1045  N   ARG A 177      11.078  22.396 138.487  1.00 30.79           N
ATOM   1046  CA  ARG A 177      10.643  23.729 138.073  1.00 33.50           C
ATOM   1047  C   ARG A 177       9.683  24.359 139.097  1.00 31.98           C
ATOM   1048  O   ARG A 177       9.835  25.527 139.478  1.00 32.12           O
ATOM   1049  CB  ARG A 177       9.988  23.642 136.677  1.00 37.89           C
ATOM   1050  CG  ARG A 177      10.020  24.939 135.878  1.00 41.54           C
ATOM   1051  CD  ARG A 177       9.335  24.836 134.515  1.00 46.24           C
ATOM   1052  NE  ARG A 177       8.007  24.236 134.629  1.00 47.82           N
ATOM   1053  CZ  ARG A 177       6.855  24.886 134.827  1.00 50.71           C
ATOM   1054  NH1 ARG A 177       6.792  26.212 134.911  1.00 52.46           N
ATOM   1055  NH2 ARG A 177       5.731  24.183 134.926  1.00 53.86           N
ATOM   1056  N   LYS A 178       8.698  23.580 139.541  1.00 31.44           N
ATOM   1057  CA  LYS A 178       7.644  24.085 140.441  1.00 31.33           C
ATOM   1058  C   LYS A 178       8.013  24.092 141.910  1.00 28.61           C
ATOM   1059  O   LYS A 178       7.511  24.944 142.647  1.00 28.43           O
ATOM   1060  CB  LYS A 178       6.361  23.272 140.277  1.00 33.22           C
ATOM   1061  CG  LYS A 178       5.629  23.551 138.983  1.00 36.96           C
ATOM   1062  CD  LYS A 178       4.540  22.523 138.737  1.00 39.66           C
ATOM   1063  CE  LYS A 178       3.306  23.173 138.151  1.00 44.19           C
ATOM   1064  NZ  LYS A 178       2.465  22.149 137.487  1.00 48.26           N
ATOM   1065  N   ASP A 179       8.849  23.143 142.344  1.00 26.67           N
ATOM   1066  CA  ASP A 179       9.251  23.023 143.765  1.00 26.18           C
ATOM   1067  C   ASP A 179      10.679  23.508 144.049  1.00 24.62           C
ATOM   1068  O   ASP A 179      10.848  24.574 144.658  1.00 25.03           O
ATOM   1069  CB  ASP A 179       9.042  21.588 144.263  1.00 26.49           C
ATOM   1070  CG  ASP A 179       7.594  21.128 144.117  1.00 29.17           C
ATOM   1071  OD1 ASP A 179       6.687  21.913 144.416  1.00 32.63           O
ATOM   1072  OD2 ASP A 179       7.345  19.985 143.701  1.00 28.94           O
ATOM   1073  N   CYS A 180      11.688  22.760 143.605  1.00 31.48           N
ATOM   1074  CA  CYS A 180      13.082  23.105 143.855  1.00 32.43           C
ATOM   1075  C   CYS A 180      14.025  22.318 142.944  1.00 27.99           C
ATOM   1076  O   CYS A 180      13.812  21.133 142.667  1.00 24.87           O
ATOM   1077  CB  CYS A 180      13.458  22.833 145.313  1.00 35.62           C
ATOM   1078  SG  CYS A 180      13.216  21.101 145.795  1.00 37.03           S
ATOM   1079  N   SER A 181      15.083  22.971 142.501  1.00 27.15           N
ATOM   1080  CA  SER A 181      16.049  22.324 141.653  1.00 26.26           C
ATOM   1081  C   SER A 181      17.046  21.416 142.420  1.00 23.04           C
ATOM   1082  O   SER A 181      17.600  20.519 141.814  1.00 20.50           O
ATOM   1083  CB  SER A 181      16.780  23.365 140.806  1.00 28.65           C
ATOM   1084  OG  SER A 181      17.473  24.255 141.639  1.00 31.98           O
ATOM   1085  N   ASN A 182      17.247  21.604 143.731  1.00 22.43           N
ATOM   1086  CA  ASN A 182      18.195  20.748 144.492  1.00 21.37           C
ATOM   1087  C   ASN A 182      17.541  19.536 145.137  1.00 19.38           C
ATOM   1088  O   ASN A 182      17.631  19.302 146.338  1.00 18.56           O
ATOM   1089  CB  ASN A 182      19.027  21.552 145.496  1.00 23.18           C
ATOM   1090  CG  ASN A 182      20.181  22.257 144.825  1.00 25.44           C
ATOM   1091  OD1 ASN A 182      19.997  23.329 144.282  1.00 28.12           O
ATOM   1092  ND2 ASN A 182      21.386  21.650 144.849  1.00 26.04           N
ATOM   1093  N   ASN A 183      16.936  18.736 144.277  1.00 18.14           N
ATOM   1094  CA  ASN A 183      16.199  17.561 144.676  1.00 17.33           C
ATOM   1095  C   ASN A 183      17.021  16.308 144.335  1.00 16.37           C
ATOM   1096  O   ASN A 183      17.936  16.382 143.525  1.00 15.44           O
ATOM   1097  CB  ASN A 183      14.833  17.567 143.982  1.00 17.39           C
ATOM   1098  CG  ASN A 183      14.936  17.363 142.492  1.00 17.03           C
ATOM   1099  OD1 ASN A 183      15.242  16.265 142.023  1.00 16.41           O
ATOM   1100  ND2 ASN A 183      14.719  18.422 141.737  1.00 17.69           N
ATOM   1101  N   PRO A 184      16.695  15.160 144.952  1.00 16.53           N
ATOM   1102  CA  PRO A 184      17.550  13.978 144.773  1.00 16.32           C
ATOM   1103  C   PRO A 184      17.822  13.571 143.328  1.00 15.62           C
ATOM   1104  O   PRO A 184      18.965  13.219 143.012  1.00 15.57           O
ATOM   1105  CB  PRO A 184      16.803  12.886 145.531  1.00 17.01           C
ATOM   1106  CG  PRO A 184      16.088  13.626 146.610  1.00 17.57           C
ATOM   1107  CD  PRO A 184      15.679  14.934 145.997  1.00 17.26           C
ATOM   1108  N   VAL A 185      16.806  13.648 142.462  1.00 15.08           N
ATOM   1109  CA  VAL A 185      16.955  13.235 141.071  1.00 14.98           C
ATOM   1110  C   VAL A 185      17.802  14.228 140.262  1.00 14.72           C
ATOM   1111  O   VAL A 185      18.737  13.813 139.573  1.00 14.62           O
ATOM   1112  CB  VAL A 185      15.586  12.993 140.404  1.00 15.70           C
ATOM   1113  CG1 VAL A 185      15.696  12.789 138.903  1.00 15.99           C
ATOM   1114  CG2 VAL A 185      14.897  11.792 141.059  1.00 16.41           C
ATOM   1115  N   SER A 186      17.476  15.515 140.315  1.00 14.94           N
ATOM   1116  CA  SER A 186      18.183  16.488 139.488  1.00 15.28           C
ATOM   1117  C   SER A 186      19.665  16.566 139.915  1.00 15.02           C
ATOM   1118  O   SER A 186      20.557  16.719 139.087  1.00 15.07           O
ATOM   1119  CB  SER A 186      17.562  17.883 139.599  1.00 16.42           C
ATOM   1120  OG  SER A 186      16.222  17.926 139.120  1.00 17.85           O
ATOM   1121  N   VAL A 187      19.897  16.514 141.219  1.00 14.98           N
ATOM   1122  CA  VAL A 187      21.250  16.583 141.754  1.00 15.33           C
ATOM   1123  C   VAL A 187      22.055  15.337 141.379  1.00 15.06           C
ATOM   1124  O   VAL A 187      23.241  15.454 141.020  1.00 15.35           O
ATOM   1125  CB  VAL A 187      21.245  16.854 143.255  1.00 16.01           C
ATOM   1126  CG1 VAL A 187      22.650  16.735 143.862  1.00 17.02           C
ATOM   1127  CG2 VAL A 187      20.703  18.240 143.502  1.00 16.76           C
ATOM   1128  N   PHE A 188      21.419  14.173 141.398  1.00 14.55           N
ATOM   1129  CA  PHE A 188      22.061  12.963 140.886  1.00 14.74           C
ATOM   1130  C   PHE A 188      22.518  13.133 139.432  1.00 14.61           C
ATOM   1131  O   PHE A 188      23.681  12.855 139.116  1.00 14.90           O
ATOM   1132  CB  PHE A 188      21.146  11.743 140.973  1.00 14.70           C
ATOM   1133  CG  PHE A 188      21.702  10.528 140.274  1.00 14.88           C
ATOM   1134  CD1 PHE A 188      22.530   9.624 140.952  1.00 15.79           C
ATOM   1135  CD2 PHE A 188      21.406  10.291 138.949  1.00 14.58           C
ATOM   1136  CE1 PHE A 188      23.030   8.494 140.314  1.00 16.64           C
ATOM   1137  CE2 PHE A 188      21.925   9.182 138.289  1.00 15.39           C
ATOM   1138  CZ  PHE A 188      22.730   8.273 138.974  1.00 16.41           C
ATOM   1139  N   TRP A 189      21.610  13.571 138.564  1.00 14.68           N
ATOM   1140  CA  TRP A 189      21.933  13.684 137.140  1.00 15.65           C
ATOM   1141  C   TRP A 189      22.990  14.748 136.843  1.00 16.44           C
ATOM   1142  O   TRP A 189      23.857  14.539 136.009  1.00 17.09           O
ATOM   1143  CB  TRP A 189      20.683  13.846 136.277  1.00 16.01           C
ATOM   1144  CG  TRP A 189      19.899  12.589 136.204  1.00 16.30           C
ATOM   1145  CD1 TRP A 189      18.676  12.361 136.760  1.00 16.49           C
ATOM   1146  CD2 TRP A 189      20.288  11.359 135.558  1.00 16.68           C
ATOM   1147  NE1 TRP A 189      18.278  11.071 136.504  1.00 17.20           N
ATOM   1148  CE2 TRP A 189      19.239  10.431 135.767  1.00 17.35           C
ATOM   1149  CE3 TRP A 189      21.422  10.952 134.831  1.00 16.80           C
ATOM   1150  CZ2 TRP A 189      19.275   9.116 135.265  1.00 18.37           C
ATOM   1151  CZ3 TRP A 189      21.470   9.640 134.336  1.00 17.65           C
ATOM   1152  CH2 TRP A 189      20.395   8.738 134.552  1.00 18.58           C
ATOM   1153  N   LYS A 190      22.936  15.855 137.568  1.00 17.23           N
ATOM   1154  CA  LYS A 190      23.947  16.902 137.492  1.00 18.99           C
ATOM   1155  C   LYS A 190      25.347  16.393 137.878  1.00 19.01           C
ATOM   1156  O   LYS A 190      26.316  16.690 137.194  1.00 20.00           O
ATOM   1157  CB  LYS A 190      23.508  18.042 138.408  1.00 20.67           C
ATOM   1158  CG  LYS A 190      24.410  19.236 138.492  1.00 23.34           C
ATOM   1159  CD  LYS A 190      23.702  20.406 139.196  1.00 25.26           C
ATOM   1160  CE  LYS A 190      23.524  20.109 140.689  1.00 25.61           C
ATOM   1161  NZ  LYS A 190      22.956  21.274 141.429  1.00 27.45           N
ATOM   1162  N   THR A 191      25.433  15.631 138.970  1.00 18.65           N
ATOM   1163  CA  THR A 191      26.693  15.067 139.435  1.00 19.56           C
ATOM   1164  C   THR A 191      27.287  14.035 138.447  1.00 19.28           C
ATOM   1165  O   THR A 191      28.443  14.159 138.058  1.00 19.55           O
ATOM   1166  CB  THR A 191      26.509  14.356 140.786  1.00 20.09           C
ATOM   1167  OG1 THR A 191      25.813  15.221 141.684  1.00 20.85           O
ATOM   1168  CG2 THR A 191      27.838  13.965 141.387  1.00 21.41           C
ATOM   1169  N   VAL A 192      26.494  13.041 138.043  1.00 18.63           N
ATOM   1170  CA  VAL A 192      27.006  11.981 137.166  1.00 19.23           C
ATOM   1171  C   VAL A 192      27.315  12.488 135.767  1.00 19.36           C
ATOM   1172  O   VAL A 192      28.276  12.028 135.157  1.00 20.31           O
ATOM   1173  CB  VAL A 192      26.131  10.697 137.078  1.00 19.28           C
ATOM   1174  CG1 VAL A 192      26.048  10.039 138.417  1.00 20.37           C
ATOM   1175  CG2 VAL A 192      24.728  10.948 136.529  1.00 18.75           C
ATOM   1176  N   SER A 193      26.541  13.440 135.259  1.00 19.33           N
ATOM   1177  CA  SER A 193      26.810  13.929 133.911  1.00 20.72           C
ATOM   1178  C   SER A 193      28.029  14.868 133.838  1.00 21.32           C
ATOM   1179  O   SER A 193      28.758  14.849 132.837  1.00 21.15           O
ATOM   1180  CB  SER A 193      25.544  14.490 133.273  1.00 21.86           C
ATOM   1181  OG  SER A 193      25.329  15.802 133.635  1.00 26.42           O
ATOM   1182  N   ARG A 194      28.285  15.633 134.905  1.00 21.66           N
ATOM   1183  CA  ARG A 194      29.519  16.416 135.011  1.00 24.10           C
ATOM   1184  C   ARG A 194      30.750  15.487 134.971  1.00 24.10           C
ATOM   1185  O   ARG A 194      31.663  15.699 134.193  1.00 23.31           O
ATOM   1186  CB  ARG A 194      29.545  17.286 136.297  1.00 25.86           C
ATOM   1187  CG  ARG A 194      30.739  18.239 136.370  1.00 29.52           C
ATOM   1188  CD  ARG A 194      30.755  19.200 137.577  1.00 32.09           C
ATOM   1189  NE  ARG A 194      30.504  18.491 138.836  1.00 33.19           N
ATOM   1190  CZ  ARG A 194      31.351  17.641 139.424  1.00 35.51           C
ATOM   1191  NH1 ARG A 194      32.540  17.380 138.906  1.00 37.17           N
ATOM   1192  NH2 ARG A 194      30.998  17.024 140.553  1.00 37.90           N
ATOM   1193  N   ARG A 195      30.754  14.451 135.798  1.00 24.34           N
ATOM   1194  CA  ARG A 195      31.892  13.508 135.852  1.00 25.96           C
ATOM   1195  C   ARG A 195      32.147  12.760 134.544  1.00 24.01           C
ATOM   1196  O   ARG A 195      33.295  12.549 134.155  1.00 23.69           O
ATOM   1197  CB  ARG A 195      31.667  12.483 136.942  1.00 28.19           C
ATOM   1198  CG  ARG A 195      31.846  13.045 138.331  1.00 32.06           C
ATOM   1199  CD  ARG A 195      31.447  11.996 139.354  1.00 35.87           C
ATOM   1200  NE  ARG A 195      31.945  12.325 140.684  1.00 41.62           N
ATOM   1201  CZ  ARG A 195      33.026  11.812 141.272  1.00 43.21           C
ATOM   1202  NH1 ARG A 195      33.796  10.893 140.688  1.00 43.76           N
ATOM   1203  NH2 ARG A 195      33.329  12.228 142.493  1.00 48.59           N
ATOM   1204  N   PHE A 196      31.057  12.348 133.907  1.00 22.39           N
ATOM   1205  CA  PHE A 196      31.078  11.725 132.587  1.00 22.66           C
ATOM   1206  C   PHE A 196      31.690  12.666 131.535  1.00 23.36           C
ATOM   1207  O   PHE A 196      32.595  12.275 130.801  1.00 24.39           O
ATOM   1208  CB  PHE A 196      29.658  11.333 132.202  1.00 21.33           C
ATOM   1209  CG  PHE A 196      29.564  10.431 131.017  1.00 21.33           C
ATOM   1210  CD1 PHE A 196      30.168   9.181 131.031  1.00 21.92           C
ATOM   1211  CD2 PHE A 196      28.803  10.802 129.903  1.00 21.41           C
ATOM   1212  CE1 PHE A 196      30.063   8.336 129.937  1.00 23.02           C
ATOM   1213  CE2 PHE A 196      28.683   9.956 128.810  1.00 22.37           C
ATOM   1214  CZ  PHE A 196      29.320   8.720 128.823  1.00 22.97           C
ATOM   1215  N   ALA A 197      31.225  13.903 131.486  1.00 23.53           N
ATOM   1216  CA  ALA A 197      31.799  14.886 130.576  1.00 25.26           C
ATOM   1217  C   ALA A 197      33.273  15.176 130.907  1.00 26.97           C
ATOM   1218  O   ALA A 197      34.078  15.286 130.001  1.00 26.43           O
ATOM   1219  CB  ALA A 197      30.989  16.174 130.577  1.00 25.49           C
ATOM   1220  N   GLU A 198      33.619  15.272 132.192  1.00 24.91           N
ATOM   1221  CA  GLU A 198      35.032  15.463 132.598  1.00 27.94           C
ATOM   1222  C   GLU A 198      35.937  14.308 132.204  1.00 29.71           C
ATOM   1223  O   GLU A 198      37.118  14.515 132.008  1.00 33.50           O
ATOM   1224  CB  GLU A 198      35.152  15.693 134.092  1.00 30.73           C
ATOM   1225  CG  GLU A 198      34.676  17.073 134.501  1.00 33.18           C
ATOM   1226  CD  GLU A 198      34.528  17.246 136.002  1.00 37.88           C
ATOM   1227  OE1 GLU A 198      34.530  16.234 136.732  1.00 41.87           O
ATOM   1228  OE2 GLU A 198      34.390  18.406 136.452  1.00 40.30           O
ATOM   1229  N   ALA A 199      35.372  13.111 132.079  1.00 30.82           N
ATOM   1230  CA  ALA A 199      36.110  11.909 131.700  1.00 31.80           C
ATOM   1231  C   ALA A 199      36.442  11.817 130.215  1.00 31.24           C
ATOM   1232  O   ALA A 199      37.338  11.061 129.851  1.00 32.17           O
ATOM   1233  CB  ALA A 199      35.324  10.669 132.108  1.00 32.98           C
ATOM   1234  N   ALA A 200      35.717  12.553 129.367  1.00 29.15           N
ATOM   1235  CA  ALA A 200      35.819  12.397 127.926  1.00 27.80           C
ATOM   1236  C   ALA A 200      37.129  12.929 127.363  1.00 28.04           C
ATOM   1237  O   ALA A 200      37.740  13.811 127.944  1.00 28.48           O
ATOM   1238  CB  ALA A 200      34.644  13.076 127.240  1.00 26.61           C
ATOM   1239  N   CYS A 201      37.542  12.391 126.217  1.00 28.57           N
ATOM   1240  CA  CYS A 201      38.790  12.802 125.565  1.00 31.09           C
ATOM   1241  C   CYS A 201      38.731  12.566 124.059  1.00 29.65           C
ATOM   1242  O   CYS A 201      37.815  11.915 123.572  1.00 27.25           O
ATOM   1243  CB  CYS A 201      39.975  12.035 126.165  1.00 35.04           C
ATOM   1244  SG  CYS A 201      40.180  10.379 125.470  1.00 40.56           S
ATOM   1245  N   ASP A 202      39.741  13.078 123.354  1.00 29.87           N
ATOM   1246  CA  ASP A 202      39.876  12.987 121.897  1.00 30.79           C
ATOM   1247  C   ASP A 202      38.685  13.640 121.163  1.00 28.44           C
ATOM   1248  O   ASP A 202      38.493  14.849 121.292  1.00 29.15           O
ATOM   1249  CB  ASP A 202      40.144  11.538 121.445  1.00 33.29           C
ATOM   1250  CG  ASP A 202      41.432  10.956 122.018  1.00 37.03           C
ATOM   1251  OD1 ASP A 202      42.101  11.621 122.848  1.00 37.93           O
ATOM   1252  OD2 ASP A 202      41.776   9.816 121.616  1.00 41.01           O
ATOM   1253  N   VAL A 203      37.922  12.870 120.380  1.00 27.76           N
ATOM   1254  CA  VAL A 203      36.690  13.350 119.760  1.00 27.17           C
ATOM   1255  C   VAL A 203      35.536  12.870 120.629  1.00 26.16           C
ATOM   1256  O   VAL A 203      35.366  11.682 120.844  1.00 24.88           O
ATOM   1257  CB  VAL A 203      36.500  12.842 118.309  1.00 28.50           C
ATOM   1258  CG1 VAL A 203      35.265  13.474 117.669  1.00 27.54           C
ATOM   1259  CG2 VAL A 203      37.740  13.136 117.450  1.00 30.31           C
ATOM   1260  N   VAL A 204      34.775  13.822 121.158  1.00 26.46           N
ATOM   1261  CA  VAL A 204      33.546  13.541 121.883  1.00 25.45           C
ATOM   1262  C   VAL A 204      32.440  13.783 120.876  1.00 24.47           C
ATOM   1263  O   VAL A 204      32.497  14.769 120.123  1.00 24.49           O
ATOM   1264  CB  VAL A 204      33.355  14.487 123.078  1.00 25.87           C
ATOM   1265  CG1 VAL A 204      32.181  14.023 123.922  1.00 26.67           C
ATOM   1266  CG2 VAL A 204      34.607  14.519 123.917  1.00 27.06           C
ATOM   1267  N   HIS A 205      31.444  12.907 120.871  1.00 23.25           N
ATOM   1268  CA  HIS A 205      30.307  13.028 119.950  1.00 23.51           C
ATOM   1269  C   HIS A 205      29.032  13.411 120.692  1.00 21.37           C
ATOM   1270  O   HIS A 205      28.839  13.002 121.830  1.00 20.44           O
ATOM   1271  CB  HIS A 205      30.098  11.716 119.211  1.00 25.39           C
ATOM   1272  CG  HIS A 205      31.339  11.194 118.565  1.00 28.55           C
ATOM   1273  ND1 HIS A 205      32.262  10.424 119.244  1.00 30.23           N
ATOM   1274  CD2 HIS A 205      31.817  11.335 117.308  1.00 30.01           C
ATOM   1275  CE1 HIS A 205      33.251  10.105 118.431  1.00 30.76           C
ATOM   1276  NE2 HIS A 205      33.004  10.643 117.250  1.00 32.19           N
ATOM   1277  N   VAL A 206      28.182  14.207 120.048  1.00 21.33           N
ATOM   1278  CA  VAL A 206      26.856  14.552 120.589  1.00 21.41           C
ATOM   1279  C   VAL A 206      25.794  14.365 119.513  1.00 22.21           C
ATOM   1280  O   VAL A 206      25.903  14.935 118.427  1.00 22.04           O
ATOM   1281  CB  VAL A 206      26.781  15.982 121.183  1.00 21.58           C
ATOM   1282  CG1 VAL A 206      27.154  17.057 120.166  1.00 22.86           C
ATOM   1283  CG2 VAL A 206      25.401  16.264 121.774  1.00 21.48           C
ATOM   1284  N   MET A 207      24.780  13.557 119.822  1.00 22.31           N
ATOM   1285  CA  MET A 207      23.621  13.426 118.966  1.00 23.81           C
ATOM   1286  C   MET A 207      22.590  14.530 119.301  1.00 24.38           C
ATOM   1287  O   MET A 207      22.272  14.777 120.482  1.00 23.93           O
ATOM   1288  CB  MET A 207      23.034  12.040 119.132  1.00 25.43           C
ATOM   1289  CG  MET A 207      22.072  11.643 118.035  1.00 27.85           C
ATOM   1290  SD  MET A 207      21.483   9.943 118.206  1.00 31.18           S
ATOM   1291  CE  MET A 207      22.980   9.030 117.836  1.00 30.51           C
ATOM   1292  N   LEU A 208      22.087  15.190 118.254  1.00 23.77           N
ATOM   1293  CA  LEU A 208      21.081  16.248 118.354  1.00 24.14           C
ATOM   1294  C   LEU A 208      19.930  15.995 117.380  1.00 25.47           C
ATOM   1295  O   LEU A 208      20.123  15.387 116.311  1.00 25.37           O
ATOM   1296  CB  LEU A 208      21.691  17.602 118.027  1.00 24.35           C
ATOM   1297  CG  LEU A 208      22.936  18.054 118.777  1.00 25.02           C
ATOM   1298  CD1 LEU A 208      23.446  19.340 118.150  1.00 25.82           C
ATOM   1299  CD2 LEU A 208      22.627  18.258 120.247  1.00 25.97           C
ATOM   1300  N   ASP A 209      18.744  16.485 117.753  1.00 25.52           N
ATOM   1301  CA  ASP A 209      17.505  16.255 117.008  1.00 27.75           C
ATOM   1302  C   ASP A 209      17.262  17.391 116.018  1.00 27.50           C
ATOM   1303  O   ASP A 209      16.865  18.485 116.411  1.00 28.74           O
ATOM   1304  CB  ASP A 209      16.332  16.130 117.994  1.00 29.62           C
ATOM   1305  CG  ASP A 209      15.018  15.738 117.327  1.00 31.86           C
ATOM   1306  OD1 ASP A 209      14.882  15.823 116.089  1.00 34.26           O
ATOM   1307  OD2 ASP A 209      14.096  15.350 118.066  1.00 34.28           O
ATOM   1308  N   GLY A 210      17.487  17.105 114.740  1.00 27.07           N
ATOM   1309  CA  GLY A 210      17.242  18.044 113.651  1.00 30.04           C
ATOM   1310  C   GLY A 210      15.805  18.502 113.401  1.00 32.55           C
ATOM   1311  O   GLY A 210      15.613  19.492 112.705  1.00 33.65           O
ATOM   1312  N   SER A 211      14.809  17.790 113.951  1.00 34.48           N
ATOM   1313  CA  SER A 211      13.380  18.156 113.821  1.00 35.44           C
ATOM   1314  C   SER A 211      12.864  19.168 114.858  1.00 37.53           C
ATOM   1315  O   SER A 211      11.722  19.605 114.761  1.00 39.43           O
ATOM   1316  CB  SER A 211      12.510  16.901 113.938  1.00 35.62           C
ATOM   1317  OG  SER A 211      12.435  16.470 115.296  1.00 32.40           O
ATOM   1318  N   ARG A 212      13.675  19.510 115.857  1.00 39.05           N
ATOM   1319  CA  ARG A 212      13.266  20.455 116.909  1.00 40.99           C
ATOM   1320  C   ARG A 212      13.376  21.889 116.395  1.00 41.59           C
ATOM   1321  O   ARG A 212      14.128  22.158 115.456  1.00 40.97           O
ATOM   1322  CB  ARG A 212      14.180  20.323 118.135  1.00 41.16           C
ATOM   1323  CG  ARG A 212      14.225  18.949 118.759  1.00 41.57           C
ATOM   1324  CD  ARG A 212      13.009  18.699 119.613  1.00 45.25           C
ATOM   1325  NE  ARG A 212      13.060  17.400 120.284  1.00 47.87           N
ATOM   1326  CZ  ARG A 212      12.267  17.038 121.295  1.00 46.96           C
ATOM   1327  NH1 ARG A 212      11.358  17.875 121.793  1.00 47.01           N
ATOM   1328  NH2 ARG A 212      12.395  15.826 121.823  1.00 47.33           N
ATOM   1329  N   SER A 213      12.650  22.801 117.035  1.00 43.18           N
ATOM   1330  CA  SER A 213      12.748  24.239 116.745  1.00 45.91           C
ATOM   1331  C   SER A 213      14.095  24.843 117.165  1.00 44.55           C
ATOM   1332  O   SER A 213      14.543  25.809 116.555  1.00 46.10           O
ATOM   1333  CB  SER A 213      11.598  25.003 117.417  1.00 50.28           C
ATOM   1334  OG  SER A 213      11.310  24.454 118.691  1.00 54.10           O
ATOM   1335  N   LYS A 214      14.701  24.300 118.225  1.00 42.78           N
ATOM   1336  CA  LYS A 214      16.098  24.570 118.580  1.00 40.83           C
ATOM   1337  C   LYS A 214      16.834  23.235 118.557  1.00 37.63           C
ATOM   1338  O   LYS A 214      16.639  22.410 119.447  1.00 36.21           O
ATOM   1339  CB  LYS A 214      16.224  25.178 119.981  1.00 42.05           C
ATOM   1340  CG  LYS A 214      15.611  26.554 120.155  1.00 46.21           C
ATOM   1341  CD  LYS A 214      16.029  27.140 121.500  1.00 48.32           C
ATOM   1342  CE  LYS A 214      15.326  28.448 121.809  1.00 52.26           C
ATOM   1343  NZ  LYS A 214      13.881  28.257 122.102  1.00 54.22           N
ATOM   1344  N   ILE A 215      17.671  23.021 117.541  1.00 36.35           N
ATOM   1345  CA  ILE A 215      18.414  21.768 117.415  1.00 33.07           C
ATOM   1346  C   ILE A 215      19.335  21.626 118.629  1.00 32.85           C
ATOM   1347  O   ILE A 215      19.339  20.590 119.286  1.00 30.60           O
ATOM   1348  CB  ILE A 215      19.202  21.681 116.083  1.00 32.91           C
ATOM   1349  CG1 ILE A 215      18.219  21.687 114.893  1.00 34.47           C
ATOM   1350  CG2 ILE A 215      20.060  20.416 116.058  1.00 30.92           C
ATOM   1351  CD1 ILE A 215      18.829  21.968 113.529  1.00 34.92           C
ATOM   1352  N   PHE A 216      20.092  22.682 118.917  1.00 33.74           N
ATOM   1353  CA  PHE A 216      20.853  22.811 120.167  1.00 32.86           C
ATOM   1354  C   PHE A 216      20.113  23.793 121.073  1.00 35.59           C
ATOM   1355  O   PHE A 216      19.718  24.870 120.628  1.00 37.03           O
ATOM   1356  CB  PHE A 216      22.278  23.307 119.903  1.00 31.75           C
ATOM   1357  CG  PHE A 216      23.011  23.777 121.143  1.00 31.48           C
ATOM   1358  CD1 PHE A 216      23.465  22.869 122.083  1.00 30.08           C
ATOM   1359  CD2 PHE A 216      23.257  25.137 121.357  1.00 33.57           C
ATOM   1360  CE1 PHE A 216      24.131  23.295 123.222  1.00 30.56           C
ATOM   1361  CE2 PHE A 216      23.934  25.564 122.487  1.00 33.36           C
ATOM   1362  CZ  PHE A 216      24.370  24.644 123.419  1.00 32.43           C
ATOM   1363  N   ASP A 217      19.943  23.410 122.336  1.00 37.07           N
ATOM   1364  CA  ASP A 217      19.286  24.237 123.338  1.00 40.84           C
ATOM   1365  C   ASP A 217      20.253  24.454 124.497  1.00 41.38           C
ATOM   1366  O   ASP A 217      20.684  23.497 125.157  1.00 35.83           O
ATOM   1367  CB  ASP A 217      18.014  23.549 123.826  1.00 43.55           C
ATOM   1368  CG  ASP A 217      17.320  24.319 124.924  1.00 51.11           C
ATOM   1369  OD1 ASP A 217      17.171  25.556 124.793  1.00 57.84           O
ATOM   1370  OD2 ASP A 217      16.936  23.687 125.931  1.00 56.65           O
ATOM   1371  N   LYS A 218      20.590  25.720 124.728  1.00 44.34           N
ATOM   1372  CA  LYS A 218      21.456  26.134 125.837  1.00 47.45           C
ATOM   1373  C   LYS A 218      20.935  25.711 127.226  1.00 49.01           C
ATOM   1374  O   LYS A 218      21.729  25.432 128.129  1.00 50.76           O
ATOM   1375  CB  LYS A 218      21.636  27.646 125.800  1.00 52.03           C
ATOM   1376  CG  LYS A 218      22.771  28.152 126.665  1.00 55.63           C
ATOM   1377  CD  LYS A 218      22.685  29.654 126.896  1.00 60.60           C
ATOM   1378  CE  LYS A 218      23.755  30.089 127.887  1.00 64.13           C
ATOM   1379  NZ  LYS A 218      25.138  29.857 127.356  1.00 63.84           N
ATOM   1380  N   ASP A 219      19.615  25.641 127.388  1.00 49.82           N
ATOM   1381  CA  ASP A 219      19.015  25.328 128.688  1.00 51.42           C
ATOM   1382  C   ASP A 219      18.909  23.833 129.035  1.00 48.97           C
ATOM   1383  O   ASP A 219      18.373  23.493 130.098  1.00 56.30           O
ATOM   1384  CB  ASP A 219      17.648  26.006 128.799  1.00 54.37           C
ATOM   1385  CG  ASP A 219      17.731  27.506 128.565  1.00 57.04           C
ATOM   1386  OD1 ASP A 219      18.353  28.212 129.382  1.00 63.99           O
ATOM   1387  OD2 ASP A 219      17.193  27.984 127.551  1.00 59.72           O
ATOM   1388  N   SER A 220      19.437  22.949 128.189  1.00 41.99           N
ATOM   1389  CA  SER A 220      19.433  21.506 128.454  1.00 41.07           C
ATOM   1390  C   SER A 220      20.648  21.076 129.275  1.00 40.09           C
ATOM   1391  O   SER A 220      21.582  21.851 129.449  1.00 41.77           O
ATOM   1392  CB  SER A 220      19.443  20.736 127.126  1.00 39.47           C
ATOM   1393  OG  SER A 220      20.636  20.994 126.372  1.00 38.27           O
ATOM   1394  N   THR A 221      20.645  19.824 129.739  1.00 38.55           N
ATOM   1395  CA  THR A 221      21.787  19.232 130.453  1.00 37.81           C
ATOM   1396  C   THR A 221      23.058  19.331 129.613  1.00 35.43           C
ATOM   1397  O   THR A 221      24.123  19.683 130.120  1.00 33.86           O
ATOM   1398  CB  THR A 221      21.568  17.737 130.785  1.00 38.47           C
ATOM   1399  OG1 THR A 221      20.297  17.566 131.422  1.00 43.96           O
ATOM   1400  CG2 THR A 221      22.669  17.200 131.726  1.00 38.01           C
ATOM   1401  N   PHE A 222      22.930  18.996 128.330  1.00 33.23           N
ATOM   1402  CA  PHE A 222      24.030  19.124 127.406  1.00 29.79           C
ATOM   1403  C   PHE A 222      24.531  20.571 127.310  1.00 30.18           C
ATOM   1404  O   PHE A 222      25.727  20.821 127.417  1.00 28.64           O
ATOM   1405  CB  PHE A 222      23.681  18.606 126.006  1.00 26.82           C
ATOM   1406  CG  PHE A 222      24.783  18.848 125.019  1.00 25.51           C
ATOM   1407  CD1 PHE A 222      25.999  18.177 125.145  1.00 24.96           C
ATOM   1408  CD2 PHE A 222      24.651  19.797 124.023  1.00 25.66           C
ATOM   1409  CE1 PHE A 222      27.039  18.424 124.276  1.00 23.87           C
ATOM   1410  CE2 PHE A 222      25.684  20.041 123.147  1.00 24.78           C
ATOM   1411  CZ  PHE A 222      26.878  19.360 123.271  1.00 24.46           C
ATOM   1412  N   GLY A 223      23.599  21.500 127.114  1.00 32.12           N
ATOM   1413  CA  GLY A 223      23.920  22.889 126.827  1.00 34.62           C
ATOM   1414  C   GLY A 223      24.343  23.761 127.995  1.00 37.86           C
ATOM   1415  O   GLY A 223      24.904  24.836 127.780  1.00 42.26           O
ATOM   1416  N   SER A 224      24.051  23.324 129.218  1.00 37.14           N
ATOM   1417  CA  SER A 224      24.391  24.067 130.424  1.00 40.08           C
ATOM   1418  C   SER A 224      25.366  23.360 131.351  1.00 39.33           C
ATOM   1419  O   SER A 224      25.874  23.999 132.243  1.00 43.62           O
ATOM   1420  CB  SER A 224      23.125  24.342 131.233  1.00 43.55           C
ATOM   1421  OG  SER A 224      22.786  23.197 131.997  1.00 43.04           O
ATOM   1422  N   VAL A 225      25.585  22.057 131.199  1.00 37.38           N
ATOM   1423  CA  VAL A 225      26.476  21.315 132.091  1.00 36.76           C
ATOM   1424  C   VAL A 225      27.585  20.619 131.307  1.00 33.99           C
ATOM   1425  O   VAL A 225      28.752  20.921 131.520  1.00 35.62           O
ATOM   1426  CB  VAL A 225      25.704  20.319 132.995  1.00 37.20           C
ATOM   1427  CG1 VAL A 225      26.654  19.362 133.713  1.00 37.22           C
ATOM   1428  CG2 VAL A 225      24.872  21.082 134.017  1.00 40.34           C
ATOM   1429  N   GLU A 226      27.231  19.694 130.422  1.00 27.69           N
ATOM   1430  CA  GLU A 226      28.230  18.849 129.780  1.00 29.04           C
ATOM   1431  C   GLU A 226      29.200  19.671 128.922  1.00 26.46           C
ATOM   1432  O   GLU A 226      30.420  19.433 128.949  1.00 25.76           O
ATOM   1433  CB  GLU A 226      27.562  17.708 128.987  1.00 33.93           C
ATOM   1434  CG  GLU A 226      26.930  16.665 129.914  1.00 39.37           C
ATOM   1435  CD  GLU A 226      25.998  15.682 129.228  1.00 46.96           C
ATOM   1436  OE1 GLU A 226      25.105  16.125 128.472  1.00 49.99           O
ATOM   1437  OE2 GLU A 226      26.136  14.460 129.489  1.00 53.28           O
ATOM   1438  N   VAL A 227      28.669  20.678 128.237  1.00 24.65           N
ATOM   1439  CA  VAL A 227      29.452  21.476 127.301  1.00 24.79           C
ATOM   1440  C   VAL A 227      30.519  22.319 128.034  1.00 23.28           C
ATOM   1441  O   VAL A 227      31.601  22.567 127.494  1.00 24.29           O
ATOM   1442  CB  VAL A 227      28.508  22.310 126.377  1.00 27.26           C
ATOM   1443  CG1 VAL A 227      28.188  23.695 126.937  1.00 28.39           C
ATOM   1444  CG2 VAL A 227      29.079  22.423 125.010  1.00 29.86           C
ATOM   1445  N   HIS A 228      30.232  22.716 129.270  1.00 21.67           N
ATOM   1446  CA  HIS A 228      31.192  23.449 130.087  1.00 21.75           C
ATOM   1447  C   HIS A 228      32.126  22.570 130.908  1.00 22.25           C
ATOM   1448  O   HIS A 228      32.995  23.087 131.611  1.00 22.97           O
ATOM   1449  CB  HIS A 228      30.463  24.445 130.999  1.00 22.57           C
ATOM   1450  CG  HIS A 228      29.820  25.560 130.247  1.00 23.71           C
ATOM   1451  ND1 HIS A 228      30.548  26.595 129.705  1.00 25.79           N
ATOM   1452  CD2 HIS A 228      28.525  25.792 129.917  1.00 23.95           C
ATOM   1453  CE1 HIS A 228      29.728  27.433 129.093  1.00 27.52           C
ATOM   1454  NE2 HIS A 228      28.497  26.965 129.200  1.00 26.19           N
ATOM   1455  N   ASN A 229      31.953  21.251 130.824  1.00 21.52           N
ATOM   1456  CA  ASN A 229      32.750  20.324 131.608  1.00 22.94           C
ATOM   1457  C   ASN A 229      33.646  19.395 130.815  1.00 23.26           C
ATOM   1458  O   ASN A 229      34.377  18.591 131.398  1.00 25.11           O
ATOM   1459  CB  ASN A 229      31.821  19.596 132.569  1.00 24.18           C
ATOM   1460  CG  ASN A 229      31.459  20.477 133.751  1.00 25.28           C
ATOM   1461  OD1 ASN A 229      32.272  20.685 134.644  1.00 28.73           O
ATOM   1462  ND2 ASN A 229      30.268  21.010 133.746  1.00 24.44           N
ATOM   1463  N   LEU A 230      33.609  19.541 129.496  1.00 22.96           N
ATOM   1464  CA  LEU A 230      34.593  18.939 128.612  1.00 23.96           C
ATOM   1465  C   LEU A 230      35.895  19.673 128.889  1.00 25.40           C
ATOM   1466  O   LEU A 230      35.894  20.896 129.008  1.00 26.32           O
ATOM   1467  CB  LEU A 230      34.182  19.121 127.149  1.00 23.24           C
ATOM   1468  CG  LEU A 230      32.876  18.452 126.686  1.00 24.05           C
ATOM   1469  CD1 LEU A 230      32.566  18.797 125.234  1.00 24.79           C
ATOM   1470  CD2 LEU A 230      32.873  16.944 126.887  1.00 25.85           C
ATOM   1471  N   GLN A 231      36.991  18.941 129.042  1.00 27.47           N
ATOM   1472  CA  GLN A 231      38.269  19.562 129.382  1.00 31.42           C
ATOM   1473  C   GLN A 231      39.101  19.743 128.108  1.00 31.56           C
ATOM   1474  O   GLN A 231      39.393  18.748 127.444  1.00 29.78           O
ATOM   1475  CB  GLN A 231      39.024  18.714 130.411  1.00 36.45           C
ATOM   1476  CG  GLN A 231      38.116  18.158 131.494  1.00 38.90           C
ATOM   1477  CD  GLN A 231      38.847  17.711 132.736  1.00 46.19           C
ATOM   1478  OE1 GLN A 231      39.422  16.619 132.768  1.00 50.80           O
ATOM   1479  NE2 GLN A 231      38.807  18.535 133.783  1.00 50.68           N
ATOM   1480  N   PRO A 232      39.478  21.001 127.759  1.00 33.16           N
ATOM   1481  CA  PRO A 232      40.327  21.320 126.582  1.00 35.63           C
ATOM   1482  C   PRO A 232      41.628  20.525 126.479  1.00 37.92           C
ATOM   1483  O   PRO A 232      42.102  20.253 125.373  1.00 38.97           O
ATOM   1484  CB  PRO A 232      40.643  22.801 126.764  1.00 39.07           C
ATOM   1485  CG  PRO A 232      39.502  23.322 127.555  1.00 38.58           C
ATOM   1486  CD  PRO A 232      39.086  22.226 128.478  1.00 35.57           C
ATOM   1487  N   GLU A 233      42.209  20.165 127.615  1.00 41.17           N
ATOM   1488  CA  GLU A 233      43.357  19.242 127.612  1.00 46.22           C
ATOM   1489  C   GLU A 233      42.930  17.966 126.866  1.00 44.08           C
ATOM   1490  O   GLU A 233      43.365  17.712 125.729  1.00 47.55           O
ATOM   1491  CB  GLU A 233      43.859  18.907 129.041  1.00 51.48           C
ATOM   1492  CG  GLU A 233      43.970  20.080 130.019  1.00 57.33           C
ATOM   1493  CD  GLU A 233      42.683  20.356 130.802  1.00 58.97           C
ATOM   1494  OE1 GLU A 233      42.039  19.399 131.298  1.00 62.27           O
ATOM   1495  OE2 GLU A 233      42.307  21.540 130.923  1.00 64.16           O
ATOM   1496  N   LYS A 234      41.991  17.243 127.468  1.00 39.11           N
ATOM   1497  CA  LYS A 234      41.637  15.899 127.040  1.00 37.24           C
ATOM   1498  C   LYS A 234      40.951  15.872 125.688  1.00 33.17           C
ATOM   1499  O   LYS A 234      41.157  14.942 124.909  1.00 32.60           O
ATOM   1500  CB  LYS A 234      40.691  15.248 128.057  1.00 38.00           C
ATOM   1501  CG  LYS A 234      41.294  15.070 129.423  1.00 42.26           C
ATOM   1502  CD  LYS A 234      40.242  14.717 130.463  1.00 43.92           C
ATOM   1503  CE  LYS A 234      39.935  13.232 130.493  1.00 47.24           C
ATOM   1504  NZ  LYS A 234      39.504  12.839 131.857  1.00 51.95           N
ATOM   1505  N   VAL A 235      40.112  16.875 125.444  1.00 29.96           N
ATOM   1506  CA  VAL A 235      39.175  16.858 124.342  1.00 29.57           C
ATOM   1507  C   VAL A 235      39.675  17.792 123.282  1.00 29.99           C
ATOM   1508  O   VAL A 235      39.767  18.995 123.508  1.00 31.92           O
ATOM   1509  CB  VAL A 235      37.761  17.298 124.770  1.00 28.12           C
ATOM   1510  CG1 VAL A 235      36.826  17.346 123.572  1.00 28.62           C
ATOM   1511  CG2 VAL A 235      37.211  16.329 125.802  1.00 29.53           C
ATOM   1512  N   GLN A 236      39.974  17.231 122.122  1.00 30.70           N
ATOM   1513  CA  GLN A 236      40.415  18.019 120.993  1.00 33.01           C
ATOM   1514  C   GLN A 236      39.196  18.556 120.250  1.00 33.79           C
ATOM   1515  O   GLN A 236      39.177  19.722 119.870  1.00 34.43           O
ATOM   1516  CB  GLN A 236      41.325  17.176 120.091  1.00 35.10           C
ATOM   1517  CG  GLN A 236      41.792  17.912 118.853  1.00 38.46           C
ATOM   1518  CD  GLN A 236      42.897  17.216 118.102  1.00 40.47           C
ATOM   1519  OE1 GLN A 236      43.273  16.089 118.412  1.00 40.09           O
ATOM   1520  NE2 GLN A 236      43.425  17.894 117.095  1.00 43.97           N
ATOM   1521  N   THR A 237      38.164  17.718 120.086  1.00 27.84           N
ATOM   1522  CA  THR A 237      37.048  18.035 119.196  1.00 27.32           C
ATOM   1523  C   THR A 237      35.683  17.554 119.715  1.00 26.47           C
ATOM   1524  O   THR A 237      35.559  16.435 120.228  1.00 26.45           O
ATOM   1525  CB  THR A 237      37.310  17.428 117.793  1.00 28.43           C
ATOM   1526  OG1 THR A 237      38.575  17.895 117.308  1.00 31.27           O
ATOM   1527  CG2 THR A 237      36.238  17.834 116.789  1.00 28.17           C
ATOM   1528  N   LEU A 238      34.676  18.413 119.573  1.00 26.21           N
ATOM   1529  CA  LEU A 238      33.283  18.025 119.744  1.00 25.86           C
ATOM   1530  C   LEU A 238      32.614  17.899 118.376  1.00 25.47           C
ATOM   1531  O   LEU A 238      32.481  18.900 117.661  1.00 25.63           O
ATOM   1532  CB  LEU A 238      32.514  19.044 120.577  1.00 26.02           C
ATOM   1533  CG  LEU A 238      31.031  18.641 120.765  1.00 26.17           C
ATOM   1534  CD1 LEU A 238      30.894  17.476 121.722  1.00 26.33           C
ATOM   1535  CD2 LEU A 238      30.185  19.795 121.249  1.00 26.35           C
ATOM   1536  N   GLU A 239      32.180  16.685 118.043  1.00 24.12           N
ATOM   1537  CA  GLU A 239      31.479  16.406 116.794  1.00 25.39           C
ATOM   1538  C   GLU A 239      29.981  16.188 117.039  1.00 24.16           C
ATOM   1539  O   GLU A 239      29.576  15.219 117.710  1.00 23.99           O
ATOM   1540  CB  GLU A 239      32.078  15.175 116.108  1.00 27.85           C
ATOM   1541  CG  GLU A 239      31.475  14.836 114.752  1.00 29.64           C
ATOM   1542  CD  GLU A 239      32.212  13.703 114.069  1.00 33.67           C
ATOM   1543  OE1 GLU A 239      33.332  13.924 113.567  1.00 39.90           O
ATOM   1544  OE2 GLU A 239      31.676  12.579 114.039  1.00 38.49           O
ATOM   1545  N   ALA A 240      29.175  17.080 116.471  1.00 23.15           N
ATOM   1546  CA  ALA A 240      27.723  16.990 116.527  1.00 23.52           C
ATOM   1547  C   ALA A 240      27.201  16.141 115.375  1.00 24.35           C
ATOM   1548  O   ALA A 240      27.620  16.330 114.218  1.00 25.54           O
ATOM   1549  CB  ALA A 240      27.103  18.390 116.482  1.00 23.40           C
ATOM   1550  N   TRP A 241      26.309  15.198 115.699  1.00 24.16           N
ATOM   1551  CA  TRP A 241      25.572  14.410 114.704  1.00 24.68           C
ATOM   1552  C   TRP A 241      24.127  14.907 114.695  1.00 24.85           C
ATOM   1553  O   TRP A 241      23.368  14.641 115.647  1.00 24.97           O
ATOM   1554  CB  TRP A 241      25.590  12.910 115.030  1.00 25.34           C
ATOM   1555  CG  TRP A 241      26.924  12.234 115.022  1.00 26.17           C
ATOM   1556  CD1 TRP A 241      28.085  12.713 114.500  1.00 26.71           C
ATOM   1557  CD2 TRP A 241      27.228  10.931 115.543  1.00 27.02           C
ATOM   1558  NE1 TRP A 241      29.097  11.811 114.679  1.00 27.77           N
ATOM   1559  CE2 TRP A 241      28.603  10.706 115.320  1.00 27.92           C
ATOM   1560  CE3 TRP A 241      26.477   9.946 116.197  1.00 27.92           C
ATOM   1561  CZ2 TRP A 241      29.247   9.526 115.708  1.00 29.93           C
ATOM   1562  CZ3 TRP A 241      27.111   8.771 116.588  1.00 30.62           C
ATOM   1563  CH2 TRP A 241      28.491   8.571 116.342  1.00 31.71           C
ATOM   1564  N   VAL A 242      23.754  15.654 113.657  1.00 24.05           N
ATOM   1565  CA  VAL A 242      22.402  16.204 113.558  1.00 25.26           C
ATOM   1566  C   VAL A 242      21.495  15.191 112.858  1.00 25.76           C
ATOM   1567  O   VAL A 242      21.667  14.922 111.679  1.00 26.18           O
ATOM   1568  CB  VAL A 242      22.373  17.558 112.823  1.00 25.78           C
ATOM   1569  CG1 VAL A 242      20.952  18.127 112.749  1.00 26.61           C
ATOM   1570  CG2 VAL A 242      23.283  18.540 113.530  1.00 25.62           C
ATOM   1571  N   ILE A 243      20.519  14.660 113.592  1.00 26.43           N
ATOM   1572  CA  ILE A 243      19.639  13.610 113.079  1.00 28.33           C
ATOM   1573  C   ILE A 243      18.462  14.238 112.350  1.00 29.14           C
ATOM   1574  O   ILE A 243      17.731  15.028 112.935  1.00 30.26           O
ATOM   1575  CB  ILE A 243      19.098  12.732 114.226  1.00 29.58           C
ATOM   1576  CG1 ILE A 243      20.246  12.209 115.115  1.00 29.47           C
ATOM   1577  CG2 ILE A 243      18.268  11.582 113.685  1.00 32.11           C
ATOM   1578  CD1 ILE A 243      21.411  11.570 114.394  1.00 29.78           C
ATOM   1579  N   HIS A 244      18.258  13.876 111.088  1.00 29.60           N
ATOM   1580  CA  HIS A 244      17.111  14.390 110.322  1.00 32.34           C
ATOM   1581  C   HIS A 244      15.873  13.525 110.524  1.00 35.33           C
ATOM   1582  O   HIS A 244      15.976  12.329 110.790  1.00 33.60           O
ATOM   1583  CB  HIS A 244      17.451  14.514 108.825  1.00 32.25           C
ATOM   1584  CG  HIS A 244      18.432  15.602 108.525  1.00 31.44           C
ATOM   1585  ND1 HIS A 244      18.127  16.681 107.721  1.00 32.64           N
ATOM   1586  CD2 HIS A 244      19.706  15.794 108.943  1.00 30.37           C
ATOM   1587  CE1 HIS A 244      19.176  17.479 107.644  1.00 32.18           C
ATOM   1588  NE2 HIS A 244      20.146  16.968 108.383  1.00 30.91           N
ATOM   1589  N   GLY A 245      14.709  14.161 110.408  1.00 40.11           N
ATOM   1590  CA  GLY A 245      13.409  13.504 110.557  1.00 43.99           C
ATOM   1591  C   GLY A 245      12.478  13.886 109.421  1.00 49.54           C
ATOM   1592  O   GLY A 245      12.702  13.497 108.270  1.00 59.37           O
ATOM   1593  N   SER A 250      15.419  17.059 102.443  1.00 49.21           N
ATOM   1594  CA  SER A 250      16.226  17.307 103.623  1.00 47.27           C
ATOM   1595  C   SER A 250      17.598  17.903 103.263  1.00 44.04           C
ATOM   1596  O   SER A 250      18.325  17.366 102.424  1.00 42.34           O
ATOM   1597  CB  SER A 250      16.394  16.017 104.424  1.00 48.91           C
ATOM   1598  OG  SER A 250      17.433  15.215 103.890  1.00 56.45           O
ATOM   1599  N   ARG A 251      17.944  18.992 103.942  1.00 42.11           N
ATOM   1600  CA  ARG A 251      19.075  19.838 103.588  1.00 41.29           C
ATOM   1601  C   ARG A 251      20.001  20.009 104.758  1.00 37.44           C
ATOM   1602  O   ARG A 251      19.563  19.974 105.891  1.00 33.90           O
ATOM   1603  CB  ARG A 251      18.571  21.225 103.225  1.00 43.48           C
ATOM   1604  CG  ARG A 251      17.634  21.250 102.043  1.00 46.37           C
ATOM   1605  CD  ARG A 251      18.333  20.841 100.763  1.00 48.63           C
ATOM   1606  NE  ARG A 251      17.922  21.758  99.713  1.00 54.12           N
ATOM   1607  CZ  ARG A 251      18.613  22.804  99.254  1.00 55.06           C
ATOM   1608  NH1 ARG A 251      19.835  23.109  99.684  1.00 55.35           N
ATOM   1609  NH2 ARG A 251      18.068  23.542  98.311  1.00 58.00           N
ATOM   1610  N   ASP A 252      21.269  20.268 104.457  1.00 36.90           N
ATOM   1611  CA  ASP A 252      22.320  20.498 105.455  1.00 36.54           C
ATOM   1612  C   ASP A 252      21.839  21.407 106.612  1.00 35.38           C
ATOM   1613  O   ASP A 252      21.373  22.507 106.365  1.00 35.77           O
ATOM   1614  CB  ASP A 252      23.528  21.118 104.736  1.00 37.59           C
ATOM   1615  CG  ASP A 252      24.770  21.214 105.605  1.00 37.36           C
ATOM   1616  OD1 ASP A 252      24.725  20.897 106.813  1.00 35.01           O
ATOM   1617  OD2 ASP A 252      25.815  21.606 105.051  1.00 39.75           O
ATOM   1618  N   LEU A 253      21.938  20.929 107.857  1.00 34.46           N
ATOM   1619  CA  LEU A 253      21.487  21.688 109.047  1.00 34.71           C
ATOM   1620  C   LEU A 253      22.636  22.257 109.898  1.00 33.28           C
ATOM   1621  O   LEU A 253      22.404  22.891 110.931  1.00 30.47           O
ATOM   1622  CB  LEU A 253      20.565  20.811 109.913  1.00 34.40           C
ATOM   1623  CG  LEU A 253      19.137  20.600 109.387  1.00 36.08           C
ATOM   1624  CD1 LEU A 253      18.418  19.521 110.181  1.00 36.10           C
ATOM   1625  CD2 LEU A 253      18.331  21.896 109.415  1.00 36.74           C
ATOM   1626  N   CYS A 254      23.868  22.095 109.428  1.00 34.25           N
ATOM   1627  CA  CYS A 254      25.043  22.495 110.192  1.00 35.38           C
ATOM   1628  C   CYS A 254      25.288  24.019 110.212  1.00 35.50           C
ATOM   1629  O   CYS A 254      26.175  24.479 110.930  1.00 35.50           O
ATOM   1630  CB  CYS A 254      26.278  21.700 109.713  1.00 37.27           C
ATOM   1631  SG  CYS A 254      26.219  19.950 110.228  1.00 39.64           S
ATOM   1632  N   GLN A 255      24.510  24.797 109.452  1.00 36.54           N
ATOM   1633  CA  GLN A 255      24.515  26.253 109.579  1.00 38.56           C
ATOM   1634  C   GLN A 255      23.307  26.783 110.323  1.00 36.43           C
ATOM   1635  O   GLN A 255      23.105  27.987 110.357  1.00 35.92           O
ATOM   1636  CB  GLN A 255      24.608  26.934 108.200  1.00 43.41           C
ATOM   1637  CG  GLN A 255      25.839  26.551 107.397  1.00 46.18           C
ATOM   1638  CD  GLN A 255      27.119  26.708 108.198  1.00 49.59           C
ATOM   1639  OE1 GLN A 255      27.382  27.773 108.758  1.00 54.93           O
ATOM   1640  NE2 GLN A 255      27.898  25.635 108.298  1.00 51.84           N
ATOM   1641  N   ASP A 256      22.510  25.906 110.930  1.00 36.03           N
ATOM   1642  CA  ASP A 256      21.389  26.347 111.776  1.00 36.55           C
ATOM   1643  C   ASP A 256      21.901  27.322 112.846  1.00 34.64           C
ATOM   1644  O   ASP A 256      22.966  27.093 113.421  1.00 31.21           O
ATOM   1645  CB  ASP A 256      20.726  25.142 112.449  1.00 36.37           C
ATOM   1646  CG  ASP A 256      19.527  25.530 113.299  1.00 39.18           C
ATOM   1647  OD1 ASP A 256      18.441  25.731 112.732  1.00 43.74           O
ATOM   1648  OD2 ASP A 256      19.667  25.618 114.533  1.00 40.34           O
ATOM   1649  N   PRO A 257      21.164  28.413 113.104  1.00 35.79           N
ATOM   1650  CA  PRO A 257      21.601  29.383 114.125  1.00 36.59           C
ATOM   1651  C   PRO A 257      22.013  28.778 115.473  1.00 34.71           C
ATOM   1652  O   PRO A 257      23.015  29.192 116.048  1.00 33.58           O
ATOM   1653  CB  PRO A 257      20.373  30.282 114.292  1.00 38.54           C
ATOM   1654  CG  PRO A 257      19.743  30.274 112.945  1.00 39.61           C
ATOM   1655  CD  PRO A 257      19.984  28.905 112.365  1.00 37.89           C
ATOM   1656  N   THR A 258      21.272  27.790 115.956  1.00 34.62           N
ATOM   1657  CA  THR A 258      21.617  27.148 117.244  1.00 33.83           C
ATOM   1658  C   THR A 258      22.905  26.322 117.157  1.00 32.39           C
ATOM   1659  O   THR A 258      23.660  26.276 118.122  1.00 33.17           O
ATOM   1660  CB  THR A 258      20.462  26.300 117.833  1.00 33.02           C
ATOM   1661  OG1 THR A 258      20.182  25.171 116.999  1.00 30.72           O
ATOM   1662  CG2 THR A 258      19.197  27.148 117.980  1.00 35.63           C
ATOM   1663  N   ILE A 259      23.171  25.699 116.006  1.00 32.92           N
ATOM   1664  CA  ILE A 259      24.444  24.981 115.797  1.00 32.52           C
ATOM   1665  C   ILE A 259      25.603  25.985 115.785  1.00 32.61           C
ATOM   1666  O   ILE A 259      26.659  25.712 116.337  1.00 32.66           O
ATOM   1667  CB  ILE A 259      24.435  24.125 114.507  1.00 33.32           C
ATOM   1668  CG1 ILE A 259      23.334  23.054 114.552  1.00 33.21           C
ATOM   1669  CG2 ILE A 259      25.794  23.468 114.247  1.00 32.75           C
ATOM   1670  CD1 ILE A 259      23.495  21.993 115.609  1.00 32.70           C
ATOM   1671  N   LYS A 260      25.389  27.149 115.186  1.00 34.00           N
ATOM   1672  CA  LYS A 260      26.383  28.234 115.211  1.00 36.71           C
ATOM   1673  C   LYS A 260      26.645  28.720 116.644  1.00 36.64           C
ATOM   1674  O   LYS A 260      27.759  29.085 116.980  1.00 35.90           O
ATOM   1675  CB  LYS A 260      25.933  29.420 114.336  1.00 39.46           C
ATOM   1676  CG  LYS A 260      25.679  29.079 112.871  1.00 40.96           C
ATOM   1677  CD  LYS A 260      26.841  29.441 111.962  1.00 43.63           C
ATOM   1678  CE  LYS A 260      28.123  28.738 112.369  1.00 44.32           C
ATOM   1679  NZ  LYS A 260      29.207  28.925 111.366  1.00 48.13           N
ATOM   1680  N   GLU A 261      25.607  28.723 117.477  1.00 38.46           N
ATOM   1681  CA  GLU A 261      25.735  29.072 118.905  1.00 38.74           C
ATOM   1682  C   GLU A 261      26.528  27.992 119.658  1.00 33.43           C
ATOM   1683  O   GLU A 261      27.399  28.313 120.458  1.00 32.67           O
ATOM   1684  CB  GLU A 261      24.352  29.267 119.520  1.00 42.26           C
ATOM   1685  CG  GLU A 261      24.334  29.746 120.966  1.00 47.94           C
ATOM   1686  CD  GLU A 261      22.987  29.514 121.653  1.00 55.76           C
ATOM   1687  OE1 GLU A 261      21.980  29.216 120.947  1.00 57.98           O
ATOM   1688  OE2 GLU A 261      22.943  29.627 122.909  1.00 63.18           O
ATOM   1689  N   LEU A 262      26.242  26.721 119.391  1.00 30.50           N
ATOM   1690  CA  LEU A 262      27.042  25.629 119.966  1.00 29.67           C
ATOM   1691  C   LEU A 262      28.525  25.753 119.568  1.00 28.56           C
ATOM   1692  O   LEU A 262      29.405  25.662 120.414  1.00 26.86           O
ATOM   1693  CB  LEU A 262      26.490  24.244 119.564  1.00 28.67           C
ATOM   1694  CG  LEU A 262      27.287  23.008 120.010  1.00 27.41           C
ATOM   1695  CD1 LEU A 262      27.502  23.015 121.520  1.00 27.15           C
ATOM   1696  CD2 LEU A 262      26.573  21.734 119.585  1.00 26.61           C
ATOM   1697  N   GLU A 263      28.777  25.977 118.282  1.00 28.60           N
ATOM   1698  CA  GLU A 263      30.134  26.155 117.765  1.00 30.66           C
ATOM   1699  C   GLU A 263      30.874  27.270 118.505  1.00 31.16           C
ATOM   1700  O   GLU A 263      32.041  27.113 118.869  1.00 31.05           O
ATOM   1701  CB  GLU A 263      30.088  26.477 116.267  1.00 33.60           C
ATOM   1702  CG  GLU A 263      31.463  26.629 115.612  1.00 36.45           C
ATOM   1703  CD  GLU A 263      31.393  26.961 114.135  1.00 40.75           C
ATOM   1704  OE1 GLU A 263      30.607  27.839 113.755  1.00 45.04           O
ATOM   1705  OE2 GLU A 263      32.144  26.357 113.341  1.00 45.90           O
ATOM   1706  N   SER A 264      30.179  28.387 118.701  1.00 31.83           N
ATOM   1707  CA  SER A 264      30.710  29.540 119.409  1.00 35.20           C
ATOM   1708  C   SER A 264      31.136  29.193 120.846  1.00 35.11           C
ATOM   1709  O   SER A 264      32.240  29.556 121.274  1.00 35.86           O
ATOM   1710  CB  SER A 264      29.668  30.665 119.391  1.00 38.10           C
ATOM   1711  OG  SER A 264      30.043  31.733 120.224  1.00 43.81           O
ATOM   1712  N   ILE A 265      30.278  28.470 121.568  1.00 34.25           N
ATOM   1713  CA  ILE A 265      30.578  28.029 122.941  1.00 33.58           C
ATOM   1714  C   ILE A 265      31.820  27.136 122.952  1.00 32.17           C
ATOM   1715  O   ILE A 265      32.775  27.382 123.690  1.00 31.16           O
ATOM   1716  CB  ILE A 265      29.384  27.264 123.573  1.00 32.62           C
ATOM   1717  CG1 ILE A 265      28.209  28.223 123.817  1.00 34.66           C
ATOM   1718  CG2 ILE A 265      29.790  26.577 124.881  1.00 31.94           C
ATOM   1719  CD1 ILE A 265      26.869  27.536 124.030  1.00 34.39           C
ATOM   1720  N   ILE A 266      31.792  26.112 122.110  1.00 31.75           N
ATOM   1721  CA  ILE A 266      32.890  25.157 121.993  1.00 33.06           C
ATOM   1722  C   ILE A 266      34.229  25.835 121.650  1.00 33.49           C
ATOM   1723  O   ILE A 266      35.240  25.555 122.303  1.00 33.13           O
ATOM   1724  CB  ILE A 266      32.536  24.070 120.942  1.00 33.54           C
ATOM   1725  CG1 ILE A 266      31.363  23.221 121.431  1.00 34.24           C
ATOM   1726  CG2 ILE A 266      33.722  23.175 120.612  1.00 33.43           C
ATOM   1727  CD1 ILE A 266      31.523  22.611 122.810  1.00 35.61           C
ATOM   1728  N   SER A 267      34.225  26.711 120.643  1.00 33.40           N
ATOM   1729  CA  SER A 267      35.438  27.452 120.211  1.00 35.00           C
ATOM   1730  C   SER A 267      35.983  28.344 121.306  1.00 35.38           C
ATOM   1731  O   SER A 267      37.191  28.368 121.557  1.00 36.15           O
ATOM   1732  CB  SER A 267      35.134  28.335 119.000  1.00 37.02           C
ATOM   1733  OG  SER A 267      34.643  27.553 117.929  1.00 40.19           O
ATOM   1734  N   LYS A 268      35.081  29.063 121.970  1.00 34.13           N
ATOM   1735  CA  LYS A 268      35.457  29.906 123.092  1.00 35.35           C
ATOM   1736  C   LYS A 268      36.125  29.096 124.210  1.00 34.26           C
ATOM   1737  O   LYS A 268      37.004  29.613 124.893  1.00 36.64           O
ATOM   1738  CB  LYS A 268      34.258  30.695 123.621  1.00 36.74           C
ATOM   1739  CG  LYS A 268      34.566  31.439 124.916  1.00 39.73           C
ATOM   1740  CD  LYS A 268      33.588  32.563 125.219  1.00 42.65           C
ATOM   1741  CE  LYS A 268      34.024  33.331 126.457  1.00 44.36           C
ATOM   1742  NZ  LYS A 268      32.936  34.223 126.932  1.00 46.48           N
ATOM   1743  N   ARG A 269      35.739  27.832 124.375  1.00 31.44           N
ATOM   1744  CA  ARG A 269      36.402  26.943 125.333  1.00 30.92           C
ATOM   1745  C   ARG A 269      37.669  26.242 124.800  1.00 31.47           C
ATOM   1746  O   ARG A 269      38.192  25.364 125.477  1.00 30.08           O
ATOM   1747  CB  ARG A 269      35.398  25.915 125.880  1.00 28.97           C
ATOM   1748  CG  ARG A 269      34.222  26.569 126.586  1.00 29.53           C
ATOM   1749  CD  ARG A 269      33.497  25.657 127.555  1.00 28.72           C
ATOM   1750  NE  ARG A 269      34.392  25.294 128.653  1.00 28.91           N
ATOM   1751  CZ  ARG A 269      34.869  24.079 128.900  1.00 27.49           C
ATOM   1752  NH1 ARG A 269      34.497  23.033 128.190  1.00 26.69           N
ATOM   1753  NH2 ARG A 269      35.704  23.904 129.905  1.00 29.04           N
ATOM   1754  N   ASN A 270      38.176  26.650 123.628  1.00 33.18           N
ATOM   1755  CA  ASN A 270      39.384  26.073 123.013  1.00 33.96           C
ATOM   1756  C   ASN A 270      39.307  24.586 122.660  1.00 31.87           C
ATOM   1757  O   ASN A 270      40.266  23.836 122.822  1.00 29.58           O
ATOM   1758  CB  ASN A 270      40.619  26.384 123.856  1.00 37.31           C
ATOM   1759  CG  ASN A 270      40.790  27.870 124.087  1.00 42.85           C
ATOM   1760  OD1 ASN A 270      40.750  28.670 123.142  1.00 45.84           O
ATOM   1761  ND2 ASN A 270      40.976  28.257 125.341  1.00 46.44           N
ATOM   1762  N   ILE A 271      38.142  24.186 122.156  1.00 31.00           N
ATOM   1763  CA  ILE A 271      37.903  22.858 121.639  1.00 29.28           C
ATOM   1764  C   ILE A 271      37.427  23.078 120.210  1.00 28.60           C
ATOM   1765  O   ILE A 271      36.743  24.065 119.930  1.00 28.59           O
ATOM   1766  CB  ILE A 271      36.855  22.116 122.513  1.00 28.21           C
ATOM   1767  CG1 ILE A 271      37.486  21.761 123.860  1.00 29.05           C
ATOM   1768  CG2 ILE A 271      36.319  20.846 121.829  1.00 26.84           C
ATOM   1769  CD1 ILE A 271      36.510  21.300 124.917  1.00 29.09           C
ATOM   1770  N   GLN A 272      37.822  22.181 119.306  1.00 28.70           N
ATOM   1771  CA  GLN A 272      37.432  22.265 117.908  1.00 30.08           C
ATOM   1772  C   GLN A 272      35.990  21.762 117.754  1.00 29.17           C
ATOM   1773  O   GLN A 272      35.530  20.903 118.520  1.00 28.29           O
ATOM   1774  CB  GLN A 272      38.391  21.436 117.039  1.00 32.22           C
ATOM   1775  CG  GLN A 272      39.848  21.917 117.093  1.00 35.13           C
ATOM   1776  CD  GLN A 272      40.818  21.022 116.345  1.00 38.23           C
ATOM   1777  OE1 GLN A 272      40.426  20.191 115.536  1.00 39.30           O
ATOM   1778  NE2 GLN A 272      42.102  21.199 116.609  1.00 41.80           N
ATOM   1779  N   PHE A 273      35.273  22.305 116.774  1.00 30.34           N
ATOM   1780  CA  PHE A 273      33.897  21.908 116.529  1.00 29.31           C
ATOM   1781  C   PHE A 273      33.756  21.382 115.123  1.00 31.26           C
ATOM   1782  O   PHE A 273      34.307  21.960 114.183  1.00 32.68           O
ATOM   1783  CB  PHE A 273      32.917  23.063 116.714  1.00 28.87           C
ATOM   1784  CG  PHE A 273      31.482  22.655 116.539  1.00 27.81           C
ATOM   1785  CD1 PHE A 273      30.836  21.923 117.523  1.00 27.31           C
ATOM   1786  CD2 PHE A 273      30.785  22.973 115.387  1.00 28.01           C
ATOM   1787  CE1 PHE A 273      29.518  21.526 117.372  1.00 26.23           C
ATOM   1788  CE2 PHE A 273      29.466  22.579 115.225  1.00 28.13           C
ATOM   1789  CZ  PHE A 273      28.829  21.856 116.223  1.00 26.45           C
ATOM   1790  N   SER A 274      32.964  20.317 115.002  1.00 29.88           N
ATOM   1791  CA  SER A 274      32.661  19.684 113.747  1.00 31.12           C
ATOM   1792  C   SER A 274      31.202  19.223 113.779  1.00 31.14           C
ATOM   1793  O   SER A 274      30.663  18.895 114.843  1.00 31.01           O
ATOM   1794  CB  SER A 274      33.624  18.523 113.551  1.00 33.36           C
ATOM   1795  OG  SER A 274      33.163  17.623 112.590  1.00 38.01           O
ATOM   1796  N   CYS A 275      30.556  19.241 112.619  1.00 30.74           N
ATOM   1797  CA  CYS A 275      29.132  18.954 112.520  1.00 31.32           C
ATOM   1798  C   CYS A 275      28.867  18.065 111.309  1.00 30.38           C
ATOM   1799  O   CYS A 275      29.401  18.304 110.233  1.00 29.51           O
ATOM   1800  CB  CYS A 275      28.320  20.260 112.440  1.00 33.67           C
ATOM   1801  SG  CYS A 275      26.526  20.025 112.309  1.00 38.08           S
ATOM   1802  N   LYS A 276      28.030  17.056 111.505  1.00 28.70           N
ATOM   1803  CA  LYS A 276      27.689  16.096 110.473  1.00 30.13           C
ATOM   1804  C   LYS A 276      26.197  15.912 110.460  1.00 28.41           C
ATOM   1805  O   LYS A 276      25.581  15.851 111.525  1.00 28.39           O
ATOM   1806  CB  LYS A 276      28.343  14.749 110.760  1.00 32.23           C
ATOM   1807  CG  LYS A 276      29.857  14.813 110.831  1.00 36.15           C
ATOM   1808  CD  LYS A 276      30.516  13.598 110.191  1.00 40.93           C
ATOM   1809  CE  LYS A 276      32.033  13.742 110.136  1.00 43.64           C
ATOM   1810  NZ  LYS A 276      32.464  15.003 109.465  1.00 45.44           N
ATOM   1811  N   ASN A 277      25.625  15.823 109.262  1.00 35.40           N
ATOM   1812  CA  ASN A 277      24.235  15.447 109.084  1.00 33.15           C
ATOM   1813  C   ASN A 277      24.099  13.937 109.000  1.00 32.00           C
ATOM   1814  O   ASN A 277      24.860  13.290 108.293  1.00 31.12           O
ATOM   1815  CB  ASN A 277      23.681  16.039 107.793  1.00 32.26           C
ATOM   1816  CG  ASN A 277      23.639  17.543 107.829  1.00 33.16           C
ATOM   1817  OD1 ASN A 277      22.671  18.114 108.314  1.00 32.12           O
ATOM   1818  ND2 ASN A 277      24.685  18.192 107.325  1.00 34.61           N
ATOM   1819  N   ILE A 278      23.141  13.383 109.736  1.00 31.29           N
ATOM   1820  CA  ILE A 278      22.673  12.031 109.483  1.00 31.05           C
ATOM   1821  C   ILE A 278      21.338  12.220 108.754  1.00 29.22           C
ATOM   1822  O   ILE A 278      20.298  12.388 109.385  1.00 28.20           O
ATOM   1823  CB  ILE A 278      22.499  11.198 110.785  1.00 32.47           C
ATOM   1824  CG1 ILE A 278      23.735  11.284 111.718  1.00 35.09           C
ATOM   1825  CG2 ILE A 278      22.158   9.755 110.460  1.00 31.68           C
ATOM   1826  CD1 ILE A 278      25.056  10.948 111.055  1.00 37.03           C
ATOM   1827  N   TYR A 279      21.377  12.226 107.427  1.00 29.70           N
ATOM   1828  CA  TYR A 279      20.171  12.472 106.616  1.00 33.54           C
ATOM   1829  C   TYR A 279      19.117  11.344 106.685  1.00 36.85           C
ATOM   1830  O   TYR A 279      17.923  11.610 106.599  1.00 38.61           O
ATOM   1831  CB  TYR A 279      20.533  12.728 105.146  1.00 34.64           C
ATOM   1832  CG  TYR A 279      21.328  14.000 104.877  1.00 34.42           C
ATOM   1833  CD1 TYR A 279      20.876  15.248 105.323  1.00 33.73           C
ATOM   1834  CD2 TYR A 279      22.505  13.964 104.128  1.00 36.58           C
ATOM   1835  CE1 TYR A 279      21.585  16.418 105.049  1.00 33.58           C
ATOM   1836  CE2 TYR A 279      23.222  15.127 103.846  1.00 37.22           C
ATOM   1837  CZ  TYR A 279      22.759  16.356 104.314  1.00 35.83           C
ATOM   1838  OH  TYR A 279      23.473  17.516 104.055  1.00 37.58           O
ATOM   1839  N   ARG A 280      19.552  10.100 106.848  1.00 37.55           N
ATOM   1840  CA  ARG A 280      18.627   8.964 106.929  1.00 41.73           C
ATOM   1841  C   ARG A 280      19.043   8.024 108.083  1.00 41.27           C
ATOM   1842  O   ARG A 280      19.879   7.132 107.891  1.00 40.27           O
ATOM   1843  CB  ARG A 280      18.500   8.247 105.580  1.00 46.03           C
ATOM   1844  CG  ARG A 280      19.764   8.226 104.751  1.00 47.16           C
ATOM   1845  CD  ARG A 280      19.507   7.876 103.292  1.00 52.64           C
ATOM   1846  NE  ARG A 280      20.794   7.695 102.623  1.00 53.57           N
ATOM   1847  CZ  ARG A 280      20.972   7.345 101.355  1.00 57.79           C
ATOM   1848  NH1 ARG A 280      19.940   7.140 100.540  1.00 64.35           N
ATOM   1849  NH2 ARG A 280      22.212   7.214 100.895  1.00 60.20           N
ATOM   1850  N   PRO A 281      18.465   8.249 109.288  1.00 41.75           N
ATOM   1851  CA  PRO A 281      18.774   7.497 110.518  1.00 42.42           C
ATOM   1852  C   PRO A 281      18.685   5.972 110.391  1.00 43.71           C
ATOM   1853  O   PRO A 281      19.541   5.280 110.951  1.00 41.39           O
ATOM   1854  CB  PRO A 281      17.723   7.989 111.514  1.00 45.27           C
ATOM   1855  CG  PRO A 281      17.279   9.301 110.999  1.00 44.74           C
ATOM   1856  CD  PRO A 281      17.395   9.238 109.520  1.00 43.35           C
ATOM   1857  N   ASP A 282      17.670   5.466 109.682  1.00 45.98           N
ATOM   1858  CA  ASP A 282      17.539   4.020 109.437  1.00 49.29           C
ATOM   1859  C   ASP A 282      18.787   3.483 108.752  1.00 47.50           C
ATOM   1860  O   ASP A 282      19.428   2.568 109.248  1.00 48.43           O
ATOM   1861  CB  ASP A 282      16.323   3.678 108.558  1.00 54.28           C
ATOM   1862  CG  ASP A 282      14.996   3.866 109.271  1.00 59.38           C
ATOM   1863  OD1 ASP A 282      14.952   4.509 110.344  1.00 57.86           O
ATOM   1864  OD2 ASP A 282      13.977   3.353 108.747  1.00 67.41           O
ATOM   1865  N   LYS A 283      19.131   4.072 107.616  1.00 46.98           N
ATOM   1866  CA  LYS A 283      20.301   3.640 106.870  1.00 47.55           C
ATOM   1867  C   LYS A 283      21.557   3.721 107.727  1.00 44.25           C
ATOM   1868  O   LYS A 283      22.398   2.829 107.677  1.00 47.19           O
ATOM   1869  CB  LYS A 283      20.476   4.464 105.594  1.00 49.95           C
ATOM   1870  CG  LYS A 283      21.442   3.868 104.576  1.00 54.81           C
ATOM   1871  CD  LYS A 283      21.088   2.425 104.213  1.00 60.97           C
ATOM   1872  CE  LYS A 283      21.598   2.008 102.838  1.00 67.83           C
ATOM   1873  NZ  LYS A 283      22.990   2.469 102.563  1.00 70.01           N
ATOM   1874  N   PHE A 284      21.666   4.786 108.518  1.00 40.34           N
ATOM   1875  CA  PHE A 284      22.771   4.948 109.455  1.00 39.46           C
ATOM   1876  C   PHE A 284      22.907   3.762 110.437  1.00 38.65           C
ATOM   1877  O   PHE A 284      23.986   3.203 110.558  1.00 37.61           O
ATOM   1878  CB  PHE A 284      22.635   6.279 110.213  1.00 38.72           C
ATOM   1879  CG  PHE A 284      23.653   6.472 111.304  1.00 37.98           C
ATOM   1880  CD1 PHE A 284      24.998   6.652 110.990  1.00 39.46           C
ATOM   1881  CD2 PHE A 284      23.267   6.490 112.641  1.00 39.86           C
ATOM   1882  CE1 PHE A 284      25.945   6.840 111.997  1.00 41.86           C
ATOM   1883  CE2 PHE A 284      24.204   6.680 113.653  1.00 42.02           C
ATOM   1884  CZ  PHE A 284      25.548   6.857 113.328  1.00 42.97           C
ATOM   1885  N   LEU A 285      21.829   3.390 111.119  1.00 38.84           N
ATOM   1886  CA  LEU A 285      21.866   2.252 112.057  1.00 41.15           C
ATOM   1887  C   LEU A 285      22.120   0.911 111.356  1.00 42.93           C
ATOM   1888  O   LEU A 285      22.856   0.071 111.869  1.00 41.02           O
ATOM   1889  CB  LEU A 285      20.571   2.163 112.854  1.00 43.38           C
ATOM   1890  CG  LEU A 285      20.356   3.210 113.939  1.00 44.61           C
ATOM   1891  CD1 LEU A 285      19.005   2.974 114.596  1.00 48.51           C
ATOM   1892  CD2 LEU A 285      21.473   3.176 114.980  1.00 45.13           C
ATOM   1893  N   GLN A 286      21.498   0.722 110.194  1.00 46.13           N
ATOM   1894  CA  GLN A 286      21.738  -0.467 109.353  1.00 49.79           C
ATOM   1895  C   GLN A 286      23.215  -0.601 108.995  1.00 48.77           C
ATOM   1896  O   GLN A 286      23.796  -1.684 109.112  1.00 50.84           O
ATOM   1897  CB  GLN A 286      20.896  -0.421 108.065  1.00 53.87           C
ATOM   1898  CG  GLN A 286      19.584  -1.208 108.114  1.00 60.99           C
ATOM   1899  CD  GLN A 286      18.492  -0.567 108.979  1.00 63.91           C
ATOM   1900  OE1 GLN A 286      18.763   0.025 110.034  1.00 62.56           O
ATOM   1901  NE2 GLN A 286      17.238  -0.706 108.540  1.00 69.29           N
ATOM   1902  N   CYS A 287      23.817   0.511 108.584  1.00 47.30           N
ATOM   1903  CA  CYS A 287      25.218   0.521 108.169  1.00 48.55           C
ATOM   1904  C   CYS A 287      26.208   0.373 109.320  1.00 45.25           C
ATOM   1905  O   CYS A 287      27.294  -0.151 109.114  1.00 45.79           O
ATOM   1906  CB  CYS A 287      25.517   1.756 107.307  1.00 50.53           C
ATOM   1907  SG  CYS A 287      24.737   1.614 105.671  1.00 58.22           S
ATOM   1908  N   VAL A 288      25.836   0.802 110.524  1.00 42.03           N
ATOM   1909  CA  VAL A 288      26.658   0.542 111.711  1.00 43.37           C
ATOM   1910  C   VAL A 288      26.615  -0.952 112.068  1.00 44.98           C
ATOM   1911  O   VAL A 288      27.634  -1.520 112.466  1.00 43.53           O
ATOM   1912  CB  VAL A 288      26.217   1.400 112.917  1.00 43.24           C
ATOM   1913  CG1 VAL A 288      26.977   1.012 114.182  1.00 45.18           C
ATOM   1914  CG2 VAL A 288      26.432   2.887 112.622  1.00 42.50           C
ATOM   1915  N   LYS A 289      25.438  -1.565 111.912  1.00 45.92           N
ATOM   1916  CA  LYS A 289      25.211  -2.986 112.224  1.00 48.21           C
ATOM   1917  C   LYS A 289      26.011  -3.871 111.266  1.00 49.48           C
ATOM   1918  O   LYS A 289      26.756  -4.742 111.708  1.00 50.84           O
ATOM   1919  CB  LYS A 289      23.709  -3.319 112.157  1.00 49.70           C
ATOM   1920  CG  LYS A 289      23.287  -4.731 112.570  1.00 53.44           C
ATOM   1921  CD  LYS A 289      23.382  -4.963 114.073  1.00 54.81           C
ATOM   1922  CE  LYS A 289      22.383  -6.004 114.573  1.00 58.66           C
ATOM   1923  NZ  LYS A 289      22.634  -7.377 114.050  1.00 61.02           N
ATOM   1924  N   ASN A 290      25.865  -3.622 109.968  1.00 49.85           N
ATOM   1925  CA  ASN A 290      26.622  -4.331 108.925  1.00 52.72           C
ATOM   1926  C   ASN A 290      27.295  -3.341 107.958  1.00 52.66           C
ATOM   1927  O   ASN A 290      26.662  -2.878 107.014  1.00 53.22           O
ATOM   1928  CB  ASN A 290      25.708  -5.299 108.170  1.00 54.85           C
ATOM   1929  CG  ASN A 290      26.487  -6.318 107.331  1.00 60.31           C
ATOM   1930  OD1 ASN A 290      27.560  -6.027 106.792  1.00 61.04           O
ATOM   1931  ND2 ASN A 290      25.939  -7.523 107.220  1.00 63.86           N
ATOM   1932  N   PRO A 291      28.581  -3.010 108.195  1.00 54.75           N
ATOM   1933  CA  PRO A 291      29.283  -2.055 107.319  1.00 57.52           C
ATOM   1934  C   PRO A 291      29.488  -2.438 105.839  1.00 64.22           C
ATOM   1935  O   PRO A 291      29.634  -1.535 105.013  1.00 68.32           O
ATOM   1936  CB  PRO A 291      30.643  -1.887 108.010  1.00 59.08           C
ATOM   1937  CG  PRO A 291      30.373  -2.171 109.439  1.00 55.60           C
ATOM   1938  CD  PRO A 291      29.334  -3.253 109.443  1.00 54.47           C
ATOM   1939  N   GLU A 292      29.499  -3.728 105.501  1.00 69.72           N
ATOM   1940  CA  GLU A 292      29.806  -4.164 104.122  1.00 76.14           C
ATOM   1941  C   GLU A 292      28.710  -3.802 103.106  1.00 79.91           C
ATOM   1942  O   GLU A 292      27.529  -4.092 103.307  1.00 82.12           O
ATOM   1943  CB  GLU A 292      30.096  -5.669 104.078  1.00 76.47           C
ATOM   1944  CG  GLU A 292      31.446  -6.057 104.673  1.00 77.98           C
ATOM   1945  CD  GLU A 292      31.644  -7.564 104.782  1.00 81.95           C
ATOM   1946  OE1 GLU A 292      31.094  -8.173 105.728  1.00 81.65           O
ATOM   1947  OE2 GLU A 292      32.366  -8.138 103.933  1.00 91.72           O
ATOM   1948  N   CYS A 296      26.526  -0.915 101.531  1.00 86.62           N
ATOM   1949  CA  CYS A 296      25.553   0.106 101.901  1.00 79.37           C
ATOM   1950  C   CYS A 296      26.214   1.481 102.005  1.00 77.52           C
ATOM   1951  O   CYS A 296      26.200   2.259 101.051  1.00 80.41           O
ATOM   1952  CB  CYS A 296      24.872  -0.266 103.227  1.00 73.40           C
ATOM   1953  SG  CYS A 296      25.796   0.125 104.736  1.00 68.15           S
