# Supplementary material for: A non-redundant data set of nanobody-antigen crystal structures
Source: Data Brief. 2019 Mar 6;24:103754. doi: 10.1016/j.dib.2019.103754 (PMC6441729; doi:10.1016/j.dib.2019.103754)
Supplement: Multimedia component 5 [file mmc5.zip › Data_set/Ag_1/5f21_1.pdb]

ATOM      1  N   THR A  49      52.986 -14.517  75.829  1.00 46.04           N
ATOM      2  CA  THR A  49      52.547 -13.081  75.823  1.00 43.76           C
ATOM      3  C   THR A  49      53.665 -12.142  75.344  1.00 39.89           C
ATOM      4  O   THR A  49      54.832 -12.301  75.689  1.00 44.28           O
ATOM      5  CB  THR A  49      52.024 -12.629  77.206  1.00 47.02           C
ATOM      6  OG1 THR A  49      50.916 -13.457  77.582  1.00 52.97           O
ATOM      7  CG2 THR A  49      51.544 -11.162  77.187  1.00 46.30           C
ATOM      8  N   TRP A  50      53.261 -11.155  74.568  1.00 34.61           N
ATOM      9  CA  TRP A  50      54.145 -10.234  73.904  1.00 32.33           C
ATOM     10  C   TRP A  50      53.872  -8.840  74.457  1.00 33.32           C
ATOM     11  O   TRP A  50      52.948  -8.655  75.246  1.00 34.47           O
ATOM     12  CB  TRP A  50      53.833 -10.271  72.418  1.00 29.29           C
ATOM     13  CG  TRP A  50      53.947 -11.630  71.769  1.00 27.14           C
ATOM     14  CD1 TRP A  50      52.926 -12.413  71.314  1.00 25.88           C
ATOM     15  CD2 TRP A  50      55.153 -12.338  71.477  1.00 26.80           C
ATOM     16  NE1 TRP A  50      53.426 -13.561  70.753  1.00 25.12           N
ATOM     17  CE2 TRP A  50      54.788 -13.541  70.843  1.00 25.84           C
ATOM     18  CE3 TRP A  50      56.510 -12.070  71.688  1.00 28.03           C
ATOM     19  CZ2 TRP A  50      55.726 -14.482  70.430  1.00 26.65           C
ATOM     20  CZ3 TRP A  50      57.442 -12.998  71.269  1.00 28.64           C
ATOM     21  CH2 TRP A  50      57.046 -14.190  70.642  1.00 28.16           C
ATOM     22  N   SER A  51      54.662  -7.866  74.023  1.00 33.59           N
ATOM     23  CA  SER A  51      54.557  -6.481  74.484  1.00 34.97           C
ATOM     24  C   SER A  51      53.612  -5.627  73.650  1.00 33.32           C
ATOM     25  O   SER A  51      53.228  -4.560  74.095  1.00 34.67           O
ATOM     26  CB  SER A  51      55.934  -5.806  74.479  1.00 36.90           C
ATOM     27  OG  SER A  51      56.867  -6.528  75.264  1.00 39.07           O
ATOM     28  N   GLY A  52      53.248  -6.070  72.449  1.00 30.70           N
ATOM     29  CA  GLY A  52      52.403  -5.276  71.568  1.00 29.65           C
ATOM     30  C   GLY A  52      50.919  -5.624  71.669  1.00 28.52           C
ATOM     31  O   GLY A  52      50.556  -6.663  72.212  1.00 27.96           O
ATOM     32  N   PRO A  53      50.048  -4.754  71.130  1.00 28.29           N
ATOM     33  CA  PRO A  53      48.609  -5.049  71.098  1.00 27.81           C
ATOM     34  C   PRO A  53      48.300  -6.371  70.382  1.00 25.50           C
ATOM     35  O   PRO A  53      49.031  -6.770  69.478  1.00 24.55           O
ATOM     36  CB  PRO A  53      48.008  -3.873  70.304  1.00 28.29           C
ATOM     37  CG  PRO A  53      49.070  -2.833  70.237  1.00 29.46           C
ATOM     38  CD  PRO A  53      50.388  -3.488  70.456  1.00 29.07           C
ATOM     39  N   GLY A  54      47.225  -7.032  70.788  1.00 25.29           N
ATOM     40  CA  GLY A  54      46.771  -8.255  70.119  1.00 23.51           C
ATOM     41  C   GLY A  54      46.178  -7.998  68.743  1.00 21.56           C
ATOM     42  O   GLY A  54      45.966  -6.853  68.347  1.00 21.90           O
ATOM     43  N   THR A  55      45.895  -9.075  68.016  1.00 19.47           N
ATOM     44  CA  THR A  55      45.288  -8.992  66.701  1.00 18.29           C
ATOM     45  C   THR A  55      43.981  -8.204  66.776  1.00 19.00           C
ATOM     46  O   THR A  55      43.221  -8.327  67.737  1.00 20.09           O
ATOM     47  CB  THR A  55      45.024 -10.390  66.100  1.00 17.36           C
ATOM     48  OG1 THR A  55      46.273 -11.082  65.966  1.00 16.86           O
ATOM     49  CG2 THR A  55      44.329 -10.313  64.734  1.00 16.60           C
ATOM     50  N   THR A  56      43.756  -7.375  65.770  1.00 18.48           N
ATOM     51  CA  THR A  56      42.542  -6.590  65.646  1.00 19.43           C
ATOM     52  C   THR A  56      41.301  -7.494  65.726  1.00 20.00           C
ATOM     53  O   THR A  56      41.254  -8.530  65.072  1.00 17.70           O
ATOM     54  CB  THR A  56      42.519  -5.846  64.291  1.00 18.62           C
ATOM     55  OG1 THR A  56      43.704  -5.049  64.166  1.00 18.04           O
ATOM     56  CG2 THR A  56      41.285  -4.970  64.169  1.00 19.59           C
ATOM     57  N   LYS A  57      40.309  -7.087  66.516  1.00 22.57           N
ATOM     58  CA  LYS A  57      39.071  -7.863  66.656  1.00 24.22           C
ATOM     59  C   LYS A  57      38.405  -8.049  65.299  1.00 22.21           C
ATOM     60  O   LYS A  57      38.410  -7.142  64.469  1.00 22.72           O
ATOM     61  CB  LYS A  57      38.084  -7.219  67.635  1.00 28.19           C
ATOM     62  CG  LYS A  57      38.591  -6.912  69.052  1.00 31.68           C
ATOM     63  CD  LYS A  57      39.561  -7.923  69.674  1.00 33.14           C
ATOM     64  CE  LYS A  57      38.895  -9.234  70.077  1.00 34.82           C
ATOM     65  NZ  LYS A  57      39.592  -9.855  71.242  1.00 36.86           N
ATOM     66  N   ARG A  58      37.892  -9.249  65.061  1.00 21.56           N
ATOM     67  CA  ARG A  58      37.266  -9.623  63.784  1.00 21.68           C
ATOM     68  C   ARG A  58      38.175  -9.418  62.574  1.00 19.62           C
ATOM     69  O   ARG A  58      37.713  -9.056  61.485  1.00 19.21           O
ATOM     70  CB  ARG A  58      35.917  -8.899  63.577  1.00 23.38           C
ATOM     71  CG  ARG A  58      34.782  -9.394  64.452  1.00 25.51           C
ATOM     72  CD  ARG A  58      33.512  -8.595  64.254  1.00 26.74           C
ATOM     73  NE  ARG A  58      32.986  -8.636  62.881  1.00 26.37           N
ATOM     74  CZ  ARG A  58      32.240  -9.621  62.357  1.00 26.62           C
ATOM     75  NH1 ARG A  58      31.946 -10.713  63.054  1.00 26.61           N
ATOM     76  NH2 ARG A  58      31.805  -9.524  61.102  1.00 26.74           N
ATOM     77  N   PHE A  59      39.470  -9.650  62.771  1.00 18.55           N
ATOM     78  CA  PHE A  59      40.463  -9.522  61.706  1.00 17.02           C
ATOM     79  C   PHE A  59      40.069 -10.270  60.412  1.00 15.97           C
ATOM     80  O   PHE A  59      40.128  -9.683  59.351  1.00 16.09           O
ATOM     81  CB  PHE A  59      41.855  -9.956  62.228  1.00 16.86           C
ATOM     82  CG  PHE A  59      42.966  -9.822  61.228  1.00 16.12           C
ATOM     83  CD1 PHE A  59      43.420  -8.564  60.826  1.00 16.13           C
ATOM     84  CD2 PHE A  59      43.572 -10.943  60.686  1.00 16.24           C
ATOM     85  CE1 PHE A  59      44.447  -8.438  59.900  1.00 15.63           C
ATOM     86  CE2 PHE A  59      44.622 -10.826  59.778  1.00 16.02           C
ATOM     87  CZ  PHE A  59      45.047  -9.573  59.370  1.00 15.55           C
ATOM     88  N   PRO A  60      39.642 -11.547  60.490  1.00 16.59           N
ATOM     89  CA  PRO A  60      39.286 -12.248  59.243  1.00 16.95           C
ATOM     90  C   PRO A  60      38.190 -11.563  58.425  1.00 17.11           C
ATOM     91  O   PRO A  60      38.337 -11.381  57.207  1.00 17.03           O
ATOM     92  CB  PRO A  60      38.796 -13.613  59.732  1.00 18.11           C
ATOM     93  CG  PRO A  60      39.479 -13.798  61.035  1.00 18.32           C
ATOM     94  CD  PRO A  60      39.461 -12.427  61.653  1.00 17.87           C
ATOM     95  N   GLU A  61      37.138 -11.155  59.123  1.00 17.28           N
ATOM     96  CA  GLU A  61      35.986 -10.501  58.513  1.00 18.23           C
ATOM     97  C   GLU A  61      36.330  -9.084  58.023  1.00 18.15           C
ATOM     98  O   GLU A  61      35.795  -8.623  57.011  1.00 17.28           O
ATOM     99  CB  GLU A  61      34.803 -10.481  59.495  1.00 19.33           C
ATOM    100  CG  GLU A  61      34.221 -11.875  59.784  1.00 20.41           C
ATOM    101  CD  GLU A  61      34.993 -12.708  60.778  1.00 20.69           C
ATOM    102  OE1 GLU A  61      35.782 -12.142  61.583  1.00 20.43           O
ATOM    103  OE2 GLU A  61      34.821 -13.959  60.752  1.00 22.25           O
ATOM    104  N   THR A  62      37.244  -8.424  58.741  1.00 18.49           N
ATOM    105  CA  THR A  62      37.709  -7.107  58.372  1.00 18.52           C
ATOM    106  C   THR A  62      38.495  -7.179  57.071  1.00 17.81           C
ATOM    107  O   THR A  62      38.265  -6.363  56.183  1.00 18.69           O
ATOM    108  CB  THR A  62      38.573  -6.467  59.470  1.00 18.84           C
ATOM    109  OG1 THR A  62      37.828  -6.435  60.695  1.00 20.11           O
ATOM    110  CG2 THR A  62      38.990  -5.037  59.074  1.00 19.40           C
ATOM    111  N   VAL A  63      39.403  -8.143  56.947  1.00 17.14           N
ATOM    112  CA  VAL A  63      40.178  -8.291  55.710  1.00 17.07           C
ATOM    113  C   VAL A  63      39.277  -8.626  54.533  1.00 17.02           C
ATOM    114  O   VAL A  63      39.395  -8.025  53.456  1.00 16.80           O
ATOM    115  CB  VAL A  63      41.310  -9.335  55.849  1.00 17.07           C
ATOM    116  CG1 VAL A  63      41.981  -9.618  54.504  1.00 17.22           C
ATOM    117  CG2 VAL A  63      42.331  -8.861  56.869  1.00 16.50           C
ATOM    118  N   LEU A  64      38.384  -9.580  54.734  1.00 17.05           N
ATOM    119  CA  LEU A  64      37.438  -9.977  53.692  1.00 17.61           C
ATOM    120  C   LEU A  64      36.588  -8.801  53.230  1.00 17.49           C
ATOM    121  O   LEU A  64      36.468  -8.569  52.027  1.00 17.20           O
ATOM    122  CB  LEU A  64      36.534 -11.115  54.161  1.00 18.63           C
ATOM    123  CG  LEU A  64      37.196 -12.497  54.247  1.00 18.99           C
ATOM    124  CD1 LEU A  64      36.323 -13.428  55.060  1.00 19.96           C
ATOM    125  CD2 LEU A  64      37.416 -13.080  52.860  1.00 19.90           C
ATOM    126  N   ALA A  65      36.028  -8.059  54.187  1.00 17.51           N
ATOM    127  CA  ALA A  65      35.176  -6.911  53.875  1.00 18.20           C
ATOM    128  C   ALA A  65      35.944  -5.806  53.160  1.00 18.04           C
ATOM    129  O   ALA A  65      35.415  -5.198  52.234  1.00 18.43           O
ATOM    130  CB  ALA A  65      34.539  -6.357  55.130  1.00 18.85           C
ATOM    131  N   ARG A  66      37.170  -5.536  53.618  1.00 17.19           N
ATOM    132  CA  ARG A  66      38.036  -4.521  52.992  1.00 17.98           C
ATOM    133  C   ARG A  66      38.376  -4.893  51.554  1.00 18.55           C
ATOM    134  O   ARG A  66      38.402  -4.026  50.669  1.00 19.57           O
ATOM    135  CB  ARG A  66      39.320  -4.304  53.801  1.00 17.09           C
ATOM    136  CG  ARG A  66      39.096  -3.513  55.082  1.00 17.51           C
ATOM    137  CD  ARG A  66      40.416  -3.186  55.724  1.00 17.44           C
ATOM    138  NE  ARG A  66      40.272  -2.267  56.842  1.00 18.46           N
ATOM    139  CZ  ARG A  66      41.291  -1.714  57.490  1.00 18.72           C
ATOM    140  NH1 ARG A  66      42.543  -1.963  57.129  1.00 18.16           N
ATOM    141  NH2 ARG A  66      41.055  -0.886  58.489  1.00 20.17           N
ATOM    142  N   CYS A  67      38.585  -6.184  51.320  1.00 18.61           N
ATOM    143  CA  CYS A  67      38.878  -6.694  49.982  1.00 20.36           C
ATOM    144  C   CYS A  67      37.677  -6.504  49.068  1.00 21.32           C
ATOM    145  O   CYS A  67      37.812  -6.001  47.944  1.00 21.84           O
ATOM    146  CB  CYS A  67      39.293  -8.156  50.022  1.00 21.47           C
ATOM    147  SG  CYS A  67      39.838  -8.838  48.436  1.00 24.68           S
ATOM    148  N   VAL A  68      36.497  -6.860  49.559  1.00 21.03           N
ATOM    149  CA  VAL A  68      35.294  -6.686  48.773  1.00 22.33           C
ATOM    150  C   VAL A  68      35.052  -5.199  48.480  1.00 22.43           C
ATOM    151  O   VAL A  68      34.797  -4.841  47.343  1.00 22.13           O
ATOM    152  CB  VAL A  68      34.079  -7.346  49.445  1.00 22.72           C
ATOM    153  CG1 VAL A  68      32.787  -6.978  48.723  1.00 24.42           C
ATOM    154  CG2 VAL A  68      34.264  -8.867  49.462  1.00 22.80           C
ATOM    155  N   LYS A  69      35.141  -4.356  49.510  1.00 22.52           N
ATOM    156  CA  LYS A  69      34.967  -2.907  49.358  1.00 24.11           C
ATOM    157  C   LYS A  69      35.974  -2.310  48.388  1.00 23.88           C
ATOM    158  O   LYS A  69      35.614  -1.445  47.569  1.00 24.41           O
ATOM    159  CB  LYS A  69      35.085  -2.222  50.718  1.00 25.47           C
ATOM    160  CG  LYS A  69      34.827  -0.723  50.716  1.00 28.54           C
ATOM    161  CD  LYS A  69      33.352  -0.404  50.517  1.00 32.48           C
ATOM    162  CE  LYS A  69      33.079   1.096  50.568  1.00 36.65           C
ATOM    163  NZ  LYS A  69      33.716   1.745  51.765  1.00 39.04           N
ATOM    164  N   TYR A  70      37.232  -2.750  48.483  1.00 22.48           N
ATOM    165  CA  TYR A  70      38.267  -2.257  47.579  1.00 22.93           C
ATOM    166  C   TYR A  70      37.907  -2.543  46.125  1.00 24.09           C
ATOM    167  O   TYR A  70      37.982  -1.650  45.257  1.00 24.74           O
ATOM    168  CB  TYR A  70      39.646  -2.852  47.875  1.00 21.25           C
ATOM    169  CG  TYR A  70      40.724  -2.159  47.060  1.00 21.79           C
ATOM    170  CD1 TYR A  70      41.372  -1.037  47.560  1.00 21.99           C
ATOM    171  CD2 TYR A  70      41.070  -2.604  45.783  1.00 22.33           C
ATOM    172  CE1 TYR A  70      42.354  -0.395  46.830  1.00 23.56           C
ATOM    173  CE2 TYR A  70      42.033  -1.950  45.033  1.00 23.96           C
ATOM    174  CZ  TYR A  70      42.675  -0.841  45.562  1.00 24.03           C
ATOM    175  OH  TYR A  70      43.623  -0.168  44.834  1.00 26.25           O
ATOM    176  N   THR A  71      37.506  -3.783  45.866  1.00 25.66           N
ATOM    177  CA  THR A  71      37.167  -4.175  44.504  1.00 27.18           C
ATOM    178  C   THR A  71      35.891  -3.473  44.014  1.00 29.08           C
ATOM    179  O   THR A  71      35.696  -3.362  42.821  1.00 29.48           O
ATOM    180  CB  THR A  71      37.009  -5.693  44.343  1.00 27.71           C
ATOM    181  OG1 THR A  71      35.939  -6.162  45.172  1.00 28.43           O
ATOM    182  CG2 THR A  71      38.294  -6.393  44.675  1.00 27.43           C
ATOM    183  N   GLU A  72      35.054  -2.984  44.932  1.00 30.90           N
ATOM    184  CA  GLU A  72      33.916  -2.098  44.573  1.00 33.77           C
ATOM    185  C   GLU A  72      34.353  -0.661  44.208  1.00 33.57           C
ATOM    186  O   GLU A  72      33.943  -0.132  43.166  1.00 33.89           O
ATOM    187  CB  GLU A  72      32.877  -2.058  45.699  1.00 36.79           C
ATOM    188  CG  GLU A  72      32.158  -3.381  45.891  1.00 39.29           C
ATOM    189  CD  GLU A  72      31.239  -3.412  47.095  1.00 44.46           C
ATOM    190  OE1 GLU A  72      31.195  -2.423  47.869  1.00 48.11           O
ATOM    191  OE2 GLU A  72      30.545  -4.442  47.258  1.00 49.21           O
ATOM    192  N   ILE A  73      35.158  -0.037  45.072  1.00 32.37           N
ATOM    193  CA  ILE A  73      35.679   1.318  44.853  1.00 34.20           C
ATOM    194  C   ILE A  73      36.657   1.353  43.674  1.00 33.05           C
ATOM    195  O   ILE A  73      36.707   2.347  42.957  1.00 33.25           O
ATOM    196  CB  ILE A  73      36.396   1.901  46.112  1.00 36.63           C
ATOM    197  CG1 ILE A  73      35.392   2.166  47.236  1.00 39.37           C
ATOM    198  CG2 ILE A  73      37.111   3.225  45.793  1.00 38.03           C
ATOM    199  CD1 ILE A  73      36.050   2.368  48.592  1.00 40.62           C
ATOM    200  N   HIS A  74      37.439   0.284  43.502  1.00 30.98           N
ATOM    201  CA  HIS A  74      38.422   0.175  42.419  1.00 30.21           C
ATOM    202  C   HIS A  74      38.098  -0.975  41.466  1.00 29.03           C
ATOM    203  O   HIS A  74      38.725  -2.030  41.543  1.00 27.62           O
ATOM    204  CB  HIS A  74      39.837   0.010  42.985  1.00 29.49           C
ATOM    205  CG  HIS A  74      40.332   1.215  43.712  1.00 31.59           C
ATOM    206  ND1 HIS A  74      40.986   2.246  43.075  1.00 34.48           N
ATOM    207  CD2 HIS A  74      40.261   1.563  45.018  1.00 32.77           C
ATOM    208  CE1 HIS A  74      41.299   3.179  43.957  1.00 36.08           C
ATOM    209  NE2 HIS A  74      40.873   2.788  45.143  1.00 35.32           N
ATOM    210  N   PRO A  75      37.166  -0.749  40.521  1.00 29.84           N
ATOM    211  CA  PRO A  75      36.722  -1.798  39.587  1.00 29.78           C
ATOM    212  C   PRO A  75      37.808  -2.497  38.774  1.00 28.80           C
ATOM    213  O   PRO A  75      37.619  -3.633  38.367  1.00 27.08           O
ATOM    214  CB  PRO A  75      35.761  -1.058  38.664  1.00 31.48           C
ATOM    215  CG  PRO A  75      35.207   0.023  39.518  1.00 32.26           C
ATOM    216  CD  PRO A  75      36.366   0.477  40.354  1.00 31.38           C
ATOM    217  N   GLU A  76      38.927  -1.815  38.535  1.00 29.37           N
ATOM    218  CA  GLU A  76      40.084  -2.419  37.859  1.00 29.87           C
ATOM    219  C   GLU A  76      40.687  -3.661  38.564  1.00 29.28           C
ATOM    220  O   GLU A  76      41.426  -4.423  37.937  1.00 31.25           O
ATOM    221  CB  GLU A  76      41.165  -1.360  37.591  1.00 30.77           C
ATOM    222  CG  GLU A  76      41.919  -0.820  38.805  1.00 30.73           C
ATOM    223  CD  GLU A  76      41.264   0.381  39.521  1.00 32.08           C
ATOM    224  OE1 GLU A  76      40.047   0.663  39.324  1.00 31.78           O
ATOM    225  OE2 GLU A  76      41.998   1.040  40.318  1.00 32.86           O
ATOM    226  N   MET A  77      40.383  -3.846  39.852  1.00 28.56           N
ATOM    227  CA  MET A  77      40.840  -5.017  40.626  1.00 28.05           C
ATOM    228  C   MET A  77      39.753  -6.068  40.927  1.00 28.09           C
ATOM    229  O   MET A  77      39.956  -6.934  41.789  1.00 26.49           O
ATOM    230  CB  MET A  77      41.484  -4.534  41.927  1.00 27.54           C
ATOM    231  CG  MET A  77      42.809  -3.823  41.695  1.00 28.90           C
ATOM    232  SD  MET A  77      44.127  -4.919  41.125  1.00 29.97           S
ATOM    233  CE  MET A  77      44.551  -5.767  42.637  1.00 27.79           C
ATOM    234  N   ARG A  78      38.640  -6.033  40.192  1.00 29.70           N
ATOM    235  CA  ARG A  78      37.546  -7.008  40.398  1.00 31.56           C
ATOM    236  C   ARG A  78      37.841  -8.448  39.990  1.00 31.90           C
ATOM    237  O   ARG A  78      37.076  -9.346  40.337  1.00 32.69           O
ATOM    238  CB  ARG A  78      36.262  -6.555  39.711  1.00 34.01           C
ATOM    239  CG  ARG A  78      35.506  -5.567  40.564  1.00 35.36           C
ATOM    240  CD  ARG A  78      34.333  -4.941  39.831  1.00 37.84           C
ATOM    241  NE  ARG A  78      33.857  -3.783  40.592  1.00 39.43           N
ATOM    242  CZ  ARG A  78      32.860  -2.983  40.227  1.00 41.58           C
ATOM    243  NH1 ARG A  78      32.188  -3.199  39.096  1.00 44.45           N
ATOM    244  NH2 ARG A  78      32.523  -1.958  41.012  1.00 43.04           N
ATOM    245  N   HIS A  79      38.924  -8.674  39.259  1.00 32.01           N
ATOM    246  CA  HIS A  79      39.394 -10.044  38.996  1.00 33.74           C
ATOM    247  C   HIS A  79      39.899 -10.823  40.239  1.00 32.79           C
ATOM    248  O   HIS A  79      40.016 -12.043  40.172  1.00 35.14           O
ATOM    249  CB  HIS A  79      40.494 -10.036  37.937  1.00 34.96           C
ATOM    250  CG  HIS A  79      41.786  -9.442  38.411  1.00 35.08           C
ATOM    251  ND1 HIS A  79      42.094  -8.107  38.255  1.00 35.30           N
ATOM    252  CD2 HIS A  79      42.842 -10.002  39.047  1.00 35.22           C
ATOM    253  CE1 HIS A  79      43.289  -7.873  38.768  1.00 35.33           C
ATOM    254  NE2 HIS A  79      43.760  -9.004  39.264  1.00 35.11           N
ATOM    255  N   VAL A  80      40.228 -10.154  41.345  1.00 29.90           N
ATOM    256  CA  VAL A  80      40.755 -10.883  42.516  1.00 29.73           C
ATOM    257  C   VAL A  80      39.641 -11.664  43.235  1.00 30.00           C
ATOM    258  O   VAL A  80      38.483 -11.237  43.259  1.00 30.68           O
ATOM    259  CB  VAL A  80      41.543  -9.988  43.512  1.00 29.33           C
ATOM    260  CG1 VAL A  80      42.629  -9.203  42.786  1.00 28.94           C
ATOM    261  CG2 VAL A  80      40.628  -9.066  44.312  1.00 29.80           C
ATOM    262  N   ASP A  81      40.004 -12.829  43.763  1.00 30.03           N
ATOM    263  CA  ASP A  81      39.116 -13.663  44.577  1.00 30.51           C
ATOM    264  C   ASP A  81      39.457 -13.336  46.025  1.00 27.33           C
ATOM    265  O   ASP A  81      40.537 -13.719  46.510  1.00 25.23           O
ATOM    266  CB  ASP A  81      39.374 -15.150  44.274  1.00 33.82           C
ATOM    267  CG  ASP A  81      38.522 -16.104  45.119  1.00 37.93           C
ATOM    268  OD1 ASP A  81      38.197 -15.808  46.289  1.00 37.03           O
ATOM    269  OD2 ASP A  81      38.197 -17.198  44.604  1.00 45.83           O
ATOM    270  N   CYS A  82      38.552 -12.639  46.711  1.00 26.04           N
ATOM    271  CA  CYS A  82      38.820 -12.184  48.079  1.00 26.08           C
ATOM    272  C   CYS A  82      38.974 -13.331  49.101  1.00 25.29           C
ATOM    273  O   CYS A  82      39.784 -13.229  50.002  1.00 22.52           O
ATOM    274  CB  CYS A  82      37.794 -11.139  48.534  1.00 27.28           C
ATOM    275  SG  CYS A  82      38.005  -9.540  47.673  1.00 30.12           S
ATOM    276  N   GLN A  83      38.241 -14.429  48.927  1.00 26.41           N
ATOM    277  CA  GLN A  83      38.471 -15.626  49.754  1.00 27.68           C
ATOM    278  C   GLN A  83      39.919 -16.157  49.602  1.00 25.92           C
ATOM    279  O   GLN A  83      40.571 -16.488  50.599  1.00 24.18           O
ATOM    280  CB  GLN A  83      37.457 -16.721  49.430  1.00 31.48           C
ATOM    281  CG  GLN A  83      36.846 -17.350  50.657  1.00 34.58           C
ATOM    282  CD  GLN A  83      35.776 -18.353  50.292  1.00 38.38           C
ATOM    283  OE1 GLN A  83      34.574 -18.062  50.350  1.00 41.55           O
ATOM    284  NE2 GLN A  83      36.212 -19.546  49.889  1.00 40.69           N
ATOM    285  N   SER A  84      40.412 -16.207  48.360  1.00 25.30           N
ATOM    286  CA  SER A  84      41.786 -16.634  48.069  1.00 24.69           C
ATOM    287  C   SER A  84      42.826 -15.679  48.665  1.00 22.02           C
ATOM    288  O   SER A  84      43.841 -16.113  49.213  1.00 21.18           O
ATOM    289  CB  SER A  84      42.029 -16.742  46.564  1.00 25.99           C
ATOM    290  OG  SER A  84      41.240 -17.743  45.984  1.00 29.02           O
ATOM    291  N   VAL A  85      42.556 -14.382  48.563  1.00 20.20           N
ATOM    292  CA  VAL A  85      43.407 -13.372  49.202  1.00 19.01           C
ATOM    293  C   VAL A  85      43.515 -13.634  50.725  1.00 18.18           C
ATOM    294  O   VAL A  85      44.628 -13.674  51.295  1.00 17.32           O
ATOM    295  CB  VAL A  85      42.923 -11.938  48.855  1.00 18.66           C
ATOM    296  CG1 VAL A  85      43.612 -10.878  49.697  1.00 18.17           C
ATOM    297  CG2 VAL A  85      43.143 -11.659  47.374  1.00 19.22           C
ATOM    298  N   TRP A  86      42.381 -13.856  51.378  1.00 18.05           N
ATOM    299  CA  TRP A  86      42.376 -14.101  52.813  1.00 18.20           C
ATOM    300  C   TRP A  86      43.149 -15.391  53.163  1.00 18.85           C
ATOM    301  O   TRP A  86      43.977 -15.407  54.072  1.00 18.88           O
ATOM    302  CB  TRP A  86      40.943 -14.144  53.368  1.00 19.18           C
ATOM    303  CG  TRP A  86      40.872 -14.640  54.780  1.00 19.23           C
ATOM    304  CD1 TRP A  86      40.127 -15.674  55.233  1.00 20.85           C
ATOM    305  CD2 TRP A  86      41.582 -14.129  55.915  1.00 18.84           C
ATOM    306  NE1 TRP A  86      40.329 -15.858  56.575  1.00 21.24           N
ATOM    307  CE2 TRP A  86      41.221 -14.930  57.026  1.00 19.67           C
ATOM    308  CE3 TRP A  86      42.510 -13.105  56.100  1.00 18.23           C
ATOM    309  CZ2 TRP A  86      41.729 -14.710  58.310  1.00 19.73           C
ATOM    310  CZ3 TRP A  86      43.024 -12.892  57.369  1.00 18.33           C
ATOM    311  CH2 TRP A  86      42.638 -13.704  58.461  1.00 19.00           C
ATOM    312  N   ASP A  87      42.885 -16.460  52.430  1.00 20.27           N
ATOM    313  CA  ASP A  87      43.619 -17.706  52.612  1.00 21.53           C
ATOM    314  C   ASP A  87      45.130 -17.515  52.504  1.00 19.62           C
ATOM    315  O   ASP A  87      45.873 -18.064  53.318  1.00 18.58           O
ATOM    316  CB  ASP A  87      43.124 -18.768  51.630  1.00 24.61           C
ATOM    317  CG  ASP A  87      41.693 -19.203  51.919  1.00 28.00           C
ATOM    318  OD1 ASP A  87      41.170 -18.878  53.006  1.00 30.77           O
ATOM    319  OD2 ASP A  87      41.072 -19.869  51.062  1.00 33.84           O
ATOM    320  N   ALA A  88      45.572 -16.719  51.528  1.00 19.27           N
ATOM    321  CA  ALA A  88      47.007 -16.423  51.362  1.00 18.57           C
ATOM    322  C   ALA A  88      47.560 -15.549  52.478  1.00 17.25           C
ATOM    323  O   ALA A  88      48.690 -15.756  52.919  1.00 17.91           O
ATOM    324  CB  ALA A  88      47.273 -15.778  50.014  1.00 18.58           C
ATOM    325  N   PHE A  89      46.769 -14.587  52.939  1.00 16.72           N
ATOM    326  CA  PHE A  89      47.177 -13.695  54.018  1.00 16.88           C
ATOM    327  C   PHE A  89      47.388 -14.540  55.287  1.00 17.12           C
ATOM    328  O   PHE A  89      48.449 -14.529  55.907  1.00 15.38           O
ATOM    329  CB  PHE A  89      46.104 -12.620  54.238  1.00 17.18           C
ATOM    330  CG  PHE A  89      46.582 -11.373  54.931  1.00 17.88           C
ATOM    331  CD1 PHE A  89      45.977 -10.162  54.640  1.00 19.87           C
ATOM    332  CD2 PHE A  89      47.611 -11.381  55.862  1.00 18.20           C
ATOM    333  CE1 PHE A  89      46.379  -8.987  55.271  1.00 21.35           C
ATOM    334  CE2 PHE A  89      48.015 -10.212  56.494  1.00 18.96           C
ATOM    335  CZ  PHE A  89      47.400  -9.019  56.201  1.00 20.51           C
ATOM    336  N   LYS A  90      46.349 -15.281  55.647  1.00 18.81           N
ATOM    337  CA  LYS A  90      46.413 -16.194  56.783  1.00 19.74           C
ATOM    338  C   LYS A  90      47.586 -17.207  56.694  1.00 20.05           C
ATOM    339  O   LYS A  90      48.299 -17.432  57.683  1.00 20.34           O
ATOM    340  CB  LYS A  90      45.067 -16.902  56.898  1.00 21.49           C
ATOM    341  CG  LYS A  90      44.859 -17.578  58.206  1.00 23.37           C
ATOM    342  CD  LYS A  90      43.397 -17.892  58.481  1.00 25.74           C
ATOM    343  CE  LYS A  90      42.743 -18.721  57.395  1.00 27.06           C
ATOM    344  NZ  LYS A  90      41.530 -19.378  57.969  1.00 30.20           N
ATOM    345  N   GLY A  91      47.820 -17.770  55.507  1.00 20.24           N
ATOM    346  CA  GLY A  91      48.909 -18.712  55.290  1.00 20.00           C
ATOM    347  C   GLY A  91      50.295 -18.175  55.599  1.00 18.85           C
ATOM    348  O   GLY A  91      51.193 -18.933  55.983  1.00 17.90           O
ATOM    349  N   ALA A  92      50.462 -16.864  55.459  1.00 18.21           N
ATOM    350  CA  ALA A  92      51.730 -16.209  55.744  1.00 17.38           C
ATOM    351  C   ALA A  92      52.136 -16.283  57.200  1.00 17.26           C
ATOM    352  O   ALA A  92      53.330 -16.254  57.499  1.00 17.80           O
ATOM    353  CB  ALA A  92      51.680 -14.742  55.301  1.00 16.82           C
ATOM    354  N   PHE A  93      51.166 -16.333  58.114  1.00 16.15           N
ATOM    355  CA  PHE A  93      51.478 -16.225  59.545  1.00 16.37           C
ATOM    356  C   PHE A  93      50.835 -17.251  60.468  1.00 17.56           C
ATOM    357  O   PHE A  93      51.297 -17.385  61.592  1.00 20.82           O
ATOM    358  CB  PHE A  93      51.208 -14.793  60.066  1.00 15.76           C
ATOM    359  CG  PHE A  93      49.749 -14.448  60.207  1.00 16.05           C
ATOM    360  CD1 PHE A  93      49.090 -14.611  61.429  1.00 16.42           C
ATOM    361  CD2 PHE A  93      49.030 -13.942  59.133  1.00 16.12           C
ATOM    362  CE1 PHE A  93      47.744 -14.301  61.561  1.00 16.94           C
ATOM    363  CE2 PHE A  93      47.672 -13.653  59.258  1.00 16.06           C
ATOM    364  CZ  PHE A  93      47.037 -13.808  60.470  1.00 17.01           C
ATOM    365  N   ILE A  94      49.798 -17.968  60.037  1.00 17.53           N
ATOM    366  CA  ILE A  94      49.139 -18.950  60.922  1.00 19.12           C
ATOM    367  C   ILE A  94      50.052 -20.157  61.163  1.00 19.30           C
ATOM    368  O   ILE A  94      50.812 -20.536  60.292  1.00 18.14           O
ATOM    369  CB  ILE A  94      47.751 -19.349  60.379  1.00 21.30           C
ATOM    370  CG1 ILE A  94      46.755 -18.255  60.747  1.00 22.63           C
ATOM    371  CG2 ILE A  94      47.201 -20.624  60.976  1.00 24.12           C
ATOM    372  CD1 ILE A  94      46.394 -18.163  62.225  1.00 23.20           C
ATOM    373  N   SER A  95      49.980 -20.719  62.366  1.00 20.20           N
ATOM    374  CA  SER A  95      50.792 -21.886  62.758  1.00 21.29           C
ATOM    375  C   SER A  95      52.316 -21.630  62.672  1.00 20.78           C
ATOM    376  O   SER A  95      53.099 -22.573  62.529  1.00 22.30           O
ATOM    377  CB  SER A  95      50.387 -23.117  61.931  1.00 23.04           C
ATOM    378  OG  SER A  95      48.999 -23.407  62.089  1.00 24.97           O
ATOM    379  N   LYS A  96      52.724 -20.369  62.790  1.00 19.40           N
ATOM    380  CA  LYS A  96      54.129 -19.974  62.713  1.00 18.96           C
ATOM    381  C   LYS A  96      54.456 -19.126  63.915  1.00 17.44           C
ATOM    382  O   LYS A  96      53.602 -18.394  64.426  1.00 16.69           O
ATOM    383  CB  LYS A  96      54.406 -19.213  61.418  1.00 19.18           C
ATOM    384  CG  LYS A  96      54.378 -20.116  60.192  1.00 21.37           C
ATOM    385  CD  LYS A  96      54.157 -19.361  58.887  1.00 21.96           C
ATOM    386  CE  LYS A  96      55.243 -18.340  58.628  1.00 22.74           C
ATOM    387  NZ  LYS A  96      56.620 -18.912  58.529  1.00 25.02           N
ATOM    388  N   HIS A  97      55.690 -19.238  64.379  1.00 17.07           N
ATOM    389  CA  HIS A  97      56.178 -18.393  65.455  1.00 17.25           C
ATOM    390  C   HIS A  97      56.337 -16.957  64.924  1.00 16.75           C
ATOM    391  O   HIS A  97      57.020 -16.766  63.910  1.00 16.39           O
ATOM    392  CB  HIS A  97      57.516 -18.910  65.974  1.00 17.69           C
ATOM    393  CG  HIS A  97      57.946 -18.268  67.250  1.00 18.09           C
ATOM    394  ND1 HIS A  97      57.161 -18.266  68.379  1.00 18.33           N
ATOM    395  CD2 HIS A  97      59.072 -17.584  67.573  1.00 18.59           C
ATOM    396  CE1 HIS A  97      57.789 -17.622  69.348  1.00 18.97           C
ATOM    397  NE2 HIS A  97      58.955 -17.205  68.886  1.00 19.41           N
ATOM    398  N   PRO A  98      55.722 -15.961  65.595  1.00 17.06           N
ATOM    399  CA  PRO A  98      55.681 -14.589  65.037  1.00 17.43           C
ATOM    400  C   PRO A  98      56.968 -13.740  65.216  1.00 18.39           C
ATOM    401  O   PRO A  98      56.914 -12.500  65.096  1.00 18.31           O
ATOM    402  CB  PRO A  98      54.476 -13.963  65.751  1.00 17.42           C
ATOM    403  CG  PRO A  98      54.427 -14.670  67.080  1.00 18.18           C
ATOM    404  CD  PRO A  98      54.875 -16.083  66.798  1.00 17.63           C
ATOM    405  N   CYS A  99      58.091 -14.387  65.532  1.00 19.09           N
ATOM    406  CA  CYS A  99      59.419 -13.774  65.443  1.00 20.25           C
ATOM    407  C   CYS A  99      60.274 -14.376  64.316  1.00 18.91           C
ATOM    408  O   CYS A  99      61.461 -14.049  64.174  1.00 19.74           O
ATOM    409  CB  CYS A  99      60.121 -13.893  66.799  1.00 22.67           C
ATOM    410  SG  CYS A  99      59.336 -12.889  68.086  1.00 25.55           S
ATOM    411  N   ASP A 100      59.670 -15.221  63.492  1.00 17.84           N
ATOM    412  CA  ASP A 100      60.374 -15.896  62.415  1.00 19.16           C
ATOM    413  C   ASP A 100      59.643 -15.803  61.077  1.00 19.16           C
ATOM    414  O   ASP A 100      59.667 -16.724  60.266  1.00 20.43           O
ATOM    415  CB  ASP A 100      60.640 -17.337  62.839  1.00 19.81           C
ATOM    416  CG  ASP A 100      61.643 -17.418  63.980  1.00 20.34           C
ATOM    417  OD1 ASP A 100      62.863 -17.343  63.725  1.00 21.84           O
ATOM    418  OD2 ASP A 100      61.197 -17.527  65.140  1.00 19.43           O
ATOM    419  N   ILE A 101      59.019 -14.658  60.828  1.00 18.13           N
ATOM    420  CA  ILE A 101      58.308 -14.438  59.589  1.00 17.44           C
ATOM    421  C   ILE A 101      59.277 -13.900  58.532  1.00 18.25           C
ATOM    422  O   ILE A 101      60.136 -13.078  58.831  1.00 19.67           O
ATOM    423  CB  ILE A 101      57.137 -13.454  59.776  1.00 16.51           C
ATOM    424  CG1 ILE A 101      56.263 -13.848  60.963  1.00 16.08           C
ATOM    425  CG2 ILE A 101      56.323 -13.365  58.490  1.00 16.33           C
ATOM    426  CD1 ILE A 101      55.607 -15.212  60.884  1.00 15.83           C
ATOM    427  N   THR A 102      59.136 -14.369  57.300  1.00 18.37           N
ATOM    428  CA  THR A 102      60.012 -13.955  56.212  1.00 20.67           C
ATOM    429  C   THR A 102      59.208 -13.295  55.103  1.00 20.23           C
ATOM    430  O   THR A 102      57.982 -13.469  55.025  1.00 18.15           O
ATOM    431  CB  THR A 102      60.752 -15.164  55.613  1.00 22.56           C
ATOM    432  OG1 THR A 102      59.808 -16.011  54.946  1.00 22.50           O
ATOM    433  CG2 THR A 102      61.467 -15.925  56.688  1.00 23.21           C
ATOM    434  N   GLU A 103      59.895 -12.552  54.237  1.00 21.86           N
ATOM    435  CA  GLU A 103      59.234 -11.945  53.075  1.00 22.81           C
ATOM    436  C   GLU A 103      58.639 -13.052  52.200  1.00 21.75           C
ATOM    437  O   GLU A 103      57.543 -12.889  51.673  1.00 19.41           O
ATOM    438  CB  GLU A 103      60.173 -11.012  52.288  1.00 26.43           C
ATOM    439  CG  GLU A 103      60.661  -9.815  53.124  1.00 29.05           C
ATOM    440  CD  GLU A 103      61.229  -8.642  52.327  1.00 31.27           C
ATOM    441  OE1 GLU A 103      60.826  -8.390  51.176  1.00 33.68           O
ATOM    442  OE2 GLU A 103      62.117  -7.950  52.873  1.00 40.51           O
ATOM    443  N   GLU A 104      59.314 -14.210  52.153  1.00 23.05           N
ATOM    444  CA  GLU A 104      58.872 -15.368  51.370  1.00 25.15           C
ATOM    445  C   GLU A 104      57.494 -15.877  51.830  1.00 22.61           C
ATOM    446  O   GLU A 104      56.678 -16.276  51.005  1.00 22.86           O
ATOM    447  CB  GLU A 104      59.902 -16.522  51.410  1.00 29.15           C
ATOM    448  CG  GLU A 104      61.325 -16.139  51.012  1.00 33.44           C
ATOM    449  CD  GLU A 104      62.232 -15.728  52.185  1.00 36.00           C
ATOM    450  OE1 GLU A 104      62.276 -14.505  52.498  1.00 34.09           O
ATOM    451  OE2 GLU A 104      62.914 -16.620  52.791  1.00 40.14           O
ATOM    452  N   ASP A 105      57.237 -15.843  53.137  1.00 20.91           N
ATOM    453  CA  ASP A 105      55.924 -16.222  53.698  1.00 20.05           C
ATOM    454  C   ASP A 105      54.765 -15.439  53.080  1.00 18.98           C
ATOM    455  O   ASP A 105      53.652 -15.968  52.937  1.00 19.26           O
ATOM    456  CB  ASP A 105      55.912 -16.013  55.220  1.00 19.30           C
ATOM    457  CG  ASP A 105      56.803 -16.999  55.962  1.00 20.65           C
ATOM    458  OD1 ASP A 105      56.956 -18.153  55.503  1.00 22.49           O
ATOM    459  OD2 ASP A 105      57.326 -16.631  57.038  1.00 19.39           O
ATOM    460  N   TYR A 106      55.024 -14.184  52.720  1.00 17.94           N
ATOM    461  CA  TYR A 106      54.012 -13.320  52.101  1.00 17.47           C
ATOM    462  C   TYR A 106      53.934 -13.396  50.570  1.00 19.22           C
ATOM    463  O   TYR A 106      53.105 -12.735  49.978  1.00 18.73           O
ATOM    464  CB  TYR A 106      54.223 -11.872  52.533  1.00 16.44           C
ATOM    465  CG  TYR A 106      53.709 -11.600  53.913  1.00 14.92           C
ATOM    466  CD1 TYR A 106      52.338 -11.630  54.188  1.00 14.23           C
ATOM    467  CD2 TYR A 106      54.575 -11.308  54.950  1.00 14.76           C
ATOM    468  CE1 TYR A 106      51.860 -11.383  55.457  1.00 13.54           C
ATOM    469  CE2 TYR A 106      54.109 -11.057  56.228  1.00 14.07           C
ATOM    470  CZ  TYR A 106      52.747 -11.112  56.481  1.00 13.38           C
ATOM    471  OH  TYR A 106      52.302 -10.840  57.738  1.00 12.70           O
ATOM    472  N   GLN A 107      54.765 -14.208  49.934  1.00 21.93           N
ATOM    473  CA  GLN A 107      54.796 -14.269  48.477  1.00 25.13           C
ATOM    474  C   GLN A 107      53.472 -14.628  47.821  1.00 24.40           C
ATOM    475  O   GLN A 107      53.098 -13.971  46.841  1.00 25.10           O
ATOM    476  CB  GLN A 107      55.899 -15.203  47.954  1.00 29.89           C
ATOM    477  CG  GLN A 107      56.687 -14.554  46.856  1.00 35.10           C
ATOM    478  CD  GLN A 107      57.342 -13.282  47.370  1.00 39.63           C
ATOM    479  OE1 GLN A 107      58.139 -13.324  48.316  1.00 49.69           O
ATOM    480  NE2 GLN A 107      56.976 -12.141  46.788  1.00 40.39           N
ATOM    481  N   PRO A 108      52.769 -15.657  48.337  1.00 23.29           N
ATOM    482  CA  PRO A 108      51.467 -15.997  47.753  1.00 23.11           C
ATOM    483  C   PRO A 108      50.472 -14.829  47.750  1.00 21.31           C
ATOM    484  O   PRO A 108      49.779 -14.633  46.749  1.00 21.56           O
ATOM    485  CB  PRO A 108      50.976 -17.156  48.632  1.00 23.35           C
ATOM    486  CG  PRO A 108      52.233 -17.804  49.097  1.00 24.47           C
ATOM    487  CD  PRO A 108      53.199 -16.678  49.320  1.00 23.88           C
ATOM    488  N   LEU A 109      50.426 -14.074  48.853  1.00 19.33           N
ATOM    489  CA  LEU A 109      49.617 -12.874  48.961  1.00 18.43           C
ATOM    490  C   LEU A 109      50.048 -11.784  47.972  1.00 19.44           C
ATOM    491  O   LEU A 109      49.196 -11.164  47.348  1.00 18.32           O
ATOM    492  CB  LEU A 109      49.666 -12.314  50.387  1.00 17.24           C
ATOM    493  CG  LEU A 109      48.847 -11.052  50.650  1.00 16.49           C
ATOM    494  CD1 LEU A 109      47.376 -11.271  50.359  1.00 16.41           C
ATOM    495  CD2 LEU A 109      49.048 -10.602  52.084  1.00 16.18           C
ATOM    496  N   MET A 110      51.360 -11.540  47.876  1.00 20.86           N
ATOM    497  CA  MET A 110      51.894 -10.546  46.946  1.00 22.76           C
ATOM    498  C   MET A 110      51.493 -10.878  45.519  1.00 24.47           C
ATOM    499  O   MET A 110      51.131  -9.979  44.757  1.00 24.69           O
ATOM    500  CB  MET A 110      53.427 -10.468  47.004  1.00 24.51           C
ATOM    501  CG  MET A 110      54.049  -9.940  48.292  1.00 25.19           C
ATOM    502  SD  MET A 110      53.490  -8.318  48.854  1.00 26.30           S
ATOM    503  CE  MET A 110      52.369  -8.832  50.165  1.00 25.14           C
ATOM    504  N   LYS A 111      51.552 -12.162  45.155  1.00 25.87           N
ATOM    505  CA  LYS A 111      51.160 -12.580  43.805  1.00 29.42           C
ATOM    506  C   LYS A 111      49.675 -12.327  43.542  1.00 28.74           C
ATOM    507  O   LYS A 111      49.300 -11.767  42.506  1.00 29.34           O
ATOM    508  CB  LYS A 111      51.449 -14.058  43.582  1.00 32.82           C
ATOM    509  CG  LYS A 111      52.916 -14.423  43.598  1.00 36.52           C
ATOM    510  CD  LYS A 111      53.170 -15.654  42.742  1.00 41.73           C
ATOM    511  CE  LYS A 111      54.562 -16.211  42.963  1.00 44.24           C
ATOM    512  NZ  LYS A 111      54.902 -17.161  41.869  1.00 48.80           N
ATOM    513  N   LEU A 112      48.839 -12.739  44.482  1.00 26.61           N
ATOM    514  CA  LEU A 112      47.392 -12.538  44.366  1.00 26.57           C
ATOM    515  C   LEU A 112      46.991 -11.049  44.367  1.00 25.35           C
ATOM    516  O   LEU A 112      46.081 -10.655  43.652  1.00 26.39           O
ATOM    517  CB  LEU A 112      46.661 -13.287  45.482  1.00 26.38           C
ATOM    518  CG  LEU A 112      46.684 -14.823  45.420  1.00 28.12           C
ATOM    519  CD1 LEU A 112      45.909 -15.402  46.596  1.00 28.16           C
ATOM    520  CD2 LEU A 112      46.116 -15.357  44.116  1.00 30.55           C
ATOM    521  N   GLY A 113      47.683 -10.229  45.148  1.00 24.57           N
ATOM    522  CA  GLY A 113      47.415  -8.784  45.188  1.00 25.92           C
ATOM    523  C   GLY A 113      48.186  -7.939  44.183  1.00 27.71           C
ATOM    524  O   GLY A 113      48.231  -6.707  44.327  1.00 28.34           O
ATOM    525  N   THR A 114      48.776  -8.573  43.167  1.00 28.50           N
ATOM    526  CA  THR A 114      49.529  -7.856  42.130  1.00 31.58           C
ATOM    527  C   THR A 114      48.665  -6.766  41.548  1.00 31.60           C
ATOM    528  O   THR A 114      47.514  -7.006  41.185  1.00 32.41           O
ATOM    529  CB  THR A 114      49.977  -8.780  40.979  1.00 34.67           C
ATOM    530  OG1 THR A 114      50.947  -9.698  41.473  1.00 37.45           O
ATOM    531  CG2 THR A 114      50.602  -7.986  39.824  1.00 37.26           C
ATOM    532  N   GLN A 115      49.233  -5.573  41.465  1.00 30.39           N
ATOM    533  CA  GLN A 115      48.508  -4.411  40.988  1.00 30.66           C
ATOM    534  C   GLN A 115      49.528  -3.497  40.338  1.00 32.84           C
ATOM    535  O   GLN A 115      50.450  -3.039  40.994  1.00 33.05           O
ATOM    536  CB  GLN A 115      47.837  -3.717  42.169  1.00 29.17           C
ATOM    537  CG  GLN A 115      46.921  -2.557  41.814  1.00 29.73           C
ATOM    538  CD  GLN A 115      46.069  -2.109  42.990  1.00 28.05           C
ATOM    539  OE1 GLN A 115      46.220  -2.603  44.113  1.00 27.57           O
ATOM    540  NE2 GLN A 115      45.182  -1.154  42.744  1.00 28.18           N
ATOM    541  N   THR A 116      49.386  -3.263  39.046  1.00 35.23           N
ATOM    542  CA  THR A 116      50.270  -2.340  38.362  1.00 37.74           C
ATOM    543  C   THR A 116      49.631  -0.960  38.474  1.00 36.83           C
ATOM    544  O   THR A 116      48.592  -0.706  37.898  1.00 36.58           O
ATOM    545  CB  THR A 116      50.495  -2.769  36.911  1.00 41.12           C
ATOM    546  OG1 THR A 116      49.240  -2.837  36.240  1.00 43.67           O
ATOM    547  CG2 THR A 116      51.153  -4.140  36.872  1.00 41.43           C
ATOM    548  N   VAL A 117      50.230  -0.122  39.306  1.00 36.34           N
ATOM    549  CA  VAL A 117      49.847   1.279  39.449  1.00 37.59           C
ATOM    550  C   VAL A 117      50.631   2.084  38.390  1.00 39.11           C
ATOM    551  O   VAL A 117      51.755   1.713  38.076  1.00 38.85           O
ATOM    552  CB  VAL A 117      50.162   1.795  40.890  1.00 38.23           C
ATOM    553  CG1 VAL A 117      51.636   1.721  41.248  1.00 39.54           C
ATOM    554  CG2 VAL A 117      49.704   3.225  41.078  1.00 40.03           C
ATOM    555  N   PRO A 118      50.054   3.174  37.845  1.00 32.45           N
ATOM    556  CA  PRO A 118      50.883   4.037  36.974  1.00 32.10           C
ATOM    557  C   PRO A 118      52.118   4.514  37.713  1.00 28.60           C
ATOM    558  O   PRO A 118      51.998   5.223  38.711  1.00 25.63           O
ATOM    559  CB  PRO A 118      49.948   5.192  36.636  1.00 32.47           C
ATOM    560  CG  PRO A 118      48.601   4.557  36.671  1.00 34.36           C
ATOM    561  CD  PRO A 118      48.642   3.596  37.818  1.00 33.37           C
ATOM    562  N   CYS A 119      53.288   4.082  37.248  1.00 29.07           N
ATOM    563  CA  CYS A 119      54.530   4.247  38.001  1.00 28.59           C
ATOM    564  C   CYS A 119      54.950   5.694  38.255  1.00 25.66           C
ATOM    565  O   CYS A 119      55.748   5.942  39.153  1.00 23.15           O
ATOM    566  CB  CYS A 119      55.695   3.502  37.332  1.00 32.67           C
ATOM    567  SG  CYS A 119      56.222   4.089  35.701  1.00 37.58           S
ATOM    568  N   ASN A 120      54.432   6.623  37.452  1.00 25.43           N
ATOM    569  CA  ASN A 120      54.740   8.051  37.573  1.00 24.93           C
ATOM    570  C   ASN A 120      53.742   8.824  38.440  1.00 23.18           C
ATOM    571  O   ASN A 120      53.790  10.050  38.469  1.00 24.02           O
ATOM    572  CB  ASN A 120      54.836   8.690  36.169  1.00 27.50           C
ATOM    573  CG  ASN A 120      53.533   8.605  35.379  1.00 28.75           C
ATOM    574  OD1 ASN A 120      52.784   7.642  35.507  1.00 27.93           O
ATOM    575  ND2 ASN A 120      53.270   9.606  34.548  1.00 30.47           N
ATOM    576  N   LYS A 121      52.827   8.127  39.116  1.00 21.73           N
ATOM    577  CA  LYS A 121      51.778   8.773  39.907  1.00 21.02           C
ATOM    578  C   LYS A 121      51.803   8.300  41.367  1.00 19.10           C
ATOM    579  O   LYS A 121      50.770   8.229  42.023  1.00 18.18           O
ATOM    580  CB  LYS A 121      50.414   8.489  39.277  1.00 22.98           C
ATOM    581  CG  LYS A 121      50.247   9.022  37.863  1.00 25.79           C
ATOM    582  CD  LYS A 121      49.909  10.499  37.890  1.00 26.52           C
ATOM    583  CE  LYS A 121      49.825  11.120  36.503  1.00 29.31           C
ATOM    584  NZ  LYS A 121      48.587  10.743  35.790  1.00 31.57           N
ATOM    585  N   ILE A 122      52.999   8.016  41.880  1.00 18.53           N
ATOM    586  CA  ILE A 122      53.151   7.483  43.229  1.00 17.43           C
ATOM    587  C   ILE A 122      53.467   8.612  44.226  1.00 15.94           C
ATOM    588  O   ILE A 122      54.331   9.452  43.971  1.00 16.36           O
ATOM    589  CB  ILE A 122      54.188   6.335  43.241  1.00 18.82           C
ATOM    590  CG1 ILE A 122      53.506   5.076  42.669  1.00 20.92           C
ATOM    591  CG2 ILE A 122      54.731   6.077  44.653  1.00 18.07           C
ATOM    592  CD1 ILE A 122      54.474   4.061  42.143  1.00 23.31           C
ATOM    593  N   LEU A 123      52.717   8.637  45.326  1.00 14.40           N
ATOM    594  CA  LEU A 123      52.970   9.517  46.442  1.00 13.53           C
ATOM    595  C   LEU A 123      53.418   8.686  47.644  1.00 12.92           C
ATOM    596  O   LEU A 123      52.660   7.865  48.157  1.00 13.27           O
ATOM    597  CB  LEU A 123      51.717  10.291  46.803  1.00 13.99           C
ATOM    598  CG  LEU A 123      51.879  11.289  47.958  1.00 14.44           C
ATOM    599  CD1 LEU A 123      52.877  12.373  47.592  1.00 15.11           C
ATOM    600  CD2 LEU A 123      50.531  11.876  48.357  1.00 15.14           C
ATOM    601  N   LEU A 124      54.650   8.902  48.080  1.00 12.48           N
ATOM    602  CA  LEU A 124      55.149   8.321  49.300  1.00 12.97           C
ATOM    603  C   LEU A 124      54.899   9.337  50.426  1.00 13.32           C
ATOM    604  O   LEU A 124      54.616  10.530  50.163  1.00 13.08           O
ATOM    605  CB  LEU A 124      56.633   8.013  49.162  1.00 13.52           C
ATOM    606  CG  LEU A 124      57.036   7.093  48.007  1.00 13.72           C
ATOM    607  CD1 LEU A 124      58.538   6.863  47.961  1.00 14.92           C
ATOM    608  CD2 LEU A 124      56.281   5.765  48.096  1.00 14.00           C
ATOM    609  N   TRP A 125      55.025   8.886  51.665  1.00 14.01           N
ATOM    610  CA  TRP A 125      54.880   9.778  52.813  1.00 15.08           C
ATOM    611  C   TRP A 125      55.667   9.244  53.993  1.00 16.40           C
ATOM    612  O   TRP A 125      56.041   8.067  54.029  1.00 16.66           O
ATOM    613  CB  TRP A 125      53.392   9.945  53.192  1.00 15.23           C
ATOM    614  CG  TRP A 125      52.732   8.610  53.491  1.00 15.82           C
ATOM    615  CD1 TRP A 125      52.020   7.836  52.618  1.00 15.44           C
ATOM    616  CD2 TRP A 125      52.743   7.900  54.736  1.00 17.45           C
ATOM    617  NE1 TRP A 125      51.583   6.702  53.241  1.00 16.57           N
ATOM    618  CE2 TRP A 125      52.013   6.709  54.540  1.00 17.88           C
ATOM    619  CE3 TRP A 125      53.277   8.168  56.007  1.00 19.08           C
ATOM    620  CZ2 TRP A 125      51.817   5.773  55.559  1.00 19.93           C
ATOM    621  CZ3 TRP A 125      53.096   7.224  57.025  1.00 21.11           C
ATOM    622  CH2 TRP A 125      52.381   6.037  56.790  1.00 21.65           C
ATOM    623  N   SER A 126      55.899  10.116  54.961  1.00 17.91           N
ATOM    624  CA  SER A 126      56.537   9.731  56.220  1.00 20.52           C
ATOM    625  C   SER A 126      55.928  10.552  57.341  1.00 22.77           C
ATOM    626  O   SER A 126      55.945  11.776  57.273  1.00 22.87           O
ATOM    627  CB  SER A 126      58.057   9.964  56.159  1.00 21.45           C
ATOM    628  OG  SER A 126      58.721   9.374  57.258  1.00 23.28           O
ATOM    629  N   ARG A 127      55.362   9.869  58.339  1.00 25.17           N
ATOM    630  CA  ARG A 127      54.783  10.500  59.537  1.00 28.64           C
ATOM    631  C   ARG A 127      53.657  11.522  59.277  1.00 28.59           C
ATOM    632  O   ARG A 127      53.388  12.372  60.134  1.00 31.42           O
ATOM    633  CB  ARG A 127      55.876  11.178  60.374  1.00 32.31           C
ATOM    634  CG  ARG A 127      57.087  10.333  60.725  1.00 35.37           C
ATOM    635  CD  ARG A 127      56.838   9.403  61.895  1.00 40.05           C
ATOM    636  NE  ARG A 127      58.108   8.952  62.479  1.00 45.92           N
ATOM    637  CZ  ARG A 127      58.696   7.760  62.287  1.00 47.51           C
ATOM    638  NH1 ARG A 127      58.145   6.808  61.519  1.00 47.83           N
ATOM    639  NH2 ARG A 127      59.864   7.511  62.882  1.00 50.46           N
ATOM    640  N   ILE A 128      52.997  11.429  58.121  1.00 26.07           N
ATOM    641  CA  ILE A 128      51.915  12.343  57.739  1.00 26.06           C
ATOM    642  C   ILE A 128      50.917  11.605  56.831  1.00 24.82           C
ATOM    643  O   ILE A 128      50.453  12.128  55.812  1.00 24.10           O
ATOM    644  CB  ILE A 128      52.489  13.622  57.076  1.00 26.02           C
ATOM    645  CG1 ILE A 128      51.396  14.687  56.883  1.00 26.94           C
ATOM    646  CG2 ILE A 128      53.220  13.308  55.772  1.00 23.93           C
ATOM    647  CD1 ILE A 128      51.493  15.828  57.866  1.00 29.72           C
ATOM    648  N   LYS A 129      50.573  10.385  57.237  1.00 25.35           N
ATOM    649  CA  LYS A 129      49.672   9.522  56.484  1.00 25.16           C
ATOM    650  C   LYS A 129      48.319  10.169  56.155  1.00 25.08           C
ATOM    651  O   LYS A 129      47.839  10.047  55.027  1.00 22.78           O
ATOM    652  CB  LYS A 129      49.409   8.240  57.283  1.00 27.24           C
ATOM    653  CG  LYS A 129      48.633   7.192  56.528  1.00 27.53           C
ATOM    654  CD  LYS A 129      48.667   5.838  57.216  1.00 29.86           C
ATOM    655  CE  LYS A 129      47.924   5.855  58.523  1.00 32.85           C
ATOM    656  NZ  LYS A 129      47.848   4.478  59.073  1.00 35.34           N
ATOM    657  N   ASP A 130      47.704  10.826  57.140  1.00 27.70           N
ATOM    658  CA  ASP A 130      46.352  11.365  56.975  1.00 29.89           C
ATOM    659  C   ASP A 130      46.289  12.380  55.835  1.00 28.03           C
ATOM    660  O   ASP A 130      45.363  12.336  55.014  1.00 28.76           O
ATOM    661  CB  ASP A 130      45.820  12.025  58.271  1.00 34.41           C
ATOM    662  CG  ASP A 130      45.579  11.033  59.403  1.00 38.70           C
ATOM    663  OD1 ASP A 130      45.603   9.800  59.169  1.00 42.89           O
ATOM    664  OD2 ASP A 130      45.352  11.497  60.550  1.00 42.80           O
ATOM    665  N   LEU A 131      47.262  13.287  55.773  1.00 26.46           N
ATOM    666  CA  LEU A 131      47.275  14.285  54.707  1.00 25.58           C
ATOM    667  C   LEU A 131      47.542  13.671  53.324  1.00 22.25           C
ATOM    668  O   LEU A 131      46.913  14.064  52.353  1.00 21.83           O
ATOM    669  CB  LEU A 131      48.274  15.408  55.001  1.00 26.73           C
ATOM    670  CG  LEU A 131      48.032  16.659  54.153  1.00 27.84           C
ATOM    671  CD1 LEU A 131      46.879  17.475  54.717  1.00 30.75           C
ATOM    672  CD2 LEU A 131      49.291  17.506  54.055  1.00 28.38           C
ATOM    673  N   ALA A 132      48.437  12.692  53.240  1.00 20.42           N
ATOM    674  CA  ALA A 132      48.727  12.024  51.962  1.00 19.09           C
ATOM    675  C   ALA A 132      47.486  11.327  51.394  1.00 19.55           C
ATOM    676  O   ALA A 132      47.201  11.407  50.195  1.00 19.94           O
ATOM    677  CB  ALA A 132      49.862  11.026  52.130  1.00 18.11           C
ATOM    678  N   HIS A 133      46.752  10.655  52.265  1.00 20.59           N
ATOM    679  CA  HIS A 133      45.487  10.021  51.875  1.00 21.96           C
ATOM    680  C   HIS A 133      44.406  11.017  51.478  1.00 23.10           C
ATOM    681  O   HIS A 133      43.671  10.773  50.540  1.00 23.84           O
ATOM    682  CB  HIS A 133      44.967   9.123  52.986  1.00 23.59           C
ATOM    683  CG  HIS A 133      45.831   7.935  53.234  1.00 23.32           C
ATOM    684  ND1 HIS A 133      45.649   7.093  54.308  1.00 25.68           N
ATOM    685  CD2 HIS A 133      46.895   7.455  52.552  1.00 21.40           C
ATOM    686  CE1 HIS A 133      46.557   6.135  54.265  1.00 24.98           C
ATOM    687  NE2 HIS A 133      47.334   6.344  53.218  1.00 22.55           N
ATOM    688  N   GLN A 134      44.321  12.128  52.197  1.00 24.17           N
ATOM    689  CA  GLN A 134      43.402  13.197  51.834  1.00 26.03           C
ATOM    690  C   GLN A 134      43.759  13.767  50.475  1.00 24.09           C
ATOM    691  O   GLN A 134      42.876  14.099  49.694  1.00 25.34           O
ATOM    692  CB  GLN A 134      43.403  14.314  52.873  1.00 28.79           C
ATOM    693  CG  GLN A 134      42.656  13.954  54.128  1.00 32.29           C
ATOM    694  CD  GLN A 134      42.763  15.033  55.178  1.00 36.47           C
ATOM    695  OE1 GLN A 134      43.586  14.944  56.092  1.00 39.98           O
ATOM    696  NE2 GLN A 134      41.942  16.068  55.049  1.00 39.20           N
ATOM    697  N   PHE A 135      45.051  13.891  50.197  1.00 21.51           N
ATOM    698  CA  PHE A 135      45.502  14.350  48.888  1.00 20.61           C
ATOM    699  C   PHE A 135      45.064  13.427  47.738  1.00 20.34           C
ATOM    700  O   PHE A 135      44.581  13.904  46.717  1.00 21.33           O
ATOM    701  CB  PHE A 135      47.023  14.513  48.865  1.00 18.95           C
ATOM    702  CG  PHE A 135      47.538  15.000  47.549  1.00 18.72           C
ATOM    703  CD1 PHE A 135      47.493  16.352  47.237  1.00 20.44           C
ATOM    704  CD2 PHE A 135      48.036  14.114  46.610  1.00 17.66           C
ATOM    705  CE1 PHE A 135      47.957  16.813  46.010  1.00 20.96           C
ATOM    706  CE2 PHE A 135      48.496  14.572  45.382  1.00 18.21           C
ATOM    707  CZ  PHE A 135      48.467  15.916  45.086  1.00 19.66           C
ATOM    708  N   THR A 136      45.235  12.113  47.895  1.00 19.49           N
ATOM    709  CA  THR A 136      44.852  11.171  46.834  1.00 20.27           C
ATOM    710  C   THR A 136      43.327  10.996  46.735  1.00 22.54           C
ATOM    711  O   THR A 136      42.832  10.542  45.710  1.00 22.93           O
ATOM    712  CB  THR A 136      45.559   9.807  46.973  1.00 19.88           C
ATOM    713  OG1 THR A 136      45.212   9.203  48.228  1.00 21.44           O
ATOM    714  CG2 THR A 136      47.089   9.981  46.875  1.00 18.30           C
ATOM    715  N   GLN A 137      42.588  11.371  47.783  1.00 24.03           N
ATOM    716  CA  GLN A 137      41.125  11.434  47.677  1.00 27.56           C
ATOM    717  C   GLN A 137      40.660  12.553  46.757  1.00 28.49           C
ATOM    718  O   GLN A 137      39.583  12.451  46.175  1.00 30.00           O
ATOM    719  CB  GLN A 137      40.445  11.569  49.055  1.00 30.10           C
ATOM    720  CG  GLN A 137      40.465  10.306  49.906  1.00 31.17           C
ATOM    721  CD  GLN A 137      39.862   9.090  49.210  1.00 34.03           C
ATOM    722  OE1 GLN A 137      40.552   8.100  48.967  1.00 36.99           O
ATOM    723  NE2 GLN A 137      38.587   9.161  48.883  1.00 36.92           N
ATOM    724  N   VAL A 138      41.464  13.611  46.628  1.00 27.57           N
ATOM    725  CA  VAL A 138      41.135  14.740  45.744  1.00 29.29           C
ATOM    726  C   VAL A 138      41.917  14.720  44.423  1.00 28.85           C
ATOM    727  O   VAL A 138      41.442  15.248  43.426  1.00 31.21           O
ATOM    728  CB  VAL A 138      41.247  16.103  46.472  1.00 30.14           C
ATOM    729  CG1 VAL A 138      40.224  16.168  47.589  1.00 32.30           C
ATOM    730  CG2 VAL A 138      42.636  16.381  47.023  1.00 28.23           C
ATOM    731  N   GLN A 139      43.101  14.119  44.419  1.00 26.93           N
ATOM    732  CA  GLN A 139      43.921  13.975  43.225  1.00 27.07           C
ATOM    733  C   GLN A 139      43.925  12.491  42.902  1.00 26.94           C
ATOM    734  O   GLN A 139      44.873  11.761  43.232  1.00 24.47           O
ATOM    735  CB  GLN A 139      45.328  14.520  43.499  1.00 26.05           C
ATOM    736  CG  GLN A 139      46.244  14.609  42.285  1.00 26.78           C
ATOM    737  CD  GLN A 139      45.825  15.628  41.255  1.00 29.95           C
ATOM    738  OE1 GLN A 139      45.099  16.583  41.544  1.00 33.01           O
ATOM    739  NE2 GLN A 139      46.276  15.427  40.021  1.00 31.87           N
ATOM    740  N   ARG A 140      42.845  12.053  42.256  1.00 29.33           N
ATOM    741  CA  ARG A 140      42.474  10.620  42.211  1.00 30.95           C
ATOM    742  C   ARG A 140      43.284   9.737  41.260  1.00 29.81           C
ATOM    743  O   ARG A 140      43.157   8.519  41.306  1.00 30.55           O
ATOM    744  CB  ARG A 140      40.981  10.461  41.893  1.00 35.45           C
ATOM    745  CG  ARG A 140      40.083  10.907  43.029  1.00 38.29           C
ATOM    746  CD  ARG A 140      38.649  10.446  42.851  1.00 42.84           C
ATOM    747  NE  ARG A 140      38.137   9.907  44.108  1.00 46.44           N
ATOM    748  CZ  ARG A 140      38.370   8.678  44.582  1.00 47.49           C
ATOM    749  NH1 ARG A 140      39.100   7.789  43.904  1.00 49.10           N
ATOM    750  NH2 ARG A 140      37.862   8.325  45.755  1.00 49.62           N
ATOM    751  N   ASP A 141      44.105  10.339  40.411  1.00 29.57           N
ATOM    752  CA  ASP A 141      45.037   9.592  39.564  1.00 29.79           C
ATOM    753  C   ASP A 141      46.336   9.209  40.298  1.00 26.45           C
ATOM    754  O   ASP A 141      47.152   8.478  39.741  1.00 26.62           O
ATOM    755  CB  ASP A 141      45.353  10.377  38.276  1.00 32.95           C
ATOM    756  CG  ASP A 141      46.006  11.737  38.540  1.00 34.57           C
ATOM    757  OD1 ASP A 141      45.766  12.357  39.607  1.00 34.68           O
ATOM    758  OD2 ASP A 141      46.745  12.210  37.655  1.00 39.35           O
ATOM    759  N   MET A 142      46.538   9.707  41.521  1.00 24.06           N
ATOM    760  CA  MET A 142      47.734   9.361  42.312  1.00 22.24           C
ATOM    761  C   MET A 142      47.463   8.344  43.418  1.00 20.79           C
ATOM    762  O   MET A 142      46.328   8.217  43.915  1.00 21.42           O
ATOM    763  CB  MET A 142      48.389  10.624  42.861  1.00 21.82           C
ATOM    764  CG  MET A 142      48.894  11.490  41.733  1.00 23.30           C
ATOM    765  SD  MET A 142      49.870  12.883  42.257  1.00 24.17           S
ATOM    766  CE  MET A 142      51.408  12.109  42.723  1.00 23.12           C
ATOM    767  N   PHE A 143      48.515   7.608  43.772  1.00 19.26           N
ATOM    768  CA  PHE A 143      48.416   6.464  44.694  1.00 19.15           C
ATOM    769  C   PHE A 143      49.471   6.508  45.775  1.00 16.69           C
ATOM    770  O   PHE A 143      50.663   6.722  45.488  1.00 15.17           O
ATOM    771  CB  PHE A 143      48.564   5.146  43.929  1.00 21.22           C
ATOM    772  CG  PHE A 143      47.379   4.822  43.074  1.00 24.68           C
ATOM    773  CD1 PHE A 143      46.313   4.101  43.594  1.00 27.10           C
ATOM    774  CD2 PHE A 143      47.309   5.263  41.768  1.00 26.01           C
ATOM    775  CE1 PHE A 143      45.203   3.804  42.816  1.00 30.13           C
ATOM    776  CE2 PHE A 143      46.203   4.973  40.980  1.00 28.80           C
ATOM    777  CZ  PHE A 143      45.149   4.246  41.506  1.00 30.83           C
ATOM    778  N   THR A 144      49.028   6.342  47.021  1.00 16.41           N
ATOM    779  CA  THR A 144      49.913   5.948  48.106  1.00 16.21           C
ATOM    780  C   THR A 144      49.840   4.434  48.209  1.00 17.35           C
ATOM    781  O   THR A 144      48.967   3.776  47.593  1.00 17.86           O
ATOM    782  CB  THR A 144      49.509   6.561  49.475  1.00 16.61           C
ATOM    783  OG1 THR A 144      48.267   5.988  49.933  1.00 18.40           O
ATOM    784  CG2 THR A 144      49.373   8.065  49.378  1.00 16.01           C
ATOM    785  N   LEU A 145      50.722   3.885  49.021  1.00 18.30           N
ATOM    786  CA  LEU A 145      50.735   2.450  49.275  1.00 17.75           C
ATOM    787  C   LEU A 145      49.364   1.958  49.758  1.00 17.54           C
ATOM    788  O   LEU A 145      48.893   0.916  49.338  1.00 17.42           O
ATOM    789  CB  LEU A 145      51.813   2.115  50.307  1.00 17.25           C
ATOM    790  CG  LEU A 145      51.948   0.642  50.739  1.00 16.60           C
ATOM    791  CD1 LEU A 145      52.191  -0.239  49.515  1.00 16.63           C
ATOM    792  CD2 LEU A 145      53.069   0.477  51.775  1.00 16.47           C
ATOM    793  N   GLU A 146      48.706   2.740  50.599  1.00 18.32           N
ATOM    794  CA  GLU A 146      47.476   2.295  51.230  1.00 18.98           C
ATOM    795  C   GLU A 146      46.252   2.547  50.324  1.00 20.09           C
ATOM    796  O   GLU A 146      45.134   2.215  50.701  1.00 21.66           O
ATOM    797  CB  GLU A 146      47.305   2.933  52.614  1.00 19.41           C
ATOM    798  CG  GLU A 146      48.484   2.731  53.581  1.00 18.95           C
ATOM    799  CD  GLU A 146      49.694   3.620  53.304  1.00 19.42           C
ATOM    800  OE1 GLU A 146      49.541   4.702  52.671  1.00 20.29           O
ATOM    801  OE2 GLU A 146      50.815   3.230  53.693  1.00 19.36           O
ATOM    802  N   ASP A 147      46.468   3.135  49.146  1.00 20.67           N
ATOM    803  CA  ASP A 147      45.479   3.146  48.064  1.00 22.10           C
ATOM    804  C   ASP A 147      45.588   1.929  47.109  1.00 21.64           C
ATOM    805  O   ASP A 147      44.762   1.791  46.207  1.00 22.87           O
ATOM    806  CB  ASP A 147      45.584   4.429  47.226  1.00 23.69           C
ATOM    807  CG  ASP A 147      45.328   5.702  48.023  1.00 24.85           C
ATOM    808  OD1 ASP A 147      44.217   5.839  48.594  1.00 26.79           O
ATOM    809  OD2 ASP A 147      46.219   6.600  48.018  1.00 25.34           O
ATOM    810  N   THR A 148      46.609   1.088  47.266  1.00 20.19           N
ATOM    811  CA  THR A 148      46.678  -0.193  46.564  1.00 20.05           C
ATOM    812  C   THR A 148      45.885  -1.208  47.400  1.00 19.12           C
ATOM    813  O   THR A 148      45.691  -1.008  48.606  1.00 17.89           O
ATOM    814  CB  THR A 148      48.125  -0.732  46.361  1.00 20.04           C
ATOM    815  OG1 THR A 148      48.706  -1.149  47.610  1.00 19.14           O
ATOM    816  CG2 THR A 148      49.057   0.310  45.703  1.00 20.92           C
ATOM    817  N   LEU A 149      45.459  -2.294  46.761  1.00 19.11           N
ATOM    818  CA  LEU A 149      44.692  -3.336  47.431  1.00 18.95           C
ATOM    819  C   LEU A 149      45.371  -3.869  48.700  1.00 17.81           C
ATOM    820  O   LEU A 149      44.776  -3.877  49.767  1.00 16.67           O
ATOM    821  CB  LEU A 149      44.430  -4.521  46.490  1.00 19.90           C
ATOM    822  CG  LEU A 149      43.816  -5.757  47.196  1.00 19.76           C
ATOM    823  CD1 LEU A 149      42.445  -5.441  47.778  1.00 19.96           C
ATOM    824  CD2 LEU A 149      43.749  -6.941  46.242  1.00 20.99           C
ATOM    825  N   LEU A 150      46.606  -4.338  48.555  1.00 17.96           N
ATOM    826  CA  LEU A 150      47.347  -4.896  49.683  1.00 17.59           C
ATOM    827  C   LEU A 150      47.544  -3.914  50.834  1.00 16.46           C
ATOM    828  O   LEU A 150      47.328  -4.275  51.999  1.00 15.60           O
ATOM    829  CB  LEU A 150      48.680  -5.459  49.207  1.00 18.58           C
ATOM    830  CG  LEU A 150      48.558  -6.716  48.344  1.00 20.28           C
ATOM    831  CD1 LEU A 150      49.947  -7.171  47.953  1.00 21.52           C
ATOM    832  CD2 LEU A 150      47.824  -7.818  49.079  1.00 20.49           C
ATOM    833  N   GLY A 151      47.903  -2.667  50.515  1.00 16.50           N
ATOM    834  CA  GLY A 151      48.049  -1.627  51.538  1.00 16.48           C
ATOM    835  C   GLY A 151      46.718  -1.280  52.215  1.00 16.69           C
ATOM    836  O   GLY A 151      46.654  -1.078  53.427  1.00 15.40           O
ATOM    837  N   TYR A 152      45.652  -1.219  51.419  1.00 17.48           N
ATOM    838  CA  TYR A 152      44.302  -0.947  51.926  1.00 18.10           C
ATOM    839  C   TYR A 152      43.804  -2.032  52.890  1.00 17.77           C
ATOM    840  O   TYR A 152      43.229  -1.708  53.926  1.00 17.87           O
ATOM    841  CB  TYR A 152      43.354  -0.795  50.747  1.00 19.37           C
ATOM    842  CG  TYR A 152      41.916  -0.429  51.060  1.00 20.75           C
ATOM    843  CD1 TYR A 152      41.484   0.899  51.010  1.00 22.32           C
ATOM    844  CD2 TYR A 152      40.964  -1.415  51.311  1.00 21.26           C
ATOM    845  CE1 TYR A 152      40.147   1.235  51.249  1.00 23.92           C
ATOM    846  CE2 TYR A 152      39.634  -1.084  51.563  1.00 22.85           C
ATOM    847  CZ  TYR A 152      39.235   0.237  51.538  1.00 24.06           C
ATOM    848  OH  TYR A 152      37.901   0.544  51.762  1.00 26.06           O
ATOM    849  N   LEU A 153      44.043  -3.304  52.556  1.00 17.53           N
ATOM    850  CA  LEU A 153      43.662  -4.434  53.436  1.00 17.77           C
ATOM    851  C   LEU A 153      44.259  -4.343  54.841  1.00 17.00           C
ATOM    852  O   LEU A 153      43.556  -4.588  55.817  1.00 16.99           O
ATOM    853  CB  LEU A 153      44.082  -5.780  52.836  1.00 18.31           C
ATOM    854  CG  LEU A 153      43.473  -6.235  51.528  1.00 19.74           C
ATOM    855  CD1 LEU A 153      44.102  -7.554  51.107  1.00 20.38           C
ATOM    856  CD2 LEU A 153      41.971  -6.341  51.659  1.00 21.34           C
ATOM    857  N   ALA A 154      45.537  -3.964  54.937  1.00 16.05           N
ATOM    858  CA  ALA A 154      46.287  -4.072  56.200  1.00 15.95           C
ATOM    859  C   ALA A 154      46.364  -2.800  57.037  1.00 16.25           C
ATOM    860  O   ALA A 154      46.677  -2.871  58.215  1.00 15.39           O
ATOM    861  CB  ALA A 154      47.683  -4.569  55.909  1.00 15.89           C
ATOM    862  N   ASP A 155      46.039  -1.648  56.437  1.00 17.50           N
ATOM    863  CA  ASP A 155      46.278  -0.333  57.048  1.00 18.97           C
ATOM    864  C   ASP A 155      45.599  -0.257  58.411  1.00 19.32           C
ATOM    865  O   ASP A 155      44.403  -0.515  58.515  1.00 19.96           O
ATOM    866  CB  ASP A 155      45.744   0.791  56.133  1.00 20.54           C
ATOM    867  CG  ASP A 155      46.203   2.190  56.559  1.00 23.34           C
ATOM    868  OD1 ASP A 155      47.245   2.328  57.225  1.00 25.05           O
ATOM    869  OD2 ASP A 155      45.519   3.173  56.198  1.00 27.03           O
ATOM    870  N   ASP A 156      46.387   0.052  59.436  1.00 19.77           N
ATOM    871  CA  ASP A 156      45.939   0.220  60.825  1.00 21.94           C
ATOM    872  C   ASP A 156      45.543  -1.069  61.536  1.00 21.26           C
ATOM    873  O   ASP A 156      45.026  -1.001  62.642  1.00 22.81           O
ATOM    874  CB  ASP A 156      44.800   1.262  60.967  1.00 24.56           C
ATOM    875  CG  ASP A 156      45.211   2.650  60.508  1.00 27.66           C
ATOM    876  OD1 ASP A 156      46.316   3.117  60.859  1.00 29.66           O
ATOM    877  OD2 ASP A 156      44.407   3.297  59.805  1.00 34.18           O
ATOM    878  N   LEU A 157      45.807  -2.229  60.940  1.00 18.82           N
ATOM    879  CA  LEU A 157      45.516  -3.503  61.585  1.00 17.95           C
ATOM    880  C   LEU A 157      46.768  -4.119  62.200  1.00 17.36           C
ATOM    881  O   LEU A 157      47.894  -3.798  61.823  1.00 17.74           O
ATOM    882  CB  LEU A 157      44.902  -4.477  60.581  1.00 17.21           C
ATOM    883  CG  LEU A 157      43.662  -3.969  59.821  1.00 17.75           C
ATOM    884  CD1 LEU A 157      43.105  -5.086  58.944  1.00 17.51           C
ATOM    885  CD2 LEU A 157      42.613  -3.432  60.772  1.00 19.22           C
ATOM    886  N   THR A 158      46.539  -4.992  63.168  1.00 17.32           N
ATOM    887  CA  THR A 158      47.583  -5.776  63.811  1.00 17.31           C
ATOM    888  C   THR A 158      47.163  -7.252  63.722  1.00 16.36           C
ATOM    889  O   THR A 158      45.981  -7.549  63.818  1.00 15.61           O
ATOM    890  CB  THR A 158      47.741  -5.333  65.278  1.00 19.49           C
ATOM    891  OG1 THR A 158      48.057  -3.931  65.316  1.00 20.96           O
ATOM    892  CG2 THR A 158      48.858  -6.099  65.960  1.00 20.15           C
ATOM    893  N   TRP A 159      48.130  -8.159  63.565  1.00 15.59           N
ATOM    894  CA  TRP A 159      47.861  -9.599  63.490  1.00 15.10           C
ATOM    895  C   TRP A 159      49.099 -10.422  63.842  1.00 15.23           C
ATOM    896  O   TRP A 159      50.235  -9.991  63.610  1.00 13.86           O
ATOM    897  CB  TRP A 159      47.331 -10.032  62.106  1.00 14.42           C
ATOM    898  CG  TRP A 159      48.315  -9.810  61.003  1.00 13.92           C
ATOM    899  CD1 TRP A 159      49.216 -10.716  60.497  1.00 13.89           C
ATOM    900  CD2 TRP A 159      48.537  -8.586  60.297  1.00 13.71           C
ATOM    901  NE1 TRP A 159      49.982 -10.115  59.502  1.00 13.80           N
ATOM    902  CE2 TRP A 159      49.584  -8.813  59.369  1.00 13.29           C
ATOM    903  CE3 TRP A 159      47.932  -7.322  60.337  1.00 14.02           C
ATOM    904  CZ2 TRP A 159      50.040  -7.823  58.497  1.00 13.32           C
ATOM    905  CZ3 TRP A 159      48.390  -6.332  59.471  1.00 13.83           C
ATOM    906  CH2 TRP A 159      49.442  -6.585  58.570  1.00 13.65           C
ATOM    907  N   CYS A 160      48.849 -11.615  64.384  1.00 16.21           N
ATOM    908  CA  CYS A 160      49.891 -12.633  64.601  1.00 17.03           C
ATOM    909  C   CYS A 160      49.256 -13.972  64.970  1.00 17.11           C
ATOM    910  O   CYS A 160      48.080 -14.034  65.364  1.00 16.25           O
ATOM    911  CB  CYS A 160      50.910 -12.214  65.671  1.00 19.23           C
ATOM    912  SG  CYS A 160      50.230 -11.988  67.340  1.00 23.49           S
ATOM    913  N   GLY A 161      50.029 -15.033  64.788  1.00 17.10           N
ATOM    914  CA  GLY A 161      49.632 -16.379  65.155  1.00 18.07           C
ATOM    915  C   GLY A 161      50.552 -16.932  66.218  1.00 19.14           C
ATOM    916  O   GLY A 161      51.198 -16.193  66.964  1.00 19.11           O
ATOM    917  N   GLU A 162      50.622 -18.251  66.272  1.00 20.07           N
ATOM    918  CA  GLU A 162      51.479 -18.928  67.233  1.00 21.66           C
ATOM    919  C   GLU A 162      51.908 -20.277  66.668  1.00 20.95           C
ATOM    920  O   GLU A 162      51.231 -20.832  65.812  1.00 19.70           O
ATOM    921  CB  GLU A 162      50.812 -19.027  68.601  1.00 24.45           C
ATOM    922  CG  GLU A 162      49.519 -19.827  68.625  1.00 27.38           C
ATOM    923  CD  GLU A 162      48.590 -19.491  69.806  1.00 31.15           C
ATOM    924  OE1 GLU A 162      47.662 -20.274  70.060  1.00 31.85           O
ATOM    925  OE2 GLU A 162      48.755 -18.437  70.465  1.00 37.59           O
ATOM    926  N   PHE A 163      53.055 -20.771  67.120  1.00 21.55           N
ATOM    927  CA  PHE A 163      53.693 -21.933  66.473  1.00 22.58           C
ATOM    928  C   PHE A 163      52.921 -23.243  66.616  1.00 24.16           C
ATOM    929  O   PHE A 163      53.064 -24.124  65.763  1.00 25.48           O
ATOM    930  CB  PHE A 163      55.132 -22.139  66.977  1.00 23.10           C
ATOM    931  CG  PHE A 163      55.230 -22.884  68.266  1.00 23.89           C
ATOM    932  CD1 PHE A 163      55.429 -24.262  68.271  1.00 25.22           C
ATOM    933  CD2 PHE A 163      55.126 -22.223  69.477  1.00 24.30           C
ATOM    934  CE1 PHE A 163      55.514 -24.967  69.459  1.00 26.52           C
ATOM    935  CE2 PHE A 163      55.208 -22.924  70.672  1.00 25.93           C
ATOM    936  CZ  PHE A 163      55.406 -24.291  70.665  1.00 26.80           C
ATOM    937  N   ASP A 164      52.128 -23.361  67.685  1.00 24.98           N
ATOM    938  CA  ASP A 164      51.580 -24.651  68.121  1.00 27.12           C
ATOM    939  C   ASP A 164      50.083 -24.830  67.883  1.00 27.43           C
ATOM    940  O   ASP A 164      49.538 -25.862  68.249  1.00 27.43           O
ATOM    941  CB  ASP A 164      51.914 -24.921  69.604  1.00 29.28           C
ATOM    942  CG  ASP A 164      51.400 -23.837  70.553  1.00 30.26           C
ATOM    943  OD1 ASP A 164      51.097 -22.714  70.119  1.00 29.90           O
ATOM    944  OD2 ASP A 164      51.323 -24.108  71.765  1.00 32.92           O
ATOM    945  N   THR A 165      49.420 -23.838  67.293  1.00 26.67           N
ATOM    946  CA  THR A 165      47.993 -23.949  66.940  1.00 27.57           C
ATOM    947  C   THR A 165      47.716 -23.163  65.664  1.00 26.73           C
ATOM    948  O   THR A 165      48.548 -22.325  65.238  1.00 25.28           O
ATOM    949  CB  THR A 165      47.098 -23.344  68.034  1.00 28.94           C
ATOM    950  OG1 THR A 165      47.197 -21.924  67.987  1.00 26.51           O
ATOM    951  CG2 THR A 165      47.502 -23.813  69.441  1.00 29.82           C
ATOM    952  N   SER A 166      46.539 -23.382  65.080  1.00 26.23           N
ATOM    953  CA  SER A 166      46.101 -22.572  63.952  1.00 26.39           C
ATOM    954  C   SER A 166      45.309 -21.316  64.392  1.00 25.83           C
ATOM    955  O   SER A 166      44.619 -20.704  63.580  1.00 26.80           O
ATOM    956  CB  SER A 166      45.318 -23.441  62.953  1.00 28.23           C
ATOM    957  OG  SER A 166      44.131 -23.975  63.504  1.00 30.10           O
ATOM    958  N   LYS A 167      45.443 -20.913  65.660  1.00 25.54           N
ATOM    959  CA  LYS A 167      44.700 -19.780  66.213  1.00 25.20           C
ATOM    960  C   LYS A 167      45.400 -18.461  65.951  1.00 22.65           C
ATOM    961  O   LYS A 167      46.617 -18.375  65.994  1.00 21.08           O
ATOM    962  CB  LYS A 167      44.535 -19.915  67.728  1.00 27.57           C
ATOM    963  CG  LYS A 167      43.645 -21.075  68.148  1.00 30.54           C
ATOM    964  CD  LYS A 167      43.241 -21.013  69.619  1.00 33.19           C
ATOM    965  CE  LYS A 167      44.323 -21.533  70.535  1.00 34.86           C
ATOM    966  NZ  LYS A 167      43.893 -21.545  71.967  1.00 37.86           N
ATOM    967  N   ILE A 168      44.598 -17.426  65.728  1.00 21.32           N
ATOM    968  CA  ILE A 168      45.075 -16.055  65.735  1.00 20.04           C
ATOM    969  C   ILE A 168      45.203 -15.613  67.188  1.00 20.17           C
ATOM    970  O   ILE A 168      44.336 -15.924  68.017  1.00 21.31           O
ATOM    971  CB  ILE A 168      44.115 -15.145  64.930  1.00 19.85           C
ATOM    972  CG1 ILE A 168      44.272 -15.463  63.444  1.00 19.72           C
ATOM    973  CG2 ILE A 168      44.407 -13.675  65.167  1.00 19.42           C
ATOM    974  CD1 ILE A 168      43.375 -14.698  62.508  1.00 19.79           C
ATOM    975  N   ASN A 169      46.292 -14.917  67.500  1.00 19.42           N
ATOM    976  CA  ASN A 169      46.511 -14.387  68.844  1.00 20.30           C
ATOM    977  C   ASN A 169      45.844 -13.019  69.023  1.00 20.46           C
ATOM    978  O   ASN A 169      46.399 -11.981  68.635  1.00 19.55           O
ATOM    979  CB  ASN A 169      48.003 -14.308  69.182  1.00 20.35           C
ATOM    980  CG  ASN A 169      48.259 -14.091  70.667  1.00 21.67           C
ATOM    981  OD1 ASN A 169      47.434 -13.517  71.392  1.00 22.08           O
ATOM    982  ND2 ASN A 169      49.425 -14.531  71.123  1.00 22.07           N
ATOM    983  N   TYR A 170      44.662 -13.032  69.646  1.00 21.70           N
ATOM    984  CA  TYR A 170      43.943 -11.807  70.001  1.00 23.43           C
ATOM    985  C   TYR A 170      44.392 -11.136  71.315  1.00 25.36           C
ATOM    986  O   TYR A 170      43.946 -10.039  71.616  1.00 26.58           O
ATOM    987  CB  TYR A 170      42.429 -12.076  70.011  1.00 24.30           C
ATOM    988  CG  TYR A 170      41.915 -12.390  68.621  1.00 23.23           C
ATOM    989  CD1 TYR A 170      41.670 -11.367  67.681  1.00 22.79           C
ATOM    990  CD2 TYR A 170      41.698 -13.704  68.225  1.00 22.89           C
ATOM    991  CE1 TYR A 170      41.218 -11.660  66.389  1.00 22.00           C
ATOM    992  CE2 TYR A 170      41.243 -14.008  66.950  1.00 22.66           C
ATOM    993  CZ  TYR A 170      41.001 -12.995  66.041  1.00 22.20           C
ATOM    994  OH  TYR A 170      40.573 -13.345  64.793  1.00 23.03           O
ATOM    995  N   GLN A 171      45.275 -11.781  72.076  1.00 26.38           N
ATOM    996  CA  GLN A 171      45.732 -11.268  73.364  1.00 29.21           C
ATOM    997  C   GLN A 171      46.892 -10.278  73.202  1.00 28.35           C
ATOM    998  O   GLN A 171      46.865  -9.185  73.746  1.00 28.89           O
ATOM    999  CB  GLN A 171      46.147 -12.448  74.243  1.00 31.83           C
ATOM   1000  CG  GLN A 171      46.756 -12.101  75.583  1.00 35.94           C
ATOM   1001  CD  GLN A 171      46.985 -13.337  76.434  1.00 40.12           C
ATOM   1002  OE1 GLN A 171      47.496 -14.357  75.949  1.00 43.68           O
ATOM   1003  NE2 GLN A 171      46.621 -13.257  77.713  1.00 43.97           N
ATOM   1004  N   SER A 172      47.915 -10.675  72.457  1.00 26.52           N
ATOM   1005  CA  SER A 172      49.078  -9.822  72.251  1.00 26.06           C
ATOM   1006  C   SER A 172      49.825 -10.250  71.000  1.00 24.32           C
ATOM   1007  O   SER A 172      49.667 -11.378  70.531  1.00 22.06           O
ATOM   1008  CB  SER A 172      50.001  -9.885  73.460  1.00 27.67           C
ATOM   1009  OG  SER A 172      50.641 -11.144  73.542  1.00 27.38           O
ATOM   1010  N   CYS A 173      50.627  -9.331  70.466  1.00 24.10           N
ATOM   1011  CA  CYS A 173      51.497  -9.611  69.320  1.00 23.38           C
ATOM   1012  C   CYS A 173      52.841  -8.934  69.543  1.00 23.62           C
ATOM   1013  O   CYS A 173      52.921  -7.998  70.319  1.00 24.37           O
ATOM   1014  CB  CYS A 173      50.880  -9.106  68.006  1.00 23.05           C
ATOM   1015  SG  CYS A 173      49.457 -10.043  67.409  1.00 23.77           S
ATOM   1016  N   PRO A 174      53.897  -9.408  68.864  1.00 23.29           N
ATOM   1017  CA  PRO A 174      55.231  -8.849  69.111  1.00 24.64           C
ATOM   1018  C   PRO A 174      55.368  -7.366  68.783  1.00 25.77           C
ATOM   1019  O   PRO A 174      54.961  -6.937  67.709  1.00 25.13           O
ATOM   1020  CB  PRO A 174      56.137  -9.670  68.185  1.00 23.60           C
ATOM   1021  CG  PRO A 174      55.363 -10.907  67.890  1.00 22.62           C
ATOM   1022  CD  PRO A 174      53.941 -10.485  67.861  1.00 22.13           C
ATOM   1023  N   ASP A 175      55.929  -6.609  69.722  1.00 27.84           N
ATOM   1024  CA  ASP A 175      56.373  -5.243  69.467  1.00 29.33           C
ATOM   1025  C   ASP A 175      57.744  -5.288  68.757  1.00 29.44           C
ATOM   1026  O   ASP A 175      58.644  -6.020  69.168  1.00 28.36           O
ATOM   1027  CB  ASP A 175      56.464  -4.455  70.782  1.00 31.71           C
ATOM   1028  CG  ASP A 175      56.987  -3.052  70.579  1.00 33.05           C
ATOM   1029  OD1 ASP A 175      56.227  -2.191  70.098  1.00 32.94           O
ATOM   1030  OD2 ASP A 175      58.175  -2.824  70.868  1.00 33.44           O
ATOM   1031  N   TRP A 176      57.872  -4.494  67.698  1.00 29.98           N
ATOM   1032  C   TRP A 176      60.352  -4.226  67.756  1.00 33.19           C
ATOM   1033  O   TRP A 176      61.356  -4.936  67.584  1.00 30.76           O
ATOM   1034  CA ATRP A 176      59.095  -4.412  66.891  1.00 31.75           C
ATOM   1035  CB ATRP A 176      58.952  -3.279  65.851  1.00 33.28           C
ATOM   1036  CG ATRP A 176      60.233  -2.645  65.422  1.00 37.11           C
ATOM   1037  CD1ATRP A 176      60.932  -1.685  66.091  1.00 39.86           C
ATOM   1038  CD2ATRP A 176      60.968  -2.913  64.223  1.00 38.92           C
ATOM   1039  NE1ATRP A 176      62.067  -1.349  65.397  1.00 42.13           N
ATOM   1040  CE2ATRP A 176      62.110  -2.086  64.243  1.00 41.06           C
ATOM   1041  CE3ATRP A 176      60.773  -3.773  63.135  1.00 38.27           C
ATOM   1042  CZ2ATRP A 176      63.053  -2.091  63.220  1.00 41.93           C
ATOM   1043  CZ3ATRP A 176      61.706  -3.777  62.124  1.00 38.71           C
ATOM   1044  CH2ATRP A 176      62.836  -2.940  62.174  1.00 40.33           C
ATOM   1045  N   ARG A 177      60.292  -3.270  68.683  1.00 36.00           N
ATOM   1046  CA  ARG A 177      61.441  -2.926  69.547  1.00 39.95           C
ATOM   1047  C   ARG A 177      61.653  -3.885  70.701  1.00 40.59           C
ATOM   1048  O   ARG A 177      62.760  -4.392  70.896  1.00 42.49           O
ATOM   1049  CB  ARG A 177      61.297  -1.523  70.158  1.00 44.26           C
ATOM   1050  CG  ARG A 177      61.823  -0.385  69.299  1.00 47.24           C
ATOM   1051  CD  ARG A 177      60.727   0.545  68.793  1.00 48.79           C
ATOM   1052  NE  ARG A 177      60.600   1.742  69.629  1.00 53.94           N
ATOM   1053  CZ  ARG A 177      59.619   2.644  69.538  1.00 56.64           C
ATOM   1054  NH1 ARG A 177      59.627   3.699  70.357  1.00 60.28           N
ATOM   1055  NH2 ARG A 177      58.625   2.505  68.653  1.00 54.88           N
ATOM   1056  N   LYS A 178      60.602  -4.087  71.492  1.00 39.10           N
ATOM   1057  CA  LYS A 178      60.698  -4.852  72.733  1.00 39.94           C
ATOM   1058  C   LYS A 178      60.825  -6.352  72.521  1.00 36.85           C
ATOM   1059  O   LYS A 178      61.498  -7.017  73.296  1.00 37.44           O
ATOM   1060  CB  LYS A 178      59.484  -4.590  73.622  1.00 41.69           C
ATOM   1061  CG  LYS A 178      59.313  -3.148  74.089  1.00 44.61           C
ATOM   1062  CD  LYS A 178      57.837  -2.838  74.329  1.00 45.48           C
ATOM   1063  CE  LYS A 178      57.592  -1.400  74.773  1.00 47.96           C
ATOM   1064  NZ  LYS A 178      57.558  -1.278  76.254  1.00 50.96           N
ATOM   1065  N   ASP A 179      60.173  -6.886  71.491  1.00 33.07           N
ATOM   1066  CA  ASP A 179      60.082  -8.335  71.307  1.00 31.65           C
ATOM   1067  C   ASP A 179      60.955  -8.821  70.168  1.00 30.19           C
ATOM   1068  O   ASP A 179      61.931  -9.531  70.409  1.00 31.03           O
ATOM   1069  CB  ASP A 179      58.621  -8.762  71.102  1.00 29.82           C
ATOM   1070  CG  ASP A 179      57.763  -8.467  72.312  1.00 30.27           C
ATOM   1071  OD1 ASP A 179      58.231  -8.688  73.432  1.00 32.63           O
ATOM   1072  OD2 ASP A 179      56.625  -7.991  72.162  1.00 28.55           O
ATOM   1073  N   CYS A 180      60.609  -8.452  68.939  1.00 28.11           N
ATOM   1074  CA  CYS A 180      61.330  -8.931  67.764  1.00 27.79           C
ATOM   1075  C   CYS A 180      60.934  -8.179  66.502  1.00 25.31           C
ATOM   1076  O   CYS A 180      59.759  -7.819  66.333  1.00 23.75           O
ATOM   1077  CB  CYS A 180      61.107 -10.442  67.561  1.00 28.36           C
ATOM   1078  SG  CYS A 180      59.400 -10.982  67.287  1.00 28.38           S
ATOM   1079  N   SER A 181      61.906  -7.973  65.610  1.00 24.55           N
ATOM   1080  CA  SER A 181      61.669  -7.257  64.345  1.00 23.84           C
ATOM   1081  C   SER A 181      60.981  -8.053  63.233  1.00 20.80           C
ATOM   1082  O   SER A 181      60.273  -7.460  62.438  1.00 18.62           O
ATOM   1083  CB  SER A 181      62.967  -6.663  63.783  1.00 26.13           C
ATOM   1084  OG  SER A 181      63.962  -7.655  63.631  1.00 29.57           O
ATOM   1085  N   ASN A 182      61.194  -9.370  63.149  1.00 19.80           N
ATOM   1086  CA  ASN A 182      60.616 -10.156  62.052  1.00 18.94           C
ATOM   1087  C   ASN A 182      59.269 -10.750  62.433  1.00 17.73           C
ATOM   1088  O   ASN A 182      59.035 -11.981  62.374  1.00 17.28           O
ATOM   1089  CB  ASN A 182      61.602 -11.202  61.548  1.00 20.00           C
ATOM   1090  CG  ASN A 182      62.838 -10.563  60.931  1.00 21.79           C
ATOM   1091  OD1 ASN A 182      62.752  -9.480  60.362  1.00 23.01           O
ATOM   1092  ND2 ASN A 182      63.976 -11.216  61.039  1.00 23.56           N
ATOM   1093  N   ASN A 183      58.369  -9.836  62.774  1.00 16.79           N
ATOM   1094  CA  ASN A 183      57.006 -10.179  63.168  1.00 15.96           C
ATOM   1095  C   ASN A 183      56.048 -10.016  61.983  1.00 15.06           C
ATOM   1096  O   ASN A 183      56.406  -9.366  60.988  1.00 15.18           O
ATOM   1097  CB  ASN A 183      56.592  -9.352  64.389  1.00 16.35           C
ATOM   1098  CG  ASN A 183      56.475  -7.869  64.077  1.00 16.40           C
ATOM   1099  OD1 ASN A 183      55.520  -7.446  63.464  1.00 15.11           O
ATOM   1100  ND2 ASN A 183      57.464  -7.091  64.490  1.00 17.59           N
ATOM   1101  N   PRO A 184      54.837 -10.619  62.065  1.00 14.33           N
ATOM   1102  CA  PRO A 184      53.960 -10.630  60.883  1.00 13.67           C
ATOM   1103  C   PRO A 184      53.663  -9.249  60.287  1.00 13.49           C
ATOM   1104  O   PRO A 184      53.676  -9.086  59.070  1.00 13.40           O
ATOM   1105  CB  PRO A 184      52.696 -11.316  61.393  1.00 13.60           C
ATOM   1106  CG  PRO A 184      53.189 -12.234  62.466  1.00 14.27           C
ATOM   1107  CD  PRO A 184      54.317 -11.501  63.135  1.00 14.73           C
ATOM   1108  N   VAL A 185      53.451  -8.265  61.148  1.00 13.87           N
ATOM   1109  CA  VAL A 185      53.056  -6.916  60.724  1.00 14.03           C
ATOM   1110  C   VAL A 185      54.255  -6.208  60.105  1.00 14.15           C
ATOM   1111  O   VAL A 185      54.161  -5.718  58.987  1.00 14.19           O
ATOM   1112  CB  VAL A 185      52.458  -6.102  61.913  1.00 14.84           C
ATOM   1113  CG1 VAL A 185      52.284  -4.615  61.581  1.00 15.37           C
ATOM   1114  CG2 VAL A 185      51.125  -6.703  62.322  1.00 14.94           C
ATOM   1115  N   SER A 186      55.383  -6.175  60.816  1.00 14.62           N
ATOM   1116  CA  SER A 186      56.568  -5.486  60.314  1.00 15.09           C
ATOM   1117  C   SER A 186      57.077  -6.085  59.003  1.00 14.50           C
ATOM   1118  O   SER A 186      57.469  -5.353  58.098  1.00 14.82           O
ATOM   1119  CB  SER A 186      57.696  -5.463  61.351  1.00 16.29           C
ATOM   1120  OG  SER A 186      57.288  -4.852  62.563  1.00 17.49           O
ATOM   1121  N   VAL A 187      57.063  -7.413  58.891  1.00 14.01           N
ATOM   1122  CA  VAL A 187      57.543  -8.082  57.676  1.00 13.87           C
ATOM   1123  C   VAL A 187      56.609  -7.817  56.492  1.00 13.17           C
ATOM   1124  O   VAL A 187      57.073  -7.606  55.367  1.00 13.18           O
ATOM   1125  CB  VAL A 187      57.750  -9.588  57.912  1.00 14.02           C
ATOM   1126  CG1 VAL A 187      58.041 -10.322  56.616  1.00 14.34           C
ATOM   1127  CG2 VAL A 187      58.905  -9.801  58.890  1.00 14.98           C
ATOM   1128  N   PHE A 188      55.302  -7.812  56.752  1.00 12.65           N
ATOM   1129  CA  PHE A 188      54.343  -7.438  55.742  1.00 12.51           C
ATOM   1130  C   PHE A 188      54.657  -6.046  55.181  1.00 12.91           C
ATOM   1131  O   PHE A 188      54.783  -5.906  53.967  1.00 12.85           O
ATOM   1132  CB  PHE A 188      52.916  -7.427  56.278  1.00 12.20           C
ATOM   1133  CG  PHE A 188      51.936  -6.867  55.307  1.00 12.17           C
ATOM   1134  CD1 PHE A 188      51.374  -7.679  54.325  1.00 12.61           C
ATOM   1135  CD2 PHE A 188      51.579  -5.524  55.353  1.00 12.06           C
ATOM   1136  CE1 PHE A 188      50.474  -7.150  53.410  1.00 12.98           C
ATOM   1137  CE2 PHE A 188      50.690  -5.004  54.435  1.00 12.46           C
ATOM   1138  CZ  PHE A 188      50.147  -5.810  53.461  1.00 12.68           C
ATOM   1139  N   TRP A 189      54.771  -5.044  56.058  1.00 13.47           N
ATOM   1140  CA  TRP A 189      55.018  -3.639  55.599  1.00 14.37           C
ATOM   1141  C   TRP A 189      56.375  -3.483  54.915  1.00 15.56           C
ATOM   1142  O   TRP A 189      56.476  -2.774  53.924  1.00 16.23           O
ATOM   1143  CB  TRP A 189      54.815  -2.611  56.721  1.00 14.69           C
ATOM   1144  CG  TRP A 189      53.347  -2.499  57.082  1.00 14.40           C
ATOM   1145  CD1 TRP A 189      52.749  -2.928  58.232  1.00 14.47           C
ATOM   1146  CD2 TRP A 189      52.297  -2.025  56.238  1.00 14.52           C
ATOM   1147  NE1 TRP A 189      51.382  -2.708  58.175  1.00 14.51           N
ATOM   1148  CE2 TRP A 189      51.079  -2.151  56.963  1.00 14.59           C
ATOM   1149  CE3 TRP A 189      52.265  -1.452  54.953  1.00 14.91           C
ATOM   1150  CZ2 TRP A 189      49.837  -1.753  56.431  1.00 14.86           C
ATOM   1151  CZ3 TRP A 189      51.019  -1.063  54.416  1.00 14.93           C
ATOM   1152  CH2 TRP A 189      49.828  -1.202  55.168  1.00 15.03           C
ATOM   1153  N   LYS A 190      57.404  -4.161  55.409  1.00 16.85           N
ATOM   1154  CA  LYS A 190      58.708  -4.160  54.732  1.00 19.47           C
ATOM   1155  C   LYS A 190      58.607  -4.710  53.277  1.00 19.39           C
ATOM   1156  O   LYS A 190      59.072  -4.073  52.317  1.00 20.29           O
ATOM   1157  CB  LYS A 190      59.706  -4.970  55.552  1.00 22.08           C
ATOM   1158  CG  LYS A 190      61.143  -4.744  55.171  1.00 26.55           C
ATOM   1159  CD  LYS A 190      62.077  -5.360  56.217  1.00 30.10           C
ATOM   1160  CE  LYS A 190      63.339  -5.905  55.570  1.00 33.93           C
ATOM   1161  NZ  LYS A 190      64.136  -4.876  54.833  1.00 37.25           N
ATOM   1162  N   THR A 191      57.955  -5.858  53.134  1.00 18.41           N
ATOM   1163  CA  THR A 191      57.772  -6.511  51.836  1.00 19.07           C
ATOM   1164  C   THR A 191      56.983  -5.649  50.838  1.00 18.06           C
ATOM   1165  O   THR A 191      57.445  -5.408  49.703  1.00 18.48           O
ATOM   1166  CB  THR A 191      57.065  -7.877  52.015  1.00 20.09           C
ATOM   1167  OG1 THR A 191      57.721  -8.612  53.067  1.00 21.65           O
ATOM   1168  CG2 THR A 191      57.102  -8.681  50.725  1.00 21.62           C
ATOM   1169  N   VAL A 192      55.807  -5.174  51.247  1.00 16.74           N
ATOM   1170  CA  VAL A 192      54.958  -4.419  50.316  1.00 16.89           C
ATOM   1171  C   VAL A 192      55.552  -3.048  49.997  1.00 16.97           C
ATOM   1172  O   VAL A 192      55.405  -2.564  48.877  1.00 17.47           O
ATOM   1173  CB  VAL A 192      53.472  -4.276  50.758  1.00 16.44           C
ATOM   1174  CG1 VAL A 192      52.820  -5.626  50.806  1.00 17.08           C
ATOM   1175  CG2 VAL A 192      53.287  -3.534  52.077  1.00 15.73           C
ATOM   1176  N   SER A 193      56.197  -2.426  50.986  1.00 16.84           N
ATOM   1177  CA  SER A 193      56.861  -1.124  50.795  1.00 17.94           C
ATOM   1178  C   SER A 193      58.034  -1.216  49.820  1.00 19.30           C
ATOM   1179  O   SER A 193      58.195  -0.372  48.939  1.00 19.14           O
ATOM   1180  CB  SER A 193      57.330  -0.532  52.135  1.00 18.12           C
ATOM   1181  OG  SER A 193      56.218  -0.326  53.012  1.00 17.93           O
ATOM   1182  N   ARG A 194      58.857  -2.241  49.990  1.00 20.18           N
ATOM   1183  CA  ARG A 194      59.936  -2.505  49.063  1.00 21.76           C
ATOM   1184  C   ARG A 194      59.411  -2.600  47.629  1.00 21.65           C
ATOM   1185  O   ARG A 194      59.930  -1.930  46.741  1.00 21.54           O
ATOM   1186  CB  ARG A 194      60.674  -3.794  49.437  1.00 24.99           C
ATOM   1187  CG  ARG A 194      61.869  -4.080  48.545  1.00 27.83           C
ATOM   1188  CD  ARG A 194      62.616  -5.347  48.940  1.00 31.81           C
ATOM   1189  NE  ARG A 194      61.690  -6.466  49.066  1.00 35.41           N
ATOM   1190  CZ  ARG A 194      61.096  -7.113  48.053  1.00 38.75           C
ATOM   1191  NH1 ARG A 194      61.325  -6.793  46.771  1.00 39.28           N
ATOM   1192  NH2 ARG A 194      60.251  -8.103  48.331  1.00 41.65           N
ATOM   1193  N   ARG A 195      58.383  -3.421  47.419  1.00 22.71           N
ATOM   1194  CA  ARG A 195      57.822  -3.656  46.079  1.00 23.78           C
ATOM   1195  C   ARG A 195      57.193  -2.396  45.464  1.00 21.59           C
ATOM   1196  O   ARG A 195      57.349  -2.158  44.267  1.00 20.38           O
ATOM   1197  CB  ARG A 195      56.791  -4.785  46.095  1.00 27.20           C
ATOM   1198  CG  ARG A 195      57.390  -6.181  46.201  1.00 30.90           C
ATOM   1199  CD  ARG A 195      56.325  -7.215  46.525  1.00 34.91           C
ATOM   1200  NE  ARG A 195      56.619  -8.508  45.894  1.00 40.21           N
ATOM   1201  CZ  ARG A 195      56.157  -8.932  44.710  1.00 43.43           C
ATOM   1202  NH1 ARG A 195      56.521 -10.136  44.269  1.00 47.33           N
ATOM   1203  NH2 ARG A 195      55.333  -8.193  43.956  1.00 42.76           N
ATOM   1204  N   PHE A 196      56.505  -1.600  46.282  1.00 20.27           N
ATOM   1205  CA  PHE A 196      55.859  -0.352  45.823  1.00 19.61           C
ATOM   1206  C   PHE A 196      56.918   0.678  45.390  1.00 19.01           C
ATOM   1207  O   PHE A 196      56.782   1.336  44.359  1.00 19.00           O
ATOM   1208  CB  PHE A 196      54.964   0.176  46.952  1.00 18.81           C
ATOM   1209  CG  PHE A 196      54.065   1.313  46.568  1.00 17.71           C
ATOM   1210  CD1 PHE A 196      53.032   1.126  45.669  1.00 18.39           C
ATOM   1211  CD2 PHE A 196      54.232   2.567  47.146  1.00 16.44           C
ATOM   1212  CE1 PHE A 196      52.177   2.180  45.335  1.00 18.25           C
ATOM   1213  CE2 PHE A 196      53.408   3.628  46.790  1.00 16.11           C
ATOM   1214  CZ  PHE A 196      52.360   3.425  45.901  1.00 16.94           C
ATOM   1215  N   ALA A 197      57.979   0.801  46.184  1.00 19.33           N
ATOM   1216  CA  ALA A 197      59.090   1.714  45.887  1.00 19.16           C
ATOM   1217  C   ALA A 197      59.849   1.268  44.626  1.00 19.90           C
ATOM   1218  O   ALA A 197      60.213   2.095  43.796  1.00 19.16           O
ATOM   1219  CB  ALA A 197      60.026   1.798  47.086  1.00 18.96           C
ATOM   1220  N   GLU A 198      60.047  -0.043  44.478  1.00 21.99           N
ATOM   1221  CA  GLU A 198      60.665  -0.619  43.276  1.00 25.10           C
ATOM   1222  C   GLU A 198      59.918  -0.333  41.986  1.00 24.78           C
ATOM   1223  O   GLU A 198      60.537  -0.237  40.944  1.00 25.16           O
ATOM   1224  CB  GLU A 198      60.837  -2.130  43.408  1.00 28.50           C
ATOM   1225  CG  GLU A 198      62.007  -2.515  44.275  1.00 31.04           C
ATOM   1226  CD  GLU A 198      62.077  -4.005  44.582  1.00 36.27           C
ATOM   1227  OE1 GLU A 198      61.123  -4.770  44.271  1.00 41.10           O
ATOM   1228  OE2 GLU A 198      63.110  -4.413  45.149  1.00 40.88           O
ATOM   1229  N   ALA A 199      58.596  -0.215  42.065  1.00 25.30           N
ATOM   1230  CA  ALA A 199      57.757   0.003  40.901  1.00 26.57           C
ATOM   1231  C   ALA A 199      57.631   1.480  40.483  1.00 25.24           C
ATOM   1232  O   ALA A 199      57.074   1.753  39.425  1.00 27.44           O
ATOM   1233  CB  ALA A 199      56.376  -0.585  41.154  1.00 28.87           C
ATOM   1234  N   ALA A 200      58.132   2.427  41.290  1.00 21.67           N
ATOM   1235  CA  ALA A 200      57.954   3.841  41.000  1.00 20.81           C
ATOM   1236  C   ALA A 200      58.925   4.277  39.903  1.00 20.33           C
ATOM   1237  O   ALA A 200      59.992   3.692  39.750  1.00 20.38           O
ATOM   1238  CB  ALA A 200      58.171   4.676  42.259  1.00 20.27           C
ATOM   1239  N   CYS A 201      58.541   5.298  39.147  1.00 19.95           N
ATOM   1240  CA  CYS A 201      59.354   5.800  38.048  1.00 20.98           C
ATOM   1241  C   CYS A 201      59.178   7.310  37.917  1.00 20.10           C
ATOM   1242  O   CYS A 201      58.321   7.903  38.570  1.00 18.51           O
ATOM   1243  CB  CYS A 201      58.979   5.089  36.730  1.00 23.45           C
ATOM   1244  SG  CYS A 201      57.439   5.712  36.005  1.00 27.53           S
ATOM   1245  N   ASP A 202      60.006   7.905  37.056  1.00 20.72           N
ATOM   1246  CA  ASP A 202      59.947   9.334  36.701  1.00 20.67           C
ATOM   1247  C   ASP A 202      60.139  10.202  37.933  1.00 18.23           C
ATOM   1248  O   ASP A 202      61.184  10.101  38.577  1.00 17.80           O
ATOM   1249  CB  ASP A 202      58.653   9.663  35.919  1.00 22.63           C
ATOM   1250  CG  ASP A 202      58.597   8.997  34.560  1.00 26.89           C
ATOM   1251  OD1 ASP A 202      59.640   8.514  34.084  1.00 29.29           O
ATOM   1252  OD2 ASP A 202      57.503   8.991  33.939  1.00 31.20           O
ATOM   1253  N   VAL A 203      59.170  11.047  38.271  1.00 17.29           N
ATOM   1254  CA  VAL A 203      59.261  11.846  39.475  1.00 16.73           C
ATOM   1255  C   VAL A 203      58.403  11.190  40.559  1.00 15.80           C
ATOM   1256  O   VAL A 203      57.205  10.944  40.372  1.00 17.05           O
ATOM   1257  CB  VAL A 203      58.812  13.282  39.233  1.00 17.62           C
ATOM   1258  CG1 VAL A 203      58.908  14.084  40.533  1.00 16.95           C
ATOM   1259  CG2 VAL A 203      59.661  13.905  38.128  1.00 19.11           C
ATOM   1260  N   VAL A 204      59.026  10.899  41.682  1.00 14.08           N
ATOM   1261  CA  VAL A 204      58.337  10.349  42.826  1.00 13.95           C
ATOM   1262  C   VAL A 204      58.200  11.477  43.827  1.00 12.80           C
ATOM   1263  O   VAL A 204      59.178  12.133  44.140  1.00 12.50           O
ATOM   1264  CB  VAL A 204      59.134   9.185  43.438  1.00 14.72           C
ATOM   1265  CG1 VAL A 204      58.416   8.601  44.641  1.00 15.26           C
ATOM   1266  CG2 VAL A 204      59.354   8.116  42.382  1.00 15.87           C
ATOM   1267  N   HIS A 205      56.994  11.683  44.334  1.00 12.70           N
ATOM   1268  CA  HIS A 205      56.748  12.694  45.370  1.00 12.75           C
ATOM   1269  C   HIS A 205      56.662  12.057  46.746  1.00 13.05           C
ATOM   1270  O   HIS A 205      56.187  10.929  46.869  1.00 14.74           O
ATOM   1271  CB  HIS A 205      55.481  13.471  45.045  1.00 13.26           C
ATOM   1272  CG  HIS A 205      55.568  14.224  43.755  1.00 13.78           C
ATOM   1273  ND1 HIS A 205      55.261  13.652  42.541  1.00 14.46           N
ATOM   1274  CD2 HIS A 205      55.958  15.491  43.485  1.00 14.15           C
ATOM   1275  CE1 HIS A 205      55.462  14.532  41.577  1.00 14.83           C
ATOM   1276  NE2 HIS A 205      55.891  15.654  42.124  1.00 14.66           N
ATOM   1277  N   VAL A 206      57.176  12.745  47.770  1.00 13.15           N
ATOM   1278  CA  VAL A 206      57.040  12.316  49.158  1.00 12.73           C
ATOM   1279  C   VAL A 206      56.610  13.500  50.059  1.00 13.59           C
ATOM   1280  O   VAL A 206      57.226  14.560  50.028  1.00 14.12           O
ATOM   1281  CB  VAL A 206      58.319  11.625  49.692  1.00 12.66           C
ATOM   1282  CG1 VAL A 206      59.566  12.508  49.577  1.00 12.91           C
ATOM   1283  CG2 VAL A 206      58.133  11.137  51.122  1.00 13.23           C
ATOM   1284  N   MET A 207      55.538  13.315  50.827  1.00 14.20           N
ATOM   1285  CA  MET A 207      55.141  14.274  51.871  1.00 15.37           C
ATOM   1286  C   MET A 207      55.903  13.965  53.150  1.00 15.94           C
ATOM   1287  O   MET A 207      55.892  12.826  53.610  1.00 17.02           O
ATOM   1288  CB  MET A 207      53.643  14.193  52.160  1.00 16.50           C
ATOM   1289  CG  MET A 207      52.783  14.668  51.015  1.00 17.87           C
ATOM   1290  SD  MET A 207      51.090  14.758  51.586  1.00 20.65           S
ATOM   1291  CE  MET A 207      50.351  15.901  50.438  1.00 21.24           C
ATOM   1292  N   LEU A 208      56.547  14.971  53.718  1.00 16.65           N
ATOM   1293  CA  LEU A 208      57.215  14.858  55.018  1.00 17.53           C
ATOM   1294  C   LEU A 208      56.587  15.823  56.021  1.00 19.36           C
ATOM   1295  O   LEU A 208      56.111  16.899  55.639  1.00 18.72           O
ATOM   1296  CB  LEU A 208      58.694  15.180  54.873  1.00 17.68           C
ATOM   1297  CG  LEU A 208      59.474  14.357  53.867  1.00 17.26           C
ATOM   1298  CD1 LEU A 208      60.903  14.890  53.781  1.00 18.04           C
ATOM   1299  CD2 LEU A 208      59.455  12.889  54.250  1.00 17.29           C
ATOM   1300  N   ASP A 209      56.578  15.426  57.294  1.00 21.24           N
ATOM   1301  CA  ASP A 209      55.966  16.231  58.364  1.00 22.82           C
ATOM   1302  C   ASP A 209      56.973  17.255  58.888  1.00 24.46           C
ATOM   1303  O   ASP A 209      57.884  16.911  59.660  1.00 24.33           O
ATOM   1304  CB  ASP A 209      55.449  15.324  59.490  1.00 24.17           C
ATOM   1305  CG  ASP A 209      54.654  16.076  60.566  1.00 26.83           C
ATOM   1306  OD1 ASP A 209      54.573  17.319  60.552  1.00 27.27           O
ATOM   1307  OD2 ASP A 209      54.127  15.396  61.474  1.00 29.38           O
ATOM   1308  N   GLY A 210      56.767  18.510  58.487  1.00 25.17           N
ATOM   1309  CA  GLY A 210      57.592  19.624  58.907  1.00 27.60           C
ATOM   1310  C   GLY A 210      57.564  20.007  60.381  1.00 30.89           C
ATOM   1311  O   GLY A 210      58.414  20.772  60.805  1.00 33.54           O
ATOM   1312  N   SER A 211      56.605  19.510  61.160  1.00 32.81           N
ATOM   1313  CA  SER A 211      56.554  19.815  62.615  1.00 35.79           C
ATOM   1314  C   SER A 211      57.339  18.833  63.503  1.00 37.37           C
ATOM   1315  O   SER A 211      57.480  19.081  64.700  1.00 41.18           O
ATOM   1316  CB  SER A 211      55.108  19.899  63.093  1.00 36.21           C
ATOM   1317  OG  SER A 211      54.478  18.635  62.986  1.00 34.76           O
ATOM   1318  N   ARG A 212      57.854  17.744  62.930  1.00 37.08           N
ATOM   1319  CA  ARG A 212      58.611  16.729  63.690  1.00 39.45           C
ATOM   1320  C   ARG A 212      60.022  17.198  64.027  1.00 40.94           C
ATOM   1321  O   ARG A 212      60.584  18.040  63.335  1.00 40.60           O
ATOM   1322  CB  ARG A 212      58.724  15.419  62.908  1.00 38.25           C
ATOM   1323  CG  ARG A 212      57.404  14.788  62.507  1.00 39.02           C
ATOM   1324  CD  ARG A 212      56.632  14.230  63.686  1.00 42.83           C
ATOM   1325  NE  ARG A 212      55.333  13.709  63.243  1.00 43.98           N
ATOM   1326  CZ  ARG A 212      54.699  12.649  63.748  1.00 47.24           C
ATOM   1327  NH1 ARG A 212      55.208  11.936  64.756  1.00 51.83           N
ATOM   1328  NH2 ARG A 212      53.524  12.295  63.230  1.00 47.78           N
ATOM   1329  N   SER A 213      60.597  16.619  65.080  1.00 43.23           N
ATOM   1330  CA  SER A 213      61.992  16.887  65.441  1.00 44.73           C
ATOM   1331  C   SER A 213      62.964  16.461  64.333  1.00 42.56           C
ATOM   1332  O   SER A 213      63.975  17.124  64.122  1.00 46.94           O
ATOM   1333  CB  SER A 213      62.358  16.230  66.784  1.00 47.43           C
ATOM   1334  OG  SER A 213      62.368  14.815  66.707  1.00 47.62           O
ATOM   1335  N   LYS A 214      62.649  15.372  63.631  1.00 38.77           N
ATOM   1336  CA  LYS A 214      63.366  14.976  62.421  1.00 37.11           C
ATOM   1337  C   LYS A 214      62.376  14.934  61.268  1.00 33.34           C
ATOM   1338  O   LYS A 214      61.555  14.025  61.195  1.00 33.57           O
ATOM   1339  CB  LYS A 214      64.016  13.608  62.593  1.00 37.96           C
ATOM   1340  CG  LYS A 214      65.129  13.590  63.620  1.00 41.65           C
ATOM   1341  CD  LYS A 214      65.992  12.341  63.515  1.00 43.33           C
ATOM   1342  CE  LYS A 214      65.267  11.116  64.055  1.00 44.04           C
ATOM   1343  NZ  LYS A 214      66.082   9.873  63.921  1.00 45.04           N
ATOM   1344  N   ILE A 215      62.452  15.927  60.380  1.00 30.17           N
ATOM   1345  CA  ILE A 215      61.543  16.031  59.241  1.00 27.18           C
ATOM   1346  C   ILE A 215      61.750  14.810  58.344  1.00 25.09           C
ATOM   1347  O   ILE A 215      60.789  14.171  57.924  1.00 24.29           O
ATOM   1348  CB  ILE A 215      61.755  17.333  58.451  1.00 27.00           C
ATOM   1349  CG1 ILE A 215      61.405  18.549  59.329  1.00 28.13           C
ATOM   1350  CG2 ILE A 215      60.921  17.336  57.174  1.00 26.38           C
ATOM   1351  CD1 ILE A 215      61.763  19.864  58.699  1.00 28.76           C
ATOM   1352  N   PHE A 216      63.012  14.495  58.075  1.00 24.63           N
ATOM   1353  CA  PHE A 216      63.387  13.216  57.510  1.00 22.40           C
ATOM   1354  C   PHE A 216      64.056  12.342  58.565  1.00 23.78           C
ATOM   1355  O   PHE A 216      65.039  12.741  59.207  1.00 23.95           O
ATOM   1356  CB  PHE A 216      64.317  13.380  56.319  1.00 21.19           C
ATOM   1357  CG  PHE A 216      64.899  12.082  55.858  1.00 20.71           C
ATOM   1358  CD1 PHE A 216      64.079  11.116  55.285  1.00 19.78           C
ATOM   1359  CD2 PHE A 216      66.237  11.790  56.067  1.00 21.77           C
ATOM   1360  CE1 PHE A 216      64.598   9.887  54.901  1.00 19.77           C
ATOM   1361  CE2 PHE A 216      66.762  10.581  55.664  1.00 21.74           C
ATOM   1362  CZ  PHE A 216      65.943   9.626  55.083  1.00 20.46           C
ATOM   1363  N   ASP A 217      63.536  11.135  58.713  1.00 24.57           N
ATOM   1364  CA  ASP A 217      64.004  10.194  59.719  1.00 27.29           C
ATOM   1365  C   ASP A 217      64.483   8.954  58.981  1.00 26.97           C
ATOM   1366  O   ASP A 217      63.684   8.214  58.405  1.00 25.06           O
ATOM   1367  CB  ASP A 217      62.846   9.884  60.673  1.00 29.10           C
ATOM   1368  CG  ASP A 217      63.250   9.041  61.883  1.00 32.81           C
ATOM   1369  OD1 ASP A 217      64.438   8.652  62.039  1.00 32.68           O
ATOM   1370  OD2 ASP A 217      62.333   8.766  62.702  1.00 37.54           O
ATOM   1371  N   LYS A 218      65.793   8.744  58.979  1.00 28.46           N
ATOM   1372  CA  LYS A 218      66.383   7.535  58.393  1.00 30.14           C
ATOM   1373  C   LYS A 218      65.871   6.206  58.994  1.00 29.35           C
ATOM   1374  O   LYS A 218      65.976   5.173  58.344  1.00 30.09           O
ATOM   1375  CB  LYS A 218      67.921   7.603  58.429  1.00 33.78           C
ATOM   1376  CG  LYS A 218      68.581   7.436  59.795  1.00 38.04           C
ATOM   1377  CD  LYS A 218      68.758   8.750  60.553  1.00 40.64           C
ATOM   1378  CE  LYS A 218      69.739   8.588  61.704  1.00 43.84           C
ATOM   1379  NZ  LYS A 218      69.245   7.606  62.718  1.00 45.47           N
ATOM   1380  N   ASP A 219      65.329   6.235  60.214  1.00 29.52           N
ATOM   1381  CA  ASP A 219      64.779   5.042  60.870  1.00 31.02           C
ATOM   1382  C   ASP A 219      63.279   4.833  60.666  1.00 27.60           C
ATOM   1383  O   ASP A 219      62.718   3.867  61.165  1.00 27.50           O
ATOM   1384  CB  ASP A 219      65.074   5.089  62.369  1.00 34.65           C
ATOM   1385  CG  ASP A 219      66.560   5.106  62.667  1.00 38.28           C
ATOM   1386  OD1 ASP A 219      67.327   4.392  61.971  1.00 40.90           O
ATOM   1387  OD2 ASP A 219      66.960   5.828  63.609  1.00 41.87           O
ATOM   1388  N   SER A 220      62.635   5.738  59.944  1.00 24.86           N
ATOM   1389  CA  SER A 220      61.249   5.566  59.545  1.00 23.03           C
ATOM   1390  C   SER A 220      61.185   4.488  58.468  1.00 21.54           C
ATOM   1391  O   SER A 220      62.207   4.108  57.898  1.00 21.76           O
ATOM   1392  CB  SER A 220      60.700   6.894  59.020  1.00 21.87           C
ATOM   1393  OG  SER A 220      61.308   7.283  57.790  1.00 19.73           O
ATOM   1394  N   THR A 221      59.990   4.004  58.167  1.00 20.65           N
ATOM   1395  CA  THR A 221      59.826   3.094  57.033  1.00 20.33           C
ATOM   1396  C   THR A 221      60.226   3.757  55.713  1.00 18.80           C
ATOM   1397  O   THR A 221      60.891   3.141  54.870  1.00 18.21           O
ATOM   1398  CB  THR A 221      58.402   2.545  56.964  1.00 20.56           C
ATOM   1399  OG1 THR A 221      58.135   1.844  58.171  1.00 21.63           O
ATOM   1400  CG2 THR A 221      58.218   1.583  55.785  1.00 20.79           C
ATOM   1401  N   PHE A 222      59.843   5.017  55.539  1.00 17.86           N
ATOM   1402  CA  PHE A 222      60.249   5.749  54.361  1.00 16.95           C
ATOM   1403  C   PHE A 222      61.783   5.775  54.249  1.00 17.28           C
ATOM   1404  O   PHE A 222      62.330   5.460  53.195  1.00 16.85           O
ATOM   1405  CB  PHE A 222      59.684   7.183  54.329  1.00 16.20           C
ATOM   1406  CG  PHE A 222      60.250   7.993  53.212  1.00 15.40           C
ATOM   1407  CD1 PHE A 222      59.900   7.711  51.892  1.00 14.79           C
ATOM   1408  CD2 PHE A 222      61.222   8.952  53.453  1.00 15.78           C
ATOM   1409  CE1 PHE A 222      60.470   8.411  50.838  1.00 13.87           C
ATOM   1410  CE2 PHE A 222      61.803   9.640  52.405  1.00 15.22           C
ATOM   1411  CZ  PHE A 222      61.427   9.376  51.099  1.00 14.42           C
ATOM   1412  N   GLY A 223      62.447   6.137  55.345  1.00 18.33           N
ATOM   1413  CA  GLY A 223      63.892   6.316  55.350  1.00 19.62           C
ATOM   1414  C   GLY A 223      64.716   5.045  55.329  1.00 21.77           C
ATOM   1415  O   GLY A 223      65.837   5.072  54.853  1.00 24.62           O
ATOM   1416  N   SER A 224      64.183   3.942  55.850  1.00 22.54           N
ATOM   1417  CA  SER A 224      64.932   2.685  55.936  1.00 24.68           C
ATOM   1418  C   SER A 224      64.588   1.669  54.848  1.00 24.50           C
ATOM   1419  O   SER A 224      65.400   0.808  54.567  1.00 26.26           O
ATOM   1420  CB  SER A 224      64.714   2.043  57.291  1.00 26.57           C
ATOM   1421  OG  SER A 224      63.343   1.744  57.465  1.00 28.03           O
ATOM   1422  N   VAL A 225      63.389   1.741  54.267  1.00 22.71           N
ATOM   1423  CA  VAL A 225      62.978   0.794  53.230  1.00 22.78           C
ATOM   1424  C   VAL A 225      62.684   1.471  51.892  1.00 21.32           C
ATOM   1425  O   VAL A 225      63.223   1.061  50.856  1.00 22.41           O
ATOM   1426  CB  VAL A 225      61.740  -0.016  53.682  1.00 23.82           C
ATOM   1427  CG1 VAL A 225      61.262  -0.959  52.579  1.00 24.48           C
ATOM   1428  CG2 VAL A 225      62.066  -0.807  54.947  1.00 25.98           C
ATOM   1429  N   GLU A 226      61.817   2.473  51.901  1.00 19.34           N
ATOM   1430  CA  GLU A 226      61.282   3.029  50.654  1.00 19.41           C
ATOM   1431  C   GLU A 226      62.368   3.748  49.867  1.00 18.92           C
ATOM   1432  O   GLU A 226      62.610   3.440  48.692  1.00 19.03           O
ATOM   1433  CB  GLU A 226      60.080   3.951  50.919  1.00 19.48           C
ATOM   1434  CG  GLU A 226      58.892   3.235  51.572  1.00 20.85           C
ATOM   1435  CD  GLU A 226      57.812   4.185  52.110  1.00 21.42           C
ATOM   1436  OE1 GLU A 226      57.511   5.200  51.452  1.00 21.57           O
ATOM   1437  OE2 GLU A 226      57.249   3.920  53.203  1.00 23.25           O
ATOM   1438  N   VAL A 227      63.065   4.655  50.532  1.00 18.91           N
ATOM   1439  CA  VAL A 227      64.063   5.479  49.850  1.00 20.24           C
ATOM   1440  C   VAL A 227      65.201   4.634  49.243  1.00 21.36           C
ATOM   1441  O   VAL A 227      65.648   4.926  48.126  1.00 20.85           O
ATOM   1442  CB  VAL A 227      64.549   6.648  50.755  1.00 22.19           C
ATOM   1443  CG1 VAL A 227      65.577   6.196  51.764  1.00 23.32           C
ATOM   1444  CG2 VAL A 227      65.099   7.775  49.907  1.00 24.28           C
ATOM   1445  N   HIS A 228      65.594   3.548  49.924  1.00 22.64           N
ATOM   1446  CA  HIS A 228      66.671   2.652  49.447  1.00 24.08           C
ATOM   1447  C   HIS A 228      66.268   1.670  48.344  1.00 23.05           C
ATOM   1448  O   HIS A 228      67.120   0.937  47.854  1.00 24.40           O
ATOM   1449  CB  HIS A 228      67.307   1.903  50.629  1.00 26.22           C
ATOM   1450  CG  HIS A 228      67.905   2.823  51.642  1.00 29.44           C
ATOM   1451  ND1 HIS A 228      68.970   3.650  51.349  1.00 31.77           N
ATOM   1452  CD2 HIS A 228      67.562   3.094  52.922  1.00 31.57           C
ATOM   1453  CE1 HIS A 228      69.264   4.382  52.408  1.00 32.51           C
ATOM   1454  NE2 HIS A 228      68.422   4.068  53.375  1.00 33.33           N
ATOM   1455  N   ASN A 229      64.988   1.659  47.960  1.00 21.16           N
ATOM   1456  CA  ASN A 229      64.484   0.807  46.882  1.00 21.09           C
ATOM   1457  C   ASN A 229      63.950   1.553  45.661  1.00 20.22           C
ATOM   1458  O   ASN A 229      63.450   0.927  44.720  1.00 21.33           O
ATOM   1459  CB  ASN A 229      63.426  -0.128  47.454  1.00 21.31           C
ATOM   1460  CG  ASN A 229      64.054  -1.268  48.221  1.00 23.04           C
ATOM   1461  OD1 ASN A 229      64.582  -2.177  47.614  1.00 24.86           O
ATOM   1462  ND2 ASN A 229      64.031  -1.209  49.544  1.00 23.12           N
ATOM   1463  N   LEU A 230      64.060   2.880  45.672  1.00 18.69           N
ATOM   1464  CA  LEU A 230      63.857   3.677  44.464  1.00 18.99           C
ATOM   1465  C   LEU A 230      64.991   3.368  43.479  1.00 20.25           C
ATOM   1466  O   LEU A 230      66.169   3.392  43.845  1.00 22.50           O
ATOM   1467  CB  LEU A 230      63.844   5.159  44.798  1.00 18.19           C
ATOM   1468  CG  LEU A 230      62.665   5.609  45.656  1.00 18.14           C
ATOM   1469  CD1 LEU A 230      62.864   7.073  46.032  1.00 18.60           C
ATOM   1470  CD2 LEU A 230      61.352   5.393  44.921  1.00 17.54           C
ATOM   1471  N   GLN A 231      64.636   3.026  42.252  1.00 20.24           N
ATOM   1472  CA  GLN A 231      65.632   2.579  41.297  1.00 23.01           C
ATOM   1473  C   GLN A 231      66.159   3.727  40.444  1.00 21.93           C
ATOM   1474  O   GLN A 231      65.382   4.457  39.852  1.00 19.21           O
ATOM   1475  CB  GLN A 231      65.065   1.468  40.429  1.00 26.15           C
ATOM   1476  CG  GLN A 231      64.638   0.249  41.240  1.00 29.31           C
ATOM   1477  CD  GLN A 231      65.721  -0.286  42.171  1.00 35.02           C
ATOM   1478  OE1 GLN A 231      66.895  -0.395  41.779  1.00 43.37           O
ATOM   1479  NE2 GLN A 231      65.337  -0.645  43.406  1.00 37.04           N
ATOM   1480  N   PRO A 232      67.496   3.884  40.379  1.00 23.72           N
ATOM   1481  CA  PRO A 232      68.049   4.905  39.478  1.00 24.16           C
ATOM   1482  C   PRO A 232      67.734   4.630  38.006  1.00 24.63           C
ATOM   1483  O   PRO A 232      67.533   3.472  37.626  1.00 25.90           O
ATOM   1484  CB  PRO A 232      69.558   4.862  39.736  1.00 26.16           C
ATOM   1485  CG  PRO A 232      69.824   3.676  40.588  1.00 27.30           C
ATOM   1486  CD  PRO A 232      68.532   3.105  41.086  1.00 25.28           C
ATOM   1487  N   GLU A 233      67.700   5.697  37.209  1.00 25.07           N
ATOM   1488  CA  GLU A 233      67.211   5.716  35.805  1.00 27.01           C
ATOM   1489  C   GLU A 233      65.709   5.661  35.726  1.00 26.38           C
ATOM   1490  O   GLU A 233      65.096   6.573  35.182  1.00 26.91           O
ATOM   1491  CB  GLU A 233      67.753   4.584  34.921  1.00 29.84           C
ATOM   1492  CG  GLU A 233      69.169   4.743  34.447  1.00 31.83           C
ATOM   1493  CD  GLU A 233      69.491   3.648  33.459  1.00 34.77           C
ATOM   1494  OE1 GLU A 233      70.191   2.685  33.841  1.00 38.61           O
ATOM   1495  OE2 GLU A 233      68.983   3.736  32.315  1.00 34.89           O
ATOM   1496  N   LYS A 234      65.127   4.569  36.237  1.00 26.39           N
ATOM   1497  CA  LYS A 234      63.676   4.444  36.365  1.00 24.08           C
ATOM   1498  C   LYS A 234      63.095   5.687  37.056  1.00 20.92           C
ATOM   1499  O   LYS A 234      62.193   6.339  36.521  1.00 19.63           O
ATOM   1500  CB  LYS A 234      63.319   3.166  37.139  1.00 25.14           C
ATOM   1501  CG  LYS A 234      61.885   2.723  36.990  1.00 26.47           C
ATOM   1502  CD  LYS A 234      61.665   1.387  37.694  1.00 28.75           C
ATOM   1503  CE  LYS A 234      60.207   0.982  37.633  1.00 30.46           C
ATOM   1504  NZ  LYS A 234      60.024  -0.437  38.026  1.00 33.44           N
ATOM   1505  N   VAL A 235      63.637   6.016  38.224  1.00 19.72           N
ATOM   1506  CA  VAL A 235      63.288   7.244  38.958  1.00 18.39           C
ATOM   1507  C   VAL A 235      64.317   8.332  38.599  1.00 18.43           C
ATOM   1508  O   VAL A 235      65.521   8.160  38.827  1.00 18.29           O
ATOM   1509  CB  VAL A 235      63.258   7.001  40.487  1.00 17.46           C
ATOM   1510  CG1 VAL A 235      63.031   8.305  41.268  1.00 16.68           C
ATOM   1511  CG2 VAL A 235      62.173   5.983  40.835  1.00 17.61           C
ATOM   1512  N   GLN A 236      63.832   9.428  38.024  1.00 18.45           N
ATOM   1513  CA  GLN A 236      64.652  10.589  37.705  1.00 20.41           C
ATOM   1514  C   GLN A 236      64.848  11.488  38.932  1.00 18.20           C
ATOM   1515  O   GLN A 236      65.954  11.969  39.172  1.00 17.86           O
ATOM   1516  CB  GLN A 236      64.016  11.422  36.570  1.00 24.00           C
ATOM   1517  CG  GLN A 236      64.506  11.083  35.174  1.00 29.59           C
ATOM   1518  CD  GLN A 236      65.516  12.101  34.617  1.00 35.29           C
ATOM   1519  OE1 GLN A 236      65.226  13.313  34.516  1.00 44.14           O
ATOM   1520  NE2 GLN A 236      66.690  11.618  34.234  1.00 38.02           N
ATOM   1521  N   THR A 237      63.761  11.735  39.662  1.00 15.99           N
ATOM   1522  CA  THR A 237      63.738  12.729  40.729  1.00 15.71           C
ATOM   1523  C   THR A 237      62.866  12.285  41.886  1.00 14.39           C
ATOM   1524  O   THR A 237      61.787  11.711  41.665  1.00 13.62           O
ATOM   1525  CB  THR A 237      63.193  14.068  40.186  1.00 16.79           C
ATOM   1526  OG1 THR A 237      63.953  14.442  39.044  1.00 19.41           O
ATOM   1527  CG2 THR A 237      63.258  15.194  41.237  1.00 16.76           C
ATOM   1528  N   LEU A 238      63.343  12.532  43.111  1.00 14.30           N
ATOM   1529  CA  LEU A 238      62.501  12.495  44.300  1.00 14.08           C
ATOM   1530  C   LEU A 238      62.244  13.933  44.726  1.00 14.50           C
ATOM   1531  O   LEU A 238      63.188  14.677  45.025  1.00 14.33           O
ATOM   1532  CB  LEU A 238      63.162  11.736  45.447  1.00 14.80           C
ATOM   1533  CG  LEU A 238      62.383  11.703  46.774  1.00 15.34           C
ATOM   1534  CD1 LEU A 238      61.161  10.792  46.706  1.00 15.39           C
ATOM   1535  CD2 LEU A 238      63.289  11.290  47.908  1.00 16.53           C
ATOM   1536  N   GLU A 239      60.966  14.315  44.745  1.00 14.59           N
ATOM   1537  CA  GLU A 239      60.565  15.629  45.191  1.00 14.63           C
ATOM   1538  C   GLU A 239      59.844  15.532  46.511  1.00 13.79           C
ATOM   1539  O   GLU A 239      58.785  14.881  46.595  1.00 13.74           O
ATOM   1540  CB  GLU A 239      59.672  16.301  44.162  1.00 15.94           C
ATOM   1541  CG  GLU A 239      59.119  17.616  44.675  1.00 17.65           C
ATOM   1542  CD  GLU A 239      58.524  18.452  43.589  1.00 20.69           C
ATOM   1543  OE1 GLU A 239      59.327  18.913  42.751  1.00 26.52           O
ATOM   1544  OE2 GLU A 239      57.284  18.666  43.598  1.00 20.87           O
ATOM   1545  N   ALA A 240      60.405  16.181  47.531  1.00 13.93           N
ATOM   1546  CA  ALA A 240      59.822  16.214  48.866  1.00 14.48           C
ATOM   1547  C   ALA A 240      58.940  17.432  49.000  1.00 14.67           C
ATOM   1548  O   ALA A 240      59.322  18.532  48.583  1.00 16.07           O
ATOM   1549  CB  ALA A 240      60.904  16.251  49.927  1.00 15.52           C
ATOM   1550  N   TRP A 241      57.756  17.230  49.550  1.00 14.50           N
ATOM   1551  CA  TRP A 241      56.885  18.315  49.960  1.00 15.47           C
ATOM   1552  C   TRP A 241      56.891  18.349  51.487  1.00 16.06           C
ATOM   1553  O   TRP A 241      56.361  17.435  52.142  1.00 15.62           O
ATOM   1554  CB  TRP A 241      55.467  18.080  49.456  1.00 16.14           C
ATOM   1555  CG  TRP A 241      55.298  18.041  47.959  1.00 16.79           C
ATOM   1556  CD1 TRP A 241      56.215  18.382  47.009  1.00 16.53           C
ATOM   1557  CD2 TRP A 241      54.111  17.659  47.245  1.00 17.86           C
ATOM   1558  NE1 TRP A 241      55.682  18.229  45.759  1.00 16.45           N
ATOM   1559  CE2 TRP A 241      54.391  17.787  45.873  1.00 17.57           C
ATOM   1560  CE3 TRP A 241      52.835  17.218  47.639  1.00 19.73           C
ATOM   1561  CZ2 TRP A 241      53.441  17.488  44.875  1.00 19.10           C
ATOM   1562  CZ3 TRP A 241      51.889  16.923  46.655  1.00 20.99           C
ATOM   1563  CH2 TRP A 241      52.202  17.058  45.285  1.00 20.73           C
ATOM   1564  N   VAL A 242      57.528  19.373  52.057  1.00 16.70           N
ATOM   1565  CA  VAL A 242      57.583  19.528  53.493  1.00 17.96           C
ATOM   1566  C   VAL A 242      56.320  20.250  53.945  1.00 19.13           C
ATOM   1567  O   VAL A 242      56.090  21.415  53.577  1.00 19.60           O
ATOM   1568  CB  VAL A 242      58.830  20.304  53.971  1.00 18.98           C
ATOM   1569  CG1 VAL A 242      58.803  20.460  55.491  1.00 20.51           C
ATOM   1570  CG2 VAL A 242      60.098  19.590  53.547  1.00 18.57           C
ATOM   1571  N   ILE A 243      55.534  19.559  54.760  1.00 19.66           N
ATOM   1572  CA  ILE A 243      54.250  20.065  55.230  1.00 21.55           C
ATOM   1573  C   ILE A 243      54.434  20.836  56.537  1.00 23.56           C
ATOM   1574  O   ILE A 243      54.825  20.264  57.553  1.00 23.74           O
ATOM   1575  CB  ILE A 243      53.248  18.917  55.496  1.00 21.48           C
ATOM   1576  CG1 ILE A 243      53.144  17.958  54.293  1.00 20.16           C
ATOM   1577  CG2 ILE A 243      51.897  19.486  55.921  1.00 22.83           C
ATOM   1578  CD1 ILE A 243      52.816  18.577  52.956  1.00 20.14           C
ATOM   1579  N   HIS A 244      54.128  22.126  56.509  1.00 25.24           N
ATOM   1580  CA  HIS A 244      54.205  22.961  57.701  1.00 28.23           C
ATOM   1581  C   HIS A 244      53.039  22.712  58.659  1.00 31.21           C
ATOM   1582  O   HIS A 244      51.952  22.352  58.227  1.00 31.59           O
ATOM   1583  CB  HIS A 244      54.259  24.433  57.301  1.00 29.05           C
ATOM   1584  CG  HIS A 244      55.535  24.805  56.626  1.00 28.26           C
ATOM   1585  ND1 HIS A 244      56.346  25.821  57.080  1.00 29.76           N
ATOM   1586  CD2 HIS A 244      56.163  24.269  55.552  1.00 26.22           C
ATOM   1587  CE1 HIS A 244      57.411  25.902  56.304  1.00 29.34           C
ATOM   1588  NE2 HIS A 244      57.323  24.974  55.368  1.00 26.72           N
ATOM   1589  N   GLY A 245      53.285  22.927  59.953  1.00 34.96           N
ATOM   1590  CA  GLY A 245      52.288  22.742  61.017  1.00 37.08           C
ATOM   1591  C   GLY A 245      51.790  24.062  61.576  1.00 42.17           C
ATOM   1592  O   GLY A 245      51.726  25.083  60.872  1.00 45.65           O
ATOM   1593  N   SER A 250      57.023  29.909  59.400  1.00 52.53           N
ATOM   1594  CA  SER A 250      57.051  30.162  57.961  1.00 52.55           C
ATOM   1595  C   SER A 250      58.479  30.234  57.383  1.00 50.26           C
ATOM   1596  O   SER A 250      58.709  30.897  56.368  1.00 50.47           O
ATOM   1597  CB  SER A 250      56.288  31.446  57.639  1.00 54.83           C
ATOM   1598  OG  SER A 250      57.062  32.593  57.942  1.00 58.86           O
ATOM   1599  N   ARG A 251      59.422  29.540  58.018  1.00 49.53           N
ATOM   1600  CA  ARG A 251      60.793  29.455  57.518  1.00 48.86           C
ATOM   1601  C   ARG A 251      60.827  28.471  56.351  1.00 43.02           C
ATOM   1602  O   ARG A 251      59.952  27.625  56.218  1.00 38.20           O
ATOM   1603  CB  ARG A 251      61.758  28.941  58.595  1.00 51.73           C
ATOM   1604  CG  ARG A 251      61.781  29.709  59.912  1.00 56.62           C
ATOM   1605  CD  ARG A 251      62.323  28.847  61.047  1.00 59.18           C
ATOM   1606  NE  ARG A 251      61.533  27.628  61.250  1.00 59.64           N
ATOM   1607  CZ  ARG A 251      61.808  26.674  62.142  1.00 61.51           C
ATOM   1608  NH1 ARG A 251      61.022  25.601  62.224  1.00 59.58           N
ATOM   1609  NH2 ARG A 251      62.855  26.780  62.961  1.00 64.77           N
ATOM   1610  N   ASP A 252      61.851  28.579  55.519  1.00 41.01           N
ATOM   1611  CA  ASP A 252      62.113  27.580  54.493  1.00 37.66           C
ATOM   1612  C   ASP A 252      62.670  26.325  55.169  1.00 36.17           C
ATOM   1613  O   ASP A 252      63.840  26.298  55.553  1.00 35.97           O
ATOM   1614  CB  ASP A 252      63.108  28.141  53.472  1.00 38.32           C
ATOM   1615  CG  ASP A 252      63.497  27.139  52.401  1.00 36.45           C
ATOM   1616  OD1 ASP A 252      62.854  26.073  52.257  1.00 32.47           O
ATOM   1617  OD2 ASP A 252      64.477  27.438  51.688  1.00 39.22           O
ATOM   1618  N   LEU A 253      61.830  25.297  55.322  1.00 33.73           N
ATOM   1619  CA  LEU A 253      62.262  24.028  55.940  1.00 33.12           C
ATOM   1620  C   LEU A 253      63.059  23.116  55.008  1.00 31.70           C
ATOM   1621  O   LEU A 253      63.606  22.117  55.462  1.00 31.30           O
ATOM   1622  CB  LEU A 253      61.076  23.271  56.533  1.00 31.91           C
ATOM   1623  CG  LEU A 253      60.298  24.025  57.616  1.00 34.04           C
ATOM   1624  CD1 LEU A 253      59.135  23.166  58.095  1.00 33.31           C
ATOM   1625  CD2 LEU A 253      61.181  24.452  58.789  1.00 36.03           C
ATOM   1626  N   CYS A 254      63.176  23.469  53.728  1.00 31.68           N
ATOM   1627  CA  CYS A 254      64.090  22.751  52.841  1.00 32.10           C
ATOM   1628  C   CYS A 254      65.579  22.939  53.172  1.00 33.14           C
ATOM   1629  O   CYS A 254      66.403  22.236  52.614  1.00 33.47           O
ATOM   1630  CB  CYS A 254      63.809  23.074  51.371  1.00 32.19           C
ATOM   1631  SG  CYS A 254      62.195  22.442  50.842  1.00 31.39           S
ATOM   1632  N   GLN A 255      65.916  23.858  54.081  1.00 35.68           N
ATOM   1633  CA  GLN A 255      67.282  23.973  54.610  1.00 37.71           C
ATOM   1634  C   GLN A 255      67.541  23.155  55.874  1.00 36.32           C
ATOM   1635  O   GLN A 255      68.647  23.199  56.402  1.00 38.40           O
ATOM   1636  CB  GLN A 255      67.628  25.438  54.897  1.00 41.18           C
ATOM   1637  CG  GLN A 255      67.350  26.396  53.753  1.00 43.13           C
ATOM   1638  CD  GLN A 255      67.836  25.862  52.416  1.00 43.61           C
ATOM   1639  OE1 GLN A 255      68.955  25.357  52.307  1.00 44.08           O
ATOM   1640  NE2 GLN A 255      66.985  25.946  51.398  1.00 44.51           N
ATOM   1641  N   ASP A 256      66.553  22.397  56.350  1.00 33.93           N
ATOM   1642  CA  ASP A 256      66.722  21.612  57.571  1.00 33.85           C
ATOM   1643  C   ASP A 256      67.851  20.593  57.394  1.00 33.34           C
ATOM   1644  O   ASP A 256      67.997  20.031  56.308  1.00 31.33           O
ATOM   1645  CB  ASP A 256      65.436  20.871  57.923  1.00 32.34           C
ATOM   1646  CG  ASP A 256      65.514  20.186  59.272  1.00 33.90           C
ATOM   1647  OD1 ASP A 256      65.353  20.883  60.296  1.00 35.82           O
ATOM   1648  OD2 ASP A 256      65.756  18.962  59.310  1.00 33.90           O
ATOM   1649  N   PRO A 257      68.655  20.355  58.455  1.00 34.84           N
ATOM   1650  CA  PRO A 257      69.717  19.337  58.389  1.00 34.72           C
ATOM   1651  C   PRO A 257      69.280  17.945  57.911  1.00 31.67           C
ATOM   1652  O   PRO A 257      70.013  17.297  57.167  1.00 29.89           O
ATOM   1653  CB  PRO A 257      70.215  19.280  59.831  1.00 37.44           C
ATOM   1654  CG  PRO A 257      70.070  20.690  60.295  1.00 39.22           C
ATOM   1655  CD  PRO A 257      68.786  21.180  59.673  1.00 37.24           C
ATOM   1656  N   THR A 258      68.099  17.500  58.324  1.00 30.28           N
ATOM   1657  CA  THR A 258      67.614  16.171  57.938  1.00 28.41           C
ATOM   1658  C   THR A 258      67.209  16.128  56.455  1.00 26.35           C
ATOM   1659  O   THR A 258      67.281  15.064  55.817  1.00 24.54           O
ATOM   1660  CB  THR A 258      66.432  15.689  58.814  1.00 28.21           C
ATOM   1661  OG1 THR A 258      65.274  16.504  58.591  1.00 26.84           O
ATOM   1662  CG2 THR A 258      66.800  15.690  60.298  1.00 30.84           C
ATOM   1663  N   ILE A 259      66.776  17.274  55.917  1.00 25.72           N
ATOM   1664  CA  ILE A 259      66.510  17.385  54.482  1.00 24.57           C
ATOM   1665  C   ILE A 259      67.821  17.339  53.700  1.00 25.29           C
ATOM   1666  O   ILE A 259      67.893  16.683  52.665  1.00 22.27           O
ATOM   1667  CB  ILE A 259      65.688  18.647  54.117  1.00 24.07           C
ATOM   1668  CG1 ILE A 259      64.279  18.565  54.722  1.00 23.63           C
ATOM   1669  CG2 ILE A 259      65.598  18.847  52.602  1.00 23.37           C
ATOM   1670  CD1 ILE A 259      63.431  17.418  54.220  1.00 22.21           C
ATOM   1671  N   LYS A 260      68.856  18.023  54.191  1.00 27.75           N
ATOM   1672  CA  LYS A 260      70.189  17.893  53.583  1.00 29.67           C
ATOM   1673  C   LYS A 260      70.692  16.441  53.613  1.00 29.19           C
ATOM   1674  O   LYS A 260      71.310  15.991  52.655  1.00 29.23           O
ATOM   1675  CB  LYS A 260      71.182  18.843  54.234  1.00 33.49           C
ATOM   1676  CG  LYS A 260      70.928  20.280  53.815  1.00 35.46           C
ATOM   1677  CD  LYS A 260      71.679  21.248  54.698  1.00 40.13           C
ATOM   1678  CE  LYS A 260      71.554  22.669  54.175  1.00 42.26           C
ATOM   1679  NZ  LYS A 260      72.032  23.628  55.211  1.00 46.14           N
ATOM   1680  N   GLU A 261      70.388  15.709  54.686  1.00 29.26           N
ATOM   1681  CA  GLU A 261      70.709  14.282  54.766  1.00 30.07           C
ATOM   1682  C   GLU A 261      69.975  13.489  53.684  1.00 27.01           C
ATOM   1683  O   GLU A 261      70.588  12.697  52.973  1.00 25.06           O
ATOM   1684  CB  GLU A 261      70.367  13.712  56.146  1.00 32.88           C
ATOM   1685  CG  GLU A 261      70.882  12.290  56.370  1.00 36.45           C
ATOM   1686  CD  GLU A 261      70.281  11.583  57.578  1.00 40.21           C
ATOM   1687  OE1 GLU A 261      69.526  12.218  58.352  1.00 43.57           O
ATOM   1688  OE2 GLU A 261      70.570  10.369  57.754  1.00 46.65           O
ATOM   1689  N   LEU A 262      68.663  13.708  53.559  1.00 24.97           N
ATOM   1690  CA  LEU A 262      67.871  13.036  52.525  1.00 22.53           C
ATOM   1691  C   LEU A 262      68.427  13.316  51.117  1.00 22.28           C
ATOM   1692  O   LEU A 262      68.597  12.391  50.308  1.00 21.01           O
ATOM   1693  CB  LEU A 262      66.401  13.465  52.606  1.00 20.92           C
ATOM   1694  CG  LEU A 262      65.462  12.903  51.536  1.00 19.85           C
ATOM   1695  CD1 LEU A 262      65.514  11.388  51.502  1.00 19.74           C
ATOM   1696  CD2 LEU A 262      64.028  13.387  51.734  1.00 20.04           C
ATOM   1697  N   GLU A 263      68.728  14.583  50.842  1.00 23.09           N
ATOM   1698  CA  GLU A 263      69.342  14.974  49.573  1.00 25.07           C
ATOM   1699  C   GLU A 263      70.619  14.173  49.304  1.00 26.00           C
ATOM   1700  O   GLU A 263      70.819  13.681  48.197  1.00 26.23           O
ATOM   1701  CB  GLU A 263      69.652  16.473  49.567  1.00 27.88           C
ATOM   1702  CG  GLU A 263      70.217  17.004  48.254  1.00 30.55           C
ATOM   1703  CD  GLU A 263      70.565  18.476  48.346  1.00 35.19           C
ATOM   1704  OE1 GLU A 263      71.409  18.839  49.186  1.00 40.75           O
ATOM   1705  OE2 GLU A 263      70.001  19.284  47.588  1.00 41.26           O
ATOM   1706  N   SER A 264      71.463  14.025  50.320  1.00 27.43           N
ATOM   1707  CA  SER A 264      72.716  13.264  50.170  1.00 30.44           C
ATOM   1708  C   SER A 264      72.461  11.784  49.821  1.00 28.75           C
ATOM   1709  O   SER A 264      73.078  11.241  48.904  1.00 28.56           O
ATOM   1710  CB  SER A 264      73.573  13.380  51.440  1.00 33.24           C
ATOM   1711  OG  SER A 264      74.665  12.491  51.400  1.00 35.98           O
ATOM   1712  N   ILE A 265      71.539  11.161  50.556  1.00 27.27           N
ATOM   1713  CA  ILE A 265      71.134   9.767  50.348  1.00 27.94           C
ATOM   1714  C   ILE A 265      70.647   9.549  48.908  1.00 26.55           C
ATOM   1715  O   ILE A 265      71.077   8.620  48.215  1.00 26.57           O
ATOM   1716  CB  ILE A 265      70.023   9.366  51.372  1.00 28.16           C
ATOM   1717  CG1 ILE A 265      70.634   9.198  52.764  1.00 31.05           C
ATOM   1718  CG2 ILE A 265      69.296   8.088  50.963  1.00 28.02           C
ATOM   1719  CD1 ILE A 265      69.638   9.278  53.896  1.00 31.88           C
ATOM   1720  N   ILE A 266      69.748  10.422  48.476  1.00 25.02           N
ATOM   1721  CA  ILE A 266      69.168  10.350  47.136  1.00 24.77           C
ATOM   1722  C   ILE A 266      70.209  10.582  46.040  1.00 25.29           C
ATOM   1723  O   ILE A 266      70.270   9.826  45.071  1.00 23.03           O
ATOM   1724  CB  ILE A 266      67.951  11.305  47.026  1.00 24.75           C
ATOM   1725  CG1 ILE A 266      66.736  10.639  47.674  1.00 25.25           C
ATOM   1726  CG2 ILE A 266      67.619  11.699  45.589  1.00 24.69           C
ATOM   1727  CD1 ILE A 266      66.265   9.363  46.975  1.00 27.17           C
ATOM   1728  N   SER A 267      71.025  11.614  46.201  1.00 26.70           N
ATOM   1729  CA  SER A 267      72.073  11.909  45.227  1.00 28.99           C
ATOM   1730  C   SER A 267      73.084  10.758  45.115  1.00 30.05           C
ATOM   1731  O   SER A 267      73.584  10.495  44.035  1.00 29.51           O
ATOM   1732  CB  SER A 267      72.764  13.227  45.564  1.00 32.72           C
ATOM   1733  OG  SER A 267      73.334  13.175  46.858  1.00 38.71           O
ATOM   1734  N   LYS A 268      73.331  10.044  46.214  1.00 31.41           N
ATOM   1735  CA  LYS A 268      74.201   8.846  46.193  1.00 34.04           C
ATOM   1736  C   LYS A 268      73.616   7.657  45.437  1.00 31.04           C
ATOM   1737  O   LYS A 268      74.355   6.780  45.008  1.00 32.79           O
ATOM   1738  CB  LYS A 268      74.582   8.398  47.611  1.00 36.45           C
ATOM   1739  CG  LYS A 268      75.994   8.779  47.988  1.00 40.89           C
ATOM   1740  CD  LYS A 268      76.375   8.244  49.364  1.00 43.67           C
ATOM   1741  CE  LYS A 268      76.391   9.355  50.396  1.00 44.95           C
ATOM   1742  NZ  LYS A 268      77.577  10.240  50.220  1.00 48.08           N
ATOM   1743  N   ARG A 269      72.295   7.627  45.298  1.00 27.80           N
ATOM   1744  CA  ARG A 269      71.618   6.643  44.470  1.00 27.87           C
ATOM   1745  C   ARG A 269      71.496   7.101  43.017  1.00 26.43           C
ATOM   1746  O   ARG A 269      70.836   6.432  42.228  1.00 26.37           O
ATOM   1747  CB  ARG A 269      70.214   6.366  45.032  1.00 27.45           C
ATOM   1748  CG  ARG A 269      70.216   5.711  46.400  1.00 28.71           C
ATOM   1749  CD  ARG A 269      68.823   5.228  46.802  1.00 28.94           C
ATOM   1750  NE  ARG A 269      68.306   4.158  45.942  1.00 28.56           N
ATOM   1751  CZ  ARG A 269      68.753   2.904  45.931  1.00 30.79           C
ATOM   1752  NH1 ARG A 269      69.733   2.522  46.732  1.00 34.06           N
ATOM   1753  NH2 ARG A 269      68.224   2.019  45.096  1.00 30.77           N
ATOM   1754  N   ASN A 270      72.100   8.244  42.674  1.00 25.76           N
ATOM   1755  CA  ASN A 270      72.032   8.836  41.328  1.00 25.59           C
ATOM   1756  C   ASN A 270      70.622   9.172  40.882  1.00 22.02           C
ATOM   1757  O   ASN A 270      70.224   8.892  39.761  1.00 20.62           O
ATOM   1758  CB  ASN A 270      72.759   7.950  40.323  1.00 27.92           C
ATOM   1759  CG  ASN A 270      74.172   7.662  40.763  1.00 30.65           C
ATOM   1760  OD1 ASN A 270      74.899   8.575  41.165  1.00 32.52           O
ATOM   1761  ND2 ASN A 270      74.565   6.401  40.718  1.00 32.96           N
ATOM   1762  N   ILE A 271      69.889   9.780  41.806  1.00 20.66           N
ATOM   1763  CA  ILE A 271      68.555  10.312  41.579  1.00 19.88           C
ATOM   1764  C   ILE A 271      68.615  11.802  41.977  1.00 19.89           C
ATOM   1765  O   ILE A 271      69.301  12.155  42.920  1.00 20.18           O
ATOM   1766  CB  ILE A 271      67.535   9.518  42.419  1.00 18.89           C
ATOM   1767  CG1 ILE A 271      67.412   8.093  41.851  1.00 19.69           C
ATOM   1768  CG2 ILE A 271      66.185  10.231  42.479  1.00 17.41           C
ATOM   1769  CD1 ILE A 271      66.703   7.105  42.760  1.00 19.89           C
ATOM   1770  N   GLN A 272      67.912  12.660  41.246  1.00 20.18           N
ATOM   1771  CA  GLN A 272      67.864  14.093  41.554  1.00 21.44           C
ATOM   1772  C   GLN A 272      66.919  14.334  42.735  1.00 18.99           C
ATOM   1773  O   GLN A 272      65.978  13.575  42.953  1.00 16.68           O
ATOM   1774  CB  GLN A 272      67.393  14.907  40.341  1.00 24.03           C
ATOM   1775  CG  GLN A 272      68.257  14.715  39.108  1.00 28.49           C
ATOM   1776  CD  GLN A 272      67.861  15.599  37.930  1.00 35.02           C
ATOM   1777  OE1 GLN A 272      67.465  16.761  38.101  1.00 38.15           O
ATOM   1778  NE2 GLN A 272      67.993  15.056  36.715  1.00 38.72           N
ATOM   1779  N   PHE A 273      67.192  15.383  43.498  1.00 18.91           N
ATOM   1780  CA  PHE A 273      66.382  15.749  44.652  1.00 18.15           C
ATOM   1781  C   PHE A 273      65.816  17.138  44.442  1.00 19.01           C
ATOM   1782  O   PHE A 273      66.522  18.045  44.003  1.00 19.74           O
ATOM   1783  CB  PHE A 273      67.206  15.741  45.930  1.00 19.10           C
ATOM   1784  CG  PHE A 273      66.391  15.969  47.172  1.00 18.96           C
ATOM   1785  CD1 PHE A 273      65.421  15.048  47.559  1.00 17.99           C
ATOM   1786  CD2 PHE A 273      66.571  17.109  47.944  1.00 20.46           C
ATOM   1787  CE1 PHE A 273      64.646  15.264  48.683  1.00 17.55           C
ATOM   1788  CE2 PHE A 273      65.794  17.328  49.083  1.00 20.07           C
ATOM   1789  CZ  PHE A 273      64.844  16.410  49.450  1.00 18.85           C
ATOM   1790  N   SER A 274      64.536  17.283  44.760  1.00 18.56           N
ATOM   1791  CA  SER A 274      63.856  18.556  44.794  1.00 19.55           C
ATOM   1792  C   SER A 274      63.115  18.633  46.124  1.00 19.24           C
ATOM   1793  O   SER A 274      62.648  17.602  46.626  1.00 17.22           O
ATOM   1794  CB  SER A 274      62.857  18.624  43.651  1.00 20.63           C
ATOM   1795  OG  SER A 274      62.347  19.929  43.530  1.00 24.72           O
ATOM   1796  N   CYS A 275      63.005  19.837  46.686  1.00 19.96           N
ATOM   1797  CA  CYS A 275      62.263  20.048  47.923  1.00 21.16           C
ATOM   1798  C   CYS A 275      61.400  21.319  47.811  1.00 21.05           C
ATOM   1799  O   CYS A 275      61.869  22.356  47.304  1.00 21.43           O
ATOM   1800  CB  CYS A 275      63.228  20.140  49.112  1.00 24.01           C
ATOM   1801  SG  CYS A 275      62.413  20.362  50.705  1.00 27.72           S
ATOM   1802  N   LYS A 276      60.153  21.208  48.285  1.00 19.57           N
ATOM   1803  CA  LYS A 276      59.165  22.290  48.307  1.00 21.12           C
ATOM   1804  C   LYS A 276      58.564  22.450  49.703  1.00 21.42           C
ATOM   1805  O   LYS A 276      58.472  21.474  50.464  1.00 19.60           O
ATOM   1806  CB  LYS A 276      58.016  21.980  47.349  1.00 21.74           C
ATOM   1807  CG  LYS A 276      58.452  21.495  45.969  1.00 22.57           C
ATOM   1808  CD  LYS A 276      58.955  22.646  45.135  1.00 24.92           C
ATOM   1809  CE  LYS A 276      59.738  22.189  43.916  1.00 26.11           C
ATOM   1810  NZ  LYS A 276      60.378  23.399  43.335  1.00 29.10           N
ATOM   1811  N   ASN A 277      58.122  23.669  50.006  1.00 19.48           N
ATOM   1812  CA  ASN A 277      57.360  23.974  51.213  1.00 20.85           C
ATOM   1813  C   ASN A 277      55.861  24.070  50.904  1.00 20.44           C
ATOM   1814  O   ASN A 277      55.444  24.838  50.008  1.00 20.32           O
ATOM   1815  CB  ASN A 277      57.838  25.295  51.813  1.00 23.13           C
ATOM   1816  CG  ASN A 277      59.254  25.218  52.357  1.00 24.89           C
ATOM   1817  OD1 ASN A 277      59.473  24.720  53.456  1.00 25.20           O
ATOM   1818  ND2 ASN A 277      60.224  25.721  51.592  1.00 25.84           N
ATOM   1819  N   ILE A 278      55.063  23.285  51.627  1.00 20.36           N
ATOM   1820  CA  ILE A 278      53.611  23.446  51.671  1.00 20.85           C
ATOM   1821  C   ILE A 278      53.321  24.176  52.986  1.00 22.03           C
ATOM   1822  O   ILE A 278      53.263  23.551  54.062  1.00 21.44           O
ATOM   1823  CB  ILE A 278      52.854  22.099  51.642  1.00 22.02           C
ATOM   1824  CG1 ILE A 278      53.329  21.219  50.487  1.00 22.29           C
ATOM   1825  CG2 ILE A 278      51.338  22.322  51.550  1.00 22.82           C
ATOM   1826  CD1 ILE A 278      53.048  21.748  49.107  1.00 22.97           C
ATOM   1827  N   TYR A 279      53.175  25.496  52.891  1.00 22.21           N
ATOM   1828  CA  TYR A 279      53.005  26.358  54.059  1.00 26.27           C
ATOM   1829  C   TYR A 279      51.626  26.194  54.704  1.00 27.13           C
ATOM   1830  O   TYR A 279      51.487  26.367  55.912  1.00 26.79           O
ATOM   1831  CB  TYR A 279      53.280  27.835  53.692  1.00 28.12           C
ATOM   1832  CG  TYR A 279      54.746  28.130  53.385  1.00 28.57           C
ATOM   1833  CD1 TYR A 279      55.686  28.177  54.414  1.00 31.89           C
ATOM   1834  CD2 TYR A 279      55.195  28.357  52.081  1.00 28.68           C
ATOM   1835  CE1 TYR A 279      57.028  28.443  54.165  1.00 32.56           C
ATOM   1836  CE2 TYR A 279      56.545  28.620  51.818  1.00 29.31           C
ATOM   1837  CZ  TYR A 279      57.457  28.654  52.867  1.00 31.63           C
ATOM   1838  OH  TYR A 279      58.797  28.906  52.659  1.00 34.93           O
ATOM   1839  N   ARG A 280      50.618  25.862  53.898  1.00 26.40           N
ATOM   1840  CA  ARG A 280      49.239  25.758  54.375  1.00 29.01           C
ATOM   1841  C   ARG A 280      48.605  24.507  53.778  1.00 26.98           C
ATOM   1842  O   ARG A 280      47.981  24.579  52.713  1.00 25.61           O
ATOM   1843  CB  ARG A 280      48.464  27.026  54.008  1.00 31.55           C
ATOM   1844  CG  ARG A 280      49.007  28.255  54.725  1.00 34.33           C
ATOM   1845  CD  ARG A 280      48.170  29.490  54.472  1.00 37.83           C
ATOM   1846  NE  ARG A 280      46.764  29.278  54.815  1.00 41.63           N
ATOM   1847  CZ  ARG A 280      45.760  30.073  54.441  1.00 44.89           C
ATOM   1848  NH1 ARG A 280      45.984  31.168  53.714  1.00 46.29           N
ATOM   1849  NH2 ARG A 280      44.513  29.768  54.798  1.00 47.92           N
ATOM   1850  N   PRO A 281      48.773  23.352  54.464  1.00 25.73           N
ATOM   1851  CA  PRO A 281      48.336  22.069  53.904  1.00 25.28           C
ATOM   1852  C   PRO A 281      46.830  21.914  53.715  1.00 26.50           C
ATOM   1853  O   PRO A 281      46.417  21.303  52.747  1.00 25.20           O
ATOM   1854  CB  PRO A 281      48.856  21.030  54.908  1.00 25.07           C
ATOM   1855  CG  PRO A 281      49.165  21.779  56.143  1.00 26.99           C
ATOM   1856  CD  PRO A 281      49.491  23.181  55.740  1.00 26.73           C
ATOM   1857  N   ASP A 282      46.015  22.430  54.631  1.00 29.65           N
ATOM   1858  CA  ASP A 282      44.568  22.322  54.461  1.00 32.58           C
ATOM   1859  C   ASP A 282      44.102  23.194  53.294  1.00 31.54           C
ATOM   1860  O   ASP A 282      43.335  22.742  52.450  1.00 31.10           O
ATOM   1861  CB  ASP A 282      43.816  22.694  55.731  1.00 36.86           C
ATOM   1862  CG  ASP A 282      42.395  22.169  55.727  1.00 41.82           C
ATOM   1863  OD1 ASP A 282      42.200  20.949  55.949  1.00 43.72           O
ATOM   1864  OD2 ASP A 282      41.468  22.975  55.501  1.00 46.11           O
ATOM   1865  N   LYS A 283      44.595  24.425  53.234  1.00 31.07           N
ATOM   1866  CA  LYS A 283      44.349  25.290  52.076  1.00 31.57           C
ATOM   1867  C   LYS A 283      44.860  24.642  50.772  1.00 27.64           C
ATOM   1868  O   LYS A 283      44.186  24.688  49.740  1.00 25.67           O
ATOM   1869  CB  LYS A 283      44.982  26.676  52.288  1.00 33.45           C
ATOM   1870  CG  LYS A 283      44.719  27.701  51.172  1.00 34.33           C
ATOM   1871  CD  LYS A 283      43.234  27.992  50.917  1.00 37.80           C
ATOM   1872  CE  LYS A 283      42.523  28.588  52.126  1.00 42.10           C
ATOM   1873  NZ  LYS A 283      41.065  28.798  51.892  1.00 44.88           N
ATOM   1874  N   PHE A 284      46.037  24.022  50.826  1.00 26.05           N
ATOM   1875  CA  PHE A 284      46.549  23.272  49.686  1.00 25.25           C
ATOM   1876  C   PHE A 284      45.498  22.256  49.213  1.00 25.63           C
ATOM   1877  O   PHE A 284      45.110  22.264  48.050  1.00 25.20           O
ATOM   1878  CB  PHE A 284      47.873  22.582  50.051  1.00 24.29           C
ATOM   1879  CG  PHE A 284      48.443  21.727  48.959  1.00 23.40           C
ATOM   1880  CD1 PHE A 284      48.704  22.270  47.702  1.00 22.92           C
ATOM   1881  CD2 PHE A 284      48.730  20.382  49.187  1.00 23.28           C
ATOM   1882  CE1 PHE A 284      49.238  21.494  46.689  1.00 21.59           C
ATOM   1883  CE2 PHE A 284      49.270  19.596  48.175  1.00 24.22           C
ATOM   1884  CZ  PHE A 284      49.527  20.160  46.923  1.00 22.75           C
ATOM   1885  N   LEU A 285      45.008  21.416  50.121  1.00 27.33           N
ATOM   1886  CA  LEU A 285      43.977  20.417  49.774  1.00 29.82           C
ATOM   1887  C   LEU A 285      42.709  21.023  49.167  1.00 30.61           C
ATOM   1888  O   LEU A 285      42.172  20.491  48.193  1.00 28.46           O
ATOM   1889  CB  LEU A 285      43.585  19.572  50.995  1.00 32.51           C
ATOM   1890  CG  LEU A 285      44.648  18.656  51.586  1.00 32.49           C
ATOM   1891  CD1 LEU A 285      44.106  18.029  52.870  1.00 34.45           C
ATOM   1892  CD2 LEU A 285      45.070  17.600  50.581  1.00 33.03           C
ATOM   1893  N   GLN A 286      42.236  22.118  49.755  1.00 32.24           N
ATOM   1894  CA  GLN A 286      41.074  22.849  49.221  1.00 35.70           C
ATOM   1895  C   GLN A 286      41.271  23.282  47.772  1.00 34.15           C
ATOM   1896  O   GLN A 286      40.360  23.162  46.953  1.00 33.30           O
ATOM   1897  CB  GLN A 286      40.781  24.100  50.048  1.00 38.60           C
ATOM   1898  CG  GLN A 286      40.201  23.828  51.421  1.00 41.96           C
ATOM   1899  CD  GLN A 286      40.064  25.093  52.240  1.00 45.29           C
ATOM   1900  OE1 GLN A 286      39.939  26.197  51.690  1.00 45.65           O
ATOM   1901  NE2 GLN A 286      40.090  24.947  53.560  1.00 48.34           N
ATOM   1902  N   CYS A 287      42.466  23.783  47.475  1.00 31.88           N
ATOM   1903  CA  CYS A 287      42.782  24.289  46.146  1.00 32.46           C
ATOM   1904  C   CYS A 287      43.063  23.205  45.101  1.00 29.51           C
ATOM   1905  O   CYS A 287      42.824  23.424  43.930  1.00 27.88           O
ATOM   1906  CB  CYS A 287      43.908  25.316  46.241  1.00 33.11           C
ATOM   1907  SG  CYS A 287      43.371  26.724  47.242  1.00 38.63           S
ATOM   1908  N   VAL A 288      43.535  22.041  45.530  1.00 29.25           N
ATOM   1909  CA  VAL A 288      43.584  20.836  44.685  1.00 29.87           C
ATOM   1910  C   VAL A 288      42.164  20.413  44.282  1.00 33.20           C
ATOM   1911  O   VAL A 288      41.900  20.098  43.116  1.00 33.71           O
ATOM   1912  CB  VAL A 288      44.287  19.670  45.414  1.00 28.85           C
ATOM   1913  CG1 VAL A 288      44.216  18.381  44.602  1.00 29.68           C
ATOM   1914  CG2 VAL A 288      45.745  20.022  45.690  1.00 25.99           C
ATOM   1915  N   LYS A 289      41.252  20.422  45.252  1.00 34.87           N
ATOM   1916  CA  LYS A 289      39.853  20.098  44.999  1.00 37.76           C
ATOM   1917  C   LYS A 289      39.185  21.158  44.122  1.00 38.43           C
ATOM   1918  O   LYS A 289      38.584  20.817  43.101  1.00 39.25           O
ATOM   1919  CB  LYS A 289      39.095  19.933  46.315  1.00 40.48           C
ATOM   1920  CG  LYS A 289      37.745  19.256  46.170  1.00 44.91           C
ATOM   1921  CD  LYS A 289      37.164  18.914  47.535  1.00 47.69           C
ATOM   1922  CE  LYS A 289      35.898  18.081  47.424  1.00 52.50           C
ATOM   1923  NZ  LYS A 289      34.775  18.830  46.801  1.00 56.49           N
ATOM   1924  N   ASN A 290      39.302  22.432  44.510  1.00 37.53           N
ATOM   1925  CA  ASN A 290      38.722  23.543  43.734  1.00 39.28           C
ATOM   1926  C   ASN A 290      39.695  24.713  43.622  1.00 35.94           C
ATOM   1927  O   ASN A 290      39.699  25.604  44.477  1.00 34.63           O
ATOM   1928  CB  ASN A 290      37.391  24.022  44.328  1.00 44.07           C
ATOM   1929  CG  ASN A 290      36.754  25.157  43.517  1.00 47.53           C
ATOM   1930  OD1 ASN A 290      37.155  25.452  42.370  1.00 46.86           O
ATOM   1931  ND2 ASN A 290      35.756  25.807  44.113  1.00 50.98           N
ATOM   1932  N   PRO A 291      40.494  24.742  42.543  1.00 33.89           N
ATOM   1933  CA  PRO A 291      41.492  25.822  42.382  1.00 32.19           C
ATOM   1934  C   PRO A 291      40.911  27.197  42.045  1.00 34.06           C
ATOM   1935  O   PRO A 291      41.635  28.193  42.096  1.00 31.34           O
ATOM   1936  CB  PRO A 291      42.364  25.315  41.239  1.00 30.25           C
ATOM   1937  CG  PRO A 291      41.473  24.416  40.450  1.00 32.44           C
ATOM   1938  CD  PRO A 291      40.548  23.772  41.431  1.00 34.00           C
ATOM   1939  N   GLU A 292      39.627  27.263  41.714  1.00 37.98           N
ATOM   1940  CA  GLU A 292      39.021  28.517  41.279  1.00 41.71           C
ATOM   1941  C   GLU A 292      38.543  29.430  42.410  1.00 44.85           C
ATOM   1942  O   GLU A 292      38.141  30.553  42.133  1.00 46.97           O
ATOM   1943  CB  GLU A 292      37.892  28.230  40.281  1.00 44.92           C
ATOM   1944  CG  GLU A 292      38.342  27.392  39.085  1.00 43.22           C
ATOM   1945  CD  GLU A 292      39.602  27.943  38.434  1.00 40.86           C
ATOM   1946  OE1 GLU A 292      39.617  29.147  38.090  1.00 40.94           O
ATOM   1947  OE2 GLU A 292      40.585  27.186  38.288  1.00 38.43           O
ATOM   1948  N   ASP A 293      38.606  28.978  43.665  1.00 46.68           N
ATOM   1949  CA  ASP A 293      38.317  29.854  44.807  1.00 51.35           C
ATOM   1950  C   ASP A 293      39.397  30.930  44.920  1.00 50.77           C
ATOM   1951  O   ASP A 293      40.582  30.627  44.797  1.00 48.90           O
ATOM   1952  CB  ASP A 293      38.254  29.048  46.108  1.00 52.94           C
ATOM   1953  CG  ASP A 293      37.725  29.862  47.292  1.00 59.62           C
ATOM   1954  OD1 ASP A 293      37.518  31.089  47.175  1.00 64.16           O
ATOM   1955  OD2 ASP A 293      37.502  29.256  48.358  1.00 64.89           O
ATOM   1956  N   SER A 294      38.987  32.174  45.170  1.00 53.61           N
ATOM   1957  CA  SER A 294      39.928  33.304  45.244  1.00 51.89           C
ATOM   1958  C   SER A 294      40.921  33.208  46.416  1.00 48.65           C
ATOM   1959  O   SER A 294      42.016  33.766  46.331  1.00 47.39           O
ATOM   1960  CB  SER A 294      39.182  34.650  45.268  1.00 56.38           C
ATOM   1961  OG  SER A 294      38.157  34.666  46.241  1.00 60.15           O
ATOM   1962  N   SER A 295      40.568  32.473  47.476  1.00 47.13           N
ATOM   1963  CA  SER A 295      41.529  32.181  48.558  1.00 45.77           C
ATOM   1964  C   SER A 295      42.679  31.239  48.137  1.00 40.40           C
ATOM   1965  O   SER A 295      43.593  31.004  48.920  1.00 38.60           O
ATOM   1966  CB  SER A 295      40.818  31.608  49.787  1.00 48.19           C
ATOM   1967  OG  SER A 295      40.475  30.253  49.596  1.00 45.82           O
ATOM   1968  N   CYS A 296      42.623  30.695  46.921  1.00 37.67           N
ATOM   1969  CA  CYS A 296      43.741  29.945  46.344  1.00 34.22           C
ATOM   1970  C   CYS A 296      44.828  30.799  45.716  1.00 31.18           C
ATOM   1971  O   CYS A 296      45.834  30.255  45.262  1.00 29.34           O
ATOM   1972  CB  CYS A 296      43.224  28.964  45.291  1.00 35.49           C
ATOM   1973  SG  CYS A 296      42.109  27.753  46.012  1.00 39.08           S
ATOM   1974  N   THR A 297      44.653  32.117  45.691  1.00 31.80           N
ATOM   1975  CA  THR A 297      45.552  32.982  44.942  1.00 31.03           C
ATOM   1976  C   THR A 297      46.096  34.093  45.834  1.00 32.86           C
ATOM   1977  O   THR A 297      45.328  34.738  46.554  1.00 36.17           O
ATOM   1978  CB  THR A 297      44.812  33.556  43.725  1.00 32.27           C
ATOM   1979  OG1 THR A 297      44.334  32.464  42.932  1.00 29.51           O
ATOM   1980  CG2 THR A 297      45.719  34.417  42.871  1.00 31.97           C
ATOM   1981  N   SER A 298      47.414  34.317  45.758  1.00 31.08           N
ATOM   1982  CA  SER A 298      48.097  35.361  46.533  1.00 35.14           C
ATOM   1983  C   SER A 298      47.556  36.728  46.154  1.00 38.68           C
ATOM   1984  O   SER A 298      47.262  36.969  44.986  1.00 38.21           O
ATOM   1985  CB  SER A 298      49.613  35.346  46.290  1.00 34.40           C
ATOM   1986  OG  SER A 298      50.193  34.132  46.750  1.00 35.20           O
ATOM   1987  N   GLU A 299      47.433  37.601  47.156  1.00 42.26           N
ATOM   1988  CA  GLU A 299      46.917  38.944  46.990  1.00 47.38           C
ATOM   1989  C   GLU A 299      47.940  39.809  46.268  1.00 47.18           C
ATOM   1990  O   GLU A 299      49.134  39.705  46.530  1.00 45.40           O
ATOM   1991  CB  GLU A 299      46.617  39.553  48.370  1.00 52.63           C
ATOM   1992  CG  GLU A 299      45.826  40.852  48.348  1.00 58.60           C
ATOM   1993  CD  GLU A 299      44.329  40.651  48.155  1.00 63.14           C
ATOM   1994  OE1 GLU A 299      43.905  39.523  47.796  1.00 63.43           O
ATOM   1995  OE2 GLU A 299      43.577  41.634  48.366  1.00 68.35           O
ATOM   1996  N   ILE A 300      47.462  40.659  45.363  1.00 49.39           N
ATOM   1997  CA  ILE A 300      48.311  41.628  44.668  1.00 50.10           C
ATOM   1998  C   ILE A 300      48.297  42.959  45.429  1.00 55.75           C
ATOM   1999  O   ILE A 300      47.284  43.382  45.993  1.00 62.24           O
ATOM   2000  CB  ILE A 300      47.850  41.845  43.210  1.00 48.74           C
ATOM   2001  CG1 ILE A 300      47.749  40.501  42.480  1.00 44.83           C
ATOM   2002  CG2 ILE A 300      48.810  42.787  42.489  1.00 48.67           C
ATOM   2003  CD1 ILE A 300      47.291  40.598  41.040  1.00 44.85           C
ATOM   2004  OXT ILE A 300      49.307  43.665  45.490  1.00 58.76           O
