# Supplementary material for: A non-redundant data set of nanobody-antigen crystal structures
Source: Data Brief. 2019 Mar 6;24:103754. doi: 10.1016/j.dib.2019.103754 (PMC6441729; doi:10.1016/j.dib.2019.103754)
Supplement: Multimedia component 5 [file mmc5.zip › Data_set/Ag_1/5f7l_1.pdb]

ATOM      1  N   ALA A  58      -5.565  18.428 -96.754  1.00 73.46           N
ATOM      2  CA  ALA A  58      -5.154  17.486 -95.666  1.00 72.53           C
ATOM      3  C   ALA A  58      -4.301  18.174 -94.578  1.00 71.25           C
ATOM      4  O   ALA A  58      -4.276  17.740 -93.418  1.00 69.25           O
ATOM      5  CB  ALA A  58      -4.402  16.303 -96.251  1.00 73.36           C
ATOM      6  N   ILE A  59      -3.574  19.222 -94.971  1.00 72.74           N
ATOM      7  CA  ILE A  59      -2.899  20.083 -94.019  1.00 71.36           C
ATOM      8  C   ILE A  59      -3.963  20.680 -93.120  1.00 71.09           C
ATOM      9  O   ILE A  59      -3.816  20.625 -91.907  1.00 69.99           O
ATOM     10  CB  ILE A  59      -2.070  21.190 -94.699  1.00 72.10           C
ATOM     11  CG1 ILE A  59      -0.805  20.591 -95.319  1.00 73.53           C
ATOM     12  CG2 ILE A  59      -1.674  22.264 -93.694  1.00 70.34           C
ATOM     13  CD1 ILE A  59      -0.271  21.361 -96.515  1.00 76.59           C
ATOM     14  N   ASN A  60      -5.047  21.188 -93.709  1.00 73.36           N
ATOM     15  CA  ASN A  60      -6.154  21.742 -92.913  1.00 73.46           C
ATOM     16  C   ASN A  60      -7.036  20.750 -92.130  1.00 72.34           C
ATOM     17  O   ASN A  60      -7.597  21.131 -91.093  1.00 72.58           O
ATOM     18  CB  ASN A  60      -7.028  22.714 -93.714  1.00 76.16           C
ATOM     19  CG  ASN A  60      -6.989  24.121 -93.137  1.00 76.74           C
ATOM     20  OD1 ASN A  60      -7.414  24.343 -91.995  1.00 77.97           O
ATOM     21  ND2 ASN A  60      -6.472  25.074 -93.903  1.00 78.85           N
ATOM     22  N   ALA A  61      -7.136  19.503 -92.599  1.00 72.07           N
ATOM     23  CA  ALA A  61      -7.785  18.422 -91.843  1.00 70.96           C
ATOM     24  C   ALA A  61      -6.992  18.097 -90.563  1.00 69.57           C
ATOM     25  O   ALA A  61      -7.577  17.938 -89.468  1.00 68.19           O
ATOM     26  CB  ALA A  61      -7.914  17.181 -92.698  1.00 72.14           C
ATOM     27  N   ALA A  62      -5.668  18.011 -90.701  1.00 68.96           N
ATOM     28  CA  ALA A  62      -4.786  17.828 -89.557  1.00 67.37           C
ATOM     29  C   ALA A  62      -4.858  19.001 -88.584  1.00 66.18           C
ATOM     30  O   ALA A  62      -4.550  18.825 -87.392  1.00 65.35           O
ATOM     31  CB  ALA A  62      -3.349  17.610 -90.005  1.00 67.55           C
ATOM     32  N   ARG A  63      -5.251  20.184 -89.064  1.00 66.48           N
ATOM     33  CA  ARG A  63      -5.428  21.342 -88.173  1.00 66.23           C
ATOM     34  C   ARG A  63      -6.748  21.310 -87.412  1.00 64.81           C
ATOM     35  O   ARG A  63      -6.790  21.599 -86.207  1.00 62.64           O
ATOM     36  CB  ARG A  63      -5.309  22.648 -88.931  1.00 69.66           C
ATOM     37  CG  ARG A  63      -3.986  22.773 -89.670  1.00 73.27           C
ATOM     38  CD  ARG A  63      -3.330  24.141 -89.509  1.00 73.75           C
ATOM     39  NE  ARG A  63      -4.236  25.224 -89.867  1.00 73.01           N
ATOM     40  CZ  ARG A  63      -4.302  26.385 -89.234  1.00 72.95           C
ATOM     41  NH1 ARG A  63      -3.515  26.653 -88.192  1.00 70.03           N
ATOM     42  NH2 ARG A  63      -5.183  27.282 -89.642  1.00 76.01           N
ATOM     43  N   GLU A  64      -7.829  20.959 -88.100  1.00 65.24           N
ATOM     44  CA  GLU A  64      -9.083  20.707 -87.392  1.00 63.55           C
ATOM     45  C   GLU A  64      -8.932  19.587 -86.345  1.00 59.57           C
ATOM     46  O   GLU A  64      -9.562  19.617 -85.301  1.00 56.93           O
ATOM     47  CB  GLU A  64     -10.211  20.424 -88.380  1.00 65.85           C
ATOM     48  CG  GLU A  64     -10.749  21.688 -89.026  1.00 68.36           C
ATOM     49  CD  GLU A  64     -11.541  21.413 -90.294  1.00 73.83           C
ATOM     50  OE1 GLU A  64     -11.816  20.227 -90.614  1.00 75.37           O
ATOM     51  OE2 GLU A  64     -11.887  22.393 -90.995  1.00 77.45           O
ATOM     52  N   ASN A  65      -8.082  18.616 -86.637  1.00 58.72           N
ATOM     53  CA  ASN A  65      -7.795  17.528 -85.709  1.00 57.19           C
ATOM     54  C   ASN A  65      -7.064  17.949 -84.448  1.00 55.30           C
ATOM     55  O   ASN A  65      -7.356  17.452 -83.352  1.00 53.69           O
ATOM     56  CB  ASN A  65      -6.945  16.468 -86.401  1.00 58.24           C
ATOM     57  CG  ASN A  65      -7.754  15.545 -87.294  1.00 59.27           C
ATOM     58  OD1 ASN A  65      -8.985  15.541 -87.283  1.00 58.58           O
ATOM     59  ND2 ASN A  65      -7.043  14.730 -88.051  1.00 60.07           N
ATOM     60  N   LEU A  66      -6.074  18.824 -84.624  1.00 55.25           N
ATOM     61  CA  LEU A  66      -5.332  19.414 -83.493  1.00 52.81           C
ATOM     62  C   LEU A  66      -6.232  20.320 -82.663  1.00 51.38           C
ATOM     63  O   LEU A  66      -6.163  20.296 -81.451  1.00 50.27           O
ATOM     64  CB  LEU A  66      -4.113  20.216 -83.979  1.00 52.79           C
ATOM     65  CG  LEU A  66      -2.681  19.686 -83.890  1.00 52.24           C
ATOM     66  CD1 LEU A  66      -2.555  18.185 -83.915  1.00 52.44           C
ATOM     67  CD2 LEU A  66      -1.829  20.318 -84.980  1.00 53.34           C
ATOM     68  N   GLY A  67      -7.050  21.135 -83.321  1.00 52.03           N
ATOM     69  CA  GLY A  67      -8.046  21.930 -82.622  1.00 50.92           C
ATOM     70  C   GLY A  67      -8.959  21.037 -81.803  1.00 50.00           C
ATOM     71  O   GLY A  67      -9.199  21.301 -80.635  1.00 49.98           O
ATOM     72  N   ALA A  68      -9.454  19.963 -82.418  1.00 50.47           N
ATOM     73  CA  ALA A  68     -10.353  18.997 -81.764  1.00 49.69           C
ATOM     74  C   ALA A  68      -9.720  18.308 -80.557  1.00 47.21           C
ATOM     75  O   ALA A  68     -10.378  18.112 -79.549  1.00 46.17           O
ATOM     76  CB  ALA A  68     -10.789  17.933 -82.764  1.00 51.34           C
ATOM     77  N   SER A  69      -8.457  17.916 -80.683  1.00 46.41           N
ATOM     78  CA  SER A  69      -7.765  17.204 -79.607  1.00 45.31           C
ATOM     79  C   SER A  69      -7.254  18.156 -78.515  1.00 44.56           C
ATOM     80  O   SER A  69      -7.180  17.765 -77.334  1.00 42.89           O
ATOM     81  CB  SER A  69      -6.630  16.291 -80.145  1.00 45.43           C
ATOM     82  OG  SER A  69      -5.847  16.916 -81.156  1.00 46.10           O
ATOM     83  N   ALA A  70      -6.929  19.405 -78.876  1.00 45.28           N
ATOM     84  CA  ALA A  70      -6.598  20.407 -77.853  1.00 44.87           C
ATOM     85  C   ALA A  70      -7.790  20.588 -76.932  1.00 45.03           C
ATOM     86  O   ALA A  70      -7.648  20.551 -75.736  1.00 41.06           O
ATOM     87  CB  ALA A  70      -6.232  21.717 -78.480  1.00 45.90           C
ATOM     88  N   LYS A  71      -8.974  20.732 -77.522  1.00 48.70           N
ATOM     89  CA  LYS A  71     -10.209  20.802 -76.760  1.00 50.42           C
ATOM     90  C   LYS A  71     -10.447  19.556 -75.863  1.00 50.60           C
ATOM     91  O   LYS A  71     -10.871  19.691 -74.710  1.00 48.72           O
ATOM     92  CB  LYS A  71     -11.386  21.017 -77.698  1.00 53.17           C
ATOM     93  CG  LYS A  71     -12.635  21.466 -76.970  1.00 56.52           C
ATOM     94  CD  LYS A  71     -13.918  21.135 -77.742  1.00 61.39           C
ATOM     95  CE  LYS A  71     -15.174  21.473 -76.933  1.00 62.07           C
ATOM     96  NZ  LYS A  71     -15.067  20.981 -75.517  1.00 59.72           N
ATOM     97  N   ASN A  72     -10.182  18.353 -76.378  1.00 51.74           N
ATOM     98  CA  ASN A  72     -10.276  17.133 -75.551  1.00 51.10           C
ATOM     99  C   ASN A  72      -9.281  17.146 -74.386  1.00 47.55           C
ATOM    100  O   ASN A  72      -9.598  16.672 -73.323  1.00 46.85           O
ATOM    101  CB  ASN A  72     -10.088  15.859 -76.392  1.00 53.72           C
ATOM    102  CG  ASN A  72     -11.268  15.591 -77.338  1.00 57.39           C
ATOM    103  OD1 ASN A  72     -12.420  15.728 -76.942  1.00 60.84           O
ATOM    104  ND2 ASN A  72     -10.982  15.201 -78.583  1.00 58.08           N
ATOM    105  N   LEU A  73      -8.101  17.729 -74.586  1.00 45.60           N
ATOM    106  CA  LEU A  73      -7.080  17.832 -73.531  1.00 42.60           C
ATOM    107  C   LEU A  73      -7.262  18.961 -72.472  1.00 40.73           C
ATOM    108  O   LEU A  73      -7.146  18.717 -71.275  1.00 39.80           O
ATOM    109  CB  LEU A  73      -5.696  17.976 -74.178  1.00 41.58           C
ATOM    110  CG  LEU A  73      -5.241  16.723 -74.902  1.00 42.76           C
ATOM    111  CD1 LEU A  73      -3.975  17.037 -75.689  1.00 43.37           C
ATOM    112  CD2 LEU A  73      -5.030  15.548 -73.957  1.00 41.40           C
ATOM    113  N   ILE A  74      -7.530  20.188 -72.921  1.00 40.67           N
ATOM    114  CA  ILE A  74      -7.558  21.348 -72.041  1.00 39.46           C
ATOM    115  C   ILE A  74      -8.964  21.902 -71.726  1.00 40.67           C
ATOM    116  O   ILE A  74      -9.143  22.612 -70.744  1.00 39.89           O
ATOM    117  CB  ILE A  74      -6.618  22.450 -72.553  1.00 38.42           C
ATOM    118  CG1 ILE A  74      -7.204  23.218 -73.737  1.00 38.88           C
ATOM    119  CG2 ILE A  74      -5.287  21.840 -72.936  1.00 38.47           C
ATOM    120  CD1 ILE A  74      -6.340  24.398 -74.177  1.00 38.65           C
ATOM    121  N   GLY A  75      -9.950  21.561 -72.542  1.00 42.69           N
ATOM    122  CA  GLY A  75     -11.329  21.989 -72.323  1.00 44.34           C
ATOM    123  C   GLY A  75     -12.171  20.985 -71.563  1.00 44.70           C
ATOM    124  O   GLY A  75     -13.104  21.348 -70.867  1.00 46.45           O
ATOM    125  N   ASP A  76     -11.868  19.709 -71.731  1.00 46.11           N
ATOM    126  CA  ASP A  76     -12.642  18.655 -71.107  1.00 46.70           C
ATOM    127  C   ASP A  76     -11.974  18.218 -69.817  1.00 45.27           C
ATOM    128  O   ASP A  76     -10.883  18.694 -69.468  1.00 46.28           O
ATOM    129  CB  ASP A  76     -12.825  17.518 -72.110  1.00 49.74           C
ATOM    130  CG  ASP A  76     -13.628  17.969 -73.351  1.00 53.35           C
ATOM    131  OD1 ASP A  76     -14.270  19.039 -73.268  1.00 55.78           O
ATOM    132  OD2 ASP A  76     -13.620  17.288 -74.404  1.00 54.81           O
ATOM    133  N   THR A  77     -12.640  17.347 -69.078  1.00 45.99           N
ATOM    134  CA  THR A  77     -12.159  16.944 -67.764  1.00 44.95           C
ATOM    135  C   THR A  77     -12.273  15.439 -67.615  1.00 46.04           C
ATOM    136  O   THR A  77     -11.273  14.742 -67.710  1.00 46.24           O
ATOM    137  CB  THR A  77     -12.916  17.690 -66.633  1.00 44.42           C
ATOM    138  OG1 THR A  77     -14.319  17.478 -66.750  1.00 43.62           O
ATOM    139  CG2 THR A  77     -12.672  19.193 -66.720  1.00 45.04           C
ATOM    140  N   LYS A  78     -13.486  14.947 -67.387  1.00 48.75           N
ATOM    141  CA  LYS A  78     -13.763  13.518 -67.282  1.00 52.14           C
ATOM    142  C   LYS A  78     -12.926  12.670 -68.262  1.00 51.15           C
ATOM    143  O   LYS A  78     -12.330  11.652 -67.874  1.00 51.19           O
ATOM    144  CB  LYS A  78     -15.275  13.285 -67.478  1.00 57.64           C
ATOM    145  CG  LYS A  78     -15.710  11.862 -67.835  1.00 63.98           C
ATOM    146  CD  LYS A  78     -15.441  10.896 -66.677  1.00 66.85           C
ATOM    147  CE  LYS A  78     -15.268   9.460 -67.144  1.00 68.86           C
ATOM    148  NZ  LYS A  78     -14.745   8.668 -66.004  1.00 69.17           N
ATOM    149  N   ASN A  79     -12.856  13.105 -69.512  1.00 50.25           N
ATOM    150  CA  ASN A  79     -12.195  12.334 -70.552  1.00 51.01           C
ATOM    151  C   ASN A  79     -10.896  12.934 -71.064  1.00 47.68           C
ATOM    152  O   ASN A  79     -10.477  12.643 -72.169  1.00 49.31           O
ATOM    153  CB  ASN A  79     -13.174  12.119 -71.708  1.00 56.15           C
ATOM    154  CG  ASN A  79     -14.265  11.110 -71.359  1.00 59.79           C
ATOM    155  OD1 ASN A  79     -14.022  10.137 -70.643  1.00 64.02           O
ATOM    156  ND2 ASN A  79     -15.463  11.331 -71.865  1.00 61.52           N
ATOM    157  N   SER A  80     -10.243  13.744 -70.246  1.00 43.22           N
ATOM    158  CA  SER A  80      -8.946  14.282 -70.590  1.00 40.18           C
ATOM    159  C   SER A  80      -7.861  13.526 -69.858  1.00 38.30           C
ATOM    160  O   SER A  80      -7.797  13.555 -68.641  1.00 34.92           O
ATOM    161  CB  SER A  80      -8.842  15.764 -70.216  1.00 38.64           C
ATOM    162  OG  SER A  80      -7.483  16.207 -70.259  1.00 36.40           O
ATOM    163  N   PRO A  81      -6.967  12.881 -70.612  1.00 39.17           N
ATOM    164  CA  PRO A  81      -5.810  12.321 -69.948  1.00 38.39           C
ATOM    165  C   PRO A  81      -5.109  13.377 -69.074  1.00 37.54           C
ATOM    166  O   PRO A  81      -4.711  13.117 -67.927  1.00 35.85           O
ATOM    167  CB  PRO A  81      -4.928  11.870 -71.122  1.00 39.58           C
ATOM    168  CG  PRO A  81      -5.901  11.513 -72.204  1.00 41.76           C
ATOM    169  CD  PRO A  81      -7.085  12.431 -72.020  1.00 41.66           C
ATOM    170  N   ALA A  82      -4.951  14.564 -69.646  1.00 37.56           N
ATOM    171  CA  ALA A  82      -4.182  15.608 -69.020  1.00 34.80           C
ATOM    172  C   ALA A  82      -4.869  15.977 -67.731  1.00 33.22           C
ATOM    173  O   ALA A  82      -4.229  16.122 -66.715  1.00 33.32           O
ATOM    174  CB  ALA A  82      -4.073  16.800 -69.946  1.00 35.04           C
ATOM    175  N   TYR A  83      -6.174  16.115 -67.771  1.00 32.31           N
ATOM    176  CA  TYR A  83      -6.890  16.517 -66.605  1.00 32.17           C
ATOM    177  C   TYR A  83      -6.740  15.426 -65.531  1.00 32.44           C
ATOM    178  O   TYR A  83      -6.430  15.710 -64.376  1.00 31.90           O
ATOM    179  CB  TYR A  83      -8.347  16.711 -66.973  1.00 34.17           C
ATOM    180  CG  TYR A  83      -9.210  17.078 -65.812  1.00 35.24           C
ATOM    181  CD1 TYR A  83      -9.886  16.103 -65.067  1.00 35.76           C
ATOM    182  CD2 TYR A  83      -9.358  18.389 -65.452  1.00 36.34           C
ATOM    183  CE1 TYR A  83     -10.680  16.448 -64.005  1.00 35.98           C
ATOM    184  CE2 TYR A  83     -10.145  18.741 -64.380  1.00 37.19           C
ATOM    185  CZ  TYR A  83     -10.797  17.770 -63.665  1.00 37.33           C
ATOM    186  OH  TYR A  83     -11.559  18.179 -62.606  1.00 39.35           O
ATOM    187  N   GLN A  84      -6.939  14.167 -65.909  1.00 33.07           N
ATOM    188  CA  GLN A  84      -6.897  13.111 -64.929  1.00 32.33           C
ATOM    189  C   GLN A  84      -5.519  12.991 -64.313  1.00 31.17           C
ATOM    190  O   GLN A  84      -5.400  12.656 -63.143  1.00 30.75           O
ATOM    191  CB  GLN A  84      -7.283  11.763 -65.529  1.00 33.81           C
ATOM    192  CG  GLN A  84      -8.705  11.666 -66.042  1.00 35.02           C
ATOM    193  CD  GLN A  84      -9.768  11.911 -64.997  1.00 35.12           C
ATOM    194  OE1 GLN A  84      -9.560  11.706 -63.797  1.00 34.84           O
ATOM    195  NE2 GLN A  84     -10.936  12.338 -65.455  1.00 35.98           N
ATOM    196  N   ALA A  85      -4.485  13.256 -65.091  1.00 31.07           N
ATOM    197  CA  ALA A  85      -3.129  13.190 -64.593  1.00 31.37           C
ATOM    198  C   ALA A  85      -2.839  14.271 -63.554  1.00 31.98           C
ATOM    199  O   ALA A  85      -2.067  14.064 -62.601  1.00 30.53           O
ATOM    200  CB  ALA A  85      -2.157  13.338 -65.728  1.00 32.66           C
ATOM    201  N   VAL A  86      -3.436  15.446 -63.757  1.00 33.25           N
ATOM    202  CA  VAL A  86      -3.237  16.563 -62.869  1.00 30.91           C
ATOM    203  C   VAL A  86      -3.971  16.207 -61.589  1.00 30.55           C
ATOM    204  O   VAL A  86      -3.439  16.401 -60.490  1.00 31.00           O
ATOM    205  CB  VAL A  86      -3.727  17.873 -63.502  1.00 31.38           C
ATOM    206  CG1 VAL A  86      -4.039  18.923 -62.436  1.00 31.89           C
ATOM    207  CG2 VAL A  86      -2.679  18.387 -64.467  1.00 31.93           C
ATOM    208  N   LEU A  87      -5.179  15.685 -61.731  1.00 29.62           N
ATOM    209  CA  LEU A  87      -5.971  15.302 -60.582  1.00 30.28           C
ATOM    210  C   LEU A  87      -5.233  14.229 -59.760  1.00 30.13           C
ATOM    211  O   LEU A  87      -5.122  14.319 -58.534  1.00 29.21           O
ATOM    212  CB  LEU A  87      -7.316  14.779 -61.083  1.00 32.52           C
ATOM    213  CG  LEU A  87      -8.533  14.686 -60.167  1.00 33.19           C
ATOM    214  CD1 LEU A  87      -8.845  16.047 -59.545  1.00 33.20           C
ATOM    215  CD2 LEU A  87      -9.707  14.156 -60.977  1.00 33.54           C
ATOM    216  N   LEU A  88      -4.709  13.221 -60.449  1.00 31.64           N
ATOM    217  CA  LEU A  88      -4.010  12.124 -59.783  1.00 31.79           C
ATOM    218  C   LEU A  88      -2.838  12.630 -58.975  1.00 31.34           C
ATOM    219  O   LEU A  88      -2.601  12.121 -57.887  1.00 33.53           O
ATOM    220  CB  LEU A  88      -3.546  11.047 -60.773  1.00 32.71           C
ATOM    221  CG  LEU A  88      -2.869   9.791 -60.187  1.00 33.85           C
ATOM    222  CD1 LEU A  88      -3.587   9.191 -58.990  1.00 33.81           C
ATOM    223  CD2 LEU A  88      -2.752   8.711 -61.248  1.00 34.78           C
ATOM    224  N   ALA A  89      -2.121  13.649 -59.466  1.00 30.96           N
ATOM    225  CA  ALA A  89      -0.948  14.153 -58.744  1.00 29.26           C
ATOM    226  C   ALA A  89      -1.356  14.847 -57.457  1.00 30.07           C
ATOM    227  O   ALA A  89      -0.682  14.744 -56.424  1.00 30.99           O
ATOM    228  CB  ALA A  89      -0.168  15.081 -59.609  1.00 28.35           C
ATOM    229  N   ILE A  90      -2.479  15.549 -57.522  1.00 31.14           N
ATOM    230  CA  ILE A  90      -2.957  16.355 -56.407  1.00 30.42           C
ATOM    231  C   ILE A  90      -3.542  15.431 -55.377  1.00 30.78           C
ATOM    232  O   ILE A  90      -3.190  15.494 -54.214  1.00 32.23           O
ATOM    233  CB  ILE A  90      -4.051  17.328 -56.854  1.00 29.08           C
ATOM    234  CG1 ILE A  90      -3.438  18.444 -57.656  1.00 29.20           C
ATOM    235  CG2 ILE A  90      -4.808  17.885 -55.652  1.00 28.50           C
ATOM    236  CD1 ILE A  90      -4.441  19.167 -58.522  1.00 31.21           C
ATOM    237  N   ASN A  91      -4.437  14.569 -55.827  1.00 32.09           N
ATOM    238  CA  ASN A  91      -4.999  13.575 -54.941  1.00 32.44           C
ATOM    239  C   ASN A  91      -3.946  12.710 -54.269  1.00 32.05           C
ATOM    240  O   ASN A  91      -4.133  12.358 -53.128  1.00 32.54           O
ATOM    241  CB  ASN A  91      -5.968  12.680 -55.701  1.00 33.12           C
ATOM    242  CG  ASN A  91      -7.243  13.393 -56.047  1.00 32.75           C
ATOM    243  OD1 ASN A  91      -7.507  14.475 -55.520  1.00 34.43           O
ATOM    244  ND2 ASN A  91      -8.051  12.786 -56.903  1.00 31.96           N
ATOM    245  N   ALA A  92      -2.863  12.344 -54.971  1.00 31.22           N
ATOM    246  CA  ALA A  92      -1.817  11.526 -54.354  1.00 30.06           C
ATOM    247  C   ALA A  92      -1.182  12.288 -53.177  1.00 30.43           C
ATOM    248  O   ALA A  92      -0.797  11.683 -52.159  1.00 30.54           O
ATOM    249  CB  ALA A  92      -0.764  11.118 -55.359  1.00 28.97           C
ATOM    250  N   ALA A  93      -1.082  13.609 -53.312  1.00 28.00           N
ATOM    251  CA  ALA A  93      -0.454  14.409 -52.281  1.00 28.15           C
ATOM    252  C   ALA A  93      -1.343  14.524 -51.035  1.00 27.23           C
ATOM    253  O   ALA A  93      -0.889  14.256 -49.937  1.00 27.80           O
ATOM    254  CB  ALA A  93      -0.119  15.795 -52.821  1.00 28.45           C
ATOM    255  N   VAL A  94      -2.587  14.930 -51.242  1.00 25.52           N
ATOM    256  CA  VAL A  94      -3.603  15.015 -50.223  1.00 24.80           C
ATOM    257  C   VAL A  94      -3.760  13.647 -49.533  1.00 26.12           C
ATOM    258  O   VAL A  94      -3.816  13.527 -48.298  1.00 25.09           O
ATOM    259  CB  VAL A  94      -4.930  15.486 -50.879  1.00 24.27           C
ATOM    260  CG1 VAL A  94      -6.134  15.236 -49.994  1.00 26.28           C
ATOM    261  CG2 VAL A  94      -4.875  16.954 -51.200  1.00 23.00           C
ATOM    262  N   GLY A  95      -3.832  12.606 -50.348  1.00 29.31           N
ATOM    263  CA  GLY A  95      -3.965  11.216 -49.860  1.00 30.10           C
ATOM    264  C   GLY A  95      -2.824  10.799 -48.951  1.00 28.81           C
ATOM    265  O   GLY A  95      -3.012  10.057 -47.988  1.00 28.12           O
ATOM    266  N   PHE A  96      -1.635  11.287 -49.260  1.00 27.78           N
ATOM    267  CA  PHE A  96      -0.459  10.959 -48.458  1.00 27.90           C
ATOM    268  C   PHE A  96      -0.645  11.419 -47.019  1.00 26.04           C
ATOM    269  O   PHE A  96      -0.405  10.655 -46.076  1.00 26.21           O
ATOM    270  CB  PHE A  96       0.795  11.589 -49.048  1.00 27.30           C
ATOM    271  CG  PHE A  96       2.048  11.123 -48.414  1.00 27.37           C
ATOM    272  CD1 PHE A  96       2.518   9.871 -48.666  1.00 28.34           C
ATOM    273  CD2 PHE A  96       2.746  11.945 -47.543  1.00 27.88           C
ATOM    274  CE1 PHE A  96       3.686   9.424 -48.068  1.00 29.37           C
ATOM    275  CE2 PHE A  96       3.899  11.510 -46.929  1.00 28.33           C
ATOM    276  CZ  PHE A  96       4.381  10.245 -47.205  1.00 28.90           C
ATOM    277  N   TRP A  97      -1.102  12.654 -46.868  1.00 24.45           N
ATOM    278  CA  TRP A  97      -1.242  13.274 -45.549  1.00 23.60           C
ATOM    279  C   TRP A  97      -2.362  12.586 -44.810  1.00 23.46           C
ATOM    280  O   TRP A  97      -2.179  12.177 -43.679  1.00 23.38           O
ATOM    281  CB  TRP A  97      -1.537  14.760 -45.647  1.00 22.18           C
ATOM    282  CG  TRP A  97      -1.616  15.410 -44.346  1.00 22.64           C
ATOM    283  CD1 TRP A  97      -2.657  16.151 -43.854  1.00 23.26           C
ATOM    284  CD2 TRP A  97      -0.614  15.412 -43.324  1.00 22.75           C
ATOM    285  NE1 TRP A  97      -2.365  16.622 -42.592  1.00 22.03           N
ATOM    286  CE2 TRP A  97      -1.116  16.191 -42.247  1.00 22.19           C
ATOM    287  CE3 TRP A  97       0.671  14.860 -43.226  1.00 22.47           C
ATOM    288  CZ2 TRP A  97      -0.400  16.403 -41.086  1.00 22.27           C
ATOM    289  CZ3 TRP A  97       1.386  15.077 -42.089  1.00 22.86           C
ATOM    290  CH2 TRP A  97       0.847  15.850 -41.013  1.00 23.23           C
ATOM    291  N   ASN A  98      -3.499  12.432 -45.470  1.00 22.73           N
ATOM    292  CA  ASN A  98      -4.595  11.680 -44.915  1.00 22.96           C
ATOM    293  C   ASN A  98      -4.164  10.341 -44.339  1.00 24.33           C
ATOM    294  O   ASN A  98      -4.869   9.805 -43.495  1.00 24.81           O
ATOM    295  CB  ASN A  98      -5.686  11.449 -45.984  1.00 23.80           C
ATOM    296  CG  ASN A  98      -6.575  12.667 -46.199  1.00 23.45           C
ATOM    297  OD1 ASN A  98      -6.571  13.617 -45.419  1.00 23.32           O
ATOM    298  ND2 ASN A  98      -7.337  12.640 -47.259  1.00 23.47           N
ATOM    299  N   VAL A  99      -3.075   9.756 -44.854  1.00 25.74           N
ATOM    300  CA  VAL A  99      -2.660   8.415 -44.442  1.00 27.21           C
ATOM    301  C   VAL A  99      -1.832   8.499 -43.191  1.00 26.55           C
ATOM    302  O   VAL A  99      -2.082   7.732 -42.237  1.00 26.45           O
ATOM    303  CB  VAL A  99      -1.892   7.636 -45.556  1.00 28.66           C
ATOM    304  CG1 VAL A  99      -1.087   6.434 -45.019  1.00 29.13           C
ATOM    305  CG2 VAL A  99      -2.890   7.095 -46.572  1.00 30.20           C
ATOM    306  N   LEU A 100      -0.885   9.435 -43.185  1.00 25.53           N
ATOM    307  CA  LEU A 100       0.092   9.564 -42.084  1.00 25.44           C
ATOM    308  C   LEU A 100      -0.102  10.760 -41.119  1.00 25.57           C
ATOM    309  O   LEU A 100       0.551  10.842 -40.066  1.00 27.43           O
ATOM    310  CB  LEU A 100       1.490   9.597 -42.677  1.00 24.62           C
ATOM    311  CG  LEU A 100       1.787   8.390 -43.573  1.00 25.37           C
ATOM    312  CD1 LEU A 100       3.045   8.615 -44.370  1.00 25.56           C
ATOM    313  CD2 LEU A 100       1.915   7.106 -42.765  1.00 26.34           C
ATOM    314  N   GLY A 101      -0.977  11.693 -41.453  1.00 25.15           N
ATOM    315  CA  GLY A 101      -1.064  12.916 -40.676  1.00 24.98           C
ATOM    316  C   GLY A 101      -1.280  12.575 -39.235  1.00 26.29           C
ATOM    317  O   GLY A 101      -0.568  13.075 -38.364  1.00 30.68           O
ATOM    318  N   TYR A 102      -2.231  11.667 -39.000  1.00 26.90           N
ATOM    319  CA  TYR A 102      -2.658  11.280 -37.665  1.00 25.75           C
ATOM    320  C   TYR A 102      -1.536  10.710 -36.832  1.00 25.45           C
ATOM    321  O   TYR A 102      -1.563  10.845 -35.624  1.00 27.56           O
ATOM    322  CB  TYR A 102      -3.779  10.244 -37.724  1.00 27.34           C
ATOM    323  CG  TYR A 102      -3.289   8.802 -37.793  1.00 28.37           C
ATOM    324  CD1 TYR A 102      -2.941   8.213 -39.009  1.00 29.04           C
ATOM    325  CD2 TYR A 102      -3.150   8.044 -36.654  1.00 29.08           C
ATOM    326  CE1 TYR A 102      -2.471   6.912 -39.078  1.00 29.49           C
ATOM    327  CE2 TYR A 102      -2.681   6.745 -36.726  1.00 31.01           C
ATOM    328  CZ  TYR A 102      -2.357   6.191 -37.946  1.00 30.56           C
ATOM    329  OH  TYR A 102      -1.927   4.892 -37.999  1.00 34.50           O
ATOM    330  N   ALA A 103      -0.551  10.089 -37.456  1.00 25.45           N
ATOM    331  CA  ALA A 103       0.564   9.487 -36.712  1.00 27.55           C
ATOM    332  C   ALA A 103       1.708  10.468 -36.346  1.00 27.77           C
ATOM    333  O   ALA A 103       2.726  10.081 -35.766  1.00 26.89           O
ATOM    334  CB  ALA A 103       1.125   8.295 -37.495  1.00 28.44           C
ATOM    335  N   THR A 104       1.539  11.724 -36.711  1.00 28.27           N
ATOM    336  CA  THR A 104       2.619  12.703 -36.657  1.00 29.42           C
ATOM    337  C   THR A 104       2.544  13.506 -35.373  1.00 28.96           C
ATOM    338  O   THR A 104       1.488  14.035 -35.035  1.00 28.94           O
ATOM    339  CB  THR A 104       2.441  13.659 -37.835  1.00 28.27           C
ATOM    340  OG1 THR A 104       2.265  12.852 -39.020  1.00 27.74           O
ATOM    341  CG2 THR A 104       3.620  14.578 -37.936  1.00 27.91           C
ATOM    342  N   GLN A 105       3.659  13.606 -34.666  1.00 28.57           N
ATOM    343  CA  GLN A 105       3.705  14.378 -33.427  1.00 28.06           C
ATOM    344  C   GLN A 105       3.935  15.848 -33.754  1.00 26.84           C
ATOM    345  O   GLN A 105       4.580  16.186 -34.760  1.00 26.30           O
ATOM    346  CB  GLN A 105       4.816  13.880 -32.483  1.00 28.85           C
ATOM    347  CG  GLN A 105       4.431  12.674 -31.654  1.00 29.16           C
ATOM    348  CD  GLN A 105       5.533  12.232 -30.731  1.00 29.58           C
ATOM    349  OE1 GLN A 105       6.625  12.808 -30.724  1.00 29.75           O
ATOM    350  NE2 GLN A 105       5.265  11.198 -29.951  1.00 30.04           N
ATOM    351  N   CYS A 106       3.472  16.701 -32.862  1.00 26.26           N
ATOM    352  CA  CYS A 106       3.554  18.119 -33.064  1.00 27.70           C
ATOM    353  C   CYS A 106       3.151  18.907 -31.839  1.00 27.90           C
ATOM    354  O   CYS A 106       2.288  18.541 -31.066  1.00 25.73           O
ATOM    355  CB  CYS A 106       2.731  18.584 -34.267  1.00 28.60           C
ATOM    356  SG  CYS A 106       1.031  17.999 -34.295  1.00 32.19           S
ATOM    357  N   GLY A 107       3.827  20.028 -31.678  1.00 30.04           N
ATOM    358  CA  GLY A 107       3.593  20.865 -30.545  1.00 29.86           C
ATOM    359  C   GLY A 107       4.593  21.969 -30.557  1.00 30.25           C
ATOM    360  O   GLY A 107       5.138  22.317 -31.625  1.00 29.48           O
ATOM    361  N   GLY A 108       4.778  22.531 -29.355  1.00 31.46           N
ATOM    362  CA  GLY A 108       5.608  23.699 -29.107  1.00 30.30           C
ATOM    363  C   GLY A 108       4.848  25.013 -29.152  1.00 30.71           C
ATOM    364  O   GLY A 108       3.615  25.079 -29.324  1.00 27.94           O
ATOM    365  N   ASN A 109       5.619  26.079 -29.002  1.00 32.85           N
ATOM    366  CA  ASN A 109       5.074  27.405 -29.046  1.00 35.35           C
ATOM    367  C   ASN A 109       5.322  28.068 -30.424  1.00 34.83           C
ATOM    368  O   ASN A 109       5.933  27.471 -31.295  1.00 35.48           O
ATOM    369  CB  ASN A 109       5.645  28.219 -27.867  1.00 38.73           C
ATOM    370  CG  ASN A 109       7.116  28.594 -28.047  1.00 41.25           C
ATOM    371  OD1 ASN A 109       7.669  28.548 -29.146  1.00 42.49           O
ATOM    372  ND2 ASN A 109       7.755  28.972 -26.950  1.00 44.07           N
ATOM    373  N   ALA A 110       4.865  29.311 -30.578  1.00 34.55           N
ATOM    374  CA  ALA A 110       5.043  30.108 -31.789  1.00 33.08           C
ATOM    375  C   ALA A 110       6.423  30.107 -32.425  1.00 32.59           C
ATOM    376  O   ALA A 110       6.492  30.178 -33.628  1.00 33.49           O
ATOM    377  CB  ALA A 110       4.607  31.544 -31.536  1.00 33.57           C
ATOM    378  N   ASN A 111       7.490  30.055 -31.635  1.00 34.42           N
ATOM    379  CA  ASN A 111       8.890  30.153 -32.107  1.00 36.27           C
ATOM    380  C   ASN A 111       9.516  28.768 -32.254  1.00 34.79           C
ATOM    381  O   ASN A 111      10.741  28.637 -32.349  1.00 33.98           O
ATOM    382  CB  ASN A 111       9.746  31.004 -31.130  1.00 40.16           C
ATOM    383  CG  ASN A 111      11.109  31.473 -31.726  1.00 46.72           C
ATOM    384  OD1 ASN A 111      11.537  31.119 -32.863  1.00 45.12           O
ATOM    385  ND2 ASN A 111      11.818  32.294 -30.927  1.00 51.08           N
ATOM    386  N   GLY A 112       8.693  27.725 -32.236  1.00 34.26           N
ATOM    387  CA  GLY A 112       9.203  26.347 -32.395  1.00 35.43           C
ATOM    388  C   GLY A 112      10.060  25.853 -31.238  1.00 36.51           C
ATOM    389  O   GLY A 112      11.021  25.104 -31.430  1.00 37.27           O
ATOM    390  N   GLN A 113       9.725  26.315 -30.039  1.00 37.48           N
ATOM    391  CA  GLN A 113      10.363  25.865 -28.828  1.00 38.13           C
ATOM    392  C   GLN A 113       9.452  24.866 -28.150  1.00 37.25           C
ATOM    393  O   GLN A 113       8.254  24.819 -28.420  1.00 34.83           O
ATOM    394  CB  GLN A 113      10.616  27.040 -27.907  1.00 39.78           C
ATOM    395  CG  GLN A 113      11.399  28.157 -28.570  1.00 42.58           C
ATOM    396  CD  GLN A 113      12.756  27.684 -29.098  1.00 44.68           C
ATOM    397  OE1 GLN A 113      13.660  27.342 -28.320  1.00 48.14           O
ATOM    398  NE2 GLN A 113      12.911  27.675 -30.411  1.00 43.31           N
ATOM    399  N   GLU A 114      10.062  24.040 -27.311  1.00 39.13           N
ATOM    400  CA  GLU A 114       9.398  23.227 -26.335  1.00 39.45           C
ATOM    401  C   GLU A 114       8.264  24.025 -25.739  1.00 38.49           C
ATOM    402  O   GLU A 114       8.427  25.198 -25.478  1.00 39.36           O
ATOM    403  CB  GLU A 114      10.425  22.913 -25.235  1.00 43.29           C
ATOM    404  CG  GLU A 114       9.866  22.274 -23.963  1.00 48.20           C
ATOM    405  CD  GLU A 114       9.739  23.204 -22.750  1.00 53.18           C
ATOM    406  OE1 GLU A 114      10.623  24.061 -22.560  1.00 54.30           O
ATOM    407  OE2 GLU A 114       8.781  23.047 -21.950  1.00 57.70           O
ATOM    408  N   SER A 115       7.118  23.403 -25.526  1.00 37.83           N
ATOM    409  CA  SER A 115       6.143  23.952 -24.619  1.00 38.28           C
ATOM    410  C   SER A 115       5.737  22.891 -23.643  1.00 40.54           C
ATOM    411  O   SER A 115       5.549  21.725 -24.007  1.00 43.67           O
ATOM    412  CB  SER A 115       4.902  24.421 -25.352  1.00 37.36           C
ATOM    413  OG  SER A 115       3.982  24.998 -24.422  1.00 39.90           O
ATOM    414  N   THR A 116       5.542  23.282 -22.398  1.00 42.71           N
ATOM    415  CA  THR A 116       5.150  22.318 -21.401  1.00 42.85           C
ATOM    416  C   THR A 116       3.624  22.228 -21.292  1.00 40.42           C
ATOM    417  O   THR A 116       3.117  21.171 -20.967  1.00 42.35           O
ATOM    418  CB  THR A 116       5.921  22.553 -20.089  1.00 46.35           C
ATOM    419  OG1 THR A 116       5.786  21.404 -19.230  1.00 47.24           O
ATOM    420  CG2 THR A 116       5.471  23.816 -19.399  1.00 48.38           C
ATOM    421  N   SER A 117       2.887  23.270 -21.668  1.00 38.70           N
ATOM    422  CA  SER A 117       1.396  23.230 -21.614  1.00 37.97           C
ATOM    423  C   SER A 117       0.596  23.401 -22.937  1.00 37.34           C
ATOM    424  O   SER A 117      -0.628  23.388 -22.924  1.00 36.47           O
ATOM    425  CB  SER A 117       0.897  24.311 -20.648  1.00 38.89           C
ATOM    426  OG  SER A 117       1.416  25.583 -20.980  1.00 38.14           O
ATOM    427  N   SER A 118       1.251  23.595 -24.066  1.00 36.80           N
ATOM    428  CA  SER A 118       0.524  23.987 -25.260  1.00 36.13           C
ATOM    429  C   SER A 118      -0.103  22.830 -26.003  1.00 34.27           C
ATOM    430  O   SER A 118       0.604  21.928 -26.493  1.00 35.25           O
ATOM    431  CB  SER A 118       1.433  24.741 -26.219  1.00 36.86           C
ATOM    432  OG  SER A 118       1.727  26.021 -25.725  1.00 40.16           O
ATOM    433  N   THR A 119      -1.426  22.906 -26.132  1.00 32.60           N
ATOM    434  CA  THR A 119      -2.172  22.040 -27.019  1.00 31.75           C
ATOM    435  C   THR A 119      -2.821  22.907 -28.093  1.00 31.82           C
ATOM    436  O   THR A 119      -3.612  23.809 -27.787  1.00 34.24           O
ATOM    437  CB  THR A 119      -3.207  21.237 -26.227  1.00 31.76           C
ATOM    438  OG1 THR A 119      -2.499  20.286 -25.403  1.00 33.25           O
ATOM    439  CG2 THR A 119      -4.186  20.532 -27.144  1.00 30.52           C
ATOM    440  N   THR A 120      -2.461  22.650 -29.344  1.00 29.79           N
ATOM    441  CA  THR A 120      -3.003  23.370 -30.482  1.00 30.42           C
ATOM    442  C   THR A 120      -3.717  22.421 -31.443  1.00 31.27           C
ATOM    443  O   THR A 120      -3.101  21.492 -31.976  1.00 31.39           O
ATOM    444  CB  THR A 120      -1.889  24.091 -31.238  1.00 29.86           C
ATOM    445  OG1 THR A 120      -1.002  24.714 -30.277  1.00 31.76           O
ATOM    446  CG2 THR A 120      -2.500  25.109 -32.179  1.00 28.59           C
ATOM    447  N   ILE A 121      -5.009  22.665 -31.668  1.00 30.51           N
ATOM    448  CA  ILE A 121      -5.830  21.755 -32.453  1.00 28.49           C
ATOM    449  C   ILE A 121      -6.303  22.401 -33.748  1.00 26.09           C
ATOM    450  O   ILE A 121      -6.920  23.449 -33.698  1.00 25.43           O
ATOM    451  CB  ILE A 121      -7.060  21.281 -31.661  1.00 28.72           C
ATOM    452  CG1 ILE A 121      -6.569  20.574 -30.391  1.00 30.07           C
ATOM    453  CG2 ILE A 121      -7.932  20.357 -32.515  1.00 27.76           C
ATOM    454  CD1 ILE A 121      -7.672  20.172 -29.406  1.00 31.18           C
ATOM    455  N   PHE A 122      -6.049  21.715 -34.863  1.00 23.45           N
ATOM    456  CA  PHE A 122      -6.458  22.133 -36.194  1.00 23.05           C
ATOM    457  C   PHE A 122      -7.616  21.336 -36.692  1.00 23.41           C
ATOM    458  O   PHE A 122      -7.484  20.135 -36.861  1.00 22.60           O
ATOM    459  CB  PHE A 122      -5.308  21.940 -37.155  1.00 21.76           C
ATOM    460  CG  PHE A 122      -4.176  22.884 -36.884  1.00 21.70           C
ATOM    461  CD1 PHE A 122      -4.103  24.104 -37.544  1.00 21.29           C
ATOM    462  CD2 PHE A 122      -3.245  22.587 -35.893  1.00 21.21           C
ATOM    463  CE1 PHE A 122      -3.084  24.977 -37.276  1.00 21.67           C
ATOM    464  CE2 PHE A 122      -2.207  23.444 -35.627  1.00 21.53           C
ATOM    465  CZ  PHE A 122      -2.127  24.655 -36.310  1.00 22.28           C
ATOM    466  N   ASN A 123      -8.738  22.011 -36.950  1.00 24.43           N
ATOM    467  CA  ASN A 123      -9.987  21.366 -37.407  1.00 25.24           C
ATOM    468  C   ASN A 123     -10.022  20.903 -38.905  1.00 26.70           C
ATOM    469  O   ASN A 123      -9.223  21.355 -39.755  1.00 25.97           O
ATOM    470  CB  ASN A 123     -11.155  22.301 -37.099  1.00 25.36           C
ATOM    471  CG  ASN A 123     -11.130  22.777 -35.666  1.00 26.50           C
ATOM    472  OD1 ASN A 123     -11.332  23.945 -35.386  1.00 27.91           O
ATOM    473  ND2 ASN A 123     -10.826  21.871 -34.748  1.00 26.21           N
ATOM    474  N   ASN A 124     -10.961  20.007 -39.219  1.00 28.36           N
ATOM    475  CA  ASN A 124     -11.082  19.444 -40.555  1.00 27.99           C
ATOM    476  C   ASN A 124      -9.717  18.934 -40.986  1.00 28.45           C
ATOM    477  O   ASN A 124      -9.235  19.248 -42.103  1.00 28.67           O
ATOM    478  CB  ASN A 124     -11.616  20.494 -41.532  1.00 28.28           C
ATOM    479  CG  ASN A 124     -12.014  19.908 -42.871  1.00 28.38           C
ATOM    480  OD1 ASN A 124     -12.931  19.089 -42.984  1.00 28.47           O
ATOM    481  ND2 ASN A 124     -11.310  20.310 -43.893  1.00 27.99           N
ATOM    482  N   GLU A 125      -9.084  18.175 -40.073  1.00 27.84           N
ATOM    483  CA  GLU A 125      -7.823  17.480 -40.339  1.00 26.27           C
ATOM    484  C   GLU A 125      -7.982  16.019 -39.969  1.00 28.10           C
ATOM    485  O   GLU A 125      -8.746  15.685 -39.051  1.00 29.32           O
ATOM    486  CB  GLU A 125      -6.690  18.118 -39.580  1.00 25.76           C
ATOM    487  CG  GLU A 125      -6.159  19.383 -40.250  1.00 27.69           C
ATOM    488  CD  GLU A 125      -4.913  19.185 -41.137  1.00 29.12           C
ATOM    489  OE1 GLU A 125      -4.449  18.035 -41.391  1.00 29.88           O
ATOM    490  OE2 GLU A 125      -4.398  20.222 -41.620  1.00 30.41           O
ATOM    491  N   PRO A 126      -7.292  15.127 -40.699  1.00 28.81           N
ATOM    492  CA  PRO A 126      -7.457  13.685 -40.517  1.00 29.63           C
ATOM    493  C   PRO A 126      -6.695  13.068 -39.332  1.00 31.38           C
ATOM    494  O   PRO A 126      -5.714  12.319 -39.547  1.00 34.46           O
ATOM    495  CB  PRO A 126      -6.919  13.120 -41.829  1.00 29.82           C
ATOM    496  CG  PRO A 126      -5.891  14.120 -42.273  1.00 29.36           C
ATOM    497  CD  PRO A 126      -6.431  15.452 -41.858  1.00 28.17           C
ATOM    498  N   GLY A 127      -7.183  13.329 -38.113  1.00 30.44           N
ATOM    499  CA  GLY A 127      -6.585  12.810 -36.880  1.00 29.33           C
ATOM    500  C   GLY A 127      -7.079  11.448 -36.402  1.00 28.37           C
ATOM    501  O   GLY A 127      -7.967  10.890 -36.954  1.00 29.10           O
ATOM    502  N   TYR A 128      -6.498  10.935 -35.336  1.00 28.49           N
ATOM    503  CA  TYR A 128      -6.809   9.620 -34.833  1.00 28.92           C
ATOM    504  C   TYR A 128      -8.194   9.646 -34.241  1.00 32.17           C
ATOM    505  O   TYR A 128      -8.447  10.317 -33.247  1.00 33.15           O
ATOM    506  CB  TYR A 128      -5.793   9.185 -33.775  1.00 27.86           C
ATOM    507  CG  TYR A 128      -6.012   7.787 -33.281  1.00 28.82           C
ATOM    508  CD1 TYR A 128      -5.916   6.717 -34.146  1.00 29.08           C
ATOM    509  CD2 TYR A 128      -6.339   7.518 -31.957  1.00 28.98           C
ATOM    510  CE1 TYR A 128      -6.100   5.431 -33.702  1.00 29.85           C
ATOM    511  CE2 TYR A 128      -6.546   6.221 -31.526  1.00 29.32           C
ATOM    512  CZ  TYR A 128      -6.413   5.203 -32.408  1.00 29.81           C
ATOM    513  OH  TYR A 128      -6.611   3.915 -32.038  1.00 33.19           O
ATOM    514  N   ARG A 129      -9.106   8.915 -34.870  1.00 34.55           N
ATOM    515  CA  ARG A 129     -10.494   8.857 -34.424  1.00 36.21           C
ATOM    516  C   ARG A 129     -11.102  10.261 -34.269  1.00 32.65           C
ATOM    517  O   ARG A 129     -11.817  10.552 -33.346  1.00 31.10           O
ATOM    518  CB  ARG A 129     -10.620   8.073 -33.105  1.00 40.47           C
ATOM    519  CG  ARG A 129     -10.047   6.644 -33.096  1.00 45.24           C
ATOM    520  CD  ARG A 129     -10.952   5.742 -32.235  1.00 52.28           C
ATOM    521  NE  ARG A 129     -10.405   4.700 -31.351  1.00 59.94           N
ATOM    522  CZ  ARG A 129      -9.987   3.470 -31.691  1.00 66.03           C
ATOM    523  NH1 ARG A 129      -9.933   3.063 -32.968  1.00 68.39           N
ATOM    524  NH2 ARG A 129      -9.579   2.643 -30.728  1.00 64.49           N
ATOM    525  N   SER A 130     -10.857  11.125 -35.217  1.00 31.12           N
ATOM    526  CA  SER A 130     -11.164  12.508 -34.976  1.00 31.74           C
ATOM    527  C   SER A 130     -11.138  13.326 -36.255  1.00 30.00           C
ATOM    528  O   SER A 130     -10.423  12.978 -37.186  1.00 28.60           O
ATOM    529  CB  SER A 130     -10.135  13.049 -33.977  1.00 31.27           C
ATOM    530  OG  SER A 130     -10.198  14.461 -33.872  1.00 32.00           O
ATOM    531  N   THR A 131     -11.905  14.424 -36.276  1.00 30.14           N
ATOM    532  CA  THR A 131     -11.889  15.386 -37.411  1.00 29.13           C
ATOM    533  C   THR A 131     -10.924  16.558 -37.210  1.00 27.71           C
ATOM    534  O   THR A 131     -11.037  17.562 -37.894  1.00 25.97           O
ATOM    535  CB  THR A 131     -13.294  15.912 -37.675  1.00 29.22           C
ATOM    536  OG1 THR A 131     -13.905  16.227 -36.426  1.00 31.19           O
ATOM    537  CG2 THR A 131     -14.099  14.851 -38.283  1.00 29.91           C
ATOM    538  N   SER A 132      -9.987  16.396 -36.267  1.00 28.28           N
ATOM    539  CA  SER A 132      -8.959  17.377 -35.938  1.00 29.00           C
ATOM    540  C   SER A 132      -7.643  16.682 -35.704  1.00 30.64           C
ATOM    541  O   SER A 132      -7.598  15.510 -35.332  1.00 35.61           O
ATOM    542  CB  SER A 132      -9.285  18.112 -34.646  1.00 28.92           C
ATOM    543  OG  SER A 132     -10.267  19.114 -34.838  1.00 29.63           O
ATOM    544  N   ILE A 133      -6.556  17.403 -35.906  1.00 29.39           N
ATOM    545  CA  ILE A 133      -5.260  16.877 -35.553  1.00 27.94           C
ATOM    546  C   ILE A 133      -4.866  17.648 -34.327  1.00 27.90           C
ATOM    547  O   ILE A 133      -4.920  18.854 -34.304  1.00 26.86           O
ATOM    548  CB  ILE A 133      -4.236  16.995 -36.700  1.00 27.26           C
ATOM    549  CG1 ILE A 133      -4.271  15.705 -37.514  1.00 29.39           C
ATOM    550  CG2 ILE A 133      -2.830  17.222 -36.186  1.00 25.89           C
ATOM    551  CD1 ILE A 133      -3.232  15.618 -38.606  1.00 29.05           C
ATOM    552  N   THR A 134      -4.460  16.913 -33.304  1.00 29.50           N
ATOM    553  CA  THR A 134      -4.128  17.487 -32.037  1.00 28.03           C
ATOM    554  C   THR A 134      -2.618  17.599 -31.950  1.00 28.27           C
ATOM    555  O   THR A 134      -1.918  16.612 -32.039  1.00 30.84           O
ATOM    556  CB  THR A 134      -4.698  16.643 -30.894  1.00 27.93           C
ATOM    557  OG1 THR A 134      -6.136  16.744 -30.881  1.00 26.31           O
ATOM    558  CG2 THR A 134      -4.160  17.160 -29.573  1.00 27.97           C
ATOM    559  N   CYS A 135      -2.128  18.815 -31.805  1.00 28.45           N
ATOM    560  CA  CYS A 135      -0.717  19.064 -31.665  1.00 29.12           C
ATOM    561  C   CYS A 135      -0.505  19.413 -30.226  1.00 29.44           C
ATOM    562  O   CYS A 135      -0.715  20.531 -29.845  1.00 29.72           O
ATOM    563  CB  CYS A 135      -0.251  20.207 -32.584  1.00 29.72           C
ATOM    564  SG  CYS A 135      -0.168  19.728 -34.330  1.00 27.77           S
ATOM    565  N   SER A 136      -0.078  18.427 -29.443  1.00 30.56           N
ATOM    566  CA  SER A 136      -0.067  18.517 -27.991  1.00 30.09           C
ATOM    567  C   SER A 136       1.136  17.820 -27.377  1.00 31.45           C
ATOM    568  O   SER A 136       1.094  17.409 -26.208  1.00 32.75           O
ATOM    569  CB  SER A 136      -1.328  17.845 -27.435  1.00 30.29           C
ATOM    570  OG  SER A 136      -1.225  16.421 -27.436  1.00 27.31           O
ATOM    571  N   LEU A 137       2.216  17.698 -28.144  1.00 31.70           N
ATOM    572  CA  LEU A 137       3.418  17.109 -27.614  1.00 31.75           C
ATOM    573  C   LEU A 137       4.215  18.158 -26.886  1.00 31.05           C
ATOM    574  O   LEU A 137       4.514  19.178 -27.427  1.00 31.27           O
ATOM    575  CB  LEU A 137       4.252  16.437 -28.693  1.00 31.66           C
ATOM    576  CG  LEU A 137       5.287  15.589 -27.938  1.00 32.26           C
ATOM    577  CD1 LEU A 137       5.246  14.168 -28.425  1.00 33.35           C
ATOM    578  CD2 LEU A 137       6.667  16.204 -28.030  1.00 32.53           C
ATOM    579  N   ASN A 138       4.573  17.852 -25.657  1.00 33.87           N
ATOM    580  CA  ASN A 138       5.086  18.822 -24.714  1.00 36.82           C
ATOM    581  C   ASN A 138       6.466  18.422 -24.251  1.00 37.55           C
ATOM    582  O   ASN A 138       6.801  17.264 -24.266  1.00 35.94           O
ATOM    583  CB  ASN A 138       4.186  18.886 -23.473  1.00 39.21           C
ATOM    584  CG  ASN A 138       2.769  19.320 -23.788  1.00 39.52           C
ATOM    585  OD1 ASN A 138       1.816  18.502 -23.763  1.00 38.29           O
ATOM    586  ND2 ASN A 138       2.608  20.616 -24.057  1.00 38.57           N
ATOM    587  N   ARG A 139       7.255  19.419 -23.848  1.00 40.25           N
ATOM    588  CA  ARG A 139       8.557  19.241 -23.203  1.00 40.79           C
ATOM    589  C   ARG A 139       9.734  18.964 -24.111  1.00 38.33           C
ATOM    590  O   ARG A 139      10.846  19.029 -23.657  1.00 41.68           O
ATOM    591  CB  ARG A 139       8.491  18.192 -22.069  1.00 44.23           C
ATOM    592  CG  ARG A 139       7.726  18.674 -20.844  1.00 46.49           C
ATOM    593  CD  ARG A 139       8.627  18.595 -19.655  1.00 51.29           C
ATOM    594  NE  ARG A 139       8.248  19.477 -18.551  1.00 58.64           N
ATOM    595  CZ  ARG A 139       9.073  20.359 -17.970  1.00 67.93           C
ATOM    596  NH1 ARG A 139      10.326  20.528 -18.421  1.00 72.61           N
ATOM    597  NH2 ARG A 139       8.652  21.095 -16.932  1.00 70.21           N
ATOM    598  N   TYR A 140       9.529  18.687 -25.380  1.00 36.23           N
ATOM    599  CA  TYR A 140      10.650  18.531 -26.304  1.00 36.54           C
ATOM    600  C   TYR A 140      10.486  19.526 -27.426  1.00 36.78           C
ATOM    601  O   TYR A 140       9.369  19.762 -27.905  1.00 35.05           O
ATOM    602  CB  TYR A 140      10.741  17.098 -26.867  1.00 35.43           C
ATOM    603  CG  TYR A 140      11.010  16.085 -25.800  1.00 34.53           C
ATOM    604  CD1 TYR A 140      12.270  15.603 -25.585  1.00 35.33           C
ATOM    605  CD2 TYR A 140       9.992  15.631 -24.998  1.00 34.75           C
ATOM    606  CE1 TYR A 140      12.529  14.683 -24.582  1.00 36.93           C
ATOM    607  CE2 TYR A 140      10.235  14.733 -23.966  1.00 36.48           C
ATOM    608  CZ  TYR A 140      11.509  14.250 -23.752  1.00 36.85           C
ATOM    609  OH  TYR A 140      11.731  13.334 -22.726  1.00 36.08           O
ATOM    610  N   LYS A 141      11.611  20.098 -27.839  1.00 39.18           N
ATOM    611  CA  LYS A 141      11.629  21.116 -28.887  1.00 41.08           C
ATOM    612  C   LYS A 141      11.357  20.512 -30.263  1.00 39.71           C
ATOM    613  O   LYS A 141      11.849  19.441 -30.594  1.00 42.56           O
ATOM    614  CB  LYS A 141      12.982  21.820 -28.903  1.00 43.84           C
ATOM    615  CG  LYS A 141      13.258  22.641 -30.141  1.00 45.13           C
ATOM    616  CD  LYS A 141      14.542  23.428 -29.906  1.00 49.53           C
ATOM    617  CE  LYS A 141      15.195  23.918 -31.218  1.00 53.17           C
ATOM    618  NZ  LYS A 141      15.161  25.401 -31.375  1.00 56.23           N
ATOM    619  N   PRO A 142      10.581  21.201 -31.079  1.00 38.07           N
ATOM    620  CA  PRO A 142      10.370  20.704 -32.450  1.00 37.24           C
ATOM    621  C   PRO A 142      11.618  20.680 -33.362  1.00 37.14           C
ATOM    622  O   PRO A 142      12.571  21.417 -33.149  1.00 40.15           O
ATOM    623  CB  PRO A 142       9.298  21.642 -32.993  1.00 36.07           C
ATOM    624  CG  PRO A 142       8.590  22.158 -31.763  1.00 36.86           C
ATOM    625  CD  PRO A 142       9.610  22.231 -30.685  1.00 37.48           C
ATOM    626  N   GLY A 143      11.604  19.812 -34.359  1.00 35.34           N
ATOM    627  CA  GLY A 143      12.752  19.639 -35.239  1.00 35.25           C
ATOM    628  C   GLY A 143      12.651  18.347 -36.028  1.00 34.41           C
ATOM    629  O   GLY A 143      11.661  17.640 -35.935  1.00 33.10           O
ATOM    630  N   TYR A 144      13.692  18.060 -36.798  1.00 36.43           N
ATOM    631  CA  TYR A 144      13.869  16.798 -37.529  1.00 39.19           C
ATOM    632  C   TYR A 144      13.758  15.562 -36.645  1.00 39.06           C
ATOM    633  O   TYR A 144      14.456  15.471 -35.661  1.00 39.65           O
ATOM    634  CB  TYR A 144      15.283  16.810 -38.123  1.00 43.10           C
ATOM    635  CG  TYR A 144      15.617  15.655 -39.057  1.00 47.28           C
ATOM    636  CD1 TYR A 144      16.342  14.538 -38.620  1.00 50.45           C
ATOM    637  CD2 TYR A 144      15.213  15.694 -40.388  1.00 48.12           C
ATOM    638  CE1 TYR A 144      16.644  13.492 -39.496  1.00 51.58           C
ATOM    639  CE2 TYR A 144      15.492  14.658 -41.255  1.00 48.85           C
ATOM    640  CZ  TYR A 144      16.206  13.573 -40.818  1.00 50.86           C
ATOM    641  OH  TYR A 144      16.452  12.598 -41.751  1.00 55.28           O
ATOM    642  N   TYR A 145      12.925  14.591 -37.004  1.00 37.94           N
ATOM    643  CA  TYR A 145      12.768  13.376 -36.183  1.00 38.37           C
ATOM    644  C   TYR A 145      12.248  13.686 -34.785  1.00 36.73           C
ATOM    645  O   TYR A 145      12.450  12.909 -33.843  1.00 36.77           O
ATOM    646  CB  TYR A 145      14.083  12.611 -36.044  1.00 41.03           C
ATOM    647  CG  TYR A 145      13.925  11.111 -36.159  1.00 44.98           C
ATOM    648  CD1 TYR A 145      12.780  10.450 -35.684  1.00 45.25           C
ATOM    649  CD2 TYR A 145      14.917  10.335 -36.770  1.00 46.77           C
ATOM    650  CE1 TYR A 145      12.646   9.082 -35.827  1.00 45.23           C
ATOM    651  CE2 TYR A 145      14.779   8.973 -36.908  1.00 45.97           C
ATOM    652  CZ  TYR A 145      13.650   8.363 -36.434  1.00 45.34           C
ATOM    653  OH  TYR A 145      13.522   7.018 -36.560  1.00 47.61           O
ATOM    654  N   GLY A 146      11.590  14.830 -34.673  1.00 34.32           N
ATOM    655  CA  GLY A 146      10.991  15.290 -33.446  1.00 34.36           C
ATOM    656  C   GLY A 146       9.597  15.695 -33.810  1.00 33.15           C
ATOM    657  O   GLY A 146       9.133  15.335 -34.880  1.00 37.53           O
ATOM    658  N   PRO A 147       8.906  16.424 -32.943  1.00 32.16           N
ATOM    659  CA  PRO A 147       7.581  16.893 -33.307  1.00 30.80           C
ATOM    660  C   PRO A 147       7.660  17.957 -34.375  1.00 30.73           C
ATOM    661  O   PRO A 147       8.656  18.689 -34.417  1.00 28.51           O
ATOM    662  CB  PRO A 147       7.040  17.495 -32.003  1.00 32.29           C
ATOM    663  CG  PRO A 147       8.232  17.733 -31.140  1.00 33.62           C
ATOM    664  CD  PRO A 147       9.255  16.723 -31.544  1.00 34.10           C
ATOM    665  N   MET A 148       6.630  18.027 -35.234  1.00 30.65           N
ATOM    666  CA  MET A 148       6.503  19.126 -36.185  1.00 31.10           C
ATOM    667  C   MET A 148       6.143  20.371 -35.373  1.00 32.53           C
ATOM    668  O   MET A 148       5.386  20.309 -34.362  1.00 35.53           O
ATOM    669  CB  MET A 148       5.438  18.818 -37.256  1.00 32.78           C
ATOM    670  CG  MET A 148       5.291  19.851 -38.390  1.00 34.27           C
ATOM    671  SD  MET A 148       3.897  19.506 -39.517  1.00 34.80           S
ATOM    672  CE  MET A 148       4.637  18.330 -40.624  1.00 38.78           C
ATOM    673  N   SER A 149       6.695  21.506 -35.785  1.00 31.61           N
ATOM    674  CA  SER A 149       6.420  22.781 -35.121  1.00 30.75           C
ATOM    675  C   SER A 149       5.072  23.311 -35.556  1.00 28.73           C
ATOM    676  O   SER A 149       4.535  22.900 -36.573  1.00 30.04           O
ATOM    677  CB  SER A 149       7.486  23.806 -35.484  1.00 31.80           C
ATOM    678  OG  SER A 149       7.314  24.206 -36.831  1.00 33.76           O
ATOM    679  N   ILE A 150       4.538  24.243 -34.805  1.00 28.63           N
ATOM    680  CA  ILE A 150       3.287  24.827 -35.157  1.00 29.74           C
ATOM    681  C   ILE A 150       3.397  25.681 -36.425  1.00 30.73           C
ATOM    682  O   ILE A 150       2.452  25.684 -37.223  1.00 30.41           O
ATOM    683  CB  ILE A 150       2.663  25.622 -33.979  1.00 30.00           C
ATOM    684  CG1 ILE A 150       2.443  24.699 -32.783  1.00 30.37           C
ATOM    685  CG2 ILE A 150       1.316  26.219 -34.388  1.00 30.82           C
ATOM    686  CD1 ILE A 150       1.670  23.413 -33.085  1.00 29.70           C
ATOM    687  N   GLU A 151       4.514  26.398 -36.601  1.00 32.92           N
ATOM    688  CA  GLU A 151       4.828  27.147 -37.858  1.00 35.21           C
ATOM    689  C   GLU A 151       4.660  26.276 -39.102  1.00 33.20           C
ATOM    690  O   GLU A 151       3.948  26.613 -40.057  1.00 29.45           O
ATOM    691  CB  GLU A 151       6.266  27.640 -37.814  1.00 39.64           C
ATOM    692  CG  GLU A 151       6.919  27.978 -39.149  1.00 46.85           C
ATOM    693  CD  GLU A 151       6.543  29.368 -39.648  1.00 54.87           C
ATOM    694  OE1 GLU A 151       5.483  29.868 -39.198  1.00 59.29           O
ATOM    695  OE2 GLU A 151       7.303  29.963 -40.471  1.00 56.59           O
ATOM    696  N   ASN A 152       5.335  25.145 -39.085  1.00 32.06           N
ATOM    697  CA  ASN A 152       5.196  24.200 -40.164  1.00 31.83           C
ATOM    698  C   ASN A 152       3.792  23.639 -40.300  1.00 30.69           C
ATOM    699  O   ASN A 152       3.306  23.449 -41.416  1.00 29.94           O
ATOM    700  CB  ASN A 152       6.133  23.030 -39.922  1.00 32.26           C
ATOM    701  CG  ASN A 152       7.554  23.346 -40.271  1.00 31.10           C
ATOM    702  OD1 ASN A 152       7.809  24.178 -41.110  1.00 30.64           O
ATOM    703  ND2 ASN A 152       8.476  22.629 -39.676  1.00 31.86           N
ATOM    704  N   PHE A 153       3.163  23.310 -39.177  1.00 29.96           N
ATOM    705  CA  PHE A 153       1.884  22.636 -39.260  1.00 29.45           C
ATOM    706  C   PHE A 153       0.832  23.580 -39.897  1.00 29.06           C
ATOM    707  O   PHE A 153      -0.047  23.137 -40.673  1.00 30.26           O
ATOM    708  CB  PHE A 153       1.423  22.077 -37.902  1.00 29.43           C
ATOM    709  CG  PHE A 153       0.328  21.093 -38.051  1.00 29.00           C
ATOM    710  CD1 PHE A 153      -0.967  21.507 -38.248  1.00 29.16           C
ATOM    711  CD2 PHE A 153       0.600  19.751 -38.105  1.00 31.00           C
ATOM    712  CE1 PHE A 153      -1.992  20.594 -38.474  1.00 29.51           C
ATOM    713  CE2 PHE A 153      -0.416  18.834 -38.328  1.00 31.60           C
ATOM    714  CZ  PHE A 153      -1.717  19.261 -38.531  1.00 29.60           C
ATOM    715  N   LYS A 154       0.933  24.868 -39.591  1.00 26.57           N
ATOM    716  CA  LYS A 154       0.045  25.856 -40.161  1.00 27.13           C
ATOM    717  C   LYS A 154       0.204  25.982 -41.694  1.00 29.32           C
ATOM    718  O   LYS A 154      -0.769  26.116 -42.438  1.00 28.67           O
ATOM    719  CB  LYS A 154       0.305  27.223 -39.509  1.00 26.51           C
ATOM    720  CG  LYS A 154      -0.260  27.360 -38.125  1.00 25.28           C
ATOM    721  CD  LYS A 154      -0.054  28.734 -37.556  1.00 25.86           C
ATOM    722  CE  LYS A 154      -0.915  28.903 -36.289  1.00 26.85           C
ATOM    723  NZ  LYS A 154      -0.653  30.135 -35.496  1.00 28.08           N
ATOM    724  N   LYS A 155       1.451  26.014 -42.134  1.00 32.34           N
ATOM    725  CA  LYS A 155       1.811  26.049 -43.544  1.00 33.11           C
ATOM    726  C   LYS A 155       1.151  24.827 -44.240  1.00 32.68           C
ATOM    727  O   LYS A 155       0.525  24.932 -45.298  1.00 32.55           O
ATOM    728  CB  LYS A 155       3.342  25.998 -43.641  1.00 36.34           C
ATOM    729  CG  LYS A 155       3.953  26.536 -44.925  1.00 44.35           C
ATOM    730  CD  LYS A 155       5.348  25.953 -45.253  1.00 48.94           C
ATOM    731  CE  LYS A 155       6.549  26.855 -45.001  1.00 52.80           C
ATOM    732  NZ  LYS A 155       6.491  28.114 -45.799  1.00 54.37           N
ATOM    733  N   LEU A 156       1.289  23.670 -43.610  1.00 32.31           N
ATOM    734  CA  LEU A 156       0.742  22.433 -44.124  1.00 30.62           C
ATOM    735  C   LEU A 156      -0.768  22.509 -44.056  1.00 29.26           C
ATOM    736  O   LEU A 156      -1.463  22.192 -44.997  1.00 26.80           O
ATOM    737  CB  LEU A 156       1.266  21.275 -43.286  1.00 30.74           C
ATOM    738  CG  LEU A 156       0.965  19.853 -43.748  1.00 32.96           C
ATOM    739  CD1 LEU A 156       1.828  18.819 -43.007  1.00 33.81           C
ATOM    740  CD2 LEU A 156      -0.513  19.494 -43.607  1.00 33.10           C
ATOM    741  N   ASN A 157      -1.291  22.936 -42.921  1.00 29.54           N
ATOM    742  CA  ASN A 157      -2.739  22.976 -42.795  1.00 28.12           C
ATOM    743  C   ASN A 157      -3.390  23.973 -43.788  1.00 28.30           C
ATOM    744  O   ASN A 157      -4.419  23.700 -44.336  1.00 28.06           O
ATOM    745  CB  ASN A 157      -3.153  23.257 -41.350  1.00 25.59           C
ATOM    746  CG  ASN A 157      -4.650  23.450 -41.212  1.00 24.53           C
ATOM    747  OD1 ASN A 157      -5.445  22.515 -41.390  1.00 22.72           O
ATOM    748  ND2 ASN A 157      -5.041  24.666 -40.887  1.00 24.74           N
ATOM    749  N   GLU A 158      -2.779  25.118 -44.031  1.00 30.19           N
ATOM    750  CA  GLU A 158      -3.367  26.064 -44.956  1.00 32.44           C
ATOM    751  C   GLU A 158      -3.520  25.367 -46.336  1.00 31.26           C
ATOM    752  O   GLU A 158      -4.617  25.338 -46.939  1.00 30.09           O
ATOM    753  CB  GLU A 158      -2.520  27.350 -45.000  1.00 37.18           C
ATOM    754  CG  GLU A 158      -2.672  28.178 -46.274  1.00 44.27           C
ATOM    755  CD  GLU A 158      -2.723  29.693 -46.076  1.00 47.90           C
ATOM    756  OE1 GLU A 158      -3.302  30.170 -45.084  1.00 53.77           O
ATOM    757  OE2 GLU A 158      -2.232  30.414 -46.969  1.00 52.53           O
ATOM    758  N   ALA A 159      -2.422  24.765 -46.801  1.00 27.95           N
ATOM    759  CA  ALA A 159      -2.413  24.041 -48.059  1.00 26.72           C
ATOM    760  C   ALA A 159      -3.431  22.893 -48.139  1.00 25.02           C
ATOM    761  O   ALA A 159      -4.102  22.696 -49.154  1.00 23.09           O
ATOM    762  CB  ALA A 159      -1.021  23.534 -48.322  1.00 27.79           C
ATOM    763  N   TYR A 160      -3.550  22.148 -47.048  1.00 25.45           N
ATOM    764  CA  TYR A 160      -4.504  21.040 -46.972  1.00 24.34           C
ATOM    765  C   TYR A 160      -5.909  21.556 -47.081  1.00 23.61           C
ATOM    766  O   TYR A 160      -6.722  20.981 -47.817  1.00 26.14           O
ATOM    767  CB  TYR A 160      -4.319  20.241 -45.692  1.00 23.90           C
ATOM    768  CG  TYR A 160      -5.222  19.024 -45.540  1.00 24.13           C
ATOM    769  CD1 TYR A 160      -4.911  17.812 -46.116  1.00 24.73           C
ATOM    770  CD2 TYR A 160      -6.368  19.096 -44.791  1.00 25.55           C
ATOM    771  CE1 TYR A 160      -5.732  16.700 -45.969  1.00 24.82           C
ATOM    772  CE2 TYR A 160      -7.198  18.008 -44.631  1.00 25.98           C
ATOM    773  CZ  TYR A 160      -6.877  16.800 -45.216  1.00 25.84           C
ATOM    774  OH  TYR A 160      -7.735  15.722 -45.006  1.00 25.03           O
ATOM    775  N   GLN A 161      -6.190  22.648 -46.402  1.00 21.94           N
ATOM    776  CA  GLN A 161      -7.537  23.211 -46.428  1.00 22.94           C
ATOM    777  C   GLN A 161      -7.921  23.754 -47.841  1.00 24.03           C
ATOM    778  O   GLN A 161      -9.090  23.650 -48.250  1.00 23.17           O
ATOM    779  CB  GLN A 161      -7.729  24.329 -45.359  1.00 22.33           C
ATOM    780  CG  GLN A 161      -7.549  23.908 -43.905  1.00 21.79           C
ATOM    781  CD  GLN A 161      -8.448  22.788 -43.460  1.00 22.03           C
ATOM    782  OE1 GLN A 161      -8.067  21.967 -42.622  1.00 22.08           O
ATOM    783  NE2 GLN A 161      -9.661  22.753 -43.989  1.00 23.49           N
ATOM    784  N   ILE A 162      -6.948  24.344 -48.556  1.00 24.81           N
ATOM    785  CA  ILE A 162      -7.190  24.868 -49.905  1.00 25.20           C
ATOM    786  C   ILE A 162      -7.443  23.702 -50.838  1.00 24.48           C
ATOM    787  O   ILE A 162      -8.434  23.672 -51.574  1.00 24.79           O
ATOM    788  CB  ILE A 162      -6.025  25.741 -50.425  1.00 26.22           C
ATOM    789  CG1 ILE A 162      -5.953  27.040 -49.627  1.00 27.80           C
ATOM    790  CG2 ILE A 162      -6.210  26.132 -51.893  1.00 27.39           C
ATOM    791  CD1 ILE A 162      -4.694  27.855 -49.883  1.00 28.08           C
ATOM    792  N   LEU A 163      -6.573  22.717 -50.776  1.00 23.68           N
ATOM    793  CA  LEU A 163      -6.767  21.537 -51.585  1.00 24.03           C
ATOM    794  C   LEU A 163      -8.098  20.816 -51.346  1.00 24.13           C
ATOM    795  O   LEU A 163      -8.769  20.515 -52.305  1.00 23.25           O
ATOM    796  CB  LEU A 163      -5.595  20.580 -51.406  1.00 23.73           C
ATOM    797  CG  LEU A 163      -4.287  21.137 -51.949  1.00 23.08           C
ATOM    798  CD1 LEU A 163      -3.157  20.277 -51.429  1.00 23.20           C
ATOM    799  CD2 LEU A 163      -4.268  21.177 -53.467  1.00 23.20           C
ATOM    800  N   GLN A 164      -8.492  20.560 -50.099  1.00 25.22           N
ATOM    801  CA  GLN A 164      -9.754  19.857 -49.879  1.00 27.39           C
ATOM    802  C   GLN A 164     -10.929  20.678 -50.284  1.00 27.08           C
ATOM    803  O   GLN A 164     -11.939  20.122 -50.688  1.00 31.20           O
ATOM    804  CB  GLN A 164      -9.962  19.432 -48.429  1.00 29.85           C
ATOM    805  CG  GLN A 164      -8.919  18.471 -47.923  1.00 33.47           C
ATOM    806  CD  GLN A 164      -9.105  17.074 -48.485  1.00 38.11           C
ATOM    807  OE1 GLN A 164      -9.661  16.881 -49.580  1.00 46.20           O
ATOM    808  NE2 GLN A 164      -8.679  16.090 -47.725  1.00 39.11           N
ATOM    809  N   THR A 165     -10.861  21.985 -50.155  1.00 25.00           N
ATOM    810  CA  THR A 165     -12.017  22.786 -50.528  1.00 26.07           C
ATOM    811  C   THR A 165     -12.153  22.854 -52.039  1.00 26.69           C
ATOM    812  O   THR A 165     -13.244  22.758 -52.576  1.00 28.14           O
ATOM    813  CB  THR A 165     -11.910  24.215 -49.986  1.00 25.86           C
ATOM    814  OG1 THR A 165     -11.599  24.174 -48.600  1.00 25.18           O
ATOM    815  CG2 THR A 165     -13.179  24.964 -50.157  1.00 26.66           C
ATOM    816  N   ALA A 166     -11.041  23.042 -52.724  1.00 25.99           N
ATOM    817  CA  ALA A 166     -11.064  23.168 -54.180  1.00 26.93           C
ATOM    818  C   ALA A 166     -11.347  21.842 -54.890  1.00 27.98           C
ATOM    819  O   ALA A 166     -12.066  21.828 -55.915  1.00 28.60           O
ATOM    820  CB  ALA A 166      -9.742  23.728 -54.667  1.00 27.09           C
ATOM    821  N   LEU A 167     -10.767  20.744 -54.385  1.00 27.54           N
ATOM    822  CA  LEU A 167     -11.132  19.398 -54.862  1.00 29.00           C
ATOM    823  C   LEU A 167     -12.619  19.159 -54.633  1.00 31.17           C
ATOM    824  O   LEU A 167     -13.327  18.620 -55.480  1.00 30.47           O
ATOM    825  CB  LEU A 167     -10.320  18.295 -54.176  1.00 27.33           C
ATOM    826  CG  LEU A 167      -8.847  18.221 -54.574  1.00 26.83           C
ATOM    827  CD1 LEU A 167      -8.151  17.249 -53.645  1.00 27.54           C
ATOM    828  CD2 LEU A 167      -8.597  17.787 -56.005  1.00 26.96           C
ATOM    829  N   ASN A 168     -13.084  19.570 -53.467  1.00 33.17           N
ATOM    830  CA  ASN A 168     -14.492  19.446 -53.153  1.00 36.43           C
ATOM    831  C   ASN A 168     -15.349  20.172 -54.163  1.00 36.35           C
ATOM    832  O   ASN A 168     -16.395  19.683 -54.544  1.00 37.91           O
ATOM    833  CB  ASN A 168     -14.778  19.984 -51.749  1.00 37.95           C
ATOM    834  CG  ASN A 168     -16.127  19.562 -51.253  1.00 40.95           C
ATOM    835  OD1 ASN A 168     -16.293  18.437 -50.760  1.00 46.43           O
ATOM    836  ND2 ASN A 168     -17.108  20.453 -51.373  1.00 41.74           N
ATOM    837  N   LYS A 169     -14.897  21.347 -54.581  1.00 36.92           N
ATOM    838  CA  LYS A 169     -15.677  22.216 -55.444  1.00 39.61           C
ATOM    839  C   LYS A 169     -15.563  21.794 -56.938  1.00 38.17           C
ATOM    840  O   LYS A 169     -16.551  21.843 -57.668  1.00 37.47           O
ATOM    841  CB  LYS A 169     -15.281  23.677 -55.235  1.00 42.35           C
ATOM    842  CG  LYS A 169     -16.433  24.638 -55.468  1.00 49.35           C
ATOM    843  CD  LYS A 169     -16.089  25.748 -56.476  1.00 53.40           C
ATOM    844  CE  LYS A 169     -17.277  26.679 -56.738  1.00 56.06           C
ATOM    845  NZ  LYS A 169     -16.800  28.025 -57.148  1.00 56.90           N
ATOM    846  N   GLY A 170     -14.393  21.305 -57.345  1.00 35.50           N
ATOM    847  CA  GLY A 170     -14.160  20.856 -58.707  1.00 34.71           C
ATOM    848  C   GLY A 170     -12.948  21.562 -59.247  1.00 34.64           C
ATOM    849  O   GLY A 170     -12.870  22.779 -59.213  1.00 34.55           O
ATOM    850  N   LEU A 171     -11.965  20.791 -59.684  1.00 34.81           N
ATOM    851  CA  LEU A 171     -10.841  21.349 -60.406  1.00 35.16           C
ATOM    852  C   LEU A 171     -11.396  21.668 -61.769  1.00 35.66           C
ATOM    853  O   LEU A 171     -12.029  20.834 -62.409  1.00 35.49           O
ATOM    854  CB  LEU A 171      -9.687  20.336 -60.485  1.00 37.67           C
ATOM    855  CG  LEU A 171      -8.462  20.542 -61.401  1.00 39.67           C
ATOM    856  CD1 LEU A 171      -7.681  21.827 -61.151  1.00 39.44           C
ATOM    857  CD2 LEU A 171      -7.513  19.358 -61.250  1.00 40.58           C
ATOM    858  N   PRO A 172     -11.209  22.904 -62.226  1.00 35.46           N
ATOM    859  CA  PRO A 172     -11.687  23.131 -63.572  1.00 35.58           C
ATOM    860  C   PRO A 172     -10.752  22.518 -64.613  1.00 36.46           C
ATOM    861  O   PRO A 172      -9.677  22.003 -64.289  1.00 35.62           O
ATOM    862  CB  PRO A 172     -11.666  24.646 -63.692  1.00 35.57           C
ATOM    863  CG  PRO A 172     -11.390  25.168 -62.322  1.00 34.50           C
ATOM    864  CD  PRO A 172     -10.586  24.107 -61.665  1.00 33.80           C
ATOM    865  N   ALA A 173     -11.172  22.586 -65.864  1.00 39.16           N
ATOM    866  CA  ALA A 173     -10.338  22.172 -66.990  1.00 39.12           C
ATOM    867  C   ALA A 173      -9.054  23.019 -67.058  1.00 38.40           C
ATOM    868  O   ALA A 173      -9.047  24.163 -66.618  1.00 37.07           O
ATOM    869  CB  ALA A 173     -11.129  22.289 -68.295  1.00 40.22           C
ATOM    870  N   LEU A 174      -7.995  22.464 -67.650  1.00 39.03           N
ATOM    871  CA  LEU A 174      -6.688  23.120 -67.674  1.00 38.64           C
ATOM    872  C   LEU A 174      -6.676  24.518 -68.335  1.00 40.66           C
ATOM    873  O   LEU A 174      -5.935  25.397 -67.900  1.00 39.09           O
ATOM    874  CB  LEU A 174      -5.645  22.192 -68.312  1.00 38.78           C
ATOM    875  CG  LEU A 174      -4.985  21.156 -67.400  1.00 39.12           C
ATOM    876  CD1 LEU A 174      -5.992  20.450 -66.497  1.00 40.39           C
ATOM    877  CD2 LEU A 174      -4.210  20.122 -68.191  1.00 39.69           C
ATOM    878  N   LYS A 175      -7.481  24.718 -69.377  1.00 43.20           N
ATOM    879  CA  LYS A 175      -7.616  26.033 -69.947  1.00 46.40           C
ATOM    880  C   LYS A 175      -8.294  27.022 -68.971  1.00 48.93           C
ATOM    881  O   LYS A 175      -8.036  28.222 -69.052  1.00 50.02           O
ATOM    882  CB  LYS A 175      -8.353  25.998 -71.294  1.00 50.36           C
ATOM    883  CG  LYS A 175      -9.891  26.036 -71.274  1.00 54.82           C
ATOM    884  CD  LYS A 175     -10.499  26.215 -72.689  1.00 59.38           C
ATOM    885  CE  LYS A 175     -12.034  26.133 -72.690  1.00 62.58           C
ATOM    886  NZ  LYS A 175     -12.671  25.877 -74.024  1.00 64.79           N
ATOM    887  N   GLU A 176      -9.162  26.543 -68.074  1.00 49.22           N
ATOM    888  CA  GLU A 176      -9.957  27.431 -67.224  1.00 50.70           C
ATOM    889  C   GLU A 176      -9.143  27.772 -65.991  1.00 49.67           C
ATOM    890  O   GLU A 176      -8.940  26.958 -65.118  1.00 51.98           O
ATOM    891  CB  GLU A 176     -11.323  26.812 -66.857  1.00 52.91           C
ATOM    892  CG  GLU A 176     -12.230  26.369 -68.024  1.00 57.36           C
ATOM    893  CD  GLU A 176     -12.602  27.478 -69.049  1.00 63.80           C
ATOM    894  OE1 GLU A 176     -12.401  28.696 -68.802  1.00 63.50           O
ATOM    895  OE2 GLU A 176     -13.126  27.129 -70.131  1.00 64.86           O
ATOM    896  N   ASN A 177      -8.745  29.026 -65.890  1.00 51.52           N
ATOM    897  CA  ASN A 177      -7.517  29.386 -65.232  1.00 48.68           C
ATOM    898  C   ASN A 177      -7.677  30.577 -64.238  1.00 45.56           C
ATOM    899  O   ASN A 177      -6.741  31.010 -63.589  1.00 45.67           O
ATOM    900  CB  ASN A 177      -6.639  29.769 -66.412  1.00 53.24           C
ATOM    901  CG  ASN A 177      -5.194  29.814 -66.083  1.00 57.18           C
ATOM    902  OD1 ASN A 177      -4.783  29.548 -64.938  1.00 63.31           O
ATOM    903  ND2 ASN A 177      -4.387  30.159 -67.085  1.00 58.15           N
ATOM    904  N   ASN A 178      -8.896  31.076 -64.109  1.00 43.30           N
ATOM    905  CA  ASN A 178      -9.201  32.307 -63.392  1.00 42.71           C
ATOM    906  C   ASN A 178     -10.253  32.058 -62.309  1.00 40.90           C
ATOM    907  O   ASN A 178     -10.825  32.992 -61.757  1.00 39.62           O
ATOM    908  CB  ASN A 178      -9.799  33.291 -64.371  1.00 46.26           C
ATOM    909  CG  ASN A 178     -11.188  32.852 -64.848  1.00 48.54           C
ATOM    910  OD1 ASN A 178     -11.467  31.627 -64.941  1.00 47.30           O
ATOM    911  ND2 ASN A 178     -12.069  33.829 -65.143  1.00 48.65           N
ATOM    912  N   GLY A 179     -10.552  30.785 -62.082  1.00 39.44           N
ATOM    913  CA  GLY A 179     -11.575  30.380 -61.168  1.00 38.44           C
ATOM    914  C   GLY A 179     -11.012  30.581 -59.801  1.00 37.48           C
ATOM    915  O   GLY A 179      -9.795  30.563 -59.607  1.00 35.01           O
ATOM    916  N   THR A 180     -11.890  30.841 -58.848  1.00 39.19           N
ATOM    917  CA  THR A 180     -11.434  30.971 -57.484  1.00 39.41           C
ATOM    918  C   THR A 180     -12.396  30.291 -56.556  1.00 40.57           C
ATOM    919  O   THR A 180     -13.488  29.881 -56.960  1.00 41.34           O
ATOM    920  CB  THR A 180     -11.311  32.426 -57.047  1.00 39.55           C
ATOM    921  OG1 THR A 180     -12.597  33.003 -57.152  1.00 43.91           O
ATOM    922  CG2 THR A 180     -10.298  33.205 -57.891  1.00 38.31           C
ATOM    923  N   VAL A 181     -11.972  30.176 -55.302  1.00 41.34           N
ATOM    924  CA  VAL A 181     -12.757  29.492 -54.292  1.00 42.67           C
ATOM    925  C   VAL A 181     -12.559  30.145 -52.907  1.00 41.47           C
ATOM    926  O   VAL A 181     -11.515  30.733 -52.650  1.00 44.80           O
ATOM    927  CB  VAL A 181     -12.324  28.033 -54.304  1.00 42.40           C
ATOM    928  CG1 VAL A 181     -10.988  27.880 -53.584  1.00 42.16           C
ATOM    929  CG2 VAL A 181     -13.400  27.140 -53.711  1.00 45.49           C
ATOM    930  N   SER A 182     -13.548  30.057 -52.028  1.00 40.09           N
ATOM    931  CA  SER A 182     -13.388  30.519 -50.627  1.00 38.20           C
ATOM    932  C   SER A 182     -12.994  29.366 -49.757  1.00 35.24           C
ATOM    933  O   SER A 182     -13.536  28.282 -49.895  1.00 35.70           O
ATOM    934  CB  SER A 182     -14.693  31.042 -50.056  1.00 39.37           C
ATOM    935  OG  SER A 182     -15.339  31.864 -50.981  1.00 43.25           O
ATOM    936  N   VAL A 183     -12.097  29.615 -48.820  1.00 32.97           N
ATOM    937  CA  VAL A 183     -11.597  28.581 -47.916  1.00 30.65           C
ATOM    938  C   VAL A 183     -11.672  29.152 -46.508  1.00 31.03           C
ATOM    939  O   VAL A 183     -11.256  30.271 -46.278  1.00 32.25           O
ATOM    940  CB  VAL A 183     -10.148  28.198 -48.286  1.00 29.08           C
ATOM    941  CG1 VAL A 183      -9.593  27.111 -47.390  1.00 27.85           C
ATOM    942  CG2 VAL A 183     -10.075  27.756 -49.736  1.00 28.44           C
ATOM    943  N   THR A 184     -12.246  28.398 -45.574  1.00 31.06           N
ATOM    944  CA  THR A 184     -12.452  28.854 -44.201  1.00 29.90           C
ATOM    945  C   THR A 184     -11.927  27.760 -43.325  1.00 30.20           C
ATOM    946  O   THR A 184     -12.103  26.600 -43.650  1.00 32.31           O
ATOM    947  CB  THR A 184     -13.919  29.036 -43.924  1.00 30.35           C
ATOM    948  OG1 THR A 184     -14.447  30.002 -44.829  1.00 31.42           O
ATOM    949  CG2 THR A 184     -14.134  29.496 -42.535  1.00 31.41           C
ATOM    950  N   TYR A 185     -11.221  28.073 -42.257  1.00 30.55           N
ATOM    951  CA  TYR A 185     -10.659  26.992 -41.449  1.00 30.00           C
ATOM    952  C   TYR A 185     -10.392  27.460 -40.034  1.00 29.63           C
ATOM    953  O   TYR A 185      -9.957  28.593 -39.848  1.00 31.19           O
ATOM    954  CB  TYR A 185      -9.416  26.375 -42.140  1.00 29.14           C
ATOM    955  CG  TYR A 185      -8.164  27.216 -42.223  1.00 29.73           C
ATOM    956  CD1 TYR A 185      -7.265  27.206 -41.193  1.00 31.07           C
ATOM    957  CD2 TYR A 185      -7.827  27.942 -43.372  1.00 31.10           C
ATOM    958  CE1 TYR A 185      -6.090  27.948 -41.236  1.00 32.51           C
ATOM    959  CE2 TYR A 185      -6.638  28.689 -43.442  1.00 31.49           C
ATOM    960  CZ  TYR A 185      -5.777  28.698 -42.346  1.00 33.53           C
ATOM    961  OH  TYR A 185      -4.589  29.424 -42.280  1.00 34.28           O
ATOM    962  N   THR A 186     -10.687  26.621 -39.043  1.00 28.06           N
ATOM    963  CA  THR A 186     -10.511  27.001 -37.638  1.00 27.67           C
ATOM    964  C   THR A 186      -9.470  26.187 -36.934  1.00 25.50           C
ATOM    965  O   THR A 186      -9.314  25.044 -37.223  1.00 25.56           O
ATOM    966  CB  THR A 186     -11.795  26.838 -36.816  1.00 28.95           C
ATOM    967  OG1 THR A 186     -12.417  25.585 -37.114  1.00 27.99           O
ATOM    968  CG2 THR A 186     -12.752  27.962 -37.121  1.00 30.54           C
ATOM    969  N   TYR A 187      -8.738  26.796 -36.024  1.00 25.52           N
ATOM    970  CA  TYR A 187      -7.923  26.039 -35.102  1.00 26.13           C
ATOM    971  C   TYR A 187      -8.056  26.605 -33.675  1.00 28.43           C
ATOM    972  O   TYR A 187      -8.449  27.782 -33.487  1.00 30.14           O
ATOM    973  CB  TYR A 187      -6.460  25.968 -35.540  1.00 24.90           C
ATOM    974  CG  TYR A 187      -5.748  27.273 -35.660  1.00 26.22           C
ATOM    975  CD1 TYR A 187      -5.673  27.955 -36.900  1.00 27.47           C
ATOM    976  CD2 TYR A 187      -5.096  27.828 -34.580  1.00 26.90           C
ATOM    977  CE1 TYR A 187      -4.991  29.154 -37.023  1.00 27.70           C
ATOM    978  CE2 TYR A 187      -4.411  29.040 -34.709  1.00 28.03           C
ATOM    979  CZ  TYR A 187      -4.363  29.688 -35.919  1.00 28.47           C
ATOM    980  OH  TYR A 187      -3.676  30.880 -36.024  1.00 31.14           O
ATOM    981  N   THR A 188      -7.750  25.765 -32.679  1.00 27.70           N
ATOM    982  CA  THR A 188      -7.752  26.211 -31.303  1.00 28.01           C
ATOM    983  C   THR A 188      -6.416  26.064 -30.590  1.00 27.54           C
ATOM    984  O   THR A 188      -5.622  25.207 -30.939  1.00 25.53           O
ATOM    985  CB  THR A 188      -8.838  25.483 -30.526  1.00 28.32           C
ATOM    986  OG1 THR A 188      -8.611  24.071 -30.594  1.00 27.55           O
ATOM    987  CG2 THR A 188     -10.183  25.835 -31.134  1.00 28.98           C
ATOM    988  N   CYS A 189      -6.216  26.956 -29.609  1.00 30.07           N
ATOM    989  CA  CYS A 189      -5.135  26.936 -28.606  1.00 31.26           C
ATOM    990  C   CYS A 189      -5.659  26.830 -27.173  1.00 31.28           C
ATOM    991  O   CYS A 189      -6.508  27.599 -26.719  1.00 30.64           O
ATOM    992  CB  CYS A 189      -4.318  28.225 -28.666  1.00 33.49           C
ATOM    993  SG  CYS A 189      -3.566  28.508 -30.282  1.00 38.39           S
ATOM    994  N   SER A 190      -5.118  25.890 -26.430  1.00 31.75           N
ATOM    995  CA  SER A 190      -5.326  25.915 -25.006  1.00 32.80           C
ATOM    996  C   SER A 190      -4.007  25.627 -24.319  1.00 34.32           C
ATOM    997  O   SER A 190      -3.076  25.135 -24.943  1.00 32.96           O
ATOM    998  CB  SER A 190      -6.425  24.946 -24.587  1.00 32.42           C
ATOM    999  OG  SER A 190      -6.145  23.664 -25.075  1.00 31.89           O
ATOM   1000  N   GLY A 191      -3.946  25.981 -23.035  1.00 38.63           N
ATOM   1001  CA  GLY A 191      -2.788  25.774 -22.203  1.00 41.47           C
ATOM   1002  C   GLY A 191      -2.203  27.121 -21.861  1.00 45.77           C
ATOM   1003  O   GLY A 191      -1.922  27.907 -22.756  1.00 47.08           O
ATOM   1004  N   GLU A 192      -2.020  27.386 -20.568  1.00 50.40           N
ATOM   1005  CA  GLU A 192      -1.290  28.550 -20.101  1.00 54.74           C
ATOM   1006  C   GLU A 192      -0.020  28.468 -20.902  1.00 51.83           C
ATOM   1007  O   GLU A 192       0.475  27.364 -21.094  1.00 53.90           O
ATOM   1008  CB  GLU A 192      -1.044  28.364 -18.591  1.00 59.85           C
ATOM   1009  CG  GLU A 192      -0.559  29.605 -17.845  1.00 66.60           C
ATOM   1010  CD  GLU A 192      -1.463  29.972 -16.649  1.00 76.79           C
ATOM   1011  OE1 GLU A 192      -2.293  30.922 -16.737  1.00 77.04           O
ATOM   1012  OE2 GLU A 192      -1.343  29.310 -15.592  1.00 84.26           O
ATOM   1013  N   GLY A 193       0.505  29.564 -21.429  1.00 47.36           N
ATOM   1014  CA  GLY A 193       1.764  29.450 -22.204  1.00 44.87           C
ATOM   1015  C   GLY A 193       1.658  29.190 -23.699  1.00 40.31           C
ATOM   1016  O   GLY A 193       2.666  29.231 -24.420  1.00 39.29           O
ATOM   1017  N   ASN A 194       0.442  28.950 -24.181  1.00 38.14           N
ATOM   1018  CA  ASN A 194       0.210  28.827 -25.618  1.00 36.51           C
ATOM   1019  C   ASN A 194       0.009  30.177 -26.340  1.00 36.96           C
ATOM   1020  O   ASN A 194      -1.070  30.783 -26.360  1.00 35.95           O
ATOM   1021  CB  ASN A 194      -0.946  27.873 -25.910  1.00 35.28           C
ATOM   1022  CG  ASN A 194      -0.878  27.299 -27.319  1.00 33.58           C
ATOM   1023  OD1 ASN A 194      -0.077  27.749 -28.153  1.00 32.56           O
ATOM   1024  ND2 ASN A 194      -1.741  26.323 -27.603  1.00 32.51           N
ATOM   1025  N   ASP A 195       1.088  30.607 -26.962  1.00 37.18           N
ATOM   1026  CA  ASP A 195       1.098  31.800 -27.763  1.00 38.15           C
ATOM   1027  C   ASP A 195       0.758  31.517 -29.270  1.00 36.43           C
ATOM   1028  O   ASP A 195       1.002  32.379 -30.122  1.00 36.68           O
ATOM   1029  CB  ASP A 195       2.494  32.451 -27.631  1.00 39.16           C
ATOM   1030  CG  ASP A 195       3.628  31.525 -28.126  1.00 38.47           C
ATOM   1031  OD1 ASP A 195       3.354  30.343 -28.407  1.00 34.83           O
ATOM   1032  OD2 ASP A 195       4.782  31.983 -28.244  1.00 39.69           O
ATOM   1033  N   ASN A 196       0.185  30.362 -29.613  1.00 34.16           N
ATOM   1034  CA  ASN A 196      -0.074  30.083 -31.032  1.00 32.90           C
ATOM   1035  C   ASN A 196      -1.317  30.765 -31.606  1.00 34.03           C
ATOM   1036  O   ASN A 196      -1.587  30.640 -32.782  1.00 32.43           O
ATOM   1037  CB  ASN A 196      -0.085  28.583 -31.324  1.00 30.91           C
ATOM   1038  CG  ASN A 196       1.296  27.960 -31.197  1.00 30.65           C
ATOM   1039  OD1 ASN A 196       2.218  28.256 -31.975  1.00 30.04           O
ATOM   1040  ND2 ASN A 196       1.448  27.083 -30.227  1.00 30.69           N
ATOM   1041  N   CYS A 197      -2.053  31.506 -30.787  1.00 37.60           N
ATOM   1042  CA  CYS A 197      -3.271  32.188 -31.236  1.00 38.89           C
ATOM   1043  C   CYS A 197      -3.270  33.660 -30.845  1.00 41.89           C
ATOM   1044  O   CYS A 197      -4.318  34.319 -30.780  1.00 44.74           O
ATOM   1045  CB  CYS A 197      -4.456  31.511 -30.582  1.00 39.17           C
ATOM   1046  SG  CYS A 197      -4.810  29.875 -31.229  1.00 38.20           S
ATOM   1047  N   SER A 198      -2.081  34.178 -30.583  1.00 43.10           N
ATOM   1048  CA  SER A 198      -1.920  35.488 -29.965  1.00 45.08           C
ATOM   1049  C   SER A 198      -1.553  36.528 -31.023  1.00 45.21           C
ATOM   1050  O   SER A 198      -1.184  36.178 -32.155  1.00 47.06           O
ATOM   1051  CB  SER A 198      -0.802  35.381 -28.956  1.00 45.13           C
ATOM   1052  OG  SER A 198       0.392  35.027 -29.652  1.00 45.63           O
ATOM   1053  N   LYS A 199      -1.620  37.794 -30.654  1.00 45.80           N
ATOM   1054  CA  LYS A 199      -1.365  38.890 -31.594  1.00 48.24           C
ATOM   1055  C   LYS A 199      -0.214  38.585 -32.529  1.00 45.91           C
ATOM   1056  O   LYS A 199      -0.360  38.684 -33.734  1.00 44.60           O
ATOM   1057  CB  LYS A 199      -1.070  40.166 -30.819  1.00 52.72           C
ATOM   1058  CG  LYS A 199      -1.188  41.446 -31.602  1.00 57.64           C
ATOM   1059  CD  LYS A 199      -1.017  42.648 -30.669  1.00 62.33           C
ATOM   1060  CE  LYS A 199      -1.452  43.956 -31.315  1.00 66.01           C
ATOM   1061  NZ  LYS A 199      -1.312  43.938 -32.807  1.00 67.55           N
ATOM   1062  N   LYS A 200       0.913  38.199 -31.952  1.00 46.68           N
ATOM   1063  CA  LYS A 200       2.157  37.933 -32.676  1.00 47.82           C
ATOM   1064  C   LYS A 200       2.022  36.996 -33.815  1.00 45.34           C
ATOM   1065  O   LYS A 200       2.684  37.179 -34.822  1.00 45.46           O
ATOM   1066  CB  LYS A 200       3.227  37.307 -31.761  1.00 52.49           C
ATOM   1067  CG  LYS A 200       4.627  37.909 -31.954  1.00 56.37           C
ATOM   1068  CD  LYS A 200       4.705  39.319 -31.335  1.00 58.91           C
ATOM   1069  CE  LYS A 200       5.718  40.238 -32.008  1.00 59.92           C
ATOM   1070  NZ  LYS A 200       5.708  41.593 -31.363  1.00 62.55           N
ATOM   1071  N   ALA A 201       1.227  35.947 -33.638  1.00 43.35           N
ATOM   1072  CA  ALA A 201       1.174  34.862 -34.606  1.00 40.81           C
ATOM   1073  C   ALA A 201      -0.016  34.983 -35.521  1.00 41.05           C
ATOM   1074  O   ALA A 201      -0.174  34.196 -36.444  1.00 40.54           O
ATOM   1075  CB  ALA A 201       1.115  33.533 -33.874  1.00 39.85           C
ATOM   1076  N   THR A 202      -0.831  35.990 -35.266  1.00 43.82           N
ATOM   1077  CA  THR A 202      -2.215  36.062 -35.730  1.00 42.93           C
ATOM   1078  C   THR A 202      -2.632  37.448 -36.295  1.00 45.20           C
ATOM   1079  O   THR A 202      -3.563  37.511 -37.100  1.00 46.39           O
ATOM   1080  CB  THR A 202      -3.118  35.672 -34.534  1.00 41.49           C
ATOM   1081  OG1 THR A 202      -3.438  34.297 -34.637  1.00 39.40           O
ATOM   1082  CG2 THR A 202      -4.371  36.458 -34.465  1.00 41.61           C
ATOM   1083  N   GLY A 203      -2.001  38.536 -35.845  1.00 44.43           N
ATOM   1084  CA  GLY A 203      -2.266  39.847 -36.400  1.00 46.42           C
ATOM   1085  C   GLY A 203      -3.421  40.578 -35.747  1.00 48.86           C
ATOM   1086  O   GLY A 203      -3.605  41.773 -35.960  1.00 51.76           O
ATOM   1087  N   VAL A 204      -4.142  39.896 -34.872  1.00 49.73           N
ATOM   1088  CA  VAL A 204      -5.373  40.419 -34.315  1.00 52.18           C
ATOM   1089  C   VAL A 204      -5.097  41.071 -32.962  1.00 56.13           C
ATOM   1090  O   VAL A 204      -4.547  40.417 -32.053  1.00 52.29           O
ATOM   1091  CB  VAL A 204      -6.365  39.280 -34.102  1.00 51.46           C
ATOM   1092  CG1 VAL A 204      -7.602  39.755 -33.368  1.00 53.64           C
ATOM   1093  CG2 VAL A 204      -6.736  38.667 -35.437  1.00 51.76           C
ATOM   1094  N   SER A 205      -5.496  42.339 -32.830  1.00 59.40           N
ATOM   1095  CA  SER A 205      -5.352  43.085 -31.565  1.00 65.51           C
ATOM   1096  C   SER A 205      -5.994  42.394 -30.349  1.00 65.85           C
ATOM   1097  O   SER A 205      -5.276  41.811 -29.535  1.00 72.35           O
ATOM   1098  CB  SER A 205      -5.915  44.491 -31.713  1.00 69.80           C
ATOM   1099  OG  SER A 205      -6.998  44.456 -32.623  1.00 75.69           O
ATOM   1100  N   ASP A 206      -7.322  42.436 -30.223  1.00 64.87           N
ATOM   1101  CA  ASP A 206      -8.011  41.792 -29.090  1.00 63.31           C
ATOM   1102  C   ASP A 206      -8.280  40.310 -29.389  1.00 59.18           C
ATOM   1103  O   ASP A 206      -9.252  39.922 -30.040  1.00 56.64           O
ATOM   1104  CB  ASP A 206      -9.299  42.549 -28.687  1.00 65.32           C
ATOM   1105  CG  ASP A 206      -9.847  42.130 -27.293  1.00 68.60           C
ATOM   1106  OD1 ASP A 206      -9.276  41.239 -26.586  1.00 63.85           O
ATOM   1107  OD2 ASP A 206     -10.882  42.723 -26.902  1.00 73.41           O
ATOM   1108  N   GLN A 207      -7.368  39.494 -28.900  1.00 57.03           N
ATOM   1109  CA  GLN A 207      -7.588  38.092 -28.747  1.00 56.99           C
ATOM   1110  C   GLN A 207      -9.044  37.797 -28.352  1.00 56.98           C
ATOM   1111  O   GLN A 207      -9.618  36.815 -28.818  1.00 56.69           O
ATOM   1112  CB  GLN A 207      -6.633  37.596 -27.667  1.00 59.53           C
ATOM   1113  CG  GLN A 207      -6.564  36.093 -27.491  1.00 60.55           C
ATOM   1114  CD  GLN A 207      -5.150  35.605 -27.244  1.00 62.01           C
ATOM   1115  OE1 GLN A 207      -4.190  36.332 -27.476  1.00 64.73           O
ATOM   1116  NE2 GLN A 207      -5.016  34.367 -26.795  1.00 63.20           N
ATOM   1117  N   ASN A 208      -9.638  38.648 -27.513  1.00 58.37           N
ATOM   1118  CA  ASN A 208     -11.042  38.506 -27.093  1.00 59.23           C
ATOM   1119  C   ASN A 208     -12.101  39.119 -28.039  1.00 57.54           C
ATOM   1120  O   ASN A 208     -12.771  40.107 -27.696  1.00 55.73           O
ATOM   1121  CB  ASN A 208     -11.231  39.075 -25.673  1.00 62.83           C
ATOM   1122  CG  ASN A 208     -12.106  38.172 -24.792  1.00 65.12           C
ATOM   1123  OD1 ASN A 208     -13.276  37.868 -25.098  1.00 65.64           O
ATOM   1124  ND2 ASN A 208     -11.525  37.717 -23.698  1.00 64.66           N
ATOM   1125  N   GLY A 209     -12.270  38.491 -29.207  1.00 54.33           N
ATOM   1126  CA  GLY A 209     -13.307  38.872 -30.169  1.00 54.58           C
ATOM   1127  C   GLY A 209     -12.794  39.653 -31.364  1.00 54.47           C
ATOM   1128  O   GLY A 209     -13.591  40.076 -32.223  1.00 54.29           O
ATOM   1129  N   GLY A 210     -11.474  39.836 -31.430  1.00 52.59           N
ATOM   1130  CA  GLY A 210     -10.879  40.720 -32.419  1.00 53.29           C
ATOM   1131  C   GLY A 210     -10.933  40.121 -33.807  1.00 52.79           C
ATOM   1132  O   GLY A 210     -11.028  38.902 -33.946  1.00 51.94           O
ATOM   1133  N   THR A 211     -10.868  40.992 -34.823  1.00 53.84           N
ATOM   1134  CA  THR A 211     -11.031  40.628 -36.236  1.00 51.33           C
ATOM   1135  C   THR A 211     -10.230  41.549 -37.178  1.00 53.54           C
ATOM   1136  O   THR A 211     -10.410  42.756 -37.198  1.00 56.19           O
ATOM   1137  CB  THR A 211     -12.518  40.686 -36.659  1.00 50.71           C
ATOM   1138  OG1 THR A 211     -13.305  39.831 -35.828  1.00 49.88           O
ATOM   1139  CG2 THR A 211     -12.680  40.221 -38.053  1.00 49.65           C
ATOM   1140  N   LYS A 212      -9.354  40.966 -37.979  1.00 55.10           N
ATOM   1141  CA  LYS A 212      -8.535  41.720 -38.909  1.00 55.71           C
ATOM   1142  C   LYS A 212      -8.762  41.202 -40.301  1.00 51.94           C
ATOM   1143  O   LYS A 212      -8.823  40.003 -40.512  1.00 48.54           O
ATOM   1144  CB  LYS A 212      -7.058  41.569 -38.528  1.00 58.20           C
ATOM   1145  CG  LYS A 212      -6.083  42.461 -39.298  1.00 63.43           C
ATOM   1146  CD  LYS A 212      -5.009  43.045 -38.366  1.00 68.18           C
ATOM   1147  CE  LYS A 212      -3.764  43.576 -39.084  1.00 70.35           C
ATOM   1148  NZ  LYS A 212      -3.762  45.062 -39.244  1.00 73.67           N
ATOM   1149  N   THR A 213      -8.873  42.128 -41.242  1.00 54.17           N
ATOM   1150  CA  THR A 213      -8.965  41.821 -42.656  1.00 54.02           C
ATOM   1151  C   THR A 213      -7.709  42.351 -43.362  1.00 55.66           C
ATOM   1152  O   THR A 213      -7.463  43.552 -43.398  1.00 56.19           O
ATOM   1153  CB  THR A 213     -10.286  42.377 -43.235  1.00 55.38           C
ATOM   1154  OG1 THR A 213     -11.230  41.307 -43.303  1.00 53.43           O
ATOM   1155  CG2 THR A 213     -10.129  42.992 -44.650  1.00 56.85           C
ATOM   1156  N   LYS A 214      -6.924  41.426 -43.906  1.00 56.41           N
ATOM   1157  CA  LYS A 214      -5.702  41.719 -44.651  1.00 60.51           C
ATOM   1158  C   LYS A 214      -5.886  41.293 -46.098  1.00 58.38           C
ATOM   1159  O   LYS A 214      -6.791  40.525 -46.401  1.00 56.22           O
ATOM   1160  CB  LYS A 214      -4.536  40.845 -44.146  1.00 66.41           C
ATOM   1161  CG  LYS A 214      -3.685  41.374 -43.004  1.00 76.58           C
ATOM   1162  CD  LYS A 214      -2.741  40.308 -42.422  1.00 82.44           C
ATOM   1163  CE  LYS A 214      -2.124  40.816 -41.110  1.00 84.12           C
ATOM   1164  NZ  LYS A 214      -1.478  39.740 -40.306  1.00 79.70           N
ATOM   1165  N   THR A 215      -4.984  41.749 -46.970  1.00 57.11           N
ATOM   1166  CA  THR A 215      -4.724  41.094 -48.256  1.00 54.59           C
ATOM   1167  C   THR A 215      -3.389  40.327 -48.234  1.00 53.02           C
ATOM   1168  O   THR A 215      -2.389  40.806 -47.714  1.00 53.71           O
ATOM   1169  CB  THR A 215      -4.664  42.124 -49.393  1.00 56.10           C
ATOM   1170  OG1 THR A 215      -3.567  43.000 -49.158  1.00 59.27           O
ATOM   1171  CG2 THR A 215      -5.973  42.949 -49.481  1.00 56.70           C
ATOM   1172  N   GLN A 216      -3.389  39.129 -48.802  1.00 52.36           N
ATOM   1173  CA  GLN A 216      -2.166  38.361 -49.056  1.00 51.18           C
ATOM   1174  C   GLN A 216      -2.159  37.900 -50.541  1.00 46.90           C
ATOM   1175  O   GLN A 216      -3.126  38.092 -51.261  1.00 45.56           O
ATOM   1176  CB  GLN A 216      -2.031  37.176 -48.054  1.00 52.66           C
ATOM   1177  CG  GLN A 216      -3.102  36.088 -48.176  1.00 52.90           C
ATOM   1178  CD  GLN A 216      -3.000  34.936 -47.151  1.00 54.09           C
ATOM   1179  OE1 GLN A 216      -3.823  34.828 -46.234  1.00 54.82           O
ATOM   1180  NE2 GLN A 216      -2.031  34.038 -47.346  1.00 52.13           N
ATOM   1181  N   THR A 217      -1.066  37.301 -50.995  1.00 44.79           N
ATOM   1182  CA  THR A 217      -0.931  36.867 -52.387  1.00 42.63           C
ATOM   1183  C   THR A 217      -0.780  35.374 -52.458  1.00 39.84           C
ATOM   1184  O   THR A 217       0.097  34.820 -51.848  1.00 40.23           O
ATOM   1185  CB  THR A 217       0.322  37.450 -53.042  1.00 42.05           C
ATOM   1186  OG1 THR A 217       0.285  38.857 -52.915  1.00 45.96           O
ATOM   1187  CG2 THR A 217       0.350  37.152 -54.506  1.00 42.70           C
ATOM   1188  N   ILE A 218      -1.614  34.719 -53.228  1.00 38.65           N
ATOM   1189  CA  ILE A 218      -1.450  33.303 -53.403  1.00 38.86           C
ATOM   1190  C   ILE A 218      -1.433  33.041 -54.912  1.00 42.86           C
ATOM   1191  O   ILE A 218      -2.337  33.468 -55.647  1.00 43.88           O
ATOM   1192  CB  ILE A 218      -2.565  32.534 -52.692  1.00 37.26           C
ATOM   1193  CG1 ILE A 218      -2.516  32.802 -51.201  1.00 35.77           C
ATOM   1194  CG2 ILE A 218      -2.422  31.039 -52.917  1.00 38.20           C
ATOM   1195  CD1 ILE A 218      -3.706  32.241 -50.450  1.00 35.02           C
ATOM   1196  N   ASP A 219      -0.382  32.368 -55.372  1.00 44.35           N
ATOM   1197  CA  ASP A 219      -0.139  32.165 -56.792  1.00 43.85           C
ATOM   1198  C   ASP A 219      -0.218  33.471 -57.628  1.00 47.13           C
ATOM   1199  O   ASP A 219      -0.841  33.525 -58.727  1.00 44.76           O
ATOM   1200  CB  ASP A 219      -1.117  31.133 -57.295  1.00 44.44           C
ATOM   1201  CG  ASP A 219      -0.584  30.369 -58.461  1.00 46.54           C
ATOM   1202  OD1 ASP A 219       0.549  29.851 -58.360  1.00 51.23           O
ATOM   1203  OD2 ASP A 219      -1.300  30.256 -59.461  1.00 46.31           O
ATOM   1204  N   GLY A 220       0.430  34.525 -57.114  1.00 47.25           N
ATOM   1205  CA  GLY A 220       0.435  35.837 -57.800  1.00 48.10           C
ATOM   1206  C   GLY A 220      -0.941  36.484 -57.926  1.00 47.89           C
ATOM   1207  O   GLY A 220      -1.160  37.310 -58.790  1.00 48.98           O
ATOM   1208  N   LYS A 221      -1.862  36.115 -57.041  1.00 47.74           N
ATOM   1209  CA  LYS A 221      -3.215  36.661 -57.027  1.00 46.50           C
ATOM   1210  C   LYS A 221      -3.506  37.189 -55.633  1.00 43.19           C
ATOM   1211  O   LYS A 221      -3.073  36.621 -54.627  1.00 40.66           O
ATOM   1212  CB  LYS A 221      -4.226  35.591 -57.405  1.00 48.19           C
ATOM   1213  CG  LYS A 221      -4.002  34.986 -58.788  1.00 53.91           C
ATOM   1214  CD  LYS A 221      -4.885  35.605 -59.883  1.00 57.26           C
ATOM   1215  CE  LYS A 221      -4.971  34.713 -61.126  1.00 59.28           C
ATOM   1216  NZ  LYS A 221      -5.921  33.563 -60.969  1.00 58.78           N
ATOM   1217  N   THR A 222      -4.250  38.278 -55.576  1.00 44.17           N
ATOM   1218  CA  THR A 222      -4.628  38.889 -54.304  1.00 44.60           C
ATOM   1219  C   THR A 222      -5.840  38.257 -53.654  1.00 43.57           C
ATOM   1220  O   THR A 222      -6.921  38.268 -54.224  1.00 46.58           O
ATOM   1221  CB  THR A 222      -4.967  40.344 -54.478  1.00 45.90           C
ATOM   1222  OG1 THR A 222      -3.794  41.001 -54.939  1.00 46.74           O
ATOM   1223  CG2 THR A 222      -5.436  40.946 -53.123  1.00 47.50           C
ATOM   1224  N   VAL A 223      -5.641  37.780 -52.433  1.00 40.72           N
ATOM   1225  CA  VAL A 223      -6.621  37.039 -51.679  1.00 39.28           C
ATOM   1226  C   VAL A 223      -6.983  37.805 -50.401  1.00 41.03           C
ATOM   1227  O   VAL A 223      -6.121  38.079 -49.583  1.00 40.57           O
ATOM   1228  CB  VAL A 223      -5.992  35.698 -51.314  1.00 35.92           C
ATOM   1229  CG1 VAL A 223      -6.804  34.958 -50.248  1.00 35.34           C
ATOM   1230  CG2 VAL A 223      -5.827  34.900 -52.584  1.00 34.20           C
ATOM   1231  N   THR A 224      -8.247  38.154 -50.225  1.00 42.61           N
ATOM   1232  CA  THR A 224      -8.647  38.885 -49.025  1.00 44.35           C
ATOM   1233  C   THR A 224      -8.883  37.905 -47.870  1.00 43.00           C
ATOM   1234  O   THR A 224      -9.726  37.041 -47.987  1.00 44.17           O
ATOM   1235  CB  THR A 224      -9.916  39.701 -49.297  1.00 46.05           C
ATOM   1236  OG1 THR A 224      -9.690  40.511 -50.440  1.00 47.45           O
ATOM   1237  CG2 THR A 224     -10.240  40.601 -48.138  1.00 48.88           C
ATOM   1238  N   THR A 225      -8.137  38.044 -46.775  1.00 41.36           N
ATOM   1239  CA  THR A 225      -8.182  37.101 -45.657  1.00 40.35           C
ATOM   1240  C   THR A 225      -8.828  37.756 -44.436  1.00 41.67           C
ATOM   1241  O   THR A 225      -8.378  38.817 -43.999  1.00 44.75           O
ATOM   1242  CB  THR A 225      -6.761  36.634 -45.274  1.00 39.67           C
ATOM   1243  OG1 THR A 225      -6.118  36.043 -46.408  1.00 39.34           O
ATOM   1244  CG2 THR A 225      -6.787  35.596 -44.154  1.00 38.66           C
ATOM   1245  N   THR A 226      -9.891  37.156 -43.893  1.00 39.98           N
ATOM   1246  CA  THR A 226     -10.455  37.642 -42.644  1.00 39.72           C
ATOM   1247  C   THR A 226      -9.983  36.725 -41.513  1.00 38.08           C
ATOM   1248  O   THR A 226     -10.010  35.534 -41.652  1.00 34.83           O
ATOM   1249  CB  THR A 226     -11.976  37.679 -42.688  1.00 40.09           C
ATOM   1250  OG1 THR A 226     -12.401  38.495 -43.764  1.00 39.92           O
ATOM   1251  CG2 THR A 226     -12.544  38.260 -41.395  1.00 42.18           C
ATOM   1252  N   ILE A 227      -9.511  37.296 -40.417  1.00 39.83           N
ATOM   1253  CA  ILE A 227      -9.078  36.500 -39.274  1.00 41.89           C
ATOM   1254  C   ILE A 227      -9.911  36.928 -38.121  1.00 42.68           C
ATOM   1255  O   ILE A 227     -10.050  38.132 -37.906  1.00 44.96           O
ATOM   1256  CB  ILE A 227      -7.619  36.775 -38.827  1.00 44.47           C
ATOM   1257  CG1 ILE A 227      -6.657  36.700 -40.014  1.00 45.86           C
ATOM   1258  CG2 ILE A 227      -7.204  35.784 -37.742  1.00 43.94           C
ATOM   1259  CD1 ILE A 227      -6.594  35.317 -40.635  1.00 46.54           C
ATOM   1260  N   SER A 228     -10.457  35.983 -37.364  1.00 40.39           N
ATOM   1261  CA  SER A 228     -11.046  36.388 -36.111  1.00 41.52           C
ATOM   1262  C   SER A 228     -10.769  35.435 -34.982  1.00 39.35           C
ATOM   1263  O   SER A 228     -10.527  34.243 -35.179  1.00 36.07           O
ATOM   1264  CB  SER A 228     -12.528  36.738 -36.245  1.00 43.15           C
ATOM   1265  OG  SER A 228     -13.305  35.586 -36.283  1.00 44.96           O
ATOM   1266  N   SER A 229     -10.796  36.028 -33.794  1.00 40.35           N
ATOM   1267  CA  SER A 229     -10.264  35.439 -32.570  1.00 41.16           C
ATOM   1268  C   SER A 229     -11.332  35.588 -31.490  1.00 42.58           C
ATOM   1269  O   SER A 229     -11.919  36.656 -31.316  1.00 46.13           O
ATOM   1270  CB  SER A 229      -8.958  36.153 -32.165  1.00 41.48           C
ATOM   1271  OG  SER A 229      -8.428  35.677 -30.943  1.00 41.38           O
ATOM   1272  N   LYS A 230     -11.568  34.503 -30.777  1.00 42.14           N
ATOM   1273  CA  LYS A 230     -12.723  34.328 -29.911  1.00 44.34           C
ATOM   1274  C   LYS A 230     -12.207  33.547 -28.708  1.00 41.65           C
ATOM   1275  O   LYS A 230     -11.713  32.450 -28.882  1.00 39.46           O
ATOM   1276  CB  LYS A 230     -13.763  33.537 -30.720  1.00 46.75           C
ATOM   1277  CG  LYS A 230     -14.975  32.974 -29.978  1.00 51.65           C
ATOM   1278  CD  LYS A 230     -15.845  32.033 -30.828  1.00 53.57           C
ATOM   1279  CE  LYS A 230     -16.503  32.721 -32.054  1.00 55.33           C
ATOM   1280  NZ  LYS A 230     -17.527  33.757 -31.685  1.00 56.79           N
ATOM   1281  N   VAL A 231     -12.201  34.111 -27.506  1.00 42.49           N
ATOM   1282  CA  VAL A 231     -11.826  33.255 -26.362  1.00 43.03           C
ATOM   1283  C   VAL A 231     -13.088  32.622 -25.846  1.00 42.15           C
ATOM   1284  O   VAL A 231     -14.117  33.287 -25.792  1.00 42.31           O
ATOM   1285  CB  VAL A 231     -11.104  33.942 -25.159  1.00 43.45           C
ATOM   1286  CG1 VAL A 231      -9.898  34.747 -25.603  1.00 42.99           C
ATOM   1287  CG2 VAL A 231     -12.072  34.784 -24.385  1.00 46.68           C
ATOM   1288  N   VAL A 232     -12.982  31.346 -25.489  1.00 40.87           N
ATOM   1289  CA  VAL A 232     -14.049  30.633 -24.829  1.00 42.67           C
ATOM   1290  C   VAL A 232     -13.559  30.261 -23.444  1.00 43.90           C
ATOM   1291  O   VAL A 232     -12.784  29.342 -23.274  1.00 42.34           O
ATOM   1292  CB  VAL A 232     -14.452  29.367 -25.616  1.00 41.93           C
ATOM   1293  CG1 VAL A 232     -15.524  28.573 -24.872  1.00 42.78           C
ATOM   1294  CG2 VAL A 232     -14.926  29.754 -26.999  1.00 41.02           C
ATOM   1295  N   ASP A 233     -14.010  31.002 -22.457  1.00 48.73           N
ATOM   1296  CA  ASP A 233     -13.679  30.738 -21.073  1.00 52.27           C
ATOM   1297  C   ASP A 233     -14.113  29.300 -20.666  1.00 50.19           C
ATOM   1298  O   ASP A 233     -15.032  28.711 -21.227  1.00 47.31           O
ATOM   1299  CB  ASP A 233     -14.221  31.910 -20.257  1.00 58.22           C
ATOM   1300  CG  ASP A 233     -14.750  31.516 -18.955  1.00 67.79           C
ATOM   1301  OD1 ASP A 233     -15.903  31.898 -18.714  1.00 79.84           O
ATOM   1302  OD2 ASP A 233     -14.046  30.861 -18.148  1.00 74.32           O
ATOM   1303  N   SER A 234     -13.354  28.687 -19.772  1.00 51.22           N
ATOM   1304  CA  SER A 234     -13.716  27.362 -19.195  1.00 53.20           C
ATOM   1305  C   SER A 234     -15.100  27.312 -18.503  1.00 57.27           C
ATOM   1306  O   SER A 234     -15.737  26.256 -18.471  1.00 58.04           O
ATOM   1307  CB  SER A 234     -12.658  26.902 -18.180  1.00 51.53           C
ATOM   1308  OG  SER A 234     -12.599  27.793 -17.085  1.00 51.43           O
ATOM   1309  N   GLN A 235     -15.546  28.445 -17.950  1.00 60.47           N
ATOM   1310  CA  GLN A 235     -16.917  28.570 -17.405  1.00 62.13           C
ATOM   1311  C   GLN A 235     -17.995  28.679 -18.513  1.00 59.10           C
ATOM   1312  O   GLN A 235     -19.166  28.683 -18.213  1.00 60.69           O
ATOM   1313  CB  GLN A 235     -17.088  29.793 -16.475  1.00 67.65           C
ATOM   1314  CG  GLN A 235     -15.919  30.241 -15.607  1.00 72.05           C
ATOM   1315  CD  GLN A 235     -16.054  29.888 -14.130  1.00 77.23           C
ATOM   1316  OE1 GLN A 235     -17.108  30.065 -13.507  1.00 82.42           O
ATOM   1317  NE2 GLN A 235     -14.963  29.408 -13.555  1.00 79.87           N
ATOM   1318  N   ALA A 236     -17.624  28.803 -19.777  1.00 56.09           N
ATOM   1319  CA  ALA A 236     -18.587  29.229 -20.802  1.00 57.45           C
ATOM   1320  C   ALA A 236     -19.699  28.214 -21.011  1.00 57.37           C
ATOM   1321  O   ALA A 236     -19.417  27.045 -21.181  1.00 57.04           O
ATOM   1322  CB  ALA A 236     -17.869  29.470 -22.135  1.00 55.51           C
ATOM   1323  N   LYS A 237     -20.954  28.656 -21.039  1.00 59.36           N
ATOM   1324  CA  LYS A 237     -22.052  27.767 -21.439  1.00 60.78           C
ATOM   1325  C   LYS A 237     -21.759  27.210 -22.820  1.00 57.97           C
ATOM   1326  O   LYS A 237     -21.746  27.968 -23.785  1.00 57.29           O
ATOM   1327  CB  LYS A 237     -23.385  28.517 -21.498  1.00 65.42           C
ATOM   1328  CG  LYS A 237     -24.567  27.668 -21.945  1.00 68.69           C
ATOM   1329  CD  LYS A 237     -25.480  28.434 -22.890  1.00 73.22           C
ATOM   1330  CE  LYS A 237     -26.896  27.873 -22.889  1.00 78.07           C
ATOM   1331  NZ  LYS A 237     -27.700  28.318 -21.705  1.00 80.49           N
ATOM   1332  N   GLY A 238     -21.530  25.896 -22.902  1.00 54.86           N
ATOM   1333  CA  GLY A 238     -21.247  25.213 -24.161  1.00 51.83           C
ATOM   1334  C   GLY A 238     -19.881  24.548 -24.169  1.00 50.32           C
ATOM   1335  O   GLY A 238     -19.614  23.652 -24.978  1.00 47.97           O
ATOM   1336  N   ASN A 239     -19.004  24.972 -23.265  1.00 50.43           N
ATOM   1337  CA  ASN A 239     -17.652  24.451 -23.242  1.00 49.02           C
ATOM   1338  C   ASN A 239     -17.562  23.176 -22.389  1.00 52.74           C
ATOM   1339  O   ASN A 239     -17.401  23.235 -21.163  1.00 51.56           O
ATOM   1340  CB  ASN A 239     -16.708  25.533 -22.758  1.00 46.09           C
ATOM   1341  CG  ASN A 239     -15.249  25.138 -22.883  1.00 44.31           C
ATOM   1342  OD1 ASN A 239     -14.910  24.029 -23.324  1.00 41.10           O
ATOM   1343  ND2 ASN A 239     -14.366  26.050 -22.470  1.00 44.39           N
ATOM   1344  N   THR A 240     -17.668  22.026 -23.056  1.00 57.57           N
ATOM   1345  CA  THR A 240     -17.647  20.733 -22.374  1.00 62.61           C
ATOM   1346  C   THR A 240     -16.268  20.345 -21.914  1.00 59.14           C
ATOM   1347  O   THR A 240     -16.136  19.662 -20.913  1.00 58.34           O
ATOM   1348  CB  THR A 240     -18.079  19.581 -23.298  1.00 66.87           C
ATOM   1349  OG1 THR A 240     -19.255  19.963 -24.018  1.00 67.52           O
ATOM   1350  CG2 THR A 240     -18.323  18.260 -22.486  1.00 70.71           C
ATOM   1351  N   THR A 241     -15.254  20.764 -22.654  1.00 56.20           N
ATOM   1352  CA  THR A 241     -13.877  20.487 -22.288  1.00 56.93           C
ATOM   1353  C   THR A 241     -13.407  21.283 -21.089  1.00 58.47           C
ATOM   1354  O   THR A 241     -12.209  21.460 -20.953  1.00 61.28           O
ATOM   1355  CB  THR A 241     -12.896  20.844 -23.427  1.00 58.44           C
ATOM   1356  OG1 THR A 241     -12.859  22.270 -23.601  1.00 59.45           O
ATOM   1357  CG2 THR A 241     -13.257  20.152 -24.752  1.00 57.04           C
ATOM   1358  N   ARG A 242     -14.330  21.752 -20.246  1.00 60.35           N
ATOM   1359  CA  ARG A 242     -14.113  22.756 -19.188  1.00 61.95           C
ATOM   1360  C   ARG A 242     -12.717  23.414 -19.125  1.00 58.04           C
ATOM   1361  O   ARG A 242     -12.273  23.769 -18.040  1.00 58.28           O
ATOM   1362  CB  ARG A 242     -14.471  22.146 -17.802  1.00 68.64           C
ATOM   1363  CG  ARG A 242     -15.922  21.663 -17.605  1.00 74.90           C
ATOM   1364  CD  ARG A 242     -16.051  20.127 -17.771  1.00 82.80           C
ATOM   1365  NE  ARG A 242     -15.379  19.289 -16.741  1.00 84.55           N
ATOM   1366  CZ  ARG A 242     -14.967  18.024 -16.929  1.00 82.50           C
ATOM   1367  NH1 ARG A 242     -15.146  17.400 -18.094  1.00 78.84           N
ATOM   1368  NH2 ARG A 242     -14.364  17.367 -15.940  1.00 81.78           N
ATOM   1369  N   VAL A 243     -12.022  23.578 -20.254  1.00 55.01           N
ATOM   1370  CA  VAL A 243     -10.735  24.312 -20.290  1.00 54.65           C
ATOM   1371  C   VAL A 243     -10.890  25.571 -21.146  1.00 51.68           C
ATOM   1372  O   VAL A 243     -11.592  25.543 -22.149  1.00 52.22           O
ATOM   1373  CB  VAL A 243      -9.529  23.458 -20.815  1.00 54.64           C
ATOM   1374  CG1 VAL A 243      -9.587  23.169 -22.309  1.00 51.86           C
ATOM   1375  CG2 VAL A 243      -8.209  24.171 -20.518  1.00 57.55           C
ATOM   1376  N   SER A 244     -10.244  26.662 -20.746  1.00 47.92           N
ATOM   1377  CA  SER A 244     -10.236  27.870 -21.552  1.00 46.28           C
ATOM   1378  C   SER A 244      -9.489  27.604 -22.849  1.00 42.32           C
ATOM   1379  O   SER A 244      -8.483  26.877 -22.866  1.00 43.32           O
ATOM   1380  CB  SER A 244      -9.578  29.045 -20.815  1.00 47.09           C
ATOM   1381  OG  SER A 244     -10.355  29.438 -19.699  1.00 48.78           O
ATOM   1382  N   TYR A 245      -9.990  28.178 -23.935  1.00 38.48           N
ATOM   1383  CA  TYR A 245      -9.290  28.108 -25.189  1.00 35.28           C
ATOM   1384  C   TYR A 245      -9.577  29.341 -26.029  1.00 34.22           C
ATOM   1385  O   TYR A 245     -10.482  30.145 -25.766  1.00 33.28           O
ATOM   1386  CB  TYR A 245      -9.628  26.793 -25.938  1.00 34.78           C
ATOM   1387  CG  TYR A 245     -11.067  26.656 -26.421  1.00 35.04           C
ATOM   1388  CD1 TYR A 245     -11.437  27.166 -27.637  1.00 35.58           C
ATOM   1389  CD2 TYR A 245     -12.045  26.036 -25.648  1.00 35.11           C
ATOM   1390  CE1 TYR A 245     -12.743  27.064 -28.083  1.00 37.27           C
ATOM   1391  CE2 TYR A 245     -13.355  25.939 -26.073  1.00 35.98           C
ATOM   1392  CZ  TYR A 245     -13.702  26.437 -27.308  1.00 37.56           C
ATOM   1393  OH  TYR A 245     -14.996  26.349 -27.807  1.00 37.90           O
ATOM   1394  N   THR A 246      -8.759  29.479 -27.053  1.00 32.86           N
ATOM   1395  CA  THR A 246      -8.922  30.531 -28.010  1.00 33.38           C
ATOM   1396  C   THR A 246      -9.172  29.880 -29.361  1.00 32.18           C
ATOM   1397  O   THR A 246      -8.465  28.974 -29.728  1.00 29.37           O
ATOM   1398  CB  THR A 246      -7.678  31.415 -28.028  1.00 33.46           C
ATOM   1399  OG1 THR A 246      -7.585  32.105 -26.778  1.00 34.68           O
ATOM   1400  CG2 THR A 246      -7.744  32.432 -29.172  1.00 33.99           C
ATOM   1401  N   GLU A 247     -10.173  30.366 -30.089  1.00 33.74           N
ATOM   1402  CA  GLU A 247     -10.471  29.861 -31.416  1.00 34.90           C
ATOM   1403  C   GLU A 247     -10.132  30.851 -32.521  1.00 33.50           C
ATOM   1404  O   GLU A 247     -10.653  31.957 -32.538  1.00 34.99           O
ATOM   1405  CB  GLU A 247     -11.945  29.508 -31.520  1.00 39.23           C
ATOM   1406  CG  GLU A 247     -12.232  28.678 -32.760  1.00 42.83           C
ATOM   1407  CD  GLU A 247     -13.705  28.566 -33.087  1.00 46.95           C
ATOM   1408  OE1 GLU A 247     -14.066  27.531 -33.712  1.00 51.36           O
ATOM   1409  OE2 GLU A 247     -14.484  29.495 -32.751  1.00 47.69           O
ATOM   1410  N   ILE A 248      -9.282  30.447 -33.458  1.00 30.80           N
ATOM   1411  CA  ILE A 248      -8.933  31.304 -34.591  1.00 30.57           C
ATOM   1412  C   ILE A 248      -9.633  30.821 -35.871  1.00 30.08           C
ATOM   1413  O   ILE A 248      -9.429  29.688 -36.331  1.00 27.75           O
ATOM   1414  CB  ILE A 248      -7.412  31.299 -34.866  1.00 29.78           C
ATOM   1415  CG1 ILE A 248      -6.596  31.781 -33.667  1.00 30.17           C
ATOM   1416  CG2 ILE A 248      -7.115  32.168 -36.058  1.00 30.55           C
ATOM   1417  CD1 ILE A 248      -6.791  33.235 -33.285  1.00 32.15           C
ATOM   1418  N   THR A 249     -10.466  31.672 -36.447  1.00 30.88           N
ATOM   1419  CA  THR A 249     -11.033  31.348 -37.717  1.00 30.93           C
ATOM   1420  C   THR A 249     -10.308  32.099 -38.817  1.00 32.17           C
ATOM   1421  O   THR A 249     -10.010  33.259 -38.673  1.00 33.23           O
ATOM   1422  CB  THR A 249     -12.512  31.663 -37.721  1.00 32.43           C
ATOM   1423  OG1 THR A 249     -13.158  30.875 -36.713  1.00 33.68           O
ATOM   1424  CG2 THR A 249     -13.126  31.295 -39.053  1.00 32.52           C
ATOM   1425  N   ASN A 250     -10.001  31.426 -39.915  1.00 34.16           N
ATOM   1426  CA  ASN A 250      -9.545  32.115 -41.126  1.00 37.42           C
ATOM   1427  C   ASN A 250     -10.489  31.876 -42.325  1.00 36.64           C
ATOM   1428  O   ASN A 250     -10.856  30.742 -42.609  1.00 35.30           O
ATOM   1429  CB  ASN A 250      -8.134  31.678 -41.544  1.00 38.60           C
ATOM   1430  CG  ASN A 250      -7.128  31.687 -40.415  1.00 40.61           C
ATOM   1431  OD1 ASN A 250      -6.160  32.434 -40.453  1.00 41.50           O
ATOM   1432  ND2 ASN A 250      -7.300  30.794 -39.450  1.00 43.66           N
ATOM   1433  N   LYS A 251     -10.860  32.955 -43.012  1.00 36.92           N
ATOM   1434  CA  LYS A 251     -11.551  32.895 -44.307  1.00 36.99           C
ATOM   1435  C   LYS A 251     -10.678  33.504 -45.411  1.00 35.17           C
ATOM   1436  O   LYS A 251     -10.192  34.609 -45.277  1.00 36.02           O
ATOM   1437  CB  LYS A 251     -12.885  33.625 -44.240  1.00 39.72           C
ATOM   1438  CG  LYS A 251     -13.675  33.630 -45.556  1.00 41.67           C
ATOM   1439  CD  LYS A 251     -15.156  33.929 -45.235  1.00 44.61           C
ATOM   1440  CE  LYS A 251     -15.995  34.652 -46.269  1.00 46.63           C
ATOM   1441  NZ  LYS A 251     -15.890  33.958 -47.569  1.00 47.06           N
ATOM   1442  N   LEU A 252     -10.447  32.763 -46.479  1.00 33.81           N
ATOM   1443  CA  LEU A 252      -9.614  33.223 -47.585  1.00 34.11           C
ATOM   1444  C   LEU A 252     -10.606  33.374 -48.710  1.00 36.95           C
ATOM   1445  O   LEU A 252     -11.173  32.383 -49.189  1.00 38.98           O
ATOM   1446  CB  LEU A 252      -8.502  32.216 -47.931  1.00 31.35           C
ATOM   1447  CG  LEU A 252      -7.182  32.210 -47.105  1.00 30.93           C
ATOM   1448  CD1 LEU A 252      -7.420  32.417 -45.637  1.00 31.60           C
ATOM   1449  CD2 LEU A 252      -6.353  30.930 -47.260  1.00 29.24           C
ATOM   1450  N   ASP A 253     -10.847  34.619 -49.096  1.00 39.27           N
ATOM   1451  CA  ASP A 253     -11.813  34.956 -50.113  1.00 42.26           C
ATOM   1452  C   ASP A 253     -11.031  35.168 -51.386  1.00 42.94           C
ATOM   1453  O   ASP A 253     -10.161  36.034 -51.436  1.00 44.80           O
ATOM   1454  CB  ASP A 253     -12.507  36.258 -49.737  1.00 47.00           C
ATOM   1455  CG  ASP A 253     -13.931  36.333 -50.212  1.00 49.68           C
ATOM   1456  OD1 ASP A 253     -14.283  35.647 -51.193  1.00 52.65           O
ATOM   1457  OD2 ASP A 253     -14.690  37.107 -49.594  1.00 51.61           O
ATOM   1458  N   GLY A 254     -11.312  34.346 -52.396  1.00 42.97           N
ATOM   1459  CA  GLY A 254     -10.688  34.457 -53.716  1.00 41.15           C
ATOM   1460  C   GLY A 254      -9.455  33.625 -53.974  1.00 37.67           C
ATOM   1461  O   GLY A 254      -8.602  34.028 -54.721  1.00 39.09           O
ATOM   1462  N   VAL A 255      -9.345  32.450 -53.400  1.00 35.19           N
ATOM   1463  CA  VAL A 255      -8.132  31.657 -53.641  1.00 34.71           C
ATOM   1464  C   VAL A 255      -8.149  31.037 -55.031  1.00 34.17           C
ATOM   1465  O   VAL A 255      -9.171  30.490 -55.431  1.00 34.81           O
ATOM   1466  CB  VAL A 255      -7.988  30.487 -52.651  1.00 32.78           C
ATOM   1467  CG1 VAL A 255      -6.781  29.631 -53.007  1.00 31.08           C
ATOM   1468  CG2 VAL A 255      -7.885  31.011 -51.237  1.00 32.90           C
ATOM   1469  N   PRO A 256      -7.023  31.075 -55.744  1.00 33.46           N
ATOM   1470  CA  PRO A 256      -7.027  30.465 -57.051  1.00 34.49           C
ATOM   1471  C   PRO A 256      -7.316  28.988 -56.992  1.00 34.97           C
ATOM   1472  O   PRO A 256      -6.777  28.284 -56.169  1.00 32.43           O
ATOM   1473  CB  PRO A 256      -5.610  30.714 -57.549  1.00 34.40           C
ATOM   1474  CG  PRO A 256      -5.228  31.990 -56.909  1.00 35.17           C
ATOM   1475  CD  PRO A 256      -5.806  31.869 -55.527  1.00 34.68           C
ATOM   1476  N   ASP A 257      -8.190  28.553 -57.883  1.00 39.58           N
ATOM   1477  CA  ASP A 257      -8.612  27.176 -58.014  1.00 43.36           C
ATOM   1478  C   ASP A 257      -8.348  26.863 -59.475  1.00 43.77           C
ATOM   1479  O   ASP A 257      -9.262  26.918 -60.292  1.00 49.49           O
ATOM   1480  CB  ASP A 257     -10.125  27.030 -57.722  1.00 47.03           C
ATOM   1481  CG  ASP A 257     -10.657  25.588 -57.934  1.00 52.59           C
ATOM   1482  OD1 ASP A 257      -9.846  24.661 -58.183  1.00 58.67           O
ATOM   1483  OD2 ASP A 257     -11.892  25.367 -57.830  1.00 55.43           O
ATOM   1484  N   SER A 258      -7.107  26.559 -59.811  1.00 38.31           N
ATOM   1485  CA  SER A 258      -6.775  26.200 -61.162  1.00 36.07           C
ATOM   1486  C   SER A 258      -5.800  25.069 -61.037  1.00 35.85           C
ATOM   1487  O   SER A 258      -5.180  24.936 -59.996  1.00 36.87           O
ATOM   1488  CB  SER A 258      -6.137  27.395 -61.850  1.00 34.70           C
ATOM   1489  OG  SER A 258      -4.991  27.808 -61.155  1.00 31.44           O
ATOM   1490  N   ALA A 259      -5.671  24.246 -62.068  1.00 36.12           N
ATOM   1491  CA  ALA A 259      -4.653  23.210 -62.082  1.00 35.75           C
ATOM   1492  C   ALA A 259      -3.346  23.755 -61.530  1.00 36.86           C
ATOM   1493  O   ALA A 259      -2.729  23.142 -60.659  1.00 38.59           O
ATOM   1494  CB  ALA A 259      -4.431  22.686 -63.500  1.00 35.99           C
ATOM   1495  N   GLN A 260      -2.896  24.899 -62.015  1.00 37.54           N
ATOM   1496  CA  GLN A 260      -1.545  25.328 -61.633  1.00 38.98           C
ATOM   1497  C   GLN A 260      -1.389  25.584 -60.151  1.00 34.29           C
ATOM   1498  O   GLN A 260      -0.420  25.156 -59.535  1.00 34.90           O
ATOM   1499  CB  GLN A 260      -1.119  26.603 -62.352  1.00 43.36           C
ATOM   1500  CG  GLN A 260      -0.055  27.363 -61.587  1.00 46.32           C
ATOM   1501  CD  GLN A 260       0.819  28.117 -62.513  1.00 52.81           C
ATOM   1502  OE1 GLN A 260       1.184  27.603 -63.552  1.00 58.78           O
ATOM   1503  NE2 GLN A 260       1.166  29.337 -62.157  1.00 56.58           N
ATOM   1504  N   ALA A 261      -2.326  26.347 -59.612  1.00 31.61           N
ATOM   1505  CA  ALA A 261      -2.294  26.765 -58.218  1.00 29.62           C
ATOM   1506  C   ALA A 261      -2.416  25.598 -57.254  1.00 26.72           C
ATOM   1507  O   ALA A 261      -1.646  25.473 -56.356  1.00 24.39           O
ATOM   1508  CB  ALA A 261      -3.402  27.772 -57.952  1.00 30.19           C
ATOM   1509  N   LEU A 262      -3.379  24.737 -57.457  1.00 26.96           N
ATOM   1510  CA  LEU A 262      -3.459  23.572 -56.616  1.00 27.88           C
ATOM   1511  C   LEU A 262      -2.193  22.711 -56.669  1.00 27.79           C
ATOM   1512  O   LEU A 262      -1.827  22.089 -55.662  1.00 26.88           O
ATOM   1513  CB  LEU A 262      -4.638  22.713 -56.998  1.00 29.35           C
ATOM   1514  CG  LEU A 262      -5.984  23.404 -56.987  1.00 31.05           C
ATOM   1515  CD1 LEU A 262      -7.075  22.327 -56.884  1.00 32.46           C
ATOM   1516  CD2 LEU A 262      -6.069  24.400 -55.857  1.00 30.79           C
ATOM   1517  N   LEU A 263      -1.513  22.670 -57.810  1.00 27.84           N
ATOM   1518  CA  LEU A 263      -0.238  21.951 -57.872  1.00 27.73           C
ATOM   1519  C   LEU A 263       0.807  22.601 -56.993  1.00 28.38           C
ATOM   1520  O   LEU A 263       1.639  21.909 -56.409  1.00 29.78           O
ATOM   1521  CB  LEU A 263       0.294  21.815 -59.293  1.00 27.29           C
ATOM   1522  CG  LEU A 263      -0.534  20.834 -60.125  1.00 27.57           C
ATOM   1523  CD1 LEU A 263      -0.172  20.972 -61.596  1.00 28.12           C
ATOM   1524  CD2 LEU A 263      -0.387  19.388 -59.664  1.00 26.92           C
ATOM   1525  N   ALA A 264       0.783  23.919 -56.870  1.00 29.39           N
ATOM   1526  CA  ALA A 264       1.717  24.550 -55.935  1.00 29.93           C
ATOM   1527  C   ALA A 264       1.360  24.175 -54.490  1.00 29.54           C
ATOM   1528  O   ALA A 264       2.251  23.896 -53.667  1.00 30.22           O
ATOM   1529  CB  ALA A 264       1.753  26.049 -56.123  1.00 30.33           C
ATOM   1530  N   GLN A 265       0.063  24.156 -54.191  1.00 28.30           N
ATOM   1531  CA  GLN A 265      -0.381  23.763 -52.882  1.00 28.92           C
ATOM   1532  C   GLN A 265       0.012  22.318 -52.582  1.00 29.00           C
ATOM   1533  O   GLN A 265       0.506  22.012 -51.501  1.00 28.34           O
ATOM   1534  CB  GLN A 265      -1.882  23.930 -52.756  1.00 29.79           C
ATOM   1535  CG  GLN A 265      -2.362  25.364 -52.891  1.00 30.19           C
ATOM   1536  CD  GLN A 265      -1.828  26.303 -51.834  1.00 30.08           C
ATOM   1537  OE1 GLN A 265      -1.454  25.915 -50.710  1.00 31.70           O
ATOM   1538  NE2 GLN A 265      -1.821  27.561 -52.171  1.00 31.70           N
ATOM   1539  N   ALA A 266      -0.187  21.438 -53.553  1.00 28.64           N
ATOM   1540  CA  ALA A 266       0.253  20.056 -53.409  1.00 28.14           C
ATOM   1541  C   ALA A 266       1.752  20.008 -53.134  1.00 28.29           C
ATOM   1542  O   ALA A 266       2.249  19.193 -52.365  1.00 25.18           O
ATOM   1543  CB  ALA A 266      -0.040  19.295 -54.692  1.00 28.83           C
ATOM   1544  N   SER A 267       2.472  20.871 -53.838  1.00 30.02           N
ATOM   1545  CA  SER A 267       3.897  20.912 -53.714  1.00 30.25           C
ATOM   1546  C   SER A 267       4.246  21.338 -52.289  1.00 29.79           C
ATOM   1547  O   SER A 267       4.975  20.659 -51.629  1.00 32.07           O
ATOM   1548  CB  SER A 267       4.510  21.844 -54.745  1.00 29.93           C
ATOM   1549  OG  SER A 267       5.902  21.660 -54.695  1.00 31.88           O
ATOM   1550  N   THR A 268       3.690  22.439 -51.819  1.00 27.96           N
ATOM   1551  CA  THR A 268       3.967  22.922 -50.490  1.00 27.25           C
ATOM   1552  C   THR A 268       3.637  21.858 -49.407  1.00 27.71           C
ATOM   1553  O   THR A 268       4.407  21.657 -48.447  1.00 25.72           O
ATOM   1554  CB  THR A 268       3.186  24.233 -50.239  1.00 27.26           C
ATOM   1555  OG1 THR A 268       3.953  25.316 -50.735  1.00 27.92           O
ATOM   1556  CG2 THR A 268       2.945  24.490 -48.753  1.00 27.38           C
ATOM   1557  N   LEU A 269       2.472  21.218 -49.553  1.00 27.36           N
ATOM   1558  CA  LEU A 269       2.062  20.123 -48.683  1.00 26.53           C
ATOM   1559  C   LEU A 269       3.155  19.046 -48.594  1.00 26.96           C
ATOM   1560  O   LEU A 269       3.754  18.858 -47.542  1.00 25.58           O
ATOM   1561  CB  LEU A 269       0.768  19.511 -49.199  1.00 26.20           C
ATOM   1562  CG  LEU A 269       0.290  18.345 -48.368  1.00 28.41           C
ATOM   1563  CD1 LEU A 269      -0.023  18.852 -46.961  1.00 29.76           C
ATOM   1564  CD2 LEU A 269      -0.945  17.655 -48.961  1.00 28.75           C
ATOM   1565  N   ILE A 270       3.457  18.367 -49.700  1.00 28.73           N
ATOM   1566  CA  ILE A 270       4.376  17.237 -49.607  1.00 30.62           C
ATOM   1567  C   ILE A 270       5.754  17.720 -49.174  1.00 33.22           C
ATOM   1568  O   ILE A 270       6.455  16.996 -48.503  1.00 35.91           O
ATOM   1569  CB  ILE A 270       4.476  16.397 -50.891  1.00 30.53           C
ATOM   1570  CG1 ILE A 270       5.074  15.036 -50.593  1.00 33.14           C
ATOM   1571  CG2 ILE A 270       5.400  17.032 -51.896  1.00 32.77           C
ATOM   1572  CD1 ILE A 270       4.060  14.004 -50.110  1.00 34.15           C
ATOM   1573  N   ASN A 271       6.145  18.937 -49.556  1.00 34.61           N
ATOM   1574  CA  ASN A 271       7.503  19.412 -49.306  1.00 34.79           C
ATOM   1575  C   ASN A 271       7.714  20.036 -47.922  1.00 35.71           C
ATOM   1576  O   ASN A 271       8.832  20.042 -47.399  1.00 36.55           O
ATOM   1577  CB  ASN A 271       7.923  20.372 -50.385  1.00 35.18           C
ATOM   1578  CG  ASN A 271       8.216  19.674 -51.692  1.00 37.66           C
ATOM   1579  OD1 ASN A 271       9.094  18.822 -51.760  1.00 38.94           O
ATOM   1580  ND2 ASN A 271       7.498  20.052 -52.750  1.00 40.26           N
ATOM   1581  N   THR A 272       6.643  20.536 -47.321  1.00 34.57           N
ATOM   1582  CA  THR A 272       6.663  20.875 -45.898  1.00 32.87           C
ATOM   1583  C   THR A 272       6.836  19.605 -45.045  1.00 31.69           C
ATOM   1584  O   THR A 272       7.594  19.584 -44.071  1.00 31.09           O
ATOM   1585  CB  THR A 272       5.399  21.640 -45.500  1.00 32.93           C
ATOM   1586  OG1 THR A 272       5.415  22.930 -46.123  1.00 34.10           O
ATOM   1587  CG2 THR A 272       5.355  21.837 -44.012  1.00 34.34           C
ATOM   1588  N   ILE A 273       6.150  18.534 -45.432  1.00 30.88           N
ATOM   1589  CA  ILE A 273       6.341  17.238 -44.786  1.00 30.22           C
ATOM   1590  C   ILE A 273       7.795  16.762 -44.888  1.00 31.51           C
ATOM   1591  O   ILE A 273       8.499  16.701 -43.888  1.00 34.40           O
ATOM   1592  CB  ILE A 273       5.401  16.211 -45.389  1.00 29.03           C
ATOM   1593  CG1 ILE A 273       3.984  16.461 -44.859  1.00 28.22           C
ATOM   1594  CG2 ILE A 273       5.874  14.814 -45.061  1.00 30.17           C
ATOM   1595  CD1 ILE A 273       2.893  15.827 -45.676  1.00 27.53           C
ATOM   1596  N   ASN A 274       8.258  16.462 -46.101  1.00 31.09           N
ATOM   1597  CA  ASN A 274       9.655  16.070 -46.330  1.00 28.94           C
ATOM   1598  C   ASN A 274      10.629  16.900 -45.530  1.00 28.36           C
ATOM   1599  O   ASN A 274      11.518  16.357 -44.923  1.00 31.04           O
ATOM   1600  CB  ASN A 274      10.005  16.179 -47.802  1.00 27.97           C
ATOM   1601  CG  ASN A 274      11.190  15.316 -48.184  1.00 29.36           C
ATOM   1602  OD1 ASN A 274      11.214  14.116 -47.943  1.00 28.98           O
ATOM   1603  ND2 ASN A 274      12.146  15.913 -48.857  1.00 31.15           N
ATOM   1604  N   THR A 275      10.463  18.209 -45.501  1.00 26.93           N
ATOM   1605  CA  THR A 275      11.518  19.038 -44.961  1.00 28.11           C
ATOM   1606  C   THR A 275      11.440  19.047 -43.461  1.00 27.37           C
ATOM   1607  O   THR A 275      12.457  18.972 -42.804  1.00 29.25           O
ATOM   1608  CB  THR A 275      11.481  20.482 -45.508  1.00 29.44           C
ATOM   1609  OG1 THR A 275      11.582  20.469 -46.945  1.00 30.32           O
ATOM   1610  CG2 THR A 275      12.640  21.288 -44.987  1.00 31.36           C
ATOM   1611  N   ALA A 276      10.248  19.174 -42.903  1.00 26.07           N
ATOM   1612  CA  ALA A 276      10.099  19.170 -41.442  1.00 25.62           C
ATOM   1613  C   ALA A 276      10.458  17.814 -40.864  1.00 26.68           C
ATOM   1614  O   ALA A 276      11.110  17.721 -39.838  1.00 25.54           O
ATOM   1615  CB  ALA A 276       8.685  19.539 -41.075  1.00 24.56           C
ATOM   1616  N   CYS A 277      10.011  16.760 -41.549  1.00 28.98           N
ATOM   1617  CA  CYS A 277      10.395  15.372 -41.271  1.00 30.66           C
ATOM   1618  C   CYS A 277      10.198  14.997 -39.791  1.00 31.26           C
ATOM   1619  O   CYS A 277      11.151  14.690 -39.055  1.00 33.58           O
ATOM   1620  CB  CYS A 277      11.836  15.139 -41.695  1.00 32.72           C
ATOM   1621  SG  CYS A 277      12.264  13.418 -41.456  1.00 37.44           S
ATOM   1622  N   PRO A 278       8.959  15.091 -39.320  1.00 28.94           N
ATOM   1623  CA  PRO A 278       8.720  14.862 -37.901  1.00 28.26           C
ATOM   1624  C   PRO A 278       8.621  13.402 -37.593  1.00 28.15           C
ATOM   1625  O   PRO A 278       8.524  12.591 -38.508  1.00 28.88           O
ATOM   1626  CB  PRO A 278       7.342  15.455 -37.703  1.00 27.84           C
ATOM   1627  CG  PRO A 278       6.665  15.239 -39.024  1.00 26.80           C
ATOM   1628  CD  PRO A 278       7.756  15.580 -40.008  1.00 27.50           C
ATOM   1629  N   TYR A 279       8.598  13.082 -36.312  1.00 27.22           N
ATOM   1630  CA  TYR A 279       8.380  11.739 -35.866  1.00 27.22           C
ATOM   1631  C   TYR A 279       6.943  11.345 -36.071  1.00 26.47           C
ATOM   1632  O   TYR A 279       6.049  12.161 -35.897  1.00 25.43           O
ATOM   1633  CB  TYR A 279       8.694  11.668 -34.394  1.00 27.86           C
ATOM   1634  CG  TYR A 279       8.522  10.334 -33.758  1.00 28.17           C
ATOM   1635  CD1 TYR A 279       9.552   9.420 -33.746  1.00 30.32           C
ATOM   1636  CD2 TYR A 279       7.345  10.007 -33.115  1.00 28.09           C
ATOM   1637  CE1 TYR A 279       9.413   8.177 -33.117  1.00 31.76           C
ATOM   1638  CE2 TYR A 279       7.181   8.786 -32.487  1.00 30.01           C
ATOM   1639  CZ  TYR A 279       8.225   7.874 -32.486  1.00 31.43           C
ATOM   1640  OH  TYR A 279       8.064   6.688 -31.849  1.00 31.92           O
ATOM   1641  N   PHE A 280       6.729  10.076 -36.388  1.00 26.92           N
ATOM   1642  CA  PHE A 280       5.385   9.510 -36.469  1.00 27.37           C
ATOM   1643  C   PHE A 280       5.350   8.167 -35.733  1.00 28.82           C
ATOM   1644  O   PHE A 280       6.379   7.454 -35.634  1.00 28.38           O
ATOM   1645  CB  PHE A 280       4.951   9.299 -37.948  1.00 27.76           C
ATOM   1646  CG  PHE A 280       5.635   8.127 -38.644  1.00 28.89           C
ATOM   1647  CD1 PHE A 280       6.805   8.301 -39.387  1.00 29.42           C
ATOM   1648  CD2 PHE A 280       5.135   6.835 -38.522  1.00 30.71           C
ATOM   1649  CE1 PHE A 280       7.458   7.223 -39.977  1.00 29.91           C
ATOM   1650  CE2 PHE A 280       5.792   5.742 -39.117  1.00 31.63           C
ATOM   1651  CZ  PHE A 280       6.949   5.948 -39.847  1.00 31.13           C
ATOM   1652  N   SER A 281       4.180   7.813 -35.218  1.00 28.82           N
ATOM   1653  CA  SER A 281       3.926   6.422 -34.933  1.00 30.97           C
ATOM   1654  C   SER A 281       2.486   6.082 -35.277  1.00 29.39           C
ATOM   1655  O   SER A 281       1.538   6.775 -34.890  1.00 27.56           O
ATOM   1656  CB  SER A 281       4.333   6.025 -33.481  1.00 34.65           C
ATOM   1657  OG  SER A 281       3.278   6.106 -32.542  1.00 36.51           O
ATOM   1658  N   VAL A 282       2.352   4.987 -36.000  1.00 29.61           N
ATOM   1659  CA  VAL A 282       1.074   4.562 -36.544  1.00 31.02           C
ATOM   1660  C   VAL A 282       0.596   3.354 -35.773  1.00 33.60           C
ATOM   1661  O   VAL A 282       1.379   2.689 -35.097  1.00 33.01           O
ATOM   1662  CB  VAL A 282       1.160   4.163 -38.046  1.00 30.21           C
ATOM   1663  CG1 VAL A 282       1.633   5.328 -38.905  1.00 28.22           C
ATOM   1664  CG2 VAL A 282       2.086   2.982 -38.235  1.00 32.02           C
ATOM   1665  N   THR A 283      -0.699   3.086 -35.903  1.00 35.74           N
ATOM   1666  CA  THR A 283      -1.301   1.866 -35.369  1.00 38.81           C
ATOM   1667  C   THR A 283      -1.955   1.124 -36.523  1.00 41.08           C
ATOM   1668  O   THR A 283      -2.789   1.687 -37.223  1.00 45.47           O
ATOM   1669  CB  THR A 283      -2.368   2.137 -34.281  1.00 37.95           C
ATOM   1670  OG1 THR A 283      -2.882   0.894 -33.796  1.00 38.20           O
ATOM   1671  CG2 THR A 283      -3.553   2.968 -34.800  1.00 36.86           C
ATOM   1672  N   ASN A 284      -1.557  -0.118 -36.738  1.00 41.68           N
ATOM   1673  CA  ASN A 284      -2.244  -0.982 -37.678  1.00 42.50           C
ATOM   1674  C   ASN A 284      -3.629  -1.432 -37.251  1.00 43.36           C
ATOM   1675  O   ASN A 284      -3.912  -1.580 -36.081  1.00 43.73           O
ATOM   1676  CB  ASN A 284      -1.397  -2.226 -37.936  1.00 43.61           C
ATOM   1677  CG  ASN A 284      -0.253  -1.925 -38.844  1.00 41.89           C
ATOM   1678  OD1 ASN A 284      -0.474  -1.510 -39.983  1.00 43.35           O
ATOM   1679  ND2 ASN A 284       0.956  -2.062 -38.351  1.00 40.31           N
ATOM   1680  N   LYS A 285      -4.463  -1.693 -38.246  1.00 45.39           N
ATOM   1681  CA  LYS A 285      -5.777  -2.310 -38.056  1.00 47.34           C
ATOM   1682  C   LYS A 285      -5.539  -3.791 -37.783  1.00 45.98           C
ATOM   1683  O   LYS A 285      -4.470  -4.305 -38.117  1.00 45.69           O
ATOM   1684  CB  LYS A 285      -6.627  -2.137 -39.332  1.00 49.51           C
ATOM   1685  CG  LYS A 285      -6.661  -0.716 -39.887  1.00 48.82           C
ATOM   1686  CD  LYS A 285      -7.776   0.151 -39.343  1.00 50.90           C
ATOM   1687  CE  LYS A 285      -7.241   1.543 -39.122  1.00 54.24           C
ATOM   1688  NZ  LYS A 285      -8.287   2.583 -39.207  1.00 56.39           N
ATOM   1689  N   SER A 286      -6.518  -4.474 -37.207  1.00 45.20           N
ATOM   1690  CA  SER A 286      -6.352  -5.895 -36.899  1.00 47.09           C
ATOM   1691  C   SER A 286      -6.301  -6.753 -38.153  1.00 48.17           C
ATOM   1692  O   SER A 286      -5.617  -7.769 -38.185  1.00 50.22           O
ATOM   1693  CB  SER A 286      -7.488  -6.409 -36.035  1.00 48.36           C
ATOM   1694  OG  SER A 286      -7.685  -5.573 -34.936  1.00 48.12           O
ATOM   1695  N   GLY A 287      -7.050  -6.358 -39.176  1.00 47.11           N
ATOM   1696  CA  GLY A 287      -7.094  -7.117 -40.405  1.00 47.56           C
ATOM   1697  C   GLY A 287      -6.513  -6.281 -41.497  1.00 45.89           C
ATOM   1698  O   GLY A 287      -6.322  -5.080 -41.338  1.00 44.92           O
ATOM   1699  N   GLY A 288      -6.216  -6.913 -42.614  1.00 46.90           N
ATOM   1700  CA  GLY A 288      -5.826  -6.174 -43.816  1.00 45.98           C
ATOM   1701  C   GLY A 288      -4.398  -5.666 -43.839  1.00 44.02           C
ATOM   1702  O   GLY A 288      -3.596  -6.002 -42.987  1.00 43.66           O
ATOM   1703  N   PRO A 289      -4.081  -4.850 -44.836  1.00 42.74           N
ATOM   1704  CA  PRO A 289      -2.706  -4.472 -45.051  1.00 42.63           C
ATOM   1705  C   PRO A 289      -2.100  -3.852 -43.788  1.00 43.20           C
ATOM   1706  O   PRO A 289      -2.763  -3.093 -43.063  1.00 40.46           O
ATOM   1707  CB  PRO A 289      -2.779  -3.445 -46.191  1.00 40.91           C
ATOM   1708  CG  PRO A 289      -4.141  -3.545 -46.782  1.00 40.62           C
ATOM   1709  CD  PRO A 289      -5.020  -4.184 -45.755  1.00 41.84           C
ATOM   1710  N   GLN A 290      -0.830  -4.191 -43.566  1.00 46.22           N
ATOM   1711  CA  GLN A 290      -0.059  -3.781 -42.412  1.00 47.29           C
ATOM   1712  C   GLN A 290       1.060  -2.869 -42.886  1.00 48.46           C
ATOM   1713  O   GLN A 290       1.614  -3.061 -43.956  1.00 49.76           O
ATOM   1714  CB  GLN A 290       0.538  -5.011 -41.719  1.00 50.00           C
ATOM   1715  CG  GLN A 290      -0.489  -6.055 -41.295  1.00 52.18           C
ATOM   1716  CD  GLN A 290      -1.402  -5.584 -40.168  1.00 52.92           C
ATOM   1717  OE1 GLN A 290      -2.621  -5.470 -40.337  1.00 53.77           O
ATOM   1718  NE2 GLN A 290      -0.822  -5.317 -39.014  1.00 53.36           N
ATOM   1719  N   MET A 291       1.377  -1.876 -42.070  1.00 50.93           N
ATOM   1720  CA  MET A 291       2.471  -0.954 -42.285  1.00 51.46           C
ATOM   1721  C   MET A 291       3.561  -1.294 -41.256  1.00 54.05           C
ATOM   1722  O   MET A 291       3.297  -1.284 -40.072  1.00 56.69           O
ATOM   1723  CB  MET A 291       1.923   0.453 -42.049  1.00 50.61           C
ATOM   1724  CG  MET A 291       2.880   1.596 -42.354  1.00 49.95           C
ATOM   1725  SD  MET A 291       2.013   2.902 -43.255  1.00 48.42           S
ATOM   1726  CE  MET A 291       0.663   3.305 -42.137  1.00 48.61           C
ATOM   1727  N   GLU A 292       4.766  -1.627 -41.701  1.00 57.48           N
ATOM   1728  CA  GLU A 292       5.879  -1.975 -40.800  1.00 60.83           C
ATOM   1729  C   GLU A 292       7.170  -1.385 -41.414  1.00 62.65           C
ATOM   1730  O   GLU A 292       7.335  -1.436 -42.630  1.00 61.67           O
ATOM   1731  CB  GLU A 292       5.958  -3.505 -40.637  1.00 65.39           C
ATOM   1732  CG  GLU A 292       6.714  -4.041 -39.404  1.00 68.82           C
ATOM   1733  CD  GLU A 292       5.879  -4.121 -38.113  1.00 70.22           C
ATOM   1734  OE1 GLU A 292       6.490  -4.297 -37.034  1.00 74.69           O
ATOM   1735  OE2 GLU A 292       4.625  -3.998 -38.143  1.00 67.90           O
ATOM   1736  N   PRO A 293       8.060  -0.765 -40.598  1.00 65.27           N
ATOM   1737  CA  PRO A 293       7.917  -0.465 -39.163  1.00 62.73           C
ATOM   1738  C   PRO A 293       6.870   0.595 -38.896  1.00 53.17           C
ATOM   1739  O   PRO A 293       6.421   1.276 -39.838  1.00 49.06           O
ATOM   1740  CB  PRO A 293       9.324   0.015 -38.741  1.00 65.24           C
ATOM   1741  CG  PRO A 293       9.965   0.485 -39.995  1.00 65.72           C
ATOM   1742  CD  PRO A 293       9.407  -0.398 -41.087  1.00 68.05           C
ATOM   1743  N   THR A 294       6.498   0.707 -37.621  1.00 47.90           N
ATOM   1744  CA  THR A 294       5.322   1.477 -37.198  1.00 46.09           C
ATOM   1745  C   THR A 294       5.688   2.830 -36.610  1.00 44.87           C
ATOM   1746  O   THR A 294       4.866   3.474 -35.986  1.00 47.13           O
ATOM   1747  CB  THR A 294       4.522   0.764 -36.096  1.00 46.11           C
ATOM   1748  OG1 THR A 294       5.429   0.153 -35.171  1.00 49.25           O
ATOM   1749  CG2 THR A 294       3.601  -0.259 -36.675  1.00 46.44           C
ATOM   1750  N   ARG A 295       6.920   3.265 -36.814  1.00 43.56           N
ATOM   1751  CA  ARG A 295       7.509   4.292 -35.986  1.00 40.64           C
ATOM   1752  C   ARG A 295       8.756   4.784 -36.722  1.00 39.08           C
ATOM   1753  O   ARG A 295       9.528   3.979 -37.227  1.00 38.81           O
ATOM   1754  CB  ARG A 295       7.877   3.617 -34.672  1.00 42.75           C
ATOM   1755  CG  ARG A 295       8.181   4.497 -33.497  1.00 43.15           C
ATOM   1756  CD  ARG A 295       8.021   3.729 -32.185  1.00 43.50           C
ATOM   1757  NE  ARG A 295       8.914   2.576 -32.039  1.00 45.75           N
ATOM   1758  CZ  ARG A 295      10.203   2.629 -31.703  1.00 46.16           C
ATOM   1759  NH1 ARG A 295      10.797   3.799 -31.505  1.00 45.34           N
ATOM   1760  NH2 ARG A 295      10.903   1.497 -31.569  1.00 47.05           N
ATOM   1761  N   GLY A 296       8.939   6.088 -36.827  1.00 37.23           N
ATOM   1762  CA  GLY A 296      10.133   6.639 -37.466  1.00 35.78           C
ATOM   1763  C   GLY A 296       9.908   8.079 -37.877  1.00 34.47           C
ATOM   1764  O   GLY A 296       9.227   8.842 -37.199  1.00 33.90           O
ATOM   1765  N   LYS A 297      10.427   8.444 -39.031  1.00 34.56           N
ATOM   1766  CA  LYS A 297      10.413   9.814 -39.451  1.00 34.34           C
ATOM   1767  C   LYS A 297       9.719   9.904 -40.782  1.00 34.76           C
ATOM   1768  O   LYS A 297       9.892   9.038 -41.637  1.00 34.96           O
ATOM   1769  CB  LYS A 297      11.851  10.396 -39.502  1.00 36.51           C
ATOM   1770  CG  LYS A 297      12.910   9.491 -40.111  1.00 37.92           C
ATOM   1771  CD  LYS A 297      14.178  10.247 -40.474  1.00 39.12           C
ATOM   1772  CE  LYS A 297      15.020   9.498 -41.510  1.00 39.60           C
ATOM   1773  NZ  LYS A 297      16.440   9.935 -41.583  1.00 40.15           N
ATOM   1774  N   LEU A 298       8.969  10.989 -40.978  1.00 34.87           N
ATOM   1775  CA  LEU A 298       8.040  11.094 -42.107  1.00 34.48           C
ATOM   1776  C   LEU A 298       8.764  11.110 -43.456  1.00 35.62           C
ATOM   1777  O   LEU A 298       8.319  10.476 -44.428  1.00 36.81           O
ATOM   1778  CB  LEU A 298       7.166  12.322 -41.940  1.00 33.70           C
ATOM   1779  CG  LEU A 298       5.646  12.118 -42.009  1.00 34.96           C
ATOM   1780  CD1 LEU A 298       5.143  10.897 -41.259  1.00 35.19           C
ATOM   1781  CD2 LEU A 298       4.930  13.351 -41.463  1.00 34.81           C
ATOM   1782  N   CYS A 299       9.913  11.777 -43.493  1.00 36.14           N
ATOM   1783  CA  CYS A 299      10.758  11.803 -44.684  1.00 36.42           C
ATOM   1784  C   CYS A 299      11.419  10.422 -44.992  1.00 38.49           C
ATOM   1785  O   CYS A 299      11.993  10.218 -46.075  1.00 40.91           O
ATOM   1786  CB  CYS A 299      11.791  12.931 -44.560  1.00 35.77           C
ATOM   1787  SG  CYS A 299      13.070  12.727 -43.294  1.00 41.15           S
ATOM   1788  N   GLY A 300      11.337   9.475 -44.054  1.00 37.42           N
ATOM   1789  CA  GLY A 300      11.764   8.100 -44.308  1.00 36.49           C
ATOM   1790  C   GLY A 300      10.925   7.359 -45.341  1.00 36.91           C
ATOM   1791  O   GLY A 300      11.348   6.337 -45.844  1.00 35.56           O
ATOM   1792  N   PHE A 301       9.741   7.879 -45.680  1.00 37.37           N
ATOM   1793  CA  PHE A 301       8.949   7.357 -46.801  1.00 37.13           C
ATOM   1794  C   PHE A 301       9.493   7.897 -48.151  1.00 36.58           C
ATOM   1795  O   PHE A 301       8.792   8.503 -48.956  1.00 33.60           O
ATOM   1796  CB  PHE A 301       7.467   7.706 -46.611  1.00 38.12           C
ATOM   1797  CG  PHE A 301       6.754   6.899 -45.521  1.00 39.14           C
ATOM   1798  CD1 PHE A 301       6.203   5.672 -45.797  1.00 40.56           C
ATOM   1799  CD2 PHE A 301       6.582   7.409 -44.249  1.00 38.57           C
ATOM   1800  CE1 PHE A 301       5.544   4.955 -44.818  1.00 40.90           C
ATOM   1801  CE2 PHE A 301       5.920   6.699 -43.266  1.00 39.05           C
ATOM   1802  CZ  PHE A 301       5.402   5.468 -43.548  1.00 39.88           C
ATOM   1803  N   THR A 302      10.759   7.607 -48.406  1.00 38.91           N
ATOM   1804  CA  THR A 302      11.512   8.228 -49.499  1.00 40.52           C
ATOM   1805  C   THR A 302      10.955   7.939 -50.886  1.00 40.82           C
ATOM   1806  O   THR A 302      11.028   8.794 -51.776  1.00 40.37           O
ATOM   1807  CB  THR A 302      12.981   7.767 -49.498  1.00 42.10           C
ATOM   1808  OG1 THR A 302      13.023   6.338 -49.561  1.00 45.17           O
ATOM   1809  CG2 THR A 302      13.692   8.249 -48.237  1.00 42.75           C
ATOM   1810  N   GLU A 303      10.446   6.724 -51.073  1.00 41.64           N
ATOM   1811  CA  GLU A 303       9.905   6.306 -52.365  1.00 41.32           C
ATOM   1812  C   GLU A 303       8.548   6.939 -52.615  1.00 38.56           C
ATOM   1813  O   GLU A 303       8.308   7.435 -53.694  1.00 38.18           O
ATOM   1814  CB  GLU A 303       9.789   4.795 -52.450  1.00 43.66           C
ATOM   1815  CG  GLU A 303      11.088   4.068 -52.742  1.00 47.54           C
ATOM   1816  CD  GLU A 303      10.843   2.606 -53.114  1.00 52.66           C
ATOM   1817  OE1 GLU A 303      10.269   1.840 -52.293  1.00 55.46           O
ATOM   1818  OE2 GLU A 303      11.208   2.213 -54.242  1.00 55.17           O
ATOM   1819  N   GLU A 304       7.676   6.953 -51.612  1.00 37.87           N
ATOM   1820  CA  GLU A 304       6.359   7.607 -51.741  1.00 36.38           C
ATOM   1821  C   GLU A 304       6.509   9.086 -52.046  1.00 33.17           C
ATOM   1822  O   GLU A 304       5.869   9.625 -52.952  1.00 30.51           O
ATOM   1823  CB  GLU A 304       5.539   7.479 -50.453  1.00 36.64           C
ATOM   1824  CG  GLU A 304       5.064   6.066 -50.137  1.00 38.42           C
ATOM   1825  CD  GLU A 304       6.136   5.149 -49.540  1.00 40.17           C
ATOM   1826  OE1 GLU A 304       7.288   5.592 -49.287  1.00 39.82           O
ATOM   1827  OE2 GLU A 304       5.809   3.958 -49.326  1.00 43.09           O
ATOM   1828  N   ILE A 305       7.395   9.717 -51.290  1.00 32.73           N
ATOM   1829  CA  ILE A 305       7.630  11.141 -51.412  1.00 32.24           C
ATOM   1830  C   ILE A 305       8.239  11.469 -52.775  1.00 33.60           C
ATOM   1831  O   ILE A 305       7.755  12.362 -53.485  1.00 33.87           O
ATOM   1832  CB  ILE A 305       8.458  11.646 -50.212  1.00 32.74           C
ATOM   1833  CG1 ILE A 305       7.577  11.570 -48.930  1.00 32.48           C
ATOM   1834  CG2 ILE A 305       8.945  13.068 -50.431  1.00 31.92           C
ATOM   1835  CD1 ILE A 305       8.302  11.793 -47.623  1.00 32.22           C
ATOM   1836  N   SER A 306       9.258  10.722 -53.176  1.00 35.64           N
ATOM   1837  CA  SER A 306       9.812  10.876 -54.524  1.00 36.37           C
ATOM   1838  C   SER A 306       8.785  10.783 -55.660  1.00 36.31           C
ATOM   1839  O   SER A 306       8.766  11.639 -56.554  1.00 37.59           O
ATOM   1840  CB  SER A 306      10.907   9.865 -54.770  1.00 37.81           C
ATOM   1841  OG  SER A 306      12.149  10.484 -54.538  1.00 40.20           O
ATOM   1842  N   ALA A 307       7.946   9.748 -55.619  1.00 35.01           N
ATOM   1843  CA  ALA A 307       6.940   9.513 -56.647  1.00 33.66           C
ATOM   1844  C   ALA A 307       5.932  10.650 -56.670  1.00 33.18           C
ATOM   1845  O   ALA A 307       5.560  11.150 -57.735  1.00 30.97           O
ATOM   1846  CB  ALA A 307       6.242   8.195 -56.388  1.00 33.25           C
ATOM   1847  N   ILE A 308       5.505  11.068 -55.479  1.00 33.97           N
ATOM   1848  CA  ILE A 308       4.548  12.160 -55.355  1.00 34.08           C
ATOM   1849  C   ILE A 308       5.171  13.439 -55.875  1.00 33.98           C
ATOM   1850  O   ILE A 308       4.539  14.151 -56.634  1.00 30.93           O
ATOM   1851  CB  ILE A 308       4.030  12.277 -53.914  1.00 34.82           C
ATOM   1852  CG1 ILE A 308       3.113  11.079 -53.631  1.00 36.77           C
ATOM   1853  CG2 ILE A 308       3.256  13.563 -53.687  1.00 34.61           C
ATOM   1854  CD1 ILE A 308       2.811  10.840 -52.166  1.00 36.98           C
ATOM   1855  N   GLN A 309       6.428  13.694 -55.519  1.00 37.80           N
ATOM   1856  CA  GLN A 309       7.180  14.833 -56.089  1.00 41.33           C
ATOM   1857  C   GLN A 309       7.228  14.804 -57.620  1.00 41.38           C
ATOM   1858  O   GLN A 309       6.990  15.819 -58.275  1.00 41.15           O
ATOM   1859  CB  GLN A 309       8.619  14.852 -55.566  1.00 44.98           C
ATOM   1860  CG  GLN A 309       8.860  15.773 -54.373  1.00 47.40           C
ATOM   1861  CD  GLN A 309      10.125  15.421 -53.594  1.00 51.00           C
ATOM   1862  OE1 GLN A 309      10.949  14.588 -54.028  1.00 54.14           O
ATOM   1863  NE2 GLN A 309      10.283  16.045 -52.425  1.00 49.28           N
ATOM   1864  N   LYS A 310       7.527  13.629 -58.158  1.00 40.04           N
ATOM   1865  CA  LYS A 310       7.694  13.420 -59.572  1.00 40.63           C
ATOM   1866  C   LYS A 310       6.385  13.595 -60.315  1.00 39.04           C
ATOM   1867  O   LYS A 310       6.386  14.067 -61.445  1.00 43.98           O
ATOM   1868  CB  LYS A 310       8.220  12.011 -59.778  1.00 46.98           C
ATOM   1869  CG  LYS A 310       8.674  11.621 -61.175  1.00 54.20           C
ATOM   1870  CD  LYS A 310       9.123  10.153 -61.148  1.00 61.66           C
ATOM   1871  CE  LYS A 310       9.541   9.592 -62.507  1.00 66.64           C
ATOM   1872  NZ  LYS A 310      11.012   9.731 -62.755  1.00 70.60           N
ATOM   1873  N   MET A 311       5.260  13.189 -59.728  1.00 35.89           N
ATOM   1874  CA  MET A 311       3.952  13.366 -60.387  1.00 33.53           C
ATOM   1875  C   MET A 311       3.524  14.819 -60.363  1.00 31.09           C
ATOM   1876  O   MET A 311       2.808  15.267 -61.246  1.00 29.74           O
ATOM   1877  CB  MET A 311       2.860  12.495 -59.747  1.00 34.39           C
ATOM   1878  CG  MET A 311       2.903  11.005 -60.129  1.00 35.99           C
ATOM   1879  SD  MET A 311       1.636   9.973 -59.324  1.00 34.42           S
ATOM   1880  CE  MET A 311       2.316  10.021 -57.673  1.00 33.50           C
ATOM   1881  N   ILE A 312       3.964  15.568 -59.355  1.00 30.16           N
ATOM   1882  CA  ILE A 312       3.641  17.010 -59.271  1.00 29.69           C
ATOM   1883  C   ILE A 312       4.465  17.785 -60.310  1.00 29.47           C
ATOM   1884  O   ILE A 312       3.959  18.655 -61.033  1.00 29.45           O
ATOM   1885  CB  ILE A 312       3.864  17.558 -57.845  1.00 28.42           C
ATOM   1886  CG1 ILE A 312       2.721  17.082 -56.951  1.00 28.16           C
ATOM   1887  CG2 ILE A 312       3.930  19.079 -57.845  1.00 28.08           C
ATOM   1888  CD1 ILE A 312       3.066  17.007 -55.481  1.00 28.00           C
ATOM   1889  N   THR A 313       5.729  17.444 -60.397  1.00 29.19           N
ATOM   1890  CA  THR A 313       6.556  17.971 -61.444  1.00 32.03           C
ATOM   1891  C   THR A 313       6.015  17.684 -62.821  1.00 32.23           C
ATOM   1892  O   THR A 313       5.895  18.575 -63.646  1.00 32.18           O
ATOM   1893  CB  THR A 313       7.931  17.359 -61.338  1.00 34.15           C
ATOM   1894  OG1 THR A 313       8.585  18.003 -60.242  1.00 36.28           O
ATOM   1895  CG2 THR A 313       8.722  17.570 -62.604  1.00 36.14           C
ATOM   1896  N   ASP A 314       5.679  16.436 -63.067  1.00 32.77           N
ATOM   1897  CA  ASP A 314       5.135  16.067 -64.357  1.00 34.71           C
ATOM   1898  C   ASP A 314       3.837  16.815 -64.665  1.00 32.96           C
ATOM   1899  O   ASP A 314       3.682  17.357 -65.743  1.00 33.18           O
ATOM   1900  CB  ASP A 314       4.934  14.549 -64.439  1.00 37.30           C
ATOM   1901  CG  ASP A 314       6.262  13.781 -64.583  1.00 39.69           C
ATOM   1902  OD1 ASP A 314       7.350  14.344 -64.312  1.00 42.34           O
ATOM   1903  OD2 ASP A 314       6.208  12.610 -64.978  1.00 41.24           O
ATOM   1904  N   ALA A 315       2.912  16.856 -63.719  1.00 32.16           N
ATOM   1905  CA  ALA A 315       1.678  17.628 -63.892  1.00 31.00           C
ATOM   1906  C   ALA A 315       1.952  19.111 -64.131  1.00 31.14           C
ATOM   1907  O   ALA A 315       1.184  19.772 -64.826  1.00 29.23           O
ATOM   1908  CB  ALA A 315       0.797  17.471 -62.675  1.00 30.40           C
ATOM   1909  N   GLN A 316       3.021  19.638 -63.516  1.00 32.38           N
ATOM   1910  CA  GLN A 316       3.414  21.053 -63.698  1.00 33.17           C
ATOM   1911  C   GLN A 316       3.910  21.290 -65.100  1.00 34.57           C
ATOM   1912  O   GLN A 316       3.524  22.237 -65.734  1.00 33.69           O
ATOM   1913  CB  GLN A 316       4.450  21.500 -62.642  1.00 33.23           C
ATOM   1914  CG  GLN A 316       3.823  21.699 -61.261  1.00 31.87           C
ATOM   1915  CD  GLN A 316       4.792  22.130 -60.160  1.00 32.04           C
ATOM   1916  OE1 GLN A 316       5.884  21.566 -59.963  1.00 32.16           O
ATOM   1917  NE2 GLN A 316       4.355  23.094 -59.385  1.00 32.07           N
ATOM   1918  N   GLU A 317       4.737  20.371 -65.582  1.00 39.07           N
ATOM   1919  CA  GLU A 317       5.248  20.344 -66.964  1.00 42.09           C
ATOM   1920  C   GLU A 317       4.117  20.230 -67.977  1.00 41.17           C
ATOM   1921  O   GLU A 317       4.167  20.784 -69.083  1.00 44.54           O
ATOM   1922  CB  GLU A 317       6.163  19.130 -67.094  1.00 45.88           C
ATOM   1923  CG  GLU A 317       7.133  19.112 -68.261  1.00 52.60           C
ATOM   1924  CD  GLU A 317       8.381  18.276 -67.946  1.00 57.71           C
ATOM   1925  OE1 GLU A 317       9.050  17.827 -68.927  1.00 61.93           O
ATOM   1926  OE2 GLU A 317       8.696  18.098 -66.720  1.00 54.41           O
ATOM   1927  N   LEU A 318       3.108  19.486 -67.572  1.00 38.83           N
ATOM   1928  CA  LEU A 318       1.876  19.302 -68.311  1.00 39.98           C
ATOM   1929  C   LEU A 318       1.066  20.621 -68.416  1.00 40.15           C
ATOM   1930  O   LEU A 318       0.494  20.947 -69.457  1.00 41.00           O
ATOM   1931  CB  LEU A 318       1.130  18.174 -67.596  1.00 39.98           C
ATOM   1932  CG  LEU A 318      -0.156  17.444 -67.941  1.00 40.56           C
ATOM   1933  CD1 LEU A 318      -0.289  17.193 -69.408  1.00 41.87           C
ATOM   1934  CD2 LEU A 318      -0.168  16.113 -67.190  1.00 40.69           C
ATOM   1935  N   VAL A 319       1.040  21.402 -67.348  1.00 41.14           N
ATOM   1936  CA  VAL A 319       0.326  22.688 -67.358  1.00 40.41           C
ATOM   1937  C   VAL A 319       1.023  23.691 -68.281  1.00 41.40           C
ATOM   1938  O   VAL A 319       0.362  24.444 -68.984  1.00 43.29           O
ATOM   1939  CB  VAL A 319       0.113  23.241 -65.912  1.00 38.81           C
ATOM   1940  CG1 VAL A 319      -0.350  24.689 -65.916  1.00 38.38           C
ATOM   1941  CG2 VAL A 319      -0.914  22.384 -65.157  1.00 38.25           C
ATOM   1942  N   ASN A 320       2.349  23.694 -68.305  1.00 40.79           N
ATOM   1943  CA  ASN A 320       3.068  24.573 -69.206  1.00 40.55           C
ATOM   1944  C   ASN A 320       2.756  24.317 -70.651  1.00 42.44           C
ATOM   1945  O   ASN A 320       2.740  25.258 -71.447  1.00 44.74           O
ATOM   1946  CB  ASN A 320       4.556  24.394 -69.052  1.00 41.91           C
ATOM   1947  CG  ASN A 320       5.041  24.904 -67.750  1.00 43.16           C
ATOM   1948  OD1 ASN A 320       4.339  25.660 -67.091  1.00 43.31           O
ATOM   1949  ND2 ASN A 320       6.230  24.485 -67.343  1.00 45.98           N
ATOM   1950  N   GLN A 321       2.548  23.049 -71.015  1.00 40.49           N
ATOM   1951  CA  GLN A 321       2.230  22.712 -72.405  1.00 39.16           C
ATOM   1952  C   GLN A 321       0.891  23.324 -72.812  1.00 37.55           C
ATOM   1953  O   GLN A 321       0.688  23.593 -73.981  1.00 39.49           O
ATOM   1954  CB  GLN A 321       2.227  21.200 -72.620  1.00 38.68           C
ATOM   1955  CG  GLN A 321       3.557  20.550 -72.301  1.00 38.74           C
ATOM   1956  CD  GLN A 321       4.681  21.110 -73.130  1.00 40.81           C
ATOM   1957  OE1 GLN A 321       4.496  21.385 -74.298  1.00 43.65           O
ATOM   1958  NE2 GLN A 321       5.857  21.278 -72.536  1.00 41.85           N
ATOM   1959  N   THR A 322       0.021  23.593 -71.840  1.00 35.20           N
ATOM   1960  CA  THR A 322      -1.290  24.228 -72.055  1.00 34.77           C
ATOM   1961  C   THR A 322      -1.177  25.601 -72.673  1.00 36.67           C
ATOM   1962  O   THR A 322      -1.978  25.962 -73.537  1.00 39.66           O
ATOM   1963  CB  THR A 322      -2.130  24.334 -70.740  1.00 32.46           C
ATOM   1964  OG1 THR A 322      -2.446  23.024 -70.239  1.00 31.31           O
ATOM   1965  CG2 THR A 322      -3.443  25.078 -70.956  1.00 32.78           C
ATOM   1966  N   SER A 323      -0.184  26.378 -72.271  1.00 37.37           N
ATOM   1967  CA  SER A 323      -0.063  27.712 -72.840  1.00 39.27           C
ATOM   1968  C   SER A 323       0.479  27.663 -74.242  1.00 40.07           C
ATOM   1969  O   SER A 323       0.107  28.497 -75.049  1.00 42.02           O
ATOM   1970  CB  SER A 323       0.841  28.599 -72.015  1.00 40.75           C
ATOM   1971  OG  SER A 323       1.160  27.945 -70.828  1.00 43.89           O
ATOM   1972  N   VAL A 324       1.361  26.715 -74.542  1.00 39.03           N
ATOM   1973  CA  VAL A 324       1.875  26.605 -75.898  1.00 40.62           C
ATOM   1974  C   VAL A 324       0.688  26.415 -76.854  1.00 41.21           C
ATOM   1975  O   VAL A 324       0.645  27.008 -77.918  1.00 40.67           O
ATOM   1976  CB  VAL A 324       2.914  25.464 -76.077  1.00 40.65           C
ATOM   1977  CG1 VAL A 324       3.432  25.446 -77.508  1.00 42.56           C
ATOM   1978  CG2 VAL A 324       4.104  25.641 -75.154  1.00 39.88           C
ATOM   1979  N   ILE A 325      -0.292  25.631 -76.424  1.00 41.60           N
ATOM   1980  CA  ILE A 325      -1.452  25.321 -77.240  1.00 44.82           C
ATOM   1981  C   ILE A 325      -2.325  26.546 -77.443  1.00 48.14           C
ATOM   1982  O   ILE A 325      -2.709  26.871 -78.577  1.00 47.53           O
ATOM   1983  CB  ILE A 325      -2.289  24.187 -76.605  1.00 44.63           C
ATOM   1984  CG1 ILE A 325      -1.495  22.865 -76.660  1.00 44.99           C
ATOM   1985  CG2 ILE A 325      -3.615  24.027 -77.339  1.00 45.77           C
ATOM   1986  CD1 ILE A 325      -2.140  21.683 -75.963  1.00 44.46           C
ATOM   1987  N   ASN A 326      -2.650  27.206 -76.331  1.00 49.71           N
ATOM   1988  CA  ASN A 326      -3.339  28.492 -76.357  1.00 53.00           C
ATOM   1989  C   ASN A 326      -2.673  29.537 -77.244  1.00 52.50           C
ATOM   1990  O   ASN A 326      -3.353  30.252 -77.969  1.00 56.89           O
ATOM   1991  CB  ASN A 326      -3.407  29.071 -74.952  1.00 57.31           C
ATOM   1992  CG  ASN A 326      -4.482  28.433 -74.092  1.00 60.08           C
ATOM   1993  OD1 ASN A 326      -5.404  27.780 -74.582  1.00 65.30           O
ATOM   1994  ND2 ASN A 326      -4.368  28.630 -72.792  1.00 62.35           N
ATOM   1995  N   GLU A 327      -1.349  29.601 -77.199  1.00 50.56           N
ATOM   1996  CA  GLU A 327      -0.578  30.555 -78.007  1.00 52.53           C
ATOM   1997  C   GLU A 327      -0.526  30.217 -79.507  1.00 51.34           C
ATOM   1998  O   GLU A 327       0.042  30.973 -80.282  1.00 51.88           O
ATOM   1999  CB  GLU A 327       0.856  30.665 -77.468  1.00 54.33           C
ATOM   2000  CG  GLU A 327       0.942  31.294 -76.074  1.00 55.80           C
ATOM   2001  CD  GLU A 327       2.254  31.024 -75.336  1.00 56.65           C
ATOM   2002  OE1 GLU A 327       3.088  30.236 -75.841  1.00 57.45           O
ATOM   2003  OE2 GLU A 327       2.452  31.615 -74.248  1.00 56.37           O
ATOM   2004  N   HIS A 328      -1.104  29.082 -79.896  1.00 49.74           N
ATOM   2005  CA  HIS A 328      -1.124  28.619 -81.287  1.00 50.61           C
ATOM   2006  C   HIS A 328      -2.409  27.839 -81.617  1.00 51.25           C
ATOM   2007  O   HIS A 328      -2.344  26.685 -81.993  1.00 49.98           O
ATOM   2008  CB  HIS A 328       0.102  27.736 -81.561  1.00 49.78           C
ATOM   2009  CG  HIS A 328       1.402  28.415 -81.282  1.00 49.82           C
ATOM   2010  ND1 HIS A 328       2.091  28.238 -80.105  1.00 47.96           N
ATOM   2011  CD2 HIS A 328       2.123  29.298 -82.013  1.00 51.78           C
ATOM   2012  CE1 HIS A 328       3.179  28.986 -80.119  1.00 49.12           C
ATOM   2013  NE2 HIS A 328       3.227  29.633 -81.269  1.00 51.12           N
ATOM   2014  N   GLU A 329      -3.571  28.467 -81.425  1.00 53.81           N
ATOM   2015  CA  GLU A 329      -4.867  27.901 -81.825  1.00 55.75           C
ATOM   2016  C   GLU A 329      -4.866  27.661 -83.363  1.00 57.66           C
ATOM   2017  O   GLU A 329      -4.190  28.373 -84.098  1.00 56.69           O
ATOM   2018  CB  GLU A 329      -6.026  28.845 -81.385  1.00 59.29           C
ATOM   2019  CG  GLU A 329      -6.306  30.069 -82.317  1.00 63.73           C
ATOM   2020  CD  GLU A 329      -7.085  31.250 -81.665  1.00 66.39           C
ATOM   2021  OE1 GLU A 329      -7.172  31.343 -80.406  1.00 65.99           O
ATOM   2022  OE2 GLU A 329      -7.595  32.123 -82.424  1.00 68.58           O
ATOM   2023  N   GLN A 330      -5.607  26.651 -83.828  1.00 57.96           N
ATOM   2024  CA  GLN A 330      -5.604  26.268 -85.239  1.00 59.41           C
ATOM   2025  C   GLN A 330      -6.988  26.351 -85.893  1.00 60.72           C
ATOM   2026  O   GLN A 330      -7.454  27.432 -86.240  1.00 60.85           O
ATOM   2027  CB  GLN A 330      -5.061  24.840 -85.378  1.00 59.03           C
ATOM   2028  CG  GLN A 330      -3.788  24.523 -84.585  1.00 56.27           C
ATOM   2029  CD  GLN A 330      -2.507  25.001 -85.253  1.00 56.50           C
ATOM   2030  OE1 GLN A 330      -2.038  24.409 -86.213  1.00 58.24           O
ATOM   2031  NE2 GLN A 330      -1.919  26.048 -84.722  1.00 55.73           N
ATOM   2032  N   SER A 349       4.622  29.001 -93.321  1.00 76.63           N
ATOM   2033  CA  SER A 349       5.172  29.797 -92.225  1.00 76.54           C
ATOM   2034  C   SER A 349       4.472  29.516 -90.879  1.00 74.58           C
ATOM   2035  O   SER A 349       5.138  29.273 -89.859  1.00 72.43           O
ATOM   2036  CB  SER A 349       5.081  31.278 -92.563  1.00 78.00           C
ATOM   2037  OG  SER A 349       3.746  31.636 -92.872  1.00 78.74           O
ATOM   2038  N   PHE A 350       3.134  29.545 -90.889  1.00 73.46           N
ATOM   2039  CA  PHE A 350       2.302  29.020 -89.785  1.00 69.50           C
ATOM   2040  C   PHE A 350       2.819  27.673 -89.254  1.00 68.13           C
ATOM   2041  O   PHE A 350       2.503  27.295 -88.131  1.00 65.77           O
ATOM   2042  CB  PHE A 350       0.847  28.833 -90.257  1.00 69.20           C
ATOM   2043  CG  PHE A 350       0.673  27.705 -91.263  1.00 70.26           C
ATOM   2044  CD1 PHE A 350       0.401  26.409 -90.836  1.00 68.12           C
ATOM   2045  CD2 PHE A 350       0.810  27.935 -92.644  1.00 72.81           C
ATOM   2046  CE1 PHE A 350       0.272  25.364 -91.744  1.00 69.04           C
ATOM   2047  CE2 PHE A 350       0.663  26.895 -93.561  1.00 73.28           C
ATOM   2048  CZ  PHE A 350       0.402  25.607 -93.107  1.00 72.35           C
ATOM   2049  N   ALA A 351       3.566  26.939 -90.091  1.00 69.20           N
ATOM   2050  CA  ALA A 351       4.127  25.614 -89.761  1.00 67.92           C
ATOM   2051  C   ALA A 351       4.735  25.504 -88.364  1.00 64.66           C
ATOM   2052  O   ALA A 351       4.535  24.506 -87.693  1.00 62.12           O
ATOM   2053  CB  ALA A 351       5.153  25.211 -90.816  1.00 69.91           C
ATOM   2054  N   GLN A 352       5.493  26.521 -87.954  1.00 64.63           N
ATOM   2055  CA  GLN A 352       5.998  26.631 -86.573  1.00 62.87           C
ATOM   2056  C   GLN A 352       4.925  26.349 -85.530  1.00 58.64           C
ATOM   2057  O   GLN A 352       5.102  25.512 -84.648  1.00 57.86           O
ATOM   2058  CB  GLN A 352       6.538  28.047 -86.281  1.00 65.26           C
ATOM   2059  CG  GLN A 352       8.048  28.173 -86.152  1.00 67.05           C
ATOM   2060  CD  GLN A 352       8.765  28.079 -87.494  1.00 71.15           C
ATOM   2061  OE1 GLN A 352       8.475  28.835 -88.441  1.00 72.32           O
ATOM   2062  NE2 GLN A 352       9.724  27.156 -87.581  1.00 72.47           N
ATOM   2063  N   GLY A 353       3.831  27.097 -85.621  1.00 56.29           N
ATOM   2064  CA  GLY A 353       2.756  27.037 -84.647  1.00 52.87           C
ATOM   2065  C   GLY A 353       2.111  25.672 -84.665  1.00 50.96           C
ATOM   2066  O   GLY A 353       1.894  25.077 -83.631  1.00 48.46           O
ATOM   2067  N   MET A 354       1.813  25.179 -85.860  1.00 51.63           N
ATOM   2068  CA  MET A 354       1.284  23.849 -86.008  1.00 50.69           C
ATOM   2069  C   MET A 354       2.198  22.888 -85.252  1.00 49.85           C
ATOM   2070  O   MET A 354       1.721  22.125 -84.416  1.00 48.61           O
ATOM   2071  CB  MET A 354       1.195  23.479 -87.478  1.00 52.08           C
ATOM   2072  CG  MET A 354       0.343  22.263 -87.766  1.00 52.02           C
ATOM   2073  SD  MET A 354       0.345  21.876 -89.524  1.00 54.34           S
ATOM   2074  CE  MET A 354      -0.375  20.238 -89.536  1.00 54.62           C
ATOM   2075  N   LEU A 355       3.510  22.972 -85.500  1.00 50.85           N
ATOM   2076  CA  LEU A 355       4.517  22.118 -84.817  1.00 50.35           C
ATOM   2077  C   LEU A 355       4.538  22.322 -83.289  1.00 48.01           C
ATOM   2078  O   LEU A 355       4.433  21.355 -82.529  1.00 46.20           O
ATOM   2079  CB  LEU A 355       5.929  22.349 -85.385  1.00 52.00           C
ATOM   2080  CG  LEU A 355       7.084  21.423 -84.961  1.00 52.28           C
ATOM   2081  CD1 LEU A 355       6.775  19.969 -85.272  1.00 53.23           C
ATOM   2082  CD2 LEU A 355       8.369  21.817 -85.688  1.00 54.02           C
ATOM   2083  N   ALA A 356       4.643  23.565 -82.843  1.00 46.87           N
ATOM   2084  CA  ALA A 356       4.644  23.815 -81.414  1.00 45.95           C
ATOM   2085  C   ALA A 356       3.383  23.224 -80.683  1.00 44.47           C
ATOM   2086  O   ALA A 356       3.476  22.654 -79.588  1.00 42.18           O
ATOM   2087  CB  ALA A 356       4.764  25.302 -81.150  1.00 46.07           C
ATOM   2088  N   ASN A 357       2.225  23.397 -81.321  1.00 44.77           N
ATOM   2089  CA  ASN A 357       0.927  22.935 -80.844  1.00 43.03           C
ATOM   2090  C   ASN A 357       0.864  21.416 -80.838  1.00 43.43           C
ATOM   2091  O   ASN A 357       0.452  20.811 -79.853  1.00 41.35           O
ATOM   2092  CB  ASN A 357      -0.146  23.459 -81.793  1.00 43.58           C
ATOM   2093  CG  ASN A 357      -1.528  23.104 -81.357  1.00 42.19           C
ATOM   2094  OD1 ASN A 357      -1.902  21.949 -81.354  1.00 41.61           O
ATOM   2095  ND2 ASN A 357      -2.304  24.104 -80.990  1.00 42.09           N
ATOM   2096  N   ALA A 358       1.274  20.815 -81.958  1.00 45.21           N
ATOM   2097  CA  ALA A 358       1.285  19.367 -82.110  1.00 45.22           C
ATOM   2098  C   ALA A 358       2.262  18.723 -81.138  1.00 44.36           C
ATOM   2099  O   ALA A 358       1.907  17.779 -80.461  1.00 43.87           O
ATOM   2100  CB  ALA A 358       1.639  18.990 -83.531  1.00 47.21           C
ATOM   2101  N   SER A 359       3.478  19.240 -81.057  1.00 44.99           N
ATOM   2102  CA  SER A 359       4.474  18.734 -80.105  1.00 44.77           C
ATOM   2103  C   SER A 359       4.030  18.841 -78.672  1.00 43.22           C
ATOM   2104  O   SER A 359       4.297  17.948 -77.863  1.00 43.67           O
ATOM   2105  CB  SER A 359       5.754  19.511 -80.261  1.00 46.05           C
ATOM   2106  OG  SER A 359       6.023  19.631 -81.650  1.00 50.02           O
ATOM   2107  N   ALA A 360       3.375  19.953 -78.348  1.00 42.55           N
ATOM   2108  CA  ALA A 360       2.808  20.164 -77.017  1.00 40.26           C
ATOM   2109  C   ALA A 360       1.836  19.053 -76.656  1.00 39.74           C
ATOM   2110  O   ALA A 360       1.896  18.491 -75.544  1.00 38.58           O
ATOM   2111  CB  ALA A 360       2.085  21.497 -76.965  1.00 40.04           C
ATOM   2112  N   GLN A 361       0.934  18.756 -77.595  1.00 40.84           N
ATOM   2113  CA  GLN A 361      -0.126  17.780 -77.363  1.00 41.13           C
ATOM   2114  C   GLN A 361       0.491  16.406 -77.117  1.00 41.57           C
ATOM   2115  O   GLN A 361       0.091  15.692 -76.194  1.00 40.56           O
ATOM   2116  CB  GLN A 361      -1.135  17.747 -78.520  1.00 42.18           C
ATOM   2117  CG  GLN A 361      -2.010  18.989 -78.619  1.00 42.46           C
ATOM   2118  CD  GLN A 361      -3.303  18.762 -79.407  1.00 44.41           C
ATOM   2119  OE1 GLN A 361      -3.948  17.733 -79.254  1.00 45.95           O
ATOM   2120  NE2 GLN A 361      -3.713  19.746 -80.209  1.00 45.21           N
ATOM   2121  N   ALA A 362       1.510  16.085 -77.905  1.00 42.50           N
ATOM   2122  CA  ALA A 362       2.248  14.848 -77.746  1.00 43.24           C
ATOM   2123  C   ALA A 362       2.938  14.781 -76.410  1.00 42.67           C
ATOM   2124  O   ALA A 362       2.984  13.736 -75.798  1.00 43.20           O
ATOM   2125  CB  ALA A 362       3.264  14.697 -78.867  1.00 45.51           C
ATOM   2126  N   LYS A 363       3.477  15.900 -75.950  1.00 43.75           N
ATOM   2127  CA  LYS A 363       4.127  15.955 -74.632  1.00 43.56           C
ATOM   2128  C   LYS A 363       3.127  15.800 -73.490  1.00 40.55           C
ATOM   2129  O   LYS A 363       3.406  15.112 -72.514  1.00 38.67           O
ATOM   2130  CB  LYS A 363       4.892  17.275 -74.475  1.00 46.08           C
ATOM   2131  CG  LYS A 363       6.348  17.151 -74.043  1.00 48.12           C
ATOM   2132  CD  LYS A 363       7.119  18.445 -74.331  1.00 50.23           C
ATOM   2133  CE  LYS A 363       7.826  18.385 -75.694  1.00 53.06           C
ATOM   2134  NZ  LYS A 363       8.486  19.664 -76.074  1.00 54.45           N
ATOM   2135  N   MET A 364       1.960  16.439 -73.593  1.00 40.55           N
ATOM   2136  CA  MET A 364       0.938  16.290 -72.534  1.00 39.11           C
ATOM   2137  C   MET A 364       0.521  14.836 -72.394  1.00 41.38           C
ATOM   2138  O   MET A 364       0.332  14.383 -71.283  1.00 40.44           O
ATOM   2139  CB  MET A 364      -0.303  17.139 -72.788  1.00 37.82           C
ATOM   2140  CG  MET A 364      -0.049  18.622 -72.676  1.00 36.92           C
ATOM   2141  SD  MET A 364      -1.499  19.583 -73.100  1.00 37.23           S
ATOM   2142  CE  MET A 364      -2.668  18.971 -71.929  1.00 35.84           C
ATOM   2143  N   LEU A 365       0.397  14.101 -73.520  1.00 44.91           N
ATOM   2144  CA  LEU A 365       0.083  12.658 -73.487  1.00 45.30           C
ATOM   2145  C   LEU A 365       1.227  11.800 -72.934  1.00 44.72           C
ATOM   2146  O   LEU A 365       0.999  10.843 -72.209  1.00 42.58           O
ATOM   2147  CB  LEU A 365      -0.317  12.157 -74.865  1.00 48.62           C
ATOM   2148  CG  LEU A 365      -1.800  12.284 -75.207  1.00 51.84           C
ATOM   2149  CD1 LEU A 365      -2.684  11.288 -74.453  1.00 53.07           C
ATOM   2150  CD2 LEU A 365      -2.284  13.686 -74.870  1.00 52.61           C
ATOM   2151  N   ASN A 366       2.449  12.143 -73.295  1.00 45.78           N
ATOM   2152  CA  ASN A 366       3.607  11.467 -72.745  1.00 48.00           C
ATOM   2153  C   ASN A 366       3.710  11.667 -71.238  1.00 43.96           C
ATOM   2154  O   ASN A 366       3.942  10.717 -70.520  1.00 42.52           O
ATOM   2155  CB  ASN A 366       4.895  11.865 -73.478  1.00 54.61           C
ATOM   2156  CG  ASN A 366       5.203  10.946 -74.642  1.00 63.64           C
ATOM   2157  OD1 ASN A 366       5.923  11.335 -75.573  1.00 71.67           O
ATOM   2158  ND2 ASN A 366       4.644   9.725 -74.619  1.00 67.77           N
ATOM   2159  N   LEU A 367       3.486  12.882 -70.752  1.00 41.19           N
ATOM   2160  CA  LEU A 367       3.594  13.140 -69.334  1.00 39.68           C
ATOM   2161  C   LEU A 367       2.437  12.519 -68.543  1.00 38.36           C
ATOM   2162  O   LEU A 367       2.608  12.036 -67.408  1.00 35.48           O
ATOM   2163  CB  LEU A 367       3.676  14.639 -69.070  1.00 39.77           C
ATOM   2164  CG  LEU A 367       4.992  15.294 -69.512  1.00 41.03           C
ATOM   2165  CD1 LEU A 367       4.807  16.784 -69.763  1.00 40.73           C
ATOM   2166  CD2 LEU A 367       6.086  15.082 -68.473  1.00 41.80           C
ATOM   2167  N   ALA A 368       1.267  12.502 -69.156  1.00 38.89           N
ATOM   2168  CA  ALA A 368       0.095  11.897 -68.530  1.00 39.19           C
ATOM   2169  C   ALA A 368       0.273  10.399 -68.304  1.00 39.39           C
ATOM   2170  O   ALA A 368      -0.015   9.914 -67.229  1.00 37.91           O
ATOM   2171  CB  ALA A 368      -1.145  12.171 -69.388  1.00 39.82           C
ATOM   2172  N   HIS A 369       0.709   9.676 -69.341  1.00 42.16           N
ATOM   2173  CA  HIS A 369       0.972   8.222 -69.261  1.00 45.79           C
ATOM   2174  C   HIS A 369       2.027   7.972 -68.183  1.00 46.23           C
ATOM   2175  O   HIS A 369       1.920   7.043 -67.388  1.00 46.99           O
ATOM   2176  CB  HIS A 369       1.404   7.630 -70.634  1.00 48.27           C
ATOM   2177  CG  HIS A 369       2.093   6.288 -70.563  1.00 51.24           C
ATOM   2178  ND1 HIS A 369       1.456   5.135 -70.139  1.00 52.07           N
ATOM   2179  CD2 HIS A 369       3.354   5.913 -70.899  1.00 52.60           C
ATOM   2180  CE1 HIS A 369       2.299   4.118 -70.193  1.00 52.98           C
ATOM   2181  NE2 HIS A 369       3.456   4.563 -70.651  1.00 54.37           N
ATOM   2182  N   GLN A 370       3.012   8.845 -68.130  1.00 46.41           N
ATOM   2183  CA  GLN A 370       4.065   8.732 -67.148  1.00 46.24           C
ATOM   2184  C   GLN A 370       3.576   8.901 -65.696  1.00 43.51           C
ATOM   2185  O   GLN A 370       4.049   8.197 -64.814  1.00 42.90           O
ATOM   2186  CB  GLN A 370       5.134   9.756 -67.465  1.00 48.24           C
ATOM   2187  CG  GLN A 370       6.321   9.634 -66.552  1.00 51.70           C
ATOM   2188  CD  GLN A 370       7.535  10.355 -67.090  1.00 56.72           C
ATOM   2189  OE1 GLN A 370       7.729  10.499 -68.320  1.00 58.51           O
ATOM   2190  NE2 GLN A 370       8.374  10.809 -66.171  1.00 57.24           N
ATOM   2191  N   VAL A 371       2.662   9.846 -65.459  1.00 41.23           N
ATOM   2192  CA  VAL A 371       2.040  10.037 -64.149  1.00 39.63           C
ATOM   2193  C   VAL A 371       1.249   8.795 -63.764  1.00 40.90           C
ATOM   2194  O   VAL A 371       1.300   8.364 -62.602  1.00 42.99           O
ATOM   2195  CB  VAL A 371       1.090  11.258 -64.126  1.00 38.59           C
ATOM   2196  CG1 VAL A 371       0.220  11.271 -62.881  1.00 37.85           C
ATOM   2197  CG2 VAL A 371       1.875  12.552 -64.183  1.00 38.11           C
ATOM   2198  N   GLY A 372       0.523   8.225 -64.725  1.00 41.15           N
ATOM   2199  CA  GLY A 372      -0.165   6.941 -64.530  1.00 43.45           C
ATOM   2200  C   GLY A 372       0.749   5.767 -64.149  1.00 45.09           C
ATOM   2201  O   GLY A 372       0.473   5.057 -63.163  1.00 47.20           O
ATOM   2202  N   GLN A 373       1.839   5.594 -64.907  1.00 44.40           N
ATOM   2203  CA  GLN A 373       2.848   4.566 -64.646  1.00 46.03           C
ATOM   2204  C   GLN A 373       3.517   4.690 -63.256  1.00 43.31           C
ATOM   2205  O   GLN A 373       3.862   3.684 -62.648  1.00 41.21           O
ATOM   2206  CB  GLN A 373       3.946   4.554 -65.740  1.00 49.17           C
ATOM   2207  CG  GLN A 373       3.554   4.050 -67.142  1.00 52.35           C
ATOM   2208  CD  GLN A 373       2.873   2.668 -67.142  1.00 56.59           C
ATOM   2209  OE1 GLN A 373       1.677   2.545 -66.830  1.00 57.85           O
ATOM   2210  NE2 GLN A 373       3.627   1.627 -67.505  1.00 57.62           N
ATOM   2211  N   THR A 374       3.691   5.916 -62.774  1.00 41.69           N
ATOM   2212  CA  THR A 374       4.453   6.182 -61.545  1.00 40.79           C
ATOM   2213  C   THR A 374       3.819   5.550 -60.317  1.00 42.59           C
ATOM   2214  O   THR A 374       4.513   5.018 -59.454  1.00 44.32           O
ATOM   2215  CB  THR A 374       4.601   7.694 -61.268  1.00 37.46           C
ATOM   2216  OG1 THR A 374       5.453   8.292 -62.240  1.00 37.13           O
ATOM   2217  CG2 THR A 374       5.222   7.939 -59.904  1.00 36.98           C
ATOM   2218  N   ILE A 375       2.499   5.607 -60.264  1.00 43.37           N
ATOM   2219  CA  ILE A 375       1.733   5.194 -59.099  1.00 42.62           C
ATOM   2220  C   ILE A 375       0.963   3.880 -59.354  1.00 43.15           C
ATOM   2221  O   ILE A 375       0.274   3.371 -58.480  1.00 41.34           O
ATOM   2222  CB  ILE A 375       0.758   6.336 -58.747  1.00 42.52           C
ATOM   2223  CG1 ILE A 375       0.158   6.162 -57.365  1.00 43.03           C
ATOM   2224  CG2 ILE A 375      -0.330   6.506 -59.803  1.00 43.66           C
ATOM   2225  CD1 ILE A 375       1.210   6.328 -56.301  1.00 43.98           C
ATOM   2226  N   ASN A 376       1.068   3.355 -60.569  1.00 43.64           N
ATOM   2227  CA  ASN A 376       0.364   2.140 -60.971  1.00 45.18           C
ATOM   2228  C   ASN A 376       0.813   0.887 -60.192  1.00 45.05           C
ATOM   2229  O   ASN A 376       1.992   0.545 -60.183  1.00 43.37           O
ATOM   2230  CB  ASN A 376       0.594   1.932 -62.471  1.00 47.40           C
ATOM   2231  CG  ASN A 376      -0.079   0.698 -63.009  1.00 48.37           C
ATOM   2232  OD1 ASN A 376      -0.952   0.126 -62.363  1.00 50.07           O
ATOM   2233  ND2 ASN A 376       0.337   0.271 -64.197  1.00 49.34           N
ATOM   2234  N   PRO A 377      -0.128   0.196 -59.542  1.00 46.62           N
ATOM   2235  CA  PRO A 377       0.276  -0.933 -58.708  1.00 49.16           C
ATOM   2236  C   PRO A 377       1.035  -2.046 -59.436  1.00 51.86           C
ATOM   2237  O   PRO A 377       1.809  -2.750 -58.808  1.00 51.94           O
ATOM   2238  CB  PRO A 377      -1.056  -1.448 -58.167  1.00 49.14           C
ATOM   2239  CG  PRO A 377      -1.895  -0.226 -58.070  1.00 47.04           C
ATOM   2240  CD  PRO A 377      -1.529   0.581 -59.285  1.00 46.61           C
ATOM   2241  N   ASP A 378       0.820  -2.207 -60.734  1.00 53.96           N
ATOM   2242  CA  ASP A 378       1.526  -3.250 -61.493  1.00 57.87           C
ATOM   2243  C   ASP A 378       3.006  -2.959 -61.785  1.00 56.81           C
ATOM   2244  O   ASP A 378       3.760  -3.862 -62.171  1.00 59.68           O
ATOM   2245  CB  ASP A 378       0.806  -3.527 -62.812  1.00 62.44           C
ATOM   2246  CG  ASP A 378      -0.663  -3.820 -62.622  1.00 65.99           C
ATOM   2247  OD1 ASP A 378      -1.027  -4.336 -61.537  1.00 70.39           O
ATOM   2248  OD2 ASP A 378      -1.451  -3.533 -63.554  1.00 67.05           O
ATOM   2249  N   ASN A 379       3.414  -1.707 -61.630  1.00 54.28           N
ATOM   2250  CA  ASN A 379       4.799  -1.308 -61.816  1.00 54.23           C
ATOM   2251  C   ASN A 379       5.495  -1.194 -60.489  1.00 53.62           C
ATOM   2252  O   ASN A 379       6.646  -0.801 -60.428  1.00 54.25           O
ATOM   2253  CB  ASN A 379       4.874   0.069 -62.496  1.00 54.23           C
ATOM   2254  CG  ASN A 379       4.298   0.077 -63.903  1.00 55.59           C
ATOM   2255  OD1 ASN A 379       3.871   1.116 -64.410  1.00 55.66           O
ATOM   2256  ND2 ASN A 379       4.296  -1.075 -64.545  1.00 57.89           N
ATOM   2257  N   LEU A 380       4.778  -1.469 -59.407  1.00 54.19           N
ATOM   2258  CA  LEU A 380       5.302  -1.230 -58.077  1.00 50.58           C
ATOM   2259  C   LEU A 380       5.577  -2.541 -57.426  1.00 51.80           C
ATOM   2260  O   LEU A 380       5.138  -3.588 -57.878  1.00 51.75           O
ATOM   2261  CB  LEU A 380       4.319  -0.415 -57.245  1.00 48.66           C
ATOM   2262  CG  LEU A 380       4.066   1.022 -57.716  1.00 47.60           C
ATOM   2263  CD1 LEU A 380       3.264   1.787 -56.661  1.00 45.22           C
ATOM   2264  CD2 LEU A 380       5.357   1.761 -58.044  1.00 46.90           C
ATOM   2265  N   THR A 381       6.328  -2.479 -56.348  1.00 54.22           N
ATOM   2266  CA  THR A 381       6.808  -3.686 -55.724  1.00 57.61           C
ATOM   2267  C   THR A 381       7.050  -3.482 -54.231  1.00 55.90           C
ATOM   2268  O   THR A 381       7.314  -2.362 -53.804  1.00 54.55           O
ATOM   2269  CB  THR A 381       8.063  -4.203 -56.456  1.00 60.09           C
ATOM   2270  OG1 THR A 381       8.289  -5.551 -56.064  1.00 66.48           O
ATOM   2271  CG2 THR A 381       9.298  -3.380 -56.131  1.00 59.69           C
ATOM   2272  N   GLY A 382       6.939  -4.584 -53.473  1.00 58.44           N
ATOM   2273  CA  GLY A 382       6.775  -4.623 -52.023  1.00 57.90           C
ATOM   2274  C   GLY A 382       6.786  -3.279 -51.365  1.00 54.25           C
ATOM   2275  O   GLY A 382       7.363  -2.354 -51.885  1.00 63.65           O
ATOM   2276  N   THR A 383       6.179  -3.154 -50.216  1.00 49.85           N
ATOM   2277  CA  THR A 383       6.373  -1.955 -49.382  1.00 47.25           C
ATOM   2278  C   THR A 383       5.740  -0.678 -49.950  1.00 42.71           C
ATOM   2279  O   THR A 383       4.770  -0.216 -49.410  1.00 41.22           O
ATOM   2280  CB  THR A 383       7.837  -1.732 -48.895  1.00 48.36           C
ATOM   2281  OG1 THR A 383       7.797  -0.723 -47.906  1.00 47.62           O
ATOM   2282  CG2 THR A 383       8.808  -1.274 -49.974  1.00 49.38           C
ATOM   2283  N   PHE A 384       6.247  -0.146 -51.056  1.00 41.19           N
ATOM   2284  CA  PHE A 384       5.627   0.995 -51.746  1.00 38.19           C
ATOM   2285  C   PHE A 384       4.330   0.508 -52.404  1.00 38.10           C
ATOM   2286  O   PHE A 384       3.295   1.135 -52.251  1.00 36.59           O
ATOM   2287  CB  PHE A 384       6.642   1.592 -52.764  1.00 37.69           C
ATOM   2288  CG  PHE A 384       6.130   2.754 -53.597  1.00 35.17           C
ATOM   2289  CD1 PHE A 384       5.068   3.538 -53.193  1.00 33.58           C
ATOM   2290  CD2 PHE A 384       6.762   3.069 -54.807  1.00 35.11           C
ATOM   2291  CE1 PHE A 384       4.626   4.580 -53.987  1.00 32.89           C
ATOM   2292  CE2 PHE A 384       6.322   4.103 -55.601  1.00 33.65           C
ATOM   2293  CZ  PHE A 384       5.251   4.856 -55.197  1.00 32.90           C
ATOM   2294  N   LYS A 385       4.383  -0.612 -53.130  1.00 40.15           N
ATOM   2295  CA  LYS A 385       3.159  -1.265 -53.660  1.00 40.92           C
ATOM   2296  C   LYS A 385       2.090  -1.397 -52.574  1.00 41.27           C
ATOM   2297  O   LYS A 385       0.917  -1.082 -52.753  1.00 41.33           O
ATOM   2298  CB  LYS A 385       3.498  -2.650 -54.203  1.00 42.68           C
ATOM   2299  CG  LYS A 385       2.374  -3.375 -54.917  1.00 44.20           C
ATOM   2300  CD  LYS A 385       2.885  -4.712 -55.420  1.00 48.59           C
ATOM   2301  CE  LYS A 385       2.097  -5.285 -56.594  1.00 51.29           C
ATOM   2302  NZ  LYS A 385       0.705  -5.600 -56.201  1.00 52.28           N
ATOM   2303  N   ASN A 386       2.530  -1.862 -51.423  1.00 43.61           N
ATOM   2304  CA  ASN A 386       1.657  -2.104 -50.301  1.00 43.40           C
ATOM   2305  C   ASN A 386       1.030  -0.807 -49.799  1.00 41.52           C
ATOM   2306  O   ASN A 386      -0.148  -0.768 -49.440  1.00 42.45           O
ATOM   2307  CB  ASN A 386       2.486  -2.756 -49.206  1.00 44.85           C
ATOM   2308  CG  ASN A 386       1.659  -3.177 -48.037  1.00 45.47           C
ATOM   2309  OD1 ASN A 386       0.939  -4.179 -48.114  1.00 49.32           O
ATOM   2310  ND2 ASN A 386       1.754  -2.436 -46.946  1.00 43.50           N
ATOM   2311  N   PHE A 387       1.840   0.249 -49.771  1.00 39.52           N
ATOM   2312  CA  PHE A 387       1.406   1.557 -49.332  1.00 36.57           C
ATOM   2313  C   PHE A 387       0.312   2.085 -50.263  1.00 37.12           C
ATOM   2314  O   PHE A 387      -0.660   2.674 -49.790  1.00 37.44           O
ATOM   2315  CB  PHE A 387       2.601   2.507 -49.296  1.00 34.86           C
ATOM   2316  CG  PHE A 387       2.280   3.869 -48.770  1.00 33.62           C
ATOM   2317  CD1 PHE A 387       2.541   4.197 -47.454  1.00 33.30           C
ATOM   2318  CD2 PHE A 387       1.704   4.827 -49.585  1.00 33.55           C
ATOM   2319  CE1 PHE A 387       2.241   5.453 -46.950  1.00 31.27           C
ATOM   2320  CE2 PHE A 387       1.420   6.090 -49.089  1.00 31.52           C
ATOM   2321  CZ  PHE A 387       1.681   6.397 -47.768  1.00 29.82           C
ATOM   2322  N   VAL A 388       0.466   1.856 -51.567  1.00 37.62           N
ATOM   2323  CA  VAL A 388      -0.528   2.276 -52.543  1.00 37.98           C
ATOM   2324  C   VAL A 388      -1.787   1.422 -52.471  1.00 38.13           C
ATOM   2325  O   VAL A 388      -2.890   1.911 -52.212  1.00 37.95           O
ATOM   2326  CB  VAL A 388       0.028   2.256 -53.992  1.00 38.60           C
ATOM   2327  CG1 VAL A 388      -1.085   2.426 -55.037  1.00 38.80           C
ATOM   2328  CG2 VAL A 388       1.047   3.375 -54.167  1.00 37.43           C
ATOM   2329  N   THR A 389      -1.636   0.146 -52.714  1.00 38.86           N
ATOM   2330  CA  THR A 389      -2.814  -0.696 -52.790  1.00 40.51           C
ATOM   2331  C   THR A 389      -3.592  -0.781 -51.494  1.00 39.47           C
ATOM   2332  O   THR A 389      -4.792  -0.909 -51.540  1.00 42.26           O
ATOM   2333  CB  THR A 389      -2.455  -2.124 -53.107  1.00 41.84           C
ATOM   2334  OG1 THR A 389      -1.604  -2.614 -52.056  1.00 43.59           O
ATOM   2335  CG2 THR A 389      -1.770  -2.186 -54.455  1.00 42.50           C
ATOM   2336  N   GLY A 390      -2.918  -0.780 -50.356  1.00 38.19           N
ATOM   2337  CA  GLY A 390      -3.593  -0.989 -49.069  1.00 38.58           C
ATOM   2338  C   GLY A 390      -3.990   0.269 -48.299  1.00 37.73           C
ATOM   2339  O   GLY A 390      -4.882   0.222 -47.451  1.00 39.60           O
ATOM   2340  N   PHE A 391      -3.333   1.390 -48.578  1.00 35.79           N
ATOM   2341  CA  PHE A 391      -3.567   2.601 -47.846  1.00 34.12           C
ATOM   2342  C   PHE A 391      -3.926   3.787 -48.714  1.00 32.43           C
ATOM   2343  O   PHE A 391      -5.023   4.336 -48.606  1.00 31.45           O
ATOM   2344  CB  PHE A 391      -2.317   2.899 -47.033  1.00 34.82           C
ATOM   2345  CG  PHE A 391      -2.038   1.852 -46.014  1.00 36.56           C
ATOM   2346  CD1 PHE A 391      -2.620   1.933 -44.757  1.00 36.74           C
ATOM   2347  CD2 PHE A 391      -1.250   0.754 -46.330  1.00 38.36           C
ATOM   2348  CE1 PHE A 391      -2.395   0.948 -43.821  1.00 39.12           C
ATOM   2349  CE2 PHE A 391      -1.028  -0.244 -45.404  1.00 39.62           C
ATOM   2350  CZ  PHE A 391      -1.608  -0.153 -44.146  1.00 40.67           C
ATOM   2351  N   LEU A 392      -2.999   4.197 -49.567  1.00 31.60           N
ATOM   2352  CA  LEU A 392      -3.176   5.447 -50.269  1.00 30.92           C
ATOM   2353  C   LEU A 392      -4.382   5.422 -51.190  1.00 31.11           C
ATOM   2354  O   LEU A 392      -5.088   6.403 -51.303  1.00 30.81           O
ATOM   2355  CB  LEU A 392      -1.932   5.813 -51.060  1.00 30.86           C
ATOM   2356  CG  LEU A 392      -2.105   7.016 -51.993  1.00 28.88           C
ATOM   2357  CD1 LEU A 392      -2.455   8.227 -51.155  1.00 29.02           C
ATOM   2358  CD2 LEU A 392      -0.831   7.234 -52.770  1.00 27.97           C
ATOM   2359  N   ALA A 393      -4.613   4.304 -51.853  1.00 32.67           N
ATOM   2360  CA  ALA A 393      -5.737   4.182 -52.787  1.00 32.99           C
ATOM   2361  C   ALA A 393      -6.988   3.603 -52.093  1.00 34.21           C
ATOM   2362  O   ALA A 393      -7.607   2.660 -52.616  1.00 37.01           O
ATOM   2363  CB  ALA A 393      -5.318   3.323 -53.976  1.00 33.02           C
ATOM   2364  N   THR A 394      -7.354   4.156 -50.927  1.00 32.52           N
ATOM   2365  CA  THR A 394      -8.524   3.671 -50.179  1.00 32.84           C
ATOM   2366  C   THR A 394      -9.173   4.787 -49.371  1.00 31.82           C
ATOM   2367  O   THR A 394      -8.616   5.859 -49.179  1.00 29.03           O
ATOM   2368  CB  THR A 394      -8.196   2.502 -49.189  1.00 33.84           C
ATOM   2369  OG1 THR A 394      -7.286   2.941 -48.140  1.00 33.43           O
ATOM   2370  CG2 THR A 394      -7.620   1.315 -49.891  1.00 34.02           C
ATOM   2371  N   CYS A 395     -10.371   4.497 -48.892  1.00 33.47           N
ATOM   2372  CA  CYS A 395     -11.053   5.368 -47.974  1.00 34.00           C
ATOM   2373  C   CYS A 395     -11.674   4.551 -46.817  1.00 34.00           C
ATOM   2374  O   CYS A 395     -12.492   3.650 -47.046  1.00 33.86           O
ATOM   2375  CB  CYS A 395     -12.130   6.194 -48.711  1.00 34.98           C
ATOM   2376  SG  CYS A 395     -12.682   7.670 -47.800  1.00 38.99           S
ATOM   2377  N   ASN A 396     -11.316   4.888 -45.576  1.00 32.84           N
ATOM   2378  CA  ASN A 396     -11.986   4.263 -44.425  1.00 33.88           C
ATOM   2379  C   ASN A 396     -13.182   5.068 -43.918  1.00 34.23           C
ATOM   2380  O   ASN A 396     -13.707   4.748 -42.858  1.00 37.47           O
ATOM   2381  CB  ASN A 396     -11.018   3.979 -43.247  1.00 32.61           C
ATOM   2382  CG  ASN A 396      -9.865   3.076 -43.618  1.00 32.42           C
ATOM   2383  OD1 ASN A 396      -9.996   2.167 -44.440  1.00 32.44           O
ATOM   2384  ND2 ASN A 396      -8.712   3.321 -43.005  1.00 31.78           N
ATOM   2385  N   ASN A 397     -13.639   6.091 -44.632  1.00 33.07           N
ATOM   2386  CA  ASN A 397     -14.862   6.779 -44.187  1.00 33.66           C
ATOM   2387  C   ASN A 397     -16.023   5.799 -44.216  1.00 35.83           C
ATOM   2388  O   ASN A 397     -16.021   4.888 -45.031  1.00 37.99           O
ATOM   2389  CB  ASN A 397     -15.176   8.024 -45.032  1.00 31.97           C
ATOM   2390  CG  ASN A 397     -14.073   9.041 -44.972  1.00 30.10           C
ATOM   2391  OD1 ASN A 397     -13.372   9.155 -43.978  1.00 29.03           O
ATOM   2392  ND2 ASN A 397     -13.891   9.772 -46.043  1.00 30.70           N
ATOM   2393  N   LYS A 398     -17.024   6.021 -43.376  1.00 37.03           N
ATOM   2394  CA  LYS A 398     -18.078   5.054 -43.206  1.00 40.57           C
ATOM   2395  C   LYS A 398     -18.990   5.049 -44.432  1.00 41.75           C
ATOM   2396  O   LYS A 398     -19.120   6.058 -45.077  1.00 41.08           O
ATOM   2397  CB  LYS A 398     -18.908   5.344 -41.945  1.00 43.00           C
ATOM   2398  CG  LYS A 398     -18.325   4.919 -40.588  1.00 44.53           C
ATOM   2399  CD  LYS A 398     -19.422   4.918 -39.515  1.00 49.18           C
ATOM   2400  CE  LYS A 398     -18.909   4.512 -38.122  1.00 51.30           C
ATOM   2401  NZ  LYS A 398     -18.204   5.665 -37.479  1.00 51.05           N
ATOM   2402  N   SER A 399     -19.577   3.892 -44.747  1.00 45.03           N
ATOM   2403  CA  SER A 399     -20.679   3.749 -45.712  1.00 47.34           C
ATOM   2404  C   SER A 399     -21.775   2.891 -45.090  1.00 49.58           C
ATOM   2405  O   SER A 399     -22.910   2.866 -45.579  1.00 53.22           O
ATOM   2406  CB  SER A 399     -20.195   3.059 -46.988  1.00 48.81           C
ATOM   2407  OG  SER A 399     -18.797   3.258 -47.190  1.00 48.08           O
ATOM   2408  N   SER A 409     -19.823  10.404 -49.542  1.00 75.83           N
ATOM   2409  CA  SER A 409     -18.683  11.222 -49.122  1.00 72.37           C
ATOM   2410  C   SER A 409     -17.832  11.737 -50.329  1.00 73.08           C
ATOM   2411  O   SER A 409     -16.920  11.041 -50.807  1.00 68.62           O
ATOM   2412  CB  SER A 409     -17.856  10.458 -48.079  1.00 67.70           C
ATOM   2413  OG  SER A 409     -18.612  10.328 -46.884  1.00 65.60           O
ATOM   2414  N   PRO A 410     -18.145  12.970 -50.817  1.00 76.46           N
ATOM   2415  CA  PRO A 410     -17.468  13.587 -51.971  1.00 77.23           C
ATOM   2416  C   PRO A 410     -15.960  13.796 -51.784  1.00 76.79           C
ATOM   2417  O   PRO A 410     -15.389  13.365 -50.770  1.00 73.14           O
ATOM   2418  CB  PRO A 410     -18.203  14.938 -52.154  1.00 77.37           C
ATOM   2419  CG  PRO A 410     -18.986  15.155 -50.910  1.00 78.52           C
ATOM   2420  CD  PRO A 410     -19.284  13.796 -50.356  1.00 78.23           C
ATOM   2421  N   PRO A 411     -15.307  14.422 -52.785  1.00 78.80           N
ATOM   2422  CA  PRO A 411     -13.855  14.684 -52.775  1.00 76.26           C
ATOM   2423  C   PRO A 411     -13.216  15.314 -51.506  1.00 73.29           C
ATOM   2424  O   PRO A 411     -12.118  14.877 -51.110  1.00 77.94           O
ATOM   2425  CB  PRO A 411     -13.674  15.600 -53.989  1.00 75.74           C
ATOM   2426  CG  PRO A 411     -14.719  15.135 -54.953  1.00 77.37           C
ATOM   2427  CD  PRO A 411     -15.866  14.578 -54.146  1.00 76.50           C
ATOM   2428  N   GLY A 412     -13.856  16.299 -50.868  1.00 65.11           N
ATOM   2429  CA  GLY A 412     -13.159  17.086 -49.815  1.00 64.14           C
ATOM   2430  C   GLY A 412     -13.281  16.609 -48.366  1.00 57.86           C
ATOM   2431  O   GLY A 412     -13.049  17.366 -47.434  1.00 53.27           O
ATOM   2432  N   THR A 413     -13.576  15.329 -48.190  1.00 53.46           N
ATOM   2433  CA  THR A 413     -14.327  14.874 -47.029  1.00 52.28           C
ATOM   2434  C   THR A 413     -13.455  14.218 -45.902  1.00 46.94           C
ATOM   2435  O   THR A 413     -12.636  13.270 -46.160  1.00 42.24           O
ATOM   2436  CB  THR A 413     -15.511  13.994 -47.518  1.00 57.60           C
ATOM   2437  OG1 THR A 413     -16.459  13.805 -46.471  1.00 62.19           O
ATOM   2438  CG2 THR A 413     -15.027  12.623 -48.034  1.00 63.83           C
ATOM   2439  N   VAL A 414     -13.618  14.769 -44.680  1.00 38.28           N
ATOM   2440  CA  VAL A 414     -12.827  14.378 -43.498  1.00 33.97           C
ATOM   2441  C   VAL A 414     -13.702  13.866 -42.376  1.00 31.79           C
ATOM   2442  O   VAL A 414     -14.540  14.595 -41.892  1.00 31.71           O
ATOM   2443  CB  VAL A 414     -12.036  15.562 -42.957  1.00 33.11           C
ATOM   2444  CG1 VAL A 414     -11.287  15.189 -41.683  1.00 31.58           C
ATOM   2445  CG2 VAL A 414     -11.074  16.041 -44.030  1.00 33.91           C
ATOM   2446  N   THR A 415     -13.539  12.612 -41.977  1.00 30.03           N
ATOM   2447  CA  THR A 415     -14.371  12.070 -40.906  1.00 32.28           C
ATOM   2448  C   THR A 415     -13.487  11.534 -39.807  1.00 31.83           C
ATOM   2449  O   THR A 415     -12.255  11.564 -39.935  1.00 33.42           O
ATOM   2450  CB  THR A 415     -15.287  10.916 -41.355  1.00 33.39           C
ATOM   2451  OG1 THR A 415     -14.486   9.771 -41.652  1.00 34.00           O
ATOM   2452  CG2 THR A 415     -16.128  11.286 -42.529  1.00 33.29           C
ATOM   2453  N   THR A 416     -14.090  11.017 -38.745  1.00 30.98           N
ATOM   2454  CA  THR A 416     -13.272  10.378 -37.724  1.00 31.95           C
ATOM   2455  C   THR A 416     -12.450   9.184 -38.219  1.00 32.72           C
ATOM   2456  O   THR A 416     -11.585   8.711 -37.495  1.00 34.03           O
ATOM   2457  CB  THR A 416     -14.091   9.880 -36.539  1.00 32.31           C
ATOM   2458  OG1 THR A 416     -15.108   9.009 -37.016  1.00 34.60           O
ATOM   2459  CG2 THR A 416     -14.698  11.024 -35.823  1.00 32.23           C
ATOM   2460  N   GLN A 417     -12.695   8.702 -39.435  1.00 33.68           N
ATOM   2461  CA  GLN A 417     -12.050   7.470 -39.930  1.00 33.67           C
ATOM   2462  C   GLN A 417     -11.361   7.643 -41.278  1.00 31.48           C
ATOM   2463  O   GLN A 417     -11.070   6.680 -41.942  1.00 34.37           O
ATOM   2464  CB  GLN A 417     -13.100   6.346 -40.010  1.00 35.92           C
ATOM   2465  CG  GLN A 417     -13.524   5.809 -38.655  1.00 37.25           C
ATOM   2466  CD  GLN A 417     -12.468   4.901 -38.056  1.00 38.10           C
ATOM   2467  OE1 GLN A 417     -11.824   4.146 -38.777  1.00 39.54           O
ATOM   2468  NE2 GLN A 417     -12.261   4.993 -36.747  1.00 38.49           N
ATOM   2469  N   THR A 418     -11.107   8.872 -41.678  1.00 28.92           N
ATOM   2470  CA  THR A 418     -10.223   9.169 -42.790  1.00 27.04           C
ATOM   2471  C   THR A 418      -8.774   8.713 -42.503  1.00 27.14           C
ATOM   2472  O   THR A 418      -8.017   8.388 -43.393  1.00 26.76           O
ATOM   2473  CB  THR A 418     -10.244  10.703 -43.033  1.00 26.14           C
ATOM   2474  OG1 THR A 418     -11.576  11.115 -43.352  1.00 27.28           O
ATOM   2475  CG2 THR A 418      -9.321  11.139 -44.133  1.00 25.49           C
ATOM   2476  N   PHE A 419      -8.352   8.718 -41.245  1.00 28.82           N
ATOM   2477  CA  PHE A 419      -6.936   8.446 -40.954  1.00 27.14           C
ATOM   2478  C   PHE A 419      -6.499   7.060 -41.391  1.00 27.43           C
ATOM   2479  O   PHE A 419      -7.274   6.135 -41.291  1.00 30.34           O
ATOM   2480  CB  PHE A 419      -6.658   8.674 -39.485  1.00 26.18           C
ATOM   2481  CG  PHE A 419      -7.136   7.596 -38.620  1.00 26.11           C
ATOM   2482  CD1 PHE A 419      -8.420   7.626 -38.105  1.00 26.88           C
ATOM   2483  CD2 PHE A 419      -6.300   6.538 -38.312  1.00 26.47           C
ATOM   2484  CE1 PHE A 419      -8.886   6.595 -37.301  1.00 27.99           C
ATOM   2485  CE2 PHE A 419      -6.744   5.512 -37.522  1.00 27.60           C
ATOM   2486  CZ  PHE A 419      -8.040   5.538 -37.010  1.00 28.65           C
ATOM   2487  N   ALA A 420      -5.264   6.933 -41.869  1.00 27.45           N
ATOM   2488  CA  ALA A 420      -4.701   5.664 -42.368  1.00 29.48           C
ATOM   2489  C   ALA A 420      -5.273   5.236 -43.755  1.00 31.12           C
ATOM   2490  O   ALA A 420      -5.142   4.074 -44.171  1.00 31.05           O
ATOM   2491  CB  ALA A 420      -4.901   4.544 -41.351  1.00 30.58           C
ATOM   2492  N   SER A 421      -5.910   6.183 -44.447  1.00 30.68           N
ATOM   2493  CA  SER A 421      -6.464   5.962 -45.776  1.00 29.91           C
ATOM   2494  C   SER A 421      -6.294   7.261 -46.577  1.00 28.43           C
ATOM   2495  O   SER A 421      -6.133   8.331 -46.027  1.00 28.18           O
ATOM   2496  CB  SER A 421      -7.924   5.527 -45.686  1.00 30.27           C
ATOM   2497  OG  SER A 421      -8.795   6.638 -45.681  1.00 29.63           O
ATOM   2498  N   GLY A 422      -6.272   7.155 -47.882  1.00 28.66           N
ATOM   2499  CA  GLY A 422      -6.048   8.324 -48.697  1.00 28.40           C
ATOM   2500  C   GLY A 422      -7.272   9.201 -48.793  1.00 28.56           C
ATOM   2501  O   GLY A 422      -7.139  10.406 -48.763  1.00 26.22           O
ATOM   2502  N   CYS A 423      -8.463   8.588 -48.879  1.00 30.93           N
ATOM   2503  CA  CYS A 423      -9.723   9.317 -49.156  1.00 33.23           C
ATOM   2504  C   CYS A 423      -9.586  10.481 -50.147  1.00 32.53           C
ATOM   2505  O   CYS A 423     -10.117  11.561 -49.913  1.00 31.64           O
ATOM   2506  CB  CYS A 423     -10.361   9.826 -47.872  1.00 34.06           C
ATOM   2507  SG  CYS A 423     -10.951   8.500 -46.836  1.00 39.24           S
ATOM   2508  N   ALA A 424      -8.866  10.254 -51.242  1.00 32.93           N
ATOM   2509  CA  ALA A 424      -8.719  11.253 -52.277  1.00 32.95           C
ATOM   2510  C   ALA A 424      -8.970  10.660 -53.656  1.00 33.72           C
ATOM   2511  O   ALA A 424      -8.446  11.146 -54.635  1.00 34.44           O
ATOM   2512  CB  ALA A 424      -7.338  11.914 -52.191  1.00 31.94           C
ATOM   2513  N   TYR A 425      -9.810   9.636 -53.732  1.00 34.80           N
ATOM   2514  CA  TYR A 425     -10.204   9.043 -55.013  1.00 35.85           C
ATOM   2515  C   TYR A 425      -9.037   8.573 -55.875  1.00 33.94           C
ATOM   2516  O   TYR A 425      -9.100   8.618 -57.089  1.00 34.72           O
ATOM   2517  CB  TYR A 425     -11.110  10.029 -55.792  1.00 39.03           C
ATOM   2518  CG  TYR A 425     -12.495  10.137 -55.223  1.00 42.46           C
ATOM   2519  CD1 TYR A 425     -13.492   9.237 -55.609  1.00 45.74           C
ATOM   2520  CD2 TYR A 425     -12.805  11.097 -54.252  1.00 43.39           C
ATOM   2521  CE1 TYR A 425     -14.768   9.298 -55.059  1.00 48.98           C
ATOM   2522  CE2 TYR A 425     -14.079  11.169 -53.696  1.00 46.53           C
ATOM   2523  CZ  TYR A 425     -15.059  10.269 -54.101  1.00 49.17           C
ATOM   2524  OH  TYR A 425     -16.326  10.331 -53.562  1.00 49.46           O
ATOM   2525  N   VAL A 426      -7.965   8.129 -55.249  1.00 33.27           N
ATOM   2526  CA  VAL A 426      -6.793   7.680 -55.983  1.00 34.06           C
ATOM   2527  C   VAL A 426      -7.047   6.398 -56.784  1.00 37.84           C
ATOM   2528  O   VAL A 426      -6.571   6.257 -57.894  1.00 36.19           O
ATOM   2529  CB  VAL A 426      -5.579   7.469 -55.060  1.00 32.76           C
ATOM   2530  CG1 VAL A 426      -4.433   6.862 -55.822  1.00 33.03           C
ATOM   2531  CG2 VAL A 426      -5.126   8.783 -54.452  1.00 31.99           C
ATOM   2532  N   GLU A 427      -7.796   5.450 -56.250  1.00 43.21           N
ATOM   2533  CA  GLU A 427      -8.084   4.271 -57.058  1.00 48.22           C
ATOM   2534  C   GLU A 427      -8.806   4.677 -58.324  1.00 46.78           C
ATOM   2535  O   GLU A 427      -8.498   4.204 -59.417  1.00 45.20           O
ATOM   2536  CB  GLU A 427      -8.985   3.321 -56.298  1.00 53.77           C
ATOM   2537  CG  GLU A 427      -9.473   2.158 -57.156  1.00 61.66           C
ATOM   2538  CD  GLU A 427      -8.488   1.020 -57.187  1.00 69.30           C
ATOM   2539  OE1 GLU A 427      -7.662   0.947 -58.141  1.00 73.53           O
ATOM   2540  OE2 GLU A 427      -8.551   0.201 -56.243  1.00 76.58           O
ATOM   2541  N   GLN A 428      -9.825   5.498 -58.130  1.00 45.90           N
ATOM   2542  CA  GLN A 428     -10.716   5.861 -59.189  1.00 47.30           C
ATOM   2543  C   GLN A 428     -10.014   6.755 -60.235  1.00 44.33           C
ATOM   2544  O   GLN A 428     -10.222   6.624 -61.443  1.00 42.62           O
ATOM   2545  CB  GLN A 428     -11.940   6.532 -58.590  1.00 50.92           C
ATOM   2546  CG  GLN A 428     -13.164   6.503 -59.485  1.00 58.13           C
ATOM   2547  CD  GLN A 428     -14.358   7.186 -58.839  1.00 65.09           C
ATOM   2548  OE1 GLN A 428     -15.413   6.564 -58.634  1.00 72.34           O
ATOM   2549  NE2 GLN A 428     -14.206   8.478 -58.517  1.00 66.06           N
ATOM   2550  N   THR A 429      -9.147   7.640 -59.781  1.00 40.85           N
ATOM   2551  CA  THR A 429      -8.500   8.535 -60.705  1.00 38.66           C
ATOM   2552  C   THR A 429      -7.481   7.781 -61.546  1.00 37.57           C
ATOM   2553  O   THR A 429      -7.380   8.042 -62.721  1.00 38.06           O
ATOM   2554  CB  THR A 429      -7.866   9.717 -59.959  1.00 38.01           C
ATOM   2555  OG1 THR A 429      -8.852  10.278 -59.093  1.00 36.11           O
ATOM   2556  CG2 THR A 429      -7.388  10.793 -60.931  1.00 38.43           C
ATOM   2557  N   ILE A 430      -6.734   6.849 -60.957  1.00 36.82           N
ATOM   2558  CA  ILE A 430      -5.790   6.006 -61.722  1.00 37.33           C
ATOM   2559  C   ILE A 430      -6.523   5.294 -62.859  1.00 37.93           C
ATOM   2560  O   ILE A 430      -6.091   5.314 -64.003  1.00 37.41           O
ATOM   2561  CB  ILE A 430      -5.120   4.955 -60.820  1.00 38.76           C
ATOM   2562  CG1 ILE A 430      -4.060   5.590 -59.932  1.00 39.96           C
ATOM   2563  CG2 ILE A 430      -4.410   3.905 -61.627  1.00 41.74           C
ATOM   2564  CD1 ILE A 430      -3.449   4.647 -58.904  1.00 41.01           C
ATOM   2565  N   THR A 431      -7.636   4.661 -62.506  1.00 38.68           N
ATOM   2566  CA  THR A 431      -8.548   4.050 -63.449  1.00 40.42           C
ATOM   2567  C   THR A 431      -8.869   5.012 -64.572  1.00 40.76           C
ATOM   2568  O   THR A 431      -8.567   4.715 -65.719  1.00 42.41           O
ATOM   2569  CB  THR A 431      -9.891   3.648 -62.788  1.00 41.83           C
ATOM   2570  OG1 THR A 431      -9.699   2.555 -61.885  1.00 41.84           O
ATOM   2571  CG2 THR A 431     -10.909   3.237 -63.825  1.00 44.93           C
ATOM   2572  N   ASN A 432      -9.477   6.150 -64.236  1.00 39.85           N
ATOM   2573  CA  ASN A 432     -10.033   7.074 -65.231  1.00 40.16           C
ATOM   2574  C   ASN A 432      -8.985   7.654 -66.133  1.00 41.75           C
ATOM   2575  O   ASN A 432      -9.256   7.956 -67.317  1.00 43.70           O
ATOM   2576  CB  ASN A 432     -10.778   8.216 -64.563  1.00 37.71           C
ATOM   2577  CG  ASN A 432     -12.037   7.755 -63.873  1.00 37.52           C
ATOM   2578  OD1 ASN A 432     -12.649   6.777 -64.263  1.00 37.89           O
ATOM   2579  ND2 ASN A 432     -12.420   8.457 -62.832  1.00 36.23           N
ATOM   2580  N   LEU A 433      -7.794   7.814 -65.570  1.00 41.84           N
ATOM   2581  CA  LEU A 433      -6.633   8.285 -66.317  1.00 44.46           C
ATOM   2582  C   LEU A 433      -6.208   7.269 -67.336  1.00 46.82           C
ATOM   2583  O   LEU A 433      -5.996   7.604 -68.467  1.00 50.28           O
ATOM   2584  CB  LEU A 433      -5.462   8.528 -65.377  1.00 44.62           C
ATOM   2585  CG  LEU A 433      -4.095   8.699 -66.010  1.00 45.62           C
ATOM   2586  CD1 LEU A 433      -4.108   9.923 -66.898  1.00 47.28           C
ATOM   2587  CD2 LEU A 433      -3.088   8.830 -64.888  1.00 45.18           C
ATOM   2588  N   ASN A 434      -6.086   6.017 -66.933  1.00 49.20           N
ATOM   2589  CA  ASN A 434      -5.721   4.961 -67.873  1.00 51.96           C
ATOM   2590  C   ASN A 434      -6.805   4.703 -68.946  1.00 52.61           C
ATOM   2591  O   ASN A 434      -6.485   4.271 -70.055  1.00 52.69           O
ATOM   2592  CB  ASN A 434      -5.337   3.688 -67.104  1.00 54.26           C
ATOM   2593  CG  ASN A 434      -4.025   3.857 -66.334  1.00 56.72           C
ATOM   2594  OD1 ASN A 434      -3.114   4.576 -66.776  1.00 55.96           O
ATOM   2595  ND2 ASN A 434      -3.930   3.218 -65.162  1.00 58.29           N
ATOM   2596  N   ASN A 435      -8.066   4.979 -68.616  1.00 51.98           N
ATOM   2597  CA  ASN A 435      -9.180   4.805 -69.544  1.00 54.93           C
ATOM   2598  C   ASN A 435      -9.311   5.950 -70.519  1.00 54.63           C
ATOM   2599  O   ASN A 435      -9.722   5.746 -71.683  1.00 57.15           O
ATOM   2600  CB  ASN A 435     -10.520   4.662 -68.810  1.00 55.77           C
ATOM   2601  CG  ASN A 435     -10.708   3.295 -68.192  1.00 58.67           C
ATOM   2602  OD1 ASN A 435      -9.784   2.485 -68.149  1.00 62.36           O
ATOM   2603  ND2 ASN A 435     -11.906   3.032 -67.698  1.00 60.28           N
ATOM   2604  N   SER A 436      -9.003   7.154 -70.062  1.00 50.44           N
ATOM   2605  CA  SER A 436      -9.114   8.282 -70.958  1.00 50.33           C
ATOM   2606  C   SER A 436      -8.051   8.114 -72.046  1.00 50.11           C
ATOM   2607  O   SER A 436      -8.294   8.487 -73.205  1.00 51.40           O
ATOM   2608  CB  SER A 436      -8.985   9.600 -70.209  1.00 48.26           C
ATOM   2609  OG  SER A 436      -7.663   9.770 -69.776  1.00 48.37           O
ATOM   2610  N   ILE A 437      -6.915   7.501 -71.664  1.00 48.77           N
ATOM   2611  CA  ILE A 437      -5.810   7.148 -72.589  1.00 50.36           C
ATOM   2612  C   ILE A 437      -6.129   6.003 -73.564  1.00 53.29           C
ATOM   2613  O   ILE A 437      -5.830   6.081 -74.765  1.00 52.91           O
ATOM   2614  CB  ILE A 437      -4.509   6.798 -71.824  1.00 49.51           C
ATOM   2615  CG1 ILE A 437      -3.946   8.053 -71.142  1.00 46.97           C
ATOM   2616  CG2 ILE A 437      -3.466   6.215 -72.785  1.00 51.54           C
ATOM   2617  CD1 ILE A 437      -2.924   7.777 -70.067  1.00 46.63           C
ATOM   2618  N   ALA A 438      -6.709   4.929 -73.036  1.00 54.98           N
ATOM   2619  CA  ALA A 438      -7.291   3.891 -73.872  1.00 56.72           C
ATOM   2620  C   ALA A 438      -8.131   4.553 -74.957  1.00 58.09           C
ATOM   2621  O   ALA A 438      -7.889   4.331 -76.133  1.00 64.42           O
ATOM   2622  CB  ALA A 438      -8.137   2.944 -73.040  1.00 56.80           C
ATOM   2623  N   HIS A 439      -9.081   5.399 -74.564  1.00 57.90           N
ATOM   2624  CA  HIS A 439      -9.988   6.067 -75.512  1.00 59.67           C
ATOM   2625  C   HIS A 439      -9.394   7.321 -76.191  1.00 57.99           C
ATOM   2626  O   HIS A 439     -10.144   8.167 -76.709  1.00 55.95           O
ATOM   2627  CB  HIS A 439     -11.311   6.424 -74.808  1.00 62.32           C
ATOM   2628  CG  HIS A 439     -12.147   5.232 -74.450  1.00 66.48           C
ATOM   2629  ND1 HIS A 439     -12.083   4.611 -73.216  1.00 66.73           N
ATOM   2630  CD2 HIS A 439     -13.065   4.543 -75.172  1.00 69.18           C
ATOM   2631  CE1 HIS A 439     -12.924   3.592 -73.196  1.00 68.63           C
ATOM   2632  NE2 HIS A 439     -13.532   3.530 -74.369  1.00 70.19           N
ATOM   2633  N   PHE A 440      -8.059   7.440 -76.194  1.00 56.39           N
ATOM   2634  CA  PHE A 440      -7.377   8.571 -76.844  1.00 55.00           C
ATOM   2635  C   PHE A 440      -6.450   8.147 -77.985  1.00 55.91           C
ATOM   2636  O   PHE A 440      -5.672   8.950 -78.502  1.00 55.35           O
ATOM   2637  CB  PHE A 440      -6.587   9.380 -75.816  1.00 52.01           C
ATOM   2638  CG  PHE A 440      -6.616  10.856 -76.085  1.00 51.79           C
ATOM   2639  CD1 PHE A 440      -7.815  11.556 -75.989  1.00 52.49           C
ATOM   2640  CD2 PHE A 440      -5.470  11.544 -76.456  1.00 50.01           C
ATOM   2641  CE1 PHE A 440      -7.868  12.913 -76.239  1.00 51.59           C
ATOM   2642  CE2 PHE A 440      -5.519  12.896 -76.706  1.00 49.42           C
ATOM   2643  CZ  PHE A 440      -6.717  13.584 -76.596  1.00 50.13           C
ATOM   2644  N   GLY A 441      -6.571   6.888 -78.396  1.00 57.64           N
ATOM   2645  CA  GLY A 441      -5.716   6.294 -79.413  1.00 58.59           C
ATOM   2646  C   GLY A 441      -5.805   6.968 -80.765  1.00 59.92           C
ATOM   2647  O   GLY A 441      -4.779   7.248 -81.376  1.00 60.27           O
ATOM   2648  N   THR A 442      -7.018   7.238 -81.240  1.00 61.17           N
ATOM   2649  CA  THR A 442      -7.165   7.869 -82.558  1.00 63.54           C
ATOM   2650  C   THR A 442      -6.584   9.286 -82.504  1.00 62.38           C
ATOM   2651  O   THR A 442      -5.871   9.704 -83.425  1.00 60.59           O
ATOM   2652  CB  THR A 442      -8.598   7.792 -83.170  1.00 65.92           C
ATOM   2653  OG1 THR A 442      -9.557   8.378 -82.290  1.00 66.18           O
ATOM   2654  CG2 THR A 442      -8.999   6.330 -83.469  1.00 67.84           C
ATOM   2655  N   GLN A 443      -6.841  10.000 -81.402  1.00 61.88           N
ATOM   2656  CA  GLN A 443      -6.256  11.325 -81.208  1.00 61.26           C
ATOM   2657  C   GLN A 443      -4.741  11.278 -81.153  1.00 61.68           C
ATOM   2658  O   GLN A 443      -4.101  12.150 -81.722  1.00 60.31           O
ATOM   2659  CB  GLN A 443      -6.780  11.995 -79.954  1.00 60.55           C
ATOM   2660  CG  GLN A 443      -8.170  12.581 -80.103  1.00 62.35           C
ATOM   2661  CD  GLN A 443      -9.234  11.626 -79.616  1.00 63.51           C
ATOM   2662  OE1 GLN A 443      -9.315  10.492 -80.085  1.00 67.03           O
ATOM   2663  NE2 GLN A 443     -10.045  12.071 -78.669  1.00 62.42           N
ATOM   2664  N   GLU A 444      -4.168  10.269 -80.487  1.00 63.20           N
ATOM   2665  CA  GLU A 444      -2.704  10.107 -80.462  1.00 65.78           C
ATOM   2666  C   GLU A 444      -2.094   9.959 -81.876  1.00 67.78           C
ATOM   2667  O   GLU A 444      -0.979  10.433 -82.115  1.00 68.20           O
ATOM   2668  CB  GLU A 444      -2.288   8.948 -79.550  1.00 69.03           C
ATOM   2669  CG  GLU A 444      -0.786   8.745 -79.361  1.00 74.36           C
ATOM   2670  CD  GLU A 444      -0.459   8.134 -77.980  1.00 83.99           C
ATOM   2671  OE1 GLU A 444      -1.061   8.583 -76.968  1.00 93.64           O
ATOM   2672  OE2 GLU A 444       0.383   7.196 -77.873  1.00 85.24           O
ATOM   2673  N   GLN A 445      -2.817   9.329 -82.807  1.00 67.40           N
ATOM   2674  CA  GLN A 445      -2.328   9.167 -84.176  1.00 68.22           C
ATOM   2675  C   GLN A 445      -2.576  10.404 -85.017  1.00 65.91           C
ATOM   2676  O   GLN A 445      -1.786  10.726 -85.887  1.00 66.64           O
ATOM   2677  CB  GLN A 445      -2.991   7.972 -84.857  1.00 73.83           C
ATOM   2678  CG  GLN A 445      -2.620   6.624 -84.247  1.00 77.79           C
ATOM   2679  CD  GLN A 445      -3.172   5.421 -85.007  1.00 81.70           C
ATOM   2680  OE1 GLN A 445      -2.954   4.280 -84.601  1.00 82.85           O
ATOM   2681  NE2 GLN A 445      -3.889   5.667 -86.104  1.00 84.69           N
ATOM   2682  N   GLN A 446      -3.677  11.095 -84.766  1.00 62.96           N
ATOM   2683  CA  GLN A 446      -3.965  12.343 -85.469  1.00 62.14           C
ATOM   2684  C   GLN A 446      -2.943  13.428 -85.097  1.00 60.41           C
ATOM   2685  O   GLN A 446      -2.469  14.170 -85.966  1.00 58.59           O
ATOM   2686  CB  GLN A 446      -5.387  12.799 -85.159  1.00 62.47           C
ATOM   2687  CG  GLN A 446      -6.419  11.813 -85.693  1.00 64.74           C
ATOM   2688  CD  GLN A 446      -7.860  12.296 -85.604  1.00 65.26           C
ATOM   2689  OE1 GLN A 446      -8.182  13.263 -84.918  1.00 64.73           O
ATOM   2690  NE2 GLN A 446      -8.738  11.604 -86.306  1.00 67.05           N
ATOM   2691  N   ILE A 447      -2.607  13.487 -83.797  1.00 58.31           N
ATOM   2692  CA  ILE A 447      -1.560  14.370 -83.264  1.00 56.02           C
ATOM   2693  C   ILE A 447      -0.204  13.996 -83.821  1.00 57.15           C
ATOM   2694  O   ILE A 447       0.584  14.856 -84.198  1.00 56.19           O
ATOM   2695  CB  ILE A 447      -1.483  14.314 -81.720  1.00 53.83           C
ATOM   2696  CG1 ILE A 447      -2.711  14.985 -81.113  1.00 53.20           C
ATOM   2697  CG2 ILE A 447      -0.224  15.007 -81.183  1.00 51.88           C
ATOM   2698  CD1 ILE A 447      -2.945  14.631 -79.653  1.00 50.74           C
ATOM   2699  N   GLN A 448       0.069  12.705 -83.862  1.00 59.09           N
ATOM   2700  CA  GLN A 448       1.295  12.221 -84.426  1.00 61.98           C
ATOM   2701  C   GLN A 448       1.376  12.542 -85.922  1.00 64.77           C
ATOM   2702  O   GLN A 448       2.412  13.026 -86.383  1.00 64.82           O
ATOM   2703  CB  GLN A 448       1.361  10.728 -84.200  1.00 63.43           C
ATOM   2704  CG  GLN A 448       2.649  10.125 -84.707  1.00 67.07           C
ATOM   2705  CD  GLN A 448       3.742  10.237 -83.693  1.00 66.95           C
ATOM   2706  OE1 GLN A 448       3.491  10.124 -82.493  1.00 66.20           O
ATOM   2707  NE2 GLN A 448       4.973  10.429 -84.165  1.00 68.72           N
ATOM   2708  N   GLN A 449       0.297  12.271 -86.666  1.00 67.70           N
ATOM   2709  CA  GLN A 449       0.194  12.629 -88.102  1.00 71.98           C
ATOM   2710  C   GLN A 449       0.523  14.100 -88.362  1.00 70.74           C
ATOM   2711  O   GLN A 449       1.351  14.408 -89.223  1.00 70.98           O
ATOM   2712  CB  GLN A 449      -1.216  12.366 -88.658  1.00 75.06           C
ATOM   2713  CG  GLN A 449      -1.503  10.932 -89.113  1.00 78.67           C
ATOM   2714  CD  GLN A 449      -2.786  10.820 -89.952  1.00 81.21           C
ATOM   2715  OE1 GLN A 449      -2.991  11.592 -90.897  1.00 81.52           O
ATOM   2716  NE2 GLN A 449      -3.651   9.859 -89.608  1.00 80.63           N
ATOM   2717  N   ALA A 450      -0.132  14.988 -87.611  1.00 67.90           N
ATOM   2718  CA  ALA A 450       0.037  16.440 -87.772  1.00 66.70           C
ATOM   2719  C   ALA A 450       1.445  16.914 -87.403  1.00 65.23           C
ATOM   2720  O   ALA A 450       1.974  17.834 -88.017  1.00 64.50           O
ATOM   2721  CB  ALA A 450      -1.004  17.185 -86.959  1.00 64.93           C
ATOM   2722  N   GLU A 451       2.039  16.262 -86.407  1.00 64.65           N
ATOM   2723  CA  GLU A 451       3.457  16.435 -86.061  1.00 64.92           C
ATOM   2724  C   GLU A 451       4.343  16.302 -87.312  1.00 67.03           C
ATOM   2725  O   GLU A 451       5.208  17.142 -87.545  1.00 68.16           O
ATOM   2726  CB  GLU A 451       3.888  15.411 -84.974  1.00 63.82           C
ATOM   2727  CG  GLU A 451       4.895  15.928 -83.949  1.00 62.13           C
ATOM   2728  CD  GLU A 451       4.939  15.131 -82.641  1.00 60.45           C
ATOM   2729  OE1 GLU A 451       4.222  14.113 -82.458  1.00 59.60           O
ATOM   2730  OE2 GLU A 451       5.715  15.549 -81.763  1.00 59.38           O
ATOM   2731  N   ASN A 452       4.126  15.258 -88.111  1.00 67.84           N
ATOM   2732  CA  ASN A 452       4.972  15.013 -89.276  1.00 70.38           C
ATOM   2733  C   ASN A 452       4.711  15.988 -90.384  1.00 70.83           C
ATOM   2734  O   ASN A 452       5.639  16.588 -90.910  1.00 72.29           O
ATOM   2735  CB  ASN A 452       4.771  13.615 -89.835  1.00 73.85           C
ATOM   2736  CG  ASN A 452       5.217  12.535 -88.879  1.00 74.86           C
ATOM   2737  OD1 ASN A 452       5.723  12.805 -87.793  1.00 75.05           O
ATOM   2738  ND2 ASN A 452       5.020  11.295 -89.282  1.00 78.53           N
ATOM   2739  N   ILE A 453       3.445  16.128 -90.747  1.00 69.21           N
ATOM   2740  CA  ILE A 453       3.038  17.136 -91.710  1.00 68.88           C
ATOM   2741  C   ILE A 453       3.632  18.494 -91.358  1.00 68.67           C
ATOM   2742  O   ILE A 453       4.145  19.190 -92.219  1.00 68.66           O
ATOM   2743  CB  ILE A 453       1.515  17.284 -91.729  1.00 68.03           C
ATOM   2744  CG1 ILE A 453       0.871  16.040 -92.382  1.00 69.17           C
ATOM   2745  CG2 ILE A 453       1.137  18.570 -92.452  1.00 68.89           C
ATOM   2746  CD1 ILE A 453      -0.643  16.081 -92.523  1.00 68.45           C
ATOM   2747  N   ALA A 454       3.548  18.868 -90.076  1.00 67.98           N
ATOM   2748  CA  ALA A 454       4.078  20.155 -89.603  1.00 67.06           C
ATOM   2749  C   ALA A 454       5.609  20.224 -89.656  1.00 68.01           C
ATOM   2750  O   ALA A 454       6.176  21.163 -90.204  1.00 68.83           O
ATOM   2751  CB  ALA A 454       3.583  20.447 -88.199  1.00 63.98           C
ATOM   2752  N   ASP A 455       6.268  19.218 -89.102  1.00 67.83           N
ATOM   2753  CA  ASP A 455       7.721  19.148 -89.127  1.00 68.78           C
ATOM   2754  C   ASP A 455       8.244  19.151 -90.558  1.00 72.32           C
ATOM   2755  O   ASP A 455       9.228  19.826 -90.888  1.00 73.64           O
ATOM   2756  CB  ASP A 455       8.170  17.883 -88.424  1.00 68.11           C
ATOM   2757  CG  ASP A 455       9.649  17.834 -88.215  1.00 68.42           C
ATOM   2758  OD1 ASP A 455      10.391  18.201 -89.137  1.00 69.65           O
ATOM   2759  OD2 ASP A 455      10.069  17.426 -87.118  1.00 67.64           O
ATOM   2760  N   THR A 456       7.582  18.378 -91.404  1.00 74.75           N
ATOM   2761  CA  THR A 456       7.878  18.357 -92.821  1.00 78.03           C
ATOM   2762  C   THR A 456       7.872  19.764 -93.367  1.00 79.95           C
ATOM   2763  O   THR A 456       8.855  20.215 -93.948  1.00 82.10           O
ATOM   2764  CB  THR A 456       6.812  17.562 -93.576  1.00 79.07           C
ATOM   2765  OG1 THR A 456       6.661  16.280 -92.958  1.00 79.94           O
ATOM   2766  CG2 THR A 456       7.199  17.394 -95.021  1.00 81.74           C
ATOM   2767  N   LEU A 457       6.754  20.455 -93.163  1.00 80.60           N
ATOM   2768  CA  LEU A 457       6.584  21.810 -93.672  1.00 82.24           C
ATOM   2769  C   LEU A 457       7.682  22.741 -93.152  1.00 82.54           C
ATOM   2770  O   LEU A 457       8.283  23.473 -93.937  1.00 85.58           O
ATOM   2771  CB  LEU A 457       5.192  22.370 -93.325  1.00 81.12           C
ATOM   2772  CG  LEU A 457       3.997  21.852 -94.139  1.00 82.55           C
ATOM   2773  CD1 LEU A 457       2.737  22.568 -93.673  1.00 81.61           C
ATOM   2774  CD2 LEU A 457       4.184  22.013 -95.649  1.00 85.16           C
ATOM   2775  N   VAL A 458       7.961  22.691 -91.850  1.00 79.45           N
ATOM   2776  CA  VAL A 458       9.015  23.512 -91.269  1.00 78.50           C
ATOM   2777  C   VAL A 458      10.348  23.337 -92.011  1.00 80.40           C
ATOM   2778  O   VAL A 458      11.090  24.298 -92.136  1.00 84.59           O
ATOM   2779  CB  VAL A 458       9.185  23.244 -89.760  1.00 77.52           C
ATOM   2780  CG1 VAL A 458      10.495  23.819 -89.230  1.00 78.43           C
ATOM   2781  CG2 VAL A 458       8.015  23.833 -88.979  1.00 75.61           C
ATOM   2782  N   ASN A 459      10.648  22.146 -92.533  1.00 79.21           N
ATOM   2783  CA  ASN A 459      11.893  21.937 -93.301  1.00 79.15           C
ATOM   2784  C   ASN A 459      11.683  21.798 -94.816  1.00 80.35           C
ATOM   2785  O   ASN A 459      11.841  22.760 -95.579  1.00 80.00           O
ATOM   2786  CB  ASN A 459      12.635  20.718 -92.737  1.00 78.30           C
ATOM   2787  CG  ASN A 459      12.619  20.677 -91.199  1.00 75.06           C
ATOM   2788  OD1 ASN A 459      13.015  21.632 -90.529  1.00 73.07           O
ATOM   2789  ND2 ASN A 459      12.165  19.566 -90.644  1.00 73.02           N
