# Supplementary material for: A non-redundant data set of nanobody-antigen crystal structures
Source: Data Brief. 2019 Mar 6;24:103754. doi: 10.1016/j.dib.2019.103754 (PMC6441729; doi:10.1016/j.dib.2019.103754)
Supplement: Multimedia component 5 [file mmc5.zip › Data_set/Ag_1/5f7y_1.pdb]

ATOM      1  N   ASN A  35      -6.715 -76.760 -28.206  1.00 79.21           N
ATOM      2  CA  ASN A  35      -5.669 -76.889 -29.267  1.00 83.37           C
ATOM      3  C   ASN A  35      -5.335 -75.591 -30.021  1.00 84.88           C
ATOM      4  O   ASN A  35      -6.214 -74.788 -30.250  1.00 93.47           O
ATOM      5  CB  ASN A  35      -6.102 -77.949 -30.279  1.00 88.48           C
ATOM      6  CG  ASN A  35      -5.119 -78.092 -31.439  1.00 85.45           C
ATOM      7  OD1 ASN A  35      -4.986 -77.188 -32.258  1.00 90.00           O
ATOM      8  ND2 ASN A  35      -4.439 -79.220 -31.517  1.00 83.88           N
ATOM      9  N   LEU A  36      -4.093 -75.393 -30.455  1.00 81.94           N
ATOM     10  CA  LEU A  36      -3.692 -74.067 -30.941  1.00 80.61           C
ATOM     11  C   LEU A  36      -3.724 -73.899 -32.454  1.00 81.94           C
ATOM     12  O   LEU A  36      -3.949 -72.806 -32.951  1.00 81.78           O
ATOM     13  CB  LEU A  36      -2.311 -73.648 -30.416  1.00 82.04           C
ATOM     14  CG  LEU A  36      -1.910 -72.155 -30.688  1.00 83.23           C
ATOM     15  CD1 LEU A  36      -2.446 -71.146 -29.660  1.00 78.58           C
ATOM     16  CD2 LEU A  36      -0.402 -71.969 -30.851  1.00 80.44           C
ATOM     17  N   SER A  37      -3.470 -74.951 -33.205  1.00 88.64           N
ATOM     18  CA  SER A  37      -3.726 -74.892 -34.644  1.00 88.27           C
ATOM     19  C   SER A  37      -5.178 -74.470 -34.888  1.00 90.95           C
ATOM     20  O   SER A  37      -5.437 -73.694 -35.802  1.00 87.64           O
ATOM     21  CB  SER A  37      -3.454 -76.243 -35.318  1.00 90.31           C
ATOM     22  OG  SER A  37      -2.085 -76.344 -35.648  1.00 88.63           O
ATOM     23  N   LYS A  38      -6.110 -74.988 -34.074  1.00 92.92           N
ATOM     24  CA  LYS A  38      -7.524 -74.648 -34.208  1.00 95.81           C
ATOM     25  C   LYS A  38      -7.793 -73.138 -33.930  1.00 92.69           C
ATOM     26  O   LYS A  38      -8.631 -72.520 -34.589  1.00 90.14           O
ATOM     27  CB  LYS A  38      -8.423 -75.557 -33.333  1.00 99.73           C
ATOM     28  CG  LYS A  38      -9.156 -76.686 -34.079  1.00105.90           C
ATOM     29  CD  LYS A  38     -10.485 -77.058 -33.395  1.00111.48           C
ATOM     30  CE  LYS A  38     -11.457 -77.788 -34.317  1.00112.48           C
ATOM     31  NZ  LYS A  38     -10.783 -78.897 -35.044  1.00114.35           N
ATOM     32  N   LEU A  39      -7.090 -72.550 -32.972  1.00 86.69           N
ATOM     33  CA  LEU A  39      -7.169 -71.101 -32.773  1.00 88.69           C
ATOM     34  C   LEU A  39      -6.705 -70.285 -33.976  1.00 85.46           C
ATOM     35  O   LEU A  39      -7.422 -69.431 -34.496  1.00 85.44           O
ATOM     36  CB  LEU A  39      -6.321 -70.701 -31.573  1.00 91.13           C
ATOM     37  CG  LEU A  39      -7.132 -70.638 -30.300  1.00 97.90           C
ATOM     38  CD1 LEU A  39      -7.877 -69.324 -30.308  1.00 98.06           C
ATOM     39  CD2 LEU A  39      -8.090 -71.825 -30.133  1.00106.57           C
ATOM     40  N   LEU A  40      -5.483 -70.557 -34.403  1.00 85.76           N
ATOM     41  CA  LEU A  40      -4.821 -69.796 -35.454  1.00 89.60           C
ATOM     42  C   LEU A  40      -5.444 -70.012 -36.832  1.00 92.57           C
ATOM     43  O   LEU A  40      -5.080 -69.355 -37.806  1.00 95.88           O
ATOM     44  CB  LEU A  40      -3.356 -70.183 -35.482  1.00 86.28           C
ATOM     45  CG  LEU A  40      -2.646 -70.008 -34.139  1.00 82.99           C
ATOM     46  CD1 LEU A  40      -1.148 -70.087 -34.326  1.00 81.34           C
ATOM     47  CD2 LEU A  40      -3.018 -68.708 -33.446  1.00 82.60           C
ATOM     48  N   THR A  41      -6.396 -70.927 -36.900  1.00 98.95           N
ATOM     49  CA  THR A  41      -7.246 -71.063 -38.066  1.00106.55           C
ATOM     50  C   THR A  41      -8.255 -69.896 -38.096  1.00106.50           C
ATOM     51  O   THR A  41      -8.225 -69.097 -39.036  1.00110.19           O
ATOM     52  CB  THR A  41      -7.895 -72.481 -38.123  1.00106.76           C
ATOM     53  OG1 THR A  41      -6.906 -73.409 -38.575  1.00105.84           O
ATOM     54  CG2 THR A  41      -9.139 -72.557 -39.055  1.00106.03           C
ATOM     55  N   ARG A  42      -9.111 -69.762 -37.080  1.00102.38           N
ATOM     56  CA  ARG A  42     -10.094 -68.660 -37.107  1.00101.44           C
ATOM     57  C   ARG A  42      -9.474 -67.272 -36.881  1.00 96.32           C
ATOM     58  O   ARG A  42     -10.036 -66.303 -37.391  1.00101.88           O
ATOM     59  CB  ARG A  42     -11.378 -68.898 -36.251  1.00106.28           C
ATOM     60  CG  ARG A  42     -11.249 -69.650 -34.929  1.00113.92           C
ATOM     61  CD  ARG A  42     -12.549 -70.390 -34.533  1.00125.13           C
ATOM     62  NE  ARG A  42     -12.740 -70.447 -33.064  1.00129.79           N
ATOM     63  CZ  ARG A  42     -12.443 -71.471 -32.250  1.00119.23           C
ATOM     64  NH1 ARG A  42     -11.941 -72.617 -32.713  1.00110.76           N
ATOM     65  NH2 ARG A  42     -12.655 -71.337 -30.937  1.00113.70           N
ATOM     66  N   TYR A  43      -8.327 -67.159 -36.183  1.00 84.16           N
ATOM     67  CA  TYR A  43      -7.756 -65.826 -35.889  1.00 75.29           C
ATOM     68  C   TYR A  43      -6.350 -65.682 -36.415  1.00 70.12           C
ATOM     69  O   TYR A  43      -5.405 -65.575 -35.636  1.00 65.59           O
ATOM     70  CB  TYR A  43      -7.768 -65.514 -34.387  1.00 75.48           C
ATOM     71  CG  TYR A  43      -9.096 -65.777 -33.720  1.00 82.22           C
ATOM     72  CD1 TYR A  43     -10.147 -64.879 -33.848  1.00 93.42           C
ATOM     73  CD2 TYR A  43      -9.304 -66.920 -32.954  1.00 82.84           C
ATOM     74  CE1 TYR A  43     -11.372 -65.117 -33.237  1.00 99.78           C
ATOM     75  CE2 TYR A  43     -10.520 -67.172 -32.342  1.00 87.95           C
ATOM     76  CZ  TYR A  43     -11.550 -66.274 -32.494  1.00 98.70           C
ATOM     77  OH  TYR A  43     -12.758 -66.516 -31.894  1.00109.77           O
ATOM     78  N   SER A  44      -6.195 -65.609 -37.732  1.00 67.35           N
ATOM     79  CA  SER A  44      -4.850 -65.656 -38.320  1.00 69.90           C
ATOM     80  C   SER A  44      -4.026 -64.398 -37.996  1.00 65.79           C
ATOM     81  O   SER A  44      -2.787 -64.384 -38.068  1.00 65.99           O
ATOM     82  CB  SER A  44      -4.938 -65.859 -39.822  1.00 74.62           C
ATOM     83  OG  SER A  44      -5.360 -64.647 -40.403  1.00 79.43           O
ATOM     84  N   THR A  45      -4.726 -63.341 -37.631  1.00 60.44           N
ATOM     85  CA  THR A  45      -4.096 -62.163 -37.074  1.00 60.09           C
ATOM     86  C   THR A  45      -3.274 -62.481 -35.812  1.00 60.37           C
ATOM     87  O   THR A  45      -2.283 -61.798 -35.486  1.00 53.08           O
ATOM     88  CB  THR A  45      -5.164 -61.054 -36.919  1.00 58.90           C
ATOM     89  OG1 THR A  45      -5.110 -60.272 -38.121  1.00 60.85           O
ATOM     90  CG2 THR A  45      -4.996 -60.118 -35.695  1.00 55.67           C
ATOM     91  N   LEU A  46      -3.667 -63.551 -35.134  1.00 63.88           N
ATOM     92  CA  LEU A  46      -2.990 -63.947 -33.921  1.00 65.17           C
ATOM     93  C   LEU A  46      -1.717 -64.723 -34.208  1.00 58.20           C
ATOM     94  O   LEU A  46      -0.717 -64.596 -33.508  1.00 52.39           O
ATOM     95  CB  LEU A  46      -3.894 -64.799 -33.071  1.00 70.51           C
ATOM     96  CG  LEU A  46      -3.574 -64.474 -31.618  1.00 79.44           C
ATOM     97  CD1 LEU A  46      -4.263 -63.177 -31.191  1.00 77.59           C
ATOM     98  CD2 LEU A  46      -3.993 -65.659 -30.770  1.00 87.11           C
ATOM     99  N   ASN A  47      -1.772 -65.509 -35.256  1.00 54.56           N
ATOM    100  CA  ASN A  47      -0.605 -66.177 -35.738  1.00 57.49           C
ATOM    101  C   ASN A  47       0.471 -65.176 -36.144  1.00 55.54           C
ATOM    102  O   ASN A  47       1.629 -65.370 -35.796  1.00 52.49           O
ATOM    103  CB  ASN A  47      -0.941 -67.084 -36.920  1.00 61.72           C
ATOM    104  CG  ASN A  47       0.230 -67.954 -37.320  1.00 69.59           C
ATOM    105  OD1 ASN A  47       0.678 -68.813 -36.551  1.00 70.86           O
ATOM    106  ND2 ASN A  47       0.771 -67.711 -38.509  1.00 70.88           N
ATOM    107  N   THR A  48       0.089 -64.070 -36.789  1.00 53.58           N
ATOM    108  CA  THR A  48       1.062 -63.062 -37.147  1.00 50.62           C
ATOM    109  C   THR A  48       1.655 -62.415 -35.894  1.00 49.02           C
ATOM    110  O   THR A  48       2.842 -62.155 -35.806  1.00 50.24           O
ATOM    111  CB  THR A  48       0.426 -61.995 -38.066  1.00 52.55           C
ATOM    112  OG1 THR A  48       0.002 -62.607 -39.293  1.00 53.44           O
ATOM    113  CG2 THR A  48       1.413 -60.881 -38.412  1.00 49.95           C
ATOM    114  N   LEU A  49       0.827 -62.166 -34.900  1.00 48.83           N
ATOM    115  CA  LEU A  49       1.301 -61.535 -33.689  1.00 47.59           C
ATOM    116  C   LEU A  49       2.338 -62.364 -32.968  1.00 49.03           C
ATOM    117  O   LEU A  49       3.194 -61.848 -32.322  1.00 47.14           O
ATOM    118  CB  LEU A  49       0.128 -61.347 -32.736  1.00 48.61           C
ATOM    119  CG  LEU A  49       0.416 -60.540 -31.480  1.00 48.83           C
ATOM    120  CD1 LEU A  49       0.927 -59.164 -31.851  1.00 48.96           C
ATOM    121  CD2 LEU A  49      -0.830 -60.433 -30.646  1.00 50.75           C
ATOM    122  N   ILE A  50       2.214 -63.664 -33.033  1.00 51.47           N
ATOM    123  CA  ILE A  50       3.107 -64.517 -32.307  1.00 55.74           C
ATOM    124  C   ILE A  50       4.421 -64.612 -33.037  1.00 57.61           C
ATOM    125  O   ILE A  50       5.477 -64.603 -32.412  1.00 59.27           O
ATOM    126  CB  ILE A  50       2.438 -65.888 -32.095  1.00 57.40           C
ATOM    127  CG1 ILE A  50       1.473 -65.748 -30.919  1.00 58.08           C
ATOM    128  CG2 ILE A  50       3.441 -67.011 -31.897  1.00 57.33           C
ATOM    129  CD1 ILE A  50       0.396 -66.795 -30.946  1.00 63.60           C
ATOM    130  N   LYS A  51       4.350 -64.685 -34.358  1.00 59.50           N
ATOM    131  CA  LYS A  51       5.539 -64.623 -35.175  1.00 61.94           C
ATOM    132  C   LYS A  51       6.327 -63.301 -34.905  1.00 59.65           C
ATOM    133  O   LYS A  51       7.545 -63.317 -34.792  1.00 57.49           O
ATOM    134  CB  LYS A  51       5.153 -64.741 -36.625  1.00 69.70           C
ATOM    135  CG  LYS A  51       6.320 -64.832 -37.591  1.00 84.16           C
ATOM    136  CD  LYS A  51       6.221 -63.865 -38.779  1.00 94.63           C
ATOM    137  CE  LYS A  51       7.627 -63.545 -39.311  1.00107.25           C
ATOM    138  NZ  LYS A  51       7.647 -62.713 -40.551  1.00108.51           N
ATOM    139  N   LEU A  52       5.627 -62.183 -34.761  1.00 54.16           N
ATOM    140  CA  LEU A  52       6.275 -60.894 -34.496  1.00 55.30           C
ATOM    141  C   LEU A  52       6.929 -60.820 -33.100  1.00 55.01           C
ATOM    142  O   LEU A  52       8.010 -60.288 -32.938  1.00 51.44           O
ATOM    143  CB  LEU A  52       5.271 -59.768 -34.628  1.00 55.17           C
ATOM    144  CG  LEU A  52       4.784 -59.511 -36.074  1.00 60.24           C
ATOM    145  CD1 LEU A  52       3.795 -58.339 -36.123  1.00 58.18           C
ATOM    146  CD2 LEU A  52       5.915 -59.240 -37.050  1.00 59.25           C
ATOM    147  N   SER A  53       6.278 -61.422 -32.123  1.00 54.47           N
ATOM    148  CA  SER A  53       6.776 -61.479 -30.783  1.00 55.21           C
ATOM    149  C   SER A  53       7.980 -62.364 -30.600  1.00 57.18           C
ATOM    150  O   SER A  53       8.627 -62.276 -29.586  1.00 60.40           O
ATOM    151  CB  SER A  53       5.661 -61.978 -29.874  1.00 57.59           C
ATOM    152  OG  SER A  53       4.622 -60.991 -29.837  1.00 62.46           O
ATOM    153  N   ALA A  54       8.252 -63.251 -31.531  1.00 56.58           N
ATOM    154  CA  ALA A  54       9.432 -64.078 -31.449  1.00 59.85           C
ATOM    155  C   ALA A  54      10.630 -63.505 -32.200  1.00 60.75           C
ATOM    156  O   ALA A  54      11.669 -64.160 -32.290  1.00 60.28           O
ATOM    157  CB  ALA A  54       9.114 -65.447 -32.020  1.00 65.33           C
ATOM    158  N   ASP A  55      10.459 -62.327 -32.792  1.00 58.37           N
ATOM    159  CA  ASP A  55      11.429 -61.783 -33.700  1.00 58.03           C
ATOM    160  C   ASP A  55      11.951 -60.446 -33.149  1.00 56.91           C
ATOM    161  O   ASP A  55      11.248 -59.439 -33.189  1.00 51.97           O
ATOM    162  CB  ASP A  55      10.756 -61.563 -35.046  1.00 60.28           C
ATOM    163  CG  ASP A  55      11.710 -61.023 -36.097  1.00 65.74           C
ATOM    164  OD1 ASP A  55      12.944 -60.922 -35.839  1.00 72.91           O
ATOM    165  OD2 ASP A  55      11.216 -60.692 -37.189  1.00 67.90           O
ATOM    166  N   PRO A  56      13.202 -60.415 -32.676  1.00 56.13           N
ATOM    167  CA  PRO A  56      13.759 -59.170 -32.123  1.00 54.42           C
ATOM    168  C   PRO A  56      13.696 -58.035 -33.111  1.00 54.67           C
ATOM    169  O   PRO A  56      13.428 -56.900 -32.759  1.00 54.17           O
ATOM    170  CB  PRO A  56      15.207 -59.519 -31.848  1.00 56.46           C
ATOM    171  CG  PRO A  56      15.246 -61.016 -31.810  1.00 56.65           C
ATOM    172  CD  PRO A  56      14.193 -61.497 -32.729  1.00 56.26           C
ATOM    173  N   SER A  57      13.907 -58.331 -34.371  1.00 55.97           N
ATOM    174  CA  SER A  57      13.859 -57.264 -35.340  1.00 56.49           C
ATOM    175  C   SER A  57      12.446 -56.580 -35.422  1.00 51.91           C
ATOM    176  O   SER A  57      12.357 -55.356 -35.485  1.00 52.34           O
ATOM    177  CB  SER A  57      14.403 -57.758 -36.673  1.00 58.58           C
ATOM    178  OG  SER A  57      13.515 -57.374 -37.701  1.00 63.93           O
ATOM    179  N   ALA A  58      11.357 -57.343 -35.312  1.00 48.18           N
ATOM    180  CA  ALA A  58      10.011 -56.736 -35.237  1.00 44.17           C
ATOM    181  C   ALA A  58       9.705 -56.059 -33.908  1.00 43.55           C
ATOM    182  O   ALA A  58       8.986 -55.058 -33.864  1.00 45.35           O
ATOM    183  CB  ALA A  58       8.931 -57.761 -35.516  1.00 43.15           C
ATOM    184  N   ILE A  59      10.239 -56.599 -32.828  1.00 43.19           N
ATOM    185  CA  ILE A  59      10.092 -56.027 -31.522  1.00 43.71           C
ATOM    186  C   ILE A  59      10.807 -54.681 -31.477  1.00 44.61           C
ATOM    187  O   ILE A  59      10.225 -53.679 -31.066  1.00 45.91           O
ATOM    188  CB  ILE A  59      10.666 -56.942 -30.436  1.00 44.42           C
ATOM    189  CG1 ILE A  59       9.877 -58.223 -30.356  1.00 44.85           C
ATOM    190  CG2 ILE A  59      10.581 -56.281 -29.075  1.00 44.97           C
ATOM    191  CD1 ILE A  59      10.615 -59.286 -29.580  1.00 49.21           C
ATOM    192  N   ASN A  60      12.051 -54.646 -31.919  1.00 46.94           N
ATOM    193  CA  ASN A  60      12.801 -53.363 -32.037  1.00 48.56           C
ATOM    194  C   ASN A  60      12.137 -52.308 -32.943  1.00 47.86           C
ATOM    195  O   ASN A  60      12.095 -51.169 -32.579  1.00 49.11           O
ATOM    196  CB  ASN A  60      14.230 -53.612 -32.453  1.00 48.39           C
ATOM    197  CG  ASN A  60      15.028 -54.229 -31.323  1.00 50.57           C
ATOM    198  OD1 ASN A  60      14.922 -53.790 -30.188  1.00 53.90           O
ATOM    199  ND2 ASN A  60      15.764 -55.279 -31.603  1.00 52.06           N
ATOM    200  N   ALA A  61      11.568 -52.721 -34.064  1.00 47.25           N
ATOM    201  CA  ALA A  61      10.813 -51.824 -34.903  1.00 45.73           C
ATOM    202  C   ALA A  61       9.626 -51.271 -34.095  1.00 47.81           C
ATOM    203  O   ALA A  61       9.273 -50.077 -34.188  1.00 47.71           O
ATOM    204  CB  ALA A  61      10.312 -52.577 -36.142  1.00 44.41           C
ATOM    205  N   ALA A  62       8.950 -52.126 -33.330  1.00 46.20           N
ATOM    206  CA  ALA A  62       7.797 -51.619 -32.599  1.00 43.41           C
ATOM    207  C   ALA A  62       8.272 -50.634 -31.518  1.00 43.69           C
ATOM    208  O   ALA A  62       7.568 -49.684 -31.171  1.00 42.28           O
ATOM    209  CB  ALA A  62       6.998 -52.765 -31.993  1.00 42.87           C
ATOM    210  N   ARG A  63       9.440 -50.887 -30.954  1.00 46.25           N
ATOM    211  CA  ARG A  63       9.971 -49.983 -29.944  1.00 49.42           C
ATOM    212  C   ARG A  63      10.391 -48.643 -30.506  1.00 49.90           C
ATOM    213  O   ARG A  63      10.145 -47.660 -29.871  1.00 55.27           O
ATOM    214  CB  ARG A  63      11.106 -50.640 -29.190  1.00 50.49           C
ATOM    215  CG  ARG A  63      10.596 -51.524 -28.070  1.00 50.33           C
ATOM    216  CD  ARG A  63      11.618 -52.534 -27.673  1.00 52.23           C
ATOM    217  NE  ARG A  63      12.777 -51.937 -27.033  1.00 55.10           N
ATOM    218  CZ  ARG A  63      12.837 -51.632 -25.742  1.00 58.69           C
ATOM    219  NH1 ARG A  63      11.772 -51.796 -24.957  1.00 63.27           N
ATOM    220  NH2 ARG A  63      13.948 -51.146 -25.228  1.00 57.73           N
ATOM    221  N   GLU A  64      10.995 -48.608 -31.690  1.00 52.64           N
ATOM    222  CA  GLU A  64      11.230 -47.367 -32.402  1.00 54.65           C
ATOM    223  C   GLU A  64       9.950 -46.605 -32.629  1.00 52.79           C
ATOM    224  O   GLU A  64       9.885 -45.426 -32.356  1.00 57.23           O
ATOM    225  CB  GLU A  64      11.908 -47.617 -33.740  1.00 60.85           C
ATOM    226  CG  GLU A  64      13.428 -47.600 -33.601  1.00 76.30           C
ATOM    227  CD  GLU A  64      14.197 -48.563 -34.526  1.00 90.83           C
ATOM    228  OE1 GLU A  64      13.599 -49.252 -35.416  1.00 89.08           O
ATOM    229  OE2 GLU A  64      15.441 -48.628 -34.332  1.00 95.26           O
ATOM    230  N   ASN A  65       8.915 -47.270 -33.102  1.00 50.20           N
ATOM    231  CA  ASN A  65       7.631 -46.604 -33.314  1.00 48.68           C
ATOM    232  C   ASN A  65       7.083 -45.953 -32.056  1.00 51.35           C
ATOM    233  O   ASN A  65       6.505 -44.859 -32.131  1.00 54.15           O
ATOM    234  CB  ASN A  65       6.579 -47.578 -33.814  1.00 47.74           C
ATOM    235  CG  ASN A  65       6.872 -48.129 -35.213  1.00 50.30           C
ATOM    236  OD1 ASN A  65       7.679 -47.599 -35.998  1.00 54.88           O
ATOM    237  ND2 ASN A  65       6.208 -49.237 -35.525  1.00 50.15           N
ATOM    238  N   LEU A  66       7.241 -46.611 -30.906  1.00 47.11           N
ATOM    239  CA  LEU A  66       6.805 -46.021 -29.652  1.00 45.15           C
ATOM    240  C   LEU A  66       7.561 -44.764 -29.312  1.00 46.18           C
ATOM    241  O   LEU A  66       6.963 -43.856 -28.774  1.00 43.61           O
ATOM    242  CB  LEU A  66       6.941 -46.973 -28.478  1.00 45.43           C
ATOM    243  CG  LEU A  66       5.924 -48.110 -28.480  1.00 46.23           C
ATOM    244  CD1 LEU A  66       6.258 -49.051 -27.311  1.00 47.51           C
ATOM    245  CD2 LEU A  66       4.475 -47.609 -28.430  1.00 43.58           C
ATOM    246  N   GLY A  67       8.862 -44.712 -29.595  1.00 45.03           N
ATOM    247  CA  GLY A  67       9.628 -43.497 -29.402  1.00 45.43           C
ATOM    248  C   GLY A  67       9.115 -42.382 -30.318  1.00 46.83           C
ATOM    249  O   GLY A  67       8.964 -41.238 -29.897  1.00 47.71           O
ATOM    250  N   ALA A  68       8.816 -42.695 -31.572  1.00 47.39           N
ATOM    251  CA  ALA A  68       8.361 -41.640 -32.506  1.00 47.34           C
ATOM    252  C   ALA A  68       6.943 -41.181 -32.157  1.00 48.17           C
ATOM    253  O   ALA A  68       6.631 -40.000 -32.258  1.00 52.57           O
ATOM    254  CB  ALA A  68       8.434 -42.103 -33.943  1.00 44.05           C
ATOM    255  N   SER A  69       6.081 -42.086 -31.724  1.00 45.21           N
ATOM    256  CA  SER A  69       4.752 -41.617 -31.387  1.00 44.99           C
ATOM    257  C   SER A  69       4.765 -40.864 -30.062  1.00 46.62           C
ATOM    258  O   SER A  69       3.904 -40.035 -29.815  1.00 47.55           O
ATOM    259  CB  SER A  69       3.768 -42.757 -31.345  1.00 42.98           C
ATOM    260  OG  SER A  69       4.232 -43.764 -30.448  1.00 48.55           O
ATOM    261  N   ALA A  70       5.721 -41.164 -29.193  1.00 48.04           N
ATOM    262  CA  ALA A  70       5.858 -40.406 -27.955  1.00 48.46           C
ATOM    263  C   ALA A  70       6.264 -38.965 -28.249  1.00 47.67           C
ATOM    264  O   ALA A  70       5.652 -38.107 -27.723  1.00 50.03           O
ATOM    265  CB  ALA A  70       6.849 -41.055 -26.993  1.00 46.70           C
ATOM    266  N   LYS A  71       7.292 -38.720 -29.063  1.00 55.39           N
ATOM    267  CA  LYS A  71       7.643 -37.365 -29.542  1.00 58.45           C
ATOM    268  C   LYS A  71       6.440 -36.631 -30.123  1.00 58.41           C
ATOM    269  O   LYS A  71       6.229 -35.490 -29.808  1.00 59.50           O
ATOM    270  CB  LYS A  71       8.672 -37.415 -30.638  1.00 67.35           C
ATOM    271  CG  LYS A  71      10.103 -37.522 -30.180  1.00 82.06           C
ATOM    272  CD  LYS A  71      11.066 -37.226 -31.350  1.00 97.52           C
ATOM    273  CE  LYS A  71      12.350 -36.521 -30.894  1.00109.03           C
ATOM    274  NZ  LYS A  71      12.976 -37.175 -29.700  1.00110.05           N
ATOM    275  N   ASN A  72       5.653 -37.284 -30.969  1.00 57.39           N
ATOM    276  CA  ASN A  72       4.448 -36.669 -31.494  1.00 58.97           C
ATOM    277  C   ASN A  72       3.496 -36.260 -30.401  1.00 58.26           C
ATOM    278  O   ASN A  72       2.875 -35.223 -30.524  1.00 65.59           O
ATOM    279  CB  ASN A  72       3.639 -37.590 -32.434  1.00 62.11           C
ATOM    280  CG  ASN A  72       4.348 -37.885 -33.751  1.00 65.81           C
ATOM    281  OD1 ASN A  72       4.152 -38.952 -34.362  1.00 69.86           O
ATOM    282  ND2 ASN A  72       5.178 -36.966 -34.179  1.00 62.03           N
ATOM    283  N   LEU A  73       3.319 -37.094 -29.379  1.00 51.20           N
ATOM    284  CA  LEU A  73       2.344 -36.796 -28.365  1.00 45.32           C
ATOM    285  C   LEU A  73       2.846 -35.757 -27.353  1.00 46.52           C
ATOM    286  O   LEU A  73       2.116 -34.823 -27.037  1.00 44.36           O
ATOM    287  CB  LEU A  73       1.935 -38.032 -27.621  1.00 45.69           C
ATOM    288  CG  LEU A  73       0.941 -38.958 -28.320  1.00 47.38           C
ATOM    289  CD1 LEU A  73       0.841 -40.276 -27.581  1.00 47.88           C
ATOM    290  CD2 LEU A  73      -0.436 -38.327 -28.382  1.00 46.45           C
ATOM    291  N   ILE A  74       4.076 -35.885 -26.877  1.00 46.90           N
ATOM    292  CA  ILE A  74       4.548 -34.997 -25.828  1.00 51.69           C
ATOM    293  C   ILE A  74       5.576 -33.958 -26.254  1.00 50.42           C
ATOM    294  O   ILE A  74       5.821 -33.017 -25.524  1.00 54.28           O
ATOM    295  CB  ILE A  74       5.061 -35.768 -24.610  1.00 54.31           C
ATOM    296  CG1 ILE A  74       6.404 -36.410 -24.899  1.00 58.20           C
ATOM    297  CG2 ILE A  74       4.029 -36.814 -24.172  1.00 53.95           C
ATOM    298  CD1 ILE A  74       6.880 -37.316 -23.776  1.00 61.64           C
ATOM    299  N   GLY A  75       6.143 -34.088 -27.429  1.00 51.47           N
ATOM    300  CA  GLY A  75       7.083 -33.095 -27.939  1.00 51.24           C
ATOM    301  C   GLY A  75       6.517 -32.090 -28.955  1.00 52.62           C
ATOM    302  O   GLY A  75       7.178 -31.119 -29.250  1.00 59.89           O
ATOM    303  N   ASP A  76       5.338 -32.325 -29.528  1.00 52.52           N
ATOM    304  CA  ASP A  76       4.788 -31.477 -30.605  1.00 54.79           C
ATOM    305  C   ASP A  76       3.588 -30.711 -30.093  1.00 51.83           C
ATOM    306  O   ASP A  76       3.035 -31.011 -29.042  1.00 53.80           O
ATOM    307  CB  ASP A  76       4.335 -32.316 -31.839  1.00 61.10           C
ATOM    308  CG  ASP A  76       5.516 -32.929 -32.670  1.00 68.13           C
ATOM    309  OD1 ASP A  76       6.703 -32.503 -32.536  1.00 69.92           O
ATOM    310  OD2 ASP A  76       5.232 -33.873 -33.472  1.00 75.64           O
ATOM    311  N   THR A  77       3.168 -29.721 -30.857  1.00 52.75           N
ATOM    312  CA  THR A  77       2.047 -28.912 -30.482  1.00 51.72           C
ATOM    313  C   THR A  77       0.892 -29.105 -31.462  1.00 54.72           C
ATOM    314  O   THR A  77      -0.044 -29.890 -31.169  1.00 52.87           O
ATOM    315  CB  THR A  77       2.460 -27.440 -30.290  1.00 56.92           C
ATOM    316  OG1 THR A  77       3.111 -26.913 -31.463  1.00 56.63           O
ATOM    317  CG2 THR A  77       3.431 -27.342 -29.114  1.00 56.96           C
ATOM    318  N   LYS A  78       0.943 -28.442 -32.616  1.00 59.59           N
ATOM    319  CA  LYS A  78      -0.143 -28.547 -33.599  1.00 68.31           C
ATOM    320  C   LYS A  78      -0.587 -29.979 -33.955  1.00 63.14           C
ATOM    321  O   LYS A  78      -1.762 -30.264 -34.005  1.00 62.75           O
ATOM    322  CB  LYS A  78       0.168 -27.718 -34.844  1.00 82.09           C
ATOM    323  CG  LYS A  78       0.063 -26.238 -34.469  1.00105.25           C
ATOM    324  CD  LYS A  78      -0.362 -25.336 -35.631  1.00120.21           C
ATOM    325  CE  LYS A  78      -1.269 -24.193 -35.165  1.00120.61           C
ATOM    326  NZ  LYS A  78      -1.414 -23.135 -36.205  1.00123.10           N
ATOM    327  N   ASN A  79       0.351 -30.897 -34.095  1.00 60.04           N
ATOM    328  CA  ASN A  79       0.016 -32.268 -34.432  1.00 59.57           C
ATOM    329  C   ASN A  79      -0.145 -33.229 -33.247  1.00 55.88           C
ATOM    330  O   ASN A  79      -0.180 -34.417 -33.458  1.00 59.42           O
ATOM    331  CB  ASN A  79       1.104 -32.815 -35.361  1.00 62.58           C
ATOM    332  CG  ASN A  79       1.272 -31.960 -36.635  1.00 69.66           C
ATOM    333  OD1 ASN A  79       0.342 -31.304 -37.099  1.00 66.51           O
ATOM    334  ND2 ASN A  79       2.465 -31.980 -37.195  1.00 73.59           N
ATOM    335  N   SER A  80      -0.163 -32.737 -32.010  1.00 51.00           N
ATOM    336  CA  SER A  80      -0.387 -33.594 -30.880  1.00 46.27           C
ATOM    337  C   SER A  80      -1.840 -33.523 -30.437  1.00 44.91           C
ATOM    338  O   SER A  80      -2.328 -32.490 -30.049  1.00 45.08           O
ATOM    339  CB  SER A  80       0.492 -33.241 -29.707  1.00 44.25           C
ATOM    340  OG  SER A  80       0.044 -34.007 -28.592  1.00 44.16           O
ATOM    341  N   PRO A  81      -2.534 -34.639 -30.494  1.00 44.54           N
ATOM    342  CA  PRO A  81      -3.863 -34.690 -29.967  1.00 44.25           C
ATOM    343  C   PRO A  81      -3.897 -34.327 -28.520  1.00 40.74           C
ATOM    344  O   PRO A  81      -4.883 -33.798 -28.001  1.00 41.95           O
ATOM    345  CB  PRO A  81      -4.225 -36.182 -30.130  1.00 42.64           C
ATOM    346  CG  PRO A  81      -3.514 -36.569 -31.339  1.00 44.35           C
ATOM    347  CD  PRO A  81      -2.202 -35.860 -31.244  1.00 45.51           C
ATOM    348  N   ALA A  82      -2.842 -34.710 -27.851  1.00 43.70           N
ATOM    349  CA  ALA A  82      -2.742 -34.525 -26.421  1.00 42.67           C
ATOM    350  C   ALA A  82      -2.639 -33.041 -26.105  1.00 39.30           C
ATOM    351  O   ALA A  82      -3.359 -32.531 -25.230  1.00 44.24           O
ATOM    352  CB  ALA A  82      -1.540 -35.275 -25.892  1.00 42.12           C
ATOM    353  N   TYR A  83      -1.765 -32.356 -26.815  1.00 36.89           N
ATOM    354  CA  TYR A  83      -1.640 -30.931 -26.674  1.00 37.84           C
ATOM    355  C   TYR A  83      -2.965 -30.253 -26.976  1.00 39.94           C
ATOM    356  O   TYR A  83      -3.406 -29.434 -26.203  1.00 42.60           O
ATOM    357  CB  TYR A  83      -0.610 -30.423 -27.639  1.00 39.59           C
ATOM    358  CG  TYR A  83      -0.407 -28.931 -27.630  1.00 40.39           C
ATOM    359  CD1 TYR A  83       0.455 -28.379 -26.736  1.00 41.84           C
ATOM    360  CD2 TYR A  83      -0.988 -28.098 -28.585  1.00 43.21           C
ATOM    361  CE1 TYR A  83       0.724 -27.023 -26.740  1.00 44.64           C
ATOM    362  CE2 TYR A  83      -0.734 -26.713 -28.602  1.00 44.20           C
ATOM    363  CZ  TYR A  83       0.095 -26.197 -27.637  1.00 45.06           C
ATOM    364  OH  TYR A  83       0.384 -24.890 -27.567  1.00 49.06           O
ATOM    365  N   GLN A  84      -3.606 -30.599 -28.090  1.00 39.05           N
ATOM    366  CA  GLN A  84      -4.849 -29.931 -28.461  1.00 41.70           C
ATOM    367  C   GLN A  84      -5.958 -30.092 -27.386  1.00 40.59           C
ATOM    368  O   GLN A  84      -6.747 -29.184 -27.122  1.00 40.19           O
ATOM    369  CB  GLN A  84      -5.362 -30.466 -29.781  1.00 41.86           C
ATOM    370  CG  GLN A  84      -4.455 -30.158 -30.941  1.00 44.63           C
ATOM    371  CD  GLN A  84      -4.174 -28.672 -31.099  1.00 42.83           C
ATOM    372  OE1 GLN A  84      -4.995 -27.818 -30.780  1.00 46.34           O
ATOM    373  NE2 GLN A  84      -3.013 -28.369 -31.617  1.00 43.22           N
ATOM    374  N   ALA A  85      -6.032 -31.242 -26.764  1.00 39.06           N
ATOM    375  CA  ALA A  85      -7.070 -31.495 -25.759  1.00 38.74           C
ATOM    376  C   ALA A  85      -6.813 -30.743 -24.449  1.00 37.81           C
ATOM    377  O   ALA A  85      -7.733 -30.302 -23.776  1.00 38.13           O
ATOM    378  CB  ALA A  85      -7.116 -32.999 -25.479  1.00 39.64           C
ATOM    379  N   VAL A  86      -5.544 -30.641 -24.064  1.00 38.71           N
ATOM    380  CA  VAL A  86      -5.169 -29.797 -22.926  1.00 37.46           C
ATOM    381  C   VAL A  86      -5.563 -28.367 -23.213  1.00 36.36           C
ATOM    382  O   VAL A  86      -6.249 -27.735 -22.424  1.00 39.84           O
ATOM    383  CB  VAL A  86      -3.677 -29.891 -22.648  1.00 38.60           C
ATOM    384  CG1 VAL A  86      -3.230 -28.860 -21.633  1.00 39.46           C
ATOM    385  CG2 VAL A  86      -3.371 -31.269 -22.113  1.00 40.55           C
ATOM    386  N   LEU A  87      -5.184 -27.883 -24.375  1.00 37.78           N
ATOM    387  CA  LEU A  87      -5.546 -26.528 -24.777  1.00 40.64           C
ATOM    388  C   LEU A  87      -7.058 -26.344 -24.740  1.00 40.10           C
ATOM    389  O   LEU A  87      -7.558 -25.321 -24.318  1.00 42.82           O
ATOM    390  CB  LEU A  87      -4.978 -26.269 -26.134  1.00 38.24           C
ATOM    391  CG  LEU A  87      -5.117 -24.868 -26.666  1.00 43.01           C
ATOM    392  CD1 LEU A  87      -4.416 -23.865 -25.781  1.00 44.95           C
ATOM    393  CD2 LEU A  87      -4.505 -24.813 -28.036  1.00 40.84           C
ATOM    394  N   LEU A  88      -7.802 -27.361 -25.122  1.00 38.53           N
ATOM    395  CA  LEU A  88      -9.247 -27.215 -25.191  1.00 38.19           C
ATOM    396  C   LEU A  88      -9.866 -27.105 -23.834  1.00 40.12           C
ATOM    397  O   LEU A  88     -10.814 -26.333 -23.626  1.00 38.34           O
ATOM    398  CB  LEU A  88      -9.848 -28.410 -25.889  1.00 39.12           C
ATOM    399  CG  LEU A  88     -11.339 -28.459 -26.112  1.00 38.63           C
ATOM    400  CD1 LEU A  88     -11.836 -27.170 -26.683  1.00 39.83           C
ATOM    401  CD2 LEU A  88     -11.676 -29.623 -27.052  1.00 39.49           C
ATOM    402  N   ALA A  89      -9.349 -27.923 -22.918  1.00 38.38           N
ATOM    403  CA  ALA A  89      -9.835 -27.924 -21.570  1.00 38.17           C
ATOM    404  C   ALA A  89      -9.588 -26.554 -20.875  1.00 40.30           C
ATOM    405  O   ALA A  89     -10.423 -26.066 -20.146  1.00 40.01           O
ATOM    406  CB  ALA A  89      -9.164 -29.015 -20.801  1.00 36.00           C
ATOM    407  N   ILE A  90      -8.453 -25.950 -21.146  1.00 38.54           N
ATOM    408  CA  ILE A  90      -8.128 -24.673 -20.599  1.00 38.70           C
ATOM    409  C   ILE A  90      -8.963 -23.572 -21.246  1.00 42.24           C
ATOM    410  O   ILE A  90      -9.546 -22.772 -20.570  1.00 45.88           O
ATOM    411  CB  ILE A  90      -6.639 -24.444 -20.780  1.00 37.92           C
ATOM    412  CG1 ILE A  90      -5.902 -25.297 -19.759  1.00 35.47           C
ATOM    413  CG2 ILE A  90      -6.267 -22.996 -20.586  1.00 40.68           C
ATOM    414  CD1 ILE A  90      -4.419 -25.373 -20.049  1.00 38.35           C
ATOM    415  N   ASN A  91      -9.078 -23.566 -22.554  1.00 43.36           N
ATOM    416  CA  ASN A  91      -9.872 -22.555 -23.185  1.00 40.92           C
ATOM    417  C   ASN A  91     -11.327 -22.645 -22.848  1.00 43.32           C
ATOM    418  O   ASN A  91     -12.012 -21.673 -22.934  1.00 48.75           O
ATOM    419  CB  ASN A  91      -9.750 -22.681 -24.680  1.00 44.51           C
ATOM    420  CG  ASN A  91      -8.439 -22.197 -25.181  1.00 42.68           C
ATOM    421  OD1 ASN A  91      -7.822 -21.381 -24.541  1.00 52.52           O
ATOM    422  ND2 ASN A  91      -8.023 -22.664 -26.335  1.00 42.63           N
ATOM    423  N   ALA A  92     -11.847 -23.812 -22.531  1.00 44.73           N
ATOM    424  CA  ALA A  92     -13.261 -23.892 -22.202  1.00 43.80           C
ATOM    425  C   ALA A  92     -13.514 -23.225 -20.842  1.00 42.85           C
ATOM    426  O   ALA A  92     -14.522 -22.588 -20.641  1.00 47.23           O
ATOM    427  CB  ALA A  92     -13.735 -25.334 -22.168  1.00 42.20           C
ATOM    428  N   ALA A  93     -12.602 -23.395 -19.913  1.00 42.34           N
ATOM    429  CA  ALA A  93     -12.723 -22.757 -18.599  1.00 40.34           C
ATOM    430  C   ALA A  93     -12.650 -21.248 -18.712  1.00 39.26           C
ATOM    431  O   ALA A  93     -13.553 -20.532 -18.328  1.00 43.31           O
ATOM    432  CB  ALA A  93     -11.605 -23.237 -17.729  1.00 38.77           C
ATOM    433  N   VAL A  94     -11.608 -20.766 -19.354  1.00 38.73           N
ATOM    434  CA  VAL A  94     -11.480 -19.339 -19.623  1.00 40.43           C
ATOM    435  C   VAL A  94     -12.685 -18.815 -20.391  1.00 42.38           C
ATOM    436  O   VAL A  94     -13.223 -17.772 -20.076  1.00 46.79           O
ATOM    437  CB  VAL A  94     -10.197 -19.094 -20.391  1.00 38.31           C
ATOM    438  CG1 VAL A  94     -10.088 -17.691 -20.884  1.00 40.76           C
ATOM    439  CG2 VAL A  94      -9.046 -19.432 -19.474  1.00 39.30           C
ATOM    440  N   GLY A  95     -13.109 -19.537 -21.407  1.00 40.69           N
ATOM    441  CA  GLY A  95     -14.244 -19.102 -22.184  1.00 38.40           C
ATOM    442  C   GLY A  95     -15.491 -18.965 -21.339  1.00 36.51           C
ATOM    443  O   GLY A  95     -16.320 -18.092 -21.557  1.00 34.50           O
ATOM    444  N   PHE A  96     -15.669 -19.863 -20.400  1.00 35.68           N
ATOM    445  CA  PHE A  96     -16.880 -19.850 -19.617  1.00 38.38           C
ATOM    446  C   PHE A  96     -16.954 -18.496 -18.850  1.00 38.91           C
ATOM    447  O   PHE A  96     -17.987 -17.855 -18.806  1.00 39.36           O
ATOM    448  CB  PHE A  96     -16.867 -21.040 -18.671  1.00 39.28           C
ATOM    449  CG  PHE A  96     -18.095 -21.167 -17.816  1.00 42.23           C
ATOM    450  CD1 PHE A  96     -19.218 -21.797 -18.281  1.00 42.72           C
ATOM    451  CD2 PHE A  96     -18.110 -20.673 -16.543  1.00 45.56           C
ATOM    452  CE1 PHE A  96     -20.350 -21.915 -17.486  1.00 45.44           C
ATOM    453  CE2 PHE A  96     -19.242 -20.791 -15.732  1.00 46.52           C
ATOM    454  CZ  PHE A  96     -20.368 -21.421 -16.195  1.00 42.94           C
ATOM    455  N   TRP A  97     -15.854 -18.103 -18.216  1.00 37.73           N
ATOM    456  CA  TRP A  97     -15.806 -16.833 -17.510  1.00 37.69           C
ATOM    457  C   TRP A  97     -15.927 -15.656 -18.449  1.00 37.53           C
ATOM    458  O   TRP A  97     -16.548 -14.674 -18.112  1.00 35.97           O
ATOM    459  CB  TRP A  97     -14.517 -16.710 -16.686  1.00 34.78           C
ATOM    460  CG  TRP A  97     -14.481 -15.482 -15.838  1.00 34.14           C
ATOM    461  CD1 TRP A  97     -13.600 -14.439 -15.919  1.00 33.55           C
ATOM    462  CD2 TRP A  97     -15.379 -15.163 -14.768  1.00 34.06           C
ATOM    463  NE1 TRP A  97     -13.899 -13.508 -14.982  1.00 34.09           N
ATOM    464  CE2 TRP A  97     -14.988 -13.921 -14.258  1.00 33.22           C
ATOM    465  CE3 TRP A  97     -16.478 -15.799 -14.214  1.00 32.52           C
ATOM    466  CZ2 TRP A  97     -15.628 -13.335 -13.205  1.00 32.84           C
ATOM    467  CZ3 TRP A  97     -17.132 -15.197 -13.163  1.00 34.42           C
ATOM    468  CH2 TRP A  97     -16.715 -13.970 -12.680  1.00 34.50           C
ATOM    469  N   ASN A  98     -15.328 -15.730 -19.645  1.00 40.18           N
ATOM    470  CA  ASN A  98     -15.512 -14.639 -20.589  1.00 37.88           C
ATOM    471  C   ASN A  98     -17.011 -14.486 -20.955  1.00 38.81           C
ATOM    472  O   ASN A  98     -17.456 -13.374 -21.230  1.00 38.56           O
ATOM    473  CB  ASN A  98     -14.710 -14.846 -21.858  1.00 39.25           C
ATOM    474  CG  ASN A  98     -13.246 -14.524 -21.707  1.00 37.97           C
ATOM    475  OD1 ASN A  98     -12.830 -13.912 -20.780  1.00 41.01           O
ATOM    476  ND2 ASN A  98     -12.462 -15.015 -22.613  1.00 40.27           N
ATOM    477  N   VAL A  99     -17.782 -15.577 -20.955  1.00 38.21           N
ATOM    478  CA  VAL A  99     -19.192 -15.462 -21.266  1.00 43.03           C
ATOM    479  C   VAL A  99     -19.992 -14.812 -20.147  1.00 44.89           C
ATOM    480  O   VAL A  99     -20.814 -13.966 -20.432  1.00 44.67           O
ATOM    481  CB  VAL A  99     -19.883 -16.802 -21.614  1.00 45.61           C
ATOM    482  CG1 VAL A  99     -21.370 -16.606 -21.830  1.00 45.41           C
ATOM    483  CG2 VAL A  99     -19.294 -17.370 -22.888  1.00 47.37           C
ATOM    484  N   LEU A 100     -19.744 -15.199 -18.895  1.00 44.45           N
ATOM    485  CA  LEU A 100     -20.614 -14.840 -17.759  1.00 41.69           C
ATOM    486  C   LEU A 100     -20.067 -13.847 -16.754  1.00 38.55           C
ATOM    487  O   LEU A 100     -20.790 -13.331 -15.899  1.00 41.80           O
ATOM    488  CB  LEU A 100     -21.003 -16.116 -17.006  1.00 41.02           C
ATOM    489  CG  LEU A 100     -21.924 -17.033 -17.854  1.00 46.91           C
ATOM    490  CD1 LEU A 100     -21.929 -18.442 -17.301  1.00 48.54           C
ATOM    491  CD2 LEU A 100     -23.356 -16.551 -17.999  1.00 48.15           C
ATOM    492  N   GLY A 101     -18.800 -13.579 -16.831  1.00 37.70           N
ATOM    493  CA  GLY A 101     -18.149 -12.725 -15.858  1.00 37.91           C
ATOM    494  C   GLY A 101     -18.843 -11.383 -15.717  1.00 36.76           C
ATOM    495  O   GLY A 101     -19.083 -10.955 -14.640  1.00 35.64           O
ATOM    496  N   TYR A 102     -19.168 -10.737 -16.814  1.00 36.10           N
ATOM    497  CA  TYR A 102     -19.769  -9.435 -16.769  1.00 37.64           C
ATOM    498  C   TYR A 102     -21.124  -9.421 -16.081  1.00 39.54           C
ATOM    499  O   TYR A 102     -21.617  -8.358 -15.669  1.00 43.48           O
ATOM    500  CB  TYR A 102     -19.962  -8.894 -18.211  1.00 38.91           C
ATOM    501  CG  TYR A 102     -21.209  -9.382 -18.875  1.00 37.74           C
ATOM    502  CD1 TYR A 102     -21.256 -10.627 -19.451  1.00 38.24           C
ATOM    503  CD2 TYR A 102     -22.362  -8.622 -18.883  1.00 39.36           C
ATOM    504  CE1 TYR A 102     -22.408 -11.097 -20.057  1.00 39.49           C
ATOM    505  CE2 TYR A 102     -23.526  -9.068 -19.516  1.00 40.91           C
ATOM    506  CZ  TYR A 102     -23.525 -10.306 -20.088  1.00 41.67           C
ATOM    507  OH  TYR A 102     -24.631 -10.760 -20.681  1.00 46.07           O
ATOM    508  N   ALA A 103     -21.756 -10.563 -15.960  1.00 40.50           N
ATOM    509  CA  ALA A 103     -23.124 -10.597 -15.445  1.00 42.45           C
ATOM    510  C   ALA A 103     -23.160 -10.895 -13.928  1.00 43.68           C
ATOM    511  O   ALA A 103     -24.239 -11.068 -13.347  1.00 43.07           O
ATOM    512  CB  ALA A 103     -23.861 -11.714 -16.169  1.00 41.55           C
ATOM    513  N   THR A 104     -21.994 -11.126 -13.355  1.00 40.43           N
ATOM    514  CA  THR A 104     -21.867 -11.799 -12.063  1.00 44.60           C
ATOM    515  C   THR A 104     -21.794 -10.753 -10.969  1.00 40.32           C
ATOM    516  O   THR A 104     -20.985  -9.882 -11.091  1.00 44.09           O
ATOM    517  CB  THR A 104     -20.575 -12.700 -12.081  1.00 45.68           C
ATOM    518  OG1 THR A 104     -20.851 -13.874 -12.852  1.00 47.74           O
ATOM    519  CG2 THR A 104     -20.193 -13.156 -10.709  1.00 48.38           C
ATOM    520  N   GLN A 105     -22.618 -10.810  -9.930  1.00 43.23           N
ATOM    521  CA  GLN A 105     -22.571  -9.783  -8.834  1.00 44.42           C
ATOM    522  C   GLN A 105     -21.329 -10.041  -8.044  1.00 42.54           C
ATOM    523  O   GLN A 105     -21.008 -11.206  -7.766  1.00 41.44           O
ATOM    524  CB  GLN A 105     -23.750  -9.919  -7.867  1.00 48.71           C
ATOM    525  CG  GLN A 105     -25.104  -9.501  -8.404  1.00 59.27           C
ATOM    526  CD  GLN A 105     -26.274  -9.649  -7.366  1.00 63.23           C
ATOM    527  OE1 GLN A 105     -26.186 -10.409  -6.436  1.00 59.43           O
ATOM    528  NE2 GLN A 105     -27.359  -8.898  -7.561  1.00 68.96           N
ATOM    529  N   CYS A 106     -20.614  -9.003  -7.662  1.00 42.29           N
ATOM    530  CA  CYS A 106     -19.574  -9.145  -6.594  1.00 46.45           C
ATOM    531  C   CYS A 106     -19.542  -7.912  -5.783  1.00 40.98           C
ATOM    532  O   CYS A 106     -20.066  -6.906  -6.204  1.00 36.82           O
ATOM    533  CB  CYS A 106     -18.163  -9.459  -7.118  1.00 50.82           C
ATOM    534  SG  CYS A 106     -17.733  -8.476  -8.532  1.00 69.98           S
ATOM    535  N   GLY A 107     -18.991  -8.021  -4.582  1.00 40.64           N
ATOM    536  CA  GLY A 107     -18.896  -6.885  -3.690  1.00 41.43           C
ATOM    537  C   GLY A 107     -18.535  -7.237  -2.267  1.00 43.10           C
ATOM    538  O   GLY A 107     -18.083  -8.342  -1.979  1.00 43.21           O
ATOM    539  N   GLY A 108     -18.738  -6.280  -1.371  1.00 43.60           N
ATOM    540  CA  GLY A 108     -18.385  -6.474   0.027  1.00 46.75           C
ATOM    541  C   GLY A 108     -16.958  -6.054   0.361  1.00 44.22           C
ATOM    542  O   GLY A 108     -16.241  -5.516  -0.449  1.00 43.14           O
ATOM    543  N   ASN A 109     -16.574  -6.382   1.569  1.00 44.60           N
ATOM    544  CA  ASN A 109     -15.297  -6.077   2.128  1.00 47.78           C
ATOM    545  C   ASN A 109     -14.467  -7.337   2.287  1.00 49.82           C
ATOM    546  O   ASN A 109     -14.798  -8.381   1.765  1.00 52.23           O
ATOM    547  CB  ASN A 109     -15.515  -5.342   3.462  1.00 47.26           C
ATOM    548  CG  ASN A 109     -15.705  -3.831   3.258  1.00 50.72           C
ATOM    549  OD1 ASN A 109     -15.264  -3.237   2.255  1.00 50.70           O
ATOM    550  ND2 ASN A 109     -16.401  -3.222   4.165  1.00 53.95           N
ATOM    551  N   ALA A 110     -13.389  -7.230   3.029  1.00 54.30           N
ATOM    552  CA  ALA A 110     -12.310  -8.193   2.969  1.00 56.50           C
ATOM    553  C   ALA A 110     -12.589  -9.499   3.670  1.00 57.87           C
ATOM    554  O   ALA A 110     -11.936 -10.529   3.381  1.00 58.30           O
ATOM    555  CB  ALA A 110     -11.030  -7.584   3.547  1.00 58.38           C
ATOM    556  N   ASN A 111     -13.503  -9.544   4.600  1.00 56.98           N
ATOM    557  CA  ASN A 111     -13.512 -10.820   5.278  1.00 66.38           C
ATOM    558  C   ASN A 111     -14.668 -11.693   4.828  1.00 57.23           C
ATOM    559  O   ASN A 111     -15.175 -12.490   5.560  1.00 53.64           O
ATOM    560  CB  ASN A 111     -13.278 -10.612   6.765  1.00 78.53           C
ATOM    561  CG  ASN A 111     -11.767 -10.409   7.069  1.00 90.31           C
ATOM    562  OD1 ASN A 111     -10.890 -10.962   6.361  1.00 87.59           O
ATOM    563  ND2 ASN A 111     -11.456  -9.612   8.100  1.00 89.50           N
ATOM    564  N   GLY A 112     -15.039 -11.500   3.569  1.00 52.91           N
ATOM    565  CA  GLY A 112     -16.343 -11.869   3.030  1.00 53.11           C
ATOM    566  C   GLY A 112     -17.540 -11.162   3.628  1.00 50.83           C
ATOM    567  O   GLY A 112     -18.656 -11.622   3.515  1.00 54.93           O
ATOM    568  N   GLN A 113     -17.308 -10.028   4.233  1.00 55.09           N
ATOM    569  CA  GLN A 113     -18.328  -9.291   4.941  1.00 54.48           C
ATOM    570  C   GLN A 113     -19.026  -8.379   3.977  1.00 48.95           C
ATOM    571  O   GLN A 113     -18.454  -7.953   2.990  1.00 43.65           O
ATOM    572  CB  GLN A 113     -17.668  -8.428   6.053  1.00 62.42           C
ATOM    573  CG  GLN A 113     -17.545  -9.102   7.446  1.00 72.59           C
ATOM    574  CD  GLN A 113     -18.391 -10.376   7.571  1.00 73.79           C
ATOM    575  OE1 GLN A 113     -18.050 -11.412   7.002  1.00 75.70           O
ATOM    576  NE2 GLN A 113     -19.497 -10.297   8.305  1.00 79.68           N
ATOM    577  N   GLU A 114     -20.263  -8.050   4.278  1.00 49.64           N
ATOM    578  CA  GLU A 114     -20.945  -7.013   3.527  1.00 52.49           C
ATOM    579  C   GLU A 114     -20.284  -5.665   3.741  1.00 50.73           C
ATOM    580  O   GLU A 114     -19.675  -5.439   4.781  1.00 55.54           O
ATOM    581  CB  GLU A 114     -22.415  -6.910   3.906  1.00 55.34           C
ATOM    582  CG  GLU A 114     -22.682  -6.153   5.187  1.00 61.63           C
ATOM    583  CD  GLU A 114     -22.388  -6.982   6.433  1.00 73.17           C
ATOM    584  OE1 GLU A 114     -22.273  -8.266   6.329  1.00 67.31           O
ATOM    585  OE2 GLU A 114     -22.323  -6.326   7.525  1.00 80.39           O
ATOM    586  N   SER A 115     -20.454  -4.773   2.777  1.00 46.98           N
ATOM    587  CA  SER A 115     -19.894  -3.445   2.835  1.00 50.61           C
ATOM    588  C   SER A 115     -20.973  -2.387   2.775  1.00 50.69           C
ATOM    589  O   SER A 115     -22.056  -2.649   2.307  1.00 55.15           O
ATOM    590  CB  SER A 115     -18.958  -3.249   1.632  1.00 51.06           C
ATOM    591  OG  SER A 115     -19.640  -3.473   0.412  1.00 52.96           O
ATOM    592  N   THR A 116     -20.674  -1.171   3.206  1.00 50.49           N
ATOM    593  CA  THR A 116     -21.640  -0.097   3.130  1.00 51.20           C
ATOM    594  C   THR A 116     -21.453   0.678   1.838  1.00 52.17           C
ATOM    595  O   THR A 116     -22.413   1.070   1.218  1.00 51.96           O
ATOM    596  CB  THR A 116     -21.434   0.865   4.326  1.00 55.61           C
ATOM    597  OG1 THR A 116     -21.746   0.181   5.527  1.00 54.56           O
ATOM    598  CG2 THR A 116     -22.323   2.114   4.252  1.00 59.82           C
ATOM    599  N   SER A 117     -20.213   0.930   1.437  1.00 53.90           N
ATOM    600  CA  SER A 117     -19.974   1.652   0.177  1.00 53.22           C
ATOM    601  C   SER A 117     -18.586   1.386  -0.415  1.00 49.87           C
ATOM    602  O   SER A 117     -17.746   2.280  -0.447  1.00 50.77           O
ATOM    603  CB  SER A 117     -20.165   3.185   0.381  1.00 53.47           C
ATOM    604  OG  SER A 117     -19.428   3.621   1.503  1.00 52.70           O
ATOM    605  N   SER A 118     -18.388   0.190  -0.950  1.00 46.12           N
ATOM    606  CA  SER A 118     -17.095  -0.224  -1.444  1.00 45.29           C
ATOM    607  C   SER A 118     -17.222  -0.527  -2.901  1.00 45.08           C
ATOM    608  O   SER A 118     -18.107  -1.249  -3.272  1.00 47.19           O
ATOM    609  CB  SER A 118     -16.627  -1.496  -0.706  1.00 45.53           C
ATOM    610  OG  SER A 118     -16.251  -1.274   0.641  1.00 43.58           O
ATOM    611  N   THR A 119     -16.382   0.086  -3.724  1.00 46.93           N
ATOM    612  CA  THR A 119     -16.227  -0.281  -5.124  1.00 48.43           C
ATOM    613  C   THR A 119     -14.809  -0.799  -5.304  1.00 45.67           C
ATOM    614  O   THR A 119     -13.854  -0.109  -4.986  1.00 48.64           O
ATOM    615  CB  THR A 119     -16.421   0.948  -6.028  1.00 49.95           C
ATOM    616  OG1 THR A 119     -17.746   1.402  -5.849  1.00 53.68           O
ATOM    617  CG2 THR A 119     -16.210   0.646  -7.508  1.00 47.16           C
ATOM    618  N   THR A 120     -14.692  -2.010  -5.797  1.00 42.94           N
ATOM    619  CA  THR A 120     -13.395  -2.644  -6.034  1.00 42.13           C
ATOM    620  C   THR A 120     -13.384  -3.092  -7.483  1.00 40.13           C
ATOM    621  O   THR A 120     -14.276  -3.819  -7.925  1.00 39.61           O
ATOM    622  CB  THR A 120     -13.233  -3.839  -5.094  1.00 43.16           C
ATOM    623  OG1 THR A 120     -13.526  -3.431  -3.755  1.00 42.63           O
ATOM    624  CG2 THR A 120     -11.838  -4.433  -5.145  1.00 43.10           C
ATOM    625  N   ILE A 121     -12.437  -2.591  -8.252  1.00 39.39           N
ATOM    626  CA  ILE A 121     -12.425  -2.832  -9.686  1.00 39.76           C
ATOM    627  C   ILE A 121     -11.195  -3.646 -10.113  1.00 40.58           C
ATOM    628  O   ILE A 121     -10.052  -3.328  -9.763  1.00 37.23           O
ATOM    629  CB  ILE A 121     -12.378  -1.509 -10.417  1.00 41.96           C
ATOM    630  CG1 ILE A 121     -13.600  -0.654 -10.026  1.00 44.28           C
ATOM    631  CG2 ILE A 121     -12.319  -1.713 -11.922  1.00 42.19           C
ATOM    632  CD1 ILE A 121     -13.536   0.773 -10.615  1.00 42.82           C
ATOM    633  N   PHE A 122     -11.422  -4.688 -10.887  1.00 39.47           N
ATOM    634  CA  PHE A 122     -10.345  -5.564 -11.302  1.00 38.29           C
ATOM    635  C   PHE A 122     -10.024  -5.365 -12.739  1.00 40.36           C
ATOM    636  O   PHE A 122     -10.901  -5.643 -13.560  1.00 40.06           O
ATOM    637  CB  PHE A 122     -10.784  -6.985 -11.107  1.00 36.77           C
ATOM    638  CG  PHE A 122     -10.824  -7.367  -9.705  1.00 38.08           C
ATOM    639  CD1 PHE A 122     -11.928  -7.102  -8.960  1.00 39.66           C
ATOM    640  CD2 PHE A 122      -9.720  -7.919  -9.105  1.00 38.33           C
ATOM    641  CE1 PHE A 122     -11.939  -7.396  -7.622  1.00 39.63           C
ATOM    642  CE2 PHE A 122      -9.729  -8.192  -7.781  1.00 37.88           C
ATOM    643  CZ  PHE A 122     -10.836  -7.953  -7.044  1.00 37.45           C
ATOM    644  N   ASN A 123      -8.788  -4.954 -13.067  1.00 39.63           N
ATOM    645  CA  ASN A 123      -8.453  -4.720 -14.469  1.00 41.70           C
ATOM    646  C   ASN A 123      -8.153  -5.984 -15.286  1.00 42.22           C
ATOM    647  O   ASN A 123      -7.976  -7.094 -14.716  1.00 42.47           O
ATOM    648  CB  ASN A 123      -7.358  -3.681 -14.570  1.00 46.68           C
ATOM    649  CG  ASN A 123      -7.711  -2.414 -13.760  1.00 51.40           C
ATOM    650  OD1 ASN A 123      -6.974  -2.001 -12.878  1.00 50.38           O
ATOM    651  ND2 ASN A 123      -8.899  -1.861 -14.009  1.00 51.35           N
ATOM    652  N   ASN A 124      -8.184  -5.823 -16.609  1.00 38.51           N
ATOM    653  CA  ASN A 124      -7.997  -6.891 -17.578  1.00 40.80           C
ATOM    654  C   ASN A 124      -8.930  -8.062 -17.281  1.00 39.36           C
ATOM    655  O   ASN A 124      -8.499  -9.217 -17.189  1.00 39.58           O
ATOM    656  CB  ASN A 124      -6.511  -7.366 -17.621  1.00 44.59           C
ATOM    657  CG  ASN A 124      -6.209  -8.261 -18.806  1.00 47.08           C
ATOM    658  OD1 ASN A 124      -5.710  -9.389 -18.681  1.00 48.35           O
ATOM    659  ND2 ASN A 124      -6.539  -7.775 -19.975  1.00 49.25           N
ATOM    660  N   GLU A 125     -10.203  -7.718 -17.137  1.00 38.72           N
ATOM    661  CA  GLU A 125     -11.316  -8.629 -16.900  1.00 38.63           C
ATOM    662  C   GLU A 125     -12.477  -8.248 -17.818  1.00 37.36           C
ATOM    663  O   GLU A 125     -12.633  -7.078 -18.144  1.00 38.29           O
ATOM    664  CB  GLU A 125     -11.792  -8.527 -15.444  1.00 38.52           C
ATOM    665  CG  GLU A 125     -10.960  -9.323 -14.442  1.00 40.16           C
ATOM    666  CD  GLU A 125     -11.377 -10.793 -14.306  1.00 41.38           C
ATOM    667  OE1 GLU A 125     -12.402 -11.167 -14.899  1.00 42.80           O
ATOM    668  OE2 GLU A 125     -10.691 -11.572 -13.587  1.00 40.96           O
ATOM    669  N   PRO A 126     -13.283  -9.241 -18.247  1.00 36.88           N
ATOM    670  CA  PRO A 126     -14.222  -8.963 -19.331  1.00 37.62           C
ATOM    671  C   PRO A 126     -15.555  -8.463 -18.816  1.00 36.69           C
ATOM    672  O   PRO A 126     -16.510  -9.202 -18.726  1.00 39.17           O
ATOM    673  CB  PRO A 126     -14.363 -10.337 -20.020  1.00 35.99           C
ATOM    674  CG  PRO A 126     -14.179 -11.325 -18.931  1.00 34.25           C
ATOM    675  CD  PRO A 126     -13.180 -10.704 -17.989  1.00 35.63           C
ATOM    676  N   GLY A 127     -15.603  -7.194 -18.509  1.00 38.34           N
ATOM    677  CA  GLY A 127     -16.794  -6.577 -18.017  1.00 39.86           C
ATOM    678  C   GLY A 127     -17.659  -6.062 -19.157  1.00 41.55           C
ATOM    679  O   GLY A 127     -17.269  -6.175 -20.306  1.00 44.05           O
ATOM    680  N   TYR A 128     -18.805  -5.474 -18.800  1.00 41.53           N
ATOM    681  CA  TYR A 128     -19.795  -5.007 -19.716  1.00 45.71           C
ATOM    682  C   TYR A 128     -19.246  -3.797 -20.397  1.00 47.98           C
ATOM    683  O   TYR A 128     -19.020  -2.821 -19.750  1.00 49.49           O
ATOM    684  CB  TYR A 128     -21.065  -4.580 -18.980  1.00 46.42           C
ATOM    685  CG  TYR A 128     -22.136  -4.071 -19.898  1.00 48.39           C
ATOM    686  CD1 TYR A 128     -22.693  -4.913 -20.841  1.00 49.69           C
ATOM    687  CD2 TYR A 128     -22.598  -2.771 -19.833  1.00 49.95           C
ATOM    688  CE1 TYR A 128     -23.682  -4.494 -21.712  1.00 50.49           C
ATOM    689  CE2 TYR A 128     -23.592  -2.336 -20.718  1.00 53.58           C
ATOM    690  CZ  TYR A 128     -24.133  -3.226 -21.641  1.00 52.76           C
ATOM    691  OH  TYR A 128     -25.128  -2.864 -22.520  1.00 60.15           O
ATOM    692  N   ARG A 129     -19.063  -3.872 -21.698  1.00 50.53           N
ATOM    693  CA  ARG A 129     -18.502  -2.764 -22.505  1.00 55.02           C
ATOM    694  C   ARG A 129     -17.275  -2.222 -21.816  1.00 52.68           C
ATOM    695  O   ARG A 129     -17.098  -1.022 -21.723  1.00 50.38           O
ATOM    696  CB  ARG A 129     -19.485  -1.636 -22.714  1.00 56.40           C
ATOM    697  CG  ARG A 129     -20.742  -1.982 -23.477  1.00 64.31           C
ATOM    698  CD  ARG A 129     -21.194  -0.753 -24.261  1.00 77.09           C
ATOM    699  NE  ARG A 129     -22.637  -0.616 -24.420  1.00 88.81           N
ATOM    700  CZ  ARG A 129     -23.409  -1.426 -25.146  1.00 93.50           C
ATOM    701  NH1 ARG A 129     -22.912  -2.521 -25.765  1.00 90.93           N
ATOM    702  NH2 ARG A 129     -24.705  -1.144 -25.229  1.00 92.65           N
ATOM    703  N   SER A 130     -16.425  -3.111 -21.323  1.00 49.75           N
ATOM    704  CA  SER A 130     -15.306  -2.650 -20.519  1.00 47.73           C
ATOM    705  C   SER A 130     -14.248  -3.698 -20.376  1.00 44.45           C
ATOM    706  O   SER A 130     -14.522  -4.871 -20.539  1.00 47.75           O
ATOM    707  CB  SER A 130     -15.833  -2.246 -19.122  1.00 46.89           C
ATOM    708  OG  SER A 130     -14.795  -2.043 -18.205  1.00 44.99           O
ATOM    709  N   THR A 131     -13.031  -3.271 -20.091  1.00 43.80           N
ATOM    710  CA  THR A 131     -11.946  -4.187 -19.864  1.00 44.43           C
ATOM    711  C   THR A 131     -11.689  -4.358 -18.387  1.00 45.35           C
ATOM    712  O   THR A 131     -10.677  -4.948 -18.015  1.00 46.44           O
ATOM    713  CB  THR A 131     -10.637  -3.794 -20.539  1.00 44.81           C
ATOM    714  OG1 THR A 131     -10.193  -2.550 -20.023  1.00 47.88           O
ATOM    715  CG2 THR A 131     -10.806  -3.704 -22.025  1.00 49.17           C
ATOM    716  N   SER A 132     -12.634  -3.912 -17.573  1.00 47.19           N
ATOM    717  CA  SER A 132     -12.643  -4.182 -16.140  1.00 49.40           C
ATOM    718  C   SER A 132     -13.959  -4.712 -15.623  1.00 45.85           C
ATOM    719  O   SER A 132     -15.008  -4.468 -16.217  1.00 45.03           O
ATOM    720  CB  SER A 132     -12.389  -2.899 -15.383  1.00 53.07           C
ATOM    721  OG  SER A 132     -11.054  -2.517 -15.573  1.00 58.05           O
ATOM    722  N   ILE A 133     -13.891  -5.399 -14.480  1.00 41.57           N
ATOM    723  CA  ILE A 133     -15.076  -5.836 -13.808  1.00 40.56           C
ATOM    724  C   ILE A 133     -15.124  -5.146 -12.480  1.00 40.23           C
ATOM    725  O   ILE A 133     -14.176  -5.171 -11.734  1.00 46.26           O
ATOM    726  CB  ILE A 133     -15.095  -7.346 -13.613  1.00 41.52           C
ATOM    727  CG1 ILE A 133     -15.546  -7.996 -14.901  1.00 39.83           C
ATOM    728  CG2 ILE A 133     -16.059  -7.738 -12.473  1.00 41.66           C
ATOM    729  CD1 ILE A 133     -15.655  -9.502 -14.860  1.00 40.69           C
ATOM    730  N   THR A 134     -16.269  -4.574 -12.178  1.00 42.10           N
ATOM    731  CA  THR A 134     -16.493  -3.725 -11.023  1.00 42.89           C
ATOM    732  C   THR A 134     -17.284  -4.454  -9.973  1.00 42.19           C
ATOM    733  O   THR A 134     -18.359  -4.908 -10.231  1.00 39.72           O
ATOM    734  CB  THR A 134     -17.284  -2.500 -11.451  1.00 43.46           C
ATOM    735  OG1 THR A 134     -16.504  -1.792 -12.394  1.00 44.24           O
ATOM    736  CG2 THR A 134     -17.583  -1.580 -10.265  1.00 45.83           C
ATOM    737  N   CYS A 135     -16.751  -4.560  -8.772  1.00 45.78           N
ATOM    738  CA  CYS A 135     -17.502  -5.177  -7.676  1.00 45.65           C
ATOM    739  C   CYS A 135     -18.046  -4.134  -6.733  1.00 45.77           C
ATOM    740  O   CYS A 135     -17.332  -3.680  -5.841  1.00 44.22           O
ATOM    741  CB  CYS A 135     -16.556  -6.082  -6.926  1.00 49.23           C
ATOM    742  SG  CYS A 135     -15.936  -7.421  -7.951  1.00 56.96           S
ATOM    743  N   SER A 136     -19.305  -3.754  -6.886  1.00 47.40           N
ATOM    744  CA  SER A 136     -19.802  -2.626  -6.104  1.00 49.63           C
ATOM    745  C   SER A 136     -21.156  -2.883  -5.443  1.00 51.29           C
ATOM    746  O   SER A 136     -21.885  -1.928  -5.117  1.00 49.22           O
ATOM    747  CB  SER A 136     -19.854  -1.373  -6.989  1.00 51.44           C
ATOM    748  OG  SER A 136     -20.801  -1.578  -8.004  1.00 54.82           O
ATOM    749  N   LEU A 137     -21.477  -4.157  -5.210  1.00 48.17           N
ATOM    750  CA  LEU A 137     -22.739  -4.513  -4.539  1.00 48.09           C
ATOM    751  C   LEU A 137     -22.650  -4.460  -3.004  1.00 45.74           C
ATOM    752  O   LEU A 137     -21.984  -5.265  -2.359  1.00 45.24           O
ATOM    753  CB  LEU A 137     -23.189  -5.879  -4.988  1.00 52.91           C
ATOM    754  CG  LEU A 137     -24.536  -6.312  -4.404  1.00 61.58           C
ATOM    755  CD1 LEU A 137     -25.593  -5.265  -4.648  1.00 64.32           C
ATOM    756  CD2 LEU A 137     -24.960  -7.619  -5.024  1.00 66.26           C
ATOM    757  N   ASN A 138     -23.318  -3.487  -2.434  1.00 43.95           N
ATOM    758  CA  ASN A 138     -23.286  -3.265  -1.008  1.00 44.91           C
ATOM    759  C   ASN A 138     -24.498  -3.815  -0.261  1.00 45.96           C
ATOM    760  O   ASN A 138     -25.532  -4.101  -0.858  1.00 43.65           O
ATOM    761  CB  ASN A 138     -23.250  -1.781  -0.739  1.00 44.27           C
ATOM    762  CG  ASN A 138     -22.027  -1.136  -1.322  1.00 45.38           C
ATOM    763  OD1 ASN A 138     -20.886  -1.513  -1.017  1.00 44.94           O
ATOM    764  ND2 ASN A 138     -22.250  -0.183  -2.201  1.00 44.77           N
ATOM    765  N   ARG A 139     -24.308  -3.978   1.050  1.00 45.99           N
ATOM    766  CA  ARG A 139     -25.332  -4.357   2.016  1.00 47.61           C
ATOM    767  C   ARG A 139     -25.681  -5.805   2.005  1.00 44.63           C
ATOM    768  O   ARG A 139     -25.898  -6.370   3.037  1.00 49.01           O
ATOM    769  CB  ARG A 139     -26.572  -3.491   1.869  1.00 54.15           C
ATOM    770  CG  ARG A 139     -26.263  -1.989   1.969  1.00 61.41           C
ATOM    771  CD  ARG A 139     -27.477  -1.151   2.375  1.00 71.19           C
ATOM    772  NE  ARG A 139     -28.697  -1.599   1.661  1.00 86.35           N
ATOM    773  CZ  ARG A 139     -29.867  -1.986   2.225  1.00 92.69           C
ATOM    774  NH1 ARG A 139     -30.069  -1.987   3.559  1.00 85.74           N
ATOM    775  NH2 ARG A 139     -30.866  -2.370   1.428  1.00 89.84           N
ATOM    776  N   TYR A 140     -25.746  -6.422   0.845  1.00 42.41           N
ATOM    777  CA  TYR A 140     -25.978  -7.837   0.725  1.00 41.50           C
ATOM    778  C   TYR A 140     -24.773  -8.630   1.216  1.00 41.91           C
ATOM    779  O   TYR A 140     -23.639  -8.333   0.883  1.00 37.70           O
ATOM    780  CB  TYR A 140     -26.341  -8.180  -0.749  1.00 41.48           C
ATOM    781  CG  TYR A 140     -27.766  -7.810  -1.011  1.00 42.94           C
ATOM    782  CD1 TYR A 140     -28.758  -8.710  -0.730  1.00 45.34           C
ATOM    783  CD2 TYR A 140     -28.137  -6.516  -1.413  1.00 44.38           C
ATOM    784  CE1 TYR A 140     -30.094  -8.386  -0.890  1.00 47.14           C
ATOM    785  CE2 TYR A 140     -29.481  -6.166  -1.567  1.00 46.56           C
ATOM    786  CZ  TYR A 140     -30.449  -7.122  -1.312  1.00 48.88           C
ATOM    787  OH  TYR A 140     -31.774  -6.849  -1.446  1.00 53.30           O
ATOM    788  N   LYS A 141     -25.030  -9.678   1.988  1.00 42.95           N
ATOM    789  CA  LYS A 141     -23.968 -10.550   2.360  1.00 43.30           C
ATOM    790  C   LYS A 141     -23.447 -11.385   1.153  1.00 42.48           C
ATOM    791  O   LYS A 141     -24.201 -12.077   0.454  1.00 42.54           O
ATOM    792  CB  LYS A 141     -24.394 -11.445   3.487  1.00 48.33           C
ATOM    793  CG  LYS A 141     -23.313 -12.412   3.875  1.00 54.06           C
ATOM    794  CD  LYS A 141     -23.471 -12.865   5.310  1.00 65.94           C
ATOM    795  CE  LYS A 141     -22.612 -14.099   5.590  1.00 74.59           C
ATOM    796  NZ  LYS A 141     -22.329 -14.186   7.061  1.00 84.57           N
ATOM    797  N   PRO A 142     -22.127 -11.366   0.954  1.00 41.71           N
ATOM    798  CA  PRO A 142     -21.499 -12.246  -0.004  1.00 38.71           C
ATOM    799  C   PRO A 142     -21.758 -13.699   0.291  1.00 38.24           C
ATOM    800  O   PRO A 142     -21.804 -14.073   1.426  1.00 38.86           O
ATOM    801  CB  PRO A 142     -20.046 -11.910   0.148  1.00 39.24           C
ATOM    802  CG  PRO A 142     -20.053 -10.471   0.624  1.00 40.28           C
ATOM    803  CD  PRO A 142     -21.149 -10.465   1.617  1.00 40.93           C
ATOM    804  N   GLY A 143     -21.931 -14.510  -0.751  1.00 38.77           N
ATOM    805  CA  GLY A 143     -22.316 -15.891  -0.564  1.00 38.23           C
ATOM    806  C   GLY A 143     -23.155 -16.403  -1.719  1.00 40.12           C
ATOM    807  O   GLY A 143     -23.312 -15.768  -2.754  1.00 39.16           O
ATOM    808  N   TYR A 144     -23.722 -17.560  -1.473  1.00 41.39           N
ATOM    809  CA  TYR A 144     -24.439 -18.335  -2.416  1.00 41.72           C
ATOM    810  C   TYR A 144     -25.677 -17.589  -2.947  1.00 44.99           C
ATOM    811  O   TYR A 144     -26.487 -17.073  -2.173  1.00 46.58           O
ATOM    812  CB  TYR A 144     -24.882 -19.573  -1.661  1.00 44.43           C
ATOM    813  CG  TYR A 144     -25.514 -20.621  -2.498  1.00 48.01           C
ATOM    814  CD1 TYR A 144     -26.889 -20.616  -2.740  1.00 49.87           C
ATOM    815  CD2 TYR A 144     -24.743 -21.674  -3.008  1.00 48.36           C
ATOM    816  CE1 TYR A 144     -27.476 -21.628  -3.476  1.00 50.53           C
ATOM    817  CE2 TYR A 144     -25.310 -22.693  -3.750  1.00 49.67           C
ATOM    818  CZ  TYR A 144     -26.671 -22.663  -3.978  1.00 52.51           C
ATOM    819  OH  TYR A 144     -27.181 -23.666  -4.731  1.00 57.56           O
ATOM    820  N   TYR A 145     -25.839 -17.521  -4.268  1.00 42.88           N
ATOM    821  CA  TYR A 145     -26.961 -16.792  -4.842  1.00 43.88           C
ATOM    822  C   TYR A 145     -26.948 -15.357  -4.329  1.00 41.70           C
ATOM    823  O   TYR A 145     -27.991 -14.691  -4.215  1.00 43.77           O
ATOM    824  CB  TYR A 145     -28.269 -17.454  -4.471  1.00 50.48           C
ATOM    825  CG  TYR A 145     -29.343 -17.448  -5.530  1.00 59.76           C
ATOM    826  CD1 TYR A 145     -29.705 -16.280  -6.204  1.00 64.02           C
ATOM    827  CD2 TYR A 145     -30.049 -18.650  -5.841  1.00 70.11           C
ATOM    828  CE1 TYR A 145     -30.716 -16.299  -7.175  1.00 73.26           C
ATOM    829  CE2 TYR A 145     -31.071 -18.683  -6.810  1.00 71.86           C
ATOM    830  CZ  TYR A 145     -31.399 -17.503  -7.477  1.00 75.64           C
ATOM    831  OH  TYR A 145     -32.380 -17.492  -8.450  1.00 81.57           O
ATOM    832  N   GLY A 146     -25.770 -14.884  -3.984  1.00 37.62           N
ATOM    833  CA  GLY A 146     -25.578 -13.462  -3.793  1.00 38.43           C
ATOM    834  C   GLY A 146     -24.297 -13.002  -4.438  1.00 35.32           C
ATOM    835  O   GLY A 146     -23.731 -13.670  -5.288  1.00 37.71           O
ATOM    836  N   PRO A 147     -23.746 -11.931  -3.948  1.00 34.69           N
ATOM    837  CA  PRO A 147     -22.522 -11.502  -4.566  1.00 35.25           C
ATOM    838  C   PRO A 147     -21.342 -12.363  -4.258  1.00 36.33           C
ATOM    839  O   PRO A 147     -21.285 -12.968  -3.212  1.00 38.35           O
ATOM    840  CB  PRO A 147     -22.286 -10.148  -4.004  1.00 35.17           C
ATOM    841  CG  PRO A 147     -23.139 -10.081  -2.830  1.00 36.38           C
ATOM    842  CD  PRO A 147     -24.217 -11.062  -2.898  1.00 35.51           C
ATOM    843  N   MET A 148     -20.409 -12.419  -5.195  1.00 39.98           N
ATOM    844  CA  MET A 148     -19.147 -13.077  -4.940  1.00 41.90           C
ATOM    845  C   MET A 148     -18.313 -12.230  -4.005  1.00 41.37           C
ATOM    846  O   MET A 148     -18.184 -11.026  -4.208  1.00 38.34           O
ATOM    847  CB  MET A 148     -18.373 -13.321  -6.224  1.00 39.61           C
ATOM    848  CG  MET A 148     -17.339 -14.429  -6.028  1.00 42.84           C
ATOM    849  SD  MET A 148     -16.248 -14.554  -7.455  1.00 51.77           S
ATOM    850  CE  MET A 148     -17.333 -15.390  -8.574  1.00 51.06           C
ATOM    851  N   SER A 149     -17.751 -12.853  -2.979  1.00 39.25           N
ATOM    852  CA  SER A 149     -16.858 -12.085  -2.141  1.00 40.28           C
ATOM    853  C   SER A 149     -15.628 -11.687  -2.903  1.00 39.31           C
ATOM    854  O   SER A 149     -15.209 -12.349  -3.885  1.00 41.42           O
ATOM    855  CB  SER A 149     -16.422 -12.898  -0.947  1.00 40.58           C
ATOM    856  OG  SER A 149     -15.604 -13.924  -1.400  1.00 41.05           O
ATOM    857  N   ILE A 150     -15.009 -10.621  -2.455  1.00 38.64           N
ATOM    858  CA  ILE A 150     -13.755 -10.181  -3.034  1.00 39.19           C
ATOM    859  C   ILE A 150     -12.639 -11.209  -2.831  1.00 41.03           C
ATOM    860  O   ILE A 150     -11.759 -11.326  -3.656  1.00 44.03           O
ATOM    861  CB  ILE A 150     -13.315  -8.828  -2.459  1.00 42.77           C
ATOM    862  CG1 ILE A 150     -14.444  -7.786  -2.543  1.00 41.19           C
ATOM    863  CG2 ILE A 150     -12.098  -8.296  -3.224  1.00 43.19           C
ATOM    864  CD1 ILE A 150     -15.059  -7.715  -3.912  1.00 41.18           C
ATOM    865  N   GLU A 151     -12.699 -11.999  -1.780  1.00 43.00           N
ATOM    866  CA  GLU A 151     -11.737 -13.068  -1.555  1.00 45.34           C
ATOM    867  C   GLU A 151     -11.849 -14.108  -2.695  1.00 45.79           C
ATOM    868  O   GLU A 151     -10.848 -14.437  -3.320  1.00 43.64           O
ATOM    869  CB  GLU A 151     -11.944 -13.712  -0.164  1.00 49.22           C
ATOM    870  CG  GLU A 151     -11.150 -14.987   0.124  1.00 59.58           C
ATOM    871  CD  GLU A 151     -10.998 -15.392   1.630  1.00 73.16           C
ATOM    872  OE1 GLU A 151     -11.812 -14.997   2.529  1.00 79.80           O
ATOM    873  OE2 GLU A 151     -10.016 -16.133   1.919  1.00 71.88           O
ATOM    874  N   ASN A 152     -13.051 -14.573  -3.011  1.00 40.09           N
ATOM    875  CA  ASN A 152     -13.180 -15.450  -4.135  1.00 39.17           C
ATOM    876  C   ASN A 152     -12.821 -14.778  -5.448  1.00 39.21           C
ATOM    877  O   ASN A 152     -12.174 -15.364  -6.304  1.00 40.38           O
ATOM    878  CB  ASN A 152     -14.560 -16.009  -4.203  1.00 36.87           C
ATOM    879  CG  ASN A 152     -14.831 -16.995  -3.095  1.00 37.78           C
ATOM    880  OD1 ASN A 152     -13.980 -17.801  -2.744  1.00 36.27           O
ATOM    881  ND2 ASN A 152     -16.049 -16.956  -2.556  1.00 37.75           N
ATOM    882  N   PHE A 153     -13.195 -13.534  -5.608  1.00 38.28           N
ATOM    883  CA  PHE A 153     -12.914 -12.914  -6.873  1.00 37.75           C
ATOM    884  C   PHE A 153     -11.394 -12.782  -7.050  1.00 36.87           C
ATOM    885  O   PHE A 153     -10.880 -13.057  -8.090  1.00 38.70           O
ATOM    886  CB  PHE A 153     -13.606 -11.562  -6.979  1.00 40.49           C
ATOM    887  CG  PHE A 153     -13.746 -11.104  -8.354  1.00 42.27           C
ATOM    888  CD1 PHE A 153     -12.648 -10.678  -9.052  1.00 45.54           C
ATOM    889  CD2 PHE A 153     -14.960 -11.154  -8.984  1.00 44.80           C
ATOM    890  CE1 PHE A 153     -12.735 -10.317 -10.368  1.00 45.02           C
ATOM    891  CE2 PHE A 153     -15.063 -10.766 -10.298  1.00 45.70           C
ATOM    892  CZ  PHE A 153     -13.948 -10.337 -10.986  1.00 47.61           C
ATOM    893  N   LYS A 154     -10.658 -12.391  -6.033  1.00 38.69           N
ATOM    894  CA  LYS A 154      -9.192 -12.354  -6.147  1.00 38.76           C
ATOM    895  C   LYS A 154      -8.581 -13.673  -6.563  1.00 38.11           C
ATOM    896  O   LYS A 154      -7.624 -13.707  -7.338  1.00 36.95           O
ATOM    897  CB  LYS A 154      -8.551 -11.952  -4.835  1.00 38.77           C
ATOM    898  CG  LYS A 154      -8.689 -10.489  -4.601  1.00 40.70           C
ATOM    899  CD  LYS A 154      -8.083 -10.101  -3.258  1.00 41.43           C
ATOM    900  CE  LYS A 154      -8.111  -8.544  -3.121  1.00 42.69           C
ATOM    901  NZ  LYS A 154      -7.744  -7.973  -1.789  1.00 43.97           N
ATOM    902  N   LYS A 155      -9.128 -14.751  -6.038  1.00 37.21           N
ATOM    903  CA  LYS A 155      -8.601 -16.073  -6.289  1.00 42.77           C
ATOM    904  C   LYS A 155      -8.911 -16.419  -7.758  1.00 39.69           C
ATOM    905  O   LYS A 155      -8.068 -16.921  -8.505  1.00 37.90           O
ATOM    906  CB  LYS A 155      -9.251 -17.008  -5.284  1.00 50.75           C
ATOM    907  CG  LYS A 155      -8.774 -18.443  -5.178  1.00 63.95           C
ATOM    908  CD  LYS A 155      -9.490 -19.176  -4.014  1.00 71.26           C
ATOM    909  CE  LYS A 155      -9.308 -18.401  -2.687  1.00 77.10           C
ATOM    910  NZ  LYS A 155     -10.220 -18.769  -1.561  1.00 84.22           N
ATOM    911  N   LEU A 156     -10.109 -16.070  -8.181  1.00 38.22           N
ATOM    912  CA  LEU A 156     -10.534 -16.261  -9.544  1.00 39.09           C
ATOM    913  C   LEU A 156      -9.748 -15.389 -10.504  1.00 39.65           C
ATOM    914  O   LEU A 156      -9.297 -15.832 -11.561  1.00 39.09           O
ATOM    915  CB  LEU A 156     -11.989 -15.890  -9.621  1.00 42.72           C
ATOM    916  CG  LEU A 156     -12.768 -16.145 -10.890  1.00 44.67           C
ATOM    917  CD1 LEU A 156     -14.247 -16.000 -10.603  1.00 48.01           C
ATOM    918  CD2 LEU A 156     -12.389 -15.203 -12.002  1.00 45.79           C
ATOM    919  N   ASN A 157      -9.591 -14.134 -10.154  1.00 37.96           N
ATOM    920  CA  ASN A 157      -8.940 -13.215 -11.049  1.00 36.47           C
ATOM    921  C   ASN A 157      -7.459 -13.630 -11.253  1.00 38.25           C
ATOM    922  O   ASN A 157      -6.947 -13.681 -12.397  1.00 40.28           O
ATOM    923  CB  ASN A 157      -9.096 -11.832 -10.520  1.00 36.31           C
ATOM    924  CG  ASN A 157      -8.301 -10.812 -11.285  1.00 41.56           C
ATOM    925  OD1 ASN A 157      -7.356 -10.258 -10.749  1.00 46.24           O
ATOM    926  ND2 ASN A 157      -8.715 -10.516 -12.509  1.00 39.49           N
ATOM    927  N   GLU A 158      -6.798 -14.008 -10.193  1.00 36.38           N
ATOM    928  CA  GLU A 158      -5.407 -14.420 -10.344  1.00 41.37           C
ATOM    929  C   GLU A 158      -5.268 -15.628 -11.290  1.00 40.01           C
ATOM    930  O   GLU A 158      -4.391 -15.639 -12.137  1.00 43.65           O
ATOM    931  CB  GLU A 158      -4.765 -14.741  -9.012  1.00 44.50           C
ATOM    932  CG  GLU A 158      -3.364 -15.286  -9.132  1.00 50.77           C
ATOM    933  CD  GLU A 158      -2.559 -15.117  -7.839  1.00 61.07           C
ATOM    934  OE1 GLU A 158      -2.261 -13.956  -7.432  1.00 72.17           O
ATOM    935  OE2 GLU A 158      -2.192 -16.138  -7.231  1.00 62.45           O
ATOM    936  N   ALA A 159      -6.133 -16.616 -11.167  1.00 36.78           N
ATOM    937  CA  ALA A 159      -6.079 -17.746 -12.066  1.00 36.95           C
ATOM    938  C   ALA A 159      -6.355 -17.297 -13.499  1.00 36.96           C
ATOM    939  O   ALA A 159      -5.683 -17.716 -14.427  1.00 36.56           O
ATOM    940  CB  ALA A 159      -7.084 -18.789 -11.628  1.00 37.21           C
ATOM    941  N   TYR A 160      -7.304 -16.392 -13.665  1.00 36.43           N
ATOM    942  CA  TYR A 160      -7.655 -15.909 -14.986  1.00 36.99           C
ATOM    943  C   TYR A 160      -6.489 -15.180 -15.649  1.00 35.78           C
ATOM    944  O   TYR A 160      -6.265 -15.348 -16.799  1.00 35.50           O
ATOM    945  CB  TYR A 160      -8.877 -14.998 -14.876  1.00 36.44           C
ATOM    946  CG  TYR A 160      -9.389 -14.436 -16.177  1.00 36.95           C
ATOM    947  CD1 TYR A 160     -10.194 -15.188 -17.005  1.00 39.52           C
ATOM    948  CD2 TYR A 160      -9.075 -13.131 -16.566  1.00 36.42           C
ATOM    949  CE1 TYR A 160     -10.679 -14.650 -18.201  1.00 38.33           C
ATOM    950  CE2 TYR A 160      -9.533 -12.602 -17.737  1.00 37.97           C
ATOM    951  CZ  TYR A 160     -10.333 -13.373 -18.552  1.00 38.09           C
ATOM    952  OH  TYR A 160     -10.773 -12.874 -19.735  1.00 40.26           O
ATOM    953  N   GLN A 161      -5.780 -14.362 -14.908  1.00 36.34           N
ATOM    954  CA  GLN A 161      -4.716 -13.582 -15.478  1.00 37.30           C
ATOM    955  C   GLN A 161      -3.559 -14.480 -15.819  1.00 38.26           C
ATOM    956  O   GLN A 161      -2.841 -14.242 -16.755  1.00 41.30           O
ATOM    957  CB  GLN A 161      -4.191 -12.518 -14.500  1.00 37.55           C
ATOM    958  CG  GLN A 161      -5.219 -11.521 -14.006  1.00 39.40           C
ATOM    959  CD  GLN A 161      -5.850 -10.706 -15.086  1.00 40.17           C
ATOM    960  OE1 GLN A 161      -7.008 -10.302 -14.979  1.00 46.53           O
ATOM    961  NE2 GLN A 161      -5.108 -10.438 -16.123  1.00 42.76           N
ATOM    962  N   ILE A 162      -3.319 -15.478 -15.012  1.00 38.27           N
ATOM    963  CA  ILE A 162      -2.255 -16.364 -15.322  1.00 37.80           C
ATOM    964  C   ILE A 162      -2.612 -17.153 -16.595  1.00 38.72           C
ATOM    965  O   ILE A 162      -1.786 -17.316 -17.478  1.00 41.11           O
ATOM    966  CB  ILE A 162      -2.020 -17.329 -14.173  1.00 37.07           C
ATOM    967  CG1 ILE A 162      -1.440 -16.564 -13.004  1.00 37.33           C
ATOM    968  CG2 ILE A 162      -1.057 -18.440 -14.594  1.00 39.70           C
ATOM    969  CD1 ILE A 162      -1.484 -17.308 -11.676  1.00 37.82           C
ATOM    970  N   LEU A 163      -3.821 -17.656 -16.673  1.00 35.66           N
ATOM    971  CA  LEU A 163      -4.220 -18.409 -17.838  1.00 37.79           C
ATOM    972  C   LEU A 163      -4.153 -17.533 -19.044  1.00 40.96           C
ATOM    973  O   LEU A 163      -3.690 -17.965 -20.065  1.00 42.73           O
ATOM    974  CB  LEU A 163      -5.638 -18.976 -17.700  1.00 35.10           C
ATOM    975  CG  LEU A 163      -5.665 -20.037 -16.645  1.00 34.08           C
ATOM    976  CD1 LEU A 163      -7.063 -20.423 -16.348  1.00 36.00           C
ATOM    977  CD2 LEU A 163      -4.867 -21.262 -17.104  1.00 38.59           C
ATOM    978  N   GLN A 164      -4.619 -16.301 -18.948  1.00 42.39           N
ATOM    979  CA  GLN A 164      -4.659 -15.481 -20.141  1.00 42.91           C
ATOM    980  C   GLN A 164      -3.256 -15.114 -20.607  1.00 44.44           C
ATOM    981  O   GLN A 164      -3.008 -15.028 -21.779  1.00 48.42           O
ATOM    982  CB  GLN A 164      -5.524 -14.235 -19.930  1.00 44.28           C
ATOM    983  CG  GLN A 164      -7.022 -14.507 -19.842  1.00 46.08           C
ATOM    984  CD  GLN A 164      -7.643 -14.849 -21.202  1.00 50.83           C
ATOM    985  OE1 GLN A 164      -7.217 -15.787 -21.861  1.00 58.05           O
ATOM    986  NE2 GLN A 164      -8.655 -14.090 -21.619  1.00 52.17           N
ATOM    987  N   THR A 165      -2.322 -14.921 -19.693  1.00 44.86           N
ATOM    988  CA  THR A 165      -0.962 -14.577 -20.079  1.00 43.50           C
ATOM    989  C   THR A 165      -0.311 -15.775 -20.733  1.00 42.66           C
ATOM    990  O   THR A 165       0.318 -15.655 -21.734  1.00 47.19           O
ATOM    991  CB  THR A 165      -0.112 -14.191 -18.861  1.00 43.80           C
ATOM    992  OG1 THR A 165      -0.771 -13.160 -18.138  1.00 44.15           O
ATOM    993  CG2 THR A 165       1.288 -13.712 -19.257  1.00 42.76           C
ATOM    994  N   ALA A 166      -0.503 -16.947 -20.182  1.00 42.44           N
ATOM    995  CA  ALA A 166       0.040 -18.168 -20.781  1.00 43.68           C
ATOM    996  C   ALA A 166      -0.537 -18.493 -22.158  1.00 42.70           C
ATOM    997  O   ALA A 166       0.195 -18.892 -23.038  1.00 48.43           O
ATOM    998  CB  ALA A 166      -0.208 -19.356 -19.858  1.00 43.09           C
ATOM    999  N   LEU A 167      -1.849 -18.376 -22.328  1.00 42.14           N
ATOM   1000  CA  LEU A 167      -2.477 -18.623 -23.619  1.00 43.38           C
ATOM   1001  C   LEU A 167      -1.930 -17.663 -24.647  1.00 47.64           C
ATOM   1002  O   LEU A 167      -1.734 -18.036 -25.797  1.00 48.63           O
ATOM   1003  CB  LEU A 167      -3.973 -18.401 -23.574  1.00 42.80           C
ATOM   1004  CG  LEU A 167      -4.683 -19.513 -22.838  1.00 45.49           C
ATOM   1005  CD1 LEU A 167      -6.153 -19.146 -22.619  1.00 46.64           C
ATOM   1006  CD2 LEU A 167      -4.553 -20.836 -23.615  1.00 45.86           C
ATOM   1007  N   ASN A 168      -1.665 -16.443 -24.218  1.00 46.46           N
ATOM   1008  CA  ASN A 168      -1.217 -15.435 -25.115  1.00 52.39           C
ATOM   1009  C   ASN A 168       0.202 -15.721 -25.604  1.00 55.25           C
ATOM   1010  O   ASN A 168       0.531 -15.466 -26.759  1.00 59.76           O
ATOM   1011  CB  ASN A 168      -1.318 -14.059 -24.450  1.00 52.21           C
ATOM   1012  CG  ASN A 168      -0.840 -12.941 -25.369  1.00 58.45           C
ATOM   1013  OD1 ASN A 168      -1.600 -12.422 -26.206  1.00 65.58           O
ATOM   1014  ND2 ASN A 168       0.401 -12.571 -25.228  1.00 57.98           N
ATOM   1015  N   LYS A 169       1.045 -16.240 -24.732  1.00 56.19           N
ATOM   1016  CA  LYS A 169       2.414 -16.506 -25.103  1.00 59.01           C
ATOM   1017  C   LYS A 169       2.466 -17.841 -25.878  1.00 57.36           C
ATOM   1018  O   LYS A 169       3.337 -18.054 -26.693  1.00 59.19           O
ATOM   1019  CB  LYS A 169       3.313 -16.471 -23.857  1.00 65.19           C
ATOM   1020  CG  LYS A 169       4.263 -17.645 -23.736  1.00 79.75           C
ATOM   1021  CD  LYS A 169       5.311 -17.453 -22.650  1.00 93.56           C
ATOM   1022  CE  LYS A 169       6.162 -18.719 -22.489  1.00100.51           C
ATOM   1023  NZ  LYS A 169       7.471 -18.453 -21.823  1.00104.34           N
ATOM   1024  N   GLY A 170       1.485 -18.714 -25.655  1.00 57.40           N
ATOM   1025  CA  GLY A 170       1.398 -20.022 -26.307  1.00 53.97           C
ATOM   1026  C   GLY A 170       1.824 -21.115 -25.331  1.00 52.60           C
ATOM   1027  O   GLY A 170       2.832 -21.009 -24.670  1.00 57.95           O
ATOM   1028  N   LEU A 171       1.043 -22.157 -25.209  1.00 51.38           N
ATOM   1029  CA  LEU A 171       1.390 -23.227 -24.293  1.00 52.48           C
ATOM   1030  C   LEU A 171       2.505 -24.043 -24.866  1.00 55.59           C
ATOM   1031  O   LEU A 171       2.562 -24.220 -26.060  1.00 58.81           O
ATOM   1032  CB  LEU A 171       0.216 -24.150 -24.109  1.00 51.85           C
ATOM   1033  CG  LEU A 171      -0.785 -23.715 -23.066  1.00 57.46           C
ATOM   1034  CD1 LEU A 171      -1.176 -22.255 -23.167  1.00 59.77           C
ATOM   1035  CD2 LEU A 171      -1.983 -24.645 -23.100  1.00 59.92           C
ATOM   1036  N   PRO A 172       3.383 -24.556 -24.012  1.00 55.92           N
ATOM   1037  CA  PRO A 172       4.493 -25.347 -24.492  1.00 54.91           C
ATOM   1038  C   PRO A 172       4.083 -26.819 -24.652  1.00 51.35           C
ATOM   1039  O   PRO A 172       3.038 -27.245 -24.129  1.00 53.12           O
ATOM   1040  CB  PRO A 172       5.495 -25.222 -23.337  1.00 57.70           C
ATOM   1041  CG  PRO A 172       4.623 -25.212 -22.099  1.00 54.61           C
ATOM   1042  CD  PRO A 172       3.332 -24.523 -22.524  1.00 56.80           C
ATOM   1043  N   ALA A 173       4.929 -27.609 -25.284  1.00 47.40           N
ATOM   1044  CA  ALA A 173       4.646 -29.037 -25.420  1.00 48.45           C
ATOM   1045  C   ALA A 173       4.576 -29.708 -24.064  1.00 46.93           C
ATOM   1046  O   ALA A 173       5.233 -29.274 -23.130  1.00 51.87           O
ATOM   1047  CB  ALA A 173       5.719 -29.696 -26.267  1.00 48.17           C
ATOM   1048  N   LEU A 174       3.843 -30.803 -23.976  1.00 45.30           N
ATOM   1049  CA  LEU A 174       3.622 -31.492 -22.697  1.00 50.32           C
ATOM   1050  C   LEU A 174       4.899 -31.947 -21.967  1.00 54.52           C
ATOM   1051  O   LEU A 174       4.884 -32.117 -20.748  1.00 57.78           O
ATOM   1052  CB  LEU A 174       2.731 -32.706 -22.886  1.00 48.97           C
ATOM   1053  CG  LEU A 174       1.246 -32.501 -22.748  1.00 50.51           C
ATOM   1054  CD1 LEU A 174       0.766 -31.298 -23.503  1.00 49.52           C
ATOM   1055  CD2 LEU A 174       0.475 -33.746 -23.192  1.00 55.77           C
ATOM   1056  N   LYS A 175       5.997 -32.115 -22.688  1.00 55.35           N
ATOM   1057  CA  LYS A 175       7.189 -32.577 -22.047  1.00 62.80           C
ATOM   1058  C   LYS A 175       7.939 -31.410 -21.412  1.00 64.84           C
ATOM   1059  O   LYS A 175       8.831 -31.648 -20.590  1.00 66.31           O
ATOM   1060  CB  LYS A 175       8.102 -33.294 -23.035  1.00 63.04           C
ATOM   1061  CG  LYS A 175       8.857 -32.335 -23.951  1.00 68.79           C
ATOM   1062  CD  LYS A 175       9.985 -32.985 -24.724  1.00 72.43           C
ATOM   1063  CE  LYS A 175      10.507 -31.976 -25.729  1.00 83.86           C
ATOM   1064  NZ  LYS A 175      11.680 -32.499 -26.479  1.00 90.56           N
ATOM   1065  N   GLU A 176       7.634 -30.172 -21.819  1.00 67.05           N
ATOM   1066  CA  GLU A 176       8.282 -28.973 -21.211  1.00 70.74           C
ATOM   1067  C   GLU A 176       7.684 -28.633 -19.848  1.00 67.98           C
ATOM   1068  O   GLU A 176       6.649 -28.005 -19.768  1.00 72.19           O
ATOM   1069  CB  GLU A 176       8.143 -27.752 -22.109  1.00 73.05           C
ATOM   1070  CG  GLU A 176       8.774 -27.903 -23.485  1.00 87.83           C
ATOM   1071  CD  GLU A 176      10.273 -28.197 -23.438  1.00 97.40           C
ATOM   1072  OE1 GLU A 176      10.957 -27.696 -22.512  1.00105.53           O
ATOM   1073  OE2 GLU A 176      10.755 -28.943 -24.328  1.00101.39           O
ATOM   1074  N   ASN A 177       8.342 -29.053 -18.781  1.00 71.40           N
ATOM   1075  CA  ASN A 177       7.841 -28.822 -17.438  1.00 73.57           C
ATOM   1076  C   ASN A 177       8.542 -27.747 -16.649  1.00 65.68           C
ATOM   1077  O   ASN A 177       8.138 -27.518 -15.543  1.00 70.21           O
ATOM   1078  CB  ASN A 177       7.934 -30.114 -16.639  1.00 88.51           C
ATOM   1079  CG  ASN A 177       7.102 -31.224 -17.251  1.00 94.34           C
ATOM   1080  OD1 ASN A 177       6.081 -30.974 -17.888  1.00 94.13           O
ATOM   1081  ND2 ASN A 177       7.548 -32.457 -17.077  1.00104.61           N
ATOM   1082  N   ASN A 178       9.568 -27.086 -17.179  1.00 64.21           N
ATOM   1083  CA  ASN A 178      10.259 -26.025 -16.408  1.00 68.40           C
ATOM   1084  C   ASN A 178      10.164 -24.631 -17.022  1.00 63.65           C
ATOM   1085  O   ASN A 178      10.968 -23.762 -16.720  1.00 69.33           O
ATOM   1086  CB  ASN A 178      11.761 -26.335 -16.203  1.00 80.04           C
ATOM   1087  CG  ASN A 178      12.030 -27.751 -15.699  1.00 86.63           C
ATOM   1088  OD1 ASN A 178      12.811 -28.493 -16.307  1.00 89.44           O
ATOM   1089  ND2 ASN A 178      11.379 -28.137 -14.601  1.00 87.46           N
ATOM   1090  N   GLY A 179       9.205 -24.402 -17.901  1.00 58.56           N
ATOM   1091  CA  GLY A 179       8.950 -23.048 -18.377  1.00 58.90           C
ATOM   1092  C   GLY A 179       8.176 -22.232 -17.329  1.00 60.70           C
ATOM   1093  O   GLY A 179       7.388 -22.759 -16.515  1.00 59.86           O
ATOM   1094  N   THR A 180       8.406 -20.937 -17.347  1.00 61.76           N
ATOM   1095  CA  THR A 180       7.706 -20.035 -16.472  1.00 62.18           C
ATOM   1096  C   THR A 180       7.206 -18.837 -17.264  1.00 60.92           C
ATOM   1097  O   THR A 180       7.710 -18.522 -18.339  1.00 64.38           O
ATOM   1098  CB  THR A 180       8.634 -19.511 -15.370  1.00 63.79           C
ATOM   1099  OG1 THR A 180       9.493 -18.521 -15.933  1.00 65.94           O
ATOM   1100  CG2 THR A 180       9.485 -20.629 -14.748  1.00 64.75           C
ATOM   1101  N   VAL A 181       6.237 -18.148 -16.700  1.00 59.05           N
ATOM   1102  CA  VAL A 181       5.773 -16.906 -17.268  1.00 60.85           C
ATOM   1103  C   VAL A 181       5.742 -15.843 -16.161  1.00 62.98           C
ATOM   1104  O   VAL A 181       5.647 -16.174 -14.955  1.00 58.84           O
ATOM   1105  CB  VAL A 181       4.407 -17.120 -17.961  1.00 63.23           C
ATOM   1106  CG1 VAL A 181       3.283 -17.324 -16.963  1.00 59.45           C
ATOM   1107  CG2 VAL A 181       4.083 -15.970 -18.873  1.00 71.13           C
ATOM   1108  N   SER A 182       5.881 -14.577 -16.568  1.00 59.39           N
ATOM   1109  CA  SER A 182       5.593 -13.451 -15.684  1.00 58.64           C
ATOM   1110  C   SER A 182       4.202 -12.873 -15.932  1.00 55.04           C
ATOM   1111  O   SER A 182       3.781 -12.759 -17.058  1.00 55.91           O
ATOM   1112  CB  SER A 182       6.631 -12.381 -15.880  1.00 61.69           C
ATOM   1113  OG  SER A 182       7.870 -12.950 -15.471  1.00 70.54           O
ATOM   1114  N   VAL A 183       3.524 -12.459 -14.874  1.00 53.23           N
ATOM   1115  CA  VAL A 183       2.129 -12.030 -14.938  1.00 51.65           C
ATOM   1116  C   VAL A 183       1.957 -10.782 -14.080  1.00 53.23           C
ATOM   1117  O   VAL A 183       2.450 -10.723 -12.977  1.00 54.88           O
ATOM   1118  CB  VAL A 183       1.234 -13.145 -14.366  1.00 50.84           C
ATOM   1119  CG1 VAL A 183      -0.252 -12.814 -14.478  1.00 50.79           C
ATOM   1120  CG2 VAL A 183       1.538 -14.489 -15.011  1.00 48.39           C
ATOM   1121  N   THR A 184       1.257  -9.778 -14.576  1.00 55.33           N
ATOM   1122  CA  THR A 184       1.052  -8.555 -13.822  1.00 55.12           C
ATOM   1123  C   THR A 184      -0.394  -8.173 -13.900  1.00 51.70           C
ATOM   1124  O   THR A 184      -1.015  -8.346 -14.930  1.00 56.40           O
ATOM   1125  CB  THR A 184       1.953  -7.470 -14.361  1.00 59.81           C
ATOM   1126  OG1 THR A 184       3.297  -7.896 -14.156  1.00 66.60           O
ATOM   1127  CG2 THR A 184       1.766  -6.142 -13.629  1.00 61.88           C
ATOM   1128  N   TYR A 185      -0.971  -7.739 -12.795  1.00 46.20           N
ATOM   1129  CA  TYR A 185      -2.369  -7.363 -12.819  1.00 43.44           C
ATOM   1130  C   TYR A 185      -2.643  -6.325 -11.761  1.00 43.42           C
ATOM   1131  O   TYR A 185      -1.834  -6.128 -10.895  1.00 43.85           O
ATOM   1132  CB  TYR A 185      -3.275  -8.587 -12.702  1.00 43.13           C
ATOM   1133  CG  TYR A 185      -3.221  -9.358 -11.409  1.00 42.55           C
ATOM   1134  CD1 TYR A 185      -4.016  -9.014 -10.353  1.00 42.64           C
ATOM   1135  CD2 TYR A 185      -2.433 -10.505 -11.291  1.00 44.77           C
ATOM   1136  CE1 TYR A 185      -4.015  -9.757  -9.200  1.00 44.49           C
ATOM   1137  CE2 TYR A 185      -2.379 -11.233 -10.117  1.00 43.75           C
ATOM   1138  CZ  TYR A 185      -3.182 -10.851  -9.072  1.00 46.40           C
ATOM   1139  OH  TYR A 185      -3.197 -11.566  -7.895  1.00 46.96           O
ATOM   1140  N   THR A 186      -3.750  -5.603 -11.882  1.00 42.94           N
ATOM   1141  CA  THR A 186      -4.012  -4.478 -10.993  1.00 44.11           C
ATOM   1142  C   THR A 186      -5.471  -4.490 -10.585  1.00 41.70           C
ATOM   1143  O   THR A 186      -6.328  -4.966 -11.339  1.00 40.31           O
ATOM   1144  CB  THR A 186      -3.700  -3.101 -11.672  1.00 49.13           C
ATOM   1145  OG1 THR A 186      -4.515  -2.962 -12.839  1.00 50.72           O
ATOM   1146  CG2 THR A 186      -2.257  -2.987 -12.111  1.00 49.80           C
ATOM   1147  N   TYR A 187      -5.744  -3.972  -9.393  1.00 41.44           N
ATOM   1148  CA  TYR A 187      -7.104  -3.657  -8.982  1.00 41.71           C
ATOM   1149  C   TYR A 187      -7.124  -2.409  -8.143  1.00 42.75           C
ATOM   1150  O   TYR A 187      -6.114  -2.042  -7.575  1.00 44.19           O
ATOM   1151  CB  TYR A 187      -7.789  -4.813  -8.246  1.00 40.36           C
ATOM   1152  CG  TYR A 187      -7.102  -5.321  -7.009  1.00 42.94           C
ATOM   1153  CD1 TYR A 187      -6.175  -6.349  -7.074  1.00 45.56           C
ATOM   1154  CD2 TYR A 187      -7.412  -4.834  -5.759  1.00 45.20           C
ATOM   1155  CE1 TYR A 187      -5.554  -6.866  -5.925  1.00 44.34           C
ATOM   1156  CE2 TYR A 187      -6.798  -5.344  -4.615  1.00 45.63           C
ATOM   1157  CZ  TYR A 187      -5.866  -6.355  -4.717  1.00 45.43           C
ATOM   1158  OH  TYR A 187      -5.244  -6.851  -3.610  1.00 47.19           O
ATOM   1159  N   THR A 188      -8.300  -1.805  -8.026  1.00 42.85           N
ATOM   1160  CA  THR A 188      -8.437  -0.593  -7.312  1.00 46.21           C
ATOM   1161  C   THR A 188      -9.592  -0.688  -6.324  1.00 46.44           C
ATOM   1162  O   THR A 188     -10.549  -1.409  -6.567  1.00 45.53           O
ATOM   1163  CB  THR A 188      -8.646   0.575  -8.290  1.00 49.31           C
ATOM   1164  OG1 THR A 188      -9.881   0.425  -8.989  1.00 51.06           O
ATOM   1165  CG2 THR A 188      -7.531   0.615  -9.324  1.00 49.64           C
ATOM   1166  N   CYS A 189      -9.479   0.084  -5.243  1.00 46.81           N
ATOM   1167  CA  CYS A 189     -10.455   0.207  -4.155  1.00 48.55           C
ATOM   1168  C   CYS A 189     -10.847   1.627  -3.978  1.00 46.61           C
ATOM   1169  O   CYS A 189      -9.987   2.466  -3.805  1.00 52.02           O
ATOM   1170  CB  CYS A 189      -9.821  -0.188  -2.832  1.00 53.11           C
ATOM   1171  SG  CYS A 189      -9.425  -1.936  -2.870  1.00 67.63           S
ATOM   1172  N   SER A 190     -12.129   1.915  -3.973  1.00 45.76           N
ATOM   1173  CA  SER A 190     -12.610   3.243  -3.575  1.00 47.53           C
ATOM   1174  C   SER A 190     -13.840   3.093  -2.714  1.00 46.00           C
ATOM   1175  O   SER A 190     -14.367   1.993  -2.552  1.00 49.43           O
ATOM   1176  CB  SER A 190     -12.946   4.070  -4.804  1.00 49.36           C
ATOM   1177  OG  SER A 190     -14.004   3.495  -5.535  1.00 52.56           O
ATOM   1178  N   GLY A 191     -14.299   4.201  -2.173  1.00 45.90           N
ATOM   1179  CA  GLY A 191     -15.409   4.259  -1.266  1.00 45.50           C
ATOM   1180  C   GLY A 191     -15.011   4.285   0.190  1.00 50.85           C
ATOM   1181  O   GLY A 191     -14.042   3.629   0.603  1.00 53.01           O
ATOM   1182  N   GLU A 192     -15.801   5.010   0.986  1.00 57.76           N
ATOM   1183  CA  GLU A 192     -15.629   5.029   2.443  1.00 64.04           C
ATOM   1184  C   GLU A 192     -15.776   3.631   3.015  1.00 57.03           C
ATOM   1185  O   GLU A 192     -16.748   2.980   2.734  1.00 54.74           O
ATOM   1186  CB  GLU A 192     -16.659   5.955   3.101  1.00 70.48           C
ATOM   1187  CG  GLU A 192     -16.582   6.009   4.635  1.00 83.05           C
ATOM   1188  CD  GLU A 192     -15.457   6.901   5.201  1.00 94.80           C
ATOM   1189  OE1 GLU A 192     -14.468   7.226   4.496  1.00104.94           O
ATOM   1190  OE2 GLU A 192     -15.571   7.295   6.381  1.00 98.53           O
ATOM   1191  N   GLY A 193     -14.815   3.206   3.833  1.00 55.94           N
ATOM   1192  CA  GLY A 193     -14.853   1.927   4.508  1.00 50.94           C
ATOM   1193  C   GLY A 193     -14.222   0.787   3.723  1.00 51.64           C
ATOM   1194  O   GLY A 193     -14.138  -0.342   4.244  1.00 51.71           O
ATOM   1195  N   ASN A 194     -13.784   1.027   2.486  1.00 49.30           N
ATOM   1196  CA  ASN A 194     -13.320  -0.104   1.643  1.00 46.83           C
ATOM   1197  C   ASN A 194     -11.963  -0.549   2.109  1.00 49.09           C
ATOM   1198  O   ASN A 194     -11.009   0.236   2.078  1.00 51.88           O
ATOM   1199  CB  ASN A 194     -13.263   0.257   0.158  1.00 43.51           C
ATOM   1200  CG  ASN A 194     -12.970  -0.932  -0.723  1.00 43.39           C
ATOM   1201  OD1 ASN A 194     -12.378  -1.927  -0.290  1.00 44.17           O
ATOM   1202  ND2 ASN A 194     -13.391  -0.845  -1.989  1.00 43.06           N
ATOM   1203  N   ASP A 195     -11.887  -1.800   2.551  1.00 47.28           N
ATOM   1204  CA  ASP A 195     -10.681  -2.358   3.127  1.00 49.67           C
ATOM   1205  C   ASP A 195     -10.026  -3.425   2.229  1.00 48.46           C
ATOM   1206  O   ASP A 195      -9.098  -4.125   2.635  1.00 48.42           O
ATOM   1207  CB  ASP A 195     -10.966  -2.933   4.533  1.00 50.94           C
ATOM   1208  CG  ASP A 195     -11.955  -4.127   4.528  1.00 53.36           C
ATOM   1209  OD1 ASP A 195     -12.474  -4.491   3.446  1.00 53.34           O
ATOM   1210  OD2 ASP A 195     -12.223  -4.716   5.618  1.00 58.33           O
ATOM   1211  N   ASN A 196     -10.502  -3.571   1.016  1.00 47.69           N
ATOM   1212  CA  ASN A 196      -9.947  -4.599   0.187  1.00 47.24           C
ATOM   1213  C   ASN A 196      -8.537  -4.333  -0.342  1.00 48.95           C
ATOM   1214  O   ASN A 196      -7.951  -5.226  -0.959  1.00 45.97           O
ATOM   1215  CB  ASN A 196     -10.869  -4.863  -0.951  1.00 46.50           C
ATOM   1216  CG  ASN A 196     -12.116  -5.518  -0.503  1.00 44.25           C
ATOM   1217  OD1 ASN A 196     -12.066  -6.648  -0.039  1.00 44.18           O
ATOM   1218  ND2 ASN A 196     -13.261  -4.848  -0.700  1.00 44.08           N
ATOM   1219  N   CYS A 197      -7.991  -3.142  -0.075  1.00 50.30           N
ATOM   1220  CA  CYS A 197      -6.636  -2.822  -0.466  1.00 54.13           C
ATOM   1221  C   CYS A 197      -5.743  -2.522   0.744  1.00 57.07           C
ATOM   1222  O   CYS A 197      -4.634  -2.022   0.606  1.00 61.17           O
ATOM   1223  CB  CYS A 197      -6.668  -1.658  -1.446  1.00 59.15           C
ATOM   1224  SG  CYS A 197      -7.380  -2.077  -3.088  1.00 61.47           S
ATOM   1225  N   SER A 198      -6.215  -2.869   1.930  1.00 56.58           N
ATOM   1226  CA  SER A 198      -5.504  -2.601   3.183  1.00 59.97           C
ATOM   1227  C   SER A 198      -4.270  -3.474   3.434  1.00 61.96           C
ATOM   1228  O   SER A 198      -4.014  -4.440   2.721  1.00 65.30           O
ATOM   1229  CB  SER A 198      -6.477  -2.806   4.351  1.00 59.77           C
ATOM   1230  OG  SER A 198      -6.896  -4.160   4.448  1.00 58.77           O
ATOM   1231  N   LYS A 199      -3.526  -3.120   4.469  1.00 66.00           N
ATOM   1232  CA  LYS A 199      -2.407  -3.895   4.958  1.00 67.90           C
ATOM   1233  C   LYS A 199      -2.817  -5.315   5.264  1.00 69.54           C
ATOM   1234  O   LYS A 199      -2.131  -6.264   4.867  1.00 71.46           O
ATOM   1235  CB  LYS A 199      -1.825  -3.247   6.210  1.00 73.91           C
ATOM   1236  CG  LYS A 199      -0.698  -4.078   6.801  1.00 83.02           C
ATOM   1237  CD  LYS A 199       0.233  -3.322   7.712  1.00 87.69           C
ATOM   1238  CE  LYS A 199       1.106  -4.323   8.443  1.00 93.65           C
ATOM   1239  NZ  LYS A 199       1.882  -3.637   9.516  1.00101.91           N
ATOM   1240  N   LYS A 200      -3.954  -5.489   5.918  1.00 71.60           N
ATOM   1241  CA  LYS A 200      -4.392  -6.830   6.239  1.00 77.03           C
ATOM   1242  C   LYS A 200      -4.781  -7.660   4.996  1.00 74.28           C
ATOM   1243  O   LYS A 200      -4.504  -8.854   4.940  1.00 74.63           O
ATOM   1244  CB  LYS A 200      -5.522  -6.814   7.270  1.00 86.07           C
ATOM   1245  CG  LYS A 200      -5.974  -8.225   7.637  1.00 99.20           C
ATOM   1246  CD  LYS A 200      -6.734  -8.306   8.952  1.00106.02           C
ATOM   1247  CE  LYS A 200      -7.064  -9.761   9.280  1.00108.40           C
ATOM   1248  NZ  LYS A 200      -6.928  -9.985  10.745  1.00114.31           N
ATOM   1249  N   ALA A 201      -5.414  -7.044   3.997  1.00 71.34           N
ATOM   1250  CA  ALA A 201      -5.815  -7.761   2.752  1.00 63.54           C
ATOM   1251  C   ALA A 201      -4.633  -8.098   1.830  1.00 62.39           C
ATOM   1252  O   ALA A 201      -4.676  -9.040   1.052  1.00 70.93           O
ATOM   1253  CB  ALA A 201      -6.818  -6.928   1.987  1.00 59.89           C
ATOM   1254  N   THR A 202      -3.565  -7.355   1.985  1.00 65.33           N
ATOM   1255  CA  THR A 202      -2.530  -7.198   0.994  1.00 66.95           C
ATOM   1256  C   THR A 202      -1.122  -7.607   1.523  1.00 65.25           C
ATOM   1257  O   THR A 202      -0.328  -8.190   0.800  1.00 65.03           O
ATOM   1258  CB  THR A 202      -2.566  -5.690   0.580  1.00 69.30           C
ATOM   1259  OG1 THR A 202      -3.573  -5.515  -0.416  1.00 69.04           O
ATOM   1260  CG2 THR A 202      -1.300  -5.196   0.052  1.00 71.27           C
ATOM   1261  N   GLY A 203      -0.805  -7.257   2.762  1.00 65.49           N
ATOM   1262  CA  GLY A 203       0.521  -7.509   3.325  1.00 68.96           C
ATOM   1263  C   GLY A 203       1.460  -6.316   3.237  1.00 73.14           C
ATOM   1264  O   GLY A 203       2.553  -6.365   3.808  1.00 75.73           O
ATOM   1265  N   VAL A 204       0.999  -5.221   2.608  1.00 72.91           N
ATOM   1266  CA  VAL A 204       1.820  -4.041   2.280  1.00 77.30           C
ATOM   1267  C   VAL A 204       1.742  -2.999   3.382  1.00 80.24           C
ATOM   1268  O   VAL A 204       0.650  -2.524   3.678  1.00 82.08           O
ATOM   1269  CB  VAL A 204       1.334  -3.373   0.967  1.00 75.16           C
ATOM   1270  CG1 VAL A 204       1.910  -1.975   0.751  1.00 76.52           C
ATOM   1271  CG2 VAL A 204       1.636  -4.229  -0.248  1.00 76.17           C
ATOM   1272  N   SER A 205       2.892  -2.577   3.919  1.00 87.48           N
ATOM   1273  CA  SER A 205       2.912  -1.636   5.062  1.00 94.54           C
ATOM   1274  C   SER A 205       2.306  -0.244   4.823  1.00 96.71           C
ATOM   1275  O   SER A 205       1.350   0.120   5.504  1.00 94.18           O
ATOM   1276  CB  SER A 205       4.314  -1.492   5.645  1.00 98.74           C
ATOM   1277  OG  SER A 205       4.486  -2.473   6.642  1.00102.44           O
ATOM   1278  N   ASP A 206       2.855   0.526   3.877  1.00100.82           N
ATOM   1279  CA  ASP A 206       2.357   1.890   3.580  1.00100.30           C
ATOM   1280  C   ASP A 206       1.501   1.913   2.300  1.00 93.14           C
ATOM   1281  O   ASP A 206       1.972   1.548   1.225  1.00 85.61           O
ATOM   1282  CB  ASP A 206       3.529   2.875   3.452  1.00108.92           C
ATOM   1283  CG  ASP A 206       4.480   2.826   4.669  1.00121.31           C
ATOM   1284  OD1 ASP A 206       5.041   1.741   4.967  1.00122.08           O
ATOM   1285  OD2 ASP A 206       4.658   3.875   5.330  1.00117.77           O
ATOM   1286  N   GLN A 207       0.244   2.334   2.426  1.00 90.76           N
ATOM   1287  CA  GLN A 207      -0.673   2.400   1.289  1.00 91.53           C
ATOM   1288  C   GLN A 207      -0.122   3.220   0.120  1.00 89.89           C
ATOM   1289  O   GLN A 207      -0.436   2.948  -1.047  1.00 86.75           O
ATOM   1290  CB  GLN A 207      -2.038   2.970   1.711  1.00 98.26           C
ATOM   1291  CG  GLN A 207      -3.037   1.940   2.244  1.00102.15           C
ATOM   1292  CD  GLN A 207      -4.499   2.403   2.108  1.00103.21           C
ATOM   1293  OE1 GLN A 207      -4.793   3.628   2.016  1.00 97.75           O
ATOM   1294  NE2 GLN A 207      -5.431   1.423   2.080  1.00 94.30           N
ATOM   1295  N   ASN A 208       0.680   4.231   0.429  1.00 88.76           N
ATOM   1296  CA  ASN A 208       1.283   5.051  -0.602  1.00 89.67           C
ATOM   1297  C   ASN A 208       2.775   4.760  -0.834  1.00 88.07           C
ATOM   1298  O   ASN A 208       3.626   5.158  -0.031  1.00 90.84           O
ATOM   1299  CB  ASN A 208       1.070   6.527  -0.276  1.00 94.90           C
ATOM   1300  CG  ASN A 208       1.160   7.395  -1.507  1.00 98.66           C
ATOM   1301  OD1 ASN A 208       0.907   6.934  -2.647  1.00 91.71           O
ATOM   1302  ND2 ASN A 208       1.543   8.651  -1.303  1.00100.95           N
ATOM   1303  N   GLY A 209       3.065   4.050  -1.926  1.00 82.80           N
ATOM   1304  CA  GLY A 209       4.426   3.717  -2.338  1.00 85.01           C
ATOM   1305  C   GLY A 209       5.021   2.415  -1.792  1.00 84.34           C
ATOM   1306  O   GLY A 209       6.143   2.052  -2.154  1.00 86.66           O
ATOM   1307  N   GLY A 210       4.292   1.706  -0.932  1.00 80.21           N
ATOM   1308  CA  GLY A 210       4.826   0.521  -0.252  1.00 78.66           C
ATOM   1309  C   GLY A 210       4.912  -0.700  -1.165  1.00 78.13           C
ATOM   1310  O   GLY A 210       4.268  -0.751  -2.214  1.00 72.51           O
ATOM   1311  N   THR A 211       5.702  -1.683  -0.735  1.00 79.40           N
ATOM   1312  CA  THR A 211       5.958  -2.916  -1.473  1.00 79.44           C
ATOM   1313  C   THR A 211       6.089  -4.070  -0.490  1.00 75.54           C
ATOM   1314  O   THR A 211       6.608  -3.918   0.602  1.00 80.35           O
ATOM   1315  CB  THR A 211       7.253  -2.785  -2.348  1.00 85.78           C
ATOM   1316  OG1 THR A 211       6.897  -2.312  -3.653  1.00 86.37           O
ATOM   1317  CG2 THR A 211       8.020  -4.143  -2.516  1.00 87.59           C
ATOM   1318  N   LYS A 212       5.650  -5.237  -0.899  1.00 72.09           N
ATOM   1319  CA  LYS A 212       5.903  -6.454  -0.161  1.00 73.21           C
ATOM   1320  C   LYS A 212       6.237  -7.585  -1.138  1.00 71.24           C
ATOM   1321  O   LYS A 212       5.623  -7.705  -2.188  1.00 62.32           O
ATOM   1322  CB  LYS A 212       4.674  -6.863   0.660  1.00 74.49           C
ATOM   1323  CG  LYS A 212       5.047  -7.404   2.036  1.00 82.80           C
ATOM   1324  CD  LYS A 212       4.400  -8.754   2.381  1.00 81.66           C
ATOM   1325  CE  LYS A 212       4.665  -9.176   3.827  1.00 84.53           C
ATOM   1326  NZ  LYS A 212       6.077  -9.085   4.304  1.00 84.04           N
ATOM   1327  N   THR A 213       7.194  -8.425  -0.760  1.00 71.79           N
ATOM   1328  CA  THR A 213       7.561  -9.571  -1.554  1.00 70.29           C
ATOM   1329  C   THR A 213       7.375 -10.841  -0.753  1.00 70.67           C
ATOM   1330  O   THR A 213       7.925 -10.980   0.329  1.00 77.19           O
ATOM   1331  CB  THR A 213       9.018  -9.436  -1.993  1.00 72.18           C
ATOM   1332  OG1 THR A 213       9.162  -8.219  -2.720  1.00 73.21           O
ATOM   1333  CG2 THR A 213       9.468 -10.614  -2.871  1.00 71.54           C
ATOM   1334  N   LYS A 214       6.612 -11.770  -1.292  1.00 71.26           N
ATOM   1335  CA  LYS A 214       6.489 -13.101  -0.703  1.00 78.38           C
ATOM   1336  C   LYS A 214       6.655 -14.164  -1.775  1.00 71.74           C
ATOM   1337  O   LYS A 214       6.599 -13.849  -2.939  1.00 66.58           O
ATOM   1338  CB  LYS A 214       5.161 -13.277   0.028  1.00 85.92           C
ATOM   1339  CG  LYS A 214       3.913 -12.921  -0.756  1.00 87.99           C
ATOM   1340  CD  LYS A 214       2.803 -12.566   0.243  1.00 95.02           C
ATOM   1341  CE  LYS A 214       1.682 -11.738  -0.374  1.00 97.18           C
ATOM   1342  NZ  LYS A 214       0.681 -12.556  -1.120  1.00 90.92           N
ATOM   1343  N   THR A 215       6.953 -15.386  -1.350  1.00 69.97           N
ATOM   1344  CA  THR A 215       7.219 -16.487  -2.239  1.00 75.01           C
ATOM   1345  C   THR A 215       6.257 -17.611  -1.893  1.00 75.39           C
ATOM   1346  O   THR A 215       5.567 -17.524  -0.895  1.00 75.93           O
ATOM   1347  CB  THR A 215       8.685 -16.993  -2.166  1.00 79.58           C
ATOM   1348  OG1 THR A 215       8.930 -17.570  -0.881  1.00 86.49           O
ATOM   1349  CG2 THR A 215       9.698 -15.873  -2.446  1.00 79.77           C
ATOM   1350  N   GLN A 216       6.225 -18.656  -2.723  1.00 81.37           N
ATOM   1351  CA  GLN A 216       5.172 -19.691  -2.659  1.00 78.95           C
ATOM   1352  C   GLN A 216       5.583 -20.971  -3.440  1.00 81.04           C
ATOM   1353  O   GLN A 216       6.730 -21.094  -3.906  1.00 72.83           O
ATOM   1354  CB  GLN A 216       3.885 -18.997  -3.108  1.00 78.92           C
ATOM   1355  CG  GLN A 216       2.772 -19.760  -3.823  1.00 90.75           C
ATOM   1356  CD  GLN A 216       1.530 -20.012  -2.955  1.00 96.86           C
ATOM   1357  OE1 GLN A 216       1.263 -19.311  -1.975  1.00 92.83           O
ATOM   1358  NE2 GLN A 216       0.758 -21.023  -3.332  1.00 93.98           N
ATOM   1359  N   THR A 217       4.678 -21.959  -3.498  1.00100.90           N
ATOM   1360  CA  THR A 217       4.715 -23.079  -4.515  1.00100.78           C
ATOM   1361  C   THR A 217       3.421 -23.235  -5.376  1.00 94.65           C
ATOM   1362  O   THR A 217       3.154 -22.485  -6.326  1.00 84.49           O
ATOM   1363  CB  THR A 217       4.996 -24.461  -3.861  1.00100.67           C
ATOM   1364  OG1 THR A 217       6.193 -24.394  -3.056  1.00 90.07           O
ATOM   1365  CG2 THR A 217       5.107 -25.596  -4.949  1.00 98.41           C
ATOM   1366  N   GLY A 220       6.360 -27.990  -7.185  1.00 91.40           N
ATOM   1367  CA  GLY A 220       7.812 -28.136  -7.108  1.00 93.03           C
ATOM   1368  C   GLY A 220       8.625 -26.835  -7.178  1.00 96.68           C
ATOM   1369  O   GLY A 220       9.816 -26.848  -6.860  1.00 92.12           O
ATOM   1370  N   LYS A 221       7.990 -25.712  -7.554  1.00101.43           N
ATOM   1371  CA  LYS A 221       8.707 -24.462  -7.980  1.00100.06           C
ATOM   1372  C   LYS A 221       8.519 -23.206  -7.087  1.00 86.42           C
ATOM   1373  O   LYS A 221       7.441 -23.013  -6.551  1.00 80.41           O
ATOM   1374  CB  LYS A 221       8.235 -24.068  -9.390  1.00101.87           C
ATOM   1375  CG  LYS A 221       8.213 -25.214 -10.391  1.00110.38           C
ATOM   1376  CD  LYS A 221       8.505 -24.785 -11.831  1.00115.34           C
ATOM   1377  CE  LYS A 221       8.292 -25.932 -12.825  1.00111.80           C
ATOM   1378  NZ  LYS A 221       9.078 -27.148 -12.460  1.00104.06           N
ATOM   1379  N   THR A 222       9.530 -22.337  -6.983  1.00 79.18           N
ATOM   1380  CA  THR A 222       9.378 -21.037  -6.290  1.00 80.90           C
ATOM   1381  C   THR A 222       8.764 -19.912  -7.150  1.00 69.85           C
ATOM   1382  O   THR A 222       9.369 -19.449  -8.103  1.00 68.02           O
ATOM   1383  CB  THR A 222      10.747 -20.544  -5.801  1.00 87.78           C
ATOM   1384  OG1 THR A 222      11.385 -21.612  -5.099  1.00 93.84           O
ATOM   1385  CG2 THR A 222      10.640 -19.288  -4.905  1.00 88.41           C
ATOM   1386  N   VAL A 223       7.593 -19.442  -6.753  1.00 63.36           N
ATOM   1387  CA  VAL A 223       6.932 -18.313  -7.388  1.00 60.11           C
ATOM   1388  C   VAL A 223       7.057 -17.050  -6.551  1.00 62.79           C
ATOM   1389  O   VAL A 223       6.579 -17.007  -5.432  1.00 63.92           O
ATOM   1390  CB  VAL A 223       5.435 -18.573  -7.503  1.00 58.28           C
ATOM   1391  CG1 VAL A 223       4.724 -17.361  -8.111  1.00 59.47           C
ATOM   1392  CG2 VAL A 223       5.176 -19.808  -8.333  1.00 54.34           C
ATOM   1393  N   THR A 224       7.672 -16.011  -7.106  1.00 65.21           N
ATOM   1394  CA  THR A 224       7.865 -14.750  -6.398  1.00 63.92           C
ATOM   1395  C   THR A 224       6.787 -13.743  -6.720  1.00 61.62           C
ATOM   1396  O   THR A 224       6.452 -13.535  -7.854  1.00 67.38           O
ATOM   1397  CB  THR A 224       9.207 -14.147  -6.757  1.00 67.65           C
ATOM   1398  OG1 THR A 224      10.229 -15.091  -6.436  1.00 66.78           O
ATOM   1399  CG2 THR A 224       9.462 -12.869  -5.949  1.00 72.47           C
ATOM   1400  N   THR A 225       6.233 -13.127  -5.703  1.00 61.17           N
ATOM   1401  CA  THR A 225       5.151 -12.165  -5.849  1.00 60.35           C
ATOM   1402  C   THR A 225       5.570 -10.835  -5.260  1.00 59.64           C
ATOM   1403  O   THR A 225       6.078 -10.778  -4.141  1.00 56.23           O
ATOM   1404  CB  THR A 225       3.876 -12.696  -5.135  1.00 64.73           C
ATOM   1405  OG1 THR A 225       3.580 -14.027  -5.610  1.00 62.68           O
ATOM   1406  CG2 THR A 225       2.667 -11.819  -5.389  1.00 64.58           C
ATOM   1407  N   LYS A 226       5.377  -9.771  -6.019  1.00 61.02           N
ATOM   1408  CA  LYS A 226       5.684  -8.423  -5.551  1.00 66.44           C
ATOM   1409  C   LYS A 226       4.395  -7.633  -5.617  1.00 60.24           C
ATOM   1410  O   LYS A 226       3.753  -7.579  -6.679  1.00 55.95           O
ATOM   1411  CB  LYS A 226       6.743  -7.701  -6.390  1.00 75.67           C
ATOM   1412  CG  LYS A 226       7.924  -8.560  -6.827  1.00 87.07           C
ATOM   1413  CD  LYS A 226       8.748  -7.929  -7.975  1.00100.29           C
ATOM   1414  CE  LYS A 226       8.555  -6.402  -8.125  1.00105.01           C
ATOM   1415  NZ  LYS A 226       9.650  -5.700  -8.862  1.00106.83           N
ATOM   1416  N   ILE A 227       4.015  -7.037  -4.490  1.00 57.50           N
ATOM   1417  CA  ILE A 227       2.749  -6.347  -4.387  1.00 59.07           C
ATOM   1418  C   ILE A 227       3.087  -4.933  -4.107  1.00 60.08           C
ATOM   1419  O   ILE A 227       3.872  -4.678  -3.221  1.00 62.93           O
ATOM   1420  CB  ILE A 227       1.880  -6.862  -3.228  1.00 60.89           C
ATOM   1421  CG1 ILE A 227       2.001  -8.360  -3.094  1.00 64.66           C
ATOM   1422  CG2 ILE A 227       0.443  -6.441  -3.426  1.00 60.62           C
ATOM   1423  CD1 ILE A 227       0.754  -9.034  -2.539  1.00 72.10           C
ATOM   1424  N   SER A 228       2.505  -4.003  -4.836  1.00 59.88           N
ATOM   1425  CA  SER A 228       2.815  -2.619  -4.579  1.00 63.69           C
ATOM   1426  C   SER A 228       1.513  -1.806  -4.530  1.00 60.98           C
ATOM   1427  O   SER A 228       0.531  -2.189  -5.132  1.00 58.58           O
ATOM   1428  CB  SER A 228       3.823  -2.106  -5.598  1.00 65.86           C
ATOM   1429  OG  SER A 228       3.167  -1.863  -6.810  1.00 68.97           O
ATOM   1430  N   SER A 229       1.516  -0.727  -3.757  1.00 61.01           N
ATOM   1431  CA  SER A 229       0.315   0.017  -3.463  1.00 61.29           C
ATOM   1432  C   SER A 229       0.562   1.484  -3.766  1.00 61.84           C
ATOM   1433  O   SER A 229       1.630   1.973  -3.494  1.00 67.48           O
ATOM   1434  CB  SER A 229      -0.064  -0.144  -1.985  1.00 62.65           C
ATOM   1435  OG  SER A 229      -1.324   0.480  -1.659  1.00 61.38           O
ATOM   1436  N   LYS A 230      -0.422   2.159  -4.338  1.00 59.88           N
ATOM   1437  CA  LYS A 230      -0.339   3.570  -4.609  1.00 64.03           C
ATOM   1438  C   LYS A 230      -1.733   4.183  -4.370  1.00 61.73           C
ATOM   1439  O   LYS A 230      -2.749   3.506  -4.479  1.00 56.49           O
ATOM   1440  CB  LYS A 230       0.185   3.767  -6.020  1.00 70.49           C
ATOM   1441  CG  LYS A 230      -0.420   4.931  -6.803  1.00 82.90           C
ATOM   1442  CD  LYS A 230       0.303   5.180  -8.138  1.00 91.54           C
ATOM   1443  CE  LYS A 230       0.008   4.093  -9.176  1.00 96.49           C
ATOM   1444  NZ  LYS A 230       1.083   3.987 -10.215  1.00103.57           N
ATOM   1445  N   VAL A 231      -1.750   5.437  -3.956  1.00 61.38           N
ATOM   1446  CA  VAL A 231      -2.972   6.193  -3.691  1.00 61.36           C
ATOM   1447  C   VAL A 231      -3.087   7.378  -4.648  1.00 65.61           C
ATOM   1448  O   VAL A 231      -2.129   8.135  -4.836  1.00 66.45           O
ATOM   1449  CB  VAL A 231      -2.980   6.770  -2.267  1.00 62.09           C
ATOM   1450  CG1 VAL A 231      -4.147   7.743  -2.064  1.00 61.48           C
ATOM   1451  CG2 VAL A 231      -3.009   5.638  -1.249  1.00 62.16           C
ATOM   1452  N   VAL A 232      -4.252   7.507  -5.260  1.00 66.42           N
ATOM   1453  CA  VAL A 232      -4.533   8.553  -6.190  1.00 67.70           C
ATOM   1454  C   VAL A 232      -5.695   9.320  -5.589  1.00 68.36           C
ATOM   1455  O   VAL A 232      -6.793   8.776  -5.428  1.00 63.43           O
ATOM   1456  CB  VAL A 232      -4.924   7.964  -7.560  1.00 71.40           C
ATOM   1457  CG1 VAL A 232      -5.340   9.071  -8.507  1.00 75.69           C
ATOM   1458  CG2 VAL A 232      -3.772   7.180  -8.184  1.00 71.58           C
ATOM   1459  N   ASP A 233      -5.456  10.583  -5.255  1.00 73.79           N
ATOM   1460  CA  ASP A 233      -6.477  11.472  -4.689  1.00 77.05           C
ATOM   1461  C   ASP A 233      -7.541  11.785  -5.748  1.00 72.53           C
ATOM   1462  O   ASP A 233      -7.277  11.722  -6.940  1.00 66.50           O
ATOM   1463  CB  ASP A 233      -5.817  12.778  -4.185  1.00 84.71           C
ATOM   1464  CG  ASP A 233      -6.837  13.791  -3.626  1.00 93.84           C
ATOM   1465  OD1 ASP A 233      -7.676  13.415  -2.770  1.00 98.66           O
ATOM   1466  OD2 ASP A 233      -6.793  14.973  -4.030  1.00106.15           O
ATOM   1467  N   SER A 234      -8.735  12.143  -5.293  1.00 75.28           N
ATOM   1468  CA  SER A 234      -9.833  12.533  -6.181  1.00 77.94           C
ATOM   1469  C   SER A 234      -9.480  13.677  -7.134  1.00 82.06           C
ATOM   1470  O   SER A 234      -9.924  13.656  -8.276  1.00 83.74           O
ATOM   1471  CB  SER A 234     -11.077  12.922  -5.368  1.00 76.89           C
ATOM   1472  OG  SER A 234     -10.839  14.097  -4.612  1.00 80.41           O
ATOM   1473  N   GLN A 235      -8.713  14.665  -6.666  1.00 86.31           N
ATOM   1474  CA  GLN A 235      -8.391  15.876  -7.465  1.00 95.62           C
ATOM   1475  C   GLN A 235      -7.202  15.733  -8.415  1.00 98.24           C
ATOM   1476  O   GLN A 235      -7.091  16.475  -9.375  1.00 98.36           O
ATOM   1477  CB  GLN A 235      -8.099  17.093  -6.553  1.00 95.86           C
ATOM   1478  CG  GLN A 235      -9.225  17.459  -5.594  1.00 96.39           C
ATOM   1479  CD  GLN A 235     -10.579  17.521  -6.272  1.00 98.85           C
ATOM   1480  OE1 GLN A 235     -10.706  18.029  -7.381  1.00103.78           O
ATOM   1481  NE2 GLN A 235     -11.597  16.983  -5.613  1.00 99.60           N
ATOM   1482  N   ALA A 236      -6.302  14.804  -8.139  1.00 97.26           N
ATOM   1483  CA  ALA A 236      -5.099  14.686  -8.935  1.00 99.77           C
ATOM   1484  C   ALA A 236      -5.470  14.712 -10.420  1.00101.10           C
ATOM   1485  O   ALA A 236      -6.509  14.163 -10.818  1.00 97.00           O
ATOM   1486  CB  ALA A 236      -4.364  13.396  -8.581  1.00 99.65           C
ATOM   1487  N   LYS A 237      -4.643  15.371 -11.234  1.00105.30           N
ATOM   1488  CA  LYS A 237      -4.929  15.459 -12.665  1.00108.84           C
ATOM   1489  C   LYS A 237      -4.660  14.114 -13.284  1.00110.58           C
ATOM   1490  O   LYS A 237      -3.818  13.360 -12.811  1.00109.46           O
ATOM   1491  CB  LYS A 237      -4.118  16.550 -13.374  1.00115.29           C
ATOM   1492  CG  LYS A 237      -4.973  17.715 -13.870  1.00117.91           C
ATOM   1493  CD  LYS A 237      -4.337  19.082 -13.623  1.00120.57           C
ATOM   1494  CE  LYS A 237      -5.404  20.175 -13.531  1.00120.55           C
ATOM   1495  NZ  LYS A 237      -4.960  21.329 -12.698  1.00120.31           N
ATOM   1496  N   GLY A 238      -5.404  13.818 -14.340  1.00112.37           N
ATOM   1497  CA  GLY A 238      -5.390  12.504 -14.950  1.00106.11           C
ATOM   1498  C   GLY A 238      -6.217  11.524 -14.142  1.00102.16           C
ATOM   1499  O   GLY A 238      -6.052  10.324 -14.312  1.00 92.51           O
ATOM   1500  N   ASN A 239      -7.066  12.032 -13.233  1.00103.05           N
ATOM   1501  CA  ASN A 239      -8.066  11.201 -12.556  1.00 96.98           C
ATOM   1502  C   ASN A 239      -9.459  11.548 -13.057  1.00 98.27           C
ATOM   1503  O   ASN A 239     -10.155  12.373 -12.458  1.00 88.69           O
ATOM   1504  CB  ASN A 239      -8.015  11.349 -11.030  1.00 90.96           C
ATOM   1505  CG  ASN A 239      -8.931  10.346 -10.326  1.00 87.67           C
ATOM   1506  OD1 ASN A 239      -9.504   9.454 -10.959  1.00 82.33           O
ATOM   1507  ND2 ASN A 239      -9.054  10.470  -9.015  1.00 86.32           N
ATOM   1508  N   THR A 240      -9.867  10.904 -14.151  1.00104.40           N
ATOM   1509  CA  THR A 240     -11.147  11.224 -14.799  1.00106.98           C
ATOM   1510  C   THR A 240     -12.316  10.774 -13.928  1.00106.57           C
ATOM   1511  O   THR A 240     -13.208  11.584 -13.632  1.00107.59           O
ATOM   1512  CB  THR A 240     -11.255  10.639 -16.224  1.00104.28           C
ATOM   1513  OG1 THR A 240     -11.159   9.211 -16.173  1.00 97.92           O
ATOM   1514  CG2 THR A 240     -10.149  11.206 -17.118  1.00107.36           C
ATOM   1515  N   THR A 241     -12.287   9.517 -13.473  1.00104.39           N
ATOM   1516  CA  THR A 241     -13.235   9.061 -12.460  1.00104.21           C
ATOM   1517  C   THR A 241     -13.101  10.064 -11.352  1.00107.54           C
ATOM   1518  O   THR A 241     -12.001  10.530 -11.071  1.00121.64           O
ATOM   1519  CB  THR A 241     -12.900   7.710 -11.836  1.00103.17           C
ATOM   1520  OG1 THR A 241     -13.816   7.466 -10.770  1.00104.10           O
ATOM   1521  CG2 THR A 241     -11.496   7.667 -11.260  1.00101.13           C
ATOM   1522  N   ARG A 242     -14.177  10.400 -10.690  1.00105.16           N
ATOM   1523  CA  ARG A 242     -14.148  11.641  -9.936  1.00111.72           C
ATOM   1524  C   ARG A 242     -13.725  11.455  -8.478  1.00 96.25           C
ATOM   1525  O   ARG A 242     -13.894  12.358  -7.671  1.00 96.76           O
ATOM   1526  CB  ARG A 242     -15.527  12.274 -10.066  1.00123.48           C
ATOM   1527  CG  ARG A 242     -15.844  12.612 -11.542  1.00135.58           C
ATOM   1528  CD  ARG A 242     -17.159  12.015 -12.062  1.00139.66           C
ATOM   1529  NE  ARG A 242     -18.364  12.459 -11.338  1.00143.44           N
ATOM   1530  CZ  ARG A 242     -18.887  13.695 -11.316  1.00136.65           C
ATOM   1531  NH1 ARG A 242     -18.346  14.713 -11.990  1.00136.36           N
ATOM   1532  NH2 ARG A 242     -19.986  13.918 -10.595  1.00128.97           N
ATOM   1533  N   VAL A 243     -13.135  10.301  -8.161  1.00 80.63           N
ATOM   1534  CA  VAL A 243     -13.034   9.842  -6.783  1.00 73.10           C
ATOM   1535  C   VAL A 243     -11.628   9.319  -6.378  1.00 65.74           C
ATOM   1536  O   VAL A 243     -10.817   8.984  -7.232  1.00 66.19           O
ATOM   1537  CB  VAL A 243     -14.148   8.783  -6.540  1.00 77.15           C
ATOM   1538  CG1 VAL A 243     -13.714   7.389  -6.998  1.00 71.70           C
ATOM   1539  CG2 VAL A 243     -14.610   8.799  -5.073  1.00 84.49           C
ATOM   1540  N   SER A 244     -11.350   9.272  -5.068  1.00 60.25           N
ATOM   1541  CA  SER A 244     -10.069   8.796  -4.533  1.00 56.98           C
ATOM   1542  C   SER A 244      -9.961   7.261  -4.477  1.00 56.71           C
ATOM   1543  O   SER A 244     -10.879   6.573  -4.046  1.00 51.68           O
ATOM   1544  CB  SER A 244      -9.843   9.361  -3.145  1.00 56.02           C
ATOM   1545  OG  SER A 244      -9.624  10.777  -3.187  1.00 61.66           O
ATOM   1546  N   TYR A 245      -8.818   6.727  -4.912  1.00 59.89           N
ATOM   1547  CA  TYR A 245      -8.640   5.297  -4.901  1.00 56.38           C
ATOM   1548  C   TYR A 245      -7.243   4.816  -4.567  1.00 55.87           C
ATOM   1549  O   TYR A 245      -6.291   5.551  -4.606  1.00 56.45           O
ATOM   1550  CB  TYR A 245      -9.134   4.689  -6.201  1.00 56.96           C
ATOM   1551  CG  TYR A 245      -8.338   5.031  -7.426  1.00 61.90           C
ATOM   1552  CD1 TYR A 245      -7.229   4.270  -7.790  1.00 62.07           C
ATOM   1553  CD2 TYR A 245      -8.728   6.085  -8.276  1.00 65.33           C
ATOM   1554  CE1 TYR A 245      -6.507   4.564  -8.935  1.00 65.20           C
ATOM   1555  CE2 TYR A 245      -8.011   6.379  -9.440  1.00 64.21           C
ATOM   1556  CZ  TYR A 245      -6.890   5.628  -9.751  1.00 65.88           C
ATOM   1557  OH  TYR A 245      -6.136   5.900 -10.878  1.00 67.60           O
ATOM   1558  N   THR A 246      -7.174   3.556  -4.164  1.00 54.58           N
ATOM   1559  CA  THR A 246      -5.926   2.866  -3.925  1.00 53.84           C
ATOM   1560  C   THR A 246      -5.721   1.843  -5.025  1.00 52.16           C
ATOM   1561  O   THR A 246      -6.636   1.128  -5.392  1.00 49.84           O
ATOM   1562  CB  THR A 246      -5.985   2.120  -2.590  1.00 52.47           C
ATOM   1563  OG1 THR A 246      -6.353   3.042  -1.557  1.00 52.52           O
ATOM   1564  CG2 THR A 246      -4.670   1.501  -2.270  1.00 51.56           C
ATOM   1565  N   GLU A 247      -4.520   1.775  -5.561  1.00 55.27           N
ATOM   1566  CA  GLU A 247      -4.236   0.825  -6.596  1.00 54.47           C
ATOM   1567  C   GLU A 247      -3.235  -0.215  -6.108  1.00 50.67           C
ATOM   1568  O   GLU A 247      -2.205   0.119  -5.569  1.00 51.11           O
ATOM   1569  CB  GLU A 247      -3.693   1.535  -7.828  1.00 59.06           C
ATOM   1570  CG  GLU A 247      -3.523   0.576  -9.001  1.00 63.23           C
ATOM   1571  CD  GLU A 247      -2.954   1.233 -10.231  1.00 71.57           C
ATOM   1572  OE1 GLU A 247      -3.697   1.243 -11.244  1.00 76.55           O
ATOM   1573  OE2 GLU A 247      -1.788   1.741 -10.166  1.00 79.44           O
ATOM   1574  N   ILE A 248      -3.520  -1.465  -6.395  1.00 45.96           N
ATOM   1575  CA  ILE A 248      -2.638  -2.540  -6.029  1.00 47.37           C
ATOM   1576  C   ILE A 248      -2.134  -3.191  -7.289  1.00 46.55           C
ATOM   1577  O   ILE A 248      -2.923  -3.637  -8.127  1.00 48.29           O
ATOM   1578  CB  ILE A 248      -3.413  -3.588  -5.196  1.00 46.88           C
ATOM   1579  CG1 ILE A 248      -4.027  -2.925  -3.940  1.00 48.65           C
ATOM   1580  CG2 ILE A 248      -2.524  -4.722  -4.795  1.00 46.96           C
ATOM   1581  CD1 ILE A 248      -3.029  -2.387  -2.936  1.00 48.16           C
ATOM   1582  N   THR A 249      -0.834  -3.310  -7.413  1.00 48.08           N
ATOM   1583  CA  THR A 249      -0.245  -4.014  -8.529  1.00 49.44           C
ATOM   1584  C   THR A 249       0.330  -5.304  -7.986  1.00 51.29           C
ATOM   1585  O   THR A 249       0.967  -5.309  -6.940  1.00 51.97           O
ATOM   1586  CB  THR A 249       0.887  -3.191  -9.154  1.00 52.34           C
ATOM   1587  OG1 THR A 249       0.397  -1.897  -9.490  1.00 52.48           O
ATOM   1588  CG2 THR A 249       1.440  -3.871 -10.433  1.00 52.79           C
ATOM   1589  N   ASN A 250       0.113  -6.400  -8.695  1.00 52.60           N
ATOM   1590  CA  ASN A 250       0.719  -7.674  -8.337  1.00 53.98           C
ATOM   1591  C   ASN A 250       1.550  -8.099  -9.477  1.00 53.71           C
ATOM   1592  O   ASN A 250       1.067  -8.132 -10.613  1.00 50.42           O
ATOM   1593  CB  ASN A 250      -0.322  -8.746  -8.089  1.00 54.00           C
ATOM   1594  CG  ASN A 250      -1.111  -8.505  -6.832  1.00 58.81           C
ATOM   1595  OD1 ASN A 250      -1.007  -9.236  -5.860  1.00 64.67           O
ATOM   1596  ND2 ASN A 250      -1.949  -7.505  -6.868  1.00 67.89           N
ATOM   1597  N   LYS A 251       2.789  -8.455  -9.182  1.00 55.91           N
ATOM   1598  CA  LYS A 251       3.697  -8.910 -10.195  1.00 58.79           C
ATOM   1599  C   LYS A 251       4.222 -10.293  -9.800  1.00 55.64           C
ATOM   1600  O   LYS A 251       4.786 -10.477  -8.759  1.00 59.17           O
ATOM   1601  CB  LYS A 251       4.775  -7.882 -10.326  1.00 65.97           C
ATOM   1602  CG  LYS A 251       5.627  -8.025 -11.572  1.00 79.76           C
ATOM   1603  CD  LYS A 251       6.205  -6.662 -12.002  1.00 91.20           C
ATOM   1604  CE  LYS A 251       7.646  -6.787 -12.531  1.00 96.31           C
ATOM   1605  NZ  LYS A 251       7.849  -8.059 -13.290  1.00 92.01           N
ATOM   1606  N   LEU A 252       3.971 -11.293 -10.597  1.00 52.89           N
ATOM   1607  CA  LEU A 252       4.358 -12.660 -10.248  1.00 54.46           C
ATOM   1608  C   LEU A 252       5.395 -13.106 -11.225  1.00 55.59           C
ATOM   1609  O   LEU A 252       5.170 -13.010 -12.439  1.00 54.99           O
ATOM   1610  CB  LEU A 252       3.166 -13.610 -10.385  1.00 51.55           C
ATOM   1611  CG  LEU A 252       2.004 -13.559  -9.383  1.00 53.25           C
ATOM   1612  CD1 LEU A 252       1.251 -12.267  -9.443  1.00 59.01           C
ATOM   1613  CD2 LEU A 252       0.997 -14.662  -9.601  1.00 51.97           C
ATOM   1614  N   ASP A 253       6.525 -13.589 -10.728  1.00 59.14           N
ATOM   1615  CA  ASP A 253       7.617 -14.074 -11.586  1.00 60.52           C
ATOM   1616  C   ASP A 253       7.814 -15.535 -11.325  1.00 59.66           C
ATOM   1617  O   ASP A 253       7.639 -16.008 -10.205  1.00 57.78           O
ATOM   1618  CB  ASP A 253       8.882 -13.278 -11.313  1.00 69.36           C
ATOM   1619  CG  ASP A 253       8.758 -11.784 -11.789  1.00 78.61           C
ATOM   1620  OD1 ASP A 253       8.065 -11.505 -12.803  1.00 86.73           O
ATOM   1621  OD2 ASP A 253       9.329 -10.870 -11.147  1.00 90.42           O
ATOM   1622  N   GLY A 254       8.143 -16.281 -12.367  1.00 60.43           N
ATOM   1623  CA  GLY A 254       8.422 -17.688 -12.206  1.00 57.57           C
ATOM   1624  C   GLY A 254       7.143 -18.498 -12.079  1.00 55.97           C
ATOM   1625  O   GLY A 254       7.148 -19.575 -11.498  1.00 54.07           O
ATOM   1626  N   VAL A 255       6.042 -18.007 -12.625  1.00 53.51           N
ATOM   1627  CA  VAL A 255       4.817 -18.799 -12.613  1.00 50.22           C
ATOM   1628  C   VAL A 255       4.918 -19.977 -13.564  1.00 49.02           C
ATOM   1629  O   VAL A 255       5.130 -19.802 -14.738  1.00 47.34           O
ATOM   1630  CB  VAL A 255       3.602 -17.983 -13.013  1.00 50.32           C
ATOM   1631  CG1 VAL A 255       2.356 -18.873 -13.010  1.00 51.57           C
ATOM   1632  CG2 VAL A 255       3.421 -16.819 -12.064  1.00 49.36           C
ATOM   1633  N   PRO A 256       4.793 -21.194 -13.048  1.00 52.88           N
ATOM   1634  CA  PRO A 256       4.886 -22.329 -13.958  1.00 55.91           C
ATOM   1635  C   PRO A 256       3.789 -22.356 -15.046  1.00 55.96           C
ATOM   1636  O   PRO A 256       2.595 -22.269 -14.711  1.00 56.49           O
ATOM   1637  CB  PRO A 256       4.750 -23.543 -13.027  1.00 55.91           C
ATOM   1638  CG  PRO A 256       4.248 -23.028 -11.732  1.00 56.38           C
ATOM   1639  CD  PRO A 256       4.697 -21.610 -11.640  1.00 54.35           C
ATOM   1640  N   ASP A 257       4.212 -22.462 -16.309  1.00 53.23           N
ATOM   1641  CA  ASP A 257       3.293 -22.630 -17.425  1.00 55.98           C
ATOM   1642  C   ASP A 257       3.245 -24.087 -17.958  1.00 52.87           C
ATOM   1643  O   ASP A 257       2.759 -24.325 -19.033  1.00 55.27           O
ATOM   1644  CB  ASP A 257       3.604 -21.663 -18.565  1.00 58.05           C
ATOM   1645  CG  ASP A 257       4.897 -22.014 -19.301  1.00 65.17           C
ATOM   1646  OD1 ASP A 257       5.541 -23.047 -18.967  1.00 62.57           O
ATOM   1647  OD2 ASP A 257       5.292 -21.206 -20.180  1.00 74.16           O
ATOM   1648  N   SER A 258       3.673 -25.063 -17.176  1.00 50.06           N
ATOM   1649  CA  SER A 258       3.504 -26.418 -17.576  1.00 48.27           C
ATOM   1650  C   SER A 258       2.006 -26.732 -17.723  1.00 46.45           C
ATOM   1651  O   SER A 258       1.142 -26.121 -17.104  1.00 45.75           O
ATOM   1652  CB  SER A 258       4.112 -27.350 -16.522  1.00 51.14           C
ATOM   1653  OG  SER A 258       3.154 -27.651 -15.492  1.00 52.62           O
ATOM   1654  N   ALA A 259       1.685 -27.736 -18.512  1.00 46.27           N
ATOM   1655  CA  ALA A 259       0.304 -28.168 -18.607  1.00 46.70           C
ATOM   1656  C   ALA A 259      -0.336 -28.515 -17.270  1.00 46.72           C
ATOM   1657  O   ALA A 259      -1.448 -28.125 -16.992  1.00 46.97           O
ATOM   1658  CB  ALA A 259       0.237 -29.361 -19.499  1.00 50.89           C
ATOM   1659  N   GLN A 260       0.344 -29.298 -16.463  1.00 48.97           N
ATOM   1660  CA  GLN A 260      -0.190 -29.660 -15.165  1.00 53.60           C
ATOM   1661  C   GLN A 260      -0.449 -28.368 -14.380  1.00 47.90           C
ATOM   1662  O   GLN A 260      -1.490 -28.222 -13.767  1.00 42.77           O
ATOM   1663  CB  GLN A 260       0.747 -30.648 -14.432  1.00 61.64           C
ATOM   1664  CG  GLN A 260       0.157 -31.370 -13.200  1.00 79.49           C
ATOM   1665  CD  GLN A 260      -1.016 -32.399 -13.450  1.00 98.81           C
ATOM   1666  OE1 GLN A 260      -1.405 -32.736 -14.590  1.00 90.78           O
ATOM   1667  NE2 GLN A 260      -1.576 -32.908 -12.333  1.00103.85           N
ATOM   1668  N   ALA A 261       0.496 -27.434 -14.385  1.00 44.58           N
ATOM   1669  CA  ALA A 261       0.308 -26.232 -13.608  1.00 43.70           C
ATOM   1670  C   ALA A 261      -0.886 -25.418 -14.118  1.00 44.18           C
ATOM   1671  O   ALA A 261      -1.673 -24.936 -13.323  1.00 45.12           O
ATOM   1672  CB  ALA A 261       1.542 -25.398 -13.636  1.00 47.35           C
ATOM   1673  N   LEU A 262      -1.068 -25.333 -15.426  1.00 40.26           N
ATOM   1674  CA  LEU A 262      -2.150 -24.534 -15.976  1.00 40.27           C
ATOM   1675  C   LEU A 262      -3.491 -25.172 -15.821  1.00 38.52           C
ATOM   1676  O   LEU A 262      -4.506 -24.497 -15.697  1.00 40.89           O
ATOM   1677  CB  LEU A 262      -1.908 -24.196 -17.455  1.00 41.51           C
ATOM   1678  CG  LEU A 262      -0.684 -23.316 -17.639  1.00 45.16           C
ATOM   1679  CD1 LEU A 262      -0.468 -22.932 -19.086  1.00 50.53           C
ATOM   1680  CD2 LEU A 262      -0.767 -22.067 -16.786  1.00 49.22           C
ATOM   1681  N   LEU A 263      -3.523 -26.479 -15.783  1.00 40.90           N
ATOM   1682  CA  LEU A 263      -4.767 -27.148 -15.594  1.00 39.05           C
ATOM   1683  C   LEU A 263      -5.215 -26.901 -14.179  1.00 38.49           C
ATOM   1684  O   LEU A 263      -6.403 -26.767 -13.946  1.00 40.76           O
ATOM   1685  CB  LEU A 263      -4.635 -28.639 -15.892  1.00 38.65           C
ATOM   1686  CG  LEU A 263      -4.611 -28.903 -17.390  1.00 38.38           C
ATOM   1687  CD1 LEU A 263      -4.046 -30.294 -17.671  1.00 38.05           C
ATOM   1688  CD2 LEU A 263      -5.986 -28.711 -18.023  1.00 36.34           C
ATOM   1689  N   ALA A 264      -4.272 -26.864 -13.252  1.00 36.86           N
ATOM   1690  CA  ALA A 264      -4.571 -26.552 -11.863  1.00 37.40           C
ATOM   1691  C   ALA A 264      -5.155 -25.162 -11.754  1.00 36.09           C
ATOM   1692  O   ALA A 264      -6.117 -24.958 -11.057  1.00 40.24           O
ATOM   1693  CB  ALA A 264      -3.359 -26.739 -10.948  1.00 34.67           C
ATOM   1694  N   GLN A 265      -4.653 -24.222 -12.506  1.00 38.13           N
ATOM   1695  CA  GLN A 265      -5.275 -22.885 -12.567  1.00 37.97           C
ATOM   1696  C   GLN A 265      -6.672 -22.907 -13.157  1.00 38.52           C
ATOM   1697  O   GLN A 265      -7.557 -22.253 -12.665  1.00 39.11           O
ATOM   1698  CB  GLN A 265      -4.430 -21.939 -13.400  1.00 38.68           C
ATOM   1699  CG  GLN A 265      -3.025 -21.687 -12.854  1.00 40.35           C
ATOM   1700  CD  GLN A 265      -3.023 -20.934 -11.531  1.00 41.26           C
ATOM   1701  OE1 GLN A 265      -3.972 -20.257 -11.163  1.00 41.67           O
ATOM   1702  NE2 GLN A 265      -1.967 -21.089 -10.798  1.00 45.41           N
ATOM   1703  N   ALA A 266      -6.885 -23.667 -14.208  1.00 38.03           N
ATOM   1704  CA  ALA A 266      -8.207 -23.714 -14.770  1.00 35.46           C
ATOM   1705  C   ALA A 266      -9.188 -24.336 -13.817  1.00 37.48           C
ATOM   1706  O   ALA A 266     -10.318 -23.891 -13.704  1.00 39.78           O
ATOM   1707  CB  ALA A 266      -8.196 -24.464 -16.085  1.00 37.83           C
ATOM   1708  N   SER A 267      -8.777 -25.404 -13.145  1.00 38.66           N
ATOM   1709  CA  SER A 267      -9.571 -26.000 -12.085  1.00 34.46           C
ATOM   1710  C   SER A 267      -9.935 -25.003 -10.941  1.00 35.31           C
ATOM   1711  O   SER A 267     -11.058 -24.955 -10.494  1.00 39.74           O
ATOM   1712  CB  SER A 267      -8.748 -27.105 -11.474  1.00 34.81           C
ATOM   1713  OG  SER A 267      -9.566 -27.853 -10.638  1.00 40.50           O
ATOM   1714  N   THR A 268      -8.957 -24.259 -10.428  1.00 34.97           N
ATOM   1715  CA  THR A 268      -9.215 -23.248  -9.481  1.00 37.15           C
ATOM   1716  C   THR A 268     -10.280 -22.255  -9.997  1.00 38.21           C
ATOM   1717  O   THR A 268     -11.176 -21.852  -9.261  1.00 43.93           O
ATOM   1718  CB  THR A 268      -7.927 -22.443  -9.188  1.00 41.45           C
ATOM   1719  OG1 THR A 268      -7.014 -23.261  -8.470  1.00 45.25           O
ATOM   1720  CG2 THR A 268      -8.196 -21.197  -8.317  1.00 39.97           C
ATOM   1721  N   LEU A 269     -10.161 -21.855 -11.238  1.00 36.07           N
ATOM   1722  CA  LEU A 269     -11.108 -20.880 -11.854  1.00 43.13           C
ATOM   1723  C   LEU A 269     -12.531 -21.381 -11.870  1.00 42.22           C
ATOM   1724  O   LEU A 269     -13.452 -20.744 -11.424  1.00 44.98           O
ATOM   1725  CB  LEU A 269     -10.679 -20.567 -13.306  1.00 39.86           C
ATOM   1726  CG  LEU A 269     -11.521 -19.674 -14.190  1.00 44.67           C
ATOM   1727  CD1 LEU A 269     -11.863 -18.343 -13.583  1.00 45.78           C
ATOM   1728  CD2 LEU A 269     -10.733 -19.391 -15.439  1.00 46.80           C
ATOM   1729  N   ILE A 270     -12.707 -22.581 -12.361  1.00 44.71           N
ATOM   1730  CA  ILE A 270     -14.034 -23.099 -12.487  1.00 42.41           C
ATOM   1731  C   ILE A 270     -14.595 -23.536 -11.138  1.00 40.54           C
ATOM   1732  O   ILE A 270     -15.771 -23.320 -10.854  1.00 38.62           O
ATOM   1733  CB  ILE A 270     -14.059 -24.214 -13.540  1.00 47.73           C
ATOM   1734  CG1 ILE A 270     -15.494 -24.478 -13.958  1.00 52.26           C
ATOM   1735  CG2 ILE A 270     -13.436 -25.496 -13.008  1.00 52.79           C
ATOM   1736  CD1 ILE A 270     -15.992 -23.421 -14.918  1.00 55.74           C
ATOM   1737  N   ASN A 271     -13.778 -24.134 -10.285  1.00 38.94           N
ATOM   1738  CA  ASN A 271     -14.266 -24.485  -8.942  1.00 42.22           C
ATOM   1739  C   ASN A 271     -14.603 -23.315  -8.030  1.00 42.28           C
ATOM   1740  O   ASN A 271     -15.540 -23.395  -7.231  1.00 46.03           O
ATOM   1741  CB  ASN A 271     -13.308 -25.440  -8.231  1.00 41.80           C
ATOM   1742  CG  ASN A 271     -13.244 -26.816  -8.921  1.00 46.54           C
ATOM   1743  OD1 ASN A 271     -14.025 -27.136  -9.817  1.00 47.13           O
ATOM   1744  ND2 ASN A 271     -12.320 -27.620  -8.492  1.00 47.58           N
ATOM   1745  N   THR A 272     -13.841 -22.234  -8.119  1.00 39.83           N
ATOM   1746  CA  THR A 272     -14.195 -21.035  -7.360  1.00 41.17           C
ATOM   1747  C   THR A 272     -15.593 -20.521  -7.731  1.00 39.97           C
ATOM   1748  O   THR A 272     -16.445 -20.304  -6.873  1.00 42.27           O
ATOM   1749  CB  THR A 272     -13.200 -19.924  -7.605  1.00 40.32           C
ATOM   1750  OG1 THR A 272     -11.924 -20.340  -7.170  1.00 43.88           O
ATOM   1751  CG2 THR A 272     -13.590 -18.731  -6.870  1.00 43.13           C
ATOM   1752  N   ILE A 273     -15.833 -20.418  -9.011  1.00 38.47           N
ATOM   1753  CA  ILE A 273     -17.174 -20.094  -9.549  1.00 41.82           C
ATOM   1754  C   ILE A 273     -18.246 -21.051  -9.081  1.00 42.04           C
ATOM   1755  O   ILE A 273     -19.290 -20.662  -8.616  1.00 42.44           O
ATOM   1756  CB  ILE A 273     -17.162 -20.167 -11.077  1.00 41.81           C
ATOM   1757  CG1 ILE A 273     -16.394 -18.989 -11.638  1.00 43.35           C
ATOM   1758  CG2 ILE A 273     -18.561 -20.145 -11.640  1.00 43.80           C
ATOM   1759  CD1 ILE A 273     -16.114 -19.095 -13.115  1.00 44.41           C
ATOM   1760  N   ASN A 274     -17.967 -22.328  -9.153  1.00 44.03           N
ATOM   1761  CA  ASN A 274     -18.993 -23.286  -8.788  1.00 45.65           C
ATOM   1762  C   ASN A 274     -19.297 -23.336  -7.302  1.00 47.46           C
ATOM   1763  O   ASN A 274     -20.450 -23.520  -6.921  1.00 53.86           O
ATOM   1764  CB  ASN A 274     -18.607 -24.652  -9.333  1.00 43.82           C
ATOM   1765  CG  ASN A 274     -19.650 -25.705  -9.070  1.00 47.40           C
ATOM   1766  OD1 ASN A 274     -20.811 -25.581  -9.489  1.00 43.21           O
ATOM   1767  ND2 ASN A 274     -19.231 -26.775  -8.406  1.00 43.60           N
ATOM   1768  N   THR A 275     -18.282 -23.153  -6.460  1.00 50.86           N
ATOM   1769  CA  THR A 275     -18.444 -23.176  -4.986  1.00 48.58           C
ATOM   1770  C   THR A 275     -19.038 -21.843  -4.489  1.00 45.81           C
ATOM   1771  O   THR A 275     -19.980 -21.808  -3.704  1.00 46.63           O
ATOM   1772  CB  THR A 275     -17.076 -23.419  -4.297  1.00 51.74           C
ATOM   1773  OG1 THR A 275     -16.564 -24.699  -4.691  1.00 56.02           O
ATOM   1774  CG2 THR A 275     -17.192 -23.404  -2.790  1.00 50.57           C
ATOM   1775  N   ALA A 276     -18.508 -20.739  -4.965  1.00 42.78           N
ATOM   1776  CA  ALA A 276     -19.076 -19.448  -4.578  1.00 43.84           C
ATOM   1777  C   ALA A 276     -20.538 -19.271  -5.061  1.00 45.66           C
ATOM   1778  O   ALA A 276     -21.358 -18.667  -4.395  1.00 41.60           O
ATOM   1779  CB  ALA A 276     -18.202 -18.338  -5.130  1.00 42.00           C
ATOM   1780  N   CYS A 277     -20.815 -19.757  -6.267  1.00 44.99           N
ATOM   1781  CA  CYS A 277     -22.158 -19.772  -6.842  1.00 42.74           C
ATOM   1782  C   CYS A 277     -22.895 -18.458  -6.703  1.00 38.89           C
ATOM   1783  O   CYS A 277     -23.940 -18.382  -6.109  1.00 38.09           O
ATOM   1784  CB  CYS A 277     -22.956 -20.917  -6.251  1.00 47.74           C
ATOM   1785  SG  CYS A 277     -24.508 -21.148  -7.143  1.00 54.47           S
ATOM   1786  N   PRO A 278     -22.358 -17.410  -7.300  1.00 36.53           N
ATOM   1787  CA  PRO A 278     -22.971 -16.106  -7.153  1.00 39.10           C
ATOM   1788  C   PRO A 278     -24.169 -15.853  -8.049  1.00 41.30           C
ATOM   1789  O   PRO A 278     -24.370 -16.520  -9.047  1.00 43.35           O
ATOM   1790  CB  PRO A 278     -21.841 -15.151  -7.549  1.00 35.02           C
ATOM   1791  CG  PRO A 278     -21.014 -15.912  -8.463  1.00 32.89           C
ATOM   1792  CD  PRO A 278     -21.083 -17.320  -8.009  1.00 34.78           C
ATOM   1793  N   TYR A 279     -24.934 -14.860  -7.674  1.00 42.91           N
ATOM   1794  CA  TYR A 279     -26.003 -14.389  -8.495  1.00 48.53           C
ATOM   1795  C   TYR A 279     -25.418 -13.778  -9.749  1.00 46.72           C
ATOM   1796  O   TYR A 279     -24.393 -13.077  -9.682  1.00 43.93           O
ATOM   1797  CB  TYR A 279     -26.727 -13.299  -7.749  1.00 52.53           C
ATOM   1798  CG  TYR A 279     -27.961 -12.742  -8.434  1.00 62.49           C
ATOM   1799  CD1 TYR A 279     -29.183 -13.460  -8.417  1.00 73.63           C
ATOM   1800  CD2 TYR A 279     -27.959 -11.478  -9.010  1.00 58.09           C
ATOM   1801  CE1 TYR A 279     -30.351 -12.931  -8.982  1.00 76.89           C
ATOM   1802  CE2 TYR A 279     -29.112 -10.935  -9.568  1.00 61.43           C
ATOM   1803  CZ  TYR A 279     -30.305 -11.649  -9.560  1.00 74.27           C
ATOM   1804  OH  TYR A 279     -31.463 -11.098 -10.105  1.00 79.94           O
ATOM   1805  N   PHE A 280     -26.108 -13.993 -10.864  1.00 44.74           N
ATOM   1806  CA  PHE A 280     -25.835 -13.300 -12.095  1.00 45.78           C
ATOM   1807  C   PHE A 280     -27.114 -12.764 -12.707  1.00 49.51           C
ATOM   1808  O   PHE A 280     -28.176 -13.371 -12.590  1.00 50.26           O
ATOM   1809  CB  PHE A 280     -25.163 -14.259 -13.110  1.00 42.60           C
ATOM   1810  CG  PHE A 280     -26.106 -15.254 -13.754  1.00 42.19           C
ATOM   1811  CD1 PHE A 280     -26.787 -14.951 -14.925  1.00 44.27           C
ATOM   1812  CD2 PHE A 280     -26.299 -16.497 -13.205  1.00 43.53           C
ATOM   1813  CE1 PHE A 280     -27.612 -15.898 -15.527  1.00 45.58           C
ATOM   1814  CE2 PHE A 280     -27.137 -17.451 -13.790  1.00 43.82           C
ATOM   1815  CZ  PHE A 280     -27.783 -17.159 -14.964  1.00 45.42           C
ATOM   1816  N   SER A 281     -26.991 -11.687 -13.455  1.00 55.96           N
ATOM   1817  CA  SER A 281     -28.052 -11.358 -14.437  1.00 67.49           C
ATOM   1818  C   SER A 281     -27.509 -10.711 -15.699  1.00 64.63           C
ATOM   1819  O   SER A 281     -26.703  -9.772 -15.640  1.00 55.95           O
ATOM   1820  CB  SER A 281     -29.177 -10.504 -13.831  1.00 69.71           C
ATOM   1821  OG  SER A 281     -28.693  -9.203 -13.566  1.00 66.22           O
ATOM   1822  N   VAL A 282     -27.965 -11.253 -16.827  1.00 69.33           N
ATOM   1823  CA  VAL A 282     -27.420 -10.911 -18.138  1.00 83.53           C
ATOM   1824  C   VAL A 282     -28.214  -9.821 -18.811  1.00 84.11           C
ATOM   1825  O   VAL A 282     -29.423  -9.735 -18.622  1.00 77.62           O
ATOM   1826  CB  VAL A 282     -27.388 -12.130 -19.101  1.00 83.37           C
ATOM   1827  CG1 VAL A 282     -26.664 -13.289 -18.450  1.00 80.83           C
ATOM   1828  CG2 VAL A 282     -28.790 -12.534 -19.526  1.00 85.56           C
ATOM   1829  N   THR A 283     -27.489  -9.005 -19.590  1.00 93.83           N
ATOM   1830  CA  THR A 283     -28.066  -8.094 -20.579  1.00 99.94           C
ATOM   1831  C   THR A 283     -28.267  -8.929 -21.840  1.00102.67           C
ATOM   1832  O   THR A 283     -27.273  -9.289 -22.502  1.00 92.62           O
ATOM   1833  CB  THR A 283     -27.127  -6.907 -20.912  1.00 97.12           C
ATOM   1834  OG1 THR A 283     -26.733  -6.251 -19.701  1.00 99.51           O
ATOM   1835  CG2 THR A 283     -27.824  -5.904 -21.861  1.00 99.16           C
ATOM   1836  N   ASN A 284     -29.526  -9.270 -22.147  1.00 99.07           N
ATOM   1837  CA  ASN A 284     -29.796 -10.112 -23.288  1.00103.68           C
ATOM   1838  C   ASN A 284     -29.798  -9.240 -24.543  1.00119.51           C
ATOM   1839  O   ASN A 284     -30.740  -8.478 -24.797  1.00115.68           O
ATOM   1840  CB  ASN A 284     -31.098 -10.895 -23.131  1.00101.09           C
ATOM   1841  CG  ASN A 284     -30.908 -12.399 -23.397  1.00103.92           C
ATOM   1842  OD1 ASN A 284     -29.785 -12.914 -23.368  1.00 92.89           O
ATOM   1843  ND2 ASN A 284     -31.995 -13.104 -23.688  1.00106.09           N
ATOM   1844  N   LYS A 285     -28.706  -9.370 -25.304  1.00129.32           N
ATOM   1845  CA  LYS A 285     -28.400  -8.515 -26.462  1.00126.38           C
ATOM   1846  C   LYS A 285     -29.522  -8.633 -27.532  1.00120.25           C
ATOM   1847  O   LYS A 285     -29.673  -9.657 -28.209  1.00121.42           O
ATOM   1848  CB  LYS A 285     -26.982  -8.859 -27.003  1.00121.08           C
ATOM   1849  CG  LYS A 285     -26.203  -7.701 -27.629  1.00118.44           C
ATOM   1850  CD  LYS A 285     -26.291  -7.716 -29.160  1.00125.01           C
ATOM   1851  CE  LYS A 285     -26.308  -6.324 -29.790  1.00117.04           C
ATOM   1852  NZ  LYS A 285     -27.219  -6.302 -30.966  1.00113.42           N
ATOM   1853  N   SER A 286     -30.313  -7.566 -27.645  1.00120.30           N
ATOM   1854  CA  SER A 286     -31.548  -7.540 -28.448  1.00117.65           C
ATOM   1855  C   SER A 286     -31.254  -7.590 -29.966  1.00120.65           C
ATOM   1856  O   SER A 286     -31.340  -6.587 -30.665  1.00115.39           O
ATOM   1857  CB  SER A 286     -32.377  -6.297 -28.064  1.00110.53           C
ATOM   1858  OG  SER A 286     -33.655  -6.311 -28.647  1.00111.48           O
ATOM   1859  N   GLY A 287     -30.913  -8.790 -30.442  1.00121.86           N
ATOM   1860  CA  GLY A 287     -30.511  -9.053 -31.819  1.00118.01           C
ATOM   1861  C   GLY A 287     -30.424 -10.565 -32.032  1.00123.03           C
ATOM   1862  O   GLY A 287     -31.429 -11.197 -32.338  1.00124.87           O
ATOM   1863  N   GLY A 288     -29.248 -11.153 -31.808  1.00121.25           N
ATOM   1864  CA  GLY A 288     -28.995 -12.571 -32.125  1.00123.18           C
ATOM   1865  C   GLY A 288     -29.251 -13.611 -31.018  1.00127.76           C
ATOM   1866  O   GLY A 288     -30.379 -14.073 -30.865  1.00125.58           O
ATOM   1867  N   PRO A 289     -28.203 -13.989 -30.232  1.00124.32           N
ATOM   1868  CA  PRO A 289     -28.208 -15.190 -29.362  1.00113.39           C
ATOM   1869  C   PRO A 289     -28.828 -14.922 -27.974  1.00100.54           C
ATOM   1870  O   PRO A 289     -28.535 -13.891 -27.376  1.00 92.86           O
ATOM   1871  CB  PRO A 289     -26.704 -15.510 -29.222  1.00110.52           C
ATOM   1872  CG  PRO A 289     -26.009 -14.184 -29.381  1.00111.37           C
ATOM   1873  CD  PRO A 289     -26.985 -13.187 -29.985  1.00118.70           C
ATOM   1874  N   GLN A 290     -29.643 -15.854 -27.467  1.00 90.54           N
ATOM   1875  CA  GLN A 290     -30.470 -15.610 -26.271  1.00 91.06           C
ATOM   1876  C   GLN A 290     -30.072 -16.487 -25.077  1.00 87.38           C
ATOM   1877  O   GLN A 290     -30.109 -17.704 -25.161  1.00 78.69           O
ATOM   1878  CB  GLN A 290     -31.973 -15.814 -26.594  1.00 98.65           C
ATOM   1879  CG  GLN A 290     -32.619 -14.780 -27.542  1.00 99.63           C
ATOM   1880  CD  GLN A 290     -32.404 -13.319 -27.130  1.00 98.68           C
ATOM   1881  OE1 GLN A 290     -33.036 -12.818 -26.192  1.00 99.04           O
ATOM   1882  NE2 GLN A 290     -31.503 -12.629 -27.833  1.00 97.18           N
ATOM   1883  N   MET A 291     -29.683 -15.852 -23.968  1.00 90.32           N
ATOM   1884  CA  MET A 291     -29.185 -16.567 -22.790  1.00 90.13           C
ATOM   1885  C   MET A 291     -30.334 -17.133 -21.920  1.00 94.84           C
ATOM   1886  O   MET A 291     -31.286 -16.421 -21.579  1.00 87.22           O
ATOM   1887  CB  MET A 291     -28.237 -15.662 -21.987  1.00 89.36           C
ATOM   1888  CG  MET A 291     -27.549 -16.326 -20.788  1.00 92.13           C
ATOM   1889  SD  MET A 291     -26.441 -17.710 -21.172  1.00 91.58           S
ATOM   1890  CE  MET A 291     -25.027 -16.804 -21.810  1.00 89.67           C
ATOM   1891  N   GLU A 292     -30.180 -18.423 -21.583  1.00 99.92           N
ATOM   1892  CA  GLU A 292     -31.160 -19.316 -20.957  1.00100.10           C
ATOM   1893  C   GLU A 292     -30.574 -19.974 -19.676  1.00 96.46           C
ATOM   1894  O   GLU A 292     -29.783 -20.938 -19.781  1.00 80.83           O
ATOM   1895  CB  GLU A 292     -31.453 -20.421 -22.004  1.00103.44           C
ATOM   1896  CG  GLU A 292     -32.484 -21.484 -21.646  1.00105.21           C
ATOM   1897  CD  GLU A 292     -33.922 -20.986 -21.680  1.00111.67           C
ATOM   1898  OE1 GLU A 292     -34.162 -19.841 -21.227  1.00116.43           O
ATOM   1899  OE2 GLU A 292     -34.817 -21.746 -22.148  1.00103.48           O
ATOM   1900  N   PRO A 293     -30.963 -19.489 -18.462  1.00 93.30           N
ATOM   1901  CA  PRO A 293     -31.918 -18.406 -18.098  1.00 90.82           C
ATOM   1902  C   PRO A 293     -31.231 -17.054 -17.995  1.00 82.51           C
ATOM   1903  O   PRO A 293     -30.038 -16.993 -18.179  1.00 87.05           O
ATOM   1904  CB  PRO A 293     -32.438 -18.847 -16.725  1.00 94.60           C
ATOM   1905  CG  PRO A 293     -31.329 -19.715 -16.148  1.00 91.33           C
ATOM   1906  CD  PRO A 293     -30.436 -20.188 -17.263  1.00 86.38           C
ATOM   1907  N   THR A 294     -31.957 -15.998 -17.658  1.00 79.53           N
ATOM   1908  CA  THR A 294     -31.427 -14.607 -17.679  1.00 82.36           C
ATOM   1909  C   THR A 294     -30.978 -14.003 -16.301  1.00 80.73           C
ATOM   1910  O   THR A 294     -30.232 -13.006 -16.196  1.00 74.56           O
ATOM   1911  CB  THR A 294     -32.498 -13.686 -18.340  1.00 89.20           C
ATOM   1912  OG1 THR A 294     -32.078 -12.314 -18.281  1.00 88.89           O
ATOM   1913  CG2 THR A 294     -33.883 -13.805 -17.647  1.00 90.16           C
ATOM   1914  N   ARG A 295     -31.510 -14.587 -15.239  1.00 84.47           N
ATOM   1915  CA  ARG A 295     -31.215 -14.203 -13.881  1.00 75.79           C
ATOM   1916  C   ARG A 295     -30.920 -15.545 -13.262  1.00 67.93           C
ATOM   1917  O   ARG A 295     -31.440 -16.582 -13.704  1.00 70.82           O
ATOM   1918  CB  ARG A 295     -32.447 -13.603 -13.218  1.00 91.15           C
ATOM   1919  CG  ARG A 295     -32.161 -12.388 -12.356  1.00102.48           C
ATOM   1920  CD  ARG A 295     -33.434 -11.650 -11.905  1.00117.33           C
ATOM   1921  NE  ARG A 295     -34.527 -12.464 -11.323  1.00133.02           N
ATOM   1922  CZ  ARG A 295     -34.675 -12.809 -10.030  1.00127.38           C
ATOM   1923  NH1 ARG A 295     -33.768 -12.493  -9.107  1.00122.08           N
ATOM   1924  NH2 ARG A 295     -35.743 -13.517  -9.660  1.00122.84           N
ATOM   1925  N   GLY A 296     -30.072 -15.573 -12.249  1.00 58.03           N
ATOM   1926  CA  GLY A 296     -29.974 -16.798 -11.470  1.00 52.14           C
ATOM   1927  C   GLY A 296     -28.680 -16.912 -10.759  1.00 47.02           C
ATOM   1928  O   GLY A 296     -27.999 -15.943 -10.474  1.00 46.96           O
ATOM   1929  N   LYS A 297     -28.310 -18.128 -10.501  1.00 48.06           N
ATOM   1930  CA  LYS A 297     -27.061 -18.388  -9.820  1.00 48.42           C
ATOM   1931  C   LYS A 297     -26.095 -19.133 -10.749  1.00 45.43           C
ATOM   1932  O   LYS A 297     -26.501 -19.954 -11.556  1.00 42.92           O
ATOM   1933  CB  LYS A 297     -27.356 -19.183  -8.539  1.00 48.26           C
ATOM   1934  CG  LYS A 297     -27.673 -20.619  -8.835  1.00 49.45           C
ATOM   1935  CD  LYS A 297     -28.447 -21.243  -7.706  1.00 50.73           C
ATOM   1936  CE  LYS A 297     -28.412 -22.749  -7.799  1.00 50.94           C
ATOM   1937  NZ  LYS A 297     -29.177 -23.309  -6.664  1.00 53.78           N
ATOM   1938  N   LEU A 298     -24.805 -18.874 -10.597  1.00 43.22           N
ATOM   1939  CA  LEU A 298     -23.863 -19.307 -11.602  1.00 45.81           C
ATOM   1940  C   LEU A 298     -23.744 -20.797 -11.646  1.00 48.07           C
ATOM   1941  O   LEU A 298     -23.549 -21.373 -12.723  1.00 48.17           O
ATOM   1942  CB  LEU A 298     -22.524 -18.687 -11.356  1.00 45.46           C
ATOM   1943  CG  LEU A 298     -21.868 -17.998 -12.526  1.00 47.99           C
ATOM   1944  CD1 LEU A 298     -22.836 -17.212 -13.368  1.00 51.15           C
ATOM   1945  CD2 LEU A 298     -20.762 -17.088 -12.030  1.00 45.29           C
ATOM   1946  N   CYS A 299     -23.918 -21.454 -10.510  1.00 47.98           N
ATOM   1947  CA  CYS A 299     -23.789 -22.909 -10.510  1.00 53.18           C
ATOM   1948  C   CYS A 299     -25.036 -23.604 -11.099  1.00 53.42           C
ATOM   1949  O   CYS A 299     -25.054 -24.818 -11.226  1.00 57.67           O
ATOM   1950  CB  CYS A 299     -23.413 -23.450  -9.096  1.00 51.05           C
ATOM   1951  SG  CYS A 299     -24.645 -23.230  -7.803  1.00 65.86           S
ATOM   1952  N   GLY A 300     -26.065 -22.830 -11.474  1.00 57.61           N
ATOM   1953  CA  GLY A 300     -27.235 -23.352 -12.219  1.00 56.90           C
ATOM   1954  C   GLY A 300     -26.951 -23.830 -13.656  1.00 54.85           C
ATOM   1955  O   GLY A 300     -27.792 -24.435 -14.292  1.00 54.57           O
ATOM   1956  N   PHE A 301     -25.785 -23.496 -14.183  1.00 50.28           N
ATOM   1957  CA  PHE A 301     -25.288 -24.054 -15.407  1.00 46.74           C
ATOM   1958  C   PHE A 301     -24.641 -25.384 -15.115  1.00 47.85           C
ATOM   1959  O   PHE A 301     -23.444 -25.542 -15.295  1.00 46.09           O
ATOM   1960  CB  PHE A 301     -24.268 -23.085 -16.022  1.00 43.74           C
ATOM   1961  CG  PHE A 301     -24.890 -21.813 -16.502  1.00 45.96           C
ATOM   1962  CD1 PHE A 301     -25.761 -21.829 -17.576  1.00 49.60           C
ATOM   1963  CD2 PHE A 301     -24.661 -20.610 -15.866  1.00 46.58           C
ATOM   1964  CE1 PHE A 301     -26.375 -20.659 -18.022  1.00 50.57           C
ATOM   1965  CE2 PHE A 301     -25.268 -19.438 -16.294  1.00 48.75           C
ATOM   1966  CZ  PHE A 301     -26.119 -19.458 -17.371  1.00 49.93           C
ATOM   1967  N   THR A 302     -25.425 -26.356 -14.675  1.00 51.68           N
ATOM   1968  CA  THR A 302     -24.834 -27.588 -14.164  1.00 51.83           C
ATOM   1969  C   THR A 302     -24.200 -28.404 -15.246  1.00 49.97           C
ATOM   1970  O   THR A 302     -23.090 -28.923 -15.078  1.00 51.44           O
ATOM   1971  CB  THR A 302     -25.852 -28.449 -13.402  1.00 54.67           C
ATOM   1972  OG1 THR A 302     -26.970 -28.695 -14.240  1.00 59.73           O
ATOM   1973  CG2 THR A 302     -26.348 -27.723 -12.158  1.00 53.81           C
ATOM   1974  N   GLU A 303     -24.861 -28.497 -16.384  1.00 53.32           N
ATOM   1975  CA  GLU A 303     -24.284 -29.282 -17.470  1.00 56.44           C
ATOM   1976  C   GLU A 303     -22.968 -28.689 -17.988  1.00 51.10           C
ATOM   1977  O   GLU A 303     -22.029 -29.413 -18.276  1.00 53.44           O
ATOM   1978  CB  GLU A 303     -25.272 -29.396 -18.609  1.00 66.72           C
ATOM   1979  CG  GLU A 303     -26.400 -30.383 -18.374  1.00 74.57           C
ATOM   1980  CD  GLU A 303     -27.333 -30.470 -19.591  1.00 83.02           C
ATOM   1981  OE1 GLU A 303     -28.233 -29.588 -19.709  1.00 81.46           O
ATOM   1982  OE2 GLU A 303     -27.128 -31.390 -20.441  1.00 81.03           O
ATOM   1983  N   GLU A 304     -22.890 -27.370 -18.060  1.00 48.44           N
ATOM   1984  CA  GLU A 304     -21.734 -26.696 -18.572  1.00 47.78           C
ATOM   1985  C   GLU A 304     -20.564 -26.823 -17.590  1.00 48.06           C
ATOM   1986  O   GLU A 304     -19.439 -27.125 -17.987  1.00 43.32           O
ATOM   1987  CB  GLU A 304     -22.053 -25.223 -18.866  1.00 49.45           C
ATOM   1988  CG  GLU A 304     -23.113 -25.001 -19.946  1.00 62.02           C
ATOM   1989  CD  GLU A 304     -24.605 -25.196 -19.509  1.00 69.77           C
ATOM   1990  OE1 GLU A 304     -24.868 -25.634 -18.350  1.00 71.29           O
ATOM   1991  OE2 GLU A 304     -25.540 -24.906 -20.328  1.00 77.33           O
ATOM   1992  N   ILE A 305     -20.814 -26.562 -16.320  1.00 45.72           N
ATOM   1993  CA  ILE A 305     -19.753 -26.654 -15.328  1.00 46.94           C
ATOM   1994  C   ILE A 305     -19.281 -28.083 -15.193  1.00 45.14           C
ATOM   1995  O   ILE A 305     -18.077 -28.294 -15.085  1.00 49.82           O
ATOM   1996  CB  ILE A 305     -20.220 -26.106 -13.952  1.00 48.33           C
ATOM   1997  CG1 ILE A 305     -20.235 -24.586 -14.041  1.00 51.55           C
ATOM   1998  CG2 ILE A 305     -19.323 -26.551 -12.793  1.00 42.91           C
ATOM   1999  CD1 ILE A 305     -21.143 -23.957 -13.030  1.00 53.54           C
ATOM   2000  N   SER A 306     -20.192 -29.043 -15.143  1.00 40.21           N
ATOM   2001  CA  SER A 306     -19.778 -30.460 -15.083  1.00 42.47           C
ATOM   2002  C   SER A 306     -18.879 -30.832 -16.241  1.00 40.93           C
ATOM   2003  O   SER A 306     -17.892 -31.550 -16.063  1.00 38.51           O
ATOM   2004  CB  SER A 306     -20.951 -31.417 -15.186  1.00 43.76           C
ATOM   2005  OG  SER A 306     -21.669 -31.453 -13.984  1.00 52.10           O
ATOM   2006  N   ALA A 307     -19.249 -30.358 -17.429  1.00 38.79           N
ATOM   2007  CA  ALA A 307     -18.544 -30.733 -18.626  1.00 39.24           C
ATOM   2008  C   ALA A 307     -17.150 -30.163 -18.548  1.00 37.61           C
ATOM   2009  O   ALA A 307     -16.167 -30.861 -18.711  1.00 38.83           O
ATOM   2010  CB  ALA A 307     -19.269 -30.225 -19.833  1.00 42.47           C
ATOM   2011  N   ILE A 308     -17.044 -28.909 -18.174  1.00 37.86           N
ATOM   2012  CA  ILE A 308     -15.737 -28.335 -18.038  1.00 37.70           C
ATOM   2013  C   ILE A 308     -14.948 -29.027 -16.965  1.00 35.64           C
ATOM   2014  O   ILE A 308     -13.771 -29.300 -17.136  1.00 35.33           O
ATOM   2015  CB  ILE A 308     -15.851 -26.847 -17.781  1.00 41.72           C
ATOM   2016  CG1 ILE A 308     -16.416 -26.216 -19.012  1.00 41.60           C
ATOM   2017  CG2 ILE A 308     -14.490 -26.255 -17.445  1.00 41.58           C
ATOM   2018  CD1 ILE A 308     -16.987 -24.854 -18.738  1.00 47.17           C
ATOM   2019  N   GLN A 309     -15.553 -29.339 -15.847  1.00 39.48           N
ATOM   2020  CA  GLN A 309     -14.764 -30.023 -14.802  1.00 40.97           C
ATOM   2021  C   GLN A 309     -14.282 -31.366 -15.282  1.00 41.87           C
ATOM   2022  O   GLN A 309     -13.181 -31.788 -14.953  1.00 46.25           O
ATOM   2023  CB  GLN A 309     -15.579 -30.209 -13.551  1.00 41.57           C
ATOM   2024  CG  GLN A 309     -15.747 -28.918 -12.790  1.00 42.23           C
ATOM   2025  CD  GLN A 309     -16.762 -29.071 -11.631  1.00 43.69           C
ATOM   2026  OE1 GLN A 309     -17.719 -29.828 -11.726  1.00 47.52           O
ATOM   2027  NE2 GLN A 309     -16.543 -28.360 -10.573  1.00 41.33           N
ATOM   2028  N   LYS A 310     -15.130 -32.053 -16.031  1.00 40.43           N
ATOM   2029  CA  LYS A 310     -14.791 -33.356 -16.559  1.00 43.07           C
ATOM   2030  C   LYS A 310     -13.659 -33.231 -17.589  1.00 40.39           C
ATOM   2031  O   LYS A 310     -12.736 -34.029 -17.573  1.00 43.27           O
ATOM   2032  CB  LYS A 310     -16.014 -33.978 -17.170  1.00 47.44           C
ATOM   2033  CG  LYS A 310     -15.873 -35.423 -17.615  1.00 57.20           C
ATOM   2034  CD  LYS A 310     -16.973 -35.699 -18.673  1.00 61.72           C
ATOM   2035  CE  LYS A 310     -17.354 -37.158 -18.787  1.00 68.61           C
ATOM   2036  NZ  LYS A 310     -16.183 -37.923 -19.277  1.00 72.40           N
ATOM   2037  N   MET A 311     -13.677 -32.188 -18.420  1.00 35.93           N
ATOM   2038  CA  MET A 311     -12.573 -31.961 -19.341  1.00 37.30           C
ATOM   2039  C   MET A 311     -11.244 -31.764 -18.652  1.00 41.63           C
ATOM   2040  O   MET A 311     -10.250 -32.362 -19.033  1.00 39.57           O
ATOM   2041  CB  MET A 311     -12.834 -30.775 -20.228  1.00 39.71           C
ATOM   2042  CG  MET A 311     -13.964 -31.023 -21.211  1.00 42.85           C
ATOM   2043  SD  MET A 311     -14.217 -29.536 -22.224  1.00 49.22           S
ATOM   2044  CE  MET A 311     -15.824 -29.271 -21.554  1.00 53.90           C
ATOM   2045  N   ILE A 312     -11.239 -30.914 -17.636  1.00 39.42           N
ATOM   2046  CA  ILE A 312     -10.053 -30.675 -16.907  1.00 39.62           C
ATOM   2047  C   ILE A 312      -9.592 -31.959 -16.238  1.00 41.47           C
ATOM   2048  O   ILE A 312      -8.422 -32.306 -16.338  1.00 41.92           O
ATOM   2049  CB  ILE A 312     -10.306 -29.585 -15.861  1.00 41.61           C
ATOM   2050  CG1 ILE A 312     -10.388 -28.245 -16.575  1.00 42.06           C
ATOM   2051  CG2 ILE A 312      -9.206 -29.579 -14.840  1.00 41.55           C
ATOM   2052  CD1 ILE A 312     -11.048 -27.201 -15.737  1.00 41.31           C
ATOM   2053  N   THR A 313     -10.485 -32.662 -15.546  1.00 39.21           N
ATOM   2054  CA  THR A 313     -10.122 -33.945 -14.915  1.00 42.75           C
ATOM   2055  C   THR A 313      -9.456 -34.901 -15.915  1.00 44.77           C
ATOM   2056  O   THR A 313      -8.442 -35.519 -15.594  1.00 44.36           O
ATOM   2057  CB  THR A 313     -11.389 -34.624 -14.329  1.00 45.19           C
ATOM   2058  OG1 THR A 313     -11.892 -33.802 -13.295  1.00 48.40           O
ATOM   2059  CG2 THR A 313     -11.094 -36.008 -13.737  1.00 45.82           C
ATOM   2060  N   ASP A 314     -10.025 -34.994 -17.129  1.00 43.50           N
ATOM   2061  CA  ASP A 314      -9.501 -35.898 -18.150  1.00 45.78           C
ATOM   2062  C   ASP A 314      -8.139 -35.419 -18.701  1.00 43.65           C
ATOM   2063  O   ASP A 314      -7.234 -36.210 -18.926  1.00 43.01           O
ATOM   2064  CB  ASP A 314     -10.523 -36.122 -19.267  1.00 52.57           C
ATOM   2065  CG  ASP A 314     -11.754 -37.055 -18.837  1.00 61.50           C
ATOM   2066  OD1 ASP A 314     -11.759 -37.625 -17.696  1.00 73.55           O
ATOM   2067  OD2 ASP A 314     -12.732 -37.207 -19.665  1.00 59.48           O
ATOM   2068  N   ALA A 315      -7.975 -34.122 -18.894  1.00 38.56           N
ATOM   2069  CA  ALA A 315      -6.706 -33.583 -19.313  1.00 35.65           C
ATOM   2070  C   ALA A 315      -5.644 -33.729 -18.251  1.00 39.02           C
ATOM   2071  O   ALA A 315      -4.494 -33.908 -18.574  1.00 46.12           O
ATOM   2072  CB  ALA A 315      -6.859 -32.135 -19.623  1.00 36.16           C
ATOM   2073  N   GLN A 316      -6.010 -33.681 -16.974  1.00 42.17           N
ATOM   2074  CA  GLN A 316      -5.034 -33.938 -15.919  1.00 41.18           C
ATOM   2075  C   GLN A 316      -4.566 -35.376 -15.956  1.00 41.98           C
ATOM   2076  O   GLN A 316      -3.394 -35.606 -15.819  1.00 47.41           O
ATOM   2077  CB  GLN A 316      -5.581 -33.609 -14.529  1.00 38.28           C
ATOM   2078  CG  GLN A 316      -5.772 -32.111 -14.375  1.00 42.78           C
ATOM   2079  CD  GLN A 316      -6.433 -31.675 -13.067  1.00 43.67           C
ATOM   2080  OE1 GLN A 316      -7.429 -32.235 -12.620  1.00 45.25           O
ATOM   2081  NE2 GLN A 316      -5.839 -30.697 -12.437  1.00 42.95           N
ATOM   2082  N  AGLU A 317      -5.488 -36.321 -16.111  1.00 41.50           N
ATOM   2083  CA AGLU A 317      -5.184 -37.740 -16.187  1.00 42.55           C
ATOM   2084  C  AGLU A 317      -4.291 -37.978 -17.443  1.00 44.21           C
ATOM   2085  O  AGLU A 317      -3.294 -38.708 -17.426  1.00 45.18           O
ATOM   2086  CB AGLU A 317      -6.568 -38.434 -16.272  1.00 43.43           C
ATOM   2087  CG AGLU A 317      -6.929 -39.778 -15.610  1.00 48.57           C
ATOM   2088  CD AGLU A 317      -8.393 -40.229 -15.954  1.00 50.87           C
ATOM   2089  OE1AGLU A 317      -8.591 -41.451 -16.238  1.00 49.04           O
ATOM   2090  OE2AGLU A 317      -9.348 -39.371 -15.953  1.00 45.90           O
ATOM   2091  N   LEU A 318      -4.625 -37.309 -18.527  1.00 42.87           N
ATOM   2092  CA  LEU A 318      -3.873 -37.409 -19.749  1.00 45.48           C
ATOM   2093  C   LEU A 318      -2.421 -36.973 -19.582  1.00 45.12           C
ATOM   2094  O   LEU A 318      -1.473 -37.674 -19.956  1.00 45.44           O
ATOM   2095  CB  LEU A 318      -4.593 -36.540 -20.739  1.00 45.79           C
ATOM   2096  CG  LEU A 318      -4.091 -36.288 -22.109  1.00 45.74           C
ATOM   2097  CD1 LEU A 318      -5.226 -35.602 -22.784  1.00 46.07           C
ATOM   2098  CD2 LEU A 318      -2.890 -35.383 -22.087  1.00 51.06           C
ATOM   2099  N   VAL A 319      -2.248 -35.834 -18.971  1.00 44.89           N
ATOM   2100  CA  VAL A 319      -0.919 -35.315 -18.742  1.00 46.22           C
ATOM   2101  C   VAL A 319      -0.125 -36.150 -17.762  1.00 42.73           C
ATOM   2102  O   VAL A 319       1.087 -36.192 -17.845  1.00 44.42           O
ATOM   2103  CB  VAL A 319      -0.994 -33.870 -18.238  1.00 46.13           C
ATOM   2104  CG1 VAL A 319       0.382 -33.375 -17.808  1.00 49.51           C
ATOM   2105  CG2 VAL A 319      -1.510 -33.029 -19.363  1.00 46.04           C
ATOM   2106  N   ASN A 320      -0.783 -36.815 -16.828  1.00 43.46           N
ATOM   2107  CA  ASN A 320      -0.075 -37.779 -15.953  1.00 47.22           C
ATOM   2108  C   ASN A 320       0.540 -38.975 -16.660  1.00 47.56           C
ATOM   2109  O   ASN A 320       1.404 -39.613 -16.113  1.00 56.04           O
ATOM   2110  CB  ASN A 320      -1.016 -38.333 -14.878  1.00 57.44           C
ATOM   2111  CG  ASN A 320      -1.184 -37.394 -13.713  1.00 66.23           C
ATOM   2112  OD1 ASN A 320      -0.581 -36.331 -13.661  1.00 78.26           O
ATOM   2113  ND2 ASN A 320      -2.014 -37.779 -12.781  1.00 73.73           N
ATOM   2114  N   GLN A 321       0.064 -39.326 -17.848  1.00 46.86           N
ATOM   2115  CA  GLN A 321       0.672 -40.401 -18.563  1.00 46.55           C
ATOM   2116  C   GLN A 321       2.079 -40.030 -19.043  1.00 48.26           C
ATOM   2117  O   GLN A 321       2.859 -40.903 -19.395  1.00 49.50           O
ATOM   2118  CB  GLN A 321      -0.192 -40.792 -19.736  1.00 45.54           C
ATOM   2119  CG  GLN A 321      -1.614 -41.128 -19.391  1.00 45.94           C
ATOM   2120  CD  GLN A 321      -1.736 -42.170 -18.331  1.00 48.77           C
ATOM   2121  OE1 GLN A 321      -1.151 -43.226 -18.408  1.00 54.30           O
ATOM   2122  NE2 GLN A 321      -2.478 -41.861 -17.303  1.00 59.48           N
ATOM   2123  N   THR A 322       2.386 -38.746 -19.110  1.00 48.76           N
ATOM   2124  CA  THR A 322       3.712 -38.289 -19.520  1.00 51.96           C
ATOM   2125  C   THR A 322       4.863 -38.929 -18.745  1.00 53.47           C
ATOM   2126  O   THR A 322       5.860 -39.342 -19.314  1.00 60.62           O
ATOM   2127  CB  THR A 322       3.799 -36.765 -19.394  1.00 50.52           C
ATOM   2128  OG1 THR A 322       2.816 -36.196 -20.266  1.00 53.54           O
ATOM   2129  CG2 THR A 322       5.114 -36.266 -19.799  1.00 49.68           C
ATOM   2130  N   SER A 323       4.739 -39.020 -17.446  1.00 54.33           N
ATOM   2131  CA  SER A 323       5.845 -39.537 -16.677  1.00 57.24           C
ATOM   2132  C   SER A 323       5.933 -41.051 -16.817  1.00 54.07           C
ATOM   2133  O   SER A 323       7.011 -41.614 -16.704  1.00 54.79           O
ATOM   2134  CB  SER A 323       5.735 -39.100 -15.200  1.00 60.28           C
ATOM   2135  OG  SER A 323       4.549 -39.601 -14.629  1.00 63.19           O
ATOM   2136  N   VAL A 324       4.801 -41.716 -17.053  1.00 53.53           N
ATOM   2137  CA  VAL A 324       4.817 -43.149 -17.348  1.00 51.53           C
ATOM   2138  C   VAL A 324       5.645 -43.376 -18.594  1.00 51.22           C
ATOM   2139  O   VAL A 324       6.536 -44.269 -18.634  1.00 59.05           O
ATOM   2140  CB  VAL A 324       3.402 -43.741 -17.490  1.00 53.27           C
ATOM   2141  CG1 VAL A 324       3.446 -45.257 -17.750  1.00 53.97           C
ATOM   2142  CG2 VAL A 324       2.587 -43.445 -16.214  1.00 52.74           C
ATOM   2143  N   ILE A 325       5.417 -42.534 -19.589  1.00 47.73           N
ATOM   2144  CA  ILE A 325       6.183 -42.610 -20.813  1.00 51.50           C
ATOM   2145  C   ILE A 325       7.688 -42.354 -20.652  1.00 55.64           C
ATOM   2146  O   ILE A 325       8.515 -43.049 -21.275  1.00 59.22           O
ATOM   2147  CB  ILE A 325       5.598 -41.690 -21.869  1.00 50.10           C
ATOM   2148  CG1 ILE A 325       4.285 -42.268 -22.351  1.00 51.04           C
ATOM   2149  CG2 ILE A 325       6.549 -41.522 -23.030  1.00 50.55           C
ATOM   2150  CD1 ILE A 325       3.386 -41.234 -23.008  1.00 53.18           C
ATOM   2151  N   ASN A 326       8.052 -41.358 -19.863  1.00 57.35           N
ATOM   2152  CA  ASN A 326       9.481 -41.055 -19.666  1.00 63.10           C
ATOM   2153  C   ASN A 326      10.221 -42.073 -18.848  1.00 62.90           C
ATOM   2154  O   ASN A 326      11.364 -42.383 -19.134  1.00 66.98           O
ATOM   2155  CB  ASN A 326       9.666 -39.663 -19.057  1.00 65.55           C
ATOM   2156  CG  ASN A 326       9.265 -38.578 -20.022  1.00 64.99           C
ATOM   2157  OD1 ASN A 326       9.486 -38.703 -21.242  1.00 70.00           O
ATOM   2158  ND2 ASN A 326       8.601 -37.564 -19.519  1.00 60.89           N
ATOM   2159  N   GLU A 327       9.549 -42.595 -17.841  1.00 62.13           N
ATOM   2160  CA  GLU A 327      10.085 -43.656 -16.988  1.00 70.65           C
ATOM   2161  C   GLU A 327      10.353 -44.974 -17.759  1.00 69.35           C
ATOM   2162  O   GLU A 327      11.153 -45.783 -17.324  1.00 78.03           O
ATOM   2163  CB  GLU A 327       9.055 -43.895 -15.874  1.00 79.12           C
ATOM   2164  CG  GLU A 327       9.396 -44.816 -14.726  1.00 89.10           C
ATOM   2165  CD  GLU A 327       8.342 -44.725 -13.630  1.00 96.87           C
ATOM   2166  OE1 GLU A 327       7.137 -44.570 -13.970  1.00101.70           O
ATOM   2167  OE2 GLU A 327       8.707 -44.780 -12.438  1.00 96.81           O
ATOM   2168  N   HIS A 328       9.657 -45.207 -18.877  1.00 66.08           N
ATOM   2169  CA  HIS A 328       9.836 -46.442 -19.657  1.00 62.96           C
ATOM   2170  C   HIS A 328      10.236 -46.141 -21.094  1.00 58.96           C
ATOM   2171  O   HIS A 328       9.516 -46.467 -22.026  1.00 58.41           O
ATOM   2172  CB  HIS A 328       8.553 -47.293 -19.606  1.00 60.90           C
ATOM   2173  CG  HIS A 328       8.183 -47.756 -18.224  1.00 63.28           C
ATOM   2174  ND1 HIS A 328       7.114 -47.228 -17.517  1.00 59.79           N
ATOM   2175  CD2 HIS A 328       8.762 -48.679 -17.405  1.00 62.24           C
ATOM   2176  CE1 HIS A 328       7.028 -47.838 -16.345  1.00 58.56           C
ATOM   2177  NE2 HIS A 328       8.019 -48.713 -16.248  1.00 61.00           N
ATOM   2178  N   GLU A 329      11.380 -45.489 -21.237  1.00 65.01           N
ATOM   2179  CA  GLU A 329      12.064 -45.268 -22.491  1.00 64.41           C
ATOM   2180  C   GLU A 329      12.206 -46.605 -23.217  1.00 58.78           C
ATOM   2181  O   GLU A 329      12.535 -47.605 -22.598  1.00 58.77           O
ATOM   2182  CB  GLU A 329      13.489 -44.745 -22.156  1.00 75.80           C
ATOM   2183  CG  GLU A 329      14.606 -45.576 -22.850  1.00 91.80           C
ATOM   2184  CD  GLU A 329      15.972 -45.647 -22.156  1.00103.31           C
ATOM   2185  OE1 GLU A 329      16.325 -44.719 -21.391  1.00117.47           O
ATOM   2186  OE2 GLU A 329      16.708 -46.651 -22.397  1.00102.60           O
ATOM   2187  N   GLN A 330      12.051 -46.583 -24.534  1.00 56.53           N
ATOM   2188  CA  GLN A 330      12.067 -47.756 -25.373  1.00 56.10           C
ATOM   2189  C   GLN A 330      13.203 -47.737 -26.346  1.00 61.80           C
ATOM   2190  O   GLN A 330      13.160 -48.407 -27.362  1.00 69.76           O
ATOM   2191  CB  GLN A 330      10.764 -47.764 -26.158  1.00 57.52           C
ATOM   2192  CG  GLN A 330       9.525 -47.907 -25.268  1.00 57.32           C
ATOM   2193  CD  GLN A 330       9.565 -49.217 -24.514  1.00 59.60           C
ATOM   2194  OE1 GLN A 330       9.493 -50.259 -25.137  1.00 61.21           O
ATOM   2195  NE2 GLN A 330       9.736 -49.177 -23.190  1.00 60.60           N
ATOM   2196  N   SER A 331      14.254 -47.000 -26.046  1.00 67.81           N
ATOM   2197  CA  SER A 331      15.298 -46.735 -27.030  1.00 72.62           C
ATOM   2198  C   SER A 331      16.442 -47.761 -27.035  1.00 76.63           C
ATOM   2199  O   SER A 331      17.182 -47.834 -28.003  1.00 78.13           O
ATOM   2200  CB  SER A 331      15.868 -45.336 -26.805  1.00 73.08           C
ATOM   2201  OG  SER A 331      16.661 -45.349 -25.638  1.00 77.43           O
ATOM   2202  N   THR A 332      16.608 -48.560 -25.986  1.00 78.15           N
ATOM   2203  CA  THR A 332      17.636 -49.603 -26.037  1.00 80.99           C
ATOM   2204  C   THR A 332      17.191 -50.799 -26.906  1.00 77.53           C
ATOM   2205  O   THR A 332      16.096 -51.305 -26.725  1.00 79.35           O
ATOM   2206  CB  THR A 332      17.980 -50.105 -24.628  1.00 84.70           C
ATOM   2207  OG1 THR A 332      18.269 -48.980 -23.803  1.00 83.23           O
ATOM   2208  CG2 THR A 332      19.206 -51.020 -24.658  1.00 87.44           C
ATOM   2209  N   PRO A 333      18.037 -51.258 -27.852  1.00 78.24           N
ATOM   2210  CA  PRO A 333      17.648 -52.473 -28.584  1.00 76.16           C
ATOM   2211  C   PRO A 333      17.673 -53.716 -27.689  1.00 74.48           C
ATOM   2212  O   PRO A 333      18.455 -53.781 -26.734  1.00 72.10           O
ATOM   2213  CB  PRO A 333      18.705 -52.591 -29.676  1.00 76.73           C
ATOM   2214  CG  PRO A 333      19.893 -51.882 -29.133  1.00 80.00           C
ATOM   2215  CD  PRO A 333      19.396 -50.806 -28.211  1.00 80.52           C
ATOM   2216  N   VAL A 334      16.793 -54.664 -28.010  1.00 72.64           N
ATOM   2217  CA  VAL A 334      16.614 -55.920 -27.273  1.00 72.16           C
ATOM   2218  C   VAL A 334      16.974 -57.053 -28.204  1.00 71.13           C
ATOM   2219  O   VAL A 334      16.857 -56.901 -29.408  1.00 66.13           O
ATOM   2220  CB  VAL A 334      15.132 -56.099 -26.791  1.00 71.24           C
ATOM   2221  CG1 VAL A 334      14.573 -54.799 -26.301  1.00 69.62           C
ATOM   2222  CG2 VAL A 334      14.196 -56.615 -27.885  1.00 71.68           C
ATOM   2223  N   GLY A 335      17.375 -58.208 -27.678  1.00 81.20           N
ATOM   2224  CA  GLY A 335      17.740 -59.311 -28.586  1.00 87.72           C
ATOM   2225  C   GLY A 335      18.659 -60.412 -28.141  1.00 97.88           C
ATOM   2226  O   GLY A 335      19.828 -60.449 -28.544  1.00105.65           O
ATOM   2227  N   GLY A 336      18.119 -61.331 -27.345  1.00104.13           N
ATOM   2228  CA  GLY A 336      18.840 -62.551 -26.933  1.00108.28           C
ATOM   2229  C   GLY A 336      19.981 -62.169 -26.006  1.00113.00           C
ATOM   2230  O   GLY A 336      20.157 -60.993 -25.680  1.00113.75           O
ATOM   2231  N   ASN A 337      20.754 -63.138 -25.544  1.00115.42           N
ATOM   2232  CA  ASN A 337      22.112 -62.807 -25.098  1.00117.22           C
ATOM   2233  C   ASN A 337      23.053 -63.902 -25.555  1.00117.43           C
ATOM   2234  O   ASN A 337      22.603 -64.949 -26.024  1.00114.18           O
ATOM   2235  CB  ASN A 337      22.217 -62.450 -23.581  1.00117.60           C
ATOM   2236  CG  ASN A 337      21.257 -63.236 -22.694  1.00113.17           C
ATOM   2237  OD1 ASN A 337      21.494 -64.391 -22.361  1.00101.55           O
ATOM   2238  ND2 ASN A 337      20.190 -62.571 -22.253  1.00110.99           N
ATOM   2239  N   ASN A 338      24.349 -63.600 -25.507  1.00122.12           N
ATOM   2240  CA  ASN A 338      25.432 -64.551 -25.820  1.00122.69           C
ATOM   2241  C   ASN A 338      25.361 -65.192 -27.221  1.00120.84           C
ATOM   2242  O   ASN A 338      25.675 -66.379 -27.384  1.00114.14           O
ATOM   2243  CB  ASN A 338      25.508 -65.616 -24.723  1.00125.26           C
ATOM   2244  CG  ASN A 338      25.821 -65.017 -23.356  1.00127.40           C
ATOM   2245  OD1 ASN A 338      25.027 -64.245 -22.801  1.00120.87           O
ATOM   2246  ND2 ASN A 338      26.986 -65.368 -22.807  1.00129.73           N
ATOM   2247  N   GLY A 339      24.985 -64.383 -28.224  1.00117.96           N
ATOM   2248  CA  GLY A 339      24.821 -64.841 -29.617  1.00111.47           C
ATOM   2249  C   GLY A 339      23.946 -66.073 -29.695  1.00106.88           C
ATOM   2250  O   GLY A 339      24.253 -67.022 -30.413  1.00107.28           O
ATOM   2251  N   LYS A 340      22.874 -66.056 -28.910  1.00101.67           N
ATOM   2252  CA  LYS A 340      21.971 -67.195 -28.751  1.00 96.24           C
ATOM   2253  C   LYS A 340      20.584 -66.709 -29.155  1.00 82.45           C
ATOM   2254  O   LYS A 340      20.232 -65.566 -28.877  1.00 79.38           O
ATOM   2255  CB  LYS A 340      22.092 -67.758 -27.301  1.00102.65           C
ATOM   2256  CG  LYS A 340      20.870 -68.379 -26.614  1.00105.17           C
ATOM   2257  CD  LYS A 340      20.076 -67.400 -25.743  1.00110.97           C
ATOM   2258  CE  LYS A 340      19.118 -68.099 -24.766  1.00111.40           C
ATOM   2259  NZ  LYS A 340      18.472 -67.129 -23.832  1.00108.16           N
ATOM   2260  N   PRO A 341      19.818 -67.543 -29.866  1.00 76.48           N
ATOM   2261  CA  PRO A 341      18.512 -67.075 -30.338  1.00 71.51           C
ATOM   2262  C   PRO A 341      17.628 -66.484 -29.234  1.00 66.43           C
ATOM   2263  O   PRO A 341      17.641 -66.909 -28.093  1.00 65.96           O
ATOM   2264  CB  PRO A 341      17.861 -68.331 -30.931  1.00 74.04           C
ATOM   2265  CG  PRO A 341      18.961 -69.315 -31.159  1.00 75.46           C
ATOM   2266  CD  PRO A 341      20.073 -68.960 -30.214  1.00 78.88           C
ATOM   2267  N   PHE A 342      16.879 -65.463 -29.589  1.00 63.33           N
ATOM   2268  CA  PHE A 342      15.979 -64.817 -28.651  1.00 59.50           C
ATOM   2269  C   PHE A 342      14.966 -65.837 -28.124  1.00 57.91           C
ATOM   2270  O   PHE A 342      14.420 -66.597 -28.883  1.00 57.63           O
ATOM   2271  CB  PHE A 342      15.253 -63.739 -29.385  1.00 54.82           C
ATOM   2272  CG  PHE A 342      14.254 -63.034 -28.562  1.00 54.43           C
ATOM   2273  CD1 PHE A 342      14.628 -62.349 -27.448  1.00 54.68           C
ATOM   2274  CD2 PHE A 342      12.932 -63.011 -28.937  1.00 54.66           C
ATOM   2275  CE1 PHE A 342      13.707 -61.671 -26.686  1.00 54.47           C
ATOM   2276  CE2 PHE A 342      11.990 -62.322 -28.197  1.00 52.38           C
ATOM   2277  CZ  PHE A 342      12.376 -61.653 -27.070  1.00 53.92           C
ATOM   2278  N   ASN A 343      14.729 -65.843 -26.829  1.00 57.16           N
ATOM   2279  CA  ASN A 343      13.749 -66.724 -26.219  1.00 56.87           C
ATOM   2280  C   ASN A 343      12.655 -65.890 -25.569  1.00 54.99           C
ATOM   2281  O   ASN A 343      12.857 -65.318 -24.507  1.00 55.06           O
ATOM   2282  CB  ASN A 343      14.407 -67.613 -25.177  1.00 59.20           C
ATOM   2283  CG  ASN A 343      13.447 -68.639 -24.586  1.00 60.02           C
ATOM   2284  OD1 ASN A 343      12.234 -68.427 -24.567  1.00 58.22           O
ATOM   2285  ND2 ASN A 343      13.993 -69.736 -24.065  1.00 61.49           N
ATOM   2286  N   PRO A 344      11.486 -65.838 -26.189  1.00 52.92           N
ATOM   2287  CA  PRO A 344      10.356 -65.025 -25.705  1.00 51.94           C
ATOM   2288  C   PRO A 344       9.848 -65.378 -24.308  1.00 52.70           C
ATOM   2289  O   PRO A 344       9.182 -64.567 -23.692  1.00 51.05           O
ATOM   2290  CB  PRO A 344       9.259 -65.299 -26.727  1.00 51.44           C
ATOM   2291  CG  PRO A 344       9.943 -65.870 -27.914  1.00 52.76           C
ATOM   2292  CD  PRO A 344      11.131 -66.620 -27.376  1.00 54.02           C
ATOM   2293  N   PHE A 345      10.175 -66.570 -23.837  1.00 55.40           N
ATOM   2294  CA  PHE A 345       9.823 -66.999 -22.504  1.00 59.24           C
ATOM   2295  C   PHE A 345      10.767 -66.512 -21.402  1.00 63.43           C
ATOM   2296  O   PHE A 345      10.351 -66.383 -20.234  1.00 65.18           O
ATOM   2297  CB  PHE A 345       9.707 -68.542 -22.478  1.00 61.16           C
ATOM   2298  CG  PHE A 345       8.510 -69.025 -23.230  1.00 61.63           C
ATOM   2299  CD1 PHE A 345       8.539 -69.149 -24.604  1.00 60.62           C
ATOM   2300  CD2 PHE A 345       7.276 -69.189 -22.566  1.00 63.41           C
ATOM   2301  CE1 PHE A 345       7.397 -69.491 -25.315  1.00 60.98           C
ATOM   2302  CE2 PHE A 345       6.137 -69.541 -23.276  1.00 62.24           C
ATOM   2303  CZ  PHE A 345       6.205 -69.710 -24.650  1.00 60.42           C
ATOM   2304  N   THR A 346      12.025 -66.238 -21.743  1.00 64.54           N
ATOM   2305  CA  THR A 346      13.017 -65.852 -20.715  1.00 66.13           C
ATOM   2306  C   THR A 346      13.683 -64.480 -20.910  1.00 64.91           C
ATOM   2307  O   THR A 346      14.047 -63.841 -19.964  1.00 67.06           O
ATOM   2308  CB  THR A 346      14.104 -66.913 -20.625  1.00 68.33           C
ATOM   2309  OG1 THR A 346      14.738 -67.044 -21.906  1.00 66.91           O
ATOM   2310  CG2 THR A 346      13.493 -68.258 -20.215  1.00 71.00           C
ATOM   2311  N   ASP A 347      13.824 -64.030 -22.139  1.00 64.81           N
ATOM   2312  CA  ASP A 347      14.618 -62.864 -22.439  1.00 64.21           C
ATOM   2313  C   ASP A 347      13.752 -61.639 -22.583  1.00 63.65           C
ATOM   2314  O   ASP A 347      14.173 -60.683 -23.227  1.00 62.44           O
ATOM   2315  CB  ASP A 347      15.354 -63.044 -23.795  1.00 64.86           C
ATOM   2316  CG  ASP A 347      16.322 -64.190 -23.815  1.00 65.97           C
ATOM   2317  OD1 ASP A 347      16.908 -64.550 -22.773  1.00 76.67           O
ATOM   2318  OD2 ASP A 347      16.539 -64.720 -24.894  1.00 66.82           O
ATOM   2319  N   ALA A 348      12.546 -61.619 -22.022  1.00 63.49           N
ATOM   2320  CA  ALA A 348      11.665 -60.514 -22.317  1.00 59.78           C
ATOM   2321  C   ALA A 348      11.266 -59.689 -21.113  1.00 60.49           C
ATOM   2322  O   ALA A 348      10.119 -59.210 -21.014  1.00 58.37           O
ATOM   2323  CB  ALA A 348      10.450 -61.029 -23.067  1.00 59.66           C
ATOM   2324  N   SER A 349      12.236 -59.448 -20.241  1.00 62.47           N
ATOM   2325  CA  SER A 349      12.026 -58.652 -19.030  1.00 66.14           C
ATOM   2326  C   SER A 349      11.665 -57.193 -19.358  1.00 60.50           C
ATOM   2327  O   SER A 349      10.918 -56.572 -18.637  1.00 66.39           O
ATOM   2328  CB  SER A 349      13.295 -58.681 -18.195  1.00 70.66           C
ATOM   2329  OG  SER A 349      14.318 -58.075 -18.959  1.00 76.48           O
ATOM   2330  N   PHE A 350      12.175 -56.671 -20.467  1.00 57.90           N
ATOM   2331  CA  PHE A 350      11.761 -55.341 -20.995  1.00 54.22           C
ATOM   2332  C   PHE A 350      10.252 -55.191 -21.340  1.00 53.47           C
ATOM   2333  O   PHE A 350       9.764 -54.086 -21.496  1.00 53.64           O
ATOM   2334  CB  PHE A 350      12.566 -54.989 -22.258  1.00 52.87           C
ATOM   2335  CG  PHE A 350      12.237 -55.862 -23.425  1.00 52.20           C
ATOM   2336  CD1 PHE A 350      11.110 -55.596 -24.203  1.00 51.27           C
ATOM   2337  CD2 PHE A 350      12.980 -56.973 -23.712  1.00 51.65           C
ATOM   2338  CE1 PHE A 350      10.745 -56.447 -25.245  1.00 48.71           C
ATOM   2339  CE2 PHE A 350      12.624 -57.803 -24.774  1.00 52.25           C
ATOM   2340  CZ  PHE A 350      11.494 -57.550 -25.517  1.00 48.86           C
ATOM   2341  N   ALA A 351       9.524 -56.293 -21.491  1.00 53.86           N
ATOM   2342  CA  ALA A 351       8.160 -56.249 -21.990  1.00 52.06           C
ATOM   2343  C   ALA A 351       7.239 -55.488 -21.075  1.00 52.86           C
ATOM   2344  O   ALA A 351       6.300 -54.852 -21.513  1.00 55.43           O
ATOM   2345  CB  ALA A 351       7.636 -57.653 -22.189  1.00 51.66           C
ATOM   2346  N   GLN A 352       7.502 -55.551 -19.800  1.00 57.71           N
ATOM   2347  CA  GLN A 352       6.642 -54.931 -18.821  1.00 60.16           C
ATOM   2348  C   GLN A 352       6.579 -53.457 -19.059  1.00 55.58           C
ATOM   2349  O   GLN A 352       5.486 -52.842 -19.007  1.00 53.29           O
ATOM   2350  CB  GLN A 352       7.198 -55.215 -17.426  1.00 70.28           C
ATOM   2351  CG  GLN A 352       6.133 -55.321 -16.354  1.00 80.16           C
ATOM   2352  CD  GLN A 352       5.307 -56.608 -16.484  1.00 86.58           C
ATOM   2353  OE1 GLN A 352       5.809 -57.738 -16.218  1.00 82.81           O
ATOM   2354  NE2 GLN A 352       4.021 -56.448 -16.887  1.00 86.38           N
ATOM   2355  N   GLY A 353       7.754 -52.905 -19.356  1.00 54.49           N
ATOM   2356  CA  GLY A 353       7.924 -51.467 -19.565  1.00 53.48           C
ATOM   2357  C   GLY A 353       7.356 -51.010 -20.890  1.00 51.03           C
ATOM   2358  O   GLY A 353       6.718 -49.981 -20.969  1.00 52.87           O
ATOM   2359  N   MET A 354       7.581 -51.798 -21.933  1.00 51.25           N
ATOM   2360  CA  MET A 354       7.024 -51.528 -23.248  1.00 48.87           C
ATOM   2361  C   MET A 354       5.499 -51.518 -23.192  1.00 47.11           C
ATOM   2362  O   MET A 354       4.863 -50.649 -23.718  1.00 45.97           O
ATOM   2363  CB  MET A 354       7.541 -52.594 -24.203  1.00 51.61           C
ATOM   2364  CG  MET A 354       7.115 -52.465 -25.653  1.00 50.86           C
ATOM   2365  SD  MET A 354       7.780 -53.894 -26.545  1.00 53.67           S
ATOM   2366  CE  MET A 354       6.990 -53.713 -28.121  1.00 54.30           C
ATOM   2367  N   LEU A 355       4.926 -52.443 -22.455  1.00 47.51           N
ATOM   2368  CA  LEU A 355       3.493 -52.479 -22.293  1.00 44.84           C
ATOM   2369  C   LEU A 355       2.988 -51.254 -21.572  1.00 46.00           C
ATOM   2370  O   LEU A 355       1.930 -50.697 -21.910  1.00 47.02           O
ATOM   2371  CB  LEU A 355       3.091 -53.710 -21.470  1.00 44.84           C
ATOM   2372  CG  LEU A 355       1.612 -53.849 -21.161  1.00 44.95           C
ATOM   2373  CD1 LEU A 355       0.827 -53.734 -22.465  1.00 48.18           C
ATOM   2374  CD2 LEU A 355       1.301 -55.157 -20.492  1.00 43.85           C
ATOM   2375  N   ALA A 356       3.659 -50.884 -20.493  1.00 47.31           N
ATOM   2376  CA  ALA A 356       3.227 -49.713 -19.746  1.00 45.70           C
ATOM   2377  C   ALA A 356       3.365 -48.461 -20.590  1.00 45.24           C
ATOM   2378  O   ALA A 356       2.507 -47.610 -20.543  1.00 53.73           O
ATOM   2379  CB  ALA A 356       4.003 -49.603 -18.455  1.00 48.26           C
ATOM   2380  N   ASN A 357       4.416 -48.344 -21.384  1.00 44.87           N
ATOM   2381  CA  ASN A 357       4.551 -47.191 -22.260  1.00 45.36           C
ATOM   2382  C   ASN A 357       3.444 -47.129 -23.367  1.00 46.03           C
ATOM   2383  O   ASN A 357       2.748 -46.122 -23.580  1.00 42.11           O
ATOM   2384  CB  ASN A 357       5.940 -47.279 -22.868  1.00 48.44           C
ATOM   2385  CG  ASN A 357       6.239 -46.146 -23.826  1.00 46.86           C
ATOM   2386  OD1 ASN A 357       5.490 -45.919 -24.751  1.00 47.50           O
ATOM   2387  ND2 ASN A 357       7.381 -45.493 -23.650  1.00 46.89           N
ATOM   2388  N   ALA A 358       3.282 -48.235 -24.088  1.00 45.34           N
ATOM   2389  CA  ALA A 358       2.262 -48.314 -25.098  1.00 41.06           C
ATOM   2390  C   ALA A 358       0.884 -48.048 -24.536  1.00 42.73           C
ATOM   2391  O   ALA A 358       0.118 -47.322 -25.130  1.00 44.19           O
ATOM   2392  CB  ALA A 358       2.299 -49.687 -25.725  1.00 43.58           C
ATOM   2393  N   SER A 359       0.577 -48.587 -23.364  1.00 42.17           N
ATOM   2394  CA  SER A 359      -0.703 -48.332 -22.741  1.00 44.22           C
ATOM   2395  C   SER A 359      -0.897 -46.905 -22.316  1.00 42.30           C
ATOM   2396  O   SER A 359      -2.013 -46.393 -22.375  1.00 41.24           O
ATOM   2397  CB  SER A 359      -0.907 -49.214 -21.516  1.00 46.34           C
ATOM   2398  OG  SER A 359      -1.033 -50.532 -21.961  1.00 50.34           O
ATOM   2399  N   ALA A 360       0.165 -46.291 -21.841  1.00 40.25           N
ATOM   2400  CA  ALA A 360       0.091 -44.917 -21.460  1.00 40.23           C
ATOM   2401  C   ALA A 360      -0.194 -44.070 -22.689  1.00 41.32           C
ATOM   2402  O   ALA A 360      -0.980 -43.142 -22.633  1.00 41.98           O
ATOM   2403  CB  ALA A 360       1.379 -44.500 -20.787  1.00 41.26           C
ATOM   2404  N   GLN A 361       0.407 -44.385 -23.823  1.00 42.25           N
ATOM   2405  CA  GLN A 361       0.170 -43.577 -25.053  1.00 39.89           C
ATOM   2406  C   GLN A 361      -1.261 -43.727 -25.592  1.00 39.00           C
ATOM   2407  O   GLN A 361      -1.868 -42.782 -26.041  1.00 40.83           O
ATOM   2408  CB  GLN A 361       1.146 -43.988 -26.129  1.00 38.72           C
ATOM   2409  CG  GLN A 361       2.608 -43.754 -25.779  1.00 41.63           C
ATOM   2410  CD  GLN A 361       3.467 -43.741 -27.019  1.00 41.42           C
ATOM   2411  OE1 GLN A 361       3.043 -43.253 -28.072  1.00 39.49           O
ATOM   2412  NE2 GLN A 361       4.676 -44.236 -26.900  1.00 42.01           N
ATOM   2413  N   ALA A 362      -1.773 -44.936 -25.565  1.00 40.18           N
ATOM   2414  CA  ALA A 362      -3.136 -45.178 -25.960  1.00 39.83           C
ATOM   2415  C   ALA A 362      -4.059 -44.454 -25.039  1.00 38.80           C
ATOM   2416  O   ALA A 362      -5.029 -43.916 -25.465  1.00 43.04           O
ATOM   2417  CB  ALA A 362      -3.468 -46.674 -25.908  1.00 39.92           C
ATOM   2418  N   LYS A 363      -3.785 -44.480 -23.758  1.00 41.17           N
ATOM   2419  CA  LYS A 363      -4.634 -43.800 -22.805  1.00 44.27           C
ATOM   2420  C   LYS A 363      -4.631 -42.295 -23.069  1.00 39.56           C
ATOM   2421  O   LYS A 363      -5.675 -41.687 -23.034  1.00 42.48           O
ATOM   2422  CB  LYS A 363      -4.212 -44.128 -21.371  1.00 52.20           C
ATOM   2423  CG  LYS A 363      -5.374 -44.226 -20.416  1.00 63.79           C
ATOM   2424  CD  LYS A 363      -4.901 -44.454 -18.981  1.00 83.20           C
ATOM   2425  CE  LYS A 363      -6.067 -44.612 -17.991  1.00 98.40           C
ATOM   2426  NZ  LYS A 363      -6.209 -43.457 -17.039  1.00102.25           N
ATOM   2427  N   MET A 364      -3.490 -41.708 -23.395  1.00 38.52           N
ATOM   2428  CA  MET A 364      -3.450 -40.312 -23.766  1.00 40.81           C
ATOM   2429  C   MET A 364      -4.361 -40.042 -24.937  1.00 43.69           C
ATOM   2430  O   MET A 364      -5.049 -39.022 -24.981  1.00 42.99           O
ATOM   2431  CB  MET A 364      -2.068 -39.812 -24.171  1.00 41.08           C
ATOM   2432  CG  MET A 364      -1.088 -39.617 -23.033  1.00 51.43           C
ATOM   2433  SD  MET A 364       0.286 -38.619 -23.648  1.00 55.88           S
ATOM   2434  CE  MET A 364       0.710 -37.558 -22.286  1.00 70.08           C
ATOM   2435  N   LEU A 365      -4.288 -40.910 -25.935  1.00 45.37           N
ATOM   2436  CA  LEU A 365      -5.033 -40.704 -27.124  1.00 42.78           C
ATOM   2437  C   LEU A 365      -6.523 -40.763 -26.845  1.00 39.60           C
ATOM   2438  O   LEU A 365      -7.292 -39.897 -27.308  1.00 41.15           O
ATOM   2439  CB  LEU A 365      -4.638 -41.725 -28.143  1.00 44.68           C
ATOM   2440  CG  LEU A 365      -5.394 -41.520 -29.437  1.00 48.99           C
ATOM   2441  CD1 LEU A 365      -4.995 -40.216 -30.093  1.00 49.11           C
ATOM   2442  CD2 LEU A 365      -5.142 -42.716 -30.352  1.00 53.37           C
ATOM   2443  N   ASN A 366      -6.948 -41.763 -26.097  1.00 38.51           N
ATOM   2444  CA  ASN A 366      -8.332 -41.870 -25.748  1.00 40.14           C
ATOM   2445  C   ASN A 366      -8.864 -40.727 -24.862  1.00 40.89           C
ATOM   2446  O   ASN A 366      -9.980 -40.282 -25.049  1.00 41.20           O
ATOM   2447  CB  ASN A 366      -8.607 -43.207 -25.118  1.00 44.62           C
ATOM   2448  CG  ASN A 366      -8.555 -44.353 -26.128  1.00 54.34           C
ATOM   2449  OD1 ASN A 366      -8.087 -45.440 -25.809  1.00 64.44           O
ATOM   2450  ND2 ASN A 366      -9.034 -44.119 -27.341  1.00 51.99           N
ATOM   2451  N   LEU A 367      -8.083 -40.253 -23.913  1.00 38.28           N
ATOM   2452  CA  LEU A 367      -8.525 -39.178 -23.089  1.00 38.49           C
ATOM   2453  C   LEU A 367      -8.599 -37.950 -23.922  1.00 37.10           C
ATOM   2454  O   LEU A 367      -9.525 -37.163 -23.786  1.00 36.31           O
ATOM   2455  CB  LEU A 367      -7.566 -38.964 -21.909  1.00 40.35           C
ATOM   2456  CG  LEU A 367      -7.731 -40.080 -20.840  1.00 41.48           C
ATOM   2457  CD1 LEU A 367      -6.551 -40.087 -19.906  1.00 43.64           C
ATOM   2458  CD2 LEU A 367      -9.009 -39.915 -20.032  1.00 38.53           C
ATOM   2459  N   ALA A 368      -7.634 -37.762 -24.809  1.00 34.92           N
ATOM   2460  CA  ALA A 368      -7.677 -36.572 -25.655  1.00 34.81           C
ATOM   2461  C   ALA A 368      -8.973 -36.554 -26.469  1.00 36.84           C
ATOM   2462  O   ALA A 368      -9.638 -35.543 -26.596  1.00 40.19           O
ATOM   2463  CB  ALA A 368      -6.501 -36.522 -26.562  1.00 33.05           C
ATOM   2464  N   HIS A 369      -9.367 -37.719 -26.956  1.00 37.92           N
ATOM   2465  CA  HIS A 369     -10.620 -37.855 -27.634  1.00 39.98           C
ATOM   2466  C   HIS A 369     -11.828 -37.580 -26.738  1.00 40.78           C
ATOM   2467  O   HIS A 369     -12.755 -36.906 -27.160  1.00 46.87           O
ATOM   2468  CB  HIS A 369     -10.712 -39.243 -28.223  1.00 39.76           C
ATOM   2469  CG  HIS A 369     -12.016 -39.527 -28.843  1.00 40.03           C
ATOM   2470  ND1 HIS A 369     -12.901 -40.452 -28.325  1.00 46.05           N
ATOM   2471  CD2 HIS A 369     -12.620 -38.980 -29.919  1.00 41.15           C
ATOM   2472  CE1 HIS A 369     -13.988 -40.495 -29.083  1.00 46.18           C
ATOM   2473  NE2 HIS A 369     -13.836 -39.614 -30.065  1.00 44.81           N
ATOM   2474  N   GLN A 370     -11.830 -38.122 -25.533  1.00 41.91           N
ATOM   2475  CA  GLN A 370     -12.933 -37.887 -24.593  1.00 48.59           C
ATOM   2476  C   GLN A 370     -13.146 -36.374 -24.262  1.00 44.96           C
ATOM   2477  O   GLN A 370     -14.287 -35.910 -24.173  1.00 47.25           O
ATOM   2478  CB  GLN A 370     -12.714 -38.618 -23.309  1.00 48.18           C
ATOM   2479  CG  GLN A 370     -13.310 -39.980 -23.236  1.00 61.22           C
ATOM   2480  CD  GLN A 370     -13.046 -40.592 -21.860  1.00 74.15           C
ATOM   2481  OE1 GLN A 370     -12.446 -41.670 -21.757  1.00 78.68           O
ATOM   2482  NE2 GLN A 370     -13.439 -39.868 -20.790  1.00 67.35           N
ATOM   2483  N   VAL A 371     -12.058 -35.645 -24.123  1.00 36.90           N
ATOM   2484  CA  VAL A 371     -12.113 -34.219 -23.897  1.00 39.09           C
ATOM   2485  C   VAL A 371     -12.898 -33.555 -24.993  1.00 42.27           C
ATOM   2486  O   VAL A 371     -13.871 -32.827 -24.716  1.00 48.74           O
ATOM   2487  CB  VAL A 371     -10.713 -33.637 -23.748  1.00 37.49           C
ATOM   2488  CG1 VAL A 371     -10.709 -32.139 -23.738  1.00 40.35           C
ATOM   2489  CG2 VAL A 371     -10.118 -34.104 -22.418  1.00 39.30           C
ATOM   2490  N   GLY A 372     -12.527 -33.824 -26.234  1.00 38.28           N
ATOM   2491  CA  GLY A 372     -13.231 -33.229 -27.359  1.00 38.34           C
ATOM   2492  C   GLY A 372     -14.684 -33.588 -27.473  1.00 39.86           C
ATOM   2493  O   GLY A 372     -15.484 -32.761 -27.853  1.00 45.80           O
ATOM   2494  N   GLN A 373     -15.042 -34.811 -27.131  1.00 41.39           N
ATOM   2495  CA  GLN A 373     -16.421 -35.225 -27.212  1.00 45.19           C
ATOM   2496  C   GLN A 373     -17.303 -34.653 -26.088  1.00 45.81           C
ATOM   2497  O   GLN A 373     -18.507 -34.695 -26.171  1.00 46.88           O
ATOM   2498  CB  GLN A 373     -16.534 -36.768 -27.165  1.00 49.55           C
ATOM   2499  CG  GLN A 373     -16.004 -37.510 -28.369  1.00 51.94           C
ATOM   2500  CD  GLN A 373     -16.666 -37.044 -29.674  1.00 61.45           C
ATOM   2501  OE1 GLN A 373     -17.872 -37.304 -29.925  1.00 71.09           O
ATOM   2502  NE2 GLN A 373     -15.901 -36.339 -30.501  1.00 61.36           N
ATOM   2503  N   THR A 374     -16.706 -34.153 -25.025  1.00 50.43           N
ATOM   2504  CA  THR A 374     -17.482 -33.647 -23.902  1.00 49.18           C
ATOM   2505  C   THR A 374     -18.116 -32.305 -24.252  1.00 49.31           C
ATOM   2506  O   THR A 374     -19.185 -31.984 -23.765  1.00 52.78           O
ATOM   2507  CB  THR A 374     -16.579 -33.502 -22.679  1.00 49.46           C
ATOM   2508  OG1 THR A 374     -15.977 -34.755 -22.385  1.00 46.76           O
ATOM   2509  CG2 THR A 374     -17.355 -33.077 -21.439  1.00 54.19           C
ATOM   2510  N   ILE A 375     -17.459 -31.570 -25.141  1.00 51.63           N
ATOM   2511  CA  ILE A 375     -17.809 -30.197 -25.456  1.00 49.66           C
ATOM   2512  C   ILE A 375     -18.203 -30.033 -26.901  1.00 50.34           C
ATOM   2513  O   ILE A 375     -18.732 -28.997 -27.256  1.00 53.56           O
ATOM   2514  CB  ILE A 375     -16.612 -29.260 -25.159  1.00 52.40           C
ATOM   2515  CG1 ILE A 375     -17.018 -27.799 -25.006  1.00 54.67           C
ATOM   2516  CG2 ILE A 375     -15.572 -29.299 -26.246  1.00 57.21           C
ATOM   2517  CD1 ILE A 375     -17.976 -27.579 -23.850  1.00 57.10           C
ATOM   2518  N   ASN A 376     -17.962 -31.029 -27.755  1.00 49.34           N
ATOM   2519  CA  ASN A 376     -18.236 -30.850 -29.180  1.00 49.71           C
ATOM   2520  C   ASN A 376     -19.724 -30.709 -29.426  1.00 52.30           C
ATOM   2521  O   ASN A 376     -20.494 -31.604 -29.068  1.00 56.27           O
ATOM   2522  CB  ASN A 376     -17.713 -32.027 -29.986  1.00 48.42           C
ATOM   2523  CG  ASN A 376     -17.900 -31.863 -31.496  1.00 49.90           C
ATOM   2524  OD1 ASN A 376     -18.787 -31.155 -32.002  1.00 53.29           O
ATOM   2525  ND2 ASN A 376     -17.020 -32.502 -32.231  1.00 53.45           N
ATOM   2526  N   PRO A 377     -20.133 -29.608 -30.079  1.00 53.72           N
ATOM   2527  CA  PRO A 377     -21.559 -29.326 -30.243  1.00 54.75           C
ATOM   2528  C   PRO A 377     -22.314 -30.300 -31.096  1.00 59.69           C
ATOM   2529  O   PRO A 377     -23.569 -30.318 -31.054  1.00 65.71           O
ATOM   2530  CB  PRO A 377     -21.591 -27.910 -30.849  1.00 53.35           C
ATOM   2531  CG  PRO A 377     -20.185 -27.572 -31.224  1.00 51.39           C
ATOM   2532  CD  PRO A 377     -19.307 -28.410 -30.339  1.00 53.06           C
ATOM   2533  N   ASP A 378     -21.609 -31.086 -31.893  1.00 61.58           N
ATOM   2534  CA  ASP A 378     -22.293 -32.097 -32.731  1.00 67.46           C
ATOM   2535  C   ASP A 378     -23.094 -33.094 -31.859  1.00 66.31           C
ATOM   2536  O   ASP A 378     -24.150 -33.565 -32.267  1.00 65.36           O
ATOM   2537  CB  ASP A 378     -21.305 -32.891 -33.635  1.00 68.85           C
ATOM   2538  CG  ASP A 378     -20.615 -32.025 -34.754  1.00 73.83           C
ATOM   2539  OD1 ASP A 378     -21.167 -30.983 -35.207  1.00 65.43           O
ATOM   2540  OD2 ASP A 378     -19.495 -32.434 -35.203  1.00 81.69           O
ATOM   2541  N   ASN A 379     -22.590 -33.398 -30.660  1.00 62.38           N
ATOM   2542  CA  ASN A 379     -23.232 -34.396 -29.811  1.00 62.76           C
ATOM   2543  C   ASN A 379     -23.964 -33.801 -28.610  1.00 66.19           C
ATOM   2544  O   ASN A 379     -24.180 -34.484 -27.618  1.00 67.16           O
ATOM   2545  CB  ASN A 379     -22.177 -35.411 -29.350  1.00 60.78           C
ATOM   2546  CG  ASN A 379     -21.647 -36.240 -30.514  1.00 59.69           C
ATOM   2547  OD1 ASN A 379     -22.442 -36.794 -31.317  1.00 62.23           O
ATOM   2548  ND2 ASN A 379     -20.322 -36.271 -30.668  1.00 51.84           N
ATOM   2549  N   LEU A 380     -24.320 -32.526 -28.688  1.00 62.80           N
ATOM   2550  CA  LEU A 380     -24.865 -31.855 -27.548  1.00 62.10           C
ATOM   2551  C   LEU A 380     -26.303 -31.574 -27.776  1.00 63.94           C
ATOM   2552  O   LEU A 380     -26.726 -31.461 -28.910  1.00 66.16           O
ATOM   2553  CB  LEU A 380     -24.121 -30.544 -27.256  1.00 58.91           C
ATOM   2554  CG  LEU A 380     -22.705 -30.734 -26.746  1.00 58.11           C
ATOM   2555  CD1 LEU A 380     -22.118 -29.420 -26.269  1.00 56.30           C
ATOM   2556  CD2 LEU A 380     -22.626 -31.762 -25.616  1.00 62.86           C
ATOM   2557  N   THR A 381     -27.034 -31.398 -26.676  1.00 67.03           N
ATOM   2558  CA  THR A 381     -28.467 -31.211 -26.751  1.00 70.43           C
ATOM   2559  C   THR A 381     -28.957 -29.964 -26.006  1.00 65.54           C
ATOM   2560  O   THR A 381     -28.365 -29.569 -25.012  1.00 70.87           O
ATOM   2561  CB  THR A 381     -29.158 -32.518 -26.263  1.00 76.24           C
ATOM   2562  OG1 THR A 381     -30.041 -32.968 -27.286  1.00 77.35           O
ATOM   2563  CG2 THR A 381     -29.909 -32.366 -24.898  1.00 78.96           C
ATOM   2564  N   GLY A 382     -30.008 -29.339 -26.541  1.00 66.08           N
ATOM   2565  CA  GLY A 382     -30.799 -28.287 -25.890  1.00 63.23           C
ATOM   2566  C   GLY A 382     -30.032 -27.106 -25.353  1.00 65.53           C
ATOM   2567  O   GLY A 382     -29.132 -26.578 -25.995  1.00 71.28           O
ATOM   2568  N   THR A 383     -30.399 -26.688 -24.153  1.00 66.05           N
ATOM   2569  CA  THR A 383     -29.716 -25.634 -23.395  1.00 62.97           C
ATOM   2570  C   THR A 383     -28.190 -25.625 -23.501  1.00 59.56           C
ATOM   2571  O   THR A 383     -27.564 -24.580 -23.753  1.00 51.55           O
ATOM   2572  CB  THR A 383     -30.179 -25.763 -21.927  1.00 64.61           C
ATOM   2573  OG1 THR A 383     -31.236 -24.842 -21.764  1.00 66.94           O
ATOM   2574  CG2 THR A 383     -29.071 -25.510 -20.845  1.00 72.21           C
ATOM   2575  N   PHE A 384     -27.600 -26.796 -23.310  1.00 55.82           N
ATOM   2576  CA  PHE A 384     -26.171 -26.891 -23.289  1.00 52.83           C
ATOM   2577  C   PHE A 384     -25.620 -26.673 -24.710  1.00 54.15           C
ATOM   2578  O   PHE A 384     -24.628 -25.970 -24.888  1.00 49.49           O
ATOM   2579  CB  PHE A 384     -25.783 -28.253 -22.719  1.00 52.62           C
ATOM   2580  CG  PHE A 384     -24.335 -28.481 -22.606  1.00 50.84           C
ATOM   2581  CD1 PHE A 384     -23.438 -27.423 -22.613  1.00 50.74           C
ATOM   2582  CD2 PHE A 384     -23.864 -29.758 -22.404  1.00 50.29           C
ATOM   2583  CE1 PHE A 384     -22.096 -27.652 -22.489  1.00 49.29           C
ATOM   2584  CE2 PHE A 384     -22.512 -29.991 -22.226  1.00 45.89           C
ATOM   2585  CZ  PHE A 384     -21.627 -28.945 -22.301  1.00 47.42           C
ATOM   2586  N   LYS A 385     -26.281 -27.240 -25.725  1.00 56.55           N
ATOM   2587  CA  LYS A 385     -25.861 -26.962 -27.086  1.00 58.31           C
ATOM   2588  C   LYS A 385     -25.952 -25.484 -27.440  1.00 57.64           C
ATOM   2589  O   LYS A 385     -25.038 -24.985 -28.065  1.00 54.68           O
ATOM   2590  CB  LYS A 385     -26.672 -27.760 -28.075  1.00 64.48           C
ATOM   2591  CG  LYS A 385     -26.253 -27.629 -29.531  1.00 65.37           C
ATOM   2592  CD  LYS A 385     -27.088 -28.589 -30.330  1.00 72.00           C
ATOM   2593  CE  LYS A 385     -27.389 -28.105 -31.733  1.00 80.06           C
ATOM   2594  NZ  LYS A 385     -26.464 -28.741 -32.688  1.00 78.85           N
ATOM   2595  N   ASN A 386     -27.033 -24.789 -27.052  1.00 59.34           N
ATOM   2596  CA  ASN A 386     -27.141 -23.342 -27.305  1.00 61.94           C
ATOM   2597  C   ASN A 386     -26.005 -22.580 -26.659  1.00 61.13           C
ATOM   2598  O   ASN A 386     -25.481 -21.641 -27.212  1.00 62.15           O
ATOM   2599  CB  ASN A 386     -28.413 -22.741 -26.720  1.00 69.31           C
ATOM   2600  CG  ASN A 386     -29.677 -23.275 -27.360  1.00 88.50           C
ATOM   2601  OD1 ASN A 386     -29.665 -23.864 -28.473  1.00 92.12           O
ATOM   2602  ND2 ASN A 386     -30.803 -23.081 -26.655  1.00 93.77           N
ATOM   2603  N   PHE A 387     -25.676 -22.949 -25.435  1.00 57.52           N
ATOM   2604  CA  PHE A 387     -24.662 -22.242 -24.732  1.00 55.29           C
ATOM   2605  C   PHE A 387     -23.325 -22.311 -25.474  1.00 52.65           C
ATOM   2606  O   PHE A 387     -22.670 -21.306 -25.650  1.00 47.06           O
ATOM   2607  CB  PHE A 387     -24.505 -22.831 -23.346  1.00 53.36           C
ATOM   2608  CG  PHE A 387     -23.533 -22.100 -22.525  1.00 51.16           C
ATOM   2609  CD1 PHE A 387     -23.934 -21.040 -21.752  1.00 51.74           C
ATOM   2610  CD2 PHE A 387     -22.211 -22.461 -22.540  1.00 48.26           C
ATOM   2611  CE1 PHE A 387     -23.017 -20.356 -20.975  1.00 51.06           C
ATOM   2612  CE2 PHE A 387     -21.289 -21.788 -21.779  1.00 47.99           C
ATOM   2613  CZ  PHE A 387     -21.692 -20.716 -21.001  1.00 49.82           C
ATOM   2614  N   VAL A 388     -22.953 -23.499 -25.925  1.00 49.94           N
ATOM   2615  CA  VAL A 388     -21.709 -23.673 -26.616  1.00 48.73           C
ATOM   2616  C   VAL A 388     -21.741 -23.041 -28.020  1.00 52.35           C
ATOM   2617  O   VAL A 388     -20.818 -22.338 -28.370  1.00 53.15           O
ATOM   2618  CB  VAL A 388     -21.345 -25.153 -26.719  1.00 50.52           C
ATOM   2619  CG1 VAL A 388     -20.097 -25.323 -27.550  1.00 50.73           C
ATOM   2620  CG2 VAL A 388     -21.152 -25.778 -25.328  1.00 49.47           C
ATOM   2621  N   THR A 389     -22.784 -23.261 -28.820  1.00 52.01           N
ATOM   2622  CA  THR A 389     -22.784 -22.723 -30.179  1.00 55.39           C
ATOM   2623  C   THR A 389     -23.038 -21.239 -30.213  1.00 57.02           C
ATOM   2624  O   THR A 389     -22.463 -20.556 -31.025  1.00 63.04           O
ATOM   2625  CB  THR A 389     -23.767 -23.427 -31.168  1.00 57.15           C
ATOM   2626  OG1 THR A 389     -25.122 -23.254 -30.735  1.00 59.04           O
ATOM   2627  CG2 THR A 389     -23.463 -24.909 -31.278  1.00 56.14           C
ATOM   2628  N   GLY A 390     -23.910 -20.734 -29.357  1.00 54.53           N
ATOM   2629  CA  GLY A 390     -24.222 -19.307 -29.334  1.00 52.26           C
ATOM   2630  C   GLY A 390     -23.281 -18.421 -28.530  1.00 51.44           C
ATOM   2631  O   GLY A 390     -23.222 -17.203 -28.773  1.00 54.97           O
ATOM   2632  N   PHE A 391     -22.567 -18.981 -27.555  1.00 47.33           N
ATOM   2633  CA  PHE A 391     -21.750 -18.145 -26.671  1.00 47.85           C
ATOM   2634  C   PHE A 391     -20.314 -18.630 -26.501  1.00 44.71           C
ATOM   2635  O   PHE A 391     -19.375 -17.918 -26.796  1.00 48.05           O
ATOM   2636  CB  PHE A 391     -22.396 -17.995 -25.275  1.00 47.22           C
ATOM   2637  CG  PHE A 391     -23.756 -17.366 -25.289  1.00 49.39           C
ATOM   2638  CD1 PHE A 391     -23.911 -15.976 -25.208  1.00 52.60           C
ATOM   2639  CD2 PHE A 391     -24.883 -18.161 -25.379  1.00 52.49           C
ATOM   2640  CE1 PHE A 391     -25.171 -15.386 -25.245  1.00 54.43           C
ATOM   2641  CE2 PHE A 391     -26.143 -17.599 -25.419  1.00 57.14           C
ATOM   2642  CZ  PHE A 391     -26.299 -16.205 -25.350  1.00 57.58           C
ATOM   2643  N   LEU A 392     -20.134 -19.835 -26.024  1.00 45.22           N
ATOM   2644  CA  LEU A 392     -18.803 -20.303 -25.712  1.00 44.67           C
ATOM   2645  C   LEU A 392     -17.869 -20.433 -26.928  1.00 46.15           C
ATOM   2646  O   LEU A 392     -16.700 -20.099 -26.851  1.00 48.57           O
ATOM   2647  CB  LEU A 392     -18.890 -21.618 -25.007  1.00 43.58           C
ATOM   2648  CG  LEU A 392     -17.543 -22.160 -24.535  1.00 44.61           C
ATOM   2649  CD1 LEU A 392     -16.988 -21.309 -23.415  1.00 46.79           C
ATOM   2650  CD2 LEU A 392     -17.747 -23.565 -24.040  1.00 44.07           C
ATOM   2651  N   ALA A 393     -18.385 -20.873 -28.055  1.00 46.84           N
ATOM   2652  CA  ALA A 393     -17.581 -21.027 -29.272  1.00 47.35           C
ATOM   2653  C   ALA A 393     -17.811 -19.845 -30.171  1.00 48.06           C
ATOM   2654  O   ALA A 393     -18.138 -19.986 -31.291  1.00 53.83           O
ATOM   2655  CB  ALA A 393     -17.955 -22.323 -29.990  1.00 45.27           C
ATOM   2656  N   THR A 394     -17.585 -18.669 -29.666  1.00 54.14           N
ATOM   2657  CA  THR A 394     -17.943 -17.441 -30.354  1.00 56.18           C
ATOM   2658  C   THR A 394     -16.933 -16.407 -29.883  1.00 52.95           C
ATOM   2659  O   THR A 394     -16.369 -16.569 -28.793  1.00 50.39           O
ATOM   2660  CB  THR A 394     -19.384 -17.087 -29.932  1.00 62.92           C
ATOM   2661  OG1 THR A 394     -20.272 -17.771 -30.809  1.00 63.22           O
ATOM   2662  CG2 THR A 394     -19.707 -15.593 -29.990  1.00 70.69           C
ATOM   2663  N   CYS A 395     -16.640 -15.408 -30.698  1.00 53.91           N
ATOM   2664  CA  CYS A 395     -15.871 -14.269 -30.225  1.00 57.13           C
ATOM   2665  C   CYS A 395     -16.391 -12.975 -30.750  1.00 54.67           C
ATOM   2666  O   CYS A 395     -16.559 -12.839 -31.921  1.00 57.40           O
ATOM   2667  CB  CYS A 395     -14.370 -14.348 -30.589  1.00 58.24           C
ATOM   2668  SG  CYS A 395     -13.380 -13.180 -29.551  1.00 72.83           S
ATOM   2669  N   ASN A 396     -16.596 -12.008 -29.878  1.00 56.41           N
ATOM   2670  CA  ASN A 396     -17.060 -10.701 -30.332  1.00 61.36           C
ATOM   2671  C   ASN A 396     -15.966  -9.684 -30.392  1.00 61.29           C
ATOM   2672  O   ASN A 396     -16.232  -8.543 -30.739  1.00 63.42           O
ATOM   2673  CB  ASN A 396     -18.166 -10.160 -29.417  1.00 62.13           C
ATOM   2674  CG  ASN A 396     -19.376 -11.073 -29.346  1.00 62.40           C
ATOM   2675  OD1 ASN A 396     -19.615 -11.916 -30.202  1.00 66.09           O
ATOM   2676  ND2 ASN A 396     -20.141 -10.903 -28.300  1.00 64.08           N
ATOM   2677  N   ASN A 397     -14.744 -10.062 -30.024  1.00 60.51           N
ATOM   2678  CA  ASN A 397     -13.626  -9.134 -30.205  1.00 63.44           C
ATOM   2679  C   ASN A 397     -13.516  -8.838 -31.695  1.00 69.14           C
ATOM   2680  O   ASN A 397     -13.720  -9.738 -32.517  1.00 72.68           O
ATOM   2681  CB  ASN A 397     -12.303  -9.755 -29.739  1.00 57.96           C
ATOM   2682  CG  ASN A 397     -12.195  -9.895 -28.224  1.00 57.40           C
ATOM   2683  OD1 ASN A 397     -12.806  -9.142 -27.451  1.00 55.67           O
ATOM   2684  ND2 ASN A 397     -11.363 -10.842 -27.783  1.00 56.96           N
ATOM   2685  N   LYS A 398     -13.214  -7.589 -32.039  1.00 79.66           N
ATOM   2686  CA  LYS A 398     -12.797  -7.228 -33.398  1.00 84.76           C
ATOM   2687  C   LYS A 398     -11.350  -7.595 -33.613  1.00 87.37           C
ATOM   2688  O   LYS A 398     -10.932  -7.738 -34.757  1.00111.21           O
ATOM   2689  CB  LYS A 398     -12.946  -5.739 -33.642  1.00 91.23           C
ATOM   2690  CG  LYS A 398     -14.326  -5.178 -33.312  1.00 96.04           C
ATOM   2691  CD  LYS A 398     -14.367  -3.670 -33.631  1.00105.44           C
ATOM   2692  CE  LYS A 398     -15.548  -2.857 -33.061  1.00105.94           C
ATOM   2693  NZ  LYS A 398     -15.737  -1.532 -33.754  1.00102.72           N
ATOM   2694  N   GLY A 408      -8.252 -13.238 -36.645  1.00105.90           N
ATOM   2695  CA  GLY A 408      -8.515 -13.272 -35.192  1.00107.85           C
ATOM   2696  C   GLY A 408      -7.643 -12.344 -34.337  1.00104.46           C
ATOM   2697  O   GLY A 408      -6.481 -12.087 -34.668  1.00110.07           O
ATOM   2698  N   SER A 409      -8.198 -11.837 -33.233  1.00 95.99           N
ATOM   2699  CA  SER A 409      -7.381 -11.177 -32.196  1.00 88.02           C
ATOM   2700  C   SER A 409      -6.602 -12.285 -31.450  1.00 81.66           C
ATOM   2701  O   SER A 409      -7.107 -13.419 -31.305  1.00 69.58           O
ATOM   2702  CB  SER A 409      -8.237 -10.342 -31.226  1.00 84.65           C
ATOM   2703  OG  SER A 409      -9.193 -11.126 -30.510  1.00 77.51           O
ATOM   2704  N   PRO A 410      -5.371 -11.976 -30.977  1.00 76.36           N
ATOM   2705  CA  PRO A 410      -4.564 -13.088 -30.404  1.00 71.68           C
ATOM   2706  C   PRO A 410      -5.210 -13.765 -29.199  1.00 63.55           C
ATOM   2707  O   PRO A 410      -6.093 -13.201 -28.566  1.00 63.22           O
ATOM   2708  CB  PRO A 410      -3.248 -12.413 -29.977  1.00 72.15           C
ATOM   2709  CG  PRO A 410      -3.246 -11.089 -30.676  1.00 76.55           C
ATOM   2710  CD  PRO A 410      -4.680 -10.678 -30.870  1.00 72.45           C
ATOM   2711  N   PRO A 411      -4.758 -14.964 -28.862  1.00 57.42           N
ATOM   2712  CA  PRO A 411      -5.336 -15.541 -27.638  1.00 52.61           C
ATOM   2713  C   PRO A 411      -4.958 -14.748 -26.418  1.00 48.64           C
ATOM   2714  O   PRO A 411      -3.896 -14.135 -26.396  1.00 46.71           O
ATOM   2715  CB  PRO A 411      -4.723 -16.968 -27.567  1.00 52.38           C
ATOM   2716  CG  PRO A 411      -4.048 -17.190 -28.902  1.00 54.76           C
ATOM   2717  CD  PRO A 411      -3.692 -15.804 -29.435  1.00 58.78           C
ATOM   2718  N   GLY A 412      -5.841 -14.764 -25.423  1.00 48.37           N
ATOM   2719  CA  GLY A 412      -5.656 -14.059 -24.170  1.00 49.28           C
ATOM   2720  C   GLY A 412      -5.958 -12.572 -24.178  1.00 53.91           C
ATOM   2721  O   GLY A 412      -5.496 -11.838 -23.281  1.00 60.36           O
ATOM   2722  N   THR A 413      -6.672 -12.068 -25.181  1.00 56.54           N
ATOM   2723  CA  THR A 413      -6.857 -10.616 -25.240  1.00 62.41           C
ATOM   2724  C   THR A 413      -8.246 -10.295 -24.775  1.00 60.08           C
ATOM   2725  O   THR A 413      -9.221 -10.905 -25.232  1.00 53.93           O
ATOM   2726  CB  THR A 413      -6.521  -9.940 -26.609  1.00 75.68           C
ATOM   2727  OG1 THR A 413      -7.169 -10.607 -27.695  1.00 79.15           O
ATOM   2728  CG2 THR A 413      -4.983  -9.914 -26.875  1.00 79.54           C
ATOM   2729  N   VAL A 414      -8.306  -9.365 -23.821  1.00 55.17           N
ATOM   2730  CA  VAL A 414      -9.537  -8.878 -23.292  1.00 54.32           C
ATOM   2731  C   VAL A 414      -9.825  -7.550 -23.909  1.00 51.54           C
ATOM   2732  O   VAL A 414      -9.057  -6.638 -23.757  1.00 51.25           O
ATOM   2733  CB  VAL A 414      -9.465  -8.695 -21.753  1.00 55.63           C
ATOM   2734  CG1 VAL A 414     -10.762  -8.119 -21.225  1.00 54.36           C
ATOM   2735  CG2 VAL A 414      -9.184 -10.029 -21.063  1.00 53.43           C
ATOM   2736  N   THR A 415     -10.978  -7.403 -24.539  1.00 49.83           N
ATOM   2737  CA  THR A 415     -11.358  -6.084 -25.026  1.00 52.40           C
ATOM   2738  C   THR A 415     -12.660  -5.706 -24.381  1.00 49.90           C
ATOM   2739  O   THR A 415     -13.252  -6.526 -23.679  1.00 46.16           O
ATOM   2740  CB  THR A 415     -11.592  -6.097 -26.557  1.00 52.90           C
ATOM   2741  OG1 THR A 415     -12.853  -6.737 -26.808  1.00 53.31           O
ATOM   2742  CG2 THR A 415     -10.470  -6.839 -27.299  1.00 51.33           C
ATOM   2743  N   THR A 416     -13.167  -4.514 -24.734  1.00 49.79           N
ATOM   2744  CA  THR A 416     -14.467  -4.074 -24.266  1.00 50.23           C
ATOM   2745  C   THR A 416     -15.619  -4.890 -24.885  1.00 50.41           C
ATOM   2746  O   THR A 416     -16.751  -4.754 -24.444  1.00 47.98           O
ATOM   2747  CB  THR A 416     -14.756  -2.582 -24.574  1.00 50.92           C
ATOM   2748  OG1 THR A 416     -14.820  -2.439 -25.981  1.00 53.93           O
ATOM   2749  CG2 THR A 416     -13.725  -1.668 -24.002  1.00 49.13           C
ATOM   2750  N   GLN A 417     -15.356  -5.718 -25.882  1.00 51.31           N
ATOM   2751  CA  GLN A 417     -16.420  -6.544 -26.435  1.00 55.45           C
ATOM   2752  C   GLN A 417     -16.219  -8.043 -26.155  1.00 51.99           C
ATOM   2753  O   GLN A 417     -16.919  -8.880 -26.674  1.00 52.93           O
ATOM   2754  CB  GLN A 417     -16.620  -6.245 -27.947  1.00 63.05           C
ATOM   2755  CG  GLN A 417     -17.433  -4.950 -28.282  1.00 68.27           C
ATOM   2756  CD  GLN A 417     -18.907  -4.928 -27.724  1.00 74.06           C
ATOM   2757  OE1 GLN A 417     -19.706  -5.848 -27.998  1.00 74.01           O
ATOM   2758  NE2 GLN A 417     -19.273  -3.856 -26.956  1.00 73.66           N
ATOM   2759  N   THR A 418     -15.284  -8.386 -25.303  1.00 49.44           N
ATOM   2760  CA  THR A 418     -15.122  -9.795 -24.928  1.00 46.24           C
ATOM   2761  C   THR A 418     -16.349 -10.378 -24.242  1.00 43.61           C
ATOM   2762  O   THR A 418     -16.758 -11.490 -24.504  1.00 47.69           O
ATOM   2763  CB  THR A 418     -13.903  -9.944 -24.039  1.00 42.52           C
ATOM   2764  OG1 THR A 418     -12.772  -9.582 -24.808  1.00 45.90           O
ATOM   2765  CG2 THR A 418     -13.734 -11.333 -23.596  1.00 42.60           C
ATOM   2766  N   PHE A 419     -16.987  -9.606 -23.400  1.00 43.53           N
ATOM   2767  CA  PHE A 419     -18.117 -10.115 -22.612  1.00 41.43           C
ATOM   2768  C   PHE A 419     -19.162 -10.840 -23.441  1.00 41.48           C
ATOM   2769  O   PHE A 419     -19.429 -10.463 -24.552  1.00 45.78           O
ATOM   2770  CB  PHE A 419     -18.784  -8.980 -21.811  1.00 40.19           C
ATOM   2771  CG  PHE A 419     -19.616  -8.041 -22.636  1.00 41.75           C
ATOM   2772  CD1 PHE A 419     -19.029  -7.008 -23.331  1.00 42.94           C
ATOM   2773  CD2 PHE A 419     -20.993  -8.182 -22.691  1.00 41.73           C
ATOM   2774  CE1 PHE A 419     -19.824  -6.141 -24.099  1.00 46.92           C
ATOM   2775  CE2 PHE A 419     -21.798  -7.312 -23.445  1.00 45.99           C
ATOM   2776  CZ  PHE A 419     -21.222  -6.283 -24.147  1.00 45.14           C
ATOM   2777  N   ALA A 420     -19.749 -11.874 -22.852  1.00 41.83           N
ATOM   2778  CA  ALA A 420     -20.819 -12.672 -23.443  1.00 42.12           C
ATOM   2779  C   ALA A 420     -20.350 -13.523 -24.612  1.00 43.25           C
ATOM   2780  O   ALA A 420     -21.160 -14.043 -25.356  1.00 45.65           O
ATOM   2781  CB  ALA A 420     -22.012 -11.809 -23.843  1.00 42.21           C
ATOM   2782  N   SER A 421     -19.047 -13.698 -24.766  1.00 42.49           N
ATOM   2783  CA  SER A 421     -18.549 -14.603 -25.803  1.00 43.49           C
ATOM   2784  C   SER A 421     -17.328 -15.274 -25.211  1.00 40.28           C
ATOM   2785  O   SER A 421     -16.721 -14.734 -24.318  1.00 41.66           O
ATOM   2786  CB  SER A 421     -18.227 -13.825 -27.060  1.00 46.67           C
ATOM   2787  OG  SER A 421     -17.159 -12.914 -26.817  1.00 53.49           O
ATOM   2788  N   GLY A 422     -17.001 -16.473 -25.654  1.00 38.43           N
ATOM   2789  CA  GLY A 422     -15.895 -17.212 -25.061  1.00 36.88           C
ATOM   2790  C   GLY A 422     -14.552 -16.610 -25.384  1.00 38.79           C
ATOM   2791  O   GLY A 422     -13.690 -16.496 -24.524  1.00 36.83           O
ATOM   2792  N   CYS A 423     -14.367 -16.190 -26.623  1.00 42.43           N
ATOM   2793  CA  CYS A 423     -13.106 -15.596 -27.028  1.00 45.57           C
ATOM   2794  C   CYS A 423     -11.936 -16.439 -26.619  1.00 43.90           C
ATOM   2795  O   CYS A 423     -10.942 -15.954 -26.181  1.00 45.91           O
ATOM   2796  CB  CYS A 423     -12.996 -14.164 -26.493  1.00 49.53           C
ATOM   2797  SG  CYS A 423     -14.143 -13.158 -27.399  1.00 55.94           S
ATOM   2798  N   ALA A 424     -12.040 -17.739 -26.803  1.00 46.41           N
ATOM   2799  CA  ALA A 424     -10.964 -18.608 -26.402  1.00 44.98           C
ATOM   2800  C   ALA A 424     -10.727 -19.709 -27.450  1.00 46.84           C
ATOM   2801  O   ALA A 424     -10.245 -20.803 -27.135  1.00 45.87           O
ATOM   2802  CB  ALA A 424     -11.285 -19.169 -25.019  1.00 43.80           C
ATOM   2803  N   TYR A 425     -11.051 -19.420 -28.705  1.00 47.91           N
ATOM   2804  CA  TYR A 425     -10.627 -20.277 -29.798  1.00 51.00           C
ATOM   2805  C   TYR A 425     -11.169 -21.705 -29.605  1.00 50.66           C
ATOM   2806  O   TYR A 425     -10.533 -22.700 -30.007  1.00 50.34           O
ATOM   2807  CB  TYR A 425      -9.080 -20.258 -29.912  1.00 49.59           C
ATOM   2808  CG  TYR A 425      -8.624 -19.022 -30.589  1.00 57.19           C
ATOM   2809  CD1 TYR A 425      -8.679 -18.935 -31.977  1.00 66.52           C
ATOM   2810  CD2 TYR A 425      -8.200 -17.895 -29.869  1.00 59.78           C
ATOM   2811  CE1 TYR A 425      -8.303 -17.783 -32.648  1.00 67.85           C
ATOM   2812  CE2 TYR A 425      -7.821 -16.725 -30.524  1.00 66.82           C
ATOM   2813  CZ  TYR A 425      -7.873 -16.678 -31.926  1.00 71.78           C
ATOM   2814  OH  TYR A 425      -7.520 -15.530 -32.621  1.00 75.91           O
ATOM   2815  N   VAL A 426     -12.356 -21.801 -29.026  1.00 45.62           N
ATOM   2816  CA  VAL A 426     -12.931 -23.100 -28.789  1.00 47.61           C
ATOM   2817  C   VAL A 426     -13.265 -23.850 -30.085  1.00 49.83           C
ATOM   2818  O   VAL A 426     -12.892 -25.029 -30.261  1.00 50.03           O
ATOM   2819  CB  VAL A 426     -14.125 -23.019 -27.839  1.00 47.15           C
ATOM   2820  CG1 VAL A 426     -14.882 -24.333 -27.784  1.00 45.75           C
ATOM   2821  CG2 VAL A 426     -13.631 -22.675 -26.442  1.00 46.47           C
ATOM   2822  N   GLU A 427     -13.907 -23.188 -31.024  1.00 52.24           N
ATOM   2823  CA  GLU A 427     -14.194 -23.872 -32.264  1.00 57.17           C
ATOM   2824  C   GLU A 427     -12.886 -24.294 -32.993  1.00 57.10           C
ATOM   2825  O   GLU A 427     -12.746 -25.437 -33.390  1.00 55.31           O
ATOM   2826  CB  GLU A 427     -15.109 -23.059 -33.205  1.00 60.77           C
ATOM   2827  CG  GLU A 427     -15.846 -24.019 -34.149  1.00 65.64           C
ATOM   2828  CD  GLU A 427     -16.516 -23.405 -35.355  1.00 75.02           C
ATOM   2829  OE1 GLU A 427     -16.407 -23.988 -36.480  1.00 87.04           O
ATOM   2830  OE2 GLU A 427     -17.199 -22.376 -35.190  1.00 79.87           O
ATOM   2831  N   GLN A 428     -11.936 -23.378 -33.158  1.00 54.22           N
ATOM   2832  CA  GLN A 428     -10.711 -23.736 -33.848  1.00 53.28           C
ATOM   2833  C   GLN A 428      -9.991 -24.889 -33.142  1.00 48.47           C
ATOM   2834  O   GLN A 428      -9.330 -25.692 -33.773  1.00 48.72           O
ATOM   2835  CB  GLN A 428      -9.805 -22.512 -33.961  1.00 55.96           C
ATOM   2836  CG  GLN A 428      -8.379 -22.752 -34.467  1.00 58.27           C
ATOM   2837  CD  GLN A 428      -7.503 -21.471 -34.395  1.00 63.34           C
ATOM   2838  OE1 GLN A 428      -7.624 -20.542 -35.233  1.00 61.99           O
ATOM   2839  NE2 GLN A 428      -6.605 -21.426 -33.400  1.00 58.26           N
ATOM   2840  N   THR A 429     -10.106 -24.982 -31.839  1.00 46.27           N
ATOM   2841  CA  THR A 429      -9.337 -25.980 -31.139  1.00 45.46           C
ATOM   2842  C   THR A 429      -9.983 -27.342 -31.351  1.00 45.33           C
ATOM   2843  O   THR A 429      -9.291 -28.346 -31.460  1.00 43.15           O
ATOM   2844  CB  THR A 429      -9.220 -25.650 -29.649  1.00 43.77           C
ATOM   2845  OG1 THR A 429      -8.823 -24.293 -29.489  1.00 49.78           O
ATOM   2846  CG2 THR A 429      -8.173 -26.462 -29.003  1.00 43.86           C
ATOM   2847  N   ILE A 430     -11.301 -27.392 -31.422  1.00 45.44           N
ATOM   2848  CA  ILE A 430     -11.997 -28.675 -31.656  1.00 45.36           C
ATOM   2849  C   ILE A 430     -11.575 -29.194 -33.012  1.00 45.44           C
ATOM   2850  O   ILE A 430     -11.207 -30.354 -33.161  1.00 43.41           O
ATOM   2851  CB  ILE A 430     -13.520 -28.506 -31.617  1.00 44.81           C
ATOM   2852  CG1 ILE A 430     -13.962 -28.345 -30.190  1.00 45.93           C
ATOM   2853  CG2 ILE A 430     -14.251 -29.691 -32.243  1.00 45.29           C
ATOM   2854  CD1 ILE A 430     -15.195 -27.488 -30.068  1.00 45.99           C
ATOM   2855  N   THR A 431     -11.654 -28.310 -33.987  1.00 43.89           N
ATOM   2856  CA  THR A 431     -11.190 -28.611 -35.309  1.00 48.87           C
ATOM   2857  C   THR A 431      -9.728 -29.117 -35.354  1.00 50.23           C
ATOM   2858  O   THR A 431      -9.450 -30.041 -36.074  1.00 53.49           O
ATOM   2859  CB  THR A 431     -11.383 -27.395 -36.208  1.00 49.79           C
ATOM   2860  OG1 THR A 431     -12.784 -27.147 -36.289  1.00 54.07           O
ATOM   2861  CG2 THR A 431     -10.841 -27.611 -37.644  1.00 49.66           C
ATOM   2862  N   ASN A 432      -8.807 -28.500 -34.612  1.00 49.60           N
ATOM   2863  CA  ASN A 432      -7.404 -28.923 -34.664  1.00 43.91           C
ATOM   2864  C   ASN A 432      -7.152 -30.196 -33.909  1.00 40.71           C
ATOM   2865  O   ASN A 432      -6.260 -30.947 -34.268  1.00 42.30           O
ATOM   2866  CB  ASN A 432      -6.470 -27.871 -34.129  1.00 42.33           C
ATOM   2867  CG  ASN A 432      -6.439 -26.655 -34.976  1.00 41.19           C
ATOM   2868  OD1 ASN A 432      -6.818 -26.678 -36.116  1.00 48.01           O
ATOM   2869  ND2 ASN A 432      -6.024 -25.581 -34.411  1.00 42.75           N
ATOM   2870  N   LEU A 433      -7.922 -30.429 -32.868  1.00 39.63           N
ATOM   2871  CA  LEU A 433      -7.915 -31.729 -32.202  1.00 39.59           C
ATOM   2872  C   LEU A 433      -8.337 -32.836 -33.177  1.00 41.80           C
ATOM   2873  O   LEU A 433      -7.642 -33.829 -33.275  1.00 43.73           O
ATOM   2874  CB  LEU A 433      -8.815 -31.707 -30.996  1.00 39.18           C
ATOM   2875  CG  LEU A 433      -9.114 -33.038 -30.330  1.00 39.89           C
ATOM   2876  CD1 LEU A 433      -7.885 -33.741 -29.807  1.00 38.55           C
ATOM   2877  CD2 LEU A 433     -10.144 -32.806 -29.221  1.00 39.92           C
ATOM   2878  N   ASN A 434      -9.385 -32.611 -33.969  1.00 41.22           N
ATOM   2879  CA  ASN A 434      -9.825 -33.611 -34.916  1.00 40.82           C
ATOM   2880  C   ASN A 434      -8.815 -33.765 -36.020  1.00 43.15           C
ATOM   2881  O   ASN A 434      -8.492 -34.892 -36.384  1.00 42.50           O
ATOM   2882  CB  ASN A 434     -11.152 -33.253 -35.520  1.00 43.33           C
ATOM   2883  CG  ASN A 434     -12.307 -33.383 -34.543  1.00 44.18           C
ATOM   2884  OD1 ASN A 434     -12.188 -33.966 -33.505  1.00 41.22           O
ATOM   2885  ND2 ASN A 434     -13.441 -32.808 -34.901  1.00 47.24           N
ATOM   2886  N   ASN A 435      -8.282 -32.653 -36.537  1.00 44.06           N
ATOM   2887  CA  ASN A 435      -7.233 -32.730 -37.548  1.00 44.80           C
ATOM   2888  C   ASN A 435      -6.037 -33.545 -37.034  1.00 45.15           C
ATOM   2889  O   ASN A 435      -5.540 -34.432 -37.720  1.00 45.66           O
ATOM   2890  CB  ASN A 435      -6.741 -31.390 -38.001  1.00 43.17           C
ATOM   2891  CG  ASN A 435      -7.755 -30.624 -38.846  1.00 46.13           C
ATOM   2892  OD1 ASN A 435      -8.599 -31.181 -39.545  1.00 46.98           O
ATOM   2893  ND2 ASN A 435      -7.599 -29.314 -38.856  1.00 49.16           N
ATOM   2894  N   SER A 436      -5.652 -33.350 -35.797  1.00 42.86           N
ATOM   2895  CA  SER A 436      -4.491 -34.063 -35.330  1.00 42.35           C
ATOM   2896  C   SER A 436      -4.776 -35.541 -35.061  1.00 44.81           C
ATOM   2897  O   SER A 436      -3.868 -36.344 -35.158  1.00 45.56           O
ATOM   2898  CB  SER A 436      -3.986 -33.424 -34.056  1.00 41.26           C
ATOM   2899  OG  SER A 436      -4.836 -33.734 -32.964  1.00 39.88           O
ATOM   2900  N   ILE A 437      -5.988 -35.881 -34.604  1.00 43.02           N
ATOM   2901  CA  ILE A 437      -6.380 -37.264 -34.418  1.00 41.01           C
ATOM   2902  C   ILE A 437      -6.384 -37.942 -35.783  1.00 44.10           C
ATOM   2903  O   ILE A 437      -5.936 -39.068 -35.937  1.00 45.10           O
ATOM   2904  CB  ILE A 437      -7.761 -37.359 -33.716  1.00 41.18           C
ATOM   2905  CG1 ILE A 437      -7.573 -37.189 -32.229  1.00 41.65           C
ATOM   2906  CG2 ILE A 437      -8.422 -38.728 -33.929  1.00 42.12           C
ATOM   2907  CD1 ILE A 437      -8.840 -36.840 -31.545  1.00 46.07           C
ATOM   2908  N   ALA A 438      -6.858 -37.243 -36.795  1.00 43.29           N
ATOM   2909  CA  ALA A 438      -6.864 -37.817 -38.128  1.00 44.59           C
ATOM   2910  C   ALA A 438      -5.463 -38.110 -38.625  1.00 46.60           C
ATOM   2911  O   ALA A 438      -5.266 -39.067 -39.353  1.00 48.70           O
ATOM   2912  CB  ALA A 438      -7.576 -36.883 -39.087  1.00 45.31           C
ATOM   2913  N   HIS A 439      -4.486 -37.282 -38.253  1.00 46.73           N
ATOM   2914  CA  HIS A 439      -3.103 -37.463 -38.729  1.00 46.33           C
ATOM   2915  C   HIS A 439      -2.309 -38.405 -37.801  1.00 43.45           C
ATOM   2916  O   HIS A 439      -1.125 -38.610 -37.994  1.00 42.50           O
ATOM   2917  CB  HIS A 439      -2.406 -36.093 -38.880  1.00 48.14           C
ATOM   2918  CG  HIS A 439      -2.816 -35.361 -40.116  1.00 52.75           C
ATOM   2919  ND1 HIS A 439      -3.865 -34.472 -40.143  1.00 56.54           N
ATOM   2920  CD2 HIS A 439      -2.355 -35.431 -41.387  1.00 58.19           C
ATOM   2921  CE1 HIS A 439      -4.033 -34.009 -41.370  1.00 57.93           C
ATOM   2922  NE2 HIS A 439      -3.133 -34.585 -42.147  1.00 62.05           N
ATOM   2923  N   PHE A 440      -2.988 -38.996 -36.831  1.00 39.08           N
ATOM   2924  CA  PHE A 440      -2.417 -39.928 -35.949  1.00 39.85           C
ATOM   2925  C   PHE A 440      -2.891 -41.360 -36.232  1.00 40.16           C
ATOM   2926  O   PHE A 440      -2.673 -42.248 -35.440  1.00 45.92           O
ATOM   2927  CB  PHE A 440      -2.849 -39.547 -34.537  1.00 40.85           C
ATOM   2928  CG  PHE A 440      -1.814 -39.854 -33.482  1.00 42.99           C
ATOM   2929  CD1 PHE A 440      -0.636 -39.159 -33.452  1.00 44.06           C
ATOM   2930  CD2 PHE A 440      -2.024 -40.836 -32.538  1.00 46.76           C
ATOM   2931  CE1 PHE A 440       0.341 -39.452 -32.524  1.00 45.57           C
ATOM   2932  CE2 PHE A 440      -1.049 -41.123 -31.570  1.00 46.66           C
ATOM   2933  CZ  PHE A 440       0.137 -40.442 -31.593  1.00 44.93           C
ATOM   2934  N   GLY A 441      -3.561 -41.585 -37.336  1.00 39.25           N
ATOM   2935  CA  GLY A 441      -3.973 -42.917 -37.737  1.00 40.45           C
ATOM   2936  C   GLY A 441      -2.948 -44.028 -37.713  1.00 39.25           C
ATOM   2937  O   GLY A 441      -3.194 -45.054 -37.118  1.00 40.02           O
ATOM   2938  N   THR A 442      -1.818 -43.834 -38.377  1.00 42.49           N
ATOM   2939  CA  THR A 442      -0.743 -44.811 -38.404  1.00 44.16           C
ATOM   2940  C   THR A 442      -0.222 -45.057 -37.024  1.00 43.58           C
ATOM   2941  O   THR A 442      -0.059 -46.214 -36.595  1.00 47.33           O
ATOM   2942  CB  THR A 442       0.404 -44.321 -39.281  1.00 45.60           C
ATOM   2943  OG1 THR A 442      -0.125 -44.107 -40.564  1.00 48.87           O
ATOM   2944  CG2 THR A 442       1.507 -45.341 -39.446  1.00 46.66           C
ATOM   2945  N   GLN A 443       0.029 -43.983 -36.308  1.00 44.18           N
ATOM   2946  CA  GLN A 443       0.644 -44.120 -34.994  1.00 44.73           C
ATOM   2947  C   GLN A 443      -0.236 -44.862 -34.035  1.00 42.40           C
ATOM   2948  O   GLN A 443       0.263 -45.615 -33.236  1.00 43.53           O
ATOM   2949  CB  GLN A 443       1.015 -42.780 -34.411  1.00 43.70           C
ATOM   2950  CG  GLN A 443       2.064 -42.101 -35.252  1.00 48.23           C
ATOM   2951  CD  GLN A 443       1.450 -41.032 -36.155  1.00 56.37           C
ATOM   2952  OE1 GLN A 443       0.531 -41.275 -36.998  1.00 59.03           O
ATOM   2953  NE2 GLN A 443       1.928 -39.821 -35.958  1.00 56.56           N
ATOM   2954  N   GLU A 444      -1.533 -44.622 -34.068  1.00 40.48           N
ATOM   2955  CA  GLU A 444      -2.410 -45.303 -33.164  1.00 40.47           C
ATOM   2956  C   GLU A 444      -2.292 -46.819 -33.455  1.00 41.02           C
ATOM   2957  O   GLU A 444      -2.251 -47.639 -32.535  1.00 40.34           O
ATOM   2958  CB  GLU A 444      -3.832 -44.839 -33.396  1.00 42.15           C
ATOM   2959  CG  GLU A 444      -4.872 -45.490 -32.504  1.00 43.03           C
ATOM   2960  CD  GLU A 444      -6.359 -45.295 -32.982  1.00 49.33           C
ATOM   2961  OE1 GLU A 444      -6.634 -44.698 -34.071  1.00 52.17           O
ATOM   2962  OE2 GLU A 444      -7.291 -45.786 -32.264  1.00 50.14           O
ATOM   2963  N   GLN A 445      -2.241 -47.205 -34.724  1.00 38.21           N
ATOM   2964  CA  GLN A 445      -2.144 -48.635 -35.003  1.00 41.29           C
ATOM   2965  C   GLN A 445      -0.806 -49.170 -34.524  1.00 41.48           C
ATOM   2966  O   GLN A 445      -0.750 -50.281 -34.034  1.00 45.99           O
ATOM   2967  CB  GLN A 445      -2.293 -48.976 -36.488  1.00 40.51           C
ATOM   2968  CG  GLN A 445      -3.633 -48.712 -37.020  1.00 41.44           C
ATOM   2969  CD  GLN A 445      -4.713 -49.398 -36.222  1.00 45.42           C
ATOM   2970  OE1 GLN A 445      -4.783 -50.624 -36.171  1.00 46.93           O
ATOM   2971  NE2 GLN A 445      -5.596 -48.597 -35.614  1.00 47.89           N
ATOM   2972  N   GLN A 446       0.255 -48.400 -34.685  1.00 39.48           N
ATOM   2973  CA  GLN A 446       1.528 -48.835 -34.218  1.00 41.12           C
ATOM   2974  C   GLN A 446       1.574 -49.016 -32.712  1.00 41.48           C
ATOM   2975  O   GLN A 446       2.278 -49.897 -32.221  1.00 41.99           O
ATOM   2976  CB  GLN A 446       2.610 -47.882 -34.652  1.00 41.22           C
ATOM   2977  CG  GLN A 446       2.897 -48.027 -36.120  1.00 44.12           C
ATOM   2978  CD  GLN A 446       3.818 -46.908 -36.641  1.00 50.39           C
ATOM   2979  OE1 GLN A 446       4.046 -45.871 -35.990  1.00 51.54           O
ATOM   2980  NE2 GLN A 446       4.340 -47.125 -37.826  1.00 55.70           N
ATOM   2981  N   ILE A 447       0.886 -48.146 -31.985  1.00 40.29           N
ATOM   2982  CA  ILE A 447       0.856 -48.241 -30.567  1.00 39.32           C
ATOM   2983  C   ILE A 447       0.089 -49.502 -30.149  1.00 42.46           C
ATOM   2984  O   ILE A 447       0.527 -50.220 -29.235  1.00 44.12           O
ATOM   2985  CB  ILE A 447       0.149 -47.031 -29.971  1.00 39.67           C
ATOM   2986  CG1 ILE A 447       1.068 -45.845 -29.929  1.00 38.95           C
ATOM   2987  CG2 ILE A 447      -0.350 -47.314 -28.562  1.00 40.10           C
ATOM   2988  CD1 ILE A 447       0.306 -44.556 -29.858  1.00 37.54           C
ATOM   2989  N   GLN A 448      -1.063 -49.756 -30.769  1.00 42.42           N
ATOM   2990  CA  GLN A 448      -1.824 -50.967 -30.458  1.00 42.81           C
ATOM   2991  C   GLN A 448      -0.982 -52.211 -30.772  1.00 44.40           C
ATOM   2992  O   GLN A 448      -1.040 -53.195 -30.050  1.00 45.58           O
ATOM   2993  CB  GLN A 448      -3.093 -51.068 -31.303  1.00 44.55           C
ATOM   2994  CG  GLN A 448      -4.192 -50.032 -31.068  1.00 45.43           C
ATOM   2995  CD  GLN A 448      -5.367 -50.181 -32.061  1.00 48.91           C
ATOM   2996  OE1 GLN A 448      -5.419 -51.116 -32.880  1.00 52.44           O
ATOM   2997  NE2 GLN A 448      -6.314 -49.264 -31.991  1.00 49.32           N
ATOM   2998  N   GLN A 449      -0.245 -52.202 -31.883  1.00 45.99           N
ATOM   2999  CA  GLN A 449       0.628 -53.331 -32.198  1.00 45.76           C
ATOM   3000  C   GLN A 449       1.724 -53.491 -31.144  1.00 44.54           C
ATOM   3001  O   GLN A 449       1.956 -54.589 -30.639  1.00 45.85           O
ATOM   3002  CB  GLN A 449       1.259 -53.178 -33.542  1.00 45.55           C
ATOM   3003  CG  GLN A 449       0.271 -53.327 -34.662  1.00 50.76           C
ATOM   3004  CD  GLN A 449       0.799 -52.874 -36.038  1.00 51.80           C
ATOM   3005  OE1 GLN A 449       1.999 -52.770 -36.255  1.00 58.61           O
ATOM   3006  NE2 GLN A 449      -0.110 -52.570 -36.940  1.00 53.60           N
ATOM   3007  N   ALA A 450       2.392 -52.415 -30.797  1.00 42.13           N
ATOM   3008  CA  ALA A 450       3.419 -52.514 -29.756  1.00 44.80           C
ATOM   3009  C   ALA A 450       2.861 -53.037 -28.421  1.00 45.90           C
ATOM   3010  O   ALA A 450       3.501 -53.816 -27.758  1.00 47.07           O
ATOM   3011  CB  ALA A 450       4.114 -51.188 -29.531  1.00 43.37           C
ATOM   3012  N   GLU A 451       1.636 -52.657 -28.091  1.00 45.68           N
ATOM   3013  CA  GLU A 451       1.004 -53.110 -26.899  1.00 45.91           C
ATOM   3014  C   GLU A 451       0.699 -54.595 -26.966  1.00 46.30           C
ATOM   3015  O   GLU A 451       0.908 -55.315 -26.002  1.00 44.85           O
ATOM   3016  CB  GLU A 451      -0.276 -52.319 -26.655  1.00 49.83           C
ATOM   3017  CG  GLU A 451      -0.955 -52.731 -25.361  1.00 65.10           C
ATOM   3018  CD  GLU A 451      -2.328 -52.089 -25.073  1.00 78.29           C
ATOM   3019  OE1 GLU A 451      -2.618 -50.948 -25.554  1.00 78.84           O
ATOM   3020  OE2 GLU A 451      -3.114 -52.771 -24.346  1.00 81.08           O
ATOM   3021  N   ASN A 452       0.135 -55.050 -28.081  1.00 44.61           N
ATOM   3022  CA  ASN A 452      -0.111 -56.458 -28.274  1.00 44.19           C
ATOM   3023  C   ASN A 452       1.136 -57.354 -28.238  1.00 42.97           C
ATOM   3024  O   ASN A 452       1.103 -58.462 -27.680  1.00 41.48           O
ATOM   3025  CB  ASN A 452      -0.795 -56.672 -29.594  1.00 45.25           C
ATOM   3026  CG  ASN A 452      -2.184 -56.118 -29.596  1.00 47.23           C
ATOM   3027  OD1 ASN A 452      -2.813 -56.056 -28.564  1.00 50.16           O
ATOM   3028  ND2 ASN A 452      -2.658 -55.691 -30.752  1.00 46.72           N
ATOM   3029  N   ILE A 453       2.205 -56.882 -28.858  1.00 41.51           N
ATOM   3030  CA  ILE A 453       3.477 -57.582 -28.796  1.00 43.39           C
ATOM   3031  C   ILE A 453       3.952 -57.723 -27.359  1.00 44.51           C
ATOM   3032  O   ILE A 453       4.248 -58.811 -26.922  1.00 46.69           O
ATOM   3033  CB  ILE A 453       4.548 -56.883 -29.613  1.00 42.37           C
ATOM   3034  CG1 ILE A 453       4.231 -57.056 -31.090  1.00 42.53           C
ATOM   3035  CG2 ILE A 453       5.891 -57.501 -29.344  1.00 44.64           C
ATOM   3036  CD1 ILE A 453       4.962 -56.099 -32.011  1.00 41.50           C
ATOM   3037  N   ALA A 454       4.010 -56.623 -26.632  1.00 43.30           N
ATOM   3038  CA  ALA A 454       4.467 -56.676 -25.276  1.00 45.26           C
ATOM   3039  C   ALA A 454       3.587 -57.533 -24.377  1.00 47.23           C
ATOM   3040  O   ALA A 454       4.066 -58.212 -23.473  1.00 51.86           O
ATOM   3041  CB  ALA A 454       4.560 -55.266 -24.713  1.00 45.33           C
ATOM   3042  N   ASP A 455       2.291 -57.493 -24.620  1.00 47.81           N
ATOM   3043  CA  ASP A 455       1.330 -58.232 -23.836  1.00 48.45           C
ATOM   3044  C   ASP A 455       1.516 -59.706 -24.079  1.00 46.82           C
ATOM   3045  O   ASP A 455       1.483 -60.500 -23.157  1.00 52.85           O
ATOM   3046  CB  ASP A 455      -0.067 -57.770 -24.218  1.00 52.80           C
ATOM   3047  CG  ASP A 455      -1.126 -58.598 -23.572  1.00 60.92           C
ATOM   3048  OD1 ASP A 455      -1.256 -58.500 -22.318  1.00 64.62           O
ATOM   3049  OD2 ASP A 455      -1.783 -59.385 -24.313  1.00 68.65           O
ATOM   3050  N   THR A 456       1.803 -60.076 -25.311  1.00 46.09           N
ATOM   3051  CA  THR A 456       2.185 -61.444 -25.621  1.00 48.17           C
ATOM   3052  C   THR A 456       3.446 -61.886 -24.878  1.00 48.66           C
ATOM   3053  O   THR A 456       3.477 -62.970 -24.333  1.00 52.98           O
ATOM   3054  CB  THR A 456       2.372 -61.641 -27.123  1.00 49.06           C
ATOM   3055  OG1 THR A 456       1.128 -61.381 -27.773  1.00 54.80           O
ATOM   3056  CG2 THR A 456       2.766 -63.055 -27.439  1.00 52.07           C
ATOM   3057  N   LEU A 457       4.452 -61.036 -24.793  1.00 47.30           N
ATOM   3058  CA  LEU A 457       5.688 -61.377 -24.078  1.00 49.22           C
ATOM   3059  C   LEU A 457       5.514 -61.415 -22.575  1.00 50.64           C
ATOM   3060  O   LEU A 457       6.026 -62.309 -21.920  1.00 53.44           O
ATOM   3061  CB  LEU A 457       6.817 -60.418 -24.466  1.00 48.12           C
ATOM   3062  CG  LEU A 457       7.158 -60.493 -25.961  1.00 46.86           C
ATOM   3063  CD1 LEU A 457       8.012 -59.336 -26.354  1.00 47.10           C
ATOM   3064  CD2 LEU A 457       7.878 -61.779 -26.290  1.00 50.03           C
ATOM   3065  N   VAL A 458       4.739 -60.502 -22.017  1.00 51.26           N
ATOM   3066  CA  VAL A 458       4.402 -60.625 -20.589  1.00 54.16           C
ATOM   3067  C   VAL A 458       3.639 -61.919 -20.276  1.00 56.35           C
ATOM   3068  O   VAL A 458       3.925 -62.585 -19.301  1.00 62.25           O
ATOM   3069  CB  VAL A 458       3.591 -59.419 -20.112  1.00 55.82           C
ATOM   3070  CG1 VAL A 458       2.989 -59.670 -18.713  1.00 55.25           C
ATOM   3071  CG2 VAL A 458       4.472 -58.152 -20.159  1.00 52.77           C
ATOM   3072  N   ASN A 459       2.717 -62.316 -21.136  1.00 57.21           N
ATOM   3073  CA  ASN A 459       2.063 -63.611 -20.975  1.00 59.53           C
ATOM   3074  C   ASN A 459       3.007 -64.756 -21.009  1.00 56.16           C
ATOM   3075  O   ASN A 459       2.924 -65.589 -20.159  1.00 59.44           O
ATOM   3076  CB  ASN A 459       0.962 -63.819 -22.026  1.00 63.90           C
ATOM   3077  CG  ASN A 459      -0.375 -63.392 -21.510  1.00 69.46           C
ATOM   3078  OD1 ASN A 459      -0.785 -62.213 -21.620  1.00 72.79           O
ATOM   3079  ND2 ASN A 459      -1.032 -64.316 -20.845  1.00 75.94           N
ATOM   3080  N   PHE A 460       3.890 -64.815 -22.000  1.00 54.35           N
ATOM   3081  CA  PHE A 460       4.870 -65.891 -22.125  1.00 55.85           C
ATOM   3082  C   PHE A 460       5.849 -65.962 -20.964  1.00 58.89           C
ATOM   3083  O   PHE A 460       6.174 -67.042 -20.516  1.00 60.78           O
ATOM   3084  CB  PHE A 460       5.703 -65.695 -23.365  1.00 56.15           C
ATOM   3085  CG  PHE A 460       5.004 -66.008 -24.641  1.00 56.21           C
ATOM   3086  CD1 PHE A 460       3.798 -66.699 -24.679  1.00 57.64           C
ATOM   3087  CD2 PHE A 460       5.604 -65.662 -25.835  1.00 55.94           C
ATOM   3088  CE1 PHE A 460       3.212 -67.013 -25.887  1.00 57.40           C
ATOM   3089  CE2 PHE A 460       5.033 -65.980 -27.042  1.00 54.36           C
ATOM   3090  CZ  PHE A 460       3.829 -66.649 -27.069  1.00 57.12           C
ATOM   3091  N   GLY A 461       6.311 -64.805 -20.487  1.00 60.89           N
ATOM   3092  CA  GLY A 461       7.196 -64.717 -19.323  1.00 64.42           C
ATOM   3093  C   GLY A 461       6.648 -65.092 -17.960  1.00 68.91           C
ATOM   3094  O   GLY A 461       7.434 -65.342 -17.045  1.00 75.09           O
ATOM   3095  N   SER A 462       5.323 -65.180 -17.820  1.00 71.83           N
ATOM   3096  CA  SER A 462       4.622 -65.197 -16.509  1.00 74.35           C
ATOM   3097  C   SER A 462       4.531 -66.548 -15.744  1.00 74.84           C
ATOM   3098  O   SER A 462       4.734 -67.636 -16.303  1.00 74.12           O
ATOM   3099  CB  SER A 462       3.202 -64.647 -16.722  1.00 74.14           C
ATOM   3100  OG  SER A 462       2.438 -65.586 -17.473  1.00 75.42           O
