# Supplementary material for: A non-redundant data set of nanobody-antigen crystal structures
Source: Data Brief. 2019 Mar 6;24:103754. doi: 10.1016/j.dib.2019.103754 (PMC6441729; doi:10.1016/j.dib.2019.103754)
Supplement: Multimedia component 5 [file mmc5.zip › Data_set/Ag_1/5g5r_1.pdb]

ATOM      1  N   MET A 235     -18.367 -12.479  13.657  1.00 74.53           N
ATOM      2  CA  MET A 235     -17.068 -11.837  13.496  1.00 70.30           C
ATOM      3  C   MET A 235     -17.218 -10.364  13.137  1.00 63.00           C
ATOM      4  O   MET A 235     -18.037 -10.002  12.292  1.00 59.80           O
ATOM      5  CB  MET A 235     -16.245 -12.549  12.423  1.00 71.18           C
ATOM      6  CG  MET A 235     -14.875 -11.940  12.203  1.00 69.46           C
ATOM      7  SD  MET A 235     -13.990 -12.702  10.837  1.00 61.84           S
ATOM      8  CE  MET A 235     -13.863 -14.395  11.404  1.00 56.11           C
ATOM      9  N   ASP A 236     -16.422  -9.517  13.784  1.00 58.56           N
ATOM     10  CA  ASP A 236     -16.453  -8.096  13.486  1.00 56.86           C
ATOM     11  C   ASP A 236     -15.816  -7.819  12.127  1.00 55.90           C
ATOM     12  O   ASP A 236     -15.093  -8.649  11.567  1.00 57.76           O
ATOM     13  CB  ASP A 236     -15.731  -7.303  14.576  1.00 58.45           C
ATOM     14  CG  ASP A 236     -16.339  -7.514  15.947  1.00 63.03           C
ATOM     15  OD1 ASP A 236     -17.507  -7.950  16.017  1.00 63.22           O
ATOM     16  OD2 ASP A 236     -15.651  -7.240  16.954  1.00 60.73           O
ATOM     17  N   VAL A 237     -16.097  -6.624  11.603  1.00 54.08           N
ATOM     18  CA  VAL A 237     -15.575  -6.150  10.323  1.00 53.75           C
ATOM     19  C   VAL A 237     -15.895  -7.159   9.225  1.00 54.83           C
ATOM     20  O   VAL A 237     -15.048  -7.467   8.377  1.00 57.13           O
ATOM     21  CB  VAL A 237     -14.062  -5.867  10.406  1.00 55.10           C
ATOM     22  CG1 VAL A 237     -13.630  -4.921   9.291  1.00 54.17           C
ATOM     23  CG2 VAL A 237     -13.706  -5.276  11.760  1.00 54.80           C
ATOM     24  N   MET A 238     -17.117  -7.682   9.232  1.00 52.31           N
ATOM     25  CA  MET A 238     -17.577  -8.622   8.220  1.00 49.26           C
ATOM     26  C   MET A 238     -18.611  -7.948   7.332  1.00 48.18           C
ATOM     27  O   MET A 238     -19.556  -7.328   7.831  1.00 50.78           O
ATOM     28  CB  MET A 238     -18.180  -9.875   8.857  1.00 54.86           C
ATOM     29  CG  MET A 238     -18.631 -10.910   7.836  1.00 59.40           C
ATOM     30  SD  MET A 238     -19.756 -12.147   8.510  1.00 64.32           S
ATOM     31  CE  MET A 238     -18.827 -12.715   9.927  1.00 72.65           C
ATOM     32  N   ASN A 239     -18.432  -8.073   6.021  1.00 40.73           N
ATOM     33  CA  ASN A 239     -19.385  -7.552   5.051  1.00 43.89           C
ATOM     34  C   ASN A 239     -20.372  -8.653   4.679  1.00 42.89           C
ATOM     35  O   ASN A 239     -19.981  -9.673   4.100  1.00 37.62           O
ATOM     36  CB  ASN A 239     -18.659  -7.036   3.809  1.00 48.77           C
ATOM     37  CG  ASN A 239     -19.608  -6.487   2.761  1.00 56.89           C
ATOM     38  OD1 ASN A 239     -20.669  -5.952   3.086  1.00 55.17           O
ATOM     39  ND2 ASN A 239     -19.231  -6.622   1.494  1.00 61.83           N
ATOM     40  N   THR A 240     -21.647  -8.449   5.012  1.00 43.44           N
ATOM     41  CA  THR A 240     -22.677  -9.432   4.699  1.00 48.15           C
ATOM     42  C   THR A 240     -23.184  -9.332   3.265  1.00 51.74           C
ATOM     43  O   THR A 240     -23.893 -10.239   2.814  1.00 56.27           O
ATOM     44  CB  THR A 240     -23.856  -9.292   5.665  1.00 47.42           C
ATOM     45  OG1 THR A 240     -24.343  -7.944   5.637  1.00 50.14           O
ATOM     46  CG2 THR A 240     -23.429  -9.644   7.082  1.00 49.38           C
ATOM     47  N   GLU A 241     -22.839  -8.266   2.544  1.00 45.73           N
ATOM     48  CA  GLU A 241     -23.248  -8.106   1.148  1.00 46.08           C
ATOM     49  C   GLU A 241     -22.106  -8.546   0.232  1.00 47.59           C
ATOM     50  O   GLU A 241     -21.408  -7.744  -0.390  1.00 48.44           O
ATOM     51  CB  GLU A 241     -23.664  -6.663   0.879  1.00 41.40           C
ATOM     52  CG  GLU A 241     -24.768  -6.157   1.792  1.00 49.27           C
ATOM     53  CD  GLU A 241     -25.035  -4.674   1.612  1.00 57.32           C
ATOM     54  OE1 GLU A 241     -24.509  -4.085   0.643  1.00 59.54           O
ATOM     55  OE2 GLU A 241     -25.767  -4.095   2.441  1.00 62.12           O
ATOM     56  N   VAL A 242     -21.938  -9.862   0.151  1.00 46.20           N
ATOM     57  CA  VAL A 242     -20.832 -10.453  -0.593  1.00 45.47           C
ATOM     58  C   VAL A 242     -21.165 -10.468  -2.076  1.00 48.63           C
ATOM     59  O   VAL A 242     -22.293 -10.784  -2.476  1.00 50.36           O
ATOM     60  CB  VAL A 242     -20.538 -11.874  -0.081  1.00 42.12           C
ATOM     61  CG1 VAL A 242     -19.132 -12.302  -0.477  1.00 37.78           C
ATOM     62  CG2 VAL A 242     -20.724 -11.940   1.416  1.00 47.17           C
ATOM     63  N   VAL A 243     -20.179 -10.127  -2.898  1.00 46.19           N
ATOM     64  CA  VAL A 243     -20.291 -10.220  -4.347  1.00 44.32           C
ATOM     65  C   VAL A 243     -19.665 -11.546  -4.758  1.00 41.14           C
ATOM     66  O   VAL A 243     -18.451 -11.738  -4.627  1.00 39.75           O
ATOM     67  CB  VAL A 243     -19.614  -9.034  -5.046  1.00 46.72           C
ATOM     68  CG1 VAL A 243     -19.841  -9.105  -6.548  1.00 42.44           C
ATOM     69  CG2 VAL A 243     -20.136  -7.718  -4.482  1.00 46.35           C
ATOM     70  N   THR A 244     -20.491 -12.466  -5.245  1.00 37.65           N
ATOM     71  CA  THR A 244     -20.054 -13.807  -5.599  1.00 40.79           C
ATOM     72  C   THR A 244     -20.294 -14.064  -7.081  1.00 41.49           C
ATOM     73  O   THR A 244     -21.001 -13.317  -7.763  1.00 38.64           O
ATOM     74  CB  THR A 244     -20.781 -14.866  -4.759  1.00 42.61           C
ATOM     75  OG1 THR A 244     -22.194 -14.769  -4.985  1.00 45.39           O
ATOM     76  CG2 THR A 244     -20.495 -14.663  -3.279  1.00 40.55           C
ATOM     77  N   VAL A 245     -19.684 -15.141  -7.576  1.00 42.26           N
ATOM     78  CA  VAL A 245     -19.871 -15.601  -8.944  1.00 41.53           C
ATOM     79  C   VAL A 245     -20.201 -17.087  -8.910  1.00 42.29           C
ATOM     80  O   VAL A 245     -20.051 -17.759  -7.890  1.00 46.40           O
ATOM     81  CB  VAL A 245     -18.634 -15.346  -9.832  1.00 44.20           C
ATOM     82  CG1 VAL A 245     -18.297 -13.864  -9.873  1.00 38.38           C
ATOM     83  CG2 VAL A 245     -17.448 -16.161  -9.340  1.00 47.22           C
ATOM     84  N   THR A 246     -20.657 -17.591 -10.047  1.00 44.81           N
ATOM     85  CA  THR A 246     -20.957 -18.999 -10.236  1.00 44.97           C
ATOM     86  C   THR A 246     -19.913 -19.644 -11.137  1.00 41.84           C
ATOM     87  O   THR A 246     -19.200 -18.951 -11.871  1.00 42.91           O
ATOM     88  CB  THR A 246     -22.348 -19.186 -10.858  1.00 45.29           C
ATOM     89  OG1 THR A 246     -22.354 -18.654 -12.189  1.00 49.01           O
ATOM     90  CG2 THR A 246     -23.403 -18.479 -10.027  1.00 43.10           C
ATOM     91  N   PRO A 247     -19.783 -20.973 -11.101  1.00 39.79           N
ATOM     92  CA  PRO A 247     -18.842 -21.634 -12.019  1.00 41.91           C
ATOM     93  C   PRO A 247     -19.196 -21.453 -13.484  1.00 45.47           C
ATOM     94  O   PRO A 247     -18.317 -21.611 -14.339  1.00 51.12           O
ATOM     95  CB  PRO A 247     -18.924 -23.110 -11.604  1.00 46.73           C
ATOM     96  CG  PRO A 247     -19.437 -23.090 -10.205  1.00 39.04           C
ATOM     97  CD  PRO A 247     -20.371 -21.923 -10.139  1.00 41.93           C
ATOM     98  N   GLU A 248     -20.446 -21.119 -13.804  1.00 43.70           N
ATOM     99  CA  GLU A 248     -20.879 -21.002 -15.189  1.00 46.53           C
ATOM    100  C   GLU A 248     -20.793 -19.582 -15.735  1.00 45.68           C
ATOM    101  O   GLU A 248     -20.988 -19.390 -16.940  1.00 50.04           O
ATOM    102  CB  GLU A 248     -22.315 -21.516 -15.339  1.00 51.78           C
ATOM    103  CG  GLU A 248     -22.526 -22.926 -14.810  1.00 63.09           C
ATOM    104  CD  GLU A 248     -21.640 -23.954 -15.491  1.00 73.53           C
ATOM    105  OE1 GLU A 248     -21.311 -23.772 -16.683  1.00 76.01           O
ATOM    106  OE2 GLU A 248     -21.270 -24.949 -14.831  1.00 78.01           O
ATOM    107  N   MET A 249     -20.519 -18.589 -14.895  1.00 42.09           N
ATOM    108  CA  MET A 249     -20.311 -17.242 -15.402  1.00 45.03           C
ATOM    109  C   MET A 249     -18.992 -17.166 -16.161  1.00 45.84           C
ATOM    110  O   MET A 249     -18.063 -17.941 -15.918  1.00 45.92           O
ATOM    111  CB  MET A 249     -20.334 -16.227 -14.259  1.00 43.70           C
ATOM    112  CG  MET A 249     -21.737 -15.906 -13.759  1.00 46.14           C
ATOM    113  SD  MET A 249     -21.765 -14.984 -12.206  1.00 45.27           S
ATOM    114  CE  MET A 249     -20.786 -13.551 -12.642  1.00 42.92           C
ATOM    115  N   THR A 250     -18.920 -16.233 -17.101  1.00 44.10           N
ATOM    116  CA  THR A 250     -17.764 -16.106 -17.975  1.00 45.01           C
ATOM    117  C   THR A 250     -16.783 -15.073 -17.434  1.00 42.69           C
ATOM    118  O   THR A 250     -17.118 -14.243 -16.585  1.00 41.32           O
ATOM    119  CB  THR A 250     -18.194 -15.719 -19.391  1.00 45.78           C
ATOM    120  OG1 THR A 250     -18.843 -14.441 -19.362  1.00 49.99           O
ATOM    121  CG2 THR A 250     -19.153 -16.756 -19.956  1.00 46.59           C
ATOM    122  N   VAL A 251     -15.550 -15.145 -17.943  1.00 45.09           N
ATOM    123  CA  VAL A 251     -14.530 -14.159 -17.593  1.00 46.19           C
ATOM    124  C   VAL A 251     -15.012 -12.754 -17.930  1.00 47.14           C
ATOM    125  O   VAL A 251     -14.752 -11.797 -17.190  1.00 48.40           O
ATOM    126  CB  VAL A 251     -13.204 -14.492 -18.303  1.00 49.09           C
ATOM    127  CG1 VAL A 251     -12.202 -13.355 -18.149  1.00 46.26           C
ATOM    128  CG2 VAL A 251     -12.625 -15.789 -17.760  1.00 48.52           C
ATOM    129  N   SER A 252     -15.735 -12.611 -19.043  1.00 45.57           N
ATOM    130  CA  SER A 252     -16.250 -11.303 -19.433  1.00 47.26           C
ATOM    131  C   SER A 252     -17.163 -10.724 -18.361  1.00 49.14           C
ATOM    132  O   SER A 252     -17.049  -9.545 -18.008  1.00 50.51           O
ATOM    133  CB  SER A 252     -16.991 -11.406 -20.766  1.00 44.43           C
ATOM    134  OG  SER A 252     -17.633 -10.184 -21.086  1.00 47.80           O
ATOM    135  N   GLU A 253     -18.073 -11.541 -17.826  1.00 47.79           N
ATOM    136  CA  GLU A 253     -18.986 -11.044 -16.804  1.00 46.45           C
ATOM    137  C   GLU A 253     -18.264 -10.768 -15.492  1.00 45.65           C
ATOM    138  O   GLU A 253     -18.653  -9.857 -14.752  1.00 48.35           O
ATOM    139  CB  GLU A 253     -20.128 -12.036 -16.587  1.00 45.26           C
ATOM    140  CG  GLU A 253     -21.248 -11.491 -15.719  1.00 51.75           C
ATOM    141  CD  GLU A 253     -22.398 -12.463 -15.569  1.00 54.11           C
ATOM    142  OE1 GLU A 253     -22.386 -13.510 -16.252  1.00 58.78           O
ATOM    143  OE2 GLU A 253     -23.311 -12.181 -14.766  1.00 48.64           O
ATOM    144  N   VAL A 254     -17.213 -11.533 -15.189  1.00 41.84           N
ATOM    145  CA  VAL A 254     -16.442 -11.283 -13.976  1.00 44.72           C
ATOM    146  C   VAL A 254     -15.715  -9.949 -14.071  1.00 47.59           C
ATOM    147  O   VAL A 254     -15.659  -9.186 -13.098  1.00 48.77           O
ATOM    148  CB  VAL A 254     -15.467 -12.444 -13.715  1.00 47.31           C
ATOM    149  CG1 VAL A 254     -14.513 -12.096 -12.584  1.00 43.09           C
ATOM    150  CG2 VAL A 254     -16.238 -13.708 -13.389  1.00 47.07           C
ATOM    151  N   ILE A 255     -15.151  -9.643 -15.242  1.00 49.45           N
ATOM    152  CA  ILE A 255     -14.471  -8.364 -15.431  1.00 48.99           C
ATOM    153  C   ILE A 255     -15.451  -7.211 -15.253  1.00 50.24           C
ATOM    154  O   ILE A 255     -15.105  -6.163 -14.692  1.00 50.29           O
ATOM    155  CB  ILE A 255     -13.783  -8.324 -16.808  1.00 50.44           C
ATOM    156  CG1 ILE A 255     -12.703  -9.405 -16.888  1.00 52.17           C
ATOM    157  CG2 ILE A 255     -13.176  -6.955 -17.070  1.00 50.55           C
ATOM    158  CD1 ILE A 255     -12.091  -9.558 -18.261  1.00 54.92           C
ATOM    159  N   ASP A 256     -16.693  -7.388 -15.713  1.00 49.25           N
ATOM    160  CA  ASP A 256     -17.708  -6.364 -15.492  1.00 54.52           C
ATOM    161  C   ASP A 256     -18.014  -6.200 -14.009  1.00 49.94           C
ATOM    162  O   ASP A 256     -18.253  -5.081 -13.540  1.00 50.02           O
ATOM    163  CB  ASP A 256     -18.979  -6.698 -16.272  1.00 63.98           C
ATOM    164  CG  ASP A 256     -18.872  -6.334 -17.739  1.00 78.90           C
ATOM    165  OD1 ASP A 256     -18.945  -5.128 -18.059  1.00 84.59           O
ATOM    166  OD2 ASP A 256     -18.718  -7.249 -18.574  1.00 84.41           O
ATOM    167  N   LEU A 257     -18.009  -7.301 -13.252  1.00 49.12           N
ATOM    168  CA  LEU A 257     -18.181  -7.195 -11.807  1.00 46.26           C
ATOM    169  C   LEU A 257     -17.009  -6.462 -11.167  1.00 46.43           C
ATOM    170  O   LEU A 257     -17.195  -5.694 -10.216  1.00 46.75           O
ATOM    171  CB  LEU A 257     -18.344  -8.582 -11.188  1.00 47.91           C
ATOM    172  CG  LEU A 257     -19.767  -9.136 -11.117  1.00 49.51           C
ATOM    173  CD1 LEU A 257     -19.769 -10.495 -10.439  1.00 47.60           C
ATOM    174  CD2 LEU A 257     -20.683  -8.166 -10.384  1.00 45.73           C
ATOM    175  N   ILE A 258     -15.795  -6.689 -11.673  1.00 46.30           N
ATOM    176  CA  ILE A 258     -14.631  -5.970 -11.164  1.00 49.08           C
ATOM    177  C   ILE A 258     -14.764  -4.481 -11.449  1.00 48.62           C
ATOM    178  O   ILE A 258     -14.505  -3.641 -10.579  1.00 50.49           O
ATOM    179  CB  ILE A 258     -13.338  -6.550 -11.766  1.00 51.40           C
ATOM    180  CG1 ILE A 258     -13.142  -7.997 -11.310  1.00 46.44           C
ATOM    181  CG2 ILE A 258     -12.137  -5.694 -11.387  1.00 52.12           C
ATOM    182  CD1 ILE A 258     -11.904  -8.654 -11.875  1.00 43.21           C
ATOM    183  N   LEU A 259     -15.178  -4.128 -12.668  1.00 48.78           N
ATOM    184  CA  LEU A 259     -15.345  -2.720 -13.007  1.00 52.50           C
ATOM    185  C   LEU A 259     -16.479  -2.080 -12.218  1.00 52.65           C
ATOM    186  O   LEU A 259     -16.425  -0.882 -11.920  1.00 57.31           O
ATOM    187  CB  LEU A 259     -15.592  -2.567 -14.508  1.00 54.60           C
ATOM    188  CG  LEU A 259     -14.460  -3.025 -15.428  1.00 56.06           C
ATOM    189  CD1 LEU A 259     -14.854  -2.859 -16.887  1.00 55.22           C
ATOM    190  CD2 LEU A 259     -13.182  -2.260 -15.123  1.00 58.64           C
ATOM    191  N   LYS A 260     -17.504  -2.856 -11.864  1.00 49.65           N
ATOM    192  CA  LYS A 260     -18.653  -2.294 -11.163  1.00 50.49           C
ATOM    193  C   LYS A 260     -18.398  -2.191  -9.663  1.00 50.79           C
ATOM    194  O   LYS A 260     -18.552  -1.117  -9.072  1.00 51.69           O
ATOM    195  CB  LYS A 260     -19.897  -3.142 -11.434  1.00 55.46           C
ATOM    196  CG  LYS A 260     -21.195  -2.352 -11.473  1.00 62.71           C
ATOM    197  CD  LYS A 260     -21.441  -1.777 -12.860  1.00 68.28           C
ATOM    198  CE  LYS A 260     -22.623  -0.821 -12.869  1.00 71.59           C
ATOM    199  NZ  LYS A 260     -22.323   0.436 -12.128  1.00 72.79           N
ATOM    200  N   THR A 261     -18.004  -3.298  -9.034  1.00 44.59           N
ATOM    201  CA  THR A 261     -17.904  -3.370  -7.582  1.00 47.35           C
ATOM    202  C   THR A 261     -16.526  -3.008  -7.046  1.00 51.67           C
ATOM    203  O   THR A 261     -16.375  -2.861  -5.828  1.00 54.53           O
ATOM    204  CB  THR A 261     -18.269  -4.777  -7.099  1.00 44.87           C
ATOM    205  OG1 THR A 261     -17.232  -5.693  -7.474  1.00 44.33           O
ATOM    206  CG2 THR A 261     -19.582  -5.226  -7.723  1.00 41.70           C
ATOM    207  N   LYS A 262     -15.528  -2.868  -7.917  1.00 48.42           N
ATOM    208  CA  LYS A 262     -14.138  -2.578  -7.568  1.00 50.39           C
ATOM    209  C   LYS A 262     -13.482  -3.696  -6.763  1.00 48.59           C
ATOM    210  O   LYS A 262     -12.380  -3.506  -6.236  1.00 50.41           O
ATOM    211  CB  LYS A 262     -13.995  -1.248  -6.808  1.00 58.17           C
ATOM    212  CG  LYS A 262     -14.903  -0.120  -7.290  1.00 65.19           C
ATOM    213  CD  LYS A 262     -14.725   0.178  -8.768  1.00 72.80           C
ATOM    214  CE  LYS A 262     -15.758   1.189  -9.240  1.00 79.19           C
ATOM    215  NZ  LYS A 262     -15.677   1.439 -10.705  1.00 83.78           N
ATOM    216  N   HIS A 263     -14.125  -4.857  -6.648  1.00 43.07           N
ATOM    217  CA  HIS A 263     -13.513  -5.994  -5.972  1.00 46.78           C
ATOM    218  C   HIS A 263     -12.521  -6.683  -6.899  1.00 45.48           C
ATOM    219  O   HIS A 263     -12.778  -6.850  -8.095  1.00 47.52           O
ATOM    220  CB  HIS A 263     -14.575  -6.997  -5.515  1.00 47.96           C
ATOM    221  CG  HIS A 263     -15.441  -6.500  -4.400  1.00 49.14           C
ATOM    222  ND1 HIS A 263     -14.928  -6.028  -3.211  1.00 51.12           N
ATOM    223  CD2 HIS A 263     -16.788  -6.416  -4.288  1.00 49.33           C
ATOM    224  CE1 HIS A 263     -15.921  -5.666  -2.418  1.00 53.91           C
ATOM    225  NE2 HIS A 263     -17.060  -5.891  -3.048  1.00 52.58           N
ATOM    226  N   LEU A 264     -11.383  -7.087  -6.339  1.00 46.61           N
ATOM    227  CA  LEU A 264     -10.342  -7.774  -7.090  1.00 48.26           C
ATOM    228  C   LEU A 264     -10.412  -9.288  -6.938  1.00 48.99           C
ATOM    229  O   LEU A 264      -9.484  -9.986  -7.356  1.00 53.60           O
ATOM    230  CB  LEU A 264      -8.964  -7.266  -6.664  1.00 47.93           C
ATOM    231  CG  LEU A 264      -8.698  -5.786  -6.949  1.00 48.37           C
ATOM    232  CD1 LEU A 264      -7.287  -5.399  -6.528  1.00 50.10           C
ATOM    233  CD2 LEU A 264      -8.931  -5.477  -8.421  1.00 43.71           C
ATOM    234  N   GLY A 265     -11.488  -9.806  -6.353  1.00 44.05           N
ATOM    235  CA  GLY A 265     -11.653 -11.235  -6.177  1.00 44.36           C
ATOM    236  C   GLY A 265     -13.043 -11.587  -5.690  1.00 43.26           C
ATOM    237  O   GLY A 265     -13.684 -10.784  -5.005  1.00 42.66           O
ATOM    238  N   PHE A 266     -13.524 -12.783  -6.032  1.00 42.24           N
ATOM    239  CA  PHE A 266     -14.883 -13.179  -5.697  1.00 43.69           C
ATOM    240  C   PHE A 266     -14.939 -14.641  -5.279  1.00 47.76           C
ATOM    241  O   PHE A 266     -14.284 -15.492  -5.900  1.00 49.99           O
ATOM    242  CB  PHE A 266     -15.836 -12.963  -6.880  1.00 40.01           C
ATOM    243  CG  PHE A 266     -15.751 -11.597  -7.485  1.00 42.07           C
ATOM    244  CD1 PHE A 266     -16.495 -10.550  -6.971  1.00 41.05           C
ATOM    245  CD2 PHE A 266     -14.922 -11.358  -8.567  1.00 43.91           C
ATOM    246  CE1 PHE A 266     -16.415  -9.289  -7.526  1.00 44.05           C
ATOM    247  CE2 PHE A 266     -14.838 -10.102  -9.126  1.00 45.12           C
ATOM    248  CZ  PHE A 266     -15.584  -9.065  -8.606  1.00 46.49           C
ATOM    249  N   PRO A 267     -15.707 -14.960  -4.240  1.00 43.52           N
ATOM    250  CA  PRO A 267     -15.995 -16.367  -3.947  1.00 43.55           C
ATOM    251  C   PRO A 267     -16.908 -16.956  -5.010  1.00 43.20           C
ATOM    252  O   PRO A 267     -17.823 -16.293  -5.504  1.00 39.16           O
ATOM    253  CB  PRO A 267     -16.691 -16.315  -2.580  1.00 41.50           C
ATOM    254  CG  PRO A 267     -16.408 -14.941  -2.036  1.00 39.43           C
ATOM    255  CD  PRO A 267     -16.273 -14.054  -3.228  1.00 38.56           C
ATOM    256  N   VAL A 268     -16.651 -18.212  -5.367  1.00 42.86           N
ATOM    257  CA  VAL A 268     -17.480 -18.940  -6.321  1.00 39.65           C
ATOM    258  C   VAL A 268     -18.458 -19.805  -5.539  1.00 41.71           C
ATOM    259  O   VAL A 268     -18.059 -20.536  -4.624  1.00 44.95           O
ATOM    260  CB  VAL A 268     -16.626 -19.792  -7.275  1.00 40.01           C
ATOM    261  CG1 VAL A 268     -17.488 -20.341  -8.399  1.00 37.52           C
ATOM    262  CG2 VAL A 268     -15.475 -18.968  -7.836  1.00 38.45           C
ATOM    263  N   VAL A 269     -19.742 -19.722  -5.895  1.00 38.13           N
ATOM    264  CA  VAL A 269     -20.803 -20.385  -5.152  1.00 40.26           C
ATOM    265  C   VAL A 269     -21.725 -21.135  -6.107  1.00 41.36           C
ATOM    266  O   VAL A 269     -21.846 -20.805  -7.289  1.00 43.68           O
ATOM    267  CB  VAL A 269     -21.630 -19.390  -4.306  1.00 38.27           C
ATOM    268  CG1 VAL A 269     -20.761 -18.729  -3.248  1.00 38.97           C
ATOM    269  CG2 VAL A 269     -22.283 -18.348  -5.204  1.00 33.82           C
ATOM    270  N   GLU A 270     -22.377 -22.161  -5.565  1.00 39.26           N
ATOM    271  CA  GLU A 270     -23.519 -22.820  -6.196  1.00 41.50           C
ATOM    272  C   GLU A 270     -24.694 -22.593  -5.252  1.00 41.83           C
ATOM    273  O   GLU A 270     -24.837 -23.295  -4.247  1.00 43.34           O
ATOM    274  CB  GLU A 270     -23.255 -24.302  -6.439  1.00 43.53           C
ATOM    275  CG  GLU A 270     -22.177 -24.570  -7.478  1.00 55.05           C
ATOM    276  CD  GLU A 270     -22.029 -26.043  -7.809  1.00 68.23           C
ATOM    277  OE1 GLU A 270     -22.952 -26.825  -7.495  1.00 78.49           O
ATOM    278  OE2 GLU A 270     -20.987 -26.417  -8.385  1.00 70.84           O
ATOM    279  N   GLY A 271     -25.528 -21.609  -5.571  1.00 45.10           N
ATOM    280  CA  GLY A 271     -26.473 -21.099  -4.599  1.00 44.26           C
ATOM    281  C   GLY A 271     -25.735 -20.245  -3.591  1.00 44.46           C
ATOM    282  O   GLY A 271     -25.203 -19.186  -3.938  1.00 40.43           O
ATOM    283  N   GLU A 272     -25.685 -20.697  -2.340  1.00 48.81           N
ATOM    284  CA  GLU A 272     -24.836 -20.084  -1.330  1.00 43.32           C
ATOM    285  C   GLU A 272     -23.661 -20.962  -0.932  1.00 43.34           C
ATOM    286  O   GLU A 272     -22.791 -20.506  -0.183  1.00 45.79           O
ATOM    287  CB  GLU A 272     -25.657 -19.737  -0.080  1.00 47.14           C
ATOM    288  CG  GLU A 272     -26.522 -18.503  -0.239  1.00 48.17           C
ATOM    289  CD  GLU A 272     -27.498 -18.326   0.905  1.00 49.79           C
ATOM    290  OE1 GLU A 272     -28.103 -19.332   1.331  1.00 48.50           O
ATOM    291  OE2 GLU A 272     -27.658 -17.182   1.379  1.00 54.01           O
ATOM    292  N   ARG A 273     -23.608 -22.198  -1.419  1.00 43.51           N
ATOM    293  CA  ARG A 273     -22.554 -23.128  -1.038  1.00 43.54           C
ATOM    294  C   ARG A 273     -21.245 -22.749  -1.723  1.00 43.23           C
ATOM    295  O   ARG A 273     -21.185 -22.640  -2.952  1.00 44.13           O
ATOM    296  CB  ARG A 273     -22.971 -24.551  -1.401  1.00 43.96           C
ATOM    297  CG  ARG A 273     -21.946 -25.610  -1.080  1.00 44.40           C
ATOM    298  CD  ARG A 273     -22.545 -26.998  -1.227  1.00 49.10           C
ATOM    299  NE  ARG A 273     -23.386 -27.112  -2.416  1.00 54.26           N
ATOM    300  CZ  ARG A 273     -22.938 -27.429  -3.627  1.00 53.59           C
ATOM    301  NH1 ARG A 273     -21.648 -27.666  -3.818  1.00 55.48           N
ATOM    302  NH2 ARG A 273     -23.780 -27.509  -4.647  1.00 53.20           N
ATOM    303  N   LEU A 274     -20.198 -22.552  -0.927  1.00 44.77           N
ATOM    304  CA  LEU A 274     -18.898 -22.154  -1.454  1.00 44.52           C
ATOM    305  C   LEU A 274     -18.249 -23.319  -2.193  1.00 46.94           C
ATOM    306  O   LEU A 274     -18.085 -24.406  -1.629  1.00 48.74           O
ATOM    307  CB  LEU A 274     -18.006 -21.676  -0.312  1.00 44.33           C
ATOM    308  CG  LEU A 274     -16.610 -21.153  -0.642  1.00 45.17           C
ATOM    309  CD1 LEU A 274     -16.688 -19.886  -1.478  1.00 36.86           C
ATOM    310  CD2 LEU A 274     -15.849 -20.905   0.647  1.00 43.18           C
ATOM    311  N   VAL A 275     -17.877 -23.095  -3.453  1.00 45.48           N
ATOM    312  CA  VAL A 275     -17.242 -24.124  -4.267  1.00 47.67           C
ATOM    313  C   VAL A 275     -15.872 -23.716  -4.787  1.00 46.19           C
ATOM    314  O   VAL A 275     -15.154 -24.571  -5.327  1.00 48.99           O
ATOM    315  CB  VAL A 275     -18.140 -24.552  -5.450  1.00 47.24           C
ATOM    316  CG1 VAL A 275     -19.474 -25.081  -4.946  1.00 41.63           C
ATOM    317  CG2 VAL A 275     -18.344 -23.392  -6.410  1.00 38.97           C
ATOM    318  N   GLY A 276     -15.481 -22.454  -4.655  1.00 44.32           N
ATOM    319  CA  GLY A 276     -14.177 -22.038  -5.138  1.00 39.52           C
ATOM    320  C   GLY A 276     -13.984 -20.551  -4.952  1.00 42.25           C
ATOM    321  O   GLY A 276     -14.870 -19.836  -4.469  1.00 44.40           O
ATOM    322  N   ILE A 277     -12.799 -20.094  -5.347  1.00 42.91           N
ATOM    323  CA  ILE A 277     -12.418 -18.690  -5.257  1.00 45.28           C
ATOM    324  C   ILE A 277     -11.747 -18.296  -6.567  1.00 44.90           C
ATOM    325  O   ILE A 277     -11.046 -19.105  -7.184  1.00 49.06           O
ATOM    326  CB  ILE A 277     -11.493 -18.434  -4.044  1.00 52.93           C
ATOM    327  CG1 ILE A 277     -11.199 -16.940  -3.876  1.00 56.73           C
ATOM    328  CG2 ILE A 277     -10.204 -19.240  -4.158  1.00 51.30           C
ATOM    329  CD1 ILE A 277     -12.350 -16.151  -3.293  1.00 58.57           C
ATOM    330  N   ILE A 278     -11.981 -17.062  -7.006  1.00 40.20           N
ATOM    331  CA  ILE A 278     -11.388 -16.544  -8.232  1.00 45.30           C
ATOM    332  C   ILE A 278     -10.864 -15.141  -7.962  1.00 45.88           C
ATOM    333  O   ILE A 278     -11.455 -14.384  -7.183  1.00 48.47           O
ATOM    334  CB  ILE A 278     -12.395 -16.554  -9.406  1.00 46.19           C
ATOM    335  CG1 ILE A 278     -11.665 -16.395 -10.741  1.00 49.47           C
ATOM    336  CG2 ILE A 278     -13.452 -15.471  -9.237  1.00 41.98           C
ATOM    337  CD1 ILE A 278     -12.566 -16.537 -11.948  1.00 51.34           C
ATOM    338  N   THR A 279      -9.735 -14.805  -8.583  1.00 45.18           N
ATOM    339  CA  THR A 279      -9.063 -13.533  -8.364  1.00 48.37           C
ATOM    340  C   THR A 279      -8.757 -12.878  -9.703  1.00 52.61           C
ATOM    341  O   THR A 279      -8.888 -13.488 -10.768  1.00 56.98           O
ATOM    342  CB  THR A 279      -7.762 -13.705  -7.567  1.00 55.92           C
ATOM    343  OG1 THR A 279      -6.833 -14.485  -8.331  1.00 56.95           O
ATOM    344  CG2 THR A 279      -8.029 -14.395  -6.234  1.00 40.54           C
ATOM    345  N   LEU A 280      -8.336 -11.612  -9.633  1.00 53.58           N
ATOM    346  CA  LEU A 280      -7.931 -10.898 -10.839  1.00 51.61           C
ATOM    347  C   LEU A 280      -6.717 -11.547 -11.489  1.00 56.00           C
ATOM    348  O   LEU A 280      -6.587 -11.533 -12.718  1.00 54.78           O
ATOM    349  CB  LEU A 280      -7.639  -9.434 -10.507  1.00 52.04           C
ATOM    350  CG  LEU A 280      -7.232  -8.529 -11.671  1.00 57.63           C
ATOM    351  CD1 LEU A 280      -8.360  -8.435 -12.682  1.00 53.94           C
ATOM    352  CD2 LEU A 280      -6.831  -7.146 -11.175  1.00 59.65           C
ATOM    353  N   HIS A 281      -5.822 -12.124 -10.682  1.00 58.06           N
ATOM    354  CA  HIS A 281      -4.647 -12.792 -11.230  1.00 62.21           C
ATOM    355  C   HIS A 281      -5.029 -14.009 -12.063  1.00 61.60           C
ATOM    356  O   HIS A 281      -4.305 -14.370 -12.997  1.00 60.90           O
ATOM    357  CB  HIS A 281      -3.706 -13.198 -10.095  1.00 69.68           C
ATOM    358  CG  HIS A 281      -2.457 -13.882 -10.556  1.00 80.03           C
ATOM    359  ND1 HIS A 281      -2.258 -15.240 -10.423  1.00 83.33           N
ATOM    360  CD2 HIS A 281      -1.340 -13.395 -11.147  1.00 83.29           C
ATOM    361  CE1 HIS A 281      -1.073 -15.560 -10.912  1.00 86.69           C
ATOM    362  NE2 HIS A 281      -0.496 -14.458 -11.358  1.00 88.31           N
ATOM    363  N   ASP A 282      -6.163 -14.643 -11.753  1.00 61.96           N
ATOM    364  CA  ASP A 282      -6.552 -15.854 -12.469  1.00 61.84           C
ATOM    365  C   ASP A 282      -7.043 -15.554 -13.879  1.00 57.29           C
ATOM    366  O   ASP A 282      -6.949 -16.416 -14.759  1.00 55.43           O
ATOM    367  CB  ASP A 282      -7.636 -16.602 -11.692  1.00 62.70           C
ATOM    368  CG  ASP A 282      -7.183 -17.023 -10.311  1.00 65.24           C
ATOM    369  OD1 ASP A 282      -5.970 -17.261 -10.126  1.00 67.69           O
ATOM    370  OD2 ASP A 282      -8.043 -17.120  -9.411  1.00 64.71           O
ATOM    371  N   ILE A 283      -7.564 -14.352 -14.117  1.00 55.03           N
ATOM    372  CA  ILE A 283      -8.198 -14.034 -15.393  1.00 55.84           C
ATOM    373  C   ILE A 283      -7.226 -13.303 -16.308  1.00 53.95           C
ATOM    374  O   ILE A 283      -7.619 -12.795 -17.364  1.00 58.68           O
ATOM    375  CB  ILE A 283      -9.481 -13.208 -15.182  1.00 57.69           C
ATOM    376  CG1 ILE A 283      -9.158 -11.854 -14.545  1.00 62.99           C
ATOM    377  CG2 ILE A 283     -10.470 -13.980 -14.320  1.00 55.05           C
ATOM    378  CD1 ILE A 283      -9.273 -10.685 -15.505  1.00 67.60           C
ATOM    379  N   ILE A 284      -5.955 -13.250 -15.919  1.00 70.58           N
ATOM    380  CA  ILE A 284      -4.951 -12.584 -16.741  1.00 76.73           C
ATOM    381  C   ILE A 284      -4.717 -13.406 -18.002  1.00 80.01           C
ATOM    382  O   ILE A 284      -4.351 -14.586 -17.932  1.00 80.68           O
ATOM    383  CB  ILE A 284      -3.647 -12.380 -15.961  1.00 80.92           C
ATOM    384  CG1 ILE A 284      -3.921 -11.623 -14.662  1.00 78.49           C
ATOM    385  CG2 ILE A 284      -2.642 -11.614 -16.807  1.00 85.98           C
ATOM    386  CD1 ILE A 284      -4.468 -10.240 -14.874  1.00 75.42           C
ATOM    387  N   GLY A 285      -4.927 -12.786 -19.162  1.00 81.37           N
ATOM    388  CA  GLY A 285      -4.695 -13.455 -20.427  1.00 85.44           C
ATOM    389  C   GLY A 285      -5.678 -14.550 -20.776  1.00 80.20           C
ATOM    390  O   GLY A 285      -5.478 -15.245 -21.777  1.00 84.48           O
ATOM    391  N   VAL A 286      -6.728 -14.731 -19.987  1.00 75.85           N
ATOM    392  CA  VAL A 286      -7.736 -15.754 -20.238  1.00 77.92           C
ATOM    393  C   VAL A 286      -8.771 -15.204 -21.207  1.00 78.95           C
ATOM    394  O   VAL A 286      -9.172 -14.037 -21.114  1.00 77.06           O
ATOM    395  CB  VAL A 286      -8.386 -16.209 -18.918  1.00 67.71           C
ATOM    396  CG1 VAL A 286      -9.468 -17.246 -19.175  1.00 66.52           C
ATOM    397  CG2 VAL A 286      -7.329 -16.759 -17.975  1.00 68.70           C
ATOM    398  N   GLU A 287      -9.200 -16.042 -22.146  1.00 80.07           N
ATOM    399  CA  GLU A 287     -10.197 -15.623 -23.120  1.00 81.46           C
ATOM    400  C   GLU A 287     -11.492 -15.235 -22.409  1.00 69.07           C
ATOM    401  O   GLU A 287     -11.864 -15.861 -21.410  1.00 65.57           O
ATOM    402  CB  GLU A 287     -10.463 -16.740 -24.130  1.00 88.97           C
ATOM    403  CG  GLU A 287      -9.205 -17.343 -24.740  1.00103.67           C
ATOM    404  CD  GLU A 287      -8.297 -16.304 -25.374  1.00115.19           C
ATOM    405  OE1 GLU A 287      -8.771 -15.551 -26.251  1.00119.45           O
ATOM    406  OE2 GLU A 287      -7.108 -16.238 -24.994  1.00119.18           O
ATOM    407  N   PRO A 288     -12.204 -14.212 -22.894  1.00 67.91           N
ATOM    408  CA  PRO A 288     -13.386 -13.728 -22.161  1.00 62.13           C
ATOM    409  C   PRO A 288     -14.554 -14.703 -22.144  1.00 60.42           C
ATOM    410  O   PRO A 288     -15.418 -14.580 -21.268  1.00 55.64           O
ATOM    411  CB  PRO A 288     -13.752 -12.434 -22.900  1.00 62.52           C
ATOM    412  CG  PRO A 288     -13.180 -12.607 -24.270  1.00 68.83           C
ATOM    413  CD  PRO A 288     -11.925 -13.409 -24.097  1.00 72.07           C
ATOM    414  N   GLU A 289     -14.615 -15.660 -23.071  1.00 64.43           N
ATOM    415  CA  GLU A 289     -15.708 -16.625 -23.073  1.00 67.13           C
ATOM    416  C   GLU A 289     -15.472 -17.791 -22.121  1.00 65.67           C
ATOM    417  O   GLU A 289     -16.393 -18.586 -21.903  1.00 61.11           O
ATOM    418  CB  GLU A 289     -15.942 -17.167 -24.486  1.00 78.34           C
ATOM    419  CG  GLU A 289     -15.600 -16.192 -25.600  1.00 90.92           C
ATOM    420  CD  GLU A 289     -14.219 -16.435 -26.178  1.00103.97           C
ATOM    421  OE1 GLU A 289     -13.753 -17.594 -26.140  1.00109.52           O
ATOM    422  OE2 GLU A 289     -13.597 -15.469 -26.667  1.00109.21           O
ATOM    423  N   GLU A 290     -14.272 -17.911 -21.558  1.00 63.10           N
ATOM    424  CA  GLU A 290     -13.971 -19.009 -20.650  1.00 63.89           C
ATOM    425  C   GLU A 290     -14.834 -18.920 -19.397  1.00 58.82           C
ATOM    426  O   GLU A 290     -15.101 -17.831 -18.882  1.00 57.14           O
ATOM    427  CB  GLU A 290     -12.486 -18.986 -20.281  1.00 64.49           C
ATOM    428  CG  GLU A 290     -12.057 -20.035 -19.268  1.00 68.55           C
ATOM    429  CD  GLU A 290     -12.240 -21.453 -19.772  1.00 71.01           C
ATOM    430  OE1 GLU A 290     -13.360 -21.994 -19.649  1.00 65.39           O
ATOM    431  OE2 GLU A 290     -11.261 -22.026 -20.295  1.00 73.49           O
ATOM    432  N   ARG A 291     -15.279 -20.075 -18.910  1.00 60.42           N
ATOM    433  CA  ARG A 291     -16.134 -20.109 -17.734  1.00 57.30           C
ATOM    434  C   ARG A 291     -15.294 -20.103 -16.457  1.00 53.10           C
ATOM    435  O   ARG A 291     -14.118 -20.476 -16.451  1.00 54.66           O
ATOM    436  CB  ARG A 291     -17.051 -21.335 -17.769  1.00 60.31           C
ATOM    437  CG  ARG A 291     -16.395 -22.636 -17.337  1.00 73.69           C
ATOM    438  CD  ARG A 291     -17.374 -23.802 -17.425  1.00 84.29           C
ATOM    439  NE  ARG A 291     -16.936 -24.950 -16.633  1.00 92.26           N
ATOM    440  CZ  ARG A 291     -17.343 -25.201 -15.393  1.00 91.89           C
ATOM    441  NH1 ARG A 291     -18.205 -24.387 -14.798  1.00 89.22           N
ATOM    442  NH2 ARG A 291     -16.892 -26.267 -14.746  1.00 93.68           N
ATOM    443  N   VAL A 292     -15.921 -19.665 -15.362  1.00 51.66           N
ATOM    444  CA  VAL A 292     -15.203 -19.498 -14.100  1.00 48.88           C
ATOM    445  C   VAL A 292     -14.755 -20.845 -13.544  1.00 49.36           C
ATOM    446  O   VAL A 292     -13.668 -20.962 -12.965  1.00 52.74           O
ATOM    447  CB  VAL A 292     -16.077 -18.728 -13.091  1.00 48.51           C
ATOM    448  CG1 VAL A 292     -15.543 -18.886 -11.673  1.00 44.06           C
ATOM    449  CG2 VAL A 292     -16.140 -17.262 -13.468  1.00 44.41           C
ATOM    450  N   GLY A 293     -15.574 -21.885 -13.722  1.00 47.03           N
ATOM    451  CA  GLY A 293     -15.269 -23.176 -13.126  1.00 50.13           C
ATOM    452  C   GLY A 293     -13.958 -23.779 -13.593  1.00 53.52           C
ATOM    453  O   GLY A 293     -13.343 -24.568 -12.871  1.00 60.59           O
ATOM    454  N   ASN A 294     -13.511 -23.422 -14.794  1.00 55.67           N
ATOM    455  CA  ASN A 294     -12.263 -23.937 -15.344  1.00 60.14           C
ATOM    456  C   ASN A 294     -11.051 -23.099 -14.960  1.00 65.78           C
ATOM    457  O   ASN A 294      -9.926 -23.465 -15.313  1.00 64.16           O
ATOM    458  CB  ASN A 294     -12.355 -24.026 -16.871  1.00 71.95           C
ATOM    459  CG  ASN A 294     -13.477 -24.931 -17.334  1.00 71.47           C
ATOM    460  OD1 ASN A 294     -13.870 -25.860 -16.628  1.00 71.13           O
ATOM    461  ND2 ASN A 294     -13.999 -24.666 -18.526  1.00 71.54           N
ATOM    462  N   ILE A 295     -11.250 -21.995 -14.246  1.00 51.32           N
ATOM    463  CA  ILE A 295     -10.170 -21.063 -13.944  1.00 53.63           C
ATOM    464  C   ILE A 295     -10.029 -20.925 -12.434  1.00 53.46           C
ATOM    465  O   ILE A 295      -8.923 -20.733 -11.915  1.00 54.88           O
ATOM    466  CB  ILE A 295     -10.429 -19.702 -14.621  1.00 58.74           C
ATOM    467  CG1 ILE A 295     -10.187 -19.811 -16.126  1.00 60.73           C
ATOM    468  CG2 ILE A 295      -9.554 -18.612 -14.030  1.00 64.39           C
ATOM    469  CD1 ILE A 295      -8.766 -20.192 -16.480  1.00 62.38           C
ATOM    470  N   MET A 296     -11.147 -21.053 -11.723  1.00 51.21           N
ATOM    471  CA  MET A 296     -11.171 -20.838 -10.285  1.00 45.39           C
ATOM    472  C   MET A 296     -10.286 -21.847  -9.558  1.00 44.55           C
ATOM    473  O   MET A 296      -9.907 -22.892 -10.094  1.00 45.95           O
ATOM    474  CB  MET A 296     -12.598 -20.952  -9.755  1.00 46.10           C
ATOM    475  CG  MET A 296     -13.141 -22.369  -9.810  1.00 45.96           C
ATOM    476  SD  MET A 296     -14.799 -22.520  -9.130  1.00 46.93           S
ATOM    477  CE  MET A 296     -15.086 -24.275  -9.337  1.00 48.85           C
ATOM    478  N   SER A 297      -9.964 -21.519  -8.312  1.00 44.73           N
ATOM    479  CA  SER A 297      -9.255 -22.422  -7.419  1.00 47.70           C
ATOM    480  C   SER A 297     -10.257 -23.080  -6.481  1.00 50.44           C
ATOM    481  O   SER A 297     -11.067 -22.394  -5.851  1.00 48.09           O
ATOM    482  CB  SER A 297      -8.189 -21.677  -6.615  1.00 47.45           C
ATOM    483  OG  SER A 297      -7.654 -22.506  -5.599  1.00 56.25           O
ATOM    484  N   ARG A 298     -10.205 -24.409  -6.398  1.00 49.08           N
ATOM    485  CA  ARG A 298     -11.088 -25.132  -5.493  1.00 52.20           C
ATOM    486  C   ARG A 298     -10.544 -25.196  -4.073  1.00 53.62           C
ATOM    487  O   ARG A 298     -11.295 -25.537  -3.152  1.00 56.17           O
ATOM    488  CB  ARG A 298     -11.345 -26.543  -6.026  1.00 59.41           C
ATOM    489  CG  ARG A 298     -12.348 -26.573  -7.166  1.00 64.78           C
ATOM    490  CD  ARG A 298     -12.426 -27.939  -7.823  1.00 73.88           C
ATOM    491  NE  ARG A 298     -13.613 -28.060  -8.666  1.00 81.13           N
ATOM    492  CZ  ARG A 298     -13.700 -27.601  -9.911  1.00 85.32           C
ATOM    493  NH1 ARG A 298     -12.669 -26.983 -10.469  1.00 85.79           N
ATOM    494  NH2 ARG A 298     -14.824 -27.758 -10.599  1.00 86.74           N
ATOM    495  N   GLU A 299      -9.265 -24.882  -3.876  1.00 57.35           N
ATOM    496  CA  GLU A 299      -8.695 -24.743  -2.538  1.00 58.97           C
ATOM    497  C   GLU A 299      -9.026 -23.345  -2.038  1.00 61.07           C
ATOM    498  O   GLU A 299      -8.401 -22.363  -2.447  1.00 64.24           O
ATOM    499  CB  GLU A 299      -7.189 -24.977  -2.563  1.00 62.54           C
ATOM    500  CG  GLU A 299      -6.774 -26.372  -2.990  1.00 76.44           C
ATOM    501  CD  GLU A 299      -7.322 -27.445  -2.077  1.00 84.22           C
ATOM    502  OE1 GLU A 299      -7.392 -27.203  -0.854  1.00 89.22           O
ATOM    503  OE2 GLU A 299      -7.691 -28.526  -2.583  1.00 83.68           O
ATOM    504  N   VAL A 300     -10.016 -23.244  -1.157  1.00 57.91           N
ATOM    505  CA  VAL A 300     -10.510 -21.956  -0.689  1.00 58.94           C
ATOM    506  C   VAL A 300     -10.314 -21.876   0.819  1.00 56.75           C
ATOM    507  O   VAL A 300     -10.835 -22.713   1.568  1.00 57.65           O
ATOM    508  CB  VAL A 300     -11.980 -21.733  -1.082  1.00 58.70           C
ATOM    509  CG1 VAL A 300     -12.827 -22.962  -0.763  1.00 58.79           C
ATOM    510  CG2 VAL A 300     -12.522 -20.490  -0.396  1.00 60.28           C
ATOM    511  N   VAL A 301      -9.554 -20.879   1.257  1.00 56.13           N
ATOM    512  CA  VAL A 301      -9.369 -20.617   2.679  1.00 53.80           C
ATOM    513  C   VAL A 301     -10.536 -19.775   3.174  1.00 52.17           C
ATOM    514  O   VAL A 301     -10.877 -18.751   2.571  1.00 51.31           O
ATOM    515  CB  VAL A 301      -8.027 -19.912   2.932  1.00 52.99           C
ATOM    516  CG1 VAL A 301      -7.868 -19.587   4.407  1.00 58.24           C
ATOM    517  CG2 VAL A 301      -6.873 -20.774   2.445  1.00 54.37           C
ATOM    518  N   ALA A 302     -11.156 -20.205   4.270  1.00 52.87           N
ATOM    519  CA  ALA A 302     -12.330 -19.529   4.800  1.00 49.24           C
ATOM    520  C   ALA A 302     -12.255 -19.490   6.320  1.00 55.17           C
ATOM    521  O   ALA A 302     -11.438 -20.171   6.945  1.00 58.38           O
ATOM    522  CB  ALA A 302     -13.622 -20.214   4.341  1.00 44.85           C
ATOM    523  N   VAL A 303     -13.126 -18.673   6.913  1.00 53.44           N
ATOM    524  CA  VAL A 303     -13.230 -18.542   8.358  1.00 53.32           C
ATOM    525  C   VAL A 303     -14.689 -18.689   8.763  1.00 51.27           C
ATOM    526  O   VAL A 303     -15.606 -18.525   7.956  1.00 54.29           O
ATOM    527  CB  VAL A 303     -12.669 -17.199   8.872  1.00 55.92           C
ATOM    528  CG1 VAL A 303     -11.158 -17.196   8.794  1.00 57.41           C
ATOM    529  CG2 VAL A 303     -13.251 -16.043   8.077  1.00 53.97           C
ATOM    530  N   SER A 304     -14.886 -18.995  10.007  1.00 55.18           N
ATOM    531  CA  SER A 304     -16.206 -19.142  10.596  1.00 60.10           C
ATOM    532  C   SER A 304     -16.639 -17.838  11.259  1.00 57.30           C
ATOM    533  O   SER A 304     -15.800 -17.076  11.750  1.00 56.56           O
ATOM    534  CB  SER A 304     -16.199 -20.268  11.628  1.00 65.72           C
ATOM    535  OG  SER A 304     -17.461 -20.404  12.257  1.00 73.45           O
ATOM    536  N   PRO A 305     -17.942 -17.543  11.281  1.00 56.59           N
ATOM    537  CA  PRO A 305     -18.409 -16.347  12.003  1.00 57.90           C
ATOM    538  C   PRO A 305     -18.130 -16.394  13.496  1.00 63.03           C
ATOM    539  O   PRO A 305     -18.245 -15.356  14.160  1.00 65.12           O
ATOM    540  CB  PRO A 305     -19.917 -16.324  11.716  1.00 57.98           C
ATOM    541  CG  PRO A 305     -20.256 -17.727  11.328  1.00 60.28           C
ATOM    542  CD  PRO A 305     -19.048 -18.245  10.609  1.00 60.39           C
ATOM    543  N   ASN A 306     -17.769 -17.557  14.043  1.00 65.11           N
ATOM    544  CA  ASN A 306     -17.405 -17.653  15.450  1.00 67.63           C
ATOM    545  C   ASN A 306     -15.984 -17.179  15.720  1.00 62.33           C
ATOM    546  O   ASN A 306     -15.651 -16.887  16.874  1.00 64.05           O
ATOM    547  CB  ASN A 306     -17.571 -19.094  15.936  1.00 81.91           C
ATOM    548  CG  ASN A 306     -19.000 -19.585  15.820  1.00 95.95           C
ATOM    549  OD1 ASN A 306     -19.945 -18.855  16.120  1.00 98.46           O
ATOM    550  ND2 ASN A 306     -19.165 -20.825  15.375  1.00103.50           N
ATOM    551  N   GLN A 307     -15.143 -17.101  14.693  1.00 54.27           N
ATOM    552  CA  GLN A 307     -13.796 -16.584  14.859  1.00 53.31           C
ATOM    553  C   GLN A 307     -13.817 -15.056  14.880  1.00 50.24           C
ATOM    554  O   GLN A 307     -14.825 -14.416  14.574  1.00 52.07           O
ATOM    555  CB  GLN A 307     -12.885 -17.100  13.747  1.00 54.09           C
ATOM    556  CG  GLN A 307     -12.813 -18.616  13.666  1.00 61.75           C
ATOM    557  CD  GLN A 307     -11.965 -19.096  12.506  1.00 72.42           C
ATOM    558  OE1 GLN A 307     -12.474 -19.683  11.551  1.00 78.20           O
ATOM    559  NE2 GLN A 307     -10.662 -18.850  12.584  1.00 74.26           N
ATOM    560  N   SER A 308     -12.683 -14.471  15.248  1.00 50.18           N
ATOM    561  CA  SER A 308     -12.575 -13.030  15.408  1.00 44.37           C
ATOM    562  C   SER A 308     -11.946 -12.396  14.176  1.00 43.99           C
ATOM    563  O   SER A 308     -11.322 -13.066  13.349  1.00 47.50           O
ATOM    564  CB  SER A 308     -11.747 -12.680  16.647  1.00 44.77           C
ATOM    565  OG  SER A 308     -10.372 -12.943  16.424  1.00 47.71           O
ATOM    566  N   ALA A 309     -12.117 -11.077  14.065  1.00 54.45           N
ATOM    567  CA  ALA A 309     -11.494 -10.343  12.973  1.00 50.79           C
ATOM    568  C   ALA A 309      -9.976 -10.382  13.059  1.00 48.58           C
ATOM    569  O   ALA A 309      -9.299 -10.213  12.040  1.00 51.35           O
ATOM    570  CB  ALA A 309     -11.987  -8.895  12.963  1.00 45.20           C
ATOM    571  N   PHE A 310      -9.425 -10.606  14.252  1.00 50.42           N
ATOM    572  CA  PHE A 310      -7.980 -10.705  14.397  1.00 52.89           C
ATOM    573  C   PHE A 310      -7.454 -12.045  13.905  1.00 53.35           C
ATOM    574  O   PHE A 310      -6.322 -12.120  13.418  1.00 56.81           O
ATOM    575  CB  PHE A 310      -7.593 -10.464  15.856  1.00 56.51           C
ATOM    576  CG  PHE A 310      -8.314  -9.303  16.474  1.00 63.31           C
ATOM    577  CD1 PHE A 310      -8.007  -8.007  16.101  1.00 68.82           C
ATOM    578  CD2 PHE A 310      -9.313  -9.507  17.409  1.00 64.92           C
ATOM    579  CE1 PHE A 310      -8.673  -6.935  16.655  1.00 71.47           C
ATOM    580  CE2 PHE A 310      -9.984  -8.438  17.969  1.00 65.62           C
ATOM    581  CZ  PHE A 310      -9.666  -7.150  17.590  1.00 71.30           C
ATOM    582  N   GLU A 311      -8.255 -13.107  14.017  1.00 54.24           N
ATOM    583  CA  GLU A 311      -7.869 -14.381  13.420  1.00 53.91           C
ATOM    584  C   GLU A 311      -7.897 -14.298  11.900  1.00 51.79           C
ATOM    585  O   GLU A 311      -7.000 -14.822  11.228  1.00 50.68           O
ATOM    586  CB  GLU A 311      -8.789 -15.497  13.913  1.00 57.29           C
ATOM    587  CG  GLU A 311      -8.874 -15.610  15.425  1.00 62.95           C
ATOM    588  CD  GLU A 311      -9.880 -16.651  15.873  1.00 68.06           C
ATOM    589  OE1 GLU A 311      -9.782 -17.810  15.419  1.00 72.45           O
ATOM    590  OE2 GLU A 311     -10.777 -16.306  16.670  1.00 70.39           O
ATOM    591  N   ALA A 312      -8.918 -13.642  11.343  1.00 50.30           N
ATOM    592  CA  ALA A 312      -8.977 -13.453   9.897  1.00 49.29           C
ATOM    593  C   ALA A 312      -7.812 -12.605   9.408  1.00 48.36           C
ATOM    594  O   ALA A 312      -7.246 -12.868   8.340  1.00 42.96           O
ATOM    595  CB  ALA A 312     -10.310 -12.816   9.502  1.00 43.16           C
ATOM    596  N   PHE A 313      -7.437 -11.581  10.180  1.00 48.25           N
ATOM    597  CA  PHE A 313      -6.280 -10.768   9.821  1.00 52.25           C
ATOM    598  C   PHE A 313      -5.003 -11.596   9.839  1.00 53.63           C
ATOM    599  O   PHE A 313      -4.144 -11.447   8.961  1.00 53.72           O
ATOM    600  CB  PHE A 313      -6.162  -9.579  10.774  1.00 57.47           C
ATOM    601  CG  PHE A 313      -5.069  -8.617  10.410  1.00 63.92           C
ATOM    602  CD1 PHE A 313      -5.147  -7.867   9.248  1.00 68.31           C
ATOM    603  CD2 PHE A 313      -3.968  -8.452  11.234  1.00 68.60           C
ATOM    604  CE1 PHE A 313      -4.144  -6.977   8.910  1.00 69.08           C
ATOM    605  CE2 PHE A 313      -2.962  -7.562  10.902  1.00 69.89           C
ATOM    606  CZ  PHE A 313      -3.052  -6.825   9.739  1.00 67.71           C
ATOM    607  N   LYS A 314      -4.862 -12.478  10.831  1.00 57.71           N
ATOM    608  CA  LYS A 314      -3.685 -13.336  10.900  1.00 57.35           C
ATOM    609  C   LYS A 314      -3.633 -14.300   9.722  1.00 57.40           C
ATOM    610  O   LYS A 314      -2.563 -14.527   9.145  1.00 56.79           O
ATOM    611  CB  LYS A 314      -3.676 -14.100  12.225  1.00 54.43           C
ATOM    612  CG  LYS A 314      -2.454 -14.977  12.442  1.00 54.61           C
ATOM    613  CD  LYS A 314      -2.772 -16.441  12.191  1.00 55.07           C
ATOM    614  CE  LYS A 314      -1.604 -17.327  12.582  1.00 57.52           C
ATOM    615  NZ  LYS A 314      -1.905 -18.766  12.357  1.00 55.97           N
ATOM    616  N   ILE A 315      -4.777 -14.875   9.350  1.00 57.12           N
ATOM    617  CA  ILE A 315      -4.801 -15.822   8.241  1.00 55.85           C
ATOM    618  C   ILE A 315      -4.484 -15.117   6.929  1.00 55.43           C
ATOM    619  O   ILE A 315      -3.700 -15.619   6.115  1.00 58.87           O
ATOM    620  CB  ILE A 315      -6.160 -16.543   8.189  1.00 52.74           C
ATOM    621  CG1 ILE A 315      -6.335 -17.420   9.430  1.00 53.35           C
ATOM    622  CG2 ILE A 315      -6.279 -17.371   6.921  1.00 48.79           C
ATOM    623  CD1 ILE A 315      -7.685 -18.093   9.521  1.00 52.41           C
ATOM    624  N   MET A 316      -5.076 -13.941   6.707  1.00 53.45           N
ATOM    625  CA  MET A 316      -4.806 -13.207   5.475  1.00 55.51           C
ATOM    626  C   MET A 316      -3.360 -12.732   5.406  1.00 55.91           C
ATOM    627  O   MET A 316      -2.776 -12.693   4.317  1.00 58.95           O
ATOM    628  CB  MET A 316      -5.767 -12.025   5.345  1.00 56.05           C
ATOM    629  CG  MET A 316      -7.130 -12.404   4.790  1.00 56.43           C
ATOM    630  SD  MET A 316      -8.217 -10.985   4.571  1.00 52.72           S
ATOM    631  CE  MET A 316      -8.764 -10.726   6.251  1.00 52.29           C
ATOM    632  N   SER A 317      -2.765 -12.372   6.545  1.00 55.72           N
ATOM    633  CA  SER A 317      -1.355 -11.994   6.550  1.00 60.36           C
ATOM    634  C   SER A 317      -0.461 -13.204   6.312  1.00 65.02           C
ATOM    635  O   SER A 317       0.582 -13.094   5.660  1.00 67.74           O
ATOM    636  CB  SER A 317      -0.990 -11.319   7.873  1.00 62.07           C
ATOM    637  OG  SER A 317      -1.731 -10.128   8.066  1.00 64.15           O
ATOM    638  N   GLU A 318      -0.852 -14.367   6.834  1.00 62.87           N
ATOM    639  CA  GLU A 318      -0.022 -15.557   6.688  1.00 62.35           C
ATOM    640  C   GLU A 318      -0.110 -16.126   5.276  1.00 62.66           C
ATOM    641  O   GLU A 318       0.906 -16.542   4.707  1.00 62.65           O
ATOM    642  CB  GLU A 318      -0.429 -16.607   7.722  1.00 61.84           C
ATOM    643  CG  GLU A 318       0.437 -17.851   7.716  1.00 70.48           C
ATOM    644  CD  GLU A 318      -0.003 -18.861   8.754  1.00 78.42           C
ATOM    645  OE1 GLU A 318      -1.016 -18.602   9.439  1.00 78.89           O
ATOM    646  OE2 GLU A 318       0.662 -19.910   8.887  1.00 82.25           O
ATOM    647  N   MET A 319      -1.312 -16.146   4.694  1.00 61.39           N
ATOM    648  CA  MET A 319      -1.510 -16.674   3.350  1.00 59.56           C
ATOM    649  C   MET A 319      -1.224 -15.655   2.256  1.00 60.69           C
ATOM    650  O   MET A 319      -1.058 -16.044   1.094  1.00 60.36           O
ATOM    651  CB  MET A 319      -2.946 -17.185   3.182  1.00 59.11           C
ATOM    652  CG  MET A 319      -3.386 -18.176   4.242  1.00 65.32           C
ATOM    653  SD  MET A 319      -2.262 -19.574   4.397  1.00 77.24           S
ATOM    654  CE  MET A 319      -2.402 -20.313   2.771  1.00 78.13           C
ATOM    655  N   GLY A 320      -1.172 -14.368   2.592  1.00 62.34           N
ATOM    656  CA  GLY A 320      -0.938 -13.347   1.588  1.00 64.94           C
ATOM    657  C   GLY A 320      -2.127 -13.063   0.696  1.00 66.72           C
ATOM    658  O   GLY A 320      -1.944 -12.699  -0.470  1.00 68.40           O
ATOM    659  N   ILE A 321      -3.342 -13.218   1.213  1.00 65.98           N
ATOM    660  CA  ILE A 321      -4.557 -12.991   0.444  1.00 62.98           C
ATOM    661  C   ILE A 321      -5.227 -11.717   0.944  1.00 60.42           C
ATOM    662  O   ILE A 321      -5.016 -11.272   2.076  1.00 59.18           O
ATOM    663  CB  ILE A 321      -5.516 -14.194   0.527  1.00 56.50           C
ATOM    664  CG1 ILE A 321      -5.843 -14.510   1.986  1.00 53.40           C
ATOM    665  CG2 ILE A 321      -4.903 -15.408  -0.155  1.00 55.29           C
ATOM    666  CD1 ILE A 321      -6.684 -15.752   2.170  1.00 53.22           C
ATOM    667  N   GLY A 322      -6.050 -11.127   0.079  1.00 57.93           N
ATOM    668  CA  GLY A 322      -6.655  -9.844   0.378  1.00 56.57           C
ATOM    669  C   GLY A 322      -8.099  -9.921   0.823  1.00 55.49           C
ATOM    670  O   GLY A 322      -8.673  -8.918   1.261  1.00 61.99           O
ATOM    671  N   ARG A 323      -8.703 -11.101   0.714  1.00 47.26           N
ATOM    672  CA  ARG A 323     -10.091 -11.281   1.108  1.00 47.06           C
ATOM    673  C   ARG A 323     -10.268 -12.681   1.670  1.00 48.98           C
ATOM    674  O   ARG A 323      -9.560 -13.616   1.287  1.00 53.08           O
ATOM    675  CB  ARG A 323     -11.048 -11.048  -0.066  1.00 47.68           C
ATOM    676  CG  ARG A 323     -10.886 -12.037  -1.203  1.00 48.92           C
ATOM    677  CD  ARG A 323     -11.225 -11.388  -2.529  1.00 52.77           C
ATOM    678  NE  ARG A 323     -10.384 -10.223  -2.777  1.00 54.68           N
ATOM    679  CZ  ARG A 323      -9.155 -10.285  -3.279  1.00 59.74           C
ATOM    680  NH1 ARG A 323      -8.622 -11.459  -3.589  1.00 57.34           N
ATOM    681  NH2 ARG A 323      -8.459  -9.173  -3.470  1.00 67.29           N
ATOM    682  N   LEU A 324     -11.226 -12.813   2.578  1.00 43.74           N
ATOM    683  CA  LEU A 324     -11.452 -14.069   3.274  1.00 48.52           C
ATOM    684  C   LEU A 324     -12.949 -14.320   3.402  1.00 49.78           C
ATOM    685  O   LEU A 324     -13.637 -13.606   4.143  1.00 53.01           O
ATOM    686  CB  LEU A 324     -10.781 -14.034   4.648  1.00 52.60           C
ATOM    687  CG  LEU A 324     -10.386 -15.366   5.280  1.00 53.86           C
ATOM    688  CD1 LEU A 324      -9.692 -16.247   4.259  1.00 49.88           C
ATOM    689  CD2 LEU A 324      -9.472 -15.107   6.462  1.00 58.44           C
ATOM    690  N   PRO A 325     -13.493 -15.304   2.690  1.00 52.31           N
ATOM    691  CA  PRO A 325     -14.927 -15.586   2.814  1.00 48.28           C
ATOM    692  C   PRO A 325     -15.256 -16.183   4.173  1.00 48.42           C
ATOM    693  O   PRO A 325     -14.491 -16.976   4.727  1.00 50.40           O
ATOM    694  CB  PRO A 325     -15.191 -16.586   1.682  1.00 48.26           C
ATOM    695  CG  PRO A 325     -13.868 -17.239   1.444  1.00 46.64           C
ATOM    696  CD  PRO A 325     -12.838 -16.172   1.696  1.00 50.47           C
ATOM    697  N   VAL A 326     -16.403 -15.784   4.714  1.00 47.32           N
ATOM    698  CA  VAL A 326     -16.910 -16.307   5.978  1.00 49.28           C
ATOM    699  C   VAL A 326     -18.065 -17.244   5.658  1.00 49.87           C
ATOM    700  O   VAL A 326     -19.078 -16.819   5.089  1.00 49.07           O
ATOM    701  CB  VAL A 326     -17.360 -15.184   6.923  1.00 49.54           C
ATOM    702  CG1 VAL A 326     -17.659 -15.750   8.301  1.00 52.68           C
ATOM    703  CG2 VAL A 326     -16.303 -14.097   7.000  1.00 48.38           C
ATOM    704  N   VAL A 327     -17.916 -18.518   6.019  1.00 51.42           N
ATOM    705  CA  VAL A 327     -18.916 -19.527   5.698  1.00 53.62           C
ATOM    706  C   VAL A 327     -19.390 -20.198   6.979  1.00 55.87           C
ATOM    707  O   VAL A 327     -18.674 -20.254   7.985  1.00 58.07           O
ATOM    708  CB  VAL A 327     -18.386 -20.578   4.692  1.00 49.03           C
ATOM    709  CG1 VAL A 327     -17.227 -20.013   3.888  1.00 49.97           C
ATOM    710  CG2 VAL A 327     -17.986 -21.868   5.394  1.00 47.86           C
ATOM    711  N   GLU A 328     -20.623 -20.700   6.934  1.00 59.26           N
ATOM    712  CA  GLU A 328     -21.207 -21.468   8.026  1.00 62.94           C
ATOM    713  C   GLU A 328     -22.090 -22.542   7.413  1.00 63.77           C
ATOM    714  O   GLU A 328     -23.007 -22.226   6.649  1.00 65.72           O
ATOM    715  CB  GLU A 328     -22.011 -20.569   8.969  1.00 68.93           C
ATOM    716  CG  GLU A 328     -22.288 -21.183  10.329  1.00 76.63           C
ATOM    717  CD  GLU A 328     -23.068 -20.250  11.231  1.00 85.39           C
ATOM    718  OE1 GLU A 328     -23.977 -19.559  10.725  1.00 89.59           O
ATOM    719  OE2 GLU A 328     -22.764 -20.199  12.441  1.00 89.46           O
ATOM    720  N   HIS A 329     -21.808 -23.804   7.746  1.00 64.39           N
ATOM    721  CA  HIS A 329     -22.449 -24.959   7.112  1.00 66.71           C
ATOM    722  C   HIS A 329     -22.221 -24.955   5.602  1.00 63.83           C
ATOM    723  O   HIS A 329     -23.120 -25.264   4.817  1.00 66.27           O
ATOM    724  CB  HIS A 329     -23.945 -25.025   7.433  1.00 73.02           C
ATOM    725  CG  HIS A 329     -24.245 -25.105   8.896  1.00 79.59           C
ATOM    726  ND1 HIS A 329     -24.543 -23.994   9.655  1.00 80.87           N
ATOM    727  CD2 HIS A 329     -24.291 -26.162   9.741  1.00 81.30           C
ATOM    728  CE1 HIS A 329     -24.762 -24.364  10.904  1.00 81.96           C
ATOM    729  NE2 HIS A 329     -24.615 -25.674  10.983  1.00 83.18           N
ATOM    730  N   GLY A 330     -21.005 -24.597   5.192  1.00 60.02           N
ATOM    731  CA  GLY A 330     -20.645 -24.564   3.790  1.00 57.54           C
ATOM    732  C   GLY A 330     -21.228 -23.419   2.993  1.00 58.83           C
ATOM    733  O   GLY A 330     -20.927 -23.307   1.799  1.00 61.27           O
ATOM    734  N   ARG A 331     -22.041 -22.562   3.605  1.00 57.59           N
ATOM    735  CA  ARG A 331     -22.699 -21.460   2.916  1.00 54.82           C
ATOM    736  C   ARG A 331     -22.015 -20.146   3.265  1.00 51.02           C
ATOM    737  O   ARG A 331     -21.775 -19.860   4.442  1.00 47.19           O
ATOM    738  CB  ARG A 331     -24.182 -21.393   3.283  1.00 52.71           C
ATOM    739  CG  ARG A 331     -24.982 -22.595   2.825  1.00 57.18           C
ATOM    740  CD  ARG A 331     -26.459 -22.409   3.112  1.00 60.58           C
ATOM    741  NE  ARG A 331     -27.247 -23.558   2.680  1.00 65.90           N
ATOM    742  CZ  ARG A 331     -28.558 -23.674   2.863  1.00 68.75           C
ATOM    743  NH1 ARG A 331     -29.232 -22.708   3.473  1.00 69.05           N
ATOM    744  NH2 ARG A 331     -29.196 -24.755   2.438  1.00 70.11           N
ATOM    745  N   VAL A 332     -21.716 -19.347   2.242  1.00 50.96           N
ATOM    746  CA  VAL A 332     -21.065 -18.058   2.445  1.00 45.64           C
ATOM    747  C   VAL A 332     -22.034 -17.115   3.147  1.00 47.72           C
ATOM    748  O   VAL A 332     -23.099 -16.785   2.613  1.00 55.46           O
ATOM    749  CB  VAL A 332     -20.587 -17.469   1.111  1.00 46.77           C
ATOM    750  CG1 VAL A 332     -20.012 -16.076   1.321  1.00 44.21           C
ATOM    751  CG2 VAL A 332     -19.557 -18.384   0.464  1.00 39.69           C
ATOM    752  N   VAL A 333     -21.666 -16.678   4.350  1.00 49.92           N
ATOM    753  CA  VAL A 333     -22.478 -15.737   5.116  1.00 50.95           C
ATOM    754  C   VAL A 333     -21.876 -14.343   5.162  1.00 51.11           C
ATOM    755  O   VAL A 333     -22.559 -13.406   5.609  1.00 55.62           O
ATOM    756  CB  VAL A 333     -22.731 -16.246   6.551  1.00 48.58           C
ATOM    757  CG1 VAL A 333     -23.480 -17.570   6.520  1.00 44.17           C
ATOM    758  CG2 VAL A 333     -21.418 -16.383   7.307  1.00 40.51           C
ATOM    759  N   GLY A 334     -20.636 -14.171   4.722  1.00 48.92           N
ATOM    760  CA  GLY A 334     -20.009 -12.863   4.733  1.00 48.67           C
ATOM    761  C   GLY A 334     -18.639 -12.943   4.102  1.00 44.66           C
ATOM    762  O   GLY A 334     -18.228 -13.984   3.581  1.00 42.25           O
ATOM    763  N   ILE A 335     -17.931 -11.818   4.155  1.00 41.05           N
ATOM    764  CA  ILE A 335     -16.562 -11.748   3.655  1.00 40.51           C
ATOM    765  C   ILE A 335     -15.823 -10.662   4.426  1.00 43.13           C
ATOM    766  O   ILE A 335     -16.404  -9.638   4.798  1.00 42.37           O
ATOM    767  CB  ILE A 335     -16.529 -11.499   2.129  1.00 38.12           C
ATOM    768  CG1 ILE A 335     -15.113 -11.685   1.577  1.00 38.88           C
ATOM    769  CG2 ILE A 335     -17.066 -10.117   1.782  1.00 38.31           C
ATOM    770  CD1 ILE A 335     -15.043 -11.664   0.064  1.00 47.60           C
ATOM    771  N   VAL A 336     -14.542 -10.905   4.688  1.00 40.49           N
ATOM    772  CA  VAL A 336     -13.673  -9.962   5.381  1.00 42.37           C
ATOM    773  C   VAL A 336     -12.527  -9.606   4.447  1.00 40.43           C
ATOM    774  O   VAL A 336     -11.856 -10.497   3.914  1.00 45.91           O
ATOM    775  CB  VAL A 336     -13.136 -10.542   6.703  1.00 45.94           C
ATOM    776  CG1 VAL A 336     -12.194  -9.553   7.371  1.00 46.82           C
ATOM    777  CG2 VAL A 336     -14.283 -10.901   7.631  1.00 44.40           C
ATOM    778  N   SER A 337     -12.302  -8.312   4.252  1.00 40.43           N
ATOM    779  CA  SER A 337     -11.249  -7.837   3.367  1.00 45.27           C
ATOM    780  C   SER A 337     -10.039  -7.389   4.174  1.00 46.50           C
ATOM    781  O   SER A 337     -10.177  -6.814   5.258  1.00 42.71           O
ATOM    782  CB  SER A 337     -11.742  -6.682   2.492  1.00 49.37           C
ATOM    783  OG  SER A 337     -11.961  -5.514   3.263  1.00 51.98           O
ATOM    784  N   ARG A 338      -8.851  -7.663   3.634  1.00 47.40           N
ATOM    785  CA  ARG A 338      -7.627  -7.144   4.231  1.00 53.60           C
ATOM    786  C   ARG A 338      -7.619  -5.622   4.236  1.00 58.47           C
ATOM    787  O   ARG A 338      -7.033  -5.006   5.133  1.00 61.68           O
ATOM    788  CB  ARG A 338      -6.417  -7.689   3.471  1.00 59.29           C
ATOM    789  CG  ARG A 338      -5.062  -7.275   4.017  1.00 67.07           C
ATOM    790  CD  ARG A 338      -3.969  -7.695   3.049  1.00 76.50           C
ATOM    791  NE  ARG A 338      -4.149  -7.064   1.743  1.00 85.30           N
ATOM    792  CZ  ARG A 338      -3.705  -7.569   0.596  1.00 89.32           C
ATOM    793  NH1 ARG A 338      -3.059  -8.727   0.584  1.00 90.76           N
ATOM    794  NH2 ARG A 338      -3.918  -6.921  -0.541  1.00 90.39           N
ATOM    795  N   SER A 339      -8.277  -5.000   3.253  1.00 58.30           N
ATOM    796  CA  SER A 339      -8.306  -3.543   3.177  1.00 58.18           C
ATOM    797  C   SER A 339      -9.009  -2.936   4.385  1.00 57.55           C
ATOM    798  O   SER A 339      -8.564  -1.913   4.921  1.00 55.67           O
ATOM    799  CB  SER A 339      -8.988  -3.100   1.883  1.00 59.50           C
ATOM    800  OG  SER A 339      -9.172  -1.696   1.859  1.00 64.02           O
ATOM    801  N   ASP A 340     -10.109  -3.548   4.829  1.00 57.02           N
ATOM    802  CA  ASP A 340     -10.826  -3.016   5.983  1.00 58.57           C
ATOM    803  C   ASP A 340     -10.005  -3.155   7.259  1.00 60.37           C
ATOM    804  O   ASP A 340      -9.941  -2.221   8.066  1.00 63.14           O
ATOM    805  CB  ASP A 340     -12.177  -3.715   6.137  1.00 61.44           C
ATOM    806  CG  ASP A 340     -13.205  -3.225   5.137  1.00 69.43           C
ATOM    807  OD1 ASP A 340     -12.977  -2.162   4.520  1.00 75.55           O
ATOM    808  OD2 ASP A 340     -14.246  -3.895   4.975  1.00 70.22           O
ATOM    809  N   LEU A 341      -9.363  -4.309   7.454  1.00 59.27           N
ATOM    810  CA  LEU A 341      -8.590  -4.525   8.672  1.00 57.76           C
ATOM    811  C   LEU A 341      -7.340  -3.653   8.713  1.00 59.70           C
ATOM    812  O   LEU A 341      -6.881  -3.286   9.801  1.00 62.98           O
ATOM    813  CB  LEU A 341      -8.220  -6.002   8.799  1.00 53.75           C
ATOM    814  CG  LEU A 341      -9.420  -6.950   8.810  1.00 54.41           C
ATOM    815  CD1 LEU A 341      -8.966  -8.388   8.932  1.00 53.46           C
ATOM    816  CD2 LEU A 341     -10.376  -6.595   9.937  1.00 56.39           C
ATOM    817  N   MET A 342      -6.776  -3.314   7.551  1.00 60.64           N
ATOM    818  CA  MET A 342      -5.629  -2.412   7.532  1.00 65.70           C
ATOM    819  C   MET A 342      -6.028  -1.007   7.966  1.00 66.86           C
ATOM    820  O   MET A 342      -5.247  -0.308   8.621  1.00 68.23           O
ATOM    821  CB  MET A 342      -4.997  -2.390   6.140  1.00 65.46           C
ATOM    822  CG  MET A 342      -4.210  -3.644   5.797  1.00 72.54           C
ATOM    823  SD  MET A 342      -2.846  -3.938   6.940  1.00 84.42           S
ATOM    824  CE  MET A 342      -2.132  -5.428   6.245  1.00 86.09           C
ATOM    825  N   ARG A 343      -7.241  -0.577   7.608  1.00 65.29           N
ATOM    826  CA  ARG A 343      -7.750   0.700   8.093  1.00 68.12           C
ATOM    827  C   ARG A 343      -8.183   0.615   9.550  1.00 70.43           C
ATOM    828  O   ARG A 343      -8.134   1.620  10.267  1.00 74.85           O
ATOM    829  CB  ARG A 343      -8.917   1.170   7.222  1.00 69.12           C
ATOM    830  CG  ARG A 343      -8.513   1.608   5.825  1.00 74.98           C
ATOM    831  CD  ARG A 343      -9.717   2.068   5.018  1.00 79.78           C
ATOM    832  NE  ARG A 343      -9.328   2.641   3.732  1.00 85.70           N
ATOM    833  CZ  ARG A 343     -10.186   3.080   2.818  1.00 89.67           C
ATOM    834  NH1 ARG A 343     -11.492   3.013   3.044  1.00 88.78           N
ATOM    835  NH2 ARG A 343      -9.741   3.586   1.676  1.00 93.86           N
ATOM    836  N   ILE A 344      -8.610  -0.567   9.998  1.00 70.48           N
ATOM    837  CA  ILE A 344      -8.971  -0.750  11.400  1.00 71.10           C
ATOM    838  C   ILE A 344      -7.738  -0.661  12.288  1.00 73.78           C
ATOM    839  O   ILE A 344      -7.814  -0.187  13.429  1.00 75.42           O
ATOM    840  CB  ILE A 344      -9.714  -2.088  11.581  1.00 70.22           C
ATOM    841  CG1 ILE A 344     -11.118  -2.008  10.977  1.00 70.39           C
ATOM    842  CG2 ILE A 344      -9.802  -2.466  13.041  1.00 69.93           C
ATOM    843  CD1 ILE A 344     -12.005  -0.972  11.630  1.00 69.22           C
ATOM    844  N   LYS A 345      -6.581  -1.096  11.790  1.00 74.01           N
ATOM    845  CA  LYS A 345      -5.371  -0.994  12.595  1.00 79.73           C
ATOM    846  C   LYS A 345      -4.937   0.455  12.772  1.00 83.58           C
ATOM    847  O   LYS A 345      -4.383   0.811  13.818  1.00 86.67           O
ATOM    848  CB  LYS A 345      -4.247  -1.814  11.965  1.00 82.00           C
ATOM    849  CG  LYS A 345      -3.082  -2.052  12.904  1.00 86.75           C
ATOM    850  CD  LYS A 345      -1.788  -1.509  12.338  1.00 91.24           C
ATOM    851  CE  LYS A 345      -0.651  -1.718  13.317  1.00 96.26           C
ATOM    852  NZ  LYS A 345      -0.424  -3.164  13.588  1.00 99.34           N
ATOM    853  N   GLU A 346      -5.185   1.303  11.771  1.00 81.52           N
ATOM    854  CA  GLU A 346      -4.782   2.702  11.868  1.00 82.65           C
ATOM    855  C   GLU A 346      -5.580   3.433  12.940  1.00 79.37           C
ATOM    856  O   GLU A 346      -5.008   4.135  13.781  1.00 81.37           O
ATOM    857  CB  GLU A 346      -4.946   3.392  10.516  1.00 84.52           C
ATOM    858  CG  GLU A 346      -3.815   3.136   9.543  1.00 89.30           C
ATOM    859  CD  GLU A 346      -3.994   3.897   8.247  1.00 94.83           C
ATOM    860  OE1 GLU A 346      -3.569   5.069   8.185  1.00 98.54           O
ATOM    861  OE2 GLU A 346      -4.575   3.331   7.298  1.00 95.59           O
ATOM    862  N   ILE A 347      -6.908   3.286  12.921  1.00 76.95           N
ATOM    863  CA  ILE A 347      -7.741   3.964  13.910  1.00 78.58           C
ATOM    864  C   ILE A 347      -7.438   3.450  15.310  1.00 79.62           C
ATOM    865  O   ILE A 347      -7.544   4.197  16.291  1.00 81.15           O
ATOM    866  CB  ILE A 347      -9.235   3.814  13.546  1.00 78.74           C
ATOM    867  CG1 ILE A 347     -10.136   4.338  14.668  1.00 80.56           C
ATOM    868  CG2 ILE A 347      -9.572   2.374  13.219  1.00 75.44           C
ATOM    869  CD1 ILE A 347     -10.024   5.830  14.909  1.00 82.67           C
ATOM    870  N   LEU A 348      -7.034   2.182  15.431  1.00 81.89           N
ATOM    871  CA  LEU A 348      -6.625   1.666  16.733  1.00 83.49           C
ATOM    872  C   LEU A 348      -5.408   2.417  17.258  1.00 87.96           C
ATOM    873  O   LEU A 348      -5.306   2.688  18.460  1.00 87.23           O
ATOM    874  CB  LEU A 348      -6.336   0.169  16.638  1.00 83.13           C
ATOM    875  CG  LEU A 348      -7.083  -0.700  17.651  1.00 83.49           C
ATOM    876  CD1 LEU A 348      -8.580  -0.473  17.533  1.00 82.48           C
ATOM    877  CD2 LEU A 348      -6.744  -2.169  17.461  1.00 81.91           C
ATOM    878  N   GLU A 349      -4.475   2.763  16.368  1.00 93.99           N
ATOM    879  CA  GLU A 349      -3.351   3.604  16.763  1.00103.26           C
ATOM    880  C   GLU A 349      -3.804   5.036  17.012  1.00104.54           C
ATOM    881  O   GLU A 349      -3.298   5.705  17.920  1.00107.37           O
ATOM    882  CB  GLU A 349      -2.264   3.562  15.690  1.00111.55           C
ATOM    883  CG  GLU A 349      -1.764   2.162  15.377  1.00117.47           C
ATOM    884  CD  GLU A 349      -0.629   2.161  14.373  1.00124.05           C
ATOM    885  OE1 GLU A 349      -0.486   3.155  13.630  1.00124.89           O
ATOM    886  OE2 GLU A 349       0.127   1.168  14.333  1.00127.27           O
ATOM    887  N   ALA A 350      -4.750   5.524  16.206  1.00102.96           N
ATOM    888  CA  ALA A 350      -5.339   6.834  16.458  1.00 99.92           C
ATOM    889  C   ALA A 350      -6.090   6.843  17.780  1.00 94.05           C
ATOM    890  O   ALA A 350      -5.970   7.789  18.568  1.00 93.41           O
ATOM    891  CB  ALA A 350      -6.264   7.218  15.306  1.00100.16           C
ATOM    892  N   LEU A 351      -6.860   5.791  18.043  1.00 92.43           N
ATOM    893  CA  LEU A 351      -7.419   5.565  19.362  1.00 92.39           C
ATOM    894  C   LEU A 351      -6.289   5.309  20.357  1.00 99.76           C
ATOM    895  O   LEU A 351      -5.101   5.416  20.042  1.00100.73           O
ATOM    896  CB  LEU A 351      -8.390   4.388  19.324  1.00 85.57           C
ATOM    897  CG  LEU A 351      -9.843   4.634  19.724  1.00 81.86           C
ATOM    898  CD1 LEU A 351     -10.704   3.474  19.260  1.00 78.11           C
ATOM    899  CD2 LEU A 351      -9.963   4.819  21.227  1.00 85.47           C
ATOM    900  N   GLU A 352      -6.666   4.979  21.588  1.00103.97           N
ATOM    901  CA  GLU A 352      -5.759   4.596  22.666  1.00108.37           C
ATOM    902  C   GLU A 352      -4.780   5.712  23.037  1.00108.74           C
ATOM    903  O   GLU A 352      -3.984   5.537  23.965  1.00111.80           O
ATOM    904  CB  GLU A 352      -4.991   3.307  22.325  1.00113.01           C
ATOM    905  CG  GLU A 352      -4.212   2.663  23.458  1.00119.61           C
ATOM    906  CD  GLU A 352      -2.781   2.406  23.060  1.00124.56           C
ATOM    907  OE1 GLU A 352      -2.517   2.362  21.842  1.00124.11           O
ATOM    908  OE2 GLU A 352      -1.921   2.266  23.953  1.00128.58           O
ATOM    909  N   VAL A 353      -4.805   6.851  22.344  1.00106.45           N
ATOM    910  CA  VAL A 353      -4.109   8.044  22.819  1.00105.65           C
ATOM    911  C   VAL A 353      -5.041   8.954  23.611  1.00107.16           C
ATOM    912  O   VAL A 353      -4.556   9.842  24.331  1.00109.61           O
ATOM    913  CB  VAL A 353      -3.470   8.839  21.661  1.00102.65           C
ATOM    914  CG1 VAL A 353      -2.646   7.925  20.769  1.00100.34           C
ATOM    915  CG2 VAL A 353      -4.537   9.583  20.863  1.00101.20           C
ATOM    916  N   MET A 354      -6.356   8.775  23.484  1.00107.86           N
ATOM    917  CA  MET A 354      -7.314   9.483  24.317  1.00111.54           C
ATOM    918  C   MET A 354      -7.491   8.820  25.673  1.00117.30           C
ATOM    919  O   MET A 354      -7.959   9.470  26.612  1.00119.16           O
ATOM    920  CB  MET A 354      -8.664   9.564  23.602  1.00108.17           C
ATOM    921  CG  MET A 354      -9.285   8.197  23.327  1.00106.36           C
ATOM    922  SD  MET A 354     -10.708   8.235  22.218  1.00105.00           S
ATOM    923  CE  MET A 354     -11.799   9.358  23.085  1.00106.01           C
ATOM    924  N   GLY A 355      -7.121   7.543  25.795  1.00119.45           N
ATOM    925  CA  GLY A 355      -7.300   6.824  27.041  1.00121.83           C
ATOM    926  C   GLY A 355      -6.257   7.122  28.094  1.00128.16           C
ATOM    927  O   GLY A 355      -6.468   6.795  29.266  1.00131.08           O
ATOM    928  N   TRP A 356      -5.141   7.735  27.708  1.00131.19           N
ATOM    929  CA  TRP A 356      -4.073   8.059  28.651  1.00136.24           C
ATOM    930  C   TRP A 356      -4.519   9.164  29.604  1.00137.17           C
ATOM    931  O   TRP A 356      -5.151  10.138  29.194  1.00135.37           O
ATOM    932  CB  TRP A 356      -2.797   8.488  27.916  1.00139.67           C
ATOM    933  CG  TRP A 356      -2.212   7.443  26.996  1.00139.52           C
ATOM    934  CD1 TRP A 356      -2.844   6.346  26.491  1.00137.59           C
ATOM    935  CD2 TRP A 356      -0.872   7.402  26.483  1.00140.36           C
ATOM    936  NE1 TRP A 356      -1.990   5.628  25.691  1.00137.28           N
ATOM    937  CE2 TRP A 356      -0.771   6.253  25.671  1.00138.62           C
ATOM    938  CE3 TRP A 356       0.251   8.224  26.631  1.00141.25           C
ATOM    939  CZ2 TRP A 356       0.406   5.907  25.010  1.00138.30           C
ATOM    940  CZ3 TRP A 356       1.418   7.877  25.973  1.00141.21           C
ATOM    941  CH2 TRP A 356       1.486   6.729  25.174  1.00139.90           C
