# Supplementary material for: A non-redundant data set of nanobody-antigen crystal structures
Source: Data Brief. 2019 Mar 6;24:103754. doi: 10.1016/j.dib.2019.103754 (PMC6441729; doi:10.1016/j.dib.2019.103754)
Supplement: Multimedia component 5 [file mmc5.zip › Data_set/Ag_1/5hgg_1.pdb]

ATOM      1  N   ILE A  16     198.662  10.828  65.221  1.00 23.05           N
ATOM      2  CA  ILE A  16     199.363  11.203  63.943  1.00 23.39           C
ATOM      3  C   ILE A  16     199.591  12.715  63.954  1.00 22.61           C
ATOM      4  O   ILE A  16     198.623  13.469  64.100  1.00 25.46           O
ATOM      5  CB  ILE A  16     198.549  10.814  62.682  1.00 23.41           C
ATOM      6  CG1 ILE A  16     198.332   9.309  62.611  1.00 23.60           C
ATOM      7  CG2 ILE A  16     199.231  11.340  61.401  1.00 24.96           C
ATOM      8  CD1 ILE A  16     199.562   8.450  62.263  1.00 23.49           C
ATOM      9  N   ILE A  17     200.867  13.123  63.872  1.00 21.74           N
ATOM     10  CA  ILE A  17     201.269  14.529  63.803  1.00 24.19           C
ATOM     11  C   ILE A  17     201.213  14.897  62.320  1.00 24.09           C
ATOM     12  O   ILE A  17     201.778  14.154  61.493  1.00 22.70           O
ATOM     13  CB  ILE A  17     202.712  14.801  64.336  1.00 24.16           C
ATOM     14  CG1 ILE A  17     203.002  14.118  65.710  1.00 25.69           C
ATOM     15  CG2 ILE A  17     203.002  16.296  64.443  1.00 25.19           C
ATOM     16  CD1 ILE A  17     202.081  14.478  66.813  1.00 25.04           C
ATOM     17  N   GLY A  18     200.561  16.012  61.999  1.00 24.67           N
ATOM     18  CA  GLY A  18     200.400  16.479  60.612  1.00 27.25           C
ATOM     19  C   GLY A  18     199.488  15.540  59.832  1.00 28.83           C
ATOM     20  O   GLY A  18     198.591  14.909  60.406  1.00 29.43           O
ATOM     21  N   GLY A  19     199.721  15.406  58.538  1.00 28.90           N
ATOM     22  CA  GLY A  19     198.799  14.625  57.716  1.00 31.71           C
ATOM     23  C   GLY A  19     197.357  15.158  57.682  1.00 34.25           C
ATOM     24  O   GLY A  19     197.147  16.361  57.760  1.00 37.08           O
ATOM     25  N   GLU A  20     196.375  14.254  57.597  1.00 33.32           N
ATOM     26  CA  GLU A  20     195.006  14.617  57.282  1.00 35.54           C
ATOM     27  C   GLU A  20     194.011  13.626  57.869  1.00 34.00           C
ATOM     28  O   GLU A  20     194.347  12.468  58.156  1.00 31.78           O
ATOM     29  CB  GLU A  20     194.828  14.677  55.743  1.00 40.80           C
ATOM     30  CG  GLU A  20     195.081  13.323  55.050  1.00 45.66           C
ATOM     31  CD  GLU A  20     195.085  13.379  53.515  1.00 55.26           C
ATOM     32  OE1 GLU A  20     195.979  14.032  52.930  1.00 62.83           O
ATOM     33  OE2 GLU A  20     194.216  12.736  52.888  1.00 55.36           O
ATOM     34  N   PHE A  21     192.785  14.084  58.065  1.00 35.32           N
ATOM     35  CA  PHE A  21     191.682  13.177  58.435  1.00 36.17           C
ATOM     36  C   PHE A  21     191.365  12.284  57.250  1.00 40.12           C
ATOM     37  O   PHE A  21     191.496  12.694  56.090  1.00 37.02           O
ATOM     38  CB  PHE A  21     190.453  13.962  58.935  1.00 38.80           C
ATOM     39  CG  PHE A  21     190.726  14.707  60.199  1.00 37.69           C
ATOM     40  CD1 PHE A  21     190.924  14.019  61.389  1.00 36.48           C
ATOM     41  CD2 PHE A  21     190.903  16.096  60.193  1.00 41.58           C
ATOM     42  CE1 PHE A  21     191.238  14.699  62.563  1.00 36.47           C
ATOM     43  CE2 PHE A  21     191.220  16.780  61.365  1.00 39.68           C
ATOM     44  CZ  PHE A  21     191.396  16.076  62.549  1.00 37.89           C
ATOM     45  N   THR A  22     191.007  11.044  57.541  1.00 39.08           N
ATOM     46  CA  THR A  22     190.710  10.095  56.490  1.00 41.18           C
ATOM     47  C   THR A  22     189.498   9.257  56.876  1.00 40.63           C
ATOM     48  O   THR A  22     188.979   9.378  57.993  1.00 41.49           O
ATOM     49  CB  THR A  22     191.940   9.225  56.190  1.00 41.41           C
ATOM     50  OG1 THR A  22     191.697   8.446  55.023  1.00 45.54           O
ATOM     51  CG2 THR A  22     192.256   8.290  57.361  1.00 43.10           C
ATOM     52  N   THR A  23     189.006   8.474  55.919  1.00 40.54           N
ATOM     53  CA  THR A  23     187.920   7.522  56.169  1.00 40.98           C
ATOM     54  C   THR A  23     188.489   6.127  56.180  1.00 37.95           C
ATOM     55  O   THR A  23     189.605   5.896  55.688  1.00 34.27           O
ATOM     56  CB  THR A  23     186.819   7.572  55.118  1.00 44.81           C
ATOM     57  OG1 THR A  23     187.391   7.399  53.815  1.00 46.27           O
ATOM     58  CG2 THR A  23     186.064   8.905  55.218  1.00 50.32           C
ATOM     59  N   ILE A  24     187.726   5.211  56.774  1.00 35.83           N
ATOM     60  CA  ILE A  24     188.169   3.846  56.935  1.00 35.67           C
ATOM     61  C   ILE A  24     188.271   3.138  55.579  1.00 36.77           C
ATOM     62  O   ILE A  24     189.074   2.228  55.432  1.00 34.81           O
ATOM     63  CB  ILE A  24     187.281   3.074  57.942  1.00 35.40           C
ATOM     64  CG1 ILE A  24     187.955   1.772  58.401  1.00 34.92           C
ATOM     65  CG2 ILE A  24     185.923   2.782  57.356  1.00 38.27           C
ATOM     66  CD1 ILE A  24     189.269   1.945  59.157  1.00 32.69           C
ATOM     67  N   GLU A  25     187.506   3.604  54.593  1.00 39.60           N
ATOM     68  CA  GLU A  25     187.604   3.121  53.207  1.00 43.13           C
ATOM     69  C   GLU A  25     189.018   3.215  52.632  1.00 40.35           C
ATOM     70  O   GLU A  25     189.446   2.337  51.887  1.00 41.88           O
ATOM     71  CB  GLU A  25     186.639   3.900  52.292  1.00 47.72           C
ATOM     72  CG  GLU A  25     185.163   3.530  52.439  1.00 54.11           C
ATOM     73  CD  GLU A  25     184.341   4.478  53.329  1.00 58.16           C
ATOM     74  OE1 GLU A  25     184.813   4.864  54.428  1.00 58.49           O
ATOM     75  OE2 GLU A  25     183.199   4.814  52.932  1.00 64.03           O
ATOM     76  N   ASN A  26     189.747   4.261  52.998  1.00 38.48           N
ATOM     77  CA  ASN A  26     191.148   4.408  52.595  1.00 38.76           C
ATOM     78  C   ASN A  26     192.183   3.604  53.416  1.00 35.12           C
ATOM     79  O   ASN A  26     193.327   3.467  52.989  1.00 35.26           O
ATOM     80  CB  ASN A  26     191.530   5.889  52.556  1.00 38.93           C
ATOM     81  CG  ASN A  26     190.749   6.638  51.506  1.00 43.31           C
ATOM     82  OD1 ASN A  26     190.787   6.290  50.320  1.00 45.92           O
ATOM     83  ND2 ASN A  26     189.959   7.612  51.948  1.00 47.88           N
ATOM     84  N   GLN A  27     191.786   3.086  54.579  1.00 33.86           N
ATOM     85  CA  GLN A  27     192.645   2.221  55.407  1.00 32.04           C
ATOM     86  C   GLN A  27     191.815   1.036  55.956  1.00 30.57           C
ATOM     87  O   GLN A  27     191.711   0.861  57.173  1.00 29.70           O
ATOM     88  CB  GLN A  27     193.216   3.054  56.563  1.00 33.77           C
ATOM     89  CG  GLN A  27     194.047   4.258  56.113  1.00 36.45           C
ATOM     90  CD  GLN A  27     195.393   3.882  55.540  1.00 36.72           C
ATOM     91  OE1 GLN A  27     195.981   2.856  55.912  1.00 37.34           O
ATOM     92  NE2 GLN A  27     195.937   4.756  54.710  1.00 39.57           N
ATOM     93  N   PRO A  28     191.213   0.211  55.057  1.00 30.26           N
ATOM     94  CA  PRO A  28     190.187  -0.772  55.442  1.00 30.16           C
ATOM     95  C   PRO A  28     190.678  -1.975  56.265  1.00 28.74           C
ATOM     96  O   PRO A  28     189.877  -2.735  56.813  1.00 27.88           O
ATOM     97  CB  PRO A  28     189.628  -1.234  54.089  1.00 32.94           C
ATOM     98  CG  PRO A  28     190.759  -1.071  53.137  1.00 31.81           C
ATOM     99  CD  PRO A  28     191.542   0.118  53.620  1.00 31.34           C
ATOM    100  N   TRP A  29     191.992  -2.136  56.312  1.00 26.86           N
ATOM    101  CA  TRP A  29     192.697  -3.064  57.222  1.00 26.09           C
ATOM    102  C   TRP A  29     192.806  -2.556  58.669  1.00 25.45           C
ATOM    103  O   TRP A  29     193.205  -3.315  59.561  1.00 24.64           O
ATOM    104  CB  TRP A  29     194.114  -3.334  56.674  1.00 24.90           C
ATOM    105  CG  TRP A  29     194.758  -2.100  56.136  1.00 24.55           C
ATOM    106  CD1 TRP A  29     195.260  -1.082  56.858  1.00 24.95           C
ATOM    107  CD2 TRP A  29     194.881  -1.716  54.765  1.00 25.76           C
ATOM    108  NE1 TRP A  29     195.699  -0.089  56.040  1.00 25.69           N
ATOM    109  CE2 TRP A  29     195.481  -0.442  54.745  1.00 26.39           C
ATOM    110  CE3 TRP A  29     194.538  -2.316  53.552  1.00 27.81           C
ATOM    111  CZ2 TRP A  29     195.772   0.249  53.546  1.00 27.09           C
ATOM    112  CZ3 TRP A  29     194.805  -1.624  52.355  1.00 29.21           C
ATOM    113  CH2 TRP A  29     195.425  -0.367  52.372  1.00 28.79           C
ATOM    114  N   PHE A  30     192.518  -1.280  58.905  1.00 26.39           N
ATOM    115  CA  PHE A  30     192.840  -0.670  60.223  1.00 25.59           C
ATOM    116  C   PHE A  30     191.916  -1.173  61.304  1.00 24.93           C
ATOM    117  O   PHE A  30     190.712  -1.115  61.144  1.00 27.46           O
ATOM    118  CB  PHE A  30     192.779   0.861  60.187  1.00 25.39           C
ATOM    119  CG  PHE A  30     193.154   1.480  61.504  1.00 24.26           C
ATOM    120  CD1 PHE A  30     194.476   1.497  61.921  1.00 23.20           C
ATOM    121  CD2 PHE A  30     192.179   1.957  62.375  1.00 26.17           C
ATOM    122  CE1 PHE A  30     194.834   2.020  63.142  1.00 22.57           C
ATOM    123  CE2 PHE A  30     192.540   2.480  63.608  1.00 25.87           C
ATOM    124  CZ  PHE A  30     193.874   2.496  63.998  1.00 22.75           C
ATOM    125  N   ALA A  31     192.493  -1.657  62.397  1.00 24.53           N
ATOM    126  CA  ALA A  31     191.743  -2.130  63.539  1.00 25.71           C
ATOM    127  C   ALA A  31     191.936  -1.182  64.719  1.00 24.66           C
ATOM    128  O   ALA A  31     193.054  -0.784  65.028  1.00 23.03           O
ATOM    129  CB  ALA A  31     192.191  -3.542  63.932  1.00 25.77           C
ATOM    130  N   ALA A  32     190.839  -0.884  65.394  1.00 24.94           N
ATOM    131  CA  ALA A  32     190.834   0.017  66.568  1.00 24.93           C
ATOM    132  C   ALA A  32     190.658  -0.866  67.794  1.00 24.30           C
ATOM    133  O   ALA A  32     189.657  -1.591  67.884  1.00 25.54           O
ATOM    134  CB  ALA A  32     189.708   1.008  66.439  1.00 25.62           C
ATOM    135  N   ILE A  33     191.621  -0.810  68.719  1.00 22.36           N
ATOM    136  CA  ILE A  33     191.661  -1.720  69.872  1.00 22.36           C
ATOM    137  C   ILE A  33     191.482  -0.958  71.200  1.00 22.60           C
ATOM    138  O   ILE A  33     192.189  -0.002  71.476  1.00 23.46           O
ATOM    139  CB  ILE A  33     192.961  -2.532  69.888  1.00 21.34           C
ATOM    140  CG1 ILE A  33     193.193  -3.184  68.512  1.00 21.77           C
ATOM    141  CG2 ILE A  33     192.915  -3.598  70.960  1.00 21.74           C
ATOM    142  CD1 ILE A  33     194.538  -3.824  68.347  1.00 20.63           C
ATOM    143  N   TYR A  34     190.497  -1.381  71.977  1.00 24.02           N
ATOM    144  CA  TYR A  34     190.111  -0.732  73.212  1.00 25.57           C
ATOM    145  C   TYR A  34     190.219  -1.741  74.346  1.00 26.06           C
ATOM    146  O   TYR A  34     190.200  -2.953  74.133  1.00 24.44           O
ATOM    147  CB  TYR A  34     188.679  -0.221  73.158  1.00 27.25           C
ATOM    148  CG  TYR A  34     188.349   0.808  72.089  1.00 27.37           C
ATOM    149  CD1 TYR A  34     188.234   0.431  70.755  1.00 27.14           C
ATOM    150  CD2 TYR A  34     188.065   2.138  72.426  1.00 28.36           C
ATOM    151  CE1 TYR A  34     187.905   1.350  69.771  1.00 27.31           C
ATOM    152  CE2 TYR A  34     187.744   3.074  71.449  1.00 29.36           C
ATOM    153  CZ  TYR A  34     187.656   2.666  70.110  1.00 28.66           C
ATOM    154  OH  TYR A  34     187.325   3.565  69.107  1.00 29.24           O
ATOM    155  N   ARG A  35     190.345  -1.205  75.550  1.00 28.35           N
ATOM    156  CA  ARG A  35     190.362  -1.990  76.773  1.00 31.16           C
ATOM    157  C   ARG A  35     189.139  -1.671  77.620  1.00 32.99           C
ATOM    158  O   ARG A  35     188.803  -0.502  77.833  1.00 33.70           O
ATOM    159  CB  ARG A  35     191.632  -1.698  77.568  1.00 31.56           C
ATOM    160  CG  ARG A  35     191.622  -2.407  78.905  1.00 36.87           C
ATOM    161  CD  ARG A  35     192.951  -2.446  79.573  1.00 37.97           C
ATOM    162  NE  ARG A  35     192.772  -2.912  80.949  1.00 39.37           N
ATOM    163  CZ  ARG A  35     193.721  -2.957  81.871  1.00 36.48           C
ATOM    164  NH1 ARG A  35     194.957  -2.619  81.564  1.00 38.63           N
ATOM    165  NH2 ARG A  35     193.434  -3.408  83.091  1.00 44.65           N
ATOM    166  N   ARG A  36     188.498  -2.714  78.141  1.00 36.82           N
ATOM    167  CA  ARG A  36     187.375  -2.577  79.069  1.00 41.05           C
ATOM    168  C   ARG A  36     187.945  -2.660  80.484  1.00 39.35           C
ATOM    169  O   ARG A  36     188.698  -3.574  80.785  1.00 39.78           O
ATOM    170  CB  ARG A  36     186.340  -3.698  78.823  1.00 47.45           C
ATOM    171  CG  ARG A  36     185.043  -3.493  79.592  1.00 56.90           C
ATOM    172  CD  ARG A  36     183.958  -4.491  79.177  1.00 66.48           C
ATOM    173  NE  ARG A  36     183.318  -4.153  77.904  1.00 75.96           N
ATOM    174  CZ  ARG A  36     182.331  -3.267  77.718  1.00 78.44           C
ATOM    175  NH1 ARG A  36     181.788  -2.572  78.730  1.00 79.75           N
ATOM    176  NH2 ARG A  36     181.871  -3.085  76.478  1.00 75.60           N
ATOM    177  N   HIS A  37     187.570  -1.718  81.347  1.00 40.98           N
ATOM    178  CA  HIS A  37     187.898  -1.764  82.772  1.00 41.11           C
ATOM    179  C   HIS A  37     186.655  -2.235  83.501  1.00 46.19           C
ATOM    180  O   HIS A  37     185.629  -1.577  83.448  1.00 45.78           O
ATOM    181  CB  HIS A  37     188.343  -0.391  83.258  1.00 38.36           C
ATOM    182  CG  HIS A  37     189.531   0.113  82.526  1.00 36.57           C
ATOM    183  ND1 HIS A  37     189.427   0.840  81.362  1.00 35.25           N
ATOM    184  CD2 HIS A  37     190.850  -0.055  82.751  1.00 33.45           C
ATOM    185  CE1 HIS A  37     190.635   1.117  80.919  1.00 32.06           C
ATOM    186  NE2 HIS A  37     191.513   0.595  81.751  1.00 32.09           N
ATOM    187  N   ARG A  37A    186.719  -3.425  84.090  1.00 52.79           N
ATOM    188  CA  ARG A  37A    185.597  -3.935  84.892  1.00 62.32           C
ATOM    189  C   ARG A  37A    185.281  -2.960  86.003  1.00 62.52           C
ATOM    190  O   ARG A  37A    186.178  -2.519  86.698  1.00 64.71           O
ATOM    191  CB  ARG A  37A    185.876  -5.330  85.470  1.00 66.51           C
ATOM    192  CG  ARG A  37A    186.146  -6.446  84.439  1.00 68.64           C
ATOM    193  CD  ARG A  37A    185.556  -6.224  83.035  1.00 68.90           C
ATOM    194  NE  ARG A  37A    185.797  -7.352  82.116  1.00 74.23           N
ATOM    195  CZ  ARG A  37A    184.887  -8.214  81.623  1.00 75.62           C
ATOM    196  NH1 ARG A  37A    183.585  -8.134  81.912  1.00 70.75           N
ATOM    197  NH2 ARG A  37A    185.295  -9.183  80.791  1.00 72.53           N
ATOM    198  N   GLY A  37B    184.007  -2.607  86.136  1.00 62.97           N
ATOM    199  CA  GLY A  37B    183.600  -1.552  87.049  1.00 66.31           C
ATOM    200  C   GLY A  37B    183.909  -0.149  86.541  1.00 66.59           C
ATOM    201  O   GLY A  37B    183.911   0.804  87.324  1.00 70.32           O
ATOM    202  N   GLY A  37C    184.178   0.017  85.248  1.00 65.36           N
ATOM    203  CA  GLY A  37C    184.378   1.380  84.733  1.00 61.09           C
ATOM    204  C   GLY A  37C    184.351   1.574  83.233  1.00 61.50           C
ATOM    205  O   GLY A  37C    183.412   1.148  82.570  1.00 62.97           O
ATOM    206  N   SER A  37D    185.387   2.227  82.706  1.00 59.98           N
ATOM    207  CA  SER A  37D    185.330   2.865  81.400  1.00 53.40           C
ATOM    208  C   SER A  37D    185.889   1.943  80.332  1.00 47.17           C
ATOM    209  O   SER A  37D    186.327   0.820  80.613  1.00 45.64           O
ATOM    210  CB  SER A  37D    186.107   4.202  81.447  1.00 57.78           C
ATOM    211  OG  SER A  37D    185.628   5.045  82.496  1.00 63.17           O
ATOM    212  N   VAL A  38     185.799   2.400  79.095  1.00 39.69           N
ATOM    213  CA  VAL A  38     186.503   1.759  77.995  1.00 35.83           C
ATOM    214  C   VAL A  38     187.476   2.804  77.510  1.00 32.19           C
ATOM    215  O   VAL A  38     187.104   3.953  77.350  1.00 32.91           O
ATOM    216  CB  VAL A  38     185.535   1.307  76.883  1.00 36.41           C
ATOM    217  CG1 VAL A  38     186.289   0.790  75.683  1.00 34.08           C
ATOM    218  CG2 VAL A  38     184.560   0.247  77.427  1.00 38.69           C
ATOM    219  N   THR A  39     188.736   2.426  77.339  1.00 29.59           N
ATOM    220  CA  THR A  39     189.732   3.356  76.832  1.00 27.71           C
ATOM    221  C   THR A  39     190.397   2.789  75.600  1.00 25.43           C
ATOM    222  O   THR A  39     190.548   1.591  75.478  1.00 24.49           O
ATOM    223  CB  THR A  39     190.801   3.662  77.889  1.00 26.58           C
ATOM    224  OG1 THR A  39     191.409   2.441  78.303  1.00 25.30           O
ATOM    225  CG2 THR A  39     190.186   4.393  79.084  1.00 29.54           C
ATOM    226  N   TYR A  40     190.792   3.671  74.691  1.00 24.43           N
ATOM    227  CA  TYR A  40     191.515   3.259  73.510  1.00 23.27           C
ATOM    228  C   TYR A  40     192.937   2.854  73.872  1.00 22.07           C
ATOM    229  O   TYR A  40     193.588   3.526  74.665  1.00 19.42           O
ATOM    230  CB  TYR A  40     191.575   4.397  72.508  1.00 23.77           C
ATOM    231  CG  TYR A  40     192.119   3.975  71.150  1.00 21.91           C
ATOM    232  CD1 TYR A  40     191.300   3.342  70.222  1.00 22.69           C
ATOM    233  CD2 TYR A  40     193.432   4.261  70.792  1.00 21.18           C
ATOM    234  CE1 TYR A  40     191.792   2.959  68.978  1.00 22.84           C
ATOM    235  CE2 TYR A  40     193.949   3.899  69.556  1.00 19.91           C
ATOM    236  CZ  TYR A  40     193.125   3.257  68.636  1.00 21.15           C
ATOM    237  OH  TYR A  40     193.621   2.905  67.399  1.00 19.78           O
ATOM    238  N   VAL A  41     193.442   1.793  73.244  1.00 22.22           N
ATOM    239  CA  VAL A  41     194.774   1.286  73.565  1.00 22.18           C
ATOM    240  C   VAL A  41     195.745   1.489  72.429  1.00 20.50           C
ATOM    241  O   VAL A  41     196.801   2.098  72.600  1.00 19.37           O
ATOM    242  CB  VAL A  41     194.720  -0.221  73.907  1.00 24.69           C
ATOM    243  CG1 VAL A  41     196.104  -0.763  74.262  1.00 26.93           C
ATOM    244  CG2 VAL A  41     193.785  -0.474  75.059  1.00 27.41           C
ATOM    245  N   CYS A  42     195.387   0.976  71.260  1.00 20.48           N
ATOM    246  CA  CYS A  42     196.299   0.902  70.129  1.00 20.69           C
ATOM    247  C   CYS A  42     195.570   0.592  68.846  1.00 20.26           C
ATOM    248  O   CYS A  42     194.420   0.163  68.860  1.00 19.14           O
ATOM    249  CB  CYS A  42     197.290  -0.261  70.392  1.00 22.44           C
ATOM    250  SG  CYS A  42     198.710   0.176  71.418  1.00 23.50           S
ATOM    251  N   GLY A  43     196.278   0.779  67.735  1.00 20.86           N
ATOM    252  CA  GLY A  43     195.838   0.290  66.437  1.00 20.63           C
ATOM    253  C   GLY A  43     196.284  -1.145  66.169  1.00 20.32           C
ATOM    254  O   GLY A  43     196.969  -1.777  66.970  1.00 18.15           O
ATOM    255  N   GLY A  44     195.839  -1.648  65.025  1.00 20.80           N
ATOM    256  CA  GLY A  44     196.240  -2.957  64.522  1.00 20.87           C
ATOM    257  C   GLY A  44     195.887  -3.029  63.057  1.00 21.49           C
ATOM    258  O   GLY A  44     195.314  -2.066  62.508  1.00 21.22           O
ATOM    259  N   SER A  45     196.200  -4.164  62.450  1.00 21.59           N
ATOM    260  CA  SER A  45     195.963  -4.403  61.025  1.00 24.07           C
ATOM    261  C   SER A  45     195.421  -5.804  60.784  1.00 23.66           C
ATOM    262  O   SER A  45     195.958  -6.768  61.323  1.00 24.61           O
ATOM    263  CB  SER A  45     197.269  -4.236  60.247  1.00 23.65           C
ATOM    264  OG  SER A  45     197.731  -2.908  60.386  1.00 24.40           O
ATOM    265  N   LEU A  46     194.345  -5.892  60.018  1.00 23.80           N
ATOM    266  CA  LEU A  46     193.729  -7.158  59.674  1.00 25.15           C
ATOM    267  C   LEU A  46     194.598  -7.870  58.598  1.00 25.52           C
ATOM    268  O   LEU A  46     194.753  -7.370  57.479  1.00 24.68           O
ATOM    269  CB  LEU A  46     192.334  -6.942  59.126  1.00 27.13           C
ATOM    270  CG  LEU A  46     191.540  -8.240  58.888  1.00 28.83           C
ATOM    271  CD1 LEU A  46     191.113  -8.818  60.220  1.00 29.83           C
ATOM    272  CD2 LEU A  46     190.323  -8.021  58.004  1.00 31.64           C
ATOM    273  N   ILE A  47     195.178  -9.010  58.954  1.00 24.97           N
ATOM    274  CA  ILE A  47     196.016  -9.769  58.010  1.00 26.26           C
ATOM    275  C   ILE A  47     195.328 -11.009  57.436  1.00 27.84           C
ATOM    276  O   ILE A  47     195.728 -11.524  56.393  1.00 26.48           O
ATOM    277  CB  ILE A  47     197.395 -10.100  58.610  1.00 26.48           C
ATOM    278  CG1 ILE A  47     197.293 -10.983  59.858  1.00 28.56           C
ATOM    279  CG2 ILE A  47     198.129  -8.809  58.914  1.00 25.41           C
ATOM    280  CD1 ILE A  47     198.616 -11.628  60.253  1.00 27.83           C
ATOM    281  N   SER A  48     194.278 -11.473  58.105  1.00 27.98           N
ATOM    282  CA  SER A  48     193.401 -12.494  57.556  1.00 30.71           C
ATOM    283  C   SER A  48     192.034 -12.326  58.257  1.00 32.18           C
ATOM    284  O   SER A  48     191.937 -11.559  59.233  1.00 31.30           O
ATOM    285  CB  SER A  48     194.005 -13.893  57.752  1.00 31.71           C
ATOM    286  OG  SER A  48     194.062 -14.228  59.120  1.00 34.10           O
ATOM    287  N   PRO A  49     190.987 -13.018  57.773  1.00 34.19           N
ATOM    288  CA  PRO A  49     189.681 -12.725  58.372  1.00 36.02           C
ATOM    289  C   PRO A  49     189.619 -12.824  59.915  1.00 36.20           C
ATOM    290  O   PRO A  49     188.881 -12.044  60.533  1.00 35.32           O
ATOM    291  CB  PRO A  49     188.769 -13.755  57.710  1.00 38.46           C
ATOM    292  CG  PRO A  49     189.391 -13.957  56.346  1.00 38.16           C
ATOM    293  CD  PRO A  49     190.868 -13.891  56.584  1.00 35.74           C
ATOM    294  N   CYS A  50     190.388 -13.750  60.506  1.00 35.52           N
ATOM    295  CA  CYS A  50     190.360 -14.021  61.943  1.00 36.00           C
ATOM    296  C   CYS A  50     191.530 -13.435  62.726  1.00 32.64           C
ATOM    297  O   CYS A  50     191.572 -13.602  63.927  1.00 31.77           O
ATOM    298  CB  CYS A  50     190.337 -15.534  62.208  1.00 39.38           C
ATOM    299  SG  CYS A  50     189.027 -16.458  61.359  1.00 48.17           S
ATOM    300  N   TRP A  51     192.474 -12.766  62.064  1.00 30.54           N
ATOM    301  CA  TRP A  51     193.699 -12.357  62.719  1.00 28.79           C
ATOM    302  C   TRP A  51     194.037 -10.890  62.485  1.00 27.68           C
ATOM    303  O   TRP A  51     194.146 -10.437  61.343  1.00 24.98           O
ATOM    304  CB  TRP A  51     194.873 -13.230  62.262  1.00 28.28           C
ATOM    305  CG  TRP A  51     194.821 -14.643  62.769  1.00 29.35           C
ATOM    306  CD1 TRP A  51     194.374 -15.740  62.104  1.00 30.86           C
ATOM    307  CD2 TRP A  51     195.214 -15.097  64.083  1.00 29.82           C
ATOM    308  NE1 TRP A  51     194.453 -16.863  62.929  1.00 31.54           N
ATOM    309  CE2 TRP A  51     194.986 -16.502  64.132  1.00 30.32           C
ATOM    310  CE3 TRP A  51     195.762 -14.455  65.208  1.00 28.68           C
ATOM    311  CZ2 TRP A  51     195.282 -17.273  65.255  1.00 31.50           C
ATOM    312  CZ3 TRP A  51     196.059 -15.225  66.333  1.00 29.17           C
ATOM    313  CH2 TRP A  51     195.810 -16.616  66.350  1.00 29.94           C
ATOM    314  N   VAL A  52     194.232 -10.184  63.598  1.00 26.10           N
ATOM    315  CA  VAL A  52     194.732  -8.826  63.613  1.00 25.42           C
ATOM    316  C   VAL A  52     196.165  -8.845  64.125  1.00 23.94           C
ATOM    317  O   VAL A  52     196.475  -9.509  65.116  1.00 24.17           O
ATOM    318  CB  VAL A  52     193.835  -7.939  64.520  1.00 25.25           C
ATOM    319  CG1 VAL A  52     194.500  -6.606  64.878  1.00 23.76           C
ATOM    320  CG2 VAL A  52     192.509  -7.724  63.835  1.00 26.80           C
ATOM    321  N   ILE A  53     197.029  -8.074  63.493  1.00 23.40           N
ATOM    322  CA  ILE A  53     198.398  -7.902  63.990  1.00 22.18           C
ATOM    323  C   ILE A  53     198.601  -6.495  64.613  1.00 20.25           C
ATOM    324  O   ILE A  53     198.167  -5.488  64.072  1.00 20.63           O
ATOM    325  CB  ILE A  53     199.437  -8.273  62.886  1.00 24.12           C
ATOM    326  CG1 ILE A  53     200.793  -8.594  63.497  1.00 24.34           C
ATOM    327  CG2 ILE A  53     199.556  -7.184  61.840  1.00 24.47           C
ATOM    328  CD1 ILE A  53     201.753  -9.223  62.491  1.00 27.88           C
ATOM    329  N   SER A  54     199.270  -6.464  65.764  1.00 19.54           N
ATOM    330  CA  SER A  54     199.526  -5.240  66.505  1.00 19.94           C
ATOM    331  C   SER A  54     200.927  -5.313  67.173  1.00 18.27           C
ATOM    332  O   SER A  54     201.819  -6.024  66.693  1.00 17.69           O
ATOM    333  CB  SER A  54     198.385  -5.031  67.498  1.00 19.37           C
ATOM    334  OG  SER A  54     198.425  -3.776  68.141  1.00 18.43           O
ATOM    335  N   ALA A  55     201.126  -4.521  68.212  1.00 18.23           N
ATOM    336  CA  ALA A  55     202.393  -4.423  68.955  1.00 17.33           C
ATOM    337  C   ALA A  55     202.242  -5.014  70.351  1.00 17.73           C
ATOM    338  O   ALA A  55     201.228  -4.784  71.023  1.00 18.28           O
ATOM    339  CB  ALA A  55     202.812  -2.972  69.053  1.00 16.67           C
ATOM    340  N   THR A  56     203.240  -5.786  70.772  1.00 17.82           N
ATOM    341  CA  THR A  56     203.230  -6.379  72.094  1.00 18.88           C
ATOM    342  C   THR A  56     203.183  -5.314  73.211  1.00 19.00           C
ATOM    343  O   THR A  56     202.524  -5.515  74.225  1.00 18.92           O
ATOM    344  CB  THR A  56     204.404  -7.382  72.296  1.00 18.27           C
ATOM    345  OG1 THR A  56     204.021  -8.653  71.733  1.00 19.14           O
ATOM    346  CG2 THR A  56     204.700  -7.624  73.804  1.00 18.45           C
ATOM    347  N   HIS A  57     203.889  -4.206  73.054  1.00 18.81           N
ATOM    348  CA  HIS A  57     203.918  -3.271  74.189  1.00 21.22           C
ATOM    349  C   HIS A  57     202.559  -2.640  74.494  1.00 18.70           C
ATOM    350  O   HIS A  57     202.360  -2.174  75.595  1.00 19.32           O
ATOM    351  CB  HIS A  57     205.036  -2.269  74.059  1.00 23.36           C
ATOM    352  CG  HIS A  57     204.612  -0.939  73.587  1.00 23.11           C
ATOM    353  ND1 HIS A  57     204.633  -0.584  72.259  1.00 28.49           N
ATOM    354  CD2 HIS A  57     204.249   0.161  74.280  1.00 24.04           C
ATOM    355  CE1 HIS A  57     204.233   0.677  72.153  1.00 28.03           C
ATOM    356  NE2 HIS A  57     203.965   1.136  73.365  1.00 25.01           N
ATOM    357  N   CYS A  58     201.615  -2.711  73.551  1.00 18.53           N
ATOM    358  CA  CYS A  58     200.202  -2.352  73.812  1.00 18.95           C
ATOM    359  C   CYS A  58     199.545  -3.191  74.896  1.00 20.85           C
ATOM    360  O   CYS A  58     198.619  -2.720  75.538  1.00 19.77           O
ATOM    361  CB  CYS A  58     199.371  -2.527  72.532  1.00 19.57           C
ATOM    362  SG  CYS A  58     199.907  -1.449  71.197  1.00 20.59           S
ATOM    363  N   PHE A  59     199.980  -4.449  75.036  1.00 19.02           N
ATOM    364  CA  PHE A  59     199.298  -5.452  75.905  1.00 20.82           C
ATOM    365  C   PHE A  59     200.140  -6.065  77.003  1.00 20.88           C
ATOM    366  O   PHE A  59     199.587  -6.740  77.851  1.00 21.37           O
ATOM    367  CB  PHE A  59     198.802  -6.591  75.012  1.00 21.66           C
ATOM    368  CG  PHE A  59     198.093  -6.100  73.797  1.00 21.80           C
ATOM    369  CD1 PHE A  59     196.813  -5.573  73.915  1.00 23.19           C
ATOM    370  CD2 PHE A  59     198.689  -6.116  72.566  1.00 20.54           C
ATOM    371  CE1 PHE A  59     196.140  -5.079  72.790  1.00 24.03           C
ATOM    372  CE2 PHE A  59     198.016  -5.628  71.436  1.00 21.39           C
ATOM    373  CZ  PHE A  59     196.755  -5.088  71.555  1.00 22.13           C
ATOM    374  N   ILE A  60     201.457  -5.847  76.975  1.00 21.14           N
ATOM    375  CA  ILE A  60     202.389  -6.608  77.822  1.00 22.00           C
ATOM    376  C   ILE A  60     202.060  -6.434  79.311  1.00 22.45           C
ATOM    377  O   ILE A  60     202.196  -7.373  80.073  1.00 21.26           O
ATOM    378  CB  ILE A  60     203.870  -6.265  77.509  1.00 22.43           C
ATOM    379  CG1 ILE A  60     204.888  -7.186  78.220  1.00 26.15           C
ATOM    380  CG2 ILE A  60     204.191  -4.811  77.839  1.00 22.09           C
ATOM    381  CD1 ILE A  60     204.875  -8.648  77.807  1.00 27.34           C
ATOM    382  N   ASP A  60A    201.628  -5.238  79.706  1.00 20.35           N
ATOM    383  CA  ASP A  60A    201.286  -4.985  81.106  1.00 22.04           C
ATOM    384  C   ASP A  60A    199.984  -5.617  81.519  1.00 22.60           C
ATOM    385  O   ASP A  60A    199.761  -5.796  82.682  1.00 22.73           O
ATOM    386  CB  ASP A  60A    201.222  -3.499  81.401  1.00 22.02           C
ATOM    387  CG  ASP A  60A    202.582  -2.806  81.250  1.00 23.48           C
ATOM    388  OD1 ASP A  60A    203.634  -3.484  81.312  1.00 23.50           O
ATOM    389  OD2 ASP A  60A    202.575  -1.581  81.022  1.00 23.72           O
ATOM    390  N   TYR A  60B    199.112  -5.972  80.579  1.00 22.74           N
ATOM    391  CA  TYR A  60B    197.830  -6.572  80.957  1.00 25.01           C
ATOM    392  C   TYR A  60B    197.409  -7.547  79.845  1.00 25.76           C
ATOM    393  O   TYR A  60B    196.576  -7.211  79.015  1.00 24.52           O
ATOM    394  CB  TYR A  60B    196.792  -5.469  81.214  1.00 25.57           C
ATOM    395  CG  TYR A  60B    195.522  -5.985  81.849  1.00 28.07           C
ATOM    396  CD1 TYR A  60B    195.523  -6.489  83.160  1.00 29.28           C
ATOM    397  CD2 TYR A  60B    194.327  -6.021  81.132  1.00 29.88           C
ATOM    398  CE1 TYR A  60B    194.368  -6.966  83.742  1.00 32.74           C
ATOM    399  CE2 TYR A  60B    193.170  -6.523  81.690  1.00 31.97           C
ATOM    400  CZ  TYR A  60B    193.186  -6.992  82.987  1.00 34.58           C
ATOM    401  OH  TYR A  60B    192.017  -7.467  83.535  1.00 35.06           O
ATOM    402  N   PRO A  60C    198.041  -8.731  79.800  1.00 25.99           N
ATOM    403  CA  PRO A  60C    197.859  -9.665  78.670  1.00 27.92           C
ATOM    404  C   PRO A  60C    196.625 -10.581  78.837  1.00 31.35           C
ATOM    405  O   PRO A  60C    196.717 -11.771  78.647  1.00 33.94           O
ATOM    406  CB  PRO A  60C    199.182 -10.441  78.671  1.00 28.62           C
ATOM    407  CG  PRO A  60C    199.533 -10.542  80.140  1.00 29.25           C
ATOM    408  CD  PRO A  60C    199.047  -9.232  80.764  1.00 27.83           C
ATOM    409  N   LYS A  61     195.479  -9.989  79.143  1.00 32.12           N
ATOM    410  CA  LYS A  61     194.261 -10.707  79.431  1.00 34.60           C
ATOM    411  C   LYS A  61     193.263 -10.454  78.280  1.00 32.70           C
ATOM    412  O   LYS A  61     192.611  -9.394  78.205  1.00 31.19           O
ATOM    413  CB  LYS A  61     193.692 -10.243  80.773  1.00 38.63           C
ATOM    414  CG  LYS A  61     192.445 -11.017  81.163  1.00 48.45           C
ATOM    415  CD  LYS A  61     191.971 -10.766  82.592  1.00 56.06           C
ATOM    416  CE  LYS A  61     190.543 -11.232  82.817  1.00 61.42           C
ATOM    417  NZ  LYS A  61     189.864 -10.571  83.969  1.00 61.64           N
ATOM    418  N   LYS A  62     193.145 -11.435  77.404  1.00 30.64           N
ATOM    419  CA  LYS A  62     192.343 -11.302  76.188  1.00 31.56           C
ATOM    420  C   LYS A  62     190.888 -10.855  76.411  1.00 32.02           C
ATOM    421  O   LYS A  62     190.368 -10.104  75.611  1.00 31.01           O
ATOM    422  CB  LYS A  62     192.357 -12.602  75.391  1.00 31.81           C
ATOM    423  CG  LYS A  62     191.676 -13.787  76.056  1.00 34.32           C
ATOM    424  CD  LYS A  62     191.736 -15.000  75.137  1.00 36.83           C
ATOM    425  CE  LYS A  62     190.899 -16.164  75.643  1.00 42.09           C
ATOM    426  NZ  LYS A  62     191.664 -16.905  76.677  1.00 45.12           N
ATOM    427  N   GLU A  62A    190.275 -11.273  77.518  1.00 32.87           N
ATOM    428  CA  GLU A  62A    188.860 -11.044  77.784  1.00 35.89           C
ATOM    429  C   GLU A  62A    188.453  -9.574  77.914  1.00 34.69           C
ATOM    430  O   GLU A  62A    187.281  -9.260  77.783  1.00 32.97           O
ATOM    431  CB  GLU A  62A    188.420 -11.753  79.080  1.00 39.12           C
ATOM    432  CG  GLU A  62A    188.488 -13.279  79.044  1.00 43.14           C
ATOM    433  CD  GLU A  62A    189.889 -13.881  79.259  1.00 42.85           C
ATOM    434  OE1 GLU A  62A    190.845 -13.149  79.608  1.00 38.35           O
ATOM    435  OE2 GLU A  62A    190.010 -15.123  79.074  1.00 48.55           O
ATOM    436  N   ASP A  63     189.410  -8.695  78.183  1.00 33.14           N
ATOM    437  CA  ASP A  63     189.105  -7.298  78.453  1.00 33.68           C
ATOM    438  C   ASP A  63     189.436  -6.415  77.271  1.00 31.07           C
ATOM    439  O   ASP A  63     189.358  -5.200  77.400  1.00 32.97           O
ATOM    440  CB  ASP A  63     189.858  -6.816  79.711  1.00 33.48           C
ATOM    441  CG  ASP A  63     189.270  -7.379  81.004  1.00 35.88           C
ATOM    442  OD1 ASP A  63     188.206  -7.977  80.960  1.00 36.32           O
ATOM    443  OD2 ASP A  63     189.861  -7.191  82.077  1.00 36.53           O
ATOM    444  N   TYR A  64     189.778  -6.987  76.120  1.00 28.72           N
ATOM    445  CA  TYR A  64     190.025  -6.161  74.955  1.00 27.93           C
ATOM    446  C   TYR A  64     188.877  -6.236  73.983  1.00 29.16           C
ATOM    447  O   TYR A  64     188.151  -7.231  73.929  1.00 29.91           O
ATOM    448  CB  TYR A  64     191.346  -6.537  74.300  1.00 26.75           C
ATOM    449  CG  TYR A  64     192.513  -6.170  75.163  1.00 26.95           C
ATOM    450  CD1 TYR A  64     193.047  -4.874  75.150  1.00 26.61           C
ATOM    451  CD2 TYR A  64     193.073  -7.095  76.042  1.00 27.58           C
ATOM    452  CE1 TYR A  64     194.119  -4.518  75.972  1.00 25.91           C
ATOM    453  CE2 TYR A  64     194.144  -6.758  76.846  1.00 26.81           C
ATOM    454  CZ  TYR A  64     194.649  -5.460  76.833  1.00 26.22           C
ATOM    455  OH  TYR A  64     195.733  -5.141  77.621  1.00 24.91           O
ATOM    456  N   ILE A  65     188.709  -5.173  73.211  1.00 28.94           N
ATOM    457  CA  ILE A  65     187.651  -5.094  72.193  1.00 29.93           C
ATOM    458  C   ILE A  65     188.341  -4.634  70.940  1.00 28.24           C
ATOM    459  O   ILE A  65     189.145  -3.692  71.009  1.00 26.09           O
ATOM    460  CB  ILE A  65     186.561  -4.052  72.567  1.00 31.98           C
ATOM    461  CG1 ILE A  65     185.882  -4.399  73.891  1.00 34.31           C
ATOM    462  CG2 ILE A  65     185.526  -3.926  71.451  1.00 33.54           C
ATOM    463  CD1 ILE A  65     185.118  -3.230  74.485  1.00 35.91           C
ATOM    464  N   VAL A  66     188.050  -5.283  69.806  1.00 27.96           N
ATOM    465  CA  VAL A  66     188.597  -4.869  68.505  1.00 26.53           C
ATOM    466  C   VAL A  66     187.460  -4.461  67.572  1.00 28.12           C
ATOM    467  O   VAL A  66     186.479  -5.190  67.423  1.00 28.58           O
ATOM    468  CB  VAL A  66     189.400  -6.012  67.851  1.00 26.06           C
ATOM    469  CG1 VAL A  66     189.902  -5.633  66.465  1.00 25.98           C
ATOM    470  CG2 VAL A  66     190.560  -6.415  68.766  1.00 24.13           C
ATOM    471  N   TYR A  67     187.599  -3.305  66.931  1.00 28.68           N
ATOM    472  CA  TYR A  67     186.704  -2.907  65.847  1.00 30.33           C
ATOM    473  C   TYR A  67     187.421  -2.921  64.505  1.00 29.84           C
ATOM    474  O   TYR A  67     188.574  -2.533  64.424  1.00 27.98           O
ATOM    475  CB  TYR A  67     186.183  -1.498  66.071  1.00 32.11           C
ATOM    476  CG  TYR A  67     185.245  -1.346  67.221  1.00 34.75           C
ATOM    477  CD1 TYR A  67     185.721  -1.026  68.492  1.00 35.88           C
ATOM    478  CD2 TYR A  67     183.885  -1.461  67.042  1.00 37.35           C
ATOM    479  CE1 TYR A  67     184.844  -0.849  69.561  1.00 35.56           C
ATOM    480  CE2 TYR A  67     183.013  -1.282  68.097  1.00 39.26           C
ATOM    481  CZ  TYR A  67     183.513  -0.976  69.357  1.00 38.78           C
ATOM    482  OH  TYR A  67     182.639  -0.802  70.419  1.00 42.49           O
ATOM    483  N   LEU A  68     186.714  -3.345  63.457  1.00 30.85           N
ATOM    484  CA  LEU A  68     187.105  -3.107  62.051  1.00 30.41           C
ATOM    485  C   LEU A  68     186.023  -2.276  61.417  1.00 32.01           C
ATOM    486  O   LEU A  68     184.880  -2.256  61.907  1.00 33.86           O
ATOM    487  CB  LEU A  68     187.192  -4.413  61.291  1.00 31.29           C
ATOM    488  CG  LEU A  68     188.153  -5.426  61.910  1.00 30.28           C
ATOM    489  CD1 LEU A  68     187.951  -6.795  61.262  1.00 32.48           C
ATOM    490  CD2 LEU A  68     189.572  -4.947  61.773  1.00 28.86           C
ATOM    491  N   GLY A  69     186.372  -1.558  60.356  1.00 31.75           N
ATOM    492  CA  GLY A  69     185.428  -0.661  59.671  1.00 33.87           C
ATOM    493  C   GLY A  69     185.070   0.593  60.457  1.00 34.12           C
ATOM    494  O   GLY A  69     184.000   1.181  60.247  1.00 35.58           O
ATOM    495  N   ARG A  70     185.941   1.000  61.379  1.00 33.11           N
ATOM    496  CA  ARG A  70     185.633   2.078  62.350  1.00 34.92           C
ATOM    497  C   ARG A  70     186.537   3.268  62.037  1.00 32.65           C
ATOM    498  O   ARG A  70     187.732   3.130  62.029  1.00 31.28           O
ATOM    499  CB  ARG A  70     185.887   1.558  63.763  1.00 34.84           C
ATOM    500  CG  ARG A  70     185.838   2.552  64.929  1.00 36.61           C
ATOM    501  CD  ARG A  70     184.588   2.296  65.747  1.00 42.47           C
ATOM    502  NE  ARG A  70     184.755   2.708  67.093  1.00 47.12           N
ATOM    503  CZ  ARG A  70     183.809   2.700  68.015  1.00 44.83           C
ATOM    504  NH1 ARG A  70     182.570   2.285  67.750  1.00 45.47           N
ATOM    505  NH2 ARG A  70     184.138   3.107  69.232  1.00 45.37           N
ATOM    506  N   SER A  71     185.951   4.424  61.761  1.00 34.37           N
ATOM    507  CA  SER A  71     186.726   5.621  61.460  1.00 34.44           C
ATOM    508  C   SER A  71     186.615   6.719  62.543  1.00 35.30           C
ATOM    509  O   SER A  71     187.236   7.751  62.412  1.00 33.72           O
ATOM    510  CB  SER A  71     186.314   6.136  60.100  1.00 35.99           C
ATOM    511  OG  SER A  71     184.981   6.410  60.184  1.00 38.85           O
ATOM    512  N   ARG A  72     185.831   6.499  63.588  1.00 35.25           N
ATOM    513  CA  ARG A  72     185.719   7.473  64.678  1.00 37.36           C
ATOM    514  C   ARG A  72     186.015   6.817  66.016  1.00 34.15           C
ATOM    515  O   ARG A  72     185.701   5.647  66.232  1.00 32.57           O
ATOM    516  CB  ARG A  72     184.344   8.172  64.659  1.00 42.46           C
ATOM    517  CG  ARG A  72     184.182   9.028  63.406  1.00 49.35           C
ATOM    518  CD  ARG A  72     182.880   9.783  63.331  1.00 58.13           C
ATOM    519  NE  ARG A  72     182.814  10.919  64.266  1.00 68.56           N
ATOM    520  CZ  ARG A  72     183.409  12.113  64.120  1.00 72.94           C
ATOM    521  NH1 ARG A  72     184.178  12.394  63.063  1.00 74.95           N
ATOM    522  NH2 ARG A  72     183.242  13.042  65.064  1.00 73.22           N
ATOM    523  N   LEU A  73     186.603   7.597  66.918  1.00 33.27           N
ATOM    524  CA  LEU A  73     187.078   7.092  68.200  1.00 33.32           C
ATOM    525  C   LEU A  73     185.947   6.762  69.198  1.00 34.70           C
ATOM    526  O   LEU A  73     186.034   5.758  69.901  1.00 33.00           O
ATOM    527  CB  LEU A  73     188.046   8.115  68.817  1.00 33.29           C
ATOM    528  CG  LEU A  73     188.893   7.723  70.016  1.00 33.52           C
ATOM    529  CD1 LEU A  73     189.773   6.534  69.665  1.00 31.99           C
ATOM    530  CD2 LEU A  73     189.748   8.916  70.452  1.00 33.77           C
ATOM    531  N   ASN A  74     184.910   7.593  69.236  1.00 36.73           N
ATOM    532  CA  ASN A  74     183.822   7.491  70.245  1.00 41.16           C
ATOM    533  C   ASN A  74     182.398   7.462  69.679  1.00 42.26           C
ATOM    534  O   ASN A  74     181.441   7.658  70.422  1.00 43.46           O
ATOM    535  CB  ASN A  74     183.950   8.635  71.262  1.00 44.22           C
ATOM    536  CG  ASN A  74     185.236   8.560  72.060  1.00 45.28           C
ATOM    537  OD1 ASN A  74     185.418   7.641  72.833  1.00 46.28           O
ATOM    538  ND2 ASN A  74     186.140   9.524  71.861  1.00 45.23           N
ATOM    539  N   SER A  75     182.249   7.227  68.375  1.00 43.22           N
ATOM    540  CA  SER A  75     180.937   6.960  67.785  1.00 47.07           C
ATOM    541  C   SER A  75     181.035   5.846  66.737  1.00 47.87           C
ATOM    542  O   SER A  75     182.129   5.392  66.405  1.00 43.32           O
ATOM    543  CB  SER A  75     180.303   8.241  67.200  1.00 49.41           C
ATOM    544  OG  SER A  75     181.220   8.958  66.408  1.00 49.09           O
ATOM    545  N   ASN A  76     179.872   5.400  66.262  1.00 49.61           N
ATOM    546  CA  ASN A  76     179.766   4.298  65.316  1.00 50.92           C
ATOM    547  C   ASN A  76     179.996   4.781  63.907  1.00 49.63           C
ATOM    548  O   ASN A  76     179.700   5.928  63.587  1.00 50.57           O
ATOM    549  CB  ASN A  76     178.375   3.663  65.381  1.00 56.02           C
ATOM    550  CG  ASN A  76     178.067   3.067  66.741  1.00 59.37           C
ATOM    551  OD1 ASN A  76     177.102   3.438  67.382  1.00 64.58           O
ATOM    552  ND2 ASN A  76     178.880   2.120  67.170  1.00 60.22           N
ATOM    553  N   THR A  77     180.528   3.887  63.081  1.00 45.98           N
ATOM    554  CA  THR A  77     180.599   4.060  61.647  1.00 46.38           C
ATOM    555  C   THR A  77     179.729   2.968  61.033  1.00 47.42           C
ATOM    556  O   THR A  77     179.843   1.804  61.416  1.00 46.63           O
ATOM    557  CB  THR A  77     182.051   3.895  61.147  1.00 45.49           C
ATOM    558  OG1 THR A  77     182.909   4.803  61.843  1.00 44.19           O
ATOM    559  CG2 THR A  77     182.176   4.148  59.633  1.00 45.57           C
ATOM    560  N   GLN A  78     178.876   3.343  60.077  1.00 48.58           N
ATOM    561  CA  GLN A  78     178.055   2.380  59.331  1.00 51.88           C
ATOM    562  C   GLN A  78     178.935   1.277  58.746  1.00 48.94           C
ATOM    563  O   GLN A  78     179.977   1.567  58.157  1.00 47.17           O
ATOM    564  CB  GLN A  78     177.259   3.099  58.212  1.00 57.94           C
ATOM    565  CG  GLN A  78     176.599   2.192  57.167  1.00 63.19           C
ATOM    566  CD  GLN A  78     175.590   2.934  56.282  1.00 70.54           C
ATOM    567  OE1 GLN A  78     175.415   4.158  56.374  1.00 77.17           O
ATOM    568  NE2 GLN A  78     174.915   2.188  55.424  1.00 73.35           N
ATOM    569  N   GLY A  79     178.528   0.022  58.947  1.00 47.94           N
ATOM    570  CA  GLY A  79     179.275  -1.144  58.464  1.00 45.99           C
ATOM    571  C   GLY A  79     180.382  -1.674  59.370  1.00 43.06           C
ATOM    572  O   GLY A  79     180.984  -2.700  59.052  1.00 41.37           O
ATOM    573  N   GLU A  80     180.656  -1.019  60.501  1.00 41.39           N
ATOM    574  CA  GLU A  80     181.704  -1.511  61.413  1.00 40.20           C
ATOM    575  C   GLU A  80     181.319  -2.838  62.068  1.00 40.49           C
ATOM    576  O   GLU A  80     180.149  -3.170  62.153  1.00 42.52           O
ATOM    577  CB  GLU A  80     182.036  -0.473  62.492  1.00 40.25           C
ATOM    578  CG  GLU A  80     180.983  -0.312  63.593  1.00 42.20           C
ATOM    579  CD  GLU A  80     181.352   0.771  64.597  1.00 43.39           C
ATOM    580  OE1 GLU A  80     182.183   1.654  64.274  1.00 42.93           O
ATOM    581  OE2 GLU A  80     180.808   0.746  65.718  1.00 45.01           O
ATOM    582  N   MET A  81     182.317  -3.608  62.485  1.00 39.39           N
ATOM    583  CA  MET A  81     182.114  -4.880  63.172  1.00 40.67           C
ATOM    584  C   MET A  81     182.919  -4.791  64.463  1.00 37.94           C
ATOM    585  O   MET A  81     184.036  -4.249  64.476  1.00 34.37           O
ATOM    586  CB  MET A  81     182.594  -6.083  62.334  1.00 43.35           C
ATOM    587  CG  MET A  81     181.883  -6.332  61.006  1.00 49.45           C
ATOM    588  SD  MET A  81     182.434  -7.844  60.103  1.00 56.44           S
ATOM    589  CE  MET A  81     181.472  -9.103  60.988  1.00 57.77           C
ATOM    590  N   LYS A  82     182.343  -5.314  65.537  1.00 37.11           N
ATOM    591  CA  LYS A  82     182.938  -5.327  66.863  1.00 37.18           C
ATOM    592  C   LYS A  82     183.303  -6.764  67.192  1.00 36.59           C
ATOM    593  O   LYS A  82     182.507  -7.659  66.946  1.00 37.84           O
ATOM    594  CB  LYS A  82     181.915  -4.825  67.867  1.00 39.14           C
ATOM    595  CG  LYS A  82     182.362  -4.849  69.318  1.00 40.08           C
ATOM    596  CD  LYS A  82     181.187  -4.444  70.190  1.00 42.24           C
ATOM    597  CE  LYS A  82     181.517  -4.518  71.659  1.00 42.82           C
ATOM    598  NZ  LYS A  82     180.374  -4.005  72.462  1.00 44.72           N
ATOM    599  N   PHE A  83     184.501  -6.986  67.739  1.00 34.80           N
ATOM    600  CA  PHE A  83     184.998  -8.340  68.026  1.00 34.52           C
ATOM    601  C   PHE A  83     185.530  -8.478  69.447  1.00 34.26           C
ATOM    602  O   PHE A  83     186.075  -7.509  70.013  1.00 32.35           O
ATOM    603  CB  PHE A  83     186.123  -8.724  67.059  1.00 33.30           C
ATOM    604  CG  PHE A  83     185.729  -8.679  65.620  1.00 34.05           C
ATOM    605  CD1 PHE A  83     185.838  -7.501  64.890  1.00 33.05           C
ATOM    606  CD2 PHE A  83     185.240  -9.806  64.987  1.00 35.22           C
ATOM    607  CE1 PHE A  83     185.456  -7.450  63.558  1.00 33.65           C
ATOM    608  CE2 PHE A  83     184.863  -9.762  63.645  1.00 35.69           C
ATOM    609  CZ  PHE A  83     184.966  -8.583  62.930  1.00 34.84           C
ATOM    610  N   GLU A  84     185.387  -9.684  70.007  1.00 35.07           N
ATOM    611  CA  GLU A  84     186.139 -10.074  71.194  1.00 37.24           C
ATOM    612  C   GLU A  84     187.438 -10.744  70.740  1.00 36.23           C
ATOM    613  O   GLU A  84     187.602 -11.072  69.556  1.00 36.47           O
ATOM    614  CB  GLU A  84     185.312 -10.929  72.180  1.00 42.43           C
ATOM    615  CG  GLU A  84     185.075 -12.382  71.831  1.00 47.63           C
ATOM    616  CD  GLU A  84     183.955 -13.050  72.638  1.00 52.44           C
ATOM    617  OE1 GLU A  84     183.448 -12.481  73.643  1.00 54.64           O
ATOM    618  OE2 GLU A  84     183.590 -14.180  72.254  1.00 58.92           O
ATOM    619  N   VAL A  85     188.380 -10.889  71.665  1.00 34.02           N
ATOM    620  CA  VAL A  85     189.677 -11.441  71.355  1.00 32.77           C
ATOM    621  C   VAL A  85     189.705 -12.863  71.891  1.00 34.30           C
ATOM    622  O   VAL A  85     189.719 -13.071  73.101  1.00 34.38           O
ATOM    623  CB  VAL A  85     190.806 -10.596  71.963  1.00 31.33           C
ATOM    624  CG1 VAL A  85     192.162 -11.216  71.635  1.00 30.93           C
ATOM    625  CG2 VAL A  85     190.745  -9.164  71.431  1.00 30.38           C
ATOM    626  N   GLU A  86     189.679 -13.820  70.971  1.00 33.34           N
ATOM    627  CA  GLU A  86     189.692 -15.268  71.270  1.00 36.00           C
ATOM    628  C   GLU A  86     191.080 -15.755  71.674  1.00 33.79           C
ATOM    629  O   GLU A  86     191.211 -16.732  72.418  1.00 32.56           O
ATOM    630  CB  GLU A  86     189.226 -16.048  70.025  1.00 38.51           C
ATOM    631  CG  GLU A  86     189.267 -17.565  70.115  1.00 43.17           C
ATOM    632  CD  GLU A  86     188.708 -18.255  68.865  1.00 45.88           C
ATOM    633  OE1 GLU A  86     188.158 -17.586  67.958  1.00 43.25           O
ATOM    634  OE2 GLU A  86     188.821 -19.492  68.798  1.00 51.66           O
ATOM    635  N   ASN A  87     192.120 -15.068  71.206  1.00 31.30           N
ATOM    636  CA  ASN A  87     193.486 -15.430  71.560  1.00 31.96           C
ATOM    637  C   ASN A  87     194.372 -14.191  71.438  1.00 29.29           C
ATOM    638  O   ASN A  87     194.344 -13.499  70.409  1.00 29.10           O
ATOM    639  CB  ASN A  87     193.971 -16.565  70.636  1.00 35.34           C
ATOM    640  CG  ASN A  87     195.215 -17.276  71.158  1.00 38.11           C
ATOM    641  OD1 ASN A  87     195.836 -16.869  72.138  1.00 37.73           O
ATOM    642  ND2 ASN A  87     195.579 -18.352  70.490  1.00 41.79           N
ATOM    643  N   LEU A  88     195.133 -13.904  72.484  1.00 27.91           N
ATOM    644  CA  LEU A  88     196.066 -12.758  72.502  1.00 27.53           C
ATOM    645  C   LEU A  88     197.480 -13.344  72.576  1.00 26.84           C
ATOM    646  O   LEU A  88     197.824 -13.994  73.556  1.00 26.22           O
ATOM    647  CB  LEU A  88     195.761 -11.830  73.695  1.00 27.21           C
ATOM    648  CG  LEU A  88     196.752 -10.680  73.937  1.00 27.56           C
ATOM    649  CD1 LEU A  88     196.844  -9.774  72.717  1.00 27.38           C
ATOM    650  CD2 LEU A  88     196.367  -9.882  75.178  1.00 27.71           C
ATOM    651  N   ILE A  89     198.266 -13.159  71.520  1.00 24.63           N
ATOM    652  CA  ILE A  89     199.605 -13.752  71.426  1.00 24.29           C
ATOM    653  C   ILE A  89     200.668 -12.654  71.410  1.00 23.05           C
ATOM    654  O   ILE A  89     200.713 -11.836  70.478  1.00 21.35           O
ATOM    655  CB  ILE A  89     199.758 -14.659  70.173  1.00 24.94           C
ATOM    656  CG1 ILE A  89     198.690 -15.767  70.181  1.00 27.13           C
ATOM    657  CG2 ILE A  89     201.163 -15.241  70.128  1.00 25.42           C
ATOM    658  CD1 ILE A  89     198.659 -16.660  68.942  1.00 28.23           C
ATOM    659  N   LEU A  90     201.517 -12.633  72.427  1.00 22.03           N
ATOM    660  CA  LEU A  90     202.580 -11.646  72.487  1.00 23.20           C
ATOM    661  C   LEU A  90     203.891 -12.320  72.128  1.00 22.07           C
ATOM    662  O   LEU A  90     204.012 -13.515  72.254  1.00 21.47           O
ATOM    663  CB  LEU A  90     202.654 -11.031  73.883  1.00 24.16           C
ATOM    664  CG  LEU A  90     201.306 -10.512  74.431  1.00 25.58           C
ATOM    665  CD1 LEU A  90     201.495  -9.808  75.779  1.00 26.20           C
ATOM    666  CD2 LEU A  90     200.619  -9.569  73.446  1.00 23.93           C
ATOM    667  N   HIS A  91     204.869 -11.540  71.687  1.00 21.38           N
ATOM    668  CA  HIS A  91     206.166 -12.099  71.296  1.00 22.37           C
ATOM    669  C   HIS A  91     206.974 -12.414  72.562  1.00 22.09           C
ATOM    670  O   HIS A  91     207.233 -11.527  73.363  1.00 20.14           O
ATOM    671  CB  HIS A  91     206.935 -11.160  70.358  1.00 21.32           C
ATOM    672  CG  HIS A  91     207.979 -11.872  69.556  1.00 21.17           C
ATOM    673  ND1 HIS A  91     209.102 -12.409  70.137  1.00 22.76           N
ATOM    674  CD2 HIS A  91     208.050 -12.188  68.243  1.00 23.07           C
ATOM    675  CE1 HIS A  91     209.833 -13.023  69.223  1.00 23.93           C
ATOM    676  NE2 HIS A  91     209.209 -12.912  68.062  1.00 24.11           N
ATOM    677  N   LYS A  92     207.390 -13.671  72.706  1.00 22.61           N
ATOM    678  CA  LYS A  92     208.112 -14.123  73.918  1.00 26.28           C
ATOM    679  C   LYS A  92     209.451 -13.385  74.212  1.00 25.76           C
ATOM    680  O   LYS A  92     209.900 -13.344  75.334  1.00 26.56           O
ATOM    681  CB  LYS A  92     208.354 -15.639  73.872  1.00 30.17           C
ATOM    682  CG  LYS A  92     209.373 -16.025  72.807  1.00 32.11           C
ATOM    683  CD  LYS A  92     209.446 -17.523  72.621  1.00 34.87           C
ATOM    684  CE  LYS A  92     210.323 -17.875  71.442  1.00 35.85           C
ATOM    685  NZ  LYS A  92     211.747 -17.616  71.708  1.00 34.89           N
ATOM    686  N   ASP A  93     210.076 -12.834  73.177  1.00 24.81           N
ATOM    687  CA  ASP A  93     211.319 -12.086  73.293  1.00 24.74           C
ATOM    688  C   ASP A  93     211.124 -10.585  73.230  1.00 22.38           C
ATOM    689  O   ASP A  93     212.070  -9.866  72.981  1.00 20.37           O
ATOM    690  CB  ASP A  93     212.263 -12.547  72.165  1.00 26.85           C
ATOM    691  CG  ASP A  93     212.556 -14.056  72.240  1.00 29.99           C
ATOM    692  OD1 ASP A  93     212.816 -14.519  73.355  1.00 30.85           O
ATOM    693  OD2 ASP A  93     212.488 -14.761  71.212  1.00 31.79           O
ATOM    694  N   TYR A  94     209.900 -10.097  73.450  1.00 21.18           N
ATOM    695  CA  TYR A  94     209.682  -8.662  73.587  1.00 20.18           C
ATOM    696  C   TYR A  94     210.553  -8.148  74.718  1.00 20.47           C
ATOM    697  O   TYR A  94     210.626  -8.771  75.759  1.00 18.83           O
ATOM    698  CB  TYR A  94     208.209  -8.338  73.869  1.00 21.00           C
ATOM    699  CG  TYR A  94     208.008  -6.884  74.296  1.00 20.84           C
ATOM    700  CD1 TYR A  94     207.986  -5.882  73.352  1.00 18.68           C
ATOM    701  CD2 TYR A  94     207.882  -6.539  75.645  1.00 20.89           C
ATOM    702  CE1 TYR A  94     207.830  -4.555  73.712  1.00 18.75           C
ATOM    703  CE2 TYR A  94     207.731  -5.219  76.027  1.00 21.65           C
ATOM    704  CZ  TYR A  94     207.723  -4.224  75.037  1.00 19.95           C
ATOM    705  OH  TYR A  94     207.580  -2.897  75.358  1.00 20.26           O
ATOM    706  N   SER A  95     211.212  -7.006  74.531  1.00 19.63           N
ATOM    707  CA  SER A  95     211.853  -6.345  75.678  1.00 22.04           C
ATOM    708  C   SER A  95     211.966  -4.860  75.423  1.00 19.85           C
ATOM    709  O   SER A  95     211.890  -4.408  74.282  1.00 19.69           O
ATOM    710  CB  SER A  95     213.242  -6.988  75.956  1.00 24.47           C
ATOM    711  OG  SER A  95     214.130  -6.538  74.939  1.00 23.20           O
ATOM    712  N   ALA A  96     212.095  -4.099  76.486  1.00 21.04           N
ATOM    713  CA  ALA A  96     212.266  -2.670  76.392  1.00 23.53           C
ATOM    714  C   ALA A  96     213.006  -2.162  77.618  1.00 25.70           C
ATOM    715  O   ALA A  96     212.570  -1.246  78.291  1.00 27.96           O
ATOM    716  CB  ALA A  96     210.926  -1.983  76.221  1.00 23.79           C
ATOM    717  N   ASP A  97     214.167  -2.731  77.847  1.00 26.50           N
ATOM    718  CA  ASP A  97     215.007  -2.325  78.964  1.00 30.73           C
ATOM    719  C   ASP A  97     215.706  -0.989  78.726  1.00 29.83           C
ATOM    720  O   ASP A  97     216.094  -0.330  79.687  1.00 30.78           O
ATOM    721  CB  ASP A  97     216.016  -3.420  79.285  1.00 34.68           C
ATOM    722  CG  ASP A  97     215.339  -4.696  79.743  1.00 44.29           C
ATOM    723  OD1 ASP A  97     214.267  -4.597  80.396  1.00 44.82           O
ATOM    724  OD2 ASP A  97     215.871  -5.787  79.438  1.00 45.26           O
ATOM    725  N   THR A  97A    215.841  -0.585  77.460  1.00 26.56           N
ATOM    726  CA  THR A  97A    216.463   0.694  77.087  1.00 26.35           C
ATOM    727  C   THR A  97A    215.425   1.373  76.208  1.00 23.26           C
ATOM    728  O   THR A  97A    214.263   0.973  76.224  1.00 23.34           O
ATOM    729  CB  THR A  97A    217.804   0.457  76.332  1.00 28.34           C
ATOM    730  OG1 THR A  97A    217.546  -0.248  75.106  1.00 25.82           O
ATOM    731  CG2 THR A  97A    218.755  -0.388  77.177  1.00 30.87           C
ATOM    732  N   LEU A  97B    215.818   2.358  75.416  1.00 20.74           N
ATOM    733  CA  LEU A  97B    214.878   3.127  74.646  1.00 19.11           C
ATOM    734  C   LEU A  97B    214.077   2.273  73.662  1.00 19.80           C
ATOM    735  O   LEU A  97B    212.851   2.425  73.538  1.00 18.18           O
ATOM    736  CB  LEU A  97B    215.610   4.212  73.890  1.00 20.97           C
ATOM    737  CG  LEU A  97B    214.770   5.311  73.301  1.00 21.48           C
ATOM    738  CD1 LEU A  97B    214.090   6.105  74.411  1.00 23.58           C
ATOM    739  CD2 LEU A  97B    215.674   6.242  72.494  1.00 25.11           C
ATOM    740  N   ALA A  98     214.767   1.388  72.956  1.00 18.12           N
ATOM    741  CA  ALA A  98     214.130   0.549  71.921  1.00 17.29           C
ATOM    742  C   ALA A  98     213.134  -0.458  72.510  1.00 17.10           C
ATOM    743  O   ALA A  98     213.356  -0.976  73.586  1.00 16.95           O
ATOM    744  CB  ALA A  98     215.205  -0.222  71.148  1.00 19.79           C
ATOM    745  N   HIS A  99     212.093  -0.761  71.751  1.00 16.04           N
ATOM    746  CA  HIS A  99     211.241  -1.921  72.011  1.00 17.26           C
ATOM    747  C   HIS A  99     211.602  -3.005  70.984  1.00 17.20           C
ATOM    748  O   HIS A  99     211.524  -2.770  69.799  1.00 20.00           O
ATOM    749  CB  HIS A  99     209.760  -1.512  71.855  1.00 16.80           C
ATOM    750  CG  HIS A  99     209.305  -0.516  72.887  1.00 17.50           C
ATOM    751  ND1 HIS A  99     208.391  -0.824  73.867  1.00 18.59           N
ATOM    752  CD2 HIS A  99     209.668   0.761  73.101  1.00 16.41           C
ATOM    753  CE1 HIS A  99     208.212   0.232  74.635  1.00 19.27           C
ATOM    754  NE2 HIS A  99     208.992   1.199  74.196  1.00 17.65           N
ATOM    755  N   HIS A 100     212.051  -4.147  71.456  1.00 18.16           N
ATOM    756  CA  HIS A 100     212.466  -5.274  70.582  1.00 19.25           C
ATOM    757  C   HIS A 100     211.319  -6.225  70.394  1.00 17.64           C
ATOM    758  O   HIS A 100     210.538  -6.477  71.342  1.00 16.15           O
ATOM    759  CB  HIS A 100     213.674  -6.003  71.190  1.00 20.63           C
ATOM    760  CG  HIS A 100     214.870  -5.119  71.326  1.00 23.71           C
ATOM    761  ND1 HIS A 100     215.793  -4.962  70.319  1.00 24.65           N
ATOM    762  CD2 HIS A 100     215.251  -4.272  72.316  1.00 23.50           C
ATOM    763  CE1 HIS A 100     216.718  -4.095  70.696  1.00 24.46           C
ATOM    764  NE2 HIS A 100     216.422  -3.679  71.912  1.00 24.02           N
ATOM    765  N   ASN A 101     211.185  -6.748  69.182  1.00 16.08           N
ATOM    766  CA  ASN A 101     210.207  -7.825  68.914  1.00 17.53           C
ATOM    767  C   ASN A 101     208.809  -7.347  69.272  1.00 18.65           C
ATOM    768  O   ASN A 101     208.023  -8.051  69.912  1.00 18.52           O
ATOM    769  CB  ASN A 101     210.600  -9.083  69.668  1.00 18.89           C
ATOM    770  CG  ASN A 101     211.968  -9.570  69.258  1.00 20.85           C
ATOM    771  OD1 ASN A 101     212.220  -9.748  68.070  1.00 19.00           O
ATOM    772  ND2 ASN A 101     212.847  -9.759  70.212  1.00 21.24           N
ATOM    773  N   ASP A 102     208.525  -6.100  68.862  1.00 18.75           N
ATOM    774  CA  ASP A 102     207.266  -5.431  69.256  1.00 19.48           C
ATOM    775  C   ASP A 102     206.163  -5.799  68.258  1.00 19.03           C
ATOM    776  O   ASP A 102     205.812  -5.040  67.349  1.00 19.67           O
ATOM    777  CB  ASP A 102     207.472  -3.939  69.377  1.00 17.66           C
ATOM    778  CG  ASP A 102     206.378  -3.251  70.177  1.00 19.24           C
ATOM    779  OD1 ASP A 102     205.562  -3.944  70.835  1.00 18.91           O
ATOM    780  OD2 ASP A 102     206.348  -2.011  70.114  1.00 18.78           O
ATOM    781  N   ILE A 103     205.629  -7.001  68.451  1.00 17.28           N
ATOM    782  CA  ILE A 103     204.675  -7.580  67.517  1.00 16.95           C
ATOM    783  C   ILE A 103     203.756  -8.493  68.285  1.00 16.87           C
ATOM    784  O   ILE A 103     204.188  -9.188  69.208  1.00 17.57           O
ATOM    785  CB  ILE A 103     205.426  -8.290  66.373  1.00 17.22           C
ATOM    786  CG1 ILE A 103     204.489  -8.675  65.207  1.00 18.20           C
ATOM    787  CG2 ILE A 103     206.180  -9.494  66.886  1.00 18.64           C
ATOM    788  CD1 ILE A 103     205.239  -9.173  63.969  1.00 18.98           C
ATOM    789  N   ALA A 104     202.487  -8.480  67.925  1.00 18.55           N
ATOM    790  CA  ALA A 104     201.446  -9.254  68.635  1.00 20.16           C
ATOM    791  C   ALA A 104     200.329  -9.689  67.703  1.00 20.66           C
ATOM    792  O   ALA A 104     200.069  -9.047  66.701  1.00 20.47           O
ATOM    793  CB  ALA A 104     200.865  -8.439  69.804  1.00 21.01           C
ATOM    794  N   LEU A 105     199.638 -10.763  68.072  1.00 21.94           N
ATOM    795  CA  LEU A 105     198.536 -11.297  67.293  1.00 23.00           C
ATOM    796  C   LEU A 105     197.275 -11.394  68.149  1.00 24.34           C
ATOM    797  O   LEU A 105     197.339 -11.785  69.310  1.00 24.47           O
ATOM    798  CB  LEU A 105     198.921 -12.656  66.751  1.00 24.52           C
ATOM    799  CG  LEU A 105     199.930 -12.594  65.593  1.00 24.45           C
ATOM    800  CD1 LEU A 105     200.594 -13.948  65.410  1.00 25.17           C
ATOM    801  CD2 LEU A 105     199.252 -12.148  64.314  1.00 23.98           C
ATOM    802  N   LEU A 106     196.156 -10.974  67.561  1.00 24.56           N
ATOM    803  CA  LEU A 106     194.844 -11.039  68.166  1.00 26.22           C
ATOM    804  C   LEU A 106     193.921 -11.838  67.238  1.00 26.96           C
ATOM    805  O   LEU A 106     193.616 -11.419  66.108  1.00 27.43           O
ATOM    806  CB  LEU A 106     194.266  -9.648  68.374  1.00 26.08           C
ATOM    807  CG  LEU A 106     195.018  -8.760  69.371  1.00 26.47           C
ATOM    808  CD1 LEU A 106     196.129  -7.975  68.707  1.00 27.49           C
ATOM    809  CD2 LEU A 106     194.083  -7.798  70.056  1.00 26.98           C
ATOM    810  N   LYS A 107     193.499 -12.999  67.702  1.00 27.01           N
ATOM    811  CA  LYS A 107     192.489 -13.750  67.000  1.00 28.86           C
ATOM    812  C   LYS A 107     191.131 -13.165  67.395  1.00 29.93           C
ATOM    813  O   LYS A 107     190.805 -13.099  68.581  1.00 30.89           O
ATOM    814  CB  LYS A 107     192.548 -15.237  67.338  1.00 30.80           C
ATOM    815  CG  LYS A 107     191.710 -16.077  66.383  1.00 33.53           C
ATOM    816  CD  LYS A 107     191.890 -17.575  66.617  1.00 36.20           C
ATOM    817  CE  LYS A 107     191.144 -18.384  65.565  1.00 39.53           C
ATOM    818  NZ  LYS A 107     191.184 -19.836  65.901  1.00 42.79           N
ATOM    819  N   ILE A 108     190.352 -12.750  66.399  1.00 30.24           N
ATOM    820  CA  ILE A 108     189.096 -12.047  66.633  1.00 31.39           C
ATOM    821  C   ILE A 108     187.883 -12.915  66.308  1.00 34.75           C
ATOM    822  O   ILE A 108     187.914 -13.731  65.376  1.00 33.21           O
ATOM    823  CB  ILE A 108     189.031 -10.723  65.863  1.00 30.42           C
ATOM    824  CG1 ILE A 108     189.322 -10.902  64.372  1.00 31.33           C
ATOM    825  CG2 ILE A 108     190.033  -9.757  66.466  1.00 29.66           C
ATOM    826  CD1 ILE A 108     188.869  -9.747  63.504  1.00 30.99           C
ATOM    827  N   ARG A 109     186.815 -12.700  67.076  1.00 36.42           N
ATOM    828  CA  ARG A 109     185.592 -13.496  67.021  1.00 42.52           C
ATOM    829  C   ARG A 109     184.446 -12.577  67.442  1.00 42.00           C
ATOM    830  O   ARG A 109     184.513 -11.940  68.492  1.00 40.09           O
ATOM    831  CB  ARG A 109     185.715 -14.676  67.994  1.00 47.55           C
ATOM    832  CG  ARG A 109     184.524 -15.620  68.146  1.00 56.69           C
ATOM    833  CD  ARG A 109     184.338 -16.429  66.885  1.00 64.97           C
ATOM    834  NE  ARG A 109     185.412 -17.383  66.561  1.00 71.12           N
ATOM    835  CZ  ARG A 109     185.434 -18.693  66.857  1.00 73.03           C
ATOM    836  NH1 ARG A 109     184.447 -19.299  67.520  1.00 75.69           N
ATOM    837  NH2 ARG A 109     186.492 -19.417  66.482  1.00 74.98           N
ATOM    838  N   SER A 110     183.419 -12.471  66.610  1.00 43.28           N
ATOM    839  CA  SER A 110     182.259 -11.624  66.933  1.00 46.57           C
ATOM    840  C   SER A 110     181.325 -12.299  67.940  1.00 48.23           C
ATOM    841  O   SER A 110     181.483 -13.476  68.271  1.00 47.51           O
ATOM    842  CB  SER A 110     181.481 -11.252  65.667  1.00 47.95           C
ATOM    843  OG  SER A 110     180.822 -12.379  65.139  1.00 52.42           O
ATOM    844  N   LYS A 110A    180.356 -11.533  68.423  1.00 51.87           N
ATOM    845  CA  LYS A 110A    179.318 -12.038  69.331  1.00 57.99           C
ATOM    846  C   LYS A 110A    178.594 -13.285  68.755  1.00 60.03           C
ATOM    847  O   LYS A 110A    178.342 -14.246  69.478  1.00 58.34           O
ATOM    848  CB  LYS A 110A    178.307 -10.913  69.633  1.00 62.16           C
ATOM    849  CG  LYS A 110A    177.150 -11.316  70.543  1.00 68.41           C
ATOM    850  CD  LYS A 110A    176.325 -10.120  70.991  1.00 70.60           C
ATOM    851  CE  LYS A 110A    175.198 -10.571  71.901  1.00 74.70           C
ATOM    852  NZ  LYS A 110A    174.553  -9.425  72.590  1.00 76.50           N
ATOM    853  N   GLU A 110B    178.330 -13.263  67.447  1.00 61.21           N
ATOM    854  CA  GLU A 110B    177.667 -14.360  66.734  1.00 64.56           C
ATOM    855  C   GLU A 110B    178.663 -15.460  66.275  1.00 60.80           C
ATOM    856  O   GLU A 110B    178.304 -16.342  65.511  1.00 60.79           O
ATOM    857  CB  GLU A 110B    176.788 -13.798  65.577  1.00 70.39           C
ATOM    858  CG  GLU A 110B    177.518 -13.270  64.334  1.00 76.23           C
ATOM    859  CD  GLU A 110B    178.083 -11.847  64.450  1.00 80.40           C
ATOM    860  OE1 GLU A 110B    177.931 -11.189  65.515  1.00 88.18           O
ATOM    861  OE2 GLU A 110B    178.726 -11.391  63.468  1.00 78.56           O
ATOM    862  N   GLY A 110C    179.911 -15.414  66.743  1.00 57.48           N
ATOM    863  CA  GLY A 110C    180.915 -16.425  66.422  1.00 55.57           C
ATOM    864  C   GLY A 110C    181.650 -16.306  65.079  1.00 54.95           C
ATOM    865  O   GLY A 110C    182.254 -17.276  64.644  1.00 55.71           O
ATOM    866  N   ARG A 110D    181.646 -15.137  64.437  1.00 53.86           N
ATOM    867  CA  ARG A 110D    182.238 -14.995  63.090  1.00 53.38           C
ATOM    868  C   ARG A 110D    183.519 -14.156  63.062  1.00 51.17           C
ATOM    869  O   ARG A 110D    183.752 -13.298  63.931  1.00 47.55           O
ATOM    870  CB  ARG A 110D    181.201 -14.432  62.100  1.00 59.37           C
ATOM    871  CG  ARG A 110D    180.095 -15.423  61.721  1.00 64.70           C
ATOM    872  CD  ARG A 110D    179.387 -15.071  60.412  1.00 69.48           C
ATOM    873  NE  ARG A 110D    178.316 -16.025  60.090  1.00 75.21           N
ATOM    874  CZ  ARG A 110D    177.102 -16.068  60.657  1.00 80.22           C
ATOM    875  NH1 ARG A 110D    176.744 -15.198  61.606  1.00 79.90           N
ATOM    876  NH2 ARG A 110D    176.230 -17.001  60.271  1.00 81.53           N
ATOM    877  N   CYS A 111     184.329 -14.421  62.040  1.00 46.97           N
ATOM    878  CA  CYS A 111     185.519 -13.662  61.714  1.00 46.07           C
ATOM    879  C   CYS A 111     185.128 -12.447  60.850  1.00 43.88           C
ATOM    880  O   CYS A 111     183.946 -12.228  60.581  1.00 42.81           O
ATOM    881  CB  CYS A 111     186.546 -14.589  61.020  1.00 48.44           C
ATOM    882  SG  CYS A 111     187.255 -15.812  62.171  1.00 52.19           S
ATOM    883  N   ALA A 112     186.099 -11.614  60.472  1.00 40.99           N
ATOM    884  CA  ALA A 112     185.819 -10.416  59.664  1.00 41.17           C
ATOM    885  C   ALA A 112     185.174 -10.795  58.327  1.00 45.12           C
ATOM    886  O   ALA A 112     185.518 -11.810  57.736  1.00 43.89           O
ATOM    887  CB  ALA A 112     187.080  -9.624  59.412  1.00 38.88           C
ATOM    888  N   GLN A 113     184.256  -9.948  57.868  1.00 48.27           N
ATOM    889  CA  GLN A 113     183.558 -10.138  56.603  1.00 52.16           C
ATOM    890  C   GLN A 113     183.918  -8.962  55.690  1.00 50.37           C
ATOM    891  O   GLN A 113     183.512  -7.824  55.970  1.00 50.52           O
ATOM    892  CB  GLN A 113     182.053 -10.221  56.860  1.00 56.91           C
ATOM    893  CG  GLN A 113     181.538 -11.651  56.963  1.00 63.44           C
ATOM    894  CD  GLN A 113     181.439 -12.344  55.606  1.00 72.42           C
ATOM    895  OE1 GLN A 113     181.373 -11.697  54.552  1.00 79.68           O
ATOM    896  NE2 GLN A 113     181.417 -13.672  55.627  1.00 81.30           N
ATOM    897  N   PRO A 114     184.726  -9.216  54.626  1.00 49.59           N
ATOM    898  CA  PRO A 114     185.166  -8.155  53.709  1.00 46.98           C
ATOM    899  C   PRO A 114     184.053  -7.281  53.133  1.00 46.10           C
ATOM    900  O   PRO A 114     182.961  -7.754  52.911  1.00 47.94           O
ATOM    901  CB  PRO A 114     185.868  -8.933  52.598  1.00 48.81           C
ATOM    902  CG  PRO A 114     186.489 -10.067  53.330  1.00 49.27           C
ATOM    903  CD  PRO A 114     185.417 -10.484  54.313  1.00 50.46           C
ATOM    904  N   SER A 115     184.371  -6.009  52.925  1.00 45.02           N
ATOM    905  CA  SER A 115     183.449  -4.984  52.450  1.00 46.05           C
ATOM    906  C   SER A 115     184.290  -3.812  51.931  1.00 46.23           C
ATOM    907  O   SER A 115     185.524  -3.884  51.916  1.00 43.85           O
ATOM    908  CB  SER A 115     182.550  -4.514  53.606  1.00 46.24           C
ATOM    909  OG  SER A 115     183.300  -3.795  54.585  1.00 43.58           O
ATOM    910  N   ARG A 116     183.653  -2.702  51.578  1.00 48.55           N
ATOM    911  CA  ARG A 116     184.396  -1.499  51.186  1.00 49.60           C
ATOM    912  C   ARG A 116     185.205  -0.894  52.345  1.00 44.26           C
ATOM    913  O   ARG A 116     186.194  -0.165  52.119  1.00 44.73           O
ATOM    914  CB  ARG A 116     183.408  -0.479  50.595  1.00 55.90           C
ATOM    915  CG  ARG A 116     183.984   0.484  49.567  1.00 60.48           C
ATOM    916  CD  ARG A 116     182.863   1.248  48.865  1.00 65.25           C
ATOM    917  NE  ARG A 116     181.903   0.376  48.160  1.00 72.58           N
ATOM    918  CZ  ARG A 116     180.643   0.054  48.508  1.00 75.14           C
ATOM    919  NH1 ARG A 116     180.050   0.502  49.620  1.00 76.43           N
ATOM    920  NH2 ARG A 116     179.951  -0.760  47.706  1.00 76.14           N
ATOM    921  N   THR A 117     184.792  -1.189  53.582  1.00 41.30           N
ATOM    922  CA  THR A 117     185.449  -0.658  54.783  1.00 38.95           C
ATOM    923  C   THR A 117     186.257  -1.679  55.598  1.00 36.16           C
ATOM    924  O   THR A 117     186.926  -1.280  56.566  1.00 34.65           O
ATOM    925  CB  THR A 117     184.401  -0.065  55.728  1.00 38.42           C
ATOM    926  OG1 THR A 117     183.441  -1.071  56.037  1.00 38.05           O
ATOM    927  CG2 THR A 117     183.702   1.115  55.084  1.00 40.91           C
ATOM    928  N   ILE A 118     186.167  -2.968  55.250  1.00 36.16           N
ATOM    929  CA  ILE A 118     186.898  -4.042  55.973  1.00 34.88           C
ATOM    930  C   ILE A 118     187.615  -4.920  54.961  1.00 36.00           C
ATOM    931  O   ILE A 118     186.976  -5.516  54.096  1.00 37.05           O
ATOM    932  CB  ILE A 118     185.971  -4.928  56.841  1.00 35.32           C
ATOM    933  CG1 ILE A 118     185.227  -4.075  57.865  1.00 35.77           C
ATOM    934  CG2 ILE A 118     186.766  -6.033  57.532  1.00 34.13           C
ATOM    935  CD1 ILE A 118     184.166  -4.818  58.641  1.00 37.22           C
ATOM    936  N   GLN A 119     188.939  -4.988  55.055  1.00 35.32           N
ATOM    937  CA  GLN A 119     189.743  -5.725  54.084  1.00 36.04           C
ATOM    938  C   GLN A 119     191.067  -6.096  54.713  1.00 32.01           C
ATOM    939  O   GLN A 119     191.613  -5.306  55.473  1.00 30.20           O
ATOM    940  CB  GLN A 119     190.052  -4.858  52.862  1.00 38.81           C
ATOM    941  CG  GLN A 119     188.934  -4.681  51.872  1.00 46.02           C
ATOM    942  CD  GLN A 119     189.387  -3.983  50.621  1.00 53.39           C
ATOM    943  OE1 GLN A 119     190.443  -4.296  50.072  1.00 64.31           O
ATOM    944  NE2 GLN A 119     188.585  -3.037  50.144  1.00 57.75           N
ATOM    945  N   THR A 120     191.625  -7.241  54.336  1.00 30.04           N
ATOM    946  CA  THR A 120     192.955  -7.619  54.793  1.00 28.87           C
ATOM    947  C   THR A 120     194.015  -6.780  54.084  1.00 28.81           C
ATOM    948  O   THR A 120     193.793  -6.249  52.972  1.00 29.87           O
ATOM    949  CB  THR A 120     193.290  -9.101  54.535  1.00 29.07           C
ATOM    950  OG1 THR A 120     193.126  -9.389  53.145  1.00 29.43           O
ATOM    951  CG2 THR A 120     192.387 -10.011  55.320  1.00 30.61           C
ATOM    952  N   ILE A 121     195.176  -6.706  54.705  1.00 26.91           N
ATOM    953  CA  ILE A 121     196.370  -6.106  54.090  1.00 27.50           C
ATOM    954  C   ILE A 121     197.393  -7.234  53.877  1.00 27.67           C
ATOM    955  O   ILE A 121     197.603  -8.061  54.769  1.00 28.23           O
ATOM    956  CB  ILE A 121     196.957  -4.946  54.912  1.00 25.26           C
ATOM    957  CG1 ILE A 121     198.107  -4.282  54.139  1.00 25.56           C
ATOM    958  CG2 ILE A 121     197.433  -5.385  56.311  1.00 25.46           C
ATOM    959  CD1 ILE A 121     198.596  -2.993  54.773  1.00 25.64           C
ATOM    960  N   ALA A 122     198.043  -7.222  52.715  1.00 27.52           N
ATOM    961  CA  ALA A 122     199.065  -8.214  52.390  1.00 27.48           C
ATOM    962  C   ALA A 122     200.305  -8.078  53.274  1.00 25.75           C
ATOM    963  O   ALA A 122     200.715  -6.966  53.667  1.00 24.32           O
ATOM    964  CB  ALA A 122     199.468  -8.106  50.925  1.00 28.98           C
ATOM    965  N   LEU A 123     200.852  -9.227  53.643  1.00 23.83           N
ATOM    966  CA  LEU A 123     202.137  -9.313  54.291  1.00 23.46           C
ATOM    967  C   LEU A 123     203.237  -9.289  53.213  1.00 23.35           C
ATOM    968  O   LEU A 123     203.018  -9.758  52.103  1.00 22.05           O
ATOM    969  CB  LEU A 123     202.255 -10.622  55.076  1.00 25.52           C
ATOM    970  CG  LEU A 123     201.359 -10.739  56.304  1.00 26.14           C
ATOM    971  CD1 LEU A 123     201.435 -12.156  56.860  1.00 29.27           C
ATOM    972  CD2 LEU A 123     201.752  -9.730  57.341  1.00 25.31           C
ATOM    973  N   PRO A 124     204.422  -8.789  53.573  1.00 21.62           N
ATOM    974  CA  PRO A 124     205.524  -8.809  52.631  1.00 22.43           C
ATOM    975  C   PRO A 124     206.108 -10.213  52.499  1.00 22.59           C
ATOM    976  O   PRO A 124     205.956 -11.036  53.413  1.00 21.99           O
ATOM    977  CB  PRO A 124     206.544  -7.879  53.274  1.00 21.26           C
ATOM    978  CG  PRO A 124     206.269  -7.956  54.747  1.00 20.43           C
ATOM    979  CD  PRO A 124     204.797  -8.213  54.884  1.00 20.64           C
ATOM    980  N   SER A 125     206.772 -10.448  51.387  1.00 22.18           N
ATOM    981  CA  SER A 125     207.582 -11.638  51.183  1.00 23.26           C
ATOM    982  C   SER A 125     208.840 -11.555  52.082  1.00 21.74           C
ATOM    983  O   SER A 125     209.183 -10.481  52.602  1.00 20.07           O
ATOM    984  CB  SER A 125     208.008 -11.696  49.726  1.00 25.70           C
ATOM    985  OG  SER A 125     206.924 -11.890  48.805  1.00 29.92           O
ATOM    986  N   MET A 126     209.492 -12.693  52.322  1.00 21.10           N
ATOM    987  CA  MET A 126     210.513 -12.765  53.383  1.00 20.58           C
ATOM    988  C   MET A 126     211.703 -11.818  53.111  1.00 19.62           C
ATOM    989  O   MET A 126     212.302 -11.849  52.036  1.00 20.13           O
ATOM    990  CB  MET A 126     210.997 -14.219  53.554  1.00 22.30           C
ATOM    991  CG  MET A 126     211.913 -14.440  54.748  1.00 22.83           C
ATOM    992  SD  MET A 126     212.328 -16.186  54.957  1.00 25.03           S
ATOM    993  CE  MET A 126     210.810 -16.748  55.755  1.00 25.56           C
ATOM    994  N   TYR A 127     211.992 -10.986  54.097  1.00 19.09           N
ATOM    995  CA  TYR A 127     213.039  -9.965  54.047  1.00 19.97           C
ATOM    996  C   TYR A 127     212.863  -8.921  52.929  1.00 20.66           C
ATOM    997  O   TYR A 127     213.814  -8.222  52.623  1.00 21.14           O
ATOM    998  CB  TYR A 127     214.435 -10.599  53.955  1.00 21.35           C
ATOM    999  CG  TYR A 127     214.679 -11.739  54.936  1.00 21.58           C
ATOM   1000  CD1 TYR A 127     214.299 -11.628  56.287  1.00 22.10           C
ATOM   1001  CD2 TYR A 127     215.303 -12.882  54.542  1.00 22.70           C
ATOM   1002  CE1 TYR A 127     214.537 -12.685  57.201  1.00 22.89           C
ATOM   1003  CE2 TYR A 127     215.529 -13.931  55.427  1.00 23.38           C
ATOM   1004  CZ  TYR A 127     215.153 -13.819  56.748  1.00 23.53           C
ATOM   1005  OH  TYR A 127     215.398 -14.889  57.568  1.00 27.34           O
ATOM   1006  N   ASN A 128     211.661  -8.798  52.361  1.00 20.16           N
ATOM   1007  CA  ASN A 128     211.439  -7.913  51.228  1.00 21.70           C
ATOM   1008  C   ASN A 128     210.883  -6.607  51.750  1.00 21.74           C
ATOM   1009  O   ASN A 128     209.744  -6.572  52.187  1.00 21.32           O
ATOM   1010  CB  ASN A 128     210.482  -8.529  50.215  1.00 22.61           C
ATOM   1011  CG  ASN A 128     210.273  -7.649  48.979  1.00 23.75           C
ATOM   1012  OD1 ASN A 128     209.193  -7.628  48.411  1.00 25.93           O
ATOM   1013  ND2 ASN A 128     211.306  -6.965  48.557  1.00 23.19           N
ATOM   1014  N   ASP A 129     211.688  -5.560  51.669  1.00 20.62           N
ATOM   1015  CA  ASP A 129     211.300  -4.225  52.106  1.00 22.10           C
ATOM   1016  C   ASP A 129     211.425  -3.247  50.943  1.00 20.78           C
ATOM   1017  O   ASP A 129     212.235  -3.446  50.062  1.00 18.91           O
ATOM   1018  CB  ASP A 129     212.211  -3.755  53.221  1.00 23.48           C
ATOM   1019  CG  ASP A 129     212.043  -4.574  54.478  1.00 28.33           C
ATOM   1020  OD1 ASP A 129     210.909  -4.864  54.855  1.00 30.33           O
ATOM   1021  OD2 ASP A 129     213.059  -4.969  55.048  1.00 36.86           O
ATOM   1022  N   PRO A 130     210.619  -2.185  50.955  1.00 20.01           N
ATOM   1023  CA  PRO A 130     210.906  -1.162  49.937  1.00 21.63           C
ATOM   1024  C   PRO A 130     212.239  -0.451  50.199  1.00 21.47           C
ATOM   1025  O   PRO A 130     212.781  -0.478  51.285  1.00 18.11           O
ATOM   1026  CB  PRO A 130     209.753  -0.159  50.104  1.00 22.15           C
ATOM   1027  CG  PRO A 130     208.844  -0.724  51.152  1.00 20.85           C
ATOM   1028  CD  PRO A 130     209.677  -1.688  51.958  1.00 20.12           C
ATOM   1029  N   GLN A 131     212.756   0.161  49.173  1.00 23.99           N
ATOM   1030  CA  GLN A 131     213.980   0.868  49.237  1.00 27.02           C
ATOM   1031  C   GLN A 131     213.873   2.077  50.158  1.00 25.67           C
ATOM   1032  O   GLN A 131     212.795   2.635  50.372  1.00 22.26           O
ATOM   1033  CB  GLN A 131     214.295   1.281  47.809  1.00 34.54           C
ATOM   1034  CG  GLN A 131     215.645   1.891  47.582  1.00 42.54           C
ATOM   1035  CD  GLN A 131     216.785   0.991  47.978  1.00 42.94           C
ATOM   1036  OE1 GLN A 131     217.138   0.907  49.177  1.00 44.14           O
ATOM   1037  NE2 GLN A 131     217.412   0.379  46.993  1.00 40.92           N
ATOM   1038  N   PHE A 132     214.998   2.474  50.708  1.00 26.23           N
ATOM   1039  CA  PHE A 132     215.034   3.678  51.529  1.00 27.25           C
ATOM   1040  C   PHE A 132     214.754   4.874  50.631  1.00 26.07           C
ATOM   1041  O   PHE A 132     215.047   4.848  49.418  1.00 23.58           O
ATOM   1042  CB  PHE A 132     216.383   3.777  52.276  1.00 31.83           C
ATOM   1043  CG  PHE A 132     216.614   2.617  53.221  1.00 35.30           C
ATOM   1044  CD1 PHE A 132     215.662   2.310  54.247  1.00 37.22           C
ATOM   1045  CD2 PHE A 132     217.738   1.778  53.072  1.00 37.09           C
ATOM   1046  CE1 PHE A 132     215.829   1.200  55.110  1.00 33.40           C
ATOM   1047  CE2 PHE A 132     217.922   0.689  53.949  1.00 40.88           C
ATOM   1048  CZ  PHE A 132     216.977   0.401  54.968  1.00 37.50           C
ATOM   1049  N   GLY A 133     214.095   5.876  51.201  1.00 23.27           N
ATOM   1050  CA  GLY A 133     213.687   7.043  50.422  1.00 25.10           C
ATOM   1051  C   GLY A 133     212.384   6.889  49.650  1.00 24.52           C
ATOM   1052  O   GLY A 133     212.085   7.697  48.763  1.00 24.43           O
ATOM   1053  N   THR A 134     211.634   5.844  49.939  1.00 23.05           N
ATOM   1054  CA  THR A 134     210.297   5.694  49.373  1.00 23.59           C
ATOM   1055  C   THR A 134     209.236   6.085  50.418  1.00 21.94           C
ATOM   1056  O   THR A 134     209.494   6.082  51.612  1.00 21.14           O
ATOM   1057  CB  THR A 134     210.076   4.258  48.966  1.00 24.27           C
ATOM   1058  OG1 THR A 134     210.285   3.484  50.116  1.00 24.33           O
ATOM   1059  CG2 THR A 134     211.082   3.834  47.907  1.00 24.78           C
ATOM   1060  N   SER A 135     208.044   6.412  49.931  1.00 22.54           N
ATOM   1061  CA  SER A 135     206.934   6.900  50.759  1.00 23.60           C
ATOM   1062  C   SER A 135     206.033   5.773  51.237  1.00 24.03           C
ATOM   1063  O   SER A 135     205.752   4.828  50.494  1.00 25.13           O
ATOM   1064  CB  SER A 135     206.106   7.893  49.959  1.00 24.80           C
ATOM   1065  OG  SER A 135     206.919   8.988  49.679  1.00 27.26           O
ATOM   1066  N   CYS A 136     205.604   5.881  52.480  1.00 23.17           N
ATOM   1067  CA  CYS A 136     204.705   4.922  53.123  1.00 23.72           C
ATOM   1068  C   CYS A 136     203.645   5.709  53.872  1.00 23.57           C
ATOM   1069  O   CYS A 136     203.869   6.860  54.230  1.00 22.01           O
ATOM   1070  CB  CYS A 136     205.466   3.979  54.082  1.00 23.93           C
ATOM   1071  SG  CYS A 136     206.746   2.983  53.262  1.00 30.03           S
ATOM   1072  N   GLU A 137     202.509   5.059  54.122  1.00 23.14           N
ATOM   1073  CA  GLU A 137     201.405   5.665  54.841  1.00 23.17           C
ATOM   1074  C   GLU A 137     201.332   5.081  56.243  1.00 21.00           C
ATOM   1075  O   GLU A 137     201.545   3.906  56.443  1.00 18.49           O
ATOM   1076  CB  GLU A 137     200.088   5.407  54.115  1.00 26.48           C
ATOM   1077  CG  GLU A 137     200.009   6.037  52.727  1.00 31.43           C
ATOM   1078  CD  GLU A 137     198.717   5.719  51.980  1.00 32.72           C
ATOM   1079  OE1 GLU A 137     197.912   4.904  52.500  1.00 35.92           O
ATOM   1080  OE2 GLU A 137     198.562   6.218  50.839  1.00 34.09           O
ATOM   1081  N   ILE A 138     201.001   5.937  57.212  1.00 21.09           N
ATOM   1082  CA  ILE A 138     200.701   5.509  58.573  1.00 20.60           C
ATOM   1083  C   ILE A 138     199.332   6.065  58.969  1.00 21.91           C
ATOM   1084  O   ILE A 138     198.876   7.073  58.402  1.00 21.07           O
ATOM   1085  CB  ILE A 138     201.784   5.953  59.559  1.00 21.20           C
ATOM   1086  CG1 ILE A 138     202.112   7.446  59.378  1.00 21.81           C
ATOM   1087  CG2 ILE A 138     203.066   5.112  59.375  1.00 21.56           C
ATOM   1088  CD1 ILE A 138     203.000   8.004  60.490  1.00 22.73           C
ATOM   1089  N   THR A 139     198.679   5.402  59.924  1.00 21.15           N
ATOM   1090  CA  THR A 139     197.311   5.716  60.289  1.00 23.02           C
ATOM   1091  C   THR A 139     197.026   5.429  61.739  1.00 21.33           C
ATOM   1092  O   THR A 139     197.571   4.488  62.292  1.00 19.67           O
ATOM   1093  CB  THR A 139     196.383   4.782  59.466  1.00 26.40           C
ATOM   1094  OG1 THR A 139     196.593   5.058  58.084  1.00 31.62           O
ATOM   1095  CG2 THR A 139     194.923   4.987  59.752  1.00 27.18           C
ATOM   1096  N   GLY A 140     196.176   6.242  62.354  1.00 21.29           N
ATOM   1097  CA  GLY A 140     195.809   5.998  63.719  1.00 22.02           C
ATOM   1098  C   GLY A 140     194.997   7.078  64.353  1.00 22.40           C
ATOM   1099  O   GLY A 140     194.703   8.102  63.719  1.00 24.23           O
ATOM   1100  N   PHE A 141     194.608   6.804  65.599  1.00 21.97           N
ATOM   1101  CA  PHE A 141     193.883   7.713  66.467  1.00 22.20           C
ATOM   1102  C   PHE A 141     194.799   8.373  67.508  1.00 21.69           C
ATOM   1103  O   PHE A 141     194.317   8.906  68.490  1.00 22.46           O
ATOM   1104  CB  PHE A 141     192.769   6.960  67.209  1.00 23.82           C
ATOM   1105  CG  PHE A 141     191.602   6.606  66.353  1.00 25.65           C
ATOM   1106  CD1 PHE A 141     190.768   7.606  65.857  1.00 27.26           C
ATOM   1107  CD2 PHE A 141     191.292   5.282  66.082  1.00 25.07           C
ATOM   1108  CE1 PHE A 141     189.674   7.291  65.069  1.00 27.57           C
ATOM   1109  CE2 PHE A 141     190.190   4.964  65.320  1.00 26.37           C
ATOM   1110  CZ  PHE A 141     189.385   5.967  64.811  1.00 27.31           C
ATOM   1111  N   GLY A 142     196.105   8.348  67.290  1.00 20.62           N
ATOM   1112  CA  GLY A 142     197.059   8.958  68.218  1.00 20.19           C
ATOM   1113  C   GLY A 142     197.046  10.463  68.230  1.00 20.73           C
ATOM   1114  O   GLY A 142     196.369  11.111  67.433  1.00 21.68           O
ATOM   1115  N   LYS A 143     197.815  11.018  69.153  1.00 20.25           N
ATOM   1116  CA  LYS A 143     197.877  12.443  69.362  1.00 21.55           C
ATOM   1117  C   LYS A 143     198.265  13.217  68.079  1.00 21.28           C
ATOM   1118  O   LYS A 143     199.007  12.718  67.253  1.00 18.42           O
ATOM   1119  CB  LYS A 143     198.905  12.775  70.436  1.00 21.46           C
ATOM   1120  CG  LYS A 143     198.549  12.289  71.826  1.00 23.66           C
ATOM   1121  CD  LYS A 143     199.454  12.933  72.873  1.00 23.48           C
ATOM   1122  CE  LYS A 143     199.222  12.331  74.253  1.00 24.57           C
ATOM   1123  NZ  LYS A 143     200.005  13.048  75.290  1.00 26.08           N
ATOM   1124  N   GLU A 144     197.727  14.418  67.961  1.00 21.78           N
ATOM   1125  CA  GLU A 144     198.053  15.348  66.873  1.00 24.06           C
ATOM   1126  C   GLU A 144     199.270  16.229  67.181  1.00 26.26           C
ATOM   1127  O   GLU A 144     199.845  16.816  66.275  1.00 26.93           O
ATOM   1128  CB  GLU A 144     196.857  16.225  66.563  1.00 25.29           C
ATOM   1129  CG  GLU A 144     195.652  15.410  66.121  1.00 26.41           C
ATOM   1130  CD  GLU A 144     194.616  16.265  65.421  1.00 28.40           C
ATOM   1131  OE1 GLU A 144     194.820  16.589  64.239  1.00 28.99           O
ATOM   1132  OE2 GLU A 144     193.631  16.623  66.062  1.00 29.25           O
ATOM   1133  N   GLN A 145     199.599  16.366  68.463  1.00 27.52           N
ATOM   1134  CA  GLN A 145     200.820  17.021  68.950  1.00 29.39           C
ATOM   1135  C   GLN A 145     201.283  16.240  70.183  1.00 27.54           C
ATOM   1136  O   GLN A 145     200.432  15.767  70.953  1.00 23.85           O
ATOM   1137  CB  GLN A 145     200.583  18.500  69.301  1.00 33.16           C
ATOM   1138  CG  GLN A 145     200.073  19.375  68.157  1.00 40.52           C
ATOM   1139  CD  GLN A 145     201.058  19.507  66.976  1.00 45.87           C
ATOM   1140  OE1 GLN A 145     202.210  19.054  67.029  1.00 48.68           O
ATOM   1141  NE2 GLN A 145     200.593  20.136  65.899  1.00 52.68           N
ATOM   1142  N   SER A 146     202.608  16.098  70.354  1.00 26.64           N
ATOM   1143  CA  SER A 146     203.205  15.288  71.432  1.00 25.50           C
ATOM   1144  C   SER A 146     202.673  15.658  72.797  1.00 24.15           C
ATOM   1145  O   SER A 146     202.496  14.810  73.660  1.00 24.46           O
ATOM   1146  CB  SER A 146     204.724  15.476  71.458  1.00 27.98           C
ATOM   1147  OG  SER A 146     205.056  16.878  71.671  1.00 31.31           O
ATOM   1148  N   THR A 147     202.407  16.934  73.015  1.00 24.50           N
ATOM   1149  CA  THR A 147     201.988  17.409  74.337  1.00 24.66           C
ATOM   1150  C   THR A 147     200.466  17.613  74.496  1.00 25.53           C
ATOM   1151  O   THR A 147     200.038  18.127  75.508  1.00 25.13           O
ATOM   1152  CB  THR A 147     202.726  18.730  74.676  1.00 26.72           C
ATOM   1153  OG1 THR A 147     202.530  19.657  73.610  1.00 27.69           O
ATOM   1154  CG2 THR A 147     204.230  18.462  74.826  1.00 27.57           C
ATOM   1155  N   ASP A 148     199.664  17.230  73.501  1.00 24.92           N
ATOM   1156  CA  ASP A 148     198.220  17.292  73.627  1.00 26.85           C
ATOM   1157  C   ASP A 148     197.752  16.357  74.754  1.00 27.25           C
ATOM   1158  O   ASP A 148     198.331  15.314  74.979  1.00 23.37           O
ATOM   1159  CB  ASP A 148     197.531  16.828  72.344  1.00 27.64           C
ATOM   1160  CG  ASP A 148     197.455  17.919  71.262  1.00 29.45           C
ATOM   1161  OD1 ASP A 148     197.818  19.070  71.527  1.00 27.61           O
ATOM   1162  OD2 ASP A 148     197.018  17.573  70.149  1.00 28.94           O
ATOM   1163  N   TYR A 149     196.678  16.753  75.405  1.00 31.27           N
ATOM   1164  CA  TYR A 149     195.968  15.879  76.318  1.00 39.79           C
ATOM   1165  C   TYR A 149     194.817  15.145  75.620  1.00 35.30           C
ATOM   1166  O   TYR A 149     194.389  14.115  76.097  1.00 37.47           O
ATOM   1167  CB  TYR A 149     195.374  16.675  77.471  1.00 51.05           C
ATOM   1168  CG  TYR A 149     196.215  17.826  78.001  1.00 72.30           C
ATOM   1169  CD1 TYR A 149     197.323  17.568  78.825  1.00 86.38           C
ATOM   1170  CD2 TYR A 149     195.907  19.171  77.708  1.00 85.08           C
ATOM   1171  CE1 TYR A 149     198.109  18.600  79.340  1.00 92.81           C
ATOM   1172  CE2 TYR A 149     196.696  20.215  78.222  1.00 95.15           C
ATOM   1173  CZ  TYR A 149     197.797  19.921  79.039  1.00 95.41           C
ATOM   1174  OH  TYR A 149     198.600  20.910  79.567  1.00 90.25           O
ATOM   1175  N   LEU A 150     194.304  15.711  74.531  1.00 33.10           N
ATOM   1176  CA  LEU A 150     193.141  15.175  73.790  1.00 33.92           C
ATOM   1177  C   LEU A 150     193.605  14.407  72.572  1.00 32.79           C
ATOM   1178  O   LEU A 150     194.770  14.548  72.142  1.00 28.37           O
ATOM   1179  CB  LEU A 150     192.203  16.328  73.354  1.00 36.36           C
ATOM   1180  CG  LEU A 150     191.496  17.125  74.456  1.00 40.32           C
ATOM   1181  CD1 LEU A 150     190.634  18.263  73.890  1.00 43.62           C
ATOM   1182  CD2 LEU A 150     190.639  16.228  75.336  1.00 41.08           C
ATOM   1183  N   TYR A 151     192.692  13.590  72.035  1.00 32.30           N
ATOM   1184  CA  TYR A 151     192.948  12.721  70.869  1.00 30.66           C
ATOM   1185  C   TYR A 151     191.953  13.050  69.750  1.00 31.24           C
ATOM   1186  O   TYR A 151     190.850  13.521  70.020  1.00 29.86           O
ATOM   1187  CB  TYR A 151     192.854  11.249  71.272  1.00 31.19           C
ATOM   1188  CG  TYR A 151     193.951  10.872  72.239  1.00 30.19           C
ATOM   1189  CD1 TYR A 151     193.875  11.247  73.586  1.00 31.50           C
ATOM   1190  CD2 TYR A 151     195.088  10.204  71.801  1.00 27.80           C
ATOM   1191  CE1 TYR A 151     194.887  10.935  74.476  1.00 31.53           C
ATOM   1192  CE2 TYR A 151     196.090   9.869  72.673  1.00 28.77           C
ATOM   1193  CZ  TYR A 151     195.994  10.238  74.003  1.00 30.07           C
ATOM   1194  OH  TYR A 151     197.013   9.915  74.837  1.00 31.44           O
ATOM   1195  N   PRO A 152     192.342  12.822  68.476  1.00 29.70           N
ATOM   1196  CA  PRO A 152     191.394  13.203  67.398  1.00 31.12           C
ATOM   1197  C   PRO A 152     190.200  12.258  67.417  1.00 31.83           C
ATOM   1198  O   PRO A 152     190.350  11.072  67.727  1.00 31.63           O
ATOM   1199  CB  PRO A 152     192.215  13.036  66.117  1.00 29.72           C
ATOM   1200  CG  PRO A 152     193.293  12.051  66.493  1.00 28.69           C
ATOM   1201  CD  PRO A 152     193.612  12.323  67.943  1.00 27.81           C
ATOM   1202  N   GLU A 153     189.036  12.788  67.098  1.00 32.84           N
ATOM   1203  CA  GLU A 153     187.821  12.013  67.063  1.00 36.68           C
ATOM   1204  C   GLU A 153     187.724  11.164  65.781  1.00 36.44           C
ATOM   1205  O   GLU A 153     187.085  10.128  65.781  1.00 34.70           O
ATOM   1206  CB  GLU A 153     186.624  12.960  67.202  1.00 42.84           C
ATOM   1207  CG  GLU A 153     185.294  12.247  67.377  1.00 50.87           C
ATOM   1208  CD  GLU A 153     185.288  11.198  68.489  1.00 52.77           C
ATOM   1209  OE1 GLU A 153     185.844  11.463  69.600  1.00 51.41           O
ATOM   1210  OE2 GLU A 153     184.701  10.119  68.233  1.00 50.51           O
ATOM   1211  N   GLN A 154     188.418  11.603  64.734  1.00 34.94           N
ATOM   1212  CA  GLN A 154     188.368  11.032  63.401  1.00 36.09           C
ATOM   1213  C   GLN A 154     189.761  10.470  63.097  1.00 31.75           C
ATOM   1214  O   GLN A 154     190.769  11.090  63.408  1.00 27.98           O
ATOM   1215  CB  GLN A 154     188.024  12.157  62.417  1.00 42.57           C
ATOM   1216  CG  GLN A 154     187.931  11.769  60.943  1.00 50.31           C
ATOM   1217  CD  GLN A 154     186.627  11.076  60.584  1.00 56.30           C
ATOM   1218  OE1 GLN A 154     185.541  11.524  60.969  1.00 60.14           O
ATOM   1219  NE2 GLN A 154     186.728   9.978  59.844  1.00 58.62           N
ATOM   1220  N   LEU A 155     189.782   9.293  62.485  1.00 29.38           N
ATOM   1221  CA  LEU A 155     190.994   8.641  62.037  1.00 27.35           C
ATOM   1222  C   LEU A 155     191.834   9.564  61.160  1.00 27.37           C
ATOM   1223  O   LEU A 155     191.292  10.296  60.324  1.00 26.49           O
ATOM   1224  CB  LEU A 155     190.627   7.386  61.236  1.00 27.63           C
ATOM   1225  CG  LEU A 155     191.749   6.436  60.902  1.00 26.50           C
ATOM   1226  CD1 LEU A 155     192.377   5.860  62.159  1.00 25.70           C
ATOM   1227  CD2 LEU A 155     191.201   5.339  59.986  1.00 27.54           C
ATOM   1228  N   LYS A 156     193.157   9.506  61.350  1.00 25.65           N
ATOM   1229  CA  LYS A 156     194.083  10.297  60.561  1.00 26.49           C
ATOM   1230  C   LYS A 156     195.074   9.391  59.852  1.00 25.40           C
ATOM   1231  O   LYS A 156     195.353   8.279  60.306  1.00 23.15           O
ATOM   1232  CB  LYS A 156     194.881  11.273  61.430  1.00 26.02           C
ATOM   1233  CG  LYS A 156     194.062  12.385  62.063  1.00 27.86           C
ATOM   1234  CD  LYS A 156     194.955  13.355  62.824  1.00 28.50           C
ATOM   1235  CE  LYS A 156     195.559  14.454  61.928  1.00 31.84           C
ATOM   1236  NZ  LYS A 156     196.789  15.109  62.515  1.00 30.82           N
ATOM   1237  N   MET A 157     195.637   9.931  58.780  1.00 26.52           N
ATOM   1238  CA  MET A 157     196.744   9.296  58.079  1.00 27.08           C
ATOM   1239  C   MET A 157     197.746  10.362  57.628  1.00 25.12           C
ATOM   1240  O   MET A 157     197.397  11.528  57.449  1.00 25.46           O
ATOM   1241  CB  MET A 157     196.235   8.430  56.915  1.00 31.59           C
ATOM   1242  CG  MET A 157     195.761   9.186  55.689  1.00 43.82           C
ATOM   1243  SD  MET A 157     197.140   9.756  54.635  1.00 59.74           S
ATOM   1244  CE  MET A 157     197.702   8.232  53.949  1.00 48.89           C
ATOM   1245  N   THR A 158     198.987   9.954  57.455  1.00 22.64           N
ATOM   1246  CA  THR A 158     199.978  10.810  56.838  1.00 24.21           C
ATOM   1247  C   THR A 158     200.966   9.935  56.082  1.00 23.69           C
ATOM   1248  O   THR A 158     200.887   8.694  56.133  1.00 21.68           O
ATOM   1249  CB  THR A 158     200.700  11.682  57.902  1.00 25.02           C
ATOM   1250  OG1 THR A 158     201.383  12.756  57.251  1.00 23.57           O
ATOM   1251  CG2 THR A 158     201.669  10.848  58.763  1.00 22.80           C
ATOM   1252  N   VAL A 159     201.877  10.606  55.388  1.00 25.39           N
ATOM   1253  CA  VAL A 159     202.929   9.955  54.619  1.00 25.08           C
ATOM   1254  C   VAL A 159     204.272  10.233  55.272  1.00 23.74           C
ATOM   1255  O   VAL A 159     204.559  11.362  55.632  1.00 24.95           O
ATOM   1256  CB  VAL A 159     202.906  10.466  53.171  1.00 27.45           C
ATOM   1257  CG1 VAL A 159     204.130   9.967  52.385  1.00 29.09           C
ATOM   1258  CG2 VAL A 159     201.614  10.003  52.510  1.00 29.20           C
ATOM   1259  N   VAL A 160     205.085   9.196  55.433  1.00 21.43           N
ATOM   1260  CA  VAL A 160     206.448   9.310  55.918  1.00 20.06           C
ATOM   1261  C   VAL A 160     207.367   8.542  54.943  1.00 21.60           C
ATOM   1262  O   VAL A 160     206.879   7.722  54.111  1.00 21.70           O
ATOM   1263  CB  VAL A 160     206.628   8.774  57.354  1.00 18.15           C
ATOM   1264  CG1 VAL A 160     205.907   9.687  58.354  1.00 19.14           C
ATOM   1265  CG2 VAL A 160     206.159   7.343  57.478  1.00 19.14           C
ATOM   1266  N   LYS A 161     208.667   8.818  55.028  1.00 20.78           N
ATOM   1267  CA  LYS A 161     209.665   8.171  54.158  1.00 21.23           C
ATOM   1268  C   LYS A 161     210.579   7.249  54.922  1.00 19.91           C
ATOM   1269  O   LYS A 161     211.025   7.592  56.020  1.00 17.81           O
ATOM   1270  CB  LYS A 161     210.500   9.203  53.433  1.00 23.60           C
ATOM   1271  CG  LYS A 161     209.615  10.137  52.586  1.00 27.84           C
ATOM   1272  CD  LYS A 161     210.356  10.856  51.536  1.00 32.01           C
ATOM   1273  CE  LYS A 161     210.165  10.150  50.198  1.00 31.85           C
ATOM   1274  NZ  LYS A 161     211.170  10.694  49.326  1.00 33.33           N
ATOM   1275  N   LEU A 162     210.871   6.102  54.320  1.00 18.77           N
ATOM   1276  CA  LEU A 162     211.780   5.134  54.907  1.00 18.58           C
ATOM   1277  C   LEU A 162     213.216   5.691  54.917  1.00 19.85           C
ATOM   1278  O   LEU A 162     213.680   6.247  53.924  1.00 18.54           O
ATOM   1279  CB  LEU A 162     211.745   3.834  54.123  1.00 18.94           C
ATOM   1280  CG  LEU A 162     210.436   3.041  54.247  1.00 19.92           C
ATOM   1281  CD1 LEU A 162     210.474   1.822  53.326  1.00 20.66           C
ATOM   1282  CD2 LEU A 162     210.176   2.585  55.667  1.00 19.65           C
ATOM   1283  N   ILE A 163     213.883   5.526  56.051  1.00 20.18           N
ATOM   1284  CA  ILE A 163     215.226   6.038  56.314  1.00 23.61           C
ATOM   1285  C   ILE A 163     216.147   4.824  56.445  1.00 22.85           C
ATOM   1286  O   ILE A 163     215.761   3.825  57.062  1.00 23.99           O
ATOM   1287  CB  ILE A 163     215.172   6.852  57.637  1.00 26.84           C
ATOM   1288  CG1 ILE A 163     214.359   8.166  57.459  1.00 30.62           C
ATOM   1289  CG2 ILE A 163     216.532   7.136  58.212  1.00 29.45           C
ATOM   1290  CD1 ILE A 163     214.714   9.015  56.286  1.00 38.97           C
ATOM   1291  N   SER A 164     217.360   4.900  55.903  1.00 21.72           N
ATOM   1292  CA  SER A 164     218.301   3.764  55.996  1.00 23.18           C
ATOM   1293  C   SER A 164     218.723   3.498  57.440  1.00 22.90           C
ATOM   1294  O   SER A 164     218.748   4.426  58.277  1.00 22.37           O
ATOM   1295  CB  SER A 164     219.560   3.991  55.128  1.00 23.29           C
ATOM   1296  OG  SER A 164     220.307   5.042  55.681  1.00 23.52           O
ATOM   1297  N   HIS A 165     219.097   2.249  57.721  1.00 22.83           N
ATOM   1298  CA  HIS A 165     219.662   1.913  59.039  1.00 25.18           C
ATOM   1299  C   HIS A 165     220.892   2.728  59.302  1.00 24.16           C
ATOM   1300  O   HIS A 165     221.095   3.185  60.420  1.00 22.48           O
ATOM   1301  CB  HIS A 165     219.953   0.411  59.192  1.00 27.50           C
ATOM   1302  CG  HIS A 165     218.719  -0.401  59.354  1.00 28.43           C
ATOM   1303  ND1 HIS A 165     217.985  -0.855  58.283  1.00 31.81           N
ATOM   1304  CD2 HIS A 165     218.055  -0.803  60.462  1.00 31.74           C
ATOM   1305  CE1 HIS A 165     216.923  -1.503  58.724  1.00 34.78           C
ATOM   1306  NE2 HIS A 165     216.940  -1.480  60.045  1.00 32.09           N
ATOM   1307  N   ARG A 166     221.730   2.905  58.284  1.00 25.73           N
ATOM   1308  CA  ARG A 166     222.945   3.702  58.455  1.00 29.16           C
ATOM   1309  C   ARG A 166     222.626   5.110  58.981  1.00 27.42           C
ATOM   1310  O   ARG A 166     223.263   5.592  59.904  1.00 26.11           O
ATOM   1311  CB  ARG A 166     223.733   3.796  57.167  1.00 32.46           C
ATOM   1312  CG  ARG A 166     225.086   4.486  57.331  1.00 41.34           C
ATOM   1313  CD  ARG A 166     225.916   4.425  56.053  1.00 49.19           C
ATOM   1314  NE  ARG A 166     227.174   5.170  56.186  1.00 65.89           N
ATOM   1315  CZ  ARG A 166     228.028   5.434  55.192  1.00 70.05           C
ATOM   1316  NH1 ARG A 166     227.793   5.021  53.948  1.00 73.78           N
ATOM   1317  NH2 ARG A 166     229.134   6.134  55.450  1.00 71.33           N
ATOM   1318  N   GLU A 167     221.606   5.732  58.415  1.00 25.43           N
ATOM   1319  CA  GLU A 167     221.180   7.045  58.872  1.00 25.15           C
ATOM   1320  C   GLU A 167     220.613   7.006  60.296  1.00 22.33           C
ATOM   1321  O   GLU A 167     221.017   7.811  61.156  1.00 21.77           O
ATOM   1322  CB  GLU A 167     220.148   7.566  57.890  1.00 28.38           C
ATOM   1323  CG  GLU A 167     219.843   9.024  57.976  1.00 32.70           C
ATOM   1324  CD  GLU A 167     219.159   9.526  56.691  1.00 34.98           C
ATOM   1325  OE1 GLU A 167     219.635   9.224  55.589  1.00 37.31           O
ATOM   1326  OE2 GLU A 167     218.152  10.237  56.804  1.00 41.68           O
ATOM   1327  N   CYS A 168     219.728   6.044  60.547  1.00 19.97           N
ATOM   1328  CA  CYS A 168     219.002   5.954  61.811  1.00 21.29           C
ATOM   1329  C   CYS A 168     219.940   5.528  62.956  1.00 20.85           C
ATOM   1330  O   CYS A 168     219.623   5.767  64.135  1.00 20.79           O
ATOM   1331  CB  CYS A 168     217.787   4.960  61.678  1.00 22.26           C
ATOM   1332  SG  CYS A 168     216.471   5.514  62.768  1.00 31.07           S
ATOM   1333  N   GLN A 169     221.034   4.825  62.635  1.00 18.59           N
ATOM   1334  CA  GLN A 169     222.009   4.381  63.661  1.00 19.30           C
ATOM   1335  C   GLN A 169     223.137   5.361  63.942  1.00 19.64           C
ATOM   1336  O   GLN A 169     224.044   5.060  64.715  1.00 18.98           O
ATOM   1337  CB  GLN A 169     222.585   2.994  63.311  1.00 19.09           C
ATOM   1338  CG  GLN A 169     221.522   1.909  63.339  1.00 18.81           C
ATOM   1339  CD  GLN A 169     221.980   0.581  62.723  1.00 21.51           C
ATOM   1340  OE1 GLN A 169     222.887   0.548  61.895  1.00 23.07           O
ATOM   1341  NE2 GLN A 169     221.360  -0.507  63.146  1.00 21.63           N
ATOM   1342  N   GLN A 170     223.106   6.551  63.332  1.00 19.38           N
ATOM   1343  CA  GLN A 170     224.017   7.593  63.765  1.00 20.06           C
ATOM   1344  C   GLN A 170     223.793   7.899  65.261  1.00 20.07           C
ATOM   1345  O   GLN A 170     222.649   7.818  65.726  1.00 18.66           O
ATOM   1346  CB  GLN A 170     223.833   8.864  62.941  1.00 20.82           C
ATOM   1347  CG  GLN A 170     224.252   8.735  61.485  1.00 20.93           C
ATOM   1348  CD  GLN A 170     223.880   9.998  60.712  1.00 21.50           C
ATOM   1349  OE1 GLN A 170     224.731  10.786  60.425  1.00 23.96           O
ATOM   1350  NE2 GLN A 170     222.634  10.159  60.374  1.00 20.72           N
ATOM   1351  N   PRO A 170A    224.854   8.266  65.997  1.00 20.75           N
ATOM   1352  CA  PRO A 170A    224.702   8.537  67.440  1.00 22.06           C
ATOM   1353  C   PRO A 170A    223.635   9.587  67.769  1.00 20.73           C
ATOM   1354  O   PRO A 170A    222.909   9.430  68.731  1.00 19.04           O
ATOM   1355  CB  PRO A 170A    226.083   9.017  67.861  1.00 24.40           C
ATOM   1356  CG  PRO A 170A    227.018   8.427  66.848  1.00 26.03           C
ATOM   1357  CD  PRO A 170A    226.254   8.393  65.560  1.00 24.98           C
ATOM   1358  N   HIS A 170B    223.534  10.637  66.955  1.00 20.25           N
ATOM   1359  CA  HIS A 170B    222.532  11.692  67.192  1.00 19.66           C
ATOM   1360  C   HIS A 170B    221.111  11.364  66.747  1.00 18.75           C
ATOM   1361  O   HIS A 170B    220.149  12.081  67.102  1.00 17.28           O
ATOM   1362  CB  HIS A 170B    223.027  13.005  66.623  1.00 21.37           C
ATOM   1363  CG  HIS A 170B    223.017  13.084  65.138  1.00 21.95           C
ATOM   1364  ND1 HIS A 170B    223.965  12.470  64.358  1.00 22.68           N
ATOM   1365  CD2 HIS A 170B    222.216  13.768  64.290  1.00 23.13           C
ATOM   1366  CE1 HIS A 170B    223.749  12.763  63.092  1.00 24.69           C
ATOM   1367  NE2 HIS A 170B    222.687  13.543  63.026  1.00 25.26           N
ATOM   1368  N   TYR A 171     220.948  10.269  66.000  1.00 18.08           N
ATOM   1369  CA  TYR A 171     219.642   9.643  65.799  1.00 17.56           C
ATOM   1370  C   TYR A 171     219.456   8.654  66.952  1.00 18.31           C
ATOM   1371  O   TYR A 171     219.255   9.106  68.083  1.00 17.28           O
ATOM   1372  CB  TYR A 171     219.484   8.958  64.415  1.00 18.17           C
ATOM   1373  CG  TYR A 171     219.224   9.882  63.230  1.00 18.77           C
ATOM   1374  CD1 TYR A 171     220.062  10.938  62.949  1.00 20.69           C
ATOM   1375  CD2 TYR A 171     218.142   9.655  62.365  1.00 20.08           C
ATOM   1376  CE1 TYR A 171     219.856  11.772  61.821  1.00 21.78           C
ATOM   1377  CE2 TYR A 171     217.928  10.477  61.233  1.00 20.83           C
ATOM   1378  CZ  TYR A 171     218.772  11.521  60.981  1.00 21.02           C
ATOM   1379  OH  TYR A 171     218.528  12.335  59.904  1.00 22.61           O
ATOM   1380  N   TYR A 172     219.505   7.340  66.709  1.00 17.54           N
ATOM   1381  CA  TYR A 172     219.280   6.372  67.769  1.00 17.54           C
ATOM   1382  C   TYR A 172     220.459   5.462  68.098  1.00 17.92           C
ATOM   1383  O   TYR A 172     220.341   4.576  68.954  1.00 17.70           O
ATOM   1384  CB  TYR A 172     218.027   5.538  67.421  1.00 17.20           C
ATOM   1385  CG  TYR A 172     216.732   6.308  67.459  1.00 15.96           C
ATOM   1386  CD1 TYR A 172     216.377   7.080  68.549  1.00 15.22           C
ATOM   1387  CD2 TYR A 172     215.857   6.244  66.385  1.00 16.83           C
ATOM   1388  CE1 TYR A 172     215.188   7.798  68.563  1.00 15.82           C
ATOM   1389  CE2 TYR A 172     214.656   6.938  66.383  1.00 15.75           C
ATOM   1390  CZ  TYR A 172     214.319   7.712  67.465  1.00 15.83           C
ATOM   1391  OH  TYR A 172     213.114   8.360  67.407  1.00 15.84           O
ATOM   1392  N   GLY A 173     221.581   5.621  67.415  1.00 19.26           N
ATOM   1393  CA  GLY A 173     222.732   4.771  67.707  1.00 20.07           C
ATOM   1394  C   GLY A 173     222.385   3.302  67.519  1.00 20.25           C
ATOM   1395  O   GLY A 173     221.610   2.937  66.641  1.00 18.63           O
ATOM   1396  N   SER A 174     222.865   2.466  68.420  1.00 21.31           N
ATOM   1397  CA  SER A 174     222.631   1.027  68.313  1.00 23.93           C
ATOM   1398  C   SER A 174     221.266   0.574  68.855  1.00 23.98           C
ATOM   1399  O   SER A 174     220.967  -0.616  68.849  1.00 21.01           O
ATOM   1400  CB  SER A 174     223.780   0.297  69.023  1.00 27.97           C
ATOM   1401  OG  SER A 174     223.816   0.747  70.387  1.00 30.58           O
ATOM   1402  N   GLU A 175     220.393   1.508  69.277  1.00 22.58           N
ATOM   1403  CA  GLU A 175     219.056   1.149  69.703  1.00 20.42           C
ATOM   1404  C   GLU A 175     218.219   0.591  68.549  1.00 21.29           C
ATOM   1405  O   GLU A 175     217.328  -0.226  68.776  1.00 20.44           O
ATOM   1406  CB  GLU A 175     218.335   2.364  70.331  1.00 20.30           C
ATOM   1407  CG  GLU A 175     218.947   2.852  71.623  1.00 22.66           C
ATOM   1408  CD  GLU A 175     218.573   2.002  72.857  1.00 27.60           C
ATOM   1409  OE1 GLU A 175     217.688   1.127  72.829  1.00 25.49           O
ATOM   1410  OE2 GLU A 175     219.194   2.223  73.895  1.00 40.84           O
ATOM   1411  N   VAL A 176     218.496   1.040  67.313  1.00 20.54           N
ATOM   1412  CA  VAL A 176     217.796   0.524  66.150  1.00 20.21           C
ATOM   1413  C   VAL A 176     218.519  -0.717  65.673  1.00 19.55           C
ATOM   1414  O   VAL A 176     219.728  -0.674  65.441  1.00 20.30           O
ATOM   1415  CB  VAL A 176     217.717   1.564  65.008  1.00 22.77           C
ATOM   1416  CG1 VAL A 176     217.185   0.922  63.715  1.00 23.01           C
ATOM   1417  CG2 VAL A 176     216.806   2.725  65.401  1.00 21.27           C
ATOM   1418  N   THR A 177     217.766  -1.798  65.483  1.00 19.14           N
ATOM   1419  CA  THR A 177     218.317  -3.073  65.008  1.00 20.76           C
ATOM   1420  C   THR A 177     217.758  -3.391  63.630  1.00 21.78           C
ATOM   1421  O   THR A 177     216.890  -2.680  63.107  1.00 19.03           O
ATOM   1422  CB  THR A 177     217.962  -4.232  65.931  1.00 21.16           C
ATOM   1423  OG1 THR A 177     216.552  -4.500  65.852  1.00 20.56           O
ATOM   1424  CG2 THR A 177     218.352  -3.909  67.370  1.00 23.02           C
ATOM   1425  N   THR A 178     218.294  -4.442  63.031  1.00 23.38           N
ATOM   1426  CA  THR A 178     217.851  -4.865  61.712  1.00 25.54           C
ATOM   1427  C   THR A 178     216.421  -5.422  61.742  1.00 24.39           C
ATOM   1428  O   THR A 178     215.825  -5.564  60.671  1.00 24.44           O
ATOM   1429  CB  THR A 178     218.817  -5.922  61.055  1.00 31.42           C
ATOM   1430  OG1 THR A 178     218.779  -7.126  61.793  1.00 34.84           O
ATOM   1431  CG2 THR A 178     220.229  -5.443  61.026  1.00 33.97           C
ATOM   1432  N   LYS A 179     215.858  -5.711  62.930  1.00 19.66           N
ATOM   1433  CA  LYS A 179     214.457  -6.086  63.027  1.00 21.04           C
ATOM   1434  C   LYS A 179     213.484  -4.885  63.130  1.00 19.45           C
ATOM   1435  O   LYS A 179     212.288  -5.063  63.350  1.00 18.31           O
ATOM   1436  CB  LYS A 179     214.254  -7.066  64.189  1.00 23.14           C
ATOM   1437  CG  LYS A 179     215.025  -8.372  63.897  1.00 30.71           C
ATOM   1438  CD  LYS A 179     215.021  -9.292  65.094  1.00 37.42           C
ATOM   1439  CE  LYS A 179     213.782 -10.144  65.080  1.00 42.20           C
ATOM   1440  NZ  LYS A 179     213.651 -11.003  66.311  1.00 40.67           N
ATOM   1441  N   MET A 180     214.014  -3.680  62.923  1.00 17.64           N
ATOM   1442  CA  MET A 180     213.247  -2.457  62.931  1.00 17.09           C
ATOM   1443  C   MET A 180     213.456  -1.680  61.648  1.00 17.37           C
ATOM   1444  O   MET A 180     214.420  -1.936  60.902  1.00 17.73           O
ATOM   1445  CB  MET A 180     213.705  -1.598  64.113  1.00 17.86           C
ATOM   1446  CG  MET A 180     213.482  -2.226  65.489  1.00 17.64           C
ATOM   1447  SD  MET A 180     214.416  -1.274  66.724  1.00 18.08           S
ATOM   1448  CE  MET A 180     214.587  -2.524  67.989  1.00 20.30           C
ATOM   1449  N   LEU A 181     212.538  -0.763  61.363  1.00 17.02           N
ATOM   1450  CA  LEU A 181     212.665   0.184  60.245  1.00 19.18           C
ATOM   1451  C   LEU A 181     212.396   1.581  60.778  1.00 18.07           C
ATOM   1452  O   LEU A 181     211.473   1.752  61.536  1.00 17.67           O
ATOM   1453  CB  LEU A 181     211.636  -0.129  59.141  1.00 22.08           C
ATOM   1454  CG  LEU A 181     211.942  -1.309  58.227  1.00 24.40           C
ATOM   1455  CD1 LEU A 181     210.777  -1.589  57.282  1.00 24.38           C
ATOM   1456  CD2 LEU A 181     213.212  -1.033  57.425  1.00 25.91           C
ATOM   1457  N   CYS A 182     213.155   2.565  60.296  1.00 17.33           N
ATOM   1458  CA  CYS A 182     212.942   3.951  60.614  1.00 18.55           C
ATOM   1459  C   CYS A 182     212.196   4.629  59.494  1.00 17.27           C
ATOM   1460  O   CYS A 182     212.477   4.374  58.332  1.00 17.77           O
ATOM   1461  CB  CYS A 182     214.282   4.647  60.859  1.00 19.59           C
ATOM   1462  SG  CYS A 182     214.986   4.105  62.456  1.00 21.32           S
ATOM   1463  N   ALA A 183     211.256   5.495  59.842  1.00 15.73           N
ATOM   1464  CA  ALA A 183     210.574   6.306  58.845  1.00 16.74           C
ATOM   1465  C   ALA A 183     210.264   7.673  59.427  1.00 17.90           C
ATOM   1466  O   ALA A 183     209.937   7.811  60.609  1.00 19.63           O
ATOM   1467  CB  ALA A 183     209.321   5.612  58.370  1.00 17.25           C
ATOM   1468  N   ALA A 184     210.407   8.688  58.604  1.00 18.44           N
ATOM   1469  CA  ALA A 184     210.156  10.044  59.041  1.00 19.91           C
ATOM   1470  C   ALA A 184     209.883  10.971  57.867  1.00 19.65           C
ATOM   1471  O   ALA A 184     210.038  10.599  56.693  1.00 18.42           O
ATOM   1472  CB  ALA A 184     211.342  10.568  59.822  1.00 21.54           C
ATOM   1473  N   ASP A 185     209.472  12.183  58.216  1.00 19.89           N
ATOM   1474  CA  ASP A 185     209.267  13.247  57.261  1.00 21.58           C
ATOM   1475  C   ASP A 185     210.588  13.942  57.042  1.00 22.76           C
ATOM   1476  O   ASP A 185     211.321  14.212  58.010  1.00 22.36           O
ATOM   1477  CB  ASP A 185     208.263  14.260  57.782  1.00 22.19           C
ATOM   1478  CG  ASP A 185     207.963  15.366  56.751  1.00 23.11           C
ATOM   1479  OD1 ASP A 185     207.544  15.063  55.611  1.00 23.35           O
ATOM   1480  OD2 ASP A 185     208.163  16.537  57.080  1.00 22.98           O
ATOM   1481  N   PRO A 185A    210.933  14.236  55.770  1.00 26.98           N
ATOM   1482  CA  PRO A 185A    212.212  14.899  55.548  1.00 27.65           C
ATOM   1483  C   PRO A 185A    212.363  16.182  56.326  1.00 28.10           C
ATOM   1484  O   PRO A 185A    213.479  16.526  56.696  1.00 30.13           O
ATOM   1485  CB  PRO A 185A    212.219  15.147  54.015  1.00 30.17           C
ATOM   1486  CG  PRO A 185A    211.435  13.984  53.493  1.00 30.25           C
ATOM   1487  CD  PRO A 185A    210.335  13.785  54.494  1.00 28.09           C
ATOM   1488  N   GLN A 185B    211.263  16.904  56.542  1.00 29.18           N
ATOM   1489  CA  GLN A 185B    211.268  18.142  57.328  1.00 31.50           C
ATOM   1490  C   GLN A 185B    210.835  17.966  58.774  1.00 28.05           C
ATOM   1491  O   GLN A 185B    210.595  18.954  59.459  1.00 27.57           O
ATOM   1492  CB  GLN A 185B    210.337  19.181  56.690  1.00 36.90           C
ATOM   1493  CG  GLN A 185B    210.373  19.255  55.203  1.00 45.58           C
ATOM   1494  CD  GLN A 185B    211.758  19.175  54.719  1.00 52.06           C
ATOM   1495  OE1 GLN A 185B    212.101  18.303  53.925  1.00 53.99           O
ATOM   1496  NE2 GLN A 185B    212.611  20.020  55.286  1.00 57.40           N
ATOM   1497  N   TRP A 186     210.703  16.727  59.221  1.00 24.42           N
ATOM   1498  CA  TRP A 186     210.340  16.428  60.589  1.00 23.85           C
ATOM   1499  C   TRP A 186     208.984  17.051  61.007  1.00 24.99           C
ATOM   1500  O   TRP A 186     208.797  17.399  62.187  1.00 24.97           O
ATOM   1501  CB  TRP A 186     211.484  16.872  61.525  1.00 23.28           C
ATOM   1502  CG  TRP A 186     212.794  16.406  61.066  1.00 22.96           C
ATOM   1503  CD1 TRP A 186     213.756  17.130  60.408  1.00 25.13           C
ATOM   1504  CD2 TRP A 186     213.290  15.086  61.166  1.00 21.57           C
ATOM   1505  NE1 TRP A 186     214.823  16.344  60.129  1.00 23.63           N
ATOM   1506  CE2 TRP A 186     214.566  15.078  60.578  1.00 22.68           C
ATOM   1507  CE3 TRP A 186     212.782  13.901  61.695  1.00 20.51           C
ATOM   1508  CZ2 TRP A 186     215.356  13.913  60.498  1.00 23.08           C
ATOM   1509  CZ3 TRP A 186     213.571  12.754  61.646  1.00 20.83           C
ATOM   1510  CH2 TRP A 186     214.840  12.769  61.027  1.00 20.32           C
ATOM   1511  N   LYS A 187     208.056  17.173  60.047  1.00 23.60           N
ATOM   1512  CA  LYS A 187     206.744  17.785  60.291  1.00 27.01           C
ATOM   1513  C   LYS A 187     205.647  16.761  60.501  1.00 24.48           C
ATOM   1514  O   LYS A 187     204.588  17.119  60.954  1.00 26.13           O
ATOM   1515  CB  LYS A 187     206.343  18.705  59.143  1.00 31.78           C
ATOM   1516  CG  LYS A 187     207.165  19.966  59.080  1.00 37.77           C
ATOM   1517  CD  LYS A 187     206.808  20.754  57.820  1.00 48.73           C
ATOM   1518  CE  LYS A 187     207.839  21.828  57.498  1.00 56.41           C
ATOM   1519  NZ  LYS A 187     208.307  22.567  58.718  1.00 58.16           N
ATOM   1520  N   THR A 188     205.874  15.493  60.228  1.00 22.60           N
ATOM   1521  CA  THR A 188     204.785  14.520  60.354  1.00 23.69           C
ATOM   1522  C   THR A 188     205.336  13.228  60.886  1.00 20.03           C
ATOM   1523  O   THR A 188     206.486  12.941  60.661  1.00 19.21           O
ATOM   1524  CB  THR A 188     203.998  14.436  59.006  1.00 30.44           C
ATOM   1525  OG1 THR A 188     202.737  13.798  59.217  1.00 35.19           O
ATOM   1526  CG2 THR A 188     204.762  13.696  57.928  1.00 33.06           C
ATOM   1527  N   ASP A 189     204.550  12.478  61.654  1.00 17.51           N
ATOM   1528  CA  ASP A 189     205.056  11.317  62.388  1.00 18.63           C
ATOM   1529  C   ASP A 189     203.861  10.609  63.022  1.00 17.94           C
ATOM   1530  O   ASP A 189     202.767  11.175  63.132  1.00 17.59           O
ATOM   1531  CB  ASP A 189     206.071  11.744  63.496  1.00 18.39           C
ATOM   1532  CG  ASP A 189     206.978  10.620  64.000  1.00 17.15           C
ATOM   1533  OD1 ASP A 189     206.874   9.451  63.608  1.00 17.36           O
ATOM   1534  OD2 ASP A 189     207.831  10.923  64.876  1.00 18.75           O
ATOM   1535  N   SER A 190     204.099   9.396  63.471  1.00 18.19           N
ATOM   1536  CA  SER A 190     203.194   8.755  64.433  1.00 18.21           C
ATOM   1537  C   SER A 190     203.501   9.298  65.837  1.00 17.64           C
ATOM   1538  O   SER A 190     204.544   9.941  66.058  1.00 17.79           O
ATOM   1539  CB  SER A 190     203.306   7.231  64.352  1.00 18.67           C
ATOM   1540  OG  SER A 190     204.665   6.770  64.344  1.00 18.65           O
ATOM   1541  N   CYS A 191     202.572   9.076  66.766  1.00 17.76           N
ATOM   1542  CA  CYS A 191     202.725   9.556  68.141  1.00 16.56           C
ATOM   1543  C   CYS A 191     201.974   8.624  69.086  1.00 16.64           C
ATOM   1544  O   CYS A 191     201.432   7.617  68.668  1.00 15.05           O
ATOM   1545  CB  CYS A 191     202.215  10.992  68.262  1.00 19.42           C
ATOM   1546  SG  CYS A 191     202.886  11.932  69.688  1.00 20.90           S
ATOM   1547  N   GLN A 192     201.952   8.972  70.363  1.00 17.80           N
ATOM   1548  CA  GLN A 192     201.271   8.138  71.367  1.00 17.88           C
ATOM   1549  C   GLN A 192     199.823   7.949  70.970  1.00 17.70           C
ATOM   1550  O   GLN A 192     199.117   8.914  70.667  1.00 19.32           O
ATOM   1551  CB  GLN A 192     201.384   8.777  72.752  1.00 18.64           C
ATOM   1552  CG  GLN A 192     202.690   8.436  73.461  1.00 19.98           C
ATOM   1553  CD  GLN A 192     203.944   9.010  72.830  1.00 19.72           C
ATOM   1554  OE1 GLN A 192     203.985  10.162  72.441  1.00 23.37           O
ATOM   1555  NE2 GLN A 192     204.971   8.187  72.703  1.00 19.88           N
ATOM   1556  N   GLY A 193     199.403   6.693  71.009  1.00 18.45           N
ATOM   1557  CA  GLY A 193     198.097   6.238  70.586  1.00 18.46           C
ATOM   1558  C   GLY A 193     198.102   5.606  69.201  1.00 18.11           C
ATOM   1559  O   GLY A 193     197.121   5.000  68.812  1.00 20.26           O
ATOM   1560  N   ASP A 194     199.186   5.751  68.454  1.00 16.42           N
ATOM   1561  CA  ASP A 194     199.318   5.128  67.124  1.00 16.95           C
ATOM   1562  C   ASP A 194     199.993   3.750  67.118  1.00 16.64           C
ATOM   1563  O   ASP A 194     199.959   3.074  66.087  1.00 17.43           O
ATOM   1564  CB  ASP A 194     200.071   6.058  66.167  1.00 16.41           C
ATOM   1565  CG  ASP A 194     199.304   7.332  65.848  1.00 18.09           C
ATOM   1566  OD1 ASP A 194     198.076   7.233  65.643  1.00 19.01           O
ATOM   1567  OD2 ASP A 194     199.940   8.443  65.807  1.00 16.85           O
ATOM   1568  N   SER A 195     200.608   3.313  68.217  1.00 17.56           N
ATOM   1569  CA  SER A 195     201.266   1.990  68.200  1.00 17.88           C
ATOM   1570  C   SER A 195     200.341   0.890  67.797  1.00 18.78           C
ATOM   1571  O   SER A 195     199.139   0.959  68.029  1.00 18.14           O
ATOM   1572  CB  SER A 195     201.934   1.629  69.519  1.00 18.91           C
ATOM   1573  OG  SER A 195     203.158   2.317  69.655  1.00 20.23           O
ATOM   1574  N   GLY A 196     200.924  -0.124  67.148  1.00 19.43           N
ATOM   1575  CA  GLY A 196     200.175  -1.257  66.671  1.00 19.49           C
ATOM   1576  C   GLY A 196     199.633  -1.063  65.279  1.00 19.81           C
ATOM   1577  O   GLY A 196     199.310  -2.046  64.589  1.00 18.80           O
ATOM   1578  N   GLY A 197     199.463   0.182  64.865  1.00 19.07           N
ATOM   1579  CA  GLY A 197     198.911   0.451  63.547  1.00 20.25           C
ATOM   1580  C   GLY A 197     199.913   0.216  62.447  1.00 19.35           C
ATOM   1581  O   GLY A 197     201.077  -0.048  62.696  1.00 18.59           O
ATOM   1582  N   PRO A 198     199.454   0.353  61.201  1.00 20.20           N
ATOM   1583  CA  PRO A 198     200.281  -0.069  60.089  1.00 20.77           C
ATOM   1584  C   PRO A 198     201.183   1.018  59.531  1.00 20.84           C
ATOM   1585  O   PRO A 198     200.821   2.188  59.517  1.00 20.76           O
ATOM   1586  CB  PRO A 198     199.243  -0.441  59.018  1.00 21.34           C
ATOM   1587  CG  PRO A 198     198.122   0.521  59.262  1.00 21.74           C
ATOM   1588  CD  PRO A 198     198.075   0.642  60.785  1.00 21.08           C
ATOM   1589  N   LEU A 199     202.326   0.576  59.017  1.00 20.25           N
ATOM   1590  CA  LEU A 199     203.130   1.347  58.091  1.00 20.20           C
ATOM   1591  C   LEU A 199     202.959   0.625  56.765  1.00 19.59           C
ATOM   1592  O   LEU A 199     203.411  -0.522  56.625  1.00 18.52           O
ATOM   1593  CB  LEU A 199     204.584   1.370  58.528  1.00 19.28           C
ATOM   1594  CG  LEU A 199     205.593   1.972  57.529  1.00 20.42           C
ATOM   1595  CD1 LEU A 199     205.646   3.476  57.674  1.00 22.27           C
ATOM   1596  CD2 LEU A 199     206.973   1.398  57.751  1.00 21.17           C
ATOM   1597  N   VAL A 200     202.289   1.284  55.828  1.00 19.82           N
ATOM   1598  CA  VAL A 200     201.802   0.661  54.599  1.00 22.82           C
ATOM   1599  C   VAL A 200     202.614   1.172  53.427  1.00 23.28           C
ATOM   1600  O   VAL A 200     202.665   2.369  53.184  1.00 24.59           O
ATOM   1601  CB  VAL A 200     200.314   1.018  54.341  1.00 24.60           C
ATOM   1602  CG1 VAL A 200     199.825   0.360  53.044  1.00 27.42           C
ATOM   1603  CG2 VAL A 200     199.453   0.613  55.534  1.00 24.05           C
ATOM   1604  N   CYS A 201     203.226   0.264  52.677  1.00 24.43           N
ATOM   1605  CA  CYS A 201     204.033   0.673  51.512  1.00 26.10           C
ATOM   1606  C   CYS A 201     203.635  -0.173  50.314  1.00 26.89           C
ATOM   1607  O   CYS A 201     203.232  -1.327  50.467  1.00 26.52           O
ATOM   1608  CB  CYS A 201     205.533   0.489  51.785  1.00 26.00           C
ATOM   1609  SG  CYS A 201     206.149   0.977  53.384  1.00 26.22           S
ATOM   1610  N   SER A 202     203.744   0.415  49.131  1.00 28.82           N
ATOM   1611  CA  SER A 202     203.504  -0.270  47.893  1.00 30.73           C
ATOM   1612  C   SER A 202     204.714  -1.165  47.652  1.00 32.20           C
ATOM   1613  O   SER A 202     205.834  -0.676  47.611  1.00 32.66           O
ATOM   1614  CB  SER A 202     203.346   0.723  46.740  1.00 33.24           C
ATOM   1615  OG  SER A 202     203.095   0.039  45.513  1.00 38.47           O
ATOM   1616  N   LEU A 203     204.473  -2.455  47.458  1.00 33.00           N
ATOM   1617  CA  LEU A 203     205.551  -3.426  47.239  1.00 37.70           C
ATOM   1618  C   LEU A 203     205.091  -4.649  46.439  1.00 41.89           C
ATOM   1619  O   LEU A 203     204.141  -5.326  46.819  1.00 42.60           O
ATOM   1620  CB  LEU A 203     206.078  -3.860  48.591  1.00 35.67           C
ATOM   1621  CG  LEU A 203     207.425  -4.508  48.715  1.00 36.59           C
ATOM   1622  CD1 LEU A 203     208.554  -3.640  48.179  1.00 36.20           C
ATOM   1623  CD2 LEU A 203     207.631  -4.848  50.178  1.00 35.34           C
ATOM   1624  N   GLN A 204     205.793  -4.935  45.342  1.00 50.25           N
ATOM   1625  CA  GLN A 204     205.382  -5.972  44.385  1.00 53.51           C
ATOM   1626  C   GLN A 204     203.909  -5.673  43.934  1.00 51.54           C
ATOM   1627  O   GLN A 204     203.032  -6.537  43.936  1.00 51.36           O
ATOM   1628  CB  GLN A 204     205.597  -7.413  44.966  1.00 56.53           C
ATOM   1629  CG  GLN A 204     207.066  -7.850  45.170  1.00 58.81           C
ATOM   1630  CD  GLN A 204     207.244  -9.324  45.608  1.00 63.41           C
ATOM   1631  OE1 GLN A 204     207.762 -10.196  44.872  1.00 62.67           O
ATOM   1632  NE2 GLN A 204     206.841  -9.591  46.830  1.00 68.28           N
ATOM   1633  N   GLY A 205     203.632  -4.408  43.610  1.00 52.68           N
ATOM   1634  CA  GLY A 205     202.319  -4.018  43.050  1.00 53.06           C
ATOM   1635  C   GLY A 205     201.111  -3.921  43.980  1.00 51.10           C
ATOM   1636  O   GLY A 205     199.956  -3.876  43.546  1.00 55.25           O
ATOM   1637  N   ARG A 206     201.386  -3.833  45.269  1.00 46.16           N
ATOM   1638  CA  ARG A 206     200.430  -4.201  46.293  1.00 41.85           C
ATOM   1639  C   ARG A 206     200.681  -3.439  47.605  1.00 36.97           C
ATOM   1640  O   ARG A 206     201.831  -3.356  48.045  1.00 32.33           O
ATOM   1641  CB  ARG A 206     200.656  -5.677  46.477  1.00 45.65           C
ATOM   1642  CG  ARG A 206     199.573  -6.411  47.198  1.00 47.85           C
ATOM   1643  CD  ARG A 206     199.994  -7.839  47.422  1.00 51.11           C
ATOM   1644  NE  ARG A 206     199.333  -8.887  46.664  1.00 58.24           N
ATOM   1645  CZ  ARG A 206     199.476 -10.195  46.918  1.00 63.38           C
ATOM   1646  NH1 ARG A 206     200.252 -10.626  47.915  1.00 62.79           N
ATOM   1647  NH2 ARG A 206     198.839 -11.091  46.172  1.00 68.49           N
ATOM   1648  N   MET A 207     199.626  -2.885  48.216  1.00 34.62           N
ATOM   1649  CA  MET A 207     199.740  -2.258  49.526  1.00 33.49           C
ATOM   1650  C   MET A 207     200.077  -3.366  50.557  1.00 30.56           C
ATOM   1651  O   MET A 207     199.401  -4.405  50.631  1.00 31.51           O
ATOM   1652  CB  MET A 207     198.470  -1.504  49.906  1.00 35.41           C
ATOM   1653  CG  MET A 207     198.130  -0.315  49.005  1.00 38.92           C
ATOM   1654  SD  MET A 207     199.469   0.923  48.861  1.00 45.39           S
ATOM   1655  CE  MET A 207     198.938   2.177  50.026  1.00 44.86           C
ATOM   1656  N   THR A 208     201.160  -3.145  51.292  1.00 26.85           N
ATOM   1657  CA  THR A 208     201.820  -4.173  52.078  1.00 24.76           C
ATOM   1658  C   THR A 208     202.120  -3.644  53.455  1.00 23.60           C
ATOM   1659  O   THR A 208     202.547  -2.490  53.615  1.00 22.39           O
ATOM   1660  CB  THR A 208     203.135  -4.586  51.380  1.00 25.12           C
ATOM   1661  OG1 THR A 208     202.830  -5.033  50.046  1.00 26.08           O
ATOM   1662  CG2 THR A 208     203.869  -5.668  52.120  1.00 24.08           C
ATOM   1663  N   LEU A 209     201.913  -4.505  54.449  1.00 21.88           N
ATOM   1664  CA  LEU A 209     202.216  -4.184  55.807  1.00 21.50           C
ATOM   1665  C   LEU A 209     203.735  -4.314  56.035  1.00 20.92           C
ATOM   1666  O   LEU A 209     204.240  -5.322  56.483  1.00 21.94           O
ATOM   1667  CB  LEU A 209     201.415  -5.064  56.763  1.00 23.51           C
ATOM   1668  CG  LEU A 209     201.566  -4.682  58.250  1.00 22.88           C
ATOM   1669  CD1 LEU A 209     200.878  -3.366  58.558  1.00 23.04           C
ATOM   1670  CD2 LEU A 209     200.972  -5.785  59.118  1.00 23.84           C
ATOM   1671  N   THR A 210     204.453  -3.243  55.754  1.00 20.39           N
ATOM   1672  CA  THR A 210     205.910  -3.198  55.910  1.00 19.60           C
ATOM   1673  C   THR A 210     206.334  -3.032  57.357  1.00 18.28           C
ATOM   1674  O   THR A 210     207.364  -3.574  57.769  1.00 19.47           O
ATOM   1675  CB  THR A 210     206.479  -2.071  55.012  1.00 19.91           C
ATOM   1676  OG1 THR A 210     206.340  -2.465  53.631  1.00 21.56           O
ATOM   1677  CG2 THR A 210     207.922  -1.804  55.291  1.00 19.42           C
ATOM   1678  N   GLY A 211     205.545  -2.289  58.131  1.00 16.70           N
ATOM   1679  CA  GLY A 211     205.875  -2.030  59.501  1.00 16.65           C
ATOM   1680  C   GLY A 211     204.655  -1.938  60.422  1.00 16.61           C
ATOM   1681  O   GLY A 211     203.512  -1.801  59.972  1.00 18.33           O
ATOM   1682  N   ILE A 212     204.959  -1.989  61.705  1.00 16.58           N
ATOM   1683  CA  ILE A 212     204.006  -1.738  62.786  1.00 16.97           C
ATOM   1684  C   ILE A 212     204.548  -0.603  63.657  1.00 16.21           C
ATOM   1685  O   ILE A 212     205.685  -0.664  64.110  1.00 16.77           O
ATOM   1686  CB  ILE A 212     203.816  -3.005  63.623  1.00 16.61           C
ATOM   1687  CG1 ILE A 212     203.295  -4.157  62.753  1.00 18.91           C
ATOM   1688  CG2 ILE A 212     202.853  -2.719  64.763  1.00 16.96           C
ATOM   1689  CD1 ILE A 212     203.528  -5.515  63.374  1.00 21.28           C
ATOM   1690  N   VAL A 213     203.716   0.420  63.913  1.00 16.52           N
ATOM   1691  CA  VAL A 213     204.127   1.573  64.699  1.00 16.47           C
ATOM   1692  C   VAL A 213     204.571   1.075  66.048  1.00 17.34           C
ATOM   1693  O   VAL A 213     203.814   0.329  66.708  1.00 17.74           O
ATOM   1694  CB  VAL A 213     202.962   2.591  64.918  1.00 15.97           C
ATOM   1695  CG1 VAL A 213     203.414   3.739  65.817  1.00 16.22           C
ATOM   1696  CG2 VAL A 213     202.406   3.133  63.629  1.00 17.02           C
ATOM   1697  N   SER A 214     205.785   1.446  66.468  1.00 17.55           N
ATOM   1698  CA  SER A 214     206.380   0.891  67.718  1.00 16.21           C
ATOM   1699  C   SER A 214     206.810   2.008  68.660  1.00 17.05           C
ATOM   1700  O   SER A 214     206.145   2.240  69.685  1.00 16.44           O
ATOM   1701  CB  SER A 214     207.550  -0.071  67.452  1.00 17.07           C
ATOM   1702  OG  SER A 214     208.011  -0.640  68.687  1.00 15.83           O
ATOM   1703  N   TRP A 215     207.845   2.760  68.303  1.00 14.92           N
ATOM   1704  CA  TRP A 215     208.439   3.685  69.270  1.00 14.37           C
ATOM   1705  C   TRP A 215     209.174   4.819  68.628  1.00 14.39           C
ATOM   1706  O   TRP A 215     209.352   4.856  67.412  1.00 15.20           O
ATOM   1707  CB  TRP A 215     209.367   2.916  70.249  1.00 15.49           C
ATOM   1708  CG  TRP A 215     210.627   2.289  69.615  1.00 13.64           C
ATOM   1709  CD1 TRP A 215     210.709   1.072  69.034  1.00 14.61           C
ATOM   1710  CD2 TRP A 215     211.932   2.858  69.543  1.00 13.27           C
ATOM   1711  NE1 TRP A 215     212.000   0.829  68.591  1.00 14.83           N
ATOM   1712  CE2 TRP A 215     212.764   1.925  68.878  1.00 14.76           C
ATOM   1713  CE3 TRP A 215     212.468   4.088  69.892  1.00 14.28           C
ATOM   1714  CZ2 TRP A 215     214.127   2.161  68.648  1.00 15.02           C
ATOM   1715  CZ3 TRP A 215     213.810   4.340  69.649  1.00 14.62           C
ATOM   1716  CH2 TRP A 215     214.624   3.381  69.029  1.00 15.57           C
ATOM   1717  N   GLY A 216     209.564   5.779  69.455  1.00 14.31           N
ATOM   1718  CA  GLY A 216     210.372   6.927  69.042  1.00 14.94           C
ATOM   1719  C   GLY A 216     210.690   7.805  70.248  1.00 16.60           C
ATOM   1720  O   GLY A 216     210.074   7.628  71.320  1.00 16.56           O
ATOM   1721  N   ARG A 217     211.702   8.662  70.086  1.00 15.36           N
ATOM   1722  C   ARG A 217     211.051  10.872  70.663  1.00 16.32           C
ATOM   1723  O   ARG A 217     211.260  11.587  69.664  1.00 16.21           O
ATOM   1724  CA AARG A 217     211.982   9.725  71.023  1.00 15.26           C
ATOM   1725  CB AARG A 217     213.434  10.204  70.936  1.00 15.20           C
ATOM   1726  CG AARG A 217     213.781  11.365  71.863  1.00 15.23           C
ATOM   1727  CD AARG A 217     213.625  11.020  73.347  1.00 14.47           C
ATOM   1728  NE AARG A 217     214.341  11.946  74.223  1.00 14.31           N
ATOM   1729  CZ AARG A 217     213.947  12.330  75.449  1.00 14.24           C
ATOM   1730  NH1AARG A 217     212.802  11.884  75.952  1.00 13.40           N
ATOM   1731  NH2AARG A 217     214.715  13.185  76.163  1.00 13.97           N
ATOM   1732  N   GLY A 219     210.004  11.414  71.683  1.00 17.00           N
ATOM   1733  CA  GLY A 219     208.997  12.403  71.323  1.00 18.23           C
ATOM   1734  C   GLY A 219     208.302  11.973  70.045  1.00 18.18           C
ATOM   1735  O   GLY A 219     208.233  10.799  69.704  1.00 19.27           O
ATOM   1736  N   CYS A 220     207.793  12.964  69.327  1.00 18.65           N
ATOM   1737  CA  CYS A 220     207.008  12.756  68.117  1.00 18.76           C
ATOM   1738  C   CYS A 220     207.380  13.922  67.222  1.00 18.86           C
ATOM   1739  O   CYS A 220     207.361  15.078  67.663  1.00 19.16           O
ATOM   1740  CB  CYS A 220     205.506  12.806  68.432  1.00 20.99           C
ATOM   1741  SG  CYS A 220     204.972  11.531  69.633  1.00 22.39           S
ATOM   1742  N   ALA A 221     207.706  13.607  65.984  1.00 18.33           N
ATOM   1743  CA  ALA A 221     208.087  14.606  64.981  1.00 18.41           C
ATOM   1744  C   ALA A 221     209.235  15.487  65.472  1.00 19.05           C
ATOM   1745  O   ALA A 221     209.250  16.654  65.186  1.00 20.45           O
ATOM   1746  CB  ALA A 221     206.871  15.456  64.574  1.00 19.51           C
ATOM   1747  N   LEU A 222     210.220  14.906  66.161  1.00 18.63           N
ATOM   1748  CA  LEU A 222     211.401  15.651  66.555  1.00 18.44           C
ATOM   1749  C   LEU A 222     212.498  15.449  65.528  1.00 18.97           C
ATOM   1750  O   LEU A 222     212.671  14.352  64.970  1.00 16.56           O
ATOM   1751  CB  LEU A 222     211.925  15.240  67.921  1.00 18.49           C
ATOM   1752  CG  LEU A 222     211.005  15.531  69.101  1.00 18.66           C
ATOM   1753  CD1 LEU A 222     211.634  14.963  70.376  1.00 19.88           C
ATOM   1754  CD2 LEU A 222     210.704  17.009  69.244  1.00 20.85           C
ATOM   1755  N   LYS A 223     213.233  16.523  65.313  1.00 19.85           N
ATOM   1756  CA  LYS A 223     214.369  16.501  64.404  1.00 22.23           C
ATOM   1757  C   LYS A 223     215.419  15.456  64.779  1.00 20.59           C
ATOM   1758  O   LYS A 223     215.858  15.377  65.925  1.00 19.74           O
ATOM   1759  CB  LYS A 223     214.980  17.892  64.323  1.00 24.68           C
ATOM   1760  CG  LYS A 223     216.136  17.989  63.327  1.00 30.24           C
ATOM   1761  CD  LYS A 223     216.673  19.398  63.288  1.00 34.85           C
ATOM   1762  CE  LYS A 223     217.937  19.427  62.406  1.00 41.68           C
ATOM   1763  NZ  LYS A 223     217.582  19.587  60.977  1.00 47.78           N
ATOM   1764  N   ASP A 223A    215.807  14.647  63.783  1.00 19.06           N
ATOM   1765  CA  ASP A 223A    216.737  13.506  63.945  1.00 18.51           C
ATOM   1766  C   ASP A 223A    216.263  12.362  64.845  1.00 16.67           C
ATOM   1767  O   ASP A 223A    217.072  11.553  65.299  1.00 14.97           O
ATOM   1768  CB  ASP A 223A    218.132  13.987  64.337  1.00 20.12           C
ATOM   1769  CG  ASP A 223A    218.726  14.937  63.309  1.00 23.54           C
ATOM   1770  OD1 ASP A 223A    218.341  14.879  62.125  1.00 23.15           O
ATOM   1771  OD2 ASP A 223A    219.587  15.719  63.668  1.00 26.03           O
ATOM   1772  N   LYS A 224     214.949  12.271  65.046  1.00 15.78           N
ATOM   1773  CA  LYS A 224     214.350  11.211  65.858  1.00 15.57           C
ATOM   1774  C   LYS A 224     213.179  10.630  65.087  1.00 15.32           C
ATOM   1775  O   LYS A 224     212.031  10.997  65.299  1.00 15.59           O
ATOM   1776  CB  LYS A 224     213.896  11.766  67.224  1.00 16.55           C
ATOM   1777  CG  LYS A 224     214.989  12.409  68.023  1.00 17.48           C
ATOM   1778  CD  LYS A 224     216.075  11.455  68.493  1.00 16.76           C
ATOM   1779  CE  LYS A 224     217.245  12.224  69.061  1.00 17.69           C
ATOM   1780  NZ  LYS A 224     218.304  11.342  69.601  1.00 18.09           N
ATOM   1781  N   PRO A 225     213.460   9.712  64.146  1.00 15.70           N
ATOM   1782  CA  PRO A 225     212.392   9.107  63.374  1.00 15.28           C
ATOM   1783  C   PRO A 225     211.443   8.244  64.163  1.00 14.80           C
ATOM   1784  O   PRO A 225     211.751   7.839  65.285  1.00 15.71           O
ATOM   1785  CB  PRO A 225     213.150   8.195  62.356  1.00 15.50           C
ATOM   1786  CG  PRO A 225     214.490   8.771  62.264  1.00 16.60           C
ATOM   1787  CD  PRO A 225     214.782   9.324  63.644  1.00 15.96           C
ATOM   1788  N   GLY A 226     210.293   7.957  63.567  1.00 14.35           N
ATOM   1789  CA  GLY A 226     209.438   6.871  64.040  1.00 15.45           C
ATOM   1790  C   GLY A 226     210.176   5.539  63.828  1.00 15.61           C
ATOM   1791  O   GLY A 226     210.894   5.359  62.800  1.00 15.46           O
ATOM   1792  N   VAL A 227     210.012   4.618  64.772  1.00 13.67           N
ATOM   1793  CA  VAL A 227     210.587   3.283  64.620  1.00 15.68           C
ATOM   1794  C   VAL A 227     209.452   2.259  64.600  1.00 16.48           C
ATOM   1795  O   VAL A 227     208.530   2.312  65.426  1.00 16.53           O
ATOM   1796  CB  VAL A 227     211.631   2.965  65.699  1.00 15.10           C
ATOM   1797  CG1 VAL A 227     212.381   1.683  65.354  1.00 15.67           C
ATOM   1798  CG2 VAL A 227     212.611   4.105  65.847  1.00 15.98           C
ATOM   1799  N   TYR A 228     209.572   1.337  63.650  1.00 14.70           N
ATOM   1800  CA  TYR A 228     208.536   0.429  63.246  1.00 15.11           C
ATOM   1801  C   TYR A 228     209.088  -0.977  63.274  1.00 15.73           C
ATOM   1802  O   TYR A 228     210.243  -1.215  62.897  1.00 15.45           O
ATOM   1803  CB  TYR A 228     208.019   0.766  61.841  1.00 15.57           C
ATOM   1804  CG  TYR A 228     207.429   2.149  61.773  1.00 15.58           C
ATOM   1805  CD1 TYR A 228     208.247   3.274  61.677  1.00 14.81           C
ATOM   1806  CD2 TYR A 228     206.060   2.336  61.812  1.00 15.85           C
ATOM   1807  CE1 TYR A 228     207.685   4.550  61.682  1.00 15.85           C
ATOM   1808  CE2 TYR A 228     205.493   3.598  61.786  1.00 16.14           C
ATOM   1809  CZ  TYR A 228     206.312   4.708  61.757  1.00 15.19           C
ATOM   1810  OH  TYR A 228     205.739   5.930  61.791  1.00 15.92           O
ATOM   1811  N   THR A 229     208.284  -1.912  63.756  1.00 17.41           N
ATOM   1812  CA  THR A 229     208.670  -3.335  63.691  1.00 17.64           C
ATOM   1813  C   THR A 229     208.722  -3.739  62.233  1.00 17.29           C
ATOM   1814  O   THR A 229     207.804  -3.446  61.473  1.00 17.08           O
ATOM   1815  CB  THR A 229     207.676  -4.213  64.465  1.00 20.64           C
ATOM   1816  OG1 THR A 229     207.584  -3.730  65.815  1.00 21.08           O
ATOM   1817  CG2 THR A 229     208.139  -5.660  64.457  1.00 20.51           C
ATOM   1818  N   ARG A 230     209.800  -4.411  61.847  1.00 17.38           N
ATOM   1819  CA  ARG A 230     210.042  -4.748  60.456  1.00 17.88           C
ATOM   1820  C   ARG A 230     209.419  -6.107  60.170  1.00 18.33           C
ATOM   1821  O   ARG A 230     210.044  -7.171  60.369  1.00 17.34           O
ATOM   1822  CB  ARG A 230     211.545  -4.747  60.204  1.00 18.39           C
ATOM   1823  CG  ARG A 230     211.982  -4.972  58.768  1.00 19.98           C
ATOM   1824  CD  ARG A 230     213.498  -5.016  58.757  1.00 21.29           C
ATOM   1825  NE  ARG A 230     214.051  -4.799  57.427  1.00 24.40           N
ATOM   1826  CZ  ARG A 230     215.347  -4.624  57.163  1.00 29.67           C
ATOM   1827  NH1 ARG A 230     216.275  -4.698  58.118  1.00 32.38           N
ATOM   1828  NH2 ARG A 230     215.726  -4.382  55.910  1.00 34.04           N
ATOM   1829  N   VAL A 231     208.202  -6.055  59.655  1.00 17.53           N
ATOM   1830  CA  VAL A 231     207.360  -7.228  59.517  1.00 17.20           C
ATOM   1831  C   VAL A 231     207.986  -8.347  58.666  1.00 17.93           C
ATOM   1832  O   VAL A 231     207.785  -9.514  58.949  1.00 18.13           O
ATOM   1833  CB  VAL A 231     205.965  -6.815  58.991  1.00 17.55           C
ATOM   1834  CG1 VAL A 231     205.099  -8.002  58.650  1.00 18.48           C
ATOM   1835  CG2 VAL A 231     205.269  -5.872  59.989  1.00 17.94           C
ATOM   1836  N   SER A 232     208.722  -7.988  57.626  1.00 17.36           N
ATOM   1837  CA  SER A 232     209.342  -8.943  56.729  1.00 17.04           C
ATOM   1838  C   SER A 232     210.372  -9.835  57.405  1.00 17.65           C
ATOM   1839  O   SER A 232     210.799 -10.827  56.804  1.00 18.86           O
ATOM   1840  CB  SER A 232     210.013  -8.224  55.547  1.00 17.36           C
ATOM   1841  OG  SER A 232     211.160  -7.489  55.945  1.00 16.76           O
ATOM   1842  N   HIS A 233     210.770  -9.478  58.623  1.00 17.57           N
ATOM   1843  CA  HIS A 233     211.666 -10.288  59.458  1.00 19.60           C
ATOM   1844  C   HIS A 233     210.928 -11.163  60.491  1.00 19.73           C
ATOM   1845  O   HIS A 233     211.581 -11.844  61.282  1.00 20.11           O
ATOM   1846  CB  HIS A 233     212.735  -9.388  60.138  1.00 19.77           C
ATOM   1847  CG  HIS A 233     213.759  -8.899  59.173  1.00 20.68           C
ATOM   1848  ND1 HIS A 233     215.109  -9.106  59.348  1.00 23.37           N
ATOM   1849  CD2 HIS A 233     213.620  -8.314  57.954  1.00 21.63           C
ATOM   1850  CE1 HIS A 233     215.761  -8.634  58.293  1.00 24.02           C
ATOM   1851  NE2 HIS A 233     214.877  -8.141  57.440  1.00 23.01           N
ATOM   1852  N   PHE A 234     209.604 -11.197  60.434  1.00 18.87           N
ATOM   1853  CA  PHE A 234     208.804 -11.992  61.389  1.00 19.23           C
ATOM   1854  C   PHE A 234     207.850 -12.974  60.756  1.00 19.45           C
ATOM   1855  O   PHE A 234     206.963 -13.474  61.450  1.00 21.42           O
ATOM   1856  CB  PHE A 234     208.009 -11.034  62.298  1.00 18.33           C
ATOM   1857  CG  PHE A 234     208.869 -10.301  63.267  1.00 17.84           C
ATOM   1858  CD1 PHE A 234     209.450  -9.079  62.931  1.00 17.27           C
ATOM   1859  CD2 PHE A 234     209.167 -10.874  64.488  1.00 18.56           C
ATOM   1860  CE1 PHE A 234     210.280  -8.417  63.830  1.00 17.39           C
ATOM   1861  CE2 PHE A 234     209.950 -10.195  65.413  1.00 18.60           C
ATOM   1862  CZ  PHE A 234     210.514  -8.971  65.085  1.00 17.73           C
ATOM   1863  N   LEU A 235     208.023 -13.317  59.476  1.00 20.78           N
ATOM   1864  CA  LEU A 235     207.048 -14.178  58.827  1.00 21.62           C
ATOM   1865  C   LEU A 235     206.923 -15.563  59.505  1.00 23.55           C
ATOM   1866  O   LEU A 235     205.798 -16.031  59.697  1.00 24.17           O
ATOM   1867  CB  LEU A 235     207.306 -14.340  57.332  1.00 22.77           C
ATOM   1868  CG  LEU A 235     207.265 -13.038  56.531  1.00 22.37           C
ATOM   1869  CD1 LEU A 235     207.524 -13.345  55.064  1.00 23.60           C
ATOM   1870  CD2 LEU A 235     205.934 -12.326  56.727  1.00 22.55           C
ATOM   1871  N   PRO A 236     208.051 -16.222  59.849  1.00 23.81           N
ATOM   1872  CA  PRO A 236     207.893 -17.534  60.483  1.00 27.07           C
ATOM   1873  C   PRO A 236     207.122 -17.472  61.816  1.00 24.91           C
ATOM   1874  O   PRO A 236     206.308 -18.334  62.065  1.00 24.71           O
ATOM   1875  CB  PRO A 236     209.341 -18.023  60.680  1.00 27.51           C
ATOM   1876  CG  PRO A 236     210.118 -17.286  59.628  1.00 27.36           C
ATOM   1877  CD  PRO A 236     209.466 -15.921  59.598  1.00 25.20           C
ATOM   1878  N   TRP A 237     207.358 -16.422  62.617  1.00 24.95           N
ATOM   1879  CA  TRP A 237     206.644 -16.212  63.864  1.00 24.07           C
ATOM   1880  C   TRP A 237     205.134 -16.032  63.598  1.00 25.29           C
ATOM   1881  O   TRP A 237     204.303 -16.687  64.221  1.00 26.15           O
ATOM   1882  CB  TRP A 237     207.199 -14.980  64.609  1.00 24.18           C
ATOM   1883  CG  TRP A 237     206.547 -14.760  65.954  1.00 23.05           C
ATOM   1884  CD1 TRP A 237     206.902 -15.349  67.170  1.00 23.97           C
ATOM   1885  CD2 TRP A 237     205.449 -13.909  66.231  1.00 21.72           C
ATOM   1886  NE1 TRP A 237     206.073 -14.898  68.171  1.00 22.49           N
ATOM   1887  CE2 TRP A 237     205.178 -14.009  67.626  1.00 21.99           C
ATOM   1888  CE3 TRP A 237     204.650 -13.078  65.441  1.00 20.65           C
ATOM   1889  CZ2 TRP A 237     204.127 -13.314  68.233  1.00 22.66           C
ATOM   1890  CZ3 TRP A 237     203.610 -12.363  66.060  1.00 21.40           C
ATOM   1891  CH2 TRP A 237     203.355 -12.508  67.442  1.00 22.19           C
ATOM   1892  N   ILE A 238     204.798 -15.176  62.633  1.00 24.05           N
ATOM   1893  CA  ILE A 238     203.414 -14.926  62.263  1.00 24.36           C
ATOM   1894  C   ILE A 238     202.749 -16.204  61.754  1.00 27.63           C
ATOM   1895  O   ILE A 238     201.631 -16.515  62.172  1.00 26.60           O
ATOM   1896  CB  ILE A 238     203.287 -13.831  61.193  1.00 23.56           C
ATOM   1897  CG1 ILE A 238     203.730 -12.490  61.752  1.00 20.93           C
ATOM   1898  CG2 ILE A 238     201.854 -13.749  60.631  1.00 25.36           C
ATOM   1899  CD1 ILE A 238     203.990 -11.447  60.678  1.00 20.90           C
ATOM   1900  N   ARG A 239     203.423 -16.931  60.858  1.00 27.79           N
ATOM   1901  CA  ARG A 239     202.882 -18.174  60.327  1.00 32.16           C
ATOM   1902  C   ARG A 239     202.646 -19.236  61.404  1.00 31.70           C
ATOM   1903  O   ARG A 239     201.599 -19.868  61.410  1.00 31.02           O
ATOM   1904  CB  ARG A 239     203.786 -18.739  59.192  1.00 37.19           C
ATOM   1905  CG  ARG A 239     203.280 -20.039  58.572  1.00 45.26           C
ATOM   1906  CD  ARG A 239     204.231 -20.596  57.492  1.00 53.92           C
ATOM   1907  NE  ARG A 239     205.600 -20.889  57.981  1.00 64.91           N
ATOM   1908  CZ  ARG A 239     206.768 -20.368  57.543  1.00 69.08           C
ATOM   1909  NH1 ARG A 239     206.851 -19.474  56.542  1.00 70.17           N
ATOM   1910  NH2 ARG A 239     207.905 -20.763  58.135  1.00 66.51           N
ATOM   1911  N   SER A 240     203.610 -19.450  62.288  1.00 31.16           N
ATOM   1912  CA  SER A 240     203.471 -20.515  63.261  1.00 34.55           C
ATOM   1913  C   SER A 240     202.441 -20.186  64.355  1.00 33.66           C
ATOM   1914  O   SER A 240     201.778 -21.072  64.851  1.00 33.88           O
ATOM   1915  CB  SER A 240     204.814 -20.894  63.861  1.00 37.14           C
ATOM   1916  OG  SER A 240     205.130 -20.003  64.890  1.00 41.40           O
ATOM   1917  N   HIS A 241     202.251 -18.915  64.671  1.00 32.06           N
ATOM   1918  CA  HIS A 241     201.287 -18.539  65.706  1.00 32.87           C
ATOM   1919  C   HIS A 241     199.845 -18.378  65.192  1.00 36.55           C
ATOM   1920  O   HIS A 241     198.919 -18.416  65.995  1.00 36.12           O
ATOM   1921  CB  HIS A 241     201.757 -17.307  66.443  1.00 30.97           C
ATOM   1922  CG  HIS A 241     202.902 -17.575  67.353  1.00 30.84           C
ATOM   1923  ND1 HIS A 241     202.753 -18.272  68.530  1.00 32.80           N
ATOM   1924  CD2 HIS A 241     204.226 -17.344  67.221  1.00 30.11           C
ATOM   1925  CE1 HIS A 241     203.926 -18.391  69.124  1.00 32.34           C
ATOM   1926  NE2 HIS A 241     204.837 -17.839  68.350  1.00 32.55           N
ATOM   1927  N   THR A 242     199.663 -18.197  63.872  1.00 36.96           N
ATOM   1928  CA  THR A 242     198.334 -18.148  63.273  1.00 37.87           C
ATOM   1929  C   THR A 242     197.801 -19.509  62.814  1.00 43.46           C
ATOM   1930  O   THR A 242     196.673 -19.574  62.339  1.00 49.58           O
ATOM   1931  CB  THR A 242     198.269 -17.158  62.081  1.00 34.71           C
ATOM   1932  OG1 THR A 242     199.234 -17.516  61.078  1.00 32.15           O
ATOM   1933  CG2 THR A 242     198.510 -15.740  62.551  1.00 31.90           C
ATOM   1934  N   LYS A 243     198.596 -20.576  62.922  1.00 50.87           N
ATOM   1935  CA  LYS A 243     198.155 -21.929  62.519  1.00 57.00           C
ATOM   1936  C   LYS A 243     197.011 -22.443  63.383  1.00 56.46           C
ATOM   1937  O   LYS A 243     196.935 -22.127  64.569  1.00 57.54           O
ATOM   1938  CB  LYS A 243     199.306 -22.936  62.554  1.00 59.50           C
ATOM   1939  CG  LYS A 243     200.064 -23.055  61.245  1.00 65.37           C
ATOM   1940  CD  LYS A 243     200.794 -24.393  61.160  1.00 69.05           C
ATOM   1941  CE  LYS A 243     199.967 -25.423  60.422  1.00 72.36           C
ATOM   1942  NZ  LYS A 243     200.728 -26.666  60.165  1.00 75.23           N
