# Supplementary material for: A non-redundant data set of nanobody-antigen crystal structures
Source: Data Brief. 2019 Mar 6;24:103754. doi: 10.1016/j.dib.2019.103754 (PMC6441729; doi:10.1016/j.dib.2019.103754)
Supplement: Multimedia component 5 [file mmc5.zip › Data_set/Ag_1/5hvh_1.pdb]

ATOM      1  N   PHE A   1      35.763 -74.307  -8.948  1.00119.11           N
ATOM      2  CA  PHE A   1      36.951 -74.994  -9.468  1.00119.83           C
ATOM      3  C   PHE A   1      36.584 -76.058 -10.537  1.00118.01           C
ATOM      4  O   PHE A   1      36.872 -75.854 -11.731  1.00119.07           O
ATOM      5  CB  PHE A   1      37.820 -75.563  -8.313  1.00121.51           C
ATOM      6  CG  PHE A   1      38.540 -74.484  -7.527  1.00125.16           C
ATOM      7  CD1 PHE A   1      39.799 -74.032  -7.924  1.00131.00           C
ATOM      8  CD2 PHE A   1      37.936 -73.879  -6.424  1.00127.43           C
ATOM      9  CE1 PHE A   1      40.449 -73.003  -7.222  1.00133.00           C
ATOM     10  CE2 PHE A   1      38.583 -72.843  -5.727  1.00131.37           C
ATOM     11  CZ  PHE A   1      39.836 -72.414  -6.131  1.00131.40           C
ATOM     12  N   GLN A   2      35.907 -77.161 -10.103  1.00107.58           N
ATOM     13  CA  GLN A   2      35.426 -78.256 -10.964  1.00104.60           C
ATOM     14  C   GLN A   2      34.424 -77.771 -11.997  1.00101.35           C
ATOM     15  O   GLN A   2      33.728 -76.769 -11.803  1.00 99.84           O
ATOM     16  CB  GLN A   2      34.667 -79.327 -10.151  1.00103.59           C
ATOM     17  CG  GLN A   2      35.486 -80.419  -9.513  1.00105.54           C
ATOM     18  CD  GLN A   2      35.786 -80.052  -8.097  1.00107.68           C
ATOM     19  OE1 GLN A   2      35.038 -79.340  -7.423  1.00 88.59           O
ATOM     20  NE2 GLN A   2      36.948 -80.449  -7.661  1.00112.64           N
ATOM     21  N   SER A   3      34.288 -78.568 -13.041  1.00 93.17           N
ATOM     22  CA  SER A   3      33.321 -78.375 -14.101  1.00 91.53           C
ATOM     23  C   SER A   3      32.716 -79.712 -14.442  1.00 86.68           C
ATOM     24  O   SER A   3      33.384 -80.752 -14.427  1.00 85.84           O
ATOM     25  CB  SER A   3      33.958 -77.747 -15.337  1.00100.27           C
ATOM     26  OG  SER A   3      35.105 -78.446 -15.793  1.00117.23           O
ATOM     27  N   GLY A   4      31.433 -79.683 -14.712  1.00 77.48           N
ATOM     28  CA  GLY A   4      30.735 -80.893 -15.077  1.00 74.83           C
ATOM     29  C   GLY A   4      29.253 -80.805 -14.847  1.00 72.65           C
ATOM     30  O   GLY A   4      28.678 -79.704 -14.801  1.00 73.81           O
ATOM     31  N   GLN A   5      28.637 -81.998 -14.727  1.00 62.26           N
ATOM     32  CA  GLN A   5      27.202 -82.159 -14.563  1.00 58.42           C
ATOM     33  C   GLN A   5      26.827 -83.148 -13.485  1.00 59.73           C
ATOM     34  O   GLN A   5      27.546 -84.122 -13.248  1.00 59.58           O
ATOM     35  CB  GLN A   5      26.553 -82.630 -15.870  1.00 59.58           C
ATOM     36  CG  GLN A   5      26.629 -81.635 -17.003  1.00 69.91           C
ATOM     37  CD  GLN A   5      25.634 -81.883 -18.100  1.00 86.06           C
ATOM     38  OE1 GLN A   5      25.255 -83.014 -18.386  1.00 86.57           O
ATOM     39  NE2 GLN A   5      25.197 -80.824 -18.753  1.00 71.89           N
ATOM     40  N   VAL A   6      25.641 -82.952 -12.893  1.00 53.30           N
ATOM     41  CA  VAL A   6      25.108 -83.902 -11.918  1.00 51.18           C
ATOM     42  C   VAL A   6      23.965 -84.613 -12.599  1.00 57.91           C
ATOM     43  O   VAL A   6      23.022 -83.959 -13.062  1.00 59.49           O
ATOM     44  CB  VAL A   6      24.715 -83.269 -10.556  1.00 52.79           C
ATOM     45  CG1 VAL A   6      24.228 -84.314  -9.580  1.00 49.79           C
ATOM     46  CG2 VAL A   6      25.889 -82.506  -9.948  1.00 52.92           C
ATOM     47  N   LEU A   7      24.068 -85.953 -12.702  1.00 54.15           N
ATOM     48  CA  LEU A   7      23.057 -86.796 -13.355  1.00 53.61           C
ATOM     49  C   LEU A   7      22.294 -87.665 -12.366  1.00 56.43           C
ATOM     50  O   LEU A   7      22.805 -87.981 -11.295  1.00 55.27           O
ATOM     51  CB  LEU A   7      23.703 -87.710 -14.420  1.00 54.30           C
ATOM     52  CG  LEU A   7      24.658 -87.089 -15.448  1.00 59.25           C
ATOM     53  CD1 LEU A   7      25.151 -88.126 -16.387  1.00 60.10           C
ATOM     54  CD2 LEU A   7      24.013 -85.975 -16.234  1.00 61.52           C
ATOM     55  N   ALA A   8      21.098 -88.108 -12.762  1.00 53.65           N
ATOM     56  CA  ALA A   8      20.266 -89.030 -12.003  1.00 52.41           C
ATOM     57  C   ALA A   8      19.951 -90.230 -12.904  1.00 57.05           C
ATOM     58  O   ALA A   8      19.725 -90.084 -14.124  1.00 56.17           O
ATOM     59  CB  ALA A   8      18.974 -88.355 -11.585  1.00 52.86           C
ATOM     60  N   ALA A   9      19.988 -91.423 -12.294  1.00 53.60           N
ATOM     61  CA  ALA A   9      19.615 -92.673 -12.957  1.00 53.72           C
ATOM     62  C   ALA A   9      18.894 -93.565 -11.932  1.00 55.10           C
ATOM     63  O   ALA A   9      19.214 -93.531 -10.752  1.00 52.24           O
ATOM     64  CB  ALA A   9      20.838 -93.370 -13.535  1.00 54.89           C
ATOM     65  N   LEU A  10      17.898 -94.326 -12.370  1.00 53.18           N
ATOM     66  CA  LEU A  10      17.177 -95.232 -11.462  1.00 52.31           C
ATOM     67  C   LEU A  10      17.270 -96.680 -11.950  1.00 57.68           C
ATOM     68  O   LEU A  10      16.563 -97.051 -12.913  1.00 58.84           O
ATOM     69  CB  LEU A  10      15.728 -94.751 -11.270  1.00 52.29           C
ATOM     70  CG  LEU A  10      14.748 -95.535 -10.396  1.00 55.94           C
ATOM     71  CD1 LEU A  10      15.224 -95.707  -9.084  1.00 54.86           C
ATOM     72  CD2 LEU A  10      13.587 -94.689 -10.138  1.00 55.75           C
ATOM     73  N   PRO A  11      18.223 -97.482 -11.392  1.00 52.54           N
ATOM     74  CA  PRO A  11      18.398 -98.860 -11.885  1.00 53.91           C
ATOM     75  C   PRO A  11      17.264 -99.742 -11.381  1.00 58.38           C
ATOM     76  O   PRO A  11      16.917 -99.724 -10.195  1.00 58.20           O
ATOM     77  CB  PRO A  11      19.788 -99.264 -11.367  1.00 54.25           C
ATOM     78  CG  PRO A  11      19.934 -98.500 -10.168  1.00 56.52           C
ATOM     79  CD  PRO A  11      19.158 -97.206 -10.299  1.00 51.19           C
ATOM     80  N   ARG A  12      16.636-100.443 -12.292  1.00 54.41           N
ATOM     81  CA  ARG A  12      15.500-101.271 -11.916  1.00 55.47           C
ATOM     82  C   ARG A  12      15.858-102.740 -11.809  1.00 62.86           C
ATOM     83  O   ARG A  12      15.124-103.491 -11.152  1.00 63.62           O
ATOM     84  CB  ARG A  12      14.281-101.042 -12.836  1.00 53.46           C
ATOM     85  CG  ARG A  12      13.749 -99.652 -12.666  1.00 54.37           C
ATOM     86  CD  ARG A  12      12.444 -99.405 -13.323  1.00 63.64           C
ATOM     87  NE  ARG A  12      12.241 -97.972 -13.485  1.00 55.67           N
ATOM     88  CZ  ARG A  12      11.885 -97.170 -12.503  1.00 65.64           C
ATOM     89  NH1 ARG A  12      11.733 -97.646 -11.275  1.00 55.81           N
ATOM     90  NH2 ARG A  12      11.678 -95.880 -12.737  1.00 57.69           N
ATOM     91  N   THR A  13      16.952-103.155 -12.466  1.00 60.19           N
ATOM     92  CA  THR A  13      17.391-104.553 -12.448  1.00 61.89           C
ATOM     93  C   THR A  13      18.782-104.690 -11.887  1.00 67.31           C
ATOM     94  O   THR A  13      19.505-103.700 -11.784  1.00 65.95           O
ATOM     95  CB  THR A  13      17.292-105.210 -13.839  1.00 70.58           C
ATOM     96  OG1 THR A  13      18.238-104.625 -14.724  1.00 66.69           O
ATOM     97  CG2 THR A  13      15.890-105.159 -14.431  1.00 70.84           C
ATOM     98  N   SER A  14      19.174-105.933 -11.556  1.00 67.27           N
ATOM     99  CA  SER A  14      20.503-106.267 -11.013  1.00 66.96           C
ATOM    100  C   SER A  14      21.599-105.954 -12.010  1.00 67.96           C
ATOM    101  O   SER A  14      22.683-105.517 -11.601  1.00 66.68           O
ATOM    102  CB  SER A  14      20.576-107.738 -10.622  1.00 75.22           C
ATOM    103  OG  SER A  14      19.830-107.979  -9.440  1.00 93.31           O
ATOM    104  N   ARG A  15      21.312-106.149 -13.318  1.00 63.70           N
ATOM    105  CA  ARG A  15      22.247-105.852 -14.405  1.00 63.65           C
ATOM    106  C   ARG A  15      22.479-104.342 -14.526  1.00 63.91           C
ATOM    107  O   ARG A  15      23.620-103.936 -14.738  1.00 62.04           O
ATOM    108  CB  ARG A  15      21.770-106.438 -15.743  1.00 68.17           C
ATOM    109  CG  ARG A  15      22.792-106.347 -16.878  1.00 90.56           C
ATOM    110  CD  ARG A  15      22.393-105.306 -17.917  1.00112.25           C
ATOM    111  NE  ARG A  15      23.536-104.899 -18.738  1.00126.59           N
ATOM    112  CZ  ARG A  15      23.523-103.860 -19.566  1.00134.79           C
ATOM    113  NH1 ARG A  15      22.439-103.101 -19.673  1.00115.85           N
ATOM    114  NH2 ARG A  15      24.607-103.553 -20.270  1.00115.96           N
ATOM    115  N   GLN A  16      21.399-103.516 -14.376  1.00 58.15           N
ATOM    116  CA  GLN A  16      21.448-102.050 -14.444  1.00 55.26           C
ATOM    117  C   GLN A  16      22.242-101.488 -13.272  1.00 60.56           C
ATOM    118  O   GLN A  16      22.927-100.476 -13.432  1.00 60.91           O
ATOM    119  CB  GLN A  16      20.049-101.442 -14.484  1.00 55.54           C
ATOM    120  CG  GLN A  16      19.318-101.655 -15.794  1.00 65.39           C
ATOM    121  CD  GLN A  16      18.093-100.810 -15.949  1.00 69.67           C
ATOM    122  OE1 GLN A  16      17.380-100.560 -14.989  1.00 60.34           O
ATOM    123  NE2 GLN A  16      17.813-100.394 -17.182  1.00 71.60           N
ATOM    124  N   VAL A  17      22.162-102.148 -12.101  1.00 57.53           N
ATOM    125  CA  VAL A  17      22.926-101.793 -10.908  1.00 57.19           C
ATOM    126  C   VAL A  17      24.429-101.959 -11.219  1.00 62.91           C
ATOM    127  O   VAL A  17      25.210-101.020 -11.036  1.00 60.66           O
ATOM    128  CB  VAL A  17      22.496-102.636  -9.679  1.00 61.29           C
ATOM    129  CG1 VAL A  17      23.518-102.521  -8.539  1.00 59.12           C
ATOM    130  CG2 VAL A  17      21.100-102.239  -9.196  1.00 60.74           C
ATOM    131  N   GLN A  18      24.810-103.142 -11.764  1.00 63.36           N
ATOM    132  CA  GLN A  18      26.206-103.430 -12.140  1.00 63.85           C
ATOM    133  C   GLN A  18      26.769-102.418 -13.122  1.00 65.27           C
ATOM    134  O   GLN A  18      27.896-101.981 -12.919  1.00 64.22           O
ATOM    135  CB  GLN A  18      26.409-104.858 -12.657  1.00 66.94           C
ATOM    136  CG  GLN A  18      27.772-105.445 -12.242  1.00 80.03           C
ATOM    137  CD  GLN A  18      28.003-105.626 -10.741  1.00107.44           C
ATOM    138  OE1 GLN A  18      28.974-105.093 -10.178  1.00100.90           O
ATOM    139  NE2 GLN A  18      27.125-106.379 -10.057  1.00102.25           N
ATOM    140  N   VAL A  19      25.967-102.005 -14.142  1.00 59.76           N
ATOM    141  CA  VAL A  19      26.368-101.013 -15.137  1.00 58.56           C
ATOM    142  C   VAL A  19      26.730 -99.706 -14.444  1.00 65.70           C
ATOM    143  O   VAL A  19      27.791 -99.139 -14.732  1.00 66.58           O
ATOM    144  CB  VAL A  19      25.292-100.802 -16.207  1.00 59.27           C
ATOM    145  CG1 VAL A  19      25.602 -99.594 -17.087  1.00 58.54           C
ATOM    146  CG2 VAL A  19      25.127-102.045 -17.039  1.00 60.90           C
ATOM    147  N   LEU A  20      25.846 -99.248 -13.522  1.00 61.16           N
ATOM    148  CA  LEU A  20      26.024 -98.015 -12.776  1.00 58.34           C
ATOM    149  C   LEU A  20      27.254 -98.084 -11.904  1.00 61.36           C
ATOM    150  O   LEU A  20      28.093 -97.191 -12.003  1.00 61.89           O
ATOM    151  CB  LEU A  20      24.741 -97.632 -12.017  1.00 56.81           C
ATOM    152  CG  LEU A  20      23.672 -96.838 -12.837  1.00 61.72           C
ATOM    153  CD1 LEU A  20      22.487 -96.486 -11.972  1.00 61.51           C
ATOM    154  CD2 LEU A  20      24.257 -95.549 -13.417  1.00 61.69           C
ATOM    155  N   GLN A  21      27.441 -99.203 -11.180  1.00 57.75           N
ATOM    156  CA  GLN A  21      28.615 -99.453 -10.312  1.00 56.75           C
ATOM    157  C   GLN A  21      29.921 -99.465 -11.140  1.00 64.19           C
ATOM    158  O   GLN A  21      30.932 -98.857 -10.762  1.00 62.80           O
ATOM    159  CB  GLN A  21      28.448-100.779  -9.563  1.00 57.14           C
ATOM    160  CG  GLN A  21      27.373-100.760  -8.492  1.00 55.92           C
ATOM    161  CD  GLN A  21      27.126-102.117  -7.882  1.00 64.00           C
ATOM    162  OE1 GLN A  21      27.138-103.149  -8.578  1.00 51.43           O
ATOM    163  NE2 GLN A  21      26.838-102.136  -6.566  1.00 55.37           N
ATOM    164  N   ASN A  22      29.868-100.121 -12.301  1.00 65.53           N
ATOM    165  CA  ASN A  22      30.978-100.208 -13.255  1.00 68.11           C
ATOM    166  C   ASN A  22      31.332 -98.804 -13.754  1.00 72.26           C
ATOM    167  O   ASN A  22      32.517 -98.498 -13.832  1.00 72.13           O
ATOM    168  CB  ASN A  22      30.564-101.067 -14.435  1.00 75.79           C
ATOM    169  CG  ASN A  22      31.631-101.549 -15.319  1.00133.02           C
ATOM    170  OD1 ASN A  22      32.224-100.816 -16.135  1.00129.34           O
ATOM    171  ND2 ASN A  22      31.733-102.842 -15.179  1.00143.78           N
ATOM    172  N   LEU A  23      30.320 -97.942 -14.057  1.00 69.18           N
ATOM    173  CA  LEU A  23      30.537 -96.570 -14.516  1.00 69.31           C
ATOM    174  C   LEU A  23      31.326 -95.754 -13.523  1.00 71.34           C
ATOM    175  O   LEU A  23      32.205 -95.010 -13.937  1.00 70.02           O
ATOM    176  CB  LEU A  23      29.228 -95.840 -14.854  1.00 69.76           C
ATOM    177  CG  LEU A  23      28.735 -96.131 -16.247  1.00 80.25           C
ATOM    178  CD1 LEU A  23      27.282 -96.176 -16.288  1.00 82.31           C
ATOM    179  CD2 LEU A  23      29.105 -95.056 -17.201  1.00 84.93           C
ATOM    180  N   THR A  24      31.026 -95.888 -12.215  1.00 68.03           N
ATOM    181  CA  THR A  24      31.661 -95.095 -11.160  1.00 67.22           C
ATOM    182  C   THR A  24      33.150 -95.355 -11.056  1.00 74.78           C
ATOM    183  O   THR A  24      33.893 -94.415 -10.759  1.00 76.38           O
ATOM    184  CB  THR A  24      30.938 -95.234  -9.820  1.00 75.07           C
ATOM    185  OG1 THR A  24      31.094 -96.561  -9.314  1.00 74.32           O
ATOM    186  CG2 THR A  24      29.453 -94.838  -9.918  1.00 75.12           C
ATOM    187  N   THR A  25      33.593 -96.585 -11.384  1.00 72.62           N
ATOM    188  CA  THR A  25      35.006 -97.008 -11.387  1.00 72.90           C
ATOM    189  C   THR A  25      35.666 -96.713 -12.734  1.00 77.88           C
ATOM    190  O   THR A  25      36.838 -96.351 -12.745  1.00 79.84           O
ATOM    191  CB  THR A  25      35.161 -98.488 -10.973  1.00 80.55           C
ATOM    192  OG1 THR A  25      34.568 -99.328 -11.971  1.00 88.76           O
ATOM    193  CG2 THR A  25      34.560 -98.786  -9.588  1.00 77.23           C
ATOM    194  N   THR A  26      34.926 -96.827 -13.859  1.00 73.71           N
ATOM    195  CA  THR A  26      35.515 -96.557 -15.178  1.00 75.81           C
ATOM    196  C   THR A  26      35.658 -95.060 -15.511  1.00 80.24           C
ATOM    197  O   THR A  26      36.654 -94.689 -16.130  1.00 82.74           O
ATOM    198  CB  THR A  26      34.830 -97.306 -16.325  1.00 83.05           C
ATOM    199  OG1 THR A  26      33.437 -97.160 -16.251  1.00 95.36           O
ATOM    200  CG2 THR A  26      35.169 -98.758 -16.347  1.00 80.22           C
ATOM    201  N   TYR A  27      34.707 -94.205 -15.096  1.00 73.80           N
ATOM    202  CA  TYR A  27      34.750 -92.780 -15.433  1.00 72.36           C
ATOM    203  C   TYR A  27      34.993 -91.877 -14.239  1.00 70.47           C
ATOM    204  O   TYR A  27      34.981 -92.328 -13.091  1.00 67.50           O
ATOM    205  CB  TYR A  27      33.498 -92.355 -16.199  1.00 74.61           C
ATOM    206  CG  TYR A  27      33.260 -93.113 -17.491  1.00 80.30           C
ATOM    207  CD1 TYR A  27      32.557 -94.317 -17.500  1.00 82.71           C
ATOM    208  CD2 TYR A  27      33.656 -92.588 -18.713  1.00 83.94           C
ATOM    209  CE1 TYR A  27      32.309 -95.009 -18.689  1.00 87.06           C
ATOM    210  CE2 TYR A  27      33.392 -93.258 -19.911  1.00 87.48           C
ATOM    211  CZ  TYR A  27      32.721 -94.471 -19.895  1.00 97.47           C
ATOM    212  OH  TYR A  27      32.448 -95.140 -21.070  1.00103.35           O
ATOM    213  N   GLU A  28      35.286 -90.595 -14.526  1.00 66.49           N
ATOM    214  CA  GLU A  28      35.600 -89.571 -13.527  1.00 64.25           C
ATOM    215  C   GLU A  28      34.325 -89.076 -12.917  1.00 63.67           C
ATOM    216  O   GLU A  28      33.850 -87.974 -13.209  1.00 62.69           O
ATOM    217  CB  GLU A  28      36.481 -88.436 -14.097  1.00 67.34           C
ATOM    218  CG  GLU A  28      37.961 -88.630 -13.810  1.00 87.66           C
ATOM    219  CD  GLU A  28      38.435 -88.686 -12.360  1.00115.40           C
ATOM    220  OE1 GLU A  28      37.848 -88.002 -11.485  1.00116.49           O
ATOM    221  OE2 GLU A  28      39.403 -89.442 -12.107  1.00 99.35           O
ATOM    222  N   ILE A  29      33.752 -89.948 -12.079  1.00 57.63           N
ATOM    223  CA  ILE A  29      32.476 -89.788 -11.369  1.00 54.42           C
ATOM    224  C   ILE A  29      32.688 -89.676  -9.863  1.00 58.54           C
ATOM    225  O   ILE A  29      33.556 -90.355  -9.306  1.00 60.94           O
ATOM    226  CB  ILE A  29      31.568 -91.015 -11.706  1.00 55.15           C
ATOM    227  CG1 ILE A  29      31.145 -91.005 -13.190  1.00 55.41           C
ATOM    228  CG2 ILE A  29      30.377 -91.147 -10.751  1.00 52.67           C
ATOM    229  CD1 ILE A  29      30.241 -92.131 -13.623  1.00 56.36           C
ATOM    230  N   VAL A  30      31.880 -88.832  -9.210  1.00 51.05           N
ATOM    231  CA  VAL A  30      31.806 -88.730  -7.748  1.00 47.55           C
ATOM    232  C   VAL A  30      30.326 -88.968  -7.408  1.00 51.23           C
ATOM    233  O   VAL A  30      29.472 -88.164  -7.791  1.00 50.36           O
ATOM    234  CB  VAL A  30      32.303 -87.406  -7.146  1.00 48.10           C
ATOM    235  CG1 VAL A  30      32.157 -87.419  -5.629  1.00 44.41           C
ATOM    236  CG2 VAL A  30      33.738 -87.145  -7.537  1.00 49.68           C
ATOM    237  N   LEU A  31      30.014 -90.074  -6.716  1.00 46.13           N
ATOM    238  CA  LEU A  31      28.630 -90.344  -6.319  1.00 43.43           C
ATOM    239  C   LEU A  31      28.174 -89.315  -5.305  1.00 49.17           C
ATOM    240  O   LEU A  31      28.933 -88.939  -4.408  1.00 48.90           O
ATOM    241  CB  LEU A  31      28.488 -91.713  -5.665  1.00 41.85           C
ATOM    242  CG  LEU A  31      28.507 -92.917  -6.566  1.00 46.31           C
ATOM    243  CD1 LEU A  31      28.769 -94.157  -5.767  1.00 46.12           C
ATOM    244  CD2 LEU A  31      27.221 -93.059  -7.291  1.00 48.14           C
ATOM    245  N   TRP A  32      26.923 -88.888  -5.430  1.00 46.74           N
ATOM    246  CA  TRP A  32      26.291 -87.992  -4.478  1.00 45.73           C
ATOM    247  C   TRP A  32      25.361 -88.827  -3.629  1.00 49.19           C
ATOM    248  O   TRP A  32      25.370 -88.697  -2.409  1.00 49.17           O
ATOM    249  CB  TRP A  32      25.514 -86.927  -5.213  1.00 45.09           C
ATOM    250  CG  TRP A  32      26.332 -85.719  -5.534  1.00 46.60           C
ATOM    251  CD1 TRP A  32      27.689 -85.649  -5.724  1.00 49.55           C
ATOM    252  CD2 TRP A  32      25.819 -84.425  -5.814  1.00 47.01           C
ATOM    253  NE1 TRP A  32      28.049 -84.369  -6.069  1.00 49.12           N
ATOM    254  CE2 TRP A  32      26.921 -83.592  -6.127  1.00 51.28           C
ATOM    255  CE3 TRP A  32      24.534 -83.876  -5.793  1.00 48.89           C
ATOM    256  CZ2 TRP A  32      26.773 -82.230  -6.408  1.00 51.89           C
ATOM    257  CZ3 TRP A  32      24.381 -82.533  -6.087  1.00 51.75           C
ATOM    258  CH2 TRP A  32      25.490 -81.721  -6.389  1.00 53.03           C
ATOM    259  N   GLN A  33      24.608 -89.734  -4.266  1.00 44.39           N
ATOM    260  CA  GLN A  33      23.735 -90.647  -3.566  1.00 43.55           C
ATOM    261  C   GLN A  33      23.665 -91.961  -4.339  1.00 49.55           C
ATOM    262  O   GLN A  33      23.351 -91.924  -5.522  1.00 52.78           O
ATOM    263  CB  GLN A  33      22.360 -90.020  -3.360  1.00 44.71           C
ATOM    264  CG  GLN A  33      21.267 -91.031  -3.218  1.00 48.87           C
ATOM    265  CD  GLN A  33      19.901 -90.448  -3.135  1.00 55.06           C
ATOM    266  OE1 GLN A  33      19.648 -89.405  -2.472  1.00 54.66           O
ATOM    267  NE2 GLN A  33      18.991 -91.235  -3.703  1.00 26.67           N
ATOM    268  N   PRO A  34      23.926 -93.129  -3.718  1.00 45.17           N
ATOM    269  CA  PRO A  34      24.373 -93.318  -2.334  1.00 45.43           C
ATOM    270  C   PRO A  34      25.867 -92.966  -2.214  1.00 53.59           C
ATOM    271  O   PRO A  34      26.519 -92.604  -3.207  1.00 55.97           O
ATOM    272  CB  PRO A  34      24.055 -94.783  -2.071  1.00 47.11           C
ATOM    273  CG  PRO A  34      24.258 -95.440  -3.400  1.00 51.48           C
ATOM    274  CD  PRO A  34      23.898 -94.408  -4.447  1.00 46.85           C
ATOM    275  N   VAL A  35      26.407 -93.037  -1.012  1.00 47.87           N
ATOM    276  CA  VAL A  35      27.761 -92.599  -0.784  1.00 47.40           C
ATOM    277  C   VAL A  35      28.854 -93.437  -1.524  1.00 54.62           C
ATOM    278  O   VAL A  35      29.863 -92.858  -1.948  1.00 55.47           O
ATOM    279  CB  VAL A  35      27.989 -92.498   0.730  1.00 49.90           C
ATOM    280  CG1 VAL A  35      27.904 -93.850   1.435  1.00 49.14           C
ATOM    281  CG2 VAL A  35      29.277 -91.775   1.048  1.00 49.70           C
ATOM    282  N   THR A  36      28.650 -94.769  -1.655  1.00 50.11           N
ATOM    283  CA  THR A  36      29.572 -95.715  -2.272  1.00 49.45           C
ATOM    284  C   THR A  36      28.783 -96.605  -3.224  1.00 56.97           C
ATOM    285  O   THR A  36      27.577 -96.819  -3.013  1.00 57.17           O
ATOM    286  CB  THR A  36      30.287 -96.530  -1.209  1.00 48.95           C
ATOM    287  OG1 THR A  36      29.335 -97.141  -0.346  1.00 58.65           O
ATOM    288  CG2 THR A  36      31.163 -95.726  -0.357  1.00 43.27           C
ATOM    289  N   ALA A  37      29.461 -97.106  -4.290  1.00 53.99           N
ATOM    290  CA  ALA A  37      28.866 -97.926  -5.340  1.00 53.93           C
ATOM    291  C   ALA A  37      28.239 -99.214  -4.864  1.00 58.51           C
ATOM    292  O   ALA A  37      27.224 -99.612  -5.408  1.00 60.44           O
ATOM    293  CB  ALA A  37      29.874 -98.204  -6.432  1.00 56.12           C
ATOM    294  N   ASP A  38      28.775 -99.841  -3.822  1.00 55.59           N
ATOM    295  CA  ASP A  38      28.223-101.103  -3.290  1.00 56.34           C
ATOM    296  C   ASP A  38      26.823-100.936  -2.701  1.00 57.02           C
ATOM    297  O   ASP A  38      26.139-101.929  -2.470  1.00 56.19           O
ATOM    298  CB  ASP A  38      29.157-101.712  -2.233  1.00 58.54           C
ATOM    299  CG  ASP A  38      29.185-100.918  -0.959  1.00 75.02           C
ATOM    300  OD1 ASP A  38      29.560 -99.737  -1.015  1.00 77.62           O
ATOM    301  OD2 ASP A  38      28.780-101.470   0.093  1.00 83.03           O
ATOM    302  N   LEU A  39      26.420 -99.685  -2.426  1.00 51.58           N
ATOM    303  CA  LEU A  39      25.101 -99.370  -1.874  1.00 49.72           C
ATOM    304  C   LEU A  39      24.079 -99.128  -2.961  1.00 50.89           C
ATOM    305  O   LEU A  39      22.910 -98.968  -2.638  1.00 50.85           O
ATOM    306  CB  LEU A  39      25.125 -98.182  -0.910  1.00 48.34           C
ATOM    307  CG  LEU A  39      25.965 -98.332   0.334  1.00 53.25           C
ATOM    308  CD1 LEU A  39      25.982 -97.044   1.113  1.00 54.81           C
ATOM    309  CD2 LEU A  39      25.483 -99.458   1.193  1.00 51.67           C
ATOM    310  N   ILE A  40      24.494 -99.100  -4.237  1.00 45.69           N
ATOM    311  CA  ILE A  40      23.552 -98.956  -5.337  1.00 45.96           C
ATOM    312  C   ILE A  40      22.646-100.219  -5.351  1.00 54.31           C
ATOM    313  O   ILE A  40      23.139-101.359  -5.339  1.00 55.95           O
ATOM    314  CB  ILE A  40      24.260 -98.692  -6.694  1.00 48.55           C
ATOM    315  CG1 ILE A  40      24.947 -97.313  -6.682  1.00 47.19           C
ATOM    316  CG2 ILE A  40      23.268 -98.815  -7.871  1.00 49.24           C
ATOM    317  CD1 ILE A  40      26.018 -97.086  -7.759  1.00 52.48           C
ATOM    318  N   VAL A  41      21.335-100.003  -5.261  1.00 50.51           N
ATOM    319  CA  VAL A  41      20.365-101.095  -5.253  1.00 50.86           C
ATOM    320  C   VAL A  41      19.287-100.805  -6.267  1.00 56.93           C
ATOM    321  O   VAL A  41      19.060 -99.635  -6.633  1.00 57.17           O
ATOM    322  CB  VAL A  41      19.775-101.393  -3.843  1.00 53.49           C
ATOM    323  CG1 VAL A  41      20.848-101.887  -2.874  1.00 53.05           C
ATOM    324  CG2 VAL A  41      19.042-100.188  -3.257  1.00 52.03           C
ATOM    325  N   LYS A  42      18.590-101.854  -6.695  1.00 54.26           N
ATOM    326  CA  LYS A  42      17.494-101.643  -7.638  1.00 53.92           C
ATOM    327  C   LYS A  42      16.346-100.892  -6.945  1.00 55.99           C
ATOM    328  O   LYS A  42      16.237-100.926  -5.713  1.00 54.01           O
ATOM    329  CB  LYS A  42      17.053-102.929  -8.377  1.00 55.44           C
ATOM    330  CG  LYS A  42      16.786-104.127  -7.522  1.00 50.45           C
ATOM    331  CD  LYS A  42      17.087-105.318  -8.411  1.00 48.21           C
ATOM    332  CE  LYS A  42      16.259-106.546  -8.116  1.00 63.77           C
ATOM    333  NZ  LYS A  42      16.373-107.553  -9.223  1.00 86.30           N
ATOM    334  N   LYS A  43      15.582-100.120  -7.727  1.00 51.77           N
ATOM    335  CA  LYS A  43      14.414 -99.345  -7.284  1.00 49.72           C
ATOM    336  C   LYS A  43      14.781 -98.098  -6.447  1.00 54.27           C
ATOM    337  O   LYS A  43      13.865 -97.425  -5.944  1.00 54.52           O
ATOM    338  CB  LYS A  43      13.329-100.206  -6.562  1.00 49.62           C
ATOM    339  CG  LYS A  43      12.801-101.492  -7.266  1.00 65.45           C
ATOM    340  CD  LYS A  43      12.505-101.477  -8.839  1.00 81.15           C
ATOM    341  CE  LYS A  43      11.414-100.548  -9.397  1.00 72.26           C
ATOM    342  NZ  LYS A  43      11.070-100.948 -10.781  1.00 65.41           N
ATOM    343  N   LYS A  44      16.093 -97.752  -6.351  1.00 48.83           N
ATOM    344  CA  LYS A  44      16.559 -96.560  -5.629  1.00 46.91           C
ATOM    345  C   LYS A  44      17.380 -95.632  -6.549  1.00 49.76           C
ATOM    346  O   LYS A  44      18.247 -96.083  -7.289  1.00 50.44           O
ATOM    347  CB  LYS A  44      17.297 -96.948  -4.326  1.00 49.22           C
ATOM    348  CG  LYS A  44      16.316 -97.274  -3.208  1.00 69.58           C
ATOM    349  CD  LYS A  44      16.942 -97.266  -1.822  1.00 89.29           C
ATOM    350  CE  LYS A  44      15.883 -97.501  -0.756  1.00110.85           C
ATOM    351  NZ  LYS A  44      16.424 -97.397   0.632  1.00116.57           N
ATOM    352  N   GLN A  45      17.050 -94.346  -6.546  1.00 45.78           N
ATOM    353  CA  GLN A  45      17.659 -93.270  -7.363  1.00 44.90           C
ATOM    354  C   GLN A  45      19.145 -93.079  -7.080  1.00 48.49           C
ATOM    355  O   GLN A  45      19.548 -93.036  -5.911  1.00 47.09           O
ATOM    356  CB  GLN A  45      16.948 -91.958  -7.029  1.00 45.42           C
ATOM    357  CG  GLN A  45      16.375 -91.232  -8.192  1.00 44.85           C
ATOM    358  CD  GLN A  45      15.351 -90.254  -7.701  1.00 52.92           C
ATOM    359  OE1 GLN A  45      15.661 -89.093  -7.412  1.00 55.97           O
ATOM    360  NE2 GLN A  45      14.108 -90.712  -7.546  1.00 38.90           N
ATOM    361  N   VAL A  46      19.953 -92.974  -8.147  1.00 45.68           N
ATOM    362  CA  VAL A  46      21.404 -92.781  -8.072  1.00 44.23           C
ATOM    363  C   VAL A  46      21.704 -91.383  -8.609  1.00 49.81           C
ATOM    364  O   VAL A  46      21.350 -91.060  -9.759  1.00 51.41           O
ATOM    365  CB  VAL A  46      22.200 -93.878  -8.829  1.00 49.44           C
ATOM    366  CG1 VAL A  46      23.701 -93.642  -8.720  1.00 49.05           C
ATOM    367  CG2 VAL A  46      21.850 -95.276  -8.317  1.00 49.73           C
ATOM    368  N   HIS A  47      22.312 -90.532  -7.757  1.00 45.20           N
ATOM    369  CA  HIS A  47      22.711 -89.155  -8.112  1.00 44.51           C
ATOM    370  C   HIS A  47      24.209 -89.097  -8.095  1.00 49.47           C
ATOM    371  O   HIS A  47      24.838 -89.541  -7.132  1.00 47.94           O
ATOM    372  CB  HIS A  47      22.154 -88.100  -7.153  1.00 43.80           C
ATOM    373  CG  HIS A  47      20.669 -88.155  -6.935  1.00 47.44           C
ATOM    374  ND1 HIS A  47      20.125 -87.796  -5.721  1.00 48.68           N
ATOM    375  CD2 HIS A  47      19.661 -88.534  -7.768  1.00 49.70           C
ATOM    376  CE1 HIS A  47      18.812 -87.931  -5.860  1.00 48.47           C
ATOM    377  NE2 HIS A  47      18.488 -88.395  -7.063  1.00 49.32           N
ATOM    378  N   PHE A  48      24.794 -88.574  -9.152  1.00 48.64           N
ATOM    379  CA  PHE A  48      26.251 -88.551  -9.258  1.00 49.31           C
ATOM    380  C   PHE A  48      26.775 -87.405 -10.096  1.00 54.69           C
ATOM    381  O   PHE A  48      26.143 -87.002 -11.076  1.00 56.21           O
ATOM    382  CB  PHE A  48      26.784 -89.910  -9.792  1.00 51.25           C
ATOM    383  CG  PHE A  48      26.203 -90.385 -11.105  1.00 53.69           C
ATOM    384  CD1 PHE A  48      24.948 -90.989 -11.160  1.00 56.52           C
ATOM    385  CD2 PHE A  48      26.928 -90.281 -12.281  1.00 57.17           C
ATOM    386  CE1 PHE A  48      24.408 -91.433 -12.387  1.00 57.90           C
ATOM    387  CE2 PHE A  48      26.390 -90.729 -13.504  1.00 60.43           C
ATOM    388  CZ  PHE A  48      25.136 -91.305 -13.548  1.00 57.46           C
ATOM    389  N   PHE A  49      27.933 -86.885  -9.713  1.00 50.06           N
ATOM    390  CA  PHE A  49      28.588 -85.838 -10.461  1.00 51.05           C
ATOM    391  C   PHE A  49      29.509 -86.524 -11.466  1.00 57.26           C
ATOM    392  O   PHE A  49      30.156 -87.521 -11.135  1.00 56.32           O
ATOM    393  CB  PHE A  49      29.377 -84.911  -9.519  1.00 52.98           C
ATOM    394  CG  PHE A  49      30.379 -84.022 -10.212  1.00 56.95           C
ATOM    395  CD1 PHE A  49      29.970 -82.862 -10.863  1.00 61.75           C
ATOM    396  CD2 PHE A  49      31.724 -84.363 -10.246  1.00 59.04           C
ATOM    397  CE1 PHE A  49      30.887 -82.070 -11.546  1.00 63.95           C
ATOM    398  CE2 PHE A  49      32.632 -83.573 -10.930  1.00 63.57           C
ATOM    399  CZ  PHE A  49      32.208 -82.429 -11.575  1.00 63.02           C
ATOM    400  N   VAL A  50      29.542 -86.013 -12.706  1.00 56.87           N
ATOM    401  CA  VAL A  50      30.414 -86.505 -13.772  1.00 58.59           C
ATOM    402  C   VAL A  50      31.309 -85.330 -14.179  1.00 64.93           C
ATOM    403  O   VAL A  50      30.789 -84.248 -14.498  1.00 64.77           O
ATOM    404  CB  VAL A  50      29.650 -87.035 -15.002  1.00 63.40           C
ATOM    405  CG1 VAL A  50      30.602 -87.707 -15.975  1.00 64.86           C
ATOM    406  CG2 VAL A  50      28.548 -87.997 -14.615  1.00 62.26           C
ATOM    407  N   ASN A  51      32.645 -85.543 -14.189  1.00 62.40           N
ATOM    408  CA  ASN A  51      33.605 -84.521 -14.618  1.00 63.92           C
ATOM    409  C   ASN A  51      33.276 -84.132 -16.060  1.00 69.73           C
ATOM    410  O   ASN A  51      32.914 -85.014 -16.844  1.00 70.84           O
ATOM    411  CB  ASN A  51      35.032 -85.061 -14.511  1.00 70.59           C
ATOM    412  CG  ASN A  51      36.060 -83.963 -14.579  1.00106.32           C
ATOM    413  OD1 ASN A  51      36.020 -83.002 -13.783  1.00 83.02           O
ATOM    414  ND2 ASN A  51      36.968 -84.105 -15.562  1.00116.95           N
ATOM    415  N   ALA A  52      33.359 -82.827 -16.406  1.00 66.06           N
ATOM    416  CA  ALA A  52      33.007 -82.307 -17.739  1.00 66.75           C
ATOM    417  C   ALA A  52      33.523 -83.143 -18.906  1.00 73.34           C
ATOM    418  O   ALA A  52      32.775 -83.373 -19.863  1.00 73.33           O
ATOM    419  CB  ALA A  52      33.446 -80.865 -17.880  1.00 68.24           C
ATOM    420  N   SER A  53      34.776 -83.646 -18.801  1.00 72.58           N
ATOM    421  CA  SER A  53      35.433 -84.457 -19.835  1.00 75.41           C
ATOM    422  C   SER A  53      34.785 -85.836 -20.073  1.00 80.98           C
ATOM    423  O   SER A  53      35.012 -86.437 -21.135  1.00 83.44           O
ATOM    424  CB  SER A  53      36.926 -84.602 -19.538  1.00 78.39           C
ATOM    425  OG  SER A  53      37.177 -85.359 -18.364  1.00 79.03           O
ATOM    426  N   ASP A  54      33.987 -86.336 -19.096  1.00 74.98           N
ATOM    427  CA  ASP A  54      33.369 -87.656 -19.210  1.00 74.25           C
ATOM    428  C   ASP A  54      31.837 -87.661 -19.355  1.00 78.46           C
ATOM    429  O   ASP A  54      31.265 -88.738 -19.545  1.00 79.18           O
ATOM    430  CB  ASP A  54      33.793 -88.554 -18.052  1.00 73.74           C
ATOM    431  CG  ASP A  54      35.176 -89.176 -18.173  1.00 89.49           C
ATOM    432  OD1 ASP A  54      35.746 -89.163 -19.292  1.00 95.10           O
ATOM    433  OD2 ASP A  54      35.674 -89.708 -17.163  1.00 92.64           O
ATOM    434  N   VAL A  55      31.182 -86.479 -19.322  1.00 72.81           N
ATOM    435  CA  VAL A  55      29.730 -86.301 -19.419  1.00 70.35           C
ATOM    436  C   VAL A  55      29.127 -87.029 -20.641  1.00 75.68           C
ATOM    437  O   VAL A  55      28.274 -87.904 -20.463  1.00 74.14           O
ATOM    438  CB  VAL A  55      29.334 -84.807 -19.365  1.00 73.27           C
ATOM    439  CG1 VAL A  55      27.853 -84.618 -19.621  1.00 72.79           C
ATOM    440  CG2 VAL A  55      29.710 -84.182 -18.037  1.00 71.04           C
ATOM    441  N   ASP A  56      29.572 -86.682 -21.860  1.00 74.74           N
ATOM    442  CA  ASP A  56      29.041 -87.272 -23.076  1.00 76.93           C
ATOM    443  C   ASP A  56      29.295 -88.776 -23.144  1.00 79.04           C
ATOM    444  O   ASP A  56      28.368 -89.525 -23.467  1.00 78.16           O
ATOM    445  CB  ASP A  56      29.546 -86.513 -24.303  1.00 83.12           C
ATOM    446  CG  ASP A  56      29.124 -85.041 -24.330  1.00103.04           C
ATOM    447  OD1 ASP A  56      27.999 -84.727 -23.843  1.00101.59           O
ATOM    448  OD2 ASP A  56      29.924 -84.199 -24.816  1.00117.30           O
ATOM    449  N   ASN A  57      30.504 -89.222 -22.745  1.00 75.04           N
ATOM    450  CA  ASN A  57      30.858 -90.647 -22.710  1.00 75.07           C
ATOM    451  C   ASN A  57      29.941 -91.396 -21.757  1.00 74.75           C
ATOM    452  O   ASN A  57      29.420 -92.444 -22.132  1.00 75.96           O
ATOM    453  CB  ASN A  57      32.305 -90.875 -22.303  1.00 77.86           C
ATOM    454  CG  ASN A  57      33.312 -90.094 -23.102  1.00108.57           C
ATOM    455  OD1 ASN A  57      33.349 -90.126 -24.347  1.00109.60           O
ATOM    456  ND2 ASN A  57      34.128 -89.329 -22.369  1.00 92.78           N
ATOM    457  N   VAL A  58      29.707 -90.846 -20.552  1.00 65.91           N
ATOM    458  CA  VAL A  58      28.804 -91.436 -19.553  1.00 62.14           C
ATOM    459  C   VAL A  58      27.364 -91.526 -20.094  1.00 66.23           C
ATOM    460  O   VAL A  58      26.760 -92.594 -20.017  1.00 66.75           O
ATOM    461  CB  VAL A  58      28.905 -90.720 -18.178  1.00 61.60           C
ATOM    462  CG1 VAL A  58      27.677 -90.983 -17.304  1.00 58.88           C
ATOM    463  CG2 VAL A  58      30.188 -91.121 -17.454  1.00 60.35           C
ATOM    464  N   LYS A  59      26.839 -90.424 -20.657  1.00 61.04           N
ATOM    465  CA  LYS A  59      25.500 -90.376 -21.209  1.00 61.33           C
ATOM    466  C   LYS A  59      25.325 -91.370 -22.370  1.00 73.35           C
ATOM    467  O   LYS A  59      24.278 -92.033 -22.460  1.00 76.28           O
ATOM    468  CB  LYS A  59      25.166 -88.949 -21.659  1.00 62.89           C
ATOM    469  CG  LYS A  59      24.744 -88.006 -20.551  1.00 56.52           C
ATOM    470  CD  LYS A  59      24.710 -86.569 -21.072  1.00 58.91           C
ATOM    471  CE  LYS A  59      24.197 -85.594 -20.060  1.00 62.37           C
ATOM    472  NZ  LYS A  59      24.112 -84.213 -20.593  1.00 77.35           N
ATOM    473  N   ALA A  60      26.351 -91.477 -23.255  1.00 72.36           N
ATOM    474  CA  ALA A  60      26.350 -92.392 -24.400  1.00 74.75           C
ATOM    475  C   ALA A  60      26.334 -93.829 -23.893  1.00 78.34           C
ATOM    476  O   ALA A  60      25.548 -94.645 -24.378  1.00 77.60           O
ATOM    477  CB  ALA A  60      27.585 -92.161 -25.262  1.00 77.63           C
ATOM    478  N   HIS A  61      27.161 -94.115 -22.871  1.00 75.27           N
ATOM    479  CA  HIS A  61      27.250 -95.426 -22.269  1.00 75.34           C
ATOM    480  C   HIS A  61      25.966 -95.841 -21.567  1.00 75.61           C
ATOM    481  O   HIS A  61      25.598 -97.025 -21.612  1.00 74.21           O
ATOM    482  CB  HIS A  61      28.431 -95.515 -21.329  1.00 76.31           C
ATOM    483  CG  HIS A  61      28.622 -96.912 -20.869  1.00 80.92           C
ATOM    484  ND1 HIS A  61      28.338 -97.282 -19.563  1.00 81.03           N
ATOM    485  CD2 HIS A  61      28.901 -98.023 -21.590  1.00 85.16           C
ATOM    486  CE1 HIS A  61      28.537 -98.589 -19.510  1.00 81.26           C
ATOM    487  NE2 HIS A  61      28.867 -99.081 -20.710  1.00 84.16           N
ATOM    488  N   LEU A  62      25.282 -94.867 -20.925  1.00 70.20           N
ATOM    489  CA  LEU A  62      24.005 -95.103 -20.275  1.00 68.21           C
ATOM    490  C   LEU A  62      22.916 -95.331 -21.359  1.00 78.93           C
ATOM    491  O   LEU A  62      22.074 -96.210 -21.196  1.00 78.89           O
ATOM    492  CB  LEU A  62      23.635 -93.965 -19.313  1.00 64.90           C
ATOM    493  CG  LEU A  62      24.373 -93.933 -17.977  1.00 66.05           C
ATOM    494  CD1 LEU A  62      24.016 -92.704 -17.170  1.00 63.70           C
ATOM    495  CD2 LEU A  62      24.069 -95.143 -17.149  1.00 67.55           C
ATOM    496  N   ASN A  63      22.965 -94.600 -22.490  1.00 79.99           N
ATOM    497  CA  ASN A  63      21.984 -94.794 -23.563  1.00 82.75           C
ATOM    498  C   ASN A  63      22.036 -96.226 -24.133  1.00 87.29           C
ATOM    499  O   ASN A  63      20.980 -96.841 -24.296  1.00 87.51           O
ATOM    500  CB  ASN A  63      22.175 -93.777 -24.681  1.00 91.26           C
ATOM    501  CG  ASN A  63      21.021 -93.625 -25.668  1.00125.13           C
ATOM    502  OD1 ASN A  63      20.168 -94.502 -25.915  1.00112.40           O
ATOM    503  ND2 ASN A  63      21.028 -92.459 -26.253  1.00129.12           N
ATOM    504  N   VAL A  64      23.260 -96.757 -24.406  1.00 83.16           N
ATOM    505  CA  VAL A  64      23.535 -98.108 -24.956  1.00 83.17           C
ATOM    506  C   VAL A  64      23.043 -99.228 -23.998  1.00 87.03           C
ATOM    507  O   VAL A  64      22.533-100.263 -24.448  1.00 88.49           O
ATOM    508  CB  VAL A  64      25.062 -98.243 -25.241  1.00 85.21           C
ATOM    509  CG1 VAL A  64      25.508 -99.685 -25.422  1.00 85.67           C
ATOM    510  CG2 VAL A  64      25.498 -97.368 -26.402  1.00 86.69           C
ATOM    511  N   SER A  65      23.214 -99.002 -22.685  1.00 81.22           N
ATOM    512  CA  SER A  65      22.893 -99.945 -21.622  1.00 80.16           C
ATOM    513  C   SER A  65      21.387-100.047 -21.299  1.00 82.17           C
ATOM    514  O   SER A  65      20.976-100.892 -20.492  1.00 80.46           O
ATOM    515  CB  SER A  65      23.690 -99.579 -20.382  1.00 84.84           C
ATOM    516  OG  SER A  65      23.185 -98.358 -19.865  1.00109.57           O
ATOM    517  N   GLY A  66      20.591 -99.165 -21.900  1.00 79.00           N
ATOM    518  CA  GLY A  66      19.143 -99.131 -21.699  1.00 77.99           C
ATOM    519  C   GLY A  66      18.731 -98.547 -20.365  1.00 76.09           C
ATOM    520  O   GLY A  66      17.629 -98.812 -19.888  1.00 75.92           O
ATOM    521  N   ILE A  67      19.621 -97.752 -19.754  1.00 66.87           N
ATOM    522  CA  ILE A  67      19.350 -97.048 -18.519  1.00 62.03           C
ATOM    523  C   ILE A  67      18.947 -95.583 -18.856  1.00 66.21           C
ATOM    524  O   ILE A  67      19.794 -94.793 -19.289  1.00 65.51           O
ATOM    525  CB  ILE A  67      20.526 -97.129 -17.496  1.00 61.63           C
ATOM    526  CG1 ILE A  67      20.912 -98.617 -17.202  1.00 60.89           C
ATOM    527  CG2 ILE A  67      20.158 -96.343 -16.203  1.00 59.85           C
ATOM    528  CD1 ILE A  67      22.155 -98.857 -16.627  1.00 58.02           C
ATOM    529  N   PRO A  68      17.662 -95.188 -18.670  1.00 62.70           N
ATOM    530  CA  PRO A  68      17.302 -93.777 -18.857  1.00 61.73           C
ATOM    531  C   PRO A  68      17.992 -92.957 -17.750  1.00 66.31           C
ATOM    532  O   PRO A  68      18.013 -93.317 -16.547  1.00 65.42           O
ATOM    533  CB  PRO A  68      15.776 -93.776 -18.706  1.00 63.14           C
ATOM    534  CG  PRO A  68      15.369 -95.197 -18.872  1.00 68.97           C
ATOM    535  CD  PRO A  68      16.488 -95.954 -18.218  1.00 64.19           C
ATOM    536  N   CYS A  69      18.615 -91.879 -18.188  1.00 63.22           N
ATOM    537  CA  CYS A  69      19.416 -91.000 -17.369  1.00 61.91           C
ATOM    538  C   CYS A  69      18.957 -89.563 -17.551  1.00 64.06           C
ATOM    539  O   CYS A  69      18.636 -89.173 -18.672  1.00 65.35           O
ATOM    540  CB  CYS A  69      20.867 -91.206 -17.778  1.00 64.17           C
ATOM    541  SG  CYS A  69      21.868 -89.715 -17.849  1.00 68.72           S
ATOM    542  N   SER A  70      18.929 -88.773 -16.455  1.00 57.79           N
ATOM    543  CA  SER A  70      18.475 -87.373 -16.455  1.00 57.50           C
ATOM    544  C   SER A  70      19.540 -86.431 -15.956  1.00 59.44           C
ATOM    545  O   SER A  70      20.380 -86.846 -15.187  1.00 58.28           O
ATOM    546  CB  SER A  70      17.235 -87.219 -15.581  1.00 61.45           C
ATOM    547  OG  SER A  70      16.807 -85.870 -15.466  1.00 72.39           O
ATOM    548  N   VAL A  71      19.498 -85.161 -16.374  1.00 56.54           N
ATOM    549  CA  VAL A  71      20.443 -84.126 -15.952  1.00 55.28           C
ATOM    550  C   VAL A  71      19.797 -83.347 -14.835  1.00 59.18           C
ATOM    551  O   VAL A  71      18.804 -82.618 -15.047  1.00 59.04           O
ATOM    552  CB  VAL A  71      20.886 -83.184 -17.088  1.00 59.40           C
ATOM    553  CG1 VAL A  71      21.911 -82.176 -16.603  1.00 57.44           C
ATOM    554  CG2 VAL A  71      21.425 -83.963 -18.266  1.00 61.03           C
ATOM    555  N   LEU A  72      20.356 -83.507 -13.637  1.00 53.05           N
ATOM    556  CA  LEU A  72      19.857 -82.771 -12.493  1.00 51.53           C
ATOM    557  C   LEU A  72      20.405 -81.361 -12.501  1.00 59.60           C
ATOM    558  O   LEU A  72      19.659 -80.421 -12.246  1.00 61.12           O
ATOM    559  CB  LEU A  72      20.224 -83.460 -11.182  1.00 49.11           C
ATOM    560  CG  LEU A  72      19.507 -84.766 -10.883  1.00 51.28           C
ATOM    561  CD1 LEU A  72      20.092 -85.405  -9.693  1.00 49.40           C
ATOM    562  CD2 LEU A  72      18.041 -84.557 -10.648  1.00 51.75           C
ATOM    563  N   LEU A  73      21.717 -81.215 -12.748  1.00 57.27           N
ATOM    564  CA  LEU A  73      22.412 -79.926 -12.773  1.00 58.09           C
ATOM    565  C   LEU A  73      23.294 -79.861 -13.992  1.00 64.65           C
ATOM    566  O   LEU A  73      24.212 -80.681 -14.121  1.00 63.96           O
ATOM    567  CB  LEU A  73      23.243 -79.701 -11.508  1.00 56.68           C
ATOM    568  CG  LEU A  73      22.487 -79.708 -10.238  1.00 61.30           C
ATOM    569  CD1 LEU A  73      23.427 -79.807  -9.061  1.00 61.37           C
ATOM    570  CD2 LEU A  73      21.617 -78.495 -10.142  1.00 65.95           C
ATOM    571  N   ALA A  74      22.992 -78.912 -14.902  1.00 62.91           N
ATOM    572  CA  ALA A  74      23.711 -78.766 -16.146  1.00 65.43           C
ATOM    573  C   ALA A  74      25.026 -78.042 -15.976  1.00 73.48           C
ATOM    574  O   ALA A  74      26.004 -78.422 -16.632  1.00 76.18           O
ATOM    575  CB  ALA A  74      22.843 -78.039 -17.150  1.00 68.43           C
ATOM    576  N   ASP A  75      25.045 -76.974 -15.127  1.00 69.18           N
ATOM    577  CA  ASP A  75      26.216 -76.135 -14.923  1.00 69.21           C
ATOM    578  C   ASP A  75      26.683 -76.067 -13.459  1.00 67.71           C
ATOM    579  O   ASP A  75      26.418 -75.095 -12.747  1.00 66.39           O
ATOM    580  CB  ASP A  75      25.988 -74.733 -15.523  1.00 73.47           C
ATOM    581  CG  ASP A  75      27.260 -73.967 -15.899  1.00 94.64           C
ATOM    582  OD1 ASP A  75      28.379 -74.401 -15.492  1.00 95.57           O
ATOM    583  OD2 ASP A  75      27.142 -72.914 -16.564  1.00107.59           O
ATOM    584  N   VAL A  76      27.454 -77.076 -13.065  1.00 60.73           N
ATOM    585  CA  VAL A  76      28.050 -77.181 -11.745  1.00 58.67           C
ATOM    586  C   VAL A  76      29.077 -76.049 -11.524  1.00 68.15           C
ATOM    587  O   VAL A  76      28.999 -75.349 -10.504  1.00 68.20           O
ATOM    588  CB  VAL A  76      28.667 -78.601 -11.539  1.00 59.69           C
ATOM    589  CG1 VAL A  76      29.439 -78.690 -10.237  1.00 57.08           C
ATOM    590  CG2 VAL A  76      27.596 -79.686 -11.621  1.00 58.82           C
ATOM    591  N   GLU A  77      30.018 -75.854 -12.492  1.00 68.38           N
ATOM    592  CA  GLU A  77      31.058 -74.822 -12.398  1.00 69.91           C
ATOM    593  C   GLU A  77      30.454 -73.495 -12.012  1.00 72.65           C
ATOM    594  O   GLU A  77      30.915 -72.871 -11.068  1.00 70.56           O
ATOM    595  CB  GLU A  77      31.858 -74.687 -13.710  1.00 74.31           C
ATOM    596  CG  GLU A  77      32.944 -73.617 -13.653  1.00 90.18           C
ATOM    597  CD  GLU A  77      33.711 -73.377 -14.936  1.00127.67           C
ATOM    598  OE1 GLU A  77      33.068 -73.277 -16.007  1.00130.48           O
ATOM    599  OE2 GLU A  77      34.958 -73.270 -14.864  1.00129.37           O
ATOM    600  N   ASP A  78      29.393 -73.091 -12.707  1.00 72.20           N
ATOM    601  CA  ASP A  78      28.715 -71.838 -12.457  1.00 74.01           C
ATOM    602  C   ASP A  78      28.077 -71.768 -11.086  1.00 73.47           C
ATOM    603  O   ASP A  78      28.229 -70.750 -10.435  1.00 73.61           O
ATOM    604  CB  ASP A  78      27.713 -71.529 -13.556  1.00 79.85           C
ATOM    605  CG  ASP A  78      27.116 -70.136 -13.473  1.00111.09           C
ATOM    606  OD1 ASP A  78      27.898 -69.143 -13.535  1.00115.37           O
ATOM    607  OD2 ASP A  78      25.868 -70.033 -13.358  1.00123.38           O
ATOM    608  N   LEU A  79      27.402 -72.823 -10.626  1.00 67.25           N
ATOM    609  CA  LEU A  79      26.801 -72.811  -9.284  1.00 65.51           C
ATOM    610  C   LEU A  79      27.861 -72.657  -8.204  1.00 65.32           C
ATOM    611  O   LEU A  79      27.682 -71.843  -7.300  1.00 65.31           O
ATOM    612  CB  LEU A  79      25.930 -74.063  -8.987  1.00 64.75           C
ATOM    613  CG  LEU A  79      24.768 -74.351  -9.923  1.00 73.45           C
ATOM    614  CD1 LEU A  79      24.279 -75.822  -9.791  1.00 72.16           C
ATOM    615  CD2 LEU A  79      23.628 -73.324  -9.720  1.00 81.06           C
ATOM    616  N   ILE A  80      28.980 -73.414  -8.313  1.00 58.30           N
ATOM    617  CA  ILE A  80      30.072 -73.351  -7.348  1.00 55.97           C
ATOM    618  C   ILE A  80      30.568 -71.909  -7.275  1.00 64.47           C
ATOM    619  O   ILE A  80      30.616 -71.336  -6.188  1.00 63.06           O
ATOM    620  CB  ILE A  80      31.193 -74.375  -7.671  1.00 57.08           C
ATOM    621  CG1 ILE A  80      30.690 -75.830  -7.608  1.00 55.07           C
ATOM    622  CG2 ILE A  80      32.343 -74.191  -6.742  1.00 56.78           C
ATOM    623  CD1 ILE A  80      31.629 -76.822  -8.211  1.00 64.48           C
ATOM    624  N   GLN A  81      30.835 -71.297  -8.450  1.00 66.70           N
ATOM    625  CA  GLN A  81      31.308 -69.913  -8.548  1.00 70.33           C
ATOM    626  C   GLN A  81      30.342 -68.951  -7.903  1.00 76.57           C
ATOM    627  O   GLN A  81      30.781 -68.097  -7.146  1.00 78.06           O
ATOM    628  CB  GLN A  81      31.671 -69.515  -9.987  1.00 74.60           C
ATOM    629  CG  GLN A  81      32.976 -70.177 -10.500  1.00 98.19           C
ATOM    630  CD  GLN A  81      34.153 -70.152  -9.511  1.00114.74           C
ATOM    631  OE1 GLN A  81      34.565 -69.091  -9.014  1.00115.17           O
ATOM    632  NE2 GLN A  81      34.717 -71.324  -9.188  1.00 88.36           N
ATOM    633  N   GLN A  82      29.036 -69.162  -8.116  1.00 73.07           N
ATOM    634  CA  GLN A  82      27.965 -68.374  -7.522  1.00 73.34           C
ATOM    635  C   GLN A  82      28.006 -68.497  -5.983  1.00 76.84           C
ATOM    636  O   GLN A  82      27.979 -67.460  -5.306  1.00 78.18           O
ATOM    637  CB  GLN A  82      26.585 -68.875  -8.019  1.00 74.27           C
ATOM    638  CG  GLN A  82      26.106 -68.395  -9.376  1.00 96.40           C
ATOM    639  CD  GLN A  82      24.760 -69.015  -9.756  1.00124.10           C
ATOM    640  OE1 GLN A  82      23.851 -69.191  -8.934  1.00125.48           O
ATOM    641  NE2 GLN A  82      24.585 -69.347 -11.022  1.00113.65           N
ATOM    642  N   GLN A  83      28.076 -69.755  -5.444  1.00 69.77           N
ATOM    643  CA  GLN A  83      28.060 -70.063  -4.017  1.00 67.09           C
ATOM    644  C   GLN A  83      29.244 -69.424  -3.212  1.00 71.91           C
ATOM    645  O   GLN A  83      29.023 -68.891  -2.106  1.00 73.25           O
ATOM    646  CB  GLN A  83      27.976 -71.584  -3.810  1.00 66.04           C
ATOM    647  CG  GLN A  83      26.531 -72.082  -3.899  1.00 59.52           C
ATOM    648  CD  GLN A  83      26.289 -73.560  -3.715  1.00 90.69           C
ATOM    649  OE1 GLN A  83      26.737 -74.280  -2.775  1.00 89.98           O
ATOM    650  NE2 GLN A  83      25.304 -73.929  -4.475  1.00 86.40           N
ATOM    651  N   ILE A  84      30.475 -69.422  -3.801  1.00 66.11           N
ATOM    652  CA  ILE A  84      31.739 -68.942  -3.206  1.00 65.93           C
ATOM    653  C   ILE A  84      31.917 -67.414  -3.310  1.00 76.50           C
ATOM    654  O   ILE A  84      32.644 -66.805  -2.509  1.00 76.59           O
ATOM    655  CB  ILE A  84      32.964 -69.692  -3.820  1.00 67.95           C
ATOM    656  CG1 ILE A  84      32.968 -71.190  -3.470  1.00 66.44           C
ATOM    657  CG2 ILE A  84      34.318 -69.041  -3.505  1.00 68.35           C
ATOM    658  CD1 ILE A  84      33.952 -72.064  -4.285  1.00 72.36           C
ATOM    659  N   SER A  85      31.282 -66.802  -4.317  1.00 78.21           N
ATOM    660  CA  SER A  85      31.341 -65.363  -4.588  1.00 81.51           C
ATOM    661  C   SER A  85      30.706 -64.493  -3.505  1.00 87.56           C
ATOM    662  O   SER A  85      31.112 -63.345  -3.355  1.00 88.52           O
ATOM    663  CB  SER A  85      30.685 -65.061  -5.931  1.00 87.66           C
ATOM    664  OG  SER A  85      31.526 -65.503  -6.983  1.00 98.12           O
ATOM    665  N   ASN A  86      29.703 -65.023  -2.768  1.00 84.56           N
ATOM    666  CA  ASN A  86      28.991 -64.241  -1.749  1.00 85.25           C
ATOM    667  C   ASN A  86      29.503 -64.400  -0.311  1.00 85.54           C
ATOM    668  O   ASN A  86      28.879 -63.899   0.638  1.00 84.46           O
ATOM    669  CB  ASN A  86      27.493 -64.496  -1.817  1.00 90.36           C
ATOM    670  CG  ASN A  86      26.902 -63.870  -3.038  1.00135.91           C
ATOM    671  OD1 ASN A  86      27.327 -62.769  -3.455  1.00134.11           O
ATOM    672  ND2 ASN A  86      25.960 -64.631  -3.645  1.00138.97           N
ATOM    673  N   ASP A  87      30.668 -65.012  -0.163  1.00 79.53           N
ATOM    674  CA  ASP A  87      31.294 -65.215   1.126  1.00 77.08           C
ATOM    675  C   ASP A  87      31.491 -63.900   1.911  1.00 84.60           C
ATOM    676  O   ASP A  87      31.231 -63.870   3.111  1.00 83.98           O
ATOM    677  CB  ASP A  87      32.632 -65.918   0.924  1.00 76.95           C
ATOM    678  CG  ASP A  87      33.345 -66.254   2.207  1.00 76.29           C
ATOM    679  OD1 ASP A  87      32.667 -66.339   3.253  1.00 74.74           O
ATOM    680  OD2 ASP A  87      34.583 -66.463   2.162  1.00 74.04           O
ATOM    681  N   THR A  88      31.942 -62.829   1.236  1.00 83.90           N
ATOM    682  CA  THR A  88      32.269 -61.559   1.878  1.00 86.30           C
ATOM    683  C   THR A  88      31.334 -60.409   1.472  1.00 92.55           C
ATOM    684  O   THR A  88      31.645 -59.247   1.756  1.00 94.60           O
ATOM    685  CB  THR A  88      33.706 -61.169   1.478  1.00104.91           C
ATOM    686  OG1 THR A  88      33.736 -60.987   0.059  1.00117.46           O
ATOM    687  CG2 THR A  88      34.754 -62.192   1.901  1.00 97.59           C
ATOM    688  N   VAL A  89      30.217 -60.707   0.789  1.00 88.72           N
ATOM    689  CA  VAL A  89      29.303 -59.665   0.292  1.00 90.25           C
ATOM    690  C   VAL A  89      28.505 -58.940   1.447  1.00 93.10           C
ATOM    691  O   VAL A  89      28.226 -57.739   1.334  1.00 94.49           O
ATOM    692  CB  VAL A  89      28.385 -60.194  -0.866  1.00 93.60           C
ATOM    693  CG1 VAL A  89      27.149 -60.932  -0.365  1.00 91.39           C
ATOM    694  CG2 VAL A  89      27.983 -59.078  -1.812  1.00 96.41           C
ATOM    695  N   SER A  90      28.200 -59.654   2.556  1.00 85.73           N
ATOM    696  CA  SER A  90      27.441 -59.086   3.662  1.00 84.17           C
ATOM    697  C   SER A  90      28.240 -58.819   4.938  1.00 84.27           C
ATOM    698  O   SER A  90      29.114 -59.619   5.299  1.00 82.56           O
ATOM    699  CB  SER A  90      26.244 -59.971   3.979  1.00 84.72           C
ATOM    700  OG  SER A  90      25.335 -59.985   2.892  1.00 91.95           O
ATOM    701  N   PRO A  91      27.897 -57.738   5.687  1.00 79.14           N
ATOM    702  CA  PRO A  91      28.600 -57.473   6.955  1.00 78.26           C
ATOM    703  C   PRO A  91      28.284 -58.561   7.970  1.00 78.57           C
ATOM    704  O   PRO A  91      27.153 -59.071   7.946  1.00 78.01           O
ATOM    705  CB  PRO A  91      28.016 -56.123   7.408  1.00 81.94           C
ATOM    706  CG  PRO A  91      27.335 -55.572   6.254  1.00 86.96           C
ATOM    707  CD  PRO A  91      26.872 -56.709   5.432  1.00 81.11           C
ATOM    708  N   ARG A  92      29.272 -58.918   8.840  1.00 72.53           N
ATOM    709  CA  ARG A  92      29.120 -59.941   9.882  1.00 70.04           C
ATOM    710  C   ARG A  92      27.963 -59.727  10.791  1.00 78.76           C
ATOM    711  O   ARG A  92      27.777 -58.618  11.328  1.00 82.14           O
ATOM    712  CB  ARG A  92      30.357 -60.096  10.706  1.00 64.54           C
ATOM    713  CG  ARG A  92      31.257 -61.029  10.051  1.00 62.38           C
ATOM    714  CD  ARG A  92      32.537 -61.106  10.789  1.00 63.81           C
ATOM    715  NE  ARG A  92      33.574 -61.474   9.839  1.00 75.41           N
ATOM    716  CZ  ARG A  92      34.553 -60.678   9.424  1.00 90.07           C
ATOM    717  NH1 ARG A  92      34.693 -59.461   9.938  1.00 82.08           N
ATOM    718  NH2 ARG A  92      35.438 -61.115   8.540  1.00 76.00           N
ATOM    719  N   ALA A  93      27.194 -60.814  10.948  1.00 74.07           N
ATOM    720  CA  ALA A  93      25.919 -60.888  11.637  1.00 74.92           C
ATOM    721  C   ALA A  93      24.927 -59.705  11.335  1.00 81.37           C
ATOM    722  O   ALA A  93      24.344 -59.074  12.256  1.00 83.96           O
ATOM    723  CB  ALA A  93      26.077 -61.101  13.123  1.00 75.84           C
ATOM    724  N   SER A  94      24.772 -59.412  10.013  1.00 75.20           N
ATOM    725  CA  SER A  94      23.644 -58.657   9.504  1.00 76.05           C
ATOM    726  C   SER A  94      22.775 -59.873   9.238  1.00 77.68           C
ATOM    727  O   SER A  94      23.329 -60.976   9.150  1.00 74.34           O
ATOM    728  CB  SER A  94      23.927 -57.960   8.181  1.00 81.35           C
ATOM    729  OG  SER A  94      24.414 -58.795   7.145  1.00 88.50           O
ATOM    730  N   ALA A  95      21.456 -59.725   9.141  1.00 74.92           N
ATOM    731  CA  ALA A  95      20.563 -60.853   8.889  1.00 72.48           C
ATOM    732  C   ALA A  95      20.932 -61.570   7.563  1.00 73.09           C
ATOM    733  O   ALA A  95      20.857 -62.804   7.455  1.00 71.28           O
ATOM    734  CB  ALA A  95      19.151 -60.313   8.816  1.00 74.58           C
ATOM    735  N   SER A  96      21.346 -60.746   6.577  1.00 68.01           N
ATOM    736  CA  SER A  96      21.732 -61.099   5.233  1.00 66.60           C
ATOM    737  C   SER A  96      22.912 -62.089   5.199  1.00 67.76           C
ATOM    738  O   SER A  96      22.954 -62.985   4.338  1.00 67.71           O
ATOM    739  CB  SER A  96      22.092 -59.830   4.483  1.00 74.61           C
ATOM    740  OG  SER A  96      22.263 -60.134   3.110  1.00 93.18           O
ATOM    741  N   TYR A  97      23.862 -61.924   6.138  1.00 60.65           N
ATOM    742  CA  TYR A  97      25.055 -62.750   6.292  1.00 57.80           C
ATOM    743  C   TYR A  97      24.687 -64.244   6.486  1.00 57.92           C
ATOM    744  O   TYR A  97      25.381 -65.137   6.011  1.00 56.99           O
ATOM    745  CB  TYR A  97      25.845 -62.212   7.496  1.00 59.30           C
ATOM    746  CG  TYR A  97      27.149 -62.906   7.782  1.00 60.93           C
ATOM    747  CD1 TYR A  97      28.332 -62.479   7.193  1.00 64.49           C
ATOM    748  CD2 TYR A  97      27.216 -63.954   8.689  1.00 60.23           C
ATOM    749  CE1 TYR A  97      29.549 -63.093   7.486  1.00 65.93           C
ATOM    750  CE2 TYR A  97      28.421 -64.588   8.975  1.00 60.09           C
ATOM    751  CZ  TYR A  97      29.588 -64.151   8.376  1.00 67.13           C
ATOM    752  OH  TYR A  97      30.772 -64.784   8.647  1.00 61.76           O
ATOM    753  N   TYR A  98      23.604 -64.503   7.185  1.00 52.31           N
ATOM    754  CA  TYR A  98      23.178 -65.862   7.496  1.00 50.28           C
ATOM    755  C   TYR A  98      22.495 -66.559   6.325  1.00 57.00           C
ATOM    756  O   TYR A  98      22.231 -67.759   6.397  1.00 56.39           O
ATOM    757  CB  TYR A  98      22.316 -65.873   8.763  1.00 50.79           C
ATOM    758  CG  TYR A  98      23.116 -65.418   9.962  1.00 52.60           C
ATOM    759  CD1 TYR A  98      23.980 -66.290  10.617  1.00 53.01           C
ATOM    760  CD2 TYR A  98      23.072 -64.093  10.394  1.00 55.47           C
ATOM    761  CE1 TYR A  98      24.760 -65.867  11.690  1.00 53.80           C
ATOM    762  CE2 TYR A  98      23.847 -63.657  11.467  1.00 57.09           C
ATOM    763  CZ  TYR A  98      24.684 -64.552  12.117  1.00 63.28           C
ATOM    764  OH  TYR A  98      25.435 -64.141  13.185  1.00 65.03           O
ATOM    765  N   GLU A  99      22.276 -65.830   5.224  1.00 55.00           N
ATOM    766  CA  GLU A  99      21.660 -66.386   4.033  1.00 54.28           C
ATOM    767  C   GLU A  99      22.694 -66.619   2.931  1.00 58.29           C
ATOM    768  O   GLU A  99      22.345 -66.666   1.745  1.00 58.96           O
ATOM    769  CB  GLU A  99      20.513 -65.478   3.564  1.00 57.26           C
ATOM    770  CG  GLU A  99      19.390 -65.348   4.576  1.00 66.45           C
ATOM    771  CD  GLU A  99      18.439 -64.183   4.385  1.00 96.48           C
ATOM    772  OE1 GLU A  99      18.819 -63.189   3.721  1.00 98.60           O
ATOM    773  OE2 GLU A  99      17.330 -64.240   4.962  1.00 91.51           O
ATOM    774  N   GLN A 100      23.970 -66.756   3.324  1.00 53.33           N
ATOM    775  CA  GLN A 100      25.084 -67.029   2.427  1.00 52.69           C
ATOM    776  C   GLN A 100      25.989 -68.089   3.035  1.00 59.16           C
ATOM    777  O   GLN A 100      26.066 -68.219   4.261  1.00 60.00           O
ATOM    778  CB  GLN A 100      25.902 -65.761   2.140  1.00 55.25           C
ATOM    779  CG  GLN A 100      25.203 -64.783   1.223  1.00 73.18           C
ATOM    780  CD  GLN A 100      24.990 -63.467   1.911  1.00 98.09           C
ATOM    781  OE1 GLN A 100      25.787 -63.043   2.762  1.00 95.87           O
ATOM    782  NE2 GLN A 100      23.923 -62.771   1.538  1.00 93.98           N
ATOM    783  N   TYR A 101      26.701 -68.829   2.174  1.00 55.51           N
ATOM    784  CA  TYR A 101      27.712 -69.806   2.547  1.00 52.47           C
ATOM    785  C   TYR A 101      28.983 -69.024   2.783  1.00 57.47           C
ATOM    786  O   TYR A 101      29.264 -68.061   2.031  1.00 60.23           O
ATOM    787  CB  TYR A 101      27.942 -70.797   1.400  1.00 51.94           C
ATOM    788  CG  TYR A 101      26.733 -71.652   1.140  1.00 51.64           C
ATOM    789  CD1 TYR A 101      26.217 -72.478   2.128  1.00 52.41           C
ATOM    790  CD2 TYR A 101      26.065 -71.594  -0.075  1.00 52.45           C
ATOM    791  CE1 TYR A 101      25.081 -73.243   1.908  1.00 51.73           C
ATOM    792  CE2 TYR A 101      24.961 -72.400  -0.326  1.00 51.49           C
ATOM    793  CZ  TYR A 101      24.484 -73.236   0.668  1.00 55.99           C
ATOM    794  OH  TYR A 101      23.386 -74.033   0.498  1.00 58.38           O
ATOM    795  N   HIS A 102      29.739 -69.428   3.830  1.00 50.04           N
ATOM    796  CA  HIS A 102      30.983 -68.785   4.209  1.00 49.03           C
ATOM    797  C   HIS A 102      32.135 -69.765   4.278  1.00 51.43           C
ATOM    798  O   HIS A 102      31.962 -70.922   4.659  1.00 46.50           O
ATOM    799  CB  HIS A 102      30.806 -68.023   5.524  1.00 49.60           C
ATOM    800  CG  HIS A 102      29.780 -66.945   5.433  1.00 53.76           C
ATOM    801  ND1 HIS A 102      30.024 -65.780   4.728  1.00 57.64           N
ATOM    802  CD2 HIS A 102      28.523 -66.907   5.926  1.00 55.02           C
ATOM    803  CE1 HIS A 102      28.908 -65.078   4.807  1.00 57.87           C
ATOM    804  NE2 HIS A 102      27.982 -65.713   5.530  1.00 56.69           N
ATOM    805  N   SER A 103      33.320 -69.304   3.854  1.00 52.29           N
ATOM    806  CA  SER A 103      34.561 -70.085   3.866  1.00 52.25           C
ATOM    807  C   SER A 103      34.951 -70.368   5.306  1.00 55.96           C
ATOM    808  O   SER A 103      34.456 -69.694   6.217  1.00 56.39           O
ATOM    809  CB  SER A 103      35.679 -69.291   3.204  1.00 58.80           C
ATOM    810  OG  SER A 103      35.920 -68.077   3.897  1.00 63.88           O
ATOM    811  N   LEU A 104      35.838 -71.347   5.526  1.00 51.55           N
ATOM    812  CA  LEU A 104      36.292 -71.670   6.885  1.00 50.20           C
ATOM    813  C   LEU A 104      36.903 -70.436   7.584  1.00 56.97           C
ATOM    814  O   LEU A 104      36.592 -70.208   8.752  1.00 57.74           O
ATOM    815  CB  LEU A 104      37.293 -72.817   6.867  1.00 49.04           C
ATOM    816  CG  LEU A 104      37.922 -73.187   8.176  1.00 52.14           C
ATOM    817  CD1 LEU A 104      36.900 -73.712   9.128  1.00 51.65           C
ATOM    818  CD2 LEU A 104      39.022 -74.171   7.979  1.00 53.01           C
ATOM    819  N   ASN A 105      37.740 -69.641   6.877  1.00 53.55           N
ATOM    820  CA  ASN A 105      38.346 -68.451   7.452  1.00 55.06           C
ATOM    821  C   ASN A 105      37.290 -67.448   7.891  1.00 59.32           C
ATOM    822  O   ASN A 105      37.419 -66.871   8.969  1.00 61.37           O
ATOM    823  CB  ASN A 105      39.316 -67.802   6.490  1.00 61.04           C
ATOM    824  CG  ASN A 105      40.231 -66.830   7.170  1.00103.95           C
ATOM    825  OD1 ASN A 105      41.249 -67.213   7.772  1.00112.98           O
ATOM    826  ND2 ASN A 105      39.863 -65.560   7.120  1.00 94.59           N
ATOM    827  N   GLU A 106      36.234 -67.260   7.077  1.00 53.58           N
ATOM    828  CA  GLU A 106      35.128 -66.357   7.395  1.00 52.83           C
ATOM    829  C   GLU A 106      34.356 -66.857   8.625  1.00 55.53           C
ATOM    830  O   GLU A 106      34.028 -66.062   9.509  1.00 55.51           O
ATOM    831  CB  GLU A 106      34.220 -66.172   6.182  1.00 53.70           C
ATOM    832  CG  GLU A 106      33.146 -65.119   6.356  1.00 59.93           C
ATOM    833  CD  GLU A 106      33.567 -63.816   6.998  1.00 82.64           C
ATOM    834  OE1 GLU A 106      34.538 -63.182   6.519  1.00 92.90           O
ATOM    835  OE2 GLU A 106      32.917 -63.431   7.994  1.00 65.45           O
ATOM    836  N   ILE A 107      34.126 -68.191   8.712  1.00 49.84           N
ATOM    837  CA  ILE A 107      33.507 -68.814   9.887  1.00 46.44           C
ATOM    838  C   ILE A 107      34.344 -68.487  11.159  1.00 50.90           C
ATOM    839  O   ILE A 107      33.770 -68.048  12.156  1.00 51.83           O
ATOM    840  CB  ILE A 107      33.216 -70.309   9.664  1.00 45.65           C
ATOM    841  CG1 ILE A 107      32.091 -70.447   8.598  1.00 44.50           C
ATOM    842  CG2 ILE A 107      32.833 -70.984  10.986  1.00 45.34           C
ATOM    843  CD1 ILE A 107      31.668 -71.857   8.151  1.00 37.62           C
ATOM    844  N   TYR A 108      35.693 -68.580  11.079  1.00 46.25           N
ATOM    845  CA  TYR A 108      36.564 -68.261  12.209  1.00 45.72           C
ATOM    846  C   TYR A 108      36.453 -66.823  12.636  1.00 53.54           C
ATOM    847  O   TYR A 108      36.392 -66.554  13.832  1.00 54.60           O
ATOM    848  CB  TYR A 108      38.003 -68.593  11.920  1.00 45.83           C
ATOM    849  CG  TYR A 108      38.345 -70.056  11.964  1.00 45.37           C
ATOM    850  CD1 TYR A 108      37.998 -70.841  13.060  1.00 46.04           C
ATOM    851  CD2 TYR A 108      39.154 -70.623  10.994  1.00 46.83           C
ATOM    852  CE1 TYR A 108      38.392 -72.173  13.146  1.00 45.80           C
ATOM    853  CE2 TYR A 108      39.569 -71.944  11.076  1.00 47.37           C
ATOM    854  CZ  TYR A 108      39.161 -72.726  12.137  1.00 56.06           C
ATOM    855  OH  TYR A 108      39.547 -74.039  12.172  1.00 57.96           O
ATOM    856  N   SER A 109      36.386 -65.901  11.669  1.00 52.39           N
ATOM    857  CA  SER A 109      36.216 -64.471  11.928  1.00 54.14           C
ATOM    858  C   SER A 109      34.863 -64.233  12.593  1.00 58.00           C
ATOM    859  O   SER A 109      34.787 -63.465  13.557  1.00 58.29           O
ATOM    860  CB  SER A 109      36.288 -63.681  10.623  1.00 57.95           C
ATOM    861  OG  SER A 109      37.563 -63.823  10.025  1.00 71.74           O
ATOM    862  N   TRP A 110      33.800 -64.921  12.088  1.00 52.75           N
ATOM    863  CA  TRP A 110      32.465 -64.821  12.648  1.00 51.39           C
ATOM    864  C   TRP A 110      32.465 -65.350  14.096  1.00 56.38           C
ATOM    865  O   TRP A 110      31.840 -64.732  14.952  1.00 56.44           O
ATOM    866  CB  TRP A 110      31.459 -65.563  11.778  1.00 47.62           C
ATOM    867  CG  TRP A 110      30.114 -65.682  12.411  1.00 47.63           C
ATOM    868  CD1 TRP A 110      29.122 -64.747  12.426  1.00 51.73           C
ATOM    869  CD2 TRP A 110      29.639 -66.792  13.179  1.00 45.59           C
ATOM    870  NE1 TRP A 110      28.045 -65.219  13.141  1.00 50.36           N
ATOM    871  CE2 TRP A 110      28.342 -66.468  13.623  1.00 50.40           C
ATOM    872  CE3 TRP A 110      30.190 -68.033  13.544  1.00 44.59           C
ATOM    873  CZ2 TRP A 110      27.570 -67.361  14.378  1.00 49.15           C
ATOM    874  CZ3 TRP A 110      29.430 -68.913  14.290  1.00 44.88           C
ATOM    875  CH2 TRP A 110      28.139 -68.582  14.695  1.00 46.44           C
ATOM    876  N   ILE A 111      33.191 -66.462  14.377  1.00 52.15           N
ATOM    877  CA  ILE A 111      33.272 -67.007  15.734  1.00 51.78           C
ATOM    878  C   ILE A 111      33.821 -65.926  16.660  1.00 57.86           C
ATOM    879  O   ILE A 111      33.211 -65.681  17.700  1.00 56.54           O
ATOM    880  CB  ILE A 111      34.067 -68.344  15.804  1.00 53.36           C
ATOM    881  CG1 ILE A 111      33.224 -69.501  15.262  1.00 51.14           C
ATOM    882  CG2 ILE A 111      34.555 -68.669  17.236  1.00 54.76           C
ATOM    883  CD1 ILE A 111      33.983 -70.697  14.970  1.00 49.34           C
ATOM    884  N   GLU A 112      34.920 -65.238  16.251  1.00 57.30           N
ATOM    885  CA  GLU A 112      35.530 -64.164  17.055  1.00 59.80           C
ATOM    886  C   GLU A 112      34.572 -63.009  17.238  1.00 66.00           C
ATOM    887  O   GLU A 112      34.403 -62.520  18.353  1.00 66.03           O
ATOM    888  CB  GLU A 112      36.866 -63.663  16.467  1.00 62.51           C
ATOM    889  CG  GLU A 112      37.996 -64.675  16.478  1.00 76.71           C
ATOM    890  CD  GLU A 112      38.258 -65.322  17.822  1.00110.88           C
ATOM    891  OE1 GLU A 112      38.416 -64.581  18.821  1.00121.55           O
ATOM    892  OE2 GLU A 112      38.273 -66.574  17.879  1.00100.38           O
ATOM    893  N   PHE A 113      33.903 -62.620  16.155  1.00 63.85           N
ATOM    894  CA  PHE A 113      32.962 -61.516  16.140  1.00 65.43           C
ATOM    895  C   PHE A 113      31.735 -61.760  17.027  1.00 68.03           C
ATOM    896  O   PHE A 113      31.340 -60.878  17.779  1.00 69.68           O
ATOM    897  CB  PHE A 113      32.571 -61.183  14.674  1.00 67.49           C
ATOM    898  CG  PHE A 113      31.197 -60.610  14.567  1.00 70.57           C
ATOM    899  CD1 PHE A 113      30.980 -59.240  14.757  1.00 74.14           C
ATOM    900  CD2 PHE A 113      30.097 -61.445  14.344  1.00 74.87           C
ATOM    901  CE1 PHE A 113      29.694 -58.718  14.744  1.00 76.29           C
ATOM    902  CE2 PHE A 113      28.808 -60.925  14.335  1.00 79.02           C
ATOM    903  CZ  PHE A 113      28.615 -59.560  14.538  1.00 78.13           C
ATOM    904  N   ILE A 114      31.107 -62.928  16.880  1.00 62.15           N
ATOM    905  CA  ILE A 114      29.880 -63.265  17.576  1.00 61.61           C
ATOM    906  C   ILE A 114      30.128 -63.486  19.068  1.00 68.19           C
ATOM    907  O   ILE A 114      29.299 -63.066  19.857  1.00 69.25           O
ATOM    908  CB  ILE A 114      29.113 -64.445  16.878  1.00 61.99           C
ATOM    909  CG1 ILE A 114      27.605 -64.428  17.197  1.00 61.36           C
ATOM    910  CG2 ILE A 114      29.738 -65.845  17.158  1.00 61.30           C
ATOM    911  CD1 ILE A 114      26.851 -63.384  16.549  1.00 63.79           C
ATOM    912  N   THR A 115      31.255 -64.105  19.462  1.00 65.85           N
ATOM    913  CA  THR A 115      31.575 -64.337  20.878  1.00 66.62           C
ATOM    914  C   THR A 115      31.920 -63.030  21.588  1.00 76.20           C
ATOM    915  O   THR A 115      31.617 -62.886  22.769  1.00 77.31           O
ATOM    916  CB  THR A 115      32.667 -65.378  21.068  1.00 66.66           C
ATOM    917  OG1 THR A 115      33.799 -65.031  20.289  1.00 67.11           O
ATOM    918  CG2 THR A 115      32.227 -66.762  20.701  1.00 62.23           C
ATOM    919  N   GLU A 116      32.539 -62.075  20.862  1.00 76.03           N
ATOM    920  CA  GLU A 116      32.882 -60.762  21.405  1.00 79.61           C
ATOM    921  C   GLU A 116      31.632 -59.924  21.537  1.00 86.43           C
ATOM    922  O   GLU A 116      31.546 -59.139  22.471  1.00 89.09           O
ATOM    923  CB  GLU A 116      33.926 -60.047  20.532  1.00 82.22           C
ATOM    924  CG  GLU A 116      35.349 -60.542  20.757  1.00 97.71           C
ATOM    925  CD  GLU A 116      36.417 -60.080  19.773  1.00117.90           C
ATOM    926  OE1 GLU A 116      36.282 -58.960  19.227  1.00 94.96           O
ATOM    927  OE2 GLU A 116      37.412 -60.821  19.586  1.00110.32           O
ATOM    928  N   ARG A 117      30.660 -60.101  20.620  1.00 82.61           N
ATOM    929  CA  ARG A 117      29.403 -59.362  20.620  1.00 84.22           C
ATOM    930  C   ARG A 117      28.418 -59.900  21.673  1.00 89.90           C
ATOM    931  O   ARG A 117      27.620 -59.124  22.179  1.00 91.92           O
ATOM    932  CB  ARG A 117      28.781 -59.344  19.213  1.00 84.54           C
ATOM    933  CG  ARG A 117      27.747 -58.249  19.003  1.00103.33           C
ATOM    934  CD  ARG A 117      27.003 -58.410  17.688  1.00117.30           C
ATOM    935  NE  ARG A 117      25.900 -57.453  17.576  1.00124.85           N
ATOM    936  CZ  ARG A 117      24.920 -57.523  16.682  1.00139.40           C
ATOM    937  NH1 ARG A 117      24.894 -58.507  15.787  1.00128.39           N
ATOM    938  NH2 ARG A 117      23.950 -56.623  16.684  1.00124.45           N
ATOM    939  N   HIS A 118      28.465 -61.206  22.006  1.00 85.19           N
ATOM    940  CA  HIS A 118      27.577 -61.786  23.021  1.00 85.08           C
ATOM    941  C   HIS A 118      28.390 -62.538  24.085  1.00 84.62           C
ATOM    942  O   HIS A 118      28.259 -63.763  24.192  1.00 81.31           O
ATOM    943  CB  HIS A 118      26.503 -62.658  22.369  1.00 85.14           C
ATOM    944  CG  HIS A 118      25.580 -61.889  21.480  1.00 90.47           C
ATOM    945  ND1 HIS A 118      24.556 -61.118  22.010  1.00 95.22           N
ATOM    946  CD2 HIS A 118      25.557 -61.781  20.132  1.00 92.61           C
ATOM    947  CE1 HIS A 118      23.920 -60.601  20.969  1.00 95.65           C
ATOM    948  NE2 HIS A 118      24.464 -60.994  19.815  1.00 94.34           N
ATOM    949  N   PRO A 119      29.249 -61.828  24.882  1.00 81.10           N
ATOM    950  CA  PRO A 119      30.077 -62.536  25.872  1.00 80.45           C
ATOM    951  C   PRO A 119      29.289 -63.129  27.024  1.00 86.80           C
ATOM    952  O   PRO A 119      29.766 -64.044  27.683  1.00 87.05           O
ATOM    953  CB  PRO A 119      31.080 -61.471  26.321  1.00 83.63           C
ATOM    954  CG  PRO A 119      30.401 -60.212  26.115  1.00 89.26           C
ATOM    955  CD  PRO A 119      29.533 -60.378  24.910  1.00 83.83           C
ATOM    956  N   ASP A 120      28.070 -62.625  27.226  1.00 85.61           N
ATOM    957  CA  ASP A 120      27.089 -63.016  28.237  1.00 86.27           C
ATOM    958  C   ASP A 120      26.390 -64.369  27.902  1.00 84.41           C
ATOM    959  O   ASP A 120      25.835 -65.006  28.794  1.00 85.29           O
ATOM    960  CB  ASP A 120      26.016 -61.890  28.324  1.00 91.28           C
ATOM    961  CG  ASP A 120      25.194 -61.628  27.031  1.00103.67           C
ATOM    962  OD1 ASP A 120      25.812 -61.455  25.940  1.00 97.64           O
ATOM    963  OD2 ASP A 120      23.937 -61.536  27.126  1.00119.13           O
ATOM    964  N   MET A 121      26.365 -64.753  26.618  1.00 74.41           N
ATOM    965  CA  MET A 121      25.653 -65.927  26.120  1.00 69.32           C
ATOM    966  C   MET A 121      26.576 -66.933  25.500  1.00 67.08           C
ATOM    967  O   MET A 121      26.282 -68.127  25.554  1.00 66.48           O
ATOM    968  CB  MET A 121      24.655 -65.523  25.024  1.00 70.81           C
ATOM    969  CG  MET A 121      23.520 -64.692  25.485  1.00 75.73           C
ATOM    970  SD  MET A 121      22.269 -64.796  24.209  1.00 77.90           S
ATOM    971  CE  MET A 121      21.959 -63.028  23.965  1.00 77.38           C
ATOM    972  N   LEU A 122      27.644 -66.471  24.843  1.00 58.88           N
ATOM    973  CA  LEU A 122      28.551 -67.364  24.144  1.00 54.53           C
ATOM    974  C   LEU A 122      29.910 -67.549  24.779  1.00 58.74           C
ATOM    975  O   LEU A 122      30.506 -66.605  25.322  1.00 61.06           O
ATOM    976  CB  LEU A 122      28.714 -66.897  22.704  1.00 52.96           C
ATOM    977  CG  LEU A 122      27.446 -66.783  21.874  1.00 54.70           C
ATOM    978  CD1 LEU A 122      27.751 -66.139  20.550  1.00 53.10           C
ATOM    979  CD2 LEU A 122      26.753 -68.146  21.720  1.00 54.63           C
ATOM    980  N   THR A 123      30.403 -68.776  24.694  1.00 53.33           N
ATOM    981  CA  THR A 123      31.724 -69.150  25.196  1.00 53.32           C
ATOM    982  C   THR A 123      32.437 -69.907  24.087  1.00 53.65           C
ATOM    983  O   THR A 123      31.917 -70.919  23.626  1.00 51.97           O
ATOM    984  CB  THR A 123      31.602 -69.972  26.507  1.00 59.60           C
ATOM    985  OG1 THR A 123      30.896 -69.214  27.487  1.00 63.52           O
ATOM    986  CG2 THR A 123      32.942 -70.375  27.070  1.00 52.79           C
ATOM    987  N   LYS A 124      33.606 -69.426  23.653  1.00 50.49           N
ATOM    988  CA  LYS A 124      34.411 -70.112  22.637  1.00 48.71           C
ATOM    989  C   LYS A 124      35.278 -71.148  23.365  1.00 51.96           C
ATOM    990  O   LYS A 124      36.049 -70.781  24.252  1.00 53.74           O
ATOM    991  CB  LYS A 124      35.268 -69.134  21.827  1.00 50.87           C
ATOM    992  CG  LYS A 124      36.044 -69.785  20.695  1.00 56.01           C
ATOM    993  CD  LYS A 124      37.023 -68.841  19.978  1.00 64.60           C
ATOM    994  CE  LYS A 124      38.263 -68.512  20.771  1.00 84.06           C
ATOM    995  NZ  LYS A 124      39.400 -68.149  19.889  1.00102.64           N
ATOM    996  N   ILE A 125      35.103 -72.436  23.027  1.00 45.35           N
ATOM    997  CA  ILE A 125      35.835 -73.542  23.636  1.00 44.69           C
ATOM    998  C   ILE A 125      36.770 -74.178  22.586  1.00 52.40           C
ATOM    999  O   ILE A 125      36.287 -74.666  21.548  1.00 53.61           O
ATOM   1000  CB  ILE A 125      34.863 -74.589  24.264  1.00 45.62           C
ATOM   1001  CG1 ILE A 125      33.840 -73.947  25.213  1.00 46.01           C
ATOM   1002  CG2 ILE A 125      35.643 -75.701  24.937  1.00 44.89           C
ATOM   1003  CD1 ILE A 125      32.635 -74.825  25.529  1.00 52.85           C
ATOM   1004  N   HIS A 126      38.099 -74.160  22.842  1.00 48.37           N
ATOM   1005  CA  HIS A 126      39.066 -74.790  21.938  1.00 47.40           C
ATOM   1006  C   HIS A 126      39.116 -76.241  22.343  1.00 51.75           C
ATOM   1007  O   HIS A 126      39.517 -76.548  23.471  1.00 55.82           O
ATOM   1008  CB  HIS A 126      40.438 -74.151  22.044  1.00 50.06           C
ATOM   1009  CG  HIS A 126      41.410 -74.646  21.028  1.00 54.59           C
ATOM   1010  ND1 HIS A 126      42.661 -75.091  21.382  1.00 58.32           N
ATOM   1011  CD2 HIS A 126      41.319 -74.656  19.676  1.00 57.28           C
ATOM   1012  CE1 HIS A 126      43.274 -75.414  20.248  1.00 57.66           C
ATOM   1013  NE2 HIS A 126      42.509 -75.180  19.196  1.00 57.24           N
ATOM   1014  N   ILE A 127      38.646 -77.145  21.477  1.00 43.46           N
ATOM   1015  CA  ILE A 127      38.573 -78.561  21.864  1.00 40.94           C
ATOM   1016  C   ILE A 127      39.697 -79.412  21.254  1.00 48.60           C
ATOM   1017  O   ILE A 127      39.841 -80.574  21.612  1.00 48.84           O
ATOM   1018  CB  ILE A 127      37.171 -79.169  21.612  1.00 40.80           C
ATOM   1019  CG1 ILE A 127      36.816 -79.234  20.127  1.00 39.05           C
ATOM   1020  CG2 ILE A 127      36.111 -78.429  22.400  1.00 40.51           C
ATOM   1021  CD1 ILE A 127      35.822 -80.341  19.788  1.00 39.15           C
ATOM   1022  N   GLY A 128      40.472 -78.833  20.354  1.00 46.88           N
ATOM   1023  CA  GLY A 128      41.548 -79.547  19.697  1.00 46.76           C
ATOM   1024  C   GLY A 128      41.997 -78.896  18.415  1.00 52.99           C
ATOM   1025  O   GLY A 128      41.664 -77.747  18.130  1.00 54.14           O
ATOM   1026  N   SER A 129      42.766 -79.643  17.635  1.00 50.00           N
ATOM   1027  CA  SER A 129      43.261 -79.213  16.324  1.00 48.90           C
ATOM   1028  C   SER A 129      42.949 -80.254  15.287  1.00 50.35           C
ATOM   1029  O   SER A 129      42.905 -81.439  15.587  1.00 51.30           O
ATOM   1030  CB  SER A 129      44.755 -78.953  16.352  1.00 51.21           C
ATOM   1031  OG  SER A 129      45.026 -77.936  17.298  1.00 67.02           O
ATOM   1032  N   SER A 130      42.737 -79.821  14.059  1.00 43.14           N
ATOM   1033  CA  SER A 130      42.511 -80.730  12.953  1.00 39.82           C
ATOM   1034  C   SER A 130      43.873 -81.348  12.552  1.00 46.39           C
ATOM   1035  O   SER A 130      44.936 -80.987  13.087  1.00 47.17           O
ATOM   1036  CB  SER A 130      41.963 -79.942  11.783  1.00 40.20           C
ATOM   1037  OG  SER A 130      42.962 -79.110  11.217  1.00 45.88           O
ATOM   1038  N   PHE A 131      43.846 -82.243  11.579  1.00 43.09           N
ATOM   1039  CA  PHE A 131      45.049 -82.880  11.071  1.00 43.44           C
ATOM   1040  C   PHE A 131      46.018 -81.848  10.496  1.00 48.85           C
ATOM   1041  O   PHE A 131      47.222 -81.984  10.672  1.00 52.89           O
ATOM   1042  CB  PHE A 131      44.667 -83.945  10.040  1.00 44.59           C
ATOM   1043  CG  PHE A 131      45.820 -84.776   9.552  1.00 47.55           C
ATOM   1044  CD1 PHE A 131      46.165 -85.958  10.197  1.00 51.50           C
ATOM   1045  CD2 PHE A 131      46.542 -84.397   8.439  1.00 49.31           C
ATOM   1046  CE1 PHE A 131      47.206 -86.741   9.736  1.00 52.66           C
ATOM   1047  CE2 PHE A 131      47.553 -85.201   7.962  1.00 52.84           C
ATOM   1048  CZ  PHE A 131      47.889 -86.362   8.622  1.00 51.00           C
ATOM   1049  N   GLU A 132      45.488 -80.808   9.861  1.00 43.53           N
ATOM   1050  CA  GLU A 132      46.251 -79.721   9.263  1.00 44.69           C
ATOM   1051  C   GLU A 132      46.454 -78.577  10.221  1.00 50.98           C
ATOM   1052  O   GLU A 132      46.815 -77.479   9.803  1.00 53.77           O
ATOM   1053  CB  GLU A 132      45.595 -79.261   7.965  1.00 45.54           C
ATOM   1054  CG  GLU A 132      45.564 -80.386   6.953  1.00 48.81           C
ATOM   1055  CD  GLU A 132      44.929 -80.031   5.633  1.00 74.57           C
ATOM   1056  OE1 GLU A 132      44.158 -79.044   5.556  1.00 80.52           O
ATOM   1057  OE2 GLU A 132      45.173 -80.791   4.671  1.00 73.99           O
ATOM   1058  N   LYS A 133      46.253 -78.857  11.526  1.00 45.36           N
ATOM   1059  CA  LYS A 133      46.467 -77.951  12.665  1.00 44.93           C
ATOM   1060  C   LYS A 133      45.570 -76.679  12.644  1.00 47.73           C
ATOM   1061  O   LYS A 133      45.960 -75.636  13.165  1.00 46.89           O
ATOM   1062  CB  LYS A 133      47.964 -77.596  12.840  1.00 48.36           C
ATOM   1063  CG  LYS A 133      48.940 -78.767  12.713  1.00 67.23           C
ATOM   1064  CD  LYS A 133      48.759 -79.820  13.803  1.00 79.88           C
ATOM   1065  CE  LYS A 133      49.589 -81.068  13.601  1.00 88.71           C
ATOM   1066  NZ  LYS A 133      49.469 -81.978  14.769  1.00 90.75           N
ATOM   1067  N   TYR A 134      44.356 -76.785  12.094  1.00 43.51           N
ATOM   1068  CA  TYR A 134      43.411 -75.683  12.166  1.00 44.08           C
ATOM   1069  C   TYR A 134      42.699 -75.843  13.536  1.00 49.32           C
ATOM   1070  O   TYR A 134      42.476 -76.991  13.976  1.00 48.36           O
ATOM   1071  CB  TYR A 134      42.362 -75.814  11.076  1.00 45.37           C
ATOM   1072  CG  TYR A 134      42.638 -75.128   9.760  1.00 49.50           C
ATOM   1073  CD1 TYR A 134      42.755 -73.746   9.686  1.00 53.12           C
ATOM   1074  CD2 TYR A 134      42.597 -75.840   8.564  1.00 49.40           C
ATOM   1075  CE1 TYR A 134      42.920 -73.097   8.461  1.00 55.83           C
ATOM   1076  CE2 TYR A 134      42.705 -75.196   7.330  1.00 50.71           C
ATOM   1077  CZ  TYR A 134      42.876 -73.822   7.282  1.00 58.26           C
ATOM   1078  OH  TYR A 134      42.964 -73.159   6.077  1.00 57.31           O
ATOM   1079  N   PRO A 135      42.309 -74.747  14.230  1.00 45.30           N
ATOM   1080  CA  PRO A 135      41.680 -74.913  15.551  1.00 45.02           C
ATOM   1081  C   PRO A 135      40.262 -75.472  15.494  1.00 53.14           C
ATOM   1082  O   PRO A 135      39.492 -75.123  14.587  1.00 55.22           O
ATOM   1083  CB  PRO A 135      41.713 -73.501  16.132  1.00 46.82           C
ATOM   1084  CG  PRO A 135      41.704 -72.636  14.978  1.00 50.94           C
ATOM   1085  CD  PRO A 135      42.461 -73.328  13.890  1.00 46.41           C
ATOM   1086  N   LEU A 136      39.900 -76.318  16.469  1.00 49.03           N
ATOM   1087  CA  LEU A 136      38.538 -76.851  16.544  1.00 47.96           C
ATOM   1088  C   LEU A 136      37.808 -76.150  17.668  1.00 50.25           C
ATOM   1089  O   LEU A 136      38.229 -76.245  18.831  1.00 47.57           O
ATOM   1090  CB  LEU A 136      38.525 -78.380  16.705  1.00 47.25           C
ATOM   1091  CG  LEU A 136      39.274 -79.171  15.636  1.00 50.89           C
ATOM   1092  CD1 LEU A 136      39.448 -80.596  16.053  1.00 49.87           C
ATOM   1093  CD2 LEU A 136      38.565 -79.097  14.309  1.00 51.40           C
ATOM   1094  N   TYR A 137      36.760 -75.380  17.305  1.00 48.08           N
ATOM   1095  CA  TYR A 137      35.971 -74.614  18.266  1.00 49.34           C
ATOM   1096  C   TYR A 137      34.552 -75.092  18.447  1.00 54.60           C
ATOM   1097  O   TYR A 137      33.862 -75.423  17.465  1.00 55.82           O
ATOM   1098  CB  TYR A 137      35.910 -73.142  17.872  1.00 51.89           C
ATOM   1099  CG  TYR A 137      37.229 -72.418  17.892  1.00 54.95           C
ATOM   1100  CD1 TYR A 137      38.016 -72.397  19.038  1.00 56.74           C
ATOM   1101  CD2 TYR A 137      37.654 -71.680  16.793  1.00 56.45           C
ATOM   1102  CE1 TYR A 137      39.223 -71.708  19.069  1.00 58.39           C
ATOM   1103  CE2 TYR A 137      38.867 -70.998  16.807  1.00 58.59           C
ATOM   1104  CZ  TYR A 137      39.649 -71.012  17.947  1.00 66.63           C
ATOM   1105  OH  TYR A 137      40.838 -70.318  17.971  1.00 71.09           O
ATOM   1106  N   VAL A 138      34.102 -75.050  19.705  1.00 50.66           N
ATOM   1107  CA  VAL A 138      32.742 -75.357  20.116  1.00 50.63           C
ATOM   1108  C   VAL A 138      32.248 -74.076  20.747  1.00 59.45           C
ATOM   1109  O   VAL A 138      32.986 -73.462  21.527  1.00 61.09           O
ATOM   1110  CB  VAL A 138      32.672 -76.537  21.115  1.00 52.97           C
ATOM   1111  CG1 VAL A 138      31.290 -76.663  21.753  1.00 52.63           C
ATOM   1112  CG2 VAL A 138      33.050 -77.833  20.429  1.00 51.71           C
ATOM   1113  N   LEU A 139      31.009 -73.675  20.430  1.00 55.44           N
ATOM   1114  CA  LEU A 139      30.413 -72.503  21.034  1.00 55.10           C
ATOM   1115  C   LEU A 139      29.354 -72.946  22.023  1.00 57.06           C
ATOM   1116  O   LEU A 139      28.434 -73.665  21.648  1.00 57.36           O
ATOM   1117  CB  LEU A 139      29.827 -71.540  19.967  1.00 55.58           C
ATOM   1118  CG  LEU A 139      30.793 -70.901  18.981  1.00 60.54           C
ATOM   1119  CD1 LEU A 139      30.103 -69.888  18.120  1.00 60.98           C
ATOM   1120  CD2 LEU A 139      31.908 -70.216  19.701  1.00 67.90           C
ATOM   1121  N   LYS A 140      29.504 -72.570  23.292  1.00 53.14           N
ATOM   1122  CA  LYS A 140      28.491 -72.862  24.299  1.00 53.45           C
ATOM   1123  C   LYS A 140      27.495 -71.709  24.251  1.00 61.23           C
ATOM   1124  O   LYS A 140      27.905 -70.550  24.372  1.00 64.01           O
ATOM   1125  CB  LYS A 140      29.107 -73.013  25.703  1.00 55.65           C
ATOM   1126  CG  LYS A 140      28.061 -73.283  26.799  1.00 54.33           C
ATOM   1127  CD  LYS A 140      28.703 -73.424  28.167  1.00 64.36           C
ATOM   1128  CE  LYS A 140      27.706 -73.724  29.259  1.00 70.09           C
ATOM   1129  NZ  LYS A 140      28.373 -73.874  30.571  1.00 84.03           N
ATOM   1130  N   VAL A 141      26.209 -72.019  24.041  1.00 57.40           N
ATOM   1131  CA  VAL A 141      25.122 -71.035  23.985  1.00 58.59           C
ATOM   1132  C   VAL A 141      24.360 -71.138  25.298  1.00 67.65           C
ATOM   1133  O   VAL A 141      23.856 -72.204  25.630  1.00 64.93           O
ATOM   1134  CB  VAL A 141      24.198 -71.258  22.768  1.00 59.80           C
ATOM   1135  CG1 VAL A 141      23.224 -70.104  22.607  1.00 60.00           C
ATOM   1136  CG2 VAL A 141      25.016 -71.438  21.498  1.00 58.47           C
ATOM   1137  N   SER A 142      24.305 -70.057  26.058  1.00 72.25           N
ATOM   1138  CA  SER A 142      23.631 -70.083  27.350  1.00 77.64           C
ATOM   1139  C   SER A 142      22.704 -68.901  27.584  1.00 91.68           C
ATOM   1140  O   SER A 142      22.930 -67.806  27.060  1.00 93.19           O
ATOM   1141  CB  SER A 142      24.661 -70.107  28.472  1.00 83.98           C
ATOM   1142  OG  SER A 142      25.483 -71.255  28.396  1.00103.50           O
ATOM   1143  N   GLY A 143      21.697 -69.120  28.422  1.00 93.39           N
ATOM   1144  CA  GLY A 143      20.807 -68.061  28.878  1.00 96.97           C
ATOM   1145  C   GLY A 143      21.522 -67.289  29.973  1.00106.38           C
ATOM   1146  O   GLY A 143      22.549 -67.754  30.481  1.00104.67           O
ATOM   1147  N   LYS A 144      20.996 -66.119  30.363  1.00109.57           N
ATOM   1148  CA  LYS A 144      21.628 -65.275  31.378  1.00113.65           C
ATOM   1149  C   LYS A 144      21.531 -65.826  32.829  1.00121.87           C
ATOM   1150  O   LYS A 144      22.389 -65.467  33.637  1.00121.74           O
ATOM   1151  CB  LYS A 144      21.107 -63.832  31.285  1.00119.69           C
ATOM   1152  CG  LYS A 144      21.951 -62.780  32.033  1.00147.10           C
ATOM   1153  CD  LYS A 144      23.139 -62.232  31.232  1.00157.09           C
ATOM   1154  CE  LYS A 144      23.951 -61.222  32.013  1.00166.04           C
ATOM   1155  NZ  LYS A 144      24.853 -60.438  31.136  1.00172.54           N
ATOM   1156  N   GLU A 145      20.548 -66.695  33.160  1.00121.63           N
ATOM   1157  CA  GLU A 145      20.445 -67.246  34.523  1.00124.36           C
ATOM   1158  C   GLU A 145      21.621 -68.174  34.878  1.00129.25           C
ATOM   1159  O   GLU A 145      21.936 -69.119  34.139  1.00126.25           O
ATOM   1160  CB  GLU A 145      19.081 -67.912  34.822  1.00126.65           C
ATOM   1161  CG  GLU A 145      18.560 -68.928  33.808  1.00137.99           C
ATOM   1162  CD  GLU A 145      18.106 -68.370  32.472  1.00171.24           C
ATOM   1163  OE1 GLU A 145      18.204 -69.111  31.471  1.00174.04           O
ATOM   1164  OE2 GLU A 145      17.744 -67.173  32.405  1.00170.60           O
ATOM   1165  N   GLN A 146      22.311 -67.840  35.983  1.00128.98           N
ATOM   1166  CA  GLN A 146      23.448 -68.610  36.473  1.00128.57           C
ATOM   1167  C   GLN A 146      22.968 -69.675  37.453  1.00132.71           C
ATOM   1168  O   GLN A 146      22.829 -69.429  38.660  1.00134.64           O
ATOM   1169  CB  GLN A 146      24.568 -67.721  37.050  1.00131.69           C
ATOM   1170  CG  GLN A 146      25.575 -67.264  35.990  1.00146.40           C
ATOM   1171  CD  GLN A 146      26.944 -66.916  36.527  1.00165.94           C
ATOM   1172  OE1 GLN A 146      27.133 -66.516  37.691  1.00162.80           O
ATOM   1173  NE2 GLN A 146      27.938 -67.034  35.659  1.00154.63           N
ATOM   1174  N   ALA A 147      22.649 -70.851  36.874  1.00126.01           N
ATOM   1175  CA  ALA A 147      22.197 -72.079  37.525  1.00125.12           C
ATOM   1176  C   ALA A 147      22.722 -73.257  36.701  1.00122.81           C
ATOM   1177  O   ALA A 147      23.057 -73.075  35.524  1.00121.39           O
ATOM   1178  CB  ALA A 147      20.677 -72.114  37.582  1.00127.03           C
ATOM   1179  N   ALA A 148      22.826 -74.447  37.322  1.00115.28           N
ATOM   1180  CA  ALA A 148      23.289 -75.667  36.663  1.00110.74           C
ATOM   1181  C   ALA A 148      22.238 -76.139  35.641  1.00108.08           C
ATOM   1182  O   ALA A 148      21.058 -76.288  36.000  1.00109.55           O
ATOM   1183  CB  ALA A 148      23.536 -76.748  37.704  1.00112.58           C
ATOM   1184  N   LYS A 149      22.649 -76.309  34.361  1.00 96.04           N
ATOM   1185  CA  LYS A 149      21.720 -76.738  33.316  1.00 91.34           C
ATOM   1186  C   LYS A 149      22.227 -77.984  32.570  1.00 86.19           C
ATOM   1187  O   LYS A 149      23.423 -78.287  32.584  1.00 84.02           O
ATOM   1188  CB  LYS A 149      21.446 -75.597  32.312  1.00 91.80           C
ATOM   1189  CG  LYS A 149      20.732 -74.384  32.862  1.00109.88           C
ATOM   1190  CD  LYS A 149      20.990 -73.182  31.979  1.00123.83           C
ATOM   1191  CE  LYS A 149      20.359 -71.914  32.496  1.00140.47           C
ATOM   1192  NZ  LYS A 149      20.384 -70.840  31.473  1.00150.92           N
ATOM   1193  N   ASN A 150      21.296 -78.688  31.913  1.00 75.71           N
ATOM   1194  CA  ASN A 150      21.569 -79.795  31.030  1.00 70.33           C
ATOM   1195  C   ASN A 150      21.955 -79.165  29.680  1.00 65.53           C
ATOM   1196  O   ASN A 150      21.754 -77.966  29.478  1.00 65.30           O
ATOM   1197  CB  ASN A 150      20.315 -80.634  30.855  1.00 76.13           C
ATOM   1198  CG  ASN A 150      20.018 -81.509  32.019  1.00 95.53           C
ATOM   1199  OD1 ASN A 150      20.947 -82.018  32.688  1.00 83.73           O
ATOM   1200  ND2 ASN A 150      18.707 -81.729  32.231  1.00 84.83           N
ATOM   1201  N   ALA A 151      22.506 -79.963  28.753  1.00 55.46           N
ATOM   1202  CA  ALA A 151      22.952 -79.439  27.485  1.00 51.45           C
ATOM   1203  C   ALA A 151      22.598 -80.298  26.325  1.00 52.16           C
ATOM   1204  O   ALA A 151      22.421 -81.505  26.462  1.00 52.59           O
ATOM   1205  CB  ALA A 151      24.447 -79.230  27.515  1.00 51.72           C
ATOM   1206  N   ILE A 152      22.515 -79.672  25.156  1.00 47.03           N
ATOM   1207  CA  ILE A 152      22.233 -80.351  23.899  1.00 45.32           C
ATOM   1208  C   ILE A 152      23.392 -80.042  22.976  1.00 51.82           C
ATOM   1209  O   ILE A 152      23.766 -78.871  22.829  1.00 54.77           O
ATOM   1210  CB  ILE A 152      20.867 -79.919  23.313  1.00 48.09           C
ATOM   1211  CG1 ILE A 152      19.722 -80.381  24.233  1.00 50.21           C
ATOM   1212  CG2 ILE A 152      20.668 -80.462  21.892  1.00 46.16           C
ATOM   1213  CD1 ILE A 152      18.435 -79.807  23.944  1.00 58.30           C
ATOM   1214  N   TRP A 153      23.996 -81.088  22.394  1.00 45.15           N
ATOM   1215  CA  TRP A 153      25.092 -80.917  21.456  1.00 42.75           C
ATOM   1216  C   TRP A 153      24.538 -80.858  20.025  1.00 47.52           C
ATOM   1217  O   TRP A 153      23.683 -81.662  19.656  1.00 47.80           O
ATOM   1218  CB  TRP A 153      26.084 -82.064  21.598  1.00 40.22           C
ATOM   1219  CG  TRP A 153      27.100 -82.147  20.501  1.00 39.48           C
ATOM   1220  CD1 TRP A 153      26.946 -82.773  19.309  1.00 41.17           C
ATOM   1221  CD2 TRP A 153      28.434 -81.604  20.499  1.00 39.29           C
ATOM   1222  NE1 TRP A 153      28.089 -82.640  18.548  1.00 40.14           N
ATOM   1223  CE2 TRP A 153      29.026 -81.946  19.257  1.00 41.68           C
ATOM   1224  CE3 TRP A 153      29.202 -80.891  21.439  1.00 41.47           C
ATOM   1225  CZ2 TRP A 153      30.346 -81.604  18.920  1.00 40.52           C
ATOM   1226  CZ3 TRP A 153      30.511 -80.529  21.099  1.00 42.90           C
ATOM   1227  CH2 TRP A 153      31.065 -80.873  19.844  1.00 42.43           C
ATOM   1228  N   ILE A 154      25.022 -79.904  19.223  1.00 43.39           N
ATOM   1229  CA  ILE A 154      24.679 -79.782  17.803  1.00 41.48           C
ATOM   1230  C   ILE A 154      26.001 -79.672  17.049  1.00 46.67           C
ATOM   1231  O   ILE A 154      26.772 -78.761  17.330  1.00 46.49           O
ATOM   1232  CB  ILE A 154      23.738 -78.592  17.438  1.00 43.49           C
ATOM   1233  CG1 ILE A 154      22.467 -78.555  18.299  1.00 44.20           C
ATOM   1234  CG2 ILE A 154      23.394 -78.613  15.940  1.00 42.62           C
ATOM   1235  CD1 ILE A 154      21.626 -77.227  18.135  1.00 55.71           C
ATOM   1236  N   ASP A 155      26.281 -80.585  16.111  1.00 44.25           N
ATOM   1237  CA  ASP A 155      27.467 -80.400  15.287  1.00 44.04           C
ATOM   1238  C   ASP A 155      27.020 -80.215  13.836  1.00 47.57           C
ATOM   1239  O   ASP A 155      25.988 -80.746  13.407  1.00 44.19           O
ATOM   1240  CB  ASP A 155      28.530 -81.514  15.425  1.00 45.10           C
ATOM   1241  CG  ASP A 155      28.077 -82.899  15.028  1.00 55.42           C
ATOM   1242  OD1 ASP A 155      27.751 -83.103  13.830  1.00 60.45           O
ATOM   1243  OD2 ASP A 155      28.148 -83.798  15.875  1.00 54.89           O
ATOM   1244  N   CYS A 156      27.811 -79.457  13.089  1.00 46.09           N
ATOM   1245  CA  CYS A 156      27.624 -79.238  11.678  1.00 44.84           C
ATOM   1246  C   CYS A 156      28.968 -79.497  11.029  1.00 44.91           C
ATOM   1247  O   CYS A 156      29.977 -79.552  11.700  1.00 43.09           O
ATOM   1248  CB  CYS A 156      27.149 -77.815  11.422  1.00 46.49           C
ATOM   1249  SG  CYS A 156      25.540 -77.426  12.135  1.00 51.72           S
ATOM   1250  N   GLY A 157      28.966 -79.681   9.733  1.00 43.35           N
ATOM   1251  CA  GLY A 157      30.172 -79.866   8.943  1.00 43.73           C
ATOM   1252  C   GLY A 157      31.015 -81.100   9.181  1.00 49.42           C
ATOM   1253  O   GLY A 157      32.224 -81.038   8.957  1.00 50.81           O
ATOM   1254  N   ILE A 158      30.410 -82.242   9.575  1.00 44.29           N
ATOM   1255  CA  ILE A 158      31.180 -83.479   9.691  1.00 42.87           C
ATOM   1256  C   ILE A 158      31.639 -83.873   8.268  1.00 47.06           C
ATOM   1257  O   ILE A 158      32.759 -84.344   8.080  1.00 49.69           O
ATOM   1258  CB  ILE A 158      30.385 -84.591  10.400  1.00 46.07           C
ATOM   1259  CG1 ILE A 158      30.564 -84.466  11.915  1.00 49.00           C
ATOM   1260  CG2 ILE A 158      30.822 -85.974   9.940  1.00 44.91           C
ATOM   1261  CD1 ILE A 158      29.808 -85.494  12.816  1.00 63.60           C
ATOM   1262  N   HIS A 159      30.777 -83.658   7.263  1.00 41.86           N
ATOM   1263  CA  HIS A 159      31.046 -83.996   5.860  1.00 39.84           C
ATOM   1264  C   HIS A 159      31.211 -82.726   5.072  1.00 47.27           C
ATOM   1265  O   HIS A 159      30.327 -81.871   5.071  1.00 50.13           O
ATOM   1266  CB  HIS A 159      29.937 -84.864   5.315  1.00 38.98           C
ATOM   1267  CG  HIS A 159      29.853 -86.217   5.952  1.00 41.09           C
ATOM   1268  ND1 HIS A 159      28.650 -86.769   6.289  1.00 42.18           N
ATOM   1269  CD2 HIS A 159      30.832 -87.108   6.241  1.00 41.51           C
ATOM   1270  CE1 HIS A 159      28.933 -87.979   6.763  1.00 40.62           C
ATOM   1271  NE2 HIS A 159      30.223 -88.221   6.755  1.00 40.28           N
ATOM   1272  N   ALA A 160      32.374 -82.567   4.463  1.00 43.61           N
ATOM   1273  CA  ALA A 160      32.818 -81.359   3.795  1.00 43.51           C
ATOM   1274  C   ALA A 160      31.856 -80.746   2.791  1.00 48.75           C
ATOM   1275  O   ALA A 160      31.614 -79.549   2.879  1.00 49.98           O
ATOM   1276  CB  ALA A 160      34.157 -81.605   3.143  1.00 44.99           C
ATOM   1277  N   ARG A 161      31.294 -81.536   1.863  1.00 45.93           N
ATOM   1278  CA  ARG A 161      30.440 -81.024   0.779  1.00 46.33           C
ATOM   1279  C   ARG A 161      29.036 -80.577   1.191  1.00 52.34           C
ATOM   1280  O   ARG A 161      28.336 -79.958   0.378  1.00 53.62           O
ATOM   1281  CB  ARG A 161      30.354 -82.046  -0.356  1.00 44.77           C
ATOM   1282  CG  ARG A 161      29.775 -83.401   0.056  1.00 38.24           C
ATOM   1283  CD  ARG A 161      30.168 -84.452  -0.956  1.00 36.86           C
ATOM   1284  NE  ARG A 161      29.545 -85.734  -0.688  1.00 49.12           N
ATOM   1285  CZ  ARG A 161      29.783 -86.840  -1.382  1.00 76.42           C
ATOM   1286  NH1 ARG A 161      30.684 -86.840  -2.356  1.00 55.08           N
ATOM   1287  NH2 ARG A 161      29.138 -87.962  -1.095  1.00 81.77           N
ATOM   1288  N   GLU A 162      28.613 -80.891   2.438  1.00 47.58           N
ATOM   1289  CA  GLU A 162      27.276 -80.571   2.969  1.00 44.76           C
ATOM   1290  C   GLU A 162      27.242 -79.143   3.527  1.00 49.86           C
ATOM   1291  O   GLU A 162      27.006 -78.936   4.711  1.00 51.98           O
ATOM   1292  CB  GLU A 162      26.882 -81.638   3.983  1.00 44.04           C
ATOM   1293  CG  GLU A 162      26.801 -83.004   3.331  1.00 47.31           C
ATOM   1294  CD  GLU A 162      26.790 -84.230   4.232  1.00 75.47           C
ATOM   1295  OE1 GLU A 162      26.481 -84.115   5.449  1.00 48.41           O
ATOM   1296  OE2 GLU A 162      27.178 -85.309   3.713  1.00 67.08           O
ATOM   1297  N   TRP A 163      27.478 -78.153   2.656  1.00 44.89           N
ATOM   1298  CA  TRP A 163      27.582 -76.738   3.019  1.00 44.75           C
ATOM   1299  C   TRP A 163      26.396 -76.182   3.800  1.00 51.41           C
ATOM   1300  O   TRP A 163      26.617 -75.312   4.644  1.00 53.64           O
ATOM   1301  CB  TRP A 163      27.872 -75.876   1.789  1.00 43.97           C
ATOM   1302  CG  TRP A 163      29.237 -76.071   1.231  1.00 45.54           C
ATOM   1303  CD1 TRP A 163      30.085 -77.112   1.482  1.00 47.99           C
ATOM   1304  CD2 TRP A 163      29.942 -75.182   0.358  1.00 46.99           C
ATOM   1305  NE1 TRP A 163      31.287 -76.906   0.858  1.00 48.06           N
ATOM   1306  CE2 TRP A 163      31.212 -75.752   0.120  1.00 50.66           C
ATOM   1307  CE3 TRP A 163      29.610 -73.971  -0.290  1.00 50.09           C
ATOM   1308  CZ2 TRP A 163      32.157 -75.150  -0.719  1.00 51.37           C
ATOM   1309  CZ3 TRP A 163      30.548 -73.382  -1.132  1.00 52.95           C
ATOM   1310  CH2 TRP A 163      31.800 -73.980  -1.348  1.00 53.28           C
ATOM   1311  N   ILE A 164      25.156 -76.675   3.542  1.00 46.89           N
ATOM   1312  CA  ILE A 164      23.982 -76.203   4.276  1.00 46.62           C
ATOM   1313  C   ILE A 164      24.103 -76.528   5.762  1.00 50.66           C
ATOM   1314  O   ILE A 164      23.458 -75.864   6.572  1.00 53.32           O
ATOM   1315  CB  ILE A 164      22.659 -76.750   3.664  1.00 49.47           C
ATOM   1316  CG1 ILE A 164      21.394 -76.108   4.280  1.00 49.71           C
ATOM   1317  CG2 ILE A 164      22.578 -78.273   3.748  1.00 48.95           C
ATOM   1318  CD1 ILE A 164      21.198 -74.634   4.097  1.00 58.20           C
ATOM   1319  N   SER A 165      24.890 -77.556   6.118  1.00 43.37           N
ATOM   1320  CA  SER A 165      25.036 -77.958   7.502  1.00 41.94           C
ATOM   1321  C   SER A 165      25.756 -76.833   8.299  1.00 47.18           C
ATOM   1322  O   SER A 165      25.053 -76.165   9.069  1.00 47.79           O
ATOM   1323  CB  SER A 165      25.676 -79.331   7.586  1.00 44.10           C
ATOM   1324  OG  SER A 165      26.146 -79.582   8.888  1.00 55.37           O
ATOM   1325  N   PRO A 166      27.044 -76.432   8.034  1.00 43.54           N
ATOM   1326  CA  PRO A 166      27.601 -75.255   8.739  1.00 42.55           C
ATOM   1327  C   PRO A 166      26.732 -73.996   8.650  1.00 48.74           C
ATOM   1328  O   PRO A 166      26.675 -73.258   9.632  1.00 51.63           O
ATOM   1329  CB  PRO A 166      28.933 -75.052   8.058  1.00 43.86           C
ATOM   1330  CG  PRO A 166      29.340 -76.397   7.638  1.00 47.65           C
ATOM   1331  CD  PRO A 166      28.080 -77.056   7.179  1.00 44.06           C
ATOM   1332  N   ALA A 167      25.999 -73.774   7.536  1.00 43.61           N
ATOM   1333  CA  ALA A 167      25.114 -72.611   7.414  1.00 43.89           C
ATOM   1334  C   ALA A 167      24.047 -72.636   8.497  1.00 50.82           C
ATOM   1335  O   ALA A 167      23.702 -71.572   9.027  1.00 54.75           O
ATOM   1336  CB  ALA A 167      24.475 -72.547   6.035  1.00 44.16           C
ATOM   1337  N   PHE A 168      23.545 -73.836   8.843  1.00 45.83           N
ATOM   1338  CA  PHE A 168      22.557 -73.969   9.903  1.00 46.72           C
ATOM   1339  C   PHE A 168      23.128 -73.645  11.287  1.00 52.28           C
ATOM   1340  O   PHE A 168      22.464 -72.943  12.048  1.00 52.13           O
ATOM   1341  CB  PHE A 168      21.857 -75.334   9.912  1.00 47.55           C
ATOM   1342  CG  PHE A 168      21.034 -75.507  11.174  1.00 49.55           C
ATOM   1343  CD1 PHE A 168      19.835 -74.817  11.346  1.00 53.76           C
ATOM   1344  CD2 PHE A 168      21.512 -76.253  12.234  1.00 51.14           C
ATOM   1345  CE1 PHE A 168      19.118 -74.915  12.534  1.00 54.82           C
ATOM   1346  CE2 PHE A 168      20.782 -76.353  13.421  1.00 54.53           C
ATOM   1347  CZ  PHE A 168      19.589 -75.691  13.558  1.00 53.35           C
ATOM   1348  N   CYS A 169      24.323 -74.165  11.626  1.00 48.90           N
ATOM   1349  CA  CYS A 169      24.923 -73.875  12.931  1.00 49.75           C
ATOM   1350  C   CYS A 169      25.104 -72.373  13.134  1.00 54.38           C
ATOM   1351  O   CYS A 169      24.797 -71.861  14.217  1.00 55.88           O
ATOM   1352  CB  CYS A 169      26.234 -74.629  13.129  1.00 49.91           C
ATOM   1353  SG  CYS A 169      26.030 -76.312  13.762  1.00 53.11           S
ATOM   1354  N   LEU A 170      25.568 -71.663  12.085  1.00 49.38           N
ATOM   1355  CA  LEU A 170      25.746 -70.207  12.147  1.00 50.41           C
ATOM   1356  C   LEU A 170      24.403 -69.508  12.345  1.00 56.34           C
ATOM   1357  O   LEU A 170      24.290 -68.661  13.229  1.00 57.69           O
ATOM   1358  CB  LEU A 170      26.442 -69.686  10.881  1.00 50.13           C
ATOM   1359  CG  LEU A 170      27.948 -69.466  10.975  1.00 54.08           C
ATOM   1360  CD1 LEU A 170      28.702 -70.770  11.170  1.00 52.49           C
ATOM   1361  CD2 LEU A 170      28.452 -68.790   9.754  1.00 55.38           C
ATOM   1362  N   TRP A 171      23.381 -69.917  11.566  1.00 52.50           N
ATOM   1363  CA  TRP A 171      22.026 -69.387  11.617  1.00 53.94           C
ATOM   1364  C   TRP A 171      21.446 -69.586  13.010  1.00 56.04           C
ATOM   1365  O   TRP A 171      20.851 -68.670  13.561  1.00 56.67           O
ATOM   1366  CB  TRP A 171      21.145 -70.100  10.571  1.00 53.15           C
ATOM   1367  CG  TRP A 171      19.937 -69.325  10.133  1.00 56.57           C
ATOM   1368  CD1 TRP A 171      19.825 -68.538   9.019  1.00 61.00           C
ATOM   1369  CD2 TRP A 171      18.661 -69.301  10.768  1.00 57.34           C
ATOM   1370  NE1 TRP A 171      18.561 -67.994   8.942  1.00 61.95           N
ATOM   1371  CE2 TRP A 171      17.823 -68.452   9.999  1.00 63.56           C
ATOM   1372  CE3 TRP A 171      18.150 -69.873  11.941  1.00 58.90           C
ATOM   1373  CZ2 TRP A 171      16.512 -68.152  10.377  1.00 64.96           C
ATOM   1374  CZ3 TRP A 171      16.840 -69.584  12.311  1.00 62.43           C
ATOM   1375  CH2 TRP A 171      16.039 -68.726  11.543  1.00 64.67           C
ATOM   1376  N   PHE A 172      21.643 -70.785  13.589  1.00 49.03           N
ATOM   1377  CA  PHE A 172      21.140 -71.128  14.913  1.00 46.94           C
ATOM   1378  C   PHE A 172      21.713 -70.165  15.941  1.00 51.69           C
ATOM   1379  O   PHE A 172      20.951 -69.518  16.647  1.00 52.13           O
ATOM   1380  CB  PHE A 172      21.493 -72.579  15.255  1.00 46.37           C
ATOM   1381  CG  PHE A 172      21.071 -72.994  16.630  1.00 48.56           C
ATOM   1382  CD1 PHE A 172      19.811 -73.534  16.853  1.00 52.62           C
ATOM   1383  CD2 PHE A 172      21.953 -72.894  17.701  1.00 50.90           C
ATOM   1384  CE1 PHE A 172      19.430 -73.929  18.134  1.00 54.78           C
ATOM   1385  CE2 PHE A 172      21.572 -73.281  18.979  1.00 54.28           C
ATOM   1386  CZ  PHE A 172      20.311 -73.780  19.192  1.00 53.94           C
ATOM   1387  N   ILE A 173      23.053 -70.058  16.006  1.00 48.58           N
ATOM   1388  CA  ILE A 173      23.778 -69.210  16.954  1.00 49.18           C
ATOM   1389  C   ILE A 173      23.414 -67.753  16.759  1.00 56.80           C
ATOM   1390  O   ILE A 173      23.079 -67.065  17.721  1.00 59.34           O
ATOM   1391  CB  ILE A 173      25.305 -69.432  16.902  1.00 50.72           C
ATOM   1392  CG1 ILE A 173      25.662 -70.832  17.403  1.00 49.66           C
ATOM   1393  CG2 ILE A 173      26.054 -68.349  17.706  1.00 51.95           C
ATOM   1394  CD1 ILE A 173      26.963 -71.371  16.810  1.00 67.46           C
ATOM   1395  N   GLY A 174      23.488 -67.298  15.527  1.00 52.63           N
ATOM   1396  CA  GLY A 174      23.216 -65.915  15.208  1.00 54.12           C
ATOM   1397  C   GLY A 174      21.819 -65.501  15.566  1.00 59.89           C
ATOM   1398  O   GLY A 174      21.618 -64.436  16.153  1.00 61.58           O
ATOM   1399  N   HIS A 175      20.854 -66.360  15.204  1.00 56.41           N
ATOM   1400  CA  HIS A 175      19.443 -66.099  15.415  1.00 56.56           C
ATOM   1401  C   HIS A 175      19.062 -66.150  16.864  1.00 62.82           C
ATOM   1402  O   HIS A 175      18.479 -65.179  17.330  1.00 64.75           O
ATOM   1403  CB  HIS A 175      18.574 -66.986  14.548  1.00 55.23           C
ATOM   1404  CG  HIS A 175      18.372 -66.361  13.209  1.00 58.84           C
ATOM   1405  ND1 HIS A 175      17.201 -65.709  12.899  1.00 62.59           N
ATOM   1406  CD2 HIS A 175      19.238 -66.217  12.173  1.00 59.96           C
ATOM   1407  CE1 HIS A 175      17.358 -65.250  11.659  1.00 62.06           C
ATOM   1408  NE2 HIS A 175      18.571 -65.526  11.181  1.00 60.85           N
ATOM   1409  N   ILE A 176      19.453 -67.210  17.595  1.00 58.67           N
ATOM   1410  CA  ILE A 176      19.135 -67.361  19.007  1.00 59.53           C
ATOM   1411  C   ILE A 176      19.765 -66.227  19.848  1.00 65.98           C
ATOM   1412  O   ILE A 176      19.082 -65.723  20.725  1.00 69.03           O
ATOM   1413  CB  ILE A 176      19.422 -68.797  19.545  1.00 60.86           C
ATOM   1414  CG1 ILE A 176      18.509 -69.156  20.711  1.00 62.45           C
ATOM   1415  CG2 ILE A 176      20.867 -69.048  19.878  1.00 59.70           C
ATOM   1416  CD1 ILE A 176      18.281 -70.686  20.946  1.00 69.04           C
ATOM   1417  N   THR A 177      20.991 -65.776  19.544  1.00 61.31           N
ATOM   1418  CA  THR A 177      21.614 -64.685  20.302  1.00 63.22           C
ATOM   1419  C   THR A 177      20.982 -63.353  19.951  1.00 69.69           C
ATOM   1420  O   THR A 177      20.812 -62.517  20.835  1.00 73.34           O
ATOM   1421  CB  THR A 177      23.149 -64.662  20.167  1.00 70.83           C
ATOM   1422  OG1 THR A 177      23.513 -64.514  18.793  1.00 67.86           O
ATOM   1423  CG2 THR A 177      23.824 -65.884  20.797  1.00 68.83           C
ATOM   1424  N   GLN A 178      20.638 -63.147  18.685  1.00 64.71           N
ATOM   1425  CA  GLN A 178      20.046 -61.897  18.251  1.00 66.96           C
ATOM   1426  C   GLN A 178      18.671 -61.651  18.857  1.00 73.24           C
ATOM   1427  O   GLN A 178      18.363 -60.506  19.233  1.00 74.04           O
ATOM   1428  CB  GLN A 178      19.976 -61.811  16.711  1.00 67.86           C
ATOM   1429  CG  GLN A 178      19.601 -60.410  16.138  1.00 80.17           C
ATOM   1430  CD  GLN A 178      20.504 -59.241  16.514  1.00 92.50           C
ATOM   1431  OE1 GLN A 178      20.019 -58.159  16.830  1.00 76.51           O
ATOM   1432  NE2 GLN A 178      21.831 -59.426  16.526  1.00 94.32           N
ATOM   1433  N   PHE A 179      17.852 -62.719  18.948  1.00 69.71           N
ATOM   1434  CA  PHE A 179      16.479 -62.596  19.393  1.00 71.22           C
ATOM   1435  C   PHE A 179      16.214 -63.083  20.810  1.00 76.87           C
ATOM   1436  O   PHE A 179      15.061 -63.100  21.220  1.00 79.41           O
ATOM   1437  CB  PHE A 179      15.541 -63.259  18.378  1.00 72.10           C
ATOM   1438  CG  PHE A 179      15.528 -62.526  17.056  1.00 74.48           C
ATOM   1439  CD1 PHE A 179      14.722 -61.401  16.869  1.00 79.78           C
ATOM   1440  CD2 PHE A 179      16.347 -62.932  16.012  1.00 75.51           C
ATOM   1441  CE1 PHE A 179      14.735 -60.702  15.661  1.00 81.82           C
ATOM   1442  CE2 PHE A 179      16.376 -62.218  14.809  1.00 79.58           C
ATOM   1443  CZ  PHE A 179      15.557 -61.116  14.637  1.00 80.32           C
ATOM   1444  N   TYR A 180      17.253 -63.376  21.589  1.00 73.47           N
ATOM   1445  CA  TYR A 180      17.112 -63.752  22.996  1.00 74.95           C
ATOM   1446  C   TYR A 180      16.574 -62.522  23.758  1.00 83.06           C
ATOM   1447  O   TYR A 180      17.193 -61.456  23.728  1.00 83.71           O
ATOM   1448  CB  TYR A 180      18.474 -64.173  23.568  1.00 75.62           C
ATOM   1449  CG  TYR A 180      18.431 -64.579  25.018  1.00 78.38           C
ATOM   1450  CD1 TYR A 180      17.978 -65.838  25.395  1.00 79.24           C
ATOM   1451  CD2 TYR A 180      18.842 -63.704  26.020  1.00 80.72           C
ATOM   1452  CE1 TYR A 180      17.920 -66.213  26.735  1.00 80.59           C
ATOM   1453  CE2 TYR A 180      18.789 -64.068  27.362  1.00 82.16           C
ATOM   1454  CZ  TYR A 180      18.318 -65.321  27.715  1.00 86.84           C
ATOM   1455  OH  TYR A 180      18.309 -65.710  29.031  1.00 86.93           O
ATOM   1456  N   GLY A 181      15.415 -62.678  24.385  1.00 81.36           N
ATOM   1457  CA  GLY A 181      14.783 -61.591  25.116  1.00 84.70           C
ATOM   1458  C   GLY A 181      13.768 -60.842  24.280  1.00 91.60           C
ATOM   1459  O   GLY A 181      13.050 -59.976  24.800  1.00 95.25           O
ATOM   1460  N   ILE A 182      13.719 -61.164  22.977  1.00 85.28           N
ATOM   1461  CA  ILE A 182      12.788 -60.579  22.023  1.00 86.03           C
ATOM   1462  C   ILE A 182      11.736 -61.636  21.647  1.00 90.06           C
ATOM   1463  O   ILE A 182      10.545 -61.362  21.747  1.00 91.53           O
ATOM   1464  CB  ILE A 182      13.540 -59.967  20.816  1.00 88.25           C
ATOM   1465  CG1 ILE A 182      14.345 -58.725  21.244  1.00 90.64           C
ATOM   1466  CG2 ILE A 182      12.567 -59.611  19.694  1.00 89.56           C
ATOM   1467  CD1 ILE A 182      15.601 -58.457  20.441  1.00100.40           C
ATOM   1468  N   ILE A 183      12.180 -62.837  21.226  1.00 84.82           N
ATOM   1469  CA  ILE A 183      11.328 -63.990  20.895  1.00 83.70           C
ATOM   1470  C   ILE A 183      11.333 -64.869  22.157  1.00 91.42           C
ATOM   1471  O   ILE A 183      12.363 -65.444  22.523  1.00 89.99           O
ATOM   1472  CB  ILE A 183      11.813 -64.737  19.611  1.00 83.27           C
ATOM   1473  CG1 ILE A 183      11.647 -63.846  18.344  1.00 83.30           C
ATOM   1474  CG2 ILE A 183      11.127 -66.110  19.457  1.00 81.92           C
ATOM   1475  CD1 ILE A 183      12.265 -64.396  17.023  1.00 89.90           C
ATOM   1476  N   GLY A 184      10.199 -64.875  22.849  1.00 92.48           N
ATOM   1477  CA  GLY A 184       9.989 -65.576  24.114  1.00 93.58           C
ATOM   1478  C   GLY A 184      10.401 -67.031  24.109  1.00 95.55           C
ATOM   1479  O   GLY A 184      10.998 -67.501  25.077  1.00 94.94           O
ATOM   1480  N   GLN A 185      10.122 -67.735  22.994  1.00 90.62           N
ATOM   1481  CA  GLN A 185      10.459 -69.139  22.756  1.00 88.65           C
ATOM   1482  C   GLN A 185      11.942 -69.408  23.019  1.00 91.21           C
ATOM   1483  O   GLN A 185      12.270 -70.436  23.618  1.00 91.40           O
ATOM   1484  CB  GLN A 185      10.116 -69.548  21.303  1.00 88.81           C
ATOM   1485  CG  GLN A 185       8.626 -69.458  20.941  1.00118.83           C
ATOM   1486  CD  GLN A 185       8.255 -68.133  20.303  1.00145.92           C
ATOM   1487  OE1 GLN A 185       8.225 -67.085  20.955  1.00142.17           O
ATOM   1488  NE2 GLN A 185       7.965 -68.148  19.007  1.00138.60           N
ATOM   1489  N   TYR A 186      12.825 -68.464  22.603  1.00 85.45           N
ATOM   1490  CA  TYR A 186      14.283 -68.547  22.755  1.00 82.28           C
ATOM   1491  C   TYR A 186      14.718 -68.382  24.184  1.00 86.74           C
ATOM   1492  O   TYR A 186      15.613 -69.105  24.626  1.00 86.32           O
ATOM   1493  CB  TYR A 186      15.014 -67.534  21.855  1.00 82.32           C
ATOM   1494  CG  TYR A 186      14.742 -67.659  20.367  1.00 82.23           C
ATOM   1495  CD1 TYR A 186      13.934 -68.672  19.865  1.00 83.25           C
ATOM   1496  CD2 TYR A 186      15.304 -66.767  19.458  1.00 82.61           C
ATOM   1497  CE1 TYR A 186      13.654 -68.769  18.505  1.00 82.54           C
ATOM   1498  CE2 TYR A 186      15.045 -66.867  18.089  1.00 82.21           C
ATOM   1499  CZ  TYR A 186      14.215 -67.871  17.618  1.00 86.50           C
ATOM   1500  OH  TYR A 186      13.956 -68.020  16.276  1.00 83.26           O
ATOM   1501  N   THR A 187      14.101 -67.440  24.910  1.00 84.95           N
ATOM   1502  CA  THR A 187      14.413 -67.212  26.321  1.00 86.55           C
ATOM   1503  C   THR A 187      14.003 -68.444  27.114  1.00 91.15           C
ATOM   1504  O   THR A 187      14.713 -68.854  28.044  1.00 90.21           O
ATOM   1505  CB  THR A 187      13.687 -65.961  26.824  1.00 94.19           C
ATOM   1506  OG1 THR A 187      13.991 -64.877  25.951  1.00 86.96           O
ATOM   1507  CG2 THR A 187      14.036 -65.606  28.288  1.00 94.87           C
ATOM   1508  N   ASN A 188      12.857 -69.034  26.719  1.00 88.64           N
ATOM   1509  CA  ASN A 188      12.253 -70.196  27.354  1.00 88.95           C
ATOM   1510  C   ASN A 188      13.144 -71.402  27.212  1.00 88.59           C
ATOM   1511  O   ASN A 188      13.420 -72.092  28.197  1.00 90.49           O
ATOM   1512  CB  ASN A 188      10.843 -70.448  26.785  1.00 92.19           C
ATOM   1513  CG  ASN A 188       9.807 -69.448  27.237  1.00114.74           C
ATOM   1514  OD1 ASN A 188       9.932 -68.811  28.302  1.00103.63           O
ATOM   1515  ND2 ASN A 188       8.750 -69.313  26.435  1.00109.48           N
ATOM   1516  N   LEU A 189      13.662 -71.596  26.010  1.00 79.31           N
ATOM   1517  CA  LEU A 189      14.542 -72.700  25.674  1.00 75.69           C
ATOM   1518  C   LEU A 189      15.876 -72.618  26.418  1.00 77.20           C
ATOM   1519  O   LEU A 189      16.219 -73.564  27.129  1.00 78.38           O
ATOM   1520  CB  LEU A 189      14.733 -72.716  24.155  1.00 73.31           C
ATOM   1521  CG  LEU A 189      15.326 -73.928  23.528  1.00 74.84           C
ATOM   1522  CD1 LEU A 189      14.659 -75.184  24.029  1.00 75.04           C
ATOM   1523  CD2 LEU A 189      15.230 -73.822  22.037  1.00 74.97           C
ATOM   1524  N   LEU A 190      16.569 -71.468  26.332  1.00 70.65           N
ATOM   1525  CA  LEU A 190      17.844 -71.278  27.003  1.00 70.00           C
ATOM   1526  C   LEU A 190      17.740 -71.180  28.527  1.00 80.19           C
ATOM   1527  O   LEU A 190      18.770 -71.313  29.216  1.00 82.29           O
ATOM   1528  CB  LEU A 190      18.617 -70.096  26.422  1.00 68.89           C
ATOM   1529  CG  LEU A 190      19.177 -70.298  25.033  1.00 69.71           C
ATOM   1530  CD1 LEU A 190      19.786 -69.017  24.536  1.00 70.56           C
ATOM   1531  CD2 LEU A 190      20.215 -71.428  24.992  1.00 67.11           C
ATOM   1532  N   ARG A 191      16.520 -71.005  29.062  1.00 79.17           N
ATOM   1533  CA  ARG A 191      16.348 -70.969  30.504  1.00 82.32           C
ATOM   1534  C   ARG A 191      16.628 -72.352  31.089  1.00 86.16           C
ATOM   1535  O   ARG A 191      17.211 -72.452  32.176  1.00 87.31           O
ATOM   1536  CB  ARG A 191      14.946 -70.459  30.886  1.00 88.72           C
ATOM   1537  CG  ARG A 191      14.660 -70.399  32.402  1.00107.69           C
ATOM   1538  CD  ARG A 191      13.223 -70.003  32.727  1.00118.89           C
ATOM   1539  NE  ARG A 191      12.899 -68.663  32.235  1.00132.89           N
ATOM   1540  CZ  ARG A 191      12.026 -68.397  31.261  1.00143.06           C
ATOM   1541  NH1 ARG A 191      11.363 -69.383  30.661  1.00126.94           N
ATOM   1542  NH2 ARG A 191      11.811 -67.144  30.881  1.00121.94           N
ATOM   1543  N   LEU A 192      16.273 -73.415  30.339  1.00 80.63           N
ATOM   1544  CA  LEU A 192      16.427 -74.772  30.855  1.00 80.02           C
ATOM   1545  C   LEU A 192      17.591 -75.602  30.283  1.00 82.03           C
ATOM   1546  O   LEU A 192      18.024 -76.573  30.943  1.00 82.86           O
ATOM   1547  CB  LEU A 192      15.100 -75.507  30.687  1.00 80.09           C
ATOM   1548  CG  LEU A 192      13.934 -74.850  31.434  1.00 85.77           C
ATOM   1549  CD1 LEU A 192      12.622 -75.250  30.838  1.00 84.92           C
ATOM   1550  CD2 LEU A 192      14.000 -75.136  32.921  1.00 90.16           C
ATOM   1551  N   VAL A 193      18.103 -75.222  29.089  1.00 74.95           N
ATOM   1552  CA  VAL A 193      19.207 -75.954  28.467  1.00 71.36           C
ATOM   1553  C   VAL A 193      20.270 -75.025  27.898  1.00 72.20           C
ATOM   1554  O   VAL A 193      19.974 -73.872  27.571  1.00 72.84           O
ATOM   1555  CB  VAL A 193      18.636 -76.951  27.432  1.00 73.10           C
ATOM   1556  CG1 VAL A 193      18.180 -76.291  26.137  1.00 72.02           C
ATOM   1557  CG2 VAL A 193      19.518 -78.148  27.219  1.00 71.64           C
ATOM   1558  N   ASP A 194      21.524 -75.519  27.848  1.00 65.19           N
ATOM   1559  CA  ASP A 194      22.653 -74.864  27.183  1.00 62.77           C
ATOM   1560  C   ASP A 194      22.774 -75.593  25.872  1.00 59.43           C
ATOM   1561  O   ASP A 194      22.374 -76.747  25.791  1.00 58.19           O
ATOM   1562  CB  ASP A 194      23.981 -75.118  27.912  1.00 65.07           C
ATOM   1563  CG  ASP A 194      24.155 -74.435  29.241  1.00 84.86           C
ATOM   1564  OD1 ASP A 194      23.708 -73.266  29.377  1.00 88.82           O
ATOM   1565  OD2 ASP A 194      24.789 -75.039  30.132  1.00 92.88           O
ATOM   1566  N   PHE A 195      23.408 -74.997  24.886  1.00 52.40           N
ATOM   1567  CA  PHE A 195      23.714 -75.731  23.668  1.00 49.53           C
ATOM   1568  C   PHE A 195      25.231 -75.738  23.465  1.00 54.52           C
ATOM   1569  O   PHE A 195      25.886 -74.736  23.738  1.00 56.92           O
ATOM   1570  CB  PHE A 195      23.047 -75.109  22.441  1.00 49.82           C
ATOM   1571  CG  PHE A 195      21.568 -75.368  22.364  1.00 50.62           C
ATOM   1572  CD1 PHE A 195      20.662 -74.496  22.953  1.00 53.78           C
ATOM   1573  CD2 PHE A 195      21.077 -76.490  21.720  1.00 51.56           C
ATOM   1574  CE1 PHE A 195      19.289 -74.737  22.890  1.00 54.43           C
ATOM   1575  CE2 PHE A 195      19.700 -76.733  21.667  1.00 54.92           C
ATOM   1576  CZ  PHE A 195      18.816 -75.856  22.268  1.00 53.43           C
ATOM   1577  N   TYR A 196      25.795 -76.845  23.006  1.00 47.78           N
ATOM   1578  CA  TYR A 196      27.187 -76.868  22.603  1.00 46.42           C
ATOM   1579  C   TYR A 196      27.086 -77.044  21.095  1.00 51.12           C
ATOM   1580  O   TYR A 196      26.560 -78.043  20.614  1.00 51.77           O
ATOM   1581  CB  TYR A 196      27.982 -77.977  23.256  1.00 47.41           C
ATOM   1582  CG  TYR A 196      28.262 -77.752  24.720  1.00 51.43           C
ATOM   1583  CD1 TYR A 196      29.229 -76.839  25.134  1.00 53.58           C
ATOM   1584  CD2 TYR A 196      27.610 -78.500  25.695  1.00 53.68           C
ATOM   1585  CE1 TYR A 196      29.514 -76.649  26.486  1.00 54.36           C
ATOM   1586  CE2 TYR A 196      27.899 -78.332  27.047  1.00 56.57           C
ATOM   1587  CZ  TYR A 196      28.856 -77.410  27.441  1.00 64.49           C
ATOM   1588  OH  TYR A 196      29.118 -77.240  28.783  1.00 69.58           O
ATOM   1589  N   VAL A 197      27.442 -76.003  20.358  1.00 47.26           N
ATOM   1590  CA  VAL A 197      27.326 -75.961  18.911  1.00 45.60           C
ATOM   1591  C   VAL A 197      28.711 -75.930  18.258  1.00 50.71           C
ATOM   1592  O   VAL A 197      29.526 -75.047  18.541  1.00 50.35           O
ATOM   1593  CB  VAL A 197      26.450 -74.770  18.464  1.00 49.36           C
ATOM   1594  CG1 VAL A 197      26.147 -74.824  16.972  1.00 47.92           C
ATOM   1595  CG2 VAL A 197      25.156 -74.704  19.262  1.00 50.20           C
ATOM   1596  N   MET A 198      28.982 -76.924  17.421  1.00 47.31           N
ATOM   1597  CA  MET A 198      30.219 -76.960  16.685  1.00 47.53           C
ATOM   1598  C   MET A 198      29.887 -76.637  15.219  1.00 48.94           C
ATOM   1599  O   MET A 198      29.389 -77.510  14.506  1.00 47.23           O
ATOM   1600  CB  MET A 198      30.962 -78.285  16.818  1.00 49.77           C
ATOM   1601  CG  MET A 198      32.311 -78.175  16.140  1.00 55.06           C
ATOM   1602  SD  MET A 198      33.413 -79.402  16.658  1.00 62.13           S
ATOM   1603  CE  MET A 198      34.902 -78.839  15.970  1.00 59.09           C
ATOM   1604  N   PRO A 199      30.179 -75.404  14.755  1.00 45.55           N
ATOM   1605  CA  PRO A 199      29.835 -75.036  13.378  1.00 45.36           C
ATOM   1606  C   PRO A 199      30.506 -75.852  12.294  1.00 48.44           C
ATOM   1607  O   PRO A 199      29.906 -76.072  11.254  1.00 50.42           O
ATOM   1608  CB  PRO A 199      30.207 -73.551  13.285  1.00 48.45           C
ATOM   1609  CG  PRO A 199      30.289 -73.079  14.686  1.00 54.27           C
ATOM   1610  CD  PRO A 199      30.773 -74.260  15.475  1.00 48.98           C
ATOM   1611  N   VAL A 200      31.739 -76.263  12.490  1.00 43.34           N
ATOM   1612  CA  VAL A 200      32.441 -77.055  11.476  1.00 42.03           C
ATOM   1613  C   VAL A 200      33.294 -78.100  12.182  1.00 47.68           C
ATOM   1614  O   VAL A 200      34.297 -77.774  12.817  1.00 49.88           O
ATOM   1615  CB  VAL A 200      33.267 -76.228  10.470  1.00 46.15           C
ATOM   1616  CG1 VAL A 200      33.798 -77.113   9.359  1.00 45.81           C
ATOM   1617  CG2 VAL A 200      32.475 -75.067   9.890  1.00 46.58           C
ATOM   1618  N   VAL A 201      32.900 -79.360  12.083  1.00 42.35           N
ATOM   1619  CA  VAL A 201      33.707 -80.417  12.710  1.00 40.93           C
ATOM   1620  C   VAL A 201      34.950 -80.696  11.827  1.00 45.60           C
ATOM   1621  O   VAL A 201      36.078 -80.708  12.310  1.00 44.80           O
ATOM   1622  CB  VAL A 201      32.904 -81.706  12.941  1.00 41.44           C
ATOM   1623  CG1 VAL A 201      33.812 -82.812  13.467  1.00 40.68           C
ATOM   1624  CG2 VAL A 201      31.743 -81.460  13.887  1.00 40.47           C
ATOM   1625  N   ASN A 202      34.706 -80.909  10.536  1.00 41.96           N
ATOM   1626  CA  ASN A 202      35.699 -81.254   9.538  1.00 41.88           C
ATOM   1627  C   ASN A 202      36.189 -79.985   8.855  1.00 47.02           C
ATOM   1628  O   ASN A 202      35.839 -79.687   7.701  1.00 46.59           O
ATOM   1629  CB  ASN A 202      35.058 -82.240   8.551  1.00 37.94           C
ATOM   1630  CG  ASN A 202      35.947 -82.783   7.462  1.00 53.60           C
ATOM   1631  OD1 ASN A 202      37.176 -82.673   7.499  1.00 58.68           O
ATOM   1632  ND2 ASN A 202      35.350 -83.302   6.422  1.00 37.43           N
ATOM   1633  N   VAL A 203      36.993 -79.222   9.595  1.00 43.99           N
ATOM   1634  CA  VAL A 203      37.535 -77.951   9.119  1.00 43.26           C
ATOM   1635  C   VAL A 203      38.454 -78.129   7.908  1.00 50.45           C
ATOM   1636  O   VAL A 203      38.338 -77.342   6.969  1.00 51.33           O
ATOM   1637  CB  VAL A 203      38.190 -77.134  10.238  1.00 45.24           C
ATOM   1638  CG1 VAL A 203      37.163 -76.749  11.267  1.00 44.74           C
ATOM   1639  CG2 VAL A 203      39.340 -77.883  10.894  1.00 44.26           C
ATOM   1640  N   ASP A 204      39.319 -79.178   7.891  1.00 47.55           N
ATOM   1641  CA  ASP A 204      40.232 -79.406   6.757  1.00 48.21           C
ATOM   1642  C   ASP A 204      39.495 -79.760   5.484  1.00 51.91           C
ATOM   1643  O   ASP A 204      39.798 -79.230   4.430  1.00 53.54           O
ATOM   1644  CB  ASP A 204      41.266 -80.488   7.089  1.00 50.33           C
ATOM   1645  CG  ASP A 204      42.180 -80.150   8.242  1.00 59.71           C
ATOM   1646  OD1 ASP A 204      42.194 -78.981   8.662  1.00 61.75           O
ATOM   1647  OD2 ASP A 204      42.881 -81.053   8.721  1.00 63.41           O
ATOM   1648  N   GLY A 205      38.529 -80.650   5.603  1.00 47.17           N
ATOM   1649  CA  GLY A 205      37.708 -81.089   4.491  1.00 45.95           C
ATOM   1650  C   GLY A 205      36.892 -79.936   3.957  1.00 47.54           C
ATOM   1651  O   GLY A 205      36.843 -79.731   2.743  1.00 49.98           O
ATOM   1652  N   TYR A 206      36.257 -79.170   4.861  1.00 39.26           N
ATOM   1653  CA  TYR A 206      35.435 -78.016   4.500  1.00 38.18           C
ATOM   1654  C   TYR A 206      36.231 -76.991   3.709  1.00 44.17           C
ATOM   1655  O   TYR A 206      35.791 -76.538   2.631  1.00 45.39           O
ATOM   1656  CB  TYR A 206      34.803 -77.373   5.743  1.00 38.24           C
ATOM   1657  CG  TYR A 206      33.780 -76.316   5.380  1.00 39.36           C
ATOM   1658  CD1 TYR A 206      32.585 -76.660   4.746  1.00 40.12           C
ATOM   1659  CD2 TYR A 206      34.027 -74.965   5.618  1.00 40.27           C
ATOM   1660  CE1 TYR A 206      31.662 -75.690   4.374  1.00 40.45           C
ATOM   1661  CE2 TYR A 206      33.097 -73.986   5.262  1.00 41.19           C
ATOM   1662  CZ  TYR A 206      31.920 -74.354   4.638  1.00 49.23           C
ATOM   1663  OH  TYR A 206      31.015 -73.403   4.250  1.00 52.61           O
ATOM   1664  N   ASP A 207      37.439 -76.658   4.230  1.00 40.48           N
ATOM   1665  CA  ASP A 207      38.330 -75.719   3.584  1.00 40.98           C
ATOM   1666  C   ASP A 207      38.721 -76.264   2.204  1.00 46.53           C
ATOM   1667  O   ASP A 207      38.657 -75.528   1.228  1.00 47.67           O
ATOM   1668  CB  ASP A 207      39.545 -75.458   4.453  1.00 43.43           C
ATOM   1669  CG  ASP A 207      40.449 -74.362   3.910  1.00 65.55           C
ATOM   1670  OD1 ASP A 207      39.931 -73.249   3.626  1.00 72.00           O
ATOM   1671  OD2 ASP A 207      41.679 -74.608   3.786  1.00 68.18           O
ATOM   1672  N   TYR A 208      39.043 -77.577   2.117  1.00 42.40           N
ATOM   1673  CA  TYR A 208      39.422 -78.269   0.888  1.00 42.21           C
ATOM   1674  C   TYR A 208      38.290 -78.208  -0.140  1.00 50.68           C
ATOM   1675  O   TYR A 208      38.570 -78.027  -1.332  1.00 53.20           O
ATOM   1676  CB  TYR A 208      39.814 -79.725   1.195  1.00 40.60           C
ATOM   1677  CG  TYR A 208      40.453 -80.449   0.032  1.00 41.25           C
ATOM   1678  CD1 TYR A 208      41.727 -80.116  -0.409  1.00 41.52           C
ATOM   1679  CD2 TYR A 208      39.794 -81.479  -0.612  1.00 42.72           C
ATOM   1680  CE1 TYR A 208      42.319 -80.781  -1.468  1.00 38.32           C
ATOM   1681  CE2 TYR A 208      40.369 -82.134  -1.691  1.00 45.61           C
ATOM   1682  CZ  TYR A 208      41.636 -81.782  -2.113  1.00 52.19           C
ATOM   1683  OH  TYR A 208      42.203 -82.442  -3.167  1.00 63.26           O
ATOM   1684  N   SER A 209      37.007 -78.286   0.322  1.00 46.08           N
ATOM   1685  CA  SER A 209      35.845 -78.220  -0.568  1.00 45.86           C
ATOM   1686  C   SER A 209      35.634 -76.813  -1.110  1.00 55.05           C
ATOM   1687  O   SER A 209      35.007 -76.648  -2.165  1.00 57.35           O
ATOM   1688  CB  SER A 209      34.585 -78.746   0.106  1.00 45.77           C
ATOM   1689  OG  SER A 209      34.030 -77.798   0.998  1.00 48.66           O
ATOM   1690  N   TRP A 210      36.180 -75.800  -0.409  1.00 51.36           N
ATOM   1691  CA  TRP A 210      36.081 -74.413  -0.845  1.00 51.91           C
ATOM   1692  C   TRP A 210      37.162 -74.068  -1.840  1.00 59.83           C
ATOM   1693  O   TRP A 210      36.908 -73.297  -2.760  1.00 64.41           O
ATOM   1694  CB  TRP A 210      36.165 -73.471   0.356  1.00 49.84           C
ATOM   1695  CG  TRP A 210      34.817 -73.076   0.864  1.00 49.04           C
ATOM   1696  CD1 TRP A 210      33.969 -73.845   1.604  1.00 50.24           C
ATOM   1697  CD2 TRP A 210      34.117 -71.840   0.600  1.00 49.27           C
ATOM   1698  NE1 TRP A 210      32.775 -73.176   1.805  1.00 49.69           N
ATOM   1699  CE2 TRP A 210      32.849 -71.934   1.215  1.00 52.25           C
ATOM   1700  CE3 TRP A 210      34.450 -70.651  -0.062  1.00 51.45           C
ATOM   1701  CZ2 TRP A 210      31.906 -70.892   1.154  1.00 51.19           C
ATOM   1702  CZ3 TRP A 210      33.533 -69.615  -0.075  1.00 52.66           C
ATOM   1703  CH2 TRP A 210      32.281 -69.739   0.521  1.00 51.85           C
ATOM   1704  N   LYS A 211      38.359 -74.657  -1.678  1.00 55.07           N
ATOM   1705  CA  LYS A 211      39.570 -74.354  -2.444  1.00 55.85           C
ATOM   1706  C   LYS A 211      39.983 -75.317  -3.559  1.00 60.79           C
ATOM   1707  O   LYS A 211      40.675 -74.872  -4.481  1.00 62.85           O
ATOM   1708  CB  LYS A 211      40.742 -74.222  -1.475  1.00 56.96           C
ATOM   1709  CG  LYS A 211      40.666 -72.958  -0.651  1.00 76.81           C
ATOM   1710  CD  LYS A 211      41.604 -73.017   0.526  1.00 90.22           C
ATOM   1711  CE  LYS A 211      41.677 -71.677   1.217  1.00103.74           C
ATOM   1712  NZ  LYS A 211      42.380 -71.759   2.528  1.00103.10           N
ATOM   1713  N   LYS A 212      39.687 -76.632  -3.441  1.00 54.87           N
ATOM   1714  CA  LYS A 212      40.176 -77.571  -4.454  1.00 54.53           C
ATOM   1715  C   LYS A 212      39.142 -78.511  -5.019  1.00 59.17           C
ATOM   1716  O   LYS A 212      39.122 -78.707  -6.234  1.00 61.29           O
ATOM   1717  CB  LYS A 212      41.379 -78.391  -3.939  1.00 55.36           C
ATOM   1718  CG  LYS A 212      42.609 -77.588  -3.462  1.00 74.08           C
ATOM   1719  CD  LYS A 212      43.424 -76.975  -4.571  1.00 92.36           C
ATOM   1720  CE  LYS A 212      44.531 -76.116  -4.012  1.00101.99           C
ATOM   1721  NZ  LYS A 212      44.090 -74.719  -3.740  1.00114.57           N
ATOM   1722  N   ASN A 213      38.322 -79.135  -4.167  1.00 53.15           N
ATOM   1723  CA  ASN A 213      37.372 -80.136  -4.624  1.00 51.77           C
ATOM   1724  C   ASN A 213      36.041 -80.011  -3.890  1.00 56.31           C
ATOM   1725  O   ASN A 213      35.913 -80.470  -2.756  1.00 56.35           O
ATOM   1726  CB  ASN A 213      37.999 -81.540  -4.470  1.00 47.51           C
ATOM   1727  CG  ASN A 213      37.152 -82.708  -4.910  1.00 67.11           C
ATOM   1728  OD1 ASN A 213      35.970 -82.594  -5.231  1.00 57.65           O
ATOM   1729  ND2 ASN A 213      37.740 -83.884  -4.899  1.00 66.23           N
ATOM   1730  N   ARG A 214      35.048 -79.386  -4.540  1.00 51.32           N
ATOM   1731  CA  ARG A 214      33.711 -79.179  -3.989  1.00 48.12           C
ATOM   1732  C   ARG A 214      32.998 -80.471  -3.573  1.00 50.64           C
ATOM   1733  O   ARG A 214      32.128 -80.417  -2.699  1.00 49.45           O
ATOM   1734  CB  ARG A 214      32.867 -78.362  -4.983  1.00 48.65           C
ATOM   1735  CG  ARG A 214      31.459 -77.968  -4.540  1.00 56.70           C
ATOM   1736  CD  ARG A 214      31.449 -77.195  -3.249  1.00 51.67           C
ATOM   1737  NE  ARG A 214      30.119 -76.764  -2.855  1.00 54.24           N
ATOM   1738  CZ  ARG A 214      29.268 -77.515  -2.168  1.00 73.01           C
ATOM   1739  NH1 ARG A 214      29.598 -78.753  -1.824  1.00 50.07           N
ATOM   1740  NH2 ARG A 214      28.078 -77.035  -1.819  1.00 68.04           N
ATOM   1741  N   MET A 215      33.374 -81.630  -4.172  1.00 47.43           N
ATOM   1742  CA  MET A 215      32.724 -82.935  -3.942  1.00 45.60           C
ATOM   1743  C   MET A 215      33.379 -83.737  -2.811  1.00 50.81           C
ATOM   1744  O   MET A 215      32.995 -84.884  -2.568  1.00 52.29           O
ATOM   1745  CB  MET A 215      32.644 -83.777  -5.247  1.00 48.01           C
ATOM   1746  CG  MET A 215      32.155 -83.038  -6.481  1.00 53.22           C
ATOM   1747  SD  MET A 215      30.610 -82.160  -6.198  1.00 58.40           S
ATOM   1748  CE  MET A 215      30.546 -81.118  -7.646  1.00 56.35           C
ATOM   1749  N   TRP A 216      34.363 -83.147  -2.119  1.00 44.94           N
ATOM   1750  CA  TRP A 216      35.044 -83.811  -1.012  1.00 42.86           C
ATOM   1751  C   TRP A 216      34.126 -84.011   0.179  1.00 46.38           C
ATOM   1752  O   TRP A 216      33.286 -83.165   0.456  1.00 48.55           O
ATOM   1753  CB  TRP A 216      36.267 -83.010  -0.584  1.00 42.00           C
ATOM   1754  CG  TRP A 216      37.231 -83.794   0.261  1.00 42.65           C
ATOM   1755  CD1 TRP A 216      37.407 -83.693   1.612  1.00 45.11           C
ATOM   1756  CD2 TRP A 216      38.150 -84.800  -0.189  1.00 42.23           C
ATOM   1757  NE1 TRP A 216      38.355 -84.598   2.037  1.00 44.91           N
ATOM   1758  CE2 TRP A 216      38.816 -85.303   0.957  1.00 46.65           C
ATOM   1759  CE3 TRP A 216      38.455 -85.349  -1.445  1.00 42.62           C
ATOM   1760  CZ2 TRP A 216      39.786 -86.309   0.881  1.00 45.53           C
ATOM   1761  CZ3 TRP A 216      39.387 -86.370  -1.512  1.00 43.97           C
ATOM   1762  CH2 TRP A 216      40.043 -86.839  -0.361  1.00 44.40           C
ATOM   1763  N   ARG A 217      34.291 -85.127   0.889  1.00 39.95           N
ATOM   1764  CA  ARG A 217      33.474 -85.477   2.048  1.00 37.56           C
ATOM   1765  C   ARG A 217      34.307 -85.708   3.308  1.00 45.30           C
ATOM   1766  O   ARG A 217      33.914 -85.325   4.419  1.00 45.90           O
ATOM   1767  CB  ARG A 217      32.689 -86.741   1.683  1.00 33.35           C
ATOM   1768  CG  ARG A 217      32.292 -87.685   2.798  1.00 39.61           C
ATOM   1769  CD  ARG A 217      31.733 -88.958   2.178  1.00 50.90           C
ATOM   1770  NE  ARG A 217      31.111 -89.843   3.161  1.00 47.92           N
ATOM   1771  CZ  ARG A 217      29.889 -89.666   3.647  1.00 49.85           C
ATOM   1772  NH1 ARG A 217      29.159 -88.630   3.265  1.00 37.53           N
ATOM   1773  NH2 ARG A 217      29.386 -90.525   4.520  1.00 42.05           N
ATOM   1774  N   LYS A 218      35.443 -86.393   3.139  1.00 42.85           N
ATOM   1775  CA  LYS A 218      36.288 -86.839   4.236  1.00 41.08           C
ATOM   1776  C   LYS A 218      37.124 -85.732   4.848  1.00 44.65           C
ATOM   1777  O   LYS A 218      37.017 -84.572   4.442  1.00 44.73           O
ATOM   1778  CB  LYS A 218      37.132 -87.999   3.722  1.00 42.87           C
ATOM   1779  CG  LYS A 218      36.273 -89.236   3.379  1.00 35.92           C
ATOM   1780  CD  LYS A 218      37.096 -90.481   2.994  1.00 34.15           C
ATOM   1781  CE  LYS A 218      37.932 -90.309   1.762  1.00 46.41           C
ATOM   1782  NZ  LYS A 218      38.955 -91.361   1.670  1.00 51.81           N
ATOM   1783  N   ASN A 219      37.932 -86.061   5.866  1.00 40.53           N
ATOM   1784  CA  ASN A 219      38.849 -85.076   6.414  1.00 39.62           C
ATOM   1785  C   ASN A 219      40.099 -85.096   5.480  1.00 45.08           C
ATOM   1786  O   ASN A 219      40.005 -85.564   4.347  1.00 44.05           O
ATOM   1787  CB  ASN A 219      39.156 -85.333   7.909  1.00 36.02           C
ATOM   1788  CG  ASN A 219      40.071 -86.482   8.207  1.00 54.78           C
ATOM   1789  OD1 ASN A 219      40.308 -87.341   7.348  1.00 42.69           O
ATOM   1790  ND2 ASN A 219      40.618 -86.521   9.436  1.00 46.34           N
ATOM   1791  N   ARG A 220      41.246 -84.590   5.913  1.00 44.01           N
ATOM   1792  CA  ARG A 220      42.377 -84.585   5.006  1.00 44.50           C
ATOM   1793  C   ARG A 220      43.613 -85.297   5.604  1.00 49.43           C
ATOM   1794  O   ARG A 220      44.765 -84.951   5.308  1.00 51.70           O
ATOM   1795  CB  ARG A 220      42.658 -83.138   4.533  1.00 42.00           C
ATOM   1796  CG  ARG A 220      41.609 -82.556   3.581  1.00 44.85           C
ATOM   1797  CD  ARG A 220      41.596 -83.255   2.229  1.00 49.06           C
ATOM   1798  NE  ARG A 220      42.781 -82.922   1.439  1.00 49.61           N
ATOM   1799  CZ  ARG A 220      43.177 -83.573   0.351  1.00 65.95           C
ATOM   1800  NH1 ARG A 220      42.477 -84.594  -0.111  1.00 54.17           N
ATOM   1801  NH2 ARG A 220      44.273 -83.207  -0.282  1.00 69.42           N
ATOM   1802  N   SER A 221      43.362 -86.311   6.426  1.00 42.80           N
ATOM   1803  CA  SER A 221      44.412 -87.085   7.100  1.00 41.42           C
ATOM   1804  C   SER A 221      45.017 -88.098   6.174  1.00 45.43           C
ATOM   1805  O   SER A 221      44.416 -88.486   5.190  1.00 45.73           O
ATOM   1806  CB  SER A 221      43.855 -87.792   8.330  1.00 41.03           C
ATOM   1807  OG  SER A 221      42.900 -88.742   7.901  1.00 50.90           O
ATOM   1808  N   PHE A 222      46.196 -88.545   6.509  1.00 43.41           N
ATOM   1809  CA  PHE A 222      46.898 -89.526   5.740  1.00 44.69           C
ATOM   1810  C   PHE A 222      47.749 -90.372   6.687  1.00 46.06           C
ATOM   1811  O   PHE A 222      48.283 -89.857   7.665  1.00 45.67           O
ATOM   1812  CB  PHE A 222      47.719 -88.880   4.622  1.00 48.97           C
ATOM   1813  CG  PHE A 222      48.437 -89.934   3.833  1.00 54.19           C
ATOM   1814  CD1 PHE A 222      47.754 -90.718   2.907  1.00 58.26           C
ATOM   1815  CD2 PHE A 222      49.780 -90.204   4.066  1.00 58.56           C
ATOM   1816  CE1 PHE A 222      48.417 -91.712   2.193  1.00 59.95           C
ATOM   1817  CE2 PHE A 222      50.431 -91.220   3.365  1.00 62.91           C
ATOM   1818  CZ  PHE A 222      49.746 -91.951   2.418  1.00 60.28           C
ATOM   1819  N   TYR A 223      47.806 -91.684   6.413  1.00 41.40           N
ATOM   1820  CA  TYR A 223      48.535 -92.663   7.201  1.00 42.61           C
ATOM   1821  C   TYR A 223      49.438 -93.470   6.323  1.00 52.41           C
ATOM   1822  O   TYR A 223      49.155 -93.619   5.143  1.00 53.89           O
ATOM   1823  CB  TYR A 223      47.573 -93.579   7.938  1.00 43.42           C
ATOM   1824  CG  TYR A 223      46.625 -92.827   8.843  1.00 46.40           C
ATOM   1825  CD1 TYR A 223      47.051 -92.324  10.058  1.00 49.30           C
ATOM   1826  CD2 TYR A 223      45.311 -92.592   8.467  1.00 47.40           C
ATOM   1827  CE1 TYR A 223      46.221 -91.551  10.850  1.00 50.34           C
ATOM   1828  CE2 TYR A 223      44.458 -91.841   9.267  1.00 47.86           C
ATOM   1829  CZ  TYR A 223      44.925 -91.312  10.453  1.00 56.34           C
ATOM   1830  OH  TYR A 223      44.137 -90.515  11.244  1.00 57.31           O
ATOM   1831  N   ALA A 224      50.546 -93.961   6.880  1.00 51.19           N
ATOM   1832  CA  ALA A 224      51.574 -94.721   6.194  1.00 52.99           C
ATOM   1833  C   ALA A 224      50.992 -95.903   5.481  1.00 62.77           C
ATOM   1834  O   ALA A 224      50.173 -96.627   6.069  1.00 63.07           O
ATOM   1835  CB  ALA A 224      52.587 -95.197   7.203  1.00 54.26           C
ATOM   1836  N   ASN A 225      51.397 -96.090   4.201  1.00 62.28           N
ATOM   1837  CA  ASN A 225      50.968 -97.182   3.308  1.00 62.23           C
ATOM   1838  C   ASN A 225      49.492 -97.118   2.892  1.00 65.13           C
ATOM   1839  O   ASN A 225      48.976 -98.079   2.318  1.00 66.54           O
ATOM   1840  CB  ASN A 225      51.306 -98.542   3.878  1.00 59.76           C
ATOM   1841  CG  ASN A 225      52.708 -98.596   4.317  1.00 68.20           C
ATOM   1842  OD1 ASN A 225      53.614 -98.284   3.542  1.00 63.52           O
ATOM   1843  ND2 ASN A 225      52.867 -98.810   5.618  1.00 56.12           N
ATOM   1844  N   ASN A 226      48.829 -95.986   3.133  1.00 59.61           N
ATOM   1845  CA  ASN A 226      47.456 -95.810   2.682  1.00 58.28           C
ATOM   1846  C   ASN A 226      47.549 -95.234   1.276  1.00 63.73           C
ATOM   1847  O   ASN A 226      48.465 -94.490   0.990  1.00 62.44           O
ATOM   1848  CB  ASN A 226      46.648 -94.919   3.637  1.00 55.24           C
ATOM   1849  CG  ASN A 226      45.839 -95.648   4.681  1.00 68.53           C
ATOM   1850  OD1 ASN A 226      45.977 -96.852   4.905  1.00 65.11           O
ATOM   1851  ND2 ASN A 226      45.055 -94.885   5.431  1.00 57.05           N
ATOM   1852  N   HIS A 227      46.683 -95.663   0.369  1.00 64.60           N
ATOM   1853  CA  HIS A 227      46.731 -95.193  -1.017  1.00 67.02           C
ATOM   1854  C   HIS A 227      46.058 -93.842  -1.206  1.00 67.88           C
ATOM   1855  O   HIS A 227      46.411 -93.108  -2.122  1.00 69.11           O
ATOM   1856  CB  HIS A 227      46.128 -96.228  -1.986  1.00 70.16           C
ATOM   1857  CG  HIS A 227      46.892 -97.509  -2.159  1.00 77.30           C
ATOM   1858  ND1 HIS A 227      48.175 -97.709  -1.623  1.00 81.56           N
ATOM   1859  CD2 HIS A 227      46.533 -98.615  -2.854  1.00 81.53           C
ATOM   1860  CE1 HIS A 227      48.528 -98.935  -1.990  1.00 83.42           C
ATOM   1861  NE2 HIS A 227      47.572 -99.518  -2.737  1.00 83.75           N
ATOM   1862  N   CYS A 228      45.077 -93.524  -0.373  1.00 61.90           N
ATOM   1863  CA  CYS A 228      44.340 -92.280  -0.470  1.00 60.69           C
ATOM   1864  C   CYS A 228      44.354 -91.476   0.820  1.00 57.82           C
ATOM   1865  O   CYS A 228      44.788 -91.955   1.873  1.00 58.61           O
ATOM   1866  CB  CYS A 228      42.925 -92.540  -0.961  1.00 62.22           C
ATOM   1867  SG  CYS A 228      42.847 -93.214  -2.638  1.00 69.55           S
ATOM   1868  N   ILE A 229      43.916 -90.222   0.716  1.00 48.13           N
ATOM   1869  CA  ILE A 229      43.807 -89.256   1.806  1.00 44.38           C
ATOM   1870  C   ILE A 229      42.372 -89.184   2.295  1.00 49.47           C
ATOM   1871  O   ILE A 229      41.429 -89.225   1.494  1.00 52.30           O
ATOM   1872  CB  ILE A 229      44.311 -87.858   1.322  1.00 45.77           C
ATOM   1873  CG1 ILE A 229      45.825 -87.878   1.025  1.00 45.98           C
ATOM   1874  CG2 ILE A 229      43.997 -86.748   2.323  1.00 43.52           C
ATOM   1875  CD1 ILE A 229      46.313 -86.728   0.253  1.00 43.43           C
ATOM   1876  N   GLY A 230      42.221 -89.073   3.607  1.00 46.08           N
ATOM   1877  CA  GLY A 230      40.945 -88.814   4.258  1.00 45.73           C
ATOM   1878  C   GLY A 230      40.202 -89.981   4.845  1.00 51.63           C
ATOM   1879  O   GLY A 230      40.190 -91.082   4.285  1.00 53.88           O
ATOM   1880  N   THR A 231      39.557 -89.711   5.981  1.00 46.36           N
ATOM   1881  CA  THR A 231      38.703 -90.640   6.710  1.00 44.39           C
ATOM   1882  C   THR A 231      37.336 -89.974   6.776  1.00 45.86           C
ATOM   1883  O   THR A 231      37.240 -88.755   6.922  1.00 46.19           O
ATOM   1884  CB  THR A 231      39.275 -90.891   8.125  1.00 46.37           C
ATOM   1885  OG1 THR A 231      40.519 -91.593   8.031  1.00 49.11           O
ATOM   1886  CG2 THR A 231      38.347 -91.698   9.011  1.00 43.37           C
ATOM   1887  N   ASP A 232      36.284 -90.761   6.651  1.00 40.05           N
ATOM   1888  CA  ASP A 232      34.926 -90.274   6.835  1.00 37.80           C
ATOM   1889  C   ASP A 232      34.794 -90.172   8.372  1.00 42.77           C
ATOM   1890  O   ASP A 232      34.820 -91.198   9.073  1.00 43.43           O
ATOM   1891  CB  ASP A 232      33.947 -91.300   6.283  1.00 38.16           C
ATOM   1892  CG  ASP A 232      32.490 -90.931   6.381  1.00 46.82           C
ATOM   1893  OD1 ASP A 232      32.143 -90.057   7.208  1.00 47.17           O
ATOM   1894  OD2 ASP A 232      31.690 -91.539   5.668  1.00 52.07           O
ATOM   1895  N   LEU A 233      34.729 -88.937   8.897  1.00 37.94           N
ATOM   1896  CA  LEU A 233      34.660 -88.718  10.347  1.00 36.97           C
ATOM   1897  C   LEU A 233      33.448 -89.413  10.947  1.00 44.15           C
ATOM   1898  O   LEU A 233      33.501 -89.856  12.098  1.00 45.67           O
ATOM   1899  CB  LEU A 233      34.636 -87.225  10.687  1.00 36.17           C
ATOM   1900  CG  LEU A 233      35.838 -86.417  10.216  1.00 41.11           C
ATOM   1901  CD1 LEU A 233      35.766 -85.061  10.760  1.00 40.54           C
ATOM   1902  CD2 LEU A 233      37.165 -87.080  10.612  1.00 40.58           C
ATOM   1903  N   ASN A 234      32.378 -89.563  10.144  1.00 39.19           N
ATOM   1904  CA  ASN A 234      31.178 -90.219  10.595  1.00 38.94           C
ATOM   1905  C   ASN A 234      31.255 -91.768  10.482  1.00 43.47           C
ATOM   1906  O   ASN A 234      30.226 -92.445  10.550  1.00 44.26           O
ATOM   1907  CB  ASN A 234      29.966 -89.643   9.904  1.00 41.49           C
ATOM   1908  CG  ASN A 234      28.834 -89.347  10.840  1.00 65.86           C
ATOM   1909  OD1 ASN A 234      29.026 -89.116  12.061  1.00 55.93           O
ATOM   1910  ND2 ASN A 234      27.629 -89.352  10.265  1.00 59.70           N
ATOM   1911  N   ARG A 235      32.465 -92.324  10.324  1.00 37.43           N
ATOM   1912  CA  ARG A 235      32.672 -93.760  10.330  1.00 36.87           C
ATOM   1913  C   ARG A 235      33.779 -94.053  11.332  1.00 40.51           C
ATOM   1914  O   ARG A 235      34.128 -95.209  11.524  1.00 42.70           O
ATOM   1915  CB  ARG A 235      33.032 -94.296   8.926  1.00 38.39           C
ATOM   1916  CG  ARG A 235      31.919 -94.148   7.872  1.00 46.37           C
ATOM   1917  CD  ARG A 235      30.611 -94.838   8.199  1.00 43.54           C
ATOM   1918  NE  ARG A 235      29.669 -94.701   7.092  1.00 50.41           N
ATOM   1919  CZ  ARG A 235      28.845 -93.677   6.921  1.00 74.38           C
ATOM   1920  NH1 ARG A 235      28.807 -92.691   7.807  1.00 70.42           N
ATOM   1921  NH2 ARG A 235      28.051 -93.632   5.864  1.00 72.62           N
ATOM   1922  N   ASN A 236      34.319 -93.006  11.978  1.00 35.43           N
ATOM   1923  CA  ASN A 236      35.488 -93.066  12.873  1.00 35.32           C
ATOM   1924  C   ASN A 236      35.214 -93.121  14.388  1.00 40.91           C
ATOM   1925  O   ASN A 236      36.156 -93.277  15.156  1.00 41.68           O
ATOM   1926  CB  ASN A 236      36.402 -91.884  12.580  1.00 31.92           C
ATOM   1927  CG  ASN A 236      37.823 -92.030  13.103  1.00 50.99           C
ATOM   1928  OD1 ASN A 236      38.335 -91.223  13.897  1.00 46.72           O
ATOM   1929  ND2 ASN A 236      38.502 -93.060  12.668  1.00 38.09           N
ATOM   1930  N   PHE A 237      33.964 -93.000  14.831  1.00 37.86           N
ATOM   1931  CA  PHE A 237      33.659 -93.017  16.263  1.00 37.35           C
ATOM   1932  C   PHE A 237      33.657 -94.424  16.770  1.00 49.40           C
ATOM   1933  O   PHE A 237      33.425 -95.355  15.995  1.00 49.14           O
ATOM   1934  CB  PHE A 237      32.370 -92.254  16.612  1.00 36.58           C
ATOM   1935  CG  PHE A 237      32.428 -90.755  16.475  1.00 35.93           C
ATOM   1936  CD1 PHE A 237      32.273 -90.149  15.233  1.00 39.44           C
ATOM   1937  CD2 PHE A 237      32.549 -89.946  17.594  1.00 37.23           C
ATOM   1938  CE1 PHE A 237      32.230 -88.761  15.114  1.00 41.51           C
ATOM   1939  CE2 PHE A 237      32.502 -88.564  17.481  1.00 41.58           C
ATOM   1940  CZ  PHE A 237      32.333 -87.974  16.241  1.00 40.75           C
ATOM   1941  N   ALA A 238      33.945 -94.589  18.073  1.00 52.67           N
ATOM   1942  CA  ALA A 238      34.059 -95.907  18.686  1.00 55.16           C
ATOM   1943  C   ALA A 238      32.723 -96.592  18.987  1.00 65.85           C
ATOM   1944  O   ALA A 238      32.458 -96.937  20.117  1.00 68.83           O
ATOM   1945  CB  ALA A 238      34.927 -95.820  19.938  1.00 56.51           C
ATOM   1946  N   SER A 239      31.887 -96.828  18.001  1.00 66.54           N
ATOM   1947  CA  SER A 239      30.672 -97.640  18.239  1.00 69.46           C
ATOM   1948  C   SER A 239      31.123 -99.156  18.142  1.00 74.58           C
ATOM   1949  O   SER A 239      32.282 -99.399  17.781  1.00 71.95           O
ATOM   1950  CB  SER A 239      29.583 -97.288  17.220  1.00 75.69           C
ATOM   1951  OG  SER A 239      29.832 -97.729  15.895  1.00 87.57           O
ATOM   1952  N   LYS A 240      30.290-100.174  18.476  1.00 76.63           N
ATOM   1953  CA  LYS A 240      30.882-101.559  18.321  1.00 79.95           C
ATOM   1954  C   LYS A 240      30.911-102.032  16.911  1.00 83.31           C
ATOM   1955  O   LYS A 240      31.790-102.860  16.535  1.00 84.57           O
ATOM   1956  CB  LYS A 240      30.238-102.721  19.122  1.00 84.94           C
ATOM   1957  CG  LYS A 240      31.239-103.920  19.393  1.00 91.42           C
ATOM   1958  CD  LYS A 240      31.275-105.098  18.356  1.00 96.65           C
ATOM   1959  CE  LYS A 240      32.144-106.300  18.766  1.00 99.41           C
ATOM   1960  NZ  LYS A 240      33.643-106.053  18.821  1.00 88.23           N
ATOM   1961  N   HIS A 241      29.930-101.589  16.124  1.00 72.98           N
ATOM   1962  CA  HIS A 241      30.013-102.082  14.787  1.00 69.87           C
ATOM   1963  C   HIS A 241      31.017-101.299  13.953  1.00 64.54           C
ATOM   1964  O   HIS A 241      30.854-101.281  12.763  1.00 63.51           O
ATOM   1965  CB  HIS A 241      28.634-102.170  14.173  1.00 70.94           C
ATOM   1966  CG  HIS A 241      27.752-103.113  14.916  1.00 76.27           C
ATOM   1967  ND1 HIS A 241      27.986-104.490  14.918  1.00 79.98           N
ATOM   1968  CD2 HIS A 241      26.648-102.855  15.645  1.00 79.10           C
ATOM   1969  CE1 HIS A 241      27.027-105.011  15.660  1.00 81.25           C
ATOM   1970  NE2 HIS A 241      26.196-104.064  16.119  1.00 81.14           N
ATOM   1971  N   TRP A 242      32.089-100.731  14.549  1.00 56.49           N
ATOM   1972  CA  TRP A 242      33.095 -99.943  13.859  1.00 53.69           C
ATOM   1973  C   TRP A 242      33.693-100.677  12.721  1.00 61.52           C
ATOM   1974  O   TRP A 242      34.118-101.824  12.863  1.00 61.58           O
ATOM   1975  CB  TRP A 242      34.199 -99.431  14.796  1.00 50.37           C
ATOM   1976  CG  TRP A 242      35.208 -98.585  14.100  1.00 48.83           C
ATOM   1977  CD1 TRP A 242      35.096 -97.272  13.769  1.00 50.17           C
ATOM   1978  CD2 TRP A 242      36.444 -99.027  13.567  1.00 48.95           C
ATOM   1979  NE1 TRP A 242      36.201 -96.862  13.075  1.00 48.86           N
ATOM   1980  CE2 TRP A 242      37.054 -97.919  12.943  1.00 51.72           C
ATOM   1981  CE3 TRP A 242      37.112-100.252  13.570  1.00 50.73           C
ATOM   1982  CZ2 TRP A 242      38.308 -97.996  12.346  1.00 51.21           C
ATOM   1983  CZ3 TRP A 242      38.335-100.330  12.946  1.00 52.09           C
ATOM   1984  CH2 TRP A 242      38.929 -99.208  12.361  1.00 51.85           C
ATOM   1985  N   CYS A 243      33.672-100.008  11.566  1.00 60.18           N
ATOM   1986  CA  CYS A 243      34.205-100.497  10.313  1.00 60.68           C
ATOM   1987  C   CYS A 243      33.566-101.778   9.814  1.00 67.19           C
ATOM   1988  O   CYS A 243      34.208-102.485   9.039  1.00 69.09           O
ATOM   1989  CB  CYS A 243      35.717-100.616  10.345  1.00 61.22           C
ATOM   1990  SG  CYS A 243      36.466-100.241   8.759  1.00 65.41           S
ATOM   1991  N   GLU A 244      32.296-102.047  10.185  1.00 63.76           N
ATOM   1992  CA  GLU A 244      31.564-103.199   9.675  1.00 65.26           C
ATOM   1993  C   GLU A 244      30.761-102.718   8.478  1.00 72.40           C
ATOM   1994  O   GLU A 244      31.132-101.686   7.924  1.00 72.30           O
ATOM   1995  CB  GLU A 244      30.730-103.884  10.754  1.00 67.40           C
ATOM   1996  CG  GLU A 244      31.598-104.496  11.837  1.00 80.29           C
ATOM   1997  CD  GLU A 244      30.877-105.184  12.983  1.00110.21           C
ATOM   1998  OE1 GLU A 244      29.645-105.413  12.889  1.00 87.88           O
ATOM   1999  OE2 GLU A 244      31.558-105.484  13.992  1.00115.31           O
ATOM   2000  N   GLU A 245      29.734-103.454   8.012  1.00 72.05           N
ATOM   2001  CA  GLU A 245      29.021-103.043   6.793  1.00 72.68           C
ATOM   2002  C   GLU A 245      28.460-101.629   6.893  1.00 74.76           C
ATOM   2003  O   GLU A 245      27.861-101.274   7.904  1.00 74.91           O
ATOM   2004  CB  GLU A 245      27.948-104.059   6.354  1.00 75.82           C
ATOM   2005  CG  GLU A 245      27.598-103.963   4.872  1.00 91.36           C
ATOM   2006  CD  GLU A 245      27.587-105.267   4.095  1.00133.36           C
ATOM   2007  OE1 GLU A 245      28.611-105.991   4.121  1.00131.42           O
ATOM   2008  OE2 GLU A 245      26.565-105.545   3.423  1.00137.83           O
ATOM   2009  N   GLY A 246      28.720-100.836   5.865  1.00 69.59           N
ATOM   2010  CA  GLY A 246      28.335 -99.437   5.831  1.00 68.85           C
ATOM   2011  C   GLY A 246      29.567 -98.568   5.948  1.00 74.20           C
ATOM   2012  O   GLY A 246      29.496 -97.345   5.797  1.00 75.71           O
ATOM   2013  N   ALA A 247      30.718 -99.195   6.185  1.00 68.34           N
ATOM   2014  CA  ALA A 247      32.012 -98.522   6.247  1.00 65.60           C
ATOM   2015  C   ALA A 247      33.069 -99.365   5.531  1.00 65.84           C
ATOM   2016  O   ALA A 247      32.867-100.568   5.314  1.00 68.14           O
ATOM   2017  CB  ALA A 247      32.409 -98.291   7.690  1.00 66.40           C
ATOM   2018  N   SER A 248      34.199 -98.762   5.182  1.00 57.74           N
ATOM   2019  CA  SER A 248      35.262 -99.470   4.469  1.00 57.42           C
ATOM   2020  C   SER A 248      36.622 -99.360   5.130  1.00 57.92           C
ATOM   2021  O   SER A 248      36.968 -98.306   5.653  1.00 54.69           O
ATOM   2022  CB  SER A 248      35.338 -98.975   3.032  1.00 61.80           C
ATOM   2023  OG  SER A 248      36.414 -99.560   2.314  1.00 71.53           O
ATOM   2024  N   SER A 249      37.418-100.433   5.059  1.00 56.77           N
ATOM   2025  CA  SER A 249      38.791-100.451   5.587  1.00 56.96           C
ATOM   2026  C   SER A 249      39.781 -99.876   4.555  1.00 59.72           C
ATOM   2027  O   SER A 249      40.967 -99.760   4.858  1.00 61.86           O
ATOM   2028  CB  SER A 249      39.196-101.873   5.929  1.00 63.74           C
ATOM   2029  OG  SER A 249      39.036-102.716   4.798  1.00 82.57           O
ATOM   2030  N   SER A 250      39.303 -99.530   3.335  1.00 52.48           N
ATOM   2031  CA  SER A 250      40.119 -98.950   2.280  1.00 51.16           C
ATOM   2032  C   SER A 250      40.133 -97.435   2.350  1.00 53.49           C
ATOM   2033  O   SER A 250      39.068 -96.806   2.370  1.00 55.10           O
ATOM   2034  CB  SER A 250      39.608 -99.384   0.919  1.00 55.96           C
ATOM   2035  OG  SER A 250      40.327 -98.720  -0.115  1.00 69.51           O
ATOM   2036  N   SER A 251      41.330 -96.837   2.324  1.00 47.67           N
ATOM   2037  CA  SER A 251      41.498 -95.379   2.381  1.00 46.25           C
ATOM   2038  C   SER A 251      40.920 -94.655   1.206  1.00 53.39           C
ATOM   2039  O   SER A 251      40.658 -93.459   1.319  1.00 53.11           O
ATOM   2040  CB  SER A 251      42.963 -94.996   2.530  1.00 47.66           C
ATOM   2041  OG  SER A 251      43.703 -95.328   1.367  1.00 51.45           O
ATOM   2042  N   CYS A 252      40.712 -95.364   0.079  1.00 53.61           N
ATOM   2043  CA  CYS A 252      40.173 -94.768  -1.136  1.00 55.85           C
ATOM   2044  C   CYS A 252      38.704 -94.672  -1.159  1.00 56.43           C
ATOM   2045  O   CYS A 252      38.162 -93.933  -1.982  1.00 58.05           O
ATOM   2046  CB  CYS A 252      40.702 -95.478  -2.354  1.00 61.20           C
ATOM   2047  SG  CYS A 252      42.473 -95.257  -2.533  1.00 69.96           S
ATOM   2048  N   SER A 253      38.052 -95.307  -0.193  1.00 48.43           N
ATOM   2049  CA  SER A 253      36.622 -95.262  -0.074  1.00 46.00           C
ATOM   2050  C   SER A 253      36.137 -93.963   0.542  1.00 47.45           C
ATOM   2051  O   SER A 253      36.775 -93.438   1.444  1.00 47.10           O
ATOM   2052  CB  SER A 253      36.139 -96.446   0.744  1.00 47.85           C
ATOM   2053  OG  SER A 253      34.765 -96.297   1.058  1.00 54.72           O
ATOM   2054  N   GLU A 254      34.951 -93.490   0.121  1.00 42.73           N
ATOM   2055  CA  GLU A 254      34.353 -92.288   0.722  1.00 40.15           C
ATOM   2056  C   GLU A 254      33.931 -92.519   2.153  1.00 46.79           C
ATOM   2057  O   GLU A 254      33.743 -91.558   2.896  1.00 46.94           O
ATOM   2058  CB  GLU A 254      33.176 -91.786  -0.079  1.00 39.41           C
ATOM   2059  CG  GLU A 254      33.597 -91.116  -1.361  1.00 39.61           C
ATOM   2060  CD  GLU A 254      34.280 -89.779  -1.289  1.00 63.82           C
ATOM   2061  OE1 GLU A 254      34.438 -89.226  -0.176  1.00 83.31           O
ATOM   2062  OE2 GLU A 254      34.577 -89.244  -2.380  1.00 67.84           O
ATOM   2063  N   THR A 255      33.802 -93.795   2.544  1.00 44.40           N
ATOM   2064  CA  THR A 255      33.425 -94.198   3.889  1.00 43.49           C
ATOM   2065  C   THR A 255      34.577 -94.861   4.650  1.00 47.78           C
ATOM   2066  O   THR A 255      34.300 -95.698   5.499  1.00 50.71           O
ATOM   2067  CB  THR A 255      32.186 -95.058   3.844  1.00 50.22           C
ATOM   2068  OG1 THR A 255      32.445 -96.229   3.070  1.00 59.89           O
ATOM   2069  CG2 THR A 255      31.029 -94.321   3.279  1.00 45.32           C
ATOM   2070  N   TYR A 256      35.851 -94.473   4.391  1.00 41.01           N
ATOM   2071  CA  TYR A 256      36.997 -95.013   5.117  1.00 40.85           C
ATOM   2072  C   TYR A 256      36.807 -94.718   6.588  1.00 51.28           C
ATOM   2073  O   TYR A 256      36.508 -93.587   6.974  1.00 51.68           O
ATOM   2074  CB  TYR A 256      38.310 -94.430   4.613  1.00 41.88           C
ATOM   2075  CG  TYR A 256      39.556 -94.936   5.315  1.00 42.86           C
ATOM   2076  CD1 TYR A 256      39.721 -96.286   5.606  1.00 44.96           C
ATOM   2077  CD2 TYR A 256      40.601 -94.075   5.623  1.00 42.37           C
ATOM   2078  CE1 TYR A 256      40.871 -96.752   6.238  1.00 45.70           C
ATOM   2079  CE2 TYR A 256      41.753 -94.536   6.249  1.00 43.30           C
ATOM   2080  CZ  TYR A 256      41.893 -95.880   6.535  1.00 50.59           C
ATOM   2081  OH  TYR A 256      43.024 -96.374   7.142  1.00 59.09           O
ATOM   2082  N   CYS A 257      36.874 -95.775   7.393  1.00 52.36           N
ATOM   2083  CA  CYS A 257      36.632 -95.756   8.825  1.00 53.45           C
ATOM   2084  C   CYS A 257      37.867 -95.290   9.625  1.00 51.30           C
ATOM   2085  O   CYS A 257      37.735 -95.034  10.817  1.00 51.09           O
ATOM   2086  CB  CYS A 257      36.144 -97.129   9.270  1.00 56.83           C
ATOM   2087  SG  CYS A 257      37.370 -98.406   9.023  1.00 64.23           S
ATOM   2088  N   GLY A 258      39.017 -95.136   8.964  1.00 44.76           N
ATOM   2089  CA  GLY A 258      40.289 -94.746   9.586  1.00 43.77           C
ATOM   2090  C   GLY A 258      41.084 -95.940  10.092  1.00 47.54           C
ATOM   2091  O   GLY A 258      40.657 -97.094   9.899  1.00 47.92           O
ATOM   2092  N   LEU A 259      42.246 -95.692  10.736  1.00 43.87           N
ATOM   2093  CA  LEU A 259      43.109 -96.792  11.236  1.00 45.30           C
ATOM   2094  C   LEU A 259      42.471 -97.596  12.356  1.00 51.43           C
ATOM   2095  O   LEU A 259      42.675 -98.821  12.451  1.00 52.07           O
ATOM   2096  CB  LEU A 259      44.469 -96.301  11.778  1.00 45.62           C
ATOM   2097  CG  LEU A 259      45.490 -95.698  10.865  1.00 49.36           C
ATOM   2098  CD1 LEU A 259      46.780 -95.523  11.636  1.00 47.83           C
ATOM   2099  CD2 LEU A 259      45.656 -96.511   9.537  1.00 51.77           C
ATOM   2100  N   TYR A 260      41.756 -96.885  13.240  1.00 46.84           N
ATOM   2101  CA  TYR A 260      41.113 -97.430  14.418  1.00 45.54           C
ATOM   2102  C   TYR A 260      40.132 -96.380  14.917  1.00 49.59           C
ATOM   2103  O   TYR A 260      40.214 -95.227  14.482  1.00 47.81           O
ATOM   2104  CB  TYR A 260      42.163 -97.766  15.499  1.00 45.97           C
ATOM   2105  CG  TYR A 260      43.177 -96.676  15.750  1.00 45.92           C
ATOM   2106  CD1 TYR A 260      42.874 -95.586  16.565  1.00 47.55           C
ATOM   2107  CD2 TYR A 260      44.456 -96.751  15.212  1.00 45.42           C
ATOM   2108  CE1 TYR A 260      43.818 -94.601  16.835  1.00 47.70           C
ATOM   2109  CE2 TYR A 260      45.392 -95.740  15.434  1.00 45.10           C
ATOM   2110  CZ  TYR A 260      45.070 -94.673  16.259  1.00 49.11           C
ATOM   2111  OH  TYR A 260      45.938 -93.651  16.556  1.00 49.61           O
ATOM   2112  N   PRO A 261      39.218 -96.716  15.847  1.00 45.70           N
ATOM   2113  CA  PRO A 261      38.291 -95.694  16.337  1.00 43.60           C
ATOM   2114  C   PRO A 261      39.004 -94.483  16.945  1.00 45.25           C
ATOM   2115  O   PRO A 261      39.994 -94.625  17.646  1.00 44.70           O
ATOM   2116  CB  PRO A 261      37.467 -96.466  17.346  1.00 46.47           C
ATOM   2117  CG  PRO A 261      37.529 -97.915  16.847  1.00 51.57           C
ATOM   2118  CD  PRO A 261      38.951 -98.026  16.476  1.00 47.13           C
ATOM   2119  N   GLU A 262      38.567 -93.287  16.574  1.00 42.79           N
ATOM   2120  CA  GLU A 262      39.108 -91.981  17.013  1.00 43.17           C
ATOM   2121  C   GLU A 262      40.569 -91.712  16.546  1.00 48.69           C
ATOM   2122  O   GLU A 262      41.270 -90.913  17.173  1.00 47.06           O
ATOM   2123  CB  GLU A 262      38.957 -91.760  18.525  1.00 44.78           C
ATOM   2124  CG  GLU A 262      37.527 -91.861  19.025  1.00 54.72           C
ATOM   2125  CD  GLU A 262      37.323 -91.690  20.519  1.00 75.72           C
ATOM   2126  OE1 GLU A 262      38.185 -91.064  21.187  1.00 52.14           O
ATOM   2127  OE2 GLU A 262      36.239 -92.105  20.994  1.00 67.48           O
ATOM   2128  N   SER A 263      41.002 -92.345  15.399  1.00 46.35           N
ATOM   2129  CA  SER A 263      42.334 -92.123  14.801  1.00 44.76           C
ATOM   2130  C   SER A 263      42.404 -90.681  14.309  1.00 48.71           C
ATOM   2131  O   SER A 263      43.464 -90.069  14.294  1.00 50.46           O
ATOM   2132  CB  SER A 263      42.621 -93.110  13.668  1.00 44.92           C
ATOM   2133  OG  SER A 263      41.658 -93.064  12.636  1.00 53.71           O
ATOM   2134  N   GLU A 264      41.256 -90.107  13.995  1.00 44.26           N
ATOM   2135  CA  GLU A 264      41.168 -88.729  13.502  1.00 42.63           C
ATOM   2136  C   GLU A 264      41.179 -87.701  14.614  1.00 43.16           C
ATOM   2137  O   GLU A 264      40.398 -87.783  15.564  1.00 42.21           O
ATOM   2138  CB  GLU A 264      39.944 -88.557  12.564  1.00 42.84           C
ATOM   2139  CG  GLU A 264      39.866 -89.602  11.463  1.00 45.04           C
ATOM   2140  CD  GLU A 264      41.177 -89.861  10.755  1.00 63.63           C
ATOM   2141  OE1 GLU A 264      41.810 -88.879  10.310  1.00 57.05           O
ATOM   2142  OE2 GLU A 264      41.603 -91.038  10.696  1.00 50.01           O
ATOM   2143  N   PRO A 265      42.045 -86.700  14.514  1.00 40.31           N
ATOM   2144  CA  PRO A 265      42.100 -85.666  15.576  1.00 40.79           C
ATOM   2145  C   PRO A 265      40.786 -84.935  15.824  1.00 46.79           C
ATOM   2146  O   PRO A 265      40.525 -84.541  16.956  1.00 48.42           O
ATOM   2147  CB  PRO A 265      43.172 -84.689  15.089  1.00 41.91           C
ATOM   2148  CG  PRO A 265      43.344 -84.991  13.655  1.00 46.31           C
ATOM   2149  CD  PRO A 265      43.052 -86.445  13.472  1.00 42.13           C
ATOM   2150  N   GLU A 266      39.961 -84.760  14.777  1.00 41.06           N
ATOM   2151  CA  GLU A 266      38.689 -84.047  14.882  1.00 39.11           C
ATOM   2152  C   GLU A 266      37.695 -84.882  15.682  1.00 44.08           C
ATOM   2153  O   GLU A 266      36.935 -84.342  16.484  1.00 44.28           O
ATOM   2154  CB  GLU A 266      38.118 -83.675  13.497  1.00 39.07           C
ATOM   2155  CG  GLU A 266      39.070 -82.899  12.589  1.00 46.41           C
ATOM   2156  CD  GLU A 266      40.074 -83.697  11.765  1.00 61.34           C
ATOM   2157  OE1 GLU A 266      40.192 -84.928  11.964  1.00 32.33           O
ATOM   2158  OE2 GLU A 266      40.745 -83.089  10.903  1.00 69.24           O
ATOM   2159  N   VAL A 267      37.711 -86.210  15.470  1.00 39.65           N
ATOM   2160  CA  VAL A 267      36.833 -87.177  16.142  1.00 36.84           C
ATOM   2161  C   VAL A 267      37.330 -87.369  17.558  1.00 40.63           C
ATOM   2162  O   VAL A 267      36.530 -87.310  18.475  1.00 40.76           O
ATOM   2163  CB  VAL A 267      36.747 -88.482  15.329  1.00 39.12           C
ATOM   2164  CG1 VAL A 267      36.067 -89.590  16.123  1.00 38.68           C
ATOM   2165  CG2 VAL A 267      36.031 -88.242  13.994  1.00 38.15           C
ATOM   2166  N   LYS A 268      38.657 -87.527  17.762  1.00 38.16           N
ATOM   2167  CA  LYS A 268      39.196 -87.635  19.118  1.00 37.78           C
ATOM   2168  C   LYS A 268      38.761 -86.391  19.942  1.00 40.90           C
ATOM   2169  O   LYS A 268      38.253 -86.547  21.050  1.00 39.88           O
ATOM   2170  CB  LYS A 268      40.717 -87.771  19.078  1.00 39.38           C
ATOM   2171  CG  LYS A 268      41.398 -87.873  20.450  1.00 55.95           C
ATOM   2172  CD  LYS A 268      40.908 -89.023  21.331  1.00 78.89           C
ATOM   2173  CE  LYS A 268      41.476 -90.368  20.958  1.00101.08           C
ATOM   2174  NZ  LYS A 268      42.888 -90.521  21.387  1.00115.28           N
ATOM   2175  N   ALA A 269      38.885 -85.175  19.350  1.00 37.37           N
ATOM   2176  CA  ALA A 269      38.528 -83.925  20.013  1.00 37.18           C
ATOM   2177  C   ALA A 269      37.066 -83.894  20.383  1.00 45.92           C
ATOM   2178  O   ALA A 269      36.753 -83.534  21.513  1.00 48.31           O
ATOM   2179  CB  ALA A 269      38.873 -82.733  19.134  1.00 36.74           C
ATOM   2180  N   VAL A 270      36.171 -84.257  19.433  1.00 41.79           N
ATOM   2181  CA  VAL A 270      34.729 -84.252  19.645  1.00 40.90           C
ATOM   2182  C   VAL A 270      34.335 -85.288  20.692  1.00 47.40           C
ATOM   2183  O   VAL A 270      33.617 -84.932  21.615  1.00 51.16           O
ATOM   2184  CB  VAL A 270      33.931 -84.379  18.324  1.00 42.74           C
ATOM   2185  CG1 VAL A 270      32.463 -84.681  18.577  1.00 41.79           C
ATOM   2186  CG2 VAL A 270      34.065 -83.111  17.486  1.00 42.44           C
ATOM   2187  N   ALA A 271      34.826 -86.536  20.579  1.00 40.79           N
ATOM   2188  CA  ALA A 271      34.499 -87.601  21.504  1.00 40.05           C
ATOM   2189  C   ALA A 271      34.964 -87.299  22.923  1.00 47.18           C
ATOM   2190  O   ALA A 271      34.241 -87.588  23.885  1.00 50.39           O
ATOM   2191  CB  ALA A 271      35.084 -88.913  21.032  1.00 39.81           C
ATOM   2192  N   SER A 272      36.150 -86.712  23.067  1.00 41.56           N
ATOM   2193  CA  SER A 272      36.679 -86.436  24.390  1.00 41.36           C
ATOM   2194  C   SER A 272      35.909 -85.293  25.065  1.00 45.84           C
ATOM   2195  O   SER A 272      35.643 -85.374  26.265  1.00 46.93           O
ATOM   2196  CB  SER A 272      38.184 -86.229  24.349  1.00 44.07           C
ATOM   2197  OG  SER A 272      38.514 -85.141  23.517  1.00 67.16           O
ATOM   2198  N   PHE A 273      35.432 -84.302  24.271  1.00 40.58           N
ATOM   2199  CA  PHE A 273      34.667 -83.198  24.812  1.00 39.85           C
ATOM   2200  C   PHE A 273      33.345 -83.756  25.321  1.00 47.97           C
ATOM   2201  O   PHE A 273      32.931 -83.448  26.447  1.00 50.49           O
ATOM   2202  CB  PHE A 273      34.456 -82.096  23.764  1.00 40.18           C
ATOM   2203  CG  PHE A 273      33.566 -80.990  24.281  1.00 42.34           C
ATOM   2204  CD1 PHE A 273      34.100 -79.906  24.965  1.00 44.53           C
ATOM   2205  CD2 PHE A 273      32.180 -81.061  24.135  1.00 44.42           C
ATOM   2206  CE1 PHE A 273      33.267 -78.916  25.495  1.00 45.95           C
ATOM   2207  CE2 PHE A 273      31.354 -80.085  24.690  1.00 47.23           C
ATOM   2208  CZ  PHE A 273      31.908 -79.028  25.381  1.00 45.61           C
ATOM   2209  N   LEU A 274      32.684 -84.584  24.493  1.00 43.33           N
ATOM   2210  CA  LEU A 274      31.410 -85.186  24.844  1.00 42.05           C
ATOM   2211  C   LEU A 274      31.549 -86.079  26.049  1.00 47.40           C
ATOM   2212  O   LEU A 274      30.716 -85.951  26.928  1.00 51.89           O
ATOM   2213  CB  LEU A 274      30.754 -85.889  23.659  1.00 40.54           C
ATOM   2214  CG  LEU A 274      30.297 -84.951  22.516  1.00 42.92           C
ATOM   2215  CD1 LEU A 274      30.155 -85.689  21.198  1.00 41.87           C
ATOM   2216  CD2 LEU A 274      29.029 -84.243  22.855  1.00 39.70           C
ATOM   2217  N   ARG A 275      32.636 -86.884  26.161  1.00 40.05           N
ATOM   2218  CA  ARG A 275      32.884 -87.736  27.327  1.00 40.38           C
ATOM   2219  C   ARG A 275      33.046 -86.895  28.583  1.00 45.86           C
ATOM   2220  O   ARG A 275      32.444 -87.231  29.590  1.00 46.36           O
ATOM   2221  CB  ARG A 275      34.142 -88.605  27.150  1.00 40.37           C
ATOM   2222  CG  ARG A 275      33.912 -89.905  26.439  1.00 44.84           C
ATOM   2223  CD  ARG A 275      35.162 -90.783  26.479  1.00 43.81           C
ATOM   2224  NE  ARG A 275      36.255 -90.269  25.659  1.00 38.29           N
ATOM   2225  CZ  ARG A 275      36.461 -90.579  24.382  1.00 57.85           C
ATOM   2226  NH1 ARG A 275      35.674 -91.454  23.768  1.00 56.71           N
ATOM   2227  NH2 ARG A 275      37.457 -90.015  23.711  1.00 43.97           N
ATOM   2228  N   ARG A 276      33.859 -85.798  28.529  1.00 42.34           N
ATOM   2229  CA  ARG A 276      34.117 -84.922  29.679  1.00 43.30           C
ATOM   2230  C   ARG A 276      32.827 -84.301  30.196  1.00 49.56           C
ATOM   2231  O   ARG A 276      32.735 -83.990  31.388  1.00 51.82           O
ATOM   2232  CB  ARG A 276      35.092 -83.789  29.308  1.00 42.06           C
ATOM   2233  CG  ARG A 276      36.536 -84.180  29.233  1.00 51.19           C
ATOM   2234  CD  ARG A 276      37.424 -82.972  28.951  1.00 54.54           C
ATOM   2235  NE  ARG A 276      37.865 -83.022  27.556  1.00 63.76           N
ATOM   2236  CZ  ARG A 276      37.699 -82.047  26.667  1.00 90.23           C
ATOM   2237  NH1 ARG A 276      37.150 -80.887  27.031  1.00 83.44           N
ATOM   2238  NH2 ARG A 276      38.083 -82.218  25.406  1.00 78.27           N
ATOM   2239  N   ASN A 277      31.844 -84.094  29.281  1.00 44.17           N
ATOM   2240  CA  ASN A 277      30.598 -83.421  29.579  1.00 44.54           C
ATOM   2241  C   ASN A 277      29.372 -84.304  29.465  1.00 52.05           C
ATOM   2242  O   ASN A 277      28.245 -83.788  29.467  1.00 53.41           O
ATOM   2243  CB  ASN A 277      30.467 -82.200  28.688  1.00 36.35           C
ATOM   2244  CG  ASN A 277      31.534 -81.183  28.933  1.00 58.09           C
ATOM   2245  OD1 ASN A 277      31.527 -80.461  29.954  1.00 54.90           O
ATOM   2246  ND2 ASN A 277      32.461 -81.109  27.988  1.00 45.18           N
ATOM   2247  N   ILE A 278      29.570 -85.627  29.440  1.00 48.99           N
ATOM   2248  CA  ILE A 278      28.497 -86.594  29.217  1.00 49.96           C
ATOM   2249  C   ILE A 278      27.368 -86.522  30.267  1.00 59.51           C
ATOM   2250  O   ILE A 278      26.191 -86.697  29.905  1.00 61.79           O
ATOM   2251  CB  ILE A 278      29.049 -88.023  29.015  1.00 52.81           C
ATOM   2252  CG1 ILE A 278      28.039 -88.860  28.182  1.00 55.01           C
ATOM   2253  CG2 ILE A 278      29.502 -88.688  30.303  1.00 51.53           C
ATOM   2254  CD1 ILE A 278      28.498 -90.165  27.657  1.00 76.59           C
ATOM   2255  N   ASN A 279      27.706 -86.187  31.525  1.00 57.94           N
ATOM   2256  CA  ASN A 279      26.730 -86.047  32.595  1.00 60.22           C
ATOM   2257  C   ASN A 279      25.675 -84.952  32.271  1.00 65.99           C
ATOM   2258  O   ASN A 279      24.485 -85.132  32.567  1.00 68.89           O
ATOM   2259  CB  ASN A 279      27.443 -85.766  33.909  1.00 59.81           C
ATOM   2260  CG  ASN A 279      26.530 -85.892  35.079  1.00101.88           C
ATOM   2261  OD1 ASN A 279      26.200 -87.002  35.527  1.00107.13           O
ATOM   2262  ND2 ASN A 279      26.068 -84.755  35.586  1.00 96.29           N
ATOM   2263  N   GLN A 280      26.128 -83.861  31.620  1.00 59.27           N
ATOM   2264  CA  GLN A 280      25.346 -82.686  31.261  1.00 58.59           C
ATOM   2265  C   GLN A 280      24.608 -82.888  29.938  1.00 60.22           C
ATOM   2266  O   GLN A 280      23.500 -82.386  29.780  1.00 60.75           O
ATOM   2267  CB  GLN A 280      26.281 -81.468  31.177  1.00 59.91           C
ATOM   2268  CG  GLN A 280      25.584 -80.110  31.236  1.00 93.12           C
ATOM   2269  CD  GLN A 280      26.357 -78.879  30.740  1.00117.43           C
ATOM   2270  OE1 GLN A 280      25.817 -77.760  30.716  1.00113.64           O
ATOM   2271  NE2 GLN A 280      27.657 -79.006  30.422  1.00104.98           N
ATOM   2272  N   ILE A 281      25.223 -83.585  28.975  1.00 54.13           N
ATOM   2273  CA  ILE A 281      24.641 -83.784  27.644  1.00 51.62           C
ATOM   2274  C   ILE A 281      23.459 -84.725  27.693  1.00 54.98           C
ATOM   2275  O   ILE A 281      23.578 -85.848  28.204  1.00 57.05           O
ATOM   2276  CB  ILE A 281      25.698 -84.191  26.588  1.00 52.44           C
ATOM   2277  CG1 ILE A 281      26.655 -82.999  26.331  1.00 52.30           C
ATOM   2278  CG2 ILE A 281      25.017 -84.609  25.277  1.00 51.15           C
ATOM   2279  CD1 ILE A 281      28.004 -83.335  26.204  1.00 64.51           C
ATOM   2280  N   LYS A 282      22.307 -84.248  27.196  1.00 47.88           N
ATOM   2281  CA  LYS A 282      21.079 -85.033  27.210  1.00 46.49           C
ATOM   2282  C   LYS A 282      20.571 -85.369  25.807  1.00 48.98           C
ATOM   2283  O   LYS A 282      19.749 -86.284  25.657  1.00 49.03           O
ATOM   2284  CB  LYS A 282      20.012 -84.355  28.074  1.00 49.15           C
ATOM   2285  CG  LYS A 282      20.376 -84.212  29.555  1.00 55.76           C
ATOM   2286  CD  LYS A 282      20.576 -85.535  30.268  1.00 59.89           C
ATOM   2287  CE  LYS A 282      20.945 -85.323  31.705  1.00 71.21           C
ATOM   2288  NZ  LYS A 282      21.770 -86.441  32.214  1.00 90.59           N
ATOM   2289  N   ALA A 283      21.107 -84.681  24.781  1.00 44.40           N
ATOM   2290  CA  ALA A 283      20.765 -84.894  23.366  1.00 43.20           C
ATOM   2291  C   ALA A 283      21.944 -84.587  22.462  1.00 47.42           C
ATOM   2292  O   ALA A 283      22.770 -83.710  22.773  1.00 48.50           O
ATOM   2293  CB  ALA A 283      19.591 -84.026  22.966  1.00 44.19           C
ATOM   2294  N   TYR A 284      22.008 -85.301  21.337  1.00 42.73           N
ATOM   2295  CA  TYR A 284      23.053 -85.161  20.328  1.00 42.02           C
ATOM   2296  C   TYR A 284      22.350 -85.000  18.968  1.00 46.64           C
ATOM   2297  O   TYR A 284      21.508 -85.827  18.609  1.00 47.77           O
ATOM   2298  CB  TYR A 284      24.017 -86.382  20.355  1.00 42.69           C
ATOM   2299  CG  TYR A 284      25.000 -86.424  19.207  1.00 43.46           C
ATOM   2300  CD1 TYR A 284      24.640 -86.964  17.973  1.00 47.58           C
ATOM   2301  CD2 TYR A 284      26.279 -85.892  19.337  1.00 40.98           C
ATOM   2302  CE1 TYR A 284      25.505 -86.912  16.880  1.00 50.74           C
ATOM   2303  CE2 TYR A 284      27.163 -85.867  18.262  1.00 39.75           C
ATOM   2304  CZ  TYR A 284      26.766 -86.363  17.031  1.00 49.12           C
ATOM   2305  OH  TYR A 284      27.623 -86.372  15.960  1.00 48.04           O
ATOM   2306  N   ILE A 285      22.651 -83.915  18.240  1.00 41.54           N
ATOM   2307  CA  ILE A 285      22.062 -83.649  16.929  1.00 40.27           C
ATOM   2308  C   ILE A 285      23.185 -83.349  15.946  1.00 47.04           C
ATOM   2309  O   ILE A 285      23.929 -82.380  16.130  1.00 46.49           O
ATOM   2310  CB  ILE A 285      21.012 -82.507  16.972  1.00 42.87           C
ATOM   2311  CG1 ILE A 285      19.919 -82.754  18.024  1.00 43.04           C
ATOM   2312  CG2 ILE A 285      20.392 -82.284  15.593  1.00 42.22           C
ATOM   2313  CD1 ILE A 285      19.040 -81.506  18.364  1.00 42.61           C
ATOM   2314  N   SER A 286      23.325 -84.191  14.918  1.00 45.37           N
ATOM   2315  CA  SER A 286      24.346 -84.011  13.888  1.00 44.60           C
ATOM   2316  C   SER A 286      23.665 -83.546  12.600  1.00 46.18           C
ATOM   2317  O   SER A 286      22.773 -84.217  12.097  1.00 46.23           O
ATOM   2318  CB  SER A 286      25.132 -85.300  13.684  1.00 47.99           C
ATOM   2319  OG  SER A 286      26.189 -85.092  12.768  1.00 58.75           O
ATOM   2320  N   MET A 287      24.035 -82.366  12.117  1.00 42.16           N
ATOM   2321  CA  MET A 287      23.446 -81.772  10.915  1.00 42.28           C
ATOM   2322  C   MET A 287      24.182 -82.191   9.654  1.00 45.82           C
ATOM   2323  O   MET A 287      25.404 -82.053   9.555  1.00 47.11           O
ATOM   2324  CB  MET A 287      23.358 -80.238  11.026  1.00 45.51           C
ATOM   2325  CG  MET A 287      22.684 -79.752  12.285  1.00 50.95           C
ATOM   2326  SD  MET A 287      20.988 -80.377  12.507  1.00 56.44           S
ATOM   2327  CE  MET A 287      20.165 -79.524  11.260  1.00 52.33           C
ATOM   2328  N   HIS A 288      23.444 -82.754   8.719  1.00 41.68           N
ATOM   2329  CA  HIS A 288      23.957 -83.250   7.451  1.00 41.69           C
ATOM   2330  C   HIS A 288      23.052 -82.827   6.304  1.00 47.58           C
ATOM   2331  O   HIS A 288      22.087 -82.079   6.503  1.00 50.36           O
ATOM   2332  CB  HIS A 288      24.028 -84.772   7.518  1.00 42.56           C
ATOM   2333  CG  HIS A 288      25.076 -85.302   8.453  1.00 46.12           C
ATOM   2334  ND1 HIS A 288      26.313 -85.723   7.993  1.00 47.98           N
ATOM   2335  CD2 HIS A 288      25.036 -85.457   9.797  1.00 47.90           C
ATOM   2336  CE1 HIS A 288      26.961 -86.154   9.070  1.00 47.52           C
ATOM   2337  NE2 HIS A 288      26.221 -86.024  10.172  1.00 47.76           N
ATOM   2338  N   SER A 289      23.356 -83.301   5.108  1.00 43.51           N
ATOM   2339  CA  SER A 289      22.543 -83.086   3.913  1.00 45.25           C
ATOM   2340  C   SER A 289      22.942 -84.156   2.854  1.00 50.23           C
ATOM   2341  O   SER A 289      24.023 -84.740   2.964  1.00 49.95           O
ATOM   2342  CB  SER A 289      22.697 -81.665   3.378  1.00 49.70           C
ATOM   2343  OG  SER A 289      23.739 -81.574   2.428  1.00 60.55           O
ATOM   2344  N   TYR A 290      22.113 -84.425   1.830  1.00 45.68           N
ATOM   2345  CA  TYR A 290      20.761 -83.929   1.603  1.00 45.61           C
ATOM   2346  C   TYR A 290      19.855 -85.160   1.765  1.00 52.97           C
ATOM   2347  O   TYR A 290      20.354 -86.198   2.154  1.00 54.99           O
ATOM   2348  CB  TYR A 290      20.631 -83.311   0.203  1.00 46.18           C
ATOM   2349  CG  TYR A 290      21.021 -84.222  -0.942  1.00 46.81           C
ATOM   2350  CD1 TYR A 290      22.331 -84.271  -1.399  1.00 48.03           C
ATOM   2351  CD2 TYR A 290      20.059 -84.950  -1.641  1.00 48.77           C
ATOM   2352  CE1 TYR A 290      22.690 -85.069  -2.480  1.00 50.26           C
ATOM   2353  CE2 TYR A 290      20.408 -85.756  -2.726  1.00 49.94           C
ATOM   2354  CZ  TYR A 290      21.724 -85.803  -3.144  1.00 57.29           C
ATOM   2355  OH  TYR A 290      22.086 -86.577  -4.208  1.00 61.94           O
ATOM   2356  N   SER A 291      18.553 -85.042   1.510  1.00 49.37           N
ATOM   2357  CA  SER A 291      17.498 -86.067   1.440  1.00 49.83           C
ATOM   2358  C   SER A 291      16.242 -85.758   2.308  1.00 50.94           C
ATOM   2359  O   SER A 291      15.200 -86.369   2.048  1.00 51.00           O
ATOM   2360  CB  SER A 291      17.990 -87.498   1.643  1.00 53.55           C
ATOM   2361  OG  SER A 291      18.283 -87.737   3.000  1.00 65.45           O
ATOM   2362  N   GLN A 292      16.286 -84.739   3.202  1.00 44.36           N
ATOM   2363  CA  GLN A 292      15.148 -84.309   4.076  1.00 43.47           C
ATOM   2364  C   GLN A 292      14.664 -85.475   4.883  1.00 47.61           C
ATOM   2365  O   GLN A 292      13.578 -86.018   4.664  1.00 46.35           O
ATOM   2366  CB  GLN A 292      14.031 -83.590   3.297  1.00 44.74           C
ATOM   2367  CG  GLN A 292      14.558 -82.366   2.561  1.00 46.68           C
ATOM   2368  CD  GLN A 292      13.596 -81.711   1.618  1.00 59.78           C
ATOM   2369  OE1 GLN A 292      13.967 -80.806   0.864  1.00 58.70           O
ATOM   2370  NE2 GLN A 292      12.323 -82.104   1.674  1.00 39.45           N
ATOM   2371  N   HIS A 293      15.552 -85.939   5.752  1.00 46.31           N
ATOM   2372  CA  HIS A 293      15.343 -87.169   6.468  1.00 47.77           C
ATOM   2373  C   HIS A 293      15.948 -87.070   7.824  1.00 51.17           C
ATOM   2374  O   HIS A 293      17.002 -86.445   7.967  1.00 52.52           O
ATOM   2375  CB  HIS A 293      16.032 -88.278   5.643  1.00 49.68           C
ATOM   2376  CG  HIS A 293      15.673 -89.666   6.014  1.00 55.91           C
ATOM   2377  ND1 HIS A 293      14.359 -90.059   6.110  1.00 60.78           N
ATOM   2378  CD2 HIS A 293      16.474 -90.730   6.252  1.00 58.47           C
ATOM   2379  CE1 HIS A 293      14.395 -91.328   6.472  1.00 60.77           C
ATOM   2380  NE2 HIS A 293      15.651 -91.773   6.570  1.00 59.76           N
ATOM   2381  N   ILE A 294      15.286 -87.652   8.839  1.00 45.04           N
ATOM   2382  CA  ILE A 294      15.797 -87.709  10.220  1.00 43.81           C
ATOM   2383  C   ILE A 294      16.183 -89.170  10.462  1.00 49.39           C
ATOM   2384  O   ILE A 294      15.369 -90.067  10.274  1.00 51.55           O
ATOM   2385  CB  ILE A 294      14.824 -87.114  11.250  1.00 47.22           C
ATOM   2386  CG1 ILE A 294      14.556 -85.610  10.951  1.00 48.39           C
ATOM   2387  CG2 ILE A 294      15.348 -87.329  12.647  1.00 47.49           C
ATOM   2388  CD1 ILE A 294      13.554 -84.809  11.906  1.00 58.25           C
ATOM   2389  N   VAL A 295      17.462 -89.400  10.759  1.00 45.76           N
ATOM   2390  CA  VAL A 295      18.141 -90.698  10.882  1.00 46.11           C
ATOM   2391  C   VAL A 295      18.431 -90.967  12.342  1.00 54.88           C
ATOM   2392  O   VAL A 295      18.734 -90.033  13.111  1.00 56.98           O
ATOM   2393  CB  VAL A 295      19.472 -90.689  10.056  1.00 48.32           C
ATOM   2394  CG1 VAL A 295      20.232 -92.012  10.126  1.00 48.84           C
ATOM   2395  CG2 VAL A 295      19.266 -90.284   8.597  1.00 47.09           C
ATOM   2396  N   PHE A 296      18.393 -92.260  12.715  1.00 51.42           N
ATOM   2397  CA  PHE A 296      18.658 -92.639  14.088  1.00 51.83           C
ATOM   2398  C   PHE A 296      19.943 -93.433  14.234  1.00 55.54           C
ATOM   2399  O   PHE A 296      20.480 -93.905  13.220  1.00 55.29           O
ATOM   2400  CB  PHE A 296      17.514 -93.485  14.618  1.00 55.03           C
ATOM   2401  CG  PHE A 296      16.138 -92.967  14.398  1.00 57.56           C
ATOM   2402  CD1 PHE A 296      15.674 -91.856  15.087  1.00 61.53           C
ATOM   2403  CD2 PHE A 296      15.307 -93.570  13.491  1.00 59.79           C
ATOM   2404  CE1 PHE A 296      14.395 -91.366  14.864  1.00 62.70           C
ATOM   2405  CE2 PHE A 296      14.018 -93.111  13.306  1.00 63.21           C
ATOM   2406  CZ  PHE A 296      13.561 -92.026  14.009  1.00 62.05           C
ATOM   2407  N   PRO A 297      20.415 -93.699  15.477  1.00 51.92           N
ATOM   2408  CA  PRO A 297      21.625 -94.524  15.617  1.00 52.17           C
ATOM   2409  C   PRO A 297      21.515 -95.905  14.983  1.00 57.52           C
ATOM   2410  O   PRO A 297      20.431 -96.512  14.968  1.00 58.56           O
ATOM   2411  CB  PRO A 297      21.751 -94.665  17.133  1.00 54.48           C
ATOM   2412  CG  PRO A 297      21.204 -93.436  17.627  1.00 57.49           C
ATOM   2413  CD  PRO A 297      20.000 -93.175  16.796  1.00 52.91           C
ATOM   2414  N   TYR A 298      22.653 -96.407  14.491  1.00 54.61           N
ATOM   2415  CA  TYR A 298      22.774 -97.719  13.864  1.00 55.77           C
ATOM   2416  C   TYR A 298      22.172 -98.780  14.773  1.00 61.32           C
ATOM   2417  O   TYR A 298      21.328 -99.544  14.331  1.00 61.48           O
ATOM   2418  CB  TYR A 298      24.248 -98.002  13.588  1.00 57.75           C
ATOM   2419  CG  TYR A 298      24.546 -99.274  12.840  1.00 63.34           C
ATOM   2420  CD1 TYR A 298      24.761 -99.258  11.469  1.00 66.45           C
ATOM   2421  CD2 TYR A 298      24.787-100.465  13.520  1.00 65.96           C
ATOM   2422  CE1 TYR A 298      25.097-100.419  10.774  1.00 69.89           C
ATOM   2423  CE2 TYR A 298      25.103-101.638  12.836  1.00 68.35           C
ATOM   2424  CZ  TYR A 298      25.259-101.610  11.461  1.00 81.31           C
ATOM   2425  OH  TYR A 298      25.599-102.758  10.779  1.00 91.31           O
ATOM   2426  N   SER A 299      22.508 -98.748  16.065  1.00 59.31           N
ATOM   2427  CA  SER A 299      22.014 -99.705  17.042  1.00 61.18           C
ATOM   2428  C   SER A 299      20.540 -99.530  17.396  1.00 68.02           C
ATOM   2429  O   SER A 299      19.954-100.478  17.900  1.00 70.57           O
ATOM   2430  CB  SER A 299      22.881 -99.697  18.294  1.00 64.77           C
ATOM   2431  OG  SER A 299      22.904 -98.410  18.887  1.00 74.72           O
ATOM   2432  N   TYR A 300      19.927 -98.351  17.154  1.00 64.03           N
ATOM   2433  CA  TYR A 300      18.503 -98.186  17.472  1.00 65.02           C
ATOM   2434  C   TYR A 300      17.655 -99.004  16.449  1.00 74.59           C
ATOM   2435  O   TYR A 300      16.776 -99.800  16.810  1.00 75.01           O
ATOM   2436  CB  TYR A 300      18.133 -96.697  17.477  1.00 63.30           C
ATOM   2437  CG  TYR A 300      16.644 -96.398  17.505  1.00 63.30           C
ATOM   2438  CD1 TYR A 300      15.965 -96.258  18.709  1.00 65.23           C
ATOM   2439  CD2 TYR A 300      15.929 -96.186  16.323  1.00 63.28           C
ATOM   2440  CE1 TYR A 300      14.607 -95.954  18.741  1.00 66.22           C
ATOM   2441  CE2 TYR A 300      14.569 -95.889  16.342  1.00 64.65           C
ATOM   2442  CZ  TYR A 300      13.912 -95.767  17.555  1.00 72.97           C
ATOM   2443  OH  TYR A 300      12.579 -95.437  17.577  1.00 75.01           O
ATOM   2444  N   THR A 301      18.012 -98.849  15.180  1.00 74.65           N
ATOM   2445  CA  THR A 301      17.369 -99.496  14.031  1.00 76.97           C
ATOM   2446  C   THR A 301      17.745-100.985  13.903  1.00 87.82           C
ATOM   2447  O   THR A 301      16.896-101.804  13.572  1.00 88.82           O
ATOM   2448  CB  THR A 301      17.679 -98.676  12.785  1.00 81.23           C
ATOM   2449  OG1 THR A 301      19.073 -98.782  12.526  1.00 85.84           O
ATOM   2450  CG2 THR A 301      17.324 -97.180  12.959  1.00 76.11           C
ATOM   2451  N   ARG A 302      19.005-101.321  14.228  1.00 88.78           N
ATOM   2452  CA  ARG A 302      19.554-102.674  14.244  1.00 91.31           C
ATOM   2453  C   ARG A 302      19.295-103.284  15.651  1.00102.72           C
ATOM   2454  O   ARG A 302      20.224-103.834  16.258  1.00103.80           O
ATOM   2455  CB  ARG A 302      21.076-102.655  13.942  1.00 87.73           C
ATOM   2456  CG  ARG A 302      21.442-102.288  12.514  1.00 99.69           C
ATOM   2457  CD  ARG A 302      21.823-103.527  11.759  1.00120.01           C
ATOM   2458  NE  ARG A 302      22.152-103.243  10.363  1.00135.03           N
ATOM   2459  CZ  ARG A 302      21.299-103.367   9.352  1.00152.62           C
ATOM   2460  NH1 ARG A 302      20.048-103.762   9.572  1.00143.99           N
ATOM   2461  NH2 ARG A 302      21.688-103.100   8.112  1.00134.61           N
ATOM   2462  N   SER A 303      18.057-103.143  16.193  1.00102.84           N
ATOM   2463  CA  SER A 303      17.635-103.668  17.513  1.00106.46           C
ATOM   2464  C   SER A 303      16.152-103.487  17.762  1.00119.00           C
ATOM   2465  O   SER A 303      15.482-102.826  16.962  1.00119.02           O
ATOM   2466  CB  SER A 303      18.406-103.039  18.670  1.00107.58           C
ATOM   2467  OG  SER A 303      19.606-103.752  18.914  1.00109.32           O
ATOM   2468  N   LYS A 304      15.650-104.038  18.911  1.00121.43           N
ATOM   2469  CA  LYS A 304      14.241-104.026  19.366  1.00124.41           C
ATOM   2470  C   LYS A 304      13.772-102.672  19.977  1.00131.79           C
ATOM   2471  O   LYS A 304      12.614-102.573  20.426  1.00132.49           O
ATOM   2472  CB  LYS A 304      14.002-105.171  20.370  1.00129.24           C
ATOM   2473  CG  LYS A 304      14.417-106.550  19.876  1.00141.47           C
ATOM   2474  CD  LYS A 304      13.237-107.318  19.312  1.00152.64           C
ATOM   2475  CE  LYS A 304      13.579-108.768  19.088  1.00162.14           C
ATOM   2476  NZ  LYS A 304      12.368-109.576  18.797  1.00170.21           N
ATOM   2477  N   CYS A 305      14.683-101.634  19.964  1.00128.92           N
ATOM   2478  CA  CYS A 305      14.538-100.256  20.484  1.00128.48           C
ATOM   2479  C   CYS A 305      14.430-100.253  22.023  1.00137.23           C
ATOM   2480  O   CYS A 305      13.358-100.607  22.560  1.00139.70           O
ATOM   2481  CB  CYS A 305      13.380 -99.500  19.824  1.00127.96           C
ATOM   2482  SG  CYS A 305      13.320 -99.646  18.018  1.00130.05           S
ATOM   2483  N   LYS A 306      15.563 -99.888  22.732  1.00133.44           N
ATOM   2484  CA  LYS A 306      15.666 -99.805  24.218  1.00134.29           C
ATOM   2485  C   LYS A 306      14.510 -98.929  24.736  1.00137.81           C
ATOM   2486  O   LYS A 306      13.691 -99.385  25.551  1.00139.64           O
ATOM   2487  CB  LYS A 306      17.050 -99.284  24.675  1.00134.66           C
ATOM   2488  CG  LYS A 306      17.275 -99.394  26.182  1.00137.87           C
ATOM   2489  CD  LYS A 306      18.743 -99.316  26.555  1.00140.39           C
ATOM   2490  CE  LYS A 306      18.916 -99.281  28.053  1.00143.46           C
ATOM   2491  NZ  LYS A 306      20.197 -99.899  28.484  1.00145.81           N
ATOM   2492  N   ASP A 307      14.405 -97.701  24.166  1.00130.60           N
ATOM   2493  CA  ASP A 307      13.266 -96.804  24.344  1.00129.21           C
ATOM   2494  C   ASP A 307      12.239 -97.403  23.359  1.00124.99           C
ATOM   2495  O   ASP A 307      12.592 -97.634  22.192  1.00123.06           O
ATOM   2496  CB  ASP A 307      13.623 -95.324  24.012  1.00129.67           C
ATOM   2497  CG  ASP A 307      14.391 -95.073  22.717  1.00138.37           C
ATOM   2498  OD1 ASP A 307      13.760 -95.105  21.635  1.00138.02           O
ATOM   2499  OD2 ASP A 307      15.605 -94.754  22.797  1.00142.04           O
ATOM   2500  N   HIS A 308      11.049 -97.793  23.861  1.00116.24           N
ATOM   2501  CA  HIS A 308      10.012 -98.435  23.056  1.00113.81           C
ATOM   2502  C   HIS A 308       9.474 -97.472  22.000  1.00104.27           C
ATOM   2503  O   HIS A 308       8.400 -96.892  22.151  1.00104.05           O
ATOM   2504  CB  HIS A 308       8.911 -99.013  23.949  1.00119.14           C
ATOM   2505  CG  HIS A 308       9.409 -99.553  25.258  1.00125.52           C
ATOM   2506  ND1 HIS A 308      10.515-100.392  25.325  1.00127.53           N
ATOM   2507  CD2 HIS A 308       8.939 -99.350  26.514  1.00130.08           C
ATOM   2508  CE1 HIS A 308      10.674-100.674  26.611  1.00129.05           C
ATOM   2509  NE2 HIS A 308       9.742-100.080  27.364  1.00130.95           N
ATOM   2510  N   GLU A 309      10.292 -97.300  20.933  1.00 89.72           N
ATOM   2511  CA  GLU A 309      10.184 -96.430  19.774  1.00 82.71           C
ATOM   2512  C   GLU A 309      10.003 -94.920  20.127  1.00 77.75           C
ATOM   2513  O   GLU A 309       9.407 -94.180  19.343  1.00 76.49           O
ATOM   2514  CB  GLU A 309       9.118 -96.943  18.823  1.00 84.31           C
ATOM   2515  CG  GLU A 309       9.577 -98.178  18.080  1.00 94.81           C
ATOM   2516  CD  GLU A 309       9.397 -98.092  16.576  1.00120.59           C
ATOM   2517  OE1 GLU A 309       8.239 -98.198  16.108  1.00121.65           O
ATOM   2518  OE2 GLU A 309      10.416 -97.932  15.865  1.00110.31           O
ATOM   2519  N   GLU A 310      10.601 -94.445  21.248  1.00 68.79           N
ATOM   2520  CA  GLU A 310      10.538 -93.033  21.649  1.00 66.19           C
ATOM   2521  C   GLU A 310      11.234 -92.091  20.668  1.00 68.46           C
ATOM   2522  O   GLU A 310      10.756 -90.980  20.463  1.00 69.39           O
ATOM   2523  CB  GLU A 310      11.084 -92.818  23.043  1.00 67.32           C
ATOM   2524  CG  GLU A 310      10.654 -91.480  23.608  1.00 71.96           C
ATOM   2525  CD  GLU A 310      11.249 -91.107  24.946  1.00107.36           C
ATOM   2526  OE1 GLU A 310      11.877 -91.980  25.590  1.00123.60           O
ATOM   2527  OE2 GLU A 310      11.075 -89.939  25.361  1.00101.03           O
ATOM   2528  N   LEU A 311      12.342 -92.525  20.040  1.00 62.39           N
ATOM   2529  CA  LEU A 311      13.001 -91.681  19.043  1.00 60.56           C
ATOM   2530  C   LEU A 311      12.088 -91.480  17.857  1.00 64.22           C
ATOM   2531  O   LEU A 311      12.039 -90.380  17.329  1.00 63.45           O
ATOM   2532  CB  LEU A 311      14.351 -92.229  18.540  1.00 59.59           C
ATOM   2533  CG  LEU A 311      15.486 -92.347  19.509  1.00 64.20           C
ATOM   2534  CD1 LEU A 311      16.810 -92.641  18.746  1.00 61.94           C
ATOM   2535  CD2 LEU A 311      15.647 -91.079  20.298  1.00 66.42           C
ATOM   2536  N   SER A 312      11.366 -92.534  17.437  1.00 61.41           N
ATOM   2537  CA  SER A 312      10.426 -92.477  16.324  1.00 60.55           C
ATOM   2538  C   SER A 312       9.324 -91.443  16.635  1.00 61.91           C
ATOM   2539  O   SER A 312       8.968 -90.648  15.766  1.00 60.91           O
ATOM   2540  CB  SER A 312       9.859 -93.868  16.046  1.00 65.80           C
ATOM   2541  OG  SER A 312      10.848 -94.731  15.495  1.00 73.81           O
ATOM   2542  N   LEU A 313       8.874 -91.388  17.897  1.00 56.97           N
ATOM   2543  CA  LEU A 313       7.903 -90.399  18.340  1.00 56.68           C
ATOM   2544  C   LEU A 313       8.495 -88.980  18.267  1.00 59.14           C
ATOM   2545  O   LEU A 313       7.845 -88.104  17.732  1.00 60.51           O
ATOM   2546  CB  LEU A 313       7.466 -90.722  19.758  1.00 58.83           C
ATOM   2547  CG  LEU A 313       6.400 -89.808  20.363  1.00 66.10           C
ATOM   2548  CD1 LEU A 313       5.029 -90.085  19.769  1.00 66.74           C
ATOM   2549  CD2 LEU A 313       6.326 -89.990  21.866  1.00 72.33           C
ATOM   2550  N   VAL A 314       9.725 -88.757  18.766  1.00 53.43           N
ATOM   2551  CA  VAL A 314      10.388 -87.443  18.721  1.00 51.40           C
ATOM   2552  C   VAL A 314      10.586 -86.995  17.262  1.00 55.68           C
ATOM   2553  O   VAL A 314      10.319 -85.844  16.939  1.00 55.86           O
ATOM   2554  CB  VAL A 314      11.712 -87.417  19.512  1.00 53.02           C
ATOM   2555  CG1 VAL A 314      12.403 -86.056  19.438  1.00 52.00           C
ATOM   2556  CG2 VAL A 314      11.478 -87.799  20.945  1.00 54.25           C
ATOM   2557  N   ALA A 315      11.025 -87.915  16.385  1.00 51.20           N
ATOM   2558  CA  ALA A 315      11.256 -87.668  14.967  1.00 48.34           C
ATOM   2559  C   ALA A 315       9.958 -87.288  14.284  1.00 52.66           C
ATOM   2560  O   ALA A 315       9.967 -86.334  13.519  1.00 51.94           O
ATOM   2561  CB  ALA A 315      11.885 -88.879  14.310  1.00 47.73           C
ATOM   2562  N   SER A 316       8.829 -87.943  14.610  1.00 51.48           N
ATOM   2563  CA  SER A 316       7.534 -87.560  14.024  1.00 53.19           C
ATOM   2564  C   SER A 316       7.122 -86.143  14.445  1.00 59.53           C
ATOM   2565  O   SER A 316       6.665 -85.378  13.598  1.00 63.32           O
ATOM   2566  CB  SER A 316       6.426 -88.580  14.294  1.00 56.35           C
ATOM   2567  OG  SER A 316       5.996 -88.493  15.633  1.00 69.42           O
ATOM   2568  N   GLU A 317       7.338 -85.767  15.711  1.00 53.51           N
ATOM   2569  CA  GLU A 317       7.030 -84.417  16.197  1.00 53.41           C
ATOM   2570  C   GLU A 317       7.880 -83.380  15.466  1.00 58.81           C
ATOM   2571  O   GLU A 317       7.347 -82.340  15.069  1.00 61.54           O
ATOM   2572  CB  GLU A 317       7.281 -84.297  17.715  1.00 55.15           C
ATOM   2573  CG  GLU A 317       6.296 -85.042  18.609  1.00 69.94           C
ATOM   2574  CD  GLU A 317       6.665 -85.199  20.078  1.00 97.56           C
ATOM   2575  OE1 GLU A 317       7.287 -84.286  20.681  1.00 87.14           O
ATOM   2576  OE2 GLU A 317       6.312 -86.264  20.633  1.00 94.75           O
ATOM   2577  N   ALA A 318       9.190 -83.661  15.286  1.00 54.03           N
ATOM   2578  CA  ALA A 318      10.134 -82.754  14.618  1.00 53.41           C
ATOM   2579  C   ALA A 318       9.763 -82.561  13.154  1.00 57.19           C
ATOM   2580  O   ALA A 318       9.776 -81.423  12.679  1.00 58.42           O
ATOM   2581  CB  ALA A 318      11.567 -83.266  14.742  1.00 52.95           C
ATOM   2582  N   VAL A 319       9.353 -83.653  12.453  1.00 50.87           N
ATOM   2583  CA  VAL A 319       8.966 -83.553  11.037  1.00 48.24           C
ATOM   2584  C   VAL A 319       7.650 -82.782  10.925  1.00 54.91           C
ATOM   2585  O   VAL A 319       7.463 -82.029   9.961  1.00 57.34           O
ATOM   2586  CB  VAL A 319       8.992 -84.890  10.222  1.00 48.57           C
ATOM   2587  CG1 VAL A 319      10.371 -85.566  10.274  1.00 46.97           C
ATOM   2588  CG2 VAL A 319       7.921 -85.853  10.666  1.00 48.53           C
ATOM   2589  N   ARG A 320       6.777 -82.903  11.948  1.00 50.80           N
ATOM   2590  CA  ARG A 320       5.524 -82.152  11.990  1.00 52.28           C
ATOM   2591  C   ARG A 320       5.840 -80.655  12.143  1.00 57.62           C
ATOM   2592  O   ARG A 320       5.221 -79.839  11.477  1.00 58.42           O
ATOM   2593  CB  ARG A 320       4.602 -82.632  13.122  1.00 52.19           C
ATOM   2594  CG  ARG A 320       3.186 -82.161  12.904  1.00 58.07           C
ATOM   2595  CD  ARG A 320       2.244 -82.606  13.998  1.00 69.17           C
ATOM   2596  NE  ARG A 320       1.917 -81.462  14.840  1.00 73.66           N
ATOM   2597  CZ  ARG A 320       0.728 -80.883  14.878  1.00 85.77           C
ATOM   2598  NH1 ARG A 320      -0.279 -81.371  14.164  1.00 76.38           N
ATOM   2599  NH2 ARG A 320       0.528 -79.821  15.643  1.00 76.71           N
ATOM   2600  N   ALA A 321       6.829 -80.309  12.985  1.00 53.63           N
ATOM   2601  CA  ALA A 321       7.266 -78.929  13.225  1.00 53.11           C
ATOM   2602  C   ALA A 321       7.812 -78.308  11.948  1.00 54.34           C
ATOM   2603  O   ALA A 321       7.529 -77.141  11.681  1.00 54.22           O
ATOM   2604  CB  ALA A 321       8.338 -78.892  14.325  1.00 53.48           C
ATOM   2605  N   ILE A 322       8.593 -79.095  11.163  1.00 48.63           N
ATOM   2606  CA  ILE A 322       9.197 -78.668   9.891  1.00 45.29           C
ATOM   2607  C   ILE A 322       8.065 -78.328   8.902  1.00 51.84           C
ATOM   2608  O   ILE A 322       8.065 -77.244   8.318  1.00 51.77           O
ATOM   2609  CB  ILE A 322      10.157 -79.750   9.331  1.00 44.06           C
ATOM   2610  CG1 ILE A 322      11.477 -79.794  10.112  1.00 41.27           C
ATOM   2611  CG2 ILE A 322      10.394 -79.527   7.843  1.00 44.68           C
ATOM   2612  CD1 ILE A 322      12.243 -81.107  10.003  1.00 43.31           C
ATOM   2613  N   GLU A 323       7.088 -79.242   8.756  1.00 49.71           N
ATOM   2614  CA  GLU A 323       5.970 -79.060   7.855  1.00 51.49           C
ATOM   2615  C   GLU A 323       5.108 -77.848   8.184  1.00 60.27           C
ATOM   2616  O   GLU A 323       4.630 -77.192   7.250  1.00 64.12           O
ATOM   2617  CB  GLU A 323       5.125 -80.334   7.772  1.00 53.23           C
ATOM   2618  CG  GLU A 323       4.211 -80.318   6.554  1.00 69.22           C
ATOM   2619  CD  GLU A 323       3.458 -81.586   6.238  1.00 97.98           C
ATOM   2620  OE1 GLU A 323       3.999 -82.675   6.540  1.00121.98           O
ATOM   2621  OE2 GLU A 323       2.372 -81.500   5.616  1.00 76.17           O
ATOM   2622  N   LYS A 324       4.909 -77.545   9.479  1.00 56.85           N
ATOM   2623  CA  LYS A 324       4.084 -76.406   9.906  1.00 58.27           C
ATOM   2624  C   LYS A 324       4.757 -75.091   9.599  1.00 62.33           C
ATOM   2625  O   LYS A 324       4.060 -74.134   9.257  1.00 65.62           O
ATOM   2626  CB  LYS A 324       3.680 -76.482  11.396  1.00 61.66           C
ATOM   2627  CG  LYS A 324       2.703 -77.620  11.722  1.00 84.02           C
ATOM   2628  CD  LYS A 324       2.223 -77.581  13.197  1.00101.42           C
ATOM   2629  CE  LYS A 324       1.336 -76.406  13.568  1.00112.02           C
ATOM   2630  NZ  LYS A 324       1.484 -76.031  15.004  1.00114.97           N
ATOM   2631  N   ILE A 325       6.100 -75.049   9.672  1.00 55.67           N
ATOM   2632  CA  ILE A 325       6.852 -73.841   9.390  1.00 55.52           C
ATOM   2633  C   ILE A 325       7.025 -73.680   7.879  1.00 65.89           C
ATOM   2634  O   ILE A 325       6.752 -72.609   7.329  1.00 66.08           O
ATOM   2635  CB  ILE A 325       8.161 -73.766  10.211  1.00 56.16           C
ATOM   2636  CG1 ILE A 325       8.570 -72.312  10.434  1.00 57.27           C
ATOM   2637  CG2 ILE A 325       9.298 -74.586   9.654  1.00 53.66           C
ATOM   2638  CD1 ILE A 325       9.630 -72.083  11.623  1.00 74.56           C
ATOM   2639  N   SER A 326       7.400 -74.777   7.203  1.00 67.68           N
ATOM   2640  CA  SER A 326       7.639 -74.784   5.775  1.00 70.20           C
ATOM   2641  C   SER A 326       6.626 -75.641   5.068  1.00 82.36           C
ATOM   2642  O   SER A 326       6.801 -76.861   4.895  1.00 85.41           O
ATOM   2643  CB  SER A 326       9.080 -75.200   5.463  1.00 73.45           C
ATOM   2644  OG  SER A 326      10.050 -74.299   5.988  1.00 88.16           O
ATOM   2645  N   LYS A 327       5.527 -75.001   4.686  1.00 81.61           N
ATOM   2646  CA  LYS A 327       4.515 -75.685   3.890  1.00 83.39           C
ATOM   2647  C   LYS A 327       5.168 -75.920   2.452  1.00 84.38           C
ATOM   2648  O   LYS A 327       6.045 -75.147   1.957  1.00 81.85           O
ATOM   2649  CB  LYS A 327       3.185 -74.893   3.847  1.00 90.11           C
ATOM   2650  CG  LYS A 327       2.005 -75.670   3.254  1.00118.59           C
ATOM   2651  CD  LYS A 327       0.866 -74.732   2.751  1.00134.35           C
ATOM   2652  CE  LYS A 327      -0.456 -75.444   2.543  1.00148.11           C
ATOM   2653  NZ  LYS A 327      -0.374 -76.519   1.514  1.00157.73           N
ATOM   2654  N   ASN A 328       4.799 -77.093   1.887  1.00 77.18           N
ATOM   2655  CA  ASN A 328       5.258 -77.685   0.637  1.00 73.15           C
ATOM   2656  C   ASN A 328       6.579 -78.385   0.799  1.00 66.94           C
ATOM   2657  O   ASN A 328       7.143 -78.812  -0.206  1.00 65.56           O
ATOM   2658  CB  ASN A 328       5.245 -76.712  -0.530  1.00 76.37           C
ATOM   2659  CG  ASN A 328       3.839 -76.565  -1.074  1.00111.14           C
ATOM   2660  OD1 ASN A 328       2.889 -76.251  -0.332  1.00107.93           O
ATOM   2661  ND2 ASN A 328       3.654 -76.856  -2.365  1.00103.22           N
ATOM   2662  N   ILE A 329       7.013 -78.605   2.082  1.00 57.74           N
ATOM   2663  CA  ILE A 329       8.250 -79.295   2.503  1.00 53.64           C
ATOM   2664  C   ILE A 329       7.905 -80.399   3.459  1.00 56.90           C
ATOM   2665  O   ILE A 329       7.030 -80.202   4.294  1.00 58.93           O
ATOM   2666  CB  ILE A 329       9.346 -78.322   3.056  1.00 54.30           C
ATOM   2667  CG1 ILE A 329       9.772 -77.409   1.920  1.00 53.07           C
ATOM   2668  CG2 ILE A 329      10.604 -79.047   3.581  1.00 53.28           C
ATOM   2669  CD1 ILE A 329      10.343 -78.128   0.721  1.00 44.10           C
ATOM   2670  N   ARG A 330       8.540 -81.567   3.303  1.00 49.51           N
ATOM   2671  CA  ARG A 330       8.330 -82.719   4.151  1.00 47.70           C
ATOM   2672  C   ARG A 330       9.607 -83.498   4.349  1.00 50.27           C
ATOM   2673  O   ARG A 330      10.325 -83.794   3.378  1.00 50.73           O
ATOM   2674  CB  ARG A 330       7.270 -83.620   3.558  1.00 46.54           C
ATOM   2675  CG  ARG A 330       5.915 -83.120   3.880  1.00 58.20           C
ATOM   2676  CD  ARG A 330       4.932 -84.207   3.773  1.00 73.42           C
ATOM   2677  NE  ARG A 330       4.733 -84.623   2.397  1.00 72.79           N
ATOM   2678  CZ  ARG A 330       3.685 -85.314   1.994  1.00 79.63           C
ATOM   2679  NH1 ARG A 330       2.726 -85.641   2.856  1.00 72.34           N
ATOM   2680  NH2 ARG A 330       3.572 -85.674   0.726  1.00 54.87           N
ATOM   2681  N   TYR A 331       9.880 -83.838   5.617  1.00 43.87           N
ATOM   2682  CA  TYR A 331      10.997 -84.664   6.013  1.00 42.44           C
ATOM   2683  C   TYR A 331      10.416 -86.013   6.419  1.00 47.72           C
ATOM   2684  O   TYR A 331       9.372 -86.089   7.049  1.00 45.72           O
ATOM   2685  CB  TYR A 331      11.779 -84.048   7.182  1.00 44.17           C
ATOM   2686  CG  TYR A 331      12.748 -82.925   6.831  1.00 48.64           C
ATOM   2687  CD1 TYR A 331      12.350 -81.848   6.038  1.00 50.65           C
ATOM   2688  CD2 TYR A 331      14.041 -82.896   7.363  1.00 49.20           C
ATOM   2689  CE1 TYR A 331      13.222 -80.799   5.751  1.00 50.04           C
ATOM   2690  CE2 TYR A 331      14.912 -81.838   7.095  1.00 49.29           C
ATOM   2691  CZ  TYR A 331      14.494 -80.790   6.294  1.00 56.20           C
ATOM   2692  OH  TYR A 331      15.350 -79.753   6.018  1.00 59.36           O
ATOM   2693  N   THR A 332      11.077 -87.075   6.021  1.00 47.56           N
ATOM   2694  CA  THR A 332      10.736 -88.443   6.381  1.00 47.54           C
ATOM   2695  C   THR A 332      11.676 -88.800   7.543  1.00 50.14           C
ATOM   2696  O   THR A 332      12.552 -88.014   7.882  1.00 47.92           O
ATOM   2697  CB  THR A 332      10.942 -89.337   5.158  1.00 55.41           C
ATOM   2698  OG1 THR A 332      12.266 -89.139   4.608  1.00 53.72           O
ATOM   2699  CG2 THR A 332       9.873 -89.095   4.101  1.00 50.41           C
ATOM   2700  N   TYR A 333      11.484 -89.942   8.159  1.00 49.52           N
ATOM   2701  CA  TYR A 333      12.289 -90.401   9.278  1.00 50.59           C
ATOM   2702  C   TYR A 333      12.293 -91.945   9.341  1.00 63.26           C
ATOM   2703  O   TYR A 333      11.366 -92.593   8.829  1.00 65.34           O
ATOM   2704  CB  TYR A 333      11.855 -89.731  10.603  1.00 51.11           C
ATOM   2705  CG  TYR A 333      10.505 -90.166  11.123  1.00 54.68           C
ATOM   2706  CD1 TYR A 333      10.374 -91.293  11.932  1.00 57.28           C
ATOM   2707  CD2 TYR A 333       9.359 -89.444  10.827  1.00 56.24           C
ATOM   2708  CE1 TYR A 333       9.127 -91.710  12.400  1.00 58.17           C
ATOM   2709  CE2 TYR A 333       8.111 -89.849  11.291  1.00 58.56           C
ATOM   2710  CZ  TYR A 333       7.998 -90.984  12.078  1.00 65.62           C
ATOM   2711  OH  TYR A 333       6.772 -91.397  12.547  1.00 72.21           O
ATOM   2712  N   GLY A 334      13.346 -92.520   9.915  1.00 63.59           N
ATOM   2713  CA  GLY A 334      13.459 -93.970  10.015  1.00 67.34           C
ATOM   2714  C   GLY A 334      13.801 -94.653   8.705  1.00 79.79           C
ATOM   2715  O   GLY A 334      13.998 -93.975   7.691  1.00 78.26           O
ATOM   2716  N   GLN A 335      13.844 -96.014   8.709  1.00 84.05           N
ATOM   2717  CA  GLN A 335      14.224 -96.796   7.519  1.00 86.59           C
ATOM   2718  C   GLN A 335      13.161 -96.814   6.386  1.00 97.81           C
ATOM   2719  O   GLN A 335      13.496 -97.156   5.235  1.00 96.71           O
ATOM   2720  CB  GLN A 335      14.676 -98.219   7.884  1.00 88.47           C
ATOM   2721  CG  GLN A 335      16.206 -98.343   8.127  1.00 97.23           C
ATOM   2722  CD  GLN A 335      16.971 -99.183   7.104  1.00127.06           C
ATOM   2723  OE1 GLN A 335      16.652-100.360   6.859  1.00124.19           O
ATOM   2724  NE2 GLN A 335      18.047 -98.615   6.532  1.00120.17           N
ATOM   2725  N   GLY A 336      11.919 -96.439   6.699  1.00100.51           N
ATOM   2726  CA  GLY A 336      10.868 -96.340   5.692  1.00103.99           C
ATOM   2727  C   GLY A 336      11.152 -95.172   4.760  1.00114.18           C
ATOM   2728  O   GLY A 336      10.773 -94.029   5.070  1.00113.81           O
ATOM   2729  N   SER A 337      11.907 -95.441   3.638  1.00114.68           N
ATOM   2730  CA  SER A 337      12.321 -94.430   2.627  1.00114.94           C
ATOM   2731  C   SER A 337      12.828 -95.009   1.263  1.00121.73           C
ATOM   2732  O   SER A 337      13.007 -96.229   1.125  1.00121.29           O
ATOM   2733  CB  SER A 337      13.376 -93.474   3.207  1.00115.42           C
ATOM   2734  OG  SER A 337      12.763 -92.478   4.010  1.00118.88           O
ATOM   2735  N   GLU A 338      13.032 -94.093   0.258  1.00120.03           N
ATOM   2736  CA  GLU A 338      13.631 -94.331  -1.066  1.00120.68           C
ATOM   2737  C   GLU A 338      15.139 -93.895  -0.992  1.00124.88           C
ATOM   2738  O   GLU A 338      15.842 -93.907  -2.011  1.00123.97           O
ATOM   2739  CB  GLU A 338      12.829 -93.622  -2.211  1.00122.82           C
ATOM   2740  CG  GLU A 338      13.359 -93.891  -3.630  1.00135.20           C
ATOM   2741  CD  GLU A 338      12.507 -93.644  -4.871  1.00139.20           C
ATOM   2742  OE1 GLU A 338      11.454 -94.310  -5.003  1.00129.56           O
ATOM   2743  OE2 GLU A 338      12.977 -92.921  -5.782  1.00109.41           O
ATOM   2744  N   THR A 339      15.626 -93.546   0.239  1.00122.31           N
ATOM   2745  CA  THR A 339      17.014 -93.165   0.587  1.00121.78           C
ATOM   2746  C   THR A 339      17.589 -94.167   1.635  1.00125.54           C
ATOM   2747  O   THR A 339      16.929 -94.405   2.659  1.00125.29           O
ATOM   2748  CB  THR A 339      17.081 -91.697   1.113  1.00128.60           C
ATOM   2749  OG1 THR A 339      16.535 -90.794   0.140  1.00125.64           O
ATOM   2750  CG2 THR A 339      18.503 -91.271   1.478  1.00125.87           C
ATOM   2751  N   LEU A 340      18.809 -94.734   1.381  1.00121.05           N
ATOM   2752  CA  LEU A 340      19.455 -95.703   2.290  1.00119.89           C
ATOM   2753  C   LEU A 340      20.694 -95.170   3.040  1.00117.25           C
ATOM   2754  O   LEU A 340      21.516 -94.445   2.477  1.00116.57           O
ATOM   2755  CB  LEU A 340      19.807 -97.028   1.568  1.00121.13           C
ATOM   2756  CG  LEU A 340      20.527 -98.127   2.389  1.00126.40           C
ATOM   2757  CD1 LEU A 340      19.537 -99.004   3.177  1.00127.27           C
ATOM   2758  CD2 LEU A 340      21.428 -98.959   1.504  1.00129.21           C
ATOM   2759  N   TYR A 341      20.841 -95.612   4.306  1.00108.60           N
ATOM   2760  CA  TYR A 341      21.951 -95.250   5.169  1.00105.09           C
ATOM   2761  C   TYR A 341      22.461 -96.345   6.146  1.00106.04           C
ATOM   2762  O   TYR A 341      21.978 -96.426   7.287  1.00105.77           O
ATOM   2763  CB  TYR A 341      21.623 -93.989   5.991  1.00104.84           C
ATOM   2764  CG  TYR A 341      21.432 -92.696   5.226  1.00104.88           C
ATOM   2765  CD1 TYR A 341      22.522 -92.013   4.689  1.00105.47           C
ATOM   2766  CD2 TYR A 341      20.198 -92.051   5.213  1.00105.74           C
ATOM   2767  CE1 TYR A 341      22.370 -90.779   4.066  1.00103.23           C
ATOM   2768  CE2 TYR A 341      20.037 -90.809   4.604  1.00105.79           C
ATOM   2769  CZ  TYR A 341      21.127 -90.183   4.022  1.00107.52           C
ATOM   2770  OH  TYR A 341      21.000 -88.969   3.401  1.00104.08           O
ATOM   2771  N   LEU A 342      23.499 -97.120   5.745  1.00100.00           N
ATOM   2772  CA  LEU A 342      24.222 -98.029   6.662  1.00 97.90           C
ATOM   2773  C   LEU A 342      25.323 -97.108   7.213  1.00 95.34           C
ATOM   2774  O   LEU A 342      26.062 -96.493   6.411  1.00 95.77           O
ATOM   2775  CB  LEU A 342      24.897 -99.194   5.921  1.00 98.42           C
ATOM   2776  CG  LEU A 342      24.264-100.560   6.001  1.00104.24           C
ATOM   2777  CD1 LEU A 342      24.913-101.493   4.986  1.00105.23           C
ATOM   2778  CD2 LEU A 342      24.408-101.157   7.400  1.00106.55           C
ATOM   2779  N   ALA A 343      25.414 -96.948   8.543  1.00 85.13           N
ATOM   2780  CA  ALA A 343      26.417 -96.011   9.009  1.00 81.43           C
ATOM   2781  C   ALA A 343      27.026 -96.347  10.338  1.00 78.69           C
ATOM   2782  O   ALA A 343      26.873 -95.534  11.265  1.00 78.64           O
ATOM   2783  CB  ALA A 343      25.860 -94.586   9.028  1.00 81.24           C
ATOM   2784  N   PRO A 344      27.811 -97.441  10.476  1.00 68.68           N
ATOM   2785  CA  PRO A 344      28.439 -97.671  11.779  1.00 66.72           C
ATOM   2786  C   PRO A 344      29.609 -96.682  12.023  1.00 65.89           C
ATOM   2787  O   PRO A 344      30.173 -96.170  11.051  1.00 66.22           O
ATOM   2788  CB  PRO A 344      28.877 -99.128  11.665  1.00 69.61           C
ATOM   2789  CG  PRO A 344      29.262 -99.277  10.228  1.00 74.57           C
ATOM   2790  CD  PRO A 344      28.205 -98.485   9.495  1.00 69.68           C
ATOM   2791  N   GLY A 345      29.975 -96.449  13.298  1.00 58.51           N
ATOM   2792  CA  GLY A 345      31.066 -95.544  13.668  1.00 56.40           C
ATOM   2793  C   GLY A 345      30.678 -94.075  13.639  1.00 53.71           C
ATOM   2794  O   GLY A 345      31.533 -93.202  13.520  1.00 51.52           O
ATOM   2795  N   GLY A 346      29.397 -93.783  13.688  1.00 47.42           N
ATOM   2796  CA  GLY A 346      28.983 -92.387  13.681  1.00 46.00           C
ATOM   2797  C   GLY A 346      28.974 -91.822  15.083  1.00 49.83           C
ATOM   2798  O   GLY A 346      28.937 -92.579  16.047  1.00 52.83           O
ATOM   2799  N   GLY A 347      28.989 -90.510  15.214  1.00 43.86           N
ATOM   2800  CA  GLY A 347      28.932 -89.873  16.520  1.00 43.71           C
ATOM   2801  C   GLY A 347      27.597 -90.135  17.193  1.00 49.57           C
ATOM   2802  O   GLY A 347      27.564 -90.352  18.407  1.00 49.74           O
ATOM   2803  N   ASP A 348      26.483 -90.137  16.387  1.00 46.33           N
ATOM   2804  CA  ASP A 348      25.130 -90.400  16.858  1.00 46.76           C
ATOM   2805  C   ASP A 348      25.048 -91.762  17.485  1.00 51.42           C
ATOM   2806  O   ASP A 348      24.559 -91.868  18.596  1.00 52.35           O
ATOM   2807  CB  ASP A 348      24.052 -90.186  15.769  1.00 49.28           C
ATOM   2808  CG  ASP A 348      24.165 -90.968  14.457  1.00 69.95           C
ATOM   2809  OD1 ASP A 348      25.185 -91.658  14.252  1.00 70.87           O
ATOM   2810  OD2 ASP A 348      23.213 -90.913  13.652  1.00 85.39           O
ATOM   2811  N   ASP A 349      25.582 -92.795  16.807  1.00 49.15           N
ATOM   2812  CA  ASP A 349      25.547 -94.161  17.298  1.00 50.25           C
ATOM   2813  C   ASP A 349      26.422 -94.335  18.520  1.00 50.90           C
ATOM   2814  O   ASP A 349      25.946 -94.864  19.523  1.00 52.88           O
ATOM   2815  CB  ASP A 349      25.834 -95.217  16.210  1.00 53.34           C
ATOM   2816  CG  ASP A 349      25.450 -96.659  16.695  1.00 85.01           C
ATOM   2817  OD1 ASP A 349      24.283 -96.859  17.137  1.00 86.36           O
ATOM   2818  OD2 ASP A 349      26.358 -97.550  16.750  1.00 97.06           O
ATOM   2819  N   TRP A 350      27.657 -93.851  18.463  1.00 42.24           N
ATOM   2820  CA  TRP A 350      28.586 -93.930  19.570  1.00 40.93           C
ATOM   2821  C   TRP A 350      28.034 -93.311  20.870  1.00 46.19           C
ATOM   2822  O   TRP A 350      28.084 -93.962  21.925  1.00 45.59           O
ATOM   2823  CB  TRP A 350      29.915 -93.306  19.200  1.00 38.21           C
ATOM   2824  CG  TRP A 350      30.774 -93.035  20.394  1.00 39.81           C
ATOM   2825  CD1 TRP A 350      31.434 -93.953  21.156  1.00 44.22           C
ATOM   2826  CD2 TRP A 350      30.944 -91.774  21.051  1.00 39.22           C
ATOM   2827  NE1 TRP A 350      32.043 -93.331  22.224  1.00 44.43           N
ATOM   2828  CE2 TRP A 350      31.744 -91.996  22.195  1.00 43.89           C
ATOM   2829  CE3 TRP A 350      30.503 -90.466  20.778  1.00 39.82           C
ATOM   2830  CZ2 TRP A 350      32.157 -90.955  23.036  1.00 42.63           C
ATOM   2831  CZ3 TRP A 350      30.897 -89.439  21.625  1.00 41.30           C
ATOM   2832  CH2 TRP A 350      31.693 -89.696  22.754  1.00 42.66           C
ATOM   2833  N   ILE A 351      27.504 -92.066  20.802  1.00 44.41           N
ATOM   2834  CA  ILE A 351      26.956 -91.372  21.980  1.00 45.54           C
ATOM   2835  C   ILE A 351      25.679 -92.028  22.468  1.00 51.81           C
ATOM   2836  O   ILE A 351      25.437 -92.068  23.673  1.00 55.39           O
ATOM   2837  CB  ILE A 351      26.801 -89.859  21.785  1.00 48.39           C
ATOM   2838  CG1 ILE A 351      26.897 -89.132  23.132  1.00 51.09           C
ATOM   2839  CG2 ILE A 351      25.552 -89.502  21.002  1.00 47.09           C
ATOM   2840  CD1 ILE A 351      27.025 -87.613  23.051  1.00 67.33           C
ATOM   2841  N   TYR A 352      24.882 -92.582  21.548  1.00 45.96           N
ATOM   2842  CA  TYR A 352      23.682 -93.316  21.902  1.00 46.30           C
ATOM   2843  C   TYR A 352      24.060 -94.538  22.760  1.00 49.59           C
ATOM   2844  O   TYR A 352      23.434 -94.749  23.795  1.00 50.32           O
ATOM   2845  CB  TYR A 352      22.919 -93.738  20.653  1.00 46.99           C
ATOM   2846  CG  TYR A 352      21.659 -94.524  20.925  1.00 51.10           C
ATOM   2847  CD1 TYR A 352      20.501 -93.890  21.381  1.00 54.97           C
ATOM   2848  CD2 TYR A 352      21.607 -95.897  20.688  1.00 51.42           C
ATOM   2849  CE1 TYR A 352      19.322 -94.600  21.574  1.00 60.22           C
ATOM   2850  CE2 TYR A 352      20.424 -96.607  20.825  1.00 53.64           C
ATOM   2851  CZ  TYR A 352      19.284 -95.962  21.287  1.00 68.78           C
ATOM   2852  OH  TYR A 352      18.130 -96.698  21.508  1.00 75.07           O
ATOM   2853  N   ASP A 353      25.133 -95.270  22.372  1.00 44.50           N
ATOM   2854  CA  ASP A 353      25.685 -96.447  23.056  1.00 45.09           C
ATOM   2855  C   ASP A 353      26.171 -96.085  24.438  1.00 52.99           C
ATOM   2856  O   ASP A 353      26.202 -96.938  25.310  1.00 56.73           O
ATOM   2857  CB  ASP A 353      26.875 -97.025  22.268  1.00 45.24           C
ATOM   2858  CG  ASP A 353      26.601 -97.536  20.872  1.00 59.51           C
ATOM   2859  OD1 ASP A 353      25.466 -97.949  20.602  1.00 64.37           O
ATOM   2860  OD2 ASP A 353      27.542 -97.583  20.068  1.00 63.62           O
ATOM   2861  N   LEU A 354      26.559 -94.827  24.646  1.00 48.55           N
ATOM   2862  CA  LEU A 354      27.022 -94.331  25.943  1.00 48.14           C
ATOM   2863  C   LEU A 354      25.877 -93.837  26.787  1.00 59.64           C
ATOM   2864  O   LEU A 354      26.126 -93.183  27.784  1.00 63.13           O
ATOM   2865  CB  LEU A 354      28.044 -93.208  25.767  1.00 44.38           C
ATOM   2866  CG  LEU A 354      29.417 -93.610  25.274  1.00 42.47           C
ATOM   2867  CD1 LEU A 354      30.377 -92.539  25.564  1.00 40.48           C
ATOM   2868  CD2 LEU A 354      29.923 -94.864  25.938  1.00 36.78           C
ATOM   2869  N   GLY A 355      24.657 -94.068  26.320  1.00 57.77           N
ATOM   2870  CA  GLY A 355      23.437 -93.765  27.040  1.00 60.29           C
ATOM   2871  C   GLY A 355      22.723 -92.481  26.729  1.00 64.58           C
ATOM   2872  O   GLY A 355      21.739 -92.192  27.409  1.00 68.07           O
ATOM   2873  N   ILE A 356      23.194 -91.698  25.745  1.00 56.78           N
ATOM   2874  CA  ILE A 356      22.485 -90.467  25.368  1.00 55.38           C
ATOM   2875  C   ILE A 356      21.338 -90.934  24.469  1.00 62.05           C
ATOM   2876  O   ILE A 356      21.535 -91.308  23.309  1.00 62.24           O
ATOM   2877  CB  ILE A 356      23.405 -89.371  24.761  1.00 56.22           C
ATOM   2878  CG1 ILE A 356      24.541 -88.915  25.726  1.00 58.54           C
ATOM   2879  CG2 ILE A 356      22.633 -88.181  24.241  1.00 53.47           C
ATOM   2880  CD1 ILE A 356      24.300 -88.873  27.250  1.00 75.10           C
ATOM   2881  N   LYS A 357      20.147 -90.997  25.063  1.00 60.91           N
ATOM   2882  CA  LYS A 357      18.928 -91.489  24.430  1.00 62.37           C
ATOM   2883  C   LYS A 357      18.528 -90.716  23.190  1.00 64.62           C
ATOM   2884  O   LYS A 357      18.241 -91.331  22.165  1.00 64.10           O
ATOM   2885  CB  LYS A 357      17.765 -91.489  25.438  1.00 68.41           C
ATOM   2886  CG  LYS A 357      16.536 -92.281  24.965  1.00 95.43           C
ATOM   2887  CD  LYS A 357      15.275 -91.888  25.761  1.00113.15           C
ATOM   2888  CE  LYS A 357      14.995 -92.744  26.979  1.00119.81           C
ATOM   2889  NZ  LYS A 357      13.758 -92.312  27.688  1.00126.33           N
ATOM   2890  N   TYR A 358      18.499 -89.378  23.293  1.00 58.97           N
ATOM   2891  CA  TYR A 358      18.056 -88.492  22.228  1.00 56.39           C
ATOM   2892  C   TYR A 358      19.202 -88.168  21.291  1.00 54.86           C
ATOM   2893  O   TYR A 358      19.879 -87.158  21.438  1.00 54.33           O
ATOM   2894  CB  TYR A 358      17.342 -87.272  22.829  1.00 58.54           C
ATOM   2895  CG  TYR A 358      16.238 -87.676  23.790  1.00 61.98           C
ATOM   2896  CD1 TYR A 358      15.036 -88.195  23.324  1.00 64.10           C
ATOM   2897  CD2 TYR A 358      16.419 -87.592  25.165  1.00 64.25           C
ATOM   2898  CE1 TYR A 358      14.023 -88.579  24.204  1.00 65.90           C
ATOM   2899  CE2 TYR A 358      15.414 -87.970  26.053  1.00 67.68           C
ATOM   2900  CZ  TYR A 358      14.211 -88.455  25.569  1.00 75.41           C
ATOM   2901  OH  TYR A 358      13.228 -88.830  26.460  1.00 80.48           O
ATOM   2902  N   SER A 359      19.443 -89.083  20.348  1.00 47.96           N
ATOM   2903  CA  SER A 359      20.515 -88.992  19.372  1.00 46.11           C
ATOM   2904  C   SER A 359      19.976 -89.038  17.953  1.00 50.54           C
ATOM   2905  O   SER A 359      19.303 -89.996  17.585  1.00 51.65           O
ATOM   2906  CB  SER A 359      21.505 -90.112  19.600  1.00 49.28           C
ATOM   2907  OG  SER A 359      22.683 -89.855  18.864  1.00 58.63           O
ATOM   2908  N   PHE A 360      20.210 -87.971  17.176  1.00 46.93           N
ATOM   2909  CA  PHE A 360      19.640 -87.850  15.839  1.00 47.31           C
ATOM   2910  C   PHE A 360      20.600 -87.318  14.836  1.00 53.22           C
ATOM   2911  O   PHE A 360      21.491 -86.552  15.189  1.00 54.23           O
ATOM   2912  CB  PHE A 360      18.453 -86.863  15.862  1.00 49.77           C
ATOM   2913  CG  PHE A 360      17.315 -87.196  16.792  1.00 52.17           C
ATOM   2914  CD1 PHE A 360      16.265 -87.981  16.363  1.00 55.37           C
ATOM   2915  CD2 PHE A 360      17.311 -86.737  18.106  1.00 55.07           C
ATOM   2916  CE1 PHE A 360      15.241 -88.330  17.231  1.00 58.79           C
ATOM   2917  CE2 PHE A 360      16.312 -87.117  18.987  1.00 60.05           C
ATOM   2918  CZ  PHE A 360      15.273 -87.900  18.539  1.00 59.57           C
ATOM   2919  N   THR A 361      20.368 -87.638  13.563  1.00 49.32           N
ATOM   2920  CA  THR A 361      21.084 -87.069  12.432  1.00 46.77           C
ATOM   2921  C   THR A 361      19.993 -86.453  11.565  1.00 49.51           C
ATOM   2922  O   THR A 361      19.026 -87.128  11.209  1.00 50.63           O
ATOM   2923  CB  THR A 361      21.866 -88.127  11.722  1.00 54.30           C
ATOM   2924  OG1 THR A 361      22.968 -88.452  12.541  1.00 62.43           O
ATOM   2925  CG2 THR A 361      22.365 -87.671  10.383  1.00 52.62           C
ATOM   2926  N   ILE A 362      20.093 -85.166  11.296  1.00 43.27           N
ATOM   2927  CA  ILE A 362      19.097 -84.490  10.475  1.00 41.46           C
ATOM   2928  C   ILE A 362      19.750 -84.210   9.132  1.00 46.39           C
ATOM   2929  O   ILE A 362      20.771 -83.516   9.068  1.00 45.52           O
ATOM   2930  CB  ILE A 362      18.513 -83.216  11.137  1.00 42.60           C
ATOM   2931  CG1 ILE A 362      17.863 -83.519  12.497  1.00 42.25           C
ATOM   2932  CG2 ILE A 362      17.558 -82.492  10.187  1.00 40.43           C
ATOM   2933  CD1 ILE A 362      17.479 -82.246  13.333  1.00 47.69           C
ATOM   2934  N   GLU A 363      19.192 -84.810   8.070  1.00 42.63           N
ATOM   2935  CA  GLU A 363      19.673 -84.626   6.710  1.00 41.13           C
ATOM   2936  C   GLU A 363      18.804 -83.553   6.145  1.00 46.58           C
ATOM   2937  O   GLU A 363      17.605 -83.744   5.957  1.00 48.49           O
ATOM   2938  CB  GLU A 363      19.614 -85.931   5.895  1.00 41.94           C
ATOM   2939  CG  GLU A 363      20.547 -87.030   6.379  1.00 55.63           C
ATOM   2940  CD  GLU A 363      22.007 -87.024   5.942  1.00 92.39           C
ATOM   2941  OE1 GLU A 363      22.369 -86.267   5.012  1.00 89.61           O
ATOM   2942  OE2 GLU A 363      22.801 -87.780   6.548  1.00 99.09           O
ATOM   2943  N   LEU A 364      19.392 -82.390   5.956  1.00 42.97           N
ATOM   2944  CA  LEU A 364      18.689 -81.200   5.495  1.00 43.36           C
ATOM   2945  C   LEU A 364      18.331 -81.259   4.012  1.00 48.13           C
ATOM   2946  O   LEU A 364      18.499 -82.296   3.358  1.00 47.55           O
ATOM   2947  CB  LEU A 364      19.537 -79.944   5.829  1.00 42.85           C
ATOM   2948  CG  LEU A 364      19.757 -79.659   7.314  1.00 44.71           C
ATOM   2949  CD1 LEU A 364      20.789 -78.617   7.498  1.00 44.54           C
ATOM   2950  CD2 LEU A 364      18.507 -79.184   7.953  1.00 46.81           C
ATOM   2951  N   ARG A 365      17.834 -80.137   3.487  1.00 44.70           N
ATOM   2952  CA  ARG A 365      17.442 -79.988   2.101  1.00 44.34           C
ATOM   2953  C   ARG A 365      18.610 -80.258   1.116  1.00 51.51           C
ATOM   2954  O   ARG A 365      19.796 -80.073   1.455  1.00 52.73           O
ATOM   2955  CB  ARG A 365      16.874 -78.592   1.891  1.00 40.51           C
ATOM   2956  CG  ARG A 365      15.526 -78.367   2.531  1.00 41.70           C
ATOM   2957  CD  ARG A 365      14.836 -77.289   1.743  1.00 50.74           C
ATOM   2958  NE  ARG A 365      13.764 -76.685   2.505  1.00 48.35           N
ATOM   2959  CZ  ARG A 365      12.958 -75.766   2.016  1.00 66.67           C
ATOM   2960  NH1 ARG A 365      13.096 -75.355   0.755  1.00 65.75           N
ATOM   2961  NH2 ARG A 365      12.003 -75.249   2.774  1.00 57.54           N
ATOM   2962  N   ASP A 366      18.293 -80.666  -0.119  1.00 47.98           N
ATOM   2963  CA  ASP A 366      16.951 -80.906  -0.618  1.00 47.40           C
ATOM   2964  C   ASP A 366      16.742 -82.392  -0.822  1.00 53.58           C
ATOM   2965  O   ASP A 366      17.210 -83.149   0.015  1.00 53.26           O
ATOM   2966  CB  ASP A 366      16.681 -80.066  -1.863  1.00 49.26           C
ATOM   2967  CG  ASP A 366      17.596 -80.248  -3.055  1.00 52.15           C
ATOM   2968  OD1 ASP A 366      18.346 -81.268  -3.096  1.00 50.07           O
ATOM   2969  OD2 ASP A 366      17.508 -79.420  -3.989  1.00 54.26           O
ATOM   2970  N   THR A 367      16.068 -82.828  -1.899  1.00 51.96           N
ATOM   2971  CA  THR A 367      15.872 -84.265  -2.147  1.00 51.80           C
ATOM   2972  C   THR A 367      16.711 -84.750  -3.342  1.00 56.98           C
ATOM   2973  O   THR A 367      16.662 -85.941  -3.677  1.00 58.69           O
ATOM   2974  CB  THR A 367      14.395 -84.611  -2.264  1.00 52.39           C
ATOM   2975  OG1 THR A 367      13.861 -83.881  -3.376  1.00 63.72           O
ATOM   2976  CG2 THR A 367      13.640 -84.284  -1.003  1.00 43.06           C
ATOM   2977  N   GLY A 368      17.474 -83.835  -3.953  1.00 49.87           N
ATOM   2978  CA  GLY A 368      18.289 -84.164  -5.109  1.00 48.06           C
ATOM   2979  C   GLY A 368      18.184 -83.220  -6.287  1.00 51.53           C
ATOM   2980  O   GLY A 368      18.927 -83.390  -7.247  1.00 52.73           O
ATOM   2981  N   THR A 369      17.298 -82.210  -6.248  1.00 47.57           N
ATOM   2982  CA  THR A 369      17.176 -81.228  -7.330  1.00 47.94           C
ATOM   2983  C   THR A 369      18.454 -80.495  -7.423  1.00 53.73           C
ATOM   2984  O   THR A 369      18.988 -80.409  -8.511  1.00 56.68           O
ATOM   2985  CB  THR A 369      15.970 -80.331  -7.126  1.00 49.30           C
ATOM   2986  OG1 THR A 369      14.810 -81.175  -7.145  1.00 49.09           O
ATOM   2987  CG2 THR A 369      15.881 -79.212  -8.167  1.00 45.70           C
ATOM   2988  N   TYR A 370      18.995 -80.042  -6.281  1.00 50.37           N
ATOM   2989  CA  TYR A 370      20.293 -79.366  -6.203  1.00 51.07           C
ATOM   2990  C   TYR A 370      21.290 -80.175  -5.357  1.00 55.84           C
ATOM   2991  O   TYR A 370      22.504 -79.980  -5.493  1.00 57.91           O
ATOM   2992  CB  TYR A 370      20.147 -77.928  -5.696  1.00 53.10           C
ATOM   2993  CG  TYR A 370      19.262 -77.062  -6.571  1.00 58.02           C
ATOM   2994  CD1 TYR A 370      19.754 -76.482  -7.734  1.00 60.08           C
ATOM   2995  CD2 TYR A 370      17.953 -76.759  -6.193  1.00 60.53           C
ATOM   2996  CE1 TYR A 370      18.968 -75.641  -8.510  1.00 62.67           C
ATOM   2997  CE2 TYR A 370      17.156 -75.918  -6.962  1.00 63.48           C
ATOM   2998  CZ  TYR A 370      17.667 -75.369  -8.127  1.00 74.44           C
ATOM   2999  OH  TYR A 370      16.894 -74.557  -8.915  1.00 83.49           O
ATOM   3000  N   GLY A 371      20.775 -81.076  -4.513  1.00 48.97           N
ATOM   3001  CA  GLY A 371      21.609 -81.914  -3.673  1.00 47.18           C
ATOM   3002  C   GLY A 371      22.543 -81.111  -2.791  1.00 49.73           C
ATOM   3003  O   GLY A 371      22.078 -80.243  -2.043  1.00 50.81           O
ATOM   3004  N   PHE A 372      23.872 -81.346  -2.914  1.00 43.39           N
ATOM   3005  CA  PHE A 372      24.888 -80.635  -2.124  1.00 42.40           C
ATOM   3006  C   PHE A 372      25.080 -79.204  -2.577  1.00 50.29           C
ATOM   3007  O   PHE A 372      25.612 -78.395  -1.799  1.00 52.90           O
ATOM   3008  CB  PHE A 372      26.249 -81.356  -2.116  1.00 42.91           C
ATOM   3009  CG  PHE A 372      26.185 -82.770  -1.632  1.00 43.49           C
ATOM   3010  CD1 PHE A 372      25.739 -83.064  -0.348  1.00 45.40           C
ATOM   3011  CD2 PHE A 372      26.569 -83.814  -2.451  1.00 45.64           C
ATOM   3012  CE1 PHE A 372      25.658 -84.376   0.097  1.00 45.17           C
ATOM   3013  CE2 PHE A 372      26.482 -85.128  -2.002  1.00 47.91           C
ATOM   3014  CZ  PHE A 372      26.025 -85.398  -0.731  1.00 44.75           C
ATOM   3015  N   LEU A 373      24.686 -78.882  -3.833  1.00 44.54           N
ATOM   3016  CA  LEU A 373      24.885 -77.529  -4.340  1.00 44.47           C
ATOM   3017  C   LEU A 373      23.623 -76.742  -4.160  1.00 52.88           C
ATOM   3018  O   LEU A 373      23.107 -76.158  -5.116  1.00 56.47           O
ATOM   3019  CB  LEU A 373      25.345 -77.541  -5.798  1.00 44.41           C
ATOM   3020  CG  LEU A 373      26.699 -78.165  -6.055  1.00 48.48           C
ATOM   3021  CD1 LEU A 373      26.887 -78.403  -7.514  1.00 49.61           C
ATOM   3022  CD2 LEU A 373      27.837 -77.313  -5.492  1.00 50.95           C
ATOM   3023  N   LEU A 374      23.124 -76.703  -2.916  1.00 47.40           N
ATOM   3024  CA  LEU A 374      21.877 -76.033  -2.576  1.00 46.89           C
ATOM   3025  C   LEU A 374      21.978 -74.532  -2.748  1.00 52.41           C
ATOM   3026  O   LEU A 374      22.770 -73.905  -2.069  1.00 55.79           O
ATOM   3027  CB  LEU A 374      21.488 -76.388  -1.145  1.00 45.80           C
ATOM   3028  CG  LEU A 374      20.108 -76.012  -0.669  1.00 50.50           C
ATOM   3029  CD1 LEU A 374      19.031 -76.810  -1.391  1.00 49.78           C
ATOM   3030  CD2 LEU A 374      20.019 -76.202   0.826  1.00 52.77           C
ATOM   3031  N   PRO A 375      21.203 -73.920  -3.641  1.00 47.89           N
ATOM   3032  CA  PRO A 375      21.278 -72.464  -3.803  1.00 48.63           C
ATOM   3033  C   PRO A 375      21.029 -71.684  -2.504  1.00 53.51           C
ATOM   3034  O   PRO A 375      20.274 -72.114  -1.617  1.00 53.74           O
ATOM   3035  CB  PRO A 375      20.228 -72.178  -4.878  1.00 51.43           C
ATOM   3036  CG  PRO A 375      20.050 -73.457  -5.595  1.00 56.07           C
ATOM   3037  CD  PRO A 375      20.197 -74.506  -4.535  1.00 50.27           C
ATOM   3038  N   GLU A 376      21.688 -70.536  -2.385  1.00 49.80           N
ATOM   3039  CA  GLU A 376      21.588 -69.690  -1.209  1.00 49.11           C
ATOM   3040  C   GLU A 376      20.142 -69.261  -0.873  1.00 53.92           C
ATOM   3041  O   GLU A 376      19.828 -69.145   0.320  1.00 55.99           O
ATOM   3042  CB  GLU A 376      22.528 -68.508  -1.320  1.00 51.90           C
ATOM   3043  CG  GLU A 376      23.988 -68.881  -1.091  1.00 54.57           C
ATOM   3044  CD  GLU A 376      24.985 -67.766  -1.284  1.00 79.37           C
ATOM   3045  OE1 GLU A 376      24.687 -66.838  -2.074  1.00 93.88           O
ATOM   3046  OE2 GLU A 376      26.094 -67.855  -0.702  1.00 72.07           O
ATOM   3047  N   ARG A 377      19.242 -69.109  -1.875  1.00 47.00           N
ATOM   3048  CA  ARG A 377      17.844 -68.781  -1.571  1.00 46.35           C
ATOM   3049  C   ARG A 377      17.144 -69.834  -0.684  1.00 53.47           C
ATOM   3050  O   ARG A 377      16.106 -69.538  -0.081  1.00 56.39           O
ATOM   3051  CB  ARG A 377      17.031 -68.521  -2.849  1.00 41.22           C
ATOM   3052  CG  ARG A 377      16.791 -69.744  -3.715  1.00 36.16           C
ATOM   3053  CD  ARG A 377      16.373 -69.388  -5.111  1.00 38.42           C
ATOM   3054  NE  ARG A 377      16.132 -70.595  -5.891  1.00 50.85           N
ATOM   3055  CZ  ARG A 377      16.996 -71.094  -6.764  1.00 74.01           C
ATOM   3056  NH1 ARG A 377      18.156 -70.481  -6.986  1.00 66.60           N
ATOM   3057  NH2 ARG A 377      16.727 -72.231  -7.395  1.00 55.24           N
ATOM   3058  N   TYR A 378      17.698 -71.052  -0.609  1.00 48.18           N
ATOM   3059  CA  TYR A 378      17.119 -72.106   0.219  1.00 47.59           C
ATOM   3060  C   TYR A 378      17.694 -72.156   1.624  1.00 48.85           C
ATOM   3061  O   TYR A 378      17.168 -72.886   2.467  1.00 45.49           O
ATOM   3062  CB  TYR A 378      17.226 -73.477  -0.463  1.00 48.92           C
ATOM   3063  CG  TYR A 378      16.497 -73.511  -1.790  1.00 52.97           C
ATOM   3064  CD1 TYR A 378      15.113 -73.413  -1.852  1.00 53.89           C
ATOM   3065  CD2 TYR A 378      17.200 -73.579  -2.991  1.00 55.48           C
ATOM   3066  CE1 TYR A 378      14.447 -73.397  -3.075  1.00 54.84           C
ATOM   3067  CE2 TYR A 378      16.540 -73.603  -4.219  1.00 57.46           C
ATOM   3068  CZ  TYR A 378      15.162 -73.519  -4.256  1.00 63.72           C
ATOM   3069  OH  TYR A 378      14.522 -73.517  -5.471  1.00 68.98           O
ATOM   3070  N   ILE A 379      18.751 -71.365   1.905  1.00 45.81           N
ATOM   3071  CA  ILE A 379      19.365 -71.352   3.248  1.00 44.07           C
ATOM   3072  C   ILE A 379      18.349 -70.926   4.318  1.00 47.22           C
ATOM   3073  O   ILE A 379      18.148 -71.680   5.264  1.00 46.90           O
ATOM   3074  CB  ILE A 379      20.677 -70.537   3.309  1.00 46.84           C
ATOM   3075  CG1 ILE A 379      21.739 -71.141   2.396  1.00 45.35           C
ATOM   3076  CG2 ILE A 379      21.179 -70.401   4.731  1.00 46.63           C
ATOM   3077  CD1 ILE A 379      22.829 -70.208   2.119  1.00 51.39           C
ATOM   3078  N   LYS A 380      17.700 -69.750   4.152  1.00 43.15           N
ATOM   3079  CA  LYS A 380      16.705 -69.248   5.106  1.00 43.56           C
ATOM   3080  C   LYS A 380      15.573 -70.288   5.391  1.00 48.48           C
ATOM   3081  O   LYS A 380      15.429 -70.690   6.555  1.00 47.33           O
ATOM   3082  CB  LYS A 380      16.154 -67.862   4.684  1.00 47.34           C
ATOM   3083  CG  LYS A 380      14.884 -67.423   5.413  1.00 56.93           C
ATOM   3084  CD  LYS A 380      14.555 -65.961   5.213  1.00 65.97           C
ATOM   3085  CE  LYS A 380      13.414 -65.730   4.288  1.00 78.86           C
ATOM   3086  NZ  LYS A 380      13.069 -64.284   4.258  1.00100.71           N
ATOM   3087  N   PRO A 381      14.782 -70.778   4.393  1.00 45.43           N
ATOM   3088  CA  PRO A 381      13.728 -71.755   4.738  1.00 45.06           C
ATOM   3089  C   PRO A 381      14.228 -73.029   5.402  1.00 51.64           C
ATOM   3090  O   PRO A 381      13.559 -73.509   6.327  1.00 54.98           O
ATOM   3091  CB  PRO A 381      13.047 -72.034   3.412  1.00 46.38           C
ATOM   3092  CG  PRO A 381      13.945 -71.488   2.378  1.00 49.54           C
ATOM   3093  CD  PRO A 381      14.766 -70.444   2.952  1.00 45.39           C
ATOM   3094  N   THR A 382      15.426 -73.538   4.973  1.00 45.34           N
ATOM   3095  CA  THR A 382      16.046 -74.748   5.519  1.00 43.26           C
ATOM   3096  C   THR A 382      16.405 -74.544   6.946  1.00 50.28           C
ATOM   3097  O   THR A 382      16.084 -75.395   7.775  1.00 50.49           O
ATOM   3098  CB  THR A 382      17.271 -75.184   4.701  1.00 44.58           C
ATOM   3099  OG1 THR A 382      16.861 -75.364   3.357  1.00 44.81           O
ATOM   3100  CG2 THR A 382      17.896 -76.490   5.203  1.00 39.26           C
ATOM   3101  N   CYS A 383      17.075 -73.421   7.249  1.00 49.46           N
ATOM   3102  CA  CYS A 383      17.502 -73.149   8.616  1.00 50.20           C
ATOM   3103  C   CYS A 383      16.331 -72.884   9.522  1.00 54.51           C
ATOM   3104  O   CYS A 383      16.344 -73.365  10.647  1.00 54.55           O
ATOM   3105  CB  CYS A 383      18.519 -72.025   8.663  1.00 51.89           C
ATOM   3106  SG  CYS A 383      20.057 -72.412   7.805  1.00 55.36           S
ATOM   3107  N   ARG A 384      15.308 -72.164   9.031  1.00 51.57           N
ATOM   3108  CA  ARG A 384      14.101 -71.865   9.798  1.00 52.99           C
ATOM   3109  C   ARG A 384      13.392 -73.153  10.207  1.00 57.82           C
ATOM   3110  O   ARG A 384      12.997 -73.296  11.374  1.00 59.13           O
ATOM   3111  CB  ARG A 384      13.145 -70.956   9.004  1.00 53.91           C
ATOM   3112  CG  ARG A 384      13.592 -69.499   8.904  1.00 69.83           C
ATOM   3113  CD  ARG A 384      12.454 -68.557   8.588  1.00 83.81           C
ATOM   3114  NE  ARG A 384      11.826 -68.180   9.848  1.00 93.40           N
ATOM   3115  CZ  ARG A 384      10.529 -68.283  10.095  1.00 98.00           C
ATOM   3116  NH1 ARG A 384       9.702 -68.728   9.154  1.00 78.84           N
ATOM   3117  NH2 ARG A 384      10.046 -67.948  11.292  1.00 74.40           N
ATOM   3118  N   GLU A 385      13.268 -74.108   9.255  1.00 52.67           N
ATOM   3119  CA  GLU A 385      12.589 -75.383   9.508  1.00 51.13           C
ATOM   3120  C   GLU A 385      13.413 -76.279  10.414  1.00 54.62           C
ATOM   3121  O   GLU A 385      12.833 -76.914  11.292  1.00 56.33           O
ATOM   3122  CB  GLU A 385      12.127 -76.085   8.214  1.00 51.18           C
ATOM   3123  CG  GLU A 385      13.219 -76.792   7.451  1.00 56.16           C
ATOM   3124  CD  GLU A 385      12.995 -76.984   5.969  1.00 72.78           C
ATOM   3125  OE1 GLU A 385      12.031 -76.385   5.428  1.00 45.46           O
ATOM   3126  OE2 GLU A 385      13.834 -77.674   5.337  1.00 60.65           O
ATOM   3127  N   ALA A 386      14.754 -76.302  10.229  1.00 48.94           N
ATOM   3128  CA  ALA A 386      15.666 -77.099  11.045  1.00 47.67           C
ATOM   3129  C   ALA A 386      15.661 -76.569  12.478  1.00 55.30           C
ATOM   3130  O   ALA A 386      15.734 -77.353  13.419  1.00 54.84           O
ATOM   3131  CB  ALA A 386      17.064 -77.032  10.478  1.00 47.19           C
ATOM   3132  N   PHE A 387      15.552 -75.235  12.647  1.00 54.67           N
ATOM   3133  CA  PHE A 387      15.492 -74.610  13.963  1.00 55.80           C
ATOM   3134  C   PHE A 387      14.212 -75.099  14.671  1.00 58.51           C
ATOM   3135  O   PHE A 387      14.259 -75.442  15.843  1.00 58.21           O
ATOM   3136  CB  PHE A 387      15.529 -73.077  13.854  1.00 59.81           C
ATOM   3137  CG  PHE A 387      15.826 -72.375  15.153  1.00 65.00           C
ATOM   3138  CD1 PHE A 387      14.866 -72.296  16.156  1.00 70.92           C
ATOM   3139  CD2 PHE A 387      17.054 -71.746  15.361  1.00 71.28           C
ATOM   3140  CE1 PHE A 387      15.144 -71.646  17.363  1.00 74.80           C
ATOM   3141  CE2 PHE A 387      17.324 -71.057  16.560  1.00 76.71           C
ATOM   3142  CZ  PHE A 387      16.363 -71.007  17.549  1.00 76.04           C
ATOM   3143  N   ALA A 388      13.094 -75.199  13.935  1.00 55.15           N
ATOM   3144  CA  ALA A 388      11.815 -75.687  14.454  1.00 56.27           C
ATOM   3145  C   ALA A 388      11.927 -77.129  14.904  1.00 62.22           C
ATOM   3146  O   ALA A 388      11.376 -77.463  15.946  1.00 65.65           O
ATOM   3147  CB  ALA A 388      10.724 -75.549  13.407  1.00 57.42           C
ATOM   3148  N   ALA A 389      12.685 -77.969  14.168  1.00 55.92           N
ATOM   3149  CA  ALA A 389      12.889 -79.384  14.499  1.00 54.05           C
ATOM   3150  C   ALA A 389      13.733 -79.512  15.734  1.00 55.93           C
ATOM   3151  O   ALA A 389      13.370 -80.251  16.641  1.00 56.30           O
ATOM   3152  CB  ALA A 389      13.542 -80.125  13.344  1.00 53.32           C
ATOM   3153  N   VAL A 390      14.849 -78.769  15.781  1.00 51.70           N
ATOM   3154  CA  VAL A 390      15.804 -78.721  16.902  1.00 50.20           C
ATOM   3155  C   VAL A 390      15.053 -78.282  18.166  1.00 57.00           C
ATOM   3156  O   VAL A 390      15.208 -78.919  19.197  1.00 56.68           O
ATOM   3157  CB  VAL A 390      17.016 -77.821  16.577  1.00 50.81           C
ATOM   3158  CG1 VAL A 390      17.770 -77.409  17.838  1.00 51.43           C
ATOM   3159  CG2 VAL A 390      17.942 -78.493  15.581  1.00 48.00           C
ATOM   3160  N   SER A 391      14.182 -77.263  18.054  1.00 55.87           N
ATOM   3161  CA  SER A 391      13.350 -76.784  19.159  1.00 57.81           C
ATOM   3162  C   SER A 391      12.410 -77.871  19.660  1.00 62.56           C
ATOM   3163  O   SER A 391      12.286 -78.049  20.862  1.00 63.19           O
ATOM   3164  CB  SER A 391      12.552 -75.549  18.761  1.00 61.52           C
ATOM   3165  OG  SER A 391      13.418 -74.440  18.580  1.00 78.49           O
ATOM   3166  N   LYS A 392      11.783 -78.627  18.755  1.00 58.55           N
ATOM   3167  CA  LYS A 392      10.871 -79.693  19.161  1.00 58.63           C
ATOM   3168  C   LYS A 392      11.625 -80.817  19.873  1.00 59.80           C
ATOM   3169  O   LYS A 392      11.139 -81.300  20.889  1.00 60.07           O
ATOM   3170  CB  LYS A 392      10.021 -80.207  17.988  1.00 60.33           C
ATOM   3171  CG  LYS A 392       8.763 -80.915  18.454  1.00 76.45           C
ATOM   3172  CD  LYS A 392       7.559 -79.980  18.648  1.00 91.49           C
ATOM   3173  CE  LYS A 392       6.693 -80.360  19.845  1.00107.45           C
ATOM   3174  NZ  LYS A 392       7.445 -80.410  21.142  1.00116.74           N
ATOM   3175  N   ILE A 393      12.824 -81.198  19.373  1.00 52.44           N
ATOM   3176  CA  ILE A 393      13.666 -82.223  20.001  1.00 50.02           C
ATOM   3177  C   ILE A 393      14.081 -81.716  21.392  1.00 57.20           C
ATOM   3178  O   ILE A 393      13.946 -82.446  22.371  1.00 59.25           O
ATOM   3179  CB  ILE A 393      14.880 -82.544  19.120  1.00 49.28           C
ATOM   3180  CG1 ILE A 393      14.445 -83.230  17.791  1.00 48.00           C
ATOM   3181  CG2 ILE A 393      15.885 -83.377  19.897  1.00 47.14           C
ATOM   3182  CD1 ILE A 393      15.514 -83.172  16.604  1.00 46.32           C
ATOM   3183  N   ALA A 394      14.527 -80.448  21.471  1.00 53.08           N
ATOM   3184  CA  ALA A 394      14.931 -79.790  22.703  1.00 53.97           C
ATOM   3185  C   ALA A 394      13.815 -79.785  23.747  1.00 62.81           C
ATOM   3186  O   ALA A 394      14.061 -80.174  24.879  1.00 63.03           O
ATOM   3187  CB  ALA A 394      15.370 -78.369  22.404  1.00 54.42           C
ATOM   3188  N   TRP A 395      12.586 -79.390  23.376  1.00 63.40           N
ATOM   3189  CA  TRP A 395      11.489 -79.403  24.340  1.00 66.85           C
ATOM   3190  C   TRP A 395      11.141 -80.805  24.765  1.00 69.92           C
ATOM   3191  O   TRP A 395      10.751 -80.977  25.906  1.00 72.97           O
ATOM   3192  CB  TRP A 395      10.250 -78.618  23.878  1.00 68.27           C
ATOM   3193  CG  TRP A 395      10.454 -77.149  23.976  1.00 71.64           C
ATOM   3194  CD1 TRP A 395      10.733 -76.294  22.954  1.00 73.96           C
ATOM   3195  CD2 TRP A 395      10.562 -76.384  25.177  1.00 74.29           C
ATOM   3196  NE1 TRP A 395      10.974 -75.031  23.437  1.00 75.49           N
ATOM   3197  CE2 TRP A 395      10.875 -75.053  24.800  1.00 79.11           C
ATOM   3198  CE3 TRP A 395      10.378 -76.678  26.537  1.00 77.82           C
ATOM   3199  CZ2 TRP A 395      11.008 -74.018  25.730  1.00 80.37           C
ATOM   3200  CZ3 TRP A 395      10.527 -75.652  27.458  1.00 81.34           C
ATOM   3201  CH2 TRP A 395      10.830 -74.338  27.051  1.00 81.99           C
ATOM   3202  N   HIS A 396      11.343 -81.814  23.905  1.00 63.12           N
ATOM   3203  CA  HIS A 396      11.036 -83.183  24.270  1.00 64.07           C
ATOM   3204  C   HIS A 396      12.023 -83.662  25.303  1.00 69.31           C
ATOM   3205  O   HIS A 396      11.627 -84.295  26.287  1.00 71.58           O
ATOM   3206  CB  HIS A 396      11.059 -84.117  23.056  1.00 64.30           C
ATOM   3207  CG  HIS A 396      10.355 -85.405  23.330  1.00 69.70           C
ATOM   3208  ND1 HIS A 396      10.972 -86.454  24.013  1.00 71.82           N
ATOM   3209  CD2 HIS A 396       9.064 -85.729  23.089  1.00 72.95           C
ATOM   3210  CE1 HIS A 396      10.047 -87.391  24.121  1.00 72.66           C
ATOM   3211  NE2 HIS A 396       8.889 -87.003  23.571  1.00 73.87           N
ATOM   3212  N   VAL A 397      13.316 -83.361  25.068  1.00 63.98           N
ATOM   3213  CA  VAL A 397      14.420 -83.685  25.962  1.00 63.24           C
ATOM   3214  C   VAL A 397      14.145 -83.038  27.346  1.00 68.20           C
ATOM   3215  O   VAL A 397      14.079 -83.770  28.325  1.00 67.96           O
ATOM   3216  CB  VAL A 397      15.774 -83.263  25.360  1.00 65.11           C
ATOM   3217  CG1 VAL A 397      16.896 -83.474  26.353  1.00 65.33           C
ATOM   3218  CG2 VAL A 397      16.054 -84.032  24.076  1.00 63.07           C
ATOM   3219  N   ILE A 398      13.907 -81.705  27.405  1.00 65.49           N
ATOM   3220  CA  ILE A 398      13.601 -80.953  28.634  1.00 67.16           C
ATOM   3221  C   ILE A 398      12.476 -81.621  29.437  1.00 73.19           C
ATOM   3222  O   ILE A 398      12.668 -81.903  30.627  1.00 74.71           O
ATOM   3223  CB  ILE A 398      13.292 -79.453  28.299  1.00 70.52           C
ATOM   3224  CG1 ILE A 398      14.531 -78.719  27.773  1.00 69.82           C
ATOM   3225  CG2 ILE A 398      12.655 -78.682  29.465  1.00 72.79           C
ATOM   3226  CD1 ILE A 398      14.187 -77.422  26.911  1.00 80.01           C
ATOM   3227  N   ARG A 399      11.319 -81.889  28.782  1.00 69.90           N
ATOM   3228  CA  ARG A 399      10.138 -82.503  29.403  1.00 72.20           C
ATOM   3229  C   ARG A 399      10.395 -83.896  29.992  1.00 82.45           C
ATOM   3230  O   ARG A 399       9.733 -84.263  30.952  1.00 85.66           O
ATOM   3231  CB  ARG A 399       8.968 -82.578  28.412  1.00 68.47           C
ATOM   3232  CG  ARG A 399       8.289 -81.240  28.098  1.00 73.45           C
ATOM   3233  CD  ARG A 399       6.947 -81.396  27.381  1.00 92.46           C
ATOM   3234  NE  ARG A 399       6.999 -82.248  26.176  1.00107.52           N
ATOM   3235  CZ  ARG A 399       7.241 -81.808  24.935  1.00112.54           C
ATOM   3236  NH1 ARG A 399       7.454 -80.514  24.709  1.00101.49           N
ATOM   3237  NH2 ARG A 399       7.277 -82.664  23.912  1.00 73.35           N
ATOM   3238  N   ASN A 400      11.351 -84.656  29.437  1.00 81.42           N
ATOM   3239  CA  ASN A 400      11.649 -86.038  29.824  1.00 83.57           C
ATOM   3240  C   ASN A 400      12.959 -86.259  30.594  1.00 91.87           C
ATOM   3241  O   ASN A 400      13.275 -87.399  30.943  1.00 92.88           O
ATOM   3242  CB  ASN A 400      11.616 -86.920  28.589  1.00 84.32           C
ATOM   3243  CG  ASN A 400      10.216 -87.101  28.065  1.00114.36           C
ATOM   3244  OD1 ASN A 400       9.505 -88.036  28.452  1.00111.02           O
ATOM   3245  ND2 ASN A 400       9.763 -86.177  27.222  1.00104.23           N
ATOM   3246  N   VAL A 401      13.709 -85.186  30.873  1.00 89.56           N
ATOM   3247  CA  VAL A 401      14.955 -85.267  31.644  1.00 91.52           C
ATOM   3248  C   VAL A 401      14.803 -84.535  32.987  1.00119.86           C
ATOM   3249  O   VAL A 401      13.936 -83.628  33.076  1.00129.98           O
ATOM   3250  CB  VAL A 401      16.225 -84.839  30.855  1.00 92.25           C
ATOM   3251  CG1 VAL A 401      16.435 -85.719  29.618  1.00 89.65           C
ATOM   3252  CG2 VAL A 401      16.213 -83.349  30.500  1.00 91.63           C
ATOM   3253  OXT VAL A 401      15.513 -84.905  33.952  1.00134.00           O
