# Supplementary material for: A non-redundant data set of nanobody-antigen crystal structures
Source: Data Brief. 2019 Mar 6;24:103754. doi: 10.1016/j.dib.2019.103754 (PMC6441729; doi:10.1016/j.dib.2019.103754)
Supplement: Multimedia component 5 [file mmc5.zip › Data_set/Ag_1/5imk_1.pdb]

ATOM      1  N   ARG A   1      -5.503  23.460   7.890  1.00 33.24           N
ATOM      2  CA  ARG A   1      -6.920  23.019   7.724  1.00 27.05           C
ATOM      3  C   ARG A   1      -6.994  21.507   7.545  1.00 20.57           C
ATOM      4  O   ARG A   1      -6.173  20.929   6.839  1.00 22.25           O
ATOM      5  CB  ARG A   1      -7.561  23.704   6.511  1.00 35.04           C
ATOM      6  N   PRO A   2      -7.979  20.861   8.179  1.00 17.56           N
ATOM      7  CA  PRO A   2      -8.159  19.430   7.909  1.00 15.40           C
ATOM      8  C   PRO A   2      -8.558  19.206   6.455  1.00 14.92           C
ATOM      9  O   PRO A   2      -9.118  20.098   5.802  1.00 16.53           O
ATOM     10  CB  PRO A   2      -9.305  19.044   8.838  1.00 16.57           C
ATOM     11  CG  PRO A   2     -10.105  20.307   8.987  1.00 23.09           C
ATOM     12  CD  PRO A   2      -9.070  21.402   9.006  1.00 23.84           C
ATOM     13  N   ILE A   3      -8.254  18.038   5.926  1.00 12.25           N
ATOM     14  CA  ILE A   3      -8.639  17.728   4.559  1.00 12.21           C
ATOM     15  C   ILE A   3     -10.166  17.679   4.387  1.00 11.23           C
ATOM     16  O   ILE A   3     -10.699  18.319   3.493  1.00 12.35           O
ATOM     17  CB  ILE A   3      -8.011  16.403   4.110  1.00 13.66           C
ATOM     18  CG1 ILE A   3      -6.485  16.490   4.098  1.00 15.76           C
ATOM     19  CG2 ILE A   3      -8.529  15.972   2.729  1.00 13.55           C
ATOM     20  CD1 ILE A   3      -5.934  17.565   3.194  1.00 18.27           C
ATOM     21  N   LEU A   4     -10.844  16.927   5.239  1.00 11.29           N
ATOM     22  CA  LEU A   4     -12.297  16.843   5.174  1.00 11.96           C
ATOM     23  C   LEU A   4     -12.940  17.874   6.083  1.00 14.17           C
ATOM     24  O   LEU A   4     -12.584  17.994   7.263  1.00 15.10           O
ATOM     25  CB  LEU A   4     -12.784  15.452   5.571  1.00 13.15           C
ATOM     26  CG  LEU A   4     -12.263  14.269   4.754  1.00 11.81           C
ATOM     27  CD1 LEU A   4     -12.744  12.948   5.338  1.00 14.41           C
ATOM     28  CD2 LEU A   4     -12.651  14.368   3.311  1.00 13.15           C
ATOM     29  N   GLU A   5     -13.882  18.615   5.523  1.00 12.51           N
ATOM     30  CA  GLU A   5     -14.716  19.518   6.286  1.00 13.64           C
ATOM     31  C   GLU A   5     -16.013  18.784   6.625  1.00 12.56           C
ATOM     32  O   GLU A   5     -16.801  18.470   5.732  1.00 13.26           O
ATOM     33  CB  GLU A   5     -15.007  20.786   5.477  1.00 16.88           C
ATOM     34  CG  GLU A   5     -15.756  21.865   6.262  1.00 21.81           C
ATOM     35  CD  GLU A   5     -14.991  22.341   7.487  1.00 32.16           C
ATOM     36  OE1 GLU A   5     -15.642  22.766   8.469  1.00 37.85           O
ATOM     37  OE2 GLU A   5     -13.738  22.294   7.471  1.00 38.86           O
ATOM     38  N   VAL A   6     -16.208  18.486   7.904  1.00 12.48           N
ATOM     39  CA  VAL A   6     -17.397  17.804   8.418  1.00 14.04           C
ATOM     40  C   VAL A   6     -17.718  18.490   9.747  1.00 13.73           C
ATOM     41  O   VAL A   6     -16.840  18.585  10.603  1.00 14.56           O
ATOM     42  CB  VAL A   6     -17.106  16.321   8.687  1.00 14.21           C
ATOM     43  CG1 VAL A   6     -18.259  15.634   9.397  1.00 15.46           C
ATOM     44  CG2 VAL A   6     -16.762  15.606   7.410  1.00 12.99           C
ATOM     45  N   PRO A   7     -18.954  18.991   9.940  1.00 15.03           N
ATOM     46  CA  PRO A   7     -19.249  19.685  11.206  1.00 15.61           C
ATOM     47  C   PRO A   7     -19.213  18.728  12.380  1.00 15.08           C
ATOM     48  O   PRO A   7     -19.441  17.535  12.223  1.00 15.15           O
ATOM     49  CB  PRO A   7     -20.668  20.216  10.992  1.00 16.84           C
ATOM     50  CG  PRO A   7     -21.259  19.325   9.955  1.00 15.98           C
ATOM     51  CD  PRO A   7     -20.123  18.936   9.050  1.00 15.47           C
ATOM     52  N   GLU A   8     -18.923  19.239  13.576  1.00 15.83           N
ATOM     53  CA  GLU A   8     -18.879  18.358  14.730  1.00 18.28           C
ATOM     54  C   GLU A   8     -20.229  17.736  15.053  1.00 13.89           C
ATOM     55  O   GLU A   8     -20.301  16.614  15.521  1.00 14.91           O
ATOM     56  CB  GLU A   8     -18.333  19.066  15.966  1.00 19.42           C
ATOM     57  CG  GLU A   8     -18.940  20.407  16.265  1.00 28.09           C
ATOM     58  CD  GLU A   8     -18.422  20.975  17.576  1.00 35.62           C
ATOM     59  OE1 GLU A   8     -17.214  20.801  17.861  1.00 33.93           O
ATOM     60  OE2 GLU A   8     -19.223  21.578  18.326  1.00 44.65           O
ATOM     61  N   SER A   9     -21.317  18.450  14.759  1.00 15.99           N
ATOM     62  CA  SER A   9     -22.646  17.858  14.905  1.00 16.18           C
ATOM     63  C   SER A   9     -23.642  18.475  13.940  1.00 15.33           C
ATOM     64  O   SER A   9     -23.448  19.582  13.459  1.00 16.00           O
ATOM     65  CB  SER A   9     -23.155  17.993  16.335  1.00 19.76           C
ATOM     66  OG  SER A   9     -23.497  19.329  16.610  1.00 25.76           O
ATOM     67  N   VAL A  10     -24.700  17.721  13.674  1.00 14.65           N
ATOM     68  CA  VAL A  10     -25.819  18.170  12.864  1.00 14.35           C
ATOM     69  C   VAL A  10     -27.065  17.709  13.583  1.00 14.98           C
ATOM     70  O   VAL A  10     -27.114  16.608  14.113  1.00 16.38           O
ATOM     71  CB  VAL A  10     -25.787  17.533  11.460  1.00 14.98           C
ATOM     72  CG1 VAL A  10     -26.942  18.018  10.611  1.00 15.94           C
ATOM     73  CG2 VAL A  10     -24.471  17.837  10.765  1.00 15.36           C
ATOM     74  N   THR A  11     -28.082  18.567  13.597  1.00 15.29           N
ATOM     75  CA  THR A  11     -29.393  18.217  14.143  1.00 15.81           C
ATOM     76  C   THR A  11     -30.424  18.145  13.013  1.00 13.39           C
ATOM     77  O   THR A  11     -30.517  19.067  12.208  1.00 17.74           O
ATOM     78  CB  THR A  11     -29.830  19.253  15.190  1.00 16.99           C
ATOM     79  OG1 THR A  11     -28.882  19.270  16.261  1.00 21.43           O
ATOM     80  CG2 THR A  11     -31.213  18.930  15.751  1.00 21.17           C
ATOM     81  N   GLY A  12     -31.129  17.031  12.941  1.00 13.40           N
ATOM     82  CA  GLY A  12     -32.173  16.841  11.949  1.00 14.81           C
ATOM     83  C   GLY A  12     -33.522  16.607  12.608  1.00 13.66           C
ATOM     84  O   GLY A  12     -33.589  16.195  13.768  1.00 14.53           O
ATOM     85  N   PRO A  13     -34.616  16.873  11.877  1.00 14.35           N
ATOM     86  CA  PRO A  13     -35.965  16.701  12.424  1.00 12.09           C
ATOM     87  C   PRO A  13     -36.444  15.261  12.296  1.00 12.68           C
ATOM     88  O   PRO A  13     -36.361  14.668  11.225  1.00 13.81           O
ATOM     89  CB  PRO A  13     -36.805  17.623  11.544  1.00 15.08           C
ATOM     90  CG  PRO A  13     -36.100  17.587  10.220  1.00 16.56           C
ATOM     91  CD  PRO A  13     -34.637  17.530  10.557  1.00 15.37           C
ATOM     92  N   TRP A  14     -36.958  14.715  13.399  1.00 14.12           N
ATOM     93  CA  TRP A  14     -37.573  13.408  13.412  1.00 15.65           C
ATOM     94  C   TRP A  14     -38.574  13.329  12.262  1.00 14.42           C
ATOM     95  O   TRP A  14     -39.386  14.254  12.063  1.00 14.84           O
ATOM     96  CB  TRP A  14     -38.292  13.202  14.745  1.00 16.14           C
ATOM     97  CG  TRP A  14     -38.850  11.835  14.963  1.00 18.93           C
ATOM     98  CD1 TRP A  14     -38.298  10.644  14.600  1.00 20.79           C
ATOM     99  CD2 TRP A  14     -40.096  11.520  15.595  1.00 19.88           C
ATOM    100  NE1 TRP A  14     -39.115   9.608  14.971  1.00 21.58           N
ATOM    101  CE2 TRP A  14     -40.231  10.120  15.578  1.00 22.22           C
ATOM    102  CE3 TRP A  14     -41.116  12.291  16.163  1.00 26.67           C
ATOM    103  CZ2 TRP A  14     -41.339   9.467  16.124  1.00 27.30           C
ATOM    104  CZ3 TRP A  14     -42.217  11.641  16.706  1.00 29.94           C
ATOM    105  CH2 TRP A  14     -42.320  10.246  16.676  1.00 29.67           C
ATOM    106  N   LYS A  15     -38.498  12.246  11.505  1.00 13.12           N
ATOM    107  CA  LYS A  15     -39.373  11.938  10.380  1.00 13.43           C
ATOM    108  C   LYS A  15     -39.046  12.697   9.092  1.00 14.29           C
ATOM    109  O   LYS A  15     -39.694  12.475   8.077  1.00 14.03           O
ATOM    110  CB  LYS A  15     -40.859  12.124  10.723  1.00 15.41           C
ATOM    111  CG  LYS A  15     -41.322  11.328  11.923  1.00 18.66           C
ATOM    112  CD  LYS A  15     -42.817  11.510  12.146  1.00 22.77           C
ATOM    113  CE  LYS A  15     -43.293  10.793  13.400  1.00 29.49           C
ATOM    114  NZ  LYS A  15     -44.779  10.728  13.487  1.00 38.43           N
ATOM    115  N   GLY A  16     -38.045  13.574   9.145  1.00 13.49           N
ATOM    116  CA  GLY A  16     -37.688  14.393   7.998  1.00 13.60           C
ATOM    117  C   GLY A  16     -36.317  14.093   7.416  1.00 12.17           C
ATOM    118  O   GLY A  16     -35.822  12.969   7.502  1.00 13.67           O
ATOM    119  N   ASP A  17     -35.733  15.118   6.802  1.00 12.49           N
ATOM    120  CA  ASP A  17     -34.483  15.014   6.055  1.00 10.77           C
ATOM    121  C   ASP A  17     -33.329  15.602   6.851  1.00 11.15           C
ATOM    122  O   ASP A  17     -33.505  16.525   7.620  1.00 12.28           O
ATOM    123  CB  ASP A  17     -34.538  15.833   4.765  1.00 11.65           C
ATOM    124  CG  ASP A  17     -35.538  15.318   3.745  1.00 12.55           C
ATOM    125  OD1 ASP A  17     -35.880  14.123   3.752  1.00 13.49           O
ATOM    126  OD2 ASP A  17     -35.936  16.122   2.863  1.00 12.18           O
ATOM    127  N   VAL A  18     -32.112  15.111   6.605  1.00 10.36           N
ATOM    128  CA  VAL A  18     -30.914  15.751   7.126  1.00 10.77           C
ATOM    129  C   VAL A  18     -29.768  15.558   6.152  1.00 10.67           C
ATOM    130  O   VAL A  18     -29.692  14.551   5.461  1.00 12.16           O
ATOM    131  CB  VAL A  18     -30.562  15.248   8.548  1.00 12.64           C
ATOM    132  CG1 VAL A  18     -30.016  13.842   8.502  1.00 14.72           C
ATOM    133  CG2 VAL A  18     -29.582  16.195   9.254  1.00 13.34           C
ATOM    134  N   ASN A  19     -28.905  16.556   6.112  1.00 10.32           N
ATOM    135  CA  ASN A  19     -27.676  16.532   5.322  1.00 11.09           C
ATOM    136  C   ASN A  19     -26.460  16.544   6.253  1.00 12.46           C
ATOM    137  O   ASN A  19     -26.356  17.388   7.136  1.00 11.99           O
ATOM    138  CB  ASN A  19     -27.634  17.752   4.389  1.00 14.05           C
ATOM    139  CG  ASN A  19     -26.381  17.796   3.546  1.00 16.71           C
ATOM    140  OD1 ASN A  19     -26.027  16.820   2.893  1.00 14.54           O
ATOM    141  ND2 ASN A  19     -25.653  18.908   3.624  1.00 22.52           N
ATOM    142  N   LEU A  20     -25.563  15.576   6.067  1.00 10.32           N
ATOM    143  CA  LEU A  20     -24.290  15.504   6.781  1.00 10.77           C
ATOM    144  C   LEU A  20     -23.173  15.904   5.825  1.00 10.59           C
ATOM    145  O   LEU A  20     -22.777  15.110   4.970  1.00 10.28           O
ATOM    146  CB  LEU A  20     -24.043  14.092   7.275  1.00 11.30           C
ATOM    147  CG  LEU A  20     -25.135  13.465   8.128  1.00 12.20           C
ATOM    148  CD1 LEU A  20     -24.686  12.097   8.628  1.00 14.37           C
ATOM    149  CD2 LEU A  20     -25.571  14.342   9.284  1.00 13.28           C
ATOM    150  N   PRO A  21     -22.712  17.152   5.918  1.00 11.63           N
ATOM    151  CA  PRO A  21     -21.695  17.624   4.979  1.00 11.83           C
ATOM    152  C   PRO A  21     -20.372  16.870   5.098  1.00 11.68           C
ATOM    153  O   PRO A  21     -19.890  16.611   6.202  1.00 12.53           O
ATOM    154  CB  PRO A  21     -21.477  19.081   5.414  1.00 14.49           C
ATOM    155  CG  PRO A  21     -22.752  19.455   6.146  1.00 16.94           C
ATOM    156  CD  PRO A  21     -23.147  18.215   6.844  1.00 12.75           C
ATOM    157  N   CYS A  22     -19.761  16.565   3.956  1.00 11.52           N
ATOM    158  CA  CYS A  22     -18.395  16.057   3.918  1.00 11.27           C
ATOM    159  C   CYS A  22     -17.802  16.536   2.617  1.00 11.75           C
ATOM    160  O   CYS A  22     -18.171  16.057   1.536  1.00 12.23           O
ATOM    161  CB  CYS A  22     -18.360  14.536   4.002  1.00 10.82           C
ATOM    162  SG  CYS A  22     -16.694  13.902   4.090  1.00 11.31           S
ATOM    163  N   THR A  23     -16.899  17.507   2.712  1.00 10.55           N
ATOM    164  CA  THR A  23     -16.324  18.098   1.520  1.00 11.27           C
ATOM    165  C   THR A  23     -14.819  18.274   1.647  1.00 10.74           C
ATOM    166  O   THR A  23     -14.282  18.353   2.747  1.00 11.85           O
ATOM    167  CB  THR A  23     -16.976  19.457   1.173  1.00 12.40           C
ATOM    168  OG1 THR A  23     -16.707  20.409   2.203  1.00 16.01           O
ATOM    169  CG2 THR A  23     -18.496  19.309   1.006  1.00 15.19           C
ATOM    170  N   TYR A  24     -14.143  18.368   0.515  1.00 11.09           N
ATOM    171  CA  TYR A  24     -12.707  18.571   0.462  1.00 10.99           C
ATOM    172  C   TYR A  24     -12.353  19.261  -0.848  1.00 12.09           C
ATOM    173  O   TYR A  24     -13.154  19.293  -1.782  1.00 12.65           O
ATOM    174  CB  TYR A  24     -11.970  17.233   0.592  1.00 11.26           C
ATOM    175  CG  TYR A  24     -12.128  16.265  -0.553  1.00 11.56           C
ATOM    176  CD1 TYR A  24     -11.238  16.278  -1.623  1.00 11.18           C
ATOM    177  CD2 TYR A  24     -13.138  15.303  -0.554  1.00 10.34           C
ATOM    178  CE1 TYR A  24     -11.349  15.382  -2.644  1.00 11.56           C
ATOM    179  CE2 TYR A  24     -13.264  14.424  -1.588  1.00 10.38           C
ATOM    180  CZ  TYR A  24     -12.370  14.467  -2.636  1.00 10.21           C
ATOM    181  OH  TYR A  24     -12.433  13.576  -3.680  1.00 12.01           O
ATOM    182  N   ASP A  25     -11.149  19.817  -0.897  1.00 12.84           N
ATOM    183  CA  ASP A  25     -10.647  20.468  -2.101  1.00 14.72           C
ATOM    184  C   ASP A  25      -9.850  19.445  -2.922  1.00 12.55           C
ATOM    185  O   ASP A  25      -8.811  18.979  -2.475  1.00 13.79           O
ATOM    186  CB  ASP A  25      -9.749  21.649  -1.738  1.00 17.66           C
ATOM    187  CG  ASP A  25     -10.508  22.775  -1.063  1.00 26.14           C
ATOM    188  OD1 ASP A  25     -11.672  23.019  -1.444  1.00 28.95           O
ATOM    189  OD2 ASP A  25      -9.935  23.413  -0.154  1.00 34.58           O
ATOM    190  N   PRO A  26     -10.333  19.079  -4.110  1.00 11.92           N
ATOM    191  CA  PRO A  26      -9.570  18.037  -4.819  1.00 13.89           C
ATOM    192  C   PRO A  26      -8.178  18.485  -5.230  1.00 13.98           C
ATOM    193  O   PRO A  26      -7.960  19.665  -5.547  1.00 15.98           O
ATOM    194  CB  PRO A  26     -10.413  17.757  -6.059  1.00 17.39           C
ATOM    195  CG  PRO A  26     -11.780  18.154  -5.669  1.00 15.93           C
ATOM    196  CD  PRO A  26     -11.618  19.350  -4.775  1.00 15.50           C
ATOM    197  N   LEU A  27      -7.238  17.549  -5.196  1.00 13.12           N
ATOM    198  CA  LEU A  27      -5.860  17.818  -5.574  1.00 13.67           C
ATOM    199  C   LEU A  27      -5.522  17.117  -6.863  1.00 14.33           C
ATOM    200  O   LEU A  27      -5.698  15.907  -6.986  1.00 14.71           O
ATOM    201  CB  LEU A  27      -4.925  17.325  -4.486  1.00 15.82           C
ATOM    202  CG  LEU A  27      -5.098  17.985  -3.135  1.00 21.72           C
ATOM    203  CD1 LEU A  27      -4.129  17.355  -2.148  1.00 28.10           C
ATOM    204  CD2 LEU A  27      -4.876  19.481  -3.233  1.00 29.99           C
ATOM    205  N   GLN A  28      -4.993  17.878  -7.810  1.00 12.92           N
ATOM    206  CA  GLN A  28      -4.611  17.323  -9.093  1.00 13.02           C
ATOM    207  C   GLN A  28      -3.619  16.188  -8.890  1.00 12.63           C
ATOM    208  O   GLN A  28      -2.689  16.295  -8.093  1.00 12.07           O
ATOM    209  CB  GLN A  28      -4.010  18.417  -9.977  1.00 14.62           C
ATOM    210  CG  GLN A  28      -3.831  18.017 -11.449  1.00 13.10           C
ATOM    211  CD  GLN A  28      -2.582  17.176 -11.684  1.00 12.44           C
ATOM    212  OE1 GLN A  28      -1.498  17.494 -11.187  1.00 13.44           O
ATOM    213  NE2 GLN A  28      -2.727  16.098 -12.420  1.00 12.39           N
ATOM    214  N   GLY A  29      -3.860  15.094  -9.596  1.00 12.38           N
ATOM    215  CA  GLY A  29      -2.938  13.974  -9.608  1.00 12.96           C
ATOM    216  C   GLY A  29      -3.440  12.776  -8.829  1.00 10.43           C
ATOM    217  O   GLY A  29      -2.978  11.659  -9.026  1.00 11.37           O
ATOM    218  N   TYR A  30      -4.403  13.020  -7.943  1.00 11.54           N
ATOM    219  CA  TYR A  30      -5.037  11.966  -7.155  1.00 11.43           C
ATOM    220  C   TYR A  30      -6.415  11.618  -7.701  1.00 11.65           C
ATOM    221  O   TYR A  30      -7.139  12.488  -8.201  1.00 14.25           O
ATOM    222  CB  TYR A  30      -5.189  12.418  -5.690  1.00 10.91           C
ATOM    223  CG  TYR A  30      -3.921  12.354  -4.894  1.00 11.43           C
ATOM    224  CD1 TYR A  30      -3.466  11.141  -4.407  1.00 11.78           C
ATOM    225  CD2 TYR A  30      -3.171  13.494  -4.639  1.00 12.18           C
ATOM    226  CE1 TYR A  30      -2.301  11.060  -3.673  1.00 13.78           C
ATOM    227  CE2 TYR A  30      -1.986  13.420  -3.907  1.00 13.86           C
ATOM    228  CZ  TYR A  30      -1.566  12.204  -3.441  1.00 11.43           C
ATOM    229  OH  TYR A  30      -0.389  12.160  -2.718  1.00 14.85           O
ATOM    230  N   THR A  31      -6.789  10.362  -7.546  1.00 10.96           N
ATOM    231  CA  THR A  31      -8.125   9.909  -7.900  1.00 12.31           C
ATOM    232  C   THR A  31      -8.822   9.443  -6.646  1.00 11.31           C
ATOM    233  O   THR A  31      -8.258   8.689  -5.856  1.00 11.16           O
ATOM    234  CB  THR A  31      -8.041   8.757  -8.886  1.00 15.64           C
ATOM    235  OG1 THR A  31      -7.433   9.246 -10.089  1.00 20.40           O
ATOM    236  CG2 THR A  31      -9.420   8.205  -9.229  1.00 17.05           C
ATOM    237  N   GLN A  32     -10.056   9.895  -6.464  1.00 10.31           N
ATOM    238  CA  GLN A  32     -10.897   9.382  -5.396  1.00 10.74           C
ATOM    239  C   GLN A  32     -11.321   7.966  -5.746  1.00 10.54           C
ATOM    240  O   GLN A  32     -12.066   7.787  -6.722  1.00 12.16           O
ATOM    241  CB  GLN A  32     -12.126  10.271  -5.233  1.00 10.96           C
ATOM    242  CG  GLN A  32     -13.021   9.889  -4.095  1.00 11.32           C
ATOM    243  CD  GLN A  32     -14.323  10.643  -4.158  1.00 11.56           C
ATOM    244  OE1 GLN A  32     -14.391  11.817  -3.786  1.00 11.47           O
ATOM    245  NE2 GLN A  32     -15.357  10.000  -4.694  1.00 12.99           N
ATOM    246  N   VAL A  33     -10.911   6.967  -4.976  1.00 11.49           N
ATOM    247  CA  VAL A  33     -11.206   5.577  -5.310  1.00 11.72           C
ATOM    248  C   VAL A  33     -12.191   4.906  -4.374  1.00 11.74           C
ATOM    249  O   VAL A  33     -12.780   3.877  -4.742  1.00 13.83           O
ATOM    250  CB  VAL A  33      -9.916   4.714  -5.398  1.00 12.42           C
ATOM    251  CG1 VAL A  33      -9.040   5.203  -6.528  1.00 14.86           C
ATOM    252  CG2 VAL A  33      -9.169   4.710  -4.088  1.00 12.83           C
ATOM    253  N   LEU A  34     -12.406   5.461  -3.196  1.00 10.85           N
ATOM    254  CA  LEU A  34     -13.398   4.922  -2.282  1.00 11.21           C
ATOM    255  C   LEU A  34     -13.958   6.035  -1.432  1.00 10.50           C
ATOM    256  O   LEU A  34     -13.206   6.930  -0.980  1.00 11.21           O
ATOM    257  CB  LEU A  34     -12.763   3.856  -1.376  1.00 12.48           C
ATOM    258  CG  LEU A  34     -13.697   3.041  -0.481  1.00 16.57           C
ATOM    259  CD1 LEU A  34     -14.630   2.166  -1.294  1.00 17.66           C
ATOM    260  CD2 LEU A  34     -12.915   2.177   0.479  1.00 17.54           C
ATOM    261  N   VAL A  35     -15.275   5.995  -1.216  1.00 10.36           N
ATOM    262  CA  VAL A  35     -15.925   6.743  -0.143  1.00 10.24           C
ATOM    263  C   VAL A  35     -16.662   5.735   0.705  1.00 10.25           C
ATOM    264  O   VAL A  35     -17.412   4.908   0.155  1.00 11.53           O
ATOM    265  CB  VAL A  35     -16.941   7.797  -0.684  1.00 11.43           C
ATOM    266  CG1 VAL A  35     -17.566   8.595   0.447  1.00 12.06           C
ATOM    267  CG2 VAL A  35     -16.263   8.718  -1.658  1.00 14.30           C
ATOM    268  N   LYS A  36     -16.490   5.801   2.011  1.00 10.32           N
ATOM    269  CA  LYS A  36     -17.246   4.970   2.921  1.00 11.39           C
ATOM    270  C   LYS A  36     -17.914   5.903   3.921  1.00 11.18           C
ATOM    271  O   LYS A  36     -17.263   6.829   4.437  1.00 13.33           O
ATOM    272  CB  LYS A  36     -16.282   3.999   3.604  1.00 15.13           C
ATOM    273  CG  LYS A  36     -16.861   2.885   4.433  1.00 19.52           C
ATOM    274  CD  LYS A  36     -15.745   2.059   5.099  1.00 23.14           C
ATOM    275  CE  LYS A  36     -14.908   1.298   4.090  1.00 23.85           C
ATOM    276  NZ  LYS A  36     -14.105   0.216   4.767  1.00 26.69           N
ATOM    277  N   TRP A  37     -19.196   5.696   4.199  1.00 10.75           N
ATOM    278  CA  TRP A  37     -19.822   6.299   5.367  1.00  9.99           C
ATOM    279  C   TRP A  37     -20.105   5.192   6.349  1.00 11.10           C
ATOM    280  O   TRP A  37     -20.546   4.093   5.964  1.00 11.60           O
ATOM    281  CB  TRP A  37     -21.098   7.038   5.007  1.00 10.57           C
ATOM    282  CG  TRP A  37     -20.912   8.447   4.498  1.00 11.35           C
ATOM    283  CD1 TRP A  37     -20.775   8.835   3.197  1.00 10.68           C
ATOM    284  CD2 TRP A  37     -20.922   9.654   5.269  1.00  9.48           C
ATOM    285  NE1 TRP A  37     -20.689  10.202   3.112  1.00 10.08           N
ATOM    286  CE2 TRP A  37     -20.777  10.728   4.375  1.00  9.18           C
ATOM    287  CE3 TRP A  37     -21.050   9.930   6.626  1.00 10.37           C
ATOM    288  CZ2 TRP A  37     -20.786  12.042   4.783  1.00  9.59           C
ATOM    289  CZ3 TRP A  37     -21.026  11.247   7.038  1.00  9.80           C
ATOM    290  CH2 TRP A  37     -20.896  12.283   6.120  1.00 10.65           C
ATOM    291  N   LEU A  38     -19.839   5.479   7.618  1.00 10.79           N
ATOM    292  CA  LEU A  38     -19.984   4.479   8.678  1.00 10.50           C
ATOM    293  C   LEU A  38     -20.821   5.068   9.796  1.00 12.32           C
ATOM    294  O   LEU A  38     -20.917   6.279   9.934  1.00 11.38           O
ATOM    295  CB  LEU A  38     -18.641   4.013   9.233  1.00 13.13           C
ATOM    296  CG  LEU A  38     -17.637   3.486   8.219  1.00 13.50           C
ATOM    297  CD1 LEU A  38     -16.675   4.583   7.780  1.00 13.35           C
ATOM    298  CD2 LEU A  38     -16.864   2.289   8.792  1.00 16.15           C
ATOM    299  N   VAL A  39     -21.412   4.184  10.601  1.00 13.36           N
ATOM    300  CA  VAL A  39     -22.170   4.595  11.776  1.00 14.05           C
ATOM    301  C   VAL A  39     -21.698   3.803  12.996  1.00 13.91           C
ATOM    302  O   VAL A  39     -21.387   2.626  12.893  1.00 15.48           O
ATOM    303  CB  VAL A  39     -23.707   4.443  11.562  1.00 14.57           C
ATOM    304  CG1 VAL A  39     -24.107   3.001  11.504  1.00 15.67           C
ATOM    305  CG2 VAL A  39     -24.465   5.182  12.649  1.00 15.68           C
ATOM    306  N   GLN A  40     -21.677   4.470  14.140  1.00 15.68           N
ATOM    307  CA  GLN A  40     -21.247   3.833  15.382  1.00 16.80           C
ATOM    308  C   GLN A  40     -22.345   2.980  15.998  1.00 21.89           C
ATOM    309  O   GLN A  40     -23.506   3.389  16.065  1.00 24.49           O
ATOM    310  CB  GLN A  40     -20.797   4.888  16.388  1.00 20.99           C
ATOM    311  CG  GLN A  40     -19.392   5.372  16.139  1.00 24.94           C
ATOM    312  CD  GLN A  40     -18.909   6.355  17.180  1.00 25.41           C
ATOM    313  OE1 GLN A  40     -19.490   6.483  18.265  1.00 24.22           O
ATOM    314  NE2 GLN A  40     -17.850   7.076  16.846  1.00 18.67           N
ATOM    315  N   ARG A  41     -21.966   1.781  16.423  1.00 27.36           N
ATOM    316  CA  ARG A  41     -22.823   0.936  17.247  1.00 31.01           C
ATOM    317  C   ARG A  41     -22.000  -0.203  17.871  1.00 34.80           C
ATOM    318  O   ARG A  41     -21.725  -1.188  17.195  1.00 44.69           O
ATOM    319  CB  ARG A  41     -23.983   0.365  16.427  1.00 37.24           C
ATOM    320  CG  ARG A  41     -23.594  -0.231  15.083  1.00 35.54           C
ATOM    321  CD  ARG A  41     -24.775  -0.909  14.415  1.00 40.90           C
ATOM    322  NE  ARG A  41     -25.589   0.039  13.656  1.00 40.94           N
ATOM    323  CZ  ARG A  41     -26.280  -0.269  12.561  1.00 40.96           C
ATOM    324  NH1 ARG A  41     -26.268  -1.507  12.076  1.00 40.66           N
ATOM    325  NH2 ARG A  41     -26.983   0.667  11.943  1.00 32.19           N
ATOM    326  N   GLY A  42     -21.563  -0.089  19.124  1.00 39.34           N
ATOM    327  CA  GLY A  42     -21.588   1.123  19.924  1.00 39.43           C
ATOM    328  C   GLY A  42     -20.149   1.554  20.114  1.00 35.47           C
ATOM    329  O   GLY A  42     -19.838   2.748  20.101  1.00 36.30           O
ATOM    330  N   SER A  43     -19.268   0.568  20.275  1.00 30.35           N
ATOM    331  CA  SER A  43     -17.833   0.823  20.339  1.00 33.02           C
ATOM    332  C   SER A  43     -17.137   0.469  19.023  1.00 28.22           C
ATOM    333  O   SER A  43     -15.918   0.557  18.932  1.00 28.09           O
ATOM    334  CB  SER A  43     -17.189   0.049  21.496  1.00 38.75           C
ATOM    335  OG  SER A  43     -17.269  -1.353  21.291  1.00 45.44           O
ATOM    336  N   ASP A  44     -17.898   0.074  18.002  1.00 27.36           N
ATOM    337  CA  ASP A  44     -17.304  -0.168  16.684  1.00 29.41           C
ATOM    338  C   ASP A  44     -18.184   0.360  15.559  1.00 26.19           C
ATOM    339  O   ASP A  44     -19.406   0.215  15.607  1.00 29.77           O
ATOM    340  CB  ASP A  44     -17.016  -1.656  16.461  1.00 34.19           C
ATOM    341  CG  ASP A  44     -15.677  -2.090  17.045  1.00 39.02           C
ATOM    342  OD1 ASP A  44     -14.626  -1.560  16.613  1.00 38.39           O
ATOM    343  OD2 ASP A  44     -15.677  -2.968  17.930  1.00 44.66           O
ATOM    344  N   PRO A  45     -17.567   0.976  14.539  1.00 21.90           N
ATOM    345  CA  PRO A  45     -18.419   1.425  13.436  1.00 20.07           C
ATOM    346  C   PRO A  45     -18.742   0.325  12.434  1.00 22.56           C
ATOM    347  O   PRO A  45     -17.966  -0.614  12.243  1.00 21.75           O
ATOM    348  CB  PRO A  45     -17.592   2.529  12.776  1.00 24.28           C
ATOM    349  CG  PRO A  45     -16.191   2.186  13.072  1.00 27.08           C
ATOM    350  CD  PRO A  45     -16.172   1.431  14.383  1.00 24.61           C
ATOM    351  N   VAL A  46     -19.903   0.451  11.795  1.00 18.25           N
ATOM    352  CA  VAL A  46     -20.258  -0.425  10.694  1.00 20.34           C
ATOM    353  C   VAL A  46     -20.507   0.413   9.457  1.00 14.25           C
ATOM    354  O   VAL A  46     -21.001   1.544   9.531  1.00 15.94           O
ATOM    355  CB  VAL A  46     -21.485  -1.311  11.011  1.00 23.56           C
ATOM    356  CG1 VAL A  46     -21.229  -2.124  12.266  1.00 23.90           C
ATOM    357  CG2 VAL A  46     -22.729  -0.481  11.171  1.00 23.01           C
ATOM    358  N   THR A  47     -20.120  -0.148   8.339  1.00 15.37           N
ATOM    359  CA  THR A  47     -20.269   0.540   7.078  1.00 13.82           C
ATOM    360  C   THR A  47     -21.735   0.589   6.662  1.00 13.81           C
ATOM    361  O   THR A  47     -22.416  -0.442   6.634  1.00 15.48           O
ATOM    362  CB  THR A  47     -19.459  -0.166   6.001  1.00 15.01           C
ATOM    363  OG1 THR A  47     -18.081  -0.183   6.403  1.00 17.32           O
ATOM    364  CG2 THR A  47     -19.565   0.543   4.676  1.00 16.63           C
ATOM    365  N   ILE A  48     -22.213   1.787   6.338  1.00 12.16           N
ATOM    366  CA  ILE A  48     -23.577   1.943   5.845  1.00 12.09           C
ATOM    367  C   ILE A  48     -23.648   2.268   4.359  1.00 10.63           C
ATOM    368  O   ILE A  48     -24.699   2.084   3.749  1.00 11.28           O
ATOM    369  CB  ILE A  48     -24.372   2.987   6.660  1.00 11.97           C
ATOM    370  CG1 ILE A  48     -23.860   4.421   6.437  1.00 12.60           C
ATOM    371  CG2 ILE A  48     -24.371   2.586   8.126  1.00 13.94           C
ATOM    372  CD1 ILE A  48     -24.717   5.485   7.129  1.00 13.59           C
ATOM    373  N   PHE A  49     -22.550   2.729   3.757  1.00 11.63           N
ATOM    374  CA  PHE A  49     -22.536   3.120   2.358  1.00 11.06           C
ATOM    375  C   PHE A  49     -21.120   3.018   1.806  1.00  9.92           C
ATOM    376  O   PHE A  49     -20.158   3.369   2.519  1.00 10.52           O
ATOM    377  CB  PHE A  49     -22.997   4.566   2.230  1.00 11.03           C
ATOM    378  CG  PHE A  49     -22.736   5.173   0.870  1.00 10.66           C
ATOM    379  CD1 PHE A  49     -23.710   5.119  -0.121  1.00 11.62           C
ATOM    380  CD2 PHE A  49     -21.518   5.779   0.577  1.00 11.14           C
ATOM    381  CE1 PHE A  49     -23.460   5.664  -1.353  1.00 10.86           C
ATOM    382  CE2 PHE A  49     -21.277   6.314  -0.662  1.00 11.78           C
ATOM    383  CZ  PHE A  49     -22.250   6.261  -1.617  1.00 11.30           C
ATOM    384  N   LEU A  50     -20.987   2.520   0.592  1.00 10.07           N
ATOM    385  CA  LEU A  50     -19.716   2.490  -0.124  1.00 11.05           C
ATOM    386  C   LEU A  50     -19.905   3.071  -1.509  1.00 10.78           C
ATOM    387  O   LEU A  50     -20.887   2.723  -2.173  1.00 12.39           O
ATOM    388  CB  LEU A  50     -19.282   1.041  -0.321  1.00 15.20           C
ATOM    389  CG  LEU A  50     -18.918   0.213   0.894  1.00 20.81           C
ATOM    390  CD1 LEU A  50     -18.763  -1.241   0.497  1.00 24.83           C
ATOM    391  CD2 LEU A  50     -17.636   0.736   1.506  1.00 20.33           C
ATOM    392  N   ARG A  51     -18.998   3.930  -1.970  1.00 10.00           N
ATOM    393  CA  ARG A  51     -18.876   4.321  -3.367  1.00 10.54           C
ATOM    394  C   ARG A  51     -17.525   3.813  -3.854  1.00 10.56           C
ATOM    395  O   ARG A  51     -16.458   4.234  -3.333  1.00 11.98           O
ATOM    396  CB  ARG A  51     -18.955   5.833  -3.536  1.00 10.44           C
ATOM    397  CG  ARG A  51     -18.661   6.302  -4.962  1.00 11.96           C
ATOM    398  CD  ARG A  51     -18.937   7.784  -5.142  1.00 12.28           C
ATOM    399  NE  ARG A  51     -20.359   8.041  -4.958  1.00 11.13           N
ATOM    400  CZ  ARG A  51     -20.898   9.178  -4.537  1.00 10.52           C
ATOM    401  NH1 ARG A  51     -20.139  10.228  -4.248  1.00 12.70           N
ATOM    402  NH2 ARG A  51     -22.205   9.254  -4.398  1.00 11.38           N
ATOM    403  N   ASP A  52     -17.545   2.887  -4.804  1.00 11.59           N
ATOM    404  CA  ASP A  52     -16.336   2.248  -5.308  1.00 14.79           C
ATOM    405  C   ASP A  52     -16.400   2.204  -6.826  1.00 15.26           C
ATOM    406  O   ASP A  52     -17.202   2.904  -7.436  1.00 14.92           O
ATOM    407  CB  ASP A  52     -16.160   0.850  -4.694  1.00 17.56           C
ATOM    408  CG  ASP A  52     -17.355  -0.069  -4.925  1.00 17.88           C
ATOM    409  OD1 ASP A  52     -18.068   0.109  -5.922  1.00 16.15           O
ATOM    410  OD2 ASP A  52     -17.562  -0.988  -4.102  1.00 21.68           O
ATOM    411  N   SER A  53     -15.538   1.383  -7.431  1.00 18.16           N
ATOM    412  CA  SER A  53     -15.440   1.342  -8.884  1.00 18.69           C
ATOM    413  C   SER A  53     -16.708   0.823  -9.546  1.00 17.26           C
ATOM    414  O   SER A  53     -16.896   1.044 -10.734  1.00 21.81           O
ATOM    415  CB  SER A  53     -14.242   0.495  -9.343  1.00 19.87           C
ATOM    416  OG  SER A  53     -14.386  -0.861  -8.950  1.00 26.16           O
ATOM    417  N   SER A  54     -17.563   0.134  -8.794  1.00 16.00           N
ATOM    418  CA  SER A  54     -18.815  -0.350  -9.371  1.00 15.41           C
ATOM    419  C   SER A  54     -20.031   0.452  -8.923  1.00 15.53           C
ATOM    420  O   SER A  54     -21.171   0.013  -9.142  1.00 17.11           O
ATOM    421  CB  SER A  54     -19.016  -1.843  -9.092  1.00 19.91           C
ATOM    422  OG  SER A  54     -19.298  -2.115  -7.740  1.00 19.82           O
ATOM    423  N   GLY A  55     -19.816   1.622  -8.326  1.00 15.34           N
ATOM    424  CA  GLY A  55     -20.911   2.528  -8.028  1.00 14.22           C
ATOM    425  C   GLY A  55     -21.217   2.683  -6.555  1.00 11.94           C
ATOM    426  O   GLY A  55     -20.346   2.543  -5.700  1.00 12.29           O
ATOM    427  N   ASP A  56     -22.474   3.026  -6.274  1.00 11.65           N
ATOM    428  CA  ASP A  56     -22.947   3.333  -4.921  1.00 11.25           C
ATOM    429  C   ASP A  56     -23.693   2.132  -4.349  1.00 11.58           C
ATOM    430  O   ASP A  56     -24.554   1.546  -5.039  1.00 12.50           O
ATOM    431  CB  ASP A  56     -23.899   4.543  -4.922  1.00 12.34           C
ATOM    432  CG  ASP A  56     -23.191   5.876  -5.104  1.00 12.45           C
ATOM    433  OD1 ASP A  56     -21.997   5.890  -5.504  1.00 13.54           O
ATOM    434  OD2 ASP A  56     -23.820   6.916  -4.819  1.00 13.23           O
ATOM    435  N   HIS A  57     -23.410   1.769  -3.108  1.00 10.72           N
ATOM    436  CA  HIS A  57     -23.983   0.589  -2.494  1.00 11.20           C
ATOM    437  C   HIS A  57     -24.329   0.863  -1.042  1.00 10.60           C
ATOM    438  O   HIS A  57     -23.440   1.127  -0.239  1.00 11.71           O
ATOM    439  CB  HIS A  57     -23.010  -0.592  -2.569  1.00 13.39           C
ATOM    440  CG  HIS A  57     -22.242  -0.665  -3.844  1.00 13.12           C
ATOM    441  ND1 HIS A  57     -22.798  -1.089  -5.034  1.00 14.27           N
ATOM    442  CD2 HIS A  57     -20.948  -0.377  -4.117  1.00 14.91           C
ATOM    443  CE1 HIS A  57     -21.883  -1.043  -5.984  1.00 13.88           C
ATOM    444  NE2 HIS A  57     -20.748  -0.622  -5.449  1.00 14.43           N
ATOM    445  N   ILE A  58     -25.611   0.813  -0.691  1.00 11.69           N
ATOM    446  CA  ILE A  58     -26.033   0.896   0.692  1.00 11.32           C
ATOM    447  C   ILE A  58     -25.723  -0.439   1.347  1.00 13.27           C
ATOM    448  O   ILE A  58     -25.972  -1.484   0.745  1.00 17.87           O
ATOM    449  CB  ILE A  58     -27.530   1.249   0.800  1.00 11.52           C
ATOM    450  CG1 ILE A  58     -27.738   2.691   0.335  1.00 12.74           C
ATOM    451  CG2 ILE A  58     -28.015   1.063   2.216  1.00 11.98           C
ATOM    452  CD1 ILE A  58     -29.170   3.082   0.123  1.00 12.67           C
ATOM    453  N   GLN A  59     -25.170  -0.424   2.549  1.00 11.86           N
ATOM    454  CA  GLN A  59     -24.614  -1.646   3.125  1.00 13.54           C
ATOM    455  C   GLN A  59     -25.303  -2.120   4.383  1.00 15.41           C
ATOM    456  O   GLN A  59     -24.872  -3.119   4.971  1.00 18.67           O
ATOM    457  CB  GLN A  59     -23.124  -1.456   3.422  1.00 16.50           C
ATOM    458  CG  GLN A  59     -22.281  -1.198   2.194  1.00 18.24           C
ATOM    459  CD  GLN A  59     -22.118  -2.425   1.351  1.00 24.61           C
ATOM    460  OE1 GLN A  59     -21.336  -3.317   1.693  1.00 32.57           O
ATOM    461  NE2 GLN A  59     -22.866  -2.504   0.256  1.00 25.95           N
ATOM    462  N   GLN A  60     -26.354  -1.422   4.811  1.00 13.77           N
ATOM    463  CA  GLN A  60     -27.155  -1.838   5.953  1.00 16.44           C
ATOM    464  C   GLN A  60     -28.627  -1.683   5.601  1.00 15.22           C
ATOM    465  O   GLN A  60     -29.070  -0.662   5.055  1.00 14.02           O
ATOM    466  CB  GLN A  60     -26.815  -1.012   7.192  1.00 17.64           C
ATOM    467  CG  GLN A  60     -25.514  -1.403   7.861  1.00 20.65           C
ATOM    468  CD  GLN A  60     -25.569  -2.773   8.504  1.00 26.19           C
ATOM    469  OE1 GLN A  60     -26.568  -3.141   9.121  1.00 30.93           O
ATOM    470  NE2 GLN A  60     -24.494  -3.538   8.359  1.00 33.98           N
ATOM    471  N   ALA A  61     -29.389  -2.717   5.932  1.00 17.07           N
ATOM    472  CA  ALA A  61     -30.795  -2.800   5.583  1.00 16.56           C
ATOM    473  C   ALA A  61     -31.605  -1.590   6.042  1.00 15.35           C
ATOM    474  O   ALA A  61     -32.473  -1.121   5.320  1.00 16.24           O
ATOM    475  CB  ALA A  61     -31.392  -4.081   6.163  1.00 18.37           C
ATOM    476  N   LYS A  62     -31.331  -1.074   7.228  1.00 16.43           N
ATOM    477  CA  LYS A  62     -32.216  -0.037   7.753  1.00 22.17           C
ATOM    478  C   LYS A  62     -32.056   1.303   7.031  1.00 17.98           C
ATOM    479  O   LYS A  62     -32.852   2.208   7.254  1.00 16.61           O
ATOM    480  CB  LYS A  62     -32.000   0.172   9.243  1.00 22.98           C
ATOM    481  CG  LYS A  62     -30.608   0.630   9.572  1.00 20.79           C
ATOM    482  CD  LYS A  62     -30.428   0.917  11.059  1.00 29.74           C
ATOM    483  CE  LYS A  62     -30.377   2.406  11.336  1.00 26.92           C
ATOM    484  NZ  LYS A  62     -30.433   2.714  12.787  1.00 35.29           N
ATOM    485  N   TYR A  63     -31.038   1.432   6.177  1.00 14.90           N
ATOM    486  CA  TYR A  63     -30.850   2.655   5.390  1.00 12.88           C
ATOM    487  C   TYR A  63     -31.323   2.507   3.954  1.00 13.16           C
ATOM    488  O   TYR A  63     -31.326   3.478   3.217  1.00 13.01           O
ATOM    489  CB  TYR A  63     -29.376   3.063   5.407  1.00 12.50           C
ATOM    490  CG  TYR A  63     -28.919   3.502   6.775  1.00 12.96           C
ATOM    491  CD1 TYR A  63     -29.220   4.770   7.252  1.00 14.09           C
ATOM    492  CD2 TYR A  63     -28.205   2.650   7.600  1.00 14.36           C
ATOM    493  CE1 TYR A  63     -28.818   5.177   8.516  1.00 14.63           C
ATOM    494  CE2 TYR A  63     -27.817   3.042   8.852  1.00 15.03           C
ATOM    495  CZ  TYR A  63     -28.115   4.305   9.310  1.00 15.03           C
ATOM    496  OH  TYR A  63     -27.692   4.671  10.585  1.00 15.79           O
ATOM    497  N   GLN A  64     -31.711   1.295   3.545  1.00 14.30           N
ATOM    498  CA  GLN A  64     -32.165   1.072   2.178  1.00 15.46           C
ATOM    499  C   GLN A  64     -33.356   1.966   1.881  1.00 14.94           C
ATOM    500  O   GLN A  64     -34.261   2.082   2.704  1.00 15.24           O
ATOM    501  CB  GLN A  64     -32.548  -0.399   1.967  1.00 16.95           C
ATOM    502  CG  GLN A  64     -31.370  -1.368   1.960  1.00 19.85           C
ATOM    503  CD  GLN A  64     -30.572  -1.310   0.683  1.00 21.48           C
ATOM    504  OE1 GLN A  64     -30.927  -0.601  -0.262  1.00 23.34           O
ATOM    505  NE2 GLN A  64     -29.476  -2.064   0.644  1.00 22.67           N
ATOM    506  N   GLY A  65     -33.325   2.631   0.731  1.00 14.54           N
ATOM    507  CA  GLY A  65     -34.357   3.577   0.362  1.00 15.35           C
ATOM    508  C   GLY A  65     -34.351   4.928   1.070  1.00 15.93           C
ATOM    509  O   GLY A  65     -35.216   5.766   0.791  1.00 18.11           O
ATOM    510  N   ARG A  66     -33.366   5.183   1.936  1.00 13.66           N
ATOM    511  CA  ARG A  66     -33.358   6.402   2.743  1.00 14.66           C
ATOM    512  C   ARG A  66     -32.058   7.198   2.678  1.00 13.07           C
ATOM    513  O   ARG A  66     -31.921   8.177   3.393  1.00 15.16           O
ATOM    514  CB  ARG A  66     -33.557   6.054   4.228  1.00 17.40           C
ATOM    515  CG  ARG A  66     -34.844   5.358   4.533  1.00 18.19           C
ATOM    516  CD  ARG A  66     -35.169   5.485   6.003  1.00 15.89           C
ATOM    517  NE  ARG A  66     -34.195   4.873   6.898  1.00 15.47           N
ATOM    518  CZ  ARG A  66     -33.590   5.498   7.906  1.00 13.13           C
ATOM    519  NH1 ARG A  66     -33.768   6.787   8.158  1.00 14.55           N
ATOM    520  NH2 ARG A  66     -32.764   4.829   8.682  1.00 15.54           N
ATOM    521  N   LEU A  67     -31.098   6.765   1.876  1.00 12.31           N
ATOM    522  CA  LEU A  67     -29.731   7.275   1.968  1.00 11.37           C
ATOM    523  C   LEU A  67     -29.223   7.640   0.587  1.00 11.79           C
ATOM    524  O   LEU A  67     -29.270   6.818  -0.332  1.00 13.67           O
ATOM    525  CB  LEU A  67     -28.850   6.220   2.645  1.00 12.92           C
ATOM    526  CG  LEU A  67     -27.411   6.580   3.014  1.00 11.57           C
ATOM    527  CD1 LEU A  67     -26.861   5.596   4.013  1.00 12.48           C
ATOM    528  CD2 LEU A  67     -26.510   6.625   1.772  1.00 12.29           C
ATOM    529  N   HIS A  68     -28.767   8.885   0.436  1.00 10.75           N
ATOM    530  CA  HIS A  68     -28.186   9.402  -0.799  1.00 11.18           C
ATOM    531  C   HIS A  68     -26.845  10.026  -0.449  1.00 11.71           C
ATOM    532  O   HIS A  68     -26.701  10.593   0.632  1.00 12.46           O
ATOM    533  CB  HIS A  68     -29.125  10.463  -1.391  1.00 12.78           C
ATOM    534  CG  HIS A  68     -28.638  11.088  -2.669  1.00 13.48           C
ATOM    535  ND1 HIS A  68     -28.006  12.308  -2.719  1.00 14.41           N
ATOM    536  CD2 HIS A  68     -28.762  10.675  -3.954  1.00 16.40           C
ATOM    537  CE1 HIS A  68     -27.725  12.609  -3.979  1.00 18.15           C
ATOM    538  NE2 HIS A  68     -28.176  11.637  -4.746  1.00 17.23           N
ATOM    539  N   VAL A  69     -25.895   9.950  -1.367  1.00 10.82           N
ATOM    540  CA  VAL A  69     -24.606  10.611  -1.177  1.00 10.68           C
ATOM    541  C   VAL A  69     -24.336  11.451  -2.403  1.00 10.59           C
ATOM    542  O   VAL A  69     -24.457  10.959  -3.535  1.00 11.25           O
ATOM    543  CB  VAL A  69     -23.466   9.593  -0.920  1.00 10.66           C
ATOM    544  CG1 VAL A  69     -22.110  10.277  -0.839  1.00 10.64           C
ATOM    545  CG2 VAL A  69     -23.725   8.845   0.369  1.00 11.67           C
ATOM    546  N   SER A  70     -24.028  12.732  -2.212  1.00 11.05           N
ATOM    547  CA  SER A  70     -23.790  13.643  -3.328  1.00 11.72           C
ATOM    548  C   SER A  70     -22.633  13.162  -4.213  1.00 11.77           C
ATOM    549  O   SER A  70     -21.695  12.526  -3.730  1.00 11.49           O
ATOM    550  CB  SER A  70     -23.474  15.047  -2.802  1.00 13.45           C
ATOM    551  OG  SER A  70     -24.534  15.533  -1.985  1.00 14.01           O
ATOM    552  N   HIS A  71     -22.707  13.458  -5.509  1.00 12.91           N
ATOM    553  CA  HIS A  71     -21.649  13.044  -6.440  1.00 15.93           C
ATOM    554  C   HIS A  71     -21.356  14.068  -7.539  1.00 20.55           C
ATOM    555  O   HIS A  71     -20.376  13.911  -8.284  1.00 25.07           O
ATOM    556  CB  HIS A  71     -22.017  11.722  -7.110  1.00 18.37           C
ATOM    557  CG  HIS A  71     -23.094  11.859  -8.141  1.00 23.28           C
ATOM    558  ND1 HIS A  71     -24.424  11.642  -7.860  1.00 28.12           N
ATOM    559  CD2 HIS A  71     -23.039  12.198  -9.452  1.00 25.71           C
ATOM    560  CE1 HIS A  71     -25.142  11.840  -8.950  1.00 24.80           C
ATOM    561  NE2 HIS A  71     -24.325  12.184  -9.930  1.00 29.70           N
ATOM    562  N   LYS A  72     -22.178  15.110  -7.637  1.00 15.32           N
ATOM    563  CA  LYS A  72     -22.133  16.029  -8.775  1.00 19.54           C
ATOM    564  C   LYS A  72     -20.873  16.885  -8.825  1.00 21.84           C
ATOM    565  O   LYS A  72     -20.268  17.067  -9.884  1.00 23.84           O
ATOM    566  CB  LYS A  72     -23.351  16.958  -8.725  1.00 22.12           C
ATOM    567  CG  LYS A  72     -23.710  17.620 -10.045  1.00 32.48           C
ATOM    568  CD  LYS A  72     -24.394  16.648 -10.989  1.00 31.46           C
ATOM    569  CE  LYS A  72     -25.746  16.220 -10.445  1.00 31.04           C
ATOM    570  NZ  LYS A  72     -26.509  15.377 -11.397  1.00 35.43           N
ATOM    571  N   VAL A  73     -20.496  17.428  -7.675  1.00 18.77           N
ATOM    572  CA  VAL A  73     -19.355  18.328  -7.578  1.00 18.90           C
ATOM    573  C   VAL A  73     -18.155  17.561  -7.026  1.00 15.42           C
ATOM    574  O   VAL A  73     -18.248  16.968  -5.954  1.00 15.36           O
ATOM    575  CB  VAL A  73     -19.688  19.510  -6.648  1.00 18.28           C
ATOM    576  CG1 VAL A  73     -18.461  20.408  -6.437  1.00 26.37           C
ATOM    577  CG2 VAL A  73     -20.867  20.317  -7.210  1.00 24.85           C
ATOM    578  N   PRO A  74     -17.023  17.552  -7.752  1.00 16.98           N
ATOM    579  CA  PRO A  74     -15.835  16.912  -7.180  1.00 16.71           C
ATOM    580  C   PRO A  74     -15.487  17.510  -5.834  1.00 14.41           C
ATOM    581  O   PRO A  74     -15.489  18.704  -5.658  1.00 14.57           O
ATOM    582  CB  PRO A  74     -14.747  17.206  -8.219  1.00 19.75           C
ATOM    583  CG  PRO A  74     -15.510  17.311  -9.493  1.00 20.14           C
ATOM    584  CD  PRO A  74     -16.756  18.042  -9.118  1.00 20.31           C
ATOM    585  N   GLY A  75     -15.230  16.643  -4.869  1.00 12.25           N
ATOM    586  CA  GLY A  75     -14.927  17.067  -3.523  1.00 12.92           C
ATOM    587  C   GLY A  75     -16.123  17.094  -2.588  1.00 12.66           C
ATOM    588  O   GLY A  75     -15.937  17.370  -1.412  1.00 15.81           O
ATOM    589  N   ASP A  76     -17.329  16.840  -3.081  1.00 11.27           N
ATOM    590  CA  ASP A  76     -18.514  16.857  -2.221  1.00 11.88           C
ATOM    591  C   ASP A  76     -19.096  15.460  -2.142  1.00 11.05           C
ATOM    592  O   ASP A  76     -19.666  14.969  -3.127  1.00 12.07           O
ATOM    593  CB  ASP A  76     -19.551  17.844  -2.768  1.00 14.00           C
ATOM    594  CG  ASP A  76     -20.852  17.859  -1.965  1.00 15.09           C
ATOM    595  OD1 ASP A  76     -20.935  17.224  -0.892  1.00 12.86           O
ATOM    596  OD2 ASP A  76     -21.822  18.505  -2.456  1.00 18.99           O
ATOM    597  N   VAL A  77     -18.972  14.837  -0.977  1.00 10.18           N
ATOM    598  CA  VAL A  77     -19.494  13.500  -0.742  1.00  9.92           C
ATOM    599  C   VAL A  77     -20.420  13.483   0.469  1.00  9.28           C
ATOM    600  O   VAL A  77     -20.477  12.536   1.228  1.00 10.09           O
ATOM    601  CB  VAL A  77     -18.362  12.457  -0.640  1.00 10.27           C
ATOM    602  CG1 VAL A  77     -17.623  12.350  -1.988  1.00 11.07           C
ATOM    603  CG2 VAL A  77     -17.377  12.777   0.496  1.00 11.05           C
ATOM    604  N   SER A  78     -21.162  14.577   0.606  1.00  9.83           N
ATOM    605  CA  SER A  78     -22.161  14.735   1.662  1.00 10.42           C
ATOM    606  C   SER A  78     -23.230  13.666   1.611  1.00  9.35           C
ATOM    607  O   SER A  78     -23.613  13.226   0.525  1.00 10.29           O
ATOM    608  CB  SER A  78     -22.804  16.108   1.539  1.00 12.51           C
ATOM    609  OG  SER A  78     -21.820  17.126   1.638  1.00 12.10           O
ATOM    610  N   LEU A  79     -23.703  13.259   2.780  1.00 10.31           N
ATOM    611  CA  LEU A  79     -24.728  12.237   2.895  1.00 10.59           C
ATOM    612  C   LEU A  79     -26.060  12.835   3.347  1.00 10.66           C
ATOM    613  O   LEU A  79     -26.122  13.609   4.304  1.00 11.76           O
ATOM    614  CB  LEU A  79     -24.277  11.161   3.890  1.00 12.70           C
ATOM    615  CG  LEU A  79     -25.216   9.968   4.104  1.00 11.80           C
ATOM    616  CD1 LEU A  79     -24.421   8.702   4.428  1.00 13.63           C
ATOM    617  CD2 LEU A  79     -26.230  10.209   5.189  1.00 14.29           C
ATOM    618  N   GLN A  80     -27.131  12.446   2.662  1.00  9.90           N
ATOM    619  CA  GLN A  80     -28.495  12.825   3.054  1.00 10.61           C
ATOM    620  C   GLN A  80     -29.303  11.617   3.462  1.00 10.63           C
ATOM    621  O   GLN A  80     -29.311  10.600   2.768  1.00 12.10           O
ATOM    622  CB  GLN A  80     -29.233  13.583   1.953  1.00 13.21           C
ATOM    623  CG  GLN A  80     -28.509  14.817   1.485  1.00 13.63           C
ATOM    624  CD  GLN A  80     -27.489  14.513   0.420  1.00 13.19           C
ATOM    625  OE1 GLN A  80     -27.730  13.708  -0.485  1.00 14.62           O
ATOM    626  NE2 GLN A  80     -26.333  15.175   0.510  1.00 12.73           N
ATOM    627  N   LEU A  81     -29.984  11.764   4.588  1.00 11.45           N
ATOM    628  CA  LEU A  81     -30.932  10.764   5.056  1.00 11.50           C
ATOM    629  C   LEU A  81     -32.363  11.283   4.936  1.00 14.02           C
ATOM    630  O   LEU A  81     -32.610  12.481   5.098  1.00 16.64           O
ATOM    631  CB  LEU A  81     -30.681  10.419   6.520  1.00 16.84           C
ATOM    632  CG  LEU A  81     -29.408   9.658   6.862  1.00 16.30           C
ATOM    633  CD1 LEU A  81     -29.353   9.383   8.376  1.00 17.19           C
ATOM    634  CD2 LEU A  81     -29.305   8.355   6.090  1.00 15.80           C
ATOM    635  N   SER A  82     -33.284  10.375   4.651  1.00 13.40           N
ATOM    636  CA  SER A  82     -34.713  10.675   4.570  1.00 14.16           C
ATOM    637  C   SER A  82     -35.450   9.920   5.673  1.00 14.96           C
ATOM    638  O   SER A  82     -34.981   8.883   6.142  1.00 15.06           O
ATOM    639  CB  SER A  82     -35.293  10.229   3.228  1.00 15.86           C
ATOM    640  OG  SER A  82     -34.574  10.721   2.121  1.00 22.99           O
ATOM    641  N   THR A  83     -36.619  10.432   6.060  1.00 15.20           N
ATOM    642  CA  THR A  83     -37.508   9.801   7.044  1.00 15.36           C
ATOM    643  C   THR A  83     -36.729   9.414   8.286  1.00 14.75           C
ATOM    644  O   THR A  83     -36.704   8.243   8.695  1.00 15.44           O
ATOM    645  CB  THR A  83     -38.251   8.572   6.474  1.00 18.07           C
ATOM    646  OG1 THR A  83     -38.659   8.827   5.123  1.00 22.13           O
ATOM    647  CG2 THR A  83     -39.493   8.268   7.302  1.00 18.57           C
ATOM    648  N   LEU A  84     -36.131  10.420   8.897  1.00 13.83           N
ATOM    649  CA  LEU A  84     -35.227  10.224  10.016  1.00 14.36           C
ATOM    650  C   LEU A  84     -35.904   9.489  11.153  1.00 14.09           C
ATOM    651  O   LEU A  84     -37.033   9.835  11.542  1.00 14.98           O
ATOM    652  CB  LEU A  84     -34.765  11.568  10.556  1.00 15.61           C
ATOM    653  CG  LEU A  84     -33.444  12.166  10.062  1.00 19.17           C
ATOM    654  CD1 LEU A  84     -33.165  13.429  10.858  1.00 18.00           C
ATOM    655  CD2 LEU A  84     -32.250  11.196  10.183  1.00 16.29           C
ATOM    656  N   GLU A  85     -35.178   8.522  11.717  1.00 15.52           N
ATOM    657  CA  GLU A  85     -35.657   7.683  12.814  1.00 15.79           C
ATOM    658  C   GLU A  85     -34.897   8.032  14.077  1.00 17.50           C
ATOM    659  O   GLU A  85     -33.748   8.479  14.014  1.00 16.01           O
ATOM    660  CB  GLU A  85     -35.438   6.199  12.473  1.00 17.70           C
ATOM    661  CG  GLU A  85     -36.090   5.766  11.168  1.00 19.91           C
ATOM    662  CD  GLU A  85     -35.737   4.347  10.738  1.00 18.09           C
ATOM    663  OE1 GLU A  85     -36.100   3.967   9.606  1.00 19.67           O
ATOM    664  OE2 GLU A  85     -35.093   3.619  11.526  1.00 25.70           O
ATOM    665  N   MET A  86     -35.499   7.816  15.240  1.00 17.30           N
ATOM    666  CA  MET A  86     -34.763   8.054  16.472  1.00 17.21           C
ATOM    667  C   MET A  86     -33.512   7.169  16.563  1.00 16.57           C
ATOM    668  O   MET A  86     -32.493   7.589  17.093  1.00 19.08           O
ATOM    669  CB  MET A  86     -35.647   7.857  17.708  1.00 18.33           C
ATOM    670  CG  MET A  86     -36.840   8.802  17.777  1.00 23.29           C
ATOM    671  SD  MET A  86     -36.469  10.559  17.558  1.00 29.28           S
ATOM    672  CE  MET A  86     -35.447  10.885  18.958  1.00 21.93           C
ATOM    673  N   ASP A  87     -33.577   5.972  16.003  1.00 16.77           N
ATOM    674  CA  ASP A  87     -32.418   5.080  16.018  1.00 19.55           C
ATOM    675  C   ASP A  87     -31.331   5.484  15.011  1.00 19.81           C
ATOM    676  O   ASP A  87     -30.303   4.812  14.915  1.00 20.65           O
ATOM    677  CB  ASP A  87     -32.850   3.632  15.779  1.00 23.82           C
ATOM    678  CG  ASP A  87     -33.667   3.068  16.933  1.00 30.03           C
ATOM    679  OD1 ASP A  87     -33.566   3.605  18.059  1.00 31.19           O
ATOM    680  OD2 ASP A  87     -34.414   2.092  16.710  1.00 42.72           O
ATOM    681  N   ASP A  88     -31.540   6.579  14.273  1.00 17.52           N
ATOM    682  CA  ASP A  88     -30.480   7.137  13.422  1.00 15.31           C
ATOM    683  C   ASP A  88     -29.520   7.994  14.223  1.00 15.12           C
ATOM    684  O   ASP A  88     -28.438   8.339  13.722  1.00 15.84           O
ATOM    685  CB  ASP A  88     -31.064   7.982  12.284  1.00 13.88           C
ATOM    686  CG  ASP A  88     -31.773   7.157  11.227  1.00 15.64           C
ATOM    687  OD1 ASP A  88     -31.441   5.971  11.004  1.00 16.48           O
ATOM    688  OD2 ASP A  88     -32.699   7.707  10.588  1.00 14.97           O
ATOM    689  N   ARG A  89     -29.881   8.338  15.458  1.00 15.93           N
ATOM    690  CA  ARG A  89     -28.984   9.081  16.336  1.00 15.91           C
ATOM    691  C   ARG A  89     -27.704   8.264  16.579  1.00 16.86           C
ATOM    692  O   ARG A  89     -27.768   7.143  17.099  1.00 18.81           O
ATOM    693  CB  ARG A  89     -29.652   9.392  17.683  1.00 17.45           C
ATOM    694  CG  ARG A  89     -30.795  10.401  17.604  1.00 17.99           C
ATOM    695  CD  ARG A  89     -31.510  10.540  18.944  1.00 23.87           C
ATOM    696  NE  ARG A  89     -32.144   9.287  19.344  1.00 23.33           N
ATOM    697  CZ  ARG A  89     -32.762   9.098  20.505  1.00 28.60           C
ATOM    698  NH1 ARG A  89     -32.836  10.086  21.385  1.00 25.16           N
ATOM    699  NH2 ARG A  89     -33.306   7.921  20.779  1.00 26.25           N
ATOM    700  N   SER A  90     -26.554   8.835  16.213  1.00 14.39           N
ATOM    701  CA  SER A  90     -25.254   8.177  16.354  1.00 13.65           C
ATOM    702  C   SER A  90     -24.179   9.118  15.863  1.00 15.13           C
ATOM    703  O   SER A  90     -24.454  10.261  15.491  1.00 15.70           O
ATOM    704  CB  SER A  90     -25.197   6.888  15.546  1.00 15.90           C
ATOM    705  OG  SER A  90     -24.059   6.128  15.936  1.00 19.04           O
ATOM    706  N   HIS A  91     -22.939   8.634  15.898  1.00 14.24           N
ATOM    707  CA  HIS A  91     -21.820   9.311  15.273  1.00 12.13           C
ATOM    708  C   HIS A  91     -21.537   8.649  13.944  1.00 11.34           C
ATOM    709  O   HIS A  91     -21.458   7.428  13.843  1.00 14.49           O
ATOM    710  CB  HIS A  91     -20.579   9.230  16.144  1.00 14.51           C
ATOM    711  CG  HIS A  91     -20.649  10.092  17.361  1.00 15.68           C
ATOM    712  ND1 HIS A  91     -21.349   9.730  18.490  1.00 18.78           N
ATOM    713  CD2 HIS A  91     -20.135  11.317  17.608  1.00 15.31           C
ATOM    714  CE1 HIS A  91     -21.243  10.690  19.394  1.00 18.64           C
ATOM    715  NE2 HIS A  91     -20.511  11.664  18.887  1.00 19.12           N
ATOM    716  N   TYR A  92     -21.419   9.506  12.922  1.00 12.79           N
ATOM    717  CA  TYR A  92     -21.224   9.080  11.533  1.00 11.62           C
ATOM    718  C   TYR A  92     -19.838   9.483  11.058  1.00 11.46           C
ATOM    719  O   TYR A  92     -19.410  10.597  11.297  1.00 12.05           O
ATOM    720  CB  TYR A  92     -22.298   9.685  10.604  1.00 10.95           C
ATOM    721  CG  TYR A  92     -23.693   9.120  10.815  1.00 11.18           C
ATOM    722  CD1 TYR A  92     -24.246   8.222   9.910  1.00 12.72           C
ATOM    723  CD2 TYR A  92     -24.435   9.453  11.928  1.00 11.67           C
ATOM    724  CE1 TYR A  92     -25.527   7.686  10.102  1.00 14.77           C
ATOM    725  CE2 TYR A  92     -25.728   8.922  12.119  1.00 13.05           C
ATOM    726  CZ  TYR A  92     -26.244   8.032  11.212  1.00 12.68           C
ATOM    727  OH  TYR A  92     -27.516   7.492  11.381  1.00 13.97           O
ATOM    728  N   THR A  93     -19.191   8.585  10.329  1.00 10.37           N
ATOM    729  CA  THR A  93     -17.850   8.832   9.780  1.00 11.03           C
ATOM    730  C   THR A  93     -17.880   8.900   8.260  1.00  9.51           C
ATOM    731  O   THR A  93     -18.430   8.002   7.624  1.00 10.49           O
ATOM    732  CB  THR A  93     -16.897   7.719  10.183  1.00 10.16           C
ATOM    733  OG1 THR A  93     -16.888   7.633  11.607  1.00 11.85           O
ATOM    734  CG2 THR A  93     -15.488   7.983   9.650  1.00 11.48           C
ATOM    735  N   CYS A  94     -17.307   9.967   7.716  1.00  9.63           N
ATOM    736  CA  CYS A  94     -17.016  10.106   6.297  1.00 10.41           C
ATOM    737  C   CYS A  94     -15.545   9.721   6.090  1.00  8.99           C
ATOM    738  O   CYS A  94     -14.650  10.321   6.711  1.00  9.03           O
ATOM    739  CB  CYS A  94     -17.220  11.554   5.913  1.00 10.10           C
ATOM    740  SG  CYS A  94     -16.942  11.867   4.137  1.00 10.90           S
ATOM    741  N   GLU A  95     -15.285   8.721   5.264  1.00  8.74           N
ATOM    742  CA  GLU A  95     -13.916   8.217   5.020  1.00  9.08           C
ATOM    743  C   GLU A  95     -13.660   8.228   3.514  1.00  9.13           C
ATOM    744  O   GLU A  95     -14.440   7.631   2.734  1.00 10.05           O
ATOM    745  CB  GLU A  95     -13.794   6.782   5.523  1.00 10.63           C
ATOM    746  CG  GLU A  95     -12.391   6.174   5.366  1.00 10.89           C
ATOM    747  CD  GLU A  95     -12.427   4.667   5.420  1.00 12.95           C
ATOM    748  OE1 GLU A  95     -12.417   4.021   4.352  1.00 13.66           O
ATOM    749  OE2 GLU A  95     -12.504   4.103   6.542  1.00 15.46           O
ATOM    750  N   VAL A  96     -12.605   8.906   3.064  1.00  9.34           N
ATOM    751  CA  VAL A  96     -12.285   8.991   1.649  1.00  9.70           C
ATOM    752  C   VAL A  96     -10.858   8.486   1.402  1.00  9.38           C
ATOM    753  O   VAL A  96      -9.932   8.800   2.158  1.00  9.72           O
ATOM    754  CB  VAL A  96     -12.449  10.427   1.132  1.00 10.06           C
ATOM    755  CG1 VAL A  96     -12.235  10.483  -0.373  1.00 10.82           C
ATOM    756  CG2 VAL A  96     -13.831  10.984   1.457  1.00 10.29           C
ATOM    757  N   THR A  97     -10.696   7.692   0.354  1.00  8.42           N
ATOM    758  CA  THR A  97      -9.413   7.143  -0.054  1.00 10.07           C
ATOM    759  C   THR A  97      -9.067   7.659  -1.433  1.00  9.77           C
ATOM    760  O   THR A  97      -9.910   7.592  -2.346  1.00 10.17           O
ATOM    761  CB  THR A  97      -9.490   5.609  -0.114  1.00 10.39           C
ATOM    762  OG1 THR A  97      -9.868   5.088   1.158  1.00 11.58           O
ATOM    763  CG2 THR A  97      -8.159   4.998  -0.523  1.00 11.75           C
ATOM    764  N   TRP A  98      -7.828   8.123  -1.584  1.00  9.66           N
ATOM    765  CA  TRP A  98      -7.298   8.582  -2.858  1.00 10.42           C
ATOM    766  C   TRP A  98      -6.060   7.770  -3.240  1.00  9.76           C
ATOM    767  O   TRP A  98      -5.261   7.381  -2.378  1.00 10.58           O
ATOM    768  CB  TRP A  98      -6.890  10.049  -2.780  1.00 10.68           C
ATOM    769  CG  TRP A  98      -7.988  11.007  -2.427  1.00  9.91           C
ATOM    770  CD1 TRP A  98      -8.837  11.622  -3.297  1.00 10.40           C
ATOM    771  CD2 TRP A  98      -8.346  11.471  -1.124  1.00 10.20           C
ATOM    772  NE1 TRP A  98      -9.680  12.457  -2.618  1.00 10.35           N
ATOM    773  CE2 TRP A  98      -9.410  12.381  -1.279  1.00 10.34           C
ATOM    774  CE3 TRP A  98      -7.866  11.211   0.164  1.00 10.64           C
ATOM    775  CZ2 TRP A  98      -9.994  13.024  -0.205  1.00 10.85           C
ATOM    776  CZ3 TRP A  98      -8.446  11.845   1.225  1.00 11.82           C
ATOM    777  CH2 TRP A  98      -9.497  12.751   1.037  1.00 10.52           C
ATOM    778  N   GLN A  99      -5.865   7.561  -4.534  1.00  9.98           N
ATOM    779  CA  GLN A  99      -4.698   6.882  -5.064  1.00 10.87           C
ATOM    780  C   GLN A  99      -4.166   7.570  -6.296  1.00 10.19           C
ATOM    781  O   GLN A  99      -4.860   8.357  -6.941  1.00 11.87           O
ATOM    782  CB  GLN A  99      -5.031   5.434  -5.410  1.00 12.26           C
ATOM    783  CG  GLN A  99      -5.341   4.597  -4.199  1.00 15.95           C
ATOM    784  CD  GLN A  99      -5.762   3.184  -4.533  1.00 16.25           C
ATOM    785  OE1 GLN A  99      -5.951   2.826  -5.708  1.00 20.96           O
ATOM    786  NE2 GLN A  99      -5.969   2.386  -3.505  1.00 17.69           N
ATOM    787  N   THR A 100      -2.914   7.250  -6.612  1.00 11.14           N
ATOM    788  CA  THR A 100      -2.330   7.605  -7.899  1.00 11.47           C
ATOM    789  C   THR A 100      -2.191   6.343  -8.738  1.00 10.65           C
ATOM    790  O   THR A 100      -2.199   5.237  -8.219  1.00 11.96           O
ATOM    791  CB  THR A 100      -0.921   8.182  -7.709  1.00 11.53           C
ATOM    792  OG1 THR A 100      -0.095   7.196  -7.080  1.00 11.72           O
ATOM    793  CG2 THR A 100      -0.959   9.460  -6.872  1.00 13.18           C
ATOM    794  N   PRO A 101      -1.995   6.511 -10.050  1.00 12.55           N
ATOM    795  CA  PRO A 101      -1.874   5.317 -10.889  1.00 12.86           C
ATOM    796  C   PRO A 101      -0.702   4.430 -10.493  1.00 14.79           C
ATOM    797  O   PRO A 101      -0.810   3.197 -10.592  1.00 16.91           O
ATOM    798  CB  PRO A 101      -1.686   5.902 -12.289  1.00 14.78           C
ATOM    799  CG  PRO A 101      -2.406   7.215 -12.248  1.00 13.85           C
ATOM    800  CD  PRO A 101      -2.163   7.739 -10.847  1.00 12.89           C
ATOM    801  N   ASP A 102       0.386   5.026 -10.003  1.00 12.71           N
ATOM    802  CA  ASP A 102       1.560   4.257  -9.606  1.00 14.47           C
ATOM    803  C   ASP A 102       1.460   3.692  -8.187  1.00 14.15           C
ATOM    804  O   ASP A 102       2.402   3.073  -7.697  1.00 15.89           O
ATOM    805  CB  ASP A 102       2.868   5.042  -9.826  1.00 14.65           C
ATOM    806  CG  ASP A 102       2.969   6.313  -9.005  1.00 12.67           C
ATOM    807  OD1 ASP A 102       2.274   6.481  -7.980  1.00 12.64           O
ATOM    808  OD2 ASP A 102       3.811   7.160  -9.393  1.00 13.57           O
ATOM    809  N   GLY A 103       0.319   3.905  -7.531  1.00 14.22           N
ATOM    810  CA  GLY A 103      -0.009   3.161  -6.330  1.00 14.69           C
ATOM    811  C   GLY A 103       0.100   3.882  -5.006  1.00 12.22           C
ATOM    812  O   GLY A 103      -0.171   3.268  -3.979  1.00 15.47           O
ATOM    813  N   ASN A 104       0.483   5.150  -4.984  1.00 10.76           N
ATOM    814  CA  ASN A 104       0.464   5.901  -3.729  1.00 10.93           C
ATOM    815  C   ASN A 104      -0.978   5.937  -3.193  1.00 10.68           C
ATOM    816  O   ASN A 104      -1.949   5.851  -3.967  1.00 10.57           O
ATOM    817  CB  ASN A 104       0.966   7.320  -3.940  1.00 11.77           C
ATOM    818  CG  ASN A 104       2.460   7.394  -4.270  1.00 11.94           C
ATOM    819  OD1 ASN A 104       3.184   6.374  -4.343  1.00 15.60           O
ATOM    820  ND2 ASN A 104       2.910   8.600  -4.505  1.00 10.45           N
ATOM    821  N   GLN A 105      -1.131   6.059  -1.884  1.00  9.62           N
ATOM    822  CA  GLN A 105      -2.455   6.090  -1.266  1.00 10.50           C
ATOM    823  C   GLN A 105      -2.476   7.007  -0.067  1.00 10.25           C
ATOM    824  O   GLN A 105      -1.556   6.984   0.772  1.00 10.45           O
ATOM    825  CB  GLN A 105      -2.897   4.682  -0.855  1.00 13.33           C
ATOM    826  CG  GLN A 105      -4.356   4.620  -0.403  1.00 14.07           C
ATOM    827  CD  GLN A 105      -4.838   3.219  -0.084  1.00 15.32           C
ATOM    828  OE1 GLN A 105      -5.343   2.509  -0.960  1.00 18.11           O
ATOM    829  NE2 GLN A 105      -4.719   2.828   1.170  1.00 17.46           N
ATOM    830  N   VAL A 106      -3.533   7.816  -0.003  1.00 11.10           N
ATOM    831  CA  VAL A 106      -3.804   8.743   1.081  1.00  9.87           C
ATOM    832  C   VAL A 106      -5.236   8.479   1.545  1.00  9.48           C
ATOM    833  O   VAL A 106      -6.129   8.253   0.719  1.00 10.28           O
ATOM    834  CB  VAL A 106      -3.652  10.202   0.597  1.00 11.18           C
ATOM    835  CG1 VAL A 106      -4.116  11.192   1.646  1.00 12.49           C
ATOM    836  CG2 VAL A 106      -2.209  10.475   0.213  1.00 13.36           C
ATOM    837  N   VAL A 107      -5.486   8.511   2.851  1.00  9.63           N
ATOM    838  CA  VAL A 107      -6.824   8.306   3.412  1.00  9.46           C
ATOM    839  C   VAL A 107      -7.066   9.337   4.484  1.00 10.07           C
ATOM    840  O   VAL A 107      -6.149   9.679   5.239  1.00 10.12           O
ATOM    841  CB  VAL A 107      -6.996   6.900   4.026  1.00 10.53           C
ATOM    842  CG1 VAL A 107      -8.456   6.679   4.457  1.00 10.77           C
ATOM    843  CG2 VAL A 107      -6.552   5.804   3.048  1.00 12.17           C
ATOM    844  N   ARG A 108      -8.300   9.825   4.550  1.00  9.54           N
ATOM    845  CA  ARG A 108      -8.748  10.671   5.636  1.00 10.04           C
ATOM    846  C   ARG A 108     -10.138  10.263   6.072  1.00  9.31           C
ATOM    847  O   ARG A 108     -10.927   9.771   5.259  1.00  9.75           O
ATOM    848  CB  ARG A 108      -8.770  12.137   5.229  1.00 10.29           C
ATOM    849  CG  ARG A 108      -7.399  12.737   4.997  1.00 13.32           C
ATOM    850  CD  ARG A 108      -6.638  12.909   6.327  1.00 12.56           C
ATOM    851  NE  ARG A 108      -5.457  13.742   6.152  1.00 13.71           N
ATOM    852  CZ  ARG A 108      -4.336  13.318   5.601  1.00 14.30           C
ATOM    853  NH1 ARG A 108      -4.164  12.037   5.275  1.00 12.65           N
ATOM    854  NH2 ARG A 108      -3.344  14.179   5.444  1.00 16.20           N
ATOM    855  N   ASP A 109     -10.482  10.517   7.320  1.00  9.62           N
ATOM    856  CA  ASP A 109     -11.835  10.299   7.797  1.00  9.60           C
ATOM    857  C   ASP A 109     -12.199  11.376   8.793  1.00 11.02           C
ATOM    858  O   ASP A 109     -11.313  12.093   9.296  1.00 14.86           O
ATOM    859  CB  ASP A 109     -12.070   8.851   8.290  1.00 10.54           C
ATOM    860  CG  ASP A 109     -11.158   8.403   9.445  1.00 10.99           C
ATOM    861  OD1 ASP A 109     -10.502   9.242  10.088  1.00 15.41           O
ATOM    862  OD2 ASP A 109     -11.203   7.193   9.721  1.00 12.19           O
ATOM    863  N   LYS A 110     -13.476  11.514   9.115  1.00 10.77           N
ATOM    864  CA  LYS A 110     -13.909  12.525  10.064  1.00 11.38           C
ATOM    865  C   LYS A 110     -15.294  12.193  10.573  1.00 10.22           C
ATOM    866  O   LYS A 110     -16.127  11.692   9.799  1.00 10.88           O
ATOM    867  CB  LYS A 110     -13.888  13.879   9.403  1.00 13.99           C
ATOM    868  CG  LYS A 110     -14.000  15.027  10.381  1.00 19.93           C
ATOM    869  CD  LYS A 110     -13.494  16.301   9.762  1.00 24.45           C
ATOM    870  CE  LYS A 110     -13.225  17.365  10.794  1.00 23.00           C
ATOM    871  NZ  LYS A 110     -12.393  18.464  10.211  1.00 26.76           N
ATOM    872  N   ILE A 111     -15.551  12.498  11.841  1.00 11.61           N
ATOM    873  CA  ILE A 111     -16.760  12.075  12.549  1.00 11.66           C
ATOM    874  C   ILE A 111     -17.643  13.255  12.891  1.00 12.87           C
ATOM    875  O   ILE A 111     -17.170  14.289  13.387  1.00 13.12           O
ATOM    876  CB  ILE A 111     -16.397  11.382  13.878  1.00 12.60           C
ATOM    877  CG1 ILE A 111     -15.491  10.185  13.621  1.00 13.07           C
ATOM    878  CG2 ILE A 111     -17.655  10.934  14.631  1.00 14.87           C
ATOM    879  CD1 ILE A 111     -14.894   9.589  14.910  1.00 15.52           C
ATOM    880  N   THR A 112     -18.942  13.095  12.615  1.00 11.51           N
ATOM    881  CA  THR A 112     -19.973  14.022  13.074  1.00 13.11           C
ATOM    882  C   THR A 112     -20.985  13.313  13.960  1.00 11.85           C
ATOM    883  O   THR A 112     -21.241  12.126  13.803  1.00 14.06           O
ATOM    884  CB  THR A 112     -20.721  14.681  11.880  1.00 14.67           C
ATOM    885  OG1 THR A 112     -21.523  15.769  12.368  1.00 14.98           O
ATOM    886  CG2 THR A 112     -21.606  13.671  11.099  1.00 14.77           C
ATOM    887  N   GLU A 113     -21.549  14.067  14.902  1.00 12.96           N
ATOM    888  CA  GLU A 113     -22.670  13.559  15.687  1.00 13.65           C
ATOM    889  C   GLU A 113     -24.014  13.986  15.085  1.00 13.05           C
ATOM    890  O   GLU A 113     -24.246  15.176  14.939  1.00 15.03           O
ATOM    891  CB  GLU A 113     -22.594  14.024  17.141  1.00 17.09           C
ATOM    892  CG  GLU A 113     -23.726  13.403  17.968  1.00 20.56           C
ATOM    893  CD  GLU A 113     -23.798  13.899  19.397  1.00 25.24           C
ATOM    894  OE1 GLU A 113     -22.998  14.780  19.781  1.00 29.05           O
ATOM    895  OE2 GLU A 113     -24.679  13.396  20.130  1.00 29.56           O
ATOM    896  N   LEU A 114     -24.857  13.018  14.745  1.00 13.34           N
ATOM    897  CA  LEU A 114     -26.224  13.306  14.283  1.00 13.07           C
ATOM    898  C   LEU A 114     -27.175  13.250  15.467  1.00 16.21           C
ATOM    899  O   LEU A 114     -27.304  12.212  16.133  1.00 15.97           O
ATOM    900  CB  LEU A 114     -26.657  12.311  13.216  1.00 14.21           C
ATOM    901  CG  LEU A 114     -28.113  12.432  12.734  1.00 13.68           C
ATOM    902  CD1 LEU A 114     -28.407  13.848  12.205  1.00 14.55           C
ATOM    903  CD2 LEU A 114     -28.405  11.379  11.694  1.00 14.99           C
ATOM    904  N   ARG A 115     -27.810  14.384  15.739  1.00 15.36           N
ATOM    905  CA  ARG A 115     -28.901  14.460  16.702  1.00 14.63           C
ATOM    906  C   ARG A 115     -30.223  14.484  15.952  1.00 14.76           C
ATOM    907  O   ARG A 115     -30.295  15.017  14.842  1.00 14.89           O
ATOM    908  CB  ARG A 115     -28.760  15.712  17.546  1.00 19.43           C
ATOM    909  CG  ARG A 115     -27.554  15.655  18.466  1.00 22.12           C
ATOM    910  CD  ARG A 115     -26.526  16.706  18.145  1.00 30.99           C
ATOM    911  NE  ARG A 115     -26.582  17.827  19.084  1.00 40.58           N
ATOM    912  CZ  ARG A 115     -25.531  18.333  19.730  1.00 37.06           C
ATOM    913  NH1 ARG A 115     -24.312  17.833  19.557  1.00 39.35           N
ATOM    914  NH2 ARG A 115     -25.698  19.356  20.558  1.00 46.16           N
ATOM    915  N   VAL A 116     -31.248  13.877  16.539  1.00 15.03           N
ATOM    916  CA  VAL A 116     -32.589  13.839  15.954  1.00 13.13           C
ATOM    917  C   VAL A 116     -33.577  14.424  16.955  1.00 18.65           C
ATOM    918  O   VAL A 116     -33.708  13.948  18.081  1.00 19.44           O
ATOM    919  CB  VAL A 116     -32.993  12.426  15.564  1.00 15.45           C
ATOM    920  CG1 VAL A 116     -34.409  12.435  14.957  1.00 18.23           C
ATOM    921  CG2 VAL A 116     -31.991  11.844  14.572  1.00 17.07           C
ATOM    922  N   GLN A 117     -34.287  15.452  16.517  1.00 17.92           N
ATOM    923  CA  GLN A 117     -35.066  16.302  17.404  1.00 19.81           C
ATOM    924  C   GLN A 117     -36.532  16.215  17.020  1.00 23.36           C
ATOM    925  O   GLN A 117     -36.867  16.227  15.840  1.00 19.28           O
ATOM    926  CB  GLN A 117     -34.547  17.725  17.231  1.00 28.27           C
ATOM    927  CG  GLN A 117     -35.214  18.799  18.033  1.00 36.83           C
ATOM    928  CD  GLN A 117     -34.439  20.100  17.931  1.00 43.15           C
ATOM    929  OE1 GLN A 117     -34.727  20.941  17.078  1.00 44.09           O
ATOM    930  NE2 GLN A 117     -33.426  20.256  18.781  1.00 40.21           N
ATOM    931  N   LYS A 118     -37.412  16.106  18.012  1.00 24.24           N
ATOM    932  CA  LYS A 118     -38.849  16.104  17.752  1.00 30.23           C
ATOM    933  C   LYS A 118     -39.389  17.532  17.766  1.00 34.97           C
ATOM    934  O   LYS A 118     -40.157  17.932  16.890  1.00 43.37           O
ATOM    935  CB  LYS A 118     -39.568  15.255  18.794  1.00 33.46           C
ATOM    936  CG  LYS A 118     -38.920  13.899  18.991  1.00 32.07           C
ATOM    937  CD  LYS A 118     -39.720  13.024  19.937  1.00 35.82           C
ATOM    938  CE  LYS A 118     -39.845  11.614  19.390  1.00 36.78           C
ATOM    939  NZ  LYS A 118     -40.695  10.740  20.240  1.00 43.05           N
