# Supplementary material for: A non-redundant data set of nanobody-antigen crystal structures
Source: Data Brief. 2019 Mar 6;24:103754. doi: 10.1016/j.dib.2019.103754 (PMC6441729; doi:10.1016/j.dib.2019.103754)
Supplement: Multimedia component 5 [file mmc5.zip › Data_set/Ag_1/5ip4_1.pdb]

ATOM      1  N   LYS E 255      28.496  64.045  -8.557  1.00 48.64           N
ATOM      2  CA  LYS E 255      28.295  65.314  -7.765  1.00 49.63           C
ATOM      3  C   LYS E 255      26.857  65.850  -7.807  1.00 47.57           C
ATOM      4  O   LYS E 255      26.355  66.434  -6.823  1.00 43.10           O
ATOM      5  CB  LYS E 255      29.291  66.400  -8.191  1.00 56.65           C
ATOM      6  CG  LYS E 255      29.112  67.014  -9.578  1.00 65.44           C
ATOM      7  CD  LYS E 255      28.509  68.421  -9.492  1.00 73.20           C
ATOM      8  CE  LYS E 255      28.593  69.184 -10.812  1.00 79.76           C
ATOM      9  NZ  LYS E 255      29.992  69.595 -11.142  1.00 82.09           N
ATOM     10  N   ASP E 256      26.206  65.643  -8.956  1.00 40.78           N
ATOM     11  CA  ASP E 256      24.779  65.973  -9.144  1.00 41.37           C
ATOM     12  C   ASP E 256      23.921  65.044  -8.283  1.00 36.79           C
ATOM     13  O   ASP E 256      22.787  65.389  -7.911  1.00 38.27           O
ATOM     14  CB  ASP E 256      24.404  66.009 -10.650  1.00 35.66           C
ATOM     15  CG  ASP E 256      25.041  67.256 -11.407  1.00 40.68           C
ATOM     16  OD1 ASP E 256      25.248  68.318 -10.774  1.00 44.04           O
ATOM     17  OD2 ASP E 256      25.329  67.196 -12.633  1.00 41.56           O
ATOM     18  N   PHE E 257      24.486  63.906  -7.869  1.00 31.73           N
ATOM     19  CA  PHE E 257      23.751  63.071  -6.926  1.00 35.13           C
ATOM     20  C   PHE E 257      23.986  63.466  -5.466  1.00 37.49           C
ATOM     21  O   PHE E 257      23.221  63.127  -4.578  1.00 38.87           O
ATOM     22  CB  PHE E 257      24.032  61.600  -7.189  1.00 40.68           C
ATOM     23  CG  PHE E 257      23.401  61.109  -8.440  1.00 37.30           C
ATOM     24  CD1 PHE E 257      22.056  60.743  -8.455  1.00 40.00           C
ATOM     25  CD2 PHE E 257      24.118  61.087  -9.612  1.00 37.31           C
ATOM     26  CE1 PHE E 257      21.480  60.319  -9.636  1.00 41.55           C
ATOM     27  CE2 PHE E 257      23.543  60.656 -10.805  1.00 37.85           C
ATOM     28  CZ  PHE E 257      22.228  60.279 -10.811  1.00 29.73           C
ATOM     29  N   VAL E 258      24.992  64.281  -5.236  1.00 34.49           N
ATOM     30  CA  VAL E 258      25.354  64.644  -3.882  1.00 41.05           C
ATOM     31  C   VAL E 258      24.776  66.022  -3.494  1.00 39.51           C
ATOM     32  O   VAL E 258      24.408  66.241  -2.354  1.00 42.30           O
ATOM     33  CB  VAL E 258      26.888  64.549  -3.752  1.00 44.11           C
ATOM     34  CG1 VAL E 258      27.396  65.181  -2.459  1.00 48.19           C
ATOM     35  CG2 VAL E 258      27.290  63.078  -3.854  1.00 49.45           C
ATOM     36  N   ARG E 259      24.651  66.930  -4.461  1.00 35.56           N
ATOM     37  CA  ARG E 259      24.235  68.290  -4.184  1.00 36.00           C
ATOM     38  C   ARG E 259      23.391  68.829  -5.355  1.00 29.18           C
ATOM     39  O   ARG E 259      23.649  68.514  -6.554  1.00 27.09           O
ATOM     40  CB  ARG E 259      25.469  69.190  -3.895  1.00 41.77           C
ATOM     41  CG  ARG E 259      26.196  69.777  -5.103  1.00 46.50           C
ATOM     42  CD  ARG E 259      27.437  70.664  -4.830  1.00 53.35           C
ATOM     43  NE  ARG E 259      27.407  71.530  -3.633  1.00 62.41           N
ATOM     44  CZ  ARG E 259      28.117  72.657  -3.477  1.00 63.42           C
ATOM     45  NH1 ARG E 259      28.904  73.103  -4.456  1.00 66.03           N
ATOM     46  NH2 ARG E 259      28.031  73.357  -2.347  1.00 60.06           N
ATOM     47  N   PRO E 260      22.413  69.673  -5.023  1.00 24.61           N
ATOM     48  CA  PRO E 260      21.603  70.289  -6.064  1.00 22.58           C
ATOM     49  C   PRO E 260      22.475  71.197  -6.938  1.00 21.58           C
ATOM     50  O   PRO E 260      23.404  71.808  -6.429  1.00 23.26           O
ATOM     51  CB  PRO E 260      20.580  71.131  -5.272  1.00 22.51           C
ATOM     52  CG  PRO E 260      21.232  71.417  -3.959  1.00 22.77           C
ATOM     53  CD  PRO E 260      22.136  70.231  -3.685  1.00 25.17           C
ATOM     54  N   LYS E 261      22.184  71.267  -8.238  1.00 21.73           N
ATOM     55  CA  LYS E 261      23.019  72.072  -9.133  1.00 23.51           C
ATOM     56  C   LYS E 261      22.510  73.486  -9.166  1.00 21.27           C
ATOM     57  O   LYS E 261      21.326  73.707  -9.544  1.00 20.28           O
ATOM     58  CB  LYS E 261      23.032  71.514 -10.581  1.00 24.36           C
ATOM     59  CG  LYS E 261      24.056  72.256 -11.427  1.00 24.28           C
ATOM     60  CD  LYS E 261      24.171  71.645 -12.784  1.00 27.92           C
ATOM     61  CE  LYS E 261      25.298  72.374 -13.474  1.00 27.26           C
ATOM     62  NZ  LYS E 261      25.461  71.871 -14.851  1.00 28.60           N
ATOM     63  N   LEU E 262      23.406  74.443  -8.871  1.00 19.72           N
ATOM     64  CA  LEU E 262      23.066  75.882  -9.133  1.00 20.31           C
ATOM     65  C   LEU E 262      23.251  76.288 -10.617  1.00 24.95           C
ATOM     66  O   LEU E 262      24.319  76.086 -11.147  1.00 24.99           O
ATOM     67  CB  LEU E 262      23.864  76.817  -8.199  1.00 27.99           C
ATOM     68  CG  LEU E 262      23.373  78.276  -8.164  1.00 33.13           C
ATOM     69  CD1 LEU E 262      21.895  78.440  -7.811  1.00 33.13           C
ATOM     70  CD2 LEU E 262      24.190  79.062  -7.145  1.00 40.83           C
ATOM     71  N   VAL E 263      22.216  76.776 -11.305  1.00 21.96           N
ATOM     72  CA  VAL E 263      22.405  77.122 -12.720  1.00 22.46           C
ATOM     73  C   VAL E 263      22.006  78.583 -12.846  1.00 24.89           C
ATOM     74  O   VAL E 263      21.155  79.065 -12.103  1.00 23.44           O
ATOM     75  CB  VAL E 263      21.615  76.224 -13.721  1.00 22.45           C
ATOM     76  CG1 VAL E 263      22.058  74.748 -13.606  1.00 23.73           C
ATOM     77  CG2 VAL E 263      20.145  76.325 -13.489  1.00 24.57           C
ATOM     78  N   THR E 264      22.590  79.273 -13.813  1.00 21.89           N
ATOM     79  CA  THR E 264      22.283  80.691 -14.037  1.00 22.69           C
ATOM     80  C   THR E 264      21.534  80.804 -15.350  1.00 23.29           C
ATOM     81  O   THR E 264      21.991  80.257 -16.352  1.00 23.12           O
ATOM     82  CB  THR E 264      23.601  81.494 -14.112  1.00 23.28           C
ATOM     83  OG1 THR E 264      24.199  81.433 -12.813  1.00 25.75           O
ATOM     84  CG2 THR E 264      23.347  83.019 -14.390  1.00 27.41           C
ATOM     85  N   ILE E 265      20.356  81.415 -15.319  1.00 19.96           N
ATOM     86  CA  ILE E 265      19.519  81.552 -16.492  1.00 22.46           C
ATOM     87  C   ILE E 265      19.455  83.102 -16.788  1.00 25.47           C
ATOM     88  O   ILE E 265      19.152  83.922 -15.897  1.00 23.87           O
ATOM     89  CB  ILE E 265      18.073  81.047 -16.245  1.00 23.40           C
ATOM     90  CG1 ILE E 265      18.037  79.620 -15.646  1.00 25.22           C
ATOM     91  CG2 ILE E 265      17.217  81.051 -17.524  1.00 22.00           C
ATOM     92  CD1 ILE E 265      18.545  78.598 -16.607  1.00 26.47           C
ATOM     93  N   ILE E 266      19.655  83.492 -18.047  1.00 22.55           N
ATOM     94  CA  ILE E 266      19.583  84.921 -18.405  1.00 22.93           C
ATOM     95  C   ILE E 266      18.490  84.965 -19.440  1.00 25.53           C
ATOM     96  O   ILE E 266      18.583  84.272 -20.448  1.00 25.30           O
ATOM     97  CB  ILE E 266      20.887  85.350 -19.037  1.00 23.64           C
ATOM     98  CG1 ILE E 266      22.021  85.246 -17.991  1.00 30.31           C
ATOM     99  CG2 ILE E 266      20.732  86.787 -19.646  1.00 26.28           C
ATOM    100  CD1 ILE E 266      23.327  84.815 -18.631  1.00 31.81           C
ATOM    101  N   ARG E 267      17.464  85.747 -19.187  1.00 26.20           N
ATOM    102  CA  ARG E 267      16.406  85.931 -20.137  1.00 31.50           C
ATOM    103  C   ARG E 267      16.835  86.892 -21.284  1.00 33.83           C
ATOM    104  O   ARG E 267      17.383  87.946 -21.042  1.00 32.26           O
ATOM    105  CB  ARG E 267      15.138  86.428 -19.457  1.00 35.56           C
ATOM    106  CG  ARG E 267      13.986  86.472 -20.453  1.00 38.61           C
ATOM    107  CD  ARG E 267      12.831  87.335 -20.011  1.00 48.70           C
ATOM    108  NE  ARG E 267      13.192  88.254 -18.927  1.00 63.16           N
ATOM    109  CZ  ARG E 267      12.310  88.920 -18.170  1.00 67.87           C
ATOM    110  NH1 ARG E 267      10.996  88.785 -18.377  1.00 67.54           N
ATOM    111  NH2 ARG E 267      12.748  89.725 -17.202  1.00 69.93           N
ATOM    112  N   SER E 268      16.561  86.492 -22.523  1.00 34.89           N
ATOM    113  CA  SER E 268      16.932  87.269 -23.714  1.00 41.03           C
ATOM    114  C   SER E 268      15.954  88.406 -23.919  1.00 42.36           C
ATOM    115  O   SER E 268      14.819  88.316 -23.479  1.00 45.06           O
ATOM    116  CB  SER E 268      16.858  86.370 -24.941  1.00 38.56           C
ATOM    117  OG  SER E 268      17.994  86.606 -25.686  1.00 51.00           O
ATOM    118  N   GLY E 269      16.372  89.470 -24.596  1.00 52.28           N
ATOM    119  CA  GLY E 269      15.435  90.550 -24.938  1.00 55.10           C
ATOM    120  C   GLY E 269      15.411  91.705 -23.960  1.00 58.03           C
ATOM    121  O   GLY E 269      16.180  92.650 -24.083  1.00 66.70           O
ATOM    122  N   VAL E 270      14.492  91.653 -23.007  1.00 70.19           N
ATOM    123  CA  VAL E 270      14.376  92.668 -21.941  1.00 67.89           C
ATOM    124  C   VAL E 270      15.623  93.568 -21.740  1.00 65.26           C
ATOM    125  O   VAL E 270      16.706  93.079 -21.431  1.00 63.52           O
ATOM    126  CB  VAL E 270      13.934  91.997 -20.626  1.00 65.75           C
ATOM    127  CG1 VAL E 270      12.538  91.408 -20.812  1.00 62.52           C
ATOM    128  CG2 VAL E 270      14.938  90.919 -20.188  1.00 58.98           C
ATOM    129  N   LYS E 271      15.438  94.873 -21.939  1.00 77.75           N
ATOM    130  CA  LYS E 271      16.531  95.877 -21.984  1.00 82.02           C
ATOM    131  C   LYS E 271      17.569  95.888 -20.859  1.00 78.72           C
ATOM    132  O   LYS E 271      18.749  96.073 -21.156  1.00 82.49           O
ATOM    133  CB  LYS E 271      15.983  97.295 -22.240  1.00 91.25           C
ATOM    134  CG  LYS E 271      16.408  97.915 -23.573  1.00 92.35           C
ATOM    135  CD  LYS E 271      16.282  96.953 -24.749  1.00 84.46           C
ATOM    136  CE  LYS E 271      17.176  97.410 -25.890  1.00 84.51           C
ATOM    137  NZ  LYS E 271      17.975  96.268 -26.425  1.00 73.76           N
ATOM    138  N   PRO E 272      17.144  95.728 -19.576  1.00 78.80           N
ATOM    139  CA  PRO E 272      18.126  95.220 -18.598  1.00 69.75           C
ATOM    140  C   PRO E 272      17.955  93.699 -18.461  1.00 60.30           C
ATOM    141  O   PRO E 272      16.864  93.219 -18.183  1.00 60.82           O
ATOM    142  CB  PRO E 272      17.756  95.951 -17.301  1.00 67.69           C
ATOM    143  CG  PRO E 272      16.328  96.394 -17.489  1.00 73.46           C
ATOM    144  CD  PRO E 272      15.882  96.114 -18.911  1.00 74.43           C
ATOM    145  N   ARG E 273      19.015  92.948 -18.689  1.00 57.97           N
ATOM    146  CA  ARG E 273      18.887  91.496 -18.763  1.00 61.10           C
ATOM    147  C   ARG E 273      18.892  90.723 -17.427  1.00 62.33           C
ATOM    148  O   ARG E 273      19.958  90.437 -16.805  1.00 43.52           O
ATOM    149  CB  ARG E 273      19.877  90.901 -19.751  1.00 63.74           C
ATOM    150  CG  ARG E 273      19.287  90.688 -21.136  1.00 62.53           C
ATOM    151  CD  ARG E 273      20.389  90.185 -22.028  1.00 66.23           C
ATOM    152  NE  ARG E 273      20.329  90.818 -23.333  1.00 72.01           N
ATOM    153  CZ  ARG E 273      21.394  91.201 -24.025  1.00 68.55           C
ATOM    154  NH1 ARG E 273      22.612  91.034 -23.528  1.00 75.77           N
ATOM    155  NH2 ARG E 273      21.234  91.778 -25.204  1.00 67.48           N
ATOM    156  N   LYS E 274      17.650  90.392 -17.057  1.00 59.09           N
ATOM    157  CA  LYS E 274      17.249  89.482 -15.978  1.00 63.68           C
ATOM    158  C   LYS E 274      18.024  88.123 -15.863  1.00 65.32           C
ATOM    159  O   LYS E 274      17.580  87.087 -16.420  1.00 62.36           O
ATOM    160  CB  LYS E 274      15.733  89.242 -16.119  1.00 55.63           C
ATOM    161  CG  LYS E 274      15.086  88.442 -14.983  1.00 60.48           C
ATOM    162  CD  LYS E 274      15.177  89.164 -13.641  1.00 56.27           C
ATOM    163  CE  LYS E 274      14.581  88.364 -12.495  1.00 57.69           C
ATOM    164  NZ  LYS E 274      13.240  87.784 -12.784  1.00 56.27           N
ATOM    165  N   ALA E 275      19.151  88.155 -15.124  1.00 56.54           N
ATOM    166  CA  ALA E 275      19.996  86.990 -14.811  1.00 50.18           C
ATOM    167  C   ALA E 275      19.697  86.401 -13.421  1.00 51.09           C
ATOM    168  O   ALA E 275      19.886  87.074 -12.414  1.00 55.50           O
ATOM    169  CB  ALA E 275      21.460  87.352 -14.892  1.00 44.60           C
ATOM    170  N   VAL E 276      19.326  85.121 -13.389  1.00 37.83           N
ATOM    171  CA  VAL E 276      18.639  84.472 -12.257  1.00 37.47           C
ATOM    172  C   VAL E 276      19.386  83.149 -11.922  1.00 36.31           C
ATOM    173  O   VAL E 276      20.068  82.600 -12.788  1.00 28.06           O
ATOM    174  CB  VAL E 276      17.201  84.285 -12.720  1.00 35.77           C
ATOM    175  CG1 VAL E 276      16.481  83.165 -12.045  1.00 36.12           C
ATOM    176  CG2 VAL E 276      16.473  85.612 -12.539  1.00 44.41           C
ATOM    177  N   ARG E 277      19.336  82.683 -10.665  1.00 30.27           N
ATOM    178  CA  ARG E 277      20.032  81.476 -10.280  1.00 23.73           C
ATOM    179  C   ARG E 277      19.031  80.555  -9.657  1.00 22.65           C
ATOM    180  O   ARG E 277      18.314  80.962  -8.746  1.00 25.08           O
ATOM    181  CB  ARG E 277      21.124  81.776  -9.267  1.00 28.60           C
ATOM    182  CG  ARG E 277      22.216  82.518  -9.957  1.00 33.57           C
ATOM    183  CD  ARG E 277      22.879  83.468  -9.027  1.00 39.58           C
ATOM    184  NE  ARG E 277      23.654  82.718  -8.047  1.00 45.10           N
ATOM    185  CZ  ARG E 277      23.383  82.744  -6.755  1.00 41.49           C
ATOM    186  NH1 ARG E 277      22.346  83.475  -6.323  1.00 57.40           N
ATOM    187  NH2 ARG E 277      24.126  82.044  -5.909  1.00 41.65           N
ATOM    188  N   VAL E 278      19.002  79.316 -10.115  1.00 19.52           N
ATOM    189  CA  VAL E 278      17.957  78.453  -9.654  1.00 21.73           C
ATOM    190  C   VAL E 278      18.685  77.171  -9.308  1.00 22.37           C
ATOM    191  O   VAL E 278      19.757  76.861  -9.889  1.00 17.74           O
ATOM    192  CB  VAL E 278      16.860  78.216 -10.672  1.00 24.15           C
ATOM    193  CG1 VAL E 278      16.084  79.537 -11.037  1.00 25.20           C
ATOM    194  CG2 VAL E 278      17.399  77.537 -11.915  1.00 23.26           C
ATOM    195  N   LEU E 279      18.110  76.414  -8.369  1.00 18.84           N
ATOM    196  CA  LEU E 279      18.747  75.201  -7.969  1.00 20.38           C
ATOM    197  C   LEU E 279      18.004  74.098  -8.559  1.00 18.69           C
ATOM    198  O   LEU E 279      16.803  74.006  -8.344  1.00 23.11           O
ATOM    199  CB  LEU E 279      18.601  75.014  -6.428  1.00 21.13           C
ATOM    200  CG  LEU E 279      19.679  75.498  -5.514  1.00 25.56           C
ATOM    201  CD1 LEU E 279      19.305  75.014  -4.100  1.00 21.59           C
ATOM    202  CD2 LEU E 279      21.059  74.961  -5.857  1.00 22.03           C
ATOM    203  N   LEU E 280      18.681  73.191  -9.223  1.00 18.70           N
ATOM    204  CA  LEU E 280      17.993  72.055  -9.845  1.00 23.20           C
ATOM    205  C   LEU E 280      18.521  70.786  -9.200  1.00 23.84           C
ATOM    206  O   LEU E 280      19.738  70.552  -9.140  1.00 28.43           O
ATOM    207  CB  LEU E 280      18.278  71.946 -11.349  1.00 23.92           C
ATOM    208  CG  LEU E 280      17.863  73.156 -12.174  1.00 30.32           C
ATOM    209  CD1 LEU E 280      18.304  72.979 -13.628  1.00 32.08           C
ATOM    210  CD2 LEU E 280      16.354  73.395 -12.138  1.00 28.90           C
ATOM    211  N   ASN E 281      17.624  69.937  -8.785  1.00 21.93           N
ATOM    212  CA  ASN E 281      18.036  68.661  -8.155  1.00 22.53           C
ATOM    213  C   ASN E 281      17.814  67.470  -9.068  1.00 20.44           C
ATOM    214  O   ASN E 281      16.683  67.128  -9.440  1.00 17.89           O
ATOM    215  CB  ASN E 281      17.306  68.519  -6.852  1.00 23.23           C
ATOM    216  CG  ASN E 281      17.889  67.428  -5.983  1.00 30.54           C
ATOM    217  OD1 ASN E 281      18.578  66.482  -6.438  1.00 27.51           O
ATOM    218  ND2 ASN E 281      17.559  67.513  -4.727  1.00 27.26           N
ATOM    219  N   LYS E 282      18.917  66.868  -9.465  1.00 19.01           N
ATOM    220  CA  LYS E 282      18.938  65.762 -10.394  1.00 25.38           C
ATOM    221  C   LYS E 282      18.073  64.563  -9.924  1.00 26.87           C
ATOM    222  O   LYS E 282      17.439  63.854 -10.742  1.00 25.36           O
ATOM    223  CB  LYS E 282      20.384  65.320 -10.563  1.00 29.33           C
ATOM    224  CG  LYS E 282      20.559  64.018 -11.340  1.00 35.50           C
ATOM    225  CD  LYS E 282      21.200  64.350 -12.656  1.00 37.86           C
ATOM    226  CE  LYS E 282      21.537  63.117 -13.454  1.00 38.52           C
ATOM    227  NZ  LYS E 282      21.359  63.545 -14.895  1.00 37.55           N
ATOM    228  N   LYS E 283      18.019  64.362  -8.613  1.00 23.54           N
ATOM    229  CA  LYS E 283      17.126  63.338  -7.977  1.00 25.65           C
ATOM    230  C   LYS E 283      15.628  63.576  -8.043  1.00 24.09           C
ATOM    231  O   LYS E 283      14.835  62.638  -7.979  1.00 25.38           O
ATOM    232  CB  LYS E 283      17.555  63.114  -6.505  1.00 27.32           C
ATOM    233  CG  LYS E 283      19.003  62.638  -6.461  1.00 29.69           C
ATOM    234  CD  LYS E 283      19.448  62.164  -5.083  1.00 34.57           C
ATOM    235  CE  LYS E 283      19.582  63.283  -4.082  1.00 41.04           C
ATOM    236  NZ  LYS E 283      20.725  62.924  -3.173  1.00 35.59           N
ATOM    237  N   THR E 284      15.223  64.830  -8.184  1.00 22.85           N
ATOM    238  CA  THR E 284      13.850  65.173  -8.134  1.00 24.23           C
ATOM    239  C   THR E 284      13.320  65.755  -9.429  1.00 26.04           C
ATOM    240  O   THR E 284      12.139  65.904  -9.549  1.00 27.37           O
ATOM    241  CB  THR E 284      13.502  66.107  -6.938  1.00 24.82           C
ATOM    242  OG1 THR E 284      14.093  67.357  -7.131  1.00 23.68           O
ATOM    243  CG2 THR E 284      13.923  65.443  -5.517  1.00 28.77           C
ATOM    244  N   ALA E 285      14.180  66.121 -10.370  1.00 22.96           N
ATOM    245  CA  ALA E 285      13.713  66.745 -11.631  1.00 23.23           C
ATOM    246  C   ALA E 285      13.418  65.679 -12.632  1.00 25.08           C
ATOM    247  O   ALA E 285      14.337  65.149 -13.261  1.00 24.83           O
ATOM    248  CB  ALA E 285      14.787  67.704 -12.196  1.00 27.76           C
ATOM    249  N   HIS E 286      12.154  65.295 -12.771  1.00 20.30           N
ATOM    250  CA  HIS E 286      11.825  64.219 -13.675  1.00 22.82           C
ATOM    251  C   HIS E 286      11.473  64.734 -15.065  1.00 22.81           C
ATOM    252  O   HIS E 286      11.750  64.069 -16.056  1.00 20.34           O
ATOM    253  CB  HIS E 286      10.570  63.451 -13.193  1.00 29.93           C
ATOM    254  CG  HIS E 286      10.721  62.828 -11.818  1.00 42.29           C
ATOM    255  ND1 HIS E 286      10.772  63.572 -10.673  1.00 43.95           N
ATOM    256  CD2 HIS E 286      10.846  61.481 -11.418  1.00 42.07           C
ATOM    257  CE1 HIS E 286      10.928  62.739  -9.598  1.00 42.94           C
ATOM    258  NE2 HIS E 286      10.971  61.467 -10.062  1.00 47.09           N
ATOM    259  N   SER E 287      10.832  65.893 -15.140  1.00 19.29           N
ATOM    260  CA  SER E 287      10.135  66.345 -16.397  1.00 20.41           C
ATOM    261  C   SER E 287      10.834  67.590 -16.927  1.00 21.80           C
ATOM    262  O   SER E 287      10.896  68.618 -16.255  1.00 19.68           O
ATOM    263  CB  SER E 287       8.692  66.734 -16.030  1.00 20.47           C
ATOM    264  OG  SER E 287       8.005  67.374 -17.114  1.00 22.09           O
ATOM    265  N   PHE E 288      11.357  67.499 -18.140  1.00 22.20           N
ATOM    266  CA  PHE E 288      11.887  68.668 -18.752  1.00 19.96           C
ATOM    267  C   PHE E 288      10.838  69.765 -18.969  1.00 21.34           C
ATOM    268  O   PHE E 288      11.078  70.918 -18.709  1.00 19.49           O
ATOM    269  CB  PHE E 288      12.533  68.236 -20.051  1.00 20.67           C
ATOM    270  CG  PHE E 288      13.174  69.374 -20.834  1.00 22.34           C
ATOM    271  CD1 PHE E 288      14.362  69.964 -20.415  1.00 25.49           C
ATOM    272  CD2 PHE E 288      12.596  69.799 -22.024  1.00 25.32           C
ATOM    273  CE1 PHE E 288      14.959  70.999 -21.177  1.00 25.32           C
ATOM    274  CE2 PHE E 288      13.200  70.817 -22.788  1.00 26.12           C
ATOM    275  CZ  PHE E 288      14.361  71.401 -22.357  1.00 22.83           C
ATOM    276  N   GLU E 289       9.662  69.399 -19.449  1.00 19.35           N
ATOM    277  CA  GLU E 289       8.653  70.399 -19.584  1.00 21.70           C
ATOM    278  C   GLU E 289       8.377  71.127 -18.257  1.00 21.58           C
ATOM    279  O   GLU E 289       8.182  72.320 -18.275  1.00 19.73           O
ATOM    280  CB  GLU E 289       7.366  69.791 -20.117  1.00 27.15           C
ATOM    281  CG  GLU E 289       7.539  69.478 -21.594  1.00 36.17           C
ATOM    282  CD  GLU E 289       6.489  68.507 -22.121  1.00 51.40           C
ATOM    283  OE1 GLU E 289       5.354  68.478 -21.585  1.00 57.80           O
ATOM    284  OE2 GLU E 289       6.792  67.766 -23.097  1.00 63.51           O
ATOM    285  N   GLN E 290       8.290  70.390 -17.143  1.00 18.06           N
ATOM    286  CA  GLN E 290       8.063  71.031 -15.844  1.00 19.04           C
ATOM    287  C   GLN E 290       9.207  71.939 -15.447  1.00 16.47           C
ATOM    288  O   GLN E 290       8.960  72.978 -14.859  1.00 18.80           O
ATOM    289  CB  GLN E 290       7.814  69.961 -14.730  1.00 19.20           C
ATOM    290  CG  GLN E 290       7.358  70.584 -13.392  1.00 23.16           C
ATOM    291  CD  GLN E 290       6.132  71.440 -13.484  1.00 27.53           C
ATOM    292  OE1 GLN E 290       6.144  72.620 -13.094  1.00 33.46           O
ATOM    293  NE2 GLN E 290       5.062  70.878 -14.054  1.00 28.71           N
ATOM    294  N   VAL E 291      10.444  71.566 -15.787  1.00 16.56           N
ATOM    295  CA  VAL E 291      11.561  72.438 -15.508  1.00 17.81           C
ATOM    296  C   VAL E 291      11.425  73.759 -16.310  1.00 16.53           C
ATOM    297  O   VAL E 291      11.610  74.869 -15.734  1.00 17.59           O
ATOM    298  CB  VAL E 291      12.935  71.773 -15.705  1.00 17.07           C
ATOM    299  CG1 VAL E 291      14.048  72.806 -15.559  1.00 21.28           C
ATOM    300  CG2 VAL E 291      13.196  70.680 -14.617  1.00 23.37           C
ATOM    301  N   LEU E 292      10.991  73.645 -17.573  1.00 19.61           N
ATOM    302  CA  LEU E 292      10.708  74.855 -18.350  1.00 20.45           C
ATOM    303  C   LEU E 292       9.628  75.717 -17.701  1.00 20.02           C
ATOM    304  O   LEU E 292       9.720  76.922 -17.712  1.00 19.57           O
ATOM    305  CB  LEU E 292      10.291  74.497 -19.781  1.00 22.16           C
ATOM    306  CG  LEU E 292      11.383  73.725 -20.520  1.00 26.44           C
ATOM    307  CD1 LEU E 292      11.109  73.620 -22.030  1.00 26.15           C
ATOM    308  CD2 LEU E 292      12.708  74.354 -20.193  1.00 23.49           C
ATOM    309  N   THR E 293       8.574  75.078 -17.226  1.00 21.19           N
ATOM    310  CA  THR E 293       7.479  75.823 -16.591  1.00 20.16           C
ATOM    311  C   THR E 293       7.993  76.535 -15.329  1.00 19.38           C
ATOM    312  O   THR E 293       7.619  77.702 -15.050  1.00 22.58           O
ATOM    313  CB  THR E 293       6.347  74.841 -16.214  1.00 22.47           C
ATOM    314  OG1 THR E 293       5.806  74.247 -17.394  1.00 21.65           O
ATOM    315  CG2 THR E 293       5.181  75.564 -15.428  1.00 23.09           C
ATOM    316  N   ASP E 294       8.839  75.832 -14.572  1.00 18.59           N
ATOM    317  CA  ASP E 294       9.393  76.379 -13.350  1.00 21.14           C
ATOM    318  C   ASP E 294      10.251  77.639 -13.638  1.00 22.07           C
ATOM    319  O   ASP E 294      10.151  78.645 -12.926  1.00 20.89           O
ATOM    320  CB  ASP E 294      10.261  75.357 -12.636  1.00 19.45           C
ATOM    321  CG  ASP E 294       9.414  74.348 -11.781  1.00 27.39           C
ATOM    322  OD1 ASP E 294       8.141  74.371 -11.878  1.00 25.65           O
ATOM    323  OD2 ASP E 294      10.009  73.541 -10.981  1.00 25.81           O
ATOM    324  N   ILE E 295      11.108  77.508 -14.642  1.00 21.80           N
ATOM    325  CA  ILE E 295      12.051  78.543 -15.010  1.00 23.62           C
ATOM    326  C   ILE E 295      11.267  79.767 -15.504  1.00 23.31           C
ATOM    327  O   ILE E 295      11.610  80.916 -15.140  1.00 22.45           O
ATOM    328  CB  ILE E 295      13.036  78.015 -16.061  1.00 28.69           C
ATOM    329  CG1 ILE E 295      14.119  77.181 -15.372  1.00 31.64           C
ATOM    330  CG2 ILE E 295      13.658  79.150 -16.878  1.00 30.61           C
ATOM    331  CD1 ILE E 295      14.954  76.401 -16.380  1.00 30.76           C
ATOM    332  N   THR E 296      10.183  79.530 -16.241  1.00 20.55           N
ATOM    333  CA  THR E 296       9.358  80.604 -16.759  1.00 23.93           C
ATOM    334  C   THR E 296       8.867  81.461 -15.600  1.00 27.64           C
ATOM    335  O   THR E 296       8.959  82.707 -15.617  1.00 27.42           O
ATOM    336  CB  THR E 296       8.180  80.000 -17.459  1.00 23.57           C
ATOM    337  OG1 THR E 296       8.661  79.266 -18.587  1.00 24.52           O
ATOM    338  CG2 THR E 296       7.156  81.053 -17.917  1.00 25.17           C
ATOM    339  N   GLU E 297       8.334  80.801 -14.585  1.00 29.90           N
ATOM    340  CA  GLU E 297       7.989  81.505 -13.307  1.00 31.78           C
ATOM    341  C   GLU E 297       9.109  82.295 -12.715  1.00 33.53           C
ATOM    342  O   GLU E 297       8.952  83.466 -12.402  1.00 39.12           O
ATOM    343  CB  GLU E 297       7.538  80.527 -12.260  1.00 33.12           C
ATOM    344  CG  GLU E 297       6.057  80.312 -12.289  1.00 41.55           C
ATOM    345  CD  GLU E 297       5.600  79.234 -11.272  1.00 52.82           C
ATOM    346  OE1 GLU E 297       6.454  78.605 -10.592  1.00 56.25           O
ATOM    347  OE2 GLU E 297       4.372  78.988 -11.149  1.00 50.64           O
ATOM    348  N   ALA E 298      10.253  81.669 -12.570  1.00 27.52           N
ATOM    349  CA  ALA E 298      11.365  82.328 -11.935  1.00 30.83           C
ATOM    350  C   ALA E 298      11.957  83.541 -12.723  1.00 37.20           C
ATOM    351  O   ALA E 298      12.461  84.484 -12.114  1.00 33.33           O
ATOM    352  CB  ALA E 298      12.445  81.317 -11.635  1.00 29.12           C
ATOM    353  N   ILE E 299      11.892  83.538 -14.049  1.00 38.27           N
ATOM    354  CA  ILE E 299      12.477  84.644 -14.802  1.00 37.88           C
ATOM    355  C   ILE E 299      11.404  85.689 -15.117  1.00 39.49           C
ATOM    356  O   ILE E 299      11.682  86.694 -15.754  1.00 43.51           O
ATOM    357  CB  ILE E 299      13.210  84.167 -16.077  1.00 37.85           C
ATOM    358  CG1 ILE E 299      12.245  83.569 -17.078  1.00 34.86           C
ATOM    359  CG2 ILE E 299      14.291  83.171 -15.723  1.00 41.72           C
ATOM    360  CD1 ILE E 299      12.947  82.959 -18.291  1.00 31.16           C
ATOM    361  N   LYS E 300      10.196  85.406 -14.641  1.00 40.11           N
ATOM    362  CA  LYS E 300       8.992  86.225 -14.732  1.00 46.21           C
ATOM    363  C   LYS E 300       8.612  86.418 -16.177  1.00 46.93           C
ATOM    364  O   LYS E 300       8.314  87.531 -16.616  1.00 44.65           O
ATOM    365  CB  LYS E 300       9.157  87.579 -14.033  1.00 51.01           C
ATOM    366  CG  LYS E 300       9.772  87.505 -12.654  1.00 49.06           C
ATOM    367  CD  LYS E 300       8.728  87.444 -11.556  1.00 56.33           C
ATOM    368  CE  LYS E 300       9.355  87.879 -10.232  1.00 60.18           C
ATOM    369  NZ  LYS E 300       8.921  87.043  -9.072  1.00 69.01           N
ATOM    370  N   LEU E 301       8.616  85.318 -16.912  1.00 40.60           N
ATOM    371  CA  LEU E 301       8.310  85.345 -18.321  1.00 43.55           C
ATOM    372  C   LEU E 301       6.807  85.432 -18.512  1.00 47.23           C
ATOM    373  O   LEU E 301       6.078  84.438 -18.370  1.00 48.73           O
ATOM    374  CB  LEU E 301       8.834  84.085 -18.987  1.00 43.63           C
ATOM    375  CG  LEU E 301       9.573  84.289 -20.293  1.00 45.30           C
ATOM    376  CD1 LEU E 301       9.363  83.058 -21.149  1.00 41.81           C
ATOM    377  CD2 LEU E 301       9.114  85.581 -20.973  1.00 43.72           C
ATOM    378  N   GLU E 302       6.358  86.639 -18.848  1.00 51.70           N
ATOM    379  CA  GLU E 302       4.936  86.965 -18.992  1.00 51.89           C
ATOM    380  C   GLU E 302       4.354  86.470 -20.306  1.00 48.37           C
ATOM    381  O   GLU E 302       3.143  86.362 -20.466  1.00 54.44           O
ATOM    382  CB  GLU E 302       4.722  88.488 -18.831  1.00 56.86           C
ATOM    383  CG  GLU E 302       5.025  89.374 -20.054  1.00 60.02           C
ATOM    384  CD  GLU E 302       6.511  89.623 -20.323  1.00 63.51           C
ATOM    385  OE1 GLU E 302       7.398  89.238 -19.518  1.00 60.40           O
ATOM    386  OE2 GLU E 302       6.804  90.226 -21.379  1.00 67.62           O
ATOM    387  N   THR E 303       5.222  86.156 -21.259  1.00 48.74           N
ATOM    388  CA  THR E 303       4.747  85.905 -22.617  1.00 44.30           C
ATOM    389  C   THR E 303       4.348  84.454 -22.881  1.00 43.96           C
ATOM    390  O   THR E 303       4.013  84.105 -24.017  1.00 50.90           O
ATOM    391  CB  THR E 303       5.817  86.342 -23.638  1.00 46.96           C
ATOM    392  OG1 THR E 303       7.106  85.938 -23.156  1.00 48.28           O
ATOM    393  CG2 THR E 303       5.811  87.881 -23.829  1.00 43.85           C
ATOM    394  N   GLY E 304       4.397  83.597 -21.862  1.00 38.27           N
ATOM    395  CA  GLY E 304       4.102  82.158 -22.070  1.00 29.01           C
ATOM    396  C   GLY E 304       5.323  81.311 -21.718  1.00 29.22           C
ATOM    397  O   GLY E 304       6.399  81.822 -21.406  1.00 30.58           O
ATOM    398  N   VAL E 305       5.192  80.011 -21.792  1.00 26.88           N
ATOM    399  CA  VAL E 305       6.247  79.184 -21.192  1.00 25.51           C
ATOM    400  C   VAL E 305       7.474  79.281 -22.109  1.00 25.13           C
ATOM    401  O   VAL E 305       7.303  79.371 -23.324  1.00 26.35           O
ATOM    402  CB  VAL E 305       5.783  77.728 -20.994  1.00 23.11           C
ATOM    403  CG1 VAL E 305       5.216  77.120 -22.289  1.00 27.35           C
ATOM    404  CG2 VAL E 305       6.874  76.845 -20.404  1.00 23.80           C
ATOM    405  N   VAL E 306       8.665  79.290 -21.533  1.00 25.68           N
ATOM    406  CA  VAL E 306       9.901  79.246 -22.357  1.00 28.46           C
ATOM    407  C   VAL E 306       9.890  77.929 -23.139  1.00 29.03           C
ATOM    408  O   VAL E 306       9.515  76.876 -22.604  1.00 29.73           O
ATOM    409  CB  VAL E 306      11.164  79.300 -21.497  1.00 30.51           C
ATOM    410  CG1 VAL E 306      12.370  79.580 -22.361  1.00 37.08           C
ATOM    411  CG2 VAL E 306      11.101  80.380 -20.439  1.00 36.70           C
ATOM    412  N   LYS E 307      10.306  77.967 -24.400  1.00 34.01           N
ATOM    413  CA  LYS E 307      10.560  76.736 -25.172  1.00 36.05           C
ATOM    414  C   LYS E 307      12.032  76.587 -25.533  1.00 35.33           C
ATOM    415  O   LYS E 307      12.582  75.448 -25.523  1.00 36.77           O
ATOM    416  CB  LYS E 307       9.706  76.687 -26.463  1.00 41.07           C
ATOM    417  CG  LYS E 307       8.227  76.334 -26.197  1.00 49.02           C
ATOM    418  CD  LYS E 307       7.303  76.600 -27.388  1.00 54.47           C
ATOM    419  CE  LYS E 307       5.874  76.888 -26.938  1.00 58.53           C
ATOM    420  NZ  LYS E 307       5.765  78.065 -26.006  1.00 58.13           N
ATOM    421  N   LYS E 308      12.693  77.718 -25.803  1.00 27.51           N
ATOM    422  CA  LYS E 308      14.086  77.630 -26.246  1.00 25.95           C
ATOM    423  C   LYS E 308      15.088  78.127 -25.214  1.00 25.59           C
ATOM    424  O   LYS E 308      15.040  79.278 -24.782  1.00 22.58           O
ATOM    425  CB  LYS E 308      14.266  78.382 -27.550  1.00 23.87           C
ATOM    426  CG  LYS E 308      13.444  77.806 -28.715  1.00 24.44           C
ATOM    427  CD  LYS E 308      13.992  76.413 -29.071  1.00 26.97           C
ATOM    428  CE  LYS E 308      13.307  75.788 -30.295  1.00 27.50           C
ATOM    429  NZ  LYS E 308      11.850  75.665 -30.058  1.00 31.55           N
ATOM    430  N   LEU E 309      16.053  77.296 -24.913  1.00 22.40           N
ATOM    431  CA  LEU E 309      17.134  77.691 -24.075  1.00 22.50           C
ATOM    432  C   LEU E 309      18.407  77.223 -24.707  1.00 20.92           C
ATOM    433  O   LEU E 309      18.399  76.198 -25.358  1.00 23.53           O
ATOM    434  CB  LEU E 309      17.058  76.954 -22.755  1.00 28.65           C
ATOM    435  CG  LEU E 309      15.925  77.392 -21.879  1.00 32.91           C
ATOM    436  CD1 LEU E 309      15.220  76.121 -21.530  1.00 34.87           C
ATOM    437  CD2 LEU E 309      16.565  78.021 -20.684  1.00 31.38           C
ATOM    438  N   TYR E 310      19.495  77.937 -24.431  1.00 19.01           N
ATOM    439  CA  TYR E 310      20.760  77.721 -25.093  1.00 19.57           C
ATOM    440  C   TYR E 310      21.879  77.882 -24.125  1.00 22.12           C
ATOM    441  O   TYR E 310      21.744  78.709 -23.220  1.00 23.82           O
ATOM    442  CB  TYR E 310      20.951  78.770 -26.186  1.00 16.06           C
ATOM    443  CG  TYR E 310      19.822  78.756 -27.211  1.00 18.41           C
ATOM    444  CD1 TYR E 310      18.715  79.555 -27.038  1.00 19.14           C
ATOM    445  CD2 TYR E 310      19.867  77.913 -28.321  1.00 19.15           C
ATOM    446  CE1 TYR E 310      17.660  79.554 -27.923  1.00 19.42           C
ATOM    447  CE2 TYR E 310      18.825  77.899 -29.246  1.00 19.37           C
ATOM    448  CZ  TYR E 310      17.725  78.728 -29.046  1.00 20.46           C
ATOM    449  OH  TYR E 310      16.655  78.750 -29.929  1.00 19.21           O
ATOM    450  N   THR E 311      22.991  77.157 -24.327  1.00 23.38           N
ATOM    451  CA  THR E 311      24.259  77.465 -23.621  1.00 24.56           C
ATOM    452  C   THR E 311      24.853  78.778 -24.173  1.00 29.44           C
ATOM    453  O   THR E 311      24.371  79.297 -25.157  1.00 27.03           O
ATOM    454  CB  THR E 311      25.275  76.325 -23.747  1.00 25.98           C
ATOM    455  OG1 THR E 311      25.754  76.260 -25.120  1.00 26.74           O
ATOM    456  CG2 THR E 311      24.608  74.999 -23.360  1.00 25.22           C
ATOM    457  N   LEU E 312      25.897  79.330 -23.557  1.00 28.75           N
ATOM    458  CA  LEU E 312      26.462  80.563 -24.070  1.00 34.78           C
ATOM    459  C   LEU E 312      27.218  80.327 -25.380  1.00 32.56           C
ATOM    460  O   LEU E 312      27.517  81.276 -26.110  1.00 39.77           O
ATOM    461  CB  LEU E 312      27.438  81.186 -23.046  1.00 33.31           C
ATOM    462  CG  LEU E 312      26.811  81.568 -21.720  1.00 34.31           C
ATOM    463  CD1 LEU E 312      27.973  81.828 -20.763  1.00 35.69           C
ATOM    464  CD2 LEU E 312      25.929  82.813 -21.879  1.00 33.96           C
ATOM    465  N   ASP E 313      27.548  79.073 -25.630  1.00 30.24           N
ATOM    466  CA  ASP E 313      28.176  78.642 -26.871  1.00 32.15           C
ATOM    467  C   ASP E 313      27.085  78.576 -27.963  1.00 28.61           C
ATOM    468  O   ASP E 313      27.406  78.370 -29.119  1.00 27.00           O
ATOM    469  CB  ASP E 313      28.629  77.169 -26.727  1.00 37.48           C
ATOM    470  CG  ASP E 313      29.925  77.007 -25.982  1.00 45.21           C
ATOM    471  OD1 ASP E 313      30.808  77.870 -26.125  1.00 52.33           O
ATOM    472  OD2 ASP E 313      30.070  76.003 -25.246  1.00 53.73           O
ATOM    473  N   GLY E 314      25.807  78.641 -27.584  1.00 28.06           N
ATOM    474  CA  GLY E 314      24.686  78.597 -28.559  1.00 24.67           C
ATOM    475  C   GLY E 314      24.105  77.224 -28.773  1.00 24.00           C
ATOM    476  O   GLY E 314      23.287  77.017 -29.664  1.00 26.07           O
ATOM    477  N   LYS E 315      24.454  76.264 -27.941  1.00 24.45           N
ATOM    478  CA  LYS E 315      23.895  74.970 -28.092  1.00 22.89           C
ATOM    479  C   LYS E 315      22.538  74.866 -27.435  1.00 23.84           C
ATOM    480  O   LYS E 315      22.345  75.269 -26.250  1.00 22.27           O
ATOM    481  CB  LYS E 315      24.816  73.927 -27.477  1.00 28.96           C
ATOM    482  CG  LYS E 315      24.254  72.521 -27.616  1.00 32.35           C
ATOM    483  CD  LYS E 315      25.164  71.457 -26.983  1.00 46.62           C
ATOM    484  CE  LYS E 315      26.635  71.664 -27.380  1.00 51.47           C
ATOM    485  NZ  LYS E 315      27.582  70.786 -26.625  1.00 65.78           N
ATOM    486  N   GLN E 316      21.588  74.368 -28.184  1.00 20.91           N
ATOM    487  CA  GLN E 316      20.226  74.333 -27.711  1.00 24.37           C
ATOM    488  C   GLN E 316      20.088  73.226 -26.638  1.00 25.56           C
ATOM    489  O   GLN E 316      20.675  72.142 -26.746  1.00 27.13           O
ATOM    490  CB  GLN E 316      19.282  74.068 -28.857  1.00 23.96           C
ATOM    491  CG  GLN E 316      17.842  74.203 -28.451  1.00 27.08           C
ATOM    492  CD  GLN E 316      16.902  73.676 -29.521  1.00 29.50           C
ATOM    493  OE1 GLN E 316      17.303  73.389 -30.665  1.00 23.49           O
ATOM    494  NE2 GLN E 316      15.647  73.536 -29.148  1.00 25.60           N
ATOM    495  N   VAL E 317      19.308  73.520 -25.603  1.00 23.69           N
ATOM    496  CA  VAL E 317      19.124  72.601 -24.476  1.00 23.33           C
ATOM    497  C   VAL E 317      17.823  71.900 -24.785  1.00 23.10           C
ATOM    498  O   VAL E 317      16.808  72.566 -24.951  1.00 26.16           O
ATOM    499  CB  VAL E 317      18.959  73.451 -23.185  1.00 23.78           C
ATOM    500  CG1 VAL E 317      18.215  72.659 -22.065  1.00 26.47           C
ATOM    501  CG2 VAL E 317      20.316  74.005 -22.766  1.00 22.97           C
ATOM    502  N   THR E 318      17.825  70.582 -24.928  1.00 23.56           N
ATOM    503  CA  THR E 318      16.540  69.947 -25.293  1.00 26.93           C
ATOM    504  C   THR E 318      16.095  68.906 -24.241  1.00 23.16           C
ATOM    505  O   THR E 318      15.019  68.268 -24.337  1.00 25.54           O
ATOM    506  CB  THR E 318      16.599  69.328 -26.713  1.00 31.44           C
ATOM    507  OG1 THR E 318      17.538  68.255 -26.712  1.00 35.25           O
ATOM    508  CG2 THR E 318      17.062  70.376 -27.755  1.00 33.16           C
ATOM    509  N   CYS E 319      16.903  68.694 -23.239  1.00 21.87           N
ATOM    510  CA  CYS E 319      16.516  67.672 -22.277  1.00 23.80           C
ATOM    511  C   CYS E 319      17.226  67.941 -20.964  1.00 23.90           C
ATOM    512  O   CYS E 319      18.110  68.787 -20.873  1.00 22.58           O
ATOM    513  CB  CYS E 319      16.821  66.262 -22.805  1.00 26.91           C
ATOM    514  SG  CYS E 319      18.579  66.070 -23.047  1.00 31.79           S
ATOM    515  N   LEU E 320      16.798  67.234 -19.937  1.00 23.80           N
ATOM    516  CA  LEU E 320      17.322  67.468 -18.608  1.00 25.45           C
ATOM    517  C   LEU E 320      18.776  67.158 -18.503  1.00 24.26           C
ATOM    518  O   LEU E 320      19.446  67.855 -17.763  1.00 25.97           O
ATOM    519  CB  LEU E 320      16.582  66.603 -17.596  1.00 25.58           C
ATOM    520  CG  LEU E 320      15.280  67.225 -17.237  1.00 22.44           C
ATOM    521  CD1 LEU E 320      14.485  66.179 -16.422  1.00 24.34           C
ATOM    522  CD2 LEU E 320      15.440  68.505 -16.426  1.00 23.54           C
ATOM    523  N   HIS E 321      19.312  66.209 -19.280  1.00 23.10           N
ATOM    524  CA  HIS E 321      20.751  66.009 -19.086  1.00 32.43           C
ATOM    525  C   HIS E 321      21.572  67.169 -19.581  1.00 27.66           C
ATOM    526  O   HIS E 321      22.667  67.382 -19.072  1.00 26.69           O
ATOM    527  CB  HIS E 321      21.312  64.623 -19.438  1.00 40.43           C
ATOM    528  CG  HIS E 321      21.395  64.316 -20.899  1.00 45.58           C
ATOM    529  ND1 HIS E 321      20.692  63.308 -21.462  1.00 56.31           N
ATOM    530  CD2 HIS E 321      22.198  64.853 -21.911  1.00 54.68           C
ATOM    531  CE1 HIS E 321      20.987  63.232 -22.784  1.00 55.84           C
ATOM    532  NE2 HIS E 321      21.911  64.182 -23.056  1.00 58.78           N
ATOM    533  N   ASP E 322      20.976  68.006 -20.424  1.00 25.08           N
ATOM    534  CA  ASP E 322      21.658  69.247 -20.866  1.00 27.08           C
ATOM    535  C   ASP E 322      21.877  70.260 -19.752  1.00 28.26           C
ATOM    536  O   ASP E 322      22.768  71.132 -19.883  1.00 26.66           O
ATOM    537  CB  ASP E 322      20.921  69.901 -22.051  1.00 27.98           C
ATOM    538  CG  ASP E 322      20.990  69.048 -23.285  1.00 33.69           C
ATOM    539  OD1 ASP E 322      21.940  68.233 -23.352  1.00 33.91           O
ATOM    540  OD2 ASP E 322      20.098  69.165 -24.165  1.00 31.74           O
ATOM    541  N   PHE E 323      21.069  70.198 -18.675  1.00 22.43           N
ATOM    542  CA  PHE E 323      21.291  71.072 -17.537  1.00 26.79           C
ATOM    543  C   PHE E 323      22.344  70.500 -16.646  1.00 27.37           C
ATOM    544  O   PHE E 323      22.975  71.236 -15.903  1.00 35.81           O
ATOM    545  CB  PHE E 323      20.035  71.227 -16.687  1.00 25.44           C
ATOM    546  CG  PHE E 323      18.990  72.079 -17.317  1.00 26.31           C
ATOM    547  CD1 PHE E 323      19.211  73.447 -17.598  1.00 27.13           C
ATOM    548  CD2 PHE E 323      17.760  71.536 -17.596  1.00 27.72           C
ATOM    549  CE1 PHE E 323      18.189  74.220 -18.164  1.00 25.83           C
ATOM    550  CE2 PHE E 323      16.755  72.290 -18.175  1.00 28.49           C
ATOM    551  CZ  PHE E 323      16.962  73.636 -18.458  1.00 27.07           C
ATOM    552  N   PHE E 324      22.522  69.183 -16.681  1.00 29.49           N
ATOM    553  CA  PHE E 324      23.470  68.556 -15.741  1.00 29.19           C
ATOM    554  C   PHE E 324      24.744  68.055 -16.419  1.00 36.81           C
ATOM    555  O   PHE E 324      25.213  66.962 -16.121  1.00 40.84           O
ATOM    556  CB  PHE E 324      22.830  67.397 -15.017  1.00 30.30           C
ATOM    557  CG  PHE E 324      21.590  67.758 -14.237  1.00 26.11           C
ATOM    558  CD1 PHE E 324      21.706  68.339 -12.991  1.00 27.21           C
ATOM    559  CD2 PHE E 324      20.315  67.400 -14.712  1.00 27.12           C
ATOM    560  CE1 PHE E 324      20.560  68.665 -12.260  1.00 24.93           C
ATOM    561  CE2 PHE E 324      19.168  67.704 -13.989  1.00 24.35           C
ATOM    562  CZ  PHE E 324      19.310  68.354 -12.751  1.00 25.65           C
ATOM    563  N   GLY E 325      25.271  68.818 -17.369  1.00 40.30           N
ATOM    564  CA  GLY E 325      26.578  68.488 -17.974  1.00 40.86           C
ATOM    565  C   GLY E 325      27.599  69.550 -17.629  1.00 41.78           C
ATOM    566  O   GLY E 325      27.577  70.099 -16.543  1.00 38.40           O
ATOM    567  N   ASP E 326      28.470  69.852 -18.579  1.00 39.99           N
ATOM    568  CA  ASP E 326      29.492  70.891 -18.454  1.00 43.08           C
ATOM    569  C   ASP E 326      29.002  72.321 -18.257  1.00 39.59           C
ATOM    570  O   ASP E 326      29.786  73.144 -17.832  1.00 39.22           O
ATOM    571  CB  ASP E 326      30.335  70.931 -19.754  1.00 50.79           C
ATOM    572  CG  ASP E 326      31.300  69.764 -19.886  1.00 59.58           C
ATOM    573  OD1 ASP E 326      31.161  68.771 -19.126  1.00 66.06           O
ATOM    574  OD2 ASP E 326      32.194  69.846 -20.777  1.00 61.73           O
ATOM    575  N   ASP E 327      27.745  72.635 -18.613  1.00 31.85           N
ATOM    576  CA  ASP E 327      27.274  74.043 -18.684  1.00 29.24           C
ATOM    577  C   ASP E 327      26.416  74.354 -17.468  1.00 25.43           C
ATOM    578  O   ASP E 327      25.635  73.497 -17.055  1.00 23.59           O
ATOM    579  CB  ASP E 327      26.417  74.240 -19.952  1.00 32.37           C
ATOM    580  CG  ASP E 327      27.128  73.693 -21.219  1.00 39.64           C
ATOM    581  OD1 ASP E 327      28.078  74.385 -21.613  1.00 37.94           O
ATOM    582  OD2 ASP E 327      26.752  72.599 -21.778  1.00 37.55           O
ATOM    583  N   ASP E 328      26.586  75.566 -16.941  1.00 24.77           N
ATOM    584  CA  ASP E 328      25.987  76.031 -15.682  1.00 27.96           C
ATOM    585  C   ASP E 328      25.260  77.349 -15.998  1.00 24.77           C
ATOM    586  O   ASP E 328      24.597  77.904 -15.146  1.00 22.70           O
ATOM    587  CB  ASP E 328      27.115  76.326 -14.638  1.00 31.89           C
ATOM    588  CG  ASP E 328      27.781  75.019 -14.092  1.00 44.04           C
ATOM    589  OD1 ASP E 328      27.662  73.930 -14.741  1.00 42.11           O
ATOM    590  OD2 ASP E 328      28.429  75.059 -13.001  1.00 43.98           O
ATOM    591  N   VAL E 329      25.464  77.902 -17.197  1.00 23.39           N
ATOM    592  CA  VAL E 329      24.794  79.171 -17.608  1.00 22.81           C
ATOM    593  C   VAL E 329      23.997  79.038 -18.888  1.00 21.91           C
ATOM    594  O   VAL E 329      24.464  78.460 -19.852  1.00 23.73           O
ATOM    595  CB  VAL E 329      25.847  80.297 -17.834  1.00 27.93           C
ATOM    596  CG1 VAL E 329      25.215  81.616 -18.259  1.00 26.43           C
ATOM    597  CG2 VAL E 329      26.685  80.479 -16.587  1.00 26.79           C
ATOM    598  N   PHE E 330      22.790  79.566 -18.893  1.00 18.65           N
ATOM    599  CA  PHE E 330      21.874  79.390 -20.049  1.00 20.23           C
ATOM    600  C   PHE E 330      21.154  80.681 -20.354  1.00 23.46           C
ATOM    601  O   PHE E 330      20.929  81.539 -19.483  1.00 22.92           O
ATOM    602  CB  PHE E 330      20.832  78.308 -19.728  1.00 22.57           C
ATOM    603  CG  PHE E 330      21.455  76.995 -19.323  1.00 22.50           C
ATOM    604  CD1 PHE E 330      21.828  76.042 -20.278  1.00 21.12           C
ATOM    605  CD2 PHE E 330      21.774  76.760 -17.985  1.00 22.02           C
ATOM    606  CE1 PHE E 330      22.405  74.831 -19.901  1.00 22.37           C
ATOM    607  CE2 PHE E 330      22.396  75.569 -17.604  1.00 20.43           C
ATOM    608  CZ  PHE E 330      22.709  74.604 -18.544  1.00 22.43           C
ATOM    609  N   ILE E 331      20.792  80.830 -21.614  1.00 21.83           N
ATOM    610  CA  ILE E 331      20.057  81.947 -22.130  1.00 23.95           C
ATOM    611  C   ILE E 331      18.675  81.396 -22.403  1.00 21.32           C
ATOM    612  O   ILE E 331      18.582  80.324 -23.023  1.00 22.24           O
ATOM    613  CB  ILE E 331      20.671  82.435 -23.476  1.00 28.05           C
ATOM    614  CG1 ILE E 331      22.129  82.844 -23.301  1.00 28.88           C
ATOM    615  CG2 ILE E 331      19.854  83.599 -24.014  1.00 27.41           C
ATOM    616  CD1 ILE E 331      22.255  83.932 -22.261  1.00 28.63           C
ATOM    617  N   ALA E 332      17.632  82.041 -21.871  1.00 21.25           N
ATOM    618  CA  ALA E 332      16.246  81.653 -22.101  1.00 22.85           C
ATOM    619  C   ALA E 332      15.641  82.645 -23.082  1.00 29.79           C
ATOM    620  O   ALA E 332      15.747  83.878 -22.890  1.00 28.62           O
ATOM    621  CB  ALA E 332      15.411  81.687 -20.812  1.00 27.08           C
ATOM    622  N   CYS E 333      15.005  82.085 -24.121  1.00 28.41           N
ATOM    623  CA  CYS E 333      14.343  82.853 -25.206  1.00 29.81           C
ATOM    624  C   CYS E 333      12.869  82.595 -25.102  1.00 30.55           C
ATOM    625  O   CYS E 333      12.379  81.504 -25.403  1.00 37.84           O
ATOM    626  CB  CYS E 333      14.901  82.512 -26.590  1.00 28.31           C
ATOM    627  SG  CYS E 333      16.620  82.922 -26.743  1.00 36.56           S
ATOM    628  N   GLY E 334      12.171  83.581 -24.542  1.00 28.05           N
ATOM    629  CA  GLY E 334      10.735  83.572 -24.514  1.00 30.36           C
ATOM    630  C   GLY E 334      10.087  83.455 -25.879  1.00 33.59           C
ATOM    631  O   GLY E 334      10.725  83.703 -26.930  1.00 34.97           O
ATOM    632  N   PRO E 335       8.818  83.055 -25.874  1.00 33.41           N
ATOM    633  CA  PRO E 335       8.122  82.761 -27.121  1.00 35.26           C
ATOM    634  C   PRO E 335       7.961  84.030 -27.958  1.00 36.48           C
ATOM    635  O   PRO E 335       7.795  83.935 -29.180  1.00 31.90           O
ATOM    636  CB  PRO E 335       6.756  82.239 -26.675  1.00 36.91           C
ATOM    637  CG  PRO E 335       6.909  81.892 -25.214  1.00 37.36           C
ATOM    638  CD  PRO E 335       8.012  82.745 -24.674  1.00 37.12           C
ATOM    639  N   GLU E 336       8.015  85.200 -27.326  1.00 35.42           N
ATOM    640  CA  GLU E 336       7.852  86.429 -28.100  1.00 39.97           C
ATOM    641  C   GLU E 336       9.018  86.528 -29.098  1.00 41.71           C
ATOM    642  O   GLU E 336       8.852  87.091 -30.172  1.00 39.85           O
ATOM    643  CB  GLU E 336       7.730  87.685 -27.212  1.00 38.60           C
ATOM    644  CG  GLU E 336       9.049  88.138 -26.602  1.00 38.71           C
ATOM    645  CD  GLU E 336       9.518  87.328 -25.390  1.00 44.81           C
ATOM    646  OE1 GLU E 336      10.473  87.813 -24.755  1.00 51.98           O
ATOM    647  OE2 GLU E 336       8.962  86.232 -25.051  1.00 44.15           O
ATOM    648  N   LYS E 337      10.186  85.965 -28.766  1.00 39.72           N
ATOM    649  CA  LYS E 337      11.350  86.078 -29.674  1.00 42.70           C
ATOM    650  C   LYS E 337      11.072  85.320 -30.970  1.00 41.31           C
ATOM    651  O   LYS E 337      11.758  85.480 -31.956  1.00 43.43           O
ATOM    652  CB  LYS E 337      12.651  85.579 -29.018  1.00 46.10           C
ATOM    653  CG  LYS E 337      13.036  86.301 -27.731  1.00 54.92           C
ATOM    654  CD  LYS E 337      13.697  87.650 -28.007  1.00 66.81           C
ATOM    655  CE  LYS E 337      15.085  87.488 -28.631  1.00 65.54           C
ATOM    656  NZ  LYS E 337      15.708  88.811 -28.926  1.00 66.83           N
ATOM    657  N   PHE E 338      10.080  84.451 -30.943  1.00 41.26           N
ATOM    658  CA  PHE E 338       9.699  83.727 -32.144  1.00 42.26           C
ATOM    659  C   PHE E 338       8.215  84.039 -32.397  1.00 43.97           C
ATOM    660  O   PHE E 338       7.458  83.174 -32.766  1.00 47.00           O
ATOM    661  CB  PHE E 338      10.015  82.215 -31.982  1.00 39.98           C
ATOM    662  CG  PHE E 338      11.364  81.940 -31.342  1.00 39.88           C
ATOM    663  CD1 PHE E 338      12.548  81.920 -32.101  1.00 37.67           C
ATOM    664  CD2 PHE E 338      11.458  81.716 -29.953  1.00 38.75           C
ATOM    665  CE1 PHE E 338      13.790  81.690 -31.498  1.00 37.80           C
ATOM    666  CE2 PHE E 338      12.684  81.482 -29.360  1.00 36.91           C
ATOM    667  CZ  PHE E 338      13.848  81.478 -30.121  1.00 36.63           C
