# Supplementary material for: A non-redundant data set of nanobody-antigen crystal structures
Source: Data Brief. 2019 Mar 6;24:103754. doi: 10.1016/j.dib.2019.103754 (PMC6441729; doi:10.1016/j.dib.2019.103754)
Supplement: Multimedia component 5 [file mmc5.zip › Data_set/Ag_1/5j56_1.pdb]

ATOM      1  N   GLN A   5      36.873  32.768  17.278  1.00 77.60           N
ATOM      2  CA  GLN A   5      36.938  31.793  16.192  1.00 74.60           C
ATOM      3  C   GLN A   5      36.823  30.342  16.710  1.00 68.04           C
ATOM      4  O   GLN A   5      37.555  29.930  17.621  1.00 70.55           O
ATOM      5  CB  GLN A   5      38.222  32.015  15.395  1.00 79.03           C
ATOM      6  CG  GLN A   5      38.208  33.294  14.518  1.00 92.65           C
ATOM      7  CD  GLN A   5      37.990  34.621  15.274  1.00 99.17           C
ATOM      8  OE1 GLN A   5      37.805  34.653  16.498  1.00 98.89           O
ATOM      9  NE2 GLN A   5      38.034  35.730  14.532  1.00106.17           N
ATOM     10  N   TYR A   6      35.881  29.591  16.150  1.00 58.82           N
ATOM     11  CA  TYR A   6      35.513  28.293  16.725  1.00 52.03           C
ATOM     12  C   TYR A   6      36.560  27.214  16.478  1.00 53.92           C
ATOM     13  O   TYR A   6      37.345  27.330  15.542  1.00 55.32           O
ATOM     14  CB  TYR A   6      34.156  27.819  16.179  1.00 43.93           C
ATOM     15  CG  TYR A   6      33.024  28.733  16.560  1.00 46.82           C
ATOM     16  CD1 TYR A   6      32.584  28.831  17.900  1.00 47.56           C
ATOM     17  CD2 TYR A   6      32.434  29.557  15.619  1.00 47.00           C
ATOM     18  CE1 TYR A   6      31.563  29.708  18.242  1.00 49.19           C
ATOM     19  CE2 TYR A   6      31.423  30.413  15.960  1.00 48.38           C
ATOM     20  CZ  TYR A   6      30.987  30.478  17.267  1.00 48.87           C
ATOM     21  OH  TYR A   6      29.983  31.353  17.572  1.00 50.39           O
ATOM     22  N   PRO A   7      36.564  26.152  17.316  1.00 54.65           N
ATOM     23  CA  PRO A   7      37.590  25.128  17.131  1.00 55.40           C
ATOM     24  C   PRO A   7      37.411  24.425  15.794  1.00 47.77           C
ATOM     25  O   PRO A   7      36.269  24.203  15.399  1.00 43.23           O
ATOM     26  CB  PRO A   7      37.346  24.162  18.289  1.00 58.21           C
ATOM     27  CG  PRO A   7      36.619  24.985  19.321  1.00 60.51           C
ATOM     28  CD  PRO A   7      35.773  25.930  18.540  1.00 55.72           C
ATOM     29  N   ILE A   8      38.495  24.046  15.122  1.00 45.17           N
ATOM     30  CA  ILE A   8      38.318  23.316  13.838  1.00 42.43           C
ATOM     31  C   ILE A   8      38.909  21.919  13.984  1.00 43.21           C
ATOM     32  O   ILE A   8      40.001  21.785  14.525  1.00 46.90           O
ATOM     33  CB  ILE A   8      39.057  24.030  12.688  1.00 47.22           C
ATOM     34  CG1 ILE A   8      38.511  25.428  12.498  1.00 49.47           C
ATOM     35  CG2 ILE A   8      38.925  23.232  11.392  1.00 45.21           C
ATOM     36  CD1 ILE A   8      39.549  26.404  12.057  1.00 61.31           C
ATOM     37  N   ILE A   9      38.223  20.900  13.491  1.00 39.01           N
ATOM     38  CA  ILE A   9      38.800  19.553  13.399  1.00 36.58           C
ATOM     39  C   ILE A   9      38.901  19.242  11.920  1.00 37.63           C
ATOM     40  O   ILE A   9      37.918  19.415  11.237  1.00 35.66           O
ATOM     41  CB  ILE A   9      37.906  18.496  14.057  1.00 38.05           C
ATOM     42  CG1 ILE A   9      37.698  18.851  15.560  1.00 46.34           C
ATOM     43  CG2 ILE A   9      38.587  17.124  14.031  1.00 40.17           C
ATOM     44  CD1 ILE A   9      36.363  19.536  15.755  1.00 46.22           C
ATOM     45  N   ASN A  10      40.039  18.736  11.450  1.00 37.68           N
ATOM     46  CA  ASN A  10      40.119  18.385  10.008  1.00 36.22           C
ATOM     47  C   ASN A  10      40.055  16.898   9.752  1.00 39.75           C
ATOM     48  O   ASN A  10      40.645  16.120  10.521  1.00 41.16           O
ATOM     49  CB  ASN A  10      41.424  18.914   9.443  1.00 44.54           C
ATOM     50  CG  ASN A  10      41.608  20.363   9.736  1.00 55.18           C
ATOM     51  OD1 ASN A  10      40.985  21.216   9.120  1.00 57.52           O
ATOM     52  ND2 ASN A  10      42.424  20.656  10.731  1.00 61.60           N
ATOM     53  N   PHE A  11      39.422  16.509   8.639  1.00 35.57           N
ATOM     54  CA  PHE A  11      39.393  15.115   8.232  1.00 31.82           C
ATOM     55  C   PHE A  11      39.544  15.024   6.712  1.00 34.19           C
ATOM     56  O   PHE A  11      39.009  15.860   5.994  1.00 36.06           O
ATOM     57  CB  PHE A  11      38.109  14.412   8.652  1.00 33.91           C
ATOM     58  CG  PHE A  11      38.093  12.947   8.264  1.00 34.91           C
ATOM     59  CD1 PHE A  11      38.937  12.032   8.898  1.00 34.82           C
ATOM     60  CD2 PHE A  11      37.252  12.506   7.233  1.00 35.37           C
ATOM     61  CE1 PHE A  11      38.923  10.662   8.506  1.00 35.54           C
ATOM     62  CE2 PHE A  11      37.213  11.139   6.837  1.00 35.49           C
ATOM     63  CZ  PHE A  11      38.071  10.231   7.458  1.00 34.15           C
ATOM     64  N   THR A  12      40.330  14.069   6.221  1.00 33.98           N
ATOM     65  CA  THR A  12      40.353  13.901   4.760  1.00 35.31           C
ATOM     66  C   THR A  12      39.964  12.475   4.403  1.00 37.83           C
ATOM     67  O   THR A  12      40.360  11.532   5.082  1.00 37.72           O
ATOM     68  CB  THR A  12      41.726  14.239   4.173  1.00 39.22           C
ATOM     69  OG1 THR A  12      41.695  14.039   2.758  1.00 41.60           O
ATOM     70  CG2 THR A  12      42.844  13.372   4.776  1.00 41.23           C
ATOM     71  N   THR A  13      39.202  12.315   3.328  1.00 38.22           N
ATOM     72  CA  THR A  13      38.826  10.999   2.891  1.00 36.52           C
ATOM     73  C   THR A  13      40.000  10.367   2.111  1.00 40.94           C
ATOM     74  O   THR A  13      40.000   9.169   1.779  1.00 40.95           O
ATOM     75  CB  THR A  13      37.572  11.101   2.008  1.00 39.58           C
ATOM     76  OG1 THR A  13      37.848  12.001   0.909  1.00 39.68           O
ATOM     77  CG2 THR A  13      36.366  11.617   2.829  1.00 40.91           C
ATOM     78  N   ALA A  14      40.982  11.177   1.737  1.00 42.15           N
ATOM     79  CA  ALA A  14      41.972  10.655   0.798  1.00 43.49           C
ATOM     80  C   ALA A  14      42.908   9.746   1.579  1.00 44.86           C
ATOM     81  O   ALA A  14      43.664  10.215   2.420  1.00 42.26           O
ATOM     82  CB  ALA A  14      42.737  11.773   0.120  1.00 42.35           C
ATOM     83  N   GLY A  15      42.862   8.447   1.331  1.00 45.09           N
ATOM     84  CA  GLY A  15      43.745   7.568   2.094  1.00 45.74           C
ATOM     85  C   GLY A  15      43.212   7.321   3.491  1.00 44.56           C
ATOM     86  O   GLY A  15      43.944   6.924   4.388  1.00 43.53           O
ATOM     87  N   ALA A  16      41.930   7.593   3.704  1.00 40.16           N
ATOM     88  CA  ALA A  16      41.384   7.433   5.060  1.00 38.01           C
ATOM     89  C   ALA A  16      41.488   5.995   5.554  1.00 38.88           C
ATOM     90  O   ALA A  16      41.402   5.031   4.781  1.00 39.30           O
ATOM     91  CB  ALA A  16      39.933   7.892   5.083  1.00 36.13           C
ATOM     92  N   THR A  17      41.648   5.834   6.861  1.00 38.11           N
ATOM     93  CA  THR A  17      41.807   4.514   7.408  1.00 42.32           C
ATOM     94  C   THR A  17      40.864   4.405   8.589  1.00 42.48           C
ATOM     95  O   THR A  17      40.276   5.381   9.059  1.00 39.36           O
ATOM     96  CB  THR A  17      43.244   4.237   7.898  1.00 44.05           C
ATOM     97  OG1 THR A  17      43.517   5.166   8.938  1.00 43.88           O
ATOM     98  CG2 THR A  17      44.289   4.358   6.777  1.00 45.26           C
ATOM     99  N   VAL A  18      40.683   3.187   9.079  1.00 37.13           N
ATOM    100  CA  VAL A  18      39.889   3.026  10.300  1.00 40.42           C
ATOM    101  C   VAL A  18      40.536   3.909  11.411  1.00 41.06           C
ATOM    102  O   VAL A  18      39.841   4.573  12.184  1.00 41.05           O
ATOM    103  CB  VAL A  18      39.830   1.547  10.770  1.00 54.48           C
ATOM    104  CG1 VAL A  18      39.360   1.484  12.204  1.00 56.05           C
ATOM    105  CG2 VAL A  18      38.892   0.747   9.892  1.00 55.49           C
ATOM    106  N   GLN A  19      41.862   3.950  11.444  1.00 41.82           N
ATOM    107  CA  GLN A  19      42.507   4.728  12.518  1.00 45.21           C
ATOM    108  C   GLN A  19      42.274   6.238  12.307  1.00 46.06           C
ATOM    109  O   GLN A  19      41.982   6.963  13.271  1.00 45.01           O
ATOM    110  CB  GLN A  19      43.996   4.452  12.631  1.00 47.80           C
ATOM    111  CG  GLN A  19      44.578   5.099  13.887  1.00 53.59           C
ATOM    112  CD  GLN A  19      43.965   4.542  15.198  1.00 65.60           C
ATOM    113  OE1 GLN A  19      44.084   3.355  15.477  1.00 67.72           O
ATOM    114  NE2 GLN A  19      43.304   5.406  15.990  1.00 64.98           N
ATOM    115  N   SER A  20      42.341   6.732  11.058  1.00 42.36           N
ATOM    116  CA  SER A  20      42.282   8.183  10.938  1.00 41.36           C
ATOM    117  C   SER A  20      40.837   8.626  11.177  1.00 38.02           C
ATOM    118  O   SER A  20      40.608   9.728  11.670  1.00 36.76           O
ATOM    119  CB  SER A  20      42.800   8.693   9.570  1.00 42.91           C
ATOM    120  OG  SER A  20      41.884   8.369   8.520  1.00 39.55           O
ATOM    121  N   TYR A  21      39.880   7.770  10.826  1.00 35.01           N
ATOM    122  CA  TYR A  21      38.465   8.072  11.061  1.00 32.06           C
ATOM    123  C   TYR A  21      38.183   8.082  12.599  1.00 36.02           C
ATOM    124  O   TYR A  21      37.521   8.983  13.119  1.00 35.30           O
ATOM    125  CB  TYR A  21      37.560   7.051  10.353  1.00 31.78           C
ATOM    126  CG  TYR A  21      36.108   7.293  10.600  1.00 31.69           C
ATOM    127  CD1 TYR A  21      35.451   8.383  10.044  1.00 32.03           C
ATOM    128  CD2 TYR A  21      35.361   6.405  11.398  1.00 36.19           C
ATOM    129  CE1 TYR A  21      34.071   8.603  10.306  1.00 30.92           C
ATOM    130  CE2 TYR A  21      34.003   6.620  11.664  1.00 34.70           C
ATOM    131  CZ  TYR A  21      33.358   7.721  11.094  1.00 30.58           C
ATOM    132  OH  TYR A  21      31.996   7.883  11.380  1.00 32.67           O
ATOM    133  N   THR A  22      38.698   7.066  13.284  1.00 36.23           N
ATOM    134  CA  THR A  22      38.564   6.957  14.731  1.00 40.81           C
ATOM    135  C   THR A  22      39.144   8.227  15.387  1.00 43.69           C
ATOM    136  O   THR A  22      38.523   8.820  16.294  1.00 44.77           O
ATOM    137  CB  THR A  22      39.295   5.707  15.265  1.00 47.55           C
ATOM    138  OG1 THR A  22      38.640   4.524  14.807  1.00 49.63           O
ATOM    139  CG2 THR A  22      39.316   5.679  16.800  1.00 49.46           C
ATOM    140  N   ASN A  23      40.334   8.636  14.929  1.00 41.06           N
ATOM    141  CA  ASN A  23      41.001   9.780  15.556  1.00 44.42           C
ATOM    142  C   ASN A  23      40.097  10.994  15.380  1.00 42.36           C
ATOM    143  O   ASN A  23      39.987  11.840  16.266  1.00 44.78           O
ATOM    144  CB  ASN A  23      42.394  10.063  14.947  1.00 46.97           C
ATOM    145  CG  ASN A  23      43.418   8.962  15.225  1.00 55.94           C
ATOM    146  OD1 ASN A  23      43.292   8.180  16.174  1.00 57.18           O
ATOM    147  ND2 ASN A  23      44.465   8.919  14.398  1.00 59.52           N
ATOM    148  N   PHE A  24      39.468  11.062  14.210  1.00 37.26           N
ATOM    149  CA  PHE A  24      38.636  12.200  13.822  1.00 35.88           C
ATOM    150  C   PHE A  24      37.409  12.281  14.720  1.00 36.18           C
ATOM    151  O   PHE A  24      37.114  13.335  15.313  1.00 36.97           O
ATOM    152  CB  PHE A  24      38.219  12.051  12.362  1.00 34.26           C
ATOM    153  CG  PHE A  24      37.080  12.970  11.924  1.00 35.37           C
ATOM    154  CD1 PHE A  24      37.159  14.363  12.084  1.00 38.01           C
ATOM    155  CD2 PHE A  24      35.973  12.428  11.292  1.00 39.55           C
ATOM    156  CE1 PHE A  24      36.106  15.213  11.649  1.00 39.30           C
ATOM    157  CE2 PHE A  24      34.928  13.248  10.839  1.00 40.75           C
ATOM    158  CZ  PHE A  24      34.993  14.637  10.999  1.00 39.03           C
ATOM    159  N   ILE A  25      36.697  11.162  14.828  1.00 34.18           N
ATOM    160  CA  ILE A  25      35.459  11.168  15.616  1.00 34.96           C
ATOM    161  C   ILE A  25      35.783  11.399  17.110  1.00 37.89           C
ATOM    162  O   ILE A  25      35.063  12.125  17.798  1.00 38.81           O
ATOM    163  CB  ILE A  25      34.689   9.871  15.442  1.00 35.13           C
ATOM    164  CG1 ILE A  25      34.167   9.749  13.986  1.00 33.28           C
ATOM    165  CG2 ILE A  25      33.534   9.771  16.414  1.00 36.70           C
ATOM    166  CD1 ILE A  25      33.212  10.933  13.546  1.00 32.20           C
ATOM    167  N   ARG A  26      36.863  10.799  17.596  1.00 41.51           N
ATOM    168  CA  ARG A  26      37.298  11.070  18.976  1.00 43.92           C
ATOM    169  C   ARG A  26      37.583  12.558  19.177  1.00 43.63           C
ATOM    170  O   ARG A  26      37.292  13.121  20.225  1.00 42.96           O
ATOM    171  CB  ARG A  26      38.537  10.254  19.314  1.00 50.66           C
ATOM    172  CG  ARG A  26      38.301   8.785  19.153  1.00 57.78           C
ATOM    173  CD  ARG A  26      38.542   8.041  20.436  1.00 67.69           C
ATOM    174  NE  ARG A  26      38.373   6.593  20.295  1.00 71.57           N
ATOM    175  CZ  ARG A  26      39.376   5.715  20.252  1.00 76.96           C
ATOM    176  NH1 ARG A  26      40.640   6.123  20.322  1.00 79.17           N
ATOM    177  NH2 ARG A  26      39.108   4.421  20.140  1.00 78.97           N
ATOM    178  N   ALA A  27      38.183  13.204  18.182  1.00 42.12           N
ATOM    179  CA  ALA A  27      38.507  14.642  18.338  1.00 45.32           C
ATOM    180  C   ALA A  27      37.226  15.497  18.357  1.00 41.71           C
ATOM    181  O   ALA A  27      37.105  16.431  19.131  1.00 44.90           O
ATOM    182  CB  ALA A  27      39.410  15.113  17.219  1.00 45.86           C
ATOM    183  N   VAL A  28      36.316  15.206  17.446  1.00 37.91           N
ATOM    184  CA  VAL A  28      35.001  15.855  17.430  1.00 36.07           C
ATOM    185  C   VAL A  28      34.287  15.712  18.771  1.00 38.83           C
ATOM    186  O   VAL A  28      33.831  16.719  19.352  1.00 41.27           O
ATOM    187  CB  VAL A  28      34.138  15.261  16.339  1.00 33.72           C
ATOM    188  CG1 VAL A  28      32.681  15.722  16.437  1.00 35.27           C
ATOM    189  CG2 VAL A  28      34.729  15.602  14.937  1.00 31.57           C
ATOM    190  N   ARG A  29      34.217  14.482  19.306  1.00 38.04           N
ATOM    191  CA  ARG A  29      33.650  14.328  20.655  1.00 38.61           C
ATOM    192  C   ARG A  29      34.348  15.157  21.702  1.00 44.89           C
ATOM    193  O   ARG A  29      33.703  15.722  22.588  1.00 44.14           O
ATOM    194  CB  ARG A  29      33.716  12.901  21.130  1.00 41.96           C
ATOM    195  CG  ARG A  29      32.881  11.992  20.301  1.00 38.45           C
ATOM    196  CD  ARG A  29      32.715  10.667  21.089  1.00 49.53           C
ATOM    197  NE  ARG A  29      32.011   9.726  20.191  1.00 46.63           N
ATOM    198  CZ  ARG A  29      32.522   8.575  19.747  1.00 46.40           C
ATOM    199  NH1 ARG A  29      33.751   8.157  20.125  1.00 46.05           N
ATOM    200  NH2 ARG A  29      31.783   7.800  18.948  1.00 43.28           N
ATOM    201  N   GLY A  30      35.676  15.188  21.645  1.00 46.49           N
ATOM    202  CA  GLY A  30      36.454  15.944  22.612  1.00 50.56           C
ATOM    203  C   GLY A  30      36.139  17.431  22.565  1.00 51.66           C
ATOM    204  O   GLY A  30      36.193  18.094  23.570  1.00 54.51           O
ATOM    205  N   ARG A  31      35.801  17.966  21.405  1.00 48.23           N
ATOM    206  CA  ARG A  31      35.439  19.382  21.304  1.00 52.57           C
ATOM    207  C   ARG A  31      33.988  19.647  21.632  1.00 53.63           C
ATOM    208  O   ARG A  31      33.617  20.771  21.896  1.00 56.52           O
ATOM    209  CB  ARG A  31      35.702  19.929  19.893  1.00 48.89           C
ATOM    210  CG  ARG A  31      37.141  20.085  19.583  1.00 51.43           C
ATOM    211  CD  ARG A  31      37.821  21.005  20.563  1.00 59.60           C
ATOM    212  NE  ARG A  31      39.079  21.447  19.978  1.00 64.24           N
ATOM    213  CZ  ARG A  31      39.845  22.434  20.454  1.00 68.66           C
ATOM    214  NH1 ARG A  31      39.470  23.107  21.537  1.00 69.96           N
ATOM    215  NH2 ARG A  31      40.980  22.753  19.831  1.00 71.41           N
ATOM    216  N   LEU A  32      33.157  18.623  21.551  1.00 52.98           N
ATOM    217  CA  LEU A  32      31.745  18.791  21.848  1.00 53.63           C
ATOM    218  C   LEU A  32      31.535  18.795  23.352  1.00 57.31           C
ATOM    219  O   LEU A  32      30.662  19.502  23.868  1.00 59.37           O
ATOM    220  CB  LEU A  32      30.915  17.677  21.230  1.00 47.85           C
ATOM    221  CG  LEU A  32      30.760  17.638  19.721  1.00 45.16           C
ATOM    222  CD1 LEU A  32      30.080  16.350  19.262  1.00 40.24           C
ATOM    223  CD2 LEU A  32      29.984  18.863  19.225  1.00 46.70           C
ATOM    224  N   THR A  33      32.321  17.953  24.025  1.00 62.78           N
ATOM    225  CA  THR A  33      32.254  17.754  25.452  1.00 65.68           C
ATOM    226  C   THR A  33      33.352  18.514  26.147  1.00 72.66           C
ATOM    227  O   THR A  33      34.042  19.335  25.559  1.00 77.60           O
ATOM    228  CB  THR A  33      32.389  16.271  25.842  1.00 66.80           C
ATOM    229  OG1 THR A  33      33.684  15.767  25.464  1.00 70.01           O
ATOM    230  CG2 THR A  33      31.344  15.478  25.162  1.00 61.71           C
ATOM    231  N   THR A  34      33.497  18.267  27.426  1.00 73.62           N
ATOM    232  CA  THR A  34      34.466  19.016  28.189  1.00 76.81           C
ATOM    233  C   THR A  34      35.022  18.088  29.232  1.00 80.62           C
ATOM    234  O   THR A  34      34.782  18.308  30.417  1.00 84.82           O
ATOM    235  CB  THR A  34      33.841  20.283  28.868  1.00 76.99           C
ATOM    236  OG1 THR A  34      33.116  19.882  30.041  1.00 79.11           O
ATOM    237  CG2 THR A  34      32.903  21.077  27.907  1.00 66.29           C
ATOM    238  N   ALA A  36      33.316  15.269  31.610  1.00 77.08           N
ATOM    239  CA  ALA A  36      32.558  16.518  31.552  1.00 76.43           C
ATOM    240  C   ALA A  36      31.400  16.422  32.536  1.00 79.45           C
ATOM    241  O   ALA A  36      31.478  15.687  33.525  1.00 87.52           O
ATOM    242  CB  ALA A  36      32.045  16.807  30.104  1.00 78.85           C
ATOM    243  N   ASP A  37      30.351  17.197  32.289  1.00 74.86           N
ATOM    244  CA  ASP A  37      29.049  16.901  32.864  1.00 72.32           C
ATOM    245  C   ASP A  37      28.672  15.495  32.397  1.00 67.62           C
ATOM    246  O   ASP A  37      28.651  15.235  31.203  1.00 61.88           O
ATOM    247  CB  ASP A  37      27.993  17.916  32.416  1.00 70.06           C
ATOM    248  CG  ASP A  37      26.620  17.641  33.026  1.00 70.35           C
ATOM    249  OD1 ASP A  37      26.544  17.012  34.121  1.00 69.72           O
ATOM    250  OD2 ASP A  37      25.609  18.085  32.427  1.00 69.54           O
ATOM    251  N   VAL A  38      28.420  14.593  33.348  1.00 69.27           N
ATOM    252  CA  VAL A  38      28.198  13.172  33.049  1.00 64.95           C
ATOM    253  C   VAL A  38      27.030  12.666  33.902  1.00 62.96           C
ATOM    254  O   VAL A  38      27.057  12.800  35.119  1.00 61.84           O
ATOM    255  CB  VAL A  38      29.485  12.333  33.344  1.00 73.31           C
ATOM    256  CG1 VAL A  38      29.219  10.852  33.244  1.00 72.43           C
ATOM    257  CG2 VAL A  38      30.635  12.748  32.428  1.00 73.35           C
ATOM    258  N   ARG A  39      26.005  12.095  33.277  1.00 61.86           N
ATOM    259  CA  ARG A  39      24.875  11.524  34.034  1.00 63.60           C
ATOM    260  C   ARG A  39      24.759  10.038  33.740  1.00 63.27           C
ATOM    261  O   ARG A  39      24.618   9.606  32.548  1.00 57.89           O
ATOM    262  CB  ARG A  39      23.543  12.223  33.691  1.00 63.05           C
ATOM    263  CG  ARG A  39      23.644  13.720  33.596  1.00 65.47           C
ATOM    264  CD  ARG A  39      22.940  14.533  34.651  1.00 73.67           C
ATOM    265  NE  ARG A  39      22.832  15.912  34.156  1.00 75.27           N
ATOM    266  CZ  ARG A  39      21.809  16.375  33.434  1.00 74.83           C
ATOM    267  NH1 ARG A  39      20.765  15.617  33.148  1.00 73.71           N
ATOM    268  NH2 ARG A  39      21.817  17.621  33.021  1.00 76.14           N
ATOM    269  N   HIS A  40      24.758   9.283  34.830  1.00 65.50           N
ATOM    270  CA  HIS A  40      24.813   7.828  34.818  1.00 70.46           C
ATOM    271  C   HIS A  40      25.902   7.350  33.833  1.00 71.02           C
ATOM    272  O   HIS A  40      25.659   6.431  33.053  1.00 71.09           O
ATOM    273  CB  HIS A  40      23.424   7.240  34.467  1.00 70.07           C
ATOM    274  CG  HIS A  40      22.295   7.797  35.297  1.00 71.78           C
ATOM    275  ND1 HIS A  40      21.981   7.316  36.552  1.00 76.05           N
ATOM    276  CD2 HIS A  40      21.403   8.791  35.043  1.00 68.73           C
ATOM    277  CE1 HIS A  40      20.954   7.995  37.041  1.00 75.64           C
ATOM    278  NE2 HIS A  40      20.587   8.897  36.148  1.00 72.74           N
ATOM    279  N   GLU A  41      27.078   8.004  33.873  1.00 67.37           N
ATOM    280  CA  GLU A  41      28.300   7.623  33.130  1.00 66.02           C
ATOM    281  C   GLU A  41      28.311   8.068  31.643  1.00 59.99           C
ATOM    282  O   GLU A  41      29.320   7.958  30.965  1.00 60.68           O
ATOM    283  CB  GLU A  41      28.540   6.111  33.189  1.00 70.75           C
ATOM    284  CG  GLU A  41      28.378   5.490  34.560  1.00 76.56           C
ATOM    285  CD  GLU A  41      28.808   4.050  34.555  1.00 84.89           C
ATOM    286  OE1 GLU A  41      29.797   3.743  33.848  1.00 89.15           O
ATOM    287  OE2 GLU A  41      28.173   3.225  35.243  1.00 87.45           O
ATOM    288  N   ILE A  42      27.221   8.636  31.176  1.00 56.67           N
ATOM    289  CA  ILE A  42      27.189   9.115  29.775  1.00 55.70           C
ATOM    290  C   ILE A  42      27.408  10.625  29.738  1.00 54.64           C
ATOM    291  O   ILE A  42      26.702  11.362  30.415  1.00 53.29           O
ATOM    292  CB  ILE A  42      25.857   8.807  29.094  1.00 54.48           C
ATOM    293  CG1 ILE A  42      25.492   7.325  29.161  1.00 55.42           C
ATOM    294  CG2 ILE A  42      25.869   9.313  27.608  1.00 53.65           C
ATOM    295  CD1 ILE A  42      26.581   6.439  28.778  1.00 56.68           C
ATOM    296  N   PRO A  43      28.391  11.105  28.976  1.00 54.79           N
ATOM    297  CA  PRO A  43      28.593  12.551  28.917  1.00 53.55           C
ATOM    298  C   PRO A  43      27.364  13.309  28.402  1.00 51.14           C
ATOM    299  O   PRO A  43      26.649  12.818  27.509  1.00 50.68           O
ATOM    300  CB  PRO A  43      29.749  12.704  27.942  1.00 54.17           C
ATOM    301  CG  PRO A  43      30.434  11.437  27.931  1.00 54.97           C
ATOM    302  CD  PRO A  43      29.477  10.367  28.320  1.00 55.90           C
ATOM    303  N   VAL A  44      27.134  14.495  28.963  1.00 49.37           N
ATOM    304  CA  VAL A  44      26.039  15.353  28.536  1.00 46.30           C
ATOM    305  C   VAL A  44      26.564  16.586  27.840  1.00 44.65           C
ATOM    306  O   VAL A  44      27.469  17.246  28.328  1.00 45.52           O
ATOM    307  CB  VAL A  44      25.177  15.843  29.712  1.00 48.66           C
ATOM    308  CG1 VAL A  44      23.895  16.473  29.189  1.00 45.27           C
ATOM    309  CG2 VAL A  44      24.911  14.715  30.670  1.00 52.56           C
ATOM    310  N   LEU A  45      26.006  16.888  26.664  1.00 42.37           N
ATOM    311  CA  LEU A  45      26.334  18.117  25.977  1.00 41.34           C
ATOM    312  C   LEU A  45      25.920  19.356  26.763  1.00 43.95           C
ATOM    313  O   LEU A  45      25.071  19.287  27.684  1.00 47.66           O
ATOM    314  CB  LEU A  45      25.660  18.119  24.563  1.00 37.99           C
ATOM    315  CG  LEU A  45      26.167  16.993  23.683  1.00 38.79           C
ATOM    316  CD1 LEU A  45      25.308  16.903  22.383  1.00 36.64           C
ATOM    317  CD2 LEU A  45      27.631  17.237  23.326  1.00 39.85           C
ATOM    318  N   PRO A  46      26.558  20.508  26.444  1.00 45.51           N
ATOM    319  CA  PRO A  46      26.227  21.757  27.138  1.00 48.44           C
ATOM    320  C   PRO A  46      24.767  22.104  26.973  1.00 44.23           C
ATOM    321  O   PRO A  46      24.210  21.864  25.894  1.00 40.71           O
ATOM    322  CB  PRO A  46      27.094  22.811  26.439  1.00 50.17           C
ATOM    323  CG  PRO A  46      28.153  22.066  25.702  1.00 47.65           C
ATOM    324  CD  PRO A  46      27.641  20.677  25.451  1.00 45.28           C
ATOM    325  N   ASN A  47      24.173  22.656  28.025  1.00 45.73           N
ATOM    326  CA  ASN A  47      22.824  23.213  27.952  1.00 47.70           C
ATOM    327  C   ASN A  47      22.788  24.445  27.022  1.00 48.22           C
ATOM    328  O   ASN A  47      23.553  25.411  27.166  1.00 47.77           O
ATOM    329  CB  ASN A  47      22.312  23.568  29.373  1.00 53.20           C
ATOM    330  CG  ASN A  47      20.841  23.963  29.390  1.00 56.09           C
ATOM    331  OD1 ASN A  47      20.191  24.061  28.353  1.00 56.98           O
ATOM    332  ND2 ASN A  47      20.304  24.181  30.585  1.00 60.27           N
ATOM    333  N   ARG A  48      21.881  24.406  26.060  1.00 49.62           N
ATOM    334  CA  ARG A  48      21.668  25.517  25.157  1.00 51.40           C
ATOM    335  C   ARG A  48      21.356  26.801  25.938  1.00 56.77           C
ATOM    336  O   ARG A  48      21.782  27.889  25.552  1.00 58.96           O
ATOM    337  CB  ARG A  48      20.538  25.141  24.214  1.00 55.68           C
ATOM    338  CG  ARG A  48      20.146  26.169  23.226  1.00 60.59           C
ATOM    339  CD  ARG A  48      18.849  25.732  22.545  1.00 62.69           C
ATOM    340  NE  ARG A  48      18.477  26.716  21.543  1.00 64.57           N
ATOM    341  CZ  ARG A  48      17.323  27.357  21.585  1.00 68.95           C
ATOM    342  NH1 ARG A  48      16.484  27.094  22.586  1.00 72.51           N
ATOM    343  NH2 ARG A  48      17.021  28.267  20.665  1.00 68.99           N
ATOM    344  N   VAL A  49      20.647  26.682  27.058  1.00 55.56           N
ATOM    345  CA  VAL A  49      20.280  27.889  27.819  1.00 61.68           C
ATOM    346  C   VAL A  49      21.487  28.519  28.511  1.00 65.37           C
ATOM    347  O   VAL A  49      22.263  27.848  29.197  1.00 64.40           O
ATOM    348  CB  VAL A  49      19.202  27.586  28.837  1.00 64.18           C
ATOM    349  CG1 VAL A  49      18.794  28.864  29.624  1.00 68.54           C
ATOM    350  CG2 VAL A  49      18.021  26.986  28.122  1.00 63.59           C
ATOM    351  N   GLY A  50      21.664  29.812  28.277  1.00 69.71           N
ATOM    352  CA  GLY A  50      22.793  30.536  28.827  1.00 73.23           C
ATOM    353  C   GLY A  50      24.167  30.180  28.281  1.00 71.34           C
ATOM    354  O   GLY A  50      25.170  30.688  28.777  1.00 74.01           O
ATOM    355  N   LEU A  51      24.233  29.328  27.256  1.00 61.79           N
ATOM    356  CA  LEU A  51      25.524  28.977  26.671  1.00 58.48           C
ATOM    357  C   LEU A  51      26.049  30.184  25.889  1.00 57.98           C
ATOM    358  O   LEU A  51      25.361  30.693  25.000  1.00 55.92           O
ATOM    359  CB  LEU A  51      25.393  27.737  25.767  1.00 53.22           C
ATOM    360  CG  LEU A  51      26.680  27.145  25.168  1.00 51.52           C
ATOM    361  CD1 LEU A  51      27.600  26.636  26.246  1.00 55.72           C
ATOM    362  CD2 LEU A  51      26.375  26.015  24.214  1.00 48.04           C
ATOM    363  N   PRO A  52      27.250  30.672  26.234  1.00 57.18           N
ATOM    364  CA  PRO A  52      27.796  31.823  25.512  1.00 56.68           C
ATOM    365  C   PRO A  52      28.024  31.501  24.041  1.00 52.00           C
ATOM    366  O   PRO A  52      28.375  30.376  23.678  1.00 48.95           O
ATOM    367  CB  PRO A  52      29.122  32.085  26.217  1.00 57.40           C
ATOM    368  CG  PRO A  52      28.906  31.563  27.596  1.00 63.74           C
ATOM    369  CD  PRO A  52      28.098  30.309  27.376  1.00 60.75           C
ATOM    370  N   ILE A  53      27.829  32.503  23.191  1.00 52.88           N
ATOM    371  CA  ILE A  53      27.883  32.263  21.745  1.00 50.11           C
ATOM    372  C   ILE A  53      29.267  31.783  21.279  1.00 50.88           C
ATOM    373  O   ILE A  53      29.385  31.009  20.323  1.00 47.59           O
ATOM    374  CB  ILE A  53      27.482  33.559  20.984  1.00 56.33           C
ATOM    375  CG1 ILE A  53      27.447  33.321  19.481  1.00 53.50           C
ATOM    376  CG2 ILE A  53      28.368  34.740  21.396  1.00 60.82           C
ATOM    377  CD1 ILE A  53      26.320  32.376  19.097  1.00 50.37           C
ATOM    378  N  AASN A  54      30.320  32.246  21.928  1.00 55.15           N
ATOM    379  CA AASN A  54      31.643  31.848  21.483  1.00 55.73           C
ATOM    380  C  AASN A  54      31.907  30.371  21.740  1.00 54.90           C
ATOM    381  O  AASN A  54      32.852  29.802  21.191  1.00 55.02           O
ATOM    382  CB AASN A  54      32.698  32.720  22.144  1.00 58.99           C
ATOM    383  CG AASN A  54      32.486  34.183  21.838  1.00 61.72           C
ATOM    384  OD1AASN A  54      32.238  34.994  22.730  1.00 66.64           O
ATOM    385  ND2AASN A  54      32.523  34.518  20.562  1.00 58.49           N
ATOM    386  N   GLN A  55      31.048  29.743  22.540  1.00 53.55           N
ATOM    387  CA  GLN A  55      31.218  28.319  22.836  1.00 53.37           C
ATOM    388  C   GLN A  55      30.209  27.447  22.122  1.00 48.19           C
ATOM    389  O   GLN A  55      30.146  26.235  22.386  1.00 48.82           O
ATOM    390  CB  GLN A  55      31.107  28.047  24.345  1.00 57.96           C
ATOM    391  CG  GLN A  55      32.132  28.775  25.173  1.00 62.85           C
ATOM    392  CD  GLN A  55      31.792  28.744  26.633  1.00 69.93           C
ATOM    393  OE1 GLN A  55      31.025  27.891  27.100  1.00 69.60           O
ATOM    394  NE2 GLN A  55      32.333  29.697  27.373  1.00 75.16           N
ATOM    395  N   ARG A  56      29.417  28.032  21.218  1.00 42.05           N
ATOM    396  CA  ARG A  56      28.216  27.341  20.725  1.00 39.76           C
ATOM    397  C   ARG A  56      28.469  26.354  19.582  1.00 39.92           C
ATOM    398  O   ARG A  56      27.716  25.390  19.389  1.00 40.17           O
ATOM    399  CB  ARG A  56      27.191  28.386  20.291  1.00 40.28           C
ATOM    400  CG  ARG A  56      25.855  27.842  19.835  1.00 42.39           C
ATOM    401  CD  ARG A  56      25.089  27.062  20.899  1.00 41.62           C
ATOM    402  NE  ARG A  56      23.869  26.490  20.281  1.00 37.93           N
ATOM    403  CZ  ARG A  56      22.749  27.183  20.074  1.00 40.43           C
ATOM    404  NH1 ARG A  56      22.678  28.456  20.433  1.00 43.82           N
ATOM    405  NH2 ARG A  56      21.693  26.602  19.483  1.00 40.81           N
ATOM    406  N   PHE A  57      29.580  26.537  18.879  1.00 40.93           N
ATOM    407  CA  PHE A  57      29.780  25.793  17.610  1.00 37.86           C
ATOM    408  C   PHE A  57      31.189  25.227  17.524  1.00 39.79           C
ATOM    409  O   PHE A  57      32.112  25.731  18.183  1.00 43.89           O
ATOM    410  CB  PHE A  57      29.529  26.674  16.363  1.00 37.24           C
ATOM    411  CG  PHE A  57      28.133  27.202  16.240  1.00 38.18           C
ATOM    412  CD1 PHE A  57      27.088  26.367  15.927  1.00 36.88           C
ATOM    413  CD2 PHE A  57      27.877  28.553  16.425  1.00 42.86           C
ATOM    414  CE1 PHE A  57      25.762  26.872  15.814  1.00 40.00           C
ATOM    415  CE2 PHE A  57      26.588  29.062  16.306  1.00 42.86           C
ATOM    416  CZ  PHE A  57      25.532  28.234  16.003  1.00 40.58           C
ATOM    417  N   ILE A  58      31.331  24.172  16.705  1.00 38.84           N
ATOM    418  CA  ILE A  58      32.626  23.698  16.323  1.00 40.57           C
ATOM    419  C   ILE A  58      32.606  23.497  14.798  1.00 37.14           C
ATOM    420  O   ILE A  58      31.553  23.378  14.177  1.00 38.70           O
ATOM    421  CB  ILE A  58      33.045  22.383  17.026  1.00 46.48           C
ATOM    422  CG1 ILE A  58      32.168  21.223  16.566  1.00 46.14           C
ATOM    423  CG2 ILE A  58      33.027  22.514  18.545  1.00 49.60           C
ATOM    424  CD1 ILE A  58      32.722  19.885  17.050  1.00 50.63           C
ATOM    425  N   LEU A  59      33.788  23.501  14.209  1.00 41.48           N
ATOM    426  CA  LEU A  59      33.883  23.421  12.759  1.00 41.77           C
ATOM    427  C   LEU A  59      34.548  22.113  12.365  1.00 40.38           C
ATOM    428  O   LEU A  59      35.526  21.693  13.003  1.00 42.84           O
ATOM    429  CB  LEU A  59      34.685  24.617  12.214  1.00 47.09           C
ATOM    430  CG  LEU A  59      34.103  25.997  12.540  1.00 49.21           C
ATOM    431  CD1 LEU A  59      35.019  27.101  12.014  1.00 53.12           C
ATOM    432  CD2 LEU A  59      32.677  26.130  11.979  1.00 44.38           C
ATOM    433  N   VAL A  60      34.029  21.484  11.306  1.00 39.99           N
ATOM    434  CA  VAL A  60      34.652  20.278  10.778  1.00 40.30           C
ATOM    435  C   VAL A  60      35.040  20.516   9.318  1.00 39.96           C
ATOM    436  O   VAL A  60      34.175  20.644   8.465  1.00 38.43           O
ATOM    437  CB  VAL A  60      33.698  19.066  10.926  1.00 40.80           C
ATOM    438  CG1 VAL A  60      34.282  17.855  10.242  1.00 44.39           C
ATOM    439  CG2 VAL A  60      33.448  18.790  12.483  1.00 40.36           C
ATOM    440  N   GLU A  61      36.338  20.599   9.054  1.00 40.18           N
ATOM    441  CA  GLU A  61      36.824  20.845   7.700  1.00 37.97           C
ATOM    442  C   GLU A  61      37.081  19.495   7.017  1.00 36.54           C
ATOM    443  O   GLU A  61      37.813  18.681   7.527  1.00 41.09           O
ATOM    444  CB  GLU A  61      38.108  21.697   7.697  1.00 42.75           C
ATOM    445  CG  GLU A  61      38.550  22.079   6.283  1.00 49.93           C
ATOM    446  CD  GLU A  61      39.418  21.000   5.626  1.00 58.36           C
ATOM    447  OE1 GLU A  61      40.223  20.354   6.338  1.00 61.55           O
ATOM    448  OE2 GLU A  61      39.318  20.787   4.396  1.00 58.89           O
ATOM    449  N   LEU A  62      36.431  19.278   5.888  1.00 36.41           N
ATOM    450  CA  LEU A  62      36.505  18.018   5.181  1.00 38.71           C
ATOM    451  C   LEU A  62      37.157  18.257   3.823  1.00 37.27           C
ATOM    452  O   LEU A  62      36.809  19.226   3.152  1.00 35.51           O
ATOM    453  CB  LEU A  62      35.086  17.443   4.964  1.00 36.54           C
ATOM    454  CG  LEU A  62      34.274  17.191   6.229  1.00 31.51           C
ATOM    455  CD1 LEU A  62      32.798  16.838   5.744  1.00 30.92           C
ATOM    456  CD2 LEU A  62      34.879  16.089   7.076  1.00 35.19           C
ATOM    457  N   SER A  63      38.072  17.377   3.403  1.00 35.88           N
ATOM    458  CA  SER A  63      38.545  17.461   2.014  1.00 37.18           C
ATOM    459  C   SER A  63      38.804  16.069   1.447  1.00 36.04           C
ATOM    460  O   SER A  63      38.908  15.070   2.228  1.00 37.36           O
ATOM    461  CB  SER A  63      39.826  18.286   1.967  1.00 39.47           C
ATOM    462  OG  SER A  63      40.806  17.630   2.746  1.00 42.05           O
ATOM    463  N   ASN A  64      38.903  15.999   0.124  1.00 34.55           N
ATOM    464  CA  ASN A  64      39.050  14.725  -0.526  1.00 36.87           C
ATOM    465  C   ASN A  64      40.278  14.714  -1.461  1.00 38.51           C
ATOM    466  O   ASN A  64      41.032  15.681  -1.495  1.00 39.69           O
ATOM    467  CB  ASN A  64      37.733  14.391  -1.282  1.00 31.56           C
ATOM    468  CG  ASN A  64      37.343  15.444  -2.345  1.00 32.09           C
ATOM    469  OD1 ASN A  64      38.177  16.242  -2.859  1.00 34.44           O
ATOM    470  ND2 ASN A  64      36.025  15.449  -2.700  1.00 32.15           N
ATOM    471  N   HIS A  65      40.477  13.624  -2.207  1.00 36.60           N
ATOM    472  CA  HIS A  65      41.670  13.447  -2.995  1.00 37.18           C
ATOM    473  C   HIS A  65      41.751  14.545  -4.109  1.00 35.10           C
ATOM    474  O   HIS A  65      42.843  14.886  -4.592  1.00 38.64           O
ATOM    475  CB  HIS A  65      41.653  12.035  -3.569  1.00 41.12           C
ATOM    476  CG  HIS A  65      42.903  11.637  -4.303  1.00 47.83           C
ATOM    477  ND1 HIS A  65      44.169  11.828  -3.788  1.00 52.91           N
ATOM    478  CD2 HIS A  65      43.071  11.018  -5.498  1.00 47.93           C
ATOM    479  CE1 HIS A  65      45.063  11.348  -4.629  1.00 52.86           C
ATOM    480  NE2 HIS A  65      44.425  10.849  -5.676  1.00 52.76           N
ATOM    481  N   ALA A  66      40.595  15.064  -4.531  1.00 33.34           N
ATOM    482  CA  ALA A  66      40.546  16.083  -5.624  1.00 32.94           C
ATOM    483  C   ALA A  66      40.829  17.460  -5.057  1.00 34.38           C
ATOM    484  O   ALA A  66      40.804  18.464  -5.786  1.00 34.37           O
ATOM    485  CB  ALA A  66      39.176  16.108  -6.287  1.00 33.99           C
ATOM    486  N   GLU A  67      41.087  17.481  -3.751  1.00 33.41           N
ATOM    487  CA  GLU A  67      41.468  18.696  -3.002  1.00 38.85           C
ATOM    488  C   GLU A  67      40.323  19.687  -2.926  1.00 36.70           C
ATOM    489  O   GLU A  67      40.515  20.895  -2.694  1.00 41.60           O
ATOM    490  CB  GLU A  67      42.697  19.352  -3.593  1.00 41.57           C
ATOM    491  CG  GLU A  67      43.906  18.454  -3.428  1.00 48.09           C
ATOM    492  CD  GLU A  67      45.106  18.995  -4.174  1.00 54.17           C
ATOM    493  OE1 GLU A  67      45.017  20.124  -4.687  1.00 55.84           O
ATOM    494  OE2 GLU A  67      46.130  18.296  -4.251  1.00 56.97           O
ATOM    495  N   LEU A  68      39.122  19.140  -3.056  1.00 32.91           N
ATOM    496  CA  LEU A  68      37.942  19.914  -2.754  1.00 31.48           C
ATOM    497  C   LEU A  68      37.729  19.936  -1.255  1.00 34.55           C
ATOM    498  O   LEU A  68      37.838  18.905  -0.574  1.00 36.02           O
ATOM    499  CB  LEU A  68      36.722  19.338  -3.461  1.00 32.05           C
ATOM    500  CG  LEU A  68      36.952  19.174  -4.986  1.00 32.84           C
ATOM    501  CD1 LEU A  68      35.629  18.658  -5.646  1.00 39.26           C
ATOM    502  CD2 LEU A  68      37.442  20.503  -5.629  1.00 37.10           C
ATOM    503  N   SER A  69      37.344  21.096  -0.744  1.00 35.26           N
ATOM    504  CA  SER A  69      37.178  21.222   0.705  1.00 35.64           C
ATOM    505  C   SER A  69      35.895  21.942   1.070  1.00 36.66           C
ATOM    506  O   SER A  69      35.513  22.901   0.389  1.00 36.59           O
ATOM    507  CB  SER A  69      38.390  21.975   1.259  1.00 40.37           C
ATOM    508  OG  SER A  69      38.169  22.391   2.585  1.00 45.06           O
ATOM    509  N   VAL A  70      35.217  21.484   2.130  1.00 36.47           N
ATOM    510  CA  VAL A  70      34.110  22.243   2.692  1.00 31.62           C
ATOM    511  C   VAL A  70      34.245  22.196   4.219  1.00 34.71           C
ATOM    512  O   VAL A  70      34.940  21.334   4.760  1.00 35.00           O
ATOM    513  CB  VAL A  70      32.751  21.678   2.282  1.00 27.45           C
ATOM    514  CG1 VAL A  70      32.579  21.651   0.683  1.00 29.39           C
ATOM    515  CG2 VAL A  70      32.535  20.255   2.953  1.00 32.25           C
ATOM    516  N   THR A  71      33.591  23.124   4.914  1.00 32.96           N
ATOM    517  CA  THR A  71      33.681  23.140   6.387  1.00 35.17           C
ATOM    518  C   THR A  71      32.270  23.083   6.947  1.00 35.58           C
ATOM    519  O   THR A  71      31.490  23.980   6.647  1.00 34.19           O
ATOM    520  CB  THR A  71      34.373  24.420   6.890  1.00 38.91           C
ATOM    521  OG1 THR A  71      35.686  24.485   6.358  1.00 39.08           O
ATOM    522  CG2 THR A  71      34.451  24.457   8.442  1.00 37.49           C
ATOM    523  N   LEU A  72      31.933  22.044   7.720  1.00 32.93           N
ATOM    524  CA  LEU A  72      30.607  21.924   8.322  1.00 33.46           C
ATOM    525  C   LEU A  72      30.656  22.641   9.658  1.00 33.42           C
ATOM    526  O   LEU A  72      31.695  22.687  10.276  1.00 34.70           O
ATOM    527  CB  LEU A  72      30.206  20.472   8.596  1.00 33.47           C
ATOM    528  CG  LEU A  72      30.354  19.530   7.392  1.00 34.39           C
ATOM    529  CD1 LEU A  72      29.871  18.118   7.807  1.00 36.80           C
ATOM    530  CD2 LEU A  72      29.542  20.057   6.259  1.00 33.05           C
ATOM    531  N   ALA A  73      29.533  23.195  10.082  1.00 31.18           N
ATOM    532  CA  ALA A  73      29.422  23.726  11.452  1.00 32.29           C
ATOM    533  C   ALA A  73      28.487  22.828  12.224  1.00 34.93           C
ATOM    534  O   ALA A  73      27.396  22.527  11.743  1.00 36.38           O
ATOM    535  CB  ALA A  73      28.889  25.173  11.435  1.00 34.35           C
ATOM    536  N   LEU A  74      28.895  22.424  13.429  1.00 34.06           N
ATOM    537  CA  LEU A  74      28.064  21.571  14.273  1.00 33.67           C
ATOM    538  C   LEU A  74      27.680  22.381  15.520  1.00 34.16           C
ATOM    539  O   LEU A  74      28.481  23.138  16.002  1.00 35.52           O
ATOM    540  CB  LEU A  74      28.793  20.310  14.732  1.00 34.90           C
ATOM    541  CG  LEU A  74      28.861  19.087  13.809  1.00 38.09           C
ATOM    542  CD1 LEU A  74      29.193  19.472  12.435  1.00 38.17           C
ATOM    543  CD2 LEU A  74      29.874  18.109  14.434  1.00 39.09           C
ATOM    544  N   ASP A  75      26.440  22.214  15.972  1.00 32.06           N
ATOM    545  CA  ASP A  75      25.941  22.819  17.210  1.00 34.80           C
ATOM    546  C   ASP A  75      26.396  21.938  18.367  1.00 36.41           C
ATOM    547  O   ASP A  75      26.132  20.715  18.374  1.00 37.06           O
ATOM    548  CB  ASP A  75      24.405  22.948  17.119  1.00 36.19           C
ATOM    549  CG  ASP A  75      23.782  23.767  18.243  1.00 40.06           C
ATOM    550  OD1 ASP A  75      24.347  23.790  19.353  1.00 38.68           O
ATOM    551  OD2 ASP A  75      22.697  24.374  18.003  1.00 41.68           O
ATOM    552  N   VAL A  76      27.078  22.533  19.351  1.00 36.84           N
ATOM    553  CA  VAL A  76      27.635  21.704  20.422  1.00 37.00           C
ATOM    554  C   VAL A  76      26.527  21.234  21.316  1.00 38.54           C
ATOM    555  O   VAL A  76      26.725  20.287  22.076  1.00 42.51           O
ATOM    556  CB  VAL A  76      28.746  22.400  21.308  1.00 45.07           C
ATOM    557  CG1 VAL A  76      29.927  22.914  20.418  1.00 45.15           C
ATOM    558  CG2 VAL A  76      28.185  23.472  22.255  1.00 48.26           C
ATOM    559  N   THR A  77      25.351  21.860  21.223  1.00 34.68           N
ATOM    560  CA  THR A  77      24.299  21.441  22.153  1.00 34.38           C
ATOM    561  C   THR A  77      23.603  20.134  21.675  1.00 41.10           C
ATOM    562  O   THR A  77      22.977  19.451  22.505  1.00 39.65           O
ATOM    563  CB  THR A  77      23.221  22.551  22.384  1.00 39.60           C
ATOM    564  OG1 THR A  77      22.590  22.877  21.139  1.00 40.17           O
ATOM    565  CG2 THR A  77      23.873  23.815  22.957  1.00 36.09           C
ATOM    566  N   ASN A  78      23.698  19.788  20.381  1.00 40.80           N
ATOM    567  CA  ASN A  78      23.101  18.516  19.931  1.00 40.65           C
ATOM    568  C   ASN A  78      23.944  17.720  18.941  1.00 39.15           C
ATOM    569  O   ASN A  78      23.519  16.650  18.456  1.00 37.69           O
ATOM    570  CB  ASN A  78      21.733  18.760  19.312  1.00 43.79           C
ATOM    571  CG  ASN A  78      21.799  19.700  18.084  1.00 45.91           C
ATOM    572  OD1 ASN A  78      22.861  20.038  17.586  1.00 40.98           O
ATOM    573  ND2 ASN A  78      20.654  20.131  17.630  1.00 49.41           N
ATOM    574  N   ALA A  79      25.136  18.246  18.663  1.00 35.33           N
ATOM    575  CA  ALA A  79      26.167  17.657  17.805  1.00 34.71           C
ATOM    576  C   ALA A  79      25.750  17.616  16.346  1.00 32.82           C
ATOM    577  O   ALA A  79      26.428  17.017  15.520  1.00 36.47           O
ATOM    578  CB  ALA A  79      26.530  16.262  18.247  1.00 37.29           C
ATOM    579  N   TYR A  80      24.675  18.320  16.029  1.00 33.91           N
ATOM    580  CA  TYR A  80      24.115  18.240  14.651  1.00 33.26           C
ATOM    581  C   TYR A  80      24.624  19.309  13.719  1.00 32.82           C
ATOM    582  O   TYR A  80      24.985  20.407  14.123  1.00 34.38           O
ATOM    583  CB  TYR A  80      22.592  18.321  14.752  1.00 35.24           C
ATOM    584  CG  TYR A  80      21.805  17.577  13.663  1.00 36.75           C
ATOM    585  CD1 TYR A  80      21.521  16.227  13.788  1.00 37.89           C
ATOM    586  CD2 TYR A  80      21.323  18.270  12.548  1.00 38.58           C
ATOM    587  CE1 TYR A  80      20.765  15.527  12.827  1.00 40.04           C
ATOM    588  CE2 TYR A  80      20.556  17.622  11.576  1.00 36.20           C
ATOM    589  CZ  TYR A  80      20.295  16.244  11.713  1.00 39.53           C
ATOM    590  OH  TYR A  80      19.539  15.565  10.783  1.00 39.28           O
ATOM    591  N   VAL A  81      24.691  18.984  12.429  1.00 31.78           N
ATOM    592  CA  VAL A  81      25.133  19.956  11.447  1.00 30.69           C
ATOM    593  C   VAL A  81      24.127  21.105  11.262  1.00 32.23           C
ATOM    594  O   VAL A  81      22.931  20.867  11.046  1.00 34.60           O
ATOM    595  CB  VAL A  81      25.329  19.232  10.110  1.00 28.43           C
ATOM    596  CG1 VAL A  81      25.696  20.241   8.962  1.00 29.49           C
ATOM    597  CG2 VAL A  81      26.392  18.152  10.310  1.00 31.86           C
ATOM    598  N   VAL A  82      24.584  22.346  11.334  1.00 32.45           N
ATOM    599  CA  VAL A  82      23.639  23.454  11.112  1.00 33.92           C
ATOM    600  C   VAL A  82      23.856  24.182   9.782  1.00 35.60           C
ATOM    601  O   VAL A  82      23.023  24.971   9.363  1.00 34.53           O
ATOM    602  CB  VAL A  82      23.714  24.519  12.209  1.00 34.93           C
ATOM    603  CG1 VAL A  82      23.429  23.889  13.587  1.00 36.20           C
ATOM    604  CG2 VAL A  82      25.071  25.246  12.229  1.00 34.72           C
ATOM    605  N   GLY A  83      25.002  23.963   9.154  1.00 37.30           N
ATOM    606  CA  GLY A  83      25.291  24.652   7.890  1.00 36.04           C
ATOM    607  C   GLY A  83      26.706  24.319   7.441  1.00 35.38           C
ATOM    608  O   GLY A  83      27.364  23.507   8.079  1.00 32.05           O
ATOM    609  N   TYR A  84      27.180  24.923   6.351  1.00 33.56           N
ATOM    610  CA  TYR A  84      28.544  24.674   5.900  1.00 35.22           C
ATOM    611  C   TYR A  84      29.018  25.842   5.071  1.00 36.91           C
ATOM    612  O   TYR A  84      28.226  26.676   4.641  1.00 37.32           O
ATOM    613  CB  TYR A  84      28.646  23.351   5.076  1.00 32.22           C
ATOM    614  CG  TYR A  84      28.199  23.465   3.603  1.00 32.61           C
ATOM    615  CD1 TYR A  84      26.847  23.357   3.268  1.00 29.38           C
ATOM    616  CD2 TYR A  84      29.122  23.639   2.571  1.00 31.82           C
ATOM    617  CE1 TYR A  84      26.442  23.455   1.959  1.00 31.70           C
ATOM    618  CE2 TYR A  84      28.738  23.743   1.235  1.00 30.16           C
ATOM    619  CZ  TYR A  84      27.383  23.624   0.947  1.00 32.95           C
ATOM    620  OH  TYR A  84      26.957  23.702  -0.345  1.00 36.70           O
ATOM    621  N   ARG A  85      30.325  25.895   4.847  1.00 36.29           N
ATOM    622  CA  ARG A  85      30.952  26.929   4.043  1.00 35.94           C
ATOM    623  C   ARG A  85      31.748  26.257   2.934  1.00 36.12           C
ATOM    624  O   ARG A  85      32.411  25.237   3.173  1.00 36.80           O
ATOM    625  CB  ARG A  85      31.888  27.795   4.894  1.00 37.67           C
ATOM    626  CG  ARG A  85      32.604  28.844   4.067  1.00 44.36           C
ATOM    627  CD  ARG A  85      33.572  29.682   4.897  1.00 49.18           C
ATOM    628  NE  ARG A  85      34.208  30.675   4.021  1.00 56.19           N
ATOM    629  CZ  ARG A  85      34.719  31.829   4.438  1.00 63.58           C
ATOM    630  NH1 ARG A  85      34.669  32.152   5.741  1.00 65.70           N
ATOM    631  NH2 ARG A  85      35.250  32.663   3.559  1.00 66.52           N
ATOM    632  N   ALA A  86      31.667  26.771   1.712  1.00 34.86           N
ATOM    633  CA  ALA A  86      32.588  26.319   0.703  1.00 38.15           C
ATOM    634  C   ALA A  86      33.039  27.589   0.004  1.00 43.17           C
ATOM    635  O   ALA A  86      32.233  28.286  -0.636  1.00 42.34           O
ATOM    636  CB  ALA A  86      31.914  25.334  -0.243  1.00 42.41           C
ATOM    637  N   GLY A  87      34.303  27.938   0.184  1.00 47.34           N
ATOM    638  CA  GLY A  87      34.840  29.138  -0.412  1.00 50.90           C
ATOM    639  C   GLY A  87      34.076  30.400  -0.086  1.00 52.52           C
ATOM    640  O   GLY A  87      33.915  30.741   1.088  1.00 54.62           O
ATOM    641  N   ASN A  88      33.582  31.066  -1.136  1.00 52.08           N
ATOM    642  CA  ASN A  88      32.882  32.366  -0.992  1.00 53.34           C
ATOM    643  C   ASN A  88      31.398  32.299  -0.570  1.00 49.02           C
ATOM    644  O   ASN A  88      30.701  33.338  -0.493  1.00 52.13           O
ATOM    645  CB  ASN A  88      32.955  33.232  -2.302  1.00 58.95           C
ATOM    646  CG  ASN A  88      32.106  32.661  -3.502  1.00 68.78           C
ATOM    647  OD1 ASN A  88      31.401  31.636  -3.403  1.00 62.15           O
ATOM    648  ND2 ASN A  88      32.114  33.428  -4.627  1.00 72.68           N
ATOM    649  N   SER A  89      30.907  31.107  -0.304  1.00 44.93           N
ATOM    650  CA  SER A  89      29.498  30.933   0.087  1.00 44.05           C
ATOM    651  C   SER A  89      29.294  30.088   1.306  1.00 39.89           C
ATOM    652  O   SER A  89      29.947  29.058   1.462  1.00 40.03           O
ATOM    653  CB  SER A  89      28.726  30.297  -1.085  1.00 42.57           C
ATOM    654  OG  SER A  89      28.849  31.136  -2.228  1.00 46.11           O
ATOM    655  N   ALA A  90      28.293  30.455   2.109  1.00 40.84           N
ATOM    656  CA  ALA A  90      27.859  29.579   3.196  1.00 39.09           C
ATOM    657  C   ALA A  90      26.323  29.386   3.203  1.00 38.85           C
ATOM    658  O   ALA A  90      25.549  30.302   2.836  1.00 41.51           O
ATOM    659  CB  ALA A  90      28.323  30.123   4.559  1.00 38.48           C
ATOM    660  N   TYR A  91      25.909  28.194   3.630  1.00 36.59           N
ATOM    661  CA  TYR A  91      24.503  27.740   3.582  1.00 35.43           C
ATOM    662  C   TYR A  91      24.121  27.224   4.942  1.00 33.77           C
ATOM    663  O   TYR A  91      24.903  26.488   5.556  1.00 34.74           O
ATOM    664  CB  TYR A  91      24.321  26.622   2.544  1.00 32.28           C
ATOM    665  CG  TYR A  91      24.585  27.088   1.136  1.00 35.52           C
ATOM    666  CD1 TYR A  91      23.583  27.653   0.370  1.00 36.72           C
ATOM    667  CD2 TYR A  91      25.871  27.015   0.579  1.00 35.50           C
ATOM    668  CE1 TYR A  91      23.819  28.093  -0.892  1.00 40.24           C
ATOM    669  CE2 TYR A  91      26.106  27.484  -0.685  1.00 35.57           C
ATOM    670  CZ  TYR A  91      25.081  27.988  -1.417  1.00 39.60           C
ATOM    671  OH  TYR A  91      25.306  28.472  -2.692  1.00 44.44           O
ATOM    672  N   PHE A  92      22.926  27.572   5.430  1.00 34.36           N
ATOM    673  CA  PHE A  92      22.506  27.097   6.757  1.00 31.15           C
ATOM    674  C   PHE A  92      21.110  26.471   6.672  1.00 32.45           C
ATOM    675  O   PHE A  92      20.323  26.909   5.871  1.00 32.48           O
ATOM    676  CB  PHE A  92      22.451  28.252   7.743  1.00 34.95           C
ATOM    677  CG  PHE A  92      23.742  28.979   7.896  1.00 35.87           C
ATOM    678  CD1 PHE A  92      24.683  28.551   8.831  1.00 34.57           C
ATOM    679  CD2 PHE A  92      24.023  30.077   7.121  1.00 39.97           C
ATOM    680  CE1 PHE A  92      25.884  29.242   8.972  1.00 35.77           C
ATOM    681  CE2 PHE A  92      25.236  30.760   7.245  1.00 43.78           C
ATOM    682  CZ  PHE A  92      26.148  30.353   8.192  1.00 40.75           C
ATOM    683  N   PHE A  93      20.834  25.431   7.464  1.00 33.70           N
ATOM    684  CA  PHE A  93      19.483  24.921   7.538  1.00 33.94           C
ATOM    685  C   PHE A  93      18.585  25.990   8.145  1.00 33.10           C
ATOM    686  O   PHE A  93      19.044  26.845   8.920  1.00 36.28           O
ATOM    687  CB  PHE A  93      19.408  23.628   8.376  1.00 31.50           C
ATOM    688  CG  PHE A  93      20.063  22.453   7.700  1.00 33.50           C
ATOM    689  CD1 PHE A  93      19.663  22.057   6.454  1.00 35.00           C
ATOM    690  CD2 PHE A  93      21.140  21.811   8.311  1.00 37.12           C
ATOM    691  CE1 PHE A  93      20.296  20.946   5.795  1.00 36.19           C
ATOM    692  CE2 PHE A  93      21.783  20.745   7.672  1.00 36.64           C
ATOM    693  CZ  PHE A  93      21.373  20.318   6.442  1.00 36.93           C
ATOM    694  N   HIS A  94      17.310  25.909   7.835  1.00 31.86           N
ATOM    695  CA  HIS A  94      16.372  26.834   8.422  1.00 33.42           C
ATOM    696  C   HIS A  94      16.365  26.671   9.948  1.00 35.73           C
ATOM    697  O   HIS A  94      16.066  25.591  10.465  1.00 39.80           O
ATOM    698  CB  HIS A  94      14.970  26.600   7.879  1.00 37.08           C
ATOM    699  CG  HIS A  94      13.985  27.668   8.290  1.00 45.34           C
ATOM    700  ND1 HIS A  94      13.222  27.583   9.434  1.00 49.73           N
ATOM    701  CD2 HIS A  94      13.644  28.844   7.705  1.00 50.97           C
ATOM    702  CE1 HIS A  94      12.459  28.661   9.545  1.00 53.52           C
ATOM    703  NE2 HIS A  94      12.700  29.445   8.510  1.00 53.72           N
ATOM    704  N   PRO A  95      16.696  27.732  10.684  1.00 36.46           N
ATOM    705  CA  PRO A  95      16.633  27.616  12.162  1.00 37.86           C
ATOM    706  C   PRO A  95      15.217  27.508  12.704  1.00 42.91           C
ATOM    707  O   PRO A  95      14.314  28.091  12.134  1.00 44.06           O
ATOM    708  CB  PRO A  95      17.242  28.931  12.669  1.00 37.99           C
ATOM    709  CG  PRO A  95      17.846  29.604  11.480  1.00 41.99           C
ATOM    710  CD  PRO A  95      17.179  29.048  10.234  1.00 38.92           C
ATOM    711  N   ASP A  96      15.063  26.834  13.838  1.00 47.14           N
ATOM    712  CA  ASP A  96      13.749  26.593  14.447  1.00 53.68           C
ATOM    713  C   ASP A  96      13.181  27.784  15.222  1.00 51.54           C
ATOM    714  O   ASP A  96      11.983  27.851  15.463  1.00 54.59           O
ATOM    715  CB  ASP A  96      13.846  25.374  15.374  1.00 59.53           C
ATOM    716  CG  ASP A  96      14.260  24.123  14.634  1.00 67.31           C
ATOM    717  OD1 ASP A  96      13.770  23.921  13.499  1.00 69.66           O
ATOM    718  OD2 ASP A  96      15.117  23.370  15.152  1.00 70.64           O
ATOM    719  N   ASN A  97      14.030  28.731  15.602  1.00 48.48           N
ATOM    720  CA  ASN A  97      13.567  29.891  16.361  1.00 50.60           C
ATOM    721  C   ASN A  97      14.491  31.092  16.187  1.00 51.98           C
ATOM    722  O   ASN A  97      15.554  31.002  15.532  1.00 50.18           O
ATOM    723  CB  ASN A  97      13.439  29.541  17.845  1.00 50.66           C
ATOM    724  CG  ASN A  97      14.683  28.862  18.384  1.00 52.23           C
ATOM    725  OD1 ASN A  97      15.743  29.465  18.435  1.00 54.21           O
ATOM    726  ND2 ASN A  97      14.564  27.596  18.770  1.00 52.31           N
ATOM    727  N   GLN A  98      14.132  32.224  16.778  1.00 64.29           N
ATOM    728  CA  GLN A  98      14.923  33.373  16.424  1.00 64.90           C
ATOM    729  C   GLN A  98      16.225  33.396  17.198  1.00 64.68           C
ATOM    730  O   GLN A  98      17.177  33.987  16.735  1.00 63.03           O
ATOM    731  CB  GLN A  98      14.112  34.688  16.550  1.00 64.10           C
ATOM    732  CG  GLN A  98      13.871  35.113  15.078  1.00 77.50           C
ATOM    733  CD  GLN A  98      12.728  36.074  14.798  1.00 80.98           C
ATOM    734  OE1 GLN A  98      12.183  36.734  15.695  1.00 84.09           O
ATOM    735  NE2 GLN A  98      12.328  36.121  13.519  1.00 80.43           N
ATOM    736  N   GLU A  99      16.294  32.697  18.327  1.00 66.22           N
ATOM    737  CA  GLU A  99      17.554  32.595  19.058  1.00 64.08           C
ATOM    738  C   GLU A  99      18.590  31.835  18.227  1.00 57.67           C
ATOM    739  O   GLU A  99      19.695  32.316  18.026  1.00 52.49           O
ATOM    740  CB  GLU A  99      17.359  31.938  20.437  1.00 66.02           C
ATOM    741  CG  GLU A  99      16.372  32.640  21.401  1.00 69.92           C
ATOM    742  CD  GLU A  99      14.880  32.560  21.011  1.00 74.67           C
ATOM    743  OE1 GLU A  99      14.501  31.810  20.087  1.00 73.74           O
ATOM    744  OE2 GLU A  99      14.076  33.271  21.659  1.00 80.68           O
ATOM    745  N   ASP A 100      18.229  30.679  17.679  1.00 55.15           N
ATOM    746  CA  ASP A 100      19.144  29.965  16.792  1.00 51.69           C
ATOM    747  C   ASP A 100      19.460  30.752  15.523  1.00 49.04           C
ATOM    748  O   ASP A 100      20.585  30.681  14.996  1.00 45.09           O
ATOM    749  CB  ASP A 100      18.568  28.602  16.423  1.00 53.01           C
ATOM    750  CG  ASP A 100      18.463  27.668  17.631  1.00 58.11           C
ATOM    751  OD1 ASP A 100      19.052  27.972  18.703  1.00 57.99           O
ATOM    752  OD2 ASP A 100      17.809  26.613  17.513  1.00 59.08           O
ATOM    753  N   ALA A 101      18.490  31.510  15.014  1.00 48.30           N
ATOM    754  CA  ALA A 101      18.781  32.308  13.803  1.00 46.76           C
ATOM    755  C   ALA A 101      19.886  33.314  14.136  1.00 49.13           C
ATOM    756  O   ALA A 101      20.806  33.541  13.345  1.00 48.93           O
ATOM    757  CB  ALA A 101      17.540  33.038  13.334  1.00 48.36           C
ATOM    758  N   GLU A 102      19.790  33.898  15.336  1.00 50.14           N
ATOM    759  CA  GLU A 102      20.775  34.901  15.755  1.00 51.61           C
ATOM    760  C   GLU A 102      22.125  34.227  15.872  1.00 49.64           C
ATOM    761  O   GLU A 102      23.132  34.740  15.402  1.00 49.39           O
ATOM    762  CB  GLU A 102      20.378  35.553  17.083  1.00 57.70           C
ATOM    763  CG  GLU A 102      21.227  36.775  17.482  1.00 61.76           C
ATOM    764  CD  GLU A 102      22.566  36.405  18.104  1.00 64.83           C
ATOM    765  OE1 GLU A 102      22.652  35.375  18.810  1.00 63.42           O
ATOM    766  OE2 GLU A 102      23.540  37.154  17.883  1.00 68.51           O
ATOM    767  N   ALA A 103      22.134  33.047  16.465  1.00 49.67           N
ATOM    768  CA  ALA A 103      23.389  32.359  16.739  1.00 47.54           C
ATOM    769  C   ALA A 103      24.195  32.088  15.466  1.00 45.93           C
ATOM    770  O   ALA A 103      25.412  32.306  15.443  1.00 45.60           O
ATOM    771  CB  ALA A 103      23.121  31.073  17.489  1.00 47.16           C
ATOM    772  N   ILE A 104      23.544  31.635  14.395  1.00 43.93           N
ATOM    773  CA  ILE A 104      24.309  31.300  13.216  1.00 41.46           C
ATOM    774  C   ILE A 104      24.823  32.537  12.455  1.00 41.19           C
ATOM    775  O   ILE A 104      25.637  32.369  11.568  1.00 41.68           O
ATOM    776  CB  ILE A 104      23.507  30.419  12.239  1.00 42.91           C
ATOM    777  CG1 ILE A 104      22.322  31.185  11.679  1.00 46.05           C
ATOM    778  CG2 ILE A 104      23.050  29.116  12.927  1.00 40.58           C
ATOM    779  CD1 ILE A 104      21.697  30.458  10.508  1.00 45.70           C
ATOM    780  N   THR A 105      24.376  33.754  12.764  1.00 45.63           N
ATOM    781  CA  THR A 105      25.079  34.940  12.210  1.00 48.52           C
ATOM    782  C   THR A 105      26.522  35.039  12.702  1.00 47.76           C
ATOM    783  O   THR A 105      27.310  35.808  12.156  1.00 47.36           O
ATOM    784  CB  THR A 105      24.383  36.284  12.545  1.00 48.06           C
ATOM    785  OG1 THR A 105      24.391  36.530  13.974  1.00 48.01           O
ATOM    786  CG2 THR A 105      22.969  36.275  11.962  1.00 47.66           C
ATOM    787  N   HIS A 106      26.882  34.230  13.695  1.00 46.06           N
ATOM    788  CA  HIS A 106      28.244  34.250  14.217  1.00 46.02           C
ATOM    789  C   HIS A 106      29.138  33.235  13.510  1.00 44.10           C
ATOM    790  O   HIS A 106      30.320  33.143  13.825  1.00 46.67           O
ATOM    791  CB  HIS A 106      28.230  34.013  15.742  1.00 47.62           C
ATOM    792  CG  HIS A 106      27.531  35.103  16.506  1.00 53.80           C
ATOM    793  ND1 HIS A 106      28.207  36.024  17.282  1.00 58.21           N
ATOM    794  CD2 HIS A 106      26.222  35.444  16.583  1.00 54.98           C
ATOM    795  CE1 HIS A 106      27.345  36.873  17.809  1.00 59.33           C
ATOM    796  NE2 HIS A 106      26.132  36.542  17.404  1.00 58.10           N
ATOM    797  N   LEU A 107      28.582  32.493  12.554  1.00 42.39           N
ATOM    798  CA  LEU A 107      29.343  31.500  11.811  1.00 40.75           C
ATOM    799  C   LEU A 107      29.827  32.065  10.508  1.00 42.52           C
ATOM    800  O   LEU A 107      29.061  32.751   9.824  1.00 41.27           O
ATOM    801  CB  LEU A 107      28.486  30.261  11.514  1.00 41.40           C
ATOM    802  CG  LEU A 107      28.319  29.406  12.749  1.00 44.19           C
ATOM    803  CD1 LEU A 107      27.231  28.404  12.446  1.00 45.58           C
ATOM    804  CD2 LEU A 107      29.681  28.726  13.068  1.00 42.56           C
ATOM    805  N   PHE A 108      31.066  31.741  10.142  1.00 43.33           N
ATOM    806  CA  PHE A 108      31.590  32.133   8.832  1.00 40.83           C
ATOM    807  C   PHE A 108      31.347  33.620   8.576  1.00 42.92           C
ATOM    808  O   PHE A 108      30.727  33.962   7.585  1.00 43.16           O
ATOM    809  CB  PHE A 108      30.922  31.290   7.728  1.00 40.21           C
ATOM    810  CG  PHE A 108      30.950  29.804   8.009  1.00 37.41           C
ATOM    811  CD1 PHE A 108      32.131  29.190   8.428  1.00 40.85           C
ATOM    812  CD2 PHE A 108      29.797  29.051   7.896  1.00 35.15           C
ATOM    813  CE1 PHE A 108      32.153  27.827   8.676  1.00 40.30           C
ATOM    814  CE2 PHE A 108      29.812  27.679   8.196  1.00 35.32           C
ATOM    815  CZ  PHE A 108      30.987  27.075   8.585  1.00 37.05           C
ATOM    816  N   THR A 109      31.772  34.504   9.478  1.00 46.76           N
ATOM    817  CA  THR A 109      31.274  35.874   9.398  1.00 47.83           C
ATOM    818  C   THR A 109      31.896  36.646   8.234  1.00 49.52           C
ATOM    819  O   THR A 109      31.347  37.658   7.801  1.00 48.92           O
ATOM    820  CB  THR A 109      31.527  36.655  10.699  1.00 52.10           C
ATOM    821  OG1 THR A 109      32.909  36.582  11.024  1.00 53.71           O
ATOM    822  CG2 THR A 109      30.735  36.050  11.845  1.00 50.70           C
ATOM    823  N   ASP A 110      33.039  36.171   7.754  1.00 51.95           N
ATOM    824  CA  ASP A 110      33.771  36.829   6.665  1.00 58.59           C
ATOM    825  C   ASP A 110      33.326  36.358   5.248  1.00 50.24           C
ATOM    826  O   ASP A 110      33.860  36.812   4.213  1.00 50.92           O
ATOM    827  CB  ASP A 110      35.253  36.551   6.821  1.00 64.25           C
ATOM    828  CG  ASP A 110      35.563  35.098   6.548  1.00 69.90           C
ATOM    829  OD1 ASP A 110      34.916  34.237   7.199  1.00 69.68           O
ATOM    830  OD2 ASP A 110      36.395  34.809   5.656  1.00 73.71           O
ATOM    831  N   VAL A 111      32.382  35.426   5.186  1.00 48.15           N
ATOM    832  CA  VAL A 111      32.012  34.903   3.894  1.00 46.85           C
ATOM    833  C   VAL A 111      31.153  35.945   3.166  1.00 50.09           C
ATOM    834  O   VAL A 111      30.313  36.615   3.761  1.00 52.30           O
ATOM    835  CB  VAL A 111      31.275  33.561   4.029  1.00 45.14           C
ATOM    836  CG1 VAL A 111      29.844  33.778   4.469  1.00 43.47           C
ATOM    837  CG2 VAL A 111      31.316  32.813   2.711  1.00 46.68           C
ATOM    838  N   GLN A 112      31.386  36.080   1.872  1.00 50.01           N
ATOM    839  CA  GLN A 112      30.758  37.122   1.061  1.00 52.40           C
ATOM    840  C   GLN A 112      29.307  36.796   0.767  1.00 48.38           C
ATOM    841  O   GLN A 112      28.485  37.698   0.675  1.00 51.72           O
ATOM    842  CB  GLN A 112      31.497  37.332  -0.280  1.00 56.21           C
ATOM    843  CG  GLN A 112      33.080  37.223  -0.220  1.00 79.31           C
ATOM    844  CD  GLN A 112      33.500  35.824   0.291  1.00 79.44           C
ATOM    845  OE1 GLN A 112      32.824  34.903  -0.029  1.00 82.75           O
ATOM    846  NE2 GLN A 112      34.586  35.676   1.043  1.00 75.25           N
ATOM    847  N   ASN A 113      28.979  35.512   0.615  1.00 44.05           N
ATOM    848  CA  ASN A 113      27.586  35.138   0.339  1.00 43.09           C
ATOM    849  C   ASN A 113      27.019  34.195   1.378  1.00 43.29           C
ATOM    850  O   ASN A 113      27.508  33.066   1.546  1.00 41.85           O
ATOM    851  CB  ASN A 113      27.457  34.510  -1.054  1.00 46.43           C
ATOM    852  CG  ASN A 113      28.155  35.328  -2.132  1.00 51.89           C
ATOM    853  OD1 ASN A 113      27.645  36.339  -2.600  1.00 54.06           O
ATOM    854  ND2 ASN A 113      29.318  34.874  -2.544  1.00 54.29           N
ATOM    855  N   ARG A 114      25.972  34.653   2.072  1.00 43.50           N
ATOM    856  CA  ARG A 114      25.291  33.801   3.075  1.00 40.79           C
ATOM    857  C   ARG A 114      23.888  33.430   2.603  1.00 38.23           C
ATOM    858  O   ARG A 114      23.155  34.299   2.104  1.00 39.81           O
ATOM    859  CB  ARG A 114      25.150  34.494   4.448  1.00 42.40           C
ATOM    860  CG  ARG A 114      26.384  35.164   5.011  1.00 47.01           C
ATOM    861  CD  ARG A 114      26.023  35.984   6.260  1.00 47.29           C
ATOM    862  NE  ARG A 114      25.730  35.098   7.389  1.00 44.91           N
ATOM    863  CZ  ARG A 114      26.686  34.458   8.044  1.00 43.68           C
ATOM    864  NH1 ARG A 114      27.951  34.629   7.664  1.00 43.05           N
ATOM    865  NH2 ARG A 114      26.399  33.643   9.046  1.00 44.32           N
ATOM    866  N   TYR A 115      23.498  32.168   2.824  1.00 36.74           N
ATOM    867  CA  TYR A 115      22.136  31.746   2.473  1.00 40.06           C
ATOM    868  C   TYR A 115      21.556  30.876   3.606  1.00 37.96           C
ATOM    869  O   TYR A 115      22.245  30.033   4.167  1.00 39.57           O
ATOM    870  CB  TYR A 115      22.103  30.937   1.155  1.00 36.85           C
ATOM    871  CG  TYR A 115      22.853  31.596   0.012  1.00 43.39           C
ATOM    872  CD1 TYR A 115      22.194  32.461  -0.858  1.00 48.80           C
ATOM    873  CD2 TYR A 115      24.221  31.355  -0.209  1.00 41.97           C
ATOM    874  CE1 TYR A 115      22.853  33.058  -1.903  1.00 52.03           C
ATOM    875  CE2 TYR A 115      24.878  31.958  -1.305  1.00 43.45           C
ATOM    876  CZ  TYR A 115      24.198  32.808  -2.111  1.00 48.99           C
ATOM    877  OH  TYR A 115      24.838  33.436  -3.188  1.00 50.25           O
ATOM    878  N   THR A 116      20.268  31.094   3.913  1.00 37.09           N
ATOM    879  CA  THR A 116      19.558  30.167   4.779  1.00 34.64           C
ATOM    880  C   THR A 116      18.478  29.447   3.985  1.00 32.37           C
ATOM    881  O   THR A 116      17.582  30.071   3.406  1.00 34.41           O
ATOM    882  CB  THR A 116      18.900  30.876   6.000  1.00 43.96           C
ATOM    883  OG1 THR A 116      19.916  31.548   6.753  1.00 43.52           O
ATOM    884  CG2 THR A 116      18.229  29.824   6.895  1.00 41.44           C
ATOM    885  N   PHE A 117      18.585  28.128   3.933  1.00 32.29           N
ATOM    886  CA  PHE A 117      17.589  27.317   3.230  1.00 31.86           C
ATOM    887  C   PHE A 117      16.259  27.514   3.890  1.00 34.13           C
ATOM    888  O   PHE A 117      16.202  27.761   5.111  1.00 34.25           O
ATOM    889  CB  PHE A 117      17.956  25.818   3.304  1.00 32.93           C
ATOM    890  CG  PHE A 117      19.181  25.446   2.534  1.00 33.83           C
ATOM    891  CD1 PHE A 117      19.226  25.660   1.163  1.00 35.21           C
ATOM    892  CD2 PHE A 117      20.248  24.852   3.171  1.00 34.64           C
ATOM    893  CE1 PHE A 117      20.364  25.318   0.439  1.00 36.83           C
ATOM    894  CE2 PHE A 117      21.395  24.496   2.458  1.00 35.15           C
ATOM    895  CZ  PHE A 117      21.425  24.729   1.074  1.00 34.27           C
ATOM    896  N   ALA A 118      15.202  27.402   3.108  1.00 32.75           N
ATOM    897  CA  ALA A 118      13.850  27.425   3.633  1.00 35.87           C
ATOM    898  C   ALA A 118      13.529  26.177   4.468  1.00 34.87           C
ATOM    899  O   ALA A 118      12.528  26.153   5.182  1.00 35.71           O
ATOM    900  CB  ALA A 118      12.863  27.535   2.514  1.00 38.61           C
ATOM    901  N   PHE A 119      14.332  25.128   4.298  1.00 34.00           N
ATOM    902  CA  PHE A 119      14.023  23.828   4.907  1.00 39.41           C
ATOM    903  C   PHE A 119      15.057  23.534   5.974  1.00 36.93           C
ATOM    904  O   PHE A 119      16.179  24.053   5.940  1.00 33.90           O
ATOM    905  CB  PHE A 119      14.033  22.671   3.881  1.00 39.17           C
ATOM    906  CG  PHE A 119      15.293  22.625   3.045  1.00 39.11           C
ATOM    907  CD1 PHE A 119      16.421  21.938   3.459  1.00 37.82           C
ATOM    908  CD2 PHE A 119      15.305  23.273   1.791  1.00 43.19           C
ATOM    909  CE1 PHE A 119      17.574  21.930   2.689  1.00 38.58           C
ATOM    910  CE2 PHE A 119      16.448  23.271   0.999  1.00 40.42           C
ATOM    911  CZ  PHE A 119      17.578  22.599   1.419  1.00 38.56           C
ATOM    912  N   GLY A 120      14.667  22.688   6.921  1.00 37.81           N
ATOM    913  CA  GLY A 120      15.511  22.382   8.065  1.00 34.34           C
ATOM    914  C   GLY A 120      16.267  21.136   7.728  1.00 35.04           C
ATOM    915  O   GLY A 120      16.131  20.581   6.598  1.00 33.90           O
ATOM    916  N   GLY A 121      17.108  20.688   8.666  1.00 33.88           N
ATOM    917  CA  GLY A 121      18.007  19.588   8.310  1.00 34.26           C
ATOM    918  C   GLY A 121      17.624  18.283   9.005  1.00 35.31           C
ATOM    919  O   GLY A 121      18.469  17.390   9.102  1.00 35.58           O
ATOM    920  N   ASN A 122      16.367  18.148   9.412  1.00 36.39           N
ATOM    921  CA  ASN A 122      15.855  16.877   9.956  1.00 38.21           C
ATOM    922  C   ASN A 122      15.755  15.828   8.856  1.00 37.05           C
ATOM    923  O   ASN A 122      15.584  16.167   7.664  1.00 33.93           O
ATOM    924  CB  ASN A 122      14.501  17.079  10.614  1.00 44.43           C
ATOM    925  CG  ASN A 122      13.460  17.650   9.651  1.00 51.44           C
ATOM    926  OD1 ASN A 122      12.641  16.900   9.086  1.00 55.54           O
ATOM    927  ND2 ASN A 122      13.492  18.980   9.445  1.00 50.19           N
ATOM    928  N   TYR A 123      15.839  14.550   9.236  1.00 33.40           N
ATOM    929  CA  TYR A 123      15.879  13.503   8.200  1.00 34.32           C
ATOM    930  C   TYR A 123      14.587  13.437   7.383  1.00 34.20           C
ATOM    931  O   TYR A 123      14.626  13.108   6.194  1.00 35.11           O
ATOM    932  CB  TYR A 123      16.097  12.150   8.851  1.00 34.49           C
ATOM    933  CG  TYR A 123      17.497  11.956   9.420  1.00 30.96           C
ATOM    934  CD1 TYR A 123      18.609  12.192   8.644  1.00 33.26           C
ATOM    935  CD2 TYR A 123      17.665  11.543  10.744  1.00 35.05           C
ATOM    936  CE1 TYR A 123      19.910  11.977   9.131  1.00 35.07           C
ATOM    937  CE2 TYR A 123      18.957  11.362  11.259  1.00 34.53           C
ATOM    938  CZ  TYR A 123      20.049  11.564  10.434  1.00 35.93           C
ATOM    939  OH  TYR A 123      21.316  11.372  10.934  1.00 36.01           O
ATOM    940  N   ASP A 124      13.473  13.651   8.036  1.00 33.93           N
ATOM    941  CA  ASP A 124      12.192  13.547   7.324  1.00 38.55           C
ATOM    942  C   ASP A 124      12.259  14.446   6.086  1.00 36.80           C
ATOM    943  O   ASP A 124      11.898  14.026   4.975  1.00 37.91           O
ATOM    944  CB  ASP A 124      11.031  13.945   8.185  1.00 45.39           C
ATOM    945  CG  ASP A 124      10.723  12.904   9.241  1.00 53.97           C
ATOM    946  OD1 ASP A 124      11.386  11.834   9.224  1.00 51.17           O
ATOM    947  OD2 ASP A 124       9.829  13.155  10.066  1.00 56.78           O
ATOM    948  N   ARG A 125      12.730  15.674   6.296  1.00 32.18           N
ATOM    949  CA  ARG A 125      12.737  16.666   5.213  1.00 38.55           C
ATOM    950  C   ARG A 125      13.848  16.342   4.211  1.00 36.45           C
ATOM    951  O   ARG A 125      13.638  16.353   2.981  1.00 36.02           O
ATOM    952  CB  ARG A 125      12.913  18.094   5.762  1.00 41.13           C
ATOM    953  CG  ARG A 125      12.926  19.207   4.687  1.00 43.79           C
ATOM    954  CD  ARG A 125      11.587  19.265   3.982  1.00 44.13           C
ATOM    955  NE  ARG A 125      10.646  19.993   4.826  1.00 45.11           N
ATOM    956  CZ  ARG A 125       9.346  19.820   4.831  1.00 47.98           C
ATOM    957  NH1 ARG A 125       8.781  18.950   4.010  1.00 50.21           N
ATOM    958  NH2 ARG A 125       8.616  20.538   5.653  1.00 48.61           N
ATOM    959  N   LEU A 126      15.029  16.019   4.709  1.00 33.50           N
ATOM    960  CA  LEU A 126      16.134  15.719   3.759  1.00 32.28           C
ATOM    961  C   LEU A 126      15.887  14.465   2.944  1.00 34.58           C
ATOM    962  O   LEU A 126      16.289  14.396   1.759  1.00 36.75           O
ATOM    963  CB  LEU A 126      17.443  15.595   4.513  1.00 32.61           C
ATOM    964  CG  LEU A 126      17.961  16.820   5.273  1.00 32.46           C
ATOM    965  CD1 LEU A 126      19.275  16.395   5.997  1.00 30.56           C
ATOM    966  CD2 LEU A 126      18.199  18.003   4.292  1.00 40.15           C
ATOM    967  N   GLU A 127      15.208  13.474   3.523  1.00 32.96           N
ATOM    968  CA  GLU A 127      14.883  12.271   2.741  1.00 32.10           C
ATOM    969  C   GLU A 127      13.938  12.569   1.600  1.00 34.70           C
ATOM    970  O   GLU A 127      14.047  12.024   0.462  1.00 33.94           O
ATOM    971  CB  GLU A 127      14.250  11.192   3.621  1.00 31.17           C
ATOM    972  CG  GLU A 127      15.294  10.509   4.579  1.00 32.89           C
ATOM    973  CD  GLU A 127      14.615   9.614   5.607  1.00 35.23           C
ATOM    974  OE1 GLU A 127      13.385   9.796   5.879  1.00 34.31           O
ATOM    975  OE2 GLU A 127      15.294   8.684   6.120  1.00 35.50           O
ATOM    976  N   GLN A 128      12.969  13.428   1.887  1.00 35.23           N
ATOM    977  CA  GLN A 128      12.046  13.856   0.857  1.00 39.32           C
ATOM    978  C   GLN A 128      12.790  14.519  -0.296  1.00 38.29           C
ATOM    979  O   GLN A 128      12.505  14.252  -1.488  1.00 41.39           O
ATOM    980  CB  GLN A 128      11.076  14.894   1.400  1.00 44.69           C
ATOM    981  CG  GLN A 128       9.887  14.405   2.079  1.00 54.91           C
ATOM    982  CD  GLN A 128       9.018  15.583   2.482  1.00 62.49           C
ATOM    983  OE1 GLN A 128       9.512  16.588   3.043  1.00 62.72           O
ATOM    984  NE2 GLN A 128       7.733  15.496   2.161  1.00 63.58           N
ATOM    985  N   LEU A 129      13.652  15.462   0.063  1.00 36.04           N
ATOM    986  CA  LEU A 129      14.395  16.214  -0.939  1.00 38.87           C
ATOM    987  C   LEU A 129      15.357  15.282  -1.693  1.00 39.54           C
ATOM    988  O   LEU A 129      15.523  15.402  -2.909  1.00 40.64           O
ATOM    989  CB  LEU A 129      15.142  17.367  -0.293  1.00 38.54           C
ATOM    990  CG  LEU A 129      14.221  18.467   0.269  1.00 39.19           C
ATOM    991  CD1 LEU A 129      15.074  19.560   0.826  1.00 38.75           C
ATOM    992  CD2 LEU A 129      13.347  19.020  -0.823  1.00 41.46           C
ATOM    993  N   ALA A 130      15.926  14.325  -0.989  1.00 34.89           N
ATOM    994  CA  ALA A 130      16.825  13.320  -1.616  1.00 34.89           C
ATOM    995  C   ALA A 130      16.099  12.345  -2.514  1.00 35.55           C
ATOM    996  O   ALA A 130      16.690  11.722  -3.415  1.00 36.89           O
ATOM    997  CB  ALA A 130      17.557  12.568  -0.536  1.00 31.49           C
ATOM    998  N   GLY A 131      14.796  12.186  -2.323  1.00 36.10           N
ATOM    999  CA  GLY A 131      14.072  11.161  -3.071  1.00 39.85           C
ATOM   1000  C   GLY A 131      14.429   9.736  -2.632  1.00 37.96           C
ATOM   1001  O   GLY A 131      14.121   8.779  -3.344  1.00 37.05           O
ATOM   1002  N   ASN A 132      14.980   9.589  -1.424  1.00 36.76           N
ATOM   1003  CA  ASN A 132      15.305   8.275  -0.865  1.00 35.89           C
ATOM   1004  C   ASN A 132      15.373   8.335   0.651  1.00 33.58           C
ATOM   1005  O   ASN A 132      15.864   9.309   1.199  1.00 31.25           O
ATOM   1006  CB  ASN A 132      16.675   7.759  -1.339  1.00 37.09           C
ATOM   1007  CG  ASN A 132      16.603   7.119  -2.744  1.00 43.70           C
ATOM   1008  OD1 ASN A 132      17.217   7.616  -3.701  1.00 47.91           O
ATOM   1009  ND2 ASN A 132      15.844   6.042  -2.857  1.00 43.68           N
ATOM   1010  N   LEU A 133      14.950   7.251   1.286  1.00 32.94           N
ATOM   1011  CA  LEU A 133      15.130   7.097   2.753  1.00 30.91           C
ATOM   1012  C   LEU A 133      16.561   6.783   3.096  1.00 31.08           C
ATOM   1013  O   LEU A 133      17.344   6.327   2.263  1.00 31.83           O
ATOM   1014  CB  LEU A 133      14.229   5.984   3.304  1.00 36.07           C
ATOM   1015  CG  LEU A 133      12.728   6.087   3.005  1.00 40.91           C
ATOM   1016  CD1 LEU A 133      11.884   4.836   3.459  1.00 40.03           C
ATOM   1017  CD2 LEU A 133      12.188   7.409   3.577  1.00 42.68           C
ATOM   1018  N   ARG A 134      16.900   7.026   4.373  1.00 30.50           N
ATOM   1019  CA  ARG A 134      18.216   6.644   4.846  1.00 28.80           C
ATOM   1020  C   ARG A 134      18.540   5.225   4.544  1.00 31.41           C
ATOM   1021  O   ARG A 134      19.708   4.902   4.294  1.00 31.79           O
ATOM   1022  CB  ARG A 134      18.285   6.848   6.383  1.00 28.18           C
ATOM   1023  CG  ARG A 134      18.672   8.284   6.713  1.00 26.93           C
ATOM   1024  CD  ARG A 134      18.435   8.496   8.226  1.00 26.11           C
ATOM   1025  NE  ARG A 134      17.004   8.581   8.587  1.00 30.41           N
ATOM   1026  CZ  ARG A 134      16.500   8.462   9.798  1.00 33.55           C
ATOM   1027  NH1 ARG A 134      17.277   8.113  10.851  1.00 35.24           N
ATOM   1028  NH2 ARG A 134      15.178   8.615  10.002  1.00 35.29           N
ATOM   1029  N   GLU A 135      17.512   4.383   4.624  1.00 33.04           N
ATOM   1030  CA  GLU A 135      17.619   2.935   4.375  1.00 36.09           C
ATOM   1031  C   GLU A 135      18.168   2.592   2.985  1.00 34.11           C
ATOM   1032  O   GLU A 135      18.624   1.460   2.719  1.00 34.46           O
ATOM   1033  CB  GLU A 135      16.234   2.281   4.483  1.00 39.94           C
ATOM   1034  CG  GLU A 135      15.694   2.050   5.860  1.00 46.46           C
ATOM   1035  CD  GLU A 135      14.918   3.240   6.524  1.00 55.53           C
ATOM   1036  OE1 GLU A 135      15.187   4.469   6.248  1.00 47.16           O
ATOM   1037  OE2 GLU A 135      14.053   2.894   7.384  1.00 58.25           O
ATOM   1038  N   ASN A 136      18.053   3.557   2.093  1.00 31.80           N
ATOM   1039  CA  ASN A 136      18.476   3.349   0.690  1.00 34.71           C
ATOM   1040  C   ASN A 136      19.594   4.271   0.249  1.00 35.03           C
ATOM   1041  O   ASN A 136      19.791   4.446  -0.956  1.00 38.46           O
ATOM   1042  CB  ASN A 136      17.308   3.543  -0.254  1.00 37.61           C
ATOM   1043  CG  ASN A 136      16.204   2.523  -0.010  1.00 45.76           C
ATOM   1044  OD1 ASN A 136      15.044   2.891   0.139  1.00 51.98           O
ATOM   1045  ND2 ASN A 136      16.565   1.233   0.042  1.00 47.10           N
ATOM   1046  N   ILE A 137      20.291   4.880   1.206  1.00 31.76           N
ATOM   1047  CA  ILE A 137      21.395   5.782   0.881  1.00 31.10           C
ATOM   1048  C   ILE A 137      22.722   5.240   1.419  1.00 32.08           C
ATOM   1049  O   ILE A 137      22.897   5.140   2.615  1.00 30.66           O
ATOM   1050  CB  ILE A 137      21.157   7.198   1.434  1.00 29.09           C
ATOM   1051  CG1 ILE A 137      19.985   7.872   0.675  1.00 33.46           C
ATOM   1052  CG2 ILE A 137      22.419   8.083   1.224  1.00 40.20           C
ATOM   1053  CD1 ILE A 137      19.566   9.211   1.359  1.00 31.00           C
ATOM   1054  N   GLU A 138      23.645   4.862   0.522  1.00 30.50           N
ATOM   1055  CA  GLU A 138      24.863   4.169   1.010  1.00 31.08           C
ATOM   1056  C   GLU A 138      25.842   5.103   1.700  1.00 33.15           C
ATOM   1057  O   GLU A 138      25.991   6.284   1.292  1.00 31.56           O
ATOM   1058  CB  GLU A 138      25.533   3.429  -0.165  1.00 32.80           C
ATOM   1059  CG  GLU A 138      24.594   2.313  -0.702  1.00 38.88           C
ATOM   1060  CD  GLU A 138      25.239   1.441  -1.744  1.00 52.14           C
ATOM   1061  OE1 GLU A 138      25.495   1.963  -2.851  1.00 49.18           O
ATOM   1062  OE2 GLU A 138      25.478   0.239  -1.463  1.00 59.65           O
ATOM   1063  N   LEU A 139      26.495   4.574   2.756  1.00 28.58           N
ATOM   1064  CA  LEU A 139      27.425   5.332   3.584  1.00 26.69           C
ATOM   1065  C   LEU A 139      28.769   4.641   3.419  1.00 29.90           C
ATOM   1066  O   LEU A 139      28.814   3.439   3.098  1.00 28.94           O
ATOM   1067  CB  LEU A 139      27.041   5.328   5.078  1.00 27.21           C
ATOM   1068  CG  LEU A 139      25.634   5.872   5.320  1.00 29.37           C
ATOM   1069  CD1 LEU A 139      25.205   5.647   6.828  1.00 29.88           C
ATOM   1070  CD2 LEU A 139      25.656   7.341   4.971  1.00 31.29           C
ATOM   1071  N   GLY A 140      29.833   5.376   3.752  1.00 32.21           N
ATOM   1072  CA  GLY A 140      31.167   4.842   3.572  1.00 34.18           C
ATOM   1073  C   GLY A 140      32.155   5.971   3.264  1.00 32.60           C
ATOM   1074  O   GLY A 140      31.745   7.084   3.088  1.00 33.41           O
ATOM   1075  N   ASN A 141      33.422   5.646   3.075  1.00 36.88           N
ATOM   1076  CA  ASN A 141      34.376   6.682   2.666  1.00 37.88           C
ATOM   1077  C   ASN A 141      34.093   7.239   1.265  1.00 36.61           C
ATOM   1078  O   ASN A 141      34.174   8.446   1.049  1.00 34.66           O
ATOM   1079  CB  ASN A 141      35.812   6.148   2.742  1.00 45.44           C
ATOM   1080  CG  ASN A 141      36.856   7.278   2.746  1.00 50.00           C
ATOM   1081  OD1 ASN A 141      36.757   8.212   3.563  1.00 48.13           O
ATOM   1082  ND2 ASN A 141      37.852   7.205   1.834  1.00 48.15           N
ATOM   1083  N   GLY A 142      33.737   6.378   0.320  1.00 37.97           N
ATOM   1084  CA  GLY A 142      33.391   6.849  -1.019  1.00 35.53           C
ATOM   1085  C   GLY A 142      32.224   7.804  -0.995  1.00 30.94           C
ATOM   1086  O   GLY A 142      32.261   8.944  -1.515  1.00 33.32           O
ATOM   1087  N   PRO A 143      31.130   7.398  -0.301  1.00 31.92           N
ATOM   1088  CA  PRO A 143      30.036   8.363  -0.226  1.00 27.97           C
ATOM   1089  C   PRO A 143      30.400   9.702   0.409  1.00 32.93           C
ATOM   1090  O   PRO A 143      29.851  10.735  -0.025  1.00 30.37           O
ATOM   1091  CB  PRO A 143      28.993   7.615   0.670  1.00 31.26           C
ATOM   1092  CG  PRO A 143      29.161   6.235   0.258  1.00 30.68           C
ATOM   1093  CD  PRO A 143      30.663   6.034  -0.005  1.00 32.86           C
ATOM   1094  N   LEU A 144      31.196   9.673   1.498  1.00 31.99           N
ATOM   1095  CA  LEU A 144      31.664  10.927   2.128  1.00 31.05           C
ATOM   1096  C   LEU A 144      32.497  11.780   1.147  1.00 31.61           C
ATOM   1097  O   LEU A 144      32.288  12.981   1.068  1.00 31.48           O
ATOM   1098  CB  LEU A 144      32.479  10.601   3.403  1.00 29.66           C
ATOM   1099  CG  LEU A 144      32.769  11.799   4.323  1.00 31.69           C
ATOM   1100  CD1 LEU A 144      31.442  12.609   4.619  1.00 31.25           C
ATOM   1101  CD2 LEU A 144      33.496  11.330   5.635  1.00 35.81           C
ATOM   1102  N   GLU A 145      33.383  11.119   0.385  1.00 33.89           N
ATOM   1103  CA  GLU A 145      34.238  11.749  -0.616  1.00 38.05           C
ATOM   1104  C   GLU A 145      33.365  12.499  -1.613  1.00 36.04           C
ATOM   1105  O   GLU A 145      33.582  13.663  -1.963  1.00 33.10           O
ATOM   1106  CB  GLU A 145      35.074  10.652  -1.329  1.00 46.57           C
ATOM   1107  CG  GLU A 145      36.033  11.093  -2.324  1.00 58.36           C
ATOM   1108  CD  GLU A 145      35.452  11.296  -3.701  1.00 60.32           C
ATOM   1109  OE1 GLU A 145      34.731  10.416  -4.210  1.00 57.53           O
ATOM   1110  OE2 GLU A 145      35.766  12.341  -4.269  1.00 63.30           O
ATOM   1111  N   GLU A 146      32.323  11.810  -2.038  1.00 34.70           N
ATOM   1112  CA  GLU A 146      31.359  12.356  -3.008  1.00 34.84           C
ATOM   1113  C   GLU A 146      30.503  13.470  -2.443  1.00 33.74           C
ATOM   1114  O   GLU A 146      30.248  14.471  -3.121  1.00 31.33           O
ATOM   1115  CB  GLU A 146      30.488  11.182  -3.551  1.00 32.23           C
ATOM   1116  CG  GLU A 146      31.271  10.092  -4.263  1.00 34.68           C
ATOM   1117  CD  GLU A 146      30.457   8.774  -4.437  1.00 38.14           C
ATOM   1118  OE1 GLU A 146      29.391   8.656  -3.787  1.00 37.92           O
ATOM   1119  OE2 GLU A 146      30.880   7.894  -5.179  1.00 42.56           O
ATOM   1120  N   ALA A 147      30.095  13.349  -1.162  1.00 28.65           N
ATOM   1121  CA  ALA A 147      29.291  14.363  -0.525  1.00 30.77           C
ATOM   1122  C   ALA A 147      30.091  15.654  -0.387  1.00 29.82           C
ATOM   1123  O   ALA A 147      29.566  16.719  -0.521  1.00 31.80           O
ATOM   1124  CB  ALA A 147      28.862  13.875   0.898  1.00 32.11           C
ATOM   1125  N   ILE A 148      31.365  15.536  -0.073  1.00 29.55           N
ATOM   1126  CA  ILE A 148      32.222  16.733  -0.003  1.00 29.83           C
ATOM   1127  C   ILE A 148      32.174  17.472  -1.347  1.00 31.99           C
ATOM   1128  O   ILE A 148      31.944  18.697  -1.442  1.00 31.36           O
ATOM   1129  CB  ILE A 148      33.642  16.327   0.332  1.00 28.47           C
ATOM   1130  CG1 ILE A 148      33.718  15.831   1.800  1.00 29.98           C
ATOM   1131  CG2 ILE A 148      34.632  17.515   0.175  1.00 37.11           C
ATOM   1132  CD1 ILE A 148      35.002  15.067   2.042  1.00 31.95           C
ATOM   1133  N   SER A 149      32.356  16.714  -2.422  1.00 33.67           N
ATOM   1134  CA  SER A 149      32.315  17.330  -3.744  1.00 32.01           C
ATOM   1135  C   SER A 149      30.956  17.954  -4.027  1.00 30.03           C
ATOM   1136  O   SER A 149      30.855  19.079  -4.553  1.00 31.66           O
ATOM   1137  CB  SER A 149      32.621  16.288  -4.811  1.00 31.29           C
ATOM   1138  OG  SER A 149      33.933  15.753  -4.621  1.00 32.95           O
ATOM   1139  N   ALA A 150      29.893  17.246  -3.675  1.00 30.23           N
ATOM   1140  CA  ALA A 150      28.571  17.761  -3.979  1.00 32.51           C
ATOM   1141  C   ALA A 150      28.341  19.067  -3.249  1.00 32.51           C
ATOM   1142  O   ALA A 150      27.791  20.039  -3.807  1.00 33.64           O
ATOM   1143  CB  ALA A 150      27.493  16.731  -3.617  1.00 32.24           C
ATOM   1144  N   LEU A 151      28.715  19.100  -1.977  1.00 31.30           N
ATOM   1145  CA  LEU A 151      28.595  20.351  -1.245  1.00 28.94           C
ATOM   1146  C   LEU A 151      29.451  21.456  -1.920  1.00 33.75           C
ATOM   1147  O   LEU A 151      29.022  22.628  -2.008  1.00 35.59           O
ATOM   1148  CB  LEU A 151      29.007  20.154   0.251  1.00 29.63           C
ATOM   1149  CG  LEU A 151      27.832  19.866   1.204  1.00 33.03           C
ATOM   1150  CD1 LEU A 151      27.081  18.659   0.782  1.00 32.69           C
ATOM   1151  CD2 LEU A 151      28.416  19.732   2.656  1.00 33.02           C
ATOM   1152  N   TYR A 152      30.671  21.104  -2.336  1.00 31.31           N
ATOM   1153  CA  TYR A 152      31.583  22.062  -2.963  1.00 33.15           C
ATOM   1154  C   TYR A 152      31.008  22.668  -4.251  1.00 35.69           C
ATOM   1155  O   TYR A 152      31.206  23.858  -4.559  1.00 38.32           O
ATOM   1156  CB  TYR A 152      32.896  21.377  -3.312  1.00 36.89           C
ATOM   1157  CG  TYR A 152      33.877  22.247  -4.023  1.00 41.75           C
ATOM   1158  CD1 TYR A 152      34.769  23.031  -3.300  1.00 45.98           C
ATOM   1159  CD2 TYR A 152      33.945  22.271  -5.427  1.00 42.20           C
ATOM   1160  CE1 TYR A 152      35.684  23.817  -3.927  1.00 50.48           C
ATOM   1161  CE2 TYR A 152      34.838  23.056  -6.056  1.00 48.76           C
ATOM   1162  CZ  TYR A 152      35.720  23.819  -5.311  1.00 52.99           C
ATOM   1163  OH  TYR A 152      36.637  24.582  -5.974  1.00 56.79           O
ATOM   1164  N   TYR A 153      30.334  21.833  -5.045  1.00 33.63           N
ATOM   1165  CA  TYR A 153      29.890  22.322  -6.343  1.00 35.25           C
ATOM   1166  C   TYR A 153      28.517  22.971  -6.255  1.00 35.31           C
ATOM   1167  O   TYR A 153      27.992  23.399  -7.267  1.00 35.64           O
ATOM   1168  CB  TYR A 153      29.826  21.179  -7.361  1.00 31.69           C
ATOM   1169  CG  TYR A 153      31.163  20.740  -7.886  1.00 34.66           C
ATOM   1170  CD1 TYR A 153      31.875  21.521  -8.787  1.00 36.98           C
ATOM   1171  CD2 TYR A 153      31.705  19.515  -7.492  1.00 32.84           C
ATOM   1172  CE1 TYR A 153      33.125  21.118  -9.282  1.00 39.52           C
ATOM   1173  CE2 TYR A 153      32.926  19.103  -7.992  1.00 36.22           C
ATOM   1174  CZ  TYR A 153      33.621  19.894  -8.898  1.00 36.75           C
ATOM   1175  OH  TYR A 153      34.831  19.481  -9.354  1.00 38.06           O
ATOM   1176  N   TYR A 154      27.923  23.023  -5.066  1.00 33.47           N
ATOM   1177  CA  TYR A 154      26.521  23.466  -5.032  1.00 33.25           C
ATOM   1178  C   TYR A 154      26.388  24.953  -5.378  1.00 38.31           C
ATOM   1179  O   TYR A 154      25.460  25.333  -6.082  1.00 39.59           O
ATOM   1180  CB  TYR A 154      25.890  23.199  -3.662  1.00 33.84           C
ATOM   1181  CG  TYR A 154      24.442  23.659  -3.616  1.00 35.14           C
ATOM   1182  CD1 TYR A 154      23.461  22.932  -4.256  1.00 35.83           C
ATOM   1183  CD2 TYR A 154      24.065  24.796  -2.906  1.00 37.58           C
ATOM   1184  CE1 TYR A 154      22.122  23.340  -4.238  1.00 35.66           C
ATOM   1185  CE2 TYR A 154      22.732  25.229  -2.888  1.00 40.18           C
ATOM   1186  CZ  TYR A 154      21.773  24.481  -3.578  1.00 38.90           C
ATOM   1187  OH  TYR A 154      20.442  24.862  -3.557  1.00 39.62           O
ATOM   1188  N   SER A 155      27.305  25.803  -4.898  1.00 38.09           N
ATOM   1189  CA  SER A 155      27.111  27.253  -5.116  1.00 36.66           C
ATOM   1190  C   SER A 155      27.255  27.670  -6.559  1.00 38.55           C
ATOM   1191  O   SER A 155      26.746  28.745  -6.948  1.00 42.09           O
ATOM   1192  CB  SER A 155      28.076  28.092  -4.269  1.00 39.67           C
ATOM   1193  OG  SER A 155      29.373  28.067  -4.864  1.00 40.78           O
ATOM   1194  N   THR A 156      27.941  26.857  -7.362  1.00 37.87           N
ATOM   1195  CA  THR A 156      28.171  27.244  -8.752  1.00 38.04           C
ATOM   1196  C   THR A 156      27.152  26.540  -9.671  1.00 42.31           C
ATOM   1197  O   THR A 156      27.219  26.624 -10.924  1.00 43.10           O
ATOM   1198  CB  THR A 156      29.632  26.938  -9.185  1.00 42.34           C
ATOM   1199  OG1 THR A 156      29.998  25.605  -8.828  1.00 39.85           O
ATOM   1200  CG2 THR A 156      30.601  27.870  -8.489  1.00 43.51           C
ATOM   1201  N   GLY A 157      26.189  25.868  -9.049  1.00 39.79           N
ATOM   1202  CA  GLY A 157      25.081  25.267  -9.783  1.00 40.57           C
ATOM   1203  C   GLY A 157      25.311  23.862 -10.286  1.00 43.33           C
ATOM   1204  O   GLY A 157      24.520  23.343 -11.053  1.00 45.33           O
ATOM   1205  N   GLY A 158      26.405  23.234  -9.866  1.00 39.49           N
ATOM   1206  CA  GLY A 158      26.725  21.904 -10.348  1.00 35.69           C
ATOM   1207  C   GLY A 158      26.085  20.732  -9.624  1.00 34.38           C
ATOM   1208  O   GLY A 158      26.343  19.577  -9.983  1.00 36.55           O
ATOM   1209  N   THR A 159      25.273  21.012  -8.594  1.00 34.10           N
ATOM   1210  CA  THR A 159      24.751  19.960  -7.732  1.00 33.43           C
ATOM   1211  C   THR A 159      23.244  20.029  -7.661  1.00 33.78           C
ATOM   1212  O   THR A 159      22.726  21.017  -7.176  1.00 33.27           O
ATOM   1213  CB  THR A 159      25.324  20.091  -6.296  1.00 36.86           C
ATOM   1214  OG1 THR A 159      26.751  19.929  -6.375  1.00 36.57           O
ATOM   1215  CG2 THR A 159      24.721  18.998  -5.410  1.00 36.39           C
ATOM   1216  N   GLN A 160      22.536  18.997  -8.133  1.00 33.77           N
ATOM   1217  CA  GLN A 160      21.071  18.973  -8.056  1.00 32.03           C
ATOM   1218  C   GLN A 160      20.615  18.912  -6.626  1.00 32.12           C
ATOM   1219  O   GLN A 160      21.344  18.403  -5.756  1.00 32.90           O
ATOM   1220  CB  GLN A 160      20.468  17.760  -8.806  1.00 37.79           C
ATOM   1221  CG  GLN A 160      20.777  17.745 -10.306  1.00 47.63           C
ATOM   1222  CD  GLN A 160      19.707  18.422 -11.073  1.00 59.34           C
ATOM   1223  OE1 GLN A 160      19.440  19.611 -10.865  1.00 63.19           O
ATOM   1224  NE2 GLN A 160      19.067  17.686 -11.965  1.00 64.29           N
ATOM   1225  N   LEU A 161      19.400  19.416  -6.363  1.00 33.36           N
ATOM   1226  CA  LEU A 161      18.958  19.423  -4.963  1.00 33.21           C
ATOM   1227  C   LEU A 161      18.889  18.020  -4.351  1.00 33.74           C
ATOM   1228  O   LEU A 161      19.236  17.845  -3.190  1.00 35.22           O
ATOM   1229  CB  LEU A 161      17.576  20.113  -4.871  1.00 34.23           C
ATOM   1230  CG  LEU A 161      16.930  20.145  -3.521  1.00 33.99           C
ATOM   1231  CD1 LEU A 161      17.970  20.625  -2.490  1.00 32.82           C
ATOM   1232  CD2 LEU A 161      15.605  20.995  -3.540  1.00 40.78           C
ATOM   1233  N   PRO A 162      18.419  16.991  -5.101  1.00 34.46           N
ATOM   1234  CA  PRO A 162      18.372  15.699  -4.398  1.00 32.30           C
ATOM   1235  C   PRO A 162      19.795  15.213  -4.065  1.00 33.46           C
ATOM   1236  O   PRO A 162      20.035  14.623  -3.029  1.00 31.59           O
ATOM   1237  CB  PRO A 162      17.637  14.791  -5.412  1.00 37.19           C
ATOM   1238  CG  PRO A 162      16.787  15.779  -6.184  1.00 39.00           C
ATOM   1239  CD  PRO A 162      17.752  16.902  -6.404  1.00 37.12           C
ATOM   1240  N   THR A 163      20.773  15.592  -4.865  1.00 34.42           N
ATOM   1241  CA  THR A 163      22.145  15.191  -4.570  1.00 34.06           C
ATOM   1242  C   THR A 163      22.659  15.881  -3.324  1.00 34.43           C
ATOM   1243  O   THR A 163      23.392  15.322  -2.489  1.00 32.93           O
ATOM   1244  CB  THR A 163      23.053  15.536  -5.752  1.00 33.16           C
ATOM   1245  OG1 THR A 163      22.541  14.884  -6.903  1.00 33.25           O
ATOM   1246  CG2 THR A 163      24.443  15.036  -5.506  1.00 33.29           C
ATOM   1247  N   LEU A 164      22.334  17.153  -3.219  1.00 32.40           N
ATOM   1248  CA  LEU A 164      22.773  17.923  -2.049  1.00 31.29           C
ATOM   1249  C   LEU A 164      22.154  17.292  -0.786  1.00 31.01           C
ATOM   1250  O   LEU A 164      22.809  17.141   0.251  1.00 31.94           O
ATOM   1251  CB  LEU A 164      22.312  19.389  -2.215  1.00 31.38           C
ATOM   1252  CG  LEU A 164      22.696  20.255  -1.010  1.00 33.27           C
ATOM   1253  CD1 LEU A 164      24.188  20.605  -1.049  1.00 34.31           C
ATOM   1254  CD2 LEU A 164      21.777  21.508  -1.000  1.00 35.42           C
ATOM   1255  N   ALA A 165      20.852  17.025  -0.843  1.00 30.23           N
ATOM   1256  CA  ALA A 165      20.140  16.478   0.329  1.00 32.19           C
ATOM   1257  C   ALA A 165      20.749  15.156   0.756  1.00 34.49           C
ATOM   1258  O   ALA A 165      20.941  14.862   1.931  1.00 30.50           O
ATOM   1259  CB  ALA A 165      18.701  16.282  -0.005  1.00 33.96           C
ATOM   1260  N   ARG A 166      21.009  14.327  -0.244  1.00 33.58           N
ATOM   1261  CA  ARG A 166      21.647  13.042  -0.009  1.00 32.57           C
ATOM   1262  C   ARG A 166      23.002  13.234   0.632  1.00 31.89           C
ATOM   1263  O   ARG A 166      23.359  12.520   1.555  1.00 31.49           O
ATOM   1264  CB  ARG A 166      21.757  12.362  -1.405  1.00 43.13           C
ATOM   1265  CG  ARG A 166      22.319  11.056  -1.469  1.00 46.25           C
ATOM   1266  CD  ARG A 166      22.382  10.570  -3.028  1.00 47.15           C
ATOM   1267  NE  ARG A 166      22.912   9.231  -2.917  1.00 50.46           N
ATOM   1268  CZ  ARG A 166      22.181   8.128  -2.870  1.00 54.82           C
ATOM   1269  NH1 ARG A 166      20.853   8.187  -3.052  1.00 55.69           N
ATOM   1270  NH2 ARG A 166      22.793   6.959  -2.712  1.00 56.76           N
ATOM   1271  N   SER A 167      23.756  14.232   0.147  1.00 30.49           N
ATOM   1272  CA  SER A 167      25.079  14.505   0.695  1.00 30.88           C
ATOM   1273  C   SER A 167      25.002  14.990   2.160  1.00 29.05           C
ATOM   1274  O   SER A 167      25.841  14.624   2.986  1.00 32.29           O
ATOM   1275  CB  SER A 167      25.786  15.504  -0.187  1.00 31.62           C
ATOM   1276  OG  SER A 167      25.951  14.892  -1.471  1.00 32.66           O
ATOM   1277  N   PHE A 168      23.995  15.807   2.490  1.00 30.02           N
ATOM   1278  CA  PHE A 168      23.802  16.137   3.889  1.00 29.02           C
ATOM   1279  C   PHE A 168      23.536  14.907   4.735  1.00 30.67           C
ATOM   1280  O   PHE A 168      24.050  14.781   5.856  1.00 29.92           O
ATOM   1281  CB  PHE A 168      22.621  17.114   4.037  1.00 31.91           C
ATOM   1282  CG  PHE A 168      22.915  18.519   3.545  1.00 38.14           C
ATOM   1283  CD1 PHE A 168      24.157  19.072   3.705  1.00 43.96           C
ATOM   1284  CD2 PHE A 168      21.911  19.286   2.954  1.00 34.23           C
ATOM   1285  CE1 PHE A 168      24.405  20.355   3.244  1.00 45.97           C
ATOM   1286  CE2 PHE A 168      22.154  20.588   2.547  1.00 37.87           C
ATOM   1287  CZ  PHE A 168      23.397  21.107   2.687  1.00 42.58           C
ATOM   1288  N   ILE A 169      22.700  14.028   4.220  1.00 29.73           N
ATOM   1289  CA  ILE A 169      22.282  12.841   4.979  1.00 29.48           C
ATOM   1290  C   ILE A 169      23.512  11.968   5.260  1.00 31.49           C
ATOM   1291  O   ILE A 169      23.699  11.411   6.355  1.00 28.62           O
ATOM   1292  CB  ILE A 169      21.228  12.081   4.212  1.00 29.76           C
ATOM   1293  CG1 ILE A 169      19.862  12.784   4.348  1.00 28.93           C
ATOM   1294  CG2 ILE A 169      21.106  10.661   4.712  1.00 29.66           C
ATOM   1295  CD1 ILE A 169      18.765  12.198   3.362  1.00 28.58           C
ATOM   1296  N   ILE A 170      24.393  11.885   4.275  1.00 27.74           N
ATOM   1297  CA  ILE A 170      25.669  11.168   4.472  1.00 27.66           C
ATOM   1298  C   ILE A 170      26.554  11.852   5.518  1.00 29.84           C
ATOM   1299  O   ILE A 170      27.062  11.218   6.452  1.00 31.43           O
ATOM   1300  CB  ILE A 170      26.438  11.085   3.131  1.00 27.63           C
ATOM   1301  CG1 ILE A 170      25.722  10.129   2.189  1.00 27.22           C
ATOM   1302  CG2 ILE A 170      27.922  10.639   3.345  1.00 29.33           C
ATOM   1303  CD1 ILE A 170      25.997  10.381   0.572  1.00 28.21           C
ATOM   1304  N   CYS A 171      26.818  13.156   5.371  1.00 29.52           N
ATOM   1305  CA  CYS A 171      27.670  13.847   6.342  1.00 28.74           C
ATOM   1306  C   CYS A 171      27.127  13.806   7.758  1.00 29.93           C
ATOM   1307  O   CYS A 171      27.855  13.683   8.747  1.00 29.85           O
ATOM   1308  CB  CYS A 171      27.837  15.341   5.966  1.00 31.76           C
ATOM   1309  SG  CYS A 171      28.789  15.591   4.469  1.00 34.49           S
ATOM   1310  N   ILE A 172      25.831  14.030   7.868  1.00 29.22           N
ATOM   1311  CA  ILE A 172      25.245  14.063   9.218  1.00 31.40           C
ATOM   1312  C   ILE A 172      25.415  12.695   9.888  1.00 31.19           C
ATOM   1313  O   ILE A 172      25.766  12.604  11.069  1.00 31.94           O
ATOM   1314  CB  ILE A 172      23.729  14.441   9.133  1.00 29.51           C
ATOM   1315  CG1 ILE A 172      23.554  15.915   8.808  1.00 30.80           C
ATOM   1316  CG2 ILE A 172      23.044  14.187  10.473  1.00 30.80           C
ATOM   1317  CD1 ILE A 172      22.109  16.203   8.259  1.00 34.12           C
ATOM   1318  N   GLN A 173      25.194  11.611   9.145  1.00 30.25           N
ATOM   1319  CA  GLN A 173      25.306  10.294   9.799  1.00 30.86           C
ATOM   1320  C   GLN A 173      26.749   9.906  10.110  1.00 31.42           C
ATOM   1321  O   GLN A 173      27.067   9.395  11.173  1.00 30.29           O
ATOM   1322  CB  GLN A 173      24.645   9.191   8.955  1.00 29.83           C
ATOM   1323  CG  GLN A 173      23.136   9.350   8.926  1.00 28.99           C
ATOM   1324  CD  GLN A 173      22.532   8.242   8.109  1.00 31.14           C
ATOM   1325  OE1 GLN A 173      22.218   7.183   8.647  1.00 32.32           O
ATOM   1326  NE2 GLN A 173      22.447   8.440   6.780  1.00 29.02           N
ATOM   1327  N   MET A 174      27.644  10.200   9.180  1.00 29.36           N
ATOM   1328  CA  MET A 174      29.035   9.773   9.393  1.00 27.22           C
ATOM   1329  C   MET A 174      29.789  10.668  10.364  1.00 30.18           C
ATOM   1330  O   MET A 174      30.865  10.297  10.800  1.00 31.27           O
ATOM   1331  CB  MET A 174      29.754   9.718   8.014  1.00 31.48           C
ATOM   1332  CG  MET A 174      29.173   8.621   7.178  1.00 29.83           C
ATOM   1333  SD  MET A 174      30.083   8.358   5.637  1.00 32.23           S
ATOM   1334  CE  MET A 174      31.488   7.504   6.273  1.00 35.23           C
ATOM   1335  N   ILE A 175      29.222  11.827  10.736  1.00 28.05           N
ATOM   1336  CA  ILE A 175      29.936  12.748  11.627  1.00 30.87           C
ATOM   1337  C   ILE A 175      29.091  12.985  12.868  1.00 32.08           C
ATOM   1338  O   ILE A 175      29.476  12.606  13.972  1.00 34.13           O
ATOM   1339  CB  ILE A 175      30.282  14.075  10.884  1.00 35.13           C
ATOM   1340  CG1 ILE A 175      31.171  13.737   9.684  1.00 38.16           C
ATOM   1341  CG2 ILE A 175      31.034  15.048  11.814  1.00 33.86           C
ATOM   1342  CD1 ILE A 175      31.450  14.923   8.723  1.00 36.55           C
ATOM   1343  N   SER A 176      27.904  13.548  12.715  1.00 33.46           N
ATOM   1344  CA  SER A 176      27.085  13.837  13.905  1.00 33.41           C
ATOM   1345  C   SER A 176      26.647  12.557  14.591  1.00 32.21           C
ATOM   1346  O   SER A 176      26.776  12.450  15.795  1.00 32.57           O
ATOM   1347  CB  SER A 176      25.841  14.642  13.529  1.00 34.96           C
ATOM   1348  OG  SER A 176      26.252  15.919  13.077  1.00 35.92           O
ATOM   1349  N   GLU A 177      26.055  11.621  13.852  1.00 30.15           N
ATOM   1350  CA  GLU A 177      25.512  10.411  14.496  1.00 29.71           C
ATOM   1351  C   GLU A 177      26.655   9.538  14.961  1.00 32.57           C
ATOM   1352  O   GLU A 177      26.596   8.917  16.045  1.00 31.44           O
ATOM   1353  CB  GLU A 177      24.574   9.637  13.522  1.00 31.15           C
ATOM   1354  CG  GLU A 177      23.369  10.465  12.977  1.00 29.32           C
ATOM   1355  CD  GLU A 177      22.289  10.696  14.040  1.00 34.29           C
ATOM   1356  OE1 GLU A 177      22.553  10.476  15.257  1.00 34.10           O
ATOM   1357  OE2 GLU A 177      21.176  11.134  13.660  1.00 34.46           O
ATOM   1358  N   ALA A 178      27.754   9.541  14.223  1.00 33.07           N
ATOM   1359  CA  ALA A 178      28.927   8.800  14.715  1.00 31.55           C
ATOM   1360  C   ALA A 178      29.484   9.343  16.038  1.00 31.91           C
ATOM   1361  O   ALA A 178      29.975   8.579  16.917  1.00 32.75           O
ATOM   1362  CB  ALA A 178      30.033   8.820  13.634  1.00 35.72           C
ATOM   1363  N   ALA A 179      29.453  10.676  16.177  1.00 30.99           N
ATOM   1364  CA  ALA A 179      29.936  11.288  17.410  1.00 34.61           C
ATOM   1365  C   ALA A 179      29.007  10.924  18.578  1.00 32.73           C
ATOM   1366  O   ALA A 179      29.443  10.735  19.730  1.00 33.84           O
ATOM   1367  CB  ALA A 179      30.027  12.830  17.234  1.00 36.20           C
ATOM   1368  N   ARG A 180      27.709  10.910  18.268  1.00 33.13           N
ATOM   1369  CA  ARG A 180      26.693  10.659  19.278  1.00 33.91           C
ATOM   1370  C   ARG A 180      26.746   9.221  19.768  1.00 32.46           C
ATOM   1371  O   ARG A 180      26.451   8.953  20.955  1.00 34.27           O
ATOM   1372  CB  ARG A 180      25.306  10.917  18.693  1.00 30.61           C
ATOM   1373  CG  ARG A 180      24.924  12.403  18.491  1.00 32.32           C
ATOM   1374  CD  ARG A 180      23.628  12.475  17.700  1.00 33.39           C
ATOM   1375  NE  ARG A 180      23.084  13.825  17.629  1.00 36.72           N
ATOM   1376  CZ  ARG A 180      21.905  14.102  17.064  1.00 39.34           C
ATOM   1377  NH1 ARG A 180      21.211  13.103  16.516  1.00 35.55           N
ATOM   1378  NH2 ARG A 180      21.389  15.353  17.076  1.00 37.85           N
ATOM   1379  N   PHE A 181      27.065   8.302  18.841  1.00 31.69           N
ATOM   1380  CA  PHE A 181      26.950   6.859  19.123  1.00 34.68           C
ATOM   1381  C   PHE A 181      28.230   6.117  18.748  1.00 33.16           C
ATOM   1382  O   PHE A 181      28.517   5.997  17.568  1.00 32.46           O
ATOM   1383  CB  PHE A 181      25.835   6.172  18.332  1.00 35.53           C
ATOM   1384  CG  PHE A 181      24.438   6.598  18.692  1.00 37.11           C
ATOM   1385  CD1 PHE A 181      23.741   5.949  19.735  1.00 35.61           C
ATOM   1386  CD2 PHE A 181      23.793   7.629  17.960  1.00 33.00           C
ATOM   1387  CE1 PHE A 181      22.423   6.300  20.079  1.00 35.28           C
ATOM   1388  CE2 PHE A 181      22.452   7.990  18.286  1.00 31.71           C
ATOM   1389  CZ  PHE A 181      21.765   7.326  19.343  1.00 31.38           C
ATOM   1390  N   GLN A 182      28.907   5.549  19.743  1.00 34.75           N
ATOM   1391  CA  GLN A 182      30.025   4.631  19.439  1.00 38.03           C
ATOM   1392  C   GLN A 182      29.547   3.527  18.519  1.00 38.48           C
ATOM   1393  O   GLN A 182      30.292   3.048  17.660  1.00 36.06           O
ATOM   1394  CB  GLN A 182      30.592   3.994  20.709  1.00 42.37           C
ATOM   1395  CG  GLN A 182      31.193   4.954  21.692  1.00 46.15           C
ATOM   1396  CD  GLN A 182      30.222   5.178  22.817  1.00 45.82           C
ATOM   1397  OE1 GLN A 182      29.026   5.357  22.572  1.00 41.43           O
ATOM   1398  NE2 GLN A 182      30.692   5.087  24.008  1.00 50.35           N
ATOM   1399  N   TYR A 183      28.303   3.094  18.680  1.00 37.63           N
ATOM   1400  CA  TYR A 183      27.808   2.020  17.807  1.00 35.20           C
ATOM   1401  C   TYR A 183      27.868   2.432  16.337  1.00 32.66           C
ATOM   1402  O   TYR A 183      28.224   1.653  15.445  1.00 34.85           O
ATOM   1403  CB  TYR A 183      26.353   1.635  18.182  1.00 33.47           C
ATOM   1404  CG  TYR A 183      25.785   0.491  17.329  1.00 31.41           C
ATOM   1405  CD1 TYR A 183      25.992  -0.848  17.685  1.00 34.50           C
ATOM   1406  CD2 TYR A 183      25.004   0.782  16.209  1.00 32.35           C
ATOM   1407  CE1 TYR A 183      25.450  -1.907  16.877  1.00 35.28           C
ATOM   1408  CE2 TYR A 183      24.484  -0.239  15.395  1.00 34.21           C
ATOM   1409  CZ  TYR A 183      24.686  -1.542  15.747  1.00 35.15           C
ATOM   1410  OH  TYR A 183      24.180  -2.538  14.963  1.00 36.86           O
ATOM   1411  N   ILE A 184      27.451   3.674  16.059  1.00 30.19           N
ATOM   1412  CA  ILE A 184      27.370   4.124  14.656  1.00 29.14           C
ATOM   1413  C   ILE A 184      28.778   4.405  14.157  1.00 31.63           C
ATOM   1414  O   ILE A 184      29.088   4.105  13.004  1.00 31.25           O
ATOM   1415  CB  ILE A 184      26.418   5.338  14.530  1.00 28.39           C
ATOM   1416  CG1 ILE A 184      25.002   4.815  14.831  1.00 30.61           C
ATOM   1417  CG2 ILE A 184      26.514   5.887  13.115  1.00 27.92           C
ATOM   1418  CD1 ILE A 184      23.863   5.856  14.790  1.00 30.50           C
ATOM   1419  N   GLU A 185      29.642   4.900  15.031  1.00 31.84           N
ATOM   1420  CA  GLU A 185      31.061   5.029  14.686  1.00 34.26           C
ATOM   1421  C   GLU A 185      31.618   3.658  14.261  1.00 34.95           C
ATOM   1422  O   GLU A 185      32.278   3.553  13.233  1.00 34.88           O
ATOM   1423  CB  GLU A 185      31.845   5.586  15.868  1.00 36.05           C
ATOM   1424  CG  GLU A 185      33.365   5.642  15.637  1.00 42.33           C
ATOM   1425  CD  GLU A 185      34.190   5.847  16.906  1.00 48.19           C
ATOM   1426  OE1 GLU A 185      33.629   6.006  18.039  1.00 44.54           O
ATOM   1427  OE2 GLU A 185      35.448   5.832  16.813  1.00 52.11           O
ATOM   1428  N   GLY A 186      31.295   2.619  15.037  1.00 34.64           N
ATOM   1429  CA  GLY A 186      31.795   1.276  14.743  1.00 36.13           C
ATOM   1430  C   GLY A 186      31.269   0.822  13.364  1.00 33.81           C
ATOM   1431  O   GLY A 186      32.003   0.200  12.582  1.00 35.42           O
ATOM   1432  N   GLU A 187      30.015   1.136  13.056  1.00 30.47           N
ATOM   1433  CA  GLU A 187      29.451   0.742  11.757  1.00 30.40           C
ATOM   1434  C   GLU A 187      30.138   1.438  10.608  1.00 30.66           C
ATOM   1435  O   GLU A 187      30.290   0.854   9.519  1.00 32.03           O
ATOM   1436  CB  GLU A 187      27.959   1.056  11.727  1.00 32.84           C
ATOM   1437  CG  GLU A 187      27.171   0.151  12.663  1.00 39.35           C
ATOM   1438  CD  GLU A 187      26.515  -0.991  11.909  1.00 50.72           C
ATOM   1439  OE1 GLU A 187      26.433  -0.866  10.646  1.00 51.66           O
ATOM   1440  OE2 GLU A 187      26.105  -1.996  12.565  1.00 53.30           O
ATOM   1441  N   MET A 188      30.506   2.706  10.803  1.00 31.10           N
ATOM   1442  CA  MET A 188      31.204   3.433   9.749  1.00 32.15           C
ATOM   1443  C   MET A 188      32.626   2.838   9.605  1.00 35.35           C
ATOM   1444  O   MET A 188      33.136   2.720   8.508  1.00 36.28           O
ATOM   1445  CB  MET A 188      31.257   4.939  10.074  1.00 31.83           C
ATOM   1446  CG  MET A 188      29.872   5.589  10.113  1.00 31.92           C
ATOM   1447  SD  MET A 188      28.928   5.227   8.543  1.00 34.04           S
ATOM   1448  CE  MET A 188      27.614   4.150   9.141  1.00 33.85           C
ATOM   1449  N   ARG A 189      33.261   2.465  10.707  1.00 33.52           N
ATOM   1450  CA  ARG A 189      34.611   1.876  10.635  1.00 35.45           C
ATOM   1451  C   ARG A 189      34.612   0.624   9.777  1.00 37.71           C
ATOM   1452  O   ARG A 189      35.623   0.270   9.123  1.00 38.91           O
ATOM   1453  CB  ARG A 189      35.136   1.498  12.047  1.00 39.01           C
ATOM   1454  CG  ARG A 189      35.526   2.705  12.945  1.00 46.23           C
ATOM   1455  CD  ARG A 189      35.697   2.326  14.448  1.00 55.09           C
ATOM   1456  NE  ARG A 189      36.701   1.311  14.576  1.00 58.25           N
ATOM   1457  CZ  ARG A 189      37.228   0.936  15.735  1.00 68.87           C
ATOM   1458  NH1 ARG A 189      36.806   1.506  16.878  1.00 71.29           N
ATOM   1459  NH2 ARG A 189      38.175  -0.010  15.754  1.00 72.35           N
ATOM   1460  N   THR A 190      33.515  -0.123   9.855  1.00 35.32           N
ATOM   1461  CA  THR A 190      33.471  -1.414   9.140  1.00 37.79           C
ATOM   1462  C   THR A 190      33.452  -1.144   7.619  1.00 35.75           C
ATOM   1463  O   THR A 190      34.121  -1.822   6.863  1.00 40.70           O
ATOM   1464  CB  THR A 190      32.227  -2.253   9.522  1.00 42.40           C
ATOM   1465  OG1 THR A 190      32.305  -2.591  10.909  1.00 42.25           O
ATOM   1466  CG2 THR A 190      32.168  -3.579   8.699  1.00 53.94           C
ATOM   1467  N   ARG A 191      32.696  -0.136   7.222  1.00 34.58           N
ATOM   1468  CA  ARG A 191      32.622   0.230   5.819  1.00 35.83           C
ATOM   1469  C   ARG A 191      33.959   0.738   5.328  1.00 35.89           C
ATOM   1470  O   ARG A 191      34.336   0.476   4.197  1.00 39.28           O
ATOM   1471  CB  ARG A 191      31.555   1.282   5.598  1.00 34.89           C
ATOM   1472  CG  ARG A 191      30.135   0.743   5.793  1.00 32.56           C
ATOM   1473  CD  ARG A 191      29.151   1.883   6.155  1.00 34.74           C
ATOM   1474  NE  ARG A 191      27.774   1.424   6.109  1.00 35.33           N
ATOM   1475  CZ  ARG A 191      27.162   0.734   7.069  1.00 34.10           C
ATOM   1476  NH1 ARG A 191      27.800   0.427   8.211  1.00 31.07           N
ATOM   1477  NH2 ARG A 191      25.901   0.324   6.891  1.00 33.24           N
ATOM   1478  N   ILE A 192      34.666   1.494   6.167  1.00 34.16           N
ATOM   1479  CA  ILE A 192      35.995   2.026   5.780  1.00 33.02           C
ATOM   1480  C   ILE A 192      37.002   0.939   5.672  1.00 38.89           C
ATOM   1481  O   ILE A 192      37.795   0.886   4.724  1.00 42.91           O
ATOM   1482  CB  ILE A 192      36.460   3.153   6.829  1.00 33.14           C
ATOM   1483  CG1 ILE A 192      35.521   4.360   6.714  1.00 35.31           C
ATOM   1484  CG2 ILE A 192      37.936   3.520   6.585  1.00 41.62           C
ATOM   1485  CD1 ILE A 192      35.532   5.334   7.937  1.00 49.84           C
ATOM   1486  N   ARG A 193      36.996   0.053   6.672  1.00 39.35           N
ATOM   1487  CA  ARG A 193      37.894  -1.082   6.697  1.00 41.70           C
ATOM   1488  C   ARG A 193      37.934  -1.866   5.380  1.00 45.46           C
ATOM   1489  O   ARG A 193      38.995  -2.339   4.929  1.00 48.77           O
ATOM   1490  CB  ARG A 193      37.495  -2.059   7.810  1.00 44.40           C
ATOM   1491  CG  ARG A 193      38.476  -3.235   7.892  1.00 50.77           C
ATOM   1492  CD  ARG A 193      38.158  -4.135   9.065  1.00 55.84           C
ATOM   1493  NE  ARG A 193      39.237  -5.088   9.234  1.00 67.31           N
ATOM   1494  CZ  ARG A 193      39.073  -6.324   9.695  1.00 73.77           C
ATOM   1495  NH1 ARG A 193      37.855  -6.749  10.018  1.00 73.77           N
ATOM   1496  NH2 ARG A 193      40.122  -7.133   9.818  1.00 78.16           N
ATOM   1497  N   TYR A 194      36.743  -2.075   4.834  1.00 46.28           N
ATOM   1498  CA  TYR A 194      36.571  -2.971   3.699  1.00 51.14           C
ATOM   1499  C   TYR A 194      36.413  -2.169   2.417  1.00 48.67           C
ATOM   1500  O   TYR A 194      36.246  -2.752   1.342  1.00 54.92           O
ATOM   1501  CB  TYR A 194      35.358  -3.879   3.926  1.00 52.53           C
ATOM   1502  CG  TYR A 194      35.581  -4.934   4.986  1.00 57.49           C
ATOM   1503  CD1 TYR A 194      36.524  -5.938   4.811  1.00 63.87           C
ATOM   1504  CD2 TYR A 194      34.843  -4.924   6.163  1.00 58.21           C
ATOM   1505  CE1 TYR A 194      36.718  -6.906   5.776  1.00 68.95           C
ATOM   1506  CE2 TYR A 194      35.037  -5.885   7.131  1.00 62.09           C
ATOM   1507  CZ  TYR A 194      35.964  -6.863   6.940  1.00 68.40           C
ATOM   1508  OH  TYR A 194      36.142  -7.815   7.919  1.00 75.25           O
ATOM   1509  N   ASN A 195      36.528  -0.845   2.532  1.00 46.53           N
ATOM   1510  CA  ASN A 195      36.277   0.090   1.409  1.00 46.89           C
ATOM   1511  C   ASN A 195      35.027  -0.312   0.663  1.00 44.83           C
ATOM   1512  O   ASN A 195      35.037  -0.513  -0.550  1.00 46.03           O
ATOM   1513  CB  ASN A 195      37.460   0.177   0.424  1.00 50.80           C
ATOM   1514  CG  ASN A 195      37.415   1.485  -0.382  1.00 54.55           C
ATOM   1515  OD1 ASN A 195      36.707   2.446  -0.001  1.00 55.55           O
ATOM   1516  ND2 ASN A 195      38.151   1.539  -1.447  1.00 58.49           N
ATOM   1517  N   ARG A 196      33.942  -0.442   1.415  1.00 43.90           N
ATOM   1518  CA  ARG A 196      32.753  -1.085   0.906  1.00 48.59           C
ATOM   1519  C   ARG A 196      31.580  -0.263   1.321  1.00 44.06           C
ATOM   1520  O   ARG A 196      31.250  -0.273   2.508  1.00 45.06           O
ATOM   1521  CB  ARG A 196      32.646  -2.497   1.476  1.00 57.34           C
ATOM   1522  CG  ARG A 196      31.341  -3.197   1.188  1.00 64.75           C
ATOM   1523  CD  ARG A 196      31.199  -4.492   1.998  1.00 70.82           C
ATOM   1524  NE  ARG A 196      30.139  -5.375   1.491  1.00 73.75           N
ATOM   1525  CZ  ARG A 196      28.856  -5.325   1.874  1.00 71.56           C
ATOM   1526  NH1 ARG A 196      28.446  -4.425   2.756  1.00 65.71           N
ATOM   1527  NH2 ARG A 196      27.969  -6.172   1.353  1.00 73.74           N
ATOM   1528  N   ARG A 197      30.909   0.433   0.398  1.00 37.37           N
ATOM   1529  CA  ARG A 197      29.812   1.291   0.935  1.00 33.31           C
ATOM   1530  C   ARG A 197      28.548   0.447   1.184  1.00 32.69           C
ATOM   1531  O   ARG A 197      28.324  -0.551   0.439  1.00 35.38           O
ATOM   1532  CB  ARG A 197      29.500   2.426  -0.063  1.00 33.95           C
ATOM   1533  CG  ARG A 197      28.888   2.005  -1.390  1.00 36.12           C
ATOM   1534  CD  ARG A 197      28.699   3.223  -2.354  1.00 41.64           C
ATOM   1535  NE  ARG A 197      29.978   3.743  -2.831  1.00 40.34           N
ATOM   1536  CZ  ARG A 197      30.155   4.973  -3.311  1.00 39.19           C
ATOM   1537  NH1 ARG A 197      29.115   5.807  -3.452  1.00 37.19           N
ATOM   1538  NH2 ARG A 197      31.351   5.352  -3.714  1.00 38.39           N
ATOM   1539  N   SER A 198      27.698   0.899   2.109  1.00 34.53           N
ATOM   1540  CA  SER A 198      26.370   0.290   2.239  1.00 38.09           C
ATOM   1541  C   SER A 198      25.424   1.178   3.034  1.00 31.95           C
ATOM   1542  O   SER A 198      25.834   1.991   3.875  1.00 31.40           O
ATOM   1543  CB  SER A 198      26.460  -1.104   2.890  1.00 41.05           C
ATOM   1544  OG  SER A 198      27.028  -0.963   4.182  1.00 38.92           O
ATOM   1545  N   ALA A 199      24.134   0.987   2.811  1.00 32.92           N
ATOM   1546  CA  ALA A 199      23.129   1.754   3.550  1.00 27.61           C
ATOM   1547  C   ALA A 199      23.050   1.288   5.007  1.00 30.89           C
ATOM   1548  O   ALA A 199      23.299   0.115   5.265  1.00 33.76           O
ATOM   1549  CB  ALA A 199      21.766   1.560   2.889  1.00 29.27           C
ATOM   1550  N   PRO A 200      22.672   2.182   5.918  1.00 31.47           N
ATOM   1551  CA  PRO A 200      22.485   1.808   7.349  1.00 30.11           C
ATOM   1552  C   PRO A 200      21.286   0.859   7.528  1.00 35.24           C
ATOM   1553  O   PRO A 200      20.268   0.999   6.832  1.00 36.48           O
ATOM   1554  CB  PRO A 200      22.218   3.152   8.039  1.00 30.46           C
ATOM   1555  CG  PRO A 200      21.583   4.005   6.956  1.00 30.32           C
ATOM   1556  CD  PRO A 200      22.459   3.630   5.699  1.00 28.34           C
ATOM   1557  N   ASP A 201      21.383  -0.114   8.423  1.00 30.97           N
ATOM   1558  CA  ASP A 201      20.278  -1.047   8.582  1.00 30.53           C
ATOM   1559  C   ASP A 201      19.446  -0.544   9.838  1.00 31.22           C
ATOM   1560  O   ASP A 201      19.727   0.500  10.369  1.00 30.71           O
ATOM   1561  CB  ASP A 201      20.783  -2.495   8.720  1.00 32.31           C
ATOM   1562  CG  ASP A 201      21.627  -2.713  10.024  1.00 47.48           C
ATOM   1563  OD1 ASP A 201      21.156  -2.376  11.108  1.00 43.47           O
ATOM   1564  OD2 ASP A 201      22.730  -3.286   9.979  1.00 47.42           O
ATOM   1565  N   PRO A 202      18.359  -1.230  10.168  1.00 31.23           N
ATOM   1566  CA  PRO A 202      17.489  -0.640  11.181  1.00 31.24           C
ATOM   1567  C   PRO A 202      18.155  -0.510  12.498  1.00 30.95           C
ATOM   1568  O   PRO A 202      17.689   0.356  13.292  1.00 33.19           O
ATOM   1569  CB  PRO A 202      16.320  -1.648  11.253  1.00 31.71           C
ATOM   1570  CG  PRO A 202      16.173  -2.121   9.763  1.00 35.92           C
ATOM   1571  CD  PRO A 202      17.661  -2.308   9.429  1.00 32.65           C
ATOM   1572  N   SER A 203      19.225  -1.267  12.764  1.00 29.60           N
ATOM   1573  CA  SER A 203      19.833  -1.105  14.095  1.00 32.15           C
ATOM   1574  C   SER A 203      20.390   0.327  14.225  1.00 32.82           C
ATOM   1575  O   SER A 203      20.438   0.924  15.307  1.00 31.02           O
ATOM   1576  CB  SER A 203      20.930  -2.129  14.340  1.00 34.70           C
ATOM   1577  OG  SER A 203      22.075  -1.819  13.544  1.00 33.85           O
ATOM   1578  N   VAL A 204      20.821   0.879  13.106  1.00 30.21           N
ATOM   1579  CA  VAL A 204      21.439   2.212  13.080  1.00 31.02           C
ATOM   1580  C   VAL A 204      20.334   3.254  12.999  1.00 31.40           C
ATOM   1581  O   VAL A 204      20.340   4.287  13.709  1.00 32.77           O
ATOM   1582  CB  VAL A 204      22.370   2.367  11.788  1.00 32.28           C
ATOM   1583  CG1 VAL A 204      22.745   3.811  11.611  1.00 33.78           C
ATOM   1584  CG2 VAL A 204      23.611   1.490  11.977  1.00 31.77           C
ATOM   1585  N   ILE A 205      19.367   2.978  12.151  1.00 28.34           N
ATOM   1586  CA  ILE A 205      18.288   3.966  11.889  1.00 28.71           C
ATOM   1587  C   ILE A 205      17.478   4.183  13.172  1.00 33.02           C
ATOM   1588  O   ILE A 205      17.153   5.320  13.512  1.00 31.27           O
ATOM   1589  CB  ILE A 205      17.411   3.518  10.755  1.00 32.67           C
ATOM   1590  CG1 ILE A 205      18.274   3.638   9.504  1.00 34.07           C
ATOM   1591  CG2 ILE A 205      16.192   4.440  10.603  1.00 32.84           C
ATOM   1592  CD1 ILE A 205      17.644   3.182   8.245  1.00 41.72           C
ATOM   1593  N   THR A 206      17.174   3.105  13.891  1.00 32.69           N
ATOM   1594  CA  THR A 206      16.330   3.295  15.090  1.00 34.13           C
ATOM   1595  C   THR A 206      17.117   3.966  16.232  1.00 31.66           C
ATOM   1596  O   THR A 206      16.543   4.699  17.027  1.00 31.24           O
ATOM   1597  CB  THR A 206      15.695   1.966  15.590  1.00 31.60           C
ATOM   1598  OG1 THR A 206      16.692   0.983  15.887  1.00 30.61           O
ATOM   1599  CG2 THR A 206      14.655   1.424  14.621  1.00 30.66           C
ATOM   1600  N   LEU A 207      18.425   3.761  16.325  1.00 28.70           N
ATOM   1601  CA  LEU A 207      19.198   4.531  17.283  1.00 31.28           C
ATOM   1602  C   LEU A 207      19.192   5.992  16.929  1.00 30.91           C
ATOM   1603  O   LEU A 207      18.953   6.819  17.778  1.00 31.02           O
ATOM   1604  CB  LEU A 207      20.648   4.035  17.343  1.00 29.71           C
ATOM   1605  CG  LEU A 207      20.819   2.760  18.145  1.00 27.22           C
ATOM   1606  CD1 LEU A 207      22.229   2.212  17.956  1.00 28.82           C
ATOM   1607  CD2 LEU A 207      20.605   3.030  19.717  1.00 30.55           C
ATOM   1608  N   GLU A 208      19.409   6.321  15.644  1.00 28.47           N
ATOM   1609  CA  GLU A 208      19.352   7.722  15.281  1.00 26.35           C
ATOM   1610  C   GLU A 208      18.016   8.344  15.647  1.00 30.29           C
ATOM   1611  O   GLU A 208      17.970   9.479  16.137  1.00 33.20           O
ATOM   1612  CB  GLU A 208      19.554   7.894  13.734  1.00 30.39           C
ATOM   1613  CG  GLU A 208      20.949   7.338  13.289  1.00 31.68           C
ATOM   1614  CD  GLU A 208      21.064   7.349  11.705  1.00 32.53           C
ATOM   1615  OE1 GLU A 208      20.061   7.547  11.009  1.00 32.57           O
ATOM   1616  OE2 GLU A 208      22.190   7.175  11.194  1.00 32.41           O
ATOM   1617  N   ASN A 209      16.925   7.625  15.324  1.00 26.98           N
ATOM   1618  CA  ASN A 209      15.580   8.205  15.504  1.00 27.67           C
ATOM   1619  C   ASN A 209      15.304   8.418  17.022  1.00 28.47           C
ATOM   1620  O   ASN A 209      14.506   9.281  17.416  1.00 35.62           O
ATOM   1621  CB  ASN A 209      14.558   7.236  14.955  1.00 31.88           C
ATOM   1622  CG  ASN A 209      14.558   7.211  13.440  1.00 35.41           C
ATOM   1623  OD1 ASN A 209      15.008   8.179  12.800  1.00 36.31           O
ATOM   1624  ND2 ASN A 209      13.883   6.215  12.870  1.00 34.97           N
ATOM   1625  N   SER A 210      15.978   7.598  17.798  1.00 30.00           N
ATOM   1626  CA  SER A 210      15.696   7.538  19.265  1.00 34.10           C
ATOM   1627  C   SER A 210      16.711   8.290  20.145  1.00 36.13           C
ATOM   1628  O   SER A 210      16.606   8.257  21.393  1.00 34.60           O
ATOM   1629  CB  SER A 210      15.653   6.074  19.710  1.00 35.40           C
ATOM   1630  OG  SER A 210      14.618   5.385  18.998  1.00 37.59           O
ATOM   1631  N   TRP A 211      17.649   9.016  19.535  1.00 35.39           N
ATOM   1632  CA  TRP A 211      18.709   9.706  20.335  1.00 33.41           C
ATOM   1633  C   TRP A 211      18.116  10.682  21.372  1.00 33.90           C
ATOM   1634  O   TRP A 211      18.562  10.762  22.532  1.00 35.59           O
ATOM   1635  CB  TRP A 211      19.688  10.474  19.393  1.00 30.22           C
ATOM   1636  CG  TRP A 211      20.860  11.151  20.180  1.00 30.52           C
ATOM   1637  CD1 TRP A 211      21.887  10.519  20.805  1.00 33.06           C
ATOM   1638  CD2 TRP A 211      21.090  12.551  20.336  1.00 32.07           C
ATOM   1639  NE1 TRP A 211      22.742  11.445  21.388  1.00 31.60           N
ATOM   1640  CE2 TRP A 211      22.293  12.701  21.081  1.00 31.02           C
ATOM   1641  CE3 TRP A 211      20.405  13.688  19.917  1.00 35.16           C
ATOM   1642  CZ2 TRP A 211      22.797  13.940  21.455  1.00 32.70           C
ATOM   1643  CZ3 TRP A 211      20.907  14.926  20.278  1.00 37.35           C
ATOM   1644  CH2 TRP A 211      22.091  15.042  21.037  1.00 37.25           C
ATOM   1645  N   GLY A 212      17.105  11.452  20.980  1.00 37.44           N
ATOM   1646  CA  GLY A 212      16.572  12.403  21.948  1.00 40.15           C
ATOM   1647  C   GLY A 212      15.835  11.643  23.031  1.00 41.28           C
ATOM   1648  O   GLY A 212      15.947  11.980  24.226  1.00 39.92           O
ATOM   1649  N   ARG A 213      15.108  10.597  22.640  1.00 38.40           N
ATOM   1650  CA  ARG A 213      14.329   9.851  23.637  1.00 39.73           C
ATOM   1651  C   ARG A 213      15.217   9.083  24.589  1.00 38.42           C
ATOM   1652  O   ARG A 213      14.885   8.947  25.813  1.00 38.46           O
ATOM   1653  CB  ARG A 213      13.324   8.902  22.978  1.00 40.20           C
ATOM   1654  CG  ARG A 213      11.967   9.588  22.741  1.00 50.82           C
ATOM   1655  CD  ARG A 213      10.973   8.645  22.141  1.00 57.73           C
ATOM   1656  NE  ARG A 213      11.139   8.679  20.704  1.00 65.29           N
ATOM   1657  CZ  ARG A 213      11.555   7.651  19.982  1.00 65.96           C
ATOM   1658  NH1 ARG A 213      11.797   6.504  20.599  1.00 63.63           N
ATOM   1659  NH2 ARG A 213      11.692   7.765  18.658  1.00 65.45           N
ATOM   1660  N   LEU A 214      16.336   8.588  24.090  1.00 37.32           N
ATOM   1661  CA  LEU A 214      17.295   7.938  24.989  1.00 37.22           C
ATOM   1662  C   LEU A 214      17.954   8.923  25.927  1.00 37.07           C
ATOM   1663  O   LEU A 214      18.194   8.609  27.116  1.00 36.09           O
ATOM   1664  CB  LEU A 214      18.388   7.190  24.193  1.00 36.51           C
ATOM   1665  CG  LEU A 214      17.894   5.994  23.386  1.00 35.63           C
ATOM   1666  CD1 LEU A 214      18.973   5.585  22.319  1.00 32.49           C
ATOM   1667  CD2 LEU A 214      17.477   4.822  24.285  1.00 35.19           C
ATOM   1668  N   SER A 215      18.240  10.124  25.429  1.00 35.15           N
ATOM   1669  CA  SER A 215      18.834  11.146  26.276  1.00 37.64           C
ATOM   1670  C   SER A 215      17.899  11.436  27.425  1.00 39.61           C
ATOM   1671  O   SER A 215      18.329  11.534  28.587  1.00 38.77           O
ATOM   1672  CB  SER A 215      19.137  12.411  25.469  1.00 39.93           C
ATOM   1673  OG  SER A 215      20.224  12.152  24.544  1.00 38.62           O
ATOM   1674  N   THR A 216      16.614  11.568  27.108  1.00 39.98           N
ATOM   1675  CA  THR A 216      15.637  11.828  28.170  1.00 41.66           C
ATOM   1676  C   THR A 216      15.518  10.667  29.164  1.00 42.03           C
ATOM   1677  O   THR A 216      15.497  10.890  30.412  1.00 44.04           O
ATOM   1678  CB  THR A 216      14.280  12.120  27.544  1.00 44.98           C
ATOM   1679  OG1 THR A 216      14.396  13.286  26.707  1.00 43.64           O
ATOM   1680  CG2 THR A 216      13.213  12.384  28.627  1.00 48.87           C
ATOM   1681  N   ALA A 217      15.401   9.450  28.621  1.00 38.85           N
ATOM   1682  CA  ALA A 217      15.252   8.241  29.439  1.00 38.26           C
ATOM   1683  C   ALA A 217      16.422   8.108  30.391  1.00 38.23           C
ATOM   1684  O   ALA A 217      16.216   7.849  31.581  1.00 39.77           O
ATOM   1685  CB  ALA A 217      15.132   6.969  28.566  1.00 37.41           C
ATOM   1686  N   ILE A 218      17.638   8.280  29.885  1.00 36.29           N
ATOM   1687  CA  ILE A 218      18.800   8.153  30.757  1.00 38.59           C
ATOM   1688  C   ILE A 218      18.821   9.234  31.837  1.00 41.57           C
ATOM   1689  O   ILE A 218      18.936   8.931  33.062  1.00 41.11           O
ATOM   1690  CB  ILE A 218      20.110   8.184  29.935  1.00 35.70           C
ATOM   1691  CG1 ILE A 218      20.154   6.919  29.047  1.00 32.90           C
ATOM   1692  CG2 ILE A 218      21.335   8.325  30.902  1.00 38.10           C
ATOM   1693  CD1 ILE A 218      21.184   6.982  27.865  1.00 31.90           C
ATOM   1694  N   GLN A 219      18.675  10.496  31.446  1.00 38.95           N
ATOM   1695  CA  GLN A 219      18.817  11.541  32.467  1.00 42.22           C
ATOM   1696  C   GLN A 219      17.662  11.557  33.466  1.00 42.19           C
ATOM   1697  O   GLN A 219      17.833  11.974  34.631  1.00 43.23           O
ATOM   1698  CB  GLN A 219      18.971  12.903  31.781  1.00 47.08           C
ATOM   1699  CG  GLN A 219      20.297  12.979  31.026  1.00 45.14           C
ATOM   1700  CD  GLN A 219      20.411  14.180  30.148  1.00 46.73           C
ATOM   1701  OE1 GLN A 219      20.622  15.298  30.607  1.00 49.31           O
ATOM   1702  NE2 GLN A 219      20.277  13.956  28.864  1.00 42.79           N
ATOM   1703  N   GLU A 220      16.500  11.061  33.052  1.00 43.11           N
ATOM   1704  CA  GLU A 220      15.374  11.014  33.974  1.00 47.87           C
ATOM   1705  C   GLU A 220      15.201   9.674  34.704  1.00 46.19           C
ATOM   1706  O   GLU A 220      14.248   9.514  35.470  1.00 48.55           O
ATOM   1707  CB  GLU A 220      14.099  11.401  33.227  1.00 52.29           C
ATOM   1708  CG  GLU A 220      14.200  12.845  32.782  1.00 60.58           C
ATOM   1709  CD  GLU A 220      12.984  13.373  32.048  1.00 71.45           C
ATOM   1710  OE1 GLU A 220      12.005  12.608  31.846  1.00 74.76           O
ATOM   1711  OE2 GLU A 220      13.034  14.562  31.638  1.00 75.82           O
ATOM   1712  N   SER A 221      16.145   8.758  34.504  1.00 42.76           N
ATOM   1713  CA  SER A 221      16.060   7.398  35.026  1.00 40.37           C
ATOM   1714  C   SER A 221      16.134   7.371  36.569  1.00 41.84           C
ATOM   1715  O   SER A 221      16.552   8.328  37.190  1.00 41.99           O
ATOM   1716  CB  SER A 221      17.195   6.557  34.425  1.00 40.23           C
ATOM   1717  OG  SER A 221      18.437   6.934  34.990  1.00 39.69           O
ATOM   1718  N   ASN A 222      15.717   6.258  37.162  1.00 40.44           N
ATOM   1719  CA  ASN A 222      15.781   6.081  38.634  1.00 45.68           C
ATOM   1720  C   ASN A 222      17.003   5.223  38.892  1.00 43.52           C
ATOM   1721  O   ASN A 222      16.932   3.972  38.700  1.00 40.34           O
ATOM   1722  CB  ASN A 222      14.536   5.378  39.111  1.00 53.99           C
ATOM   1723  CG  ASN A 222      13.278   6.168  38.835  1.00 63.37           C
ATOM   1724  OD1 ASN A 222      12.334   5.660  38.222  1.00 68.38           O
ATOM   1725  ND2 ASN A 222      13.253   7.407  39.280  1.00 64.12           N
ATOM   1726  N   GLN A 223      18.147   5.856  39.174  1.00 43.60           N
ATOM   1727  CA  GLN A 223      19.373   5.075  39.437  1.00 44.75           C
ATOM   1728  C   GLN A 223      19.791   4.271  38.203  1.00 43.16           C
ATOM   1729  O   GLN A 223      20.442   3.213  38.271  1.00 42.45           O
ATOM   1730  CB  GLN A 223      19.157   4.160  40.674  1.00 43.98           C
ATOM   1731  CG  GLN A 223      18.772   4.945  41.960  1.00 43.53           C
ATOM   1732  CD  GLN A 223      18.050   4.040  42.993  1.00 43.78           C
ATOM   1733  OE1 GLN A 223      17.692   2.908  42.662  1.00 42.55           O
ATOM   1734  NE2 GLN A 223      17.839   4.532  44.208  1.00 44.75           N
ATOM   1735  N   GLY A 224      19.421   4.770  37.025  1.00 39.31           N
ATOM   1736  CA  GLY A 224      19.811   4.102  35.797  1.00 36.80           C
ATOM   1737  C   GLY A 224      18.677   3.305  35.218  1.00 38.15           C
ATOM   1738  O   GLY A 224      18.744   2.904  34.032  1.00 38.19           O
ATOM   1739  N   ALA A 225      17.625   3.106  35.991  1.00 39.46           N
ATOM   1740  CA  ALA A 225      16.465   2.359  35.489  1.00 39.29           C
ATOM   1741  C   ALA A 225      15.475   3.280  34.740  1.00 39.36           C
ATOM   1742  O   ALA A 225      15.004   4.265  35.267  1.00 40.66           O
ATOM   1743  CB  ALA A 225      15.761   1.624  36.657  1.00 38.04           C
ATOM   1744  N   PHE A 226      15.152   2.966  33.479  1.00 39.39           N
ATOM   1745  CA  PHE A 226      14.186   3.813  32.772  1.00 40.09           C
ATOM   1746  C   PHE A 226      12.801   3.788  33.372  1.00 42.64           C
ATOM   1747  O   PHE A 226      12.341   2.724  33.790  1.00 46.11           O
ATOM   1748  CB  PHE A 226      14.103   3.343  31.281  1.00 31.17           C
ATOM   1749  CG  PHE A 226      15.328   3.605  30.480  1.00 36.52           C
ATOM   1750  CD1 PHE A 226      16.504   4.110  31.038  1.00 35.77           C
ATOM   1751  CD2 PHE A 226      15.286   3.323  29.108  1.00 33.77           C
ATOM   1752  CE1 PHE A 226      17.626   4.323  30.239  1.00 34.14           C
ATOM   1753  CE2 PHE A 226      16.408   3.538  28.300  1.00 35.48           C
ATOM   1754  CZ  PHE A 226      17.559   4.022  28.865  1.00 34.10           C
ATOM   1755  N   ALA A 227      12.112   4.938  33.442  1.00 41.85           N
ATOM   1756  CA  ALA A 227      10.725   4.956  33.852  1.00 47.51           C
ATOM   1757  C   ALA A 227       9.832   4.202  32.850  1.00 48.64           C
ATOM   1758  O   ALA A 227       8.806   3.629  33.214  1.00 48.54           O
ATOM   1759  CB  ALA A 227      10.243   6.381  34.018  1.00 53.07           C
ATOM   1760  N   SER A 228      10.183   4.287  31.588  1.00 50.18           N
ATOM   1761  CA  SER A 228       9.498   3.479  30.575  1.00 55.32           C
ATOM   1762  C   SER A 228      10.499   3.006  29.516  1.00 47.80           C
ATOM   1763  O   SER A 228      11.435   3.707  29.144  1.00 44.32           O
ATOM   1764  CB  SER A 228       8.370   4.272  29.939  1.00 63.74           C
ATOM   1765  OG  SER A 228       8.910   5.400  29.274  1.00 66.36           O
ATOM   1766  N   PRO A 229      10.310   1.789  29.035  1.00 45.90           N
ATOM   1767  CA  PRO A 229      11.285   1.201  28.136  1.00 42.65           C
ATOM   1768  C   PRO A 229      11.302   1.925  26.758  1.00 38.37           C
ATOM   1769  O   PRO A 229      10.275   2.474  26.363  1.00 41.44           O
ATOM   1770  CB  PRO A 229      10.796  -0.242  27.979  1.00 43.89           C
ATOM   1771  CG  PRO A 229       9.690  -0.438  28.926  1.00 50.61           C
ATOM   1772  CD  PRO A 229       9.174   0.897  29.326  1.00 50.67           C
ATOM   1773  N   ILE A 230      12.434   1.897  26.076  1.00 33.61           N
ATOM   1774  CA  ILE A 230      12.570   2.547  24.736  1.00 32.71           C
ATOM   1775  C   ILE A 230      12.754   1.419  23.756  1.00 36.01           C
ATOM   1776  O   ILE A 230      13.650   0.607  23.918  1.00 34.41           O
ATOM   1777  CB  ILE A 230      13.784   3.507  24.662  1.00 33.12           C
ATOM   1778  CG1 ILE A 230      13.663   4.669  25.677  1.00 37.78           C
ATOM   1779  CG2 ILE A 230      13.996   4.045  23.187  1.00 36.65           C
ATOM   1780  CD1 ILE A 230      12.443   5.485  25.505  1.00 41.39           C
ATOM   1781  N   GLN A 231      11.908   1.364  22.731  1.00 37.91           N
ATOM   1782  CA  GLN A 231      12.020   0.281  21.732  1.00 37.51           C
ATOM   1783  C   GLN A 231      12.931   0.653  20.583  1.00 37.23           C
ATOM   1784  O   GLN A 231      12.847   1.777  20.069  1.00 34.75           O
ATOM   1785  CB  GLN A 231      10.636  -0.036  21.186  1.00 41.67           C
ATOM   1786  CG  GLN A 231      10.598  -1.225  20.223  1.00 46.78           C
ATOM   1787  CD  GLN A 231       9.200  -1.504  19.768  1.00 52.93           C
ATOM   1788  OE1 GLN A 231       8.733  -0.929  18.771  1.00 57.04           O
ATOM   1789  NE2 GLN A 231       8.505  -2.364  20.494  1.00 52.22           N
ATOM   1790  N   LEU A 232      13.789  -0.294  20.210  1.00 33.22           N
ATOM   1791  CA  LEU A 232      14.712  -0.199  19.082  1.00 33.21           C
ATOM   1792  C   LEU A 232      14.485  -1.398  18.169  1.00 33.37           C
ATOM   1793  O   LEU A 232      13.685  -2.298  18.495  1.00 34.62           O
ATOM   1794  CB  LEU A 232      16.166  -0.193  19.552  1.00 33.12           C
ATOM   1795  CG  LEU A 232      16.603   0.998  20.437  1.00 37.11           C
ATOM   1796  CD1 LEU A 232      18.023   0.792  20.908  1.00 32.48           C
ATOM   1797  CD2 LEU A 232      16.531   2.299  19.621  1.00 38.04           C
ATOM   1798  N   GLN A 233      15.168  -1.403  17.020  1.00 32.00           N
ATOM   1799  CA  GLN A 233      15.132  -2.582  16.125  1.00 30.71           C
ATOM   1800  C   GLN A 233      16.521  -3.140  15.931  1.00 30.15           C
ATOM   1801  O   GLN A 233      17.517  -2.407  15.963  1.00 30.29           O
ATOM   1802  CB  GLN A 233      14.536  -2.269  14.740  1.00 31.95           C
ATOM   1803  CG  GLN A 233      13.004  -2.065  14.803  1.00 37.32           C
ATOM   1804  CD  GLN A 233      12.449  -1.532  13.496  1.00 40.46           C
ATOM   1805  OE1 GLN A 233      12.942  -1.894  12.446  1.00 38.09           O
ATOM   1806  NE2 GLN A 233      11.400  -0.724  13.555  1.00 41.52           N
ATOM   1807  N   ARG A 234      16.570  -4.454  15.712  1.00 30.96           N
ATOM   1808  CA  ARG A 234      17.813  -5.124  15.332  1.00 30.52           C
ATOM   1809  C   ARG A 234      17.977  -5.036  13.799  1.00 29.43           C
ATOM   1810  O   ARG A 234      17.099  -4.569  13.121  1.00 34.22           O
ATOM   1811  CB  ARG A 234      17.759  -6.606  15.741  1.00 30.18           C
ATOM   1812  CG  ARG A 234      17.436  -6.785  17.272  1.00 31.12           C
ATOM   1813  CD  ARG A 234      17.644  -8.269  17.685  1.00 31.29           C
ATOM   1814  NE  ARG A 234      17.295  -8.496  19.109  1.00 32.28           N
ATOM   1815  CZ  ARG A 234      16.118  -9.017  19.470  1.00 33.25           C
ATOM   1816  NH1 ARG A 234      15.235  -9.317  18.518  1.00 36.75           N
ATOM   1817  NH2 ARG A 234      15.844  -9.243  20.781  1.00 34.48           N
ATOM   1818  N   ARG A 235      19.126  -5.511  13.309  1.00 30.53           N
ATOM   1819  CA  ARG A 235      19.396  -5.492  11.873  1.00 30.34           C
ATOM   1820  C   ARG A 235      18.263  -6.088  11.033  1.00 34.57           C
ATOM   1821  O   ARG A 235      17.933  -5.588   9.937  1.00 34.56           O
ATOM   1822  CB  ARG A 235      20.734  -6.231  11.612  1.00 28.30           C
ATOM   1823  CG  ARG A 235      21.001  -6.290  10.074  1.00 33.42           C
ATOM   1824  CD  ARG A 235      22.366  -6.855   9.822  1.00 37.77           C
ATOM   1825  NE  ARG A 235      22.569  -6.855   8.344  1.00 44.28           N
ATOM   1826  CZ  ARG A 235      23.673  -6.402   7.777  1.00 52.01           C
ATOM   1827  NH1 ARG A 235      24.663  -5.959   8.563  1.00 56.27           N
ATOM   1828  NH2 ARG A 235      23.788  -6.422   6.448  1.00 54.38           N
ATOM   1829  N   ASN A 236      17.639  -7.159  11.533  1.00 36.21           N
ATOM   1830  CA  ASN A 236      16.597  -7.840  10.780  1.00 34.84           C
ATOM   1831  C   ASN A 236      15.228  -7.223  11.042  1.00 36.82           C
ATOM   1832  O   ASN A 236      14.207  -7.774  10.637  1.00 40.42           O
ATOM   1833  CB  ASN A 236      16.536  -9.329  11.118  1.00 36.14           C
ATOM   1834  CG  ASN A 236      16.216  -9.574  12.616  1.00 35.83           C
ATOM   1835  OD1 ASN A 236      15.975  -8.624  13.376  1.00 34.02           O
ATOM   1836  ND2 ASN A 236      16.229 -10.845  13.032  1.00 38.52           N
ATOM   1837  N   GLY A 237      15.193  -6.050  11.649  1.00 36.51           N
ATOM   1838  CA  GLY A 237      13.886  -5.443  11.875  1.00 38.44           C
ATOM   1839  C   GLY A 237      13.159  -5.890  13.156  1.00 38.53           C
ATOM   1840  O   GLY A 237      12.139  -5.268  13.519  1.00 36.65           O
ATOM   1841  N   SER A 238      13.637  -6.943  13.841  1.00 35.46           N
ATOM   1842  CA  SER A 238      12.921  -7.427  15.034  1.00 35.92           C
ATOM   1843  C   SER A 238      13.047  -6.334  16.123  1.00 32.73           C
ATOM   1844  O   SER A 238      14.070  -5.634  16.251  1.00 34.46           O
ATOM   1845  CB  SER A 238      13.465  -8.775  15.552  1.00 34.80           C
ATOM   1846  OG  SER A 238      14.863  -8.590  15.822  1.00 36.60           O
ATOM   1847  N   LYS A 239      11.978  -6.183  16.892  1.00 35.44           N
ATOM   1848  CA  LYS A 239      11.952  -5.158  17.930  1.00 33.59           C
ATOM   1849  C   LYS A 239      12.436  -5.642  19.293  1.00 36.51           C
ATOM   1850  O   LYS A 239      12.198  -6.765  19.679  1.00 36.87           O
ATOM   1851  CB  LYS A 239      10.519  -4.625  18.057  1.00 40.48           C
ATOM   1852  CG  LYS A 239      10.157  -3.790  16.820  1.00 45.01           C
ATOM   1853  CD  LYS A 239       8.666  -3.517  16.713  1.00 52.47           C
ATOM   1854  CE  LYS A 239       8.364  -2.772  15.420  1.00 55.91           C
ATOM   1855  NZ  LYS A 239       6.885  -2.485  15.274  1.00 60.92           N
ATOM   1856  N   PHE A 240      13.128  -4.773  20.009  1.00 33.93           N
ATOM   1857  CA  PHE A 240      13.503  -5.080  21.404  1.00 33.47           C
ATOM   1858  C   PHE A 240      13.509  -3.809  22.230  1.00 36.89           C
ATOM   1859  O   PHE A 240      13.570  -2.723  21.668  1.00 36.11           O
ATOM   1860  CB  PHE A 240      14.873  -5.754  21.464  1.00 31.73           C
ATOM   1861  CG  PHE A 240      16.042  -4.837  21.142  1.00 31.66           C
ATOM   1862  CD1 PHE A 240      16.328  -4.511  19.824  1.00 33.53           C
ATOM   1863  CD2 PHE A 240      16.849  -4.308  22.165  1.00 32.14           C
ATOM   1864  CE1 PHE A 240      17.399  -3.674  19.504  1.00 32.34           C
ATOM   1865  CE2 PHE A 240      17.935  -3.468  21.890  1.00 29.85           C
ATOM   1866  CZ  PHE A 240      18.213  -3.145  20.524  1.00 30.60           C
ATOM   1867  N   SER A 241      13.497  -3.943  23.573  1.00 35.11           N
ATOM   1868  CA  SER A 241      13.412  -2.769  24.409  1.00 40.35           C
ATOM   1869  C   SER A 241      14.670  -2.568  25.243  1.00 39.93           C
ATOM   1870  O   SER A 241      15.343  -3.552  25.643  1.00 37.91           O
ATOM   1871  CB  SER A 241      12.201  -2.876  25.331  1.00 46.75           C
ATOM   1872  OG  SER A 241      11.007  -2.974  24.564  1.00 49.48           O
ATOM   1873  N   VAL A 242      14.983  -1.294  25.497  1.00 36.31           N
ATOM   1874  CA  VAL A 242      16.072  -0.930  26.389  1.00 34.03           C
ATOM   1875  C   VAL A 242      15.425  -0.444  27.692  1.00 34.79           C
ATOM   1876  O   VAL A 242      14.512   0.385  27.665  1.00 34.67           O
ATOM   1877  CB  VAL A 242      16.970   0.156  25.752  1.00 33.41           C
ATOM   1878  CG1 VAL A 242      17.912   0.757  26.804  1.00 35.97           C
ATOM   1879  CG2 VAL A 242      17.746  -0.414  24.494  1.00 32.97           C
ATOM   1880  N   TYR A 243      15.783  -1.036  28.829  1.00 36.70           N
ATOM   1881  CA  TYR A 243      15.154  -0.693  30.112  1.00 36.87           C
ATOM   1882  C   TYR A 243      16.090   0.049  31.056  1.00 37.74           C
ATOM   1883  O   TYR A 243      15.670   0.481  32.190  1.00 38.61           O
ATOM   1884  CB  TYR A 243      14.669  -1.963  30.849  1.00 39.87           C
ATOM   1885  CG  TYR A 243      13.627  -2.785  30.148  1.00 44.65           C
ATOM   1886  CD1 TYR A 243      13.983  -3.657  29.125  1.00 47.87           C
ATOM   1887  CD2 TYR A 243      12.277  -2.669  30.492  1.00 50.91           C
ATOM   1888  CE1 TYR A 243      13.033  -4.418  28.493  1.00 51.35           C
ATOM   1889  CE2 TYR A 243      11.325  -3.408  29.856  1.00 55.09           C
ATOM   1890  CZ  TYR A 243      11.702  -4.271  28.839  1.00 55.94           C
ATOM   1891  OH  TYR A 243      10.734  -5.015  28.199  1.00 60.66           O
ATOM   1892  N   ASP A 244      17.352   0.151  30.669  1.00 34.52           N
ATOM   1893  CA  ASP A 244      18.378   0.546  31.629  1.00 37.66           C
ATOM   1894  C   ASP A 244      19.515   1.180  30.923  1.00 37.39           C
ATOM   1895  O   ASP A 244      19.814   0.781  29.781  1.00 34.79           O
ATOM   1896  CB  ASP A 244      18.902  -0.687  32.377  1.00 36.44           C
ATOM   1897  CG  ASP A 244      19.659  -0.322  33.683  1.00 38.43           C
ATOM   1898  OD1 ASP A 244      20.871   0.010  33.662  1.00 38.83           O
ATOM   1899  OD2 ASP A 244      18.987  -0.348  34.720  1.00 41.27           O
ATOM   1900  N   VAL A 245      20.197   2.124  31.575  1.00 36.13           N
ATOM   1901  CA  VAL A 245      21.363   2.748  30.932  1.00 35.00           C
ATOM   1902  C   VAL A 245      22.523   1.771  30.732  1.00 34.98           C
ATOM   1903  O   VAL A 245      23.323   1.939  29.814  1.00 34.21           O
ATOM   1904  CB  VAL A 245      21.854   3.945  31.727  1.00 32.68           C
ATOM   1905  CG1 VAL A 245      22.284   3.527  33.185  1.00 33.53           C
ATOM   1906  CG2 VAL A 245      22.959   4.734  30.972  1.00 40.94           C
ATOM   1907  N   SER A 246      22.598   0.725  31.551  1.00 35.18           N
ATOM   1908  CA  SER A 246      23.807  -0.132  31.579  1.00 36.58           C
ATOM   1909  C   SER A 246      24.134  -0.666  30.167  1.00 36.05           C
ATOM   1910  O   SER A 246      25.311  -0.685  29.748  1.00 33.28           O
ATOM   1911  CB  SER A 246      23.596  -1.324  32.524  1.00 41.11           C
ATOM   1912  OG  SER A 246      22.511  -2.133  32.062  1.00 42.57           O
ATOM   1913  N   ILE A 247      23.108  -1.123  29.470  1.00 33.90           N
ATOM   1914  CA  ILE A 247      23.312  -1.746  28.135  1.00 32.38           C
ATOM   1915  C   ILE A 247      23.689  -0.741  27.048  1.00 31.83           C
ATOM   1916  O   ILE A 247      24.225  -1.128  25.992  1.00 34.43           O
ATOM   1917  CB  ILE A 247      22.046  -2.532  27.693  1.00 35.74           C
ATOM   1918  CG1 ILE A 247      22.388  -3.479  26.521  1.00 35.64           C
ATOM   1919  CG2 ILE A 247      20.852  -1.590  27.352  1.00 32.14           C
ATOM   1920  CD1 ILE A 247      21.276  -4.435  26.252  1.00 36.85           C
ATOM   1921  N   LEU A 248      23.462   0.549  27.307  1.00 31.05           N
ATOM   1922  CA  LEU A 248      23.825   1.613  26.388  1.00 30.77           C
ATOM   1923  C   LEU A 248      25.185   2.229  26.645  1.00 32.30           C
ATOM   1924  O   LEU A 248      25.616   3.041  25.871  1.00 34.23           O
ATOM   1925  CB  LEU A 248      22.776   2.750  26.436  1.00 30.96           C
ATOM   1926  CG  LEU A 248      21.404   2.210  26.034  1.00 32.29           C
ATOM   1927  CD1 LEU A 248      20.354   3.309  26.314  1.00 34.11           C
ATOM   1928  CD2 LEU A 248      21.409   1.853  24.555  1.00 32.67           C
ATOM   1929  N   ILE A 249      25.866   1.824  27.718  1.00 40.72           N
ATOM   1930  CA  ILE A 249      27.178   2.429  27.969  1.00 41.87           C
ATOM   1931  C   ILE A 249      28.162   2.262  26.806  1.00 40.82           C
ATOM   1932  O   ILE A 249      28.833   3.233  26.462  1.00 43.75           O
ATOM   1933  CB  ILE A 249      27.828   1.872  29.251  1.00 51.80           C
ATOM   1934  CG1 ILE A 249      26.902   2.135  30.425  1.00 62.14           C
ATOM   1935  CG2 ILE A 249      29.162   2.533  29.436  1.00 50.54           C
ATOM   1936  CD1 ILE A 249      26.622   3.570  30.586  1.00 62.07           C
ATOM   1937  N   PRO A 250      28.184   1.075  26.143  1.00 39.61           N
ATOM   1938  CA  PRO A 250      29.032   0.967  24.938  1.00 40.79           C
ATOM   1939  C   PRO A 250      28.463   1.598  23.672  1.00 35.51           C
ATOM   1940  O   PRO A 250      29.101   1.495  22.597  1.00 37.15           O
ATOM   1941  CB  PRO A 250      29.127  -0.554  24.690  1.00 41.50           C
ATOM   1942  CG  PRO A 250      28.698  -1.207  25.991  1.00 44.51           C
ATOM   1943  CD  PRO A 250      27.668  -0.247  26.555  1.00 42.22           C
ATOM   1944  N   ILE A 251      27.234   2.125  23.725  1.00 33.23           N
ATOM   1945  CA  ILE A 251      26.448   2.382  22.520  1.00 32.43           C
ATOM   1946  C   ILE A 251      26.292   3.874  22.251  1.00 33.22           C
ATOM   1947  O   ILE A 251      26.433   4.348  21.096  1.00 34.35           O
ATOM   1948  CB  ILE A 251      25.014   1.773  22.675  1.00 34.54           C
ATOM   1949  CG1 ILE A 251      25.105   0.285  22.991  1.00 39.40           C
ATOM   1950  CG2 ILE A 251      24.125   1.993  21.385  1.00 32.20           C
ATOM   1951  CD1 ILE A 251      25.942  -0.524  21.943  1.00 33.69           C
ATOM   1952  N   ILE A 252      25.920   4.610  23.311  1.00 32.38           N
ATOM   1953  CA  ILE A 252      25.682   6.035  23.151  1.00 34.24           C
ATOM   1954  C   ILE A 252      26.786   6.820  23.858  1.00 35.49           C
ATOM   1955  O   ILE A 252      27.127   6.534  24.984  1.00 37.01           O
ATOM   1956  CB  ILE A 252      24.293   6.449  23.703  1.00 35.34           C
ATOM   1957  CG1 ILE A 252      24.020   7.951  23.372  1.00 36.29           C
ATOM   1958  CG2 ILE A 252      24.197   6.136  25.204  1.00 36.91           C
ATOM   1959  CD1 ILE A 252      22.530   8.298  23.655  1.00 35.32           C
ATOM   1960  N   ALA A 253      27.329   7.819  23.195  1.00 35.13           N
ATOM   1961  CA  ALA A 253      28.553   8.511  23.648  1.00 37.00           C
ATOM   1962  C   ALA A 253      28.305   9.929  24.205  1.00 38.55           C
ATOM   1963  O   ALA A 253      29.107  10.423  25.003  1.00 42.18           O
ATOM   1964  CB  ALA A 253      29.569   8.588  22.411  1.00 40.86           C
ATOM   1965  N   LEU A 254      27.186  10.561  23.804  1.00 37.87           N
ATOM   1966  CA  LEU A 254      26.848  11.994  24.023  1.00 41.18           C
ATOM   1967  C   LEU A 254      25.358  12.059  24.222  1.00 41.47           C
ATOM   1968  O   LEU A 254      24.647  11.306  23.552  1.00 39.18           O
ATOM   1969  CB  LEU A 254      27.197  12.855  22.768  1.00 43.34           C
ATOM   1970  CG  LEU A 254      28.664  12.836  22.433  1.00 45.12           C
ATOM   1971  CD1 LEU A 254      28.984  13.745  21.308  1.00 47.56           C
ATOM   1972  CD2 LEU A 254      29.284  13.292  23.760  1.00 47.82           C
ATOM   1973  N   MET A 255      24.852  12.950  25.076  1.00 39.16           N
ATOM   1974  CA  MET A 255      23.397  13.140  25.215  1.00 38.69           C
ATOM   1975  C   MET A 255      23.021  14.621  25.129  1.00 41.40           C
ATOM   1976  O   MET A 255      23.770  15.490  25.602  1.00 44.51           O
ATOM   1977  CB  MET A 255      22.864  12.598  26.536  1.00 39.22           C
ATOM   1978  CG  MET A 255      23.059  11.120  26.714  1.00 38.67           C
ATOM   1979  SD  MET A 255      22.388  10.546  28.248  1.00 44.06           S
ATOM   1980  CE  MET A 255      23.267  11.497  29.545  1.00 49.53           C
ATOM   1981  N   VAL A 256      21.856  14.922  24.553  1.00 38.77           N
ATOM   1982  CA  VAL A 256      21.384  16.306  24.570  1.00 39.97           C
ATOM   1983  C   VAL A 256      20.918  16.566  26.018  1.00 41.18           C
ATOM   1984  O   VAL A 256      20.362  15.694  26.662  1.00 41.91           O
ATOM   1985  CB  VAL A 256      20.253  16.563  23.555  1.00 40.18           C
ATOM   1986  CG1 VAL A 256      19.074  15.634  23.848  1.00 42.90           C
ATOM   1987  CG2 VAL A 256      19.814  18.048  23.592  1.00 43.20           C
ATOM   1988  N   TYR A 257      21.195  17.764  26.513  1.00 43.02           N
ATOM   1989  CA  TYR A 257      20.896  18.113  27.887  1.00 43.66           C
ATOM   1990  C   TYR A 257      19.387  18.021  28.149  1.00 45.20           C
ATOM   1991  O   TYR A 257      18.592  18.506  27.348  1.00 45.28           O
ATOM   1992  CB  TYR A 257      21.423  19.528  28.192  1.00 47.00           C
ATOM   1993  CG  TYR A 257      21.052  20.017  29.589  1.00 48.38           C
ATOM   1994  CD1 TYR A 257      19.837  20.645  29.823  1.00 49.59           C
ATOM   1995  CD2 TYR A 257      21.914  19.828  30.648  1.00 48.29           C
ATOM   1996  CE1 TYR A 257      19.463  21.076  31.140  1.00 51.77           C
ATOM   1997  CE2 TYR A 257      21.557  20.280  31.963  1.00 49.67           C
ATOM   1998  CZ  TYR A 257      20.332  20.891  32.175  1.00 53.58           C
ATOM   1999  OH  TYR A 257      19.956  21.309  33.455  1.00 58.90           O
ATOM   2000  N   ARG A 258      19.000  17.459  29.308  1.00 47.75           N
ATOM   2001  CA  ARG A 258      17.601  17.452  29.719  1.00 57.92           C
ATOM   2002  C   ARG A 258      17.485  17.816  31.194  1.00 67.27           C
ATOM   2003  O   ARG A 258      18.452  17.683  31.956  1.00 70.59           O
ATOM   2004  CB  ARG A 258      16.963  16.086  29.523  1.00 61.09           C
ATOM   2005  CG  ARG A 258      16.946  15.595  28.157  1.00 61.67           C
ATOM   2006  CD  ARG A 258      15.833  16.255  27.390  1.00 65.08           C
ATOM   2007  NE  ARG A 258      15.614  15.540  26.148  1.00 63.69           N
ATOM   2008  CZ  ARG A 258      15.807  16.036  24.934  1.00 63.39           C
ATOM   2009  NH1 ARG A 258      16.209  17.296  24.762  1.00 64.83           N
ATOM   2010  NH2 ARG A 258      15.557  15.270  23.898  1.00 61.37           N
ATOM   2011  N   CYS A 259      16.298  18.291  31.552  1.00 71.30           N
ATOM   2012  CA  CYS A 259      15.766  18.366  32.923  1.00 74.34           C
ATOM   2013  C   CYS A 259      14.642  19.377  32.976  1.00 79.33           C
ATOM   2014  O   CYS A 259      13.870  19.499  32.026  1.00 80.67           O
ATOM   2015  CB  CYS A 259      16.806  18.743  33.969  1.00 75.51           C
ATOM   2016  SG  CYS A 259      16.045  18.787  35.586  1.00110.23           S
