# Supplementary material for: A non-redundant data set of nanobody-antigen crystal structures
Source: Data Brief. 2019 Mar 6;24:103754. doi: 10.1016/j.dib.2019.103754 (PMC6441729; doi:10.1016/j.dib.2019.103754)
Supplement: Multimedia component 5 [file mmc5.zip › Data_set/Ag_1/5j57_1.pdb]

ATOM      1  N   LYS A   4      -5.331  54.338  40.882  1.00 50.03           N
ATOM      2  CA  LYS A   4      -4.271  53.462  41.374  1.00 47.30           C
ATOM      3  C   LYS A   4      -4.839  52.289  42.166  1.00 41.05           C
ATOM      4  O   LYS A   4      -5.433  52.474  43.228  1.00 42.06           O
ATOM      5  CB  LYS A   4      -3.285  54.246  42.240  1.00 49.98           C
ATOM      6  CG  LYS A   4      -2.222  53.387  42.901  1.00 50.35           C
ATOM      7  CD  LYS A   4      -1.376  54.213  43.862  1.00 53.05           C
ATOM      8  CE  LYS A   4      -0.381  53.345  44.621  1.00 52.78           C
ATOM      9  NZ  LYS A   4       0.347  54.121  45.664  1.00 53.17           N
ATOM     10  N   GLN A   5      -4.644  51.082  41.646  1.00 32.71           N
ATOM     11  CA  GLN A   5      -5.161  49.885  42.293  1.00 26.68           C
ATOM     12  C   GLN A   5      -4.378  49.529  43.544  1.00 24.53           C
ATOM     13  O   GLN A   5      -3.179  49.800  43.647  1.00 22.52           O
ATOM     14  CB  GLN A   5      -5.121  48.694  41.335  1.00 25.34           C
ATOM     15  CG  GLN A   5      -6.041  48.810  40.142  1.00 31.01           C
ATOM     16  CD  GLN A   5      -6.110  47.517  39.350  1.00 34.94           C
ATOM     17  OE1 GLN A   5      -5.083  46.923  39.014  1.00 36.10           O
ATOM     18  NE2 GLN A   5      -7.325  47.067  39.060  1.00 35.62           N
ATOM     19  N   TYR A   6      -5.062  48.907  44.499  1.00 19.63           N
ATOM     20  CA  TYR A   6      -4.376  48.327  45.632  1.00 16.48           C
ATOM     21  C   TYR A   6      -3.565  47.138  45.128  1.00 15.96           C
ATOM     22  O   TYR A   6      -3.964  46.470  44.169  1.00 18.53           O
ATOM     23  CB  TYR A   6      -5.374  47.872  46.701  1.00 16.71           C
ATOM     24  CG  TYR A   6      -6.112  49.020  47.359  1.00 14.46           C
ATOM     25  CD1 TYR A   6      -5.425  49.975  48.096  1.00 15.36           C
ATOM     26  CD2 TYR A   6      -7.496  49.143  47.248  1.00 16.92           C
ATOM     27  CE1 TYR A   6      -6.089  51.033  48.698  1.00 16.12           C
ATOM     28  CE2 TYR A   6      -8.168  50.190  47.854  1.00 18.85           C
ATOM     29  CZ  TYR A   6      -7.458  51.129  48.581  1.00 18.10           C
ATOM     30  OH  TYR A   6      -8.111  52.175  49.180  1.00 16.69           O
ATOM     31  N   PRO A   7      -2.421  46.876  45.762  1.00 15.88           N
ATOM     32  CA  PRO A   7      -1.592  45.724  45.387  1.00 17.97           C
ATOM     33  C   PRO A   7      -2.347  44.405  45.547  1.00 16.81           C
ATOM     34  O   PRO A   7      -3.109  44.247  46.499  1.00 16.45           O
ATOM     35  CB  PRO A   7      -0.441  45.777  46.401  1.00 21.71           C
ATOM     36  CG  PRO A   7      -0.426  47.187  46.899  1.00 23.78           C
ATOM     37  CD  PRO A   7      -1.860  47.613  46.903  1.00 19.65           C
ATOM     38  N   ILE A   8      -2.117  43.481  44.618  1.00 16.48           N
ATOM     39  CA  ILE A   8      -2.752  42.168  44.624  1.00 16.48           C
ATOM     40  C   ILE A   8      -1.701  41.071  44.795  1.00 16.22           C
ATOM     41  O   ILE A   8      -0.704  41.046  44.075  1.00 18.69           O
ATOM     42  CB  ILE A   8      -3.490  41.920  43.298  1.00 22.73           C
ATOM     43  CG1 ILE A   8      -4.559  42.994  43.071  1.00 26.63           C
ATOM     44  CG2 ILE A   8      -4.093  40.524  43.276  1.00 27.51           C
ATOM     45  CD1 ILE A   8      -5.063  43.064  41.648  1.00 30.02           C
ATOM     46  N   ILE A   9      -1.925  40.171  45.747  1.00 14.30           N
ATOM     47  CA  ILE A   9      -1.062  39.009  45.933  1.00 16.19           C
ATOM     48  C   ILE A   9      -1.892  37.758  45.691  1.00 17.14           C
ATOM     49  O   ILE A   9      -2.949  37.600  46.293  1.00 15.65           O
ATOM     50  CB  ILE A   9      -0.494  38.929  47.367  1.00 16.30           C
ATOM     51  CG1 ILE A   9       0.132  40.261  47.791  1.00 23.92           C
ATOM     52  CG2 ILE A   9       0.516  37.786  47.483  1.00 17.25           C
ATOM     53  CD1 ILE A   9       1.186  40.764  46.850  1.00 30.83           C
ATOM     54  N   ASN A  10      -1.410  36.872  44.819  1.00 18.56           N
ATOM     55  CA  ASN A  10      -2.153  35.668  44.459  1.00 18.51           C
ATOM     56  C   ASN A  10      -1.634  34.434  45.184  1.00 18.57           C
ATOM     57  O   ASN A  10      -0.424  34.255  45.337  1.00 20.14           O
ATOM     58  CB  ASN A  10      -2.062  35.423  42.953  1.00 20.37           C
ATOM     59  CG  ASN A  10      -2.635  36.562  42.137  1.00 28.59           C
ATOM     60  OD1 ASN A  10      -3.801  36.923  42.282  1.00 34.62           O
ATOM     61  ND2 ASN A  10      -1.812  37.136  41.268  1.00 29.48           N
ATOM     62  N   PHE A  11      -2.548  33.579  45.630  1.00 15.29           N
ATOM     63  CA  PHE A  11      -2.158  32.273  46.154  1.00 14.35           C
ATOM     64  C   PHE A  11      -3.175  31.216  45.756  1.00 16.83           C
ATOM     65  O   PHE A  11      -4.371  31.478  45.747  1.00 19.52           O
ATOM     66  CB  PHE A  11      -2.015  32.315  47.677  1.00 14.10           C
ATOM     67  CG  PHE A  11      -1.604  31.000  48.287  1.00 14.26           C
ATOM     68  CD1 PHE A  11      -0.291  30.546  48.172  1.00 16.09           C
ATOM     69  CD2 PHE A  11      -2.522  30.219  48.972  1.00 15.12           C
ATOM     70  CE1 PHE A  11       0.097  29.341  48.732  1.00 14.81           C
ATOM     71  CE2 PHE A  11      -2.139  29.005  49.537  1.00 15.55           C
ATOM     72  CZ  PHE A  11      -0.826  28.566  49.415  1.00 13.98           C
ATOM     73  N   THR A  12      -2.695  30.022  45.423  1.00 15.11           N
ATOM     74  CA  THR A  12      -3.599  28.920  45.115  1.00 14.97           C
ATOM     75  C   THR A  12      -3.301  27.727  46.006  1.00 12.87           C
ATOM     76  O   THR A  12      -2.141  27.420  46.286  1.00 12.73           O
ATOM     77  CB  THR A  12      -3.501  28.471  43.638  1.00 17.11           C
ATOM     78  OG1 THR A  12      -4.452  27.426  43.394  1.00 16.66           O
ATOM     79  CG2 THR A  12      -2.106  27.955  43.317  1.00 17.74           C
ATOM     80  N   THR A  13      -4.358  27.051  46.440  1.00 12.85           N
ATOM     81  CA  THR A  13      -4.211  25.834  47.225  1.00 12.23           C
ATOM     82  C   THR A  13      -3.894  24.640  46.322  1.00 14.25           C
ATOM     83  O   THR A  13      -3.437  23.600  46.794  1.00 14.84           O
ATOM     84  CB  THR A  13      -5.492  25.530  48.032  1.00 15.87           C
ATOM     85  OG1 THR A  13      -6.627  25.539  47.153  1.00 16.33           O
ATOM     86  CG2 THR A  13      -5.703  26.583  49.124  1.00 14.47           C
ATOM     87  N   ALA A  14      -4.147  24.798  45.026  1.00 14.58           N
ATOM     88  CA  ALA A  14      -3.907  23.731  44.062  1.00 16.21           C
ATOM     89  C   ALA A  14      -2.416  23.530  43.833  1.00 16.49           C
ATOM     90  O   ALA A  14      -1.759  24.358  43.194  1.00 15.61           O
ATOM     91  CB  ALA A  14      -4.616  24.040  42.743  1.00 18.65           C
ATOM     92  N   GLY A  15      -1.887  22.431  44.366  1.00 15.53           N
ATOM     93  CA  GLY A  15      -0.473  22.129  44.252  1.00 17.86           C
ATOM     94  C   GLY A  15       0.405  22.970  45.159  1.00 15.68           C
ATOM     95  O   GLY A  15       1.600  23.121  44.907  1.00 16.25           O
ATOM     96  N   ALA A  16      -0.183  23.524  46.217  1.00 13.40           N
ATOM     97  CA  ALA A  16       0.578  24.343  47.164  1.00 15.26           C
ATOM     98  C   ALA A  16       1.736  23.560  47.787  1.00 15.07           C
ATOM     99  O   ALA A  16       1.602  22.377  48.106  1.00 14.74           O
ATOM    100  CB  ALA A  16      -0.338  24.907  48.249  1.00 13.43           C
ATOM    101  N   THR A  17       2.874  24.228  47.942  1.00 10.25           N
ATOM    102  CA  THR A  17       4.045  23.648  48.593  1.00 11.60           C
ATOM    103  C   THR A  17       4.478  24.545  49.739  1.00 12.49           C
ATOM    104  O   THR A  17       3.985  25.663  49.877  1.00 13.46           O
ATOM    105  CB  THR A  17       5.229  23.541  47.614  1.00 15.40           C
ATOM    106  OG1 THR A  17       5.438  24.819  46.992  1.00 15.75           O
ATOM    107  CG2 THR A  17       4.950  22.506  46.538  1.00 15.11           C
ATOM    108  N   VAL A  18       5.405  24.063  50.557  1.00 11.59           N
ATOM    109  CA  VAL A  18       5.975  24.914  51.590  1.00 13.59           C
ATOM    110  C   VAL A  18       6.566  26.163  50.931  1.00 13.78           C
ATOM    111  O   VAL A  18       6.391  27.281  51.417  1.00 13.14           O
ATOM    112  CB  VAL A  18       7.072  24.189  52.384  1.00 14.05           C
ATOM    113  CG1 VAL A  18       7.796  25.173  53.319  1.00 15.53           C
ATOM    114  CG2 VAL A  18       6.486  23.007  53.159  1.00 13.80           C
ATOM    115  N   GLN A  19       7.252  25.961  49.812  1.00 12.81           N
ATOM    116  CA  GLN A  19       7.888  27.062  49.095  1.00 13.40           C
ATOM    117  C   GLN A  19       6.875  28.094  48.585  1.00 12.65           C
ATOM    118  O   GLN A  19       7.076  29.301  48.747  1.00 13.00           O
ATOM    119  CB  GLN A  19       8.735  26.537  47.935  1.00 14.71           C
ATOM    120  CG  GLN A  19       9.589  27.620  47.274  1.00 14.85           C
ATOM    121  CD  GLN A  19      10.698  27.064  46.401  1.00 14.57           C
ATOM    122  OE1 GLN A  19      10.738  25.864  46.096  1.00 16.32           O
ATOM    123  NE2 GLN A  19      11.625  27.936  46.001  1.00 14.29           N
ATOM    124  N   SER A  20       5.795  27.629  47.962  1.00 12.42           N
ATOM    125  CA  SER A  20       4.819  28.573  47.419  1.00 10.74           C
ATOM    126  C   SER A  20       4.116  29.344  48.544  1.00 12.54           C
ATOM    127  O   SER A  20       3.863  30.538  48.415  1.00 11.74           O
ATOM    128  CB  SER A  20       3.815  27.893  46.475  1.00 12.18           C
ATOM    129  OG  SER A  20       2.838  27.153  47.177  1.00 13.05           O
ATOM    130  N   TYR A  21       3.826  28.662  49.650  1.00 10.11           N
ATOM    131  CA  TYR A  21       3.224  29.309  50.811  1.00 11.05           C
ATOM    132  C   TYR A  21       4.196  30.316  51.426  1.00 11.64           C
ATOM    133  O   TYR A  21       3.792  31.398  51.852  1.00 10.71           O
ATOM    134  CB  TYR A  21       2.794  28.274  51.861  1.00 11.61           C
ATOM    135  CG  TYR A  21       2.137  28.883  53.089  1.00 12.76           C
ATOM    136  CD1 TYR A  21       0.851  29.403  53.024  1.00 13.92           C
ATOM    137  CD2 TYR A  21       2.806  28.931  54.307  1.00 11.61           C
ATOM    138  CE1 TYR A  21       0.244  29.964  54.146  1.00 13.82           C
ATOM    139  CE2 TYR A  21       2.214  29.485  55.437  1.00 11.92           C
ATOM    140  CZ  TYR A  21       0.932  30.001  55.347  1.00 12.30           C
ATOM    141  OH  TYR A  21       0.337  30.550  56.463  1.00 13.34           O
ATOM    142  N   THR A  22       5.474  29.945  51.479  1.00 10.03           N
ATOM    143  CA  THR A  22       6.519  30.821  51.998  1.00 10.23           C
ATOM    144  C   THR A  22       6.607  32.103  51.175  1.00 14.03           C
ATOM    145  O   THR A  22       6.610  33.210  51.723  1.00 14.52           O
ATOM    146  CB  THR A  22       7.887  30.092  52.029  1.00 12.57           C
ATOM    147  OG1 THR A  22       7.835  29.046  53.008  1.00 12.34           O
ATOM    148  CG2 THR A  22       9.024  31.060  52.398  1.00 15.00           C
ATOM    149  N   ASN A  23       6.648  31.952  49.856  1.00 12.68           N
ATOM    150  CA  ASN A  23       6.682  33.114  48.976  1.00 14.00           C
ATOM    151  C   ASN A  23       5.447  34.002  49.112  1.00 13.01           C
ATOM    152  O   ASN A  23       5.544  35.224  49.032  1.00 14.63           O
ATOM    153  CB  ASN A  23       6.897  32.690  47.529  1.00 14.85           C
ATOM    154  CG  ASN A  23       8.315  32.242  47.273  1.00 14.61           C
ATOM    155  OD1 ASN A  23       9.258  32.778  47.867  1.00 16.22           O
ATOM    156  ND2 ASN A  23       8.484  31.262  46.394  1.00 15.36           N
ATOM    157  N   PHE A  24       4.299  33.370  49.327  1.00 12.56           N
ATOM    158  CA  PHE A  24       3.035  34.066  49.513  1.00 10.55           C
ATOM    159  C   PHE A  24       3.071  34.926  50.778  1.00 12.30           C
ATOM    160  O   PHE A  24       2.785  36.122  50.729  1.00 13.33           O
ATOM    161  CB  PHE A  24       1.890  33.043  49.561  1.00 10.21           C
ATOM    162  CG  PHE A  24       0.589  33.593  50.072  1.00 11.30           C
ATOM    163  CD1 PHE A  24      -0.010  34.686  49.466  1.00 14.63           C
ATOM    164  CD2 PHE A  24      -0.064  32.976  51.126  1.00 13.69           C
ATOM    165  CE1 PHE A  24      -1.225  35.174  49.928  1.00 15.52           C
ATOM    166  CE2 PHE A  24      -1.279  33.462  51.593  1.00 21.01           C
ATOM    167  CZ  PHE A  24      -1.856  34.563  50.993  1.00 18.75           C
ATOM    168  N   ILE A  25       3.451  34.326  51.903  1.00 10.75           N
ATOM    169  CA  ILE A  25       3.469  35.057  53.166  1.00 10.59           C
ATOM    170  C   ILE A  25       4.518  36.166  53.133  1.00 13.51           C
ATOM    171  O   ILE A  25       4.280  37.255  53.644  1.00 12.16           O
ATOM    172  CB  ILE A  25       3.665  34.131  54.386  1.00 12.13           C
ATOM    173  CG1 ILE A  25       2.460  33.193  54.557  1.00 10.76           C
ATOM    174  CG2 ILE A  25       3.875  34.948  55.659  1.00 11.95           C
ATOM    175  CD1 ILE A  25       1.117  33.895  54.774  1.00 12.92           C
ATOM    176  N   ARG A  26       5.670  35.904  52.517  1.00 11.94           N
ATOM    177  CA  ARG A  26       6.698  36.942  52.419  1.00 15.38           C
ATOM    178  C   ARG A  26       6.223  38.125  51.571  1.00 14.18           C
ATOM    179  O   ARG A  26       6.528  39.280  51.879  1.00 16.28           O
ATOM    180  CB  ARG A  26       8.020  36.373  51.890  1.00 13.65           C
ATOM    181  CG  ARG A  26       8.686  35.418  52.878  1.00 14.23           C
ATOM    182  CD  ARG A  26      10.004  34.845  52.339  1.00 13.30           C
ATOM    183  NE  ARG A  26      10.573  33.865  53.264  1.00 16.45           N
ATOM    184  CZ  ARG A  26      11.700  33.191  53.045  1.00 17.99           C
ATOM    185  NH1 ARG A  26      12.402  33.396  51.933  1.00 16.42           N
ATOM    186  NH2 ARG A  26      12.134  32.312  53.941  1.00 16.05           N
ATOM    187  N   ALA A  27       5.468  37.832  50.516  1.00 13.73           N
ATOM    188  CA  ALA A  27       4.909  38.874  49.652  1.00 13.52           C
ATOM    189  C   ALA A  27       3.874  39.715  50.393  1.00 14.29           C
ATOM    190  O   ALA A  27       3.851  40.931  50.255  1.00 15.82           O
ATOM    191  CB  ALA A  27       4.293  38.263  48.398  1.00 15.63           C
ATOM    192  N   VAL A  28       3.006  39.054  51.153  1.00 12.30           N
ATOM    193  CA  VAL A  28       2.029  39.756  51.978  1.00 11.67           C
ATOM    194  C   VAL A  28       2.743  40.714  52.935  1.00 11.56           C
ATOM    195  O   VAL A  28       2.394  41.891  53.022  1.00 13.60           O
ATOM    196  CB  VAL A  28       1.127  38.770  52.745  1.00 10.91           C
ATOM    197  CG1 VAL A  28       0.272  39.493  53.799  1.00 11.81           C
ATOM    198  CG2 VAL A  28       0.238  38.008  51.759  1.00 12.49           C
ATOM    199  N   ARG A  29       3.757  40.219  53.637  1.00 12.48           N
ATOM    200  CA  ARG A  29       4.496  41.077  54.565  1.00 13.73           C
ATOM    201  C   ARG A  29       5.106  42.273  53.846  1.00 17.62           C
ATOM    202  O   ARG A  29       5.079  43.395  54.356  1.00 15.63           O
ATOM    203  CB  ARG A  29       5.593  40.289  55.283  1.00 13.18           C
ATOM    204  CG  ARG A  29       5.074  39.317  56.334  1.00 11.53           C
ATOM    205  CD  ARG A  29       6.222  38.577  57.009  1.00 13.77           C
ATOM    206  NE  ARG A  29       5.698  37.568  57.926  1.00 11.90           N
ATOM    207  CZ  ARG A  29       6.201  36.349  58.076  1.00 14.33           C
ATOM    208  NH1 ARG A  29       7.275  35.969  57.385  1.00 15.88           N
ATOM    209  NH2 ARG A  29       5.626  35.507  58.921  1.00 14.76           N
ATOM    210  N   GLY A  30       5.659  42.024  52.662  1.00 13.80           N
ATOM    211  CA  GLY A  30       6.306  43.061  51.883  1.00 15.61           C
ATOM    212  C   GLY A  30       5.361  44.159  51.424  1.00 15.94           C
ATOM    213  O   GLY A  30       5.775  45.300  51.209  1.00 17.05           O
ATOM    214  N   ARG A  31       4.090  43.814  51.259  1.00 14.78           N
ATOM    215  CA  ARG A  31       3.095  44.789  50.828  1.00 16.47           C
ATOM    216  C   ARG A  31       2.445  45.469  52.028  1.00 18.07           C
ATOM    217  O   ARG A  31       1.892  46.562  51.904  1.00 16.93           O
ATOM    218  CB  ARG A  31       2.030  44.123  49.953  1.00 18.30           C
ATOM    219  CG  ARG A  31       2.533  43.735  48.569  1.00 21.95           C
ATOM    220  CD  ARG A  31       3.148  44.945  47.880  1.00 32.83           C
ATOM    221  NE  ARG A  31       3.163  44.809  46.428  1.00 43.14           N
ATOM    222  CZ  ARG A  31       3.266  45.834  45.588  1.00 49.59           C
ATOM    223  NH1 ARG A  31       3.358  47.072  46.056  1.00 51.55           N
ATOM    224  NH2 ARG A  31       3.270  45.623  44.279  1.00 53.28           N
ATOM    225  N   LEU A  32       2.509  44.820  53.186  1.00 15.96           N
ATOM    226  CA  LEU A  32       1.920  45.385  54.399  1.00 15.40           C
ATOM    227  C   LEU A  32       2.755  46.532  54.945  1.00 18.86           C
ATOM    228  O   LEU A  32       2.216  47.514  55.453  1.00 16.22           O
ATOM    229  CB  LEU A  32       1.760  44.316  55.478  1.00 15.12           C
ATOM    230  CG  LEU A  32       0.599  43.334  55.298  1.00 13.96           C
ATOM    231  CD1 LEU A  32       0.703  42.218  56.320  1.00 13.32           C
ATOM    232  CD2 LEU A  32      -0.734  44.067  55.418  1.00 14.96           C
ATOM    233  N   THR A  33       4.074  46.405  54.842  1.00 17.91           N
ATOM    234  CA  THR A  33       4.966  47.418  55.384  1.00 20.41           C
ATOM    235  C   THR A  33       6.314  47.436  54.673  1.00 20.69           C
ATOM    236  O   THR A  33       6.757  46.425  54.116  1.00 21.92           O
ATOM    237  CB  THR A  33       5.198  47.217  56.898  1.00 23.07           C
ATOM    238  OG1 THR A  33       5.876  48.358  57.436  1.00 24.69           O
ATOM    239  CG2 THR A  33       6.036  45.971  57.151  1.00 20.55           C
ATOM    240  N   THR A  34       6.970  48.590  54.707  1.00 22.00           N
ATOM    241  CA  THR A  34       8.270  48.751  54.079  1.00 23.97           C
ATOM    242  C   THR A  34       9.365  48.126  54.934  1.00 25.75           C
ATOM    243  O   THR A  34      10.435  47.786  54.432  1.00 28.14           O
ATOM    244  CB  THR A  34       8.610  50.239  53.873  1.00 25.39           C
ATOM    245  OG1 THR A  34       8.691  50.894  55.146  1.00 24.05           O
ATOM    246  CG2 THR A  34       7.541  50.922  53.025  1.00 26.25           C
ATOM    247  N   GLY A  35       9.093  47.983  56.228  1.00 24.45           N
ATOM    248  CA  GLY A  35      10.086  47.495  57.170  1.00 24.79           C
ATOM    249  C   GLY A  35      11.107  48.550  57.569  1.00 25.88           C
ATOM    250  O   GLY A  35      12.115  48.238  58.206  1.00 27.95           O
ATOM    251  N   ALA A  36      10.856  49.801  57.193  1.00 25.11           N
ATOM    252  CA  ALA A  36      11.774  50.887  57.518  1.00 24.59           C
ATOM    253  C   ALA A  36      11.645  51.301  58.980  1.00 24.47           C
ATOM    254  O   ALA A  36      12.559  51.898  59.549  1.00 26.83           O
ATOM    255  CB  ALA A  36      11.540  52.090  56.595  1.00 27.23           C
ATOM    256  N   ASP A  37      10.500  50.990  59.579  1.00 22.85           N
ATOM    257  CA  ASP A  37      10.261  51.307  60.984  1.00 21.47           C
ATOM    258  C   ASP A  37      10.425  50.045  61.814  1.00 18.84           C
ATOM    259  O   ASP A  37       9.622  49.116  61.713  1.00 18.75           O
ATOM    260  CB  ASP A  37       8.855  51.881  61.180  1.00 21.06           C
ATOM    261  CG  ASP A  37       8.580  52.278  62.623  1.00 21.90           C
ATOM    262  OD1 ASP A  37       9.541  52.331  63.418  1.00 24.41           O
ATOM    263  OD2 ASP A  37       7.403  52.542  62.958  1.00 21.05           O
ATOM    264  N   VAL A  38      11.479  50.007  62.621  1.00 22.20           N
ATOM    265  CA  VAL A  38      11.805  48.814  63.395  1.00 20.57           C
ATOM    266  C   VAL A  38      12.029  49.186  64.858  1.00 19.16           C
ATOM    267  O   VAL A  38      12.751  50.133  65.159  1.00 21.36           O
ATOM    268  CB  VAL A  38      13.083  48.116  62.839  1.00 18.44           C
ATOM    269  CG1 VAL A  38      13.616  47.066  63.824  1.00 19.24           C
ATOM    270  CG2 VAL A  38      12.811  47.501  61.477  1.00 19.18           C
ATOM    271  N   ARG A  39      11.398  48.444  65.766  1.00 19.16           N
ATOM    272  CA  ARG A  39      11.627  48.633  67.197  1.00 19.53           C
ATOM    273  C   ARG A  39      12.130  47.335  67.806  1.00 19.53           C
ATOM    274  O   ARG A  39      11.476  46.296  67.683  1.00 19.93           O
ATOM    275  CB  ARG A  39      10.338  49.037  67.913  1.00 19.87           C
ATOM    276  CG  ARG A  39       9.424  49.930  67.116  1.00 18.66           C
ATOM    277  CD  ARG A  39       9.965  51.347  66.971  1.00 23.43           C
ATOM    278  NE  ARG A  39       9.009  52.121  66.191  1.00 23.48           N
ATOM    279  CZ  ARG A  39       7.921  52.689  66.697  1.00 23.57           C
ATOM    280  NH1 ARG A  39       7.673  52.614  67.998  1.00 24.67           N
ATOM    281  NH2 ARG A  39       7.086  53.339  65.898  1.00 23.71           N
ATOM    282  N   HIS A  40      13.284  47.396  68.463  1.00 20.94           N
ATOM    283  CA  HIS A  40      13.881  46.213  69.083  1.00 27.10           C
ATOM    284  C   HIS A  40      13.910  45.018  68.128  1.00 25.34           C
ATOM    285  O   HIS A  40      13.567  43.884  68.492  1.00 24.12           O
ATOM    286  CB  HIS A  40      13.175  45.884  70.402  1.00 25.80           C
ATOM    287  CG  HIS A  40      13.019  47.072  71.301  1.00 28.98           C
ATOM    288  ND1 HIS A  40      14.060  47.586  72.045  1.00 31.39           N
ATOM    289  CD2 HIS A  40      11.951  47.867  71.550  1.00 30.60           C
ATOM    290  CE1 HIS A  40      13.636  48.636  72.725  1.00 36.62           C
ATOM    291  NE2 HIS A  40      12.360  48.829  72.441  1.00 35.42           N
ATOM    292  N   GLU A  41      14.313  45.297  66.890  1.00 23.04           N
ATOM    293  CA  GLU A  41      14.539  44.268  65.873  1.00 19.15           C
ATOM    294  C   GLU A  41      13.268  43.578  65.381  1.00 20.32           C
ATOM    295  O   GLU A  41      13.321  42.471  64.842  1.00 22.53           O
ATOM    296  CB  GLU A  41      15.580  43.248  66.355  1.00 20.52           C
ATOM    297  CG  GLU A  41      16.944  43.874  66.616  1.00 23.71           C
ATOM    298  CD  GLU A  41      17.966  42.874  67.094  1.00 27.35           C
ATOM    299  OE1 GLU A  41      18.420  42.053  66.271  1.00 24.62           O
ATOM    300  OE2 GLU A  41      18.321  42.910  68.292  1.00 28.20           O
ATOM    301  N   ILE A  42      12.131  44.249  65.555  1.00 17.91           N
ATOM    302  CA  ILE A  42      10.858  43.787  65.013  1.00 19.87           C
ATOM    303  C   ILE A  42      10.184  44.922  64.228  1.00 18.02           C
ATOM    304  O   ILE A  42      10.050  46.035  64.734  1.00 18.50           O
ATOM    305  CB  ILE A  42       9.924  43.288  66.140  1.00 21.05           C
ATOM    306  CG1 ILE A  42      10.608  42.164  66.924  1.00 23.58           C
ATOM    307  CG2 ILE A  42       8.583  42.817  65.573  1.00 20.17           C
ATOM    308  CD1 ILE A  42       9.953  41.852  68.254  1.00 24.85           C
ATOM    309  N   PRO A  43       9.761  44.634  62.984  1.00 17.76           N
ATOM    310  CA  PRO A  43       9.138  45.614  62.077  1.00 19.07           C
ATOM    311  C   PRO A  43       7.758  46.078  62.539  1.00 16.29           C
ATOM    312  O   PRO A  43       7.018  45.301  63.143  1.00 15.65           O
ATOM    313  CB  PRO A  43       8.980  44.840  60.759  1.00 21.42           C
ATOM    314  CG  PRO A  43       9.775  43.596  60.904  1.00 21.26           C
ATOM    315  CD  PRO A  43       9.858  43.300  62.368  1.00 19.64           C
ATOM    316  N   VAL A  44       7.427  47.334  62.240  1.00 14.40           N
ATOM    317  CA  VAL A  44       6.129  47.917  62.588  1.00 14.75           C
ATOM    318  C   VAL A  44       5.332  48.193  61.321  1.00 16.59           C
ATOM    319  O   VAL A  44       5.889  48.607  60.300  1.00 16.36           O
ATOM    320  CB  VAL A  44       6.296  49.245  63.372  1.00 14.40           C
ATOM    321  CG1 VAL A  44       4.948  49.742  63.927  1.00 16.05           C
ATOM    322  CG2 VAL A  44       7.321  49.080  64.494  1.00 18.58           C
ATOM    323  N   LEU A  45       4.029  47.948  61.393  1.00 14.36           N
ATOM    324  CA  LEU A  45       3.100  48.308  60.332  1.00 14.34           C
ATOM    325  C   LEU A  45       2.951  49.829  60.230  1.00 14.05           C
ATOM    326  O   LEU A  45       3.283  50.560  61.164  1.00 14.81           O
ATOM    327  CB  LEU A  45       1.736  47.673  60.612  1.00 12.72           C
ATOM    328  CG  LEU A  45       1.719  46.145  60.519  1.00 12.45           C
ATOM    329  CD1 LEU A  45       0.405  45.573  61.059  1.00 12.52           C
ATOM    330  CD2 LEU A  45       1.972  45.700  59.090  1.00 13.26           C
ATOM    331  N   PRO A  46       2.439  50.309  59.088  1.00 15.30           N
ATOM    332  CA  PRO A  46       2.252  51.751  58.892  1.00 18.31           C
ATOM    333  C   PRO A  46       1.343  52.391  59.942  1.00 19.41           C
ATOM    334  O   PRO A  46       0.305  51.839  60.319  1.00 18.39           O
ATOM    335  CB  PRO A  46       1.582  51.836  57.516  1.00 18.97           C
ATOM    336  CG  PRO A  46       1.931  50.570  56.825  1.00 19.81           C
ATOM    337  CD  PRO A  46       2.058  49.527  57.898  1.00 16.66           C
ATOM    338  N   ASN A  47       1.748  53.568  60.401  1.00 18.31           N
ATOM    339  CA  ASN A  47       0.910  54.409  61.240  1.00 20.21           C
ATOM    340  C   ASN A  47      -0.328  54.822  60.451  1.00 21.39           C
ATOM    341  O   ASN A  47      -0.215  55.284  59.316  1.00 22.14           O
ATOM    342  CB  ASN A  47       1.712  55.640  61.657  1.00 20.06           C
ATOM    343  CG  ASN A  47       0.978  56.523  62.653  1.00 23.92           C
ATOM    344  OD1 ASN A  47      -0.142  56.229  63.057  1.00 28.11           O
ATOM    345  ND2 ASN A  47       1.627  57.608  63.065  1.00 26.58           N
ATOM    346  N   ARG A  48      -1.508  54.655  61.039  1.00 20.54           N
ATOM    347  CA  ARG A  48      -2.736  55.054  60.348  1.00 25.44           C
ATOM    348  C   ARG A  48      -2.832  56.570  60.170  1.00 24.18           C
ATOM    349  O   ARG A  48      -3.474  57.054  59.236  1.00 24.02           O
ATOM    350  CB  ARG A  48      -3.985  54.504  61.049  1.00 31.98           C
ATOM    351  CG  ARG A  48      -4.280  55.115  62.403  1.00 38.50           C
ATOM    352  CD  ARG A  48      -5.498  54.462  63.037  1.00 42.49           C
ATOM    353  NE  ARG A  48      -6.721  54.732  62.287  1.00 45.06           N
ATOM    354  CZ  ARG A  48      -7.682  53.837  62.075  1.00 44.50           C
ATOM    355  NH1 ARG A  48      -7.563  52.604  62.551  1.00 44.38           N
ATOM    356  NH2 ARG A  48      -8.764  54.176  61.386  1.00 40.73           N
ATOM    357  N   VAL A  49      -2.178  57.320  61.053  1.00 24.00           N
ATOM    358  CA  VAL A  49      -2.217  58.776  60.989  1.00 25.64           C
ATOM    359  C   VAL A  49      -1.572  59.303  59.708  1.00 25.52           C
ATOM    360  O   VAL A  49      -0.380  59.112  59.480  1.00 27.79           O
ATOM    361  CB  VAL A  49      -1.507  59.418  62.202  1.00 25.62           C
ATOM    362  CG1 VAL A  49      -1.768  60.912  62.236  1.00 27.50           C
ATOM    363  CG2 VAL A  49      -1.978  58.766  63.494  1.00 27.66           C
ATOM    364  N   GLY A  50      -2.367  59.965  58.876  1.00 30.11           N
ATOM    365  CA  GLY A  50      -1.857  60.562  57.656  1.00 34.98           C
ATOM    366  C   GLY A  50      -1.626  59.567  56.535  1.00 33.18           C
ATOM    367  O   GLY A  50      -1.067  59.918  55.496  1.00 33.71           O
ATOM    368  N   LEU A  51      -2.056  58.325  56.742  1.00 26.93           N
ATOM    369  CA  LEU A  51      -1.913  57.283  55.730  1.00 23.99           C
ATOM    370  C   LEU A  51      -2.938  57.482  54.618  1.00 24.00           C
ATOM    371  O   LEU A  51      -4.142  57.409  54.862  1.00 24.77           O
ATOM    372  CB  LEU A  51      -2.086  55.903  56.366  1.00 21.88           C
ATOM    373  CG  LEU A  51      -1.865  54.683  55.470  1.00 23.49           C
ATOM    374  CD1 LEU A  51      -0.424  54.608  54.989  1.00 26.01           C
ATOM    375  CD2 LEU A  51      -2.258  53.406  56.208  1.00 20.80           C
ATOM    376  N   PRO A  52      -2.463  57.750  53.392  1.00 24.72           N
ATOM    377  CA  PRO A  52      -3.347  58.003  52.246  1.00 24.94           C
ATOM    378  C   PRO A  52      -4.267  56.821  51.975  1.00 22.42           C
ATOM    379  O   PRO A  52      -3.846  55.678  52.103  1.00 21.03           O
ATOM    380  CB  PRO A  52      -2.364  58.174  51.086  1.00 28.13           C
ATOM    381  CG  PRO A  52      -1.111  58.660  51.736  1.00 29.23           C
ATOM    382  CD  PRO A  52      -1.045  57.921  53.039  1.00 25.75           C
ATOM    383  N   ILE A  53      -5.506  57.098  51.592  1.00 23.86           N
ATOM    384  CA  ILE A  53      -6.472  56.030  51.358  1.00 21.94           C
ATOM    385  C   ILE A  53      -6.002  55.044  50.280  1.00 21.54           C
ATOM    386  O   ILE A  53      -6.279  53.852  50.364  1.00 20.48           O
ATOM    387  CB  ILE A  53      -7.873  56.595  51.025  1.00 21.75           C
ATOM    388  CG1 ILE A  53      -8.873  55.456  50.815  1.00 22.01           C
ATOM    389  CG2 ILE A  53      -7.814  57.522  49.813  1.00 23.44           C
ATOM    390  CD1 ILE A  53      -9.019  54.559  52.024  1.00 22.54           C
ATOM    391  N   ASN A  54      -5.279  55.536  49.278  1.00 23.50           N
ATOM    392  CA  ASN A  54      -4.793  54.655  48.217  1.00 23.95           C
ATOM    393  C   ASN A  54      -3.654  53.729  48.644  1.00 21.98           C
ATOM    394  O   ASN A  54      -3.211  52.879  47.865  1.00 22.66           O
ATOM    395  CB  ASN A  54      -4.436  55.451  46.952  1.00 32.21           C
ATOM    396  CG  ASN A  54      -3.139  56.231  47.088  1.00 39.72           C
ATOM    397  OD1 ASN A  54      -2.598  56.385  48.182  1.00 39.78           O
ATOM    398  ND2 ASN A  54      -2.639  56.737  45.964  1.00 46.09           N
ATOM    399  N   GLN A  55      -3.211  53.866  49.892  1.00 20.07           N
ATOM    400  CA  GLN A  55      -2.190  52.987  50.455  1.00 20.10           C
ATOM    401  C   GLN A  55      -2.722  52.161  51.635  1.00 18.88           C
ATOM    402  O   GLN A  55      -1.961  51.456  52.306  1.00 21.72           O
ATOM    403  CB  GLN A  55      -0.972  53.802  50.904  1.00 22.71           C
ATOM    404  CG  GLN A  55      -0.244  54.511  49.776  1.00 30.41           C
ATOM    405  CD  GLN A  55       0.832  55.452  50.278  1.00 37.16           C
ATOM    406  OE1 GLN A  55       0.929  56.595  49.833  1.00 43.84           O
ATOM    407  NE2 GLN A  55       1.645  54.977  51.212  1.00 37.14           N
ATOM    408  N   ARG A  56      -4.031  52.221  51.865  1.00 16.17           N
ATOM    409  CA  ARG A  56      -4.623  51.664  53.087  1.00 16.37           C
ATOM    410  C   ARG A  56      -4.819  50.141  53.100  1.00 15.56           C
ATOM    411  O   ARG A  56      -4.801  49.518  54.166  1.00 13.30           O
ATOM    412  CB  ARG A  56      -5.950  52.376  53.387  1.00 16.46           C
ATOM    413  CG  ARG A  56      -6.692  51.877  54.627  1.00 14.87           C
ATOM    414  CD  ARG A  56      -5.936  52.160  55.922  1.00 15.80           C
ATOM    415  NE  ARG A  56      -6.691  51.656  57.068  1.00 18.24           N
ATOM    416  CZ  ARG A  56      -7.675  52.314  57.676  1.00 20.85           C
ATOM    417  NH1 ARG A  56      -8.029  53.529  57.267  1.00 23.75           N
ATOM    418  NH2 ARG A  56      -8.309  51.756  58.700  1.00 23.83           N
ATOM    419  N   PHE A  57      -5.011  49.548  51.924  1.00 14.26           N
ATOM    420  CA  PHE A  57      -5.367  48.138  51.819  1.00 12.82           C
ATOM    421  C   PHE A  57      -4.468  47.374  50.852  1.00 10.77           C
ATOM    422  O   PHE A  57      -3.835  47.958  49.966  1.00 14.47           O
ATOM    423  CB  PHE A  57      -6.829  47.991  51.355  1.00 11.86           C
ATOM    424  CG  PHE A  57      -7.834  48.634  52.272  1.00 12.16           C
ATOM    425  CD1 PHE A  57      -8.138  48.058  53.500  1.00 13.36           C
ATOM    426  CD2 PHE A  57      -8.485  49.805  51.902  1.00 13.64           C
ATOM    427  CE1 PHE A  57      -9.065  48.648  54.350  1.00 14.28           C
ATOM    428  CE2 PHE A  57      -9.413  50.399  52.745  1.00 16.34           C
ATOM    429  CZ  PHE A  57      -9.706  49.817  53.970  1.00 15.47           C
ATOM    430  N   ILE A  58      -4.417  46.062  51.047  1.00 13.45           N
ATOM    431  CA  ILE A  58      -3.863  45.153  50.058  1.00 14.16           C
ATOM    432  C   ILE A  58      -4.881  44.055  49.787  1.00 13.88           C
ATOM    433  O   ILE A  58      -5.754  43.781  50.617  1.00 15.64           O
ATOM    434  CB  ILE A  58      -2.505  44.554  50.501  1.00 14.94           C
ATOM    435  CG1 ILE A  58      -2.679  43.605  51.693  1.00 15.32           C
ATOM    436  CG2 ILE A  58      -1.497  45.683  50.782  1.00 13.46           C
ATOM    437  CD1 ILE A  58      -1.411  42.841  52.055  1.00 19.03           C
ATOM    438  N   LEU A  59      -4.779  43.433  48.620  1.00 13.73           N
ATOM    439  CA  LEU A  59      -5.737  42.406  48.231  1.00 13.25           C
ATOM    440  C   LEU A  59      -5.056  41.050  48.109  1.00 11.81           C
ATOM    441  O   LEU A  59      -3.972  40.936  47.544  1.00 15.51           O
ATOM    442  CB  LEU A  59      -6.401  42.779  46.908  1.00 14.26           C
ATOM    443  CG  LEU A  59      -7.047  44.168  46.849  1.00 14.95           C
ATOM    444  CD1 LEU A  59      -7.534  44.464  45.440  1.00 19.51           C
ATOM    445  CD2 LEU A  59      -8.194  44.266  47.856  1.00 15.26           C
ATOM    446  N   VAL A  60      -5.706  40.029  48.651  1.00 11.61           N
ATOM    447  CA  VAL A  60      -5.192  38.666  48.572  1.00 13.13           C
ATOM    448  C   VAL A  60      -6.165  37.814  47.782  1.00 14.16           C
ATOM    449  O   VAL A  60      -7.273  37.532  48.243  1.00 14.88           O
ATOM    450  CB  VAL A  60      -4.980  38.062  49.973  1.00 14.84           C
ATOM    451  CG1 VAL A  60      -4.628  36.576  49.873  1.00 17.80           C
ATOM    452  CG2 VAL A  60      -3.882  38.823  50.713  1.00 17.01           C
ATOM    453  N   GLU A  61      -5.749  37.417  46.583  1.00 14.02           N
ATOM    454  CA  GLU A  61      -6.593  36.616  45.712  1.00 15.54           C
ATOM    455  C   GLU A  61      -6.307  35.138  45.942  1.00 15.51           C
ATOM    456  O   GLU A  61      -5.187  34.673  45.728  1.00 18.16           O
ATOM    457  CB  GLU A  61      -6.360  37.001  44.248  1.00 19.18           C
ATOM    458  CG  GLU A  61      -7.305  36.328  43.259  1.00 26.59           C
ATOM    459  CD  GLU A  61      -6.898  34.903  42.923  1.00 35.07           C
ATOM    460  OE1 GLU A  61      -5.681  34.618  42.878  1.00 37.99           O
ATOM    461  OE2 GLU A  61      -7.800  34.065  42.703  1.00 38.03           O
ATOM    462  N   LEU A  62      -7.329  34.412  46.389  1.00 14.55           N
ATOM    463  CA  LEU A  62      -7.205  32.991  46.683  1.00 17.06           C
ATOM    464  C   LEU A  62      -7.988  32.159  45.684  1.00 17.10           C
ATOM    465  O   LEU A  62      -9.130  32.478  45.354  1.00 16.80           O
ATOM    466  CB  LEU A  62      -7.742  32.688  48.082  1.00 14.47           C
ATOM    467  CG  LEU A  62      -7.131  33.436  49.264  1.00 17.74           C
ATOM    468  CD1 LEU A  62      -7.965  33.186  50.514  1.00 18.47           C
ATOM    469  CD2 LEU A  62      -5.677  33.015  49.475  1.00 18.99           C
ATOM    470  N   SER A  63      -7.385  31.081  45.210  1.00 15.25           N
ATOM    471  CA  SER A  63      -8.118  30.157  44.357  1.00 19.59           C
ATOM    472  C   SER A  63      -7.785  28.709  44.697  1.00 18.52           C
ATOM    473  O   SER A  63      -6.778  28.426  45.339  1.00 18.24           O
ATOM    474  CB  SER A  63      -7.863  30.446  42.877  1.00 26.20           C
ATOM    475  OG  SER A  63      -6.513  30.218  42.539  1.00 29.90           O
ATOM    476  N   ASN A  64      -8.651  27.799  44.279  1.00 16.50           N
ATOM    477  CA  ASN A  64      -8.439  26.381  44.528  1.00 18.04           C
ATOM    478  C   ASN A  64      -8.551  25.563  43.248  1.00 19.97           C
ATOM    479  O   ASN A  64      -8.659  26.123  42.156  1.00 22.69           O
ATOM    480  CB  ASN A  64      -9.404  25.874  45.604  1.00 19.20           C
ATOM    481  CG  ASN A  64     -10.861  26.069  45.226  1.00 20.08           C
ATOM    482  OD1 ASN A  64     -11.201  26.179  44.048  1.00 19.15           O
ATOM    483  ND2 ASN A  64     -11.735  26.093  46.231  1.00 19.70           N
ATOM    484  N   HIS A  65      -8.507  24.241  43.380  1.00 20.53           N
ATOM    485  CA  HIS A  65      -8.473  23.366  42.212  1.00 23.10           C
ATOM    486  C   HIS A  65      -9.760  23.453  41.397  1.00 24.21           C
ATOM    487  O   HIS A  65      -9.757  23.216  40.191  1.00 26.57           O
ATOM    488  CB  HIS A  65      -8.198  21.919  42.622  1.00 25.25           C
ATOM    489  CG  HIS A  65      -8.105  20.974  41.464  1.00 30.83           C
ATOM    490  ND1 HIS A  65      -7.001  20.913  40.640  1.00 34.35           N
ATOM    491  CD2 HIS A  65      -8.979  20.055  40.990  1.00 35.66           C
ATOM    492  CE1 HIS A  65      -7.198  19.993  39.711  1.00 36.44           C
ATOM    493  NE2 HIS A  65      -8.391  19.460  39.900  1.00 38.99           N
ATOM    494  N   ALA A  66     -10.855  23.802  42.064  1.00 24.96           N
ATOM    495  CA  ALA A  66     -12.151  23.929  41.402  1.00 27.89           C
ATOM    496  C   ALA A  66     -12.247  25.219  40.589  1.00 26.17           C
ATOM    497  O   ALA A  66     -13.258  25.474  39.932  1.00 27.26           O
ATOM    498  CB  ALA A  66     -13.270  23.862  42.423  1.00 27.56           C
ATOM    499  N   GLU A  67     -11.192  26.026  40.637  1.00 25.31           N
ATOM    500  CA  GLU A  67     -11.142  27.279  39.891  1.00 29.32           C
ATOM    501  C   GLU A  67     -12.080  28.321  40.493  1.00 26.30           C
ATOM    502  O   GLU A  67     -12.376  29.335  39.863  1.00 29.37           O
ATOM    503  CB  GLU A  67     -11.471  27.056  38.411  1.00 37.43           C
ATOM    504  CG  GLU A  67     -10.623  25.989  37.732  1.00 47.03           C
ATOM    505  CD  GLU A  67      -9.537  26.574  36.848  1.00 54.27           C
ATOM    506  OE1 GLU A  67      -9.096  27.712  37.117  1.00 56.89           O
ATOM    507  OE2 GLU A  67      -9.132  25.898  35.878  1.00 57.82           O
ATOM    508  N   LEU A  68     -12.547  28.070  41.713  1.00 20.06           N
ATOM    509  CA  LEU A  68     -13.245  29.105  42.467  1.00 20.13           C
ATOM    510  C   LEU A  68     -12.229  30.087  43.021  1.00 22.94           C
ATOM    511  O   LEU A  68     -11.142  29.696  43.450  1.00 20.24           O
ATOM    512  CB  LEU A  68     -14.055  28.506  43.614  1.00 20.52           C
ATOM    513  CG  LEU A  68     -15.167  27.561  43.172  1.00 25.60           C
ATOM    514  CD1 LEU A  68     -15.887  26.963  44.378  1.00 26.88           C
ATOM    515  CD2 LEU A  68     -16.137  28.302  42.255  1.00 27.88           C
ATOM    516  N   SER A  69     -12.596  31.361  43.016  1.00 21.84           N
ATOM    517  CA  SER A  69     -11.707  32.410  43.476  1.00 23.48           C
ATOM    518  C   SER A  69     -12.445  33.366  44.398  1.00 21.81           C
ATOM    519  O   SER A  69     -13.601  33.705  44.144  1.00 21.68           O
ATOM    520  CB  SER A  69     -11.146  33.180  42.277  1.00 28.67           C
ATOM    521  OG  SER A  69     -10.417  34.323  42.701  1.00 33.35           O
ATOM    522  N   VAL A  70     -11.780  33.777  45.474  1.00 16.60           N
ATOM    523  CA  VAL A  70     -12.255  34.895  46.288  1.00 14.93           C
ATOM    524  C   VAL A  70     -11.090  35.833  46.554  1.00 16.69           C
ATOM    525  O   VAL A  70      -9.929  35.420  46.518  1.00 17.75           O
ATOM    526  CB  VAL A  70     -12.873  34.452  47.632  1.00 14.82           C
ATOM    527  CG1 VAL A  70     -14.005  33.445  47.390  1.00 17.82           C
ATOM    528  CG2 VAL A  70     -11.806  33.876  48.564  1.00 17.48           C
ATOM    529  N   THR A  71     -11.393  37.100  46.814  1.00 13.32           N
ATOM    530  CA  THR A  71     -10.353  38.067  47.133  1.00 12.65           C
ATOM    531  C   THR A  71     -10.603  38.693  48.497  1.00 13.66           C
ATOM    532  O   THR A  71     -11.644  39.314  48.716  1.00 15.62           O
ATOM    533  CB  THR A  71     -10.272  39.174  46.072  1.00 17.04           C
ATOM    534  OG1 THR A  71     -10.024  38.585  44.790  1.00 20.68           O
ATOM    535  CG2 THR A  71      -9.153  40.146  46.407  1.00 16.10           C
ATOM    536  N   LEU A  72      -9.656  38.517  49.414  1.00 11.52           N
ATOM    537  CA  LEU A  72      -9.720  39.166  50.719  1.00 13.20           C
ATOM    538  C   LEU A  72      -9.078  40.548  50.670  1.00 14.10           C
ATOM    539  O   LEU A  72      -8.078  40.754  49.984  1.00 15.25           O
ATOM    540  CB  LEU A  72      -8.988  38.333  51.775  1.00 13.94           C
ATOM    541  CG  LEU A  72      -9.291  36.839  51.849  1.00 17.50           C
ATOM    542  CD1 LEU A  72      -8.450  36.205  52.949  1.00 18.66           C
ATOM    543  CD2 LEU A  72     -10.769  36.601  52.085  1.00 19.62           C
ATOM    544  N   ALA A  73      -9.653  41.499  51.400  1.00 11.87           N
ATOM    545  CA  ALA A  73      -8.999  42.787  51.599  1.00 12.71           C
ATOM    546  C   ALA A  73      -8.402  42.859  53.002  1.00 11.14           C
ATOM    547  O   ALA A  73      -9.087  42.571  53.992  1.00 13.95           O
ATOM    548  CB  ALA A  73      -9.988  43.932  51.382  1.00 13.30           C
ATOM    549  N   LEU A  74      -7.119  43.206  53.081  1.00 11.35           N
ATOM    550  CA  LEU A  74      -6.436  43.378  54.361  1.00 11.67           C
ATOM    551  C   LEU A  74      -6.100  44.846  54.610  1.00 11.43           C
ATOM    552  O   LEU A  74      -5.644  45.558  53.711  1.00 14.75           O
ATOM    553  CB  LEU A  74      -5.145  42.553  54.413  1.00 12.84           C
ATOM    554  CG  LEU A  74      -5.253  41.060  54.751  1.00 15.94           C
ATOM    555  CD1 LEU A  74      -6.118  40.297  53.753  1.00 18.99           C
ATOM    556  CD2 LEU A  74      -3.849  40.463  54.842  1.00 18.33           C
ATOM    557  N   ASP A  75      -6.322  45.288  55.844  1.00 12.86           N
ATOM    558  CA  ASP A  75      -5.951  46.627  56.293  1.00 13.07           C
ATOM    559  C   ASP A  75      -4.457  46.625  56.637  1.00 13.06           C
ATOM    560  O   ASP A  75      -4.012  45.832  57.460  1.00 14.91           O
ATOM    561  CB  ASP A  75      -6.789  46.955  57.534  1.00 13.95           C
ATOM    562  CG  ASP A  75      -6.696  48.412  57.966  1.00 16.87           C
ATOM    563  OD1 ASP A  75      -5.631  49.056  57.817  1.00 15.67           O
ATOM    564  OD2 ASP A  75      -7.719  48.909  58.484  1.00 20.56           O
ATOM    565  N   VAL A  76      -3.677  47.493  56.001  1.00 12.46           N
ATOM    566  CA  VAL A  76      -2.236  47.500  56.252  1.00 12.43           C
ATOM    567  C   VAL A  76      -1.884  47.931  57.671  1.00 14.37           C
ATOM    568  O   VAL A  76      -0.777  47.654  58.145  1.00 16.11           O
ATOM    569  CB  VAL A  76      -1.456  48.383  55.252  1.00 14.54           C
ATOM    570  CG1 VAL A  76      -1.715  47.925  53.806  1.00 15.46           C
ATOM    571  CG2 VAL A  76      -1.798  49.853  55.444  1.00 17.01           C
ATOM    572  N   THR A  77      -2.797  48.619  58.354  1.00 12.81           N
ATOM    573  CA  THR A  77      -2.455  49.126  59.685  1.00 15.53           C
ATOM    574  C   THR A  77      -2.482  48.031  60.753  1.00 14.43           C
ATOM    575  O   THR A  77      -1.874  48.188  61.815  1.00 15.93           O
ATOM    576  CB  THR A  77      -3.358  50.306  60.137  1.00 17.17           C
ATOM    577  OG1 THR A  77      -4.717  49.865  60.266  1.00 19.12           O
ATOM    578  CG2 THR A  77      -3.268  51.457  59.144  1.00 17.68           C
ATOM    579  N   ASN A  78      -3.172  46.928  60.466  1.00 16.91           N
ATOM    580  CA  ASN A  78      -3.229  45.806  61.408  1.00 17.28           C
ATOM    581  C   ASN A  78      -3.125  44.414  60.778  1.00 14.96           C
ATOM    582  O   ASN A  78      -3.177  43.405  61.483  1.00 16.10           O
ATOM    583  CB  ASN A  78      -4.480  45.896  62.301  1.00 17.99           C
ATOM    584  CG  ASN A  78      -5.775  45.652  61.538  1.00 19.41           C
ATOM    585  OD1 ASN A  78      -5.774  45.444  60.326  1.00 15.89           O
ATOM    586  ND2 ASN A  78      -6.892  45.654  62.262  1.00 22.99           N
ATOM    587  N   ALA A  79      -2.986  44.365  59.455  1.00 15.74           N
ATOM    588  CA  ALA A  79      -2.848  43.098  58.723  1.00 15.72           C
ATOM    589  C   ALA A  79      -4.104  42.225  58.714  1.00 19.72           C
ATOM    590  O   ALA A  79      -4.065  41.082  58.257  1.00 19.24           O
ATOM    591  CB  ALA A  79      -1.645  42.293  59.251  1.00 16.70           C
ATOM    592  N   TYR A  80      -5.215  42.763  59.204  1.00 17.01           N
ATOM    593  CA  TYR A  80      -6.420  41.965  59.404  1.00 17.60           C
ATOM    594  C   TYR A  80      -7.395  42.076  58.236  1.00 13.02           C
ATOM    595  O   TYR A  80      -7.421  43.077  57.508  1.00 14.41           O
ATOM    596  CB  TYR A  80      -7.114  42.384  60.697  1.00 15.94           C
ATOM    597  CG  TYR A  80      -7.911  41.301  61.398  1.00 15.06           C
ATOM    598  CD1 TYR A  80      -7.283  40.365  62.221  1.00 15.84           C
ATOM    599  CD2 TYR A  80      -9.291  41.239  61.270  1.00 15.74           C
ATOM    600  CE1 TYR A  80      -8.010  39.389  62.884  1.00 18.08           C
ATOM    601  CE2 TYR A  80     -10.029  40.264  61.932  1.00 17.31           C
ATOM    602  CZ  TYR A  80      -9.386  39.342  62.729  1.00 19.59           C
ATOM    603  OH  TYR A  80     -10.122  38.377  63.383  1.00 18.79           O
ATOM    604  N   VAL A  81      -8.187  41.026  58.065  1.00 12.27           N
ATOM    605  CA  VAL A  81      -9.162  40.961  56.982  1.00 11.58           C
ATOM    606  C   VAL A  81     -10.364  41.843  57.307  1.00 14.15           C
ATOM    607  O   VAL A  81     -10.968  41.705  58.371  1.00 13.85           O
ATOM    608  CB  VAL A  81      -9.637  39.509  56.763  1.00 10.58           C
ATOM    609  CG1 VAL A  81     -10.789  39.471  55.771  1.00 11.97           C
ATOM    610  CG2 VAL A  81      -8.479  38.637  56.274  1.00 12.66           C
ATOM    611  N   VAL A  82     -10.719  42.733  56.382  1.00 12.08           N
ATOM    612  CA  VAL A  82     -11.851  43.637  56.600  1.00 13.34           C
ATOM    613  C   VAL A  82     -13.065  43.256  55.755  1.00 13.09           C
ATOM    614  O   VAL A  82     -14.167  43.748  55.988  1.00 12.48           O
ATOM    615  CB  VAL A  82     -11.478  45.119  56.347  1.00 13.79           C
ATOM    616  CG1 VAL A  82     -10.281  45.536  57.233  1.00 12.15           C
ATOM    617  CG2 VAL A  82     -11.178  45.377  54.870  1.00 14.92           C
ATOM    618  N   GLY A  83     -12.860  42.382  54.776  1.00 12.66           N
ATOM    619  CA  GLY A  83     -13.944  41.996  53.889  1.00 11.81           C
ATOM    620  C   GLY A  83     -13.431  41.149  52.751  1.00 12.01           C
ATOM    621  O   GLY A  83     -12.232  40.879  52.656  1.00 13.58           O
ATOM    622  N   TYR A  84     -14.338  40.717  51.883  1.00 11.67           N
ATOM    623  CA  TYR A  84     -13.926  39.910  50.750  1.00 11.09           C
ATOM    624  C   TYR A  84     -14.872  40.074  49.586  1.00 12.15           C
ATOM    625  O   TYR A  84     -15.985  40.578  49.738  1.00 13.68           O
ATOM    626  CB  TYR A  84     -13.830  38.427  51.132  1.00 11.52           C
ATOM    627  CG  TYR A  84     -15.129  37.640  51.119  1.00 11.64           C
ATOM    628  CD1 TYR A  84     -16.044  37.728  52.173  1.00 12.71           C
ATOM    629  CD2 TYR A  84     -15.424  36.777  50.074  1.00 11.57           C
ATOM    630  CE1 TYR A  84     -17.217  36.978  52.169  1.00 13.50           C
ATOM    631  CE2 TYR A  84     -16.601  36.025  50.061  1.00 15.49           C
ATOM    632  CZ  TYR A  84     -17.488  36.129  51.107  1.00 15.74           C
ATOM    633  OH  TYR A  84     -18.644  35.382  51.090  1.00 15.26           O
ATOM    634  N   ARG A  85     -14.406  39.645  48.419  1.00 12.14           N
ATOM    635  CA  ARG A  85     -15.214  39.658  47.217  1.00 15.69           C
ATOM    636  C   ARG A  85     -15.270  38.259  46.624  1.00 16.72           C
ATOM    637  O   ARG A  85     -14.275  37.532  46.620  1.00 17.82           O
ATOM    638  CB  ARG A  85     -14.621  40.618  46.191  1.00 19.61           C
ATOM    639  CG  ARG A  85     -15.482  40.785  44.960  1.00 26.54           C
ATOM    640  CD  ARG A  85     -14.655  41.131  43.743  1.00 30.38           C
ATOM    641  NE  ARG A  85     -15.502  41.410  42.589  1.00 35.23           N
ATOM    642  CZ  ARG A  85     -15.457  42.538  41.890  1.00 37.55           C
ATOM    643  NH1 ARG A  85     -14.597  43.489  42.228  1.00 38.35           N
ATOM    644  NH2 ARG A  85     -16.268  42.713  40.854  1.00 39.20           N
ATOM    645  N   ALA A  86     -16.446  37.890  46.134  1.00 15.47           N
ATOM    646  CA  ALA A  86     -16.628  36.649  45.411  1.00 18.98           C
ATOM    647  C   ALA A  86     -17.535  36.957  44.238  1.00 20.32           C
ATOM    648  O   ALA A  86     -18.662  37.414  44.422  1.00 18.35           O
ATOM    649  CB  ALA A  86     -17.246  35.593  46.309  1.00 20.21           C
ATOM    650  N   GLY A  87     -17.036  36.729  43.030  1.00 25.29           N
ATOM    651  CA  GLY A  87     -17.789  37.065  41.839  1.00 27.47           C
ATOM    652  C   GLY A  87     -18.163  38.535  41.829  1.00 26.11           C
ATOM    653  O   GLY A  87     -17.299  39.405  41.926  1.00 27.52           O
ATOM    654  N   ASN A  88     -19.456  38.813  41.722  1.00 23.73           N
ATOM    655  CA  ASN A  88     -19.926  40.188  41.639  1.00 23.88           C
ATOM    656  C   ASN A  88     -20.563  40.673  42.945  1.00 19.90           C
ATOM    657  O   ASN A  88     -21.455  41.522  42.928  1.00 21.06           O
ATOM    658  CB  ASN A  88     -20.899  40.335  40.465  1.00 27.83           C
ATOM    659  CG  ASN A  88     -21.001  41.767  39.956  1.00 31.60           C
ATOM    660  OD1 ASN A  88     -22.017  42.153  39.382  1.00 37.70           O
ATOM    661  ND2 ASN A  88     -19.949  42.559  40.164  1.00 23.33           N
ATOM    662  N   SER A  89     -20.093  40.132  44.068  1.00 18.44           N
ATOM    663  CA  SER A  89     -20.583  40.525  45.392  1.00 15.99           C
ATOM    664  C   SER A  89     -19.415  40.714  46.331  1.00 14.51           C
ATOM    665  O   SER A  89     -18.422  39.997  46.243  1.00 18.91           O
ATOM    666  CB  SER A  89     -21.491  39.444  45.979  1.00 16.89           C
ATOM    667  OG  SER A  89     -22.647  39.260  45.190  1.00 19.28           O
ATOM    668  N   ALA A  90     -19.544  41.669  47.245  1.00 14.19           N
ATOM    669  CA  ALA A  90     -18.522  41.887  48.259  1.00 13.63           C
ATOM    670  C   ALA A  90     -19.169  42.056  49.628  1.00 12.97           C
ATOM    671  O   ALA A  90     -20.278  42.585  49.738  1.00 13.71           O
ATOM    672  CB  ALA A  90     -17.684  43.120  47.909  1.00 14.42           C
ATOM    673  N   TYR A  91     -18.458  41.614  50.664  1.00 12.68           N
ATOM    674  CA  TYR A  91     -18.974  41.598  52.030  1.00 14.19           C
ATOM    675  C   TYR A  91     -17.934  42.140  52.986  1.00 12.56           C
ATOM    676  O   TYR A  91     -16.786  41.714  52.959  1.00 16.54           O
ATOM    677  CB  TYR A  91     -19.314  40.169  52.450  1.00 13.21           C
ATOM    678  CG  TYR A  91     -20.321  39.507  51.543  1.00 13.77           C
ATOM    679  CD1 TYR A  91     -19.911  38.824  50.404  1.00 15.57           C
ATOM    680  CD2 TYR A  91     -21.671  39.574  51.820  1.00 14.85           C
ATOM    681  CE1 TYR A  91     -20.829  38.228  49.568  1.00 19.17           C
ATOM    682  CE2 TYR A  91     -22.598  38.980  50.990  1.00 19.50           C
ATOM    683  CZ  TYR A  91     -22.171  38.309  49.869  1.00 20.51           C
ATOM    684  OH  TYR A  91     -23.097  37.723  49.041  1.00 23.66           O
ATOM    685  N   PHE A  92     -18.349  43.061  53.846  1.00 11.80           N
ATOM    686  CA  PHE A  92     -17.430  43.673  54.800  1.00 11.76           C
ATOM    687  C   PHE A  92     -17.890  43.447  56.234  1.00 12.92           C
ATOM    688  O   PHE A  92     -19.093  43.496  56.532  1.00 13.36           O
ATOM    689  CB  PHE A  92     -17.328  45.177  54.551  1.00 11.27           C
ATOM    690  CG  PHE A  92     -16.871  45.543  53.161  1.00 14.70           C
ATOM    691  CD1 PHE A  92     -15.522  45.631  52.856  1.00 15.44           C
ATOM    692  CD2 PHE A  92     -17.799  45.814  52.165  1.00 15.70           C
ATOM    693  CE1 PHE A  92     -15.100  45.974  51.579  1.00 13.99           C
ATOM    694  CE2 PHE A  92     -17.386  46.162  50.885  1.00 17.74           C
ATOM    695  CZ  PHE A  92     -16.039  46.238  50.593  1.00 15.15           C
ATOM    696  N   PHE A  93     -16.933  43.221  57.130  1.00 12.06           N
ATOM    697  CA  PHE A  93     -17.243  43.229  58.553  1.00 13.08           C
ATOM    698  C   PHE A  93     -17.706  44.616  58.992  1.00 11.72           C
ATOM    699  O   PHE A  93     -17.346  45.638  58.390  1.00 13.31           O
ATOM    700  CB  PHE A  93     -16.031  42.799  59.376  1.00 15.59           C
ATOM    701  CG  PHE A  93     -15.600  41.373  59.132  1.00 13.10           C
ATOM    702  CD1 PHE A  93     -16.493  40.326  59.316  1.00 14.80           C
ATOM    703  CD2 PHE A  93     -14.301  41.085  58.752  1.00 13.27           C
ATOM    704  CE1 PHE A  93     -16.103  39.014  59.107  1.00 14.12           C
ATOM    705  CE2 PHE A  93     -13.899  39.775  58.542  1.00 14.40           C
ATOM    706  CZ  PHE A  93     -14.810  38.738  58.716  1.00 12.66           C
ATOM    707  N   HIS A  94     -18.514  44.655  60.042  1.00 12.88           N
ATOM    708  CA  HIS A  94     -19.000  45.914  60.588  1.00 13.99           C
ATOM    709  C   HIS A  94     -17.844  46.822  61.020  1.00 17.83           C
ATOM    710  O   HIS A  94     -17.027  46.431  61.845  1.00 20.39           O
ATOM    711  CB  HIS A  94     -19.907  45.621  61.780  1.00 17.93           C
ATOM    712  CG  HIS A  94     -20.399  46.849  62.481  1.00 23.68           C
ATOM    713  ND1 HIS A  94     -21.324  47.704  61.922  1.00 26.39           N
ATOM    714  CD2 HIS A  94     -20.098  47.365  63.697  1.00 29.40           C
ATOM    715  CE1 HIS A  94     -21.572  48.692  62.762  1.00 29.73           C
ATOM    716  NE2 HIS A  94     -20.841  48.510  63.848  1.00 32.32           N
ATOM    717  N   PRO A  95     -17.764  48.033  60.449  1.00 18.53           N
ATOM    718  CA  PRO A  95     -16.717  48.995  60.831  1.00 20.05           C
ATOM    719  C   PRO A  95     -16.923  49.512  62.249  1.00 22.05           C
ATOM    720  O   PRO A  95     -18.063  49.742  62.648  1.00 24.27           O
ATOM    721  CB  PRO A  95     -16.918  50.152  59.841  1.00 24.56           C
ATOM    722  CG  PRO A  95     -17.715  49.575  58.716  1.00 26.15           C
ATOM    723  CD  PRO A  95     -18.588  48.527  59.335  1.00 23.38           C
ATOM    724  N   ASP A  96     -15.832  49.722  62.986  1.00 23.67           N
ATOM    725  CA  ASP A  96     -15.911  50.147  64.387  1.00 32.23           C
ATOM    726  C   ASP A  96     -16.135  51.651  64.559  1.00 30.35           C
ATOM    727  O   ASP A  96     -16.417  52.130  65.660  1.00 29.79           O
ATOM    728  CB  ASP A  96     -14.641  49.739  65.142  1.00 42.98           C
ATOM    729  CG  ASP A  96     -14.442  48.237  65.184  1.00 51.38           C
ATOM    730  OD1 ASP A  96     -15.246  47.550  65.848  1.00 54.17           O
ATOM    731  OD2 ASP A  96     -13.475  47.745  64.563  1.00 54.71           O
ATOM    732  N   ASN A  97     -15.995  52.396  63.472  1.00 25.41           N
ATOM    733  CA  ASN A  97     -16.118  53.840  63.529  1.00 25.18           C
ATOM    734  C   ASN A  97     -16.438  54.408  62.159  1.00 24.30           C
ATOM    735  O   ASN A  97     -16.365  53.701  61.152  1.00 24.59           O
ATOM    736  CB  ASN A  97     -14.831  54.463  64.075  1.00 26.43           C
ATOM    737  CG  ASN A  97     -13.596  53.935  63.384  1.00 25.64           C
ATOM    738  OD1 ASN A  97     -13.391  54.164  62.194  1.00 25.90           O
ATOM    739  ND2 ASN A  97     -12.758  53.226  64.128  1.00 27.19           N
ATOM    740  N   GLN A  98     -16.786  55.690  62.131  1.00 28.69           N
ATOM    741  CA  GLN A  98     -17.199  56.351  60.900  1.00 31.25           C
ATOM    742  C   GLN A  98     -16.080  56.429  59.859  1.00 29.14           C
ATOM    743  O   GLN A  98     -16.329  56.285  58.664  1.00 24.88           O
ATOM    744  CB  GLN A  98     -17.751  57.746  61.206  1.00 38.08           C
ATOM    745  CG  GLN A  98     -18.987  57.723  62.094  1.00 47.55           C
ATOM    746  CD  GLN A  98     -19.401  59.104  62.573  1.00 56.50           C
ATOM    747  OE1 GLN A  98     -18.729  60.100  62.298  1.00 58.76           O
ATOM    748  NE2 GLN A  98     -20.513  59.168  63.299  1.00 60.59           N
ATOM    749  N   GLU A  99     -14.848  56.643  60.311  1.00 25.61           N
ATOM    750  CA  GLU A  99     -13.734  56.785  59.377  1.00 23.94           C
ATOM    751  C   GLU A  99     -13.373  55.464  58.685  1.00 22.51           C
ATOM    752  O   GLU A  99     -13.000  55.455  57.510  1.00 22.27           O
ATOM    753  CB  GLU A  99     -12.512  57.430  60.054  1.00 25.69           C
ATOM    754  CG  GLU A  99     -11.892  56.611  61.178  1.00 29.97           C
ATOM    755  CD  GLU A  99     -12.476  56.928  62.547  1.00 32.88           C
ATOM    756  OE1 GLU A  99     -13.573  57.523  62.618  1.00 33.17           O
ATOM    757  OE2 GLU A  99     -11.824  56.588  63.557  1.00 33.74           O
ATOM    758  N   ASP A 100     -13.497  54.346  59.395  1.00 19.79           N
ATOM    759  CA  ASP A 100     -13.241  53.056  58.777  1.00 18.71           C
ATOM    760  C   ASP A 100     -14.385  52.687  57.839  1.00 17.29           C
ATOM    761  O   ASP A 100     -14.175  52.007  56.841  1.00 17.19           O
ATOM    762  CB  ASP A 100     -13.028  51.957  59.824  1.00 22.80           C
ATOM    763  CG  ASP A 100     -11.698  52.096  60.550  1.00 27.39           C
ATOM    764  OD1 ASP A 100     -10.822  52.834  60.051  1.00 26.83           O
ATOM    765  OD2 ASP A 100     -11.530  51.463  61.614  1.00 29.32           O
ATOM    766  N   ALA A 101     -15.593  53.146  58.158  1.00 18.46           N
ATOM    767  CA  ALA A 101     -16.726  52.895  57.274  1.00 19.53           C
ATOM    768  C   ALA A 101     -16.495  53.625  55.955  1.00 19.01           C
ATOM    769  O   ALA A 101     -16.802  53.103  54.885  1.00 21.26           O
ATOM    770  CB  ALA A 101     -18.032  53.344  57.921  1.00 22.96           C
ATOM    771  N   GLU A 102     -15.936  54.827  56.039  1.00 19.10           N
ATOM    772  CA  GLU A 102     -15.631  55.605  54.845  1.00 18.66           C
ATOM    773  C   GLU A 102     -14.506  54.924  54.068  1.00 18.76           C
ATOM    774  O   GLU A 102     -14.548  54.849  52.843  1.00 17.60           O
ATOM    775  CB  GLU A 102     -15.222  57.032  55.213  1.00 24.54           C
ATOM    776  CG  GLU A 102     -15.231  58.000  54.038  1.00 30.72           C
ATOM    777  CD  GLU A 102     -14.029  57.838  53.121  1.00 33.66           C
ATOM    778  OE1 GLU A 102     -12.937  57.479  53.616  1.00 33.59           O
ATOM    779  OE2 GLU A 102     -14.177  58.074  51.901  1.00 34.71           O
ATOM    780  N   ALA A 103     -13.500  54.429  54.785  1.00 17.58           N
ATOM    781  CA  ALA A 103     -12.362  53.787  54.131  1.00 18.08           C
ATOM    782  C   ALA A 103     -12.765  52.601  53.251  1.00 17.50           C
ATOM    783  O   ALA A 103     -12.285  52.475  52.125  1.00 15.83           O
ATOM    784  CB  ALA A 103     -11.307  53.364  55.155  1.00 18.65           C
ATOM    785  N   ILE A 104     -13.632  51.726  53.761  1.00 14.07           N
ATOM    786  CA  ILE A 104     -13.982  50.507  53.029  1.00 15.91           C
ATOM    787  C   ILE A 104     -14.820  50.789  51.778  1.00 16.67           C
ATOM    788  O   ILE A 104     -14.948  49.930  50.914  1.00 17.34           O
ATOM    789  CB  ILE A 104     -14.683  49.449  53.917  1.00 15.71           C
ATOM    790  CG1 ILE A 104     -15.973  50.000  54.522  1.00 16.75           C
ATOM    791  CG2 ILE A 104     -13.745  48.949  55.012  1.00 16.34           C
ATOM    792  CD1 ILE A 104     -16.839  48.911  55.158  1.00 19.76           C
ATOM    793  N   THR A 105     -15.370  51.993  51.670  1.00 13.55           N
ATOM    794  CA  THR A 105     -16.089  52.364  50.442  1.00 16.34           C
ATOM    795  C   THR A 105     -15.138  52.435  49.245  1.00 16.66           C
ATOM    796  O   THR A 105     -15.581  52.484  48.098  1.00 18.58           O
ATOM    797  CB  THR A 105     -16.869  53.709  50.549  1.00 20.00           C
ATOM    798  OG1 THR A 105     -15.961  54.824  50.567  1.00 19.12           O
ATOM    799  CG2 THR A 105     -17.766  53.725  51.786  1.00 21.58           C
ATOM    800  N   HIS A 106     -13.834  52.437  49.520  1.00 16.06           N
ATOM    801  CA  HIS A 106     -12.823  52.484  48.464  1.00 15.17           C
ATOM    802  C   HIS A 106     -12.426  51.090  47.962  1.00 15.53           C
ATOM    803  O   HIS A 106     -11.609  50.965  47.046  1.00 16.74           O
ATOM    804  CB  HIS A 106     -11.587  53.247  48.950  1.00 16.34           C
ATOM    805  CG  HIS A 106     -11.833  54.711  49.163  1.00 19.47           C
ATOM    806  ND1 HIS A 106     -11.459  55.668  48.249  1.00 20.77           N
ATOM    807  CD2 HIS A 106     -12.431  55.372  50.183  1.00 20.60           C
ATOM    808  CE1 HIS A 106     -11.812  56.864  48.696  1.00 25.61           C
ATOM    809  NE2 HIS A 106     -12.404  56.711  49.865  1.00 22.60           N
ATOM    810  N   LEU A 107     -13.015  50.051  48.550  1.00 13.22           N
ATOM    811  CA  LEU A 107     -12.678  48.667  48.199  1.00 13.22           C
ATOM    812  C   LEU A 107     -13.692  48.029  47.257  1.00 16.21           C
ATOM    813  O   LEU A 107     -14.896  48.230  47.408  1.00 16.06           O
ATOM    814  CB  LEU A 107     -12.568  47.807  49.457  1.00 11.79           C
ATOM    815  CG  LEU A 107     -11.275  47.966  50.258  1.00 13.44           C
ATOM    816  CD1 LEU A 107     -11.455  47.381  51.648  1.00 12.20           C
ATOM    817  CD2 LEU A 107     -10.111  47.307  49.530  1.00 14.02           C
ATOM    818  N   PHE A 108     -13.198  47.246  46.297  1.00 13.59           N
ATOM    819  CA  PHE A 108     -14.071  46.488  45.391  1.00 14.53           C
ATOM    820  C   PHE A 108     -15.158  47.378  44.771  1.00 18.07           C
ATOM    821  O   PHE A 108     -16.334  47.002  44.747  1.00 17.78           O
ATOM    822  CB  PHE A 108     -14.742  45.340  46.158  1.00 13.91           C
ATOM    823  CG  PHE A 108     -13.775  44.433  46.888  1.00 14.13           C
ATOM    824  CD1 PHE A 108     -12.673  43.897  46.237  1.00 16.31           C
ATOM    825  CD2 PHE A 108     -13.984  44.111  48.220  1.00 12.98           C
ATOM    826  CE1 PHE A 108     -11.787  43.056  46.907  1.00 16.53           C
ATOM    827  CE2 PHE A 108     -13.097  43.276  48.901  1.00 14.02           C
ATOM    828  CZ  PHE A 108     -12.001  42.750  48.239  1.00 14.50           C
ATOM    829  N   THR A 109     -14.772  48.544  44.254  1.00 16.19           N
ATOM    830  CA  THR A 109     -15.758  49.581  43.920  1.00 19.60           C
ATOM    831  C   THR A 109     -16.644  49.300  42.708  1.00 24.56           C
ATOM    832  O   THR A 109     -17.653  49.980  42.500  1.00 24.58           O
ATOM    833  CB  THR A 109     -15.099  50.965  43.741  1.00 21.84           C
ATOM    834  OG1 THR A 109     -14.206  50.934  42.621  1.00 24.26           O
ATOM    835  CG2 THR A 109     -14.346  51.353  44.996  1.00 21.91           C
ATOM    836  N   ASP A 110     -16.266  48.311  41.908  1.00 19.71           N
ATOM    837  CA  ASP A 110     -17.063  47.928  40.752  1.00 21.84           C
ATOM    838  C   ASP A 110     -18.176  46.938  41.098  1.00 22.02           C
ATOM    839  O   ASP A 110     -19.082  46.725  40.293  1.00 24.60           O
ATOM    840  CB  ASP A 110     -16.169  47.300  39.686  1.00 30.37           C
ATOM    841  CG  ASP A 110     -15.554  46.000  40.151  1.00 33.70           C
ATOM    842  OD1 ASP A 110     -14.612  46.057  40.962  1.00 37.41           O
ATOM    843  OD2 ASP A 110     -16.019  44.927  39.713  1.00 38.24           O
ATOM    844  N   VAL A 111     -18.115  46.319  42.274  1.00 23.13           N
ATOM    845  CA  VAL A 111     -19.098  45.281  42.584  1.00 20.61           C
ATOM    846  C   VAL A 111     -20.507  45.843  42.540  1.00 27.15           C
ATOM    847  O   VAL A 111     -20.765  46.966  42.970  1.00 28.65           O
ATOM    848  CB  VAL A 111     -18.851  44.570  43.942  1.00 32.55           C
ATOM    849  CG1 VAL A 111     -17.465  43.951  43.971  1.00 32.05           C
ATOM    850  CG2 VAL A 111     -19.069  45.520  45.111  1.00 28.81           C
ATOM    851  N   GLN A 112     -21.422  45.062  41.997  1.00 24.46           N
ATOM    852  CA  GLN A 112     -22.774  45.549  41.838  1.00 30.80           C
ATOM    853  C   GLN A 112     -23.613  45.123  43.036  1.00 30.71           C
ATOM    854  O   GLN A 112     -24.727  45.601  43.239  1.00 35.48           O
ATOM    855  CB  GLN A 112     -23.330  45.096  40.488  1.00 37.43           C
ATOM    856  CG  GLN A 112     -22.473  45.642  39.335  1.00 40.35           C
ATOM    857  CD  GLN A 112     -22.821  45.067  37.977  1.00 44.72           C
ATOM    858  OE1 GLN A 112     -23.397  43.986  37.874  1.00 44.80           O
ATOM    859  NE2 GLN A 112     -22.464  45.793  36.919  1.00 46.02           N
ATOM    860  N   ASN A 113     -23.044  44.250  43.858  1.00 24.76           N
ATOM    861  CA  ASN A 113     -23.710  43.836  45.079  1.00 24.30           C
ATOM    862  C   ASN A 113     -22.789  44.026  46.267  1.00 23.97           C
ATOM    863  O   ASN A 113     -21.777  43.340  46.398  1.00 20.97           O
ATOM    864  CB  ASN A 113     -24.188  42.389  44.973  1.00 24.48           C
ATOM    865  CG  ASN A 113     -25.012  42.148  43.731  1.00 31.23           C
ATOM    866  OD1 ASN A 113     -26.120  42.666  43.602  1.00 34.03           O
ATOM    867  ND2 ASN A 113     -24.475  41.363  42.805  1.00 33.37           N
ATOM    868  N   ARG A 114     -23.165  44.962  47.129  1.00 22.46           N
ATOM    869  CA  ARG A 114     -22.302  45.437  48.195  1.00 24.03           C
ATOM    870  C   ARG A 114     -22.981  45.275  49.549  1.00 21.86           C
ATOM    871  O   ARG A 114     -24.091  45.775  49.751  1.00 25.14           O
ATOM    872  CB  ARG A 114     -22.017  46.914  47.952  1.00 30.38           C
ATOM    873  CG  ARG A 114     -20.665  47.341  48.394  1.00 28.28           C
ATOM    874  CD  ARG A 114     -20.478  48.844  48.268  1.00 27.38           C
ATOM    875  NE  ARG A 114     -19.216  49.177  48.902  1.00 25.67           N
ATOM    876  CZ  ARG A 114     -18.037  48.947  48.339  1.00 20.63           C
ATOM    877  NH1 ARG A 114     -17.982  48.421  47.118  1.00 18.56           N
ATOM    878  NH2 ARG A 114     -16.928  49.248  48.988  1.00 16.51           N
ATOM    879  N   TYR A 115     -22.324  44.590  50.481  1.00 16.57           N
ATOM    880  CA  TYR A 115     -22.937  44.335  51.782  1.00 17.59           C
ATOM    881  C   TYR A 115     -21.981  44.593  52.938  1.00 19.66           C
ATOM    882  O   TYR A 115     -20.805  44.231  52.879  1.00 17.69           O
ATOM    883  CB  TYR A 115     -23.440  42.891  51.870  1.00 16.86           C
ATOM    884  CG  TYR A 115     -24.284  42.446  50.701  1.00 21.20           C
ATOM    885  CD1 TYR A 115     -25.652  42.691  50.673  1.00 28.13           C
ATOM    886  CD2 TYR A 115     -23.715  41.780  49.624  1.00 20.48           C
ATOM    887  CE1 TYR A 115     -26.428  42.282  49.605  1.00 31.20           C
ATOM    888  CE2 TYR A 115     -24.484  41.368  48.552  1.00 26.69           C
ATOM    889  CZ  TYR A 115     -25.839  41.620  48.549  1.00 30.88           C
ATOM    890  OH  TYR A 115     -26.603  41.209  47.481  1.00 33.26           O
ATOM    891  N   THR A 116     -22.492  45.217  53.994  1.00 17.58           N
ATOM    892  CA  THR A 116     -21.743  45.306  55.243  1.00 13.54           C
ATOM    893  C   THR A 116     -22.474  44.476  56.293  1.00 13.92           C
ATOM    894  O   THR A 116     -23.634  44.766  56.620  1.00 18.67           O
ATOM    895  CB  THR A 116     -21.620  46.768  55.746  1.00 22.31           C
ATOM    896  OG1 THR A 116     -20.956  47.567  54.761  1.00 23.08           O
ATOM    897  CG2 THR A 116     -20.815  46.819  57.039  1.00 20.94           C
ATOM    898  N   PHE A 117     -21.814  43.437  56.799  1.00 15.39           N
ATOM    899  CA  PHE A 117     -22.373  42.614  57.866  1.00 15.26           C
ATOM    900  C   PHE A 117     -22.613  43.496  59.086  1.00 17.19           C
ATOM    901  O   PHE A 117     -21.875  44.450  59.313  1.00 16.46           O
ATOM    902  CB  PHE A 117     -21.400  41.499  58.272  1.00 16.03           C
ATOM    903  CG  PHE A 117     -21.196  40.433  57.228  1.00 18.62           C
ATOM    904  CD1 PHE A 117     -22.272  39.726  56.712  1.00 20.92           C
ATOM    905  CD2 PHE A 117     -19.917  40.105  56.802  1.00 15.73           C
ATOM    906  CE1 PHE A 117     -22.081  38.732  55.760  1.00 21.32           C
ATOM    907  CE2 PHE A 117     -19.718  39.105  55.856  1.00 17.06           C
ATOM    908  CZ  PHE A 117     -20.794  38.423  55.338  1.00 17.42           C
ATOM    909  N   ALA A 118     -23.627  43.170  59.881  1.00 18.14           N
ATOM    910  CA  ALA A 118     -23.889  43.926  61.104  1.00 17.36           C
ATOM    911  C   ALA A 118     -22.853  43.578  62.173  1.00 17.91           C
ATOM    912  O   ALA A 118     -22.614  44.363  63.094  1.00 18.78           O
ATOM    913  CB  ALA A 118     -25.295  43.644  61.619  1.00 18.75           C
ATOM    914  N   PHE A 119     -22.251  42.397  62.045  1.00 15.74           N
ATOM    915  CA  PHE A 119     -21.313  41.886  63.042  1.00 18.86           C
ATOM    916  C   PHE A 119     -19.854  42.156  62.675  1.00 16.94           C
ATOM    917  O   PHE A 119     -19.512  42.295  61.502  1.00 15.72           O
ATOM    918  CB  PHE A 119     -21.532  40.383  63.265  1.00 19.60           C
ATOM    919  CG  PHE A 119     -21.467  39.563  62.000  1.00 17.99           C
ATOM    920  CD1 PHE A 119     -20.247  39.132  61.496  1.00 17.05           C
ATOM    921  CD2 PHE A 119     -22.634  39.221  61.323  1.00 19.58           C
ATOM    922  CE1 PHE A 119     -20.187  38.379  60.331  1.00 16.55           C
ATOM    923  CE2 PHE A 119     -22.585  38.469  60.159  1.00 18.55           C
ATOM    924  CZ  PHE A 119     -21.357  38.045  59.663  1.00 16.43           C
ATOM    925  N   GLY A 120     -18.998  42.234  63.691  1.00 16.28           N
ATOM    926  CA  GLY A 120     -17.572  42.438  63.484  1.00 17.60           C
ATOM    927  C   GLY A 120     -16.811  41.151  63.201  1.00 17.97           C
ATOM    928  O   GLY A 120     -17.366  40.060  63.308  1.00 19.56           O
ATOM    929  N   GLY A 121     -15.536  41.283  62.846  1.00 15.81           N
ATOM    930  CA  GLY A 121     -14.729  40.148  62.422  1.00 15.63           C
ATOM    931  C   GLY A 121     -13.740  39.636  63.451  1.00 12.35           C
ATOM    932  O   GLY A 121     -12.836  38.858  63.128  1.00 15.67           O
ATOM    933  N   ASN A 122     -13.899  40.057  64.698  1.00 13.38           N
ATOM    934  CA  ASN A 122     -13.043  39.537  65.760  1.00 15.25           C
ATOM    935  C   ASN A 122     -13.389  38.084  66.075  1.00 16.06           C
ATOM    936  O   ASN A 122     -14.521  37.645  65.855  1.00 15.17           O
ATOM    937  CB  ASN A 122     -13.162  40.395  67.018  1.00 20.26           C
ATOM    938  CG  ASN A 122     -14.585  40.501  67.509  1.00 25.50           C
ATOM    939  OD1 ASN A 122     -15.008  39.745  68.383  1.00 28.82           O
ATOM    940  ND2 ASN A 122     -15.345  41.430  66.930  1.00 25.61           N
ATOM    941  N   TYR A 123     -12.418  37.342  66.599  1.00 15.42           N
ATOM    942  CA  TYR A 123     -12.610  35.912  66.839  1.00 14.94           C
ATOM    943  C   TYR A 123     -13.763  35.610  67.797  1.00 13.31           C
ATOM    944  O   TYR A 123     -14.492  34.637  67.597  1.00 16.02           O
ATOM    945  CB  TYR A 123     -11.337  35.270  67.381  1.00 13.60           C
ATOM    946  CG  TYR A 123     -10.181  35.234  66.410  1.00 14.82           C
ATOM    947  CD1 TYR A 123     -10.305  34.620  65.171  1.00 15.93           C
ATOM    948  CD2 TYR A 123      -8.955  35.787  66.752  1.00 16.58           C
ATOM    949  CE1 TYR A 123      -9.241  34.578  64.285  1.00 16.28           C
ATOM    950  CE2 TYR A 123      -7.886  35.749  65.881  1.00 16.90           C
ATOM    951  CZ  TYR A 123      -8.031  35.139  64.653  1.00 17.29           C
ATOM    952  OH  TYR A 123      -6.964  35.099  63.784  1.00 17.73           O
ATOM    953  N   ASP A 124     -13.920  36.420  68.841  1.00 14.48           N
ATOM    954  CA  ASP A 124     -15.007  36.188  69.795  1.00 18.73           C
ATOM    955  C   ASP A 124     -16.334  36.086  69.050  1.00 18.67           C
ATOM    956  O   ASP A 124     -17.123  35.170  69.284  1.00 18.33           O
ATOM    957  CB  ASP A 124     -15.093  37.305  70.841  1.00 23.87           C
ATOM    958  CG  ASP A 124     -14.021  37.193  71.911  1.00 32.92           C
ATOM    959  OD1 ASP A 124     -13.259  36.202  71.903  1.00 33.22           O
ATOM    960  OD2 ASP A 124     -13.953  38.095  72.776  1.00 37.08           O
ATOM    961  N   ARG A 125     -16.568  37.033  68.147  1.00 14.46           N
ATOM    962  CA  ARG A 125     -17.796  37.050  67.360  1.00 14.76           C
ATOM    963  C   ARG A 125     -17.857  35.909  66.347  1.00 13.15           C
ATOM    964  O   ARG A 125     -18.891  35.243  66.221  1.00 14.36           O
ATOM    965  CB  ARG A 125     -17.969  38.401  66.652  1.00 16.13           C
ATOM    966  CG  ARG A 125     -19.257  38.515  65.822  1.00 16.19           C
ATOM    967  CD  ARG A 125     -20.498  38.539  66.708  1.00 17.68           C
ATOM    968  NE  ARG A 125     -20.437  39.639  67.664  1.00 19.51           N
ATOM    969  CZ  ARG A 125     -20.432  39.492  68.984  1.00 24.50           C
ATOM    970  NH1 ARG A 125     -20.523  38.282  69.521  1.00 24.27           N
ATOM    971  NH2 ARG A 125     -20.354  40.559  69.765  1.00 25.80           N
ATOM    972  N   LEU A 126     -16.765  35.682  65.622  1.00 11.39           N
ATOM    973  CA  LEU A 126     -16.767  34.657  64.586  1.00 13.17           C
ATOM    974  C   LEU A 126     -16.973  33.264  65.184  1.00 15.24           C
ATOM    975  O   LEU A 126     -17.724  32.457  64.637  1.00 14.09           O
ATOM    976  CB  LEU A 126     -15.491  34.724  63.736  1.00 13.43           C
ATOM    977  CG  LEU A 126     -15.335  36.003  62.898  1.00 13.32           C
ATOM    978  CD1 LEU A 126     -14.018  36.015  62.137  1.00 14.80           C
ATOM    979  CD2 LEU A 126     -16.508  36.143  61.928  1.00 15.18           C
ATOM    980  N   GLU A 127     -16.323  32.996  66.315  1.00 14.40           N
ATOM    981  CA  GLU A 127     -16.484  31.714  67.004  1.00 12.84           C
ATOM    982  C   GLU A 127     -17.931  31.504  67.444  1.00 15.71           C
ATOM    983  O   GLU A 127     -18.474  30.408  67.327  1.00 14.36           O
ATOM    984  CB  GLU A 127     -15.546  31.605  68.217  1.00 13.38           C
ATOM    985  CG  GLU A 127     -14.066  31.459  67.860  1.00 14.02           C
ATOM    986  CD  GLU A 127     -13.153  31.580  69.075  1.00 18.62           C
ATOM    987  OE1 GLU A 127     -13.591  32.145  70.102  1.00 19.66           O
ATOM    988  OE2 GLU A 127     -11.998  31.101  69.006  1.00 18.23           O
ATOM    989  N   GLN A 128     -18.554  32.555  67.964  1.00 14.90           N
ATOM    990  CA  GLN A 128     -19.943  32.460  68.387  1.00 14.10           C
ATOM    991  C   GLN A 128     -20.831  32.077  67.201  1.00 13.27           C
ATOM    992  O   GLN A 128     -21.648  31.155  67.296  1.00 15.80           O
ATOM    993  CB  GLN A 128     -20.407  33.790  68.979  1.00 16.39           C
ATOM    994  CG  GLN A 128     -21.816  33.758  69.515  1.00 17.42           C
ATOM    995  CD  GLN A 128     -22.375  35.148  69.735  1.00 19.68           C
ATOM    996  OE1 GLN A 128     -22.168  36.043  68.915  1.00 21.46           O
ATOM    997  NE2 GLN A 128     -23.095  35.334  70.835  1.00 19.45           N
ATOM    998  N   LEU A 129     -20.656  32.786  66.089  1.00 14.92           N
ATOM    999  CA  LEU A 129     -21.444  32.546  64.883  1.00 13.56           C
ATOM   1000  C   LEU A 129     -21.181  31.164  64.300  1.00 14.53           C
ATOM   1001  O   LEU A 129     -22.108  30.495  63.826  1.00 15.79           O
ATOM   1002  CB  LEU A 129     -21.169  33.622  63.832  1.00 10.97           C
ATOM   1003  CG  LEU A 129     -21.616  35.027  64.229  1.00 14.96           C
ATOM   1004  CD1 LEU A 129     -21.189  36.028  63.167  1.00 17.86           C
ATOM   1005  CD2 LEU A 129     -23.126  35.082  64.443  1.00 17.74           C
ATOM   1006  N   ALA A 130     -19.927  30.730  64.363  1.00 15.47           N
ATOM   1007  CA  ALA A 130     -19.536  29.425  63.836  1.00 15.31           C
ATOM   1008  C   ALA A 130     -20.022  28.275  64.709  1.00 17.83           C
ATOM   1009  O   ALA A 130     -20.178  27.143  64.240  1.00 18.30           O
ATOM   1010  CB  ALA A 130     -18.015  29.358  63.674  1.00 13.82           C
ATOM   1011  N   GLY A 131     -20.252  28.562  65.986  1.00 15.18           N
ATOM   1012  CA  GLY A 131     -20.609  27.525  66.935  1.00 16.55           C
ATOM   1013  C   GLY A 131     -19.423  26.629  67.256  1.00 18.62           C
ATOM   1014  O   GLY A 131     -19.595  25.493  67.704  1.00 20.30           O
ATOM   1015  N   ASN A 132     -18.220  27.151  67.026  1.00 16.16           N
ATOM   1016  CA  ASN A 132     -16.975  26.408  67.250  1.00 18.89           C
ATOM   1017  C   ASN A 132     -15.842  27.368  67.608  1.00 18.35           C
ATOM   1018  O   ASN A 132     -15.760  28.472  67.064  1.00 17.54           O
ATOM   1019  CB  ASN A 132     -16.564  25.636  65.988  1.00 21.59           C
ATOM   1020  CG  ASN A 132     -17.052  24.195  65.978  1.00 29.84           C
ATOM   1021  OD1 ASN A 132     -16.857  23.447  66.937  1.00 31.01           O
ATOM   1022  ND2 ASN A 132     -17.676  23.794  64.873  1.00 33.13           N
ATOM   1023  N   LEU A 133     -14.961  26.942  68.507  1.00 18.37           N
ATOM   1024  CA  LEU A 133     -13.791  27.742  68.875  1.00 13.89           C
ATOM   1025  C   LEU A 133     -12.641  27.505  67.900  1.00 16.10           C
ATOM   1026  O   LEU A 133     -12.616  26.497  67.203  1.00 15.19           O
ATOM   1027  CB  LEU A 133     -13.323  27.364  70.281  1.00 15.79           C
ATOM   1028  CG  LEU A 133     -14.321  27.507  71.436  1.00 20.49           C
ATOM   1029  CD1 LEU A 133     -13.718  26.944  72.711  1.00 23.47           C
ATOM   1030  CD2 LEU A 133     -14.719  28.953  71.624  1.00 22.90           C
ATOM   1031  N   ARG A 134     -11.681  28.428  67.861  1.00 14.69           N
ATOM   1032  CA  ARG A 134     -10.469  28.214  67.073  1.00 15.27           C
ATOM   1033  C   ARG A 134      -9.821  26.863  67.367  1.00 15.23           C
ATOM   1034  O   ARG A 134      -9.314  26.205  66.456  1.00 15.35           O
ATOM   1035  CB  ARG A 134      -9.456  29.336  67.307  1.00 14.33           C
ATOM   1036  CG  ARG A 134      -9.718  30.590  66.481  1.00 14.16           C
ATOM   1037  CD  ARG A 134      -8.881  31.753  66.982  1.00 14.30           C
ATOM   1038  NE  ARG A 134      -9.417  32.318  68.218  1.00 14.27           N
ATOM   1039  CZ  ARG A 134      -8.731  33.122  69.024  1.00 16.93           C
ATOM   1040  NH1 ARG A 134      -7.474  33.438  68.731  1.00 15.35           N
ATOM   1041  NH2 ARG A 134      -9.295  33.608  70.126  1.00 16.80           N
ATOM   1042  N   GLU A 135      -9.828  26.447  68.631  1.00 16.08           N
ATOM   1043  CA  GLU A 135      -9.193  25.181  69.001  1.00 16.35           C
ATOM   1044  C   GLU A 135      -9.938  23.944  68.488  1.00 18.21           C
ATOM   1045  O   GLU A 135      -9.445  22.821  68.627  1.00 22.72           O
ATOM   1046  CB  GLU A 135      -8.949  25.092  70.515  1.00 20.19           C
ATOM   1047  CG  GLU A 135     -10.194  25.116  71.383  1.00 23.20           C
ATOM   1048  CD  GLU A 135      -9.870  25.434  72.837  1.00 30.33           C
ATOM   1049  OE1 GLU A 135      -9.698  26.628  73.163  1.00 32.99           O
ATOM   1050  OE2 GLU A 135      -9.772  24.494  73.655  1.00 32.12           O
ATOM   1051  N   ASN A 136     -11.107  24.160  67.888  1.00 17.94           N
ATOM   1052  CA  ASN A 136     -11.932  23.080  67.334  1.00 19.87           C
ATOM   1053  C   ASN A 136     -11.913  23.075  65.805  1.00 19.76           C
ATOM   1054  O   ASN A 136     -12.537  22.217  65.175  1.00 25.75           O
ATOM   1055  CB  ASN A 136     -13.403  23.220  67.756  1.00 23.89           C
ATOM   1056  CG  ASN A 136     -13.597  23.322  69.262  1.00 32.55           C
ATOM   1057  OD1 ASN A 136     -14.415  24.118  69.735  1.00 35.68           O
ATOM   1058  ND2 ASN A 136     -12.870  22.510  70.017  1.00 33.90           N
ATOM   1059  N   ILE A 137     -11.237  24.052  65.208  1.00 16.34           N
ATOM   1060  CA  ILE A 137     -11.287  24.243  63.757  1.00 16.37           C
ATOM   1061  C   ILE A 137      -9.942  23.923  63.085  1.00 18.11           C
ATOM   1062  O   ILE A 137      -8.933  24.586  63.336  1.00 17.73           O
ATOM   1063  CB  ILE A 137     -11.762  25.671  63.406  1.00 16.30           C
ATOM   1064  CG1 ILE A 137     -13.179  25.904  63.963  1.00 16.62           C
ATOM   1065  CG2 ILE A 137     -11.712  25.914  61.898  1.00 14.16           C
ATOM   1066  CD1 ILE A 137     -13.629  27.369  63.933  1.00 15.75           C
ATOM   1067  N   GLU A 138      -9.935  22.894  62.242  1.00 15.88           N
ATOM   1068  CA  GLU A 138      -8.708  22.468  61.570  1.00 16.47           C
ATOM   1069  C   GLU A 138      -8.159  23.498  60.584  1.00 16.61           C
ATOM   1070  O   GLU A 138      -8.914  24.164  59.871  1.00 15.34           O
ATOM   1071  CB  GLU A 138      -8.909  21.123  60.864  1.00 20.31           C
ATOM   1072  CG  GLU A 138      -9.117  19.948  61.813  1.00 28.03           C
ATOM   1073  CD  GLU A 138      -9.298  18.634  61.080  1.00 36.87           C
ATOM   1074  OE1 GLU A 138      -9.617  18.666  59.872  1.00 39.56           O
ATOM   1075  OE2 GLU A 138      -9.115  17.570  61.712  1.00 40.02           O
ATOM   1076  N   LEU A 139      -6.832  23.611  60.561  1.00 15.15           N
ATOM   1077  CA  LEU A 139      -6.109  24.469  59.627  1.00 11.53           C
ATOM   1078  C   LEU A 139      -5.191  23.605  58.758  1.00 13.53           C
ATOM   1079  O   LEU A 139      -4.769  22.517  59.164  1.00 15.89           O
ATOM   1080  CB  LEU A 139      -5.274  25.507  60.386  1.00 12.87           C
ATOM   1081  CG  LEU A 139      -6.059  26.429  61.328  1.00 10.99           C
ATOM   1082  CD1 LEU A 139      -5.115  27.335  62.094  1.00 14.50           C
ATOM   1083  CD2 LEU A 139      -7.098  27.256  60.560  1.00 13.39           C
ATOM   1084  N   GLY A 140      -4.872  24.098  57.567  1.00 15.20           N
ATOM   1085  CA  GLY A 140      -4.085  23.335  56.615  1.00 17.41           C
ATOM   1086  C   GLY A 140      -4.526  23.649  55.199  1.00 15.64           C
ATOM   1087  O   GLY A 140      -5.445  24.434  54.991  1.00 13.45           O
ATOM   1088  N   ASN A 141      -3.878  23.032  54.219  1.00 13.47           N
ATOM   1089  CA  ASN A 141      -4.204  23.337  52.834  1.00 16.08           C
ATOM   1090  C   ASN A 141      -5.629  22.922  52.486  1.00 15.75           C
ATOM   1091  O   ASN A 141      -6.322  23.625  51.749  1.00 15.69           O
ATOM   1092  CB  ASN A 141      -3.210  22.699  51.869  1.00 17.09           C
ATOM   1093  CG  ASN A 141      -3.274  23.322  50.489  1.00 17.84           C
ATOM   1094  OD1 ASN A 141      -3.195  24.542  50.347  1.00 18.50           O
ATOM   1095  ND2 ASN A 141      -3.437  22.491  49.469  1.00 18.41           N
ATOM   1096  N   GLY A 142      -6.066  21.792  53.034  1.00 14.92           N
ATOM   1097  CA  GLY A 142      -7.410  21.292  52.794  1.00 15.28           C
ATOM   1098  C   GLY A 142      -8.469  22.223  53.358  1.00 15.06           C
ATOM   1099  O   GLY A 142      -9.399  22.629  52.652  1.00 14.93           O
ATOM   1100  N   PRO A 143      -8.345  22.569  54.650  1.00 14.35           N
ATOM   1101  CA  PRO A 143      -9.266  23.550  55.229  1.00 14.66           C
ATOM   1102  C   PRO A 143      -9.302  24.860  54.443  1.00 14.12           C
ATOM   1103  O   PRO A 143     -10.379  25.423  54.270  1.00 13.20           O
ATOM   1104  CB  PRO A 143      -8.688  23.775  56.626  1.00 14.91           C
ATOM   1105  CG  PRO A 143      -8.090  22.468  56.970  1.00 14.55           C
ATOM   1106  CD  PRO A 143      -7.521  21.913  55.682  1.00 14.37           C
ATOM   1107  N   LEU A 144      -8.155  25.340  53.972  1.00 12.16           N
ATOM   1108  CA  LEU A 144      -8.141  26.584  53.201  1.00 13.17           C
ATOM   1109  C   LEU A 144      -8.904  26.429  51.877  1.00 12.51           C
ATOM   1110  O   LEU A 144      -9.685  27.303  51.501  1.00 10.15           O
ATOM   1111  CB  LEU A 144      -6.711  27.067  52.953  1.00 11.99           C
ATOM   1112  CG  LEU A 144      -6.570  28.450  52.311  1.00 12.31           C
ATOM   1113  CD1 LEU A 144      -7.363  29.513  53.092  1.00 11.88           C
ATOM   1114  CD2 LEU A 144      -5.087  28.843  52.201  1.00 14.78           C
ATOM   1115  N   GLU A 145      -8.659  25.321  51.177  1.00 12.46           N
ATOM   1116  CA  GLU A 145      -9.373  24.995  49.941  1.00 14.36           C
ATOM   1117  C   GLU A 145     -10.878  25.025  50.168  1.00 16.36           C
ATOM   1118  O   GLU A 145     -11.628  25.616  49.386  1.00 14.29           O
ATOM   1119  CB  GLU A 145      -8.943  23.613  49.429  1.00 18.28           C
ATOM   1120  CG  GLU A 145      -9.793  23.065  48.291  1.00 24.29           C
ATOM   1121  CD  GLU A 145      -9.453  21.627  47.948  1.00 32.39           C
ATOM   1122  OE1 GLU A 145      -8.628  21.023  48.666  1.00 35.29           O
ATOM   1123  OE2 GLU A 145     -10.010  21.098  46.963  1.00 34.03           O
ATOM   1124  N   GLU A 146     -11.313  24.388  51.251  1.00 15.38           N
ATOM   1125  CA  GLU A 146     -12.726  24.332  51.605  1.00 15.44           C
ATOM   1126  C   GLU A 146     -13.280  25.703  52.015  1.00 16.32           C
ATOM   1127  O   GLU A 146     -14.425  26.044  51.688  1.00 15.60           O
ATOM   1128  CB  GLU A 146     -12.944  23.290  52.707  1.00 16.78           C
ATOM   1129  CG  GLU A 146     -12.556  21.879  52.269  1.00 21.73           C
ATOM   1130  CD  GLU A 146     -12.322  20.927  53.434  1.00 27.62           C
ATOM   1131  OE1 GLU A 146     -12.500  21.339  54.601  1.00 30.42           O
ATOM   1132  OE2 GLU A 146     -11.953  19.762  53.179  1.00 29.43           O
ATOM   1133  N   ALA A 147     -12.475  26.497  52.716  1.00 12.51           N
ATOM   1134  CA  ALA A 147     -12.910  27.840  53.109  1.00 11.72           C
ATOM   1135  C   ALA A 147     -13.140  28.731  51.884  1.00 11.57           C
ATOM   1136  O   ALA A 147     -14.099  29.503  51.838  1.00 11.99           O
ATOM   1137  CB  ALA A 147     -11.890  28.490  54.066  1.00  9.78           C
ATOM   1138  N   ILE A 148     -12.248  28.627  50.899  1.00 11.54           N
ATOM   1139  CA  ILE A 148     -12.387  29.386  49.654  1.00 13.59           C
ATOM   1140  C   ILE A 148     -13.728  29.073  48.984  1.00 13.84           C
ATOM   1141  O   ILE A 148     -14.460  29.975  48.566  1.00 12.91           O
ATOM   1142  CB  ILE A 148     -11.226  29.086  48.674  1.00 12.77           C
ATOM   1143  CG1 ILE A 148      -9.915  29.689  49.200  1.00 11.22           C
ATOM   1144  CG2 ILE A 148     -11.544  29.630  47.270  1.00 14.57           C
ATOM   1145  CD1 ILE A 148      -8.663  29.164  48.490  1.00 13.30           C
ATOM   1146  N   SER A 149     -14.047  27.786  48.886  1.00 11.63           N
ATOM   1147  CA  SER A 149     -15.300  27.362  48.280  1.00 14.37           C
ATOM   1148  C   SER A 149     -16.495  27.901  49.050  1.00 12.14           C
ATOM   1149  O   SER A 149     -17.461  28.380  48.453  1.00 13.80           O
ATOM   1150  CB  SER A 149     -15.371  25.839  48.217  1.00 15.22           C
ATOM   1151  OG  SER A 149     -14.498  25.347  47.217  1.00 18.49           O
ATOM   1152  N   ALA A 150     -16.427  27.806  50.374  1.00 11.22           N
ATOM   1153  CA  ALA A 150     -17.531  28.243  51.224  1.00 15.03           C
ATOM   1154  C   ALA A 150     -17.760  29.751  51.125  1.00 12.47           C
ATOM   1155  O   ALA A 150     -18.906  30.204  51.042  1.00 13.28           O
ATOM   1156  CB  ALA A 150     -17.299  27.815  52.678  1.00 15.45           C
ATOM   1157  N   LEU A 151     -16.679  30.528  51.141  1.00 12.18           N
ATOM   1158  CA  LEU A 151     -16.776  31.967  50.923  1.00 13.38           C
ATOM   1159  C   LEU A 151     -17.427  32.266  49.573  1.00 13.69           C
ATOM   1160  O   LEU A 151     -18.270  33.165  49.458  1.00 13.29           O
ATOM   1161  CB  LEU A 151     -15.390  32.629  51.007  1.00 12.33           C
ATOM   1162  CG  LEU A 151     -14.846  32.806  52.429  1.00 20.09           C
ATOM   1163  CD1 LEU A 151     -13.363  33.148  52.391  1.00 23.77           C
ATOM   1164  CD2 LEU A 151     -15.623  33.880  53.166  1.00 23.65           C
ATOM   1165  N   TYR A 152     -17.043  31.508  48.547  1.00 10.69           N
ATOM   1166  CA  TYR A 152     -17.614  31.734  47.228  1.00 12.88           C
ATOM   1167  C   TYR A 152     -19.122  31.471  47.216  1.00 16.86           C
ATOM   1168  O   TYR A 152     -19.898  32.274  46.690  1.00 19.07           O
ATOM   1169  CB  TYR A 152     -16.939  30.874  46.158  1.00 15.21           C
ATOM   1170  CG  TYR A 152     -17.737  30.902  44.881  1.00 21.31           C
ATOM   1171  CD1 TYR A 152     -17.607  31.950  43.984  1.00 25.15           C
ATOM   1172  CD2 TYR A 152     -18.671  29.911  44.601  1.00 23.07           C
ATOM   1173  CE1 TYR A 152     -18.360  31.996  42.825  1.00 28.22           C
ATOM   1174  CE2 TYR A 152     -19.426  29.950  43.455  1.00 29.01           C
ATOM   1175  CZ  TYR A 152     -19.270  30.992  42.569  1.00 32.26           C
ATOM   1176  OH  TYR A 152     -20.029  31.019  41.423  1.00 36.20           O
ATOM   1177  N   TYR A 153     -19.534  30.347  47.796  1.00 14.58           N
ATOM   1178  CA  TYR A 153     -20.926  29.922  47.690  1.00 15.29           C
ATOM   1179  C   TYR A 153     -21.862  30.752  48.562  1.00 13.83           C
ATOM   1180  O   TYR A 153     -23.076  30.705  48.384  1.00 14.86           O
ATOM   1181  CB  TYR A 153     -21.075  28.427  48.003  1.00 14.09           C
ATOM   1182  CG  TYR A 153     -20.700  27.520  46.848  1.00 16.41           C
ATOM   1183  CD1 TYR A 153     -21.434  27.534  45.666  1.00 21.43           C
ATOM   1184  CD2 TYR A 153     -19.628  26.645  46.946  1.00 20.33           C
ATOM   1185  CE1 TYR A 153     -21.106  26.706  44.611  1.00 25.17           C
ATOM   1186  CE2 TYR A 153     -19.292  25.811  45.893  1.00 22.22           C
ATOM   1187  CZ  TYR A 153     -20.027  25.852  44.730  1.00 25.18           C
ATOM   1188  OH  TYR A 153     -19.698  25.023  43.682  1.00 32.97           O
ATOM   1189  N   TYR A 154     -21.307  31.521  49.499  1.00 15.36           N
ATOM   1190  CA  TYR A 154     -22.164  32.365  50.327  1.00 14.09           C
ATOM   1191  C   TYR A 154     -22.985  33.313  49.459  1.00 17.38           C
ATOM   1192  O   TYR A 154     -24.171  33.532  49.717  1.00 16.11           O
ATOM   1193  CB  TYR A 154     -21.355  33.147  51.364  1.00 13.14           C
ATOM   1194  CG  TYR A 154     -22.240  33.927  52.314  1.00 11.99           C
ATOM   1195  CD1 TYR A 154     -22.901  33.286  53.346  1.00 12.66           C
ATOM   1196  CD2 TYR A 154     -22.419  35.292  52.163  1.00 16.98           C
ATOM   1197  CE1 TYR A 154     -23.722  33.986  54.210  1.00 15.01           C
ATOM   1198  CE2 TYR A 154     -23.237  36.006  53.022  1.00 16.17           C
ATOM   1199  CZ  TYR A 154     -23.886  35.342  54.043  1.00 18.29           C
ATOM   1200  OH  TYR A 154     -24.705  36.033  54.904  1.00 20.65           O
ATOM   1201  N   SER A 155     -22.355  33.856  48.421  1.00 19.87           N
ATOM   1202  CA  SER A 155     -23.001  34.824  47.541  1.00 24.08           C
ATOM   1203  C   SER A 155     -24.195  34.251  46.776  1.00 22.43           C
ATOM   1204  O   SER A 155     -25.040  34.995  46.299  1.00 24.60           O
ATOM   1205  CB  SER A 155     -21.981  35.422  46.560  1.00 29.13           C
ATOM   1206  OG  SER A 155     -21.388  34.415  45.747  1.00 30.63           O
ATOM   1207  N   THR A 156     -24.263  32.928  46.670  1.00 19.51           N
ATOM   1208  CA  THR A 156     -25.366  32.290  45.958  1.00 21.45           C
ATOM   1209  C   THR A 156     -26.324  31.548  46.895  1.00 15.74           C
ATOM   1210  O   THR A 156     -27.186  30.801  46.438  1.00 16.97           O
ATOM   1211  CB  THR A 156     -24.852  31.317  44.875  1.00 24.74           C
ATOM   1212  OG1 THR A 156     -24.170  30.223  45.492  1.00 21.26           O
ATOM   1213  CG2 THR A 156     -23.898  32.029  43.927  1.00 32.77           C
ATOM   1214  N   GLY A 157     -26.160  31.756  48.198  1.00 14.39           N
ATOM   1215  CA  GLY A 157     -26.994  31.092  49.186  1.00 17.00           C
ATOM   1216  C   GLY A 157     -26.608  29.643  49.438  1.00 16.58           C
ATOM   1217  O   GLY A 157     -27.373  28.885  50.046  1.00 16.95           O
ATOM   1218  N   GLY A 158     -25.423  29.250  48.975  1.00 14.64           N
ATOM   1219  CA  GLY A 158     -24.979  27.870  49.099  1.00 17.24           C
ATOM   1220  C   GLY A 158     -24.191  27.605  50.371  1.00 16.55           C
ATOM   1221  O   GLY A 158     -23.752  26.478  50.615  1.00 17.95           O
ATOM   1222  N   THR A 159     -24.015  28.645  51.176  1.00 12.47           N
ATOM   1223  CA  THR A 159     -23.280  28.553  52.434  1.00 12.95           C
ATOM   1224  C   THR A 159     -24.067  29.284  53.510  1.00 14.05           C
ATOM   1225  O   THR A 159     -24.515  30.402  53.284  1.00 14.07           O
ATOM   1226  CB  THR A 159     -21.901  29.222  52.314  1.00 13.03           C
ATOM   1227  OG1 THR A 159     -21.131  28.552  51.312  1.00 16.62           O
ATOM   1228  CG2 THR A 159     -21.153  29.175  53.657  1.00 14.81           C
ATOM   1229  N   GLN A 160     -24.249  28.652  54.669  1.00 12.69           N
ATOM   1230  CA  GLN A 160     -24.927  29.307  55.790  1.00 12.81           C
ATOM   1231  C   GLN A 160     -23.937  30.081  56.662  1.00 15.56           C
ATOM   1232  O   GLN A 160     -22.731  29.843  56.609  1.00 14.07           O
ATOM   1233  CB  GLN A 160     -25.703  28.283  56.625  1.00 12.67           C
ATOM   1234  CG  GLN A 160     -26.707  27.458  55.825  1.00 15.59           C
ATOM   1235  CD  GLN A 160     -27.826  28.303  55.238  1.00 18.01           C
ATOM   1236  OE1 GLN A 160     -28.142  29.375  55.752  1.00 18.06           O
ATOM   1237  NE2 GLN A 160     -28.425  27.822  54.156  1.00 15.07           N
ATOM   1238  N   LEU A 161     -24.450  31.012  57.461  1.00 17.16           N
ATOM   1239  CA  LEU A 161     -23.604  31.892  58.270  1.00 17.05           C
ATOM   1240  C   LEU A 161     -22.575  31.165  59.154  1.00 17.47           C
ATOM   1241  O   LEU A 161     -21.419  31.572  59.217  1.00 14.99           O
ATOM   1242  CB  LEU A 161     -24.474  32.842  59.104  1.00 19.89           C
ATOM   1243  CG  LEU A 161     -23.789  33.995  59.837  1.00 27.30           C
ATOM   1244  CD1 LEU A 161     -22.922  34.808  58.884  1.00 27.50           C
ATOM   1245  CD2 LEU A 161     -24.838  34.876  60.501  1.00 32.31           C
ATOM   1246  N   PRO A 162     -22.986  30.092  59.849  1.00 16.05           N
ATOM   1247  CA  PRO A 162     -21.978  29.432  60.693  1.00 15.28           C
ATOM   1248  C   PRO A 162     -20.759  28.928  59.905  1.00 16.15           C
ATOM   1249  O   PRO A 162     -19.622  29.064  60.366  1.00 15.78           O
ATOM   1250  CB  PRO A 162     -22.758  28.264  61.314  1.00 17.75           C
ATOM   1251  CG  PRO A 162     -24.181  28.763  61.353  1.00 20.63           C
ATOM   1252  CD  PRO A 162     -24.344  29.572  60.091  1.00 17.33           C
ATOM   1253  N   THR A 163     -20.993  28.374  58.721  1.00 13.30           N
ATOM   1254  CA  THR A 163     -19.905  27.900  57.878  1.00 12.26           C
ATOM   1255  C   THR A 163     -19.106  29.062  57.302  1.00 13.10           C
ATOM   1256  O   THR A 163     -17.892  28.961  57.134  1.00 13.61           O
ATOM   1257  CB  THR A 163     -20.412  26.997  56.743  1.00 19.41           C
ATOM   1258  OG1 THR A 163     -21.003  25.823  57.311  1.00 24.30           O
ATOM   1259  CG2 THR A 163     -19.256  26.576  55.838  1.00 19.64           C
ATOM   1260  N   LEU A 164     -19.782  30.170  57.014  1.00 12.61           N
ATOM   1261  CA  LEU A 164     -19.085  31.369  56.577  1.00 12.59           C
ATOM   1262  C   LEU A 164     -18.122  31.830  57.674  1.00 14.95           C
ATOM   1263  O   LEU A 164     -16.959  32.133  57.399  1.00 11.66           O
ATOM   1264  CB  LEU A 164     -20.070  32.486  56.231  1.00 13.83           C
ATOM   1265  CG  LEU A 164     -19.387  33.742  55.687  1.00 16.28           C
ATOM   1266  CD1 LEU A 164     -18.770  33.441  54.329  1.00 21.12           C
ATOM   1267  CD2 LEU A 164     -20.365  34.894  55.590  1.00 19.23           C
ATOM   1268  N   ALA A 165     -18.608  31.870  58.915  1.00 13.20           N
ATOM   1269  CA  ALA A 165     -17.782  32.291  60.050  1.00 12.68           C
ATOM   1270  C   ALA A 165     -16.578  31.372  60.241  1.00 13.44           C
ATOM   1271  O   ALA A 165     -15.458  31.846  60.448  1.00 12.31           O
ATOM   1272  CB  ALA A 165     -18.609  32.343  61.325  1.00 13.81           C
ATOM   1273  N  AARG A 166     -16.815  30.062  60.192  1.00 13.46           N
ATOM   1274  CA AARG A 166     -15.730  29.087  60.301  1.00 14.40           C
ATOM   1275  C  AARG A 166     -14.683  29.336  59.217  1.00 13.81           C
ATOM   1276  O  AARG A 166     -13.477  29.287  59.477  1.00 11.99           O
ATOM   1277  CB AARG A 166     -16.271  27.657  60.210  1.00 14.26           C
ATOM   1278  CG AARG A 166     -15.193  26.572  60.344  1.00 16.20           C
ATOM   1279  CD AARG A 166     -15.762  25.172  60.101  1.00 19.35           C
ATOM   1280  NE AARG A 166     -14.710  24.154  60.097  1.00 24.41           N
ATOM   1281  CZ AARG A 166     -14.540  23.242  61.051  1.00 30.54           C
ATOM   1282  NH1AARG A 166     -15.363  23.202  62.092  1.00 33.52           N
ATOM   1283  NH2AARG A 166     -13.549  22.361  60.962  1.00 30.31           N
ATOM   1284  N   SER A 167     -15.148  29.609  58.001  1.00 11.34           N
ATOM   1285  CA  SER A 167     -14.242  29.849  56.877  1.00 13.30           C
ATOM   1286  C   SER A 167     -13.403  31.113  57.065  1.00 11.33           C
ATOM   1287  O   SER A 167     -12.218  31.133  56.722  1.00 11.14           O
ATOM   1288  CB  SER A 167     -15.017  29.908  55.565  1.00 12.55           C
ATOM   1289  OG  SER A 167     -15.669  28.670  55.353  1.00 15.25           O
ATOM   1290  N   PHE A 168     -14.015  32.163  57.604  1.00 11.60           N
ATOM   1291  CA  PHE A 168     -13.263  33.366  57.973  1.00 13.46           C
ATOM   1292  C   PHE A 168     -12.184  33.037  59.000  1.00 14.04           C
ATOM   1293  O   PHE A 168     -11.056  33.527  58.906  1.00 12.32           O
ATOM   1294  CB  PHE A 168     -14.188  34.444  58.547  1.00 13.85           C
ATOM   1295  CG  PHE A 168     -14.915  35.251  57.511  1.00 16.10           C
ATOM   1296  CD1 PHE A 168     -14.249  35.772  56.418  1.00 21.68           C
ATOM   1297  CD2 PHE A 168     -16.272  35.504  57.650  1.00 15.20           C
ATOM   1298  CE1 PHE A 168     -14.929  36.526  55.468  1.00 24.31           C
ATOM   1299  CE2 PHE A 168     -16.958  36.257  56.706  1.00 16.41           C
ATOM   1300  CZ  PHE A 168     -16.280  36.770  55.614  1.00 22.43           C
ATOM   1301  N   ILE A 169     -12.530  32.213  59.987  1.00 12.70           N
ATOM   1302  CA  ILE A 169     -11.571  31.854  61.036  1.00 11.34           C
ATOM   1303  C   ILE A 169     -10.345  31.165  60.432  1.00 13.12           C
ATOM   1304  O   ILE A 169      -9.210  31.427  60.834  1.00 12.21           O
ATOM   1305  CB  ILE A 169     -12.239  31.002  62.140  1.00 11.79           C
ATOM   1306  CG1 ILE A 169     -13.187  31.892  62.957  1.00 12.56           C
ATOM   1307  CG2 ILE A 169     -11.192  30.353  63.052  1.00 16.31           C
ATOM   1308  CD1 ILE A 169     -14.112  31.142  63.895  1.00 14.84           C
ATOM   1309  N   ILE A 170     -10.584  30.320  59.438  1.00  9.94           N
ATOM   1310  CA  ILE A 170      -9.509  29.618  58.742  1.00 11.45           C
ATOM   1311  C   ILE A 170      -8.632  30.586  57.942  1.00 11.39           C
ATOM   1312  O   ILE A 170      -7.406  30.564  58.071  1.00 11.69           O
ATOM   1313  CB  ILE A 170     -10.064  28.523  57.812  1.00 10.36           C
ATOM   1314  CG1 ILE A 170     -10.662  27.380  58.641  1.00 11.52           C
ATOM   1315  CG2 ILE A 170      -8.969  28.002  56.883  1.00 14.06           C
ATOM   1316  CD1 ILE A 170     -11.513  26.402  57.839  1.00 14.99           C
ATOM   1317  N   CYS A 171      -9.258  31.428  57.122  1.00 10.05           N
ATOM   1318  CA  CYS A 171      -8.516  32.361  56.272  1.00 12.83           C
ATOM   1319  C   CYS A 171      -7.706  33.367  57.078  1.00 13.07           C
ATOM   1320  O   CYS A 171      -6.548  33.644  56.760  1.00 14.48           O
ATOM   1321  CB  CYS A 171      -9.459  33.114  55.337  1.00 14.33           C
ATOM   1322  SG  CYS A 171     -10.136  32.084  54.025  1.00 17.46           S
ATOM   1323  N   ILE A 172      -8.322  33.928  58.111  1.00 12.00           N
ATOM   1324  CA  ILE A 172      -7.660  34.947  58.912  1.00 10.37           C
ATOM   1325  C   ILE A 172      -6.400  34.392  59.558  1.00 13.88           C
ATOM   1326  O   ILE A 172      -5.356  35.044  59.569  1.00 13.37           O
ATOM   1327  CB  ILE A 172      -8.617  35.539  59.976  1.00 12.35           C
ATOM   1328  CG1 ILE A 172      -9.686  36.390  59.291  1.00 13.61           C
ATOM   1329  CG2 ILE A 172      -7.857  36.374  61.000  1.00 14.83           C
ATOM   1330  CD1 ILE A 172     -10.884  36.692  60.189  1.00 14.57           C
ATOM   1331  N   GLN A 173      -6.473  33.172  60.070  1.00 13.79           N
ATOM   1332  CA  GLN A 173      -5.303  32.624  60.740  1.00 13.57           C
ATOM   1333  C   GLN A 173      -4.192  32.258  59.772  1.00 15.48           C
ATOM   1334  O   GLN A 173      -3.021  32.511  60.037  1.00 14.90           O
ATOM   1335  CB  GLN A 173      -5.674  31.417  61.584  1.00 15.25           C
ATOM   1336  CG  GLN A 173      -6.527  31.771  62.772  1.00 13.03           C
ATOM   1337  CD  GLN A 173      -6.914  30.530  63.531  1.00 12.77           C
ATOM   1338  OE1 GLN A 173      -7.891  29.851  63.190  1.00 16.65           O
ATOM   1339  NE2 GLN A 173      -6.133  30.201  64.542  1.00 12.02           N
ATOM   1340  N   MET A 174      -4.557  31.664  58.645  1.00 12.70           N
ATOM   1341  CA  MET A 174      -3.555  31.176  57.710  1.00 12.67           C
ATOM   1342  C   MET A 174      -2.931  32.281  56.864  1.00 13.01           C
ATOM   1343  O   MET A 174      -1.925  32.055  56.190  1.00 13.97           O
ATOM   1344  CB  MET A 174      -4.141  30.085  56.812  1.00 13.82           C
ATOM   1345  CG  MET A 174      -4.577  28.855  57.590  1.00 12.80           C
ATOM   1346  SD  MET A 174      -5.021  27.493  56.500  1.00 15.88           S
ATOM   1347  CE  MET A 174      -3.414  27.032  55.857  1.00 18.28           C
ATOM   1348  N   ILE A 175      -3.530  33.469  56.903  1.00 13.16           N
ATOM   1349  CA  ILE A 175      -3.036  34.611  56.140  1.00 13.68           C
ATOM   1350  C   ILE A 175      -2.607  35.750  57.065  1.00 12.73           C
ATOM   1351  O   ILE A 175      -1.420  36.062  57.160  1.00 14.08           O
ATOM   1352  CB  ILE A 175      -4.093  35.099  55.123  1.00 14.18           C
ATOM   1353  CG1 ILE A 175      -4.391  33.972  54.128  1.00 18.88           C
ATOM   1354  CG2 ILE A 175      -3.608  36.359  54.402  1.00 15.52           C
ATOM   1355  CD1 ILE A 175      -5.574  34.225  53.231  1.00 20.63           C
ATOM   1356  N   SER A 176      -3.573  36.359  57.751  1.00 12.21           N
ATOM   1357  CA  SER A 176      -3.279  37.473  58.653  1.00 12.87           C
ATOM   1358  C   SER A 176      -2.356  37.088  59.810  1.00 12.03           C
ATOM   1359  O   SER A 176      -1.357  37.765  60.069  1.00 11.67           O
ATOM   1360  CB  SER A 176      -4.569  38.082  59.206  1.00 11.61           C
ATOM   1361  OG  SER A 176      -5.331  38.661  58.163  1.00 15.47           O
ATOM   1362  N   GLU A 177      -2.691  36.024  60.529  1.00 11.65           N
ATOM   1363  CA  GLU A 177      -1.883  35.682  61.697  1.00 10.84           C
ATOM   1364  C   GLU A 177      -0.521  35.137  61.286  1.00 12.93           C
ATOM   1365  O   GLU A 177       0.478  35.379  61.962  1.00 12.16           O
ATOM   1366  CB  GLU A 177      -2.611  34.705  62.622  1.00 13.12           C
ATOM   1367  CG  GLU A 177      -3.975  35.197  63.120  1.00 13.42           C
ATOM   1368  CD  GLU A 177      -3.920  36.370  64.109  1.00 18.99           C
ATOM   1369  OE1 GLU A 177      -2.827  36.935  64.362  1.00 18.58           O
ATOM   1370  OE2 GLU A 177      -4.999  36.728  64.638  1.00 19.40           O
ATOM   1371  N   ALA A 178      -0.480  34.404  60.177  1.00 12.31           N
ATOM   1372  CA  ALA A 178       0.781  33.898  59.654  1.00 13.23           C
ATOM   1373  C   ALA A 178       1.709  35.049  59.249  1.00 13.59           C
ATOM   1374  O   ALA A 178       2.924  34.983  59.463  1.00 14.55           O
ATOM   1375  CB  ALA A 178       0.537  32.965  58.482  1.00 14.23           C
ATOM   1376  N   ALA A 179       1.131  36.093  58.654  1.00 14.88           N
ATOM   1377  CA  ALA A 179       1.887  37.297  58.314  1.00 13.49           C
ATOM   1378  C   ALA A 179       2.424  37.960  59.572  1.00 13.16           C
ATOM   1379  O   ALA A 179       3.582  38.376  59.621  1.00 14.16           O
ATOM   1380  CB  ALA A 179       1.006  38.279  57.548  1.00 13.21           C
ATOM   1381  N   ARG A 180       1.570  38.065  60.584  1.00 12.26           N
ATOM   1382  CA  ARG A 180       1.951  38.683  61.852  1.00 12.21           C
ATOM   1383  C   ARG A 180       3.024  37.925  62.638  1.00 12.77           C
ATOM   1384  O   ARG A 180       3.836  38.546  63.319  1.00 13.64           O
ATOM   1385  CB  ARG A 180       0.733  38.837  62.760  1.00 12.04           C
ATOM   1386  CG  ARG A 180      -0.270  39.905  62.329  1.00 12.00           C
ATOM   1387  CD  ARG A 180      -1.491  39.779  63.233  1.00 11.58           C
ATOM   1388  NE  ARG A 180      -2.486  40.823  63.021  1.00 12.32           N
ATOM   1389  CZ  ARG A 180      -3.639  40.876  63.683  1.00 17.23           C
ATOM   1390  NH1 ARG A 180      -3.927  39.937  64.582  1.00 16.93           N
ATOM   1391  NH2 ARG A 180      -4.499  41.865  63.456  1.00 16.69           N
ATOM   1392  N   PHE A 181       3.012  36.592  62.569  1.00 15.33           N
ATOM   1393  CA  PHE A 181       3.884  35.775  63.418  1.00 14.62           C
ATOM   1394  C   PHE A 181       4.687  34.755  62.612  1.00 14.39           C
ATOM   1395  O   PHE A 181       4.101  33.859  62.012  1.00 14.88           O
ATOM   1396  CB  PHE A 181       3.046  34.986  64.432  1.00 13.86           C
ATOM   1397  CG  PHE A 181       2.400  35.831  65.500  1.00 15.20           C
ATOM   1398  CD1 PHE A 181       3.096  36.165  66.653  1.00 15.22           C
ATOM   1399  CD2 PHE A 181       1.087  36.255  65.368  1.00 14.87           C
ATOM   1400  CE1 PHE A 181       2.498  36.925  67.643  1.00 15.33           C
ATOM   1401  CE2 PHE A 181       0.484  37.010  66.357  1.00 16.30           C
ATOM   1402  CZ  PHE A 181       1.195  37.347  67.495  1.00 16.41           C
ATOM   1403  N   GLN A 182       6.013  34.877  62.624  1.00 15.75           N
ATOM   1404  CA  GLN A 182       6.892  33.859  62.036  1.00 15.82           C
ATOM   1405  C   GLN A 182       6.523  32.485  62.576  1.00 15.54           C
ATOM   1406  O   GLN A 182       6.555  31.486  61.858  1.00 15.00           O
ATOM   1407  CB  GLN A 182       8.356  34.132  62.391  1.00 18.36           C
ATOM   1408  CG  GLN A 182       8.881  35.482  61.954  1.00 26.99           C
ATOM   1409  CD  GLN A 182       9.171  35.536  60.470  1.00 32.99           C
ATOM   1410  OE1 GLN A 182       8.910  34.577  59.738  1.00 33.34           O
ATOM   1411  NE2 GLN A 182       9.724  36.660  60.016  1.00 38.59           N
ATOM   1412  N   TYR A 183       6.195  32.450  63.863  1.00 13.65           N
ATOM   1413  CA  TYR A 183       5.879  31.209  64.562  1.00 16.55           C
ATOM   1414  C   TYR A 183       4.640  30.534  63.990  1.00 15.89           C
ATOM   1415  O   TYR A 183       4.613  29.316  63.813  1.00 12.91           O
ATOM   1416  CB  TYR A 183       5.695  31.503  66.056  1.00 19.08           C
ATOM   1417  CG  TYR A 183       5.360  30.299  66.909  1.00 15.09           C
ATOM   1418  CD1 TYR A 183       6.365  29.494  67.436  1.00 19.67           C
ATOM   1419  CD2 TYR A 183       4.042  29.988  67.208  1.00 15.95           C
ATOM   1420  CE1 TYR A 183       6.060  28.401  68.224  1.00 22.98           C
ATOM   1421  CE2 TYR A 183       3.724  28.897  67.996  1.00 17.34           C
ATOM   1422  CZ  TYR A 183       4.740  28.107  68.500  1.00 19.09           C
ATOM   1423  OH  TYR A 183       4.435  27.023  69.286  1.00 20.55           O
ATOM   1424  N   ILE A 184       3.613  31.324  63.697  1.00 12.38           N
ATOM   1425  CA  ILE A 184       2.379  30.769  63.153  1.00 13.27           C
ATOM   1426  C   ILE A 184       2.578  30.325  61.703  1.00 15.11           C
ATOM   1427  O   ILE A 184       2.092  29.266  61.294  1.00 14.34           O
ATOM   1428  CB  ILE A 184       1.206  31.752  63.317  1.00 11.95           C
ATOM   1429  CG1 ILE A 184       0.968  31.997  64.814  1.00 12.41           C
ATOM   1430  CG2 ILE A 184      -0.051  31.217  62.630  1.00 13.13           C
ATOM   1431  CD1 ILE A 184      -0.172  32.954  65.132  1.00 11.14           C
ATOM   1432  N   GLU A 185       3.330  31.114  60.941  1.00 12.90           N
ATOM   1433  CA  GLU A 185       3.718  30.717  59.595  1.00 14.69           C
ATOM   1434  C   GLU A 185       4.377  29.337  59.627  1.00 14.66           C
ATOM   1435  O   GLU A 185       4.067  28.467  58.808  1.00 12.11           O
ATOM   1436  CB  GLU A 185       4.662  31.759  58.983  1.00 12.84           C
ATOM   1437  CG  GLU A 185       5.103  31.451  57.553  1.00 15.79           C
ATOM   1438  CD  GLU A 185       6.261  32.330  57.095  1.00 21.78           C
ATOM   1439  OE1 GLU A 185       6.758  33.143  57.904  1.00 20.11           O
ATOM   1440  OE2 GLU A 185       6.685  32.201  55.925  1.00 26.18           O
ATOM   1441  N   GLY A 186       5.269  29.133  60.590  1.00 12.50           N
ATOM   1442  CA  GLY A 186       5.971  27.871  60.727  1.00 15.23           C
ATOM   1443  C   GLY A 186       5.040  26.713  61.025  1.00 15.48           C
ATOM   1444  O   GLY A 186       5.229  25.611  60.512  1.00 14.42           O
ATOM   1445  N   GLU A 187       4.035  26.956  61.859  1.00 13.83           N
ATOM   1446  CA  GLU A 187       3.059  25.911  62.167  1.00 15.03           C
ATOM   1447  C   GLU A 187       2.260  25.535  60.926  1.00 15.04           C
ATOM   1448  O   GLU A 187       1.882  24.377  60.758  1.00 16.26           O
ATOM   1449  CB  GLU A 187       2.121  26.327  63.305  1.00 17.67           C
ATOM   1450  CG  GLU A 187       2.787  26.335  64.679  1.00 17.13           C
ATOM   1451  CD  GLU A 187       1.993  25.561  65.716  1.00 21.68           C
ATOM   1452  OE1 GLU A 187       0.981  24.926  65.348  1.00 23.29           O
ATOM   1453  OE2 GLU A 187       2.376  25.594  66.903  1.00 23.15           O
ATOM   1454  N   MET A 188       2.004  26.513  60.062  1.00 14.04           N
ATOM   1455  CA  MET A 188       1.309  26.248  58.808  1.00 13.11           C
ATOM   1456  C   MET A 188       2.217  25.475  57.848  1.00 16.03           C
ATOM   1457  O   MET A 188       1.752  24.581  57.140  1.00 16.13           O
ATOM   1458  CB  MET A 188       0.804  27.543  58.168  1.00 14.00           C
ATOM   1459  CG  MET A 188      -0.270  28.289  58.990  1.00 15.29           C
ATOM   1460  SD  MET A 188      -1.670  27.271  59.504  1.00 17.16           S
ATOM   1461  CE  MET A 188      -1.206  26.828  61.172  1.00 19.51           C
ATOM   1462  N   ARG A 189       3.506  25.816  57.832  1.00 12.60           N
ATOM   1463  CA  ARG A 189       4.481  25.085  57.012  1.00 13.57           C
ATOM   1464  C   ARG A 189       4.493  23.590  57.306  1.00 15.32           C
ATOM   1465  O   ARG A 189       4.589  22.766  56.392  1.00 13.59           O
ATOM   1466  CB  ARG A 189       5.896  25.637  57.208  1.00 18.22           C
ATOM   1467  CG  ARG A 189       6.173  26.926  56.481  1.00 18.63           C
ATOM   1468  CD  ARG A 189       7.679  27.145  56.283  1.00 20.41           C
ATOM   1469  NE  ARG A 189       8.387  27.313  57.550  1.00 20.52           N
ATOM   1470  CZ  ARG A 189       8.487  28.468  58.200  1.00 25.45           C
ATOM   1471  NH1 ARG A 189       7.926  29.564  57.704  1.00 26.20           N
ATOM   1472  NH2 ARG A 189       9.156  28.530  59.346  1.00 27.99           N
ATOM   1473  N   THR A 190       4.434  23.243  58.587  1.00 15.28           N
ATOM   1474  CA  THR A 190       4.457  21.848  59.005  1.00 14.18           C
ATOM   1475  C   THR A 190       3.245  21.095  58.473  1.00 13.62           C
ATOM   1476  O   THR A 190       3.366  19.953  58.014  1.00 17.04           O
ATOM   1477  CB  THR A 190       4.493  21.736  60.531  1.00 18.03           C
ATOM   1478  OG1 THR A 190       5.704  22.330  61.011  1.00 19.55           O
ATOM   1479  CG2 THR A 190       4.434  20.277  60.973  1.00 24.10           C
ATOM   1480  N   ARG A 191       2.081  21.734  58.541  1.00 13.28           N
ATOM   1481  CA  ARG A 191       0.856  21.138  58.019  1.00 13.93           C
ATOM   1482  C   ARG A 191       0.971  20.890  56.518  1.00 17.17           C
ATOM   1483  O   ARG A 191       0.567  19.840  56.018  1.00 16.34           O
ATOM   1484  CB  ARG A 191      -0.345  22.035  58.323  1.00 13.84           C
ATOM   1485  CG  ARG A 191      -0.757  22.038  59.785  1.00 16.76           C
ATOM   1486  CD  ARG A 191      -1.596  23.261  60.127  1.00 15.72           C
ATOM   1487  NE  ARG A 191      -2.219  23.130  61.442  1.00 16.93           N
ATOM   1488  CZ  ARG A 191      -1.596  23.351  62.598  1.00 19.51           C
ATOM   1489  NH1 ARG A 191      -0.324  23.727  62.615  1.00 19.91           N
ATOM   1490  NH2 ARG A 191      -2.250  23.202  63.743  1.00 22.44           N
ATOM   1491  N   ILE A 192       1.535  21.851  55.795  1.00 14.38           N
ATOM   1492  CA  ILE A 192       1.663  21.704  54.353  1.00 14.94           C
ATOM   1493  C   ILE A 192       2.643  20.585  53.999  1.00 13.16           C
ATOM   1494  O   ILE A 192       2.368  19.755  53.135  1.00 15.61           O
ATOM   1495  CB  ILE A 192       2.110  23.025  53.698  1.00 14.49           C
ATOM   1496  CG1 ILE A 192       1.028  24.093  53.873  1.00 17.56           C
ATOM   1497  CG2 ILE A 192       2.438  22.799  52.228  1.00 15.56           C
ATOM   1498  CD1 ILE A 192       1.516  25.507  53.571  1.00 18.77           C
ATOM   1499  N   ARG A 193       3.777  20.570  54.691  1.00 14.06           N
ATOM   1500  CA  ARG A 193       4.861  19.611  54.470  1.00 13.78           C
ATOM   1501  C   ARG A 193       4.385  18.156  54.487  1.00 17.20           C
ATOM   1502  O   ARG A 193       4.873  17.312  53.724  1.00 17.26           O
ATOM   1503  CB  ARG A 193       5.928  19.834  55.552  1.00 14.66           C
ATOM   1504  CG  ARG A 193       7.102  18.883  55.538  1.00 18.02           C
ATOM   1505  CD  ARG A 193       8.170  19.359  56.530  1.00 20.71           C
ATOM   1506  NE  ARG A 193       8.729  20.652  56.138  1.00 21.57           N
ATOM   1507  CZ  ARG A 193       8.688  21.758  56.883  1.00 25.02           C
ATOM   1508  NH1 ARG A 193       8.129  21.743  58.088  1.00 24.16           N
ATOM   1509  NH2 ARG A 193       9.221  22.886  56.426  1.00 21.70           N
ATOM   1510  N   TYR A 194       3.432  17.858  55.360  1.00 17.59           N
ATOM   1511  CA  TYR A 194       2.977  16.483  55.521  1.00 20.43           C
ATOM   1512  C   TYR A 194       1.541  16.295  55.054  1.00 19.59           C
ATOM   1513  O   TYR A 194       0.928  15.256  55.318  1.00 22.53           O
ATOM   1514  CB  TYR A 194       3.145  16.045  56.974  1.00 20.33           C
ATOM   1515  CG  TYR A 194       4.594  16.059  57.413  1.00 19.45           C
ATOM   1516  CD1 TYR A 194       5.496  15.138  56.910  1.00 21.99           C
ATOM   1517  CD2 TYR A 194       5.058  17.013  58.309  1.00 20.72           C
ATOM   1518  CE1 TYR A 194       6.825  15.151  57.296  1.00 25.62           C
ATOM   1519  CE2 TYR A 194       6.384  17.034  58.706  1.00 23.65           C
ATOM   1520  CZ  TYR A 194       7.263  16.104  58.190  1.00 24.52           C
ATOM   1521  OH  TYR A 194       8.583  16.110  58.570  1.00 29.94           O
ATOM   1522  N   ASN A 195       1.028  17.294  54.340  1.00 17.13           N
ATOM   1523  CA  ASN A 195      -0.358  17.300  53.869  1.00 19.45           C
ATOM   1524  C   ASN A 195      -1.318  16.902  54.978  1.00 18.83           C
ATOM   1525  O   ASN A 195      -2.136  16.003  54.813  1.00 20.99           O
ATOM   1526  CB  ASN A 195      -0.547  16.382  52.654  1.00 21.60           C
ATOM   1527  CG  ASN A 195      -1.832  16.681  51.896  1.00 22.24           C
ATOM   1528  OD1 ASN A 195      -2.177  17.841  51.682  1.00 24.40           O
ATOM   1529  ND2 ASN A 195      -2.552  15.636  51.503  1.00 21.35           N
ATOM   1530  N   ARG A 196      -1.198  17.575  56.115  1.00 17.41           N
ATOM   1531  CA  ARG A 196      -2.052  17.292  57.256  1.00 19.56           C
ATOM   1532  C   ARG A 196      -2.939  18.488  57.576  1.00 17.90           C
ATOM   1533  O   ARG A 196      -2.657  19.618  57.174  1.00 19.82           O
ATOM   1534  CB  ARG A 196      -1.211  16.925  58.480  1.00 28.92           C
ATOM   1535  CG  ARG A 196      -0.470  15.604  58.359  1.00 39.51           C
ATOM   1536  CD  ARG A 196       0.419  15.370  59.570  1.00 49.85           C
ATOM   1537  NE  ARG A 196       1.209  14.148  59.447  1.00 58.41           N
ATOM   1538  CZ  ARG A 196       2.179  13.801  60.286  1.00 63.95           C
ATOM   1539  NH1 ARG A 196       2.483  14.586  61.313  1.00 64.99           N
ATOM   1540  NH2 ARG A 196       2.849  12.671  60.098  1.00 67.48           N
ATOM   1541  N   ARG A 197      -4.024  18.223  58.288  1.00 16.07           N
ATOM   1542  CA  ARG A 197      -4.885  19.278  58.797  1.00 17.79           C
ATOM   1543  C   ARG A 197      -5.099  19.058  60.288  1.00 20.54           C
ATOM   1544  O   ARG A 197      -5.303  17.929  60.734  1.00 23.22           O
ATOM   1545  CB  ARG A 197      -6.220  19.296  58.045  1.00 18.72           C
ATOM   1546  CG  ARG A 197      -6.963  17.962  58.046  1.00 23.89           C
ATOM   1547  CD  ARG A 197      -7.968  17.898  56.900  1.00 28.28           C
ATOM   1548  NE  ARG A 197      -9.119  18.760  57.135  1.00 31.85           N
ATOM   1549  CZ  ARG A 197      -9.939  19.192  56.179  1.00 31.45           C
ATOM   1550  NH1 ARG A 197      -9.721  18.862  54.909  1.00 30.47           N
ATOM   1551  NH2 ARG A 197     -10.965  19.969  56.491  1.00 31.58           N
ATOM   1552  N   SER A 198      -5.034  20.134  61.066  1.00 19.63           N
ATOM   1553  CA  SER A 198      -5.230  20.029  62.507  1.00 18.91           C
ATOM   1554  C   SER A 198      -5.517  21.394  63.104  1.00 15.25           C
ATOM   1555  O   SER A 198      -5.059  22.411  62.585  1.00 15.07           O
ATOM   1556  CB  SER A 198      -3.985  19.443  63.172  1.00 20.09           C
ATOM   1557  OG  SER A 198      -2.882  20.300  62.985  1.00 21.87           O
ATOM   1558  N   ALA A 199      -6.277  21.403  64.195  1.00 17.12           N
ATOM   1559  CA  ALA A 199      -6.590  22.633  64.910  1.00 17.24           C
ATOM   1560  C   ALA A 199      -5.324  23.213  65.535  1.00 18.83           C
ATOM   1561  O   ALA A 199      -4.400  22.474  65.868  1.00 20.23           O
ATOM   1562  CB  ALA A 199      -7.627  22.357  65.982  1.00 19.01           C
ATOM   1563  N   PRO A 200      -5.275  24.544  65.686  1.00 15.72           N
ATOM   1564  CA  PRO A 200      -4.130  25.216  66.311  1.00 15.45           C
ATOM   1565  C   PRO A 200      -4.020  24.903  67.802  1.00 16.01           C
ATOM   1566  O   PRO A 200      -5.028  24.849  68.502  1.00 16.52           O
ATOM   1567  CB  PRO A 200      -4.450  26.705  66.113  1.00 15.20           C
ATOM   1568  CG  PRO A 200      -5.945  26.757  66.002  1.00 16.90           C
ATOM   1569  CD  PRO A 200      -6.326  25.493  65.277  1.00 16.48           C
ATOM   1570  N   ASP A 201      -2.794  24.701  68.279  1.00 16.63           N
ATOM   1571  CA  ASP A 201      -2.554  24.451  69.698  1.00 17.31           C
ATOM   1572  C   ASP A 201      -2.665  25.761  70.481  1.00 16.74           C
ATOM   1573  O   ASP A 201      -2.733  26.839  69.879  1.00 18.21           O
ATOM   1574  CB  ASP A 201      -1.185  23.784  69.909  1.00 19.13           C
ATOM   1575  CG  ASP A 201      -0.028  24.658  69.449  1.00 22.08           C
ATOM   1576  OD1 ASP A 201       0.159  25.750  70.030  1.00 20.80           O
ATOM   1577  OD2 ASP A 201       0.706  24.244  68.523  1.00 25.95           O
ATOM   1578  N   PRO A 202      -2.697  25.675  71.822  1.00 15.57           N
ATOM   1579  CA  PRO A 202      -2.856  26.868  72.665  1.00 17.24           C
ATOM   1580  C   PRO A 202      -1.786  27.932  72.442  1.00 17.09           C
ATOM   1581  O   PRO A 202      -2.069  29.118  72.622  1.00 18.35           O
ATOM   1582  CB  PRO A 202      -2.762  26.309  74.088  1.00 20.16           C
ATOM   1583  CG  PRO A 202      -3.226  24.892  73.958  1.00 21.91           C
ATOM   1584  CD  PRO A 202      -2.752  24.430  72.611  1.00 17.16           C
ATOM   1585  N   SER A 203      -0.578  27.536  72.062  1.00 15.51           N
ATOM   1586  CA  SER A 203       0.465  28.538  71.842  1.00 14.91           C
ATOM   1587  C   SER A 203       0.075  29.471  70.703  1.00 15.47           C
ATOM   1588  O   SER A 203       0.282  30.679  70.778  1.00 15.19           O
ATOM   1589  CB  SER A 203       1.833  27.889  71.577  1.00 16.49           C
ATOM   1590  OG  SER A 203       1.891  27.332  70.278  1.00 18.44           O
ATOM   1591  N   VAL A 204      -0.512  28.909  69.653  1.00 15.33           N
ATOM   1592  CA  VAL A 204      -0.944  29.711  68.519  1.00 13.75           C
ATOM   1593  C   VAL A 204      -2.091  30.634  68.910  1.00 14.68           C
ATOM   1594  O   VAL A 204      -2.089  31.830  68.600  1.00 12.96           O
ATOM   1595  CB  VAL A 204      -1.378  28.813  67.341  1.00 13.65           C
ATOM   1596  CG1 VAL A 204      -2.031  29.646  66.247  1.00 13.92           C
ATOM   1597  CG2 VAL A 204      -0.178  28.055  66.802  1.00 17.08           C
ATOM   1598  N   ILE A 205      -3.075  30.075  69.605  1.00 12.31           N
ATOM   1599  CA  ILE A 205      -4.267  30.840  69.959  1.00 13.32           C
ATOM   1600  C   ILE A 205      -3.919  32.011  70.879  1.00 16.00           C
ATOM   1601  O   ILE A 205      -4.374  33.136  70.671  1.00 16.48           O
ATOM   1602  CB  ILE A 205      -5.336  29.929  70.584  1.00 16.81           C
ATOM   1603  CG1 ILE A 205      -5.875  28.968  69.519  1.00 18.64           C
ATOM   1604  CG2 ILE A 205      -6.470  30.756  71.204  1.00 18.60           C
ATOM   1605  CD1 ILE A 205      -6.676  27.816  70.086  1.00 21.50           C
ATOM   1606  N   THR A 206      -3.085  31.760  71.879  1.00 16.52           N
ATOM   1607  CA  THR A 206      -2.721  32.826  72.808  1.00 13.57           C
ATOM   1608  C   THR A 206      -1.824  33.904  72.175  1.00 15.25           C
ATOM   1609  O   THR A 206      -1.945  35.079  72.512  1.00 16.05           O
ATOM   1610  CB  THR A 206      -2.151  32.256  74.119  1.00 15.24           C
ATOM   1611  OG1 THR A 206      -3.222  31.653  74.853  1.00 16.61           O
ATOM   1612  CG2 THR A 206      -1.525  33.351  74.967  1.00 15.99           C
ATOM   1613  N   LEU A 207      -0.952  33.519  71.246  1.00 13.48           N
ATOM   1614  CA  LEU A 207      -0.198  34.513  70.486  1.00 13.04           C
ATOM   1615  C   LEU A 207      -1.165  35.418  69.722  1.00 13.24           C
ATOM   1616  O   LEU A 207      -1.046  36.639  69.745  1.00 13.00           O
ATOM   1617  CB  LEU A 207       0.782  33.841  69.520  1.00 14.75           C
ATOM   1618  CG  LEU A 207       2.095  33.365  70.150  1.00 14.06           C
ATOM   1619  CD1 LEU A 207       2.885  32.535  69.148  1.00 14.76           C
ATOM   1620  CD2 LEU A 207       2.911  34.547  70.656  1.00 16.70           C
ATOM   1621  N   GLU A 208      -2.143  34.813  69.058  1.00 14.86           N
ATOM   1622  CA  GLU A 208      -3.129  35.595  68.324  1.00 13.52           C
ATOM   1623  C   GLU A 208      -3.837  36.586  69.253  1.00 12.21           C
ATOM   1624  O   GLU A 208      -3.989  37.761  68.918  1.00 13.79           O
ATOM   1625  CB  GLU A 208      -4.158  34.682  67.642  1.00 14.72           C
ATOM   1626  CG  GLU A 208      -3.573  33.771  66.560  1.00 15.16           C
ATOM   1627  CD  GLU A 208      -4.562  32.715  66.089  1.00 18.73           C
ATOM   1628  OE1 GLU A 208      -5.664  32.629  66.674  1.00 17.23           O
ATOM   1629  OE2 GLU A 208      -4.236  31.969  65.132  1.00 15.45           O
ATOM   1630  N   ASN A 209      -4.264  36.100  70.417  1.00 12.97           N
ATOM   1631  CA  ASN A 209      -4.997  36.920  71.377  1.00 14.39           C
ATOM   1632  C   ASN A 209      -4.149  38.054  71.934  1.00 14.69           C
ATOM   1633  O   ASN A 209      -4.679  39.079  72.372  1.00 19.84           O
ATOM   1634  CB  ASN A 209      -5.496  36.066  72.547  1.00 17.88           C
ATOM   1635  CG  ASN A 209      -6.603  35.119  72.146  1.00 19.05           C
ATOM   1636  OD1 ASN A 209      -7.235  35.300  71.106  1.00 19.34           O
ATOM   1637  ND2 ASN A 209      -6.866  34.119  72.985  1.00 18.29           N
ATOM   1638  N   SER A 210      -2.837  37.854  71.926  1.00 15.10           N
ATOM   1639  CA  SER A 210      -1.924  38.764  72.606  1.00 15.66           C
ATOM   1640  C   SER A 210      -1.214  39.739  71.675  1.00 15.47           C
ATOM   1641  O   SER A 210      -0.379  40.514  72.125  1.00 15.74           O
ATOM   1642  CB  SER A 210      -0.859  37.968  73.363  1.00 17.83           C
ATOM   1643  OG  SER A 210      -1.449  37.092  74.306  1.00 20.38           O
ATOM   1644  N   TRP A 211      -1.527  39.697  70.388  1.00 14.81           N
ATOM   1645  CA  TRP A 211      -0.741  40.451  69.406  1.00 17.80           C
ATOM   1646  C   TRP A 211      -0.741  41.964  69.666  1.00 17.96           C
ATOM   1647  O   TRP A 211       0.314  42.609  69.626  1.00 15.06           O
ATOM   1648  CB  TRP A 211      -1.208  40.127  67.981  1.00 15.42           C
ATOM   1649  CG  TRP A 211      -0.430  40.836  66.893  1.00 16.19           C
ATOM   1650  CD1 TRP A 211       0.835  40.548  66.467  1.00 16.21           C
ATOM   1651  CD2 TRP A 211      -0.885  41.927  66.085  1.00 14.97           C
ATOM   1652  NE1 TRP A 211       1.197  41.396  65.444  1.00 15.68           N
ATOM   1653  CE2 TRP A 211       0.160  42.257  65.199  1.00 13.46           C
ATOM   1654  CE3 TRP A 211      -2.074  42.664  66.033  1.00 13.63           C
ATOM   1655  CZ2 TRP A 211       0.048  43.284  64.261  1.00 14.77           C
ATOM   1656  CZ3 TRP A 211      -2.182  43.689  65.100  1.00 15.99           C
ATOM   1657  CH2 TRP A 211      -1.127  43.988  64.231  1.00 16.51           C
ATOM   1658  N   GLY A 212      -1.921  42.519  69.929  1.00 17.68           N
ATOM   1659  CA  GLY A 212      -2.050  43.930  70.253  1.00 17.81           C
ATOM   1660  C   GLY A 212      -1.279  44.300  71.509  1.00 19.12           C
ATOM   1661  O   GLY A 212      -0.585  45.319  71.550  1.00 18.15           O
ATOM   1662  N   ARG A 213      -1.394  43.463  72.536  1.00 18.28           N
ATOM   1663  CA  ARG A 213      -0.758  43.739  73.819  1.00 21.34           C
ATOM   1664  C   ARG A 213       0.760  43.616  73.723  1.00 20.58           C
ATOM   1665  O   ARG A 213       1.493  44.388  74.347  1.00 20.90           O
ATOM   1666  CB  ARG A 213      -1.294  42.801  74.902  1.00 25.51           C
ATOM   1667  CG  ARG A 213      -2.660  43.185  75.444  1.00 34.05           C
ATOM   1668  CD  ARG A 213      -3.050  42.289  76.611  1.00 40.29           C
ATOM   1669  NE  ARG A 213      -3.153  40.891  76.203  1.00 45.12           N
ATOM   1670  CZ  ARG A 213      -4.286  40.307  75.825  1.00 47.10           C
ATOM   1671  NH1 ARG A 213      -5.420  40.999  75.812  1.00 49.44           N
ATOM   1672  NH2 ARG A 213      -4.288  39.030  75.463  1.00 43.85           N
ATOM   1673  N   LEU A 214       1.218  42.636  72.947  1.00 16.93           N
ATOM   1674  CA  LEU A 214       2.645  42.441  72.701  1.00 16.74           C
ATOM   1675  C   LEU A 214       3.219  43.631  71.938  1.00 18.11           C
ATOM   1676  O   LEU A 214       4.310  44.118  72.251  1.00 17.00           O
ATOM   1677  CB  LEU A 214       2.884  41.150  71.917  1.00 17.02           C
ATOM   1678  CG  LEU A 214       2.696  39.834  72.677  1.00 17.31           C
ATOM   1679  CD1 LEU A 214       2.692  38.643  71.735  1.00 16.02           C
ATOM   1680  CD2 LEU A 214       3.787  39.691  73.725  1.00 21.23           C
ATOM   1681  N   SER A 215       2.486  44.094  70.928  1.00 15.61           N
ATOM   1682  CA  SER A 215       2.910  45.277  70.180  1.00 18.91           C
ATOM   1683  C   SER A 215       3.128  46.473  71.109  1.00 17.45           C
ATOM   1684  O   SER A 215       4.134  47.170  71.008  1.00 18.63           O
ATOM   1685  CB  SER A 215       1.894  45.639  69.090  1.00 18.82           C
ATOM   1686  OG  SER A 215       1.798  44.613  68.106  1.00 17.79           O
ATOM   1687  N   THR A 216       2.177  46.710  72.008  1.00 18.15           N
ATOM   1688  CA  THR A 216       2.283  47.810  72.962  1.00 19.88           C
ATOM   1689  C   THR A 216       3.451  47.622  73.928  1.00 20.71           C
ATOM   1690  O   THR A 216       4.224  48.551  74.167  1.00 20.06           O
ATOM   1691  CB  THR A 216       0.988  47.979  73.780  1.00 22.40           C
ATOM   1692  OG1 THR A 216      -0.096  48.285  72.895  1.00 23.01           O
ATOM   1693  CG2 THR A 216       1.141  49.107  74.802  1.00 23.89           C
ATOM   1694  N   ALA A 217       3.572  46.419  74.481  1.00 20.40           N
ATOM   1695  CA  ALA A 217       4.626  46.125  75.449  1.00 20.66           C
ATOM   1696  C   ALA A 217       6.012  46.374  74.864  1.00 18.82           C
ATOM   1697  O   ALA A 217       6.895  46.915  75.531  1.00 20.32           O
ATOM   1698  CB  ALA A 217       4.513  44.674  75.934  1.00 19.87           C
ATOM   1699  N   ILE A 218       6.200  45.962  73.615  1.00 19.56           N
ATOM   1700  CA  ILE A 218       7.496  46.077  72.961  1.00 19.20           C
ATOM   1701  C   ILE A 218       7.838  47.539  72.666  1.00 19.21           C
ATOM   1702  O   ILE A 218       8.947  48.003  72.951  1.00 20.65           O
ATOM   1703  CB  ILE A 218       7.540  45.230  71.674  1.00 16.36           C
ATOM   1704  CG1 ILE A 218       7.543  43.740  72.038  1.00 16.82           C
ATOM   1705  CG2 ILE A 218       8.755  45.600  70.833  1.00 17.79           C
ATOM   1706  CD1 ILE A 218       7.175  42.792  70.886  1.00 19.31           C
ATOM   1707  N   GLN A 219       6.871  48.270  72.121  1.00 19.21           N
ATOM   1708  CA  GLN A 219       7.098  49.662  71.737  1.00 20.63           C
ATOM   1709  C   GLN A 219       7.235  50.621  72.923  1.00 24.59           C
ATOM   1710  O   GLN A 219       7.856  51.675  72.802  1.00 27.18           O
ATOM   1711  CB  GLN A 219       6.014  50.132  70.763  1.00 20.31           C
ATOM   1712  CG  GLN A 219       6.169  49.534  69.375  1.00 19.21           C
ATOM   1713  CD  GLN A 219       4.940  49.721  68.516  1.00 18.90           C
ATOM   1714  OE1 GLN A 219       4.517  50.848  68.258  1.00 20.25           O
ATOM   1715  NE2 GLN A 219       4.349  48.613  68.076  1.00 20.22           N
ATOM   1716  N   GLU A 220       6.664  50.249  74.066  1.00 24.96           N
ATOM   1717  CA  GLU A 220       6.749  51.078  75.266  1.00 28.88           C
ATOM   1718  C   GLU A 220       7.840  50.602  76.228  1.00 28.81           C
ATOM   1719  O   GLU A 220       8.017  51.166  77.307  1.00 31.98           O
ATOM   1720  CB  GLU A 220       5.400  51.119  75.993  1.00 33.42           C
ATOM   1721  CG  GLU A 220       4.266  51.765  75.204  1.00 38.56           C
ATOM   1722  CD  GLU A 220       4.457  53.259  74.986  1.00 47.92           C
ATOM   1723  OE1 GLU A 220       5.517  53.800  75.374  1.00 50.24           O
ATOM   1724  OE2 GLU A 220       3.539  53.894  74.424  1.00 51.22           O
ATOM   1725  N   SER A 221       8.574  49.568  75.830  1.00 26.29           N
ATOM   1726  CA  SER A 221       9.573  48.958  76.705  1.00 28.50           C
ATOM   1727  C   SER A 221      10.761  49.866  76.985  1.00 33.37           C
ATOM   1728  O   SER A 221      11.104  50.734  76.184  1.00 35.06           O
ATOM   1729  CB  SER A 221      10.065  47.625  76.121  1.00 28.75           C
ATOM   1730  OG  SER A 221      10.815  47.823  74.931  1.00 28.66           O
ATOM   1731  N   ASN A 222      11.381  49.657  78.139  1.00 34.25           N
ATOM   1732  CA  ASN A 222      12.626  50.328  78.472  1.00 36.78           C
ATOM   1733  C   ASN A 222      13.791  49.463  78.011  1.00 38.35           C
ATOM   1734  O   ASN A 222      14.177  48.517  78.696  1.00 40.07           O
ATOM   1735  CB  ASN A 222      12.704  50.585  79.978  1.00 41.90           C
ATOM   1736  CG  ASN A 222      13.953  51.352  80.379  1.00 48.63           C
ATOM   1737  OD1 ASN A 222      14.658  51.905  79.535  1.00 50.89           O
ATOM   1738  ND2 ASN A 222      14.229  51.392  81.677  1.00 53.43           N
ATOM   1739  N   GLN A 223      14.327  49.776  76.834  1.00 38.86           N
ATOM   1740  CA  GLN A 223      15.439  49.019  76.263  1.00 41.64           C
ATOM   1741  C   GLN A 223      15.077  47.554  76.043  1.00 38.73           C
ATOM   1742  O   GLN A 223      15.925  46.674  76.185  1.00 41.00           O
ATOM   1743  CB  GLN A 223      16.676  49.114  77.159  1.00 49.41           C
ATOM   1744  CG  GLN A 223      17.216  50.522  77.330  1.00 57.63           C
ATOM   1745  CD  GLN A 223      18.340  50.595  78.348  1.00 64.86           C
ATOM   1746  OE1 GLN A 223      18.362  49.842  79.323  1.00 67.72           O
ATOM   1747  NE2 GLN A 223      19.283  51.501  78.122  1.00 67.52           N
ATOM   1748  N   GLY A 224      13.819  47.298  75.700  1.00 32.22           N
ATOM   1749  CA  GLY A 224      13.359  45.942  75.459  1.00 31.77           C
ATOM   1750  C   GLY A 224      12.722  45.291  76.675  1.00 32.03           C
ATOM   1751  O   GLY A 224      12.016  44.289  76.548  1.00 30.10           O
ATOM   1752  N   ALA A 225      12.971  45.858  77.853  1.00 31.57           N
ATOM   1753  CA  ALA A 225      12.394  45.339  79.091  1.00 30.98           C
ATOM   1754  C   ALA A 225      10.952  45.813  79.268  1.00 31.64           C
ATOM   1755  O   ALA A 225      10.667  47.009  79.184  1.00 35.14           O
ATOM   1756  CB  ALA A 225      13.242  45.751  80.286  1.00 35.45           C
ATOM   1757  N   PHE A 226      10.048  44.870  79.517  1.00 29.71           N
ATOM   1758  CA  PHE A 226       8.628  45.180  79.652  1.00 29.91           C
ATOM   1759  C   PHE A 226       8.328  45.872  80.978  1.00 33.86           C
ATOM   1760  O   PHE A 226       8.935  45.563  82.003  1.00 36.42           O
ATOM   1761  CB  PHE A 226       7.778  43.910  79.544  1.00 25.82           C
ATOM   1762  CG  PHE A 226       7.745  43.307  78.162  1.00 24.35           C
ATOM   1763  CD1 PHE A 226       8.389  43.924  77.098  1.00 23.93           C
ATOM   1764  CD2 PHE A 226       7.057  42.127  77.925  1.00 25.67           C
ATOM   1765  CE1 PHE A 226       8.354  43.370  75.831  1.00 24.13           C
ATOM   1766  CE2 PHE A 226       7.015  41.572  76.659  1.00 25.98           C
ATOM   1767  CZ  PHE A 226       7.664  42.194  75.611  1.00 24.37           C
ATOM   1768  N   ALA A 227       7.385  46.807  80.950  1.00 35.48           N
ATOM   1769  CA  ALA A 227       6.927  47.457  82.172  1.00 41.65           C
ATOM   1770  C   ALA A 227       6.238  46.428  83.060  1.00 42.35           C
ATOM   1771  O   ALA A 227       6.418  46.418  84.275  1.00 43.81           O
ATOM   1772  CB  ALA A 227       5.980  48.600  81.841  1.00 41.65           C
ATOM   1773  N   SER A 228       5.449  45.560  82.436  1.00 39.79           N
ATOM   1774  CA  SER A 228       4.773  44.477  83.140  1.00 41.61           C
ATOM   1775  C   SER A 228       4.767  43.212  82.283  1.00 35.85           C
ATOM   1776  O   SER A 228       4.664  43.286  81.060  1.00 34.69           O
ATOM   1777  CB  SER A 228       3.344  44.883  83.505  1.00 45.14           C
ATOM   1778  OG  SER A 228       2.625  45.296  82.357  1.00 44.62           O
ATOM   1779  N   PRO A 229       4.875  42.043  82.930  1.00 34.19           N
ATOM   1780  CA  PRO A 229       4.973  40.760  82.223  1.00 32.40           C
ATOM   1781  C   PRO A 229       3.710  40.419  81.440  1.00 29.67           C
ATOM   1782  O   PRO A 229       2.609  40.806  81.835  1.00 32.38           O
ATOM   1783  CB  PRO A 229       5.165  39.746  83.359  1.00 35.39           C
ATOM   1784  CG  PRO A 229       5.605  40.547  84.539  1.00 39.82           C
ATOM   1785  CD  PRO A 229       4.942  41.877  84.390  1.00 38.87           C
ATOM   1786  N   ILE A 230       3.876  39.701  80.334  1.00 28.43           N
ATOM   1787  CA  ILE A 230       2.739  39.181  79.588  1.00 27.81           C
ATOM   1788  C   ILE A 230       2.768  37.660  79.622  1.00 25.99           C
ATOM   1789  O   ILE A 230       3.818  37.041  79.451  1.00 23.74           O
ATOM   1790  CB  ILE A 230       2.729  39.676  78.135  1.00 28.17           C
ATOM   1791  CG1 ILE A 230       2.650  41.204  78.100  1.00 35.35           C
ATOM   1792  CG2 ILE A 230       1.556  39.077  77.378  1.00 28.71           C
ATOM   1793  CD1 ILE A 230       2.451  41.766  76.713  1.00 36.11           C
ATOM   1794  N   GLN A 231       1.605  37.064  79.855  1.00 24.99           N
ATOM   1795  CA  GLN A 231       1.499  35.619  79.975  1.00 23.99           C
ATOM   1796  C   GLN A 231       1.146  34.980  78.636  1.00 21.12           C
ATOM   1797  O   GLN A 231       0.176  35.368  77.988  1.00 21.66           O
ATOM   1798  CB  GLN A 231       0.443  35.272  81.023  1.00 31.49           C
ATOM   1799  CG  GLN A 231       0.408  33.823  81.439  1.00 35.74           C
ATOM   1800  CD  GLN A 231      -0.447  33.613  82.672  1.00 44.27           C
ATOM   1801  OE1 GLN A 231      -1.677  33.611  82.597  1.00 48.35           O
ATOM   1802  NE2 GLN A 231       0.201  33.455  83.822  1.00 46.38           N
ATOM   1803  N   LEU A 232       1.949  34.008  78.224  1.00 18.53           N
ATOM   1804  CA  LEU A 232       1.680  33.251  77.007  1.00 20.12           C
ATOM   1805  C   LEU A 232       1.516  31.773  77.336  1.00 18.76           C
ATOM   1806  O   LEU A 232       1.697  31.357  78.482  1.00 21.45           O
ATOM   1807  CB  LEU A 232       2.811  33.432  75.995  1.00 20.06           C
ATOM   1808  CG  LEU A 232       3.058  34.844  75.470  1.00 20.47           C
ATOM   1809  CD1 LEU A 232       4.226  34.813  74.493  1.00 21.49           C
ATOM   1810  CD2 LEU A 232       1.797  35.435  74.819  1.00 20.75           C
ATOM   1811  N   GLN A 233       1.182  30.978  76.326  1.00 16.29           N
ATOM   1812  CA  GLN A 233       1.038  29.536  76.509  1.00 16.87           C
ATOM   1813  C   GLN A 233       2.012  28.744  75.659  1.00 19.39           C
ATOM   1814  O   GLN A 233       2.353  29.151  74.549  1.00 20.10           O
ATOM   1815  CB  GLN A 233      -0.378  29.090  76.165  1.00 16.10           C
ATOM   1816  CG  GLN A 233      -1.405  29.407  77.227  1.00 18.91           C
ATOM   1817  CD  GLN A 233      -2.769  28.866  76.855  1.00 19.81           C
ATOM   1818  OE1 GLN A 233      -3.452  29.417  75.989  1.00 21.31           O
ATOM   1819  NE2 GLN A 233      -3.166  27.767  77.493  1.00 19.89           N
ATOM   1820  N   ARG A 234       2.454  27.607  76.186  1.00 18.15           N
ATOM   1821  CA  ARG A 234       3.255  26.668  75.417  1.00 19.43           C
ATOM   1822  C   ARG A 234       2.338  25.795  74.566  1.00 19.85           C
ATOM   1823  O   ARG A 234       1.116  25.847  74.703  1.00 19.74           O
ATOM   1824  CB  ARG A 234       4.102  25.791  76.346  1.00 24.43           C
ATOM   1825  CG  ARG A 234       5.018  26.583  77.266  1.00 26.31           C
ATOM   1826  CD  ARG A 234       6.037  25.676  77.941  1.00 29.36           C
ATOM   1827  NE  ARG A 234       6.922  26.419  78.835  1.00 31.25           N
ATOM   1828  CZ  ARG A 234       6.679  26.623  80.125  1.00 33.03           C
ATOM   1829  NH1 ARG A 234       5.572  26.143  80.675  1.00 33.12           N
ATOM   1830  NH2 ARG A 234       7.544  27.305  80.868  1.00 36.69           N
ATOM   1831  N  AARG A 235       2.928  24.986  73.692  1.00 20.90           N
ATOM   1832  CA AARG A 235       2.143  24.119  72.820  1.00 23.17           C
ATOM   1833  C  AARG A 235       1.240  23.171  73.601  1.00 24.28           C
ATOM   1834  O  AARG A 235       0.173  22.792  73.122  1.00 24.96           O
ATOM   1835  CB AARG A 235       3.050  23.332  71.873  1.00 27.09           C
ATOM   1836  CG AARG A 235       3.825  24.206  70.911  1.00 29.86           C
ATOM   1837  CD AARG A 235       4.627  23.375  69.928  1.00 36.33           C
ATOM   1838  NE AARG A 235       5.583  24.190  69.186  1.00 39.97           N
ATOM   1839  CZ AARG A 235       6.847  24.372  69.553  1.00 45.88           C
ATOM   1840  NH1AARG A 235       7.311  23.787  70.650  1.00 49.77           N
ATOM   1841  NH2AARG A 235       7.649  25.132  68.822  1.00 47.12           N
ATOM   1842  N   ASN A 236       1.667  22.787  74.803  1.00 22.56           N
ATOM   1843  CA  ASN A 236       0.865  21.890  75.633  1.00 22.24           C
ATOM   1844  C   ASN A 236      -0.133  22.622  76.529  1.00 23.61           C
ATOM   1845  O   ASN A 236      -0.855  21.999  77.309  1.00 25.99           O
ATOM   1846  CB  ASN A 236       1.748  20.930  76.450  1.00 25.99           C
ATOM   1847  CG  ASN A 236       2.542  21.636  77.537  1.00 25.71           C
ATOM   1848  OD1 ASN A 236       2.323  22.814  77.818  1.00 26.33           O
ATOM   1849  ND2 ASN A 236       3.466  20.912  78.158  1.00 29.57           N
ATOM   1850  N   GLY A 237      -0.173  23.946  76.415  1.00 19.99           N
ATOM   1851  CA  GLY A 237      -1.132  24.735  77.164  1.00 19.21           C
ATOM   1852  C   GLY A 237      -0.587  25.383  78.424  1.00 18.98           C
ATOM   1853  O   GLY A 237      -1.176  26.333  78.943  1.00 20.09           O
ATOM   1854  N   SER A 238       0.532  24.876  78.933  1.00 20.66           N
ATOM   1855  CA  SER A 238       1.091  25.426  80.162  1.00 21.59           C
ATOM   1856  C   SER A 238       1.449  26.899  79.977  1.00 20.88           C
ATOM   1857  O   SER A 238       1.837  27.327  78.888  1.00 22.41           O
ATOM   1858  CB  SER A 238       2.291  24.607  80.651  1.00 27.67           C
ATOM   1859  OG  SER A 238       3.343  24.588  79.703  1.00 30.42           O
ATOM   1860  N   LYS A 239       1.296  27.675  81.044  1.00 22.26           N
ATOM   1861  CA  LYS A 239       1.488  29.119  80.970  1.00 22.00           C
ATOM   1862  C   LYS A 239       2.884  29.537  81.409  1.00 24.48           C
ATOM   1863  O   LYS A 239       3.477  28.928  82.299  1.00 26.04           O
ATOM   1864  CB  LYS A 239       0.435  29.833  81.818  1.00 24.83           C
ATOM   1865  CG  LYS A 239      -0.985  29.650  81.314  1.00 25.78           C
ATOM   1866  CD  LYS A 239      -1.973  30.364  82.223  1.00 33.53           C
ATOM   1867  CE  LYS A 239      -3.335  30.502  81.563  1.00 36.54           C
ATOM   1868  NZ  LYS A 239      -4.202  31.468  82.300  1.00 41.11           N
ATOM   1869  N   PHE A 240       3.408  30.579  80.772  1.00 23.96           N
ATOM   1870  CA  PHE A 240       4.696  31.144  81.160  1.00 27.40           C
ATOM   1871  C   PHE A 240       4.693  32.651  80.923  1.00 24.52           C
ATOM   1872  O   PHE A 240       3.867  33.168  80.169  1.00 22.44           O
ATOM   1873  CB  PHE A 240       5.858  30.459  80.429  1.00 24.44           C
ATOM   1874  CG  PHE A 240       5.943  30.785  78.964  1.00 25.00           C
ATOM   1875  CD1 PHE A 240       5.108  30.161  78.050  1.00 24.56           C
ATOM   1876  CD2 PHE A 240       6.876  31.699  78.495  1.00 26.03           C
ATOM   1877  CE1 PHE A 240       5.191  30.455  76.699  1.00 23.01           C
ATOM   1878  CE2 PHE A 240       6.964  31.994  77.142  1.00 23.79           C
ATOM   1879  CZ  PHE A 240       6.118  31.369  76.245  1.00 23.67           C
ATOM   1880  N   SER A 241       5.601  33.355  81.589  1.00 27.56           N
ATOM   1881  CA  SER A 241       5.628  34.812  81.521  1.00 28.67           C
ATOM   1882  C   SER A 241       6.790  35.332  80.688  1.00 28.22           C
ATOM   1883  O   SER A 241       7.909  34.823  80.778  1.00 29.69           O
ATOM   1884  CB  SER A 241       5.701  35.408  82.928  1.00 35.06           C
ATOM   1885  OG  SER A 241       4.556  35.065  83.686  1.00 37.91           O
ATOM   1886  N   VAL A 242       6.510  36.355  79.885  1.00 23.98           N
ATOM   1887  CA  VAL A 242       7.530  37.033  79.093  1.00 25.49           C
ATOM   1888  C   VAL A 242       7.805  38.408  79.694  1.00 28.84           C
ATOM   1889  O   VAL A 242       6.874  39.175  79.944  1.00 25.73           O
ATOM   1890  CB  VAL A 242       7.073  37.194  77.633  1.00 24.80           C
ATOM   1891  CG1 VAL A 242       8.082  38.009  76.838  1.00 22.27           C
ATOM   1892  CG2 VAL A 242       6.866  35.829  76.998  1.00 25.98           C
ATOM   1893  N   TYR A 243       9.080  38.714  79.928  1.00 27.14           N
ATOM   1894  CA  TYR A 243       9.465  39.944  80.617  1.00 32.12           C
ATOM   1895  C   TYR A 243      10.255  40.894  79.720  1.00 31.03           C
ATOM   1896  O   TYR A 243      10.550  42.028  80.109  1.00 31.66           O
ATOM   1897  CB  TYR A 243      10.315  39.620  81.849  1.00 36.66           C
ATOM   1898  CG  TYR A 243       9.698  38.628  82.808  1.00 41.65           C
ATOM   1899  CD1 TYR A 243       8.891  39.054  83.855  1.00 45.67           C
ATOM   1900  CD2 TYR A 243       9.933  37.264  82.674  1.00 42.64           C
ATOM   1901  CE1 TYR A 243       8.328  38.146  84.740  1.00 47.88           C
ATOM   1902  CE2 TYR A 243       9.377  36.350  83.554  1.00 44.52           C
ATOM   1903  CZ  TYR A 243       8.576  36.798  84.584  1.00 47.78           C
ATOM   1904  OH  TYR A 243       8.019  35.895  85.460  1.00 53.05           O
ATOM   1905  N   ASP A 244      10.605  40.427  78.528  1.00 28.37           N
ATOM   1906  CA  ASP A 244      11.502  41.174  77.654  1.00 29.60           C
ATOM   1907  C   ASP A 244      11.256  40.809  76.194  1.00 26.61           C
ATOM   1908  O   ASP A 244      10.764  39.720  75.894  1.00 28.49           O
ATOM   1909  CB  ASP A 244      12.957  40.884  78.036  1.00 31.76           C
ATOM   1910  CG  ASP A 244      13.937  41.846  77.389  1.00 37.62           C
ATOM   1911  OD1 ASP A 244      14.297  41.635  76.211  1.00 38.33           O
ATOM   1912  OD2 ASP A 244      14.359  42.809  78.066  1.00 42.70           O
ATOM   1913  N   VAL A 245      11.595  41.723  75.289  1.00 24.10           N
ATOM   1914  CA  VAL A 245      11.338  41.527  73.869  1.00 22.52           C
ATOM   1915  C   VAL A 245      12.159  40.377  73.278  1.00 21.12           C
ATOM   1916  O   VAL A 245      11.761  39.778  72.279  1.00 22.03           O
ATOM   1917  CB  VAL A 245      11.609  42.816  73.065  1.00 24.39           C
ATOM   1918  CG1 VAL A 245      13.082  43.201  73.159  1.00 30.66           C
ATOM   1919  CG2 VAL A 245      11.190  42.639  71.612  1.00 24.46           C
ATOM   1920  N   SER A 246      13.285  40.069  73.912  1.00 23.31           N
ATOM   1921  CA  SER A 246      14.270  39.135  73.363  1.00 26.88           C
ATOM   1922  C   SER A 246      13.686  37.843  72.788  1.00 25.13           C
ATOM   1923  O   SER A 246      13.909  37.511  71.619  1.00 23.51           O
ATOM   1924  CB  SER A 246      15.325  38.801  74.421  1.00 31.77           C
ATOM   1925  OG  SER A 246      16.298  37.915  73.898  1.00 39.67           O
ATOM   1926  N   ILE A 247      12.941  37.109  73.604  1.00 23.74           N
ATOM   1927  CA  ILE A 247      12.458  35.800  73.183  1.00 26.96           C
ATOM   1928  C   ILE A 247      11.406  35.873  72.080  1.00 23.48           C
ATOM   1929  O   ILE A 247      11.112  34.867  71.442  1.00 24.23           O
ATOM   1930  CB  ILE A 247      11.898  34.987  74.367  1.00 30.86           C
ATOM   1931  CG1 ILE A 247      10.662  35.673  74.953  1.00 34.20           C
ATOM   1932  CG2 ILE A 247      12.968  34.798  75.423  1.00 35.43           C
ATOM   1933  CD1 ILE A 247      10.054  34.910  76.107  1.00 38.51           C
ATOM   1934  N   LEU A 248      10.855  37.061  71.850  1.00 18.92           N
ATOM   1935  CA  LEU A 248       9.805  37.230  70.848  1.00 17.30           C
ATOM   1936  C   LEU A 248      10.356  37.572  69.463  1.00 19.24           C
ATOM   1937  O   LEU A 248       9.623  37.562  68.474  1.00 17.15           O
ATOM   1938  CB  LEU A 248       8.813  38.306  71.290  1.00 18.90           C
ATOM   1939  CG  LEU A 248       8.170  38.053  72.654  1.00 22.41           C
ATOM   1940  CD1 LEU A 248       7.386  39.272  73.119  1.00 24.24           C
ATOM   1941  CD2 LEU A 248       7.294  36.813  72.603  1.00 25.55           C
ATOM   1942  N   ILE A 249      11.650  37.850  69.380  1.00 17.31           N
ATOM   1943  CA  ILE A 249      12.220  38.255  68.099  1.00 16.74           C
ATOM   1944  C   ILE A 249      12.077  37.192  66.992  1.00 18.36           C
ATOM   1945  O   ILE A 249      11.759  37.535  65.851  1.00 17.45           O
ATOM   1946  CB  ILE A 249      13.664  38.808  68.251  1.00 19.99           C
ATOM   1947  CG1 ILE A 249      13.614  40.101  69.078  1.00 20.82           C
ATOM   1948  CG2 ILE A 249      14.279  39.079  66.889  1.00 21.29           C
ATOM   1949  CD1 ILE A 249      14.975  40.643  69.486  1.00 21.51           C
ATOM   1950  N   PRO A 250      12.267  35.897  67.327  1.00 17.82           N
ATOM   1951  CA  PRO A 250      12.038  34.851  66.316  1.00 18.75           C
ATOM   1952  C   PRO A 250      10.563  34.517  66.109  1.00 19.09           C
ATOM   1953  O   PRO A 250      10.240  33.758  65.195  1.00 20.78           O
ATOM   1954  CB  PRO A 250      12.734  33.617  66.914  1.00 16.60           C
ATOM   1955  CG  PRO A 250      13.593  34.137  68.015  1.00 17.15           C
ATOM   1956  CD  PRO A 250      12.883  35.341  68.541  1.00 17.34           C
ATOM   1957  N   ILE A 251       9.693  35.074  66.948  1.00 14.39           N
ATOM   1958  CA  ILE A 251       8.277  34.710  66.992  1.00 14.66           C
ATOM   1959  C   ILE A 251       7.377  35.677  66.236  1.00 15.98           C
ATOM   1960  O   ILE A 251       6.487  35.262  65.490  1.00 15.07           O
ATOM   1961  CB  ILE A 251       7.793  34.655  68.464  1.00 17.56           C
ATOM   1962  CG1 ILE A 251       8.694  33.732  69.287  1.00 18.99           C
ATOM   1963  CG2 ILE A 251       6.334  34.231  68.549  1.00 17.75           C
ATOM   1964  CD1 ILE A 251       8.675  32.286  68.838  1.00 22.98           C
ATOM   1965  N   ILE A 252       7.600  36.971  66.447  1.00 15.77           N
ATOM   1966  CA  ILE A 252       6.743  38.010  65.884  1.00 16.35           C
ATOM   1967  C   ILE A 252       7.372  38.625  64.649  1.00 17.87           C
ATOM   1968  O   ILE A 252       8.519  39.059  64.685  1.00 19.48           O
ATOM   1969  CB  ILE A 252       6.499  39.147  66.892  1.00 18.00           C
ATOM   1970  CG1 ILE A 252       5.890  38.597  68.180  1.00 23.01           C
ATOM   1971  CG2 ILE A 252       5.598  40.214  66.277  1.00 16.46           C
ATOM   1972  CD1 ILE A 252       5.688  39.654  69.257  1.00 26.84           C
ATOM   1973  N   ALA A 253       6.608  38.675  63.565  1.00 15.95           N
ATOM   1974  CA  ALA A 253       7.085  39.236  62.304  1.00 14.66           C
ATOM   1975  C   ALA A 253       6.674  40.698  62.083  1.00 16.56           C
ATOM   1976  O   ALA A 253       7.384  41.444  61.401  1.00 19.40           O
ATOM   1977  CB  ALA A 253       6.603  38.383  61.144  1.00 13.49           C
ATOM   1978  N   LEU A 254       5.533  41.094  62.646  1.00 15.58           N
ATOM   1979  CA  LEU A 254       4.950  42.419  62.432  1.00 18.06           C
ATOM   1980  C   LEU A 254       4.252  42.903  63.695  1.00 16.77           C
ATOM   1981  O   LEU A 254       3.648  42.105  64.411  1.00 17.26           O
ATOM   1982  CB  LEU A 254       3.893  42.369  61.319  1.00 20.83           C
ATOM   1983  CG  LEU A 254       4.268  41.956  59.897  1.00 22.28           C
ATOM   1984  CD1 LEU A 254       3.003  41.719  59.082  1.00 25.62           C
ATOM   1985  CD2 LEU A 254       5.148  43.005  59.245  1.00 25.79           C
ATOM   1986  N   MET A 255       4.321  44.209  63.957  1.00 15.38           N
ATOM   1987  CA  MET A 255       3.573  44.823  65.051  1.00 14.32           C
ATOM   1988  C   MET A 255       2.668  45.947  64.572  1.00 14.65           C
ATOM   1989  O   MET A 255       3.013  46.675  63.638  1.00 16.96           O
ATOM   1990  CB  MET A 255       4.528  45.409  66.097  1.00 17.89           C
ATOM   1991  CG  MET A 255       5.363  44.388  66.837  1.00 17.43           C
ATOM   1992  SD  MET A 255       6.411  45.184  68.083  1.00 19.92           S
ATOM   1993  CE  MET A 255       7.435  46.237  67.064  1.00 22.40           C
ATOM   1994  N   VAL A 256       1.529  46.118  65.235  1.00 14.72           N
ATOM   1995  CA  VAL A 256       0.689  47.285  64.980  1.00 16.79           C
ATOM   1996  C   VAL A 256       1.384  48.519  65.556  1.00 18.90           C
ATOM   1997  O   VAL A 256       2.007  48.446  66.619  1.00 20.48           O
ATOM   1998  CB  VAL A 256      -0.730  47.137  65.574  1.00 18.38           C
ATOM   1999  CG1 VAL A 256      -0.665  46.837  67.065  1.00 20.98           C
ATOM   2000  CG2 VAL A 256      -1.552  48.396  65.315  1.00 21.47           C
ATOM   2001  N   TYR A 257       1.304  49.636  64.839  1.00 15.85           N
ATOM   2002  CA  TYR A 257       1.907  50.887  65.297  1.00 16.48           C
ATOM   2003  C   TYR A 257       1.168  51.407  66.528  1.00 19.30           C
ATOM   2004  O   TYR A 257      -0.039  51.646  66.483  1.00 18.85           O
ATOM   2005  CB  TYR A 257       1.875  51.928  64.170  1.00 17.04           C
ATOM   2006  CG  TYR A 257       2.556  53.251  64.484  1.00 18.77           C
ATOM   2007  CD1 TYR A 257       1.910  54.235  65.224  1.00 19.36           C
ATOM   2008  CD2 TYR A 257       3.839  53.519  64.018  1.00 18.82           C
ATOM   2009  CE1 TYR A 257       2.535  55.453  65.503  1.00 24.82           C
ATOM   2010  CE2 TYR A 257       4.471  54.724  64.290  1.00 19.85           C
ATOM   2011  CZ  TYR A 257       3.812  55.689  65.035  1.00 20.97           C
ATOM   2012  OH  TYR A 257       4.436  56.892  65.301  1.00 24.11           O
ATOM   2013  N   ARG A 258       1.893  51.585  67.629  1.00 18.36           N
ATOM   2014  CA  ARG A 258       1.286  52.044  68.877  1.00 21.44           C
ATOM   2015  C   ARG A 258       1.724  53.457  69.250  1.00 23.67           C
ATOM   2016  O   ARG A 258       0.955  54.233  69.818  1.00 24.53           O
ATOM   2017  CB  ARG A 258       1.619  51.082  70.021  1.00 22.45           C
ATOM   2018  CG  ARG A 258       0.987  49.710  69.893  1.00 24.89           C
ATOM   2019  CD  ARG A 258      -0.525  49.814  69.762  1.00 26.83           C
ATOM   2020  NE  ARG A 258      -1.197  48.594  70.198  1.00 25.80           N
ATOM   2021  CZ  ARG A 258      -2.434  48.262  69.846  1.00 28.00           C
ATOM   2022  NH1 ARG A 258      -3.131  49.052  69.038  1.00 29.06           N
ATOM   2023  NH2 ARG A 258      -2.975  47.137  70.294  1.00 28.62           N
ATOM   2024  N   CYS A 259       2.969  53.783  68.935  1.00 24.85           N
ATOM   2025  CA  CYS A 259       3.518  55.090  69.254  1.00 24.35           C
ATOM   2026  C   CYS A 259       4.795  55.298  68.464  1.00 23.55           C
ATOM   2027  O   CYS A 259       5.342  54.350  67.882  1.00 21.92           O
ATOM   2028  CB  CYS A 259       3.816  55.205  70.753  1.00 26.50           C
ATOM   2029  SG  CYS A 259       4.950  53.934  71.381  1.00 31.92           S
ATOM   2030  N   ALA A 260       5.252  56.543  68.432  1.00 25.93           N
ATOM   2031  CA  ALA A 260       6.526  56.873  67.827  1.00 25.89           C
ATOM   2032  C   ALA A 260       7.608  56.434  68.797  1.00 29.59           C
ATOM   2033  O   ALA A 260       7.400  56.449  70.010  1.00 32.81           O
ATOM   2034  CB  ALA A 260       6.619  58.371  67.574  1.00 25.31           C
ATOM   2035  N   PRO A 261       8.770  56.038  68.268  1.00 28.73           N
ATOM   2036  CA  PRO A 261       9.857  55.623  69.157  1.00 31.87           C
ATOM   2037  C   PRO A 261      10.408  56.807  69.940  1.00 33.84           C
ATOM   2038  O   PRO A 261      10.241  57.957  69.522  1.00 31.39           O
ATOM   2039  CB  PRO A 261      10.912  55.087  68.188  1.00 31.62           C
ATOM   2040  CG  PRO A 261      10.645  55.805  66.911  1.00 31.64           C
ATOM   2041  CD  PRO A 261       9.161  55.999  66.848  1.00 28.75           C
ATOM   2042  N   PRO A 262      11.044  56.533  71.088  1.00 36.16           N
ATOM   2043  CA  PRO A 262      11.726  57.592  71.830  1.00 40.50           C
ATOM   2044  C   PRO A 262      12.735  58.272  70.919  1.00 42.34           C
ATOM   2045  O   PRO A 262      13.381  57.589  70.124  1.00 41.75           O
ATOM   2046  CB  PRO A 262      12.452  56.826  72.938  1.00 41.68           C
ATOM   2047  CG  PRO A 262      11.624  55.604  73.146  1.00 41.19           C
ATOM   2048  CD  PRO A 262      11.089  55.238  71.790  1.00 37.43           C
ATOM   2049  N   PRO A 263      12.859  59.602  71.021  1.00 43.92           N
ATOM   2050  CA  PRO A 263      13.804  60.349  70.188  1.00 48.32           C
ATOM   2051  C   PRO A 263      15.225  59.847  70.410  1.00 49.31           C
ATOM   2052  O   PRO A 263      15.649  59.712  71.558  1.00 50.04           O
ATOM   2053  CB  PRO A 263      13.673  61.782  70.709  1.00 51.21           C
ATOM   2054  CG  PRO A 263      12.334  61.832  71.368  1.00 50.31           C
ATOM   2055  CD  PRO A 263      12.136  60.476  71.960  1.00 45.31           C
ATOM   2056  N   SER A 264      15.943  59.566  69.329  1.00 49.70           N
ATOM   2057  CA  SER A 264      17.323  59.113  69.438  1.00 52.07           C
ATOM   2058  C   SER A 264      18.285  60.295  69.410  1.00 50.37           C
ATOM   2059  O   SER A 264      18.121  61.225  68.620  1.00 51.68           O
ATOM   2060  CB  SER A 264      17.661  58.119  68.323  1.00 55.46           C
ATOM   2061  OG  SER A 264      17.338  58.648  67.048  1.00 59.66           O
ATOM   2062  N   SER A 265      19.280  60.256  70.289  1.00 48.97           N
ATOM   2063  CA  SER A 265      20.302  61.291  70.338  1.00 47.18           C
ATOM   2064  C   SER A 265      21.210  61.206  69.117  1.00 43.51           C
ATOM   2065  O   SER A 265      21.405  60.127  68.555  1.00 40.46           O
ATOM   2066  CB  SER A 265      21.131  61.157  71.614  1.00 48.03           C
ATOM   2067  OG  SER A 265      22.287  61.976  71.557  1.00 50.50           O
ATOM   2068  N   GLN A 266      21.761  62.346  68.709  1.00 44.72           N
ATOM   2069  CA  GLN A 266      22.658  62.386  67.560  1.00 46.99           C
ATOM   2070  C   GLN A 266      24.044  61.885  67.943  1.00 44.51           C
ATOM   2071  O   GLN A 266      24.879  61.629  67.077  1.00 48.27           O
ATOM   2072  CB  GLN A 266      22.754  63.801  66.980  1.00 54.20           C
ATOM   2073  CG  GLN A 266      21.427  64.395  66.529  1.00 57.43           C
ATOM   2074  CD  GLN A 266      20.606  64.925  67.688  1.00 60.93           C
ATOM   2075  OE1 GLN A 266      21.151  65.305  68.726  1.00 62.30           O
ATOM   2076  NE2 GLN A 266      19.286  64.947  67.521  1.00 61.27           N
ATOM   2077  N   PHE A 267      24.283  61.743  69.243  1.00 40.12           N
ATOM   2078  CA  PHE A 267      25.582  61.286  69.730  1.00 41.66           C
ATOM   2079  C   PHE A 267      25.620  59.769  69.903  1.00 42.74           C
ATOM   2080  O   PHE A 267      26.607  59.120  69.550  1.00 41.11           O
ATOM   2081  CB  PHE A 267      25.943  61.987  71.043  1.00 40.93           C
ATOM   2082  CG  PHE A 267      26.143  63.470  70.900  1.00 42.85           C
ATOM   2083  CD1 PHE A 267      27.370  63.983  70.515  1.00 42.06           C
ATOM   2084  CD2 PHE A 267      25.102  64.351  71.139  1.00 43.80           C
ATOM   2085  CE1 PHE A 267      27.556  65.347  70.379  1.00 44.71           C
ATOM   2086  CE2 PHE A 267      25.282  65.714  71.003  1.00 44.51           C
ATOM   2087  CZ  PHE A 267      26.510  66.212  70.622  1.00 45.97           C
