# Supplementary material for: A non-redundant data set of nanobody-antigen crystal structures
Source: Data Brief. 2019 Mar 6;24:103754. doi: 10.1016/j.dib.2019.103754 (PMC6441729; doi:10.1016/j.dib.2019.103754)
Supplement: Multimedia component 5 [file mmc5.zip › Data_set/Ag_1/5ja9_1.pdb]

ATOM      1  N   LYS D   2      -7.398  -7.474 -39.629  1.00131.37           N
ATOM      2  CA  LYS D   2      -6.370  -7.643 -40.649  1.00132.45           C
ATOM      3  C   LYS D   2      -5.022  -8.005 -40.023  1.00129.77           C
ATOM      4  O   LYS D   2      -4.627  -7.440 -38.999  1.00120.64           O
ATOM      5  CB  LYS D   2      -6.240  -6.373 -41.494  1.00131.89           C
ATOM      6  N   SER D   3      -4.319  -8.946 -40.650  1.00134.40           N
ATOM      7  CA  SER D   3      -3.020  -9.393 -40.155  1.00131.35           C
ATOM      8  C   SER D   3      -1.944  -8.365 -40.489  1.00121.31           C
ATOM      9  O   SER D   3      -0.794  -8.487 -40.066  1.00123.95           O
ATOM     10  CB  SER D   3      -2.658 -10.757 -40.745  1.00139.13           C
ATOM     11  OG  SER D   3      -1.426 -11.226 -40.226  1.00140.88           O
ATOM     12  N   VAL D   4      -2.337  -7.355 -41.258  1.00103.49           N
ATOM     13  CA  VAL D   4      -1.466  -6.238 -41.596  1.00 82.19           C
ATOM     14  C   VAL D   4      -1.162  -5.420 -40.340  1.00 70.71           C
ATOM     15  O   VAL D   4      -0.140  -4.734 -40.263  1.00 63.24           O
ATOM     16  CB  VAL D   4      -2.108  -5.332 -42.672  1.00 74.66           C
ATOM     17  CG1 VAL D   4      -1.360  -4.012 -42.789  1.00 77.65           C
ATOM     18  CG2 VAL D   4      -2.176  -6.051 -44.014  1.00 76.69           C
ATOM     19  N   PHE D   5      -2.069  -5.500 -39.364  1.00 65.79           N
ATOM     20  CA  PHE D   5      -1.942  -4.760 -38.115  1.00 62.39           C
ATOM     21  C   PHE D   5      -1.662  -5.677 -36.944  1.00 61.96           C
ATOM     22  O   PHE D   5      -2.417  -6.602 -36.656  1.00 64.92           O
ATOM     23  CB  PHE D   5      -3.207  -3.943 -37.834  1.00 51.76           C
ATOM     24  CG  PHE D   5      -3.389  -2.798 -38.770  1.00 50.93           C
ATOM     25  CD1 PHE D   5      -4.041  -2.976 -39.983  1.00 53.39           C
ATOM     26  CD2 PHE D   5      -2.878  -1.549 -38.463  1.00 50.06           C
ATOM     27  CE1 PHE D   5      -4.193  -1.927 -40.865  1.00 55.32           C
ATOM     28  CE2 PHE D   5      -3.023  -0.493 -39.350  1.00 52.17           C
ATOM     29  CZ  PHE D   5      -3.690  -0.681 -40.545  1.00 53.69           C
ATOM     30  N   VAL D   6      -0.559  -5.397 -36.268  1.00 57.49           N
ATOM     31  CA  VAL D   6      -0.177  -6.120 -35.071  1.00 58.86           C
ATOM     32  C   VAL D   6      -0.364  -5.183 -33.897  1.00 53.15           C
ATOM     33  O   VAL D   6       0.247  -4.116 -33.851  1.00 50.41           O
ATOM     34  CB  VAL D   6       1.287  -6.606 -35.144  1.00 64.55           C
ATOM     35  CG1 VAL D   6       1.575  -7.630 -34.055  1.00 62.13           C
ATOM     36  CG2 VAL D   6       1.578  -7.190 -36.518  1.00 70.70           C
ATOM     37  N   GLU D   7      -1.251  -5.556 -32.980  1.00 52.68           N
ATOM     38  CA  GLU D   7      -1.497  -4.772 -31.776  1.00 52.08           C
ATOM     39  C   GLU D   7      -0.581  -5.225 -30.638  1.00 46.03           C
ATOM     40  O   GLU D   7      -0.496  -6.414 -30.345  1.00 47.18           O
ATOM     41  CB  GLU D   7      -2.960  -4.900 -31.354  1.00 51.50           C
ATOM     42  CG  GLU D   7      -3.951  -4.478 -32.413  1.00 47.90           C
ATOM     43  CD  GLU D   7      -5.383  -4.853 -32.054  1.00 56.89           C
ATOM     44  OE1 GLU D   7      -5.604  -5.386 -30.951  1.00 61.05           O
ATOM     45  OE2 GLU D   7      -6.290  -4.613 -32.874  1.00 59.18           O1-
ATOM     46  N   SER D   8       0.098  -4.284 -29.991  1.00 42.66           N
ATOM     47  CA  SER D   8       0.854  -4.618 -28.788  1.00 49.56           C
ATOM     48  C   SER D   8      -0.124  -4.964 -27.663  1.00 46.34           C
ATOM     49  O   SER D   8      -1.310  -4.656 -27.751  1.00 42.05           O
ATOM     50  CB  SER D   8       1.748  -3.464 -28.350  1.00 46.41           C
ATOM     51  OG  SER D   8       0.980  -2.521 -27.616  1.00 42.29           O
ATOM     52  N  ATHR D   9       0.378  -5.599 -26.607  1.00 46.39           N
ATOM     53  CA ATHR D   9      -0.462  -5.946 -25.465  1.00 45.17           C
ATOM     54  C  ATHR D   9      -1.094  -4.700 -24.855  1.00 41.84           C
ATOM     55  O  ATHR D   9      -2.242  -4.732 -24.419  1.00 39.89           O
ATOM     56  CB ATHR D   9       0.329  -6.684 -24.364  1.00 47.55           C
ATOM     57  OG1ATHR D   9       0.964  -7.846 -24.913  1.00 48.74           O
ATOM     58  CG2ATHR D   9      -0.603  -7.104 -23.239  1.00 50.76           C
ATOM     59  N   ILE D  10      -0.341  -3.603 -24.823  1.00 39.72           N
ATOM     60  CA  ILE D  10      -0.867  -2.350 -24.306  1.00 40.09           C
ATOM     61  C   ILE D  10      -2.007  -1.829 -25.192  1.00 42.84           C
ATOM     62  O   ILE D  10      -3.073  -1.481 -24.690  1.00 40.37           O
ATOM     63  CB  ILE D  10       0.232  -1.285 -24.191  1.00 41.01           C
ATOM     64  CG1 ILE D  10       1.257  -1.697 -23.125  1.00 46.30           C
ATOM     65  CG2 ILE D  10      -0.361   0.079 -23.879  1.00 37.10           C
ATOM     66  CD1 ILE D  10       0.687  -1.779 -21.712  1.00 45.09           C
ATOM     67  N   PHE D  11      -1.781  -1.803 -26.503  1.00 40.49           N
ATOM     68  CA  PHE D  11      -2.773  -1.299 -27.460  1.00 37.55           C
ATOM     69  C   PHE D  11      -4.083  -2.069 -27.348  1.00 38.26           C
ATOM     70  O   PHE D  11      -5.150  -1.479 -27.335  1.00 39.88           O
ATOM     71  CB  PHE D  11      -2.248  -1.357 -28.909  1.00 35.96           C
ATOM     72  CG  PHE D  11      -3.188  -0.726 -29.900  1.00 40.49           C
ATOM     73  CD1 PHE D  11      -4.237  -1.459 -30.441  1.00 37.12           C
ATOM     74  CD2 PHE D  11      -3.065   0.617 -30.239  1.00 36.85           C
ATOM     75  CE1 PHE D  11      -5.140  -0.870 -31.335  1.00 43.59           C
ATOM     76  CE2 PHE D  11      -3.953   1.211 -31.137  1.00 39.29           C
ATOM     77  CZ  PHE D  11      -4.994   0.464 -31.686  1.00 41.49           C
ATOM     78  N   GLU D  12      -3.993  -3.390 -27.259  1.00 43.03           N
ATOM     79  CA  GLU D  12      -5.184  -4.227 -27.205  1.00 41.66           C
ATOM     80  C   GLU D  12      -6.015  -4.008 -25.925  1.00 38.70           C
ATOM     81  O   GLU D  12      -7.235  -3.979 -25.996  1.00 42.01           O
ATOM     82  CB  GLU D  12      -4.789  -5.701 -27.328  1.00 55.78           C
ATOM     83  CG  GLU D  12      -5.964  -6.660 -27.379  1.00 73.65           C
ATOM     84  CD  GLU D  12      -6.417  -7.098 -26.003  1.00 92.18           C
ATOM     85  OE1 GLU D  12      -5.587  -7.074 -25.069  1.00 98.69           O
ATOM     86  OE2 GLU D  12      -7.606  -7.458 -25.854  1.00100.58           O1-
ATOM     87  N   LYS D  13      -5.349  -3.839 -24.780  1.00 39.81           N
ATOM     88  CA  LYS D  13      -6.032  -3.625 -23.508  1.00 36.28           C
ATOM     89  C   LYS D  13      -6.859  -2.353 -23.542  1.00 35.79           C
ATOM     90  O   LYS D  13      -7.953  -2.309 -23.001  1.00 40.78           O
ATOM     91  CB  LYS D  13      -5.036  -3.558 -22.331  1.00 41.64           C
ATOM     92  CG  LYS D  13      -4.591  -4.916 -21.790  1.00 48.06           C
ATOM     93  CD  LYS D  13      -3.723  -4.808 -20.534  1.00 54.21           C
ATOM     94  CE  LYS D  13      -2.239  -4.765 -20.831  1.00 58.91           C
ATOM     95  NZ  LYS D  13      -1.397  -4.871 -19.582  1.00 59.29           N1+
ATOM     96  N   TYR D  14      -6.327  -1.306 -24.162  1.00 36.90           N
ATOM     97  CA  TYR D  14      -6.926   0.016 -24.007  1.00 38.45           C
ATOM     98  C   TYR D  14      -7.627   0.598 -25.259  1.00 38.46           C
ATOM     99  O   TYR D  14      -8.284   1.631 -25.164  1.00 39.79           O
ATOM    100  CB  TYR D  14      -5.849   0.990 -23.531  1.00 42.65           C
ATOM    101  CG  TYR D  14      -5.196   0.552 -22.234  1.00 37.72           C
ATOM    102  CD1 TYR D  14      -5.952   0.440 -21.057  1.00 34.48           C
ATOM    103  CD2 TYR D  14      -3.837   0.256 -22.171  1.00 36.92           C
ATOM    104  CE1 TYR D  14      -5.383   0.038 -19.874  1.00 39.84           C
ATOM    105  CE2 TYR D  14      -3.248  -0.147 -20.954  1.00 35.09           C
ATOM    106  CZ  TYR D  14      -4.042  -0.260 -19.819  1.00 35.80           C
ATOM    107  OH  TYR D  14      -3.507  -0.657 -18.596  1.00 37.24           O
ATOM    108  N   ARG D  15      -7.477  -0.041 -26.414  1.00 32.09           N
ATOM    109  CA  ARG D  15      -8.082   0.481 -27.657  1.00 32.48           C
ATOM    110  C   ARG D  15      -9.567   0.866 -27.521  1.00 45.27           C
ATOM    111  O   ARG D  15      -9.959   1.966 -27.915  1.00 46.71           O
ATOM    112  CB  ARG D  15      -7.914  -0.538 -28.782  1.00 35.59           C
ATOM    113  CG  ARG D  15      -8.256   0.004 -30.188  1.00 43.69           C
ATOM    114  CD  ARG D  15      -9.734  -0.071 -30.492  1.00 48.84           C
ATOM    115  NE  ARG D  15     -10.173  -1.427 -30.802  1.00 50.27           N
ATOM    116  CZ  ARG D  15     -11.426  -1.737 -31.120  1.00 56.10           C
ATOM    117  NH1 ARG D  15     -12.351  -0.788 -31.176  1.00 57.86           N1+
ATOM    118  NH2 ARG D  15     -11.758  -2.994 -31.384  1.00 55.28           N
ATOM    119  N   ASP D  16     -10.378  -0.027 -26.952  1.00 45.97           N
ATOM    120  CA  ASP D  16     -11.834   0.169 -26.875  1.00 44.71           C
ATOM    121  C   ASP D  16     -12.217   1.350 -25.999  1.00 41.42           C
ATOM    122  O   ASP D  16     -13.338   1.852 -26.052  1.00 40.90           O
ATOM    123  CB  ASP D  16     -12.517  -1.083 -26.325  1.00 48.51           C
ATOM    124  CG  ASP D  16     -12.373  -2.269 -27.240  1.00 58.49           C
ATOM    125  OD1 ASP D  16     -12.657  -2.126 -28.441  1.00 63.21           O
ATOM    126  OD2 ASP D  16     -11.987  -3.353 -26.765  1.00 68.18           O1-
ATOM    127  N   GLU D  17     -11.279   1.780 -25.172  1.00 39.42           N
ATOM    128  CA  GLU D  17     -11.506   2.927 -24.325  1.00 35.93           C
ATOM    129  C   GLU D  17     -11.613   4.195 -25.172  1.00 40.01           C
ATOM    130  O   GLU D  17     -12.282   5.148 -24.777  1.00 42.68           O
ATOM    131  CB  GLU D  17     -10.370   3.028 -23.289  1.00 39.56           C
ATOM    132  CG  GLU D  17     -10.556   4.073 -22.249  1.00 41.36           C
ATOM    133  CD  GLU D  17      -9.517   3.997 -21.139  1.00 42.09           C
ATOM    134  OE1 GLU D  17      -9.080   2.883 -20.771  1.00 38.00           O
ATOM    135  OE2 GLU D  17      -9.154   5.069 -20.625  1.00 44.29           O1-
ATOM    136  N   TYR D  18     -10.936   4.190 -26.323  1.00 41.00           N
ATOM    137  CA  TYR D  18     -10.789   5.357 -27.202  1.00 45.32           C
ATOM    138  C   TYR D  18     -11.529   5.245 -28.553  1.00 49.43           C
ATOM    139  O   TYR D  18     -11.946   6.252 -29.124  1.00 52.79           O
ATOM    140  CB  TYR D  18      -9.302   5.627 -27.482  1.00 48.50           C
ATOM    141  CG  TYR D  18      -8.498   5.771 -26.216  1.00 39.96           C
ATOM    142  CD1 TYR D  18      -8.475   6.979 -25.525  1.00 46.74           C
ATOM    143  CD2 TYR D  18      -7.790   4.699 -25.684  1.00 43.47           C
ATOM    144  CE1 TYR D  18      -7.756   7.122 -24.335  1.00 43.50           C
ATOM    145  CE2 TYR D  18      -7.085   4.831 -24.485  1.00 38.01           C
ATOM    146  CZ  TYR D  18      -7.062   6.047 -23.826  1.00 37.69           C
ATOM    147  OH  TYR D  18      -6.351   6.197 -22.644  1.00 44.91           O
ATOM    148  N   LEU D  19     -11.679   4.034 -29.074  1.00 41.09           N
ATOM    149  CA  LEU D  19     -12.218   3.878 -30.417  1.00 41.51           C
ATOM    150  C   LEU D  19     -13.219   2.751 -30.502  1.00 39.44           C
ATOM    151  O   LEU D  19     -13.000   1.670 -29.963  1.00 43.82           O
ATOM    152  CB  LEU D  19     -11.103   3.625 -31.442  1.00 47.72           C
ATOM    153  CG  LEU D  19      -9.981   4.645 -31.642  1.00 52.20           C
ATOM    154  CD1 LEU D  19      -8.956   4.085 -32.626  1.00 50.25           C
ATOM    155  CD2 LEU D  19     -10.554   5.962 -32.146  1.00 54.45           C
ATOM    156  N   SER D  20     -14.327   3.009 -31.186  1.00 43.10           N
ATOM    157  CA  SER D  20     -15.262   1.950 -31.510  1.00 42.28           C
ATOM    158  C   SER D  20     -14.624   1.076 -32.569  1.00 51.22           C
ATOM    159  O   SER D  20     -13.637   1.474 -33.187  1.00 48.18           O
ATOM    160  CB  SER D  20     -16.583   2.521 -32.013  1.00 48.68           C
ATOM    161  OG  SER D  20     -16.421   3.113 -33.295  1.00 51.73           O
ATOM    162  N   ASP D  21     -15.175  -0.111 -32.782  1.00 55.27           N
ATOM    163  CA  ASP D  21     -14.675  -0.975 -33.839  1.00 55.95           C
ATOM    164  C   ASP D  21     -14.674  -0.237 -35.168  1.00 51.14           C
ATOM    165  O   ASP D  21     -13.724  -0.347 -35.948  1.00 48.40           O
ATOM    166  CB  ASP D  21     -15.519  -2.244 -33.951  1.00 61.89           C
ATOM    167  CG  ASP D  21     -15.409  -3.122 -32.722  1.00 61.08           C
ATOM    168  OD1 ASP D  21     -14.532  -2.845 -31.877  1.00 59.31           O
ATOM    169  OD2 ASP D  21     -16.188  -4.092 -32.610  1.00 58.34           O1-
ATOM    170  N   GLU D  22     -15.722   0.543 -35.405  1.00 51.41           N
ATOM    171  CA  GLU D  22     -15.877   1.263 -36.672  1.00 55.44           C
ATOM    172  C   GLU D  22     -14.820   2.345 -36.855  1.00 56.24           C
ATOM    173  O   GLU D  22     -14.288   2.536 -37.954  1.00 49.84           O
ATOM    174  CB  GLU D  22     -17.274   1.891 -36.775  1.00 54.06           C
ATOM    175  CG  GLU D  22     -18.412   0.894 -36.867  1.00 66.93           C
ATOM    176  CD  GLU D  22     -18.954   0.480 -35.511  1.00 76.80           C
ATOM    177  OE1 GLU D  22     -18.520   1.041 -34.475  1.00 74.33           O
ATOM    178  OE2 GLU D  22     -19.823  -0.417 -35.487  1.00 85.57           O1-
ATOM    179  N   GLU D  23     -14.525   3.053 -35.773  1.00 51.64           N
ATOM    180  CA  GLU D  23     -13.534   4.121 -35.796  1.00 53.97           C
ATOM    181  C   GLU D  23     -12.159   3.520 -36.024  1.00 49.61           C
ATOM    182  O   GLU D  23     -11.318   4.088 -36.721  1.00 47.66           O
ATOM    183  CB  GLU D  23     -13.575   4.922 -34.492  1.00 53.48           C
ATOM    184  CG  GLU D  23     -14.875   5.709 -34.307  1.00 58.79           C
ATOM    185  CD  GLU D  23     -14.949   6.431 -32.968  1.00 67.68           C
ATOM    186  OE1 GLU D  23     -14.453   5.875 -31.963  1.00 62.58           O
ATOM    187  OE2 GLU D  23     -15.521   7.544 -32.921  1.00 68.06           O1-
ATOM    188  N   TYR D  24     -11.958   2.353 -35.426  1.00 47.94           N
ATOM    189  CA  TYR D  24     -10.718   1.600 -35.536  1.00 47.80           C
ATOM    190  C   TYR D  24     -10.506   1.077 -36.962  1.00 54.90           C
ATOM    191  O   TYR D  24      -9.415   1.201 -37.531  1.00 50.46           O
ATOM    192  CB  TYR D  24     -10.729   0.449 -34.526  1.00 48.05           C
ATOM    193  CG  TYR D  24      -9.452  -0.338 -34.462  1.00 51.46           C
ATOM    194  CD1 TYR D  24      -8.224   0.273 -34.664  1.00 47.20           C
ATOM    195  CD2 TYR D  24      -9.473  -1.700 -34.209  1.00 56.31           C
ATOM    196  CE1 TYR D  24      -7.052  -0.452 -34.612  1.00 50.16           C
ATOM    197  CE2 TYR D  24      -8.303  -2.433 -34.149  1.00 50.66           C
ATOM    198  CZ  TYR D  24      -7.099  -1.805 -34.357  1.00 53.33           C
ATOM    199  OH  TYR D  24      -5.939  -2.539 -34.312  1.00 53.67           O
ATOM    200  N   ARG D  25     -11.542   0.478 -37.537  1.00 54.68           N
ATOM    201  CA  ARG D  25     -11.434   0.006 -38.911  1.00 56.60           C
ATOM    202  C   ARG D  25     -11.126   1.163 -39.852  1.00 53.09           C
ATOM    203  O   ARG D  25     -10.339   1.020 -40.783  1.00 55.02           O
ATOM    204  CB  ARG D  25     -12.709  -0.706 -39.354  1.00 64.79           C
ATOM    205  CG  ARG D  25     -12.688  -2.204 -39.119  1.00 72.74           C
ATOM    206  CD  ARG D  25     -13.451  -2.920 -40.226  1.00 81.10           C
ATOM    207  NE  ARG D  25     -14.834  -2.467 -40.291  1.00 82.16           N
ATOM    208  CZ  ARG D  25     -15.734  -2.707 -39.346  1.00 84.95           C
ATOM    209  NH1 ARG D  25     -16.970  -2.252 -39.478  1.00 88.75           N1+
ATOM    210  NH2 ARG D  25     -15.398  -3.406 -38.270  1.00 85.21           N
ATOM    211  N   LEU D  26     -11.730   2.315 -39.585  1.00 50.40           N
ATOM    212  CA  LEU D  26     -11.462   3.521 -40.354  1.00 57.04           C
ATOM    213  C   LEU D  26      -9.990   3.913 -40.246  1.00 58.35           C
ATOM    214  O   LEU D  26      -9.341   4.213 -41.250  1.00 58.88           O
ATOM    215  CB  LEU D  26     -12.342   4.667 -39.870  1.00 56.94           C
ATOM    216  CG  LEU D  26     -12.244   5.974 -40.650  1.00 63.74           C
ATOM    217  CD1 LEU D  26     -12.649   5.732 -42.095  1.00 66.16           C
ATOM    218  CD2 LEU D  26     -13.119   7.037 -40.011  1.00 69.85           C
ATOM    219  N   PHE D  27      -9.476   3.914 -39.017  1.00 58.01           N
ATOM    220  CA  PHE D  27      -8.074   4.220 -38.753  1.00 52.91           C
ATOM    221  C   PHE D  27      -7.158   3.284 -39.537  1.00 53.14           C
ATOM    222  O   PHE D  27      -6.191   3.725 -40.187  1.00 52.66           O
ATOM    223  CB  PHE D  27      -7.796   4.124 -37.247  1.00 50.99           C
ATOM    224  CG  PHE D  27      -6.337   4.107 -36.894  1.00 50.63           C
ATOM    225  CD1 PHE D  27      -5.591   5.273 -36.929  1.00 52.58           C
ATOM    226  CD2 PHE D  27      -5.711   2.927 -36.524  1.00 48.08           C
ATOM    227  CE1 PHE D  27      -4.241   5.262 -36.605  1.00 55.51           C
ATOM    228  CE2 PHE D  27      -4.366   2.912 -36.196  1.00 55.52           C
ATOM    229  CZ  PHE D  27      -3.631   4.081 -36.237  1.00 53.11           C
ATOM    230  N   GLN D  28      -7.484   1.996 -39.512  1.00 49.45           N
ATOM    231  CA  GLN D  28      -6.711   1.009 -40.263  1.00 53.92           C
ATOM    232  C   GLN D  28      -6.724   1.313 -41.756  1.00 57.25           C
ATOM    233  O   GLN D  28      -5.693   1.203 -42.436  1.00 55.02           O
ATOM    234  CB  GLN D  28      -7.248  -0.400 -39.992  1.00 49.54           C
ATOM    235  CG  GLN D  28      -6.974  -0.870 -38.540  1.00 45.27           C
ATOM    236  CD  GLN D  28      -7.521  -2.262 -38.248  1.00 65.26           C
ATOM    237  OE1 GLN D  28      -8.468  -2.720 -38.885  1.00 64.87           O
ATOM    238  NE2 GLN D  28      -6.917  -2.941 -37.280  1.00 57.04           N
ATOM    239  N   ALA D  29      -7.884   1.713 -42.266  1.00 62.84           N
ATOM    240  CA  ALA D  29      -8.008   2.019 -43.683  1.00 58.81           C
ATOM    241  C   ALA D  29      -7.170   3.241 -44.030  1.00 59.24           C
ATOM    242  O   ALA D  29      -6.466   3.256 -45.031  1.00 62.24           O
ATOM    243  CB  ALA D  29      -9.472   2.246 -44.056  1.00 59.47           C
ATOM    244  N   GLU D  30      -7.196   4.236 -43.150  1.00 65.18           N
ATOM    245  CA  GLU D  30      -6.424   5.458 -43.350  1.00 67.03           C
ATOM    246  C   GLU D  30      -4.934   5.160 -43.408  1.00 63.61           C
ATOM    247  O   GLU D  30      -4.226   5.668 -44.276  1.00 66.24           O
ATOM    248  CB  GLU D  30      -6.713   6.459 -42.232  1.00 71.37           C
ATOM    249  CG  GLU D  30      -8.075   7.125 -42.329  1.00 77.01           C
ATOM    250  CD  GLU D  30      -8.109   8.208 -43.384  1.00 88.25           C
ATOM    251  OE1 GLU D  30      -9.046   9.034 -43.364  1.00 92.92           O
ATOM    252  OE2 GLU D  30      -7.200   8.230 -44.240  1.00 91.36           O1-
ATOM    253  N   LEU D  31      -4.463   4.314 -42.494  1.00 64.39           N
ATOM    254  CA  LEU D  31      -3.053   3.960 -42.467  1.00 62.37           C
ATOM    255  C   LEU D  31      -2.641   3.122 -43.673  1.00 65.31           C
ATOM    256  O   LEU D  31      -1.570   3.328 -44.234  1.00 69.56           O
ATOM    257  CB  LEU D  31      -2.709   3.218 -41.180  1.00 58.07           C
ATOM    258  CG  LEU D  31      -2.404   4.157 -40.019  1.00 54.16           C
ATOM    259  CD1 LEU D  31      -1.817   3.396 -38.826  1.00 47.76           C
ATOM    260  CD2 LEU D  31      -1.456   5.242 -40.513  1.00 59.85           C
ATOM    261  N   MET D  32      -3.477   2.169 -44.066  1.00 68.87           N
ATOM    262  CA  MET D  32      -3.175   1.351 -45.230  1.00 67.15           C
ATOM    263  C   MET D  32      -3.024   2.230 -46.464  1.00 69.66           C
ATOM    264  O   MET D  32      -2.183   1.970 -47.322  1.00 75.45           O
ATOM    265  CB  MET D  32      -4.248   0.284 -45.445  1.00 66.11           C
ATOM    266  CG  MET D  32      -4.064  -0.938 -44.556  1.00 61.59           C
ATOM    267  SD  MET D  32      -5.392  -2.147 -44.710  1.00 76.48           S
ATOM    268  CE  MET D  32      -4.584  -3.643 -44.147  1.00114.17           C
ATOM    269  N   LEU D  33      -3.832   3.283 -46.530  1.00 72.56           N
ATOM    270  CA  LEU D  33      -3.822   4.206 -47.664  1.00 79.60           C
ATOM    271  C   LEU D  33      -2.579   5.085 -47.646  1.00 79.10           C
ATOM    272  O   LEU D  33      -2.043   5.435 -48.692  1.00 77.84           O
ATOM    273  CB  LEU D  33      -5.079   5.075 -47.650  1.00 77.29           C
ATOM    274  CG  LEU D  33      -5.261   6.095 -48.767  1.00 76.87           C
ATOM    275  CD1 LEU D  33      -5.470   5.391 -50.085  1.00 80.44           C
ATOM    276  CD2 LEU D  33      -6.426   7.020 -48.458  1.00 76.92           C
ATOM    277  N   ASN D  34      -2.132   5.443 -46.448  1.00 73.62           N
ATOM    278  CA  ASN D  34      -0.907   6.213 -46.289  1.00 78.66           C
ATOM    279  C   ASN D  34      -0.178   5.799 -45.025  1.00 74.50           C
ATOM    280  O   ASN D  34      -0.456   6.320 -43.938  1.00 69.55           O
ATOM    281  CB  ASN D  34      -1.206   7.713 -46.257  1.00 82.79           C
ATOM    282  CG  ASN D  34       0.055   8.560 -46.095  1.00 83.49           C
ATOM    283  OD1 ASN D  34       1.179   8.048 -46.121  1.00 83.21           O
ATOM    284  ND2 ASN D  34      -0.132   9.867 -45.941  1.00 78.90           N
ATOM    285  N   PRO D  35       0.755   4.845 -45.160  1.00 72.72           N
ATOM    286  CA  PRO D  35       1.539   4.334 -44.029  1.00 70.14           C
ATOM    287  C   PRO D  35       2.343   5.413 -43.310  1.00 71.66           C
ATOM    288  O   PRO D  35       2.551   5.320 -42.103  1.00 71.13           O
ATOM    289  CB  PRO D  35       2.462   3.311 -44.689  1.00 68.58           C
ATOM    290  CG  PRO D  35       1.677   2.823 -45.853  1.00 73.40           C
ATOM    291  CD  PRO D  35       0.940   4.027 -46.368  1.00 71.78           C
ATOM    292  N   LYS D  36       2.768   6.431 -44.047  1.00 81.01           N
ATOM    293  CA  LYS D  36       3.582   7.502 -43.486  1.00 78.81           C
ATOM    294  C   LYS D  36       2.706   8.630 -42.960  1.00 70.31           C
ATOM    295  O   LYS D  36       3.177   9.745 -42.737  1.00 74.65           O
ATOM    296  CB  LYS D  36       4.561   8.030 -44.536  1.00 78.35           C
ATOM    297  CG  LYS D  36       5.806   7.169 -44.709  1.00 80.82           C
ATOM    298  CD  LYS D  36       6.758   7.756 -45.741  1.00 85.33           C
ATOM    299  CE  LYS D  36       7.933   6.822 -46.004  1.00 91.86           C
ATOM    300  NZ  LYS D  36       8.719   7.203 -47.226  1.00102.65           N1+
ATOM    301  N   LEU D  37       1.429   8.327 -42.766  1.00 71.12           N
ATOM    302  CA  LEU D  37       0.454   9.320 -42.331  1.00 81.71           C
ATOM    303  C   LEU D  37       0.881  10.068 -41.070  1.00 84.59           C
ATOM    304  O   LEU D  37       1.091  11.279 -41.113  1.00 92.44           O
ATOM    305  CB  LEU D  37      -0.903   8.653 -42.101  1.00 87.07           C
ATOM    306  CG  LEU D  37      -2.137   9.536 -42.299  1.00 96.42           C
ATOM    307  CD1 LEU D  37      -3.414   8.704 -42.233  1.00 97.01           C
ATOM    308  CD2 LEU D  37      -2.176  10.660 -41.277  1.00100.05           C
ATOM    309  N   GLY D  38       1.029   9.346 -39.961  1.00 75.66           N
ATOM    310  CA  GLY D  38       1.420   9.958 -38.705  1.00 69.88           C
ATOM    311  C   GLY D  38       2.834  10.501 -38.726  1.00 68.70           C
ATOM    312  O   GLY D  38       3.705   9.958 -39.403  1.00 69.46           O
ATOM    313  N   ASP D  39       3.074  11.557 -37.952  1.00 76.36           N
ATOM    314  CA  ASP D  39       4.394  12.190 -37.894  1.00 86.07           C
ATOM    315  C   ASP D  39       5.426  11.343 -37.150  1.00 80.01           C
ATOM    316  O   ASP D  39       5.120  10.715 -36.140  1.00 69.94           O
ATOM    317  CB  ASP D  39       4.295  13.566 -37.232  1.00 99.57           C
ATOM    318  CG  ASP D  39       3.335  14.493 -37.951  1.00115.14           C
ATOM    319  OD1 ASP D  39       3.346  14.517 -39.200  1.00122.37           O
ATOM    320  OD2 ASP D  39       2.568  15.200 -37.264  1.00120.04           O1-
ATOM    321  N   VAL D  40       6.651  11.326 -37.661  1.00 82.02           N
ATOM    322  CA  VAL D  40       7.732  10.604 -37.001  1.00 80.87           C
ATOM    323  C   VAL D  40       8.105  11.237 -35.665  1.00 79.28           C
ATOM    324  O   VAL D  40       8.170  12.459 -35.543  1.00 78.68           O
ATOM    325  CB  VAL D  40       9.001  10.554 -37.869  1.00 80.84           C
ATOM    326  CG1 VAL D  40      10.177  10.072 -37.036  1.00 79.05           C
ATOM    327  CG2 VAL D  40       8.793   9.658 -39.087  1.00 76.57           C
ATOM    328  N   ILE D  41       8.334  10.396 -34.661  1.00 76.14           N
ATOM    329  CA  ILE D  41       8.876  10.849 -33.386  1.00 72.05           C
ATOM    330  C   ILE D  41      10.369  10.561 -33.383  1.00 67.37           C
ATOM    331  O   ILE D  41      10.776   9.412 -33.229  1.00 65.19           O
ATOM    332  CB  ILE D  41       8.217  10.138 -32.194  1.00 69.65           C
ATOM    333  CG1 ILE D  41       6.695  10.185 -32.317  1.00 71.49           C
ATOM    334  CG2 ILE D  41       8.687  10.742 -30.878  1.00 67.36           C
ATOM    335  CD1 ILE D  41       5.979   9.321 -31.308  1.00 69.77           C
ATOM    336  N   GLN D  42      11.190  11.585 -33.579  1.00 70.03           N
ATOM    337  CA  GLN D  42      12.629  11.364 -33.634  1.00 77.52           C
ATOM    338  C   GLN D  42      13.133  10.813 -32.309  1.00 74.58           C
ATOM    339  O   GLN D  42      12.511  11.014 -31.263  1.00 72.15           O
ATOM    340  CB  GLN D  42      13.389  12.638 -33.999  1.00 92.03           C
ATOM    341  CG  GLN D  42      14.901  12.408 -34.142  1.00 98.13           C
ATOM    342  CD  GLN D  42      15.240  11.338 -35.183  1.00 98.78           C
ATOM    343  OE1 GLN D  42      14.444  11.047 -36.080  1.00 95.92           O
ATOM    344  NE2 GLN D  42      16.417  10.736 -35.050  1.00 99.09           N
ATOM    345  N   GLY D  43      14.255  10.103 -32.367  1.00 71.76           N
ATOM    346  CA  GLY D  43      14.865   9.528 -31.184  1.00 73.06           C
ATOM    347  C   GLY D  43      14.239   8.200 -30.825  1.00 66.87           C
ATOM    348  O   GLY D  43      14.629   7.555 -29.850  1.00 65.22           O
ATOM    349  N   THR D  44      13.265   7.786 -31.625  1.00 66.18           N
ATOM    350  CA  THR D  44      12.531   6.562 -31.350  1.00 65.81           C
ATOM    351  C   THR D  44      12.827   5.520 -32.415  1.00 66.04           C
ATOM    352  O   THR D  44      12.329   4.393 -32.357  1.00 68.92           O
ATOM    353  CB  THR D  44      11.022   6.816 -31.295  1.00 63.14           C
ATOM    354  OG1 THR D  44      10.538   7.104 -32.617  1.00 59.61           O
ATOM    355  CG2 THR D  44      10.726   7.987 -30.371  1.00 53.37           C
ATOM    356  N   GLY D  45      13.636   5.907 -33.393  1.00 67.09           N
ATOM    357  CA  GLY D  45      14.022   4.990 -34.443  1.00 69.24           C
ATOM    358  C   GLY D  45      12.925   4.794 -35.463  1.00 67.62           C
ATOM    359  O   GLY D  45      12.769   3.698 -35.995  1.00 69.70           O
ATOM    360  N   GLY D  46      12.142   5.841 -35.710  1.00 67.67           N
ATOM    361  CA  GLY D  46      11.123   5.801 -36.747  1.00 68.58           C
ATOM    362  C   GLY D  46       9.691   5.500 -36.320  1.00 69.87           C
ATOM    363  O   GLY D  46       8.855   5.167 -37.160  1.00 71.51           O
ATOM    364  N   LEU D  47       9.394   5.617 -35.028  1.00 62.96           N
ATOM    365  CA  LEU D  47       8.017   5.483 -34.553  1.00 59.77           C
ATOM    366  C   LEU D  47       7.231   6.680 -35.066  1.00 58.86           C
ATOM    367  O   LEU D  47       7.799   7.753 -35.274  1.00 59.98           O
ATOM    368  CB  LEU D  47       7.959   5.404 -33.019  1.00 55.48           C
ATOM    369  CG  LEU D  47       8.731   4.259 -32.348  1.00 55.61           C
ATOM    370  CD1 LEU D  47       8.692   4.344 -30.789  1.00 48.92           C
ATOM    371  CD2 LEU D  47       8.254   2.901 -32.845  1.00 55.40           C
ATOM    372  N   ARG D  48       5.935   6.495 -35.291  1.00 57.42           N
ATOM    373  CA  ARG D  48       5.091   7.572 -35.797  1.00 56.29           C
ATOM    374  C   ARG D  48       3.881   7.810 -34.887  1.00 58.08           C
ATOM    375  O   ARG D  48       3.355   6.892 -34.249  1.00 54.32           O
ATOM    376  CB  ARG D  48       4.650   7.281 -37.239  1.00 53.69           C
ATOM    377  CG  ARG D  48       5.783   7.419 -38.279  1.00 61.51           C
ATOM    378  CD  ARG D  48       5.307   7.098 -39.697  1.00 61.73           C
ATOM    379  NE  ARG D  48       6.392   7.170 -40.681  1.00 63.75           N
ATOM    380  CZ  ARG D  48       6.702   8.264 -41.366  1.00 67.63           C
ATOM    381  NH1 ARG D  48       7.709   8.250 -42.232  1.00 70.55           N1+
ATOM    382  NH2 ARG D  48       5.988   9.369 -41.199  1.00 73.12           N
ATOM    383  N   LYS D  49       3.475   9.069 -34.808  1.00 57.11           N
ATOM    384  CA  LYS D  49       2.395   9.482 -33.933  1.00 54.53           C
ATOM    385  C   LYS D  49       1.276  10.106 -34.748  1.00 56.50           C
ATOM    386  O   LYS D  49       1.484  11.064 -35.483  1.00 54.88           O
ATOM    387  CB  LYS D  49       2.922  10.467 -32.886  1.00 57.46           C
ATOM    388  CG  LYS D  49       1.905  10.994 -31.892  1.00 59.87           C
ATOM    389  CD  LYS D  49       2.554  12.087 -31.049  1.00 66.97           C
ATOM    390  CE  LYS D  49       1.661  12.545 -29.909  1.00 74.74           C
ATOM    391  NZ  LYS D  49       2.428  13.330 -28.887  1.00 80.93           N1+
ATOM    392  N   ILE D  50       0.076   9.574 -34.607  1.00 59.34           N
ATOM    393  CA  ILE D  50      -1.031  10.122 -35.357  1.00 62.26           C
ATOM    394  C   ILE D  50      -2.167  10.488 -34.430  1.00 58.08           C
ATOM    395  O   ILE D  50      -2.528   9.730 -33.531  1.00 56.51           O
ATOM    396  CB  ILE D  50      -1.522   9.134 -36.426  1.00 70.02           C
ATOM    397  CG1 ILE D  50      -2.634   9.773 -37.264  1.00 70.30           C
ATOM    398  CG2 ILE D  50      -2.002   7.850 -35.779  1.00 65.66           C
ATOM    399  CD1 ILE D  50      -2.236  11.095 -37.897  1.00 75.36           C
ATOM    400  N   ARG D  51      -2.726  11.668 -34.655  1.00 63.64           N
ATOM    401  CA  ARG D  51      -3.863  12.116 -33.880  1.00 65.77           C
ATOM    402  C   ARG D  51      -5.120  11.474 -34.442  1.00 57.82           C
ATOM    403  O   ARG D  51      -5.184  11.159 -35.622  1.00 60.56           O
ATOM    404  CB  ARG D  51      -3.971  13.639 -33.905  1.00 79.32           C
ATOM    405  CG  ARG D  51      -2.753  14.364 -33.352  1.00 87.96           C
ATOM    406  CD  ARG D  51      -2.973  15.867 -33.403  1.00100.54           C
ATOM    407  NE  ARG D  51      -4.157  16.245 -32.631  1.00107.00           N
ATOM    408  CZ  ARG D  51      -4.751  17.434 -32.686  1.00109.30           C
ATOM    409  NH1 ARG D  51      -4.280  18.382 -33.487  1.00111.85           N1+
ATOM    410  NH2 ARG D  51      -5.823  17.673 -31.940  1.00106.42           N
ATOM    411  N   VAL D  52      -6.112  11.263 -33.589  1.00 59.23           N
ATOM    412  CA  VAL D  52      -7.369  10.661 -34.013  1.00 56.93           C
ATOM    413  C   VAL D  52      -8.549  11.323 -33.330  1.00 60.91           C
ATOM    414  O   VAL D  52      -8.534  11.544 -32.120  1.00 64.75           O
ATOM    415  CB  VAL D  52      -7.412   9.152 -33.703  1.00 53.88           C
ATOM    416  CG1 VAL D  52      -8.707   8.553 -34.200  1.00 62.71           C
ATOM    417  CG2 VAL D  52      -6.208   8.442 -34.308  1.00 55.39           C
ATOM    418  N   ALA D  53      -9.580  11.624 -34.108  1.00 69.97           N
ATOM    419  CA  ALA D  53     -10.772  12.253 -33.570  1.00 82.32           C
ATOM    420  C   ALA D  53     -11.728  11.156 -33.127  1.00 93.86           C
ATOM    421  O   ALA D  53     -12.118  10.301 -33.924  1.00 97.13           O
ATOM    422  CB  ALA D  53     -11.420  13.157 -34.600  1.00 88.19           C
ATOM    423  N   SER D  54     -12.097  11.184 -31.851  1.00 98.51           N
ATOM    424  CA  SER D  54     -12.968  10.164 -31.284  1.00 96.86           C
ATOM    425  C   SER D  54     -14.373  10.699 -31.023  1.00 97.27           C
ATOM    426  O   SER D  54     -15.231   9.985 -30.505  1.00 96.35           O
ATOM    427  CB  SER D  54     -12.359   9.620 -29.989  1.00 92.96           C
ATOM    428  OG  SER D  54     -10.988   9.289 -30.164  1.00 83.29           O
ATOM    429  N   GLY D  62      -9.113  14.723 -28.977  1.00 61.10           N
ATOM    430  CA  GLY D  62      -9.251  13.321 -29.332  1.00 65.21           C
ATOM    431  C   GLY D  62      -8.220  12.429 -28.663  1.00 69.39           C
ATOM    432  O   GLY D  62      -7.920  12.595 -27.483  1.00 73.85           O
ATOM    433  N   SER D  63      -7.666  11.486 -29.420  1.00 63.97           N
ATOM    434  CA  SER D  63      -6.674  10.560 -28.880  1.00 57.09           C
ATOM    435  C   SER D  63      -5.448  10.446 -29.788  1.00 55.16           C
ATOM    436  O   SER D  63      -5.414  11.031 -30.874  1.00 56.61           O
ATOM    437  CB  SER D  63      -7.308   9.183 -28.660  1.00 49.88           C
ATOM    438  OG  SER D  63      -7.869   8.677 -29.855  1.00 54.13           O
ATOM    439  N   ARG D  64      -4.431   9.716 -29.330  1.00 53.39           N
ATOM    440  CA  ARG D  64      -3.191   9.550 -30.091  1.00 54.88           C
ATOM    441  C   ARG D  64      -2.753   8.082 -30.152  1.00 49.25           C
ATOM    442  O   ARG D  64      -2.845   7.344 -29.167  1.00 48.60           O
ATOM    443  CB  ARG D  64      -2.068  10.404 -29.482  1.00 61.46           C
ATOM    444  CG  ARG D  64      -2.496  11.799 -29.031  1.00 66.89           C
ATOM    445  CD  ARG D  64      -3.047  12.606 -30.198  1.00 82.12           C
ATOM    446  NE  ARG D  64      -4.011  13.622 -29.778  1.00 87.94           N
ATOM    447  CZ  ARG D  64      -3.777  14.930 -29.798  1.00 91.20           C
ATOM    448  NH1 ARG D  64      -2.609  15.393 -30.221  1.00 91.47           N1+
ATOM    449  NH2 ARG D  64      -4.715  15.777 -29.398  1.00 95.11           N
ATOM    450  N   ILE D  65      -2.266   7.674 -31.315  1.00 49.31           N
ATOM    451  CA  ILE D  65      -1.739   6.333 -31.525  1.00 44.76           C
ATOM    452  C   ILE D  65      -0.296   6.422 -31.997  1.00 49.17           C
ATOM    453  O   ILE D  65       0.035   7.243 -32.859  1.00 51.75           O
ATOM    454  CB  ILE D  65      -2.571   5.547 -32.556  1.00 52.15           C
ATOM    455  CG1 ILE D  65      -3.979   5.265 -31.999  1.00 46.42           C
ATOM    456  CG2 ILE D  65      -1.854   4.248 -32.962  1.00 38.97           C
ATOM    457  CD1 ILE D  65      -4.907   4.605 -33.002  1.00 49.49           C
ATOM    458  N   ILE D  66       0.554   5.572 -31.425  1.00 47.84           N
ATOM    459  CA  ILE D  66       1.952   5.468 -31.826  1.00 50.04           C
ATOM    460  C   ILE D  66       2.163   4.121 -32.499  1.00 48.40           C
ATOM    461  O   ILE D  66       1.821   3.082 -31.942  1.00 47.18           O
ATOM    462  CB  ILE D  66       2.897   5.627 -30.616  1.00 41.34           C
ATOM    463  CG1 ILE D  66       2.807   7.050 -30.069  1.00 46.88           C
ATOM    464  CG2 ILE D  66       4.350   5.297 -30.971  1.00 42.76           C
ATOM    465  CD1 ILE D  66       3.625   7.261 -28.806  1.00 44.04           C
ATOM    466  N   TYR D  67       2.708   4.142 -33.708  1.00 49.37           N
ATOM    467  CA  TYR D  67       2.852   2.923 -34.486  1.00 43.51           C
ATOM    468  C   TYR D  67       4.195   2.896 -35.189  1.00 50.48           C
ATOM    469  O   TYR D  67       4.868   3.917 -35.308  1.00 49.77           O
ATOM    470  CB  TYR D  67       1.719   2.790 -35.520  1.00 43.90           C
ATOM    471  CG  TYR D  67       1.810   3.751 -36.684  1.00 57.39           C
ATOM    472  CD1 TYR D  67       1.255   5.022 -36.608  1.00 59.67           C
ATOM    473  CD2 TYR D  67       2.454   3.385 -37.869  1.00 54.78           C
ATOM    474  CE1 TYR D  67       1.340   5.907 -37.685  1.00 61.26           C
ATOM    475  CE2 TYR D  67       2.531   4.259 -38.949  1.00 56.80           C
ATOM    476  CZ  TYR D  67       1.973   5.519 -38.845  1.00 59.08           C
ATOM    477  OH  TYR D  67       2.057   6.401 -39.895  1.00 59.59           O
ATOM    478  N   TYR D  68       4.569   1.714 -35.653  1.00 49.01           N
ATOM    479  CA  TYR D  68       5.745   1.542 -36.487  1.00 54.30           C
ATOM    480  C   TYR D  68       5.336   0.827 -37.750  1.00 59.04           C
ATOM    481  O   TYR D  68       4.644  -0.189 -37.690  1.00 56.34           O
ATOM    482  CB  TYR D  68       6.819   0.751 -35.749  1.00 52.65           C
ATOM    483  CG  TYR D  68       8.047   0.459 -36.559  1.00 52.92           C
ATOM    484  CD1 TYR D  68       9.020   1.422 -36.749  1.00 54.62           C
ATOM    485  CD2 TYR D  68       8.239  -0.792 -37.127  1.00 64.46           C
ATOM    486  CE1 TYR D  68      10.153   1.146 -37.489  1.00 62.75           C
ATOM    487  CE2 TYR D  68       9.364  -1.079 -37.857  1.00 62.35           C
ATOM    488  CZ  TYR D  68      10.318  -0.108 -38.037  1.00 67.02           C
ATOM    489  OH  TYR D  68      11.440  -0.395 -38.772  1.00 81.83           O
ATOM    490  N   PHE D  69       5.746   1.370 -38.891  1.00 65.68           N
ATOM    491  CA  PHE D  69       5.479   0.732 -40.169  1.00 66.29           C
ATOM    492  C   PHE D  69       6.718  -0.005 -40.640  1.00 59.60           C
ATOM    493  O   PHE D  69       7.762   0.602 -40.878  1.00 61.47           O
ATOM    494  CB  PHE D  69       5.044   1.750 -41.218  1.00 65.56           C
ATOM    495  CG  PHE D  69       4.823   1.152 -42.579  1.00 72.91           C
ATOM    496  CD1 PHE D  69       3.689   0.402 -42.841  1.00 75.71           C
ATOM    497  CD2 PHE D  69       5.753   1.328 -43.586  1.00 71.88           C
ATOM    498  CE1 PHE D  69       3.480  -0.157 -44.084  1.00 77.62           C
ATOM    499  CE2 PHE D  69       5.553   0.771 -44.838  1.00 80.93           C
ATOM    500  CZ  PHE D  69       4.413   0.027 -45.088  1.00 75.48           C
ATOM    501  N   LEU D  70       6.579  -1.319 -40.777  1.00 68.56           N
ATOM    502  CA  LEU D  70       7.632  -2.180 -41.297  1.00 76.44           C
ATOM    503  C   LEU D  70       7.492  -2.264 -42.807  1.00 78.59           C
ATOM    504  O   LEU D  70       6.480  -2.741 -43.308  1.00 81.76           O
ATOM    505  CB  LEU D  70       7.554  -3.573 -40.675  1.00 81.12           C
ATOM    506  CG  LEU D  70       8.782  -4.443 -40.926  1.00 86.69           C
ATOM    507  CD1 LEU D  70      10.038  -3.705 -40.486  1.00 87.07           C
ATOM    508  CD2 LEU D  70       8.643  -5.778 -40.214  1.00 88.00           C
ATOM    509  N   ASP D  71       8.503  -1.802 -43.530  1.00 83.56           N
ATOM    510  CA  ASP D  71       8.386  -1.658 -44.976  1.00 90.96           C
ATOM    511  C   ASP D  71       8.438  -2.986 -45.723  1.00 97.02           C
ATOM    512  O   ASP D  71       7.719  -3.178 -46.703  1.00 98.48           O
ATOM    513  CB  ASP D  71       9.509  -0.755 -45.495  1.00 96.12           C
ATOM    514  CG  ASP D  71      10.894  -1.367 -45.287  1.00101.29           C
ATOM    515  OD1 ASP D  71      11.002  -2.296 -44.456  1.00 97.04           O
ATOM    516  OD2 ASP D  71      11.865  -0.937 -45.961  1.00 99.96           O1-
ATOM    517  N   GLU D  72       9.277  -3.900 -45.240  1.00102.14           N
ATOM    518  CA  GLU D  72       9.548  -5.152 -45.943  1.00105.47           C
ATOM    519  C   GLU D  72       8.298  -6.006 -46.053  1.00100.45           C
ATOM    520  O   GLU D  72       7.814  -6.280 -47.150  1.00100.77           O
ATOM    521  CB  GLU D  72      10.653  -5.937 -45.234  1.00107.48           C
ATOM    522  N   LYS D  73       7.770  -6.409 -44.903  1.00 95.80           N
ATOM    523  CA  LYS D  73       6.454  -7.010 -44.846  1.00 91.53           C
ATOM    524  C   LYS D  73       5.515  -5.901 -44.433  1.00 91.12           C
ATOM    525  O   LYS D  73       5.645  -5.355 -43.338  1.00 98.31           O
ATOM    526  CB  LYS D  73       6.410  -8.171 -43.854  1.00 86.36           C
ATOM    527  N   ARG D  74       4.558  -5.578 -45.292  1.00 83.58           N
ATOM    528  CA  ARG D  74       3.812  -4.341 -45.140  1.00 77.57           C
ATOM    529  C   ARG D  74       2.893  -4.433 -43.933  1.00 74.89           C
ATOM    530  O   ARG D  74       1.711  -4.747 -44.054  1.00 82.73           O
ATOM    531  CB  ARG D  74       2.998  -4.034 -46.393  1.00 76.13           C
ATOM    532  N   ARG D  75       3.444  -4.141 -42.764  1.00 73.28           N
ATOM    533  CA  ARG D  75       2.739  -4.394 -41.519  1.00 72.21           C
ATOM    534  C   ARG D  75       2.922  -3.234 -40.569  1.00 67.43           C
ATOM    535  O   ARG D  75       3.988  -2.617 -40.513  1.00 70.24           O
ATOM    536  CB  ARG D  75       3.225  -5.683 -40.857  1.00 83.47           C
ATOM    537  CG  ARG D  75       2.840  -6.964 -41.579  1.00 94.54           C
ATOM    538  CD  ARG D  75       3.470  -8.153 -40.876  1.00104.52           C
ATOM    539  NE  ARG D  75       4.908  -7.953 -40.702  1.00112.23           N
ATOM    540  CZ  ARG D  75       5.641  -8.529 -39.755  1.00112.33           C
ATOM    541  NH1 ARG D  75       5.074  -9.348 -38.880  1.00114.40           N1+
ATOM    542  NH2 ARG D  75       6.943  -8.281 -39.680  1.00109.04           N
ATOM    543  N   PHE D  76       1.866  -2.937 -39.820  1.00 54.95           N
ATOM    544  CA  PHE D  76       1.921  -1.876 -38.841  1.00 55.23           C
ATOM    545  C   PHE D  76       1.999  -2.496 -37.461  1.00 53.05           C
ATOM    546  O   PHE D  76       1.279  -3.443 -37.156  1.00 56.67           O
ATOM    547  CB  PHE D  76       0.696  -0.962 -38.947  1.00 49.45           C
ATOM    548  CG  PHE D  76       0.594  -0.240 -40.259  1.00 54.81           C
ATOM    549  CD1 PHE D  76       0.010  -0.852 -41.356  1.00 54.61           C
ATOM    550  CD2 PHE D  76       1.084   1.048 -40.396  1.00 56.60           C
ATOM    551  CE1 PHE D  76      -0.079  -0.196 -42.562  1.00 59.13           C
ATOM    552  CE2 PHE D  76       0.988   1.715 -41.597  1.00 55.44           C
ATOM    553  CZ  PHE D  76       0.410   1.091 -42.682  1.00 62.11           C
ATOM    554  N   TYR D  77       2.909  -1.990 -36.644  1.00 54.36           N
ATOM    555  CA  TYR D  77       2.924  -2.336 -35.226  1.00 51.87           C
ATOM    556  C   TYR D  77       2.258  -1.210 -34.453  1.00 47.23           C
ATOM    557  O   TYR D  77       2.724  -0.068 -34.470  1.00 48.12           O
ATOM    558  CB  TYR D  77       4.353  -2.566 -34.723  1.00 66.82           C
ATOM    559  CG  TYR D  77       5.017  -3.814 -35.266  1.00 82.97           C
ATOM    560  CD1 TYR D  77       5.566  -3.835 -36.544  1.00 94.24           C
ATOM    561  CD2 TYR D  77       5.109  -4.967 -34.495  1.00 88.89           C
ATOM    562  CE1 TYR D  77       6.177  -4.970 -37.040  1.00100.52           C
ATOM    563  CE2 TYR D  77       5.720  -6.106 -34.982  1.00 95.42           C
ATOM    564  CZ  TYR D  77       6.252  -6.101 -36.256  1.00103.40           C
ATOM    565  OH  TYR D  77       6.860  -7.233 -36.745  1.00112.75           O
ATOM    566  N   LEU D  78       1.151  -1.522 -33.790  1.00 47.86           N
ATOM    567  CA  LEU D  78       0.462  -0.531 -32.988  1.00 44.75           C
ATOM    568  C   LEU D  78       0.920  -0.633 -31.535  1.00 43.41           C
ATOM    569  O   LEU D  78       0.482  -1.518 -30.796  1.00 41.52           O
ATOM    570  CB  LEU D  78      -1.049  -0.724 -33.096  1.00 43.06           C
ATOM    571  CG  LEU D  78      -1.607  -0.796 -34.522  1.00 46.59           C
ATOM    572  CD1 LEU D  78      -3.103  -1.016 -34.498  1.00 46.18           C
ATOM    573  CD2 LEU D  78      -1.274   0.469 -35.304  1.00 48.78           C
ATOM    574  N   LEU D  79       1.787   0.289 -31.129  1.00 44.97           N
ATOM    575  CA  LEU D  79       2.430   0.214 -29.822  1.00 38.50           C
ATOM    576  C   LEU D  79       1.500   0.608 -28.693  1.00 42.85           C
ATOM    577  O   LEU D  79       1.361  -0.116 -27.707  1.00 42.01           O
ATOM    578  CB  LEU D  79       3.655   1.113 -29.778  1.00 41.02           C
ATOM    579  CG  LEU D  79       4.894   0.569 -30.470  1.00 53.46           C
ATOM    580  CD1 LEU D  79       4.746   0.684 -31.997  1.00 55.63           C
ATOM    581  CD2 LEU D  79       6.153   1.281 -29.959  1.00 58.96           C
ATOM    582  N   THR D  80       0.879   1.772 -28.818  1.00 42.59           N
ATOM    583  CA  THR D  80       0.053   2.266 -27.728  1.00 37.26           C
ATOM    584  C   THR D  80      -1.004   3.252 -28.205  1.00 41.75           C
ATOM    585  O   THR D  80      -0.936   3.778 -29.325  1.00 40.23           O
ATOM    586  CB  THR D  80       0.927   2.927 -26.618  1.00 38.83           C
ATOM    587  OG1 THR D  80       0.097   3.378 -25.545  1.00 39.34           O
ATOM    588  CG2 THR D  80       1.736   4.107 -27.159  1.00 38.72           C
ATOM    589  N   ILE D  81      -1.985   3.489 -27.339  1.00 42.71           N
ATOM    590  CA  ILE D  81      -3.036   4.452 -27.606  1.00 45.82           C
ATOM    591  C   ILE D  81      -3.357   5.154 -26.289  1.00 49.05           C
ATOM    592  O   ILE D  81      -3.339   4.539 -25.226  1.00 40.18           O
ATOM    593  CB  ILE D  81      -4.299   3.775 -28.215  1.00 43.59           C
ATOM    594  CG1 ILE D  81      -5.374   4.809 -28.554  1.00 35.46           C
ATOM    595  CG2 ILE D  81      -4.848   2.699 -27.281  1.00 38.25           C
ATOM    596  CD1 ILE D  81      -6.395   4.309 -29.576  1.00 35.35           C
ATOM    597  N   TYR D  82      -3.635   6.448 -26.361  1.00 50.42           N
ATOM    598  CA  TYR D  82      -3.900   7.236 -25.167  1.00 49.48           C
ATOM    599  C   TYR D  82      -4.632   8.513 -25.566  1.00 57.55           C
ATOM    600  O   TYR D  82      -4.701   8.864 -26.751  1.00 54.96           O
ATOM    601  CB  TYR D  82      -2.588   7.554 -24.418  1.00 46.39           C
ATOM    602  CG  TYR D  82      -1.547   8.212 -25.309  1.00 44.48           C
ATOM    603  CD1 TYR D  82      -0.757   7.458 -26.162  1.00 43.07           C
ATOM    604  CD2 TYR D  82      -1.382   9.587 -25.314  1.00 44.98           C
ATOM    605  CE1 TYR D  82       0.170   8.055 -26.993  1.00 48.36           C
ATOM    606  CE2 TYR D  82      -0.461  10.191 -26.135  1.00 46.48           C
ATOM    607  CZ  TYR D  82       0.316   9.425 -26.970  1.00 49.75           C
ATOM    608  OH  TYR D  82       1.239  10.037 -27.785  1.00 57.27           O
ATOM    609  N   GLY D  83      -5.198   9.192 -24.574  1.00 56.82           N
ATOM    610  CA  GLY D  83      -5.946  10.414 -24.800  1.00 66.63           C
ATOM    611  C   GLY D  83      -5.057  11.638 -24.748  1.00 79.24           C
ATOM    612  O   GLY D  83      -3.910  11.560 -24.311  1.00 72.51           O
ATOM    613  N   LYS D  84      -5.567  12.763 -25.236  1.00 97.13           N
ATOM    614  CA  LYS D  84      -4.823  14.015 -25.180  1.00108.67           C
ATOM    615  C   LYS D  84      -4.655  14.477 -23.729  1.00114.85           C
ATOM    616  O   LYS D  84      -5.588  14.398 -22.928  1.00123.95           O
ATOM    617  CB  LYS D  84      -5.520  15.097 -26.009  1.00113.07           C
ATOM    618  N   ASN D  85      -3.452  14.944 -23.410  1.00109.65           N
ATOM    619  CA  ASN D  85      -3.100  15.478 -22.092  1.00103.85           C
ATOM    620  C   ASN D  85      -2.976  14.434 -20.982  1.00105.88           C
ATOM    621  O   ASN D  85      -2.715  14.781 -19.828  1.00109.41           O
ATOM    622  CB  ASN D  85      -4.121  16.534 -21.661  1.00 97.20           C
ATOM    623  CG  ASN D  85      -4.152  17.728 -22.589  1.00 90.44           C
ATOM    624  OD1 ASN D  85      -3.162  18.035 -23.257  1.00 86.45           O
ATOM    625  ND2 ASN D  85      -5.291  18.413 -22.634  1.00 89.12           N
ATOM    626  N   GLU D  86      -3.166  13.163 -21.318  1.00103.10           N
ATOM    627  CA  GLU D  86      -2.846  12.091 -20.385  1.00102.02           C
ATOM    628  C   GLU D  86      -1.539  11.478 -20.861  1.00103.87           C
ATOM    629  O   GLU D  86      -1.439  11.079 -22.019  1.00101.44           O
ATOM    630  CB  GLU D  86      -3.956  11.031 -20.301  1.00 96.30           C
ATOM    631  CG  GLU D  86      -4.093  10.138 -21.536  1.00 89.19           C
ATOM    632  CD  GLU D  86      -4.598   8.734 -21.217  1.00 79.07           C
ATOM    633  OE1 GLU D  86      -4.090   8.116 -20.255  1.00 75.00           O
ATOM    634  OE2 GLU D  86      -5.500   8.246 -21.934  1.00 68.81           O1-
ATOM    635  N   MET D  87      -0.523  11.444 -20.006  1.00109.64           N
ATOM    636  CA  MET D  87       0.700  10.735 -20.358  1.00114.36           C
ATOM    637  C   MET D  87       1.458  11.396 -21.521  1.00125.32           C
ATOM    638  O   MET D  87       2.362  10.796 -22.102  1.00126.41           O
ATOM    639  CB  MET D  87       0.327   9.294 -20.727  1.00108.62           C
ATOM    640  CG  MET D  87       1.377   8.245 -20.504  1.00108.86           C
ATOM    641  SD  MET D  87       0.776   7.044 -19.303  1.00140.23           S
ATOM    642  CE  MET D  87       1.097   7.911 -17.761  1.00 68.67           C
ATOM    643  N   SER D  88       1.087  12.632 -21.852  1.00131.60           N
ATOM    644  CA  SER D  88       1.486  13.252 -23.122  1.00132.75           C
ATOM    645  C   SER D  88       2.941  13.733 -23.230  1.00136.24           C
ATOM    646  O   SER D  88       3.363  14.187 -24.294  1.00135.30           O
ATOM    647  CB  SER D  88       0.556  14.435 -23.419  1.00130.30           C
ATOM    648  OG  SER D  88       0.833  14.999 -24.689  1.00126.77           O
ATOM    649  N   ASP D  89       3.703  13.636 -22.146  1.00138.64           N
ATOM    650  CA  ASP D  89       5.101  14.070 -22.157  1.00142.22           C
ATOM    651  C   ASP D  89       6.084  12.988 -22.608  1.00136.01           C
ATOM    652  O   ASP D  89       6.027  11.853 -22.136  1.00142.50           O
ATOM    653  CB  ASP D  89       5.508  14.587 -20.774  1.00150.67           C
ATOM    654  CG  ASP D  89       5.237  13.586 -19.673  1.00154.47           C
ATOM    655  OD1 ASP D  89       4.055  13.404 -19.312  1.00156.31           O
ATOM    656  OD2 ASP D  89       6.207  12.985 -19.164  1.00154.94           O
ATOM    657  N   LEU D  90       6.976  13.341 -23.532  1.00122.98           N
ATOM    658  CA  LEU D  90       7.988  12.405 -24.023  1.00106.16           C
ATOM    659  C   LEU D  90       9.390  12.981 -23.908  1.00100.80           C
ATOM    660  O   LEU D  90       9.777  13.867 -24.668  1.00101.33           O
ATOM    661  CB  LEU D  90       7.741  12.014 -25.477  1.00 97.52           C
ATOM    662  CG  LEU D  90       6.658  10.990 -25.798  1.00 92.01           C
ATOM    663  CD1 LEU D  90       5.269  11.622 -25.794  1.00 90.42           C
ATOM    664  CD2 LEU D  90       6.975  10.317 -27.127  1.00 88.16           C
ATOM    665  N   ASN D  91      10.148  12.468 -22.950  1.00 96.94           N
ATOM    666  CA  ASN D  91      11.534  12.866 -22.779  1.00101.68           C
ATOM    667  C   ASN D  91      12.453  11.870 -23.460  1.00100.59           C
ATOM    668  O   ASN D  91      12.008  11.048 -24.262  1.00 97.47           O
ATOM    669  CB  ASN D  91      11.891  12.965 -21.304  1.00105.95           C
ATOM    670  CG  ASN D  91      11.777  11.638 -20.601  1.00107.31           C
ATOM    671  OD1 ASN D  91      12.697  10.823 -20.639  1.00109.79           O
ATOM    672  ND2 ASN D  91      10.639  11.405 -19.962  1.00107.14           N
ATOM    673  N   ALA D  92      13.737  11.946 -23.131  1.00102.92           N
ATOM    674  CA  ALA D  92      14.727  11.053 -23.717  1.00105.50           C
ATOM    675  C   ALA D  92      14.575   9.629 -23.188  1.00102.13           C
ATOM    676  O   ALA D  92      14.757   8.663 -23.929  1.00103.24           O
ATOM    677  CB  ALA D  92      16.130  11.573 -23.448  1.00110.10           C
ATOM    678  N   ASN D  93      14.251   9.499 -21.905  1.00 99.60           N
ATOM    679  CA  ASN D  93      14.055   8.181 -21.313  1.00 94.53           C
ATOM    680  C   ASN D  93      12.822   7.506 -21.870  1.00 86.44           C
ATOM    681  O   ASN D  93      12.798   6.291 -22.046  1.00 81.66           O
ATOM    682  CB  ASN D  93      13.937   8.278 -19.795  1.00 97.01           C
ATOM    683  CG  ASN D  93      15.244   8.621 -19.137  1.00108.88           C
ATOM    684  OD1 ASN D  93      15.844   9.656 -19.431  1.00114.17           O
ATOM    685  ND2 ASN D  93      15.698   7.758 -18.231  1.00113.13           N
ATOM    686  N   GLN D  94      11.799   8.308 -22.142  1.00 86.62           N
ATOM    687  CA  GLN D  94      10.545   7.798 -22.671  1.00 86.36           C
ATOM    688  C   GLN D  94      10.678   7.410 -24.138  1.00 81.58           C
ATOM    689  O   GLN D  94      10.103   6.418 -24.584  1.00 77.34           O
ATOM    690  CB  GLN D  94       9.447   8.843 -22.487  1.00 96.73           C
ATOM    691  CG  GLN D  94       8.849   8.838 -21.093  1.00106.42           C
ATOM    692  CD  GLN D  94       8.072  10.098 -20.791  1.00115.75           C
ATOM    693  OE1 GLN D  94       8.555  11.207 -21.025  1.00119.67           O
ATOM    694  NE2 GLN D  94       6.861   9.939 -20.268  1.00118.25           N
ATOM    695  N   ARG D  95      11.455   8.184 -24.883  1.00 78.77           N
ATOM    696  CA  ARG D  95      11.746   7.826 -26.261  1.00 75.25           C
ATOM    697  C   ARG D  95      12.598   6.563 -26.287  1.00 67.04           C
ATOM    698  O   ARG D  95      12.392   5.682 -27.123  1.00 59.65           O
ATOM    699  CB  ARG D  95      12.443   8.972 -26.997  1.00 77.46           C
ATOM    700  CG  ARG D  95      11.508  10.091 -27.422  1.00 80.87           C
ATOM    701  CD  ARG D  95      12.264  11.160 -28.186  1.00 87.54           C
ATOM    702  NE  ARG D  95      11.376  12.043 -28.937  1.00 90.96           N
ATOM    703  CZ  ARG D  95      10.794  13.127 -28.437  1.00 92.13           C
ATOM    704  NH1 ARG D  95      11.003  13.473 -27.174  1.00 95.41           N1+
ATOM    705  NH2 ARG D  95      10.005  13.868 -29.204  1.00 89.77           N
ATOM    706  N   LYS D  96      13.548   6.475 -25.360  1.00 61.33           N
ATOM    707  CA  LYS D  96      14.418   5.310 -25.287  1.00 70.41           C
ATOM    708  C   LYS D  96      13.606   4.057 -24.972  1.00 72.36           C
ATOM    709  O   LYS D  96      13.782   3.014 -25.604  1.00 78.11           O
ATOM    710  CB  LYS D  96      15.521   5.522 -24.239  1.00 60.38           C
ATOM    711  N   GLN D  97      12.690   4.174 -24.017  1.00 63.28           N
ATOM    712  CA  GLN D  97      11.863   3.043 -23.614  1.00 62.29           C
ATOM    713  C   GLN D  97      10.954   2.618 -24.748  1.00 58.12           C
ATOM    714  O   GLN D  97      10.711   1.428 -24.955  1.00 61.48           O
ATOM    715  CB  GLN D  97      11.043   3.396 -22.379  1.00 61.82           C
ATOM    716  CG  GLN D  97      11.903   3.674 -21.163  1.00 68.37           C
ATOM    717  CD  GLN D  97      11.144   4.378 -20.060  1.00 76.04           C
ATOM    718  OE1 GLN D  97       9.979   4.749 -20.228  1.00 73.71           O
ATOM    719  NE2 GLN D  97      11.800   4.565 -18.916  1.00 84.67           N
ATOM    720  N   LEU D  98      10.441   3.600 -25.478  1.00 53.95           N
ATOM    721  CA  LEU D  98       9.639   3.307 -26.651  1.00 55.19           C
ATOM    722  C   LEU D  98      10.461   2.498 -27.657  1.00 55.08           C
ATOM    723  O   LEU D  98      10.000   1.473 -28.161  1.00 59.72           O
ATOM    724  CB  LEU D  98       9.125   4.604 -27.273  1.00 54.29           C
ATOM    725  CG  LEU D  98       7.928   5.246 -26.571  1.00 47.71           C
ATOM    726  CD1 LEU D  98       7.592   6.581 -27.207  1.00 47.53           C
ATOM    727  CD2 LEU D  98       6.728   4.319 -26.627  1.00 54.75           C
ATOM    728  N   MET D  99      11.693   2.934 -27.907  1.00 56.66           N
ATOM    729  CA  MET D  99      12.609   2.184 -28.761  1.00 62.49           C
ATOM    730  C   MET D  99      12.852   0.769 -28.253  1.00 65.83           C
ATOM    731  O   MET D  99      12.741  -0.195 -29.010  1.00 71.19           O
ATOM    732  CB  MET D  99      13.953   2.899 -28.881  1.00 63.14           C
ATOM    733  CG  MET D  99      13.971   4.064 -29.837  1.00 69.68           C
ATOM    734  SD  MET D  99      15.675   4.568 -30.158  1.00 95.15           S
ATOM    735  CE  MET D  99      16.327   3.037 -30.813  1.00 74.11           C
ATOM    736  N   ALA D 100      13.193   0.656 -26.973  1.00 63.93           N
ATOM    737  CA  ALA D 100      13.485  -0.634 -26.359  1.00 68.87           C
ATOM    738  C   ALA D 100      12.297  -1.588 -26.471  1.00 74.30           C
ATOM    739  O   ALA D 100      12.461  -2.750 -26.844  1.00 80.81           O
ATOM    740  CB  ALA D 100      13.880  -0.445 -24.908  1.00 71.20           C
ATOM    741  N   PHE D 101      11.107  -1.093 -26.137  1.00 70.09           N
ATOM    742  CA  PHE D 101       9.876  -1.851 -26.319  1.00 71.47           C
ATOM    743  C   PHE D 101       9.748  -2.273 -27.774  1.00 69.77           C
ATOM    744  O   PHE D 101       9.486  -3.435 -28.082  1.00 72.58           O
ATOM    745  CB  PHE D 101       8.667  -1.005 -25.895  1.00 69.17           C
ATOM    746  CG  PHE D 101       7.342  -1.720 -25.966  1.00 62.18           C
ATOM    747  CD1 PHE D 101       6.759  -2.246 -24.820  1.00 58.28           C
ATOM    748  CD2 PHE D 101       6.657  -1.822 -27.165  1.00 64.78           C
ATOM    749  CE1 PHE D 101       5.522  -2.880 -24.868  1.00 46.50           C
ATOM    750  CE2 PHE D 101       5.418  -2.455 -27.229  1.00 62.62           C
ATOM    751  CZ  PHE D 101       4.853  -2.987 -26.081  1.00 55.93           C
ATOM    752  N   MET D 102       9.964  -1.317 -28.668  1.00 67.36           N
ATOM    753  CA  MET D 102       9.847  -1.567 -30.095  1.00 71.78           C
ATOM    754  C   MET D 102      10.932  -2.552 -30.536  1.00 76.93           C
ATOM    755  O   MET D 102      10.644  -3.552 -31.194  1.00 74.63           O
ATOM    756  CB  MET D 102       9.946  -0.262 -30.886  1.00 71.12           C
ATOM    757  CG  MET D 102       9.648  -0.444 -32.352  1.00 60.70           C
ATOM    758  SD  MET D 102       8.293  -1.622 -32.494  1.00 90.83           S
ATOM    759  CE  MET D 102       8.292  -1.946 -34.251  1.00109.15           C
ATOM    760  N   GLU D 103      12.179  -2.258 -30.176  1.00 84.75           N
ATOM    761  CA  GLU D 103      13.300  -3.119 -30.546  1.00 95.38           C
ATOM    762  C   GLU D 103      13.086  -4.522 -29.994  1.00 95.93           C
ATOM    763  O   GLU D 103      13.354  -5.512 -30.668  1.00100.10           O
ATOM    764  CB  GLU D 103      14.627  -2.549 -30.033  1.00 99.27           C
ATOM    765  CG  GLU D 103      15.132  -1.328 -30.787  1.00102.79           C
ATOM    766  CD  GLU D 103      15.681  -1.681 -32.155  1.00108.99           C
ATOM    767  OE1 GLU D 103      16.188  -0.774 -32.848  1.00111.67           O
ATOM    768  OE2 GLU D 103      15.607  -2.870 -32.535  1.00110.64           O1-
ATOM    769  N   ALA D 104      12.579  -4.604 -28.772  1.00 91.05           N
ATOM    770  CA  ALA D 104      12.224  -5.893 -28.200  1.00 91.00           C
ATOM    771  C   ALA D 104      11.095  -6.515 -29.018  1.00 90.09           C
ATOM    772  O   ALA D 104      11.111  -7.706 -29.319  1.00 95.42           O
ATOM    773  CB  ALA D 104      11.824  -5.744 -26.743  1.00 88.29           C
ATOM    774  N   TRP D 105      10.114  -5.693 -29.371  1.00 87.25           N
ATOM    775  CA  TRP D 105       8.925  -6.166 -30.070  1.00 90.10           C
ATOM    776  C   TRP D 105       9.211  -6.602 -31.507  1.00 94.12           C
ATOM    777  O   TRP D 105       8.682  -7.613 -31.969  1.00 94.49           O
ATOM    778  CB  TRP D 105       7.843  -5.075 -30.042  1.00 89.11           C
ATOM    779  CG  TRP D 105       6.465  -5.523 -30.486  1.00 91.01           C
ATOM    780  CD1 TRP D 105       5.988  -6.803 -30.525  1.00 95.62           C
ATOM    781  CD2 TRP D 105       5.376  -4.679 -30.896  1.00 78.77           C
ATOM    782  NE1 TRP D 105       4.683  -6.809 -30.964  1.00 90.01           N
ATOM    783  CE2 TRP D 105       4.286  -5.519 -31.197  1.00 79.12           C
ATOM    784  CE3 TRP D 105       5.226  -3.298 -31.053  1.00 67.20           C
ATOM    785  CZ2 TRP D 105       3.066  -5.024 -31.642  1.00 71.58           C
ATOM    786  CZ3 TRP D 105       4.023  -2.811 -31.497  1.00 70.84           C
ATOM    787  CH2 TRP D 105       2.953  -3.670 -31.785  1.00 72.17           C
ATOM    788  N   ARG D 106      10.065  -5.861 -32.205  1.00101.83           N
ATOM    789  CA  ARG D 106      10.245  -6.086 -33.637  1.00109.84           C
ATOM    790  C   ARG D 106      11.378  -7.066 -33.932  1.00123.36           C
ATOM    791  O   ARG D 106      11.538  -7.512 -35.070  1.00126.35           O
ATOM    792  CB  ARG D 106      10.493  -4.758 -34.363  1.00104.29           C
ATOM    793  CG  ARG D 106      10.387  -4.849 -35.884  1.00101.58           C
ATOM    794  CD  ARG D 106      11.754  -4.817 -36.540  1.00101.39           C
ATOM    795  NE  ARG D 106      12.327  -3.476 -36.514  1.00 98.18           N
ATOM    796  CZ  ARG D 106      13.574  -3.188 -36.869  1.00 92.56           C
ATOM    797  NH1 ARG D 106      14.389  -4.153 -37.269  1.00 98.07           N1+
ATOM    798  NH2 ARG D 106      14.009  -1.937 -36.811  1.00 85.52           N
ATOM    799  N   ASN D 107      12.161  -7.404 -32.911  1.00130.41           N
ATOM    800  CA  ASN D 107      13.242  -8.370 -33.085  1.00139.59           C
ATOM    801  C   ASN D 107      12.674  -9.725 -33.471  1.00142.22           C
ATOM    802  O   ASN D 107      13.183 -10.398 -34.367  1.00148.66           O
ATOM    803  CB  ASN D 107      14.082  -8.500 -31.810  1.00140.57           C
ATOM    804  CG  ASN D 107      15.179  -7.457 -31.721  1.00139.59           C
ATOM    805  OD1 ASN D 107      15.709  -7.004 -32.737  1.00138.97           O
ATOM    806  ND2 ASN D 107      15.526  -7.068 -30.499  1.00139.00           N
ATOM    807  N   GLU D 108      11.609 -10.116 -32.784  1.00136.36           N
ATOM    808  CA  GLU D 108      11.008 -11.427 -32.970  1.00134.17           C
ATOM    809  C   GLU D 108      10.133 -11.467 -34.219  1.00131.88           C
ATOM    810  O   GLU D 108       9.978 -12.513 -34.849  1.00132.78           O
ATOM    811  CB  GLU D 108      10.199 -11.800 -31.736  1.00130.19           C
ATOM    812  CG  GLU D 108      10.946 -11.521 -30.450  1.00130.41           C
ATOM    813  CD  GLU D 108      10.026 -11.427 -29.261  1.00130.30           C
ATOM    814  OE1 GLU D 108       8.870 -10.990 -29.442  1.00127.31           O
ATOM    815  OE2 GLU D 108      10.461 -11.780 -28.145  1.00133.93           O1-
