# Supplementary material for: A non-redundant data set of nanobody-antigen crystal structures
Source: Data Brief. 2019 Mar 6;24:103754. doi: 10.1016/j.dib.2019.103754 (PMC6441729; doi:10.1016/j.dib.2019.103754)
Supplement: Multimedia component 5 [file mmc5.zip › Data_set/Ag_1/5lhr_1.pdb]

ATOM      1  N   ILE A  16      69.015 -13.530  26.221  1.00  8.95           N
ATOM      2  CA  ILE A  16      69.816 -13.726  27.425  1.00 11.30           C
ATOM      3  C   ILE A  16      71.244 -14.133  27.092  1.00  8.62           C
ATOM      4  O   ILE A  16      71.472 -15.021  26.272  1.00  7.29           O
ATOM      5  CB  ILE A  16      69.203 -14.802  28.355  1.00 11.56           C
ATOM      6  CG1 ILE A  16      67.918 -14.290  28.996  1.00 11.52           C
ATOM      7  CG2 ILE A  16      70.182 -15.215  29.444  1.00  9.75           C
ATOM      8  CD1 ILE A  16      66.706 -14.619  28.203  1.00 14.20           C
ATOM      9  N   VAL A  17      72.201 -13.467  27.728  1.00 10.41           N
ATOM     10  CA  VAL A  17      73.591 -13.890  27.678  1.00 12.33           C
ATOM     11  C   VAL A  17      73.819 -14.893  28.800  1.00 12.02           C
ATOM     12  O   VAL A  17      73.364 -14.683  29.922  1.00 16.59           O
ATOM     13  CB  VAL A  17      74.556 -12.698  27.822  1.00 15.51           C
ATOM     14  CG1 VAL A  17      76.005 -13.172  27.794  1.00 13.68           C
ATOM     15  CG2 VAL A  17      74.299 -11.680  26.725  1.00 12.11           C
ATOM     16  N   GLY A  18      74.508 -15.989  28.499  1.00 12.72           N
ATOM     17  CA  GLY A  18      74.694 -17.043  29.477  1.00  9.34           C
ATOM     18  C   GLY A  18      73.393 -17.780  29.728  1.00 10.86           C
ATOM     19  O   GLY A  18      72.482 -17.743  28.901  1.00 11.83           O
ATOM     20  N   GLY A  19      73.296 -18.443  30.874  1.00 10.22           N
ATOM     21  CA  GLY A  19      72.115 -19.225  31.186  1.00 11.83           C
ATOM     22  C   GLY A  19      71.969 -20.411  30.252  1.00 11.81           C
ATOM     23  O   GLY A  19      72.939 -20.844  29.634  1.00 15.91           O
ATOM     24  N   GLU A  20      70.754 -20.942  30.146  1.00 10.93           N
ATOM     25  CA  GLU A  20      70.522 -22.138  29.344  1.00 16.01           C
ATOM     26  C   GLU A  20      69.260 -22.033  28.503  1.00 12.64           C
ATOM     27  O   GLU A  20      68.344 -21.283  28.837  1.00 11.00           O
ATOM     28  CB  GLU A  20      70.406 -23.377  30.238  1.00 16.21           C
ATOM     29  CG  GLU A  20      71.039 -23.250  31.610  1.00 29.57           C
ATOM     30  CD  GLU A  20      70.771 -24.459  32.483  1.00 42.82           C
ATOM     31  OE1 GLU A  20      69.877 -24.381  33.353  1.00 45.18           O
ATOM     32  OE2 GLU A  20      71.456 -25.486  32.301  1.00 47.95           O
ATOM     33  N   PHE A  21      69.218 -22.797  27.414  1.00  8.49           N
ATOM     34  CA  PHE A  21      67.959 -23.094  26.747  1.00  9.43           C
ATOM     35  C   PHE A  21      67.047 -23.757  27.772  1.00 10.82           C
ATOM     36  O   PHE A  21      67.516 -24.513  28.625  1.00 16.92           O
ATOM     37  CB  PHE A  21      68.164 -24.015  25.538  1.00 11.95           C
ATOM     38  CG  PHE A  21      68.632 -23.310  24.289  1.00 17.22           C
ATOM     39  CD1 PHE A  21      69.177 -22.040  24.341  1.00 16.36           C
ATOM     40  CD2 PHE A  21      68.531 -23.936  23.057  1.00 19.05           C
ATOM     41  CE1 PHE A  21      69.597 -21.406  23.182  1.00 20.22           C
ATOM     42  CE2 PHE A  21      68.927 -23.304  21.899  1.00 24.33           C
ATOM     43  CZ  PHE A  21      69.472 -22.042  21.960  1.00 24.51           C
ATOM     44  N   THR A  22      65.751 -23.479  27.701  1.00  9.55           N
ATOM     45  CA  THR A  22      64.825 -24.037  28.674  1.00 11.79           C
ATOM     46  C   THR A  22      63.436 -24.251  28.083  1.00 16.54           C
ATOM     47  O   THR A  22      63.093 -23.693  27.039  1.00 11.05           O
ATOM     48  CB  THR A  22      64.711 -23.128  29.918  1.00 16.03           C
ATOM     49  OG1 THR A  22      64.019 -23.822  30.963  1.00 17.06           O
ATOM     50  CG2 THR A  22      63.969 -21.838  29.580  1.00 15.50           C
ATOM     51  N   GLU A  23      62.646 -25.076  28.759  1.00 17.94           N
ATOM     52  CA  GLU A  23      61.253 -25.268  28.395  1.00 15.81           C
ATOM     53  C   GLU A  23      60.399 -24.274  29.168  1.00 14.17           C
ATOM     54  O   GLU A  23      60.788 -23.816  30.241  1.00 14.77           O
ATOM     55  CB  GLU A  23      60.806 -26.701  28.689  1.00 23.77           C
ATOM     56  CG  GLU A  23      61.670 -27.778  28.045  1.00 29.00           C
ATOM     57  CD  GLU A  23      61.346 -28.001  26.581  1.00 35.15           C
ATOM     58  OE1 GLU A  23      60.289 -27.519  26.124  1.00 37.05           O
ATOM     59  OE2 GLU A  23      62.147 -28.667  25.890  1.00 43.72           O
ATOM     60  N   VAL A  24      59.237 -23.941  28.619  1.00 13.79           N
ATOM     61  CA  VAL A  24      58.297 -23.059  29.298  1.00 18.12           C
ATOM     62  C   VAL A  24      57.745 -23.636  30.586  1.00 15.23           C
ATOM     63  O   VAL A  24      57.168 -22.909  31.385  1.00 13.75           O
ATOM     64  CB  VAL A  24      57.114 -22.699  28.393  1.00 19.69           C
ATOM     65  CG1 VAL A  24      57.549 -21.708  27.372  1.00 19.09           C
ATOM     66  CG2 VAL A  24      56.576 -23.947  27.711  1.00 17.82           C
ATOM     67  N   GLU A  25      57.905 -24.938  30.784  1.00 15.41           N
ATOM     68  CA  GLU A  25      57.452 -25.560  32.018  1.00 15.43           C
ATOM     69  C   GLU A  25      58.189 -24.950  33.208  1.00 14.67           C
ATOM     70  O   GLU A  25      57.636 -24.824  34.301  1.00 17.23           O
ATOM     71  CB  GLU A  25      57.659 -27.072  31.966  1.00 17.19           C
ATOM     72  CG  GLU A  25      57.369 -27.770  33.276  1.00 31.88           C
ATOM     73  CD  GLU A  25      57.244 -29.267  33.124  1.00 32.65           C
ATOM     74  OE1 GLU A  25      57.144 -29.745  31.973  1.00 34.40           O
ATOM     75  OE2 GLU A  25      57.246 -29.965  34.159  1.00 32.62           O
ATOM     76  N   ASN A  26      59.434 -24.547  32.978  1.00  7.31           N
ATOM     77  CA  ASN A  26      60.221 -23.886  34.007  1.00 11.49           C
ATOM     78  C   ASN A  26      59.788 -22.439  34.236  1.00 16.62           C
ATOM     79  O   ASN A  26      60.062 -21.866  35.291  1.00 21.50           O
ATOM     80  CB  ASN A  26      61.706 -23.937  33.647  1.00 15.35           C
ATOM     81  CG  ASN A  26      62.273 -25.341  33.723  1.00 17.88           C
ATOM     82  OD1 ASN A  26      62.081 -26.046  34.714  1.00 20.08           O
ATOM     83  ND2 ASN A  26      62.970 -25.757  32.671  1.00 12.94           N
ATOM     84  N   GLN A  27      59.120 -21.852  33.245  1.00 11.70           N
ATOM     85  CA  GLN A  27      58.678 -20.458  33.315  1.00 17.87           C
ATOM     86  C   GLN A  27      57.323 -20.254  32.636  1.00 12.50           C
ATOM     87  O   GLN A  27      57.228 -19.528  31.645  1.00  8.29           O
ATOM     88  CB  GLN A  27      59.716 -19.545  32.667  1.00 16.40           C
ATOM     89  CG  GLN A  27      61.075 -19.600  33.321  1.00 18.84           C
ATOM     90  CD  GLN A  27      61.153 -18.774  34.587  1.00 25.07           C
ATOM     91  OE1 GLN A  27      60.533 -17.715  34.689  1.00 24.43           O
ATOM     92  NE2 GLN A  27      61.920 -19.251  35.560  1.00 20.60           N
ATOM     93  N   PRO A  28      56.267 -20.881  33.181  1.00 10.42           N
ATOM     94  CA  PRO A  28      54.961 -20.980  32.515  1.00  9.17           C
ATOM     95  C   PRO A  28      54.223 -19.650  32.385  1.00 10.28           C
ATOM     96  O   PRO A  28      53.173 -19.589  31.745  1.00 10.97           O
ATOM     97  CB  PRO A  28      54.186 -21.938  33.421  1.00 10.06           C
ATOM     98  CG  PRO A  28      54.775 -21.722  34.767  1.00 11.18           C
ATOM     99  CD  PRO A  28      56.237 -21.462  34.535  1.00 11.92           C
ATOM    100  N   TRP A  29      54.774 -18.601  32.981  1.00 10.69           N
ATOM    101  CA  TRP A  29      54.153 -17.284  32.951  1.00 12.50           C
ATOM    102  C   TRP A  29      54.646 -16.445  31.783  1.00  8.05           C
ATOM    103  O   TRP A  29      54.130 -15.355  31.538  1.00  8.06           O
ATOM    104  CB  TRP A  29      54.427 -16.556  34.263  1.00  8.70           C
ATOM    105  CG  TRP A  29      55.754 -16.926  34.821  1.00 13.33           C
ATOM    106  CD1 TRP A  29      56.971 -16.479  34.400  1.00 13.29           C
ATOM    107  CD2 TRP A  29      56.009 -17.849  35.885  1.00 13.09           C
ATOM    108  NE1 TRP A  29      57.969 -17.060  35.142  1.00 12.56           N
ATOM    109  CE2 TRP A  29      57.404 -17.903  36.063  1.00 14.49           C
ATOM    110  CE3 TRP A  29      55.192 -18.630  36.708  1.00  9.52           C
ATOM    111  CZ2 TRP A  29      58.003 -18.706  37.031  1.00 15.49           C
ATOM    112  CZ3 TRP A  29      55.788 -19.427  37.669  1.00 15.14           C
ATOM    113  CH2 TRP A  29      57.179 -19.458  37.823  1.00 15.73           C
ATOM    114  N   PHE A  30      55.648 -16.945  31.064  1.00  5.87           N
ATOM    115  CA  PHE A  30      56.249 -16.160  29.992  1.00 10.34           C
ATOM    116  C   PHE A  30      55.278 -15.938  28.843  1.00  7.03           C
ATOM    117  O   PHE A  30      54.707 -16.885  28.302  1.00 11.67           O
ATOM    118  CB  PHE A  30      57.521 -16.819  29.460  1.00  5.91           C
ATOM    119  CG  PHE A  30      58.154 -16.060  28.328  1.00 11.03           C
ATOM    120  CD1 PHE A  30      58.893 -14.914  28.576  1.00  9.97           C
ATOM    121  CD2 PHE A  30      57.992 -16.477  27.016  1.00  7.20           C
ATOM    122  CE1 PHE A  30      59.468 -14.203  27.539  1.00  9.53           C
ATOM    123  CE2 PHE A  30      58.564 -15.770  25.973  1.00 14.39           C
ATOM    124  CZ  PHE A  30      59.304 -14.631  26.236  1.00 10.62           C
ATOM    125  N   ALA A  31      55.101 -14.673  28.478  1.00  7.40           N
ATOM    126  CA  ALA A  31      54.244 -14.303  27.361  1.00  9.03           C
ATOM    127  C   ALA A  31      55.085 -13.810  26.192  1.00  9.48           C
ATOM    128  O   ALA A  31      55.880 -12.881  26.335  1.00 12.22           O
ATOM    129  CB  ALA A  31      53.245 -13.238  27.785  1.00  6.02           C
ATOM    130  N   ALA A  32      54.911 -14.441  25.037  1.00  9.99           N
ATOM    131  CA  ALA A  32      55.617 -14.027  23.832  1.00  9.65           C
ATOM    132  C   ALA A  32      54.762 -13.046  23.038  1.00  8.36           C
ATOM    133  O   ALA A  32      53.728 -13.418  22.490  1.00  9.81           O
ATOM    134  CB  ALA A  32      55.975 -15.233  22.984  1.00  7.79           C
ATOM    135  N   ILE A  33      55.195 -11.792  22.980  1.00 13.26           N
ATOM    136  CA  ILE A  33      54.423 -10.755  22.305  1.00 12.54           C
ATOM    137  C   ILE A  33      54.959 -10.491  20.901  1.00 11.94           C
ATOM    138  O   ILE A  33      56.116 -10.121  20.732  1.00 12.54           O
ATOM    139  CB  ILE A  33      54.429  -9.444  23.110  1.00  6.24           C
ATOM    140  CG1 ILE A  33      53.896  -9.691  24.522  1.00  5.57           C
ATOM    141  CG2 ILE A  33      53.612  -8.377  22.401  1.00  6.92           C
ATOM    142  CD1 ILE A  33      54.109  -8.535  25.467  1.00  9.06           C
ATOM    143  N   TYR A  34      54.106 -10.685  19.900  1.00  9.87           N
ATOM    144  CA  TYR A  34      54.482 -10.477  18.508  1.00 12.50           C
ATOM    145  C   TYR A  34      53.785  -9.251  17.924  1.00  9.39           C
ATOM    146  O   TYR A  34      52.675  -8.902  18.326  1.00 10.12           O
ATOM    147  CB  TYR A  34      54.144 -11.709  17.660  1.00 15.08           C
ATOM    148  CG  TYR A  34      54.884 -12.975  18.035  1.00 11.58           C
ATOM    149  CD1 TYR A  34      54.550 -13.685  19.182  1.00 14.26           C
ATOM    150  CD2 TYR A  34      55.899 -13.475  17.230  1.00 12.04           C
ATOM    151  CE1 TYR A  34      55.214 -14.844  19.524  1.00 10.02           C
ATOM    152  CE2 TYR A  34      56.571 -14.636  17.565  1.00 11.48           C
ATOM    153  CZ  TYR A  34      56.221 -15.317  18.713  1.00 12.05           C
ATOM    154  OH  TYR A  34      56.880 -16.474  19.058  1.00 13.96           O
ATOM    155  N   GLN A  35      54.451  -8.613  16.966  1.00 10.08           N
ATOM    156  CA  GLN A  35      53.922  -7.456  16.255  1.00 12.46           C
ATOM    157  C   GLN A  35      53.600  -7.823  14.810  1.00 19.50           C
ATOM    158  O   GLN A  35      54.415  -8.446  14.123  1.00 15.32           O
ATOM    159  CB  GLN A  35      54.921  -6.299  16.297  1.00 12.54           C
ATOM    160  CG  GLN A  35      54.467  -5.045  15.570  1.00 17.59           C
ATOM    161  CD  GLN A  35      55.448  -3.900  15.730  1.00 23.94           C
ATOM    162  OE1 GLN A  35      55.851  -3.564  16.844  1.00 20.69           O
ATOM    163  NE2 GLN A  35      55.844  -3.299  14.614  1.00 28.21           N
ATOM    164  N   LYS A  36      52.412  -7.432  14.355  1.00 14.89           N
ATOM    165  CA  LYS A  36      51.953  -7.782  13.014  1.00 26.35           C
ATOM    166  C   LYS A  36      52.694  -7.026  11.922  1.00 28.88           C
ATOM    167  O   LYS A  36      53.141  -5.895  12.120  1.00 21.81           O
ATOM    168  CB  LYS A  36      50.455  -7.517  12.862  1.00 26.45           C
ATOM    169  CG  LYS A  36      49.562  -8.464  13.639  1.00 22.57           C
ATOM    170  CD  LYS A  36      48.117  -8.330  13.190  1.00 22.51           C
ATOM    171  CE  LYS A  36      47.190  -9.146  14.069  1.00 20.09           C
ATOM    172  NZ  LYS A  36      47.237  -8.677  15.478  1.00 29.39           N
ATOM    173  N   ASN A  37      52.804  -7.658  10.760  1.00 33.99           N
ATOM    174  CA  ASN A  37      53.358  -6.992   9.594  1.00 41.94           C
ATOM    175  C   ASN A  37      52.273  -6.786   8.542  1.00 39.53           C
ATOM    176  O   ASN A  37      51.120  -7.146   8.760  1.00 36.73           O
ATOM    177  CB  ASN A  37      54.538  -7.787   9.042  1.00 38.07           C
ATOM    178  CG  ASN A  37      55.684  -7.877  10.036  1.00 42.94           C
ATOM    179  OD1 ASN A  37      56.014  -6.898  10.706  1.00 35.66           O
ATOM    180  ND2 ASN A  37      56.303  -9.051  10.126  1.00 35.46           N
ATOM    181  N   LYS A  37A     52.638  -6.196   7.411  1.00 42.32           N
ATOM    182  CA  LYS A  37A     51.670  -5.875   6.361  1.00 47.18           C
ATOM    183  C   LYS A  37A     51.150  -7.119   5.642  1.00 45.08           C
ATOM    184  O   LYS A  37A     50.130  -7.065   4.956  1.00 53.69           O
ATOM    185  CB  LYS A  37A     52.296  -4.909   5.356  1.00 46.38           C
ATOM    186  CG  LYS A  37A     52.750  -3.607   5.998  1.00 45.01           C
ATOM    187  CD  LYS A  37A     51.574  -2.666   6.226  1.00 47.69           C
ATOM    188  CE  LYS A  37A     51.865  -1.665   7.336  1.00 46.79           C
ATOM    189  NZ  LYS A  37A     51.897  -2.329   8.673  1.00 49.32           N
ATOM    190  N   SER A  37D     53.406 -12.369   5.412  1.00 53.93           N
ATOM    191  CA  SER A  37D     54.308 -11.695   6.339  1.00 47.43           C
ATOM    192  C   SER A  37D     53.931 -12.005   7.785  1.00 40.34           C
ATOM    193  O   SER A  37D     53.267 -11.201   8.439  1.00 39.41           O
ATOM    194  CB  SER A  37D     54.289 -10.183   6.103  1.00 40.80           C
ATOM    195  OG  SER A  37D     54.766  -9.863   4.810  1.00 47.08           O
ATOM    196  N   PRO A  37E     54.356 -13.178   8.289  1.00 41.70           N
ATOM    197  CA  PRO A  37E     54.073 -13.607   9.664  1.00 34.37           C
ATOM    198  C   PRO A  37E     54.527 -12.567  10.683  1.00 31.79           C
ATOM    199  O   PRO A  37E     55.459 -11.815  10.396  1.00 36.72           O
ATOM    200  CB  PRO A  37E     54.884 -14.901   9.804  1.00 28.15           C
ATOM    201  CG  PRO A  37E     55.032 -15.402   8.412  1.00 25.28           C
ATOM    202  CD  PRO A  37E     55.151 -14.178   7.556  1.00 38.01           C
ATOM    203  N   PRO A  38      53.870 -12.515  11.851  1.00 23.35           N
ATOM    204  CA  PRO A  38      54.244 -11.540  12.879  1.00 23.38           C
ATOM    205  C   PRO A  38      55.697 -11.704  13.307  1.00 21.58           C
ATOM    206  O   PRO A  38      56.235 -12.809  13.247  1.00 23.96           O
ATOM    207  CB  PRO A  38      53.293 -11.861  14.037  1.00 22.12           C
ATOM    208  CG  PRO A  38      52.142 -12.567  13.403  1.00 29.44           C
ATOM    209  CD  PRO A  38      52.731 -13.349  12.270  1.00 18.84           C
ATOM    210  N   SER A  39      56.326 -10.609  13.717  1.00 18.79           N
ATOM    211  CA  SER A  39      57.701 -10.656  14.194  1.00 19.98           C
ATOM    212  C   SER A  39      57.713 -10.610  15.713  1.00 13.52           C
ATOM    213  O   SER A  39      56.935  -9.873  16.311  1.00 13.26           O
ATOM    214  CB  SER A  39      58.514  -9.494  13.619  1.00 16.04           C
ATOM    215  OG  SER A  39      58.715  -9.651  12.226  1.00 24.49           O
ATOM    216  N   PHE A  40      58.580 -11.393  16.344  1.00 10.67           N
ATOM    217  CA  PHE A  40      58.680 -11.332  17.796  1.00 13.13           C
ATOM    218  C   PHE A  40      59.115  -9.933  18.214  1.00 10.72           C
ATOM    219  O   PHE A  40      60.131  -9.426  17.745  1.00 11.28           O
ATOM    220  CB  PHE A  40      59.654 -12.371  18.348  1.00 10.13           C
ATOM    221  CG  PHE A  40      59.853 -12.266  19.833  1.00 11.32           C
ATOM    222  CD1 PHE A  40      58.896 -12.758  20.706  1.00 11.58           C
ATOM    223  CD2 PHE A  40      60.981 -11.655  20.357  1.00  9.21           C
ATOM    224  CE1 PHE A  40      59.065 -12.654  22.073  1.00 10.71           C
ATOM    225  CE2 PHE A  40      61.155 -11.547  21.724  1.00 11.01           C
ATOM    226  CZ  PHE A  40      60.195 -12.048  22.583  1.00 11.71           C
ATOM    227  N   LYS A  41      58.332  -9.315  19.091  1.00  9.34           N
ATOM    228  CA  LYS A  41      58.574  -7.938  19.498  1.00 12.08           C
ATOM    229  C   LYS A  41      59.187  -7.770  20.884  1.00 10.69           C
ATOM    230  O   LYS A  41      60.114  -6.979  21.057  1.00 17.51           O
ATOM    231  CB  LYS A  41      57.264  -7.152  19.531  1.00 10.19           C
ATOM    232  CG  LYS A  41      57.453  -5.672  19.799  1.00 10.21           C
ATOM    233  CD  LYS A  41      58.466  -5.076  18.834  1.00 11.63           C
ATOM    234  CE  LYS A  41      58.850  -3.666  19.237  1.00 14.14           C
ATOM    235  NZ  LYS A  41      57.741  -2.703  19.009  1.00 19.30           N
ATOM    236  N   CYS A  42      58.670  -8.504  21.866  1.00 10.78           N
ATOM    237  CA  CYS A  42      59.261  -8.499  23.203  1.00 10.84           C
ATOM    238  C   CYS A  42      58.519  -9.452  24.144  1.00 12.56           C
ATOM    239  O   CYS A  42      57.522 -10.067  23.763  1.00  9.23           O
ATOM    240  CB  CYS A  42      59.384  -7.104  23.834  1.00 14.68           C
ATOM    241  SG  CYS A  42      57.852  -6.272  24.281  1.00 27.90           S
ATOM    242  N   GLY A  43      59.020  -9.580  25.368  1.00  8.35           N
ATOM    243  CA  GLY A  43      58.475 -10.530  26.322  1.00  5.81           C
ATOM    244  C   GLY A  43      57.438  -9.943  27.259  1.00  9.67           C
ATOM    245  O   GLY A  43      57.188  -8.737  27.255  1.00  8.10           O
ATOM    246  N   GLY A  44      56.830 -10.807  28.065  1.00  5.58           N
ATOM    247  CA  GLY A  44      55.817 -10.395  29.018  1.00  5.38           C
ATOM    248  C   GLY A  44      55.583 -11.466  30.064  1.00  8.08           C
ATOM    249  O   GLY A  44      56.194 -12.533  30.015  1.00  7.41           O
ATOM    250  N   SER A  45      54.697 -11.183  31.012  1.00  7.28           N
ATOM    251  CA  SER A  45      54.401 -12.126  32.083  1.00  6.49           C
ATOM    252  C   SER A  45      52.906 -12.200  32.355  1.00  9.24           C
ATOM    253  O   SER A  45      52.229 -11.177  32.439  1.00  9.58           O
ATOM    254  CB  SER A  45      55.142 -11.735  33.361  1.00  5.83           C
ATOM    255  OG  SER A  45      56.499 -11.447  33.085  1.00  5.35           O
ATOM    256  N   LEU A  46      52.396 -13.417  32.497  1.00  8.63           N
ATOM    257  CA  LEU A  46      50.982 -13.625  32.772  1.00  6.51           C
ATOM    258  C   LEU A  46      50.707 -13.426  34.261  1.00  6.06           C
ATOM    259  O   LEU A  46      50.967 -14.316  35.068  1.00 10.59           O
ATOM    260  CB  LEU A  46      50.557 -15.024  32.322  1.00  5.45           C
ATOM    261  CG  LEU A  46      49.068 -15.363  32.306  1.00 11.23           C
ATOM    262  CD1 LEU A  46      48.395 -14.684  31.124  1.00 10.57           C
ATOM    263  CD2 LEU A  46      48.866 -16.870  32.249  1.00 14.98           C
ATOM    264  N   ILE A  47      50.200 -12.252  34.624  1.00  8.23           N
ATOM    265  CA  ILE A  47      49.931 -11.936  36.025  1.00 11.13           C
ATOM    266  C   ILE A  47      48.478 -12.221  36.371  1.00 15.55           C
ATOM    267  O   ILE A  47      48.103 -12.266  37.543  1.00 11.17           O
ATOM    268  CB  ILE A  47      50.244 -10.465  36.353  1.00  7.91           C
ATOM    269  CG1 ILE A  47      49.373  -9.533  35.509  1.00  8.95           C
ATOM    270  CG2 ILE A  47      51.717 -10.172  36.124  1.00  9.34           C
ATOM    271  CD1 ILE A  47      49.495  -8.074  35.886  1.00  9.28           C
ATOM    272  N   SER A  48      47.659 -12.400  35.342  1.00 10.62           N
ATOM    273  CA  SER A  48      46.268 -12.780  35.535  1.00 11.66           C
ATOM    274  C   SER A  48      45.861 -13.625  34.338  1.00 14.96           C
ATOM    275  O   SER A  48      46.440 -13.468  33.264  1.00 17.39           O
ATOM    276  CB  SER A  48      45.381 -11.539  35.680  1.00 17.06           C
ATOM    277  OG  SER A  48      44.026 -11.879  35.905  1.00 19.34           O
ATOM    278  N   PRO A  49      44.888 -14.537  34.517  1.00 15.14           N
ATOM    279  CA  PRO A  49      44.418 -15.356  33.392  1.00 15.70           C
ATOM    280  C   PRO A  49      44.110 -14.527  32.146  1.00 16.20           C
ATOM    281  O   PRO A  49      44.305 -15.002  31.030  1.00 18.42           O
ATOM    282  CB  PRO A  49      43.149 -16.005  33.945  1.00 15.45           C
ATOM    283  CG  PRO A  49      43.418 -16.134  35.404  1.00 17.35           C
ATOM    284  CD  PRO A  49      44.259 -14.941  35.789  1.00 17.24           C
ATOM    285  N   CYS A  50      43.667 -13.290  32.346  1.00 12.24           N
ATOM    286  CA  CYS A  50      43.325 -12.409  31.239  1.00 14.26           C
ATOM    287  C   CYS A  50      44.317 -11.253  31.072  1.00 12.55           C
ATOM    288  O   CYS A  50      44.215 -10.482  30.118  1.00 11.75           O
ATOM    289  CB  CYS A  50      41.908 -11.857  31.433  1.00 14.34           C
ATOM    290  SG  CYS A  50      40.581 -13.031  31.019  1.00 39.36           S
ATOM    291  N   TRP A  51      45.277 -11.133  31.987  1.00 12.53           N
ATOM    292  CA  TRP A  51      46.189  -9.988  31.964  1.00 10.05           C
ATOM    293  C   TRP A  51      47.669 -10.362  31.911  1.00 10.17           C
ATOM    294  O   TRP A  51      48.139 -11.224  32.665  1.00 11.20           O
ATOM    295  CB  TRP A  51      45.947  -9.092  33.181  1.00 10.37           C
ATOM    296  CG  TRP A  51      44.703  -8.267  33.088  1.00 18.05           C
ATOM    297  CD1 TRP A  51      43.490  -8.546  33.648  1.00 16.24           C
ATOM    298  CD2 TRP A  51      44.546  -7.023  32.392  1.00 13.12           C
ATOM    299  NE1 TRP A  51      42.590  -7.553  33.347  1.00 13.35           N
ATOM    300  CE2 TRP A  51      43.214  -6.606  32.577  1.00 14.53           C
ATOM    301  CE3 TRP A  51      45.405  -6.220  31.634  1.00 13.23           C
ATOM    302  CZ2 TRP A  51      42.718  -5.424  32.030  1.00 18.30           C
ATOM    303  CZ3 TRP A  51      44.911  -5.047  31.092  1.00 15.27           C
ATOM    304  CH2 TRP A  51      43.580  -4.660  31.292  1.00 14.24           C
ATOM    305  N   VAL A  52      48.387  -9.674  31.024  1.00 10.92           N
ATOM    306  CA  VAL A  52      49.824  -9.844  30.826  1.00  9.83           C
ATOM    307  C   VAL A  52      50.565  -8.532  31.095  1.00  8.89           C
ATOM    308  O   VAL A  52      50.153  -7.481  30.618  1.00  8.09           O
ATOM    309  CB  VAL A  52      50.137 -10.318  29.385  1.00  6.01           C
ATOM    310  CG1 VAL A  52      51.597 -10.055  29.026  1.00  6.37           C
ATOM    311  CG2 VAL A  52      49.790 -11.787  29.215  1.00  5.55           C
ATOM    312  N   ALA A  53      51.654  -8.586  31.855  1.00  8.63           N
ATOM    313  CA  ALA A  53      52.451  -7.389  32.112  1.00  7.56           C
ATOM    314  C   ALA A  53      53.717  -7.362  31.260  1.00  8.20           C
ATOM    315  O   ALA A  53      54.452  -8.349  31.207  1.00 11.31           O
ATOM    316  CB  ALA A  53      52.806  -7.300  33.588  1.00  8.49           C
ATOM    317  N   SER A  54      53.968  -6.234  30.598  1.00 11.33           N
ATOM    318  CA  SER A  54      55.160  -6.097  29.765  1.00  7.42           C
ATOM    319  C   SER A  54      55.696  -4.667  29.893  1.00  7.93           C
ATOM    320  O   SER A  54      55.165  -3.858  30.660  1.00  7.57           O
ATOM    321  CB  SER A  54      54.808  -6.292  28.286  1.00  5.94           C
ATOM    322  OG  SER A  54      55.952  -6.199  27.452  1.00  6.50           O
ATOM    323  N   ALA A  55      56.746  -4.358  29.142  1.00  5.55           N
ATOM    324  CA  ALA A  55      57.337  -3.022  29.171  1.00  8.05           C
ATOM    325  C   ALA A  55      56.709  -2.008  28.225  1.00  7.66           C
ATOM    326  O   ALA A  55      56.457  -2.304  27.058  1.00  9.63           O
ATOM    327  CB  ALA A  55      58.822  -3.161  28.884  1.00  8.58           C
ATOM    328  N   ALA A  56      56.467  -0.807  28.740  1.00  6.18           N
ATOM    329  CA  ALA A  56      55.770   0.233  27.991  1.00 11.29           C
ATOM    330  C   ALA A  56      56.522   0.667  26.736  1.00 11.35           C
ATOM    331  O   ALA A  56      55.905   1.018  25.730  1.00 10.93           O
ATOM    332  CB  ALA A  56      55.515   1.436  28.886  1.00  9.54           C
ATOM    333  N   HIS A  57      57.851   0.635  26.787  1.00 13.39           N
ATOM    334  CA  HIS A  57      58.655   1.114  25.664  1.00 14.22           C
ATOM    335  C   HIS A  57      58.592   0.158  24.474  1.00 12.48           C
ATOM    336  O   HIS A  57      58.968   0.523  23.360  1.00 11.56           O
ATOM    337  CB  HIS A  57      60.111   1.344  26.093  1.00 16.10           C
ATOM    338  CG  HIS A  57      60.899   0.088  26.297  1.00 17.87           C
ATOM    339  ND1 HIS A  57      61.138  -0.445  27.545  1.00 11.22           N
ATOM    340  CD2 HIS A  57      61.525  -0.725  25.414  1.00 14.86           C
ATOM    341  CE1 HIS A  57      61.866  -1.541  27.422  1.00 11.37           C
ATOM    342  NE2 HIS A  57      62.115  -1.733  26.139  1.00 14.83           N
ATOM    343  N   CYS A  58      58.111  -1.060  24.713  1.00 10.49           N
ATOM    344  CA  CYS A  58      57.863  -2.010  23.631  1.00 14.10           C
ATOM    345  C   CYS A  58      56.772  -1.519  22.679  1.00 18.54           C
ATOM    346  O   CYS A  58      56.726  -1.927  21.519  1.00 12.70           O
ATOM    347  CB  CYS A  58      57.461  -3.385  24.184  1.00 13.29           C
ATOM    348  SG  CYS A  58      58.808  -4.505  24.663  1.00 22.50           S
ATOM    349  N   PHE A  59      55.898  -0.646  23.172  1.00 12.31           N
ATOM    350  CA  PHE A  59      54.679  -0.306  22.446  1.00 16.03           C
ATOM    351  C   PHE A  59      54.486   1.189  22.191  1.00 15.44           C
ATOM    352  O   PHE A  59      53.544   1.580  21.505  1.00 18.97           O
ATOM    353  CB  PHE A  59      53.462  -0.839  23.208  1.00 10.86           C
ATOM    354  CG  PHE A  59      53.590  -2.275  23.632  1.00 12.99           C
ATOM    355  CD1 PHE A  59      53.446  -3.298  22.710  1.00 10.88           C
ATOM    356  CD2 PHE A  59      53.845  -2.601  24.955  1.00  8.21           C
ATOM    357  CE1 PHE A  59      53.559  -4.620  23.097  1.00 12.20           C
ATOM    358  CE2 PHE A  59      53.960  -3.921  25.348  1.00  9.24           C
ATOM    359  CZ  PHE A  59      53.816  -4.932  24.417  1.00 11.52           C
ATOM    360  N   ILE A  60      55.370   2.021  22.732  1.00 15.20           N
ATOM    361  CA  ILE A  60      55.163   3.467  22.700  1.00 18.21           C
ATOM    362  C   ILE A  60      55.200   4.045  21.279  1.00 21.95           C
ATOM    363  O   ILE A  60      54.673   5.130  21.034  1.00 25.91           O
ATOM    364  CB  ILE A  60      56.211   4.196  23.577  1.00 17.45           C
ATOM    365  CG1 ILE A  60      55.754   5.622  23.900  1.00 20.10           C
ATOM    366  CG2 ILE A  60      57.580   4.190  22.909  1.00 17.00           C
ATOM    367  CD1 ILE A  60      54.486   5.686  24.726  1.00 14.99           C
ATOM    368  N   GLN A  60A     55.801   3.317  20.343  1.00 19.28           N
ATOM    369  CA  GLN A  60A     55.926   3.804  18.971  1.00 21.64           C
ATOM    370  C   GLN A  60A     54.680   3.499  18.137  1.00 25.75           C
ATOM    371  O   GLN A  60A     54.228   4.337  17.358  1.00 26.43           O
ATOM    372  CB  GLN A  60A     57.169   3.206  18.306  1.00 20.71           C
ATOM    373  CG  GLN A  60A     58.476   3.579  18.994  1.00 28.49           C
ATOM    374  CD  GLN A  60A     58.684   5.081  19.075  1.00 40.08           C
ATOM    375  OE1 GLN A  60A     58.646   5.668  20.157  1.00 35.00           O
ATOM    376  NE2 GLN A  60A     58.904   5.712  17.926  1.00 32.14           N
ATOM    377  N   LEU A  60B     54.135   2.297  18.302  1.00 21.68           N
ATOM    378  CA  LEU A  60B     52.897   1.897  17.631  1.00 23.66           C
ATOM    379  C   LEU A  60B     51.906   1.342  18.656  1.00 22.86           C
ATOM    380  O   LEU A  60B     51.709   0.130  18.736  1.00 19.32           O
ATOM    381  CB  LEU A  60B     53.179   0.851  16.546  1.00 22.72           C
ATOM    382  CG  LEU A  60B     53.302   1.267  15.074  1.00 32.41           C
ATOM    383  CD1 LEU A  60B     51.972   1.758  14.522  1.00 23.85           C
ATOM    384  CD2 LEU A  60B     54.391   2.313  14.867  1.00 41.44           C
ATOM    385  N   PRO A  60C     51.271   2.232  19.438  1.00 21.12           N
ATOM    386  CA  PRO A  60C     50.496   1.835  20.621  1.00 20.31           C
ATOM    387  C   PRO A  60C     49.110   1.245  20.344  1.00 20.02           C
ATOM    388  O   PRO A  60C     48.406   0.925  21.300  1.00 19.61           O
ATOM    389  CB  PRO A  60C     50.362   3.150  21.393  1.00 18.50           C
ATOM    390  CG  PRO A  60C     50.350   4.189  20.333  1.00 15.25           C
ATOM    391  CD  PRO A  60C     51.287   3.696  19.259  1.00 18.26           C
ATOM    392  N   LYS A  61      48.719   1.108  19.081  1.00 16.25           N
ATOM    393  CA  LYS A  61      47.424   0.507  18.766  1.00 25.24           C
ATOM    394  C   LYS A  61      47.443  -0.992  19.047  1.00 21.67           C
ATOM    395  O   LYS A  61      48.372  -1.695  18.648  1.00 18.84           O
ATOM    396  CB  LYS A  61      47.040   0.772  17.309  1.00 27.98           C
ATOM    397  CG  LYS A  61      46.756   2.233  17.003  1.00 38.76           C
ATOM    398  CD  LYS A  61      46.670   2.480  15.507  1.00 41.75           C
ATOM    399  CE  LYS A  61      46.451   3.952  15.202  1.00 38.80           C
ATOM    400  NZ  LYS A  61      45.188   4.464  15.801  1.00 39.38           N
ATOM    401  N   LYS A  62      46.411  -1.475  19.733  1.00 15.62           N
ATOM    402  CA  LYS A  62      46.384  -2.856  20.203  1.00 18.46           C
ATOM    403  C   LYS A  62      46.302  -3.879  19.068  1.00 18.85           C
ATOM    404  O   LYS A  62      46.778  -5.005  19.213  1.00 14.92           O
ATOM    405  CB  LYS A  62      45.217  -3.063  21.174  1.00 22.23           C
ATOM    406  CG  LYS A  62      43.841  -2.737  20.613  1.00 15.65           C
ATOM    407  CD  LYS A  62      42.764  -3.043  21.643  1.00 17.81           C
ATOM    408  CE  LYS A  62      41.363  -2.820  21.093  1.00 24.00           C
ATOM    409  NZ  LYS A  62      41.060  -1.378  20.901  1.00 30.51           N
ATOM    410  N   GLU A  62A     45.713  -3.486  17.942  1.00 16.95           N
ATOM    411  CA  GLU A  62A     45.574  -4.388  16.800  1.00 20.12           C
ATOM    412  C   GLU A  62A     46.921  -4.800  16.207  1.00 17.81           C
ATOM    413  O   GLU A  62A     47.011  -5.798  15.493  1.00 18.51           O
ATOM    414  CB  GLU A  62A     44.712  -3.747  15.709  1.00 23.91           C
ATOM    415  CG  GLU A  62A     43.275  -4.246  15.676  1.00 30.50           C
ATOM    416  CD  GLU A  62A     42.379  -3.533  16.669  1.00 40.21           C
ATOM    417  OE1 GLU A  62A     41.182  -3.886  16.748  1.00 44.79           O
ATOM    418  OE2 GLU A  62A     42.866  -2.614  17.362  1.00 34.11           O
ATOM    419  N   ASN A  63      47.965  -4.034  16.507  1.00 16.62           N
ATOM    420  CA  ASN A  63      49.296  -4.318  15.985  1.00 12.34           C
ATOM    421  C   ASN A  63      49.966  -5.531  16.626  1.00 12.89           C
ATOM    422  O   ASN A  63      51.071  -5.907  16.233  1.00 14.28           O
ATOM    423  CB  ASN A  63      50.206  -3.099  16.164  1.00 12.07           C
ATOM    424  CG  ASN A  63      49.781  -1.919  15.314  1.00 18.41           C
ATOM    425  OD1 ASN A  63      49.475  -0.845  15.831  1.00 31.45           O
ATOM    426  ND2 ASN A  63      49.770  -2.110  14.000  1.00 12.61           N
ATOM    427  N   TYR A  64      49.310  -6.146  17.606  1.00 14.18           N
ATOM    428  CA  TYR A  64      49.978  -7.155  18.423  1.00 14.03           C
ATOM    429  C   TYR A  64      49.160  -8.417  18.670  1.00 11.53           C
ATOM    430  O   TYR A  64      47.933  -8.373  18.749  1.00 11.82           O
ATOM    431  CB  TYR A  64      50.378  -6.540  19.766  1.00  9.53           C
ATOM    432  CG  TYR A  64      51.242  -5.311  19.619  1.00 12.62           C
ATOM    433  CD1 TYR A  64      52.609  -5.424  19.395  1.00  8.26           C
ATOM    434  CD2 TYR A  64      50.689  -4.038  19.686  1.00 10.49           C
ATOM    435  CE1 TYR A  64      53.403  -4.303  19.251  1.00  6.48           C
ATOM    436  CE2 TYR A  64      51.475  -2.911  19.543  1.00 12.08           C
ATOM    437  CZ  TYR A  64      52.831  -3.050  19.325  1.00 12.25           C
ATOM    438  OH  TYR A  64      53.616  -1.929  19.183  1.00 13.69           O
ATOM    439  N   VAL A  65      49.863  -9.541  18.785  1.00 10.66           N
ATOM    440  CA  VAL A  65      49.266 -10.806  19.203  1.00 13.82           C
ATOM    441  C   VAL A  65      50.104 -11.410  20.323  1.00 14.43           C
ATOM    442  O   VAL A  65      51.315 -11.211  20.371  1.00 15.32           O
ATOM    443  CB  VAL A  65      49.156 -11.815  18.039  1.00 20.46           C
ATOM    444  CG1 VAL A  65      48.099 -11.372  17.048  1.00 25.89           C
ATOM    445  CG2 VAL A  65      50.500 -11.984  17.349  1.00 16.67           C
ATOM    446  N   VAL A  66      49.463 -12.146  21.224  1.00  7.89           N
ATOM    447  CA  VAL A  66      50.172 -12.715  22.365  1.00  8.78           C
ATOM    448  C   VAL A  66      50.098 -14.239  22.375  1.00 14.08           C
ATOM    449  O   VAL A  66      49.019 -14.812  22.283  1.00 10.69           O
ATOM    450  CB  VAL A  66      49.612 -12.180  23.701  1.00 10.36           C
ATOM    451  CG1 VAL A  66      50.302 -12.855  24.875  1.00  8.17           C
ATOM    452  CG2 VAL A  66      49.769 -10.666  23.781  1.00  7.80           C
ATOM    453  N   TYR A  67      51.249 -14.890  22.490  1.00  6.48           N
ATOM    454  CA  TYR A  67      51.299 -16.344  22.577  1.00 11.16           C
ATOM    455  C   TYR A  67      51.762 -16.802  23.953  1.00 10.47           C
ATOM    456  O   TYR A  67      52.778 -16.329  24.463  1.00  9.36           O
ATOM    457  CB  TYR A  67      52.227 -16.924  21.508  1.00  8.02           C
ATOM    458  CG  TYR A  67      51.653 -16.922  20.109  1.00 14.00           C
ATOM    459  CD1 TYR A  67      51.787 -15.813  19.283  1.00 13.26           C
ATOM    460  CD2 TYR A  67      50.984 -18.034  19.610  1.00 15.04           C
ATOM    461  CE1 TYR A  67      51.268 -15.811  18.001  1.00 15.82           C
ATOM    462  CE2 TYR A  67      50.462 -18.041  18.331  1.00 14.45           C
ATOM    463  CZ  TYR A  67      50.606 -16.927  17.531  1.00 15.30           C
ATOM    464  OH  TYR A  67      50.090 -16.927  16.257  1.00 19.32           O
ATOM    465  N   LEU A  68      51.011 -17.722  24.551  1.00 10.56           N
ATOM    466  CA  LEU A  68      51.431 -18.353  25.796  1.00 11.12           C
ATOM    467  C   LEU A  68      51.852 -19.797  25.542  1.00 12.73           C
ATOM    468  O   LEU A  68      51.305 -20.464  24.660  1.00 12.00           O
ATOM    469  CB  LEU A  68      50.314 -18.307  26.841  1.00  6.67           C
ATOM    470  CG  LEU A  68      49.800 -16.928  27.261  1.00 12.18           C
ATOM    471  CD1 LEU A  68      48.755 -17.066  28.361  1.00 14.61           C
ATOM    472  CD2 LEU A  68      50.944 -16.035  27.710  1.00  9.75           C
ATOM    473  N   GLY A  69      52.829 -20.266  26.313  1.00 12.77           N
ATOM    474  CA  GLY A  69      53.293 -21.640  26.228  1.00 12.67           C
ATOM    475  C   GLY A  69      54.309 -21.897  25.131  1.00 11.06           C
ATOM    476  O   GLY A  69      54.358 -22.995  24.575  1.00 14.42           O
ATOM    477  N   GLN A  70      55.131 -20.896  24.829  1.00 12.86           N
ATOM    478  CA  GLN A  70      56.089 -20.989  23.726  1.00 12.95           C
ATOM    479  C   GLN A  70      57.541 -21.167  24.160  1.00 18.21           C
ATOM    480  O   GLN A  70      58.150 -20.248  24.712  1.00 15.07           O
ATOM    481  CB  GLN A  70      56.004 -19.746  22.845  1.00 13.15           C
ATOM    482  CG  GLN A  70      54.861 -19.743  21.864  1.00 16.42           C
ATOM    483  CD  GLN A  70      55.115 -18.796  20.714  1.00 16.68           C
ATOM    484  OE1 GLN A  70      55.788 -17.778  20.876  1.00 12.63           O
ATOM    485  NE2 GLN A  70      54.589 -19.130  19.541  1.00 13.47           N
ATOM    486  N   SER A  71      58.097 -22.344  23.899  1.00 16.47           N
ATOM    487  CA  SER A  71      59.514 -22.582  24.138  1.00 17.47           C
ATOM    488  C   SER A  71      60.312 -22.195  22.899  1.00 20.46           C
ATOM    489  O   SER A  71      61.508 -21.910  22.977  1.00 16.76           O
ATOM    490  CB  SER A  71      59.766 -24.047  24.495  1.00 12.47           C
ATOM    491  OG  SER A  71      58.936 -24.461  25.564  1.00 13.62           O
ATOM    492  N   LYS A  72      59.631 -22.189  21.757  1.00 13.49           N
ATOM    493  CA  LYS A  72      60.269 -21.937  20.470  1.00 16.76           C
ATOM    494  C   LYS A  72      59.692 -20.694  19.807  1.00 21.19           C
ATOM    495  O   LYS A  72      58.480 -20.583  19.630  1.00 17.40           O
ATOM    496  CB  LYS A  72      60.106 -23.146  19.540  1.00 16.13           C
ATOM    497  CG  LYS A  72      61.148 -24.239  19.730  1.00 21.05           C
ATOM    498  CD  LYS A  72      61.040 -24.915  21.089  1.00 20.26           C
ATOM    499  CE  LYS A  72      62.273 -25.754  21.375  1.00 20.87           C
ATOM    500  NZ  LYS A  72      62.307 -26.338  22.741  1.00 32.45           N
ATOM    501  N   GLU A  73      60.564 -19.762  19.438  1.00 15.59           N
ATOM    502  CA  GLU A  73      60.131 -18.537  18.780  1.00 17.94           C
ATOM    503  C   GLU A  73      59.753 -18.793  17.323  1.00 15.10           C
ATOM    504  O   GLU A  73      60.486 -19.460  16.591  1.00  9.85           O
ATOM    505  CB  GLU A  73      61.225 -17.469  18.853  1.00 17.59           C
ATOM    506  CG  GLU A  73      60.789 -16.104  18.344  1.00 21.29           C
ATOM    507  CD  GLU A  73      61.828 -15.453  17.451  1.00 28.21           C
ATOM    508  OE1 GLU A  73      61.756 -15.643  16.219  1.00 32.38           O
ATOM    509  OE2 GLU A  73      62.718 -14.754  17.979  1.00 28.60           O
ATOM    510  N   SER A  74      58.599 -18.266  16.923  1.00 16.06           N
ATOM    511  CA  SER A  74      58.151 -18.271  15.528  1.00 18.40           C
ATOM    512  C   SER A  74      57.994 -19.660  14.906  1.00 16.88           C
ATOM    513  O   SER A  74      58.184 -19.830  13.701  1.00 20.20           O
ATOM    514  CB  SER A  74      59.108 -17.438  14.669  1.00 16.81           C
ATOM    515  OG  SER A  74      59.083 -16.077  15.062  1.00 22.39           O
ATOM    516  N   SER A  75      57.645 -20.646  15.724  1.00 17.66           N
ATOM    517  CA  SER A  75      57.241 -21.955  15.220  1.00 14.34           C
ATOM    518  C   SER A  75      56.140 -22.489  16.124  1.00 17.47           C
ATOM    519  O   SER A  75      55.841 -21.889  17.155  1.00 21.11           O
ATOM    520  CB  SER A  75      58.421 -22.927  15.163  1.00 16.74           C
ATOM    521  OG  SER A  75      58.876 -23.264  16.460  1.00 20.81           O
ATOM    522  N   TYR A  76      55.529 -23.606  15.749  1.00 25.18           N
ATOM    523  CA  TYR A  76      54.417 -24.114  16.540  1.00 22.02           C
ATOM    524  C   TYR A  76      54.880 -24.909  17.753  1.00 17.60           C
ATOM    525  O   TYR A  76      55.655 -25.858  17.632  1.00 19.70           O
ATOM    526  CB  TYR A  76      53.483 -24.984  15.700  1.00 15.76           C
ATOM    527  CG  TYR A  76      52.309 -25.480  16.511  1.00 26.74           C
ATOM    528  CD1 TYR A  76      51.289 -24.614  16.888  1.00 24.26           C
ATOM    529  CD2 TYR A  76      52.232 -26.805  16.927  1.00 21.95           C
ATOM    530  CE1 TYR A  76      50.219 -25.055  17.641  1.00 28.00           C
ATOM    531  CE2 TYR A  76      51.164 -27.255  17.680  1.00 24.30           C
ATOM    532  CZ  TYR A  76      50.161 -26.375  18.034  1.00 24.61           C
ATOM    533  OH  TYR A  76      49.095 -26.816  18.784  1.00 39.12           O
ATOM    534  N   ASN A  77      54.388 -24.508  18.920  1.00 17.96           N
ATOM    535  CA  ASN A  77      54.596 -25.250  20.153  1.00 15.58           C
ATOM    536  C   ASN A  77      53.307 -25.968  20.530  1.00 17.53           C
ATOM    537  O   ASN A  77      52.255 -25.339  20.621  1.00 16.94           O
ATOM    538  CB  ASN A  77      55.028 -24.318  21.291  1.00 17.13           C
ATOM    539  CG  ASN A  77      56.269 -23.508  20.956  1.00 16.45           C
ATOM    540  OD1 ASN A  77      57.355 -23.782  21.463  1.00 11.66           O
ATOM    541  ND2 ASN A  77      56.110 -22.496  20.110  1.00 15.46           N
ATOM    542  N   PRO A  78      53.373 -27.290  20.736  1.00 16.35           N
ATOM    543  CA  PRO A  78      52.173 -27.971  21.232  1.00 22.11           C
ATOM    544  C   PRO A  78      51.778 -27.440  22.606  1.00 17.51           C
ATOM    545  O   PRO A  78      52.629 -27.338  23.490  1.00 17.22           O
ATOM    546  CB  PRO A  78      52.597 -29.442  21.304  1.00 21.54           C
ATOM    547  CG  PRO A  78      53.792 -29.550  20.410  1.00 18.09           C
ATOM    548  CD  PRO A  78      54.483 -28.222  20.481  1.00 18.92           C
ATOM    549  N   GLY A  79      50.507 -27.090  22.772  1.00 13.22           N
ATOM    550  CA  GLY A  79      50.035 -26.511  24.016  1.00 18.57           C
ATOM    551  C   GLY A  79      49.930 -24.998  23.951  1.00 15.45           C
ATOM    552  O   GLY A  79      49.428 -24.365  24.881  1.00 18.60           O
ATOM    553  N   GLU A  80      50.410 -24.423  22.850  1.00  9.81           N
ATOM    554  CA  GLU A  80      50.348 -22.979  22.621  1.00  9.87           C
ATOM    555  C   GLU A  80      48.942 -22.419  22.739  1.00  9.94           C
ATOM    556  O   GLU A  80      47.973 -23.062  22.336  1.00  9.82           O
ATOM    557  CB  GLU A  80      50.879 -22.633  21.230  1.00 13.76           C
ATOM    558  CG  GLU A  80      52.281 -22.075  21.190  1.00 20.45           C
ATOM    559  CD  GLU A  80      52.726 -21.769  19.773  1.00 21.92           C
ATOM    560  OE1 GLU A  80      51.847 -21.599  18.901  1.00 24.17           O
ATOM    561  OE2 GLU A  80      53.948 -21.699  19.530  1.00 24.95           O
ATOM    562  N   MET A  81      48.838 -21.208  23.273  1.00 11.26           N
ATOM    563  CA  MET A  81      47.583 -20.473  23.207  1.00  9.09           C
ATOM    564  C   MET A  81      47.793 -19.120  22.537  1.00 11.16           C
ATOM    565  O   MET A  81      48.690 -18.359  22.908  1.00  9.69           O
ATOM    566  CB  MET A  81      46.976 -20.294  24.598  1.00  8.11           C
ATOM    567  CG  MET A  81      46.400 -21.572  25.190  1.00 12.03           C
ATOM    568  SD  MET A  81      45.469 -21.288  26.710  1.00 10.05           S
ATOM    569  CE  MET A  81      43.955 -20.585  26.059  1.00  7.41           C
ATOM    570  N   LYS A  82      46.960 -18.836  21.540  1.00 12.39           N
ATOM    571  CA  LYS A  82      47.044 -17.591  20.787  1.00 10.12           C
ATOM    572  C   LYS A  82      45.956 -16.608  21.216  1.00 12.33           C
ATOM    573  O   LYS A  82      44.787 -16.971  21.349  1.00  9.46           O
ATOM    574  CB  LYS A  82      46.944 -17.868  19.286  1.00 10.86           C
ATOM    575  CG  LYS A  82      47.120 -16.638  18.412  1.00 15.18           C
ATOM    576  CD  LYS A  82      46.405 -16.806  17.080  1.00 23.80           C
ATOM    577  CE  LYS A  82      46.570 -15.573  16.202  1.00 22.75           C
ATOM    578  NZ  LYS A  82      46.555 -15.909  14.750  1.00 22.42           N
ATOM    579  N   PHE A  83      46.355 -15.359  21.428  1.00  9.44           N
ATOM    580  CA  PHE A  83      45.461 -14.324  21.928  1.00 12.86           C
ATOM    581  C   PHE A  83      45.548 -13.054  21.100  1.00 15.65           C
ATOM    582  O   PHE A  83      46.634 -12.636  20.688  1.00 10.86           O
ATOM    583  CB  PHE A  83      45.785 -13.967  23.382  1.00  9.66           C
ATOM    584  CG  PHE A  83      45.697 -15.116  24.338  1.00 11.21           C
ATOM    585  CD1 PHE A  83      46.799 -15.920  24.571  1.00 11.55           C
ATOM    586  CD2 PHE A  83      44.526 -15.374  25.029  1.00 12.15           C
ATOM    587  CE1 PHE A  83      46.730 -16.970  25.461  1.00  9.62           C
ATOM    588  CE2 PHE A  83      44.451 -16.425  25.922  1.00 13.46           C
ATOM    589  CZ  PHE A  83      45.554 -17.225  26.138  1.00 11.14           C
ATOM    590  N   GLU A  84      44.393 -12.443  20.869  1.00 13.02           N
ATOM    591  CA  GLU A  84      44.329 -11.065  20.425  1.00 16.71           C
ATOM    592  C   GLU A  84      44.382 -10.165  21.653  1.00 17.88           C
ATOM    593  O   GLU A  84      44.061 -10.595  22.769  1.00 12.55           O
ATOM    594  CB  GLU A  84      43.057 -10.797  19.618  1.00 13.00           C
ATOM    595  CG  GLU A  84      43.067 -11.378  18.213  1.00 25.04           C
ATOM    596  CD  GLU A  84      44.413 -11.231  17.525  1.00 35.15           C
ATOM    597  OE1 GLU A  84      45.013 -12.270  17.174  1.00 44.65           O
ATOM    598  OE2 GLU A  84      44.871 -10.083  17.334  1.00 24.76           O
ATOM    599  N   VAL A  85      44.786  -8.919  21.438  1.00  9.56           N
ATOM    600  CA  VAL A  85      44.879  -7.935  22.507  1.00 16.39           C
ATOM    601  C   VAL A  85      43.660  -7.017  22.504  1.00 16.22           C
ATOM    602  O   VAL A  85      43.466  -6.241  21.568  1.00 17.13           O
ATOM    603  CB  VAL A  85      46.157  -7.092  22.369  1.00 16.37           C
ATOM    604  CG1 VAL A  85      46.157  -5.956  23.381  1.00 14.33           C
ATOM    605  CG2 VAL A  85      47.387  -7.974  22.522  1.00 12.81           C
ATOM    606  N   GLU A  86      42.841  -7.101  23.548  1.00 14.64           N
ATOM    607  CA  GLU A  86      41.610  -6.318  23.593  1.00 23.82           C
ATOM    608  C   GLU A  86      41.786  -5.023  24.384  1.00 15.60           C
ATOM    609  O   GLU A  86      41.019  -4.077  24.206  1.00 22.00           O
ATOM    610  CB  GLU A  86      40.460  -7.150  24.172  1.00 20.66           C
ATOM    611  CG  GLU A  86      40.281  -7.056  25.675  1.00 25.47           C
ATOM    612  CD  GLU A  86      38.986  -7.701  26.139  1.00 36.89           C
ATOM    613  OE1 GLU A  86      38.654  -8.798  25.642  1.00 35.71           O
ATOM    614  OE2 GLU A  86      38.293  -7.107  26.993  1.00 47.41           O
ATOM    615  N   GLN A  87      42.791  -4.982  25.254  1.00 17.34           N
ATOM    616  CA  GLN A  87      43.169  -3.740  25.924  1.00 15.36           C
ATOM    617  C   GLN A  87      44.687  -3.614  26.020  1.00 15.30           C
ATOM    618  O   GLN A  87      45.379  -4.549  26.427  1.00 11.95           O
ATOM    619  CB  GLN A  87      42.548  -3.645  27.321  1.00 18.11           C
ATOM    620  CG  GLN A  87      41.061  -3.322  27.332  1.00 24.35           C
ATOM    621  CD  GLN A  87      40.556  -2.943  28.714  1.00 24.94           C
ATOM    622  OE1 GLN A  87      41.144  -2.100  29.392  1.00 24.24           O
ATOM    623  NE2 GLN A  87      39.461  -3.566  29.137  1.00 28.38           N
ATOM    624  N   LEU A  88      45.194  -2.448  25.637  1.00 11.17           N
ATOM    625  CA  LEU A  88      46.626  -2.176  25.671  1.00 17.15           C
ATOM    626  C   LEU A  88      46.891  -0.897  26.457  1.00 15.83           C
ATOM    627  O   LEU A  88      46.752   0.207  25.934  1.00 15.07           O
ATOM    628  CB  LEU A  88      47.184  -2.074  24.248  1.00 15.20           C
ATOM    629  CG  LEU A  88      48.669  -1.758  24.058  1.00 23.52           C
ATOM    630  CD1 LEU A  88      49.536  -2.661  24.909  1.00 14.66           C
ATOM    631  CD2 LEU A  88      49.042  -1.909  22.592  1.00 22.36           C
ATOM    632  N   ILE A  89      47.267  -1.061  27.722  1.00 13.19           N
ATOM    633  CA  ILE A  89      47.411   0.066  28.636  1.00  9.34           C
ATOM    634  C   ILE A  89      48.872   0.370  28.948  1.00 14.05           C
ATOM    635  O   ILE A  89      49.587  -0.464  29.506  1.00  9.50           O
ATOM    636  CB  ILE A  89      46.670  -0.195  29.961  1.00 12.95           C
ATOM    637  CG1 ILE A  89      45.234  -0.648  29.687  1.00 14.00           C
ATOM    638  CG2 ILE A  89      46.699   1.046  30.841  1.00 11.47           C
ATOM    639  CD1 ILE A  89      44.480  -1.077  30.928  1.00 17.18           C
ATOM    640  N   LEU A  90      49.308   1.571  28.587  1.00 12.85           N
ATOM    641  CA  LEU A  90      50.665   2.015  28.876  1.00 12.68           C
ATOM    642  C   LEU A  90      50.631   2.993  30.043  1.00 12.63           C
ATOM    643  O   LEU A  90      49.686   3.772  30.169  1.00 11.30           O
ATOM    644  CB  LEU A  90      51.294   2.665  27.643  1.00 11.66           C
ATOM    645  CG  LEU A  90      51.047   1.924  26.326  1.00 18.55           C
ATOM    646  CD1 LEU A  90      51.676   2.662  25.151  1.00 23.20           C
ATOM    647  CD2 LEU A  90      51.566   0.496  26.406  1.00 11.31           C
ATOM    648  N   HIS A  91      51.646   2.948  30.902  1.00 12.30           N
ATOM    649  CA  HIS A  91      51.680   3.844  32.053  1.00 14.46           C
ATOM    650  C   HIS A  91      51.717   5.290  31.573  1.00 10.15           C
ATOM    651  O   HIS A  91      52.574   5.668  30.776  1.00 13.82           O
ATOM    652  CB  HIS A  91      52.875   3.545  32.959  1.00  6.74           C
ATOM    653  CG  HIS A  91      52.771   4.176  34.314  1.00  9.07           C
ATOM    654  ND1 HIS A  91      53.001   5.517  34.529  1.00 11.07           N
ATOM    655  CD2 HIS A  91      52.447   3.652  35.520  1.00 11.51           C
ATOM    656  CE1 HIS A  91      52.828   5.792  35.810  1.00 12.96           C
ATOM    657  NE2 HIS A  91      52.491   4.677  36.433  1.00 17.74           N
ATOM    658  N   GLU A  92      50.778   6.090  32.065  1.00  9.53           N
ATOM    659  CA  GLU A  92      50.554   7.433  31.543  1.00 11.65           C
ATOM    660  C   GLU A  92      51.694   8.407  31.841  1.00 14.95           C
ATOM    661  O   GLU A  92      51.768   9.478  31.240  1.00 14.12           O
ATOM    662  CB  GLU A  92      49.236   7.993  32.091  1.00 10.06           C
ATOM    663  CG  GLU A  92      49.153   8.095  33.613  1.00  8.79           C
ATOM    664  CD  GLU A  92      48.814   6.774  34.287  1.00 12.86           C
ATOM    665  OE1 GLU A  92      48.660   6.761  35.526  1.00 14.32           O
ATOM    666  OE2 GLU A  92      48.706   5.747  33.585  1.00 12.26           O
ATOM    667  N   TYR A  93      52.578   8.042  32.764  1.00  9.31           N
ATOM    668  CA  TYR A  93      53.733   8.880  33.066  1.00 15.24           C
ATOM    669  C   TYR A  93      55.024   8.224  32.605  1.00 12.43           C
ATOM    670  O   TYR A  93      56.098   8.500  33.138  1.00 13.27           O
ATOM    671  CB  TYR A  93      53.803   9.195  34.561  1.00 10.33           C
ATOM    672  CG  TYR A  93      52.649  10.044  35.040  1.00 18.00           C
ATOM    673  CD1 TYR A  93      52.433  11.313  34.513  1.00 15.51           C
ATOM    674  CD2 TYR A  93      51.775   9.581  36.015  1.00 13.18           C
ATOM    675  CE1 TYR A  93      51.378  12.096  34.943  1.00 11.96           C
ATOM    676  CE2 TYR A  93      50.718  10.359  36.453  1.00 14.95           C
ATOM    677  CZ  TYR A  93      50.524  11.614  35.912  1.00 11.61           C
ATOM    678  OH  TYR A  93      49.474  12.389  36.344  1.00 11.73           O
ATOM    679  N   TYR A  94      54.907   7.346  31.615  1.00  9.20           N
ATOM    680  CA  TYR A  94      56.075   6.767  30.969  1.00 13.92           C
ATOM    681  C   TYR A  94      56.945   7.871  30.392  1.00 16.93           C
ATOM    682  O   TYR A  94      56.431   8.844  29.839  1.00 12.21           O
ATOM    683  CB  TYR A  94      55.655   5.794  29.863  1.00 10.33           C
ATOM    684  CG  TYR A  94      56.764   5.441  28.894  1.00 10.80           C
ATOM    685  CD1 TYR A  94      57.651   4.411  29.170  1.00  9.08           C
ATOM    686  CD2 TYR A  94      56.918   6.136  27.698  1.00 12.45           C
ATOM    687  CE1 TYR A  94      58.662   4.084  28.289  1.00 12.88           C
ATOM    688  CE2 TYR A  94      57.928   5.819  26.814  1.00 17.10           C
ATOM    689  CZ  TYR A  94      58.797   4.790  27.114  1.00 13.73           C
ATOM    690  OH  TYR A  94      59.805   4.467  26.235  1.00 18.35           O
ATOM    691  N   ARG A  95      58.260   7.733  30.516  1.00 15.29           N
ATOM    692  CA  ARG A  95      59.141   8.685  29.843  1.00 20.67           C
ATOM    693  C   ARG A  95      60.503   8.088  29.540  1.00 16.92           C
ATOM    694  O   ARG A  95      60.929   7.138  30.180  1.00 15.81           O
ATOM    695  CB  ARG A  95      59.311   9.956  30.679  1.00 18.95           C
ATOM    696  CG  ARG A  95      59.715   9.702  32.111  1.00 26.28           C
ATOM    697  CD  ARG A  95      59.814  10.993  32.902  1.00 28.20           C
ATOM    698  NE  ARG A  95      59.772  10.741  34.339  1.00 31.94           N
ATOM    699  CZ  ARG A  95      58.651  10.537  35.024  1.00 38.59           C
ATOM    700  NH1 ARG A  95      57.481  10.557  34.399  1.00 20.43           N
ATOM    701  NH2 ARG A  95      58.699  10.312  36.331  1.00 28.16           N
ATOM    702  N   GLU A  96      61.180   8.648  28.547  1.00 19.65           N
ATOM    703  CA  GLU A  96      62.550   8.255  28.264  1.00 26.25           C
ATOM    704  C   GLU A  96      63.487   9.398  28.621  1.00 24.78           C
ATOM    705  O   GLU A  96      63.386  10.494  28.068  1.00 26.92           O
ATOM    706  CB  GLU A  96      62.719   7.858  26.798  1.00 21.80           C
ATOM    707  CG  GLU A  96      61.488   7.219  26.181  1.00 22.20           C
ATOM    708  CD  GLU A  96      61.710   6.808  24.739  1.00 44.56           C
ATOM    709  OE1 GLU A  96      62.663   7.321  24.114  1.00 34.42           O
ATOM    710  OE2 GLU A  96      60.931   5.972  24.229  1.00 42.65           O
ATOM    711  N   ASP A  97      64.387   9.138  29.562  1.00 20.19           N
ATOM    712  CA  ASP A  97      65.359  10.136  29.979  1.00 22.58           C
ATOM    713  C   ASP A  97      66.751   9.526  29.930  1.00 22.89           C
ATOM    714  O   ASP A  97      67.001   8.501  30.564  1.00 22.66           O
ATOM    715  CB  ASP A  97      65.041  10.653  31.381  1.00 23.76           C
ATOM    716  CG  ASP A  97      65.849  11.880  31.744  1.00 28.69           C
ATOM    717  OD1 ASP A  97      66.404  12.518  30.826  1.00 42.57           O
ATOM    718  OD2 ASP A  97      65.926  12.207  32.947  1.00 38.01           O
ATOM    719  N   SER A  97A     67.644  10.167  29.180  1.00 21.58           N
ATOM    720  CA  SER A  97A     68.952   9.605  28.861  1.00 13.37           C
ATOM    721  C   SER A  97A     68.754   8.240  28.205  1.00 19.79           C
ATOM    722  O   SER A  97A     68.068   8.131  27.188  1.00 26.82           O
ATOM    723  CB  SER A  97A     69.832   9.502  30.113  1.00 17.88           C
ATOM    724  OG  SER A  97A     71.114   8.980  29.808  1.00 12.49           O
ATOM    725  N   LEU A  97B     69.334   7.199  28.791  1.00 15.99           N
ATOM    726  CA  LEU A  97B     69.172   5.851  28.260  1.00 16.88           C
ATOM    727  C   LEU A  97B     68.121   5.079  29.052  1.00 20.10           C
ATOM    728  O   LEU A  97B     67.784   3.942  28.721  1.00 16.96           O
ATOM    729  CB  LEU A  97B     70.508   5.108  28.277  1.00 15.33           C
ATOM    730  CG  LEU A  97B     70.787   4.205  27.076  1.00 24.89           C
ATOM    731  CD1 LEU A  97B     70.459   4.924  25.778  1.00 25.36           C
ATOM    732  CD2 LEU A  97B     72.235   3.743  27.083  1.00 18.97           C
ATOM    733  N   ALA A  98      67.595   5.717  30.092  1.00 16.11           N
ATOM    734  CA  ALA A  98      66.653   5.077  31.000  1.00 11.72           C
ATOM    735  C   ALA A  98      65.199   5.257  30.575  1.00 17.56           C
ATOM    736  O   ALA A  98      64.827   6.279  29.990  1.00 16.92           O
ATOM    737  CB  ALA A  98      66.846   5.616  32.410  1.00 14.30           C
ATOM    738  N   TYR A  99      64.384   4.252  30.882  1.00 11.36           N
ATOM    739  CA  TYR A  99      62.936   4.381  30.789  1.00 12.94           C
ATOM    740  C   TYR A  99      62.351   4.477  32.193  1.00 12.12           C
ATOM    741  O   TYR A  99      62.708   3.701  33.079  1.00 15.16           O
ATOM    742  CB  TYR A  99      62.312   3.202  30.042  1.00  9.06           C
ATOM    743  CG  TYR A  99      62.898   2.937  28.675  1.00 11.60           C
ATOM    744  CD1 TYR A  99      62.599   3.759  27.597  1.00 13.77           C
ATOM    745  CD2 TYR A  99      63.735   1.850  28.459  1.00 10.75           C
ATOM    746  CE1 TYR A  99      63.127   3.514  26.344  1.00 13.93           C
ATOM    747  CE2 TYR A  99      64.267   1.597  27.210  1.00 14.91           C
ATOM    748  CZ  TYR A  99      63.960   2.431  26.156  1.00 17.71           C
ATOM    749  OH  TYR A  99      64.489   2.179  24.911  1.00 22.26           O
ATOM    750  N   HIS A 100      61.458   5.439  32.389  1.00  8.98           N
ATOM    751  CA  HIS A 100      60.797   5.648  33.669  1.00 14.23           C
ATOM    752  C   HIS A 100      59.326   5.274  33.571  1.00 12.10           C
ATOM    753  O   HIS A 100      58.653   5.612  32.583  1.00 11.59           O
ATOM    754  CB  HIS A 100      60.934   7.100  34.121  1.00 18.76           C
ATOM    755  CG  HIS A 100      62.343   7.603  34.129  1.00 25.52           C
ATOM    756  ND1 HIS A 100      62.651   8.944  34.213  1.00 31.10           N
ATOM    757  CD2 HIS A 100      63.527   6.948  34.083  1.00 28.57           C
ATOM    758  CE1 HIS A 100      63.963   9.093  34.210  1.00 28.21           C
ATOM    759  NE2 HIS A 100      64.518   7.897  34.131  1.00 26.12           N
ATOM    760  N   ASN A 101      58.842   4.597  34.613  1.00  9.43           N
ATOM    761  CA  ASN A 101      57.492   4.043  34.657  1.00 12.33           C
ATOM    762  C   ASN A 101      57.278   3.085  33.491  1.00  8.30           C
ATOM    763  O   ASN A 101      56.213   3.055  32.876  1.00 10.37           O
ATOM    764  CB  ASN A 101      56.447   5.161  34.650  1.00  7.64           C
ATOM    765  CG  ASN A 101      56.560   6.071  35.861  1.00 14.30           C
ATOM    766  OD1 ASN A 101      56.689   5.604  36.994  1.00 11.32           O
ATOM    767  ND2 ASN A 101      56.521   7.376  35.627  1.00  9.34           N
ATOM    768  N   ASP A 102      58.310   2.300  33.200  1.00  8.13           N
ATOM    769  CA  ASP A 102      58.314   1.425  32.037  1.00 10.85           C
ATOM    770  C   ASP A 102      57.485   0.217  32.450  1.00 12.88           C
ATOM    771  O   ASP A 102      57.991  -0.717  33.073  1.00  9.62           O
ATOM    772  CB  ASP A 102      59.751   1.068  31.654  1.00  7.35           C
ATOM    773  CG  ASP A 102      59.852   0.481  30.265  1.00  7.73           C
ATOM    774  OD1 ASP A 102      58.902   0.653  29.474  1.00 10.42           O
ATOM    775  OD2 ASP A 102      60.887  -0.144  29.959  1.00  9.62           O
ATOM    776  N   ILE A 103      56.204   0.242  32.105  1.00  7.49           N
ATOM    777  CA  ILE A 103      55.310  -0.843  32.465  1.00 10.01           C
ATOM    778  C   ILE A 103      54.057  -0.741  31.603  1.00 12.82           C
ATOM    779  O   ILE A 103      53.547   0.348  31.343  1.00 15.66           O
ATOM    780  CB  ILE A 103      54.933  -0.942  33.967  1.00 10.92           C
ATOM    781  CG1 ILE A 103      54.082  -2.186  34.235  1.00  7.39           C
ATOM    782  CG2 ILE A 103      54.230   0.324  34.443  1.00 11.24           C
ATOM    783  CD1 ILE A 103      53.868  -2.470  35.707  1.00  6.83           C
ATOM    784  N   ALA A 104      53.579  -1.890  31.139  1.00  9.74           N
ATOM    785  CA  ALA A 104      52.426  -1.930  30.252  1.00  8.13           C
ATOM    786  C   ALA A 104      51.517  -3.106  30.587  1.00  8.53           C
ATOM    787  O   ALA A 104      51.982  -4.141  31.064  1.00 12.06           O
ATOM    788  CB  ALA A 104      52.881  -2.007  28.801  1.00  7.15           C
ATOM    789  N   LEU A 105      50.220  -2.943  30.343  1.00 11.62           N
ATOM    790  CA  LEU A 105      49.270  -4.024  30.576  1.00  8.59           C
ATOM    791  C   LEU A 105      48.570  -4.448  29.290  1.00 14.05           C
ATOM    792  O   LEU A 105      48.164  -3.621  28.474  1.00 10.37           O
ATOM    793  CB  LEU A 105      48.241  -3.624  31.633  1.00  8.61           C
ATOM    794  CG  LEU A 105      48.800  -3.488  33.051  1.00 10.66           C
ATOM    795  CD1 LEU A 105      47.745  -2.947  34.006  1.00 11.09           C
ATOM    796  CD2 LEU A 105      49.350  -4.822  33.548  1.00 10.85           C
ATOM    797  N   LEU A 106      48.438  -5.759  29.134  1.00 10.61           N
ATOM    798  CA  LEU A 106      47.893  -6.383  27.940  1.00 11.02           C
ATOM    799  C   LEU A 106      46.727  -7.279  28.329  1.00 10.24           C
ATOM    800  O   LEU A 106      46.937  -8.354  28.888  1.00 11.98           O
ATOM    801  CB  LEU A 106      48.966  -7.218  27.226  1.00 13.55           C
ATOM    802  CG  LEU A 106      50.006  -6.630  26.264  1.00 16.78           C
ATOM    803  CD1 LEU A 106      49.365  -6.201  24.963  1.00 21.02           C
ATOM    804  CD2 LEU A 106      50.783  -5.480  26.889  1.00 11.39           C
ATOM    805  N   LYS A 107      45.501  -6.849  28.055  1.00 14.74           N
ATOM    806  CA  LYS A 107      44.369  -7.743  28.257  1.00 10.99           C
ATOM    807  C   LYS A 107      44.237  -8.634  27.031  1.00 13.36           C
ATOM    808  O   LYS A 107      44.164  -8.149  25.901  1.00 13.82           O
ATOM    809  CB  LYS A 107      43.073  -6.975  28.518  1.00 12.52           C
ATOM    810  CG  LYS A 107      41.960  -7.863  29.059  1.00 14.33           C
ATOM    811  CD  LYS A 107      40.729  -7.071  29.457  1.00 25.80           C
ATOM    812  CE  LYS A 107      39.650  -7.994  30.004  1.00 21.28           C
ATOM    813  NZ  LYS A 107      38.374  -7.277  30.270  1.00 32.51           N
ATOM    814  N   ILE A 108      44.224  -9.941  27.259  1.00  9.46           N
ATOM    815  CA  ILE A 108      44.260 -10.902  26.168  1.00  9.33           C
ATOM    816  C   ILE A 108      42.973 -11.705  26.081  1.00  8.77           C
ATOM    817  O   ILE A 108      42.354 -12.013  27.098  1.00 10.22           O
ATOM    818  CB  ILE A 108      45.451 -11.870  26.322  1.00 11.06           C
ATOM    819  CG1 ILE A 108      45.403 -12.557  27.691  1.00  8.51           C
ATOM    820  CG2 ILE A 108      46.768 -11.129  26.137  1.00  4.96           C
ATOM    821  CD1 ILE A 108      46.443 -13.639  27.876  1.00  9.10           C
ATOM    822  N   ARG A 109      42.570 -12.037  24.859  1.00 12.04           N
ATOM    823  CA  ARG A 109      41.432 -12.929  24.661  1.00 13.18           C
ATOM    824  C   ARG A 109      41.658 -13.825  23.451  1.00 14.95           C
ATOM    825  O   ARG A 109      42.198 -13.384  22.441  1.00 11.35           O
ATOM    826  CB  ARG A 109      40.129 -12.140  24.486  1.00 17.47           C
ATOM    827  CG  ARG A 109      40.151 -11.129  23.349  1.00 20.98           C
ATOM    828  CD  ARG A 109      38.802 -11.038  22.647  1.00 29.17           C
ATOM    829  NE  ARG A 109      37.683 -10.963  23.582  1.00 43.70           N
ATOM    830  CZ  ARG A 109      36.431 -11.291  23.274  1.00 46.22           C
ATOM    831  NH1 ARG A 109      36.137 -11.718  22.053  1.00 37.23           N
ATOM    832  NH2 ARG A 109      35.473 -11.193  24.187  1.00 52.89           N
ATOM    833  N   THR A 110      41.238 -15.082  23.548  1.00 11.56           N
ATOM    834  CA  THR A 110      41.334 -15.988  22.410  1.00 15.56           C
ATOM    835  C   THR A 110      40.350 -15.573  21.322  1.00 17.38           C
ATOM    836  O   THR A 110      39.562 -14.643  21.505  1.00 14.15           O
ATOM    837  CB  THR A 110      41.058 -17.452  22.809  1.00 16.63           C
ATOM    838  OG1 THR A 110      39.682 -17.602  23.179  1.00 16.85           O
ATOM    839  CG2 THR A 110      41.951 -17.877  23.967  1.00 11.15           C
ATOM    840  N   SER A 110A     40.392 -16.272  20.193  1.00 17.92           N
ATOM    841  CA  SER A 110A     39.495 -15.979  19.081  1.00 24.66           C
ATOM    842  C   SER A 110A     38.048 -16.344  19.408  1.00 22.28           C
ATOM    843  O   SER A 110A     37.129 -15.982  18.674  1.00 20.13           O
ATOM    844  CB  SER A 110A     39.950 -16.718  17.821  1.00 13.75           C
ATOM    845  OG  SER A 110A     39.919 -18.122  18.012  1.00 19.77           O
ATOM    846  N   THR A 110B     37.850 -17.060  20.511  1.00 20.36           N
ATOM    847  CA  THR A 110B     36.513 -17.456  20.934  1.00 23.06           C
ATOM    848  C   THR A 110B     36.084 -16.720  22.202  1.00 29.44           C
ATOM    849  O   THR A 110B     35.012 -16.982  22.747  1.00 25.54           O
ATOM    850  CB  THR A 110B     36.427 -18.974  21.171  1.00 26.02           C
ATOM    851  OG1 THR A 110B     37.257 -19.336  22.282  1.00 31.26           O
ATOM    852  CG2 THR A 110B     36.878 -19.733  19.931  1.00 23.16           C
ATOM    853  N   GLY A 110C     36.926 -15.802  22.668  1.00 20.57           N
ATOM    854  CA  GLY A 110C     36.572 -14.937  23.780  1.00 19.56           C
ATOM    855  C   GLY A 110C     37.016 -15.414  25.150  1.00 20.87           C
ATOM    856  O   GLY A 110C     36.566 -14.890  26.168  1.00 24.62           O
ATOM    857  N   GLN A 110D     37.895 -16.409  25.185  1.00 17.14           N
ATOM    858  CA  GLN A 110D     38.426 -16.901  26.451  1.00 20.34           C
ATOM    859  C   GLN A 110D     39.795 -16.296  26.728  1.00 20.82           C
ATOM    860  O   GLN A 110D     40.435 -15.750  25.828  1.00 19.03           O
ATOM    861  CB  GLN A 110D     38.530 -18.428  26.444  1.00 17.94           C
ATOM    862  CG  GLN A 110D     37.519 -19.128  25.555  1.00 27.00           C
ATOM    863  CD  GLN A 110D     36.091 -18.915  26.007  1.00 31.03           C
ATOM    864  OE1 GLN A 110D     35.270 -18.371  25.268  1.00 35.57           O
ATOM    865  NE2 GLN A 110D     35.783 -19.350  27.224  1.00 33.44           N
ATOM    866  N   CYS A 111      40.241 -16.388  27.975  1.00 14.11           N
ATOM    867  CA  CYS A 111      41.620 -16.055  28.297  1.00 19.85           C
ATOM    868  C   CYS A 111      42.320 -17.302  28.830  1.00 18.86           C
ATOM    869  O   CYS A 111      41.743 -18.389  28.816  1.00 14.94           O
ATOM    870  CB  CYS A 111      41.696 -14.924  29.326  1.00 25.43           C
ATOM    871  SG  CYS A 111      40.586 -15.050  30.747  1.00 45.99           S
ATOM    872  N   ALA A 112      43.559 -17.140  29.288  1.00 17.71           N
ATOM    873  CA  ALA A 112      44.433 -18.269  29.613  1.00 11.93           C
ATOM    874  C   ALA A 112      43.780 -19.396  30.413  1.00 12.04           C
ATOM    875  O   ALA A 112      43.041 -19.159  31.369  1.00 17.19           O
ATOM    876  CB  ALA A 112      45.666 -17.767  30.351  1.00 10.57           C
ATOM    877  N   GLN A 113      44.056 -20.625  29.993  1.00 13.76           N
ATOM    878  CA  GLN A 113      43.663 -21.814  30.736  1.00 19.44           C
ATOM    879  C   GLN A 113      44.913 -22.430  31.343  1.00 19.06           C
ATOM    880  O   GLN A 113      45.842 -22.779  30.616  1.00 19.03           O
ATOM    881  CB  GLN A 113      42.956 -22.820  29.828  1.00 19.63           C
ATOM    882  CG  GLN A 113      42.666 -24.163  30.481  1.00 20.25           C
ATOM    883  CD  GLN A 113      41.890 -25.095  29.568  1.00 22.31           C
ATOM    884  OE1 GLN A 113      42.401 -26.130  29.138  1.00 26.49           O
ATOM    885  NE2 GLN A 113      40.649 -24.730  29.267  1.00 19.81           N
ATOM    886  N   PRO A 114      44.949 -22.552  32.679  1.00 19.44           N
ATOM    887  CA  PRO A 114      46.153 -23.056  33.350  1.00 19.63           C
ATOM    888  C   PRO A 114      46.554 -24.448  32.872  1.00 20.74           C
ATOM    889  O   PRO A 114      45.710 -25.336  32.740  1.00 20.08           O
ATOM    890  CB  PRO A 114      45.753 -23.073  34.832  1.00 11.09           C
ATOM    891  CG  PRO A 114      44.260 -23.076  34.832  1.00 30.33           C
ATOM    892  CD  PRO A 114      43.862 -22.274  33.631  1.00 22.38           C
ATOM    893  N   SER A 115      47.840 -24.615  32.590  1.00 14.54           N
ATOM    894  CA  SER A 115      48.376 -25.909  32.199  1.00 14.17           C
ATOM    895  C   SER A 115      49.842 -25.973  32.608  1.00 16.67           C
ATOM    896  O   SER A 115      50.364 -25.044  33.225  1.00 16.32           O
ATOM    897  CB  SER A 115      48.276 -26.114  30.684  1.00 20.56           C
ATOM    898  OG  SER A 115      49.239 -25.339  29.992  1.00 17.23           O
ATOM    899  N   ARG A 116      50.504 -27.070  32.267  1.00 16.50           N
ATOM    900  CA  ARG A 116      51.905 -27.243  32.611  1.00 16.86           C
ATOM    901  C   ARG A 116      52.806 -26.160  32.039  1.00 15.81           C
ATOM    902  O   ARG A 116      53.819 -25.800  32.639  1.00 15.96           O
ATOM    903  CB  ARG A 116      52.392 -28.615  32.155  1.00 19.31           C
ATOM    904  CG  ARG A 116      53.539 -29.126  32.981  1.00 30.33           C
ATOM    905  CD  ARG A 116      53.070 -29.353  34.401  1.00 40.98           C
ATOM    906  NE  ARG A 116      52.186 -30.508  34.488  1.00 37.23           N
ATOM    907  CZ  ARG A 116      52.578 -31.697  34.927  1.00 49.74           C
ATOM    908  NH1 ARG A 116      53.832 -31.867  35.325  1.00 34.28           N
ATOM    909  NH2 ARG A 116      51.721 -32.708  34.972  1.00 44.70           N
ATOM    910  N   SER A 117      52.429 -25.651  30.872  1.00 11.64           N
ATOM    911  CA  SER A 117      53.249 -24.684  30.160  1.00 17.11           C
ATOM    912  C   SER A 117      52.688 -23.271  30.275  1.00 11.18           C
ATOM    913  O   SER A 117      53.277 -22.319  29.764  1.00 11.49           O
ATOM    914  CB  SER A 117      53.364 -25.080  28.689  1.00 12.91           C
ATOM    915  OG  SER A 117      52.097 -25.030  28.055  1.00 25.61           O
ATOM    916  N   ILE A 118      51.543 -23.143  30.937  1.00 11.41           N
ATOM    917  CA  ILE A 118      50.862 -21.857  31.063  1.00 10.24           C
ATOM    918  C   ILE A 118      50.313 -21.652  32.475  1.00 11.06           C
ATOM    919  O   ILE A 118      49.355 -22.312  32.877  1.00  9.15           O
ATOM    920  CB  ILE A 118      49.699 -21.729  30.052  1.00 10.49           C
ATOM    921  CG1 ILE A 118      50.208 -21.887  28.616  1.00 14.63           C
ATOM    922  CG2 ILE A 118      48.986 -20.395  30.224  1.00 10.02           C
ATOM    923  CD1 ILE A 118      49.109 -21.991  27.582  1.00 10.17           C
ATOM    924  N   GLN A 119      50.930 -20.743  33.225  1.00  6.18           N
ATOM    925  CA  GLN A 119      50.487 -20.431  34.582  1.00 10.38           C
ATOM    926  C   GLN A 119      50.672 -18.950  34.884  1.00  9.50           C
ATOM    927  O   GLN A 119      51.434 -18.264  34.207  1.00  9.42           O
ATOM    928  CB  GLN A 119      51.252 -21.267  35.616  1.00  9.05           C
ATOM    929  CG  GLN A 119      50.902 -22.744  35.628  1.00 14.75           C
ATOM    930  CD  GLN A 119      51.803 -23.546  36.548  1.00 25.41           C
ATOM    931  OE1 GLN A 119      52.120 -23.113  37.656  1.00 31.28           O
ATOM    932  NE2 GLN A 119      52.225 -24.720  36.088  1.00 21.30           N
ATOM    933  N   THR A 120      49.973 -18.459  35.902  1.00  9.56           N
ATOM    934  CA  THR A 120      50.135 -17.076  36.332  1.00 11.07           C
ATOM    935  C   THR A 120      51.299 -16.948  37.307  1.00 10.77           C
ATOM    936  O   THR A 120      51.640 -17.901  38.007  1.00 13.24           O
ATOM    937  CB  THR A 120      48.861 -16.529  37.003  1.00 14.18           C
ATOM    938  OG1 THR A 120      48.466 -17.403  38.067  1.00 13.76           O
ATOM    939  CG2 THR A 120      47.726 -16.421  35.994  1.00  9.57           C
ATOM    940  N   ILE A 121      51.909 -15.768  37.342  1.00  8.01           N
ATOM    941  CA  ILE A 121      52.949 -15.474  38.320  1.00 11.10           C
ATOM    942  C   ILE A 121      52.389 -14.530  39.384  1.00 11.86           C
ATOM    943  O   ILE A 121      51.601 -13.634  39.081  1.00 13.37           O
ATOM    944  CB  ILE A 121      54.202 -14.853  37.655  1.00 11.51           C
ATOM    945  CG1 ILE A 121      55.292 -14.578  38.694  1.00 11.92           C
ATOM    946  CG2 ILE A 121      53.841 -13.583  36.896  1.00  7.09           C
ATOM    947  CD1 ILE A 121      55.878 -15.828  39.307  1.00 13.88           C
ATOM    948  N   ALA A 122      52.780 -14.749  40.633  1.00 14.15           N
ATOM    949  CA  ALA A 122      52.293 -13.933  41.736  1.00 12.76           C
ATOM    950  C   ALA A 122      52.950 -12.558  41.748  1.00 16.42           C
ATOM    951  O   ALA A 122      54.150 -12.426  41.504  1.00 12.87           O
ATOM    952  CB  ALA A 122      52.531 -14.641  43.062  1.00 17.35           C
ATOM    953  N   LEU A 123      52.149 -11.534  42.024  1.00 16.58           N
ATOM    954  CA  LEU A 123      52.670 -10.194  42.246  1.00 15.99           C
ATOM    955  C   LEU A 123      53.258 -10.117  43.649  1.00 16.71           C
ATOM    956  O   LEU A 123      52.863 -10.880  44.529  1.00 16.78           O
ATOM    957  CB  LEU A 123      51.570  -9.145  42.064  1.00 14.71           C
ATOM    958  CG  LEU A 123      51.010  -8.958  40.653  1.00 18.30           C
ATOM    959  CD1 LEU A 123      49.847  -7.976  40.670  1.00 12.07           C
ATOM    960  CD2 LEU A 123      52.100  -8.490  39.700  1.00 11.20           C
ATOM    961  N   PRO A 124      54.213  -9.203  43.866  1.00 15.71           N
ATOM    962  CA  PRO A 124      54.773  -9.058  45.212  1.00 16.47           C
ATOM    963  C   PRO A 124      53.818  -8.319  46.133  1.00 15.77           C
ATOM    964  O   PRO A 124      52.904  -7.662  45.645  1.00 14.80           O
ATOM    965  CB  PRO A 124      56.043  -8.237  44.975  1.00 15.34           C
ATOM    966  CG  PRO A 124      55.729  -7.424  43.768  1.00 12.91           C
ATOM    967  CD  PRO A 124      54.838  -8.279  42.903  1.00 16.65           C
ATOM    968  N   PRO A 125      54.010  -8.441  47.453  1.00 18.86           N
ATOM    969  CA  PRO A 125      53.316  -7.530  48.368  1.00 24.78           C
ATOM    970  C   PRO A 125      53.869  -6.114  48.218  1.00 22.91           C
ATOM    971  O   PRO A 125      54.960  -5.950  47.670  1.00 23.64           O
ATOM    972  CB  PRO A 125      53.614  -8.113  49.754  1.00 19.87           C
ATOM    973  CG  PRO A 125      54.813  -8.981  49.566  1.00 26.15           C
ATOM    974  CD  PRO A 125      54.747  -9.499  48.164  1.00 18.64           C
ATOM    975  N   ARG A 126      53.128  -5.116  48.693  1.00 22.63           N
ATOM    976  CA  ARG A 126      53.488  -3.711  48.495  1.00 27.02           C
ATOM    977  C   ARG A 126      54.892  -3.355  48.974  1.00 20.47           C
ATOM    978  O   ARG A 126      55.282  -3.690  50.093  1.00 20.35           O
ATOM    979  CB  ARG A 126      52.481  -2.801  49.199  1.00 25.04           C
ATOM    980  CG  ARG A 126      51.403  -2.241  48.292  1.00 35.75           C
ATOM    981  CD  ARG A 126      50.351  -3.284  47.968  1.00 44.83           C
ATOM    982  NE  ARG A 126      49.016  -2.698  47.914  1.00 46.56           N
ATOM    983  CZ  ARG A 126      47.908  -3.388  47.668  1.00 40.23           C
ATOM    984  NH1 ARG A 126      46.734  -2.771  47.641  1.00 58.59           N
ATOM    985  NH2 ARG A 126      47.973  -4.693  47.448  1.00 39.82           N
ATOM    986  N   PHE A 127      55.640  -2.679  48.103  1.00 19.49           N
ATOM    987  CA  PHE A 127      56.962  -2.139  48.424  1.00 24.65           C
ATOM    988  C   PHE A 127      57.914  -3.190  48.989  1.00 24.11           C
ATOM    989  O   PHE A 127      58.895  -2.857  49.654  1.00 21.26           O
ATOM    990  CB  PHE A 127      56.830  -0.978  49.412  1.00 17.80           C
ATOM    991  CG  PHE A 127      55.785   0.029  49.025  1.00 25.29           C
ATOM    992  CD1 PHE A 127      55.964   0.845  47.921  1.00 28.51           C
ATOM    993  CD2 PHE A 127      54.623   0.160  49.768  1.00 33.14           C
ATOM    994  CE1 PHE A 127      55.004   1.773  47.563  1.00 26.91           C
ATOM    995  CE2 PHE A 127      53.658   1.086  49.416  1.00 35.52           C
ATOM    996  CZ  PHE A 127      53.849   1.894  48.311  1.00 29.01           C
ATOM    997  N   THR A 128      57.620  -4.456  48.716  1.00 25.88           N
ATOM    998  CA  THR A 128      58.378  -5.557  49.287  1.00 24.99           C
ATOM    999  C   THR A 128      59.221  -6.253  48.231  1.00 24.89           C
ATOM   1000  O   THR A 128      58.697  -6.781  47.251  1.00 26.17           O
ATOM   1001  CB  THR A 128      57.451  -6.592  49.953  1.00 21.57           C
ATOM   1002  OG1 THR A 128      56.669  -5.955  50.970  1.00 28.40           O
ATOM   1003  CG2 THR A 128      58.263  -7.718  50.573  1.00 18.36           C
ATOM   1004  N   ASP A 129      60.532  -6.242  48.436  1.00 23.70           N
ATOM   1005  CA  ASP A 129      61.446  -6.959  47.562  1.00 18.50           C
ATOM   1006  C   ASP A 129      62.256  -7.970  48.358  1.00 23.33           C
ATOM   1007  O   ASP A 129      62.308  -7.910  49.588  1.00 19.85           O
ATOM   1008  CB  ASP A 129      62.384  -5.989  46.839  1.00 22.28           C
ATOM   1009  CG  ASP A 129      61.659  -5.118  45.831  1.00 34.06           C
ATOM   1010  OD1 ASP A 129      61.419  -5.590  44.698  1.00 24.24           O
ATOM   1011  OD2 ASP A 129      61.331  -3.961  46.170  1.00 28.24           O
ATOM   1012  N   ALA A 130      62.879  -8.904  47.650  1.00 21.19           N
ATOM   1013  CA  ALA A 130      63.800  -9.839  48.277  1.00 19.88           C
ATOM   1014  C   ALA A 130      65.037  -9.080  48.742  1.00 19.12           C
ATOM   1015  O   ALA A 130      65.360  -8.029  48.187  1.00 13.92           O
ATOM   1016  CB  ALA A 130      64.176 -10.952  47.309  1.00 12.84           C
ATOM   1017  N   PRO A 131      65.721  -9.595  49.777  1.00 19.70           N
ATOM   1018  CA  PRO A 131      66.971  -8.974  50.228  1.00 18.83           C
ATOM   1019  C   PRO A 131      67.986  -8.859  49.095  1.00 21.58           C
ATOM   1020  O   PRO A 131      68.025  -9.718  48.217  1.00 18.49           O
ATOM   1021  CB  PRO A 131      67.470  -9.929  51.322  1.00 23.06           C
ATOM   1022  CG  PRO A 131      66.690 -11.199  51.129  1.00 24.12           C
ATOM   1023  CD  PRO A 131      65.367 -10.767  50.594  1.00 16.35           C
ATOM   1024  N   PHE A 132      68.787  -7.801  49.107  1.00 16.57           N
ATOM   1025  CA  PHE A 132      69.781  -7.606  48.063  1.00 20.09           C
ATOM   1026  C   PHE A 132      70.840  -8.701  48.118  1.00 18.31           C
ATOM   1027  O   PHE A 132      71.288  -9.095  49.195  1.00 15.33           O
ATOM   1028  CB  PHE A 132      70.422  -6.225  48.185  1.00 22.58           C
ATOM   1029  CG  PHE A 132      69.451  -5.096  48.002  1.00 22.03           C
ATOM   1030  CD1 PHE A 132      68.745  -4.960  46.817  1.00 18.25           C
ATOM   1031  CD2 PHE A 132      69.239  -4.175  49.013  1.00 24.03           C
ATOM   1032  CE1 PHE A 132      67.848  -3.923  46.643  1.00 29.99           C
ATOM   1033  CE2 PHE A 132      68.343  -3.136  48.847  1.00 25.87           C
ATOM   1034  CZ  PHE A 132      67.648  -3.009  47.659  1.00 29.74           C
ATOM   1035  N   GLY A 133      71.224  -9.197  46.946  1.00 10.76           N
ATOM   1036  CA  GLY A 133      72.140 -10.318  46.853  1.00 12.36           C
ATOM   1037  C   GLY A 133      71.407 -11.627  46.624  1.00 18.57           C
ATOM   1038  O   GLY A 133      72.027 -12.684  46.512  1.00 17.61           O
ATOM   1039  N   SER A 134      70.080 -11.556  46.553  1.00 11.31           N
ATOM   1040  CA  SER A 134      69.259 -12.747  46.357  1.00 16.45           C
ATOM   1041  C   SER A 134      69.237 -13.192  44.901  1.00 16.40           C
ATOM   1042  O   SER A 134      69.259 -12.370  43.985  1.00 14.71           O
ATOM   1043  CB  SER A 134      67.827 -12.502  46.836  1.00 14.95           C
ATOM   1044  OG  SER A 134      67.794 -12.219  48.223  1.00 15.86           O
ATOM   1045  N   ASP A 135      69.189 -14.503  44.698  1.00 19.17           N
ATOM   1046  CA  ASP A 135      69.066 -15.057  43.361  1.00 15.88           C
ATOM   1047  C   ASP A 135      67.676 -14.801  42.797  1.00 17.51           C
ATOM   1048  O   ASP A 135      66.669 -14.992  43.478  1.00 15.20           O
ATOM   1049  CB  ASP A 135      69.362 -16.558  43.365  1.00 15.06           C
ATOM   1050  CG  ASP A 135      70.782 -16.871  43.793  1.00 31.97           C
ATOM   1051  OD1 ASP A 135      71.661 -15.997  43.627  1.00 26.12           O
ATOM   1052  OD2 ASP A 135      71.018 -17.990  44.297  1.00 34.33           O
ATOM   1053  N   CYS A 136      67.640 -14.356  41.548  1.00 10.82           N
ATOM   1054  CA  CYS A 136      66.401 -14.165  40.811  1.00 17.75           C
ATOM   1055  C   CYS A 136      66.607 -14.671  39.393  1.00 15.71           C
ATOM   1056  O   CYS A 136      67.704 -14.567  38.850  1.00 17.90           O
ATOM   1057  CB  CYS A 136      65.983 -12.694  40.802  1.00 13.79           C
ATOM   1058  SG  CYS A 136      65.688 -11.983  42.438  1.00 33.05           S
ATOM   1059  N   GLU A 137      65.563 -15.226  38.793  1.00 17.96           N
ATOM   1060  CA  GLU A 137      65.693 -15.749  37.441  1.00 14.65           C
ATOM   1061  C   GLU A 137      65.153 -14.776  36.401  1.00 15.76           C
ATOM   1062  O   GLU A 137      64.211 -14.028  36.660  1.00 15.88           O
ATOM   1063  CB  GLU A 137      64.993 -17.105  37.317  1.00 12.92           C
ATOM   1064  CG  GLU A 137      63.753 -17.263  38.177  1.00 23.38           C
ATOM   1065  CD  GLU A 137      63.347 -18.717  38.341  1.00 27.09           C
ATOM   1066  OE1 GLU A 137      64.246 -19.572  38.490  1.00 26.58           O
ATOM   1067  OE2 GLU A 137      62.132 -19.007  38.317  1.00 30.05           O
ATOM   1068  N   ILE A 138      65.783 -14.785  35.229  1.00 11.11           N
ATOM   1069  CA  ILE A 138      65.351 -13.989  34.086  1.00 10.82           C
ATOM   1070  C   ILE A 138      65.212 -14.891  32.865  1.00 14.23           C
ATOM   1071  O   ILE A 138      65.992 -15.832  32.694  1.00 16.86           O
ATOM   1072  CB  ILE A 138      66.341 -12.854  33.765  1.00 11.97           C
ATOM   1073  CG1 ILE A 138      67.756 -13.414  33.599  1.00 11.95           C
ATOM   1074  CG2 ILE A 138      66.315 -11.803  34.858  1.00 12.50           C
ATOM   1075  CD1 ILE A 138      68.767 -12.394  33.117  1.00 11.14           C
ATOM   1076  N   THR A 139      64.213 -14.625  32.026  1.00 14.29           N
ATOM   1077  CA  THR A 139      63.978 -15.454  30.844  1.00 10.78           C
ATOM   1078  C   THR A 139      63.537 -14.671  29.620  1.00  8.54           C
ATOM   1079  O   THR A 139      63.082 -13.534  29.730  1.00 11.73           O
ATOM   1080  CB  THR A 139      62.914 -16.538  31.105  1.00 10.74           C
ATOM   1081  OG1 THR A 139      61.643 -15.922  31.347  1.00 19.68           O
ATOM   1082  CG2 THR A 139      63.302 -17.387  32.284  1.00 17.06           C
ATOM   1083  N   GLY A 140      63.664 -15.295  28.451  1.00  7.61           N
ATOM   1084  CA  GLY A 140      63.234 -14.658  27.219  1.00  6.33           C
ATOM   1085  C   GLY A 140      63.827 -15.225  25.941  1.00  7.04           C
ATOM   1086  O   GLY A 140      64.605 -16.182  25.968  1.00  8.69           O
ATOM   1087  N   PHE A 141      63.450 -14.613  24.819  1.00  6.78           N
ATOM   1088  CA  PHE A 141      63.882 -15.031  23.486  1.00  7.49           C
ATOM   1089  C   PHE A 141      65.032 -14.176  22.954  1.00  9.38           C
ATOM   1090  O   PHE A 141      65.330 -14.207  21.760  1.00  8.22           O
ATOM   1091  CB  PHE A 141      62.709 -14.956  22.498  1.00  8.16           C
ATOM   1092  CG  PHE A 141      61.743 -16.105  22.596  1.00 10.92           C
ATOM   1093  CD1 PHE A 141      62.192 -17.392  22.838  1.00 16.38           C
ATOM   1094  CD2 PHE A 141      60.383 -15.896  22.432  1.00 14.84           C
ATOM   1095  CE1 PHE A 141      61.301 -18.448  22.922  1.00 15.36           C
ATOM   1096  CE2 PHE A 141      59.487 -16.947  22.516  1.00 14.06           C
ATOM   1097  CZ  PHE A 141      59.948 -18.224  22.762  1.00 12.89           C
ATOM   1098  N   GLY A 142      65.668 -13.408  23.834  1.00  6.64           N
ATOM   1099  CA  GLY A 142      66.682 -12.451  23.419  1.00 10.66           C
ATOM   1100  C   GLY A 142      67.992 -13.052  22.937  1.00  8.85           C
ATOM   1101  O   GLY A 142      68.275 -14.222  23.192  1.00  6.26           O
ATOM   1102  N   LYS A 143      68.795 -12.242  22.247  1.00 10.55           N
ATOM   1103  CA  LYS A 143      70.090 -12.678  21.721  1.00 11.85           C
ATOM   1104  C   LYS A 143      71.025 -13.125  22.833  1.00  9.29           C
ATOM   1105  O   LYS A 143      70.837 -12.778  23.999  1.00  9.16           O
ATOM   1106  CB  LYS A 143      70.762 -11.560  20.914  1.00 13.56           C
ATOM   1107  CG  LYS A 143      70.017 -11.142  19.652  1.00 13.83           C
ATOM   1108  CD  LYS A 143      70.666  -9.922  19.017  1.00 14.22           C
ATOM   1109  CE  LYS A 143      70.074  -9.618  17.654  1.00 10.32           C
ATOM   1110  NZ  LYS A 143      70.932  -8.666  16.899  1.00  9.91           N
ATOM   1111  N   GLU A 144      72.043 -13.891  22.457  1.00  8.99           N
ATOM   1112  CA  GLU A 144      72.975 -14.449  23.425  1.00 14.78           C
ATOM   1113  C   GLU A 144      74.212 -13.563  23.577  1.00 17.95           C
ATOM   1114  O   GLU A 144      75.087 -13.837  24.398  1.00 21.99           O
ATOM   1115  CB  GLU A 144      73.354 -15.873  23.018  1.00 11.98           C
ATOM   1116  CG  GLU A 144      72.148 -16.807  22.979  1.00  7.94           C
ATOM   1117  CD  GLU A 144      72.509 -18.243  22.658  1.00 15.80           C
ATOM   1118  OE1 GLU A 144      72.579 -18.586  21.460  1.00 25.77           O
ATOM   1119  OE2 GLU A 144      72.716 -19.031  23.605  1.00 19.27           O
ATOM   1120  N   SER A 145      74.270 -12.503  22.776  1.00 10.52           N
ATOM   1121  CA  SER A 145      75.221 -11.410  22.975  1.00 18.32           C
ATOM   1122  C   SER A 145      74.715 -10.200  22.200  1.00 15.65           C
ATOM   1123  O   SER A 145      73.918 -10.348  21.274  1.00 12.86           O
ATOM   1124  CB  SER A 145      76.633 -11.789  22.525  1.00 17.22           C
ATOM   1125  OG  SER A 145      76.737 -11.819  21.115  1.00 20.26           O
ATOM   1126  N   GLU A 146      75.173  -9.009  22.573  1.00 13.70           N
ATOM   1127  CA  GLU A 146      74.630  -7.781  22.000  1.00 21.69           C
ATOM   1128  C   GLU A 146      74.932  -7.637  20.508  1.00 13.82           C
ATOM   1129  O   GLU A 146      74.202  -6.955  19.788  1.00 13.72           O
ATOM   1130  CB  GLU A 146      75.162  -6.557  22.752  1.00 13.85           C
ATOM   1131  CG  GLU A 146      74.185  -5.389  22.774  1.00 12.51           C
ATOM   1132  CD  GLU A 146      74.817  -4.094  23.249  1.00 19.89           C
ATOM   1133  OE1 GLU A 146      75.849  -4.156  23.948  1.00 28.55           O
ATOM   1134  OE2 GLU A 146      74.280  -3.012  22.929  1.00 14.14           O
ATOM   1135  N   SER A 147      76.000  -8.279  20.046  1.00 11.08           N
ATOM   1136  CA  SER A 147      76.412  -8.141  18.651  1.00 18.06           C
ATOM   1137  C   SER A 147      76.068  -9.363  17.799  1.00 12.82           C
ATOM   1138  O   SER A 147      76.388  -9.395  16.612  1.00 10.17           O
ATOM   1139  CB  SER A 147      77.915  -7.856  18.565  1.00 15.78           C
ATOM   1140  OG  SER A 147      78.678  -9.009  18.877  1.00 19.36           O
ATOM   1141  N   ASP A 148      75.429 -10.366  18.398  1.00 14.15           N
ATOM   1142  CA  ASP A 148      74.943 -11.513  17.631  1.00 14.64           C
ATOM   1143  C   ASP A 148      73.907 -11.054  16.615  1.00 16.92           C
ATOM   1144  O   ASP A 148      73.045 -10.237  16.932  1.00 14.61           O
ATOM   1145  CB  ASP A 148      74.334 -12.581  18.547  1.00 16.03           C
ATOM   1146  CG  ASP A 148      75.370 -13.537  19.101  1.00 24.04           C
ATOM   1147  OD1 ASP A 148      76.494 -13.575  18.560  1.00 35.65           O
ATOM   1148  OD2 ASP A 148      75.057 -14.259  20.073  1.00 33.94           O
ATOM   1149  N   TYR A 149      73.997 -11.562  15.392  1.00 15.86           N
ATOM   1150  CA  TYR A 149      72.999 -11.236  14.385  1.00 12.45           C
ATOM   1151  C   TYR A 149      71.779 -12.129  14.551  1.00 12.88           C
ATOM   1152  O   TYR A 149      70.644 -11.692  14.357  1.00 15.96           O
ATOM   1153  CB  TYR A 149      73.561 -11.377  12.971  1.00 14.78           C
ATOM   1154  CG  TYR A 149      72.517 -11.122  11.906  1.00 13.87           C
ATOM   1155  CD1 TYR A 149      72.095  -9.831  11.618  1.00 16.76           C
ATOM   1156  CD2 TYR A 149      71.938 -12.172  11.206  1.00 11.87           C
ATOM   1157  CE1 TYR A 149      71.133  -9.591  10.657  1.00 20.65           C
ATOM   1158  CE2 TYR A 149      70.974 -11.941  10.241  1.00 16.81           C
ATOM   1159  CZ  TYR A 149      70.577 -10.648   9.971  1.00 21.28           C
ATOM   1160  OH  TYR A 149      69.621 -10.409   9.012  1.00 27.47           O
ATOM   1161  N   LEU A 150      72.021 -13.383  14.913  1.00 13.92           N
ATOM   1162  CA  LEU A 150      70.944 -14.349  15.069  1.00 13.55           C
ATOM   1163  C   LEU A 150      70.316 -14.289  16.455  1.00 12.87           C
ATOM   1164  O   LEU A 150      70.920 -13.801  17.410  1.00 10.73           O
ATOM   1165  CB  LEU A 150      71.454 -15.769  14.806  1.00 13.99           C
ATOM   1166  CG  LEU A 150      72.075 -16.086  13.444  1.00 20.63           C
ATOM   1167  CD1 LEU A 150      72.460 -17.558  13.372  1.00 15.69           C
ATOM   1168  CD2 LEU A 150      71.127 -15.724  12.314  1.00 15.02           C
ATOM   1169  N   TYR A 151      69.089 -14.788  16.548  1.00 12.62           N
ATOM   1170  CA  TYR A 151      68.450 -15.046  17.829  1.00 10.66           C
ATOM   1171  C   TYR A 151      68.504 -16.550  18.080  1.00 12.44           C
ATOM   1172  O   TYR A 151      68.519 -17.332  17.130  1.00 13.18           O
ATOM   1173  CB  TYR A 151      67.005 -14.541  17.838  1.00  9.60           C
ATOM   1174  CG  TYR A 151      66.864 -13.038  17.711  1.00 12.51           C
ATOM   1175  CD1 TYR A 151      66.933 -12.414  16.470  1.00 14.61           C
ATOM   1176  CD2 TYR A 151      66.652 -12.243  18.832  1.00 11.47           C
ATOM   1177  CE1 TYR A 151      66.800 -11.040  16.350  1.00 11.42           C
ATOM   1178  CE2 TYR A 151      66.518 -10.868  18.721  1.00 13.48           C
ATOM   1179  CZ  TYR A 151      66.593 -10.273  17.478  1.00 11.15           C
ATOM   1180  OH  TYR A 151      66.461  -8.908  17.365  1.00 12.94           O
ATOM   1181  N   PRO A 152      68.548 -16.966  19.355  1.00 10.32           N
ATOM   1182  CA  PRO A 152      68.580 -18.402  19.657  1.00 15.02           C
ATOM   1183  C   PRO A 152      67.307 -19.130  19.212  1.00 18.21           C
ATOM   1184  O   PRO A 152      67.326 -20.353  19.090  1.00 18.16           O
ATOM   1185  CB  PRO A 152      68.728 -18.439  21.184  1.00 15.80           C
ATOM   1186  CG  PRO A 152      68.233 -17.112  21.652  1.00 14.92           C
ATOM   1187  CD  PRO A 152      68.612 -16.142  20.573  1.00 12.06           C
ATOM   1188  N   LYS A 153      66.232 -18.376  18.978  1.00 13.51           N
ATOM   1189  CA  LYS A 153      64.935 -18.914  18.553  1.00 16.16           C
ATOM   1190  C   LYS A 153      64.319 -19.872  19.547  1.00 18.73           C
ATOM   1191  O   LYS A 153      63.481 -20.699  19.182  1.00 19.46           O
ATOM   1192  CB  LYS A 153      65.042 -19.643  17.215  1.00 18.23           C
ATOM   1193  CG  LYS A 153      65.351 -18.763  16.042  1.00 16.09           C
ATOM   1194  CD  LYS A 153      64.239 -17.762  15.855  1.00 24.69           C
ATOM   1195  CE  LYS A 153      64.497 -16.872  14.657  1.00 35.76           C
ATOM   1196  NZ  LYS A 153      63.386 -15.907  14.426  1.00 30.82           N
ATOM   1197  N   ASN A 154      64.712 -19.733  20.804  1.00 23.48           N
ATOM   1198  CA  ASN A 154      64.411 -20.720  21.826  1.00 22.24           C
ATOM   1199  C   ASN A 154      64.656 -20.164  23.196  1.00 22.52           C
ATOM   1200  O   ASN A 154      65.687 -19.531  23.453  1.00 20.76           O
ATOM   1201  CB  ASN A 154      65.208 -21.987  21.539  1.00 20.78           C
ATOM   1202  CG  ASN A 154      64.859 -23.123  22.459  1.00 20.89           C
ATOM   1203  OD1 ASN A 154      65.756 -23.664  23.075  1.00 35.49           O
ATOM   1204  ND2 ASN A 154      63.550 -23.299  22.772  1.00 40.84           N
ATOM   1205  N   LEU A 155      63.681 -20.401  24.069  1.00 11.36           N
ATOM   1206  CA  LEU A 155      63.586 -19.719  25.356  1.00 12.13           C
ATOM   1207  C   LEU A 155      64.821 -19.949  26.197  1.00  9.94           C
ATOM   1208  O   LEU A 155      65.340 -21.061  26.272  1.00 11.01           O
ATOM   1209  CB  LEU A 155      62.337 -20.186  26.120  1.00 12.00           C
ATOM   1210  CG  LEU A 155      61.901 -19.407  27.372  1.00 12.62           C
ATOM   1211  CD1 LEU A 155      61.647 -17.943  27.052  1.00  9.87           C
ATOM   1212  CD2 LEU A 155      60.672 -20.021  28.042  1.00  9.71           C
ATOM   1213  N   LYS A 156      65.301 -18.887  26.823  1.00  9.52           N
ATOM   1214  CA  LYS A 156      66.461 -19.027  27.678  1.00  9.60           C
ATOM   1215  C   LYS A 156      66.174 -18.506  29.071  1.00 11.90           C
ATOM   1216  O   LYS A 156      65.361 -17.597  29.253  1.00 15.46           O
ATOM   1217  CB  LYS A 156      67.668 -18.314  27.071  1.00 11.76           C
ATOM   1218  CG  LYS A 156      68.303 -19.087  25.921  1.00 11.48           C
ATOM   1219  CD  LYS A 156      69.467 -18.327  25.314  1.00 12.03           C
ATOM   1220  CE  LYS A 156      70.551 -18.072  26.343  1.00 17.29           C
ATOM   1221  NZ  LYS A 156      71.601 -19.122  26.336  1.00 17.05           N
ATOM   1222  N   MET A 157      66.850 -19.107  30.044  1.00 10.09           N
ATOM   1223  CA  MET A 157      66.669 -18.800  31.452  1.00 11.90           C
ATOM   1224  C   MET A 157      68.028 -18.686  32.127  1.00 12.97           C
ATOM   1225  O   MET A 157      68.945 -19.444  31.815  1.00 13.19           O
ATOM   1226  CB  MET A 157      65.821 -19.881  32.128  1.00 17.41           C
ATOM   1227  CG  MET A 157      65.810 -19.821  33.645  1.00 21.86           C
ATOM   1228  SD  MET A 157      64.809 -21.127  34.383  1.00 43.40           S
ATOM   1229  CE  MET A 157      65.583 -22.587  33.691  1.00 23.46           C
ATOM   1230  N   SER A 158      68.160 -17.735  33.044  1.00 14.26           N
ATOM   1231  CA  SER A 158      69.410 -17.559  33.769  1.00 14.27           C
ATOM   1232  C   SER A 158      69.163 -16.995  35.160  1.00 11.70           C
ATOM   1233  O   SER A 158      68.054 -16.573  35.476  1.00 12.59           O
ATOM   1234  CB  SER A 158      70.354 -16.644  32.993  1.00 14.10           C
ATOM   1235  OG  SER A 158      71.594 -16.521  33.664  1.00 17.22           O
ATOM   1236  N   VAL A 159      70.202 -16.988  35.989  1.00 11.80           N
ATOM   1237  CA  VAL A 159      70.089 -16.456  37.342  1.00 14.26           C
ATOM   1238  C   VAL A 159      71.016 -15.262  37.546  1.00 10.93           C
ATOM   1239  O   VAL A 159      72.197 -15.315  37.211  1.00 11.43           O
ATOM   1240  CB  VAL A 159      70.403 -17.534  38.402  1.00 15.81           C
ATOM   1241  CG1 VAL A 159      70.375 -16.937  39.806  1.00  6.25           C
ATOM   1242  CG2 VAL A 159      69.417 -18.688  38.287  1.00 10.84           C
ATOM   1243  N   VAL A 160      70.460 -14.183  38.087  1.00 14.27           N
ATOM   1244  CA  VAL A 160      71.225 -12.992  38.429  1.00 10.47           C
ATOM   1245  C   VAL A 160      70.950 -12.636  39.884  1.00 10.76           C
ATOM   1246  O   VAL A 160      70.035 -13.180  40.490  1.00 12.81           O
ATOM   1247  CB  VAL A 160      70.865 -11.804  37.521  1.00 12.55           C
ATOM   1248  CG1 VAL A 160      71.474 -11.984  36.139  1.00 14.15           C
ATOM   1249  CG2 VAL A 160      69.355 -11.650  37.431  1.00 11.81           C
ATOM   1250  N   LYS A 161      71.738 -11.728  40.447  1.00 14.22           N
ATOM   1251  CA  LYS A 161      71.547 -11.331  41.837  1.00 14.05           C
ATOM   1252  C   LYS A 161      71.098  -9.879  41.941  1.00 17.10           C
ATOM   1253  O   LYS A 161      71.519  -9.030  41.155  1.00 11.72           O
ATOM   1254  CB  LYS A 161      72.834 -11.540  42.639  1.00 12.81           C
ATOM   1255  CG  LYS A 161      73.256 -12.993  42.764  1.00 17.18           C
ATOM   1256  CD  LYS A 161      74.498 -13.135  43.629  1.00 15.55           C
ATOM   1257  CE  LYS A 161      75.030 -14.562  43.601  1.00 18.63           C
ATOM   1258  NZ  LYS A 161      73.973 -15.565  43.906  1.00 19.05           N
ATOM   1259  N   LEU A 162      70.241  -9.600  42.918  1.00 13.79           N
ATOM   1260  CA  LEU A 162      69.757  -8.244  43.140  1.00 16.93           C
ATOM   1261  C   LEU A 162      70.878  -7.325  43.607  1.00 16.85           C
ATOM   1262  O   LEU A 162      71.628  -7.655  44.527  1.00 15.15           O
ATOM   1263  CB  LEU A 162      68.618  -8.239  44.162  1.00 14.50           C
ATOM   1264  CG  LEU A 162      67.339  -8.959  43.733  1.00 22.21           C
ATOM   1265  CD1 LEU A 162      66.277  -8.860  44.817  1.00 12.90           C
ATOM   1266  CD2 LEU A 162      66.827  -8.387  42.421  1.00 19.21           C
ATOM   1267  N   VAL A 163      70.989  -6.171  42.960  1.00 10.15           N
ATOM   1268  CA  VAL A 163      71.969  -5.166  43.343  1.00 15.95           C
ATOM   1269  C   VAL A 163      71.265  -4.017  44.055  1.00 16.37           C
ATOM   1270  O   VAL A 163      70.287  -3.469  43.544  1.00 12.22           O
ATOM   1271  CB  VAL A 163      72.738  -4.627  42.122  1.00 12.78           C
ATOM   1272  CG1 VAL A 163      73.811  -3.641  42.562  1.00 10.62           C
ATOM   1273  CG2 VAL A 163      73.347  -5.774  41.329  1.00  8.72           C
ATOM   1274  N   SER A 164      71.759  -3.663  45.238  1.00 16.53           N
ATOM   1275  CA  SER A 164      71.159  -2.593  46.027  1.00 20.24           C
ATOM   1276  C   SER A 164      71.196  -1.269  45.273  1.00 17.91           C
ATOM   1277  O   SER A 164      72.026  -1.076  44.383  1.00 15.47           O
ATOM   1278  CB  SER A 164      71.872  -2.450  47.373  1.00 18.83           C
ATOM   1279  OG  SER A 164      73.219  -2.049  47.198  1.00 24.83           O
ATOM   1280  N   HIS A 165      70.286  -0.367  45.623  1.00 16.51           N
ATOM   1281  CA  HIS A 165      70.262   0.956  45.016  1.00 23.79           C
ATOM   1282  C   HIS A 165      71.497   1.726  45.426  1.00 19.78           C
ATOM   1283  O   HIS A 165      72.067   2.473  44.628  1.00 17.12           O
ATOM   1284  CB  HIS A 165      69.005   1.722  45.415  1.00 30.24           C
ATOM   1285  CG  HIS A 165      67.761   1.207  44.766  1.00 33.32           C
ATOM   1286  ND1 HIS A 165      67.259  -0.051  45.009  1.00 39.98           N
ATOM   1287  CD2 HIS A 165      66.923   1.780  43.867  1.00 31.49           C
ATOM   1288  CE1 HIS A 165      66.160  -0.232  44.297  1.00 28.22           C
ATOM   1289  NE2 HIS A 165      65.937   0.866  43.596  1.00 37.37           N
ATOM   1290  N   GLU A 166      71.906   1.528  46.676  1.00 16.79           N
ATOM   1291  CA  GLU A 166      73.152   2.100  47.149  1.00 20.46           C
ATOM   1292  C   GLU A 166      74.319   1.689  46.250  1.00 22.19           C
ATOM   1293  O   GLU A 166      75.100   2.556  45.896  1.00 20.33           O
ATOM   1294  CB  GLU A 166      73.444   1.717  48.602  1.00 23.90           C
ATOM   1295  CG  GLU A 166      74.905   1.939  49.033  1.00 30.76           C
ATOM   1296  CD  GLU A 166      75.260   3.405  49.255  1.00 43.14           C
ATOM   1297  OE1 GLU A 166      74.331   4.230  49.380  1.00 52.10           O
ATOM   1298  OE2 GLU A 166      76.468   3.728  49.319  1.00 41.75           O
ATOM   1299  N   GLN A 167      74.476   0.429  45.839  1.00 19.08           N
ATOM   1300  CA  GLN A 167      75.617   0.208  44.951  1.00 18.35           C
ATOM   1301  C   GLN A 167      75.300   0.823  43.611  1.00 19.50           C
ATOM   1302  O   GLN A 167      76.099   1.568  43.050  1.00 17.99           O
ATOM   1303  CB  GLN A 167      75.965  -1.245  44.671  1.00 29.86           C
ATOM   1304  CG  GLN A 167      77.261  -1.257  43.852  1.00 32.65           C
ATOM   1305  CD  GLN A 167      78.363  -2.015  44.557  1.00 39.47           C
ATOM   1306  OE1 GLN A 167      78.858  -3.022  44.032  1.00 60.19           O
ATOM   1307  NE2 GLN A 167      78.505  -1.735  45.868  1.00 46.64           N
ATOM   1308  N   CYS A 168      74.118   0.497  43.102  1.00 11.18           N
ATOM   1309  CA  CYS A 168      73.803   0.762  41.710  1.00 15.23           C
ATOM   1310  C   CYS A 168      73.862   2.253  41.390  1.00 15.90           C
ATOM   1311  O   CYS A 168      74.096   2.632  40.246  1.00 10.98           O
ATOM   1312  CB  CYS A 168      72.431   0.183  41.362  1.00 20.99           C
ATOM   1313  SG  CYS A 168      72.258  -0.357  39.642  1.00 25.11           S
ATOM   1314  N   MET A 169      73.678   3.094  42.404  1.00 18.45           N
ATOM   1315  CA  MET A 169      73.697   4.539  42.200  1.00 15.02           C
ATOM   1316  C   MET A 169      75.093   5.134  42.352  1.00 19.21           C
ATOM   1317  O   MET A 169      75.270   6.346  42.231  1.00 27.09           O
ATOM   1318  CB  MET A 169      72.734   5.231  43.166  1.00 13.56           C
ATOM   1319  CG  MET A 169      71.268   4.973  42.863  1.00 22.35           C
ATOM   1320  SD  MET A 169      70.151   5.724  44.060  1.00 44.13           S
ATOM   1321  CE  MET A 169      68.566   5.201  43.409  1.00 28.74           C
ATOM   1322  N   GLN A 170      76.081   4.285  42.622  1.00 17.22           N
ATOM   1323  CA  GLN A 170      77.466   4.738  42.705  1.00 16.01           C
ATOM   1324  C   GLN A 170      77.949   5.209  41.333  1.00 18.88           C
ATOM   1325  O   GLN A 170      77.448   4.744  40.308  1.00 15.14           O
ATOM   1326  CB  GLN A 170      78.368   3.627  43.249  1.00 17.62           C
ATOM   1327  CG  GLN A 170      78.336   3.497  44.765  1.00 27.21           C
ATOM   1328  CD  GLN A 170      79.369   2.518  45.285  1.00 42.02           C
ATOM   1329  OE1 GLN A 170      79.298   1.320  45.012  1.00 49.18           O
ATOM   1330  NE2 GLN A 170      80.342   3.026  46.034  1.00 53.60           N
ATOM   1331  N   PRO A 170A     78.914   6.146  41.311  1.00 19.33           N
ATOM   1332  CA  PRO A 170A     79.397   6.765  40.069  1.00 14.17           C
ATOM   1333  C   PRO A 170A     79.835   5.778  38.990  1.00 19.69           C
ATOM   1334  O   PRO A 170A     79.423   5.940  37.848  1.00 14.96           O
ATOM   1335  CB  PRO A 170A     80.587   7.602  40.541  1.00 17.25           C
ATOM   1336  CG  PRO A 170A     80.254   7.953  41.937  1.00 16.33           C
ATOM   1337  CD  PRO A 170A     79.528   6.765  42.501  1.00 21.28           C
ATOM   1338  N   HIS A 170B     80.643   4.780  39.333  1.00 15.30           N
ATOM   1339  CA  HIS A 170B     81.112   3.832  38.328  1.00 12.13           C
ATOM   1340  C   HIS A 170B     80.004   2.841  37.960  1.00 16.27           C
ATOM   1341  O   HIS A 170B     80.146   2.056  37.023  1.00 15.21           O
ATOM   1342  CB  HIS A 170B     82.371   3.109  38.812  1.00  9.38           C
ATOM   1343  CG  HIS A 170B     82.213   2.433  40.136  1.00 16.18           C
ATOM   1344  ND1 HIS A 170B     82.134   3.129  41.323  1.00 18.45           N
ATOM   1345  CD2 HIS A 170B     82.135   1.121  40.462  1.00 16.24           C
ATOM   1346  CE1 HIS A 170B     82.003   2.276  42.322  1.00 17.55           C
ATOM   1347  NE2 HIS A 170B     82.003   1.052  41.828  1.00 16.02           N
ATOM   1348  N   TYR A 171      78.832   2.876  38.572  1.00 13.94           N
ATOM   1349  CA  TYR A 171      77.688   2.059  38.141  1.00 13.43           C
ATOM   1350  C   TYR A 171      76.833   3.141  37.376  1.00 21.70           C
ATOM   1351  O   TYR A 171      77.365   4.045  36.854  1.00 37.11           O
ATOM   1352  CB  TYR A 171      76.972   1.454  39.331  1.00 14.63           C
ATOM   1353  CG  TYR A 171      77.497   0.113  39.778  1.00 16.19           C
ATOM   1354  CD1 TYR A 171      78.816  -0.045  40.123  1.00 15.42           C
ATOM   1355  CD2 TYR A 171      76.701  -0.982  39.798  1.00 15.15           C
ATOM   1356  CE1 TYR A 171      79.301  -1.228  40.539  1.00 18.43           C
ATOM   1357  CE2 TYR A 171      77.185  -2.181  40.166  1.00 14.85           C
ATOM   1358  CZ  TYR A 171      78.481  -2.301  40.554  1.00 22.98           C
ATOM   1359  OH  TYR A 171      78.953  -3.467  40.936  1.00 21.05           O
ATOM   1360  N   TYR A 172      75.535   3.034  37.292  1.00 21.39           N
ATOM   1361  CA  TYR A 172      74.640   4.097  36.816  1.00 20.78           C
ATOM   1362  C   TYR A 172      74.502   5.522  37.339  1.00 14.96           C
ATOM   1363  O   TYR A 172      74.047   6.405  36.607  1.00 11.32           O
ATOM   1364  CB  TYR A 172      73.245   3.490  36.675  1.00 13.42           C
ATOM   1365  CG  TYR A 172      73.222   2.322  35.738  1.00  9.83           C
ATOM   1366  CD1 TYR A 172      73.441   2.508  34.381  1.00 12.64           C
ATOM   1367  CD2 TYR A 172      73.019   1.033  36.201  1.00  8.15           C
ATOM   1368  CE1 TYR A 172      73.434   1.444  33.506  1.00 13.76           C
ATOM   1369  CE2 TYR A 172      73.014  -0.044  35.329  1.00 10.91           C
ATOM   1370  CZ  TYR A 172      73.223   0.172  33.986  1.00  9.08           C
ATOM   1371  OH  TYR A 172      73.220  -0.886  33.115  1.00 12.00           O
ATOM   1372  N   GLY A 173      74.900   5.750  38.584  1.00 15.11           N
ATOM   1373  CA  GLY A 173      74.766   7.069  39.164  1.00 14.19           C
ATOM   1374  C   GLY A 173      73.305   7.443  39.318  1.00 13.57           C
ATOM   1375  O   GLY A 173      72.511   6.658  39.837  1.00 16.76           O
ATOM   1376  N   SER A 174      72.942   8.634  38.854  1.00 13.72           N
ATOM   1377  CA  SER A 174      71.596   9.147  39.077  1.00 13.50           C
ATOM   1378  C   SER A 174      70.646   8.896  37.905  1.00 16.61           C
ATOM   1379  O   SER A 174      69.522   9.398  37.907  1.00 12.71           O
ATOM   1380  CB  SER A 174      71.642  10.648  39.376  1.00 13.04           C
ATOM   1381  OG  SER A 174      71.882  11.402  38.200  1.00 17.87           O
ATOM   1382  N   GLU A 175      71.076   8.127  36.907  1.00 13.29           N
ATOM   1383  CA  GLU A 175      70.178   7.826  35.796  1.00 15.69           C
ATOM   1384  C   GLU A 175      69.293   6.629  36.140  1.00 11.83           C
ATOM   1385  O   GLU A 175      68.496   6.177  35.318  1.00 16.18           O
ATOM   1386  CB  GLU A 175      70.952   7.591  34.492  1.00 13.20           C
ATOM   1387  CG  GLU A 175      71.567   6.218  34.304  1.00 14.89           C
ATOM   1388  CD  GLU A 175      72.096   6.027  32.888  1.00 16.85           C
ATOM   1389  OE1 GLU A 175      71.583   6.698  31.967  1.00  9.52           O
ATOM   1390  OE2 GLU A 175      73.022   5.212  32.692  1.00 20.17           O
ATOM   1391  N   ILE A 176      69.434   6.128  37.365  1.00 10.68           N
ATOM   1392  CA  ILE A 176      68.456   5.204  37.929  1.00 15.27           C
ATOM   1393  C   ILE A 176      67.789   5.824  39.151  1.00 16.14           C
ATOM   1394  O   ILE A 176      68.313   6.769  39.741  1.00 20.24           O
ATOM   1395  CB  ILE A 176      69.076   3.852  38.340  1.00 16.94           C
ATOM   1396  CG1 ILE A 176      70.017   4.025  39.532  1.00 16.72           C
ATOM   1397  CG2 ILE A 176      69.779   3.199  37.161  1.00 15.89           C
ATOM   1398  CD1 ILE A 176      70.290   2.738  40.259  1.00 16.71           C
ATOM   1399  N   ASN A 177      66.628   5.294  39.523  1.00 14.85           N
ATOM   1400  CA  ASN A 177      65.963   5.713  40.752  1.00 16.11           C
ATOM   1401  C   ASN A 177      65.367   4.532  41.513  1.00 13.63           C
ATOM   1402  O   ASN A 177      65.585   3.375  41.152  1.00 13.09           O
ATOM   1403  CB  ASN A 177      64.879   6.756  40.460  1.00 10.14           C
ATOM   1404  CG  ASN A 177      63.825   6.260  39.488  1.00 17.35           C
ATOM   1405  OD1 ASN A 177      63.668   5.060  39.263  1.00 20.49           O
ATOM   1406  ND2 ASN A 177      63.074   7.192  38.923  1.00 20.97           N
ATOM   1407  N   TYR A 178      64.598   4.834  42.553  1.00 13.58           N
ATOM   1408  CA  TYR A 178      64.141   3.817  43.493  1.00 21.71           C
ATOM   1409  C   TYR A 178      62.953   2.986  43.012  1.00 19.06           C
ATOM   1410  O   TYR A 178      62.604   1.989  43.644  1.00 20.60           O
ATOM   1411  CB  TYR A 178      63.799   4.468  44.834  1.00 14.64           C
ATOM   1412  CG  TYR A 178      65.017   4.924  45.606  1.00 31.55           C
ATOM   1413  CD1 TYR A 178      65.760   4.023  46.362  1.00 34.74           C
ATOM   1414  CD2 TYR A 178      65.427   6.251  45.579  1.00 37.90           C
ATOM   1415  CE1 TYR A 178      66.876   4.433  47.069  1.00 31.59           C
ATOM   1416  CE2 TYR A 178      66.541   6.671  46.282  1.00 36.22           C
ATOM   1417  CZ  TYR A 178      67.261   5.758  47.026  1.00 46.14           C
ATOM   1418  OH  TYR A 178      68.369   6.174  47.727  1.00 50.38           O
ATOM   1419  N   LYS A 179      62.327   3.381  41.907  1.00 17.36           N
ATOM   1420  CA  LYS A 179      61.282   2.544  41.324  1.00 19.72           C
ATOM   1421  C   LYS A 179      61.849   1.709  40.182  1.00 15.63           C
ATOM   1422  O   LYS A 179      61.120   1.222  39.316  1.00 17.32           O
ATOM   1423  CB  LYS A 179      60.091   3.378  40.850  1.00 18.50           C
ATOM   1424  CG  LYS A 179      60.427   4.727  40.252  1.00 33.95           C
ATOM   1425  CD  LYS A 179      59.164   5.381  39.711  1.00 32.68           C
ATOM   1426  CE  LYS A 179      58.008   5.243  40.693  1.00 24.61           C
ATOM   1427  NZ  LYS A 179      56.718   5.713  40.114  1.00 41.68           N
ATOM   1428  N   MET A 180      63.168   1.560  40.196  1.00 17.28           N
ATOM   1429  CA  MET A 180      63.855   0.589  39.362  1.00 16.48           C
ATOM   1430  C   MET A 180      64.660  -0.318  40.278  1.00 16.36           C
ATOM   1431  O   MET A 180      64.940   0.041  41.420  1.00 15.94           O
ATOM   1432  CB  MET A 180      64.761   1.277  38.338  1.00 13.50           C
ATOM   1433  CG  MET A 180      64.027   1.797  37.115  1.00 20.22           C
ATOM   1434  SD  MET A 180      64.526   3.464  36.649  1.00 33.88           S
ATOM   1435  CE  MET A 180      66.217   3.180  36.167  1.00 10.82           C
ATOM   1436  N   LEU A 181      65.010  -1.502  39.794  1.00 18.23           N
ATOM   1437  CA  LEU A 181      65.913  -2.367  40.537  1.00 18.06           C
ATOM   1438  C   LEU A 181      66.958  -2.928  39.586  1.00 14.21           C
ATOM   1439  O   LEU A 181      66.663  -3.225  38.428  1.00 17.22           O
ATOM   1440  CB  LEU A 181      65.147  -3.488  41.257  1.00 16.77           C
ATOM   1441  CG  LEU A 181      64.512  -4.677  40.527  1.00 23.89           C
ATOM   1442  CD1 LEU A 181      65.522  -5.780  40.214  1.00 26.15           C
ATOM   1443  CD2 LEU A 181      63.362  -5.236  41.353  1.00 21.20           C
ATOM   1444  N   CYS A 182      68.184  -3.055  40.078  1.00 12.37           N
ATOM   1445  CA  CYS A 182      69.271  -3.589  39.273  1.00 14.34           C
ATOM   1446  C   CYS A 182      69.501  -5.061  39.585  1.00 11.49           C
ATOM   1447  O   CYS A 182      69.294  -5.506  40.713  1.00 14.36           O
ATOM   1448  CB  CYS A 182      70.556  -2.793  39.506  1.00 12.14           C
ATOM   1449  SG  CYS A 182      70.453  -1.056  39.017  1.00 25.09           S
ATOM   1450  N   ALA A 183      69.921  -5.815  38.578  1.00  8.09           N
ATOM   1451  CA  ALA A 183      70.256  -7.219  38.776  1.00  9.82           C
ATOM   1452  C   ALA A 183      71.444  -7.599  37.903  1.00 10.44           C
ATOM   1453  O   ALA A 183      71.529  -7.186  36.748  1.00 10.20           O
ATOM   1454  CB  ALA A 183      69.061  -8.104  38.473  1.00 12.96           C
ATOM   1455  N   ALA A 184      72.362  -8.383  38.454  1.00  8.19           N
ATOM   1456  CA  ALA A 184      73.585  -8.711  37.735  1.00 10.84           C
ATOM   1457  C   ALA A 184      74.256  -9.968  38.265  1.00 11.53           C
ATOM   1458  O   ALA A 184      74.070 -10.350  39.420  1.00  6.71           O
ATOM   1459  CB  ALA A 184      74.556  -7.540  37.799  1.00  8.79           C
ATOM   1460  N   ASP A 185      75.039 -10.605  37.402  1.00 17.33           N
ATOM   1461  CA  ASP A 185      75.897 -11.707  37.807  1.00 12.03           C
ATOM   1462  C   ASP A 185      77.141 -11.141  38.480  1.00 15.42           C
ATOM   1463  O   ASP A 185      77.718 -10.168  37.992  1.00 16.63           O
ATOM   1464  CB  ASP A 185      76.278 -12.568  36.602  1.00 15.60           C
ATOM   1465  CG  ASP A 185      77.198 -13.714  36.968  1.00 21.29           C
ATOM   1466  OD1 ASP A 185      76.728 -14.676  37.612  1.00 25.82           O
ATOM   1467  OD2 ASP A 185      78.392 -13.655  36.607  1.00 26.10           O
ATOM   1468  N   PRO A 185A     77.548 -11.737  39.612  1.00 22.43           N
ATOM   1469  CA  PRO A 185A     78.725 -11.304  40.375  1.00 22.55           C
ATOM   1470  C   PRO A 185A     79.978 -11.123  39.519  1.00 21.72           C
ATOM   1471  O   PRO A 185A     80.779 -10.233  39.803  1.00 25.04           O
ATOM   1472  CB  PRO A 185A     78.916 -12.436  41.383  1.00 24.60           C
ATOM   1473  CG  PRO A 185A     77.543 -12.942  41.615  1.00 19.16           C
ATOM   1474  CD  PRO A 185A     76.827 -12.828  40.292  1.00 22.63           C
ATOM   1475  N   GLU A 185B     80.140 -11.945  38.486  1.00 16.16           N
ATOM   1476  CA  GLU A 185B     81.273 -11.796  37.581  1.00 20.67           C
ATOM   1477  C   GLU A 185B     80.828 -11.445  36.161  1.00 22.85           C
ATOM   1478  O   GLU A 185B     81.568 -11.659  35.201  1.00 18.16           O
ATOM   1479  CB  GLU A 185B     82.130 -13.064  37.576  1.00 29.54           C
ATOM   1480  CG  GLU A 185B     81.350 -14.361  37.662  1.00 38.40           C
ATOM   1481  CD  GLU A 185B     82.202 -15.509  38.169  1.00 40.55           C
ATOM   1482  OE1 GLU A 185B     83.443 -15.415  38.072  1.00 45.09           O
ATOM   1483  OE2 GLU A 185B     81.631 -16.503  38.666  1.00 48.53           O
ATOM   1484  N   TRP A 186      79.614 -10.908  36.048  1.00 17.75           N
ATOM   1485  CA  TRP A 186      79.131 -10.282  34.817  1.00 14.26           C
ATOM   1486  C   TRP A 186      79.134 -11.221  33.615  1.00 17.29           C
ATOM   1487  O   TRP A 186      79.511 -10.827  32.512  1.00 17.34           O
ATOM   1488  CB  TRP A 186      79.974  -9.042  34.509  1.00 16.12           C
ATOM   1489  CG  TRP A 186      80.268  -8.231  35.731  1.00 17.47           C
ATOM   1490  CD1 TRP A 186      81.417  -8.243  36.468  1.00 18.30           C
ATOM   1491  CD2 TRP A 186      79.388  -7.301  36.374  1.00 16.61           C
ATOM   1492  NE1 TRP A 186      81.310  -7.373  37.526  1.00 19.00           N
ATOM   1493  CE2 TRP A 186      80.074  -6.783  37.491  1.00 14.18           C
ATOM   1494  CE3 TRP A 186      78.090  -6.854  36.111  1.00 11.39           C
ATOM   1495  CZ2 TRP A 186      79.506  -5.839  38.343  1.00 12.42           C
ATOM   1496  CZ3 TRP A 186      77.529  -5.916  36.957  1.00 14.73           C
ATOM   1497  CH2 TRP A 186      78.235  -5.420  38.061  1.00 14.38           C
ATOM   1498  N   LYS A 187      78.702 -12.459  33.831  1.00 15.65           N
ATOM   1499  CA  LYS A 187      78.742 -13.473  32.784  1.00 16.48           C
ATOM   1500  C   LYS A 187      77.364 -13.767  32.205  1.00 20.95           C
ATOM   1501  O   LYS A 187      77.249 -14.426  31.172  1.00 23.78           O
ATOM   1502  CB  LYS A 187      79.365 -14.764  33.321  1.00 19.88           C
ATOM   1503  CG  LYS A 187      80.873 -14.699  33.474  1.00 30.27           C
ATOM   1504  CD  LYS A 187      81.542 -14.433  32.134  1.00 32.82           C
ATOM   1505  CE  LYS A 187      83.041 -14.256  32.292  1.00 43.67           C
ATOM   1506  NZ  LYS A 187      83.661 -15.432  32.962  1.00 45.10           N
ATOM   1507  N   THR A 188      76.321 -13.286  32.872  1.00 22.03           N
ATOM   1508  CA  THR A 188      74.965 -13.495  32.386  1.00 17.85           C
ATOM   1509  C   THR A 188      74.070 -12.294  32.683  1.00 15.79           C
ATOM   1510  O   THR A 188      74.215 -11.634  33.715  1.00 20.81           O
ATOM   1511  CB  THR A 188      74.340 -14.772  32.988  1.00 18.78           C
ATOM   1512  OG1 THR A 188      73.003 -14.926  32.498  1.00 23.84           O
ATOM   1513  CG2 THR A 188      74.317 -14.707  34.507  1.00 16.03           C
ATOM   1514  N   ASP A 189      73.145 -12.023  31.768  1.00 15.06           N
ATOM   1515  CA  ASP A 189      72.314 -10.825  31.825  1.00 10.43           C
ATOM   1516  C   ASP A 189      71.208 -10.902  30.773  1.00 15.99           C
ATOM   1517  O   ASP A 189      71.268 -11.730  29.865  1.00 10.43           O
ATOM   1518  CB  ASP A 189      73.174  -9.575  31.604  1.00 14.11           C
ATOM   1519  CG  ASP A 189      72.468  -8.291  31.997  1.00 19.79           C
ATOM   1520  OD1 ASP A 189      71.386  -8.366  32.616  1.00 19.26           O
ATOM   1521  OD2 ASP A 189      73.001  -7.204  31.685  1.00 18.03           O
ATOM   1522  N   SER A 190      70.198 -10.045  30.897  1.00 11.78           N
ATOM   1523  CA  SER A 190      69.173  -9.925  29.866  1.00 12.27           C
ATOM   1524  C   SER A 190      69.743  -9.159  28.677  1.00 13.47           C
ATOM   1525  O   SER A 190      70.659  -8.350  28.847  1.00 11.19           O
ATOM   1526  CB  SER A 190      67.926  -9.226  30.417  1.00 11.46           C
ATOM   1527  OG  SER A 190      68.255  -7.970  30.989  1.00 14.36           O
ATOM   1528  N   CYS A 191      69.238  -9.421  27.478  1.00 15.86           N
ATOM   1529  CA  CYS A 191      69.777  -8.740  26.310  1.00 15.53           C
ATOM   1530  C   CYS A 191      68.746  -8.304  25.279  1.00 15.99           C
ATOM   1531  O   CYS A 191      67.570  -8.106  25.585  1.00 14.91           O
ATOM   1532  CB  CYS A 191      70.842  -9.612  25.636  1.00 16.17           C
ATOM   1533  SG  CYS A 191      72.500  -8.892  25.626  1.00 27.05           S
ATOM   1534  N   LYS A 192      69.224  -8.157  24.050  1.00 13.79           N
ATOM   1535  CA  LYS A 192      68.413  -7.729  22.926  1.00 13.32           C
ATOM   1536  C   LYS A 192      67.249  -8.661  22.570  1.00 15.81           C
ATOM   1537  O   LYS A 192      67.412  -9.694  22.029  1.00 28.36           O
ATOM   1538  CB  LYS A 192      69.282  -7.412  21.736  1.00 12.46           C
ATOM   1539  CG  LYS A 192      69.804  -6.006  21.772  1.00 14.07           C
ATOM   1540  CD  LYS A 192      70.809  -5.712  20.716  1.00 11.31           C
ATOM   1541  CE  LYS A 192      71.104  -4.249  20.699  1.00 17.59           C
ATOM   1542  NZ  LYS A 192      70.137  -3.410  20.023  1.00 13.30           N
ATOM   1543  N   GLY A 193      66.067  -8.231  22.920  1.00 15.19           N
ATOM   1544  CA  GLY A 193      64.905  -8.990  22.754  1.00  8.16           C
ATOM   1545  C   GLY A 193      64.308  -9.451  24.032  1.00 11.03           C
ATOM   1546  O   GLY A 193      63.282  -9.947  24.002  1.00 10.02           O
ATOM   1547  N   ASP A 194      64.943  -9.231  25.139  1.00 13.54           N
ATOM   1548  CA  ASP A 194      64.391  -9.616  26.420  1.00  7.76           C
ATOM   1549  C   ASP A 194      63.452  -8.631  27.127  1.00  7.82           C
ATOM   1550  O   ASP A 194      62.865  -9.005  28.030  1.00  5.13           O
ATOM   1551  CB  ASP A 194      65.459 -10.076  27.370  1.00  7.20           C
ATOM   1552  CG  ASP A 194      66.049 -11.395  26.979  1.00 11.84           C
ATOM   1553  OD1 ASP A 194      65.334 -12.347  26.679  1.00 10.70           O
ATOM   1554  OD2 ASP A 194      67.231 -11.459  26.936  1.00  9.22           O
ATOM   1555  N   SER A 195      63.373  -7.383  26.684  1.00  6.95           N
ATOM   1556  CA  SER A 195      62.556  -6.330  27.292  1.00 14.17           C
ATOM   1557  C   SER A 195      61.114  -6.763  27.467  1.00 10.67           C
ATOM   1558  O   SER A 195      60.567  -7.481  26.630  1.00 11.58           O
ATOM   1559  CB  SER A 195      62.613  -5.055  26.454  1.00 10.32           C
ATOM   1560  OG  SER A 195      62.058  -5.251  25.166  1.00 15.34           O
ATOM   1561  N   GLY A 196      60.512  -6.350  28.576  1.00  6.50           N
ATOM   1562  CA  GLY A 196      59.149  -6.734  28.881  1.00  8.88           C
ATOM   1563  C   GLY A 196      59.073  -8.044  29.637  1.00  9.63           C
ATOM   1564  O   GLY A 196      58.043  -8.365  30.229  1.00  6.58           O
ATOM   1565  N   GLY A 197      60.169  -8.797  29.617  1.00  6.82           N
ATOM   1566  CA  GLY A 197      60.224 -10.098  30.258  1.00  6.27           C
ATOM   1567  C   GLY A 197      60.335 -10.020  31.768  1.00  8.81           C
ATOM   1568  O   GLY A 197      60.590  -8.952  32.324  1.00  9.53           O
ATOM   1569  N   PRO A 198      60.153 -11.162  32.444  1.00 13.28           N
ATOM   1570  CA  PRO A 198      60.077 -11.196  33.907  1.00 10.87           C
ATOM   1571  C   PRO A 198      61.409 -11.383  34.629  1.00 14.76           C
ATOM   1572  O   PRO A 198      62.275 -12.135  34.181  1.00 11.02           O
ATOM   1573  CB  PRO A 198      59.178 -12.402  34.164  1.00 16.05           C
ATOM   1574  CG  PRO A 198      59.515 -13.339  33.047  1.00 10.20           C
ATOM   1575  CD  PRO A 198      59.850 -12.476  31.849  1.00 12.05           C
ATOM   1576  N   LEU A 199      61.556 -10.678  35.745  1.00 12.19           N
ATOM   1577  CA  LEU A 199      62.570 -10.993  36.738  1.00 10.60           C
ATOM   1578  C   LEU A 199      61.852 -11.560  37.955  1.00  9.36           C
ATOM   1579  O   LEU A 199      61.144 -10.836  38.665  1.00 11.13           O
ATOM   1580  CB  LEU A 199      63.395  -9.762  37.115  1.00  7.73           C
ATOM   1581  CG  LEU A 199      64.622 -10.046  37.986  1.00 15.64           C
ATOM   1582  CD1 LEU A 199      65.844  -9.338  37.445  1.00 27.80           C
ATOM   1583  CD2 LEU A 199      64.361  -9.619  39.416  1.00 22.22           C
ATOM   1584  N   ILE A 200      62.029 -12.861  38.173  1.00 11.98           N
ATOM   1585  CA  ILE A 200      61.318 -13.587  39.218  1.00 14.83           C
ATOM   1586  C   ILE A 200      62.188 -13.831  40.441  1.00 16.63           C
ATOM   1587  O   ILE A 200      63.232 -14.478  40.355  1.00 19.32           O
ATOM   1588  CB  ILE A 200      60.807 -14.944  38.705  1.00 14.87           C
ATOM   1589  CG1 ILE A 200      59.685 -14.735  37.694  1.00 14.05           C
ATOM   1590  CG2 ILE A 200      60.328 -15.817  39.858  1.00 12.41           C
ATOM   1591  CD1 ILE A 200      60.120 -14.998  36.287  1.00 24.73           C
ATOM   1592  N   CYS A 201      61.748 -13.310  41.579  1.00 11.85           N
ATOM   1593  CA  CYS A 201      62.421 -13.561  42.844  1.00 15.57           C
ATOM   1594  C   CYS A 201      61.535 -14.422  43.730  1.00 19.93           C
ATOM   1595  O   CYS A 201      60.333 -14.535  43.493  1.00 21.25           O
ATOM   1596  CB  CYS A 201      62.762 -12.248  43.550  1.00 20.12           C
ATOM   1597  SG  CYS A 201      63.842 -11.147  42.607  1.00 26.72           S
ATOM   1598  N   ASN A 202      62.131 -15.036  44.745  1.00 26.29           N
ATOM   1599  CA  ASN A 202      61.358 -15.801  45.711  1.00 25.65           C
ATOM   1600  C   ASN A 202      61.008 -14.936  46.914  1.00 25.12           C
ATOM   1601  O   ASN A 202      61.886 -14.512  47.665  1.00 29.63           O
ATOM   1602  CB  ASN A 202      62.118 -17.049  46.159  1.00 23.24           C
ATOM   1603  CG  ASN A 202      61.258 -17.987  46.983  1.00 34.95           C
ATOM   1604  OD1 ASN A 202      61.204 -17.883  48.209  1.00 42.62           O
ATOM   1605  ND2 ASN A 202      60.573 -18.906  46.311  1.00 32.54           N
ATOM   1606  N   ILE A 203      59.719 -14.665  47.083  1.00 28.19           N
ATOM   1607  CA  ILE A 203      59.251 -13.825  48.176  1.00 28.47           C
ATOM   1608  C   ILE A 203      58.119 -14.516  48.926  1.00 28.32           C
ATOM   1609  O   ILE A 203      57.109 -14.892  48.330  1.00 29.90           O
ATOM   1610  CB  ILE A 203      58.779 -12.450  47.664  1.00 26.25           C
ATOM   1611  CG1 ILE A 203      59.966 -11.661  47.106  1.00 24.04           C
ATOM   1612  CG2 ILE A 203      58.100 -11.668  48.779  1.00 23.06           C
ATOM   1613  CD1 ILE A 203      59.576 -10.413  46.349  1.00 24.70           C
ATOM   1614  N   GLU A 204      58.307 -14.681  50.233  1.00 27.26           N
ATOM   1615  CA  GLU A 204      57.348 -15.372  51.094  1.00 36.37           C
ATOM   1616  C   GLU A 204      57.053 -16.784  50.591  1.00 30.78           C
ATOM   1617  O   GLU A 204      55.914 -17.247  50.637  1.00 30.83           O
ATOM   1618  CB  GLU A 204      56.052 -14.564  51.216  1.00 34.41           C
ATOM   1619  CG  GLU A 204      56.246 -13.192  51.845  1.00 30.16           C
ATOM   1620  CD  GLU A 204      54.982 -12.356  51.834  1.00 37.01           C
ATOM   1621  OE1 GLU A 204      53.942 -12.850  51.349  1.00 39.97           O
ATOM   1622  OE2 GLU A 204      55.029 -11.203  52.311  1.00 46.78           O
ATOM   1623  N   GLY A 205      58.092 -17.457  50.107  1.00 35.47           N
ATOM   1624  CA  GLY A 205      57.990 -18.847  49.702  1.00 28.69           C
ATOM   1625  C   GLY A 205      57.229 -19.091  48.414  1.00 31.58           C
ATOM   1626  O   GLY A 205      56.671 -20.171  48.215  1.00 35.65           O
ATOM   1627  N   ARG A 206      57.201 -18.095  47.535  1.00 31.92           N
ATOM   1628  CA  ARG A 206      56.547 -18.252  46.241  1.00 28.83           C
ATOM   1629  C   ARG A 206      57.285 -17.464  45.164  1.00 24.06           C
ATOM   1630  O   ARG A 206      57.873 -16.419  45.449  1.00 17.57           O
ATOM   1631  CB  ARG A 206      55.082 -17.804  46.313  1.00 25.86           C
ATOM   1632  CG  ARG A 206      54.888 -16.306  46.493  1.00 31.51           C
ATOM   1633  CD  ARG A 206      53.417 -15.920  46.459  1.00 32.76           C
ATOM   1634  NE  ARG A 206      52.712 -16.330  47.670  1.00 45.94           N
ATOM   1635  CZ  ARG A 206      52.641 -15.597  48.775  1.00 39.08           C
ATOM   1636  NH1 ARG A 206      51.978 -16.048  49.831  1.00 32.18           N
ATOM   1637  NH2 ARG A 206      53.235 -14.411  48.826  1.00 29.75           N
ATOM   1638  N   PRO A 207      57.272 -17.972  43.921  1.00 26.60           N
ATOM   1639  CA  PRO A 207      57.840 -17.210  42.805  1.00 14.62           C
ATOM   1640  C   PRO A 207      57.072 -15.914  42.616  1.00 16.61           C
ATOM   1641  O   PRO A 207      55.840 -15.924  42.622  1.00 18.07           O
ATOM   1642  CB  PRO A 207      57.664 -18.143  41.603  1.00 15.94           C
ATOM   1643  CG  PRO A 207      57.470 -19.499  42.189  1.00 20.20           C
ATOM   1644  CD  PRO A 207      56.759 -19.281  43.487  1.00 22.73           C
ATOM   1645  N   THR A 208      57.792 -14.811  42.456  1.00  9.16           N
ATOM   1646  CA  THR A 208      57.162 -13.503  42.423  1.00  9.75           C
ATOM   1647  C   THR A 208      57.733 -12.615  41.325  1.00 10.85           C
ATOM   1648  O   THR A 208      58.949 -12.456  41.212  1.00 15.08           O
ATOM   1649  CB  THR A 208      57.316 -12.789  43.779  1.00 17.58           C
ATOM   1650  OG1 THR A 208      56.389 -13.344  44.721  1.00 24.88           O
ATOM   1651  CG2 THR A 208      57.052 -11.309  43.636  1.00 17.10           C
ATOM   1652  N   LEU A 209      56.849 -12.049  40.512  1.00  9.88           N
ATOM   1653  CA  LEU A 209      57.258 -11.053  39.536  1.00 13.69           C
ATOM   1654  C   LEU A 209      57.803  -9.901  40.370  1.00 15.66           C
ATOM   1655  O   LEU A 209      57.058  -9.235  41.087  1.00 19.58           O
ATOM   1656  CB  LEU A 209      56.095 -10.664  38.624  1.00 13.36           C
ATOM   1657  CG  LEU A 209      56.443  -9.650  37.534  1.00 12.36           C
ATOM   1658  CD1 LEU A 209      57.485 -10.231  36.591  1.00  6.87           C
ATOM   1659  CD2 LEU A 209      55.202  -9.215  36.771  1.00  7.63           C
ATOM   1660  N   SER A 210      59.108  -9.681  40.285  1.00  9.68           N
ATOM   1661  CA  SER A 210      59.744  -8.619  41.048  1.00 11.66           C
ATOM   1662  C   SER A 210      60.189  -7.546  40.067  1.00  8.93           C
ATOM   1663  O   SER A 210      60.246  -6.369  40.418  1.00  9.80           O
ATOM   1664  CB  SER A 210      60.937  -9.098  41.876  1.00 14.09           C
ATOM   1665  OG  SER A 210      60.518  -9.948  42.931  1.00 17.75           O
ATOM   1666  N   GLY A 211      60.507  -7.948  38.840  1.00 11.27           N
ATOM   1667  CA  GLY A 211      61.001  -6.987  37.870  1.00  7.88           C
ATOM   1668  C   GLY A 211      60.498  -7.148  36.448  1.00  9.85           C
ATOM   1669  O   GLY A 211      60.061  -8.226  36.046  1.00  6.20           O
ATOM   1670  N   ILE A 212      60.553  -6.059  35.686  1.00  8.88           N
ATOM   1671  CA  ILE A 212      60.259  -6.116  34.253  1.00  7.46           C
ATOM   1672  C   ILE A 212      61.461  -5.607  33.462  1.00  7.80           C
ATOM   1673  O   ILE A 212      61.888  -4.476  33.661  1.00  8.26           O
ATOM   1674  CB  ILE A 212      59.013  -5.282  33.887  1.00  8.63           C
ATOM   1675  CG1 ILE A 212      57.790  -5.786  34.656  1.00  9.54           C
ATOM   1676  CG2 ILE A 212      58.764  -5.315  32.382  1.00  4.37           C
ATOM   1677  CD1 ILE A 212      56.520  -5.018  34.359  1.00 10.75           C
ATOM   1678  N   VAL A 213      62.007  -6.437  32.574  1.00  7.15           N
ATOM   1679  CA  VAL A 213      63.205  -6.066  31.817  1.00  7.63           C
ATOM   1680  C   VAL A 213      63.023  -4.723  31.120  1.00  7.80           C
ATOM   1681  O   VAL A 213      62.142  -4.573  30.272  1.00  4.74           O
ATOM   1682  CB  VAL A 213      63.568  -7.126  30.763  1.00  8.55           C
ATOM   1683  CG1 VAL A 213      64.849  -6.729  30.038  1.00  9.51           C
ATOM   1684  CG2 VAL A 213      63.711  -8.497  31.405  1.00  8.17           C
ATOM   1685  N   SER A 214      63.843  -3.741  31.485  1.00  6.23           N
ATOM   1686  CA  SER A 214      63.642  -2.396  30.959  1.00  7.95           C
ATOM   1687  C   SER A 214      64.798  -1.935  30.084  1.00  8.82           C
ATOM   1688  O   SER A 214      64.659  -1.809  28.867  1.00  6.48           O
ATOM   1689  CB  SER A 214      63.424  -1.404  32.103  1.00  7.35           C
ATOM   1690  OG  SER A 214      63.061  -0.126  31.606  1.00 10.93           O
ATOM   1691  N   TRP A 215      65.941  -1.678  30.705  1.00  9.58           N
ATOM   1692  CA  TRP A 215      67.069  -1.126  29.974  1.00  8.61           C
ATOM   1693  C   TRP A 215      68.393  -1.453  30.640  1.00  7.95           C
ATOM   1694  O   TRP A 215      68.453  -2.172  31.637  1.00  6.04           O
ATOM   1695  CB  TRP A 215      66.923   0.393  29.839  1.00  6.83           C
ATOM   1696  CG  TRP A 215      67.009   1.113  31.152  1.00 12.32           C
ATOM   1697  CD1 TRP A 215      66.012   1.256  32.071  1.00  8.62           C
ATOM   1698  CD2 TRP A 215      68.155   1.787  31.695  1.00 11.57           C
ATOM   1699  NE1 TRP A 215      66.462   1.976  33.150  1.00  8.46           N
ATOM   1700  CE2 TRP A 215      67.774   2.313  32.945  1.00 10.63           C
ATOM   1701  CE3 TRP A 215      69.461   2.000  31.244  1.00 10.69           C
ATOM   1702  CZ2 TRP A 215      68.655   3.034  33.750  1.00 10.45           C
ATOM   1703  CZ3 TRP A 215      70.334   2.715  32.046  1.00  8.53           C
ATOM   1704  CH2 TRP A 215      69.926   3.225  33.283  1.00 11.70           C
ATOM   1705  N   GLY A 216      69.455  -0.903  30.072  1.00 13.73           N
ATOM   1706  CA  GLY A 216      70.789  -1.087  30.595  1.00 11.07           C
ATOM   1707  C   GLY A 216      71.789  -0.776  29.507  1.00 15.56           C
ATOM   1708  O   GLY A 216      71.473  -0.859  28.320  1.00 12.20           O
ATOM   1709  N   ARG A 217      73.003  -0.416  29.910  1.00 18.63           N
ATOM   1710  CA  ARG A 217      74.060  -0.089  28.960  1.00 15.83           C
ATOM   1711  C   ARG A 217      74.894  -1.319  28.619  1.00 17.97           C
ATOM   1712  O   ARG A 217      75.704  -1.775  29.427  1.00 13.87           O
ATOM   1713  CB  ARG A 217      74.958   1.017  29.517  1.00 10.69           C
ATOM   1714  CG  ARG A 217      74.400   2.420  29.335  1.00 11.56           C
ATOM   1715  CD  ARG A 217      74.947   3.372  30.386  1.00 22.02           C
ATOM   1716  NE  ARG A 217      74.335   4.695  30.297  1.00 19.75           N
ATOM   1717  CZ  ARG A 217      74.627   5.592  29.362  1.00 13.75           C
ATOM   1718  NH1 ARG A 217      75.526   5.311  28.428  1.00 10.31           N
ATOM   1719  NH2 ARG A 217      74.020   6.771  29.358  1.00  9.22           N
ATOM   1720  N   GLY A 218      74.677  -1.664  27.471  1.00 35.31           N
ATOM   1721  CA  GLY A 218      75.406  -2.836  27.023  1.00 17.88           C
ATOM   1722  C   GLY A 218      74.946  -4.105  27.714  1.00 26.09           C
ATOM   1723  O   GLY A 218      73.933  -4.110  28.414  1.00 31.70           O
ATOM   1724  N   CYS A 220      75.318  -5.229  27.658  1.00 28.90           N
ATOM   1725  CA  CYS A 220      74.816  -6.541  28.050  1.00 16.10           C
ATOM   1726  C   CYS A 220      75.908  -7.372  28.716  1.00 18.54           C
ATOM   1727  O   CYS A 220      76.861  -7.798  28.064  1.00 18.80           O
ATOM   1728  CB  CYS A 220      74.255  -7.285  26.837  1.00 20.58           C
ATOM   1729  SG  CYS A 220      72.591  -6.771  26.350  1.00 30.87           S
ATOM   1730  N   ALA A 221      75.761  -7.599  30.017  1.00 14.54           N
ATOM   1731  CA  ALA A 221      76.733  -8.379  30.773  1.00 18.60           C
ATOM   1732  C   ALA A 221      78.089  -7.682  30.812  1.00 24.42           C
ATOM   1733  O   ALA A 221      79.128  -8.314  30.621  1.00 15.82           O
ATOM   1734  CB  ALA A 221      76.869  -9.774  30.182  1.00 13.40           C
ATOM   1735  N   GLU A 222      78.071  -6.377  31.061  1.00 16.59           N
ATOM   1736  CA  GLU A 222      79.291  -5.597  31.125  1.00 24.27           C
ATOM   1737  C   GLU A 222      79.568  -5.228  32.558  1.00 15.25           C
ATOM   1738  O   GLU A 222      78.680  -4.945  33.267  1.00 17.50           O
ATOM   1739  CB  GLU A 222      79.235  -4.326  30.314  1.00 16.98           C
ATOM   1740  CG  GLU A 222      78.541  -4.451  28.988  1.00 32.95           C
ATOM   1741  CD  GLU A 222      79.382  -4.054  27.802  1.00 32.11           C
ATOM   1742  OE1 GLU A 222      78.989  -4.406  26.725  1.00 41.55           O
ATOM   1743  OE2 GLU A 222      80.391  -3.399  27.919  1.00 44.41           O
ATOM   1744  N   LYS A 223      80.828  -5.230  32.927  1.00 12.21           N
ATOM   1745  CA  LYS A 223      81.276  -4.919  34.283  1.00 14.43           C
ATOM   1746  C   LYS A 223      80.731  -3.578  34.773  1.00 14.49           C
ATOM   1747  O   LYS A 223      80.746  -2.590  34.039  1.00 11.15           O
ATOM   1748  CB  LYS A 223      82.805  -4.912  34.353  1.00 12.55           C
ATOM   1749  CG  LYS A 223      83.359  -4.480  35.703  1.00 17.84           C
ATOM   1750  CD  LYS A 223      84.877  -4.397  35.687  1.00 24.94           C
ATOM   1751  CE  LYS A 223      85.358  -3.260  34.799  1.00 31.48           C
ATOM   1752  NZ  LYS A 223      86.496  -2.520  35.413  1.00 31.54           N
ATOM   1753  N   ASN A 223A     80.237  -3.572  36.010  1.00 12.00           N
ATOM   1754  CA  ASN A 223A     79.687  -2.380  36.657  1.00 14.44           C
ATOM   1755  C   ASN A 223A     78.461  -1.813  35.946  1.00 15.12           C
ATOM   1756  O   ASN A 223A     78.120  -0.643  36.124  1.00  8.60           O
ATOM   1757  CB  ASN A 223A     80.756  -1.292  36.777  1.00 11.74           C
ATOM   1758  CG  ASN A 223A     81.901  -1.700  37.681  1.00 12.86           C
ATOM   1759  OD1 ASN A 223A     81.828  -2.714  38.375  1.00 14.50           O
ATOM   1760  ND2 ASN A 223A     82.965  -0.906  37.681  1.00 13.10           N
ATOM   1761  N   LYS A 224      77.799  -2.641  35.145  1.00 10.00           N
ATOM   1762  CA  LYS A 224      76.593  -2.215  34.442  1.00 11.92           C
ATOM   1763  C   LYS A 224      75.520  -3.296  34.510  1.00 10.52           C
ATOM   1764  O   LYS A 224      75.348  -4.068  33.567  1.00  9.04           O
ATOM   1765  CB  LYS A 224      76.909  -1.867  32.983  1.00 14.11           C
ATOM   1766  CG  LYS A 224      77.821  -0.657  32.808  1.00  7.37           C
ATOM   1767  CD  LYS A 224      77.131   0.628  33.249  1.00 13.64           C
ATOM   1768  CE  LYS A 224      78.056   1.834  33.132  1.00 15.26           C
ATOM   1769  NZ  LYS A 224      79.064   1.887  34.231  1.00 12.12           N
ATOM   1770  N   PRO A 225      74.799  -3.357  35.639  1.00  8.09           N
ATOM   1771  CA  PRO A 225      73.730  -4.341  35.833  1.00  7.52           C
ATOM   1772  C   PRO A 225      72.545  -4.106  34.904  1.00  8.70           C
ATOM   1773  O   PRO A 225      72.395  -3.017  34.348  1.00  5.44           O
ATOM   1774  CB  PRO A 225      73.313  -4.129  37.295  1.00  8.45           C
ATOM   1775  CG  PRO A 225      74.450  -3.389  37.928  1.00  9.05           C
ATOM   1776  CD  PRO A 225      75.014  -2.535  36.841  1.00  8.01           C
ATOM   1777  N   GLY A 226      71.717  -5.129  34.735  1.00 10.22           N
ATOM   1778  CA  GLY A 226      70.465  -4.976  34.024  1.00  6.92           C
ATOM   1779  C   GLY A 226      69.514  -4.162  34.875  1.00  8.96           C
ATOM   1780  O   GLY A 226      69.508  -4.288  36.104  1.00  9.33           O
ATOM   1781  N   VAL A 227      68.716  -3.319  34.226  1.00  8.74           N
ATOM   1782  CA  VAL A 227      67.778  -2.469  34.944  1.00  8.61           C
ATOM   1783  C   VAL A 227      66.327  -2.858  34.658  1.00  7.85           C
ATOM   1784  O   VAL A 227      65.899  -3.000  33.502  1.00  9.07           O
ATOM   1785  CB  VAL A 227      67.990  -0.986  34.605  1.00  9.52           C
ATOM   1786  CG1 VAL A 227      67.154  -0.130  35.528  1.00 10.34           C
ATOM   1787  CG2 VAL A 227      69.462  -0.622  34.739  1.00  7.60           C
ATOM   1788  N   TYR A 228      65.575  -3.022  35.739  1.00  7.72           N
ATOM   1789  CA  TYR A 228      64.237  -3.577  35.668  1.00  9.00           C
ATOM   1790  C   TYR A 228      63.234  -2.657  36.348  1.00  9.40           C
ATOM   1791  O   TYR A 228      63.544  -2.026  37.357  1.00 10.47           O
ATOM   1792  CB  TYR A 228      64.211  -4.965  36.316  1.00  7.36           C
ATOM   1793  CG  TYR A 228      65.199  -5.937  35.703  1.00 11.75           C
ATOM   1794  CD1 TYR A 228      66.543  -5.919  36.063  1.00  8.83           C
ATOM   1795  CD2 TYR A 228      64.789  -6.867  34.758  1.00  9.67           C
ATOM   1796  CE1 TYR A 228      67.446  -6.799  35.497  1.00 11.74           C
ATOM   1797  CE2 TYR A 228      65.684  -7.751  34.190  1.00 13.92           C
ATOM   1798  CZ  TYR A 228      67.009  -7.714  34.562  1.00 13.15           C
ATOM   1799  OH  TYR A 228      67.897  -8.595  33.991  1.00 12.88           O
ATOM   1800  N   THR A 229      62.038  -2.571  35.779  1.00  8.16           N
ATOM   1801  CA  THR A 229      60.937  -1.892  36.432  1.00 10.67           C
ATOM   1802  C   THR A 229      60.615  -2.646  37.710  1.00 10.47           C
ATOM   1803  O   THR A 229      60.375  -3.859  37.683  1.00  7.81           O
ATOM   1804  CB  THR A 229      59.692  -1.813  35.537  1.00  9.77           C
ATOM   1805  OG1 THR A 229      60.040  -1.215  34.282  1.00  7.19           O
ATOM   1806  CG2 THR A 229      58.608  -0.986  36.209  1.00  9.19           C
ATOM   1807  N   ARG A 230      60.634  -1.919  38.822  1.00  9.31           N
ATOM   1808  CA  ARG A 230      60.446  -2.494  40.143  1.00 11.38           C
ATOM   1809  C   ARG A 230      58.949  -2.611  40.430  1.00 11.64           C
ATOM   1810  O   ARG A 230      58.303  -1.648  40.850  1.00 14.15           O
ATOM   1811  CB  ARG A 230      61.159  -1.632  41.190  1.00 12.06           C
ATOM   1812  CG  ARG A 230      61.310  -2.260  42.563  1.00 18.91           C
ATOM   1813  CD  ARG A 230      62.009  -1.298  43.518  1.00 22.40           C
ATOM   1814  NE  ARG A 230      62.087  -1.824  44.880  1.00 34.12           N
ATOM   1815  CZ  ARG A 230      62.647  -1.182  45.901  1.00 35.99           C
ATOM   1816  NH1 ARG A 230      63.184   0.019  45.720  1.00 35.12           N
ATOM   1817  NH2 ARG A 230      62.667  -1.738  47.105  1.00 32.57           N
ATOM   1818  N   VAL A 231      58.416  -3.805  40.185  1.00  7.98           N
ATOM   1819  CA  VAL A 231      56.977  -4.065  40.184  1.00 11.34           C
ATOM   1820  C   VAL A 231      56.298  -3.759  41.523  1.00 10.54           C
ATOM   1821  O   VAL A 231      55.143  -3.326  41.557  1.00  9.61           O
ATOM   1822  CB  VAL A 231      56.699  -5.541  39.785  1.00  9.67           C
ATOM   1823  CG1 VAL A 231      55.212  -5.864  39.846  1.00 10.22           C
ATOM   1824  CG2 VAL A 231      57.238  -5.821  38.390  1.00  6.68           C
ATOM   1825  N   SER A 232      57.018  -3.951  42.624  1.00 10.79           N
ATOM   1826  CA  SER A 232      56.437  -3.748  43.951  1.00 14.59           C
ATOM   1827  C   SER A 232      56.018  -2.293  44.206  1.00 15.16           C
ATOM   1828  O   SER A 232      55.372  -2.000  45.211  1.00 17.12           O
ATOM   1829  CB  SER A 232      57.416  -4.208  45.037  1.00 15.64           C
ATOM   1830  OG  SER A 232      58.528  -3.335  45.135  1.00 19.22           O
ATOM   1831  N   HIS A 233      56.383  -1.391  43.299  1.00 15.11           N
ATOM   1832  CA  HIS A 233      55.997   0.014  43.407  1.00 21.31           C
ATOM   1833  C   HIS A 233      54.923   0.410  42.401  1.00 17.08           C
ATOM   1834  O   HIS A 233      54.671   1.595  42.191  1.00 17.85           O
ATOM   1835  CB  HIS A 233      57.217   0.916  43.228  1.00 20.54           C
ATOM   1836  CG  HIS A 233      58.146   0.913  44.403  1.00 24.40           C
ATOM   1837  ND1 HIS A 233      59.046  -0.103  44.629  1.00 30.17           N
ATOM   1838  CD2 HIS A 233      58.322   1.807  45.398  1.00 26.29           C
ATOM   1839  CE1 HIS A 233      59.732   0.160  45.726  1.00 26.24           C
ATOM   1840  NE2 HIS A 233      59.313   1.315  46.215  1.00 21.14           N
ATOM   1841  N   PHE A 234      54.289  -0.577  41.781  1.00 17.88           N
ATOM   1842  CA  PHE A 234      53.298  -0.297  40.752  1.00 13.60           C
ATOM   1843  C   PHE A 234      52.016  -1.087  40.968  1.00 12.99           C
ATOM   1844  O   PHE A 234      51.201  -1.215  40.058  1.00 12.47           O
ATOM   1845  CB  PHE A 234      53.882  -0.594  39.369  1.00 10.98           C
ATOM   1846  CG  PHE A 234      54.910   0.406  38.921  1.00 13.92           C
ATOM   1847  CD1 PHE A 234      54.527   1.550  38.241  1.00 10.44           C
ATOM   1848  CD2 PHE A 234      56.256   0.206  39.181  1.00 13.19           C
ATOM   1849  CE1 PHE A 234      55.466   2.477  37.826  1.00 12.63           C
ATOM   1850  CE2 PHE A 234      57.201   1.129  38.768  1.00 14.49           C
ATOM   1851  CZ  PHE A 234      56.805   2.265  38.089  1.00 16.16           C
ATOM   1852  N   LEU A 235      51.835  -1.601  42.180  1.00 11.61           N
ATOM   1853  CA  LEU A 235      50.687  -2.447  42.484  1.00 15.18           C
ATOM   1854  C   LEU A 235      49.377  -1.670  42.476  1.00 16.90           C
ATOM   1855  O   LEU A 235      48.350  -2.196  42.055  1.00 21.39           O
ATOM   1856  CB  LEU A 235      50.877  -3.133  43.833  1.00 12.69           C
ATOM   1857  CG  LEU A 235      51.972  -4.198  43.832  1.00 21.87           C
ATOM   1858  CD1 LEU A 235      52.212  -4.695  45.237  1.00 24.05           C
ATOM   1859  CD2 LEU A 235      51.605  -5.347  42.903  1.00 16.99           C
ATOM   1860  N   ASP A 236      49.411  -0.428  42.947  1.00 16.88           N
ATOM   1861  CA  ASP A 236      48.228   0.424  42.905  1.00 15.87           C
ATOM   1862  C   ASP A 236      47.819   0.688  41.462  1.00 15.17           C
ATOM   1863  O   ASP A 236      46.647   0.566  41.107  1.00 16.13           O
ATOM   1864  CB  ASP A 236      48.477   1.749  43.631  1.00 18.19           C
ATOM   1865  CG  ASP A 236      48.574   1.584  45.134  1.00 26.04           C
ATOM   1866  OD1 ASP A 236      48.172   0.518  45.646  1.00 37.11           O
ATOM   1867  OD2 ASP A 236      49.047   2.526  45.805  1.00 41.83           O
ATOM   1868  N   TRP A 237      48.796   1.051  40.636  1.00 14.48           N
ATOM   1869  CA  TRP A 237      48.555   1.321  39.223  1.00  9.96           C
ATOM   1870  C   TRP A 237      48.008   0.091  38.503  1.00 13.77           C
ATOM   1871  O   TRP A 237      47.090   0.194  37.688  1.00 12.03           O
ATOM   1872  CB  TRP A 237      49.840   1.794  38.545  1.00  9.67           C
ATOM   1873  CG  TRP A 237      49.663   2.084  37.093  1.00 10.84           C
ATOM   1874  CD1 TRP A 237      49.250   3.258  36.537  1.00 10.81           C
ATOM   1875  CD2 TRP A 237      49.882   1.178  36.005  1.00 11.39           C
ATOM   1876  NE1 TRP A 237      49.201   3.142  35.168  1.00 15.44           N
ATOM   1877  CE2 TRP A 237      49.583   1.877  34.817  1.00 11.69           C
ATOM   1878  CE3 TRP A 237      50.300  -0.152  35.921  1.00  9.12           C
ATOM   1879  CZ2 TRP A 237      49.694   1.286  33.559  1.00 10.77           C
ATOM   1880  CZ3 TRP A 237      50.409  -0.734  34.673  1.00 11.20           C
ATOM   1881  CH2 TRP A 237      50.107  -0.016  33.508  1.00 12.00           C
ATOM   1882  N   ILE A 238      48.582  -1.068  38.808  1.00 12.72           N
ATOM   1883  CA  ILE A 238      48.134  -2.326  38.224  1.00 13.72           C
ATOM   1884  C   ILE A 238      46.697  -2.631  38.640  1.00 16.78           C
ATOM   1885  O   ILE A 238      45.860  -2.984  37.807  1.00 13.23           O
ATOM   1886  CB  ILE A 238      49.055  -3.495  38.637  1.00  9.59           C
ATOM   1887  CG1 ILE A 238      50.408  -3.383  37.928  1.00 13.44           C
ATOM   1888  CG2 ILE A 238      48.406  -4.830  38.315  1.00  9.89           C
ATOM   1889  CD1 ILE A 238      51.397  -4.471  38.302  1.00 12.35           C
ATOM   1890  N   GLN A 239      46.417  -2.471  39.930  1.00 16.33           N
ATOM   1891  CA  GLN A 239      45.094  -2.745  40.482  1.00 20.36           C
ATOM   1892  C   GLN A 239      44.046  -1.744  40.007  1.00 17.99           C
ATOM   1893  O   GLN A 239      42.856  -2.038  40.010  1.00 18.32           O
ATOM   1894  CB  GLN A 239      45.142  -2.747  42.012  1.00 21.89           C
ATOM   1895  CG  GLN A 239      44.911  -4.110  42.645  1.00 37.34           C
ATOM   1896  CD  GLN A 239      45.964  -5.124  42.247  1.00 42.40           C
ATOM   1897  OE1 GLN A 239      47.142  -4.972  42.573  1.00 39.06           O
ATOM   1898  NE2 GLN A 239      45.545  -6.170  41.541  1.00 33.19           N
ATOM   1899  N   SER A 240      44.479  -0.556  39.606  1.00 13.27           N
ATOM   1900  CA  SER A 240      43.534   0.440  39.124  1.00 15.50           C
ATOM   1901  C   SER A 240      43.008   0.054  37.745  1.00 19.87           C
ATOM   1902  O   SER A 240      42.040   0.636  37.256  1.00 16.97           O
ATOM   1903  CB  SER A 240      44.181   1.825  39.075  1.00 13.35           C
ATOM   1904  OG  SER A 240      45.070   1.936  37.976  1.00 19.72           O
ATOM   1905  N   HIS A 241      43.651  -0.929  37.124  1.00 18.32           N
ATOM   1906  CA  HIS A 241      43.249  -1.393  35.802  1.00 18.72           C
ATOM   1907  C   HIS A 241      42.554  -2.749  35.880  1.00 18.10           C
ATOM   1908  O   HIS A 241      41.335  -2.841  35.735  1.00 23.07           O
ATOM   1909  CB  HIS A 241      44.461  -1.477  34.872  1.00 13.69           C
ATOM   1910  CG  HIS A 241      45.015  -0.143  34.480  1.00 15.47           C
ATOM   1911  ND1 HIS A 241      44.241   0.848  33.915  1.00 13.67           N
ATOM   1912  CD2 HIS A 241      46.267   0.365  34.572  1.00 15.55           C
ATOM   1913  CE1 HIS A 241      44.992   1.908  33.676  1.00 14.19           C
ATOM   1914  NE2 HIS A 241      46.225   1.641  34.065  1.00 18.11           N
ATOM   1915  N   ILE A 242      43.337  -3.797  36.111  1.00 17.92           N
ATOM   1916  CA  ILE A 242      42.798  -5.149  36.209  1.00 24.14           C
ATOM   1917  C   ILE A 242      41.857  -5.282  37.401  1.00 32.54           C
ATOM   1918  O   ILE A 242      40.881  -6.031  37.354  1.00 44.63           O
ATOM   1919  CB  ILE A 242      43.920  -6.196  36.333  1.00 23.20           C
ATOM   1920  CG1 ILE A 242      44.574  -6.116  37.714  1.00 22.69           C
ATOM   1921  CG2 ILE A 242      44.955  -6.001  35.235  1.00 19.16           C
ATOM   1922  CD1 ILE A 242      45.606  -5.016  37.837  1.00 18.90           C
ATOM   1923  N   GLY A 243      42.156  -4.551  38.470  1.00 33.92           N
ATOM   1924  CA  GLY A 243      41.342  -4.586  39.670  1.00 32.11           C
ATOM   1925  C   GLY A 243      40.094  -3.733  39.550  1.00 36.80           C
ATOM   1926  O   GLY A 243      39.049  -4.206  39.104  1.00 52.18           O
