# Supplementary material for: A non-redundant data set of nanobody-antigen crystal structures
Source: Data Brief. 2019 Mar 6;24:103754. doi: 10.1016/j.dib.2019.103754 (PMC6441729; doi:10.1016/j.dib.2019.103754)
Supplement: Multimedia component 5 [file mmc5.zip › Data_set/Ag_1/5m2m_1.pdb]

ATOM      1  N   THR A   7      -7.652   8.336  82.295  1.00 73.22           N
ATOM      2  CA  THR A   7      -8.972   7.716  82.250  1.00 71.81           C
ATOM      3  C   THR A   7      -9.610   7.719  83.649  1.00 75.36           C
ATOM      4  O   THR A   7      -9.036   7.138  84.574  1.00 75.97           O
ATOM      5  CB  THR A   7      -8.905   6.301  81.635  1.00 80.34           C
ATOM      6  OG1 THR A   7      -7.921   6.257  80.598  1.00 79.99           O
ATOM      7  CG2 THR A   7     -10.258   5.833  81.110  1.00 77.61           C
ATOM      8  N   PRO A   8     -10.791   8.359  83.832  1.00 70.89           N
ATOM      9  CA  PRO A   8     -11.420   8.365  85.167  1.00 71.10           C
ATOM     10  C   PRO A   8     -12.275   7.128  85.468  1.00 71.23           C
ATOM     11  O   PRO A   8     -12.520   6.828  86.642  1.00 71.72           O
ATOM     12  CB  PRO A   8     -12.259   9.653  85.165  1.00 73.91           C
ATOM     13  CG  PRO A   8     -12.334  10.104  83.715  1.00 77.79           C
ATOM     14  CD  PRO A   8     -11.605   9.110  82.857  1.00 72.05           C
ATOM     15  N   SER A   9     -12.735   6.422  84.413  1.00 62.49           N
ATOM     16  CA  SER A   9     -13.581   5.235  84.510  1.00 59.43           C
ATOM     17  C   SER A   9     -12.807   3.994  84.931  1.00 57.46           C
ATOM     18  O   SER A   9     -11.607   3.880  84.671  1.00 57.25           O
ATOM     19  CB  SER A   9     -14.304   4.981  83.192  1.00 61.60           C
ATOM     20  OG  SER A   9     -15.368   4.059  83.349  1.00 69.71           O
ATOM     21  N   ASP A  10     -13.518   3.069  85.584  1.00 49.52           N
ATOM     22  CA  ASP A  10     -13.027   1.792  86.088  1.00 47.41           C
ATOM     23  C   ASP A  10     -13.262   0.677  85.051  1.00 43.45           C
ATOM     24  O   ASP A  10     -12.755  -0.435  85.213  1.00 43.08           O
ATOM     25  CB  ASP A  10     -13.780   1.471  87.398  1.00 50.99           C
ATOM     26  CG  ASP A  10     -13.225   0.327  88.230  1.00 71.55           C
ATOM     27  OD1 ASP A  10     -11.976   0.203  88.320  1.00 74.66           O
ATOM     28  OD2 ASP A  10     -14.038  -0.410  88.846  1.00 78.96           O
ATOM     29  N   LYS A  11     -14.025   0.978  83.987  1.00 34.18           N
ATOM     30  CA  LYS A  11     -14.418   0.008  82.961  1.00 31.08           C
ATOM     31  C   LYS A  11     -13.357  -0.272  81.882  1.00 28.27           C
ATOM     32  O   LYS A  11     -12.858   0.667  81.272  1.00 27.20           O
ATOM     33  CB  LYS A  11     -15.750   0.414  82.285  1.00 33.24           C
ATOM     34  CG  LYS A  11     -16.911   0.699  83.250  1.00 52.80           C
ATOM     35  CD  LYS A  11     -18.289   0.508  82.605  1.00 65.69           C
ATOM     36  CE  LYS A  11     -18.811   1.700  81.834  1.00 73.19           C
ATOM     37  NZ  LYS A  11     -19.699   2.547  82.672  1.00 85.39           N
ATOM     38  N   PRO A  12     -13.050  -1.563  81.600  1.00 21.75           N
ATOM     39  CA  PRO A  12     -12.119  -1.893  80.503  1.00 20.09           C
ATOM     40  C   PRO A  12     -12.552  -1.257  79.173  1.00 20.80           C
ATOM     41  O   PRO A  12     -13.730  -1.327  78.811  1.00 19.82           O
ATOM     42  CB  PRO A  12     -12.192  -3.422  80.450  1.00 21.58           C
ATOM     43  CG  PRO A  12     -12.557  -3.826  81.821  1.00 26.90           C
ATOM     44  CD  PRO A  12     -13.546  -2.793  82.255  1.00 22.70           C
ATOM     45  N   VAL A  13     -11.617  -0.561  78.494  1.00 16.20           N
ATOM     46  CA  VAL A  13     -11.864   0.182  77.244  1.00 15.38           C
ATOM     47  C   VAL A  13     -10.752   0.063  76.255  1.00 16.21           C
ATOM     48  O   VAL A  13      -9.577  -0.000  76.624  1.00 16.68           O
ATOM     49  CB  VAL A  13     -12.077   1.711  77.417  1.00 18.98           C
ATOM     50  CG1 VAL A  13     -13.464   2.158  77.017  1.00 18.87           C
ATOM     51  CG2 VAL A  13     -11.614   2.259  78.762  1.00 20.39           C
ATOM     52  N   ALA A  14     -11.122   0.222  74.988  1.00 12.16           N
ATOM     53  CA  ALA A  14     -10.202   0.305  73.872  1.00 11.90           C
ATOM     54  C   ALA A  14     -10.863   1.037  72.729  1.00 15.57           C
ATOM     55  O   ALA A  14     -12.069   0.913  72.514  1.00 16.98           O
ATOM     56  CB  ALA A  14      -9.741  -1.064  73.421  1.00 11.82           C
ATOM     57  N   HIS A  15     -10.075   1.868  72.051  1.00 11.36           N
ATOM     58  CA  HIS A  15     -10.424   2.559  70.820  1.00  9.88           C
ATOM     59  C   HIS A  15      -9.116   2.709  70.098  1.00 10.34           C
ATOM     60  O   HIS A  15      -8.340   3.630  70.374  1.00  8.84           O
ATOM     61  CB  HIS A  15     -11.154   3.901  71.011  1.00 10.42           C
ATOM     62  CG  HIS A  15     -11.546   4.497  69.695  1.00 12.21           C
ATOM     63  ND1 HIS A  15     -12.743   4.167  69.083  1.00 12.79           N
ATOM     64  CD2 HIS A  15     -10.833   5.295  68.863  1.00 13.26           C
ATOM     65  CE1 HIS A  15     -12.753   4.828  67.937  1.00 12.76           C
ATOM     66  NE2 HIS A  15     -11.619   5.512  67.757  1.00 13.30           N
ATOM     67  N   VAL A  16      -8.828   1.723  69.254  1.00  8.11           N
ATOM     68  CA  VAL A  16      -7.583   1.664  68.510  1.00  8.01           C
ATOM     69  C   VAL A  16      -7.830   2.088  67.077  1.00  9.70           C
ATOM     70  O   VAL A  16      -8.953   1.988  66.572  1.00  7.94           O
ATOM     71  CB  VAL A  16      -6.818   0.328  68.659  1.00  9.72           C
ATOM     72  CG1 VAL A  16      -6.278   0.183  70.085  1.00  9.53           C
ATOM     73  CG2 VAL A  16      -7.682  -0.874  68.257  1.00  9.47           C
ATOM     74  N   VAL A  17      -6.785   2.601  66.442  1.00  8.75           N
ATOM     75  CA  VAL A  17      -6.898   3.187  65.122  1.00  9.77           C
ATOM     76  C   VAL A  17      -5.835   2.646  64.166  1.00 12.07           C
ATOM     77  O   VAL A  17      -4.770   2.222  64.612  1.00 12.32           O
ATOM     78  CB  VAL A  17      -6.867   4.725  65.351  1.00 13.99           C
ATOM     79  CG1 VAL A  17      -5.594   5.394  64.858  1.00 13.81           C
ATOM     80  CG2 VAL A  17      -8.125   5.401  64.853  1.00 14.71           C
ATOM     81  N   ALA A  18      -6.142   2.613  62.857  1.00  8.88           N
ATOM     82  CA  ALA A  18      -5.193   2.133  61.850  1.00  7.72           C
ATOM     83  C   ALA A  18      -3.951   3.012  61.833  1.00 11.13           C
ATOM     84  O   ALA A  18      -4.056   4.241  61.938  1.00 10.96           O
ATOM     85  CB  ALA A  18      -5.830   2.129  60.473  1.00  7.43           C
ATOM     86  N   ASN A  19      -2.778   2.372  61.725  1.00  9.83           N
ATOM     87  CA  ASN A  19      -1.488   3.054  61.641  1.00  9.50           C
ATOM     88  C   ASN A  19      -1.429   3.691  60.254  1.00 11.04           C
ATOM     89  O   ASN A  19      -1.444   2.942  59.272  1.00  9.99           O
ATOM     90  CB  ASN A  19      -0.333   2.049  61.815  1.00 11.56           C
ATOM     91  CG  ASN A  19       1.067   2.648  61.805  1.00 17.45           C
ATOM     92  OD1 ASN A  19       1.268   3.838  61.595  1.00 10.60           O
ATOM     93  ND2 ASN A  19       2.075   1.819  62.048  1.00 10.18           N
ATOM     94  N   PRO A  20      -1.382   5.049  60.131  1.00 10.37           N
ATOM     95  CA  PRO A  20      -1.324   5.656  58.782  1.00 10.42           C
ATOM     96  C   PRO A  20      -0.009   5.389  58.051  1.00 12.49           C
ATOM     97  O   PRO A  20       0.030   5.471  56.831  1.00 10.98           O
ATOM     98  CB  PRO A  20      -1.575   7.147  59.031  1.00 11.98           C
ATOM     99  CG  PRO A  20      -1.171   7.374  60.429  1.00 15.21           C
ATOM    100  CD  PRO A  20      -1.368   6.082  61.190  1.00 11.98           C
ATOM    101  N   GLN A  21       1.046   5.013  58.803  1.00 11.46           N
ATOM    102  CA  GLN A  21       2.389   4.718  58.301  1.00 11.87           C
ATOM    103  C   GLN A  21       2.603   3.238  57.922  1.00 16.23           C
ATOM    104  O   GLN A  21       3.658   2.902  57.377  1.00 15.13           O
ATOM    105  CB  GLN A  21       3.455   5.166  59.327  1.00 12.85           C
ATOM    106  CG  GLN A  21       3.342   6.624  59.796  1.00 32.99           C
ATOM    107  CD  GLN A  21       3.657   7.612  58.706  1.00 62.85           C
ATOM    108  OE1 GLN A  21       2.760   8.124  58.017  1.00 59.30           O
ATOM    109  NE2 GLN A  21       4.942   7.897  58.527  1.00 60.19           N
ATOM    110  N   ALA A  22       1.634   2.346  58.248  1.00 15.69           N
ATOM    111  CA  ALA A  22       1.752   0.915  57.944  1.00 15.71           C
ATOM    112  C   ALA A  22       1.594   0.678  56.450  1.00 17.17           C
ATOM    113  O   ALA A  22       0.876   1.423  55.780  1.00 19.42           O
ATOM    114  CB  ALA A  22       0.712   0.119  58.718  1.00 16.40           C
ATOM    115  N   GLU A  23       2.328  -0.298  55.917  1.00 12.68           N
ATOM    116  CA  GLU A  23       2.293  -0.636  54.494  1.00 11.78           C
ATOM    117  C   GLU A  23       1.599  -1.967  54.260  1.00 14.03           C
ATOM    118  O   GLU A  23       1.922  -2.948  54.923  1.00 13.15           O
ATOM    119  CB  GLU A  23       3.720  -0.635  53.898  1.00 12.36           C
ATOM    120  CG  GLU A  23       3.795  -0.842  52.392  1.00 13.02           C
ATOM    121  CD  GLU A  23       3.249   0.230  51.456  1.00 23.88           C
ATOM    122  OE1 GLU A  23       2.793   1.301  51.922  1.00  9.52           O
ATOM    123  OE2 GLU A  23       3.294  -0.011  50.230  1.00 11.72           O
ATOM    124  N   GLY A  24       0.624  -1.955  53.355  1.00 12.95           N
ATOM    125  CA  GLY A  24      -0.136  -3.131  52.932  1.00 13.80           C
ATOM    126  C   GLY A  24      -0.735  -3.994  54.023  1.00 16.20           C
ATOM    127  O   GLY A  24      -0.832  -5.209  53.862  1.00 15.07           O
ATOM    128  N   GLN A  25      -1.143  -3.366  55.142  1.00 14.31           N
ATOM    129  CA  GLN A  25      -1.731  -4.063  56.287  1.00 14.25           C
ATOM    130  C   GLN A  25      -2.603  -3.128  57.122  1.00 16.19           C
ATOM    131  O   GLN A  25      -2.433  -1.911  57.080  1.00 16.81           O
ATOM    132  CB  GLN A  25      -0.632  -4.712  57.174  1.00 15.36           C
ATOM    133  CG  GLN A  25       0.242  -3.711  57.942  1.00 21.34           C
ATOM    134  CD  GLN A  25       1.498  -4.329  58.483  1.00 44.68           C
ATOM    135  OE1 GLN A  25       2.597  -4.090  57.975  1.00 43.93           O
ATOM    136  NE2 GLN A  25       1.372  -5.117  59.537  1.00 38.87           N
ATOM    137  N   LEU A  26      -3.555  -3.706  57.854  1.00 13.19           N
ATOM    138  CA  LEU A  26      -4.392  -2.980  58.783  1.00 12.07           C
ATOM    139  C   LEU A  26      -3.794  -3.266  60.175  1.00 12.93           C
ATOM    140  O   LEU A  26      -4.047  -4.310  60.781  1.00 12.17           O
ATOM    141  CB  LEU A  26      -5.884  -3.379  58.664  1.00 11.88           C
ATOM    142  CG  LEU A  26      -6.875  -2.879  59.729  1.00 13.63           C
ATOM    143  CD1 LEU A  26      -6.613  -1.438  60.121  1.00 13.80           C
ATOM    144  CD2 LEU A  26      -8.299  -3.046  59.260  1.00 13.80           C
ATOM    145  N   GLN A  27      -2.954  -2.326  60.635  1.00  9.78           N
ATOM    146  CA  GLN A  27      -2.255  -2.381  61.908  1.00  9.16           C
ATOM    147  C   GLN A  27      -2.877  -1.440  62.933  1.00 11.50           C
ATOM    148  O   GLN A  27      -2.808  -0.228  62.782  1.00 11.79           O
ATOM    149  CB  GLN A  27      -0.763  -2.083  61.715  1.00  9.50           C
ATOM    150  CG  GLN A  27       0.066  -2.401  62.957  1.00 21.73           C
ATOM    151  CD  GLN A  27       1.517  -2.078  62.756  1.00 38.96           C
ATOM    152  OE1 GLN A  27       1.897  -0.934  62.521  1.00 36.52           O
ATOM    153  NE2 GLN A  27       2.360  -3.083  62.848  1.00 35.29           N
ATOM    154  N   TRP A  28      -3.463  -2.014  63.985  1.00  9.59           N
ATOM    155  CA  TRP A  28      -4.115  -1.299  65.078  1.00  9.01           C
ATOM    156  C   TRP A  28      -3.116  -0.666  65.997  1.00 12.83           C
ATOM    157  O   TRP A  28      -2.133  -1.302  66.380  1.00 12.38           O
ATOM    158  CB  TRP A  28      -5.079  -2.210  65.848  1.00  8.03           C
ATOM    159  CG  TRP A  28      -6.183  -2.751  64.996  1.00  8.30           C
ATOM    160  CD1 TRP A  28      -6.410  -4.056  64.685  1.00 10.42           C
ATOM    161  CD2 TRP A  28      -7.149  -1.992  64.267  1.00  7.72           C
ATOM    162  NE1 TRP A  28      -7.501  -4.162  63.856  1.00  9.61           N
ATOM    163  CE2 TRP A  28      -7.980  -2.913  63.588  1.00 10.01           C
ATOM    164  CE3 TRP A  28      -7.440  -0.618  64.171  1.00  8.10           C
ATOM    165  CZ2 TRP A  28      -9.053  -2.506  62.786  1.00  9.01           C
ATOM    166  CZ3 TRP A  28      -8.490  -0.216  63.363  1.00  8.68           C
ATOM    167  CH2 TRP A  28      -9.301  -1.155  62.702  1.00  8.92           C
ATOM    168  N   LEU A  29      -3.390   0.597  66.361  1.00 12.61           N
ATOM    169  CA  LEU A  29      -2.545   1.427  67.200  1.00 13.75           C
ATOM    170  C   LEU A  29      -3.330   2.157  68.276  1.00 16.15           C
ATOM    171  O   LEU A  29      -4.402   2.702  68.008  1.00 16.80           O
ATOM    172  CB  LEU A  29      -1.865   2.470  66.290  1.00 14.40           C
ATOM    173  CG  LEU A  29      -0.362   2.368  66.035  1.00 18.10           C
ATOM    174  CD1 LEU A  29       0.030   1.072  65.400  1.00 18.10           C
ATOM    175  CD2 LEU A  29       0.099   3.539  65.164  1.00 22.74           C
ATOM    176  N   ASN A  30      -2.769   2.225  69.482  1.00 13.94           N
ATOM    177  CA  ASN A  30      -3.344   3.024  70.566  1.00 13.88           C
ATOM    178  C   ASN A  30      -2.451   4.257  70.820  1.00 15.53           C
ATOM    179  O   ASN A  30      -2.863   5.150  71.556  1.00 15.68           O
ATOM    180  CB  ASN A  30      -3.499   2.202  71.858  1.00 11.61           C
ATOM    181  CG  ASN A  30      -2.185   1.954  72.568  1.00 16.89           C
ATOM    182  OD1 ASN A  30      -1.452   1.029  72.232  1.00 11.79           O
ATOM    183  ND2 ASN A  30      -1.826   2.823  73.515  1.00  8.71           N
ATOM    184  N   ARG A  31      -1.263   4.293  70.250  1.00 14.19           N
ATOM    185  CA  ARG A  31      -0.288   5.372  70.402  1.00 15.06           C
ATOM    186  C   ARG A  31      -0.564   6.605  69.511  1.00 21.40           C
ATOM    187  O   ARG A  31       0.246   7.068  68.780  1.00 21.55           O
ATOM    188  CB  ARG A  31       1.143   4.856  70.212  1.00 14.05           C
ATOM    189  CG  ARG A  31       1.482   4.421  68.814  1.00 15.04           C
ATOM    190  CD  ARG A  31       2.860   4.807  68.418  1.00 23.89           C
ATOM    191  NE  ARG A  31       3.361   3.856  67.433  1.00 35.62           N
ATOM    192  CZ  ARG A  31       3.386   4.064  66.151  1.00 40.79           C
ATOM    193  NH1 ARG A  31       2.978   5.220  65.666  1.00 26.48           N
ATOM    194  NH2 ARG A  31       3.855   3.136  65.380  1.00 27.41           N
ATOM    195  N   ARG A  32      -1.767   7.083  69.590  1.00 19.22           N
ATOM    196  CA  ARG A  32      -2.205   8.271  68.859  1.00 19.14           C
ATOM    197  C   ARG A  32      -3.170   9.056  69.717  1.00 21.50           C
ATOM    198  O   ARG A  32      -3.759   8.497  70.647  1.00 21.39           O
ATOM    199  CB  ARG A  32      -2.851   7.884  67.513  1.00 20.45           C
ATOM    200  CG  ARG A  32      -1.825   7.496  66.443  1.00 29.02           C
ATOM    201  CD  ARG A  32      -2.437   7.153  65.113  1.00 38.80           C
ATOM    202  NE  ARG A  32      -2.477   8.305  64.209  1.00 53.36           N
ATOM    203  CZ  ARG A  32      -3.551   9.056  63.985  1.00 62.42           C
ATOM    204  NH1 ARG A  32      -4.697   8.795  64.609  1.00 53.75           N
ATOM    205  NH2 ARG A  32      -3.491  10.068  63.134  1.00 43.48           N
ATOM    206  N   ALA A  33      -3.304  10.365  69.452  1.00 19.34           N
ATOM    207  CA  ALA A  33      -4.260  11.191  70.193  1.00 19.06           C
ATOM    208  C   ALA A  33      -5.679  10.716  69.812  1.00 17.91           C
ATOM    209  O   ALA A  33      -5.907  10.349  68.662  1.00 15.71           O
ATOM    210  CB  ALA A  33      -4.077  12.656  69.834  1.00 20.44           C
ATOM    211  N   ASN A  34      -6.586  10.642  70.795  1.00 15.97           N
ATOM    212  CA  ASN A  34      -7.993  10.205  70.651  1.00 15.98           C
ATOM    213  C   ASN A  34      -8.114   8.702  70.420  1.00 18.41           C
ATOM    214  O   ASN A  34      -9.106   8.217  69.866  1.00 19.25           O
ATOM    215  CB  ASN A  34      -8.760  11.046  69.596  1.00 17.54           C
ATOM    216  CG  ASN A  34      -8.686  12.521  69.921  1.00 26.37           C
ATOM    217  OD1 ASN A  34      -8.142  13.337  69.165  1.00 25.04           O
ATOM    218  ND2 ASN A  34      -9.149  12.880  71.097  1.00 20.25           N
ATOM    219  N   ALA A  35      -7.117   7.958  70.926  1.00 15.27           N
ATOM    220  CA  ALA A  35      -7.056   6.506  70.918  1.00 13.81           C
ATOM    221  C   ALA A  35      -6.965   6.051  72.383  1.00 17.90           C
ATOM    222  O   ALA A  35      -6.256   6.678  73.177  1.00 18.84           O
ATOM    223  CB  ALA A  35      -5.861   6.013  70.112  1.00 13.21           C
ATOM    224  N   LEU A  36      -7.739   5.011  72.747  1.00 15.17           N
ATOM    225  CA  LEU A  36      -7.826   4.494  74.105  1.00 14.82           C
ATOM    226  C   LEU A  36      -7.376   3.055  74.237  1.00 15.34           C
ATOM    227  O   LEU A  36      -7.548   2.252  73.326  1.00 14.01           O
ATOM    228  CB  LEU A  36      -9.267   4.588  74.646  1.00 15.32           C
ATOM    229  CG  LEU A  36      -9.768   5.909  75.146  1.00 20.59           C
ATOM    230  CD1 LEU A  36     -11.285   5.901  75.180  1.00 20.89           C
ATOM    231  CD2 LEU A  36      -9.180   6.259  76.539  1.00 23.10           C
ATOM    232  N   LEU A  37      -6.886   2.734  75.434  1.00 13.62           N
ATOM    233  CA  LEU A  37      -6.453   1.426  75.900  1.00 13.95           C
ATOM    234  C   LEU A  37      -6.324   1.601  77.421  1.00 18.09           C
ATOM    235  O   LEU A  37      -5.334   2.152  77.908  1.00 18.17           O
ATOM    236  CB  LEU A  37      -5.118   1.004  75.230  1.00 13.86           C
ATOM    237  CG  LEU A  37      -4.830  -0.504  75.149  1.00 17.52           C
ATOM    238  CD1 LEU A  37      -5.821  -1.232  74.195  1.00 16.27           C
ATOM    239  CD2 LEU A  37      -3.393  -0.753  74.708  1.00 16.54           C
ATOM    240  N   ALA A  38      -7.379   1.230  78.159  1.00 15.37           N
ATOM    241  CA  ALA A  38      -7.388   1.396  79.612  1.00 15.62           C
ATOM    242  C   ALA A  38      -8.087   0.263  80.357  1.00 20.52           C
ATOM    243  O   ALA A  38      -8.865  -0.497  79.778  1.00 19.84           O
ATOM    244  CB  ALA A  38      -8.026   2.730  79.986  1.00 16.36           C
ATOM    245  N   ASN A  39      -7.801   0.186  81.668  1.00 18.61           N
ATOM    246  CA  ASN A  39      -8.373  -0.725  82.650  1.00 18.60           C
ATOM    247  C   ASN A  39      -8.255  -2.205  82.258  1.00 21.93           C
ATOM    248  O   ASN A  39      -9.233  -2.956  82.321  1.00 21.21           O
ATOM    249  CB  ASN A  39      -9.825  -0.312  82.990  1.00 20.36           C
ATOM    250  CG  ASN A  39      -9.921   1.094  83.546  1.00 32.86           C
ATOM    251  OD1 ASN A  39      -9.321   1.427  84.570  1.00 34.86           O
ATOM    252  ND2 ASN A  39     -10.663   1.956  82.879  1.00 18.04           N
ATOM    253  N   GLY A  40      -7.045  -2.608  81.882  1.00 19.88           N
ATOM    254  CA  GLY A  40      -6.744  -4.001  81.571  1.00 20.20           C
ATOM    255  C   GLY A  40      -6.756  -4.433  80.121  1.00 22.58           C
ATOM    256  O   GLY A  40      -6.120  -5.436  79.801  1.00 22.54           O
ATOM    257  N   VAL A  41      -7.494  -3.726  79.232  1.00 18.18           N
ATOM    258  CA  VAL A  41      -7.519  -4.097  77.811  1.00 16.52           C
ATOM    259  C   VAL A  41      -6.116  -3.928  77.216  1.00 19.45           C
ATOM    260  O   VAL A  41      -5.445  -2.932  77.479  1.00 18.40           O
ATOM    261  CB  VAL A  41      -8.611  -3.386  76.964  1.00 18.96           C
ATOM    262  CG1 VAL A  41      -8.615  -3.911  75.527  1.00 17.53           C
ATOM    263  CG2 VAL A  41      -9.995  -3.561  77.588  1.00 18.88           C
ATOM    264  N   GLU A  42      -5.671  -4.943  76.469  1.00 17.20           N
ATOM    265  CA  GLU A  42      -4.363  -5.005  75.829  1.00 17.28           C
ATOM    266  C   GLU A  42      -4.500  -5.158  74.322  1.00 19.66           C
ATOM    267  O   GLU A  42      -5.521  -5.643  73.823  1.00 18.38           O
ATOM    268  CB  GLU A  42      -3.562  -6.194  76.389  1.00 19.69           C
ATOM    269  CG  GLU A  42      -2.907  -5.909  77.727  1.00 35.82           C
ATOM    270  CD  GLU A  42      -2.750  -7.105  78.647  1.00 63.31           C
ATOM    271  OE1 GLU A  42      -2.443  -8.214  78.152  1.00 52.85           O
ATOM    272  OE2 GLU A  42      -2.911  -6.924  79.875  1.00 68.01           O
ATOM    273  N   LEU A  43      -3.443  -4.763  73.609  1.00 17.24           N
ATOM    274  CA  LEU A  43      -3.294  -4.885  72.168  1.00 17.05           C
ATOM    275  C   LEU A  43      -2.025  -5.721  71.987  1.00 23.04           C
ATOM    276  O   LEU A  43      -0.931  -5.205  72.188  1.00 23.87           O
ATOM    277  CB  LEU A  43      -3.172  -3.479  71.547  1.00 15.73           C
ATOM    278  CG  LEU A  43      -3.042  -3.369  70.029  1.00 17.35           C
ATOM    279  CD1 LEU A  43      -4.281  -3.915  69.310  1.00 16.30           C
ATOM    280  CD2 LEU A  43      -2.796  -1.907  69.627  1.00 16.42           C
ATOM    281  N   ARG A  44      -2.177  -7.035  71.718  1.00 22.20           N
ATOM    282  CA  ARG A  44      -1.026  -7.943  71.645  1.00 24.38           C
ATOM    283  C   ARG A  44      -0.546  -8.260  70.209  1.00 28.43           C
ATOM    284  O   ARG A  44       0.496  -7.737  69.802  1.00 32.23           O
ATOM    285  CB  ARG A  44      -1.254  -9.226  72.463  1.00 27.02           C
ATOM    286  CG  ARG A  44       0.061  -9.962  72.765  1.00 48.63           C
ATOM    287  CD  ARG A  44       0.125 -10.628  74.133  1.00 66.43           C
ATOM    288  NE  ARG A  44      -0.129  -9.705  75.247  1.00 79.30           N
ATOM    289  CZ  ARG A  44       0.780  -8.904  75.796  1.00 97.01           C
ATOM    290  NH1 ARG A  44       2.020  -8.866  75.318  1.00 83.69           N
ATOM    291  NH2 ARG A  44       0.452  -8.118  76.812  1.00 87.87           N
ATOM    292  N   ASP A  45      -1.221  -9.130  69.481  1.00 22.43           N
ATOM    293  CA  ASP A  45      -0.767  -9.460  68.125  1.00 21.82           C
ATOM    294  C   ASP A  45      -1.797  -8.910  67.138  1.00 21.18           C
ATOM    295  O   ASP A  45      -2.468  -9.669  66.425  1.00 20.78           O
ATOM    296  CB  ASP A  45      -0.545 -10.985  67.971  1.00 24.44           C
ATOM    297  CG  ASP A  45       0.669 -11.483  68.717  1.00 39.12           C
ATOM    298  OD1 ASP A  45       1.807 -11.219  68.246  1.00 41.89           O
ATOM    299  OD2 ASP A  45       0.491 -12.133  69.779  1.00 44.57           O
ATOM    300  N   ASN A  46      -1.963  -7.561  67.167  1.00 16.38           N
ATOM    301  CA  ASN A  46      -2.934  -6.789  66.392  1.00 14.64           C
ATOM    302  C   ASN A  46      -4.368  -7.110  66.849  1.00 14.89           C
ATOM    303  O   ASN A  46      -5.330  -6.850  66.128  1.00 14.71           O
ATOM    304  CB  ASN A  46      -2.749  -7.027  64.866  1.00 14.57           C
ATOM    305  CG  ASN A  46      -3.273  -5.907  64.017  1.00 23.58           C
ATOM    306  OD1 ASN A  46      -4.059  -6.116  63.091  1.00 20.18           O
ATOM    307  ND2 ASN A  46      -2.888  -4.685  64.355  1.00 11.14           N
ATOM    308  N   GLN A  47      -4.506  -7.661  68.063  1.00 12.29           N
ATOM    309  CA  GLN A  47      -5.791  -8.091  68.628  1.00 11.51           C
ATOM    310  C   GLN A  47      -6.063  -7.490  70.001  1.00 13.05           C
ATOM    311  O   GLN A  47      -5.129  -7.278  70.773  1.00 12.11           O
ATOM    312  CB  GLN A  47      -5.818  -9.622  68.737  1.00 12.86           C
ATOM    313  CG  GLN A  47      -5.673 -10.341  67.394  1.00 15.58           C
ATOM    314  CD  GLN A  47      -5.476 -11.824  67.536  1.00 29.99           C
ATOM    315  OE1 GLN A  47      -5.030 -12.326  68.567  1.00 24.32           O
ATOM    316  NE2 GLN A  47      -5.782 -12.553  66.480  1.00 29.04           N
ATOM    317  N   LEU A  48      -7.345  -7.256  70.323  1.00 10.90           N
ATOM    318  CA  LEU A  48      -7.724  -6.732  71.636  1.00 11.25           C
ATOM    319  C   LEU A  48      -7.957  -7.897  72.598  1.00 16.45           C
ATOM    320  O   LEU A  48      -8.709  -8.817  72.284  1.00 15.61           O
ATOM    321  CB  LEU A  48      -8.952  -5.792  71.579  1.00 10.68           C
ATOM    322  CG  LEU A  48      -8.768  -4.468  70.822  1.00 13.54           C
ATOM    323  CD1 LEU A  48     -10.087  -3.742  70.659  1.00 12.97           C
ATOM    324  CD2 LEU A  48      -7.705  -3.562  71.478  1.00 15.02           C
ATOM    325  N   VAL A  49      -7.254  -7.883  73.737  1.00 16.17           N
ATOM    326  CA  VAL A  49      -7.331  -8.933  74.751  1.00 16.93           C
ATOM    327  C   VAL A  49      -8.287  -8.503  75.885  1.00 19.58           C
ATOM    328  O   VAL A  49      -8.063  -7.474  76.535  1.00 18.13           O
ATOM    329  CB  VAL A  49      -5.931  -9.328  75.281  1.00 20.47           C
ATOM    330  CG1 VAL A  49      -6.025 -10.507  76.250  1.00 21.54           C
ATOM    331  CG2 VAL A  49      -4.976  -9.655  74.133  1.00 20.91           C
ATOM    332  N   VAL A  50      -9.335  -9.314  76.116  1.00 17.77           N
ATOM    333  CA  VAL A  50     -10.361  -9.113  77.144  1.00 17.90           C
ATOM    334  C   VAL A  50      -9.747  -9.350  78.542  1.00 21.09           C
ATOM    335  O   VAL A  50      -9.260 -10.444  78.807  1.00 19.92           O
ATOM    336  CB  VAL A  50     -11.605 -10.017  76.884  1.00 21.76           C
ATOM    337  CG1 VAL A  50     -12.672  -9.805  77.950  1.00 21.88           C
ATOM    338  CG2 VAL A  50     -12.191  -9.766  75.492  1.00 21.30           C
ATOM    339  N   PRO A  51      -9.739  -8.339  79.444  1.00 19.87           N
ATOM    340  CA  PRO A  51      -9.125  -8.551  80.775  1.00 20.62           C
ATOM    341  C   PRO A  51     -10.006  -9.261  81.803  1.00 24.48           C
ATOM    342  O   PRO A  51      -9.476  -9.816  82.766  1.00 23.92           O
ATOM    343  CB  PRO A  51      -8.792  -7.134  81.232  1.00 21.96           C
ATOM    344  CG  PRO A  51      -9.806  -6.274  80.542  1.00 24.13           C
ATOM    345  CD  PRO A  51     -10.239  -6.956  79.288  1.00 18.92           C
ATOM    346  N   SER A  52     -11.342  -9.202  81.633  1.00 21.16           N
ATOM    347  CA  SER A  52     -12.304  -9.803  82.555  1.00 22.00           C
ATOM    348  C   SER A  52     -13.606 -10.157  81.860  1.00 27.22           C
ATOM    349  O   SER A  52     -13.949  -9.557  80.844  1.00 27.65           O
ATOM    350  CB  SER A  52     -12.588  -8.860  83.721  1.00 25.84           C
ATOM    351  OG  SER A  52     -12.999  -7.582  83.264  1.00 36.17           O
ATOM    352  N   GLU A  53     -14.345 -11.111  82.433  1.00 24.74           N
ATOM    353  CA  GLU A  53     -15.646 -11.558  81.944  1.00 23.89           C
ATOM    354  C   GLU A  53     -16.688 -10.458  82.053  1.00 26.11           C
ATOM    355  O   GLU A  53     -16.617  -9.611  82.950  1.00 25.78           O
ATOM    356  CB  GLU A  53     -16.121 -12.763  82.758  1.00 26.53           C
ATOM    357  CG  GLU A  53     -16.378 -13.979  81.890  1.00 42.98           C
ATOM    358  CD  GLU A  53     -17.540 -14.866  82.284  1.00 74.20           C
ATOM    359  OE1 GLU A  53     -17.370 -16.107  82.246  1.00 81.61           O
ATOM    360  OE2 GLU A  53     -18.632 -14.328  82.581  1.00 67.59           O
ATOM    361  N   GLY A  54     -17.660 -10.494  81.149  1.00 22.25           N
ATOM    362  CA  GLY A  54     -18.770  -9.550  81.133  1.00 20.64           C
ATOM    363  C   GLY A  54     -19.321  -9.244  79.760  1.00 22.22           C
ATOM    364  O   GLY A  54     -18.962  -9.886  78.768  1.00 20.13           O
ATOM    365  N   LEU A  55     -20.216  -8.252  79.714  1.00 19.76           N
ATOM    366  CA  LEU A  55     -20.849  -7.786  78.486  1.00 18.61           C
ATOM    367  C   LEU A  55     -20.006  -6.667  77.903  1.00 18.26           C
ATOM    368  O   LEU A  55     -19.617  -5.749  78.610  1.00 17.57           O
ATOM    369  CB  LEU A  55     -22.282  -7.280  78.739  1.00 18.92           C
ATOM    370  CG  LEU A  55     -23.303  -8.281  79.298  1.00 24.04           C
ATOM    371  CD1 LEU A  55     -24.598  -7.596  79.576  1.00 24.69           C
ATOM    372  CD2 LEU A  55     -23.559  -9.414  78.340  1.00 25.44           C
ATOM    373  N   TYR A  56     -19.710  -6.760  76.619  1.00 14.19           N
ATOM    374  CA  TYR A  56     -18.905  -5.763  75.944  1.00 12.65           C
ATOM    375  C   TYR A  56     -19.578  -5.281  74.691  1.00 13.58           C
ATOM    376  O   TYR A  56     -20.075  -6.100  73.912  1.00 13.45           O
ATOM    377  CB  TYR A  56     -17.541  -6.353  75.564  1.00 12.58           C
ATOM    378  CG  TYR A  56     -16.581  -6.515  76.716  1.00 13.03           C
ATOM    379  CD1 TYR A  56     -16.644  -7.631  77.553  1.00 15.05           C
ATOM    380  CD2 TYR A  56     -15.545  -5.614  76.912  1.00 12.38           C
ATOM    381  CE1 TYR A  56     -15.738  -7.802  78.598  1.00 15.54           C
ATOM    382  CE2 TYR A  56     -14.640  -5.771  77.955  1.00 12.91           C
ATOM    383  CZ  TYR A  56     -14.740  -6.863  78.797  1.00 18.13           C
ATOM    384  OH  TYR A  56     -13.842  -7.006  79.822  1.00 20.73           O
ATOM    385  N   LEU A  57     -19.556  -3.958  74.466  1.00 10.07           N
ATOM    386  CA  LEU A  57     -19.996  -3.384  73.201  1.00  9.36           C
ATOM    387  C   LEU A  57     -18.713  -3.382  72.360  1.00 10.70           C
ATOM    388  O   LEU A  57     -17.695  -2.834  72.789  1.00 10.30           O
ATOM    389  CB  LEU A  57     -20.553  -1.951  73.339  1.00  9.22           C
ATOM    390  CG  LEU A  57     -20.818  -1.188  72.014  1.00 11.76           C
ATOM    391  CD1 LEU A  57     -21.968  -1.812  71.221  1.00 11.64           C
ATOM    392  CD2 LEU A  57     -21.137   0.263  72.282  1.00 13.01           C
ATOM    393  N   ILE A  58     -18.756  -4.041  71.216  1.00  8.31           N
ATOM    394  CA  ILE A  58     -17.617  -4.166  70.307  1.00  8.75           C
ATOM    395  C   ILE A  58     -18.012  -3.499  68.994  1.00 11.04           C
ATOM    396  O   ILE A  58     -19.125  -3.708  68.510  1.00 10.91           O
ATOM    397  CB  ILE A  58     -17.223  -5.662  70.086  1.00 11.48           C
ATOM    398  CG1 ILE A  58     -17.017  -6.417  71.418  1.00 12.15           C
ATOM    399  CG2 ILE A  58     -15.982  -5.769  69.189  1.00 13.88           C
ATOM    400  CD1 ILE A  58     -17.180  -7.967  71.291  1.00 25.48           C
ATOM    401  N   TYR A  59     -17.098  -2.728  68.408  1.00  8.03           N
ATOM    402  CA  TYR A  59     -17.351  -2.022  67.159  1.00  7.36           C
ATOM    403  C   TYR A  59     -16.080  -1.834  66.343  1.00  8.58           C
ATOM    404  O   TYR A  59     -14.978  -1.846  66.894  1.00  7.45           O
ATOM    405  CB  TYR A  59     -18.029  -0.653  67.421  1.00  7.61           C
ATOM    406  CG  TYR A  59     -17.161   0.296  68.215  1.00  7.90           C
ATOM    407  CD1 TYR A  59     -16.286   1.174  67.577  1.00  8.29           C
ATOM    408  CD2 TYR A  59     -17.199   0.305  69.607  1.00  8.65           C
ATOM    409  CE1 TYR A  59     -15.453   2.014  68.304  1.00  8.73           C
ATOM    410  CE2 TYR A  59     -16.380   1.154  70.344  1.00  9.20           C
ATOM    411  CZ  TYR A  59     -15.510   2.005  69.687  1.00 10.09           C
ATOM    412  OH  TYR A  59     -14.699   2.826  70.414  1.00  8.79           O
ATOM    413  N   SER A  60     -16.247  -1.610  65.040  1.00  7.30           N
ATOM    414  CA  SER A  60     -15.156  -1.315  64.116  1.00  7.30           C
ATOM    415  C   SER A  60     -15.690  -0.639  62.855  1.00 10.40           C
ATOM    416  O   SER A  60     -16.822  -0.909  62.435  1.00  9.24           O
ATOM    417  CB  SER A  60     -14.362  -2.571  63.741  1.00  7.39           C
ATOM    418  OG  SER A  60     -13.300  -2.301  62.835  1.00  7.23           O
ATOM    419  N   GLN A  61     -14.866   0.245  62.265  1.00  7.39           N
ATOM    420  CA  GLN A  61     -15.137   0.847  60.971  1.00  7.41           C
ATOM    421  C   GLN A  61     -13.902   0.726  60.120  1.00  8.70           C
ATOM    422  O   GLN A  61     -12.791   0.901  60.612  1.00  8.27           O
ATOM    423  CB  GLN A  61     -15.570   2.332  61.070  1.00  8.52           C
ATOM    424  CG  GLN A  61     -15.759   3.036  59.715  1.00  8.01           C
ATOM    425  CD  GLN A  61     -15.926   4.537  59.787  1.00 21.74           C
ATOM    426  OE1 GLN A  61     -15.158   5.313  59.188  1.00 13.70           O
ATOM    427  NE2 GLN A  61     -16.987   4.980  60.430  1.00  9.10           N
ATOM    428  N   VAL A  62     -14.097   0.428  58.842  1.00  7.12           N
ATOM    429  CA  VAL A  62     -13.049   0.451  57.833  1.00  7.02           C
ATOM    430  C   VAL A  62     -13.561   1.349  56.704  1.00 11.04           C
ATOM    431  O   VAL A  62     -14.775   1.539  56.554  1.00 11.50           O
ATOM    432  CB  VAL A  62     -12.537  -0.948  57.339  1.00  8.51           C
ATOM    433  CG1 VAL A  62     -11.877  -1.729  58.472  1.00  7.53           C
ATOM    434  CG2 VAL A  62     -13.650  -1.761  56.672  1.00  8.34           C
ATOM    435  N   LEU A  63     -12.650   1.922  55.942  1.00 10.92           N
ATOM    436  CA  LEU A  63     -12.999   2.753  54.796  1.00 11.66           C
ATOM    437  C   LEU A  63     -12.228   2.181  53.623  1.00 12.80           C
ATOM    438  O   LEU A  63     -11.009   2.086  53.693  1.00 12.71           O
ATOM    439  CB  LEU A  63     -12.596   4.238  55.015  1.00 12.38           C
ATOM    440  CG  LEU A  63     -13.439   5.381  54.371  1.00 16.68           C
ATOM    441  CD1 LEU A  63     -12.554   6.492  53.853  1.00 17.52           C
ATOM    442  CD2 LEU A  63     -14.420   4.918  53.293  1.00 18.12           C
ATOM    443  N   PHE A  64     -12.940   1.787  52.566  1.00  9.81           N
ATOM    444  CA  PHE A  64     -12.336   1.288  51.341  1.00  9.45           C
ATOM    445  C   PHE A  64     -12.350   2.356  50.263  1.00 12.12           C
ATOM    446  O   PHE A  64     -13.273   3.161  50.209  1.00 10.97           O
ATOM    447  CB  PHE A  64     -13.014   0.007  50.847  1.00 10.58           C
ATOM    448  CG  PHE A  64     -12.854  -1.189  51.751  1.00 12.17           C
ATOM    449  CD1 PHE A  64     -11.603  -1.761  51.964  1.00 14.97           C
ATOM    450  CD2 PHE A  64     -13.957  -1.764  52.367  1.00 13.97           C
ATOM    451  CE1 PHE A  64     -11.462  -2.899  52.768  1.00 15.98           C
ATOM    452  CE2 PHE A  64     -13.816  -2.899  53.174  1.00 16.21           C
ATOM    453  CZ  PHE A  64     -12.568  -3.459  53.370  1.00 15.31           C
ATOM    454  N   LYS A  65     -11.310   2.381  49.426  1.00 10.36           N
ATOM    455  CA  LYS A  65     -11.173   3.339  48.335  1.00 10.61           C
ATOM    456  C   LYS A  65     -10.591   2.627  47.123  1.00 15.32           C
ATOM    457  O   LYS A  65      -9.703   1.793  47.256  1.00 14.46           O
ATOM    458  CB  LYS A  65     -10.273   4.525  48.751  1.00 11.71           C
ATOM    459  CG  LYS A  65     -10.137   5.600  47.691  1.00 17.59           C
ATOM    460  CD  LYS A  65      -9.023   6.593  47.976  1.00 26.88           C
ATOM    461  CE  LYS A  65      -8.866   7.531  46.801  1.00 33.70           C
ATOM    462  NZ  LYS A  65      -7.935   8.647  47.090  1.00 45.12           N
ATOM    463  N   GLY A  66     -11.097   2.980  45.957  1.00 16.32           N
ATOM    464  CA  GLY A  66     -10.622   2.466  44.688  1.00 18.24           C
ATOM    465  C   GLY A  66     -10.847   3.493  43.615  1.00 25.33           C
ATOM    466  O   GLY A  66     -11.554   4.469  43.850  1.00 25.80           O
ATOM    467  N   GLN A  67     -10.228   3.301  42.452  1.00 24.57           N
ATOM    468  CA  GLN A  67     -10.370   4.187  41.298  1.00 26.02           C
ATOM    469  C   GLN A  67     -10.640   3.273  40.101  1.00 33.56           C
ATOM    470  O   GLN A  67      -9.808   2.421  39.775  1.00 31.90           O
ATOM    471  CB  GLN A  67      -9.113   5.039  41.121  1.00 27.18           C
ATOM    472  CG  GLN A  67      -9.426   6.451  40.669  1.00 51.18           C
ATOM    473  CD  GLN A  67      -8.212   7.206  40.196  1.00 81.45           C
ATOM    474  OE1 GLN A  67      -7.644   6.918  39.138  1.00 83.04           O
ATOM    475  NE2 GLN A  67      -7.822   8.229  40.941  1.00 73.49           N
ATOM    476  N   GLY A  68     -11.854   3.341  39.559  1.00 33.96           N
ATOM    477  CA  GLY A  68     -12.272   2.450  38.481  1.00 36.28           C
ATOM    478  C   GLY A  68     -12.486   1.026  38.971  1.00 43.78           C
ATOM    479  O   GLY A  68     -12.543   0.799  40.184  1.00 42.67           O
ATOM    480  N   CYS A  69     -12.569   0.044  38.043  1.00 44.82           N
ATOM    481  CA  CYS A  69     -12.801  -1.371  38.377  1.00 46.55           C
ATOM    482  C   CYS A  69     -11.893  -2.351  37.620  1.00 54.20           C
ATOM    483  O   CYS A  69     -11.862  -2.346  36.388  1.00 55.45           O
ATOM    484  CB  CYS A  69     -14.273  -1.734  38.215  1.00 48.17           C
ATOM    485  SG  CYS A  69     -15.311  -1.151  39.571  1.00 51.74           S
ATOM    486  N   PRO A  70     -11.165  -3.229  38.337  1.00 52.58           N
ATOM    487  CA  PRO A  70     -10.262  -4.164  37.643  1.00 53.92           C
ATOM    488  C   PRO A  70     -10.946  -5.434  37.146  1.00 60.27           C
ATOM    489  O   PRO A  70     -10.554  -5.947  36.105  1.00 61.68           O
ATOM    490  CB  PRO A  70      -9.170  -4.437  38.683  1.00 54.72           C
ATOM    491  CG  PRO A  70      -9.857  -4.251  40.004  1.00 57.69           C
ATOM    492  CD  PRO A  70     -11.082  -3.384  39.804  1.00 53.11           C
ATOM    493  N   SER A  71     -11.961  -5.919  37.892  1.00 56.77           N
ATOM    494  CA  SER A  71     -12.811  -7.089  37.641  1.00 94.55           C
ATOM    495  C   SER A  71     -13.863  -7.125  38.733  1.00127.47           C
ATOM    496  O   SER A  71     -13.552  -6.893  39.896  1.00 90.96           O
ATOM    497  CB  SER A  71     -12.008  -8.388  37.653  1.00 98.76           C
ATOM    498  OG  SER A  71     -12.003  -8.975  36.362  1.00110.01           O
ATOM    499  N   HIS A  73     -13.165 -10.522  40.575  1.00 55.34           N
ATOM    500  CA  HIS A  73     -14.171  -9.654  41.187  1.00 53.68           C
ATOM    501  C   HIS A  73     -13.614  -8.947  42.437  1.00 50.27           C
ATOM    502  O   HIS A  73     -12.675  -9.457  43.059  1.00 49.42           O
ATOM    503  CB  HIS A  73     -15.458 -10.450  41.495  1.00 55.68           C
ATOM    504  CG  HIS A  73     -16.690  -9.613  41.702  1.00 59.32           C
ATOM    505  ND1 HIS A  73     -16.978  -8.523  40.893  1.00 61.67           N
ATOM    506  CD2 HIS A  73     -17.708  -9.781  42.581  1.00 61.21           C
ATOM    507  CE1 HIS A  73     -18.132  -8.047  41.335  1.00 61.02           C
ATOM    508  NE2 HIS A  73     -18.605  -8.762  42.352  1.00 60.92           N
ATOM    509  N   VAL A  74     -14.171  -7.762  42.784  1.00 40.92           N
ATOM    510  CA  VAL A  74     -13.733  -7.004  43.969  1.00 37.19           C
ATOM    511  C   VAL A  74     -14.689  -7.274  45.141  1.00 35.21           C
ATOM    512  O   VAL A  74     -15.707  -6.605  45.306  1.00 34.77           O
ATOM    513  CB  VAL A  74     -13.454  -5.481  43.746  1.00 40.31           C
ATOM    514  CG1 VAL A  74     -12.748  -4.870  44.955  1.00 38.70           C
ATOM    515  CG2 VAL A  74     -12.623  -5.245  42.498  1.00 40.83           C
ATOM    516  N   LEU A  75     -14.350  -8.275  45.940  1.00 27.86           N
ATOM    517  CA  LEU A  75     -15.104  -8.677  47.116  1.00 26.04           C
ATOM    518  C   LEU A  75     -14.367  -8.089  48.335  1.00 23.35           C
ATOM    519  O   LEU A  75     -13.214  -8.444  48.588  1.00 21.95           O
ATOM    520  CB  LEU A  75     -15.144 -10.229  47.153  1.00 27.30           C
ATOM    521  CG  LEU A  75     -16.370 -10.979  47.727  1.00 32.79           C
ATOM    522  CD1 LEU A  75     -16.287 -11.144  49.212  1.00 32.12           C
ATOM    523  CD2 LEU A  75     -17.694 -10.413  47.269  1.00 35.34           C
ATOM    524  N   LEU A  76     -15.015  -7.153  49.048  1.00 16.63           N
ATOM    525  CA  LEU A  76     -14.432  -6.446  50.206  1.00 15.01           C
ATOM    526  C   LEU A  76     -15.109  -6.858  51.514  1.00 17.59           C
ATOM    527  O   LEU A  76     -16.293  -6.562  51.717  1.00 18.03           O
ATOM    528  CB  LEU A  76     -14.534  -4.913  50.014  1.00 14.22           C
ATOM    529  CG  LEU A  76     -13.370  -4.092  49.367  1.00 18.25           C
ATOM    530  CD1 LEU A  76     -12.314  -4.948  48.678  1.00 18.35           C
ATOM    531  CD2 LEU A  76     -13.911  -3.037  48.425  1.00 19.48           C
ATOM    532  N   THR A  77     -14.358  -7.545  52.398  1.00 13.76           N
ATOM    533  CA  THR A  77     -14.900  -8.001  53.673  1.00 12.96           C
ATOM    534  C   THR A  77     -14.315  -7.266  54.860  1.00 13.05           C
ATOM    535  O   THR A  77     -13.179  -6.796  54.813  1.00 11.16           O
ATOM    536  CB  THR A  77     -14.768  -9.530  53.858  1.00 19.41           C
ATOM    537  OG1 THR A  77     -13.395  -9.904  53.996  1.00 19.11           O
ATOM    538  CG2 THR A  77     -15.457 -10.332  52.762  1.00 19.33           C
ATOM    539  N   HIS A  78     -15.108  -7.205  55.935  1.00 10.36           N
ATOM    540  CA  HIS A  78     -14.771  -6.613  57.218  1.00 10.38           C
ATOM    541  C   HIS A  78     -15.427  -7.494  58.275  1.00 13.48           C
ATOM    542  O   HIS A  78     -16.651  -7.675  58.259  1.00 11.59           O
ATOM    543  CB  HIS A  78     -15.267  -5.156  57.327  1.00 10.10           C
ATOM    544  CG  HIS A  78     -14.888  -4.474  58.610  1.00 12.21           C
ATOM    545  ND1 HIS A  78     -15.680  -3.475  59.153  1.00 13.29           N
ATOM    546  CD2 HIS A  78     -13.807  -4.658  59.410  1.00 13.08           C
ATOM    547  CE1 HIS A  78     -15.058  -3.084  60.254  1.00 12.63           C
ATOM    548  NE2 HIS A  78     -13.945  -3.785  60.464  1.00 12.83           N
ATOM    549  N   THR A  79     -14.610  -8.061  59.172  1.00 12.34           N
ATOM    550  CA  THR A  79     -15.118  -8.951  60.210  1.00 13.30           C
ATOM    551  C   THR A  79     -14.512  -8.683  61.584  1.00 16.71           C
ATOM    552  O   THR A  79     -13.329  -8.361  61.687  1.00 17.17           O
ATOM    553  CB  THR A  79     -14.836 -10.435  59.851  1.00 21.13           C
ATOM    554  OG1 THR A  79     -13.424 -10.620  59.734  1.00 33.03           O
ATOM    555  CG2 THR A  79     -15.538 -10.905  58.583  1.00 15.88           C
ATOM    556  N   ILE A  80     -15.328  -8.861  62.635  1.00 13.29           N
ATOM    557  CA  ILE A  80     -14.882  -8.889  64.018  1.00 12.99           C
ATOM    558  C   ILE A  80     -15.045 -10.353  64.468  1.00 17.07           C
ATOM    559  O   ILE A  80     -16.145 -10.918  64.395  1.00 17.10           O
ATOM    560  CB  ILE A  80     -15.553  -7.890  64.983  1.00 14.13           C
ATOM    561  CG1 ILE A  80     -15.205  -6.439  64.611  1.00 13.85           C
ATOM    562  CG2 ILE A  80     -15.144  -8.194  66.439  1.00 14.45           C
ATOM    563  CD1 ILE A  80     -15.996  -5.406  65.365  1.00 16.32           C
ATOM    564  N   SER A  81     -13.949 -10.974  64.893  1.00 14.76           N
ATOM    565  CA  SER A  81     -14.030 -12.350  65.340  1.00 15.03           C
ATOM    566  C   SER A  81     -13.546 -12.513  66.772  1.00 18.17           C
ATOM    567  O   SER A  81     -12.777 -11.683  67.271  1.00 17.61           O
ATOM    568  CB  SER A  81     -13.308 -13.290  64.372  1.00 17.18           C
ATOM    569  OG  SER A  81     -11.904 -13.149  64.461  1.00 24.95           O
ATOM    570  N   ARG A  82     -14.066 -13.548  67.447  1.00 17.10           N
ATOM    571  CA  ARG A  82     -13.724 -13.935  68.809  1.00 17.96           C
ATOM    572  C   ARG A  82     -12.800 -15.151  68.769  1.00 24.46           C
ATOM    573  O   ARG A  82     -13.093 -16.140  68.092  1.00 23.90           O
ATOM    574  CB  ARG A  82     -14.997 -14.234  69.637  1.00 16.21           C
ATOM    575  CG  ARG A  82     -14.742 -14.981  70.951  1.00 18.58           C
ATOM    576  CD  ARG A  82     -15.692 -14.619  72.066  1.00 18.74           C
ATOM    577  NE  ARG A  82     -16.837 -15.511  72.163  1.00 24.60           N
ATOM    578  CZ  ARG A  82     -17.245 -16.091  73.288  1.00 43.60           C
ATOM    579  NH1 ARG A  82     -16.589 -15.885  74.426  1.00 27.75           N
ATOM    580  NH2 ARG A  82     -18.306 -16.886  73.285  1.00 33.01           N
ATOM    581  N   ILE A  83     -11.687 -15.069  69.496  1.00 25.57           N
ATOM    582  CA  ILE A  83     -10.720 -16.157  69.630  1.00 27.92           C
ATOM    583  C   ILE A  83     -10.709 -16.494  71.122  1.00 34.44           C
ATOM    584  O   ILE A  83     -10.186 -15.729  71.936  1.00 33.50           O
ATOM    585  CB  ILE A  83      -9.316 -15.804  69.044  1.00 30.93           C
ATOM    586  CG1 ILE A  83      -9.400 -15.380  67.552  1.00 31.27           C
ATOM    587  CG2 ILE A  83      -8.336 -16.970  69.217  1.00 34.03           C
ATOM    588  CD1 ILE A  83      -9.494 -13.820  67.275  1.00 31.61           C
ATOM    589  N   ALA A  84     -11.364 -17.596  71.481  1.00 36.95           N
ATOM    590  CA  ALA A  84     -11.485 -18.027  72.869  1.00 39.61           C
ATOM    591  C   ALA A  84     -10.209 -18.613  73.444  1.00 48.44           C
ATOM    592  O   ALA A  84      -9.406 -19.192  72.715  1.00 48.16           O
ATOM    593  CB  ALA A  84     -12.621 -19.016  73.003  1.00 40.82           C
ATOM    594  N   VAL A  85     -10.022 -18.451  74.758  1.00 50.08           N
ATOM    595  CA  VAL A  85      -8.878 -19.000  75.498  1.00 53.96           C
ATOM    596  C   VAL A  85      -9.047 -20.519  75.665  1.00 64.88           C
ATOM    597  O   VAL A  85      -8.072 -21.271  75.563  1.00 66.27           O
ATOM    598  CB  VAL A  85      -8.655 -18.305  76.870  1.00 58.05           C
ATOM    599  CG1 VAL A  85      -7.364 -17.498  76.878  1.00 57.99           C
ATOM    600  CG2 VAL A  85      -9.847 -17.445  77.277  1.00 56.19           C
ATOM    601  N   SER A  86     -10.303 -20.953  75.894  1.00 65.31           N
ATOM    602  CA  SER A  86     -10.723 -22.339  76.120  1.00 68.50           C
ATOM    603  C   SER A  86     -10.873 -23.178  74.841  1.00 76.71           C
ATOM    604  O   SER A  86     -10.190 -24.199  74.714  1.00 78.61           O
ATOM    605  CB  SER A  86     -12.012 -22.373  76.942  1.00 72.22           C
ATOM    606  OG  SER A  86     -13.014 -21.536  76.382  1.00 78.84           O
ATOM    607  N   TYR A  87     -11.776 -22.773  73.909  1.00 74.12           N
ATOM    608  CA  TYR A  87     -12.011 -23.525  72.668  1.00 75.44           C
ATOM    609  C   TYR A  87     -10.874 -23.345  71.644  1.00 77.07           C
ATOM    610  O   TYR A  87     -10.705 -24.209  70.775  1.00 78.60           O
ATOM    611  CB  TYR A  87     -13.405 -23.267  72.020  1.00 77.04           C
ATOM    612  CG  TYR A  87     -14.437 -22.499  72.829  1.00 80.49           C
ATOM    613  CD1 TYR A  87     -15.051 -21.361  72.310  1.00 81.22           C
ATOM    614  CD2 TYR A  87     -14.885 -22.973  74.061  1.00 82.99           C
ATOM    615  CE1 TYR A  87     -16.002 -20.652  73.043  1.00 82.25           C
ATOM    616  CE2 TYR A  87     -15.838 -22.274  74.804  1.00 83.19           C
ATOM    617  CZ  TYR A  87     -16.401 -21.118  74.286  1.00 92.11           C
ATOM    618  OH  TYR A  87     -17.355 -20.432  75.001  1.00 96.28           O
ATOM    619  N   GLN A  88     -10.094 -22.234  71.759  1.00 69.61           N
ATOM    620  CA  GLN A  88      -8.941 -21.852  70.913  1.00 68.09           C
ATOM    621  C   GLN A  88      -9.332 -21.501  69.451  1.00 66.66           C
ATOM    622  O   GLN A  88      -8.483 -21.021  68.690  1.00 66.29           O
ATOM    623  CB  GLN A  88      -7.814 -22.911  70.957  1.00 71.85           C
ATOM    624  CG  GLN A  88      -7.326 -23.264  72.372  1.00 96.77           C
ATOM    625  CD  GLN A  88      -7.109 -24.754  72.567  1.00124.95           C
ATOM    626  OE1 GLN A  88      -5.977 -25.233  72.716  1.00122.03           O
ATOM    627  NE2 GLN A  88      -8.193 -25.521  72.611  1.00120.14           N
ATOM    628  N   THR A  89     -10.620 -21.699  69.085  1.00 58.13           N
ATOM    629  CA  THR A  89     -11.187 -21.470  67.751  1.00 54.87           C
ATOM    630  C   THR A  89     -11.552 -19.995  67.503  1.00 50.77           C
ATOM    631  O   THR A  89     -11.760 -19.234  68.453  1.00 49.64           O
ATOM    632  CB  THR A  89     -12.394 -22.409  67.504  1.00 64.85           C
ATOM    633  OG1 THR A  89     -12.273 -23.594  68.297  1.00 69.37           O
ATOM    634  CG2 THR A  89     -12.557 -22.789  66.033  1.00 62.96           C
ATOM    635  N   LYS A  90     -11.640 -19.616  66.209  1.00 41.50           N
ATOM    636  CA  LYS A  90     -11.976 -18.287  65.723  1.00 37.61           C
ATOM    637  C   LYS A  90     -13.409 -18.299  65.174  1.00 36.29           C
ATOM    638  O   LYS A  90     -13.699 -19.046  64.242  1.00 36.04           O
ATOM    639  CB  LYS A  90     -10.974 -17.859  64.637  1.00 39.12           C
ATOM    640  CG  LYS A  90     -11.038 -16.392  64.256  1.00 37.67           C
ATOM    641  CD  LYS A  90     -10.068 -16.095  63.128  1.00 44.81           C
ATOM    642  CE  LYS A  90      -9.263 -14.836  63.363  1.00 46.66           C
ATOM    643  NZ  LYS A  90      -8.278 -14.606  62.273  1.00 48.96           N
ATOM    644  N   VAL A  91     -14.305 -17.494  65.774  1.00 28.78           N
ATOM    645  CA  VAL A  91     -15.710 -17.390  65.350  1.00 26.70           C
ATOM    646  C   VAL A  91     -16.060 -15.954  65.005  1.00 23.56           C
ATOM    647  O   VAL A  91     -15.681 -15.047  65.737  1.00 22.21           O
ATOM    648  CB  VAL A  91     -16.747 -18.040  66.326  1.00 30.11           C
ATOM    649  CG1 VAL A  91     -16.484 -19.536  66.521  1.00 31.19           C
ATOM    650  CG2 VAL A  91     -16.797 -17.325  67.674  1.00 29.91           C
ATOM    651  N   ASN A  92     -16.780 -15.740  63.898  1.00 18.23           N
ATOM    652  CA  ASN A  92     -17.192 -14.400  63.486  1.00 15.72           C
ATOM    653  C   ASN A  92     -18.359 -13.912  64.331  1.00 15.81           C
ATOM    654  O   ASN A  92     -19.382 -14.597  64.443  1.00 16.33           O
ATOM    655  CB  ASN A  92     -17.543 -14.357  62.003  1.00 14.98           C
ATOM    656  CG  ASN A  92     -16.381 -14.584  61.073  1.00 21.13           C
ATOM    657  OD1 ASN A  92     -15.207 -14.589  61.470  1.00 20.79           O
ATOM    658  ND2 ASN A  92     -16.688 -14.786  59.807  1.00 10.98           N
ATOM    659  N   LEU A  93     -18.185 -12.744  64.960  1.00 11.17           N
ATOM    660  CA  LEU A  93     -19.209 -12.117  65.783  1.00  9.57           C
ATOM    661  C   LEU A  93     -20.024 -11.135  64.951  1.00 11.70           C
ATOM    662  O   LEU A  93     -21.248 -11.100  65.059  1.00 11.28           O
ATOM    663  CB  LEU A  93     -18.585 -11.370  66.988  1.00  9.05           C
ATOM    664  CG  LEU A  93     -17.791 -12.164  68.037  1.00 11.47           C
ATOM    665  CD1 LEU A  93     -17.349 -11.260  69.167  1.00 10.19           C
ATOM    666  CD2 LEU A  93     -18.606 -13.330  68.609  1.00 12.56           C
ATOM    667  N   LEU A  94     -19.329 -10.313  64.149  1.00  9.28           N
ATOM    668  CA  LEU A  94     -19.875  -9.233  63.318  1.00  8.30           C
ATOM    669  C   LEU A  94     -19.194  -9.319  61.956  1.00  9.99           C
ATOM    670  O   LEU A  94     -17.976  -9.445  61.896  1.00 11.07           O
ATOM    671  CB  LEU A  94     -19.611  -7.851  63.988  1.00  7.24           C
ATOM    672  CG  LEU A  94     -20.115  -7.669  65.450  1.00  8.40           C
ATOM    673  CD1 LEU A  94     -19.413  -6.539  66.160  1.00  7.07           C
ATOM    674  CD2 LEU A  94     -21.626  -7.496  65.515  1.00  8.46           C
ATOM    675  N   SER A  95     -19.967  -9.335  60.874  1.00  7.20           N
ATOM    676  CA  SER A  95     -19.408  -9.496  59.533  1.00  7.32           C
ATOM    677  C   SER A  95     -20.196  -8.715  58.478  1.00 10.35           C
ATOM    678  O   SER A  95     -21.421  -8.673  58.548  1.00 11.13           O
ATOM    679  CB  SER A  95     -19.367 -10.983  59.170  1.00  9.99           C
ATOM    680  OG  SER A  95     -18.894 -11.208  57.853  1.00 15.13           O
ATOM    681  N   ALA A  96     -19.494  -8.104  57.506  1.00  8.15           N
ATOM    682  CA  ALA A  96     -20.115  -7.358  56.410  1.00  8.59           C
ATOM    683  C   ALA A  96     -19.286  -7.437  55.128  1.00 13.89           C
ATOM    684  O   ALA A  96     -18.068  -7.621  55.165  1.00 14.21           O
ATOM    685  CB  ALA A  96     -20.372  -5.908  56.799  1.00  8.75           C
ATOM    686  N   ILE A  97     -19.971  -7.357  53.989  1.00 12.56           N
ATOM    687  CA  ILE A  97     -19.361  -7.471  52.671  1.00 12.30           C
ATOM    688  C   ILE A  97     -19.805  -6.291  51.814  1.00 17.14           C
ATOM    689  O   ILE A  97     -20.911  -5.778  51.976  1.00 14.73           O
ATOM    690  CB  ILE A  97     -19.707  -8.858  51.998  1.00 14.56           C
ATOM    691  CG1 ILE A  97     -19.439 -10.054  52.942  1.00 14.91           C
ATOM    692  CG2 ILE A  97     -18.933  -9.037  50.680  1.00 16.63           C
ATOM    693  CD1 ILE A  97     -20.109 -11.420  52.530  1.00 20.27           C
ATOM    694  N   LYS A  98     -18.913  -5.832  50.940  1.00 18.30           N
ATOM    695  CA  LYS A  98     -19.193  -4.786  49.973  1.00 19.47           C
ATOM    696  C   LYS A  98     -18.595  -5.171  48.623  1.00 28.92           C
ATOM    697  O   LYS A  98     -17.498  -5.731  48.554  1.00 28.51           O
ATOM    698  CB  LYS A  98     -18.743  -3.409  50.458  1.00 21.11           C
ATOM    699  CG  LYS A  98     -19.873  -2.395  50.365  1.00 20.37           C
ATOM    700  CD  LYS A  98     -19.922  -1.462  51.540  1.00 27.67           C
ATOM    701  CE  LYS A  98     -21.059  -0.484  51.357  1.00 41.36           C
ATOM    702  NZ  LYS A  98     -20.783   0.833  51.986  1.00 44.32           N
ATOM    703  N   SER A  99     -19.375  -4.980  47.567  1.00 30.79           N
ATOM    704  CA  SER A  99     -18.956  -5.277  46.209  1.00 33.73           C
ATOM    705  C   SER A  99     -19.159  -4.003  45.406  1.00 42.21           C
ATOM    706  O   SER A  99     -20.272  -3.756  44.925  1.00 44.40           O
ATOM    707  CB  SER A  99     -19.799  -6.397  45.618  1.00 38.88           C
ATOM    708  OG  SER A  99     -19.663  -6.408  44.205  1.00 49.43           O
ATOM    709  N   PRO A 100     -18.111  -3.170  45.276  1.00 39.17           N
ATOM    710  CA  PRO A 100     -18.264  -1.920  44.520  1.00 40.31           C
ATOM    711  C   PRO A 100     -18.350  -2.086  42.993  1.00 47.24           C
ATOM    712  O   PRO A 100     -19.058  -1.323  42.340  1.00 47.80           O
ATOM    713  CB  PRO A 100     -17.003  -1.145  44.910  1.00 41.35           C
ATOM    714  CG  PRO A 100     -15.989  -2.211  45.165  1.00 44.49           C
ATOM    715  CD  PRO A 100     -16.743  -3.314  45.818  1.00 39.63           C
ATOM    716  N   CYS A 101     -17.636  -3.092  42.442  1.00 45.90           N
ATOM    717  CA  CYS A 101     -17.407  -3.340  41.016  1.00 48.10           C
ATOM    718  C   CYS A 101     -18.373  -4.333  40.355  1.00 57.89           C
ATOM    719  O   CYS A 101     -18.179  -5.543  40.419  1.00 57.24           O
ATOM    720  CB  CYS A 101     -15.951  -3.752  40.790  1.00 47.66           C
ATOM    721  SG  CYS A 101     -14.760  -2.419  41.055  1.00 50.09           S
ATOM    722  N   GLN A 102     -19.372  -3.812  39.650  1.00 59.59           N
ATOM    723  CA  GLN A 102     -20.344  -4.661  38.952  1.00 62.52           C
ATOM    724  C   GLN A 102     -19.764  -5.254  37.669  1.00 72.51           C
ATOM    725  O   GLN A 102     -20.158  -6.345  37.266  1.00 73.33           O
ATOM    726  CB  GLN A 102     -21.636  -3.888  38.660  1.00 64.49           C
ATOM    727  N   ARG A 103     -18.855  -4.518  37.016  1.00 72.20           N
ATOM    728  CA  ARG A 103     -18.184  -4.935  35.783  1.00 74.38           C
ATOM    729  C   ARG A 103     -16.840  -4.211  35.675  1.00 80.98           C
ATOM    730  O   ARG A 103     -16.725  -3.087  36.174  1.00 79.98           O
ATOM    731  CB  ARG A 103     -19.056  -4.615  34.554  1.00 76.68           C
ATOM    732  N   GLU A 104     -15.831  -4.841  35.017  1.00 80.24           N
ATOM    733  CA  GLU A 104     -14.494  -4.257  34.785  1.00 80.42           C
ATOM    734  C   GLU A 104     -14.688  -2.941  34.003  1.00 86.66           C
ATOM    735  O   GLU A 104     -15.417  -2.948  33.001  1.00 87.02           O
ATOM    736  CB  GLU A 104     -13.628  -5.249  33.981  1.00 82.74           C
ATOM    737  CG  GLU A 104     -12.208  -4.791  33.660  1.00 94.14           C
ATOM    738  CD  GLU A 104     -11.408  -5.677  32.715  1.00114.84           C
ATOM    739  OE1 GLU A 104     -11.811  -6.842  32.485  1.00113.62           O
ATOM    740  OE2 GLU A 104     -10.379  -5.196  32.190  1.00105.21           O
ATOM    741  N   THR A 105     -14.099  -1.812  34.489  1.00 83.31           N
ATOM    742  CA  THR A 105     -14.262  -0.499  33.843  1.00 84.24           C
ATOM    743  C   THR A 105     -13.901  -0.606  32.350  1.00 90.31           C
ATOM    744  O   THR A 105     -12.812  -1.092  32.033  1.00 89.87           O
ATOM    745  CB  THR A 105     -13.564   0.659  34.611  1.00 93.43           C
ATOM    746  OG1 THR A 105     -13.948   1.904  34.031  1.00 93.42           O
ATOM    747  CG2 THR A 105     -12.036   0.549  34.664  1.00 92.46           C
ATOM    748  N   PRO A 106     -14.855  -0.287  31.430  1.00 88.92           N
ATOM    749  CA  PRO A 106     -14.561  -0.419  29.985  1.00 90.47           C
ATOM    750  C   PRO A 106     -13.304   0.334  29.572  1.00 94.33           C
ATOM    751  O   PRO A 106     -13.078   1.441  30.059  1.00 93.26           O
ATOM    752  CB  PRO A 106     -15.807   0.150  29.299  1.00 93.55           C
ATOM    753  CG  PRO A 106     -16.869   0.141  30.326  1.00 97.03           C
ATOM    754  CD  PRO A 106     -16.209   0.259  31.660  1.00 90.74           C
ATOM    755  N   GLU A 107     -12.484  -0.294  28.700  1.00 91.25           N
ATOM    756  CA  GLU A 107     -11.184   0.147  28.179  1.00 91.10           C
ATOM    757  C   GLU A 107     -10.903   1.667  28.249  1.00 94.27           C
ATOM    758  O   GLU A 107      -9.838   2.038  28.747  1.00 93.17           O
ATOM    759  CB  GLU A 107     -10.971  -0.368  26.754  1.00 94.39           C
ATOM    760  N   GLY A 108     -11.840   2.533  27.798  1.00 90.32           N
ATOM    761  CA  GLY A 108     -11.642   3.987  27.811  1.00 89.37           C
ATOM    762  C   GLY A 108     -12.464   4.796  28.807  1.00 90.43           C
ATOM    763  O   GLY A 108     -12.255   6.009  28.893  1.00 89.95           O
ATOM    764  N   ALA A 109     -13.400   4.158  29.537  1.00 85.01           N
ATOM    765  CA  ALA A 109     -14.235   4.822  30.544  1.00 83.50           C
ATOM    766  C   ALA A 109     -13.372   5.382  31.680  1.00 84.35           C
ATOM    767  O   ALA A 109     -12.363   4.768  32.044  1.00 83.15           O
ATOM    768  CB  ALA A 109     -15.301   3.867  31.083  1.00 83.78           C
ATOM    769  N   GLU A 110     -13.747   6.567  32.202  1.00 79.05           N
ATOM    770  CA  GLU A 110     -13.008   7.269  33.252  1.00 76.52           C
ATOM    771  C   GLU A 110     -12.993   6.525  34.586  1.00 75.60           C
ATOM    772  O   GLU A 110     -14.040   6.089  35.070  1.00 74.74           O
ATOM    773  CB  GLU A 110     -13.559   8.679  33.431  1.00 78.73           C
ATOM    774  N   ALA A 111     -11.788   6.383  35.174  1.00 68.71           N
ATOM    775  CA  ALA A 111     -11.585   5.765  36.485  1.00 65.21           C
ATOM    776  C   ALA A 111     -11.848   6.855  37.538  1.00 63.24           C
ATOM    777  O   ALA A 111     -10.953   7.647  37.871  1.00 63.04           O
ATOM    778  CB  ALA A 111     -10.163   5.184  36.618  1.00 65.34           C
ATOM    779  N   LYS A 112     -13.107   6.943  37.997  1.00 54.54           N
ATOM    780  CA  LYS A 112     -13.527   7.927  38.993  1.00 51.30           C
ATOM    781  C   LYS A 112     -13.310   7.333  40.392  1.00 46.46           C
ATOM    782  O   LYS A 112     -13.647   6.159  40.590  1.00 44.84           O
ATOM    783  CB  LYS A 112     -14.990   8.326  38.765  1.00 54.88           C
ATOM    784  N   PRO A 113     -12.709   8.072  41.365  1.00 37.73           N
ATOM    785  CA  PRO A 113     -12.465   7.458  42.689  1.00 34.53           C
ATOM    786  C   PRO A 113     -13.729   7.181  43.490  1.00 32.67           C
ATOM    787  O   PRO A 113     -14.536   8.078  43.666  1.00 32.03           O
ATOM    788  CB  PRO A 113     -11.515   8.441  43.396  1.00 35.99           C
ATOM    789  CG  PRO A 113     -11.750   9.739  42.718  1.00 42.43           C
ATOM    790  CD  PRO A 113     -12.206   9.461  41.308  1.00 39.32           C
ATOM    791  N   TRP A 114     -13.915   5.926  43.941  1.00 24.41           N
ATOM    792  CA  TRP A 114     -15.058   5.527  44.769  1.00 21.56           C
ATOM    793  C   TRP A 114     -14.609   5.306  46.225  1.00 19.82           C
ATOM    794  O   TRP A 114     -13.413   5.160  46.496  1.00 18.40           O
ATOM    795  CB  TRP A 114     -15.846   4.325  44.185  1.00 20.03           C
ATOM    796  CG  TRP A 114     -15.029   3.097  43.891  1.00 20.32           C
ATOM    797  CD1 TRP A 114     -14.595   2.677  42.665  1.00 23.95           C
ATOM    798  CD2 TRP A 114     -14.588   2.109  44.834  1.00 18.61           C
ATOM    799  NE1 TRP A 114     -13.894   1.498  42.789  1.00 22.59           N
ATOM    800  CE2 TRP A 114     -13.858   1.136  44.111  1.00 22.60           C
ATOM    801  CE3 TRP A 114     -14.702   1.971  46.229  1.00 18.59           C
ATOM    802  CZ2 TRP A 114     -13.225   0.058  44.738  1.00 20.90           C
ATOM    803  CZ3 TRP A 114     -14.075   0.907  46.850  1.00 19.53           C
ATOM    804  CH2 TRP A 114     -13.340  -0.033  46.111  1.00 20.39           C
ATOM    805  N   TYR A 115     -15.559   5.342  47.156  1.00 13.92           N
ATOM    806  CA  TYR A 115     -15.325   5.164  48.584  1.00 13.09           C
ATOM    807  C   TYR A 115     -16.424   4.305  49.170  1.00 15.75           C
ATOM    808  O   TYR A 115     -17.603   4.550  48.902  1.00 16.23           O
ATOM    809  CB  TYR A 115     -15.286   6.514  49.316  1.00 14.47           C
ATOM    810  CG  TYR A 115     -14.075   7.372  49.041  1.00 15.46           C
ATOM    811  CD1 TYR A 115     -12.972   7.340  49.884  1.00 16.51           C
ATOM    812  CD2 TYR A 115     -14.064   8.279  47.986  1.00 16.39           C
ATOM    813  CE1 TYR A 115     -11.882   8.180  49.680  1.00 17.10           C
ATOM    814  CE2 TYR A 115     -12.971   9.115  47.761  1.00 17.34           C
ATOM    815  CZ  TYR A 115     -11.880   9.059  48.613  1.00 22.21           C
ATOM    816  OH  TYR A 115     -10.789   9.863  48.404  1.00 25.02           O
ATOM    817  N   GLU A 116     -16.034   3.290  49.967  1.00 13.97           N
ATOM    818  CA  GLU A 116     -16.944   2.361  50.616  1.00 14.49           C
ATOM    819  C   GLU A 116     -16.668   2.184  52.121  1.00 17.93           C
ATOM    820  O   GLU A 116     -15.791   1.399  52.498  1.00 18.23           O
ATOM    821  CB  GLU A 116     -16.988   0.976  49.893  1.00 15.18           C
ATOM    822  CG  GLU A 116     -17.595   0.964  48.492  1.00 26.20           C
ATOM    823  CD  GLU A 116     -18.942   1.642  48.295  1.00 49.98           C
ATOM    824  OE1 GLU A 116     -19.782   1.606  49.224  1.00 34.46           O
ATOM    825  OE2 GLU A 116     -19.153   2.218  47.204  1.00 51.94           O
ATOM    826  N   PRO A 117     -17.434   2.856  53.002  1.00 15.22           N
ATOM    827  CA  PRO A 117     -17.255   2.618  54.445  1.00 14.25           C
ATOM    828  C   PRO A 117     -18.067   1.407  54.921  1.00 14.87           C
ATOM    829  O   PRO A 117     -19.085   1.060  54.324  1.00 14.46           O
ATOM    830  CB  PRO A 117     -17.749   3.926  55.092  1.00 16.02           C
ATOM    831  CG  PRO A 117     -18.521   4.673  53.997  1.00 19.88           C
ATOM    832  CD  PRO A 117     -18.512   3.838  52.744  1.00 16.87           C
ATOM    833  N   ILE A 118     -17.613   0.754  55.990  1.00 11.47           N
ATOM    834  CA  ILE A 118     -18.298  -0.388  56.606  1.00 10.54           C
ATOM    835  C   ILE A 118     -18.238  -0.167  58.122  1.00 12.49           C
ATOM    836  O   ILE A 118     -17.171   0.128  58.659  1.00 11.61           O
ATOM    837  CB  ILE A 118     -17.713  -1.795  56.193  1.00 12.11           C
ATOM    838  CG1 ILE A 118     -17.867  -2.082  54.675  1.00 12.00           C
ATOM    839  CG2 ILE A 118     -18.374  -2.911  57.007  1.00 13.57           C
ATOM    840  CD1 ILE A 118     -17.268  -3.474  54.139  1.00 12.55           C
ATOM    841  N   TYR A 119     -19.381  -0.283  58.803  1.00  9.94           N
ATOM    842  CA  TYR A 119     -19.438  -0.156  60.253  1.00  8.63           C
ATOM    843  C   TYR A 119     -20.003  -1.439  60.860  1.00 10.70           C
ATOM    844  O   TYR A 119     -21.012  -1.942  60.386  1.00 12.07           O
ATOM    845  CB  TYR A 119     -20.252   1.077  60.688  1.00  8.56           C
ATOM    846  CG  TYR A 119     -20.159   1.343  62.175  1.00  7.88           C
ATOM    847  CD1 TYR A 119     -19.148   2.147  62.696  1.00  8.18           C
ATOM    848  CD2 TYR A 119     -21.045   0.743  63.069  1.00  7.77           C
ATOM    849  CE1 TYR A 119     -19.022   2.347  64.066  1.00  8.36           C
ATOM    850  CE2 TYR A 119     -20.926   0.936  64.446  1.00  7.95           C
ATOM    851  CZ  TYR A 119     -19.907   1.732  64.939  1.00  9.91           C
ATOM    852  OH  TYR A 119     -19.808   1.938  66.290  1.00  8.43           O
ATOM    853  N   LEU A 120     -19.358  -1.955  61.913  1.00  7.39           N
ATOM    854  CA  LEU A 120     -19.774  -3.166  62.636  1.00  7.04           C
ATOM    855  C   LEU A 120     -19.911  -2.812  64.113  1.00 10.56           C
ATOM    856  O   LEU A 120     -19.083  -2.079  64.626  1.00 11.40           O
ATOM    857  CB  LEU A 120     -18.726  -4.311  62.474  1.00  6.79           C
ATOM    858  CG  LEU A 120     -18.411  -4.859  61.057  1.00  8.50           C
ATOM    859  CD1 LEU A 120     -17.279  -5.885  61.122  1.00  7.80           C
ATOM    860  CD2 LEU A 120     -19.616  -5.528  60.420  1.00  6.57           C
ATOM    861  N   GLY A 121     -20.927  -3.329  64.788  1.00  8.33           N
ATOM    862  CA  GLY A 121     -21.107  -3.041  66.199  1.00  8.34           C
ATOM    863  C   GLY A 121     -22.167  -3.864  66.889  1.00 12.46           C
ATOM    864  O   GLY A 121     -23.276  -3.979  66.371  1.00 13.87           O
ATOM    865  N   GLY A 122     -21.855  -4.366  68.090  1.00  8.98           N
ATOM    866  CA  GLY A 122     -22.807  -5.134  68.883  1.00  8.47           C
ATOM    867  C   GLY A 122     -22.340  -5.490  70.282  1.00 12.28           C
ATOM    868  O   GLY A 122     -21.155  -5.385  70.591  1.00 12.89           O
ATOM    869  N   VAL A 123     -23.280  -5.949  71.126  1.00 10.73           N
ATOM    870  CA  VAL A 123     -23.057  -6.350  72.519  1.00 11.24           C
ATOM    871  C   VAL A 123     -22.883  -7.865  72.614  1.00 14.45           C
ATOM    872  O   VAL A 123     -23.705  -8.631  72.099  1.00 14.22           O
ATOM    873  CB  VAL A 123     -24.159  -5.798  73.470  1.00 14.04           C
ATOM    874  CG1 VAL A 123     -23.948  -6.257  74.910  1.00 13.90           C
ATOM    875  CG2 VAL A 123     -24.221  -4.274  73.399  1.00 14.25           C
ATOM    876  N   PHE A 124     -21.774  -8.295  73.229  1.00 12.91           N
ATOM    877  CA  PHE A 124     -21.434  -9.719  73.374  1.00 12.18           C
ATOM    878  C   PHE A 124     -20.946 -10.058  74.771  1.00 14.65           C
ATOM    879  O   PHE A 124     -20.315  -9.228  75.430  1.00 13.64           O
ATOM    880  CB  PHE A 124     -20.368 -10.128  72.340  1.00 12.99           C
ATOM    881  CG  PHE A 124     -20.837 -10.032  70.906  1.00 13.27           C
ATOM    882  CD1 PHE A 124     -20.694  -8.850  70.190  1.00 13.56           C
ATOM    883  CD2 PHE A 124     -21.398 -11.133  70.264  1.00 14.35           C
ATOM    884  CE1 PHE A 124     -21.142  -8.758  68.876  1.00 13.57           C
ATOM    885  CE2 PHE A 124     -21.850 -11.036  68.947  1.00 15.15           C
ATOM    886  CZ  PHE A 124     -21.715  -9.851  68.261  1.00 12.91           C
ATOM    887  N   GLN A 125     -21.250 -11.284  75.218  1.00 14.09           N
ATOM    888  CA  GLN A 125     -20.771 -11.820  76.488  1.00 14.88           C
ATOM    889  C   GLN A 125     -19.399 -12.434  76.177  1.00 18.07           C
ATOM    890  O   GLN A 125     -19.291 -13.316  75.325  1.00 18.14           O
ATOM    891  CB  GLN A 125     -21.762 -12.864  77.055  1.00 16.32           C
ATOM    892  CG  GLN A 125     -21.271 -13.664  78.272  1.00 33.01           C
ATOM    893  CD  GLN A 125     -20.979 -12.830  79.501  1.00 60.00           C
ATOM    894  OE1 GLN A 125     -21.587 -11.784  79.740  1.00 58.36           O
ATOM    895  NE2 GLN A 125     -20.047 -13.290  80.324  1.00 53.56           N
ATOM    896  N   LEU A 126     -18.345 -11.900  76.797  1.00 15.98           N
ATOM    897  CA  LEU A 126     -16.981 -12.366  76.551  1.00 15.66           C
ATOM    898  C   LEU A 126     -16.336 -12.894  77.807  1.00 19.55           C
ATOM    899  O   LEU A 126     -16.720 -12.504  78.909  1.00 19.08           O
ATOM    900  CB  LEU A 126     -16.111 -11.252  75.947  1.00 14.64           C
ATOM    901  CG  LEU A 126     -16.622 -10.563  74.679  1.00 16.45           C
ATOM    902  CD1 LEU A 126     -15.771  -9.358  74.357  1.00 16.27           C
ATOM    903  CD2 LEU A 126     -16.624 -11.498  73.498  1.00 16.51           C
ATOM    904  N   GLU A 127     -15.362 -13.794  77.644  1.00 19.07           N
ATOM    905  CA  GLU A 127     -14.633 -14.380  78.764  1.00 20.16           C
ATOM    906  C   GLU A 127     -13.267 -13.740  78.923  1.00 23.19           C
ATOM    907  O   GLU A 127     -12.735 -13.167  77.965  1.00 22.40           O
ATOM    908  CB  GLU A 127     -14.525 -15.899  78.620  1.00 22.48           C
ATOM    909  CG  GLU A 127     -15.794 -16.624  79.043  1.00 37.51           C
ATOM    910  CD  GLU A 127     -16.412 -17.477  77.954  1.00 73.45           C
ATOM    911  OE1 GLU A 127     -17.397 -17.025  77.325  1.00 77.12           O
ATOM    912  OE2 GLU A 127     -15.900 -18.597  77.721  1.00 69.78           O
ATOM    913  N   LYS A 128     -12.721 -13.795  80.145  1.00 21.28           N
ATOM    914  CA  LYS A 128     -11.398 -13.273  80.482  1.00 21.42           C
ATOM    915  C   LYS A 128     -10.359 -14.014  79.630  1.00 25.38           C
ATOM    916  O   LYS A 128     -10.377 -15.238  79.581  1.00 25.53           O
ATOM    917  CB  LYS A 128     -11.128 -13.502  81.987  1.00 25.00           C
ATOM    918  CG  LYS A 128      -9.759 -13.036  82.472  1.00 39.39           C
ATOM    919  CD  LYS A 128      -9.495 -13.438  83.913  1.00 53.74           C
ATOM    920  CE  LYS A 128      -9.954 -12.456  84.971  1.00 73.04           C
ATOM    921  NZ  LYS A 128      -9.795 -13.003  86.348  1.00 87.31           N
ATOM    922  N   GLY A 129      -9.523 -13.266  78.927  1.00 21.87           N
ATOM    923  CA  GLY A 129      -8.488 -13.835  78.071  1.00 22.16           C
ATOM    924  C   GLY A 129      -8.867 -13.988  76.610  1.00 23.73           C
ATOM    925  O   GLY A 129      -8.021 -14.389  75.803  1.00 24.00           O
ATOM    926  N   ASP A 130     -10.144 -13.701  76.256  1.00 20.08           N
ATOM    927  CA  ASP A 130     -10.618 -13.790  74.873  1.00 19.87           C
ATOM    928  C   ASP A 130      -9.915 -12.738  74.021  1.00 23.49           C
ATOM    929  O   ASP A 130      -9.594 -11.661  74.514  1.00 23.50           O
ATOM    930  CB  ASP A 130     -12.142 -13.574  74.777  1.00 19.96           C
ATOM    931  CG  ASP A 130     -13.030 -14.761  75.111  1.00 24.32           C
ATOM    932  OD1 ASP A 130     -12.496 -15.887  75.277  1.00 26.87           O
ATOM    933  OD2 ASP A 130     -14.258 -14.568  75.200  1.00 23.90           O
ATOM    934  N   ARG A 131      -9.666 -13.063  72.755  1.00 22.03           N
ATOM    935  CA  ARG A 131      -9.017 -12.169  71.810  1.00 21.54           C
ATOM    936  C   ARG A 131     -10.009 -11.728  70.737  1.00 22.43           C
ATOM    937  O   ARG A 131     -10.772 -12.545  70.219  1.00 22.87           O
ATOM    938  CB  ARG A 131      -7.782 -12.839  71.193  1.00 23.56           C
ATOM    939  CG  ARG A 131      -6.487 -12.435  71.886  1.00 35.88           C
ATOM    940  CD  ARG A 131      -5.594 -13.618  72.191  1.00 52.16           C
ATOM    941  NE  ARG A 131      -5.198 -14.349  70.983  1.00 69.61           N
ATOM    942  CZ  ARG A 131      -5.047 -15.670  70.914  1.00 85.61           C
ATOM    943  NH1 ARG A 131      -5.260 -16.429  71.986  1.00 67.70           N
ATOM    944  NH2 ARG A 131      -4.685 -16.243  69.775  1.00 76.00           N
ATOM    945  N   LEU A 132     -10.034 -10.430  70.456  1.00 18.40           N
ATOM    946  CA  LEU A 132     -10.912  -9.830  69.457  1.00 17.35           C
ATOM    947  C   LEU A 132     -10.070  -9.358  68.288  1.00 17.65           C
ATOM    948  O   LEU A 132      -9.068  -8.673  68.476  1.00 17.24           O
ATOM    949  CB  LEU A 132     -11.709  -8.656  70.047  1.00 16.78           C
ATOM    950  CG  LEU A 132     -13.097  -8.886  70.682  1.00 20.04           C
ATOM    951  CD1 LEU A 132     -13.535 -10.363  70.714  1.00 20.69           C
ATOM    952  CD2 LEU A 132     -13.162  -8.252  72.033  1.00 21.78           C
ATOM    953  N   SER A 133     -10.467  -9.751  67.089  1.00 14.20           N
ATOM    954  CA  SER A 133      -9.774  -9.402  65.864  1.00 13.54           C
ATOM    955  C   SER A 133     -10.727  -8.634  64.945  1.00 13.67           C
ATOM    956  O   SER A 133     -11.885  -9.035  64.793  1.00 13.52           O
ATOM    957  CB  SER A 133      -9.303 -10.686  65.184  1.00 18.02           C
ATOM    958  OG  SER A 133      -8.300 -10.442  64.220  1.00 31.48           O
ATOM    959  N   ALA A 134     -10.258  -7.525  64.364  1.00  9.43           N
ATOM    960  CA  ALA A 134     -11.038  -6.755  63.392  1.00  8.31           C
ATOM    961  C   ALA A 134     -10.176  -6.740  62.141  1.00  9.50           C
ATOM    962  O   ALA A 134      -9.129  -6.097  62.108  1.00  8.27           O
ATOM    963  CB  ALA A 134     -11.327  -5.346  63.891  1.00  7.90           C
ATOM    964  N   GLU A 135     -10.591  -7.513  61.148  1.00  8.44           N
ATOM    965  CA  GLU A 135      -9.836  -7.746  59.937  1.00  8.62           C
ATOM    966  C   GLU A 135     -10.563  -7.427  58.652  1.00 10.96           C
ATOM    967  O   GLU A 135     -11.789  -7.500  58.581  1.00  9.93           O
ATOM    968  CB  GLU A 135      -9.416  -9.232  59.872  1.00 10.21           C
ATOM    969  CG  GLU A 135      -8.450  -9.679  60.949  1.00 16.94           C
ATOM    970  CD  GLU A 135      -8.140 -11.163  60.906  1.00 33.72           C
ATOM    971  OE1 GLU A 135      -8.386 -11.838  61.927  1.00 31.45           O
ATOM    972  OE2 GLU A 135      -7.698 -11.662  59.847  1.00 37.00           O
ATOM    973  N   ILE A 136      -9.761  -7.191  57.598  1.00  9.98           N
ATOM    974  CA  ILE A 136     -10.191  -6.990  56.213  1.00  9.59           C
ATOM    975  C   ILE A 136      -9.419  -8.001  55.341  1.00 11.46           C
ATOM    976  O   ILE A 136      -8.421  -8.551  55.788  1.00 10.04           O
ATOM    977  CB  ILE A 136     -10.049  -5.519  55.727  1.00 11.09           C
ATOM    978  CG1 ILE A 136      -8.618  -4.969  55.953  1.00 12.43           C
ATOM    979  CG2 ILE A 136     -11.092  -4.611  56.390  1.00  9.95           C
ATOM    980  CD1 ILE A 136      -7.881  -4.754  54.736  1.00 20.65           C
ATOM    981  N   ASN A 137      -9.874  -8.228  54.110  1.00 10.90           N
ATOM    982  CA  ASN A 137      -9.254  -9.165  53.174  1.00 11.57           C
ATOM    983  C   ASN A 137      -8.374  -8.479  52.117  1.00 15.72           C
ATOM    984  O   ASN A 137      -7.498  -9.125  51.541  1.00 16.82           O
ATOM    985  CB  ASN A 137     -10.351  -9.997  52.482  1.00 11.29           C
ATOM    986  CG  ASN A 137     -11.312  -9.189  51.617  1.00 20.18           C
ATOM    987  OD1 ASN A 137     -11.616  -8.034  51.882  1.00 15.65           O
ATOM    988  ND2 ASN A 137     -11.824  -9.790  50.560  1.00 18.33           N
ATOM    989  N   ARG A 138      -8.644  -7.195  51.820  1.00 14.23           N
ATOM    990  CA  ARG A 138      -7.942  -6.461  50.763  1.00 14.22           C
ATOM    991  C   ARG A 138      -7.251  -5.170  51.236  1.00 15.49           C
ATOM    992  O   ARG A 138      -7.806  -4.093  51.073  1.00 14.69           O
ATOM    993  CB  ARG A 138      -8.894  -6.176  49.588  1.00 15.01           C
ATOM    994  CG  ARG A 138      -9.267  -7.408  48.770  1.00 19.78           C
ATOM    995  CD  ARG A 138      -8.129  -7.855  47.883  1.00 27.82           C
ATOM    996  NE  ARG A 138      -8.631  -8.398  46.623  1.00 48.91           N
ATOM    997  CZ  ARG A 138      -8.337  -7.911  45.423  1.00 61.03           C
ATOM    998  NH1 ARG A 138      -7.508  -6.883  45.302  1.00 35.13           N
ATOM    999  NH2 ARG A 138      -8.846  -8.467  44.332  1.00 57.10           N
ATOM   1000  N   PRO A 139      -6.016  -5.251  51.785  1.00 13.75           N
ATOM   1001  CA  PRO A 139      -5.327  -4.019  52.226  1.00 12.92           C
ATOM   1002  C   PRO A 139      -5.018  -3.030  51.094  1.00 14.03           C
ATOM   1003  O   PRO A 139      -4.909  -1.837  51.346  1.00 13.80           O
ATOM   1004  CB  PRO A 139      -4.084  -4.538  52.945  1.00 14.38           C
ATOM   1005  CG  PRO A 139      -3.878  -5.905  52.427  1.00 17.77           C
ATOM   1006  CD  PRO A 139      -5.203  -6.458  52.059  1.00 14.78           C
ATOM   1007  N   ASP A 140      -4.984  -3.507  49.844  1.00 10.73           N
ATOM   1008  CA  ASP A 140      -4.775  -2.673  48.665  1.00  9.65           C
ATOM   1009  C   ASP A 140      -5.945  -1.705  48.428  1.00 12.74           C
ATOM   1010  O   ASP A 140      -5.743  -0.687  47.783  1.00 13.10           O
ATOM   1011  CB  ASP A 140      -4.463  -3.519  47.401  1.00 10.45           C
ATOM   1012  CG  ASP A 140      -5.463  -4.614  47.054  1.00 13.29           C
ATOM   1013  OD1 ASP A 140      -5.999  -5.254  47.985  1.00 12.65           O
ATOM   1014  OD2 ASP A 140      -5.657  -4.876  45.855  1.00 17.09           O
ATOM   1015  N   TYR A 141      -7.132  -1.987  48.998  1.00 10.02           N
ATOM   1016  CA  TYR A 141      -8.318  -1.140  48.901  1.00  9.67           C
ATOM   1017  C   TYR A 141      -8.556  -0.318  50.161  1.00 13.69           C
ATOM   1018  O   TYR A 141      -9.394   0.575  50.142  1.00 13.60           O
ATOM   1019  CB  TYR A 141      -9.563  -1.990  48.563  1.00 10.06           C
ATOM   1020  CG  TYR A 141      -9.632  -2.346  47.099  1.00 10.54           C
ATOM   1021  CD1 TYR A 141     -10.217  -1.480  46.181  1.00 11.99           C
ATOM   1022  CD2 TYR A 141      -9.035  -3.506  46.615  1.00 10.64           C
ATOM   1023  CE1 TYR A 141     -10.241  -1.777  44.822  1.00 14.07           C
ATOM   1024  CE2 TYR A 141      -9.040  -3.807  45.257  1.00 11.20           C
ATOM   1025  CZ  TYR A 141      -9.647  -2.940  44.363  1.00 19.80           C
ATOM   1026  OH  TYR A 141      -9.659  -3.216  43.022  1.00 19.59           O
ATOM   1027  N   LEU A 142      -7.831  -0.605  51.244  1.00 14.10           N
ATOM   1028  CA  LEU A 142      -7.992   0.101  52.513  1.00 16.17           C
ATOM   1029  C   LEU A 142      -7.551   1.574  52.455  1.00 19.62           C
ATOM   1030  O   LEU A 142      -6.517   1.887  51.863  1.00 19.71           O
ATOM   1031  CB  LEU A 142      -7.271  -0.670  53.643  1.00 17.38           C
ATOM   1032  CG  LEU A 142      -7.937  -0.747  55.037  1.00 23.16           C
ATOM   1033  CD1 LEU A 142      -7.597   0.425  55.871  1.00 24.70           C
ATOM   1034  CD2 LEU A 142      -9.460  -0.870  54.969  1.00 27.01           C
ATOM   1035  N   ASP A 143      -8.358   2.473  53.045  1.00 16.78           N
ATOM   1036  CA  ASP A 143      -8.092   3.907  53.094  1.00 17.02           C
ATOM   1037  C   ASP A 143      -7.978   4.447  54.537  1.00 19.98           C
ATOM   1038  O   ASP A 143      -8.977   4.825  55.157  1.00 19.10           O
ATOM   1039  CB  ASP A 143      -9.139   4.693  52.266  1.00 18.48           C
ATOM   1040  CG  ASP A 143      -8.937   6.199  52.160  1.00 29.62           C
ATOM   1041  OD1 ASP A 143      -9.885   6.892  51.750  1.00 33.51           O
ATOM   1042  OD2 ASP A 143      -7.822   6.678  52.460  1.00 32.95           O
ATOM   1043  N   PHE A 144      -6.743   4.486  55.052  1.00 18.34           N
ATOM   1044  CA  PHE A 144      -6.425   5.003  56.394  1.00 18.73           C
ATOM   1045  C   PHE A 144      -5.558   6.269  56.291  1.00 24.31           C
ATOM   1046  O   PHE A 144      -4.844   6.609  57.242  1.00 24.49           O
ATOM   1047  CB  PHE A 144      -5.752   3.916  57.273  1.00 19.28           C
ATOM   1048  CG  PHE A 144      -4.595   3.146  56.684  1.00 19.95           C
ATOM   1049  CD1 PHE A 144      -4.732   1.811  56.343  1.00 22.69           C
ATOM   1050  CD2 PHE A 144      -3.344   3.734  56.540  1.00 21.81           C
ATOM   1051  CE1 PHE A 144      -3.653   1.087  55.827  1.00 24.07           C
ATOM   1052  CE2 PHE A 144      -2.262   3.006  56.030  1.00 23.79           C
ATOM   1053  CZ  PHE A 144      -2.425   1.697  55.663  1.00 22.18           C
ATOM   1054  N   ALA A 145      -5.626   6.958  55.128  1.00 22.51           N
ATOM   1055  CA  ALA A 145      -4.848   8.149  54.810  1.00 24.36           C
ATOM   1056  C   ALA A 145      -5.095   9.328  55.756  1.00 28.06           C
ATOM   1057  O   ALA A 145      -4.169  10.109  55.997  1.00 28.72           O
ATOM   1058  CB  ALA A 145      -5.107   8.570  53.366  1.00 26.34           C
ATOM   1059  N   GLU A 146      -6.338   9.468  56.264  1.00 22.21           N
ATOM   1060  CA  GLU A 146      -6.731  10.538  57.182  1.00 21.19           C
ATOM   1061  C   GLU A 146      -7.358   9.971  58.460  1.00 20.64           C
ATOM   1062  O   GLU A 146      -7.808   8.834  58.454  1.00 20.30           O
ATOM   1063  CB  GLU A 146      -7.652  11.541  56.488  1.00 22.97           C
ATOM   1064  CG  GLU A 146      -6.967  12.848  56.114  1.00 35.61           C
ATOM   1065  CD  GLU A 146      -6.030  12.814  54.922  1.00 55.88           C
ATOM   1066  OE1 GLU A 146      -6.496  12.503  53.802  1.00 54.47           O
ATOM   1067  OE2 GLU A 146      -4.838  13.156  55.100  1.00 47.22           O
ATOM   1068  N   SER A 147      -7.326  10.737  59.560  1.00 16.77           N
ATOM   1069  CA  SER A 147      -7.832  10.361  60.884  1.00 15.72           C
ATOM   1070  C   SER A 147      -9.345  10.101  60.925  1.00 16.07           C
ATOM   1071  O   SER A 147     -10.103  10.740  60.190  1.00 15.73           O
ATOM   1072  CB  SER A 147      -7.481  11.441  61.907  1.00 19.66           C
ATOM   1073  OG  SER A 147      -6.079  11.627  62.015  1.00 28.82           O
ATOM   1074  N   GLY A 148      -9.756   9.179  61.806  1.00 11.61           N
ATOM   1075  CA  GLY A 148     -11.152   8.823  62.059  1.00 10.78           C
ATOM   1076  C   GLY A 148     -11.803   7.878  61.068  1.00 14.07           C
ATOM   1077  O   GLY A 148     -12.983   7.542  61.227  1.00 14.26           O
ATOM   1078  N   GLN A 149     -11.050   7.446  60.035  1.00 11.70           N
ATOM   1079  CA  GLN A 149     -11.566   6.604  58.944  1.00 10.88           C
ATOM   1080  C   GLN A 149     -11.617   5.109  59.267  1.00 12.16           C
ATOM   1081  O   GLN A 149     -12.475   4.404  58.741  1.00 11.05           O
ATOM   1082  CB  GLN A 149     -10.793   6.848  57.639  1.00 11.21           C
ATOM   1083  CG  GLN A 149     -11.021   8.256  57.060  1.00 15.33           C
ATOM   1084  CD  GLN A 149     -10.194   8.586  55.826  1.00 27.28           C
ATOM   1085  OE1 GLN A 149     -10.288   9.687  55.278  1.00 30.39           O
ATOM   1086  NE2 GLN A 149      -9.370   7.668  55.350  1.00 16.59           N
ATOM   1087  N   VAL A 150     -10.660   4.605  60.049  1.00  9.64           N
ATOM   1088  CA  VAL A 150     -10.651   3.175  60.361  1.00  8.70           C
ATOM   1089  C   VAL A 150     -10.211   2.997  61.817  1.00  9.96           C
ATOM   1090  O   VAL A 150      -9.185   3.511  62.260  1.00  8.83           O
ATOM   1091  CB  VAL A 150      -9.940   2.251  59.304  1.00 10.50           C
ATOM   1092  CG1 VAL A 150      -9.113   3.025  58.285  1.00 10.68           C
ATOM   1093  CG2 VAL A 150      -9.192   1.076  59.902  1.00  9.67           C
ATOM   1094  N   TYR A 151     -11.098   2.353  62.578  1.00  8.40           N
ATOM   1095  CA  TYR A 151     -10.982   2.181  64.020  1.00  7.98           C
ATOM   1096  C   TYR A 151     -11.636   0.883  64.482  1.00 11.30           C
ATOM   1097  O   TYR A 151     -12.387   0.270  63.732  1.00 12.29           O
ATOM   1098  CB  TYR A 151     -11.555   3.425  64.766  1.00  8.26           C
ATOM   1099  CG  TYR A 151     -12.950   3.817  64.325  1.00  8.47           C
ATOM   1100  CD1 TYR A 151     -14.078   3.192  64.865  1.00  9.48           C
ATOM   1101  CD2 TYR A 151     -13.147   4.803  63.360  1.00  8.79           C
ATOM   1102  CE1 TYR A 151     -15.364   3.537  64.451  1.00  8.58           C
ATOM   1103  CE2 TYR A 151     -14.430   5.154  62.935  1.00  9.25           C
ATOM   1104  CZ  TYR A 151     -15.539   4.536  63.504  1.00 12.20           C
ATOM   1105  OH  TYR A 151     -16.817   4.897  63.115  1.00  9.25           O
ATOM   1106  N   PHE A 152     -11.340   0.477  65.716  1.00  8.26           N
ATOM   1107  CA  PHE A 152     -11.784  -0.753  66.350  1.00  7.59           C
ATOM   1108  C   PHE A 152     -11.821  -0.485  67.849  1.00 10.24           C
ATOM   1109  O   PHE A 152     -10.839  -0.013  68.408  1.00 10.58           O
ATOM   1110  CB  PHE A 152     -10.755  -1.862  66.003  1.00  8.29           C
ATOM   1111  CG  PHE A 152     -10.862  -3.236  66.631  1.00  9.36           C
ATOM   1112  CD1 PHE A 152     -12.096  -3.761  67.006  1.00 10.59           C
ATOM   1113  CD2 PHE A 152      -9.731  -4.030  66.796  1.00 10.41           C
ATOM   1114  CE1 PHE A 152     -12.192  -5.052  67.534  1.00 11.00           C
ATOM   1115  CE2 PHE A 152      -9.831  -5.324  67.318  1.00 12.30           C
ATOM   1116  CZ  PHE A 152     -11.064  -5.827  67.681  1.00 10.45           C
ATOM   1117  N   GLY A 153     -12.955  -0.740  68.486  1.00  7.97           N
ATOM   1118  CA  GLY A 153     -13.069  -0.504  69.921  1.00  7.84           C
ATOM   1119  C   GLY A 153     -13.980  -1.426  70.699  1.00  9.51           C
ATOM   1120  O   GLY A 153     -14.856  -2.068  70.134  1.00  8.36           O
ATOM   1121  N   ILE A 154     -13.784  -1.471  72.018  1.00  8.47           N
ATOM   1122  CA  ILE A 154     -14.589  -2.258  72.966  1.00  8.31           C
ATOM   1123  C   ILE A 154     -14.829  -1.439  74.229  1.00 12.41           C
ATOM   1124  O   ILE A 154     -14.036  -0.558  74.551  1.00 11.32           O
ATOM   1125  CB  ILE A 154     -13.999  -3.672  73.306  1.00  9.46           C
ATOM   1126  CG1 ILE A 154     -12.661  -3.594  74.109  1.00 10.63           C
ATOM   1127  CG2 ILE A 154     -13.858  -4.562  72.061  1.00  7.86           C
ATOM   1128  CD1 ILE A 154     -12.238  -4.945  74.798  1.00 19.31           C
ATOM   1129  N   ILE A 155     -15.922  -1.726  74.937  1.00 11.63           N
ATOM   1130  CA  ILE A 155     -16.237  -1.113  76.225  1.00 12.16           C
ATOM   1131  C   ILE A 155     -17.082  -2.094  77.045  1.00 15.19           C
ATOM   1132  O   ILE A 155     -18.107  -2.588  76.565  1.00 13.45           O
ATOM   1133  CB  ILE A 155     -16.812   0.344  76.183  1.00 14.87           C
ATOM   1134  CG1 ILE A 155     -16.922   0.936  77.625  1.00 16.17           C
ATOM   1135  CG2 ILE A 155     -18.146   0.440  75.418  1.00 15.21           C
ATOM   1136  CD1 ILE A 155     -16.905   2.419  77.782  1.00 22.17           C
ATOM   1137  N   ALA A 156     -16.613  -2.405  78.270  1.00 14.64           N
ATOM   1138  CA  ALA A 156     -17.335  -3.275  79.191  1.00 14.88           C
ATOM   1139  C   ALA A 156     -18.593  -2.532  79.665  1.00 20.28           C
ATOM   1140  O   ALA A 156     -18.514  -1.354  80.007  1.00 19.50           O
ATOM   1141  CB  ALA A 156     -16.451  -3.629  80.371  1.00 15.35           C
ATOM   1142  N   LEU A 157     -19.753  -3.203  79.623  1.00 18.46           N
ATOM   1143  CA  LEU A 157     -21.042  -2.632  80.027  1.00 42.13           C
ATOM   1144  C   LEU A 157     -21.686  -3.516  81.076  1.00 62.08           C
ATOM   1145  O   LEU A 157     -21.416  -3.348  82.257  1.00 36.99           O
ATOM   1146  CB  LEU A 157     -21.992  -2.495  78.823  1.00 41.36           C
ATOM   1147  CG  LEU A 157     -21.533  -1.670  77.613  1.00 44.84           C
ATOM   1148  CD1 LEU A 157     -22.406  -1.962  76.415  1.00 44.01           C
ATOM   1149  CD2 LEU A 157     -21.543  -0.179  77.907  1.00 47.01           C
ATOM   1150  N   THR B   7     -24.971 -14.960  82.398  1.00 73.06           N
ATOM   1151  CA  THR B   7     -24.773 -13.516  82.263  1.00 71.32           C
ATOM   1152  C   THR B   7     -24.427 -12.924  83.638  1.00 74.85           C
ATOM   1153  O   THR B   7     -25.209 -13.104  84.578  1.00 75.63           O
ATOM   1154  CB  THR B   7     -26.009 -12.843  81.618  1.00 80.63           C
ATOM   1155  OG1 THR B   7     -26.524 -13.672  80.569  1.00 82.62           O
ATOM   1156  CG2 THR B   7     -25.707 -11.436  81.084  1.00 76.06           C
ATOM   1157  N   PRO B   8     -23.271 -12.231  83.793  1.00 69.91           N
ATOM   1158  CA  PRO B   8     -22.927 -11.672  85.113  1.00 69.86           C
ATOM   1159  C   PRO B   8     -23.560 -10.310  85.402  1.00 70.13           C
ATOM   1160  O   PRO B   8     -23.697  -9.943  86.576  1.00 70.51           O
ATOM   1161  CB  PRO B   8     -21.392 -11.596  85.086  1.00 72.19           C
ATOM   1162  CG  PRO B   8     -20.988 -11.774  83.640  1.00 76.06           C
ATOM   1163  CD  PRO B   8     -22.220 -11.931  82.801  1.00 70.68           C
ATOM   1164  N   SER B   9     -23.933  -9.561  84.339  1.00 61.77           N
ATOM   1165  CA  SER B   9     -24.524  -8.229  84.440  1.00 59.14           C
ATOM   1166  C   SER B   9     -25.985  -8.262  84.870  1.00 58.46           C
ATOM   1167  O   SER B   9     -26.696  -9.235  84.607  1.00 58.20           O
ATOM   1168  CB  SER B   9     -24.375  -7.473  83.124  1.00 61.11           C
ATOM   1169  OG  SER B   9     -24.630  -6.088  83.286  1.00 68.13           O
ATOM   1170  N   ASP B  10     -26.417  -7.179  85.528  1.00 51.37           N
ATOM   1171  CA  ASP B  10     -27.768  -6.959  86.032  1.00 49.84           C
ATOM   1172  C   ASP B  10     -28.612  -6.192  85.000  1.00 44.95           C
ATOM   1173  O   ASP B  10     -29.830  -6.075  85.166  1.00 45.17           O
ATOM   1174  CB  ASP B  10     -27.673  -6.152  87.348  1.00 53.93           C
ATOM   1175  CG  ASP B  10     -28.945  -6.060  88.177  1.00 75.42           C
ATOM   1176  OD1 ASP B  10     -29.679  -7.079  88.262  1.00 78.81           O
ATOM   1177  OD2 ASP B  10     -29.178  -4.988  88.792  1.00 84.22           O
ATOM   1178  N   LYS B  11     -27.969  -5.679  83.934  1.00 33.94           N
ATOM   1179  CA  LYS B  11     -28.614  -4.849  82.911  1.00 30.41           C
ATOM   1180  C   LYS B  11     -29.404  -5.622  81.839  1.00 27.62           C
ATOM   1181  O   LYS B  11     -28.843  -6.529  81.221  1.00 26.64           O
ATOM   1182  CB  LYS B  11     -27.595  -3.906  82.222  1.00 32.13           C
ATOM   1183  CG  LYS B  11     -26.742  -3.067  83.174  1.00 53.66           C
ATOM   1184  CD  LYS B  11     -26.249  -1.762  82.545  1.00 68.25           C
ATOM   1185  CE  LYS B  11     -24.950  -1.890  81.785  1.00 79.13           C
ATOM   1186  NZ  LYS B  11     -23.784  -1.552  82.643  1.00 88.23           N
ATOM   1187  N   PRO B  12     -30.680  -5.234  81.564  1.00 19.61           N
ATOM   1188  CA  PRO B  12     -31.434  -5.869  80.466  1.00 18.42           C
ATOM   1189  C   PRO B  12     -30.666  -5.808  79.131  1.00 19.75           C
ATOM   1190  O   PRO B  12     -30.150  -4.749  78.767  1.00 19.09           O
ATOM   1191  CB  PRO B  12     -32.727  -5.042  80.418  1.00 19.76           C
ATOM   1192  CG  PRO B  12     -32.890  -4.522  81.793  1.00 24.47           C
ATOM   1193  CD  PRO B  12     -31.495  -4.194  82.226  1.00 20.39           C
ATOM   1194  N   VAL B  13     -30.537  -6.962  78.445  1.00 15.75           N
ATOM   1195  CA  VAL B  13     -29.771  -7.106  77.195  1.00 14.51           C
ATOM   1196  C   VAL B  13     -30.429  -8.015  76.200  1.00 15.42           C
ATOM   1197  O   VAL B  13     -31.070  -8.999  76.569  1.00 16.24           O
ATOM   1198  CB  VAL B  13     -28.337  -7.694  77.369  1.00 17.02           C
ATOM   1199  CG1 VAL B  13     -27.253  -6.728  76.967  1.00 15.88           C
ATOM   1200  CG2 VAL B  13     -28.093  -8.387  78.709  1.00 17.77           C
ATOM   1201  N   ALA B  14     -30.096  -7.780  74.933  1.00 11.44           N
ATOM   1202  CA  ALA B  14     -30.480  -8.615  73.810  1.00 11.02           C
ATOM   1203  C   ALA B  14     -29.518  -8.400  72.673  1.00 13.93           C
ATOM   1204  O   ALA B  14     -29.034  -7.291  72.462  1.00 13.52           O
ATOM   1205  CB  ALA B  14     -31.895  -8.321  73.358  1.00 10.96           C
ATOM   1206  N   HIS B  15     -29.180  -9.495  71.992  1.00 11.95           N
ATOM   1207  CA  HIS B  15     -28.394  -9.537  70.770  1.00 10.47           C
ATOM   1208  C   HIS B  15     -28.915 -10.748  70.051  1.00 13.18           C
ATOM   1209  O   HIS B  15     -28.506 -11.878  70.327  1.00 13.36           O
ATOM   1210  CB  HIS B  15     -26.872  -9.580  70.976  1.00 10.67           C
ATOM   1211  CG  HIS B  15     -26.144  -9.536  69.664  1.00 12.30           C
ATOM   1212  ND1 HIS B  15     -25.837  -8.336  69.047  1.00 12.95           N
ATOM   1213  CD2 HIS B  15     -25.800 -10.548  68.835  1.00 13.54           C
ATOM   1214  CE1 HIS B  15     -25.244  -8.654  67.909  1.00 12.50           C
ATOM   1215  NE2 HIS B  15     -25.217  -9.974  67.727  1.00 13.03           N
ATOM   1216  N   VAL B  16     -29.911 -10.510  69.210  1.00  9.80           N
ATOM   1217  CA  VAL B  16     -30.577 -11.559  68.457  1.00  9.16           C
ATOM   1218  C   VAL B  16     -30.074 -11.550  67.024  1.00 11.38           C
ATOM   1219  O   VAL B  16     -29.599 -10.526  66.516  1.00  8.57           O
ATOM   1220  CB  VAL B  16     -32.118 -11.551  68.590  1.00 11.28           C
ATOM   1221  CG1 VAL B  16     -32.530 -11.938  70.014  1.00 11.70           C
ATOM   1222  CG2 VAL B  16     -32.721 -10.200  68.180  1.00 10.74           C
ATOM   1223  N   VAL B  17     -30.145 -12.711  66.389  1.00 10.96           N
ATOM   1224  CA  VAL B  17     -29.566 -12.894  65.074  1.00 11.19           C
ATOM   1225  C   VAL B  17     -30.550 -13.544  64.120  1.00 13.33           C
ATOM   1226  O   VAL B  17     -31.445 -14.263  64.566  1.00 13.03           O
ATOM   1227  CB  VAL B  17     -28.244 -13.682  65.318  1.00 14.86           C
ATOM   1228  CG1 VAL B  17     -28.279 -15.119  64.829  1.00 15.19           C
ATOM   1229  CG2 VAL B  17     -27.039 -12.927  64.831  1.00 15.11           C
ATOM   1230  N   ALA B  18     -30.406 -13.273  62.812  1.00 11.76           N
ATOM   1231  CA  ALA B  18     -31.277 -13.858  61.793  1.00 11.73           C
ATOM   1232  C   ALA B  18     -31.142 -15.367  61.778  1.00 15.89           C
ATOM   1233  O   ALA B  18     -30.028 -15.891  61.905  1.00 16.10           O
ATOM   1234  CB  ALA B  18     -30.938 -13.301  60.424  1.00 11.91           C
ATOM   1235  N   ASN B  19     -32.282 -16.067  61.666  1.00 14.64           N
ATOM   1236  CA  ASN B  19     -32.331 -17.520  61.577  1.00 15.37           C
ATOM   1237  C   ASN B  19     -31.786 -17.897  60.194  1.00 17.32           C
ATOM   1238  O   ASN B  19     -32.416 -17.512  59.207  1.00 16.28           O
ATOM   1239  CB  ASN B  19     -33.783 -18.034  61.738  1.00 16.88           C
ATOM   1240  CG  ASN B  19     -33.942 -19.548  61.716  1.00 21.73           C
ATOM   1241  OD1 ASN B  19     -32.994 -20.302  61.502  1.00 16.97           O
ATOM   1242  ND2 ASN B  19     -35.158 -20.032  61.943  1.00 15.82           N
ATOM   1243  N   PRO B  20     -30.629 -18.612  60.083  1.00 16.63           N
ATOM   1244  CA  PRO B  20     -30.114 -18.953  58.741  1.00 16.63           C
ATOM   1245  C   PRO B  20     -30.992 -19.951  57.985  1.00 18.12           C
ATOM   1246  O   PRO B  20     -30.919 -20.015  56.767  1.00 17.19           O
ATOM   1247  CB  PRO B  20     -28.701 -19.492  59.007  1.00 18.21           C
ATOM   1248  CG  PRO B  20     -28.725 -19.958  60.409  1.00 21.41           C
ATOM   1249  CD  PRO B  20     -29.748 -19.139  61.152  1.00 18.10           C
ATOM   1250  N   GLN B  21     -31.845 -20.689  58.715  1.00 17.34           N
ATOM   1251  CA  GLN B  21     -32.763 -21.703  58.200  1.00 18.42           C
ATOM   1252  C   GLN B  21     -34.148 -21.157  57.813  1.00 20.14           C
ATOM   1253  O   GLN B  21     -34.943 -21.903  57.241  1.00 20.97           O
ATOM   1254  CB  GLN B  21     -32.901 -22.878  59.203  1.00 20.67           C
ATOM   1255  CG  GLN B  21     -31.583 -23.506  59.667  1.00 36.98           C
ATOM   1256  CD  GLN B  21     -30.862 -24.238  58.566  1.00 70.23           C
ATOM   1257  OE1 GLN B  21     -29.956 -23.695  57.925  1.00 66.66           O
ATOM   1258  NE2 GLN B  21     -31.239 -25.488  58.322  1.00 71.70           N
ATOM   1259  N   ALA B  22     -34.457 -19.898  58.157  1.00 17.59           N
ATOM   1260  CA  ALA B  22     -35.750 -19.279  57.826  1.00 17.57           C
ATOM   1261  C   ALA B  22     -35.859 -19.019  56.315  1.00 18.51           C
ATOM   1262  O   ALA B  22     -34.843 -18.791  55.646  1.00 18.40           O
ATOM   1263  CB  ALA B  22     -35.938 -17.987  58.600  1.00 17.34           C
ATOM   1264  N   GLU B  23     -37.073 -19.149  55.774  1.00 13.86           N
ATOM   1265  CA  GLU B  23     -37.331 -18.958  54.350  1.00 12.40           C
ATOM   1266  C   GLU B  23     -38.153 -17.699  54.113  1.00 14.07           C
ATOM   1267  O   GLU B  23     -39.179 -17.508  54.764  1.00 12.92           O
ATOM   1268  CB  GLU B  23     -38.025 -20.213  53.749  1.00 13.67           C
ATOM   1269  CG  GLU B  23     -38.265 -20.158  52.243  1.00 13.97           C
ATOM   1270  CD  GLU B  23     -37.072 -20.201  51.297  1.00 16.53           C
ATOM   1271  OE1 GLU B  23     -35.916 -20.357  51.755  1.00 12.25           O
ATOM   1272  OE2 GLU B  23     -37.310 -20.097  50.075  1.00 12.30           O
ATOM   1273  N   GLY B  24     -37.660 -16.845  53.206  1.00 12.14           N
ATOM   1274  CA  GLY B  24     -38.294 -15.601  52.784  1.00 11.82           C
ATOM   1275  C   GLY B  24     -38.747 -14.656  53.881  1.00 16.03           C
ATOM   1276  O   GLY B  24     -39.739 -13.942  53.717  1.00 15.88           O
ATOM   1277  N   GLN B  25     -38.012 -14.631  55.005  1.00 14.88           N
ATOM   1278  CA  GLN B  25     -38.322 -13.777  56.148  1.00 14.82           C
ATOM   1279  C   GLN B  25     -37.087 -13.483  56.990  1.00 16.69           C
ATOM   1280  O   GLN B  25     -36.111 -14.239  56.953  1.00 17.01           O
ATOM   1281  CB  GLN B  25     -39.434 -14.405  57.025  1.00 16.40           C
ATOM   1282  CG  GLN B  25     -39.009 -15.661  57.799  1.00 21.68           C
ATOM   1283  CD  GLN B  25     -40.182 -16.433  58.323  1.00 39.40           C
ATOM   1284  OE1 GLN B  25     -40.517 -17.507  57.807  1.00 38.74           O
ATOM   1285  NE2 GLN B  25     -40.831 -15.915  59.361  1.00 31.21           N
ATOM   1286  N   LEU B  26     -37.127 -12.368  57.727  1.00 13.85           N
ATOM   1287  CA  LEU B  26     -36.078 -12.009  58.667  1.00 12.96           C
ATOM   1288  C   LEU B  26     -36.626 -12.384  60.060  1.00 14.46           C
ATOM   1289  O   LEU B  26     -37.408 -11.645  60.661  1.00 15.08           O
ATOM   1290  CB  LEU B  26     -35.656 -10.529  58.538  1.00 12.28           C
ATOM   1291  CG  LEU B  26     -34.756  -9.913  59.619  1.00 14.34           C
ATOM   1292  CD1 LEU B  26     -33.646 -10.856  60.037  1.00 14.33           C
ATOM   1293  CD2 LEU B  26     -34.202  -8.563  59.163  1.00 14.16           C
ATOM   1294  N   GLN B  27     -36.239 -13.572  60.519  1.00 10.30           N
ATOM   1295  CA  GLN B  27     -36.657 -14.138  61.788  1.00  9.90           C
ATOM   1296  C   GLN B  27     -35.543 -14.069  62.832  1.00 10.33           C
ATOM   1297  O   GLN B  27     -34.513 -14.726  62.689  1.00  9.03           O
ATOM   1298  CB  GLN B  27     -37.144 -15.582  61.590  1.00 11.41           C
ATOM   1299  CG  GLN B  27     -37.818 -16.148  62.827  1.00 21.89           C
ATOM   1300  CD  GLN B  27     -38.272 -17.561  62.614  1.00 34.66           C
ATOM   1301  OE1 GLN B  27     -37.471 -18.468  62.386  1.00 32.33           O
ATOM   1302  NE2 GLN B  27     -39.572 -17.766  62.689  1.00 21.85           N
ATOM   1303  N   TRP B  28     -35.779 -13.293  63.896  1.00  7.62           N
ATOM   1304  CA  TRP B  28     -34.845 -13.083  64.992  1.00  7.64           C
ATOM   1305  C   TRP B  28     -34.794 -14.261  65.917  1.00 12.36           C
ATOM   1306  O   TRP B  28     -35.837 -14.801  66.299  1.00 13.77           O
ATOM   1307  CB  TRP B  28     -35.169 -11.788  65.753  1.00  7.11           C
ATOM   1308  CG  TRP B  28     -35.072 -10.556  64.899  1.00  6.63           C
ATOM   1309  CD1 TRP B  28     -36.087  -9.701  64.576  1.00  7.90           C
ATOM   1310  CD2 TRP B  28     -33.916 -10.095  64.182  1.00  6.42           C
ATOM   1311  NE1 TRP B  28     -35.620  -8.702  63.749  1.00  6.98           N
ATOM   1312  CE2 TRP B  28     -34.293  -8.916  63.494  1.00  7.18           C
ATOM   1313  CE3 TRP B  28     -32.582 -10.536  64.094  1.00  6.62           C
ATOM   1314  CZ2 TRP B  28     -33.402  -8.205  62.691  1.00  6.37           C
ATOM   1315  CZ3 TRP B  28     -31.698  -9.826  63.297  1.00  6.58           C
ATOM   1316  CH2 TRP B  28     -32.104  -8.664  62.624  1.00  6.60           C
ATOM   1317  N   LEU B  29     -33.572 -14.656  66.284  1.00 10.53           N
ATOM   1318  CA  LEU B  29     -33.280 -15.805  67.124  1.00 11.47           C
ATOM   1319  C   LEU B  29     -32.259 -15.486  68.211  1.00 14.03           C
ATOM   1320  O   LEU B  29     -31.259 -14.823  67.950  1.00 13.01           O
ATOM   1321  CB  LEU B  29     -32.701 -16.912  66.216  1.00 11.97           C
ATOM   1322  CG  LEU B  29     -33.526 -18.167  65.956  1.00 15.60           C
ATOM   1323  CD1 LEU B  29     -34.853 -17.866  65.302  1.00 15.63           C
ATOM   1324  CD2 LEU B  29     -32.735 -19.142  65.095  1.00 18.72           C
ATOM   1325  N   ASN B  30     -32.499 -15.987  69.395  1.00 13.85           N
ATOM   1326  CA  ASN B  30     -31.589 -15.931  70.500  1.00 14.10           C
ATOM   1327  C   ASN B  30     -30.932 -17.310  70.768  1.00 16.68           C
ATOM   1328  O   ASN B  30     -29.973 -17.395  71.473  1.00 16.72           O
ATOM   1329  CB  ASN B  30     -32.224 -15.417  71.778  1.00 13.51           C
ATOM   1330  CG  ASN B  30     -33.040 -16.463  72.501  1.00 25.26           C
ATOM   1331  OD1 ASN B  30     -34.166 -16.634  72.196  1.00 17.83           O
ATOM   1332  ND2 ASN B  30     -32.451 -17.158  73.422  1.00 17.53           N
ATOM   1333  N   ARG B  31     -31.453 -18.370  70.159  1.00 14.88           N
ATOM   1334  CA  ARG B  31     -30.972 -19.763  70.323  1.00 15.39           C
ATOM   1335  C   ARG B  31     -29.771 -20.140  69.486  1.00 18.38           C
ATOM   1336  O   ARG B  31     -29.779 -21.098  68.805  1.00 18.59           O
ATOM   1337  CB  ARG B  31     -32.111 -20.790  70.106  1.00 14.79           C
ATOM   1338  CG  ARG B  31     -32.706 -20.784  68.719  1.00 15.86           C
ATOM   1339  CD  ARG B  31     -33.178 -22.153  68.359  1.00 31.56           C
ATOM   1340  NE  ARG B  31     -34.147 -22.123  67.274  1.00 39.06           N
ATOM   1341  CZ  ARG B  31     -33.836 -22.281  66.022  1.00 40.87           C
ATOM   1342  NH1 ARG B  31     -32.608 -22.515  65.707  1.00 29.20           N
ATOM   1343  NH2 ARG B  31     -34.747 -22.239  65.125  1.00 25.28           N
ATOM   1344  N   ARG B  32     -28.735 -19.354  69.588  1.00 16.07           N
ATOM   1345  CA  ARG B  32     -27.499 -19.490  68.895  1.00 15.52           C
ATOM   1346  C   ARG B  32     -26.362 -19.023  69.754  1.00 17.48           C
ATOM   1347  O   ARG B  32     -26.529 -18.288  70.675  1.00 16.75           O
ATOM   1348  CB  ARG B  32     -27.519 -18.742  67.570  1.00 13.94           C
ATOM   1349  CG  ARG B  32     -28.370 -19.368  66.492  1.00 21.48           C
ATOM   1350  CD  ARG B  32     -28.398 -18.602  65.225  1.00 39.86           C
ATOM   1351  NE  ARG B  32     -27.476 -19.126  64.250  1.00 52.15           N
ATOM   1352  CZ  ARG B  32     -26.265 -18.667  64.035  1.00 64.93           C
ATOM   1353  NH1 ARG B  32     -25.806 -17.659  64.765  1.00 61.83           N
ATOM   1354  NH2 ARG B  32     -25.498 -19.204  63.102  1.00 38.30           N
ATOM   1355  N   ALA B  33     -25.191 -19.533  69.461  1.00 15.86           N
ATOM   1356  CA  ALA B  33     -23.980 -19.133  70.146  1.00 15.24           C
ATOM   1357  C   ALA B  33     -23.646 -17.637  69.819  1.00 14.45           C
ATOM   1358  O   ALA B  33     -23.777 -17.202  68.714  1.00 12.81           O
ATOM   1359  CB  ALA B  33     -22.838 -20.059  69.766  1.00 16.36           C
ATOM   1360  N   ASN B  34     -23.238 -16.887  70.825  1.00 12.14           N
ATOM   1361  CA  ASN B  34     -22.925 -15.445  70.683  1.00 10.97           C
ATOM   1362  C   ASN B  34     -24.180 -14.577  70.431  1.00 12.33           C
ATOM   1363  O   ASN B  34     -24.100 -13.485  69.851  1.00 11.82           O
ATOM   1364  CB  ASN B  34     -21.813 -15.195  69.635  1.00 10.50           C
ATOM   1365  CG  ASN B  34     -20.570 -16.002  69.924  1.00 19.84           C
ATOM   1366  OD1 ASN B  34     -20.135 -16.856  69.133  1.00 17.85           O
ATOM   1367  ND2 ASN B  34     -20.011 -15.802  71.090  1.00 13.23           N
ATOM   1368  N   ALA B  35     -25.334 -15.073  70.903  1.00 10.40           N
ATOM   1369  CA  ALA B  35     -26.631 -14.407  70.882  1.00  9.74           C
ATOM   1370  C   ALA B  35     -27.087 -14.272  72.345  1.00 15.29           C
ATOM   1371  O   ALA B  35     -26.909 -15.209  73.146  1.00 17.30           O
ATOM   1372  CB  ALA B  35     -27.645 -15.204  70.067  1.00  9.91           C
ATOM   1373  N   LEU B  36     -27.611 -13.096  72.703  1.00 12.79           N
ATOM   1374  CA  LEU B  36     -28.033 -12.768  74.061  1.00 12.58           C
ATOM   1375  C   LEU B  36     -29.502 -12.440  74.189  1.00 13.34           C
ATOM   1376  O   LEU B  36     -30.117 -11.888  73.275  1.00 10.59           O
ATOM   1377  CB  LEU B  36     -27.238 -11.560  74.607  1.00 12.56           C
ATOM   1378  CG  LEU B  36     -25.828 -11.793  75.111  1.00 16.98           C
ATOM   1379  CD1 LEU B  36     -25.068 -10.470  75.143  1.00 17.07           C
ATOM   1380  CD2 LEU B  36     -25.821 -12.472  76.502  1.00 17.71           C
ATOM   1381  N   LEU B  37     -30.028 -12.721  75.387  1.00 12.91           N
ATOM   1382  CA  LEU B  37     -31.375 -12.429  75.846  1.00 13.62           C
ATOM   1383  C   LEU B  37     -31.309 -12.618  77.366  1.00 18.42           C
ATOM   1384  O   LEU B  37     -31.330 -13.746  77.857  1.00 19.77           O
ATOM   1385  CB  LEU B  37     -32.402 -13.355  75.170  1.00 14.08           C
ATOM   1386  CG  LEU B  37     -33.847 -12.855  75.086  1.00 17.27           C
ATOM   1387  CD1 LEU B  37     -33.979 -11.649  74.144  1.00 15.97           C
ATOM   1388  CD2 LEU B  37     -34.777 -13.994  74.635  1.00 18.90           C
ATOM   1389  N   ALA B  38     -31.095 -11.511  78.106  1.00 15.82           N
ATOM   1390  CA  ALA B  38     -30.947 -11.581  79.555  1.00 16.49           C
ATOM   1391  C   ALA B  38     -31.578 -10.428  80.311  1.00 18.82           C
ATOM   1392  O   ALA B  38     -31.870  -9.380  79.740  1.00 17.41           O
ATOM   1393  CB  ALA B  38     -29.473 -11.703  79.929  1.00 17.17           C
ATOM   1394  N   ASN B  39     -31.779 -10.648  81.623  1.00 17.45           N
ATOM   1395  CA  ASN B  39     -32.294  -9.702  82.613  1.00 17.24           C
ATOM   1396  C   ASN B  39     -33.640  -9.059  82.222  1.00 19.76           C
ATOM   1397  O   ASN B  39     -33.791  -7.830  82.271  1.00 17.38           O
ATOM   1398  CB  ASN B  39     -31.216  -8.652  82.953  1.00 18.02           C
ATOM   1399  CG  ASN B  39     -29.945  -9.281  83.498  1.00 40.33           C
ATOM   1400  OD1 ASN B  39     -29.956  -9.989  84.516  1.00 37.64           O
ATOM   1401  ND2 ASN B  39     -28.826  -9.056  82.819  1.00 26.77           N
ATOM   1402  N   GLY B  40     -34.602  -9.915  81.851  1.00 17.74           N
ATOM   1403  CA  GLY B  40     -35.964  -9.509  81.526  1.00 17.12           C
ATOM   1404  C   GLY B  40     -36.334  -9.279  80.079  1.00 17.96           C
ATOM   1405  O   GLY B  40     -37.526  -9.335  79.762  1.00 17.34           O
ATOM   1406  N   VAL B  41     -35.350  -8.954  79.192  1.00 14.43           N
ATOM   1407  CA  VAL B  41     -35.651  -8.744  77.767  1.00 12.96           C
ATOM   1408  C   VAL B  41     -36.202 -10.057  77.169  1.00 16.93           C
ATOM   1409  O   VAL B  41     -35.678 -11.143  77.441  1.00 16.97           O
ATOM   1410  CB  VAL B  41     -34.483  -8.157  76.923  1.00 14.06           C
ATOM   1411  CG1 VAL B  41     -34.925  -7.889  75.478  1.00 12.72           C
ATOM   1412  CG2 VAL B  41     -33.935  -6.879  77.550  1.00 13.67           C
ATOM   1413  N   GLU B  42     -37.295  -9.934  76.411  1.00 15.37           N
ATOM   1414  CA  GLU B  42     -37.989 -11.030  75.762  1.00 15.64           C
ATOM   1415  C   GLU B  42     -38.035 -10.825  74.247  1.00 16.69           C
ATOM   1416  O   GLU B  42     -37.935  -9.698  73.759  1.00 14.36           O
ATOM   1417  CB  GLU B  42     -39.426 -11.122  76.311  1.00 17.56           C
ATOM   1418  CG  GLU B  42     -39.516 -11.856  77.635  1.00 35.74           C
ATOM   1419  CD  GLU B  42     -40.642 -11.412  78.547  1.00 65.61           C
ATOM   1420  OE1 GLU B  42     -41.752 -11.118  78.044  1.00 62.96           O
ATOM   1421  OE2 GLU B  42     -40.419 -11.389  79.779  1.00 65.41           O
ATOM   1422  N   LEU B  43     -38.214 -11.933  73.523  1.00 15.99           N
ATOM   1423  CA  LEU B  43     -38.375 -12.004  72.077  1.00 15.68           C
ATOM   1424  C   LEU B  43     -39.723 -12.693  71.888  1.00 23.09           C
ATOM   1425  O   LEU B  43     -39.825 -13.901  72.105  1.00 23.94           O
ATOM   1426  CB  LEU B  43     -37.213 -12.804  71.464  1.00 15.02           C
ATOM   1427  CG  LEU B  43     -37.177 -12.976  69.943  1.00 16.91           C
ATOM   1428  CD1 LEU B  43     -37.043 -11.637  69.218  1.00 14.64           C
ATOM   1429  CD2 LEU B  43     -36.043 -13.905  69.544  1.00 18.68           C
ATOM   1430  N   ARG B  44     -40.782 -11.913  71.594  1.00 24.34           N
ATOM   1431  CA  ARG B  44     -42.135 -12.464  71.502  1.00 27.06           C
ATOM   1432  C   ARG B  44     -42.610 -12.722  70.064  1.00 33.19           C
ATOM   1433  O   ARG B  44     -42.623 -13.885  69.655  1.00 37.45           O
ATOM   1434  CB  ARG B  44     -43.155 -11.631  72.302  1.00 28.96           C
ATOM   1435  CG  ARG B  44     -44.442 -12.409  72.598  1.00 43.17           C
ATOM   1436  CD  ARG B  44     -45.061 -12.105  73.959  1.00 60.48           C
ATOM   1437  NE  ARG B  44     -44.151 -12.355  75.083  1.00 75.25           N
ATOM   1438  CZ  ARG B  44     -43.929 -13.544  75.638  1.00 94.02           C
ATOM   1439  NH1 ARG B  44     -44.528 -14.631  75.163  1.00 82.49           N
ATOM   1440  NH2 ARG B  44     -43.092 -13.659  76.659  1.00 83.48           N
ATOM   1441  N   ASP B  45     -43.061 -11.706  69.333  1.00 27.53           N
ATOM   1442  CA  ASP B  45     -43.546 -11.939  67.967  1.00 25.31           C
ATOM   1443  C   ASP B  45     -42.566 -11.292  66.997  1.00 23.09           C
ATOM   1444  O   ASP B  45     -42.886 -10.311  66.308  1.00 20.52           O
ATOM   1445  CB  ASP B  45     -44.991 -11.436  67.794  1.00 28.05           C
ATOM   1446  CG  ASP B  45     -46.002 -12.297  68.522  1.00 40.79           C
ATOM   1447  OD1 ASP B  45     -46.295 -13.416  68.036  1.00 40.44           O
ATOM   1448  OD2 ASP B  45     -46.514 -11.851  69.562  1.00 51.48           O
ATOM   1449  N   ASN B  46     -41.326 -11.830  67.016  1.00 17.67           N
ATOM   1450  CA  ASN B  46     -40.174 -11.360  66.245  1.00 15.90           C
ATOM   1451  C   ASN B  46     -39.736  -9.965  66.714  1.00 15.33           C
ATOM   1452  O   ASN B  46     -39.051  -9.254  65.989  1.00 15.01           O
ATOM   1453  CB  ASN B  46     -40.468 -11.391  64.719  1.00 14.87           C
ATOM   1454  CG  ASN B  46     -39.234 -11.507  63.878  1.00 17.29           C
ATOM   1455  OD1 ASN B  46     -39.011 -10.728  62.954  1.00 14.58           O
ATOM   1456  ND2 ASN B  46     -38.385 -12.457  64.216  1.00  8.08           N
ATOM   1457  N   GLN B  47     -40.135  -9.576  67.935  1.00 12.09           N
ATOM   1458  CA  GLN B  47     -39.876  -8.247  68.503  1.00 10.23           C
ATOM   1459  C   GLN B  47     -39.234  -8.315  69.880  1.00 12.11           C
ATOM   1460  O   GLN B  47     -39.529  -9.227  70.651  1.00 11.69           O
ATOM   1461  CB  GLN B  47     -41.201  -7.467  68.617  1.00 10.97           C
ATOM   1462  CG  GLN B  47     -41.889  -7.223  67.276  1.00 22.15           C
ATOM   1463  CD  GLN B  47     -43.278  -6.656  67.403  1.00 40.96           C
ATOM   1464  OE1 GLN B  47     -43.953  -6.807  68.422  1.00 39.78           O
ATOM   1465  NE2 GLN B  47     -43.745  -6.016  66.347  1.00 36.30           N
ATOM   1466  N   LEU B  48     -38.397  -7.322  70.211  1.00  9.25           N
ATOM   1467  CA  LEU B  48     -37.773  -7.250  71.532  1.00  9.48           C
ATOM   1468  C   LEU B  48     -38.675  -6.472  72.487  1.00 14.53           C
ATOM   1469  O   LEU B  48     -39.094  -5.366  72.163  1.00 13.69           O
ATOM   1470  CB  LEU B  48     -36.348  -6.653  71.483  1.00  8.29           C
ATOM   1471  CG  LEU B  48     -35.297  -7.476  70.719  1.00 10.03           C
ATOM   1472  CD1 LEU B  48     -34.016  -6.699  70.559  1.00  9.41           C
ATOM   1473  CD2 LEU B  48     -35.044  -8.832  71.395  1.00 11.11           C
ATOM   1474  N   VAL B  49     -39.030  -7.090  73.625  1.00 14.77           N
ATOM   1475  CA  VAL B  49     -39.909  -6.508  74.641  1.00 15.30           C
ATOM   1476  C   VAL B  49     -39.074  -5.905  75.792  1.00 20.79           C
ATOM   1477  O   VAL B  49     -38.301  -6.605  76.449  1.00 19.86           O
ATOM   1478  CB  VAL B  49     -40.965  -7.532  75.151  1.00 20.19           C
ATOM   1479  CG1 VAL B  49     -41.959  -6.873  76.109  1.00 21.14           C
ATOM   1480  CG2 VAL B  49     -41.705  -8.186  73.991  1.00 19.97           C
ATOM   1481  N   VAL B  50     -39.270  -4.611  76.036  1.00 20.28           N
ATOM   1482  CA  VAL B  50     -38.581  -3.821  77.068  1.00 21.30           C
ATOM   1483  C   VAL B  50     -39.101  -4.212  78.467  1.00 24.19           C
ATOM   1484  O   VAL B  50     -40.295  -4.075  78.718  1.00 23.97           O
ATOM   1485  CB  VAL B  50     -38.696  -2.303  76.748  1.00 26.55           C
ATOM   1486  CG1 VAL B  50     -38.077  -1.444  77.841  1.00 26.50           C
ATOM   1487  CG2 VAL B  50     -38.058  -1.990  75.393  1.00 25.41           C
ATOM   1488  N   PRO B  51     -38.236  -4.743  79.369  1.00 20.29           N
ATOM   1489  CA  PRO B  51     -38.728  -5.162  80.704  1.00 21.42           C
ATOM   1490  C   PRO B  51     -38.911  -4.040  81.727  1.00 25.79           C
ATOM   1491  O   PRO B  51     -39.640  -4.219  82.703  1.00 25.50           O
ATOM   1492  CB  PRO B  51     -37.659  -6.154  81.172  1.00 22.58           C
ATOM   1493  CG  PRO B  51     -36.390  -5.686  80.493  1.00 24.42           C
ATOM   1494  CD  PRO B  51     -36.782  -4.993  79.220  1.00 19.47           C
ATOM   1495  N   SER B  52     -38.203  -2.912  81.546  1.00 22.69           N
ATOM   1496  CA  SER B  52     -38.242  -1.776  82.459  1.00 23.55           C
ATOM   1497  C   SER B  52     -37.902  -0.479  81.750  1.00 28.16           C
ATOM   1498  O   SER B  52     -37.213  -0.485  80.728  1.00 27.25           O
ATOM   1499  CB  SER B  52     -37.284  -1.987  83.631  1.00 27.73           C
ATOM   1500  OG  SER B  52     -35.967  -2.269  83.185  1.00 37.61           O
ATOM   1501  N   GLU B  53     -38.367   0.639  82.321  1.00 25.51           N
ATOM   1502  CA  GLU B  53     -38.105   1.989  81.837  1.00 23.94           C
ATOM   1503  C   GLU B  53     -36.629   2.344  81.953  1.00 23.88           C
ATOM   1504  O   GLU B  53     -35.937   1.867  82.858  1.00 22.57           O
ATOM   1505  CB  GLU B  53     -38.920   3.000  82.649  1.00 27.23           C
ATOM   1506  CG  GLU B  53     -39.835   3.835  81.776  1.00 42.73           C
ATOM   1507  CD  GLU B  53     -40.016   5.288  82.171  1.00 77.15           C
ATOM   1508  OE1 GLU B  53     -41.170   5.773  82.119  1.00 83.24           O
ATOM   1509  OE2 GLU B  53     -39.003   5.954  82.486  1.00 72.56           O
ATOM   1510  N   GLY B  54     -36.171   3.191  81.045  1.00 18.80           N
ATOM   1511  CA  GLY B  54     -34.798   3.678  81.043  1.00 17.86           C
ATOM   1512  C   GLY B  54     -34.250   4.007  79.675  1.00 18.48           C
ATOM   1513  O   GLY B  54     -34.984   4.017  78.683  1.00 16.64           O
ATOM   1514  N   LEU B  55     -32.937   4.273  79.634  1.00 16.86           N
ATOM   1515  CA  LEU B  55     -32.205   4.594  78.411  1.00 16.38           C
ATOM   1516  C   LEU B  55     -31.658   3.311  77.840  1.00 19.13           C
ATOM   1517  O   LEU B  55     -31.058   2.507  78.561  1.00 19.90           O
ATOM   1518  CB  LEU B  55     -31.054   5.585  78.665  1.00 16.66           C
ATOM   1519  CG  LEU B  55     -31.403   6.958  79.226  1.00 20.88           C
ATOM   1520  CD1 LEU B  55     -30.158   7.736  79.498  1.00 21.81           C
ATOM   1521  CD2 LEU B  55     -32.270   7.752  78.278  1.00 24.15           C
ATOM   1522  N   TYR B  56     -31.872   3.107  76.550  1.00 14.93           N
ATOM   1523  CA  TYR B  56     -31.405   1.925  75.877  1.00 12.88           C
ATOM   1524  C   TYR B  56     -30.644   2.282  74.631  1.00 12.64           C
ATOM   1525  O   TYR B  56     -31.100   3.134  73.862  1.00 11.52           O
ATOM   1526  CB  TYR B  56     -32.600   1.035  75.490  1.00 13.82           C
ATOM   1527  CG  TYR B  56     -33.228   0.275  76.637  1.00 16.02           C
ATOM   1528  CD1 TYR B  56     -34.167   0.879  77.469  1.00 18.66           C
ATOM   1529  CD2 TYR B  56     -32.934  -1.064  76.853  1.00 16.47           C
ATOM   1530  CE1 TYR B  56     -34.766   0.179  78.515  1.00 20.29           C
ATOM   1531  CE2 TYR B  56     -33.539  -1.780  77.886  1.00 18.28           C
ATOM   1532  CZ  TYR B  56     -34.448  -1.151  78.720  1.00 26.50           C
ATOM   1533  OH  TYR B  56     -35.037  -1.847  79.744  1.00 30.16           O
ATOM   1534  N   LEU B  57     -29.498   1.606  74.404  1.00  9.47           N
ATOM   1535  CA  LEU B  57     -28.776   1.708  73.144  1.00  8.39           C
ATOM   1536  C   LEU B  57     -29.404   0.606  72.293  1.00 12.81           C
ATOM   1537  O   LEU B  57     -29.440  -0.556  72.712  1.00 12.61           O
ATOM   1538  CB  LEU B  57     -27.266   1.470  73.297  1.00  8.07           C
ATOM   1539  CG  LEU B  57     -26.453   1.330  71.976  1.00 10.29           C
ATOM   1540  CD1 LEU B  57     -26.412   2.639  71.190  1.00 10.56           C
ATOM   1541  CD2 LEU B  57     -25.048   0.899  72.246  1.00 10.98           C
ATOM   1542  N   ILE B  58     -29.970   0.982  71.153  1.00 12.23           N
ATOM   1543  CA  ILE B  58     -30.636   0.062  70.230  1.00 12.24           C
ATOM   1544  C   ILE B  58     -29.844   0.072  68.922  1.00 14.26           C
ATOM   1545  O   ILE B  58     -29.471   1.143  68.441  1.00 15.84           O
ATOM   1546  CB  ILE B  58     -32.118   0.471  69.998  1.00 14.94           C
ATOM   1547  CG1 ILE B  58     -32.880   0.642  71.326  1.00 15.56           C
ATOM   1548  CG2 ILE B  58     -32.820  -0.539  69.079  1.00 17.09           C
ATOM   1549  CD1 ILE B  58     -34.151   1.546  71.204  1.00 21.98           C
ATOM   1550  N   TYR B  59     -29.624  -1.105  68.339  1.00 10.00           N
ATOM   1551  CA  TYR B  59     -28.865  -1.241  67.104  1.00  9.40           C
ATOM   1552  C   TYR B  59     -29.310  -2.432  66.282  1.00 11.73           C
ATOM   1553  O   TYR B  59     -29.883  -3.395  66.816  1.00 12.14           O
ATOM   1554  CB  TYR B  59     -27.348  -1.333  67.386  1.00  9.49           C
ATOM   1555  CG  TYR B  59     -26.959  -2.558  68.184  1.00  9.91           C
ATOM   1556  CD1 TYR B  59     -26.621  -3.752  67.550  1.00 10.18           C
ATOM   1557  CD2 TYR B  59     -26.954  -2.534  69.576  1.00 11.19           C
ATOM   1558  CE1 TYR B  59     -26.330  -4.898  68.279  1.00  9.44           C
ATOM   1559  CE2 TYR B  59     -26.626  -3.673  70.316  1.00 11.81           C
ATOM   1560  CZ  TYR B  59     -26.320  -4.850  69.662  1.00 12.11           C
ATOM   1561  OH  TYR B  59     -26.005  -5.966  70.388  1.00 14.81           O
ATOM   1562  N   SER B  60     -28.996  -2.383  64.987  1.00  9.02           N
ATOM   1563  CA  SER B  60     -29.292  -3.457  64.046  1.00  8.84           C
ATOM   1564  C   SER B  60     -28.493  -3.343  62.769  1.00 11.24           C
ATOM   1565  O   SER B  60     -28.274  -2.243  62.269  1.00 10.83           O
ATOM   1566  CB  SER B  60     -30.778  -3.527  63.699  1.00  9.44           C
ATOM   1567  OG  SER B  60     -31.054  -4.658  62.887  1.00 11.37           O
ATOM   1568  N   GLN B  61     -28.093  -4.500  62.225  1.00  8.28           N
ATOM   1569  CA  GLN B  61     -27.437  -4.566  60.936  1.00  7.46           C
ATOM   1570  C   GLN B  61     -28.152  -5.583  60.083  1.00  9.60           C
ATOM   1571  O   GLN B  61     -28.568  -6.635  60.569  1.00 10.42           O
ATOM   1572  CB  GLN B  61     -25.946  -4.924  61.054  1.00  8.29           C
ATOM   1573  CG  GLN B  61     -25.228  -5.107  59.708  1.00  6.66           C
ATOM   1574  CD  GLN B  61     -23.854  -5.717  59.801  1.00 16.59           C
ATOM   1575  OE1 GLN B  61     -23.566  -6.763  59.201  1.00 11.25           O
ATOM   1576  NE2 GLN B  61     -22.943  -5.031  60.465  1.00 11.94           N
ATOM   1577  N   VAL B  62     -28.303  -5.262  58.808  1.00  6.76           N
ATOM   1578  CA  VAL B  62     -28.796  -6.178  57.790  1.00  6.41           C
ATOM   1579  C   VAL B  62     -27.749  -6.182  56.673  1.00  9.14           C
ATOM   1580  O   VAL B  62     -26.991  -5.214  56.532  1.00  9.54           O
ATOM   1581  CB  VAL B  62     -30.251  -5.932  57.280  1.00  8.11           C
ATOM   1582  CG1 VAL B  62     -31.269  -6.126  58.398  1.00  7.21           C
ATOM   1583  CG2 VAL B  62     -30.396  -4.571  56.610  1.00  8.48           C
ATOM   1584  N   LEU B  63     -27.692  -7.258  55.912  1.00  6.92           N
ATOM   1585  CA  LEU B  63     -26.780  -7.375  54.784  1.00  7.47           C
ATOM   1586  C   LEU B  63     -27.638  -7.761  53.597  1.00 10.27           C
ATOM   1587  O   LEU B  63     -28.341  -8.758  53.662  1.00 10.99           O
ATOM   1588  CB  LEU B  63     -25.700  -8.459  55.032  1.00  7.61           C
ATOM   1589  CG  LEU B  63     -24.280  -8.307  54.403  1.00 11.65           C
ATOM   1590  CD1 LEU B  63     -23.768  -9.637  53.883  1.00 12.21           C
ATOM   1591  CD2 LEU B  63     -24.178  -7.217  53.337  1.00 12.71           C
ATOM   1592  N   PHE B  64     -27.611  -6.950  52.541  1.00  8.40           N
ATOM   1593  CA  PHE B  64     -28.337  -7.224  51.307  1.00  8.29           C
ATOM   1594  C   PHE B  64     -27.384  -7.739  50.248  1.00 10.03           C
ATOM   1595  O   PHE B  64     -26.226  -7.336  50.219  1.00  8.55           O
ATOM   1596  CB  PHE B  64     -29.091  -5.992  50.794  1.00  9.56           C
ATOM   1597  CG  PHE B  64     -30.224  -5.529  51.676  1.00 10.31           C
ATOM   1598  CD1 PHE B  64     -31.355  -6.329  51.869  1.00 12.07           C
ATOM   1599  CD2 PHE B  64     -30.177  -4.286  52.300  1.00 11.20           C
ATOM   1600  CE1 PHE B  64     -32.412  -5.890  52.670  1.00 12.29           C
ATOM   1601  CE2 PHE B  64     -31.233  -3.852  53.105  1.00 12.83           C
ATOM   1602  CZ  PHE B  64     -32.348  -4.648  53.275  1.00 11.78           C
ATOM   1603  N   LYS B  65     -27.870  -8.645  49.394  1.00  8.66           N
ATOM   1604  CA  LYS B  65     -27.100  -9.247  48.317  1.00  9.41           C
ATOM   1605  C   LYS B  65     -27.990  -9.410  47.100  1.00 13.24           C
ATOM   1606  O   LYS B  65     -29.175  -9.707  47.216  1.00 13.59           O
ATOM   1607  CB  LYS B  65     -26.518 -10.616  48.758  1.00 11.19           C
ATOM   1608  CG  LYS B  65     -25.625 -11.295  47.732  1.00 14.81           C
ATOM   1609  CD  LYS B  65     -25.368 -12.754  48.048  1.00 22.77           C
ATOM   1610  CE  LYS B  65     -24.599 -13.409  46.921  1.00 39.34           C
ATOM   1611  NZ  LYS B  65     -24.100 -14.760  47.287  1.00 44.32           N
ATOM   1612  N   GLY B  66     -27.388  -9.244  45.944  1.00 12.80           N
ATOM   1613  CA  GLY B  66     -28.033  -9.417  44.660  1.00 14.38           C
ATOM   1614  C   GLY B  66     -26.984  -9.852  43.675  1.00 21.51           C
ATOM   1615  O   GLY B  66     -25.794  -9.833  43.999  1.00 21.37           O
ATOM   1616  N   GLN B  67     -27.416 -10.300  42.501  1.00 23.70           N
ATOM   1617  CA  GLN B  67     -26.535 -10.717  41.421  1.00 26.80           C
ATOM   1618  C   GLN B  67     -27.076 -10.080  40.160  1.00 36.43           C
ATOM   1619  O   GLN B  67     -28.219 -10.328  39.764  1.00 35.89           O
ATOM   1620  CB  GLN B  67     -26.438 -12.239  41.314  1.00 28.34           C
ATOM   1621  CG  GLN B  67     -25.024 -12.703  41.019  1.00 54.31           C
ATOM   1622  CD  GLN B  67     -24.942 -14.163  40.657  1.00 81.98           C
ATOM   1623  OE1 GLN B  67     -25.466 -14.612  39.630  1.00 82.26           O
ATOM   1624  NE2 GLN B  67     -24.225 -14.929  41.462  1.00 74.06           N
ATOM   1625  N   GLY B  68     -26.298  -9.147  39.625  1.00 37.95           N
ATOM   1626  CA  GLY B  68     -26.703  -8.365  38.470  1.00 40.98           C
ATOM   1627  C   GLY B  68     -27.800  -7.386  38.847  1.00 51.33           C
ATOM   1628  O   GLY B  68     -28.066  -7.184  40.036  1.00 50.22           O
ATOM   1629  N   CYS B  69     -28.473  -6.800  37.840  1.00 53.16           N
ATOM   1630  CA  CYS B  69     -29.532  -5.827  38.069  1.00 54.87           C
ATOM   1631  C   CYS B  69     -30.778  -6.011  37.181  1.00 63.90           C
ATOM   1632  O   CYS B  69     -30.632  -6.159  35.964  1.00 64.70           O
ATOM   1633  CB  CYS B  69     -28.967  -4.419  37.941  1.00 56.40           C
ATOM   1634  SG  CYS B  69     -27.952  -3.903  39.348  1.00 59.83           S
ATOM   1635  N   PRO B  70     -32.014  -5.960  37.747  1.00 63.33           N
ATOM   1636  CA  PRO B  70     -33.210  -6.043  36.884  1.00 64.84           C
ATOM   1637  C   PRO B  70     -33.580  -4.669  36.304  1.00 71.45           C
ATOM   1638  O   PRO B  70     -33.150  -3.647  36.858  1.00 71.46           O
ATOM   1639  CB  PRO B  70     -34.303  -6.572  37.827  1.00 65.67           C
ATOM   1640  CG  PRO B  70     -33.795  -6.301  39.239  1.00 68.76           C
ATOM   1641  CD  PRO B  70     -32.383  -5.776  39.170  1.00 64.20           C
ATOM   1642  N   SER B  71     -34.434  -4.624  35.241  1.00 69.91           N
ATOM   1643  CA  SER B  71     -34.905  -3.362  34.615  1.00 70.95           C
ATOM   1644  C   SER B  71     -35.516  -2.403  35.655  1.00 72.92           C
ATOM   1645  O   SER B  71     -35.349  -1.181  35.554  1.00 73.52           O
ATOM   1646  CB  SER B  71     -35.919  -3.643  33.506  1.00 76.55           C
ATOM   1647  OG  SER B  71     -37.123  -4.206  34.005  1.00 86.55           O
ATOM   1648  N   THR B  72     -36.187  -2.987  36.672  1.00 66.55           N
ATOM   1649  CA  THR B  72     -36.820  -2.283  37.784  1.00 64.72           C
ATOM   1650  C   THR B  72     -35.792  -1.737  38.777  1.00 64.14           C
ATOM   1651  O   THR B  72     -34.700  -2.299  38.921  1.00 63.34           O
ATOM   1652  CB  THR B  72     -37.898  -3.169  38.458  1.00 74.70           C
ATOM   1653  OG1 THR B  72     -38.658  -2.364  39.365  1.00 75.72           O
ATOM   1654  CG2 THR B  72     -37.313  -4.406  39.188  1.00 72.28           C
ATOM   1655  N   HIS B  73     -36.149  -0.650  39.469  1.00 58.16           N
ATOM   1656  CA  HIS B  73     -35.283  -0.073  40.482  1.00 55.87           C
ATOM   1657  C   HIS B  73     -35.556  -0.750  41.816  1.00 53.07           C
ATOM   1658  O   HIS B  73     -36.709  -1.027  42.161  1.00 52.80           O
ATOM   1659  CB  HIS B  73     -35.403   1.453  40.569  1.00 57.97           C
ATOM   1660  CG  HIS B  73     -34.151   2.100  41.090  1.00 61.62           C
ATOM   1661  ND1 HIS B  73     -32.895   1.685  40.669  1.00 63.89           N
ATOM   1662  CD2 HIS B  73     -33.998   3.103  41.984  1.00 63.51           C
ATOM   1663  CE1 HIS B  73     -32.029   2.438  41.321  1.00 63.34           C
ATOM   1664  NE2 HIS B  73     -32.641   3.304  42.121  1.00 63.46           N
ATOM   1665  N   VAL B  74     -34.484  -1.052  42.545  1.00 43.74           N
ATOM   1666  CA  VAL B  74     -34.565  -1.787  43.797  1.00 39.68           C
ATOM   1667  C   VAL B  74     -34.413  -0.853  45.004  1.00 36.69           C
ATOM   1668  O   VAL B  74     -33.345  -0.282  45.218  1.00 36.82           O
ATOM   1669  CB  VAL B  74     -33.566  -2.977  43.793  1.00 43.17           C
ATOM   1670  CG1 VAL B  74     -33.777  -3.873  44.998  1.00 41.90           C
ATOM   1671  CG2 VAL B  74     -33.685  -3.793  42.507  1.00 43.71           C
ATOM   1672  N   LEU B  75     -35.501  -0.691  45.771  1.00 29.72           N
ATOM   1673  CA  LEU B  75     -35.544   0.146  46.965  1.00 27.98           C
ATOM   1674  C   LEU B  75     -35.423  -0.788  48.181  1.00 24.09           C
ATOM   1675  O   LEU B  75     -36.316  -1.607  48.420  1.00 21.82           O
ATOM   1676  CB  LEU B  75     -36.869   0.956  46.978  1.00 29.12           C
ATOM   1677  CG  LEU B  75     -36.892   2.402  47.538  1.00 34.60           C
ATOM   1678  CD1 LEU B  75     -37.120   2.433  49.033  1.00 34.87           C
ATOM   1679  CD2 LEU B  75     -35.709   3.261  47.065  1.00 37.46           C
ATOM   1680  N   LEU B  76     -34.290  -0.693  48.908  1.00 18.94           N
ATOM   1681  CA  LEU B  76     -33.968  -1.538  50.070  1.00 17.21           C
ATOM   1682  C   LEU B  76     -34.015  -0.727  51.358  1.00 17.36           C
ATOM   1683  O   LEU B  76     -33.214   0.195  51.530  1.00 17.19           O
ATOM   1684  CB  LEU B  76     -32.565  -2.174  49.881  1.00 17.27           C
ATOM   1685  CG  LEU B  76     -32.429  -3.595  49.285  1.00 21.40           C
ATOM   1686  CD1 LEU B  76     -33.662  -4.069  48.496  1.00 21.48           C
ATOM   1687  CD2 LEU B  76     -31.140  -3.737  48.498  1.00 24.68           C
ATOM   1688  N   THR B  77     -34.954  -1.066  52.261  1.00 13.35           N
ATOM   1689  CA  THR B  77     -35.099  -0.362  53.540  1.00 12.09           C
ATOM   1690  C   THR B  77     -34.779  -1.240  54.740  1.00 12.47           C
ATOM   1691  O   THR B  77     -34.939  -2.456  54.680  1.00 11.04           O
ATOM   1692  CB  THR B  77     -36.485   0.303  53.703  1.00 15.42           C
ATOM   1693  OG1 THR B  77     -37.505  -0.685  53.854  1.00 17.84           O
ATOM   1694  CG2 THR B  77     -36.818   1.271  52.583  1.00 14.03           C
ATOM   1695  N   HIS B  78     -34.350  -0.591  55.829  1.00  9.83           N
ATOM   1696  CA  HIS B  78     -34.042  -1.177  57.116  1.00  9.45           C
ATOM   1697  C   HIS B  78     -34.492  -0.171  58.168  1.00 12.92           C
ATOM   1698  O   HIS B  78     -34.042   0.982  58.160  1.00 12.73           O
ATOM   1699  CB  HIS B  78     -32.534  -1.474  57.247  1.00  9.71           C
ATOM   1700  CG  HIS B  78     -32.153  -2.141  58.536  1.00 11.64           C
ATOM   1701  ND1 HIS B  78     -30.896  -1.965  59.089  1.00 13.03           N
ATOM   1702  CD2 HIS B  78     -32.864  -2.981  59.328  1.00 12.46           C
ATOM   1703  CE1 HIS B  78     -30.880  -2.701  60.188  1.00 12.06           C
ATOM   1704  NE2 HIS B  78     -32.049  -3.312  60.383  1.00 12.14           N
ATOM   1705  N   THR B  79     -35.396  -0.596  59.059  1.00 11.38           N
ATOM   1706  CA  THR B  79     -35.938   0.298  60.084  1.00 12.47           C
ATOM   1707  C   THR B  79     -36.039  -0.368  61.454  1.00 16.51           C
ATOM   1708  O   THR B  79     -36.400  -1.534  61.557  1.00 16.24           O
ATOM   1709  CB  THR B  79     -37.362   0.795  59.700  1.00 16.07           C
ATOM   1710  OG1 THR B  79     -38.223  -0.345  59.566  1.00 31.29           O
ATOM   1711  CG2 THR B  79     -37.397   1.605  58.432  1.00  9.24           C
ATOM   1712  N   ILE B  80     -35.737   0.402  62.494  1.00 14.82           N
ATOM   1713  CA  ILE B  80     -35.954   0.027  63.880  1.00 14.38           C
ATOM   1714  C   ILE B  80     -37.132   0.920  64.302  1.00 16.74           C
ATOM   1715  O   ILE B  80     -37.112   2.135  64.069  1.00 16.37           O
ATOM   1716  CB  ILE B  80     -34.717   0.180  64.799  1.00 16.01           C
ATOM   1717  CG1 ILE B  80     -33.636  -0.875  64.443  1.00 16.20           C
ATOM   1718  CG2 ILE B  80     -35.135   0.044  66.275  1.00 15.95           C
ATOM   1719  CD1 ILE B  80     -32.257  -0.638  65.122  1.00 18.71           C
ATOM   1720  N   SER B  81     -38.177   0.313  64.848  1.00 13.99           N
ATOM   1721  CA  SER B  81     -39.344   1.074  65.243  1.00 14.09           C
ATOM   1722  C   SER B  81     -39.800   0.698  66.648  1.00 17.62           C
ATOM   1723  O   SER B  81     -39.492  -0.397  67.132  1.00 17.01           O
ATOM   1724  CB  SER B  81     -40.455   0.946  64.192  1.00 16.08           C
ATOM   1725  OG  SER B  81     -41.088  -0.318  64.218  1.00 25.18           O
ATOM   1726  N   ARG B  82     -40.479   1.643  67.319  1.00 17.73           N
ATOM   1727  CA  ARG B  82     -41.008   1.527  68.674  1.00 18.54           C
ATOM   1728  C   ARG B  82     -42.514   1.329  68.624  1.00 24.81           C
ATOM   1729  O   ARG B  82     -43.211   2.063  67.930  1.00 23.88           O
ATOM   1730  CB  ARG B  82     -40.634   2.770  69.514  1.00 18.98           C
ATOM   1731  CG  ARG B  82     -41.433   2.933  70.822  1.00 29.79           C
ATOM   1732  CD  ARG B  82     -40.648   3.573  71.946  1.00 26.01           C
ATOM   1733  NE  ARG B  82     -40.874   5.008  72.049  1.00 39.13           N
ATOM   1734  CZ  ARG B  82     -41.187   5.640  73.178  1.00 60.10           C
ATOM   1735  NH1 ARG B  82     -41.336   4.963  74.311  1.00 42.15           N
ATOM   1736  NH2 ARG B  82     -41.362   6.955  73.181  1.00 53.16           N
ATOM   1737  N   ILE B  83     -43.006   0.328  69.356  1.00 24.99           N
ATOM   1738  CA  ILE B  83     -44.428   0.030  69.479  1.00 27.97           C
ATOM   1739  C   ILE B  83     -44.746   0.187  70.968  1.00 35.60           C
ATOM   1740  O   ILE B  83     -44.350  -0.645  71.781  1.00 34.95           O
ATOM   1741  CB  ILE B  83     -44.814  -1.363  68.884  1.00 31.84           C
ATOM   1742  CG1 ILE B  83     -44.390  -1.503  67.393  1.00 31.23           C
ATOM   1743  CG2 ILE B  83     -46.319  -1.622  69.040  1.00 35.12           C
ATOM   1744  CD1 ILE B  83     -42.989  -2.185  67.127  1.00 31.47           C
ATOM   1745  N   ALA B  84     -45.381   1.302  71.326  1.00 37.25           N
ATOM   1746  CA  ALA B  84     -45.706   1.622  72.712  1.00 40.37           C
ATOM   1747  C   ALA B  84     -46.857   0.803  73.281  1.00 52.21           C
ATOM   1748  O   ALA B  84     -47.753   0.388  72.545  1.00 52.08           O
ATOM   1749  CB  ALA B  84     -45.999   3.101  72.848  1.00 41.65           C
ATOM   1750  N   VAL B  85     -46.824   0.566  74.598  1.00 55.13           N
ATOM   1751  CA  VAL B  85     -47.876  -0.158  75.325  1.00 59.65           C
ATOM   1752  C   VAL B  85     -49.108   0.743  75.483  1.00 70.85           C
ATOM   1753  O   VAL B  85     -50.242   0.266  75.379  1.00 72.23           O
ATOM   1754  CB  VAL B  85     -47.401  -0.697  76.703  1.00 64.38           C
ATOM   1755  CG1 VAL B  85     -47.343  -2.218  76.709  1.00 64.42           C
ATOM   1756  CG2 VAL B  85     -46.064  -0.089  77.124  1.00 62.56           C
ATOM   1757  N   SER B  86     -48.864   2.051  75.716  1.00 71.03           N
ATOM   1758  CA  SER B  86     -49.864   3.101  75.930  1.00 74.14           C
ATOM   1759  C   SER B  86     -50.508   3.646  74.644  1.00 82.12           C
ATOM   1760  O   SER B  86     -51.731   3.552  74.504  1.00 83.86           O
ATOM   1761  CB  SER B  86     -49.270   4.239  76.758  1.00 77.46           C
ATOM   1762  OG  SER B  86     -48.045   4.699  76.208  1.00 83.13           O
ATOM   1763  N   TYR B  87     -49.701   4.230  73.721  1.00 79.50           N
ATOM   1764  CA  TYR B  87     -50.227   4.806  72.475  1.00 80.68           C
ATOM   1765  C   TYR B  87     -50.614   3.726  71.444  1.00 82.11           C
ATOM   1766  O   TYR B  87     -51.435   4.002  70.564  1.00 83.67           O
ATOM   1767  CB  TYR B  87     -49.313   5.899  71.840  1.00 82.25           C
ATOM   1768  CG  TYR B  87     -48.142   6.413  72.663  1.00 85.91           C
ATOM   1769  CD1 TYR B  87     -46.843   6.378  72.160  1.00 86.56           C
ATOM   1770  CD2 TYR B  87     -48.346   7.040  73.892  1.00 88.77           C
ATOM   1771  CE1 TYR B  87     -45.762   6.850  72.907  1.00 87.99           C
ATOM   1772  CE2 TYR B  87     -47.273   7.521  74.647  1.00 89.19           C
ATOM   1773  CZ  TYR B  87     -45.982   7.430  74.146  1.00 97.56           C
ATOM   1774  OH  TYR B  87     -44.919   7.916  74.873  1.00101.06           O
ATOM   1775  N   GLN B  88     -50.034   2.501  71.565  1.00 74.39           N
ATOM   1776  CA  GLN B  88     -50.264   1.309  70.713  1.00 72.19           C
ATOM   1777  C   GLN B  88     -49.757   1.479  69.255  1.00 69.49           C
ATOM   1778  O   GLN B  88     -49.756   0.507  68.493  1.00 68.29           O
ATOM   1779  CB  GLN B  88     -51.741   0.847  70.746  1.00 75.95           C
ATOM   1780  CG  GLN B  88     -52.294   0.592  72.156  1.00 98.82           C
ATOM   1781  CD  GLN B  88     -53.696   1.131  72.349  1.00126.71           C
ATOM   1782  OE1 GLN B  88     -54.665   0.376  72.495  1.00125.23           O
ATOM   1783  NE2 GLN B  88     -53.835   2.451  72.391  1.00120.98           N
ATOM   1784  N   THR B  89     -49.287   2.699  68.899  1.00 60.97           N
ATOM   1785  CA  THR B  89     -48.789   3.084  67.572  1.00 57.34           C
ATOM   1786  C   THR B  89     -47.327   2.663  67.329  1.00 51.87           C
ATOM   1787  O   THR B  89     -46.566   2.462  68.282  1.00 50.39           O
ATOM   1788  CB  THR B  89     -48.997   4.600  67.333  1.00 69.63           C
ATOM   1789  OG1 THR B  89     -50.095   5.073  68.119  1.00 74.57           O
ATOM   1790  CG2 THR B  89     -49.242   4.937  65.865  1.00 69.02           C
ATOM   1791  N   LYS B  90     -46.951   2.547  66.037  1.00 41.89           N
ATOM   1792  CA  LYS B  90     -45.625   2.178  65.557  1.00 37.36           C
ATOM   1793  C   LYS B  90     -44.923   3.425  65.013  1.00 36.01           C
ATOM   1794  O   LYS B  90     -45.419   4.046  64.075  1.00 35.96           O
ATOM   1795  CB  LYS B  90     -45.745   1.102  64.464  1.00 38.78           C
ATOM   1796  CG  LYS B  90     -44.432   0.416  64.101  1.00 39.44           C
ATOM   1797  CD  LYS B  90     -44.634  -0.560  62.962  1.00 44.11           C
ATOM   1798  CE  LYS B  90     -43.891  -1.855  63.167  1.00 45.51           C
ATOM   1799  NZ  LYS B  90     -44.221  -2.836  62.096  1.00 46.43           N
ATOM   1800  N   VAL B  91     -43.784   3.806  65.622  1.00 28.70           N
ATOM   1801  CA  VAL B  91     -43.000   4.977  65.205  1.00 26.59           C
ATOM   1802  C   VAL B  91     -41.579   4.565  64.872  1.00 23.84           C
ATOM   1803  O   VAL B  91     -40.990   3.789  65.613  1.00 20.83           O
ATOM   1804  CB  VAL B  91     -43.056   6.196  66.181  1.00 31.80           C
ATOM   1805  CG1 VAL B  91     -44.480   6.722  66.338  1.00 33.15           C
ATOM   1806  CG2 VAL B  91     -42.438   5.884  67.545  1.00 31.70           C
ATOM   1807  N   ASN B  92     -41.025   5.085  63.770  1.00 20.25           N
ATOM   1808  CA  ASN B  92     -39.659   4.756  63.366  1.00 18.52           C
ATOM   1809  C   ASN B  92     -38.662   5.508  64.210  1.00 17.75           C
ATOM   1810  O   ASN B  92     -38.741   6.735  64.303  1.00 18.51           O
ATOM   1811  CB  ASN B  92     -39.424   5.039  61.880  1.00 19.59           C
ATOM   1812  CG  ASN B  92     -40.204   4.155  60.943  1.00 27.81           C
ATOM   1813  OD1 ASN B  92     -40.797   3.155  61.331  1.00 31.84           O
ATOM   1814  ND2 ASN B  92     -40.228   4.512  59.681  1.00 22.07           N
ATOM   1815  N   LEU B  93     -37.742   4.774  64.850  1.00 12.46           N
ATOM   1816  CA  LEU B  93     -36.689   5.358  65.677  1.00 11.63           C
ATOM   1817  C   LEU B  93     -35.426   5.588  64.854  1.00 12.13           C
ATOM   1818  O   LEU B  93     -34.812   6.644  64.949  1.00 10.95           O
ATOM   1819  CB  LEU B  93     -36.354   4.465  66.891  1.00 10.79           C
ATOM   1820  CG  LEU B  93     -37.452   4.181  67.932  1.00 12.93           C
ATOM   1821  CD1 LEU B  93     -36.890   3.330  69.072  1.00 12.26           C
ATOM   1822  CD2 LEU B  93     -38.055   5.469  68.501  1.00 12.00           C
ATOM   1823  N   LEU B  94     -35.038   4.577  64.067  1.00  9.88           N
ATOM   1824  CA  LEU B  94     -33.825   4.541  63.232  1.00  8.72           C
ATOM   1825  C   LEU B  94     -34.222   3.983  61.872  1.00 10.89           C
ATOM   1826  O   LEU B  94     -34.944   2.998  61.809  1.00 10.91           O
ATOM   1827  CB  LEU B  94     -32.735   3.673  63.899  1.00  7.68           C
ATOM   1828  CG  LEU B  94     -32.338   4.031  65.351  1.00  9.50           C
ATOM   1829  CD1 LEU B  94     -31.689   2.879  66.066  1.00  7.89           C
ATOM   1830  CD2 LEU B  94     -31.443   5.254  65.407  1.00 11.56           C
ATOM   1831  N   SER B  95     -33.843   4.661  60.789  1.00  9.41           N
ATOM   1832  CA  SER B  95     -34.248   4.279  59.442  1.00  9.03           C
ATOM   1833  C   SER B  95     -33.168   4.577  58.401  1.00 11.15           C
ATOM   1834  O   SER B  95     -32.514   5.608  58.485  1.00 12.11           O
ATOM   1835  CB  SER B  95     -35.551   4.995  59.075  1.00 13.08           C
ATOM   1836  OG  SER B  95     -35.976   4.712  57.752  1.00 23.89           O
ATOM   1837  N   ALA B  96     -32.981   3.672  57.420  1.00  9.34           N
ATOM   1838  CA  ALA B  96     -32.023   3.854  56.325  1.00  9.66           C
ATOM   1839  C   ALA B  96     -32.488   3.179  55.042  1.00 13.04           C
ATOM   1840  O   ALA B  96     -33.246   2.210  55.080  1.00 12.35           O
ATOM   1841  CB  ALA B  96     -30.645   3.370  56.722  1.00  9.77           C
ATOM   1842  N   ILE B  97     -32.055   3.719  53.900  1.00 11.90           N
ATOM   1843  CA  ILE B  97     -32.427   3.241  52.570  1.00 12.36           C
ATOM   1844  C   ILE B  97     -31.177   3.039  51.710  1.00 17.75           C
ATOM   1845  O   ILE B  97     -30.179   3.725  51.900  1.00 16.34           O
ATOM   1846  CB  ILE B  97     -33.446   4.214  51.871  1.00 14.82           C
ATOM   1847  CG1 ILE B  97     -34.638   4.587  52.791  1.00 14.79           C
ATOM   1848  CG2 ILE B  97     -33.951   3.627  50.536  1.00 15.43           C
ATOM   1849  CD1 ILE B  97     -35.433   5.860  52.382  1.00 19.54           C
ATOM   1850  N   LYS B  98     -31.244   2.097  50.757  1.00 19.05           N
ATOM   1851  CA  LYS B  98     -30.193   1.849  49.774  1.00 20.75           C
ATOM   1852  C   LYS B  98     -30.825   1.454  48.450  1.00 27.45           C
ATOM   1853  O   LYS B  98     -31.851   0.776  48.435  1.00 27.00           O
ATOM   1854  CB  LYS B  98     -29.176   0.806  50.254  1.00 21.87           C
ATOM   1855  CG  LYS B  98     -27.746   1.324  50.179  1.00 30.82           C
ATOM   1856  CD  LYS B  98     -26.918   0.707  51.276  1.00 43.02           C
ATOM   1857  CE  LYS B  98     -25.489   1.172  51.258  1.00 48.38           C
ATOM   1858  NZ  LYS B  98     -24.602   0.158  51.884  1.00 43.66           N
ATOM   1859  N   SER B  99     -30.263   1.945  47.348  1.00 29.76           N
ATOM   1860  CA  SER B  99     -30.739   1.616  45.997  1.00 32.31           C
ATOM   1861  C   SER B  99     -29.548   1.143  45.162  1.00 42.77           C
ATOM   1862  O   SER B  99     -28.779   1.949  44.618  1.00 45.76           O
ATOM   1863  CB  SER B  99     -31.444   2.794  45.350  1.00 36.27           C
ATOM   1864  OG  SER B  99     -30.503   3.842  45.242  1.00 48.39           O
ATOM   1865  N   PRO B 100     -29.346  -0.180  45.152  1.00 40.78           N
ATOM   1866  CA  PRO B 100     -28.147  -0.746  44.528  1.00 42.55           C
ATOM   1867  C   PRO B 100     -27.991  -0.707  43.010  1.00 51.91           C
ATOM   1868  O   PRO B 100     -26.850  -0.756  42.554  1.00 52.30           O
ATOM   1869  CB  PRO B 100     -28.214  -2.204  44.975  1.00 42.90           C
ATOM   1870  CG  PRO B 100     -29.685  -2.451  45.144  1.00 45.94           C
ATOM   1871  CD  PRO B 100     -30.136  -1.230  45.824  1.00 41.07           C
ATOM   1872  N   CYS B 101     -29.079  -0.703  42.232  1.00 52.08           N
ATOM   1873  CA  CYS B 101     -28.949  -0.905  40.794  1.00 54.79           C
ATOM   1874  C   CYS B 101     -29.046   0.342  39.914  1.00 64.91           C
ATOM   1875  O   CYS B 101     -30.146   0.782  39.564  1.00 64.78           O
ATOM   1876  CB  CYS B 101     -29.935  -1.975  40.354  1.00 54.71           C
ATOM   1877  SG  CYS B 101     -29.391  -3.649  40.760  1.00 57.79           S
ATOM   1878  N   GLN B 102     -27.870   0.842  39.472  1.00 66.56           N
ATOM   1879  CA  GLN B 102     -27.764   2.009  38.594  1.00 69.89           C
ATOM   1880  C   GLN B 102     -28.304   1.714  37.190  1.00 79.67           C
ATOM   1881  O   GLN B 102     -28.932   2.587  36.586  1.00 80.16           O
ATOM   1882  CB  GLN B 102     -26.315   2.515  38.531  1.00 72.30           C
ATOM   1883  N   ARG B 103     -28.070   0.483  36.684  1.00 79.79           N
ATOM   1884  CA  ARG B 103     -28.505   0.057  35.356  1.00 82.30           C
ATOM   1885  C   ARG B 103     -28.733  -1.441  35.294  1.00 89.78           C
ATOM   1886  O   ARG B 103     -28.050  -2.192  35.988  1.00 89.08           O
ATOM   1887  CB  ARG B 103     -27.469   0.475  34.298  1.00 84.55           C
ATOM   1888  N   GLU B 104     -29.679  -1.864  34.427  1.00 89.47           N
ATOM   1889  CA  GLU B 104     -30.036  -3.255  34.152  1.00 89.87           C
ATOM   1890  C   GLU B 104     -28.797  -3.974  33.583  1.00 97.30           C
ATOM   1891  O   GLU B 104     -28.177  -3.453  32.649  1.00 97.91           O
ATOM   1892  CB  GLU B 104     -31.211  -3.293  33.147  1.00 92.00           C
ATOM   1893  CG  GLU B 104     -31.788  -4.679  32.911  1.00104.06           C
ATOM   1894  CD  GLU B 104     -32.832  -4.832  31.817  1.00127.02           C
ATOM   1895  OE1 GLU B 104     -33.387  -3.810  31.351  1.00122.99           O
ATOM   1896  OE2 GLU B 104     -33.109  -5.994  31.441  1.00121.19           O
ATOM   1897  N   THR B 105     -28.416  -5.142  34.160  1.00 94.58           N
ATOM   1898  CA  THR B 105     -27.254  -5.911  33.672  1.00 95.92           C
ATOM   1899  C   THR B 105     -27.424  -6.216  32.167  1.00103.58           C
ATOM   1900  O   THR B 105     -28.482  -6.719  31.776  1.00103.39           O
ATOM   1901  CB  THR B 105     -26.927  -7.154  34.550  1.00103.73           C
ATOM   1902  OG1 THR B 105     -25.728  -7.779  34.072  1.00102.89           O
ATOM   1903  CG2 THR B 105     -28.063  -8.190  34.608  1.00102.09           C
ATOM   1904  N   PRO B 106     -26.460  -5.807  31.302  1.00103.01           N
ATOM   1905  CA  PRO B 106     -26.627  -6.028  29.849  1.00104.39           C
ATOM   1906  C   PRO B 106     -26.879  -7.487  29.491  1.00107.55           C
ATOM   1907  O   PRO B 106     -26.258  -8.372  30.079  1.00106.65           O
ATOM   1908  CB  PRO B 106     -25.323  -5.505  29.241  1.00107.97           C
ATOM   1909  CG  PRO B 106     -24.729  -4.627  30.277  1.00111.96           C
ATOM   1910  CD  PRO B 106     -25.170  -5.157  31.604  1.00105.49           C
ATOM   1911  N   GLU B 107     -27.815  -7.715  28.545  1.00104.03           N
ATOM   1912  CA  GLU B 107     -28.319  -8.998  28.036  1.00103.84           C
ATOM   1913  C   GLU B 107     -27.409 -10.226  28.268  1.00106.54           C
ATOM   1914  O   GLU B 107     -27.886 -11.205  28.841  1.00104.83           O
ATOM   1915  CB  GLU B 107     -28.687  -8.884  26.546  1.00107.23           C
ATOM   1916  N   GLY B 108     -26.120 -10.172  27.861  1.00103.13           N
ATOM   1917  CA  GLY B 108     -25.200 -11.306  28.000  1.00102.29           C
ATOM   1918  C   GLY B 108     -24.087 -11.149  29.050  1.00103.31           C
ATOM   1919  O   GLY B 108     -23.349 -12.114  29.286  1.00103.11           O
ATOM   1920  N   ALA B 109     -23.971  -9.956  29.683  1.00 97.21           N
ATOM   1921  CA  ALA B 109     -22.972  -9.675  30.721  1.00 95.32           C
ATOM   1922  C   ALA B 109     -23.175 -10.578  31.940  1.00 93.66           C
ATOM   1923  O   ALA B 109     -24.319 -10.893  32.287  1.00 92.23           O
ATOM   1924  CB  ALA B 109     -23.019  -8.197  31.141  1.00 95.92           C
ATOM   1925  N   GLU B 110     -22.064 -11.022  32.565  1.00 86.89           N
ATOM   1926  CA  GLU B 110     -22.100 -11.890  33.748  1.00 83.33           C
ATOM   1927  C   GLU B 110     -22.689 -11.143  34.942  1.00 80.34           C
ATOM   1928  O   GLU B 110     -22.290 -10.001  35.206  1.00 80.14           O
ATOM   1929  CB  GLU B 110     -20.702 -12.389  34.084  1.00 85.64           C
ATOM   1930  N   ALA B 111     -23.686 -11.754  35.616  1.00 70.40           N
ATOM   1931  CA  ALA B 111     -24.315 -11.153  36.787  1.00 65.78           C
ATOM   1932  C   ALA B 111     -23.290 -11.222  37.918  1.00 61.53           C
ATOM   1933  O   ALA B 111     -23.019 -12.301  38.453  1.00 61.26           O
ATOM   1934  CB  ALA B 111     -25.593 -11.903  37.154  1.00 65.27           C
ATOM   1935  N   LYS B 112     -22.624 -10.093  38.182  1.00 52.48           N
ATOM   1936  CA  LYS B 112     -21.616 -10.033  39.236  1.00 48.82           C
ATOM   1937  C   LYS B 112     -22.308  -9.755  40.562  1.00 41.16           C
ATOM   1938  O   LYS B 112     -23.192  -8.894  40.612  1.00 39.58           O
ATOM   1939  CB  LYS B 112     -20.504  -9.026  38.909  1.00 52.88           C
ATOM   1940  CG  LYS B 112     -19.729  -9.416  37.642  1.00 77.97           C
ATOM   1941  CD  LYS B 112     -18.233  -9.528  37.853  1.00 93.60           C
ATOM   1942  CE  LYS B 112     -17.517  -8.423  37.136  1.00110.39           C
ATOM   1943  NZ  LYS B 112     -16.103  -8.358  37.546  1.00121.80           N
ATOM   1944  N   PRO B 113     -21.997 -10.541  41.615  1.00 30.30           N
ATOM   1945  CA  PRO B 113     -22.703 -10.361  42.890  1.00 26.69           C
ATOM   1946  C   PRO B 113     -22.367  -9.082  43.632  1.00 25.95           C
ATOM   1947  O   PRO B 113     -21.193  -8.736  43.774  1.00 26.27           O
ATOM   1948  CB  PRO B 113     -22.335 -11.617  43.681  1.00 28.43           C
ATOM   1949  CG  PRO B 113     -21.047 -12.060  43.117  1.00 34.93           C
ATOM   1950  CD  PRO B 113     -21.024 -11.652  41.684  1.00 31.85           C
ATOM   1951  N   TRP B 114     -23.408  -8.351  44.068  1.00 20.43           N
ATOM   1952  CA  TRP B 114     -23.236  -7.123  44.839  1.00 18.06           C
ATOM   1953  C   TRP B 114     -23.692  -7.335  46.291  1.00 17.61           C
ATOM   1954  O   TRP B 114     -24.470  -8.254  46.563  1.00 17.23           O
ATOM   1955  CB  TRP B 114     -23.868  -5.888  44.161  1.00 17.00           C
ATOM   1956  CG  TRP B 114     -25.340  -5.994  43.878  1.00 16.90           C
ATOM   1957  CD1 TRP B 114     -25.929  -6.275  42.675  1.00 19.30           C
ATOM   1958  CD2 TRP B 114     -26.410  -5.796  44.814  1.00 15.46           C
ATOM   1959  NE1 TRP B 114     -27.301  -6.268  42.807  1.00 18.20           N
ATOM   1960  CE2 TRP B 114     -27.623  -5.960  44.106  1.00 17.99           C
ATOM   1961  CE3 TRP B 114     -26.461  -5.523  46.191  1.00 15.20           C
ATOM   1962  CZ2 TRP B 114     -28.870  -5.875  44.734  1.00 16.85           C
ATOM   1963  CZ3 TRP B 114     -27.697  -5.414  46.806  1.00 15.57           C
ATOM   1964  CH2 TRP B 114     -28.881  -5.630  46.090  1.00 16.33           C
ATOM   1965  N   TYR B 115     -23.148  -6.541  47.217  1.00 14.05           N
ATOM   1966  CA  TYR B 115     -23.429  -6.611  48.648  1.00 13.14           C
ATOM   1967  C   TYR B 115     -23.614  -5.219  49.218  1.00 15.04           C
ATOM   1968  O   TYR B 115     -22.803  -4.332  48.939  1.00 15.52           O
ATOM   1969  CB  TYR B 115     -22.284  -7.305  49.402  1.00 13.77           C
ATOM   1970  CG  TYR B 115     -22.147  -8.789  49.154  1.00 13.21           C
ATOM   1971  CD1 TYR B 115     -22.757  -9.713  49.993  1.00 14.00           C
ATOM   1972  CD2 TYR B 115     -21.325  -9.273  48.141  1.00 13.87           C
ATOM   1973  CE1 TYR B 115     -22.573 -11.082  49.818  1.00 15.08           C
ATOM   1974  CE2 TYR B 115     -21.137 -10.642  47.955  1.00 14.55           C
ATOM   1975  CZ  TYR B 115     -21.762 -11.542  48.800  1.00 19.32           C
ATOM   1976  OH  TYR B 115     -21.622 -12.895  48.627  1.00 25.51           O
ATOM   1977  N   GLU B 116     -24.695  -5.031  50.002  1.00 11.82           N
ATOM   1978  CA  GLU B 116     -25.049  -3.778  50.638  1.00 11.41           C
ATOM   1979  C   GLU B 116     -25.384  -3.919  52.134  1.00 13.34           C
ATOM   1980  O   GLU B 116     -26.515  -4.281  52.487  1.00 14.76           O
ATOM   1981  CB  GLU B 116     -26.193  -3.042  49.882  1.00 12.94           C
ATOM   1982  CG  GLU B 116     -25.853  -2.502  48.494  1.00 21.30           C
ATOM   1983  CD  GLU B 116     -24.575  -1.698  48.317  1.00 37.16           C
ATOM   1984  OE1 GLU B 116     -24.194  -0.959  49.251  1.00 29.28           O
ATOM   1985  OE2 GLU B 116     -23.947  -1.812  47.239  1.00 35.94           O
ATOM   1986  N   PRO B 117     -24.442  -3.582  53.039  1.00  9.70           N
ATOM   1987  CA  PRO B 117     -24.769  -3.607  54.476  1.00  8.57           C
ATOM   1988  C   PRO B 117     -25.423  -2.291  54.928  1.00 12.88           C
ATOM   1989  O   PRO B 117     -25.231  -1.257  54.309  1.00 12.52           O
ATOM   1990  CB  PRO B 117     -23.405  -3.809  55.154  1.00  9.48           C
ATOM   1991  CG  PRO B 117     -22.359  -3.529  54.094  1.00 12.72           C
ATOM   1992  CD  PRO B 117     -23.043  -3.158  52.814  1.00 10.66           C
ATOM   1993  N   ILE B 118     -26.239  -2.355  55.976  1.00 11.97           N
ATOM   1994  CA  ILE B 118     -26.903  -1.209  56.581  1.00 12.20           C
ATOM   1995  C   ILE B 118     -26.757  -1.366  58.094  1.00 14.20           C
ATOM   1996  O   ILE B 118     -27.044  -2.440  58.624  1.00 13.56           O
ATOM   1997  CB  ILE B 118     -28.409  -1.020  56.152  1.00 14.29           C
ATOM   1998  CG1 ILE B 118     -28.549  -0.705  54.648  1.00 14.81           C
ATOM   1999  CG2 ILE B 118     -29.050   0.114  56.976  1.00 15.42           C
ATOM   2000  CD1 ILE B 118     -30.036  -0.545  54.101  1.00 14.60           C
ATOM   2001  N   TYR B 119     -26.282  -0.315  58.777  1.00 11.73           N
ATOM   2002  CA  TYR B 119     -26.154  -0.320  60.229  1.00 10.75           C
ATOM   2003  C   TYR B 119     -26.990   0.816  60.830  1.00 13.38           C
ATOM   2004  O   TYR B 119     -26.934   1.942  60.355  1.00 14.60           O
ATOM   2005  CB  TYR B 119     -24.684  -0.242  60.675  1.00 11.18           C
ATOM   2006  CG  TYR B 119     -24.516  -0.457  62.163  1.00 10.53           C
ATOM   2007  CD1 TYR B 119     -24.313  -1.729  62.682  1.00 10.41           C
ATOM   2008  CD2 TYR B 119     -24.620   0.610  63.063  1.00 10.94           C
ATOM   2009  CE1 TYR B 119     -24.226  -1.945  64.056  1.00  9.14           C
ATOM   2010  CE2 TYR B 119     -24.526   0.404  64.442  1.00 11.03           C
ATOM   2011  CZ  TYR B 119     -24.343  -0.881  64.930  1.00 14.04           C
ATOM   2012  OH  TYR B 119     -24.220  -1.107  66.273  1.00 14.98           O
ATOM   2013  N   LEU B 120     -27.777   0.512  61.859  1.00 10.06           N
ATOM   2014  CA  LEU B 120     -28.625   1.477  62.573  1.00  9.35           C
ATOM   2015  C   LEU B 120     -28.248   1.404  64.061  1.00 11.92           C
ATOM   2016  O   LEU B 120     -28.020   0.312  64.567  1.00 11.91           O
ATOM   2017  CB  LEU B 120     -30.127   1.124  62.407  1.00  8.66           C
ATOM   2018  CG  LEU B 120     -30.762   1.099  60.993  1.00 10.01           C
ATOM   2019  CD1 LEU B 120     -32.192   0.642  61.061  1.00  8.88           C
ATOM   2020  CD2 LEU B 120     -30.749   2.471  60.350  1.00  9.54           C
ATOM   2021  N   GLY B 121     -28.192   2.541  64.746  1.00 10.26           N
ATOM   2022  CA  GLY B 121     -27.847   2.552  66.161  1.00 10.21           C
ATOM   2023  C   GLY B 121     -28.020   3.883  66.856  1.00 14.53           C
ATOM   2024  O   GLY B 121     -27.552   4.907  66.354  1.00 14.69           O
ATOM   2025  N   GLY B 122     -28.625   3.855  68.047  1.00 12.27           N
ATOM   2026  CA  GLY B 122     -28.839   5.052  68.855  1.00 12.07           C
ATOM   2027  C   GLY B 122     -29.402   4.812  70.239  1.00 14.74           C
ATOM   2028  O   GLY B 122     -29.910   3.725  70.532  1.00 14.80           O
ATOM   2029  N   VAL B 123     -29.345   5.849  71.084  1.00 13.14           N
ATOM   2030  CA  VAL B 123     -29.823   5.845  72.472  1.00 13.26           C
ATOM   2031  C   VAL B 123     -31.242   6.437  72.564  1.00 15.87           C
ATOM   2032  O   VAL B 123     -31.508   7.531  72.059  1.00 15.98           O
ATOM   2033  CB  VAL B 123     -28.808   6.526  73.432  1.00 16.66           C
ATOM   2034  CG1 VAL B 123     -29.333   6.575  74.869  1.00 16.98           C
ATOM   2035  CG2 VAL B 123     -27.459   5.810  73.384  1.00 16.63           C
ATOM   2036  N   PHE B 124     -32.164   5.673  73.163  1.00 13.63           N
ATOM   2037  CA  PHE B 124     -33.565   6.079  73.293  1.00 13.06           C
ATOM   2038  C   PHE B 124     -34.112   5.819  74.689  1.00 16.55           C
ATOM   2039  O   PHE B 124     -33.712   4.862  75.349  1.00 15.47           O
ATOM   2040  CB  PHE B 124     -34.441   5.364  72.248  1.00 13.09           C
ATOM   2041  CG  PHE B 124     -34.116   5.725  70.816  1.00 12.79           C
ATOM   2042  CD1 PHE B 124     -33.135   5.029  70.108  1.00 12.04           C
ATOM   2043  CD2 PHE B 124     -34.788   6.762  70.174  1.00 12.53           C
ATOM   2044  CE1 PHE B 124     -32.814   5.388  68.796  1.00 11.49           C
ATOM   2045  CE2 PHE B 124     -34.467   7.116  68.860  1.00 13.26           C
ATOM   2046  CZ  PHE B 124     -33.487   6.425  68.179  1.00 10.96           C
ATOM   2047  N   GLN B 125     -35.027   6.693  75.133  1.00 15.46           N
ATOM   2048  CA  GLN B 125     -35.735   6.542  76.389  1.00 16.00           C
ATOM   2049  C   GLN B 125     -36.947   5.656  76.069  1.00 18.15           C
ATOM   2050  O   GLN B 125     -37.762   5.999  75.208  1.00 18.47           O
ATOM   2051  CB  GLN B 125     -36.146   7.921  76.950  1.00 17.93           C
ATOM   2052  CG  GLN B 125     -37.095   7.893  78.164  1.00 41.36           C
ATOM   2053  CD  GLN B 125     -36.520   7.233  79.398  1.00 66.75           C
ATOM   2054  OE1 GLN B 125     -35.309   7.237  79.639  1.00 64.56           O
ATOM   2055  NE2 GLN B 125     -37.388   6.662  80.219  1.00 61.99           N
ATOM   2056  N   LEU B 126     -37.013   4.485  76.699  1.00 15.05           N
ATOM   2057  CA  LEU B 126     -38.101   3.531  76.452  1.00 14.79           C
ATOM   2058  C   LEU B 126     -38.899   3.245  77.707  1.00 20.28           C
ATOM   2059  O   LEU B 126     -38.389   3.400  78.809  1.00 19.36           O
ATOM   2060  CB  LEU B 126     -37.569   2.221  75.851  1.00 13.24           C
ATOM   2061  CG  LEU B 126     -36.705   2.323  74.592  1.00 15.17           C
ATOM   2062  CD1 LEU B 126     -36.075   1.003  74.275  1.00 15.18           C
ATOM   2063  CD2 LEU B 126     -37.501   2.803  73.401  1.00 16.19           C
ATOM   2064  N   GLU B 127     -40.157   2.846  77.538  1.00 19.84           N
ATOM   2065  CA  GLU B 127     -41.041   2.517  78.652  1.00 21.46           C
ATOM   2066  C   GLU B 127     -41.170   1.011  78.817  1.00 23.29           C
ATOM   2067  O   GLU B 127     -40.933   0.266  77.865  1.00 21.65           O
ATOM   2068  CB  GLU B 127     -42.412   3.181  78.493  1.00 24.75           C
ATOM   2069  CG  GLU B 127     -42.414   4.638  78.922  1.00 45.37           C
ATOM   2070  CD  GLU B 127     -42.841   5.594  77.826  1.00 84.02           C
ATOM   2071  OE1 GLU B 127     -41.953   6.225  77.206  1.00 92.64           O
ATOM   2072  OE2 GLU B 127     -44.065   5.700  77.577  1.00 86.42           O
ATOM   2073  N   LYS B 128     -41.495   0.564  80.042  1.00 20.29           N
ATOM   2074  CA  LYS B 128     -41.707  -0.843  80.379  1.00 20.60           C
ATOM   2075  C   LYS B 128     -42.857  -1.370  79.505  1.00 23.88           C
ATOM   2076  O   LYS B 128     -43.912  -0.741  79.450  1.00 25.34           O
ATOM   2077  CB  LYS B 128     -42.051  -0.978  81.873  1.00 25.50           C
ATOM   2078  CG  LYS B 128     -42.322  -2.408  82.333  1.00 40.85           C
ATOM   2079  CD  LYS B 128     -42.783  -2.473  83.777  1.00 56.91           C
ATOM   2080  CE  LYS B 128     -42.709  -3.887  84.306  1.00 74.22           C
ATOM   2081  NZ  LYS B 128     -43.473  -4.049  85.573  1.00 87.21           N
ATOM   2082  N   GLY B 129     -42.619  -2.472  78.802  1.00 18.18           N
ATOM   2083  CA  GLY B 129     -43.611  -3.086  77.923  1.00 17.63           C
ATOM   2084  C   GLY B 129     -43.547  -2.664  76.468  1.00 19.51           C
ATOM   2085  O   GLY B 129     -44.302  -3.192  75.644  1.00 18.99           O
ATOM   2086  N   ASP B 130     -42.664  -1.700  76.131  1.00 16.51           N
ATOM   2087  CA  ASP B 130     -42.486  -1.246  74.744  1.00 15.90           C
ATOM   2088  C   ASP B 130     -41.912  -2.374  73.897  1.00 19.78           C
ATOM   2089  O   ASP B 130     -41.141  -3.195  74.397  1.00 18.77           O
ATOM   2090  CB  ASP B 130     -41.545  -0.037  74.657  1.00 16.59           C
ATOM   2091  CG  ASP B 130     -42.131   1.318  74.990  1.00 21.79           C
ATOM   2092  OD1 ASP B 130     -43.369   1.417  75.140  1.00 24.61           O
ATOM   2093  OD2 ASP B 130     -41.357   2.279  75.093  1.00 23.96           O
ATOM   2094  N   ARG B 131     -42.305  -2.419  72.624  1.00 18.35           N
ATOM   2095  CA  ARG B 131     -41.841  -3.428  71.681  1.00 17.79           C
ATOM   2096  C   ARG B 131     -40.954  -2.786  70.613  1.00 19.46           C
ATOM   2097  O   ARG B 131     -41.275  -1.721  70.096  1.00 17.99           O
ATOM   2098  CB  ARG B 131     -43.029  -4.158  71.055  1.00 18.79           C
ATOM   2099  CG  ARG B 131     -43.334  -5.486  71.739  1.00 30.32           C
ATOM   2100  CD  ARG B 131     -44.812  -5.667  72.029  1.00 49.30           C
ATOM   2101  NE  ARG B 131     -45.633  -5.633  70.815  1.00 61.60           N
ATOM   2102  CZ  ARG B 131     -46.853  -5.110  70.746  1.00 75.62           C
ATOM   2103  NH1 ARG B 131     -47.412  -4.564  71.822  1.00 58.55           N
ATOM   2104  NH2 ARG B 131     -47.525  -5.130  69.603  1.00 65.64           N
ATOM   2105  N   LEU B 132     -39.814  -3.415  70.333  1.00 16.50           N
ATOM   2106  CA  LEU B 132     -38.853  -2.946  69.334  1.00 16.23           C
ATOM   2107  C   LEU B 132     -38.853  -3.902  68.162  1.00 17.89           C
ATOM   2108  O   LEU B 132     -38.753  -5.117  68.341  1.00 17.32           O
ATOM   2109  CB  LEU B 132     -37.434  -2.832  69.924  1.00 16.07           C
ATOM   2110  CG  LEU B 132     -36.960  -1.522  70.581  1.00 19.97           C
ATOM   2111  CD1 LEU B 132     -38.032  -0.423  70.621  1.00 20.23           C
ATOM   2112  CD2 LEU B 132     -36.386  -1.791  71.934  1.00 23.88           C
ATOM   2113  N   SER B 133     -38.976  -3.350  66.964  1.00 15.37           N
ATOM   2114  CA  SER B 133     -39.014  -4.131  65.732  1.00 14.69           C
ATOM   2115  C   SER B 133     -37.882  -3.681  64.812  1.00 15.13           C
ATOM   2116  O   SER B 133     -37.680  -2.483  64.652  1.00 15.02           O
ATOM   2117  CB  SER B 133     -40.363  -3.915  65.047  1.00 17.22           C
ATOM   2118  OG  SER B 133     -40.626  -4.909  64.080  1.00 34.38           O
ATOM   2119  N   ALA B 134     -37.139  -4.631  64.236  1.00 12.27           N
ATOM   2120  CA  ALA B 134     -36.080  -4.349  63.266  1.00 11.49           C
ATOM   2121  C   ALA B 134     -36.485  -5.095  62.012  1.00 12.65           C
ATOM   2122  O   ALA B 134     -36.430  -6.312  61.971  1.00 11.78           O
ATOM   2123  CB  ALA B 134     -34.722  -4.815  63.763  1.00 11.66           C
ATOM   2124  N   GLU B 135     -36.963  -4.347  61.019  1.00 10.37           N
ATOM   2125  CA  GLU B 135     -37.529  -4.886  59.799  1.00 10.49           C
ATOM   2126  C   GLU B 135     -36.871  -4.411  58.521  1.00 13.00           C
ATOM   2127  O   GLU B 135     -36.305  -3.324  58.468  1.00 11.31           O
ATOM   2128  CB  GLU B 135     -39.021  -4.498  59.731  1.00 11.82           C
ATOM   2129  CG  GLU B 135     -39.883  -5.127  60.802  1.00 20.72           C
ATOM   2130  CD  GLU B 135     -41.338  -4.725  60.751  1.00 40.70           C
ATOM   2131  OE1 GLU B 135     -41.846  -4.267  61.795  1.00 38.04           O
ATOM   2132  OE2 GLU B 135     -41.979  -4.882  59.687  1.00 41.99           O
ATOM   2133  N   ILE B 136     -37.049  -5.219  57.461  1.00 11.90           N
ATOM   2134  CA  ILE B 136     -36.636  -4.952  56.081  1.00 11.46           C
ATOM   2135  C   ILE B 136     -37.875  -5.106  55.194  1.00 13.03           C
ATOM   2136  O   ILE B 136     -38.868  -5.679  55.633  1.00 12.45           O
ATOM   2137  CB  ILE B 136     -35.425  -5.802  55.613  1.00 13.16           C
ATOM   2138  CG1 ILE B 136     -35.662  -7.317  55.833  1.00 14.51           C
ATOM   2139  CG2 ILE B 136     -34.144  -5.338  56.291  1.00 11.42           C
ATOM   2140  CD1 ILE B 136     -35.846  -8.058  54.628  1.00 20.10           C
ATOM   2141  N   ASN B 137     -37.828  -4.580  53.969  1.00 11.68           N
ATOM   2142  CA  ASN B 137     -38.948  -4.646  53.027  1.00 12.10           C
ATOM   2143  C   ASN B 137     -38.789  -5.761  51.973  1.00 15.71           C
ATOM   2144  O   ASN B 137     -39.789  -6.199  51.390  1.00 16.47           O
ATOM   2145  CB  ASN B 137     -39.111  -3.274  52.326  1.00 10.02           C
ATOM   2146  CG  ASN B 137     -37.927  -2.851  51.472  1.00 15.98           C
ATOM   2147  OD1 ASN B 137     -36.763  -3.179  51.741  1.00 12.87           O
ATOM   2148  ND2 ASN B 137     -38.195  -2.113  50.409  1.00 10.12           N
ATOM   2149  N   ARG B 138     -37.542  -6.178  51.695  1.00 13.29           N
ATOM   2150  CA  ARG B 138     -37.253  -7.151  50.640  1.00 13.75           C
ATOM   2151  C   ARG B 138     -36.481  -8.386  51.118  1.00 16.85           C
ATOM   2152  O   ARG B 138     -35.260  -8.439  50.958  1.00 16.66           O
ATOM   2153  CB  ARG B 138     -36.530  -6.462  49.462  1.00 14.17           C
ATOM   2154  CG  ARG B 138     -37.407  -5.525  48.641  1.00 20.69           C
ATOM   2155  CD  ARG B 138     -38.383  -6.302  47.757  1.00 30.00           C
ATOM   2156  NE  ARG B 138     -38.632  -5.595  46.505  1.00 47.67           N
ATOM   2157  CZ  ARG B 138     -38.326  -6.062  45.304  1.00 54.43           C
ATOM   2158  NH1 ARG B 138     -37.796  -7.267  45.168  1.00 35.01           N
ATOM   2159  NH2 ARG B 138     -38.568  -5.332  44.223  1.00 46.81           N
ATOM   2160  N   PRO B 139     -37.174  -9.425  51.660  1.00 15.02           N
ATOM   2161  CA  PRO B 139     -36.444 -10.631  52.111  1.00 14.37           C
ATOM   2162  C   PRO B 139     -35.744 -11.379  50.976  1.00 16.38           C
ATOM   2163  O   PRO B 139     -34.785 -12.101  51.230  1.00 16.69           O
ATOM   2164  CB  PRO B 139     -37.511 -11.467  52.820  1.00 15.95           C
ATOM   2165  CG  PRO B 139     -38.820 -10.958  52.303  1.00 19.28           C
ATOM   2166  CD  PRO B 139     -38.630  -9.527  51.922  1.00 15.94           C
ATOM   2167  N   ASP B 140     -36.169 -11.150  49.718  1.00 13.12           N
ATOM   2168  CA  ASP B 140     -35.540 -11.757  48.538  1.00 12.73           C
ATOM   2169  C   ASP B 140     -34.106 -11.230  48.316  1.00 15.25           C
ATOM   2170  O   ASP B 140     -33.321 -11.899  47.664  1.00 16.37           O
ATOM   2171  CB  ASP B 140     -36.415 -11.601  47.268  1.00 13.76           C
ATOM   2172  CG  ASP B 140     -36.864 -10.191  46.921  1.00 16.26           C
ATOM   2173  OD1 ASP B 140     -37.146  -9.411  47.849  1.00 15.41           O
ATOM   2174  OD2 ASP B 140     -37.016  -9.899  45.722  1.00 19.59           O
ATOM   2175  N   TYR B 141     -33.760 -10.075  48.905  1.00 11.07           N
ATOM   2176  CA  TYR B 141     -32.433  -9.482  48.813  1.00 10.74           C
ATOM   2177  C   TYR B 141     -31.607  -9.693  50.085  1.00 13.90           C
ATOM   2178  O   TYR B 141     -30.409  -9.419  50.086  1.00 13.47           O
ATOM   2179  CB  TYR B 141     -32.532  -7.978  48.464  1.00 10.61           C
ATOM   2180  CG  TYR B 141     -32.813  -7.740  47.001  1.00 11.46           C
ATOM   2181  CD1 TYR B 141     -31.779  -7.683  46.076  1.00 13.38           C
ATOM   2182  CD2 TYR B 141     -34.118  -7.636  46.528  1.00 12.27           C
ATOM   2183  CE1 TYR B 141     -32.033  -7.496  44.716  1.00 14.44           C
ATOM   2184  CE2 TYR B 141     -34.384  -7.448  45.170  1.00 13.59           C
ATOM   2185  CZ  TYR B 141     -33.337  -7.377  44.267  1.00 16.04           C
ATOM   2186  OH  TYR B 141     -33.582  -7.210  42.923  1.00 15.45           O
ATOM   2187  N   LEU B 142     -32.235 -10.168  51.164  1.00 13.11           N
ATOM   2188  CA  LEU B 142     -31.559 -10.383  52.440  1.00 13.83           C
ATOM   2189  C   LEU B 142     -30.500 -11.507  52.397  1.00 17.79           C
ATOM   2190  O   LEU B 142     -30.737 -12.559  51.806  1.00 18.20           O
ATOM   2191  CB  LEU B 142     -32.593 -10.621  53.558  1.00 13.94           C
ATOM   2192  CG  LEU B 142     -32.342 -10.002  54.958  1.00 17.34           C
ATOM   2193  CD1 LEU B 142     -31.502 -10.880  55.806  1.00 18.85           C
ATOM   2194  CD2 LEU B 142     -31.685  -8.649  54.898  1.00 18.20           C
ATOM   2195  N   ASP B 143     -29.332 -11.262  53.011  1.00 15.06           N
ATOM   2196  CA  ASP B 143     -28.222 -12.210  53.076  1.00 15.48           C
ATOM   2197  C   ASP B 143     -27.829 -12.570  54.530  1.00 17.64           C
ATOM   2198  O   ASP B 143     -27.010 -11.889  55.163  1.00 15.44           O
ATOM   2199  CB  ASP B 143     -27.015 -11.698  52.256  1.00 17.24           C
ATOM   2200  CG  ASP B 143     -25.811 -12.637  52.173  1.00 25.68           C
ATOM   2201  OD1 ASP B 143     -24.727 -12.172  51.801  1.00 30.40           O
ATOM   2202  OD2 ASP B 143     -25.959 -13.826  52.486  1.00 28.79           O
ATOM   2203  N   PHE B 144     -28.414 -13.663  55.039  1.00 16.80           N
ATOM   2204  CA  PHE B 144     -28.136 -14.195  56.380  1.00 16.93           C
ATOM   2205  C   PHE B 144     -27.471 -15.576  56.287  1.00 21.96           C
ATOM   2206  O   PHE B 144     -27.542 -16.362  57.233  1.00 22.48           O
ATOM   2207  CB  PHE B 144     -29.415 -14.236  57.248  1.00 17.54           C
ATOM   2208  CG  PHE B 144     -30.655 -14.857  56.644  1.00 18.54           C
ATOM   2209  CD1 PHE B 144     -31.739 -14.071  56.284  1.00 20.29           C
ATOM   2210  CD2 PHE B 144     -30.765 -16.234  56.497  1.00 20.19           C
ATOM   2211  CE1 PHE B 144     -32.902 -14.649  55.753  1.00 21.10           C
ATOM   2212  CE2 PHE B 144     -31.927 -16.811  55.968  1.00 21.88           C
ATOM   2213  CZ  PHE B 144     -32.988 -16.018  55.603  1.00 19.89           C
ATOM   2214  N   ALA B 145     -26.826 -15.861  55.134  1.00 20.94           N
ATOM   2215  CA  ALA B 145     -26.178 -17.132  54.818  1.00 22.10           C
ATOM   2216  C   ALA B 145     -25.040 -17.507  55.760  1.00 22.54           C
ATOM   2217  O   ALA B 145     -24.821 -18.698  56.000  1.00 23.38           O
ATOM   2218  CB  ALA B 145     -25.693 -17.127  53.376  1.00 23.56           C
ATOM   2219  N   GLU B 146     -24.322 -16.501  56.291  1.00 17.35           N
ATOM   2220  CA  GLU B 146     -23.208 -16.695  57.218  1.00 16.55           C
ATOM   2221  C   GLU B 146     -23.394 -15.876  58.495  1.00 17.27           C
ATOM   2222  O   GLU B 146     -24.140 -14.900  58.486  1.00 16.73           O
ATOM   2223  CB  GLU B 146     -21.865 -16.408  56.530  1.00 17.70           C
ATOM   2224  CG  GLU B 146     -21.081 -17.654  56.150  1.00 31.27           C
ATOM   2225  CD  GLU B 146     -21.557 -18.411  54.929  1.00 58.93           C
ATOM   2226  OE1 GLU B 146     -21.578 -17.820  53.825  1.00 66.19           O
ATOM   2227  OE2 GLU B 146     -21.858 -19.617  55.066  1.00 58.25           O
ATOM   2228  N   SER B 147     -22.760 -16.300  59.595  1.00 15.40           N
ATOM   2229  CA  SER B 147     -22.820 -15.660  60.920  1.00 15.57           C
ATOM   2230  C   SER B 147     -22.314 -14.205  60.967  1.00 17.49           C
ATOM   2231  O   SER B 147     -21.386 -13.854  60.235  1.00 17.75           O
ATOM   2232  CB  SER B 147     -22.053 -16.490  61.949  1.00 19.77           C
ATOM   2233  OG  SER B 147     -22.574 -17.804  62.060  1.00 30.40           O
ATOM   2234  N   GLY B 148     -22.927 -13.397  61.843  1.00 13.19           N
ATOM   2235  CA  GLY B 148     -22.562 -12.000  62.100  1.00 11.95           C
ATOM   2236  C   GLY B 148     -23.016 -10.956  61.097  1.00 13.23           C
ATOM   2237  O   GLY B 148     -22.722  -9.766  61.262  1.00 13.55           O
ATOM   2238  N   GLN B 149     -23.740 -11.386  60.056  1.00  9.69           N
ATOM   2239  CA  GLN B 149     -24.202 -10.530  58.961  1.00  8.17           C
ATOM   2240  C   GLN B 149     -25.470  -9.748  59.269  1.00  9.93           C
ATOM   2241  O   GLN B 149     -25.648  -8.654  58.738  1.00  8.44           O
ATOM   2242  CB  GLN B 149     -24.365 -11.336  57.657  1.00  8.58           C
ATOM   2243  CG  GLN B 149     -23.036 -11.840  57.086  1.00  8.23           C
ATOM   2244  CD  GLN B 149     -23.149 -12.728  55.854  1.00 20.19           C
ATOM   2245  OE1 GLN B 149     -22.146 -13.214  55.326  1.00 21.26           O
ATOM   2246  NE2 GLN B 149     -24.349 -12.964  55.350  1.00 10.47           N
ATOM   2247  N   VAL B 150     -26.399 -10.330  60.044  1.00  8.08           N
ATOM   2248  CA  VAL B 150     -27.645  -9.628  60.333  1.00  7.20           C
ATOM   2249  C   VAL B 150     -28.032  -9.920  61.785  1.00 10.85           C
ATOM   2250  O   VAL B 150     -28.084 -11.072  62.230  1.00 11.02           O
ATOM   2251  CB  VAL B 150     -28.781  -9.779  59.269  1.00  9.11           C
ATOM   2252  CG1 VAL B 150     -28.514 -10.864  58.259  1.00  9.41           C
ATOM   2253  CG2 VAL B 150     -30.184  -9.841  59.854  1.00  8.76           C
ATOM   2254  N   TYR B 151     -28.149  -8.820  62.551  1.00  7.84           N
ATOM   2255  CA  TYR B 151     -28.381  -8.838  63.980  1.00  7.21           C
ATOM   2256  C   TYR B 151     -29.187  -7.626  64.434  1.00 10.39           C
ATOM   2257  O   TYR B 151     -29.368  -6.667  63.676  1.00 11.12           O
ATOM   2258  CB  TYR B 151     -27.037  -8.952  64.737  1.00  7.80           C
ATOM   2259  CG  TYR B 151     -25.995  -7.943  64.307  1.00  7.72           C
ATOM   2260  CD1 TYR B 151     -25.967  -6.661  64.854  1.00  8.23           C
ATOM   2261  CD2 TYR B 151     -25.031  -8.267  63.353  1.00  7.90           C
ATOM   2262  CE1 TYR B 151     -25.014  -5.725  64.460  1.00  6.60           C
ATOM   2263  CE2 TYR B 151     -24.082  -7.328  62.937  1.00  8.26           C
ATOM   2264  CZ  TYR B 151     -24.064  -6.063  63.512  1.00  9.59           C
ATOM   2265  OH  TYR B 151     -23.119  -5.120  63.143  1.00  7.25           O
ATOM   2266  N   PHE B 152     -29.694  -7.687  65.667  1.00  6.92           N
ATOM   2267  CA  PHE B 152     -30.551  -6.703  66.292  1.00  6.14           C
ATOM   2268  C   PHE B 152     -30.313  -6.811  67.781  1.00 10.56           C
ATOM   2269  O   PHE B 152     -30.391  -7.897  68.334  1.00 10.49           O
ATOM   2270  CB  PHE B 152     -32.011  -7.032  65.922  1.00  6.45           C
ATOM   2271  CG  PHE B 152     -33.157  -6.257  66.534  1.00  6.59           C
ATOM   2272  CD1 PHE B 152     -33.003  -4.925  66.904  1.00  8.17           C
ATOM   2273  CD2 PHE B 152     -34.408  -6.845  66.687  1.00  7.55           C
ATOM   2274  CE1 PHE B 152     -34.074  -4.195  67.419  1.00  8.79           C
ATOM   2275  CE2 PHE B 152     -35.488  -6.111  67.194  1.00  9.62           C
ATOM   2276  CZ  PHE B 152     -35.310  -4.792  67.563  1.00  8.01           C
ATOM   2277  N   GLY B 153     -29.987  -5.695  68.423  1.00 11.16           N
ATOM   2278  CA  GLY B 153     -29.717  -5.717  69.855  1.00 11.05           C
ATOM   2279  C   GLY B 153     -30.056  -4.468  70.626  1.00 12.34           C
ATOM   2280  O   GLY B 153     -30.162  -3.394  70.055  1.00 12.84           O
ATOM   2281  N   ILE B 154     -30.207  -4.614  71.944  1.00 10.38           N
ATOM   2282  CA  ILE B 154     -30.500  -3.535  72.891  1.00 10.17           C
ATOM   2283  C   ILE B 154     -29.682  -3.736  74.164  1.00 14.92           C
ATOM   2284  O   ILE B 154     -29.312  -4.851  74.484  1.00 15.74           O
ATOM   2285  CB  ILE B 154     -32.023  -3.341  73.214  1.00 11.66           C
ATOM   2286  CG1 ILE B 154     -32.625  -4.538  74.029  1.00 11.89           C
ATOM   2287  CG2 ILE B 154     -32.837  -3.033  71.965  1.00 11.02           C
ATOM   2288  CD1 ILE B 154     -34.019  -4.265  74.717  1.00  9.59           C
ATOM   2289  N   ILE B 155     -29.392  -2.654  74.876  1.00 14.48           N
ATOM   2290  CA  ILE B 155     -28.706  -2.695  76.162  1.00 14.85           C
ATOM   2291  C   ILE B 155     -29.142  -1.480  76.979  1.00 16.87           C
ATOM   2292  O   ILE B 155     -29.065  -0.353  76.493  1.00 15.92           O
ATOM   2293  CB  ILE B 155     -27.154  -2.921  76.123  1.00 17.05           C
ATOM   2294  CG1 ILE B 155     -26.595  -3.134  77.571  1.00 18.58           C
ATOM   2295  CG2 ILE B 155     -26.406  -1.797  75.364  1.00 15.18           C
ATOM   2296  CD1 ILE B 155     -25.307  -3.890  77.724  1.00 19.34           C
ATOM   2297  N   ALA B 156     -29.666  -1.726  78.196  1.00 15.75           N
ATOM   2298  CA  ALA B 156     -30.071  -0.666  79.127  1.00 15.90           C
ATOM   2299  C   ALA B 156     -28.798   0.011  79.633  1.00 19.03           C
ATOM   2300  O   ALA B 156     -27.847  -0.687  80.004  1.00 19.05           O
ATOM   2301  CB  ALA B 156     -30.867  -1.245  80.285  1.00 16.71           C
ATOM   2302  N   LEU B 157     -28.752   1.357  79.558  1.00 17.12           N
ATOM   2303  CA  LEU B 157     -27.623   2.200  79.963  1.00 36.73           C
ATOM   2304  C   LEU B 157     -28.072   3.193  81.003  1.00 52.44           C
ATOM   2305  O   LEU B 157     -27.980   2.901  82.179  1.00 34.45           O
ATOM   2306  CB  LEU B 157     -27.044   2.970  78.760  1.00 35.96           C
ATOM   2307  CG  LEU B 157     -26.543   2.173  77.554  1.00 39.23           C
ATOM   2308  CD1 LEU B 157     -26.366   3.083  76.369  1.00 38.38           C
ATOM   2309  CD2 LEU B 157     -25.235   1.434  77.851  1.00 41.52           C
ATOM   2310  N   THR C   7     -36.319  11.784  82.288  1.00 65.94           N
ATOM   2311  CA  THR C   7     -35.163  10.901  82.160  1.00 64.57           C
ATOM   2312  C   THR C   7     -34.841  10.293  83.536  1.00 69.55           C
ATOM   2313  O   THR C   7     -34.623  11.048  84.488  1.00 70.11           O
ATOM   2314  CB  THR C   7     -33.955  11.650  81.545  1.00 71.60           C
ATOM   2315  OG1 THR C   7     -34.397  12.524  80.501  1.00 70.98           O
ATOM   2316  CG2 THR C   7     -32.881  10.700  81.009  1.00 68.41           C
ATOM   2317  N   PRO C   8     -34.815   8.945  83.679  1.00 66.36           N
ATOM   2318  CA  PRO C   8     -34.518   8.354  84.999  1.00 66.96           C
ATOM   2319  C   PRO C   8     -33.023   8.214  85.311  1.00 67.29           C
ATOM   2320  O   PRO C   8     -32.651   8.106  86.486  1.00 67.37           O
ATOM   2321  CB  PRO C   8     -35.226   6.989  84.952  1.00 69.97           C
ATOM   2322  CG  PRO C   8     -35.567   6.743  83.490  1.00 73.69           C
ATOM   2323  CD  PRO C   8     -35.066   7.896  82.672  1.00 67.69           C
ATOM   2324  N   SER C   9     -32.177   8.203  84.261  1.00 59.16           N
ATOM   2325  CA  SER C   9     -30.728   8.052  84.369  1.00 56.44           C
ATOM   2326  C   SER C   9     -30.040   9.336  84.812  1.00 55.87           C
ATOM   2327  O   SER C   9     -30.530  10.436  84.561  1.00 55.54           O
ATOM   2328  CB  SER C   9     -30.140   7.563  83.049  1.00 58.05           C
ATOM   2329  OG  SER C   9     -28.811   7.099  83.209  1.00 64.01           O
ATOM   2330  N   ASP C  10     -28.890   9.172  85.467  1.00 49.70           N
ATOM   2331  CA  ASP C  10     -28.031  10.231  85.985  1.00 48.00           C
ATOM   2332  C   ASP C  10     -26.936  10.586  84.958  1.00 43.78           C
ATOM   2333  O   ASP C  10     -26.234  11.582  85.129  1.00 43.74           O
ATOM   2334  CB  ASP C  10     -27.384   9.727  87.297  1.00 51.89           C
ATOM   2335  CG  ASP C  10     -26.660  10.764  88.138  1.00 72.44           C
ATOM   2336  OD1 ASP C  10     -27.153  11.923  88.219  1.00 75.33           O
ATOM   2337  OD2 ASP C  10     -25.634  10.403  88.770  1.00 79.97           O
ATOM   2338  N   LYS C  11     -26.805   9.779  83.891  1.00 33.86           N
ATOM   2339  CA  LYS C  11     -25.761   9.925  82.881  1.00 30.94           C
ATOM   2340  C   LYS C  11     -26.027  10.990  81.810  1.00 29.06           C
ATOM   2341  O   LYS C  11     -27.085  10.960  81.188  1.00 27.40           O
ATOM   2342  CB  LYS C  11     -25.446   8.569  82.199  1.00 33.91           C
ATOM   2343  CG  LYS C  11     -25.142   7.407  83.155  1.00 48.74           C
ATOM   2344  CD  LYS C  11     -24.274   6.326  82.522  1.00 62.27           C
ATOM   2345  CE  LYS C  11     -25.032   5.269  81.759  1.00 73.43           C
ATOM   2346  NZ  LYS C  11     -25.315   4.085  82.613  1.00 85.12           N
ATOM   2347  N   PRO C  12     -25.048  11.897  81.535  1.00 22.88           N
ATOM   2348  CA  PRO C  12     -25.211  12.862  80.436  1.00 21.32           C
ATOM   2349  C   PRO C  12     -25.548  12.168  79.105  1.00 23.75           C
ATOM   2350  O   PRO C  12     -24.894  11.188  78.741  1.00 23.46           O
ATOM   2351  CB  PRO C  12     -23.841  13.554  80.395  1.00 23.00           C
ATOM   2352  CG  PRO C  12     -23.325  13.446  81.782  1.00 28.06           C
ATOM   2353  CD  PRO C  12     -23.743  12.082  82.207  1.00 24.18           C
ATOM   2354  N   VAL C  13     -26.606  12.636  78.416  1.00 19.48           N
ATOM   2355  CA  VAL C  13     -27.116  12.044  77.158  1.00 17.57           C
ATOM   2356  C   VAL C  13     -27.555  13.065  76.162  1.00 16.80           C
ATOM   2357  O   VAL C  13     -28.076  14.112  76.526  1.00 18.02           O
ATOM   2358  CB  VAL C  13     -28.346  11.102  77.325  1.00 21.64           C
ATOM   2359  CG1 VAL C  13     -28.052   9.683  76.927  1.00 21.40           C
ATOM   2360  CG2 VAL C  13     -29.052  11.228  78.665  1.00 22.53           C
ATOM   2361  N   ALA C  14     -27.509  12.664  74.898  1.00 12.53           N
ATOM   2362  CA  ALA C  14     -28.034  13.411  73.773  1.00 12.38           C
ATOM   2363  C   ALA C  14     -28.329  12.463  72.629  1.00 15.79           C
ATOM   2364  O   ALA C  14     -27.595  11.500  72.412  1.00 16.31           O
ATOM   2365  CB  ALA C  14     -27.066  14.487  73.326  1.00 12.61           C
ATOM   2366  N   HIS C  15     -29.451  12.704  71.951  1.00 12.57           N
ATOM   2367  CA  HIS C  15     -29.875  12.052  70.724  1.00 11.35           C
ATOM   2368  C   HIS C  15     -30.653  13.109  69.996  1.00 12.03           C
ATOM   2369  O   HIS C  15     -31.836  13.327  70.268  1.00 11.32           O
ATOM   2370  CB  HIS C  15     -30.678  10.758  70.918  1.00 12.38           C
ATOM   2371  CG  HIS C  15     -30.999  10.109  69.600  1.00 14.95           C
ATOM   2372  ND1 HIS C  15     -30.116   9.237  68.993  1.00 16.13           N
ATOM   2373  CD2 HIS C  15     -32.041  10.327  68.758  1.00 16.20           C
ATOM   2374  CE1 HIS C  15     -30.677   8.900  67.841  1.00 15.97           C
ATOM   2375  NE2 HIS C  15     -31.830   9.542  67.650  1.00 16.14           N
ATOM   2376  N   VAL C  16     -29.941  13.844  69.147  1.00  8.29           N
ATOM   2377  CA  VAL C  16     -30.509  14.949  68.397  1.00  7.71           C
ATOM   2378  C   VAL C  16     -30.747  14.520  66.970  1.00 10.36           C
ATOM   2379  O   VAL C  16     -30.085  13.617  66.467  1.00  9.85           O
ATOM   2380  CB  VAL C  16     -29.722  16.286  68.543  1.00  9.11           C
ATOM   2381  CG1 VAL C  16     -29.860  16.833  69.966  1.00  9.23           C
ATOM   2382  CG2 VAL C  16     -28.251  16.132  68.152  1.00  8.78           C
ATOM   2383  N   VAL C  17     -31.708  15.160  66.329  1.00  9.50           N
ATOM   2384  CA  VAL C  17     -32.144  14.761  65.005  1.00 10.23           C
ATOM   2385  C   VAL C  17     -32.192  15.947  64.048  1.00 13.01           C
ATOM   2386  O   VAL C  17     -32.363  17.074  64.490  1.00 12.47           O
ATOM   2387  CB  VAL C  17     -33.492  14.019  65.220  1.00 13.52           C
ATOM   2388  CG1 VAL C  17     -34.708  14.791  64.740  1.00 13.22           C
ATOM   2389  CG2 VAL C  17     -33.451  12.600  64.706  1.00 14.17           C
ATOM   2390  N   ALA C  18     -32.004  15.694  62.743  1.00 11.48           N
ATOM   2391  CA  ALA C  18     -32.054  16.743  61.726  1.00 11.15           C
ATOM   2392  C   ALA C  18     -33.435  17.382  61.701  1.00 13.65           C
ATOM   2393  O   ALA C  18     -34.441  16.679  61.804  1.00 12.63           O
ATOM   2394  CB  ALA C  18     -31.735  16.171  60.352  1.00 11.17           C
ATOM   2395  N   ASN C  19     -33.472  18.723  61.597  1.00 12.54           N
ATOM   2396  CA  ASN C  19     -34.712  19.491  61.497  1.00 12.47           C
ATOM   2397  C   ASN C  19     -35.278  19.204  60.103  1.00 14.27           C
ATOM   2398  O   ASN C  19     -34.617  19.559  59.125  1.00 13.20           O
ATOM   2399  CB  ASN C  19     -34.429  20.992  61.658  1.00 13.71           C
ATOM   2400  CG  ASN C  19     -35.649  21.901  61.621  1.00 20.78           C
ATOM   2401  OD1 ASN C  19     -36.784  21.482  61.400  1.00 22.51           O
ATOM   2402  ND2 ASN C  19     -35.439  23.179  61.859  1.00  9.89           N
ATOM   2403  N   PRO C  20     -36.475  18.563  59.979  1.00 13.63           N
ATOM   2404  CA  PRO C  20     -37.011  18.285  58.631  1.00 13.72           C
ATOM   2405  C   PRO C  20     -37.434  19.545  57.875  1.00 16.40           C
ATOM   2406  O   PRO C  20     -37.514  19.519  56.652  1.00 16.20           O
ATOM   2407  CB  PRO C  20     -38.174  17.310  58.886  1.00 14.95           C
ATOM   2408  CG  PRO C  20     -38.587  17.560  60.286  1.00 19.34           C
ATOM   2409  CD  PRO C  20     -37.377  18.057  61.041  1.00 14.91           C
ATOM   2410  N   GLN C  21     -37.657  20.649  58.608  1.00 15.78           N
ATOM   2411  CA  GLN C  21     -38.071  21.955  58.090  1.00 16.66           C
ATOM   2412  C   GLN C  21     -36.897  22.883  57.709  1.00 18.86           C
ATOM   2413  O   GLN C  21     -37.138  23.944  57.128  1.00 19.40           O
ATOM   2414  CB  GLN C  21     -39.010  22.666  59.087  1.00 18.27           C
ATOM   2415  CG  GLN C  21     -40.216  21.843  59.553  1.00 46.83           C
ATOM   2416  CD  GLN C  21     -41.212  21.584  58.457  1.00 73.87           C
ATOM   2417  OE1 GLN C  21     -41.200  20.523  57.819  1.00 70.50           O
ATOM   2418  NE2 GLN C  21     -42.093  22.551  58.215  1.00 69.65           N
ATOM   2419  N   ALA C  22     -35.646  22.517  58.064  1.00 15.96           N
ATOM   2420  CA  ALA C  22     -34.467  23.342  57.754  1.00 15.77           C
ATOM   2421  C   ALA C  22     -34.176  23.312  56.254  1.00 16.67           C
ATOM   2422  O   ALA C  22     -34.476  22.317  55.584  1.00 16.36           O
ATOM   2423  CB  ALA C  22     -33.259  22.856  58.538  1.00 15.74           C
ATOM   2424  N   GLU C  23     -33.680  24.434  55.717  1.00 13.05           N
ATOM   2425  CA  GLU C  23     -33.359  24.559  54.298  1.00 12.30           C
ATOM   2426  C   GLU C  23     -31.847  24.639  54.083  1.00 16.04           C
ATOM   2427  O   GLU C  23     -31.170  25.414  54.746  1.00 14.96           O
ATOM   2428  CB  GLU C  23     -34.085  25.775  53.675  1.00 13.42           C
ATOM   2429  CG  GLU C  23     -33.882  25.946  52.175  1.00 13.62           C
ATOM   2430  CD  GLU C  23     -34.510  24.948  51.215  1.00 20.68           C
ATOM   2431  OE1 GLU C  23     -35.190  23.995  51.661  1.00 16.53           O
ATOM   2432  OE2 GLU C  23     -34.292  25.111  49.995  1.00 11.72           O
ATOM   2433  N   GLY C  24     -31.348  23.791  53.188  1.00 15.04           N
ATOM   2434  CA  GLY C  24     -29.948  23.733  52.777  1.00 15.74           C
ATOM   2435  C   GLY C  24     -28.922  23.657  53.881  1.00 19.16           C
ATOM   2436  O   GLY C  24     -27.826  24.189  53.726  1.00 19.61           O
ATOM   2437  N   GLN C  25     -29.267  22.986  55.002  1.00 16.66           N
ATOM   2438  CA  GLN C  25     -28.388  22.831  56.158  1.00 16.16           C
ATOM   2439  C   GLN C  25     -28.765  21.613  56.985  1.00 18.07           C
ATOM   2440  O   GLN C  25     -29.904  21.145  56.927  1.00 18.75           O
ATOM   2441  CB  GLN C  25     -28.392  24.104  57.041  1.00 17.79           C
ATOM   2442  CG  GLN C  25     -29.706  24.365  57.792  1.00 28.94           C
ATOM   2443  CD  GLN C  25     -29.814  25.760  58.328  1.00 48.10           C
ATOM   2444  OE1 GLN C  25     -30.584  26.581  57.818  1.00 46.82           O
ATOM   2445  NE2 GLN C  25     -29.067  26.056  59.380  1.00 44.06           N
ATOM   2446  N   LEU C  26     -27.792  21.083  57.736  1.00 13.88           N
ATOM   2447  CA  LEU C  26     -28.030  19.993  58.659  1.00 11.78           C
ATOM   2448  C   LEU C  26     -28.095  20.658  60.052  1.00 12.01           C
ATOM   2449  O   LEU C  26     -27.067  20.951  60.670  1.00 11.59           O
ATOM   2450  CB  LEU C  26     -26.963  18.878  58.538  1.00 10.98           C
ATOM   2451  CG  LEU C  26     -26.894  17.793  59.618  1.00 12.79           C
ATOM   2452  CD1 LEU C  26     -28.262  17.306  60.013  1.00 12.28           C
ATOM   2453  CD2 LEU C  26     -26.026  16.617  59.161  1.00 13.63           C
ATOM   2454  N   GLN C  27     -29.328  20.915  60.501  1.00  8.31           N
ATOM   2455  CA  GLN C  27     -29.631  21.548  61.771  1.00  8.72           C
ATOM   2456  C   GLN C  27     -30.134  20.549  62.809  1.00 10.60           C
ATOM   2457  O   GLN C  27     -31.217  19.995  62.663  1.00 10.91           O
ATOM   2458  CB  GLN C  27     -30.637  22.692  61.569  1.00 10.24           C
ATOM   2459  CG  GLN C  27     -30.785  23.571  62.803  1.00 27.16           C
ATOM   2460  CD  GLN C  27     -31.789  24.663  62.597  1.00 43.87           C
ATOM   2461  OE1 GLN C  27     -32.976  24.427  62.355  1.00 40.34           O
ATOM   2462  NE2 GLN C  27     -31.324  25.884  62.700  1.00 42.27           N
ATOM   2463  N   TRP C  28     -29.355  20.352  63.871  1.00  9.42           N
ATOM   2464  CA  TRP C  28     -29.654  19.436  64.967  1.00  7.94           C
ATOM   2465  C   TRP C  28     -30.718  19.966  65.879  1.00 14.84           C
ATOM   2466  O   TRP C  28     -30.681  21.131  66.267  1.00 16.95           O
ATOM   2467  CB  TRP C  28     -28.379  19.065  65.739  1.00  7.76           C
ATOM   2468  CG  TRP C  28     -27.354  18.369  64.884  1.00  7.47           C
ATOM   2469  CD1 TRP C  28     -26.103  18.816  64.580  1.00  9.51           C
ATOM   2470  CD2 TRP C  28     -27.527  17.141  64.163  1.00  7.23           C
ATOM   2471  NE1 TRP C  28     -25.466  17.922  63.751  1.00  8.32           N
ATOM   2472  CE2 TRP C  28     -26.313  16.880  63.486  1.00  9.78           C
ATOM   2473  CE3 TRP C  28     -28.573  16.212  64.056  1.00  7.76           C
ATOM   2474  CZ2 TRP C  28     -26.133  15.744  62.685  1.00  7.83           C
ATOM   2475  CZ3 TRP C  28     -28.392  15.097  63.259  1.00  7.81           C
ATOM   2476  CH2 TRP C  28     -27.177  14.862  62.603  1.00  7.64           C
ATOM   2477  N   LEU C  29     -31.671  19.104  66.227  1.00 13.78           N
ATOM   2478  CA  LEU C  29     -32.820  19.418  67.062  1.00 14.83           C
ATOM   2479  C   LEU C  29     -33.052  18.382  68.151  1.00 17.17           C
ATOM   2480  O   LEU C  29     -32.974  17.186  67.888  1.00 16.81           O
ATOM   2481  CB  LEU C  29     -34.063  19.468  66.151  1.00 15.21           C
ATOM   2482  CG  LEU C  29     -34.737  20.803  65.881  1.00 19.74           C
ATOM   2483  CD1 LEU C  29     -33.796  21.808  65.228  1.00 20.49           C
ATOM   2484  CD2 LEU C  29     -35.968  20.607  65.017  1.00 22.42           C
ATOM   2485  N   ASN C  30     -33.339  18.853  69.340  1.00 16.44           N
ATOM   2486  CA  ASN C  30     -33.740  18.047  70.438  1.00 16.92           C
ATOM   2487  C   ASN C  30     -35.231  18.184  70.720  1.00 21.38           C
ATOM   2488  O   ASN C  30     -35.750  17.433  71.466  1.00 21.56           O
ATOM   2489  CB  ASN C  30     -32.955  18.316  71.693  1.00 17.82           C
ATOM   2490  CG  ASN C  30     -33.405  19.552  72.407  1.00 31.81           C
ATOM   2491  OD1 ASN C  30     -32.933  20.600  72.130  1.00 26.00           O
ATOM   2492  ND2 ASN C  30     -34.335  19.420  73.292  1.00 19.21           N
ATOM   2493  N   ARG C  31     -35.906  19.125  70.104  1.00 18.28           N
ATOM   2494  CA  ARG C  31     -37.328  19.345  70.339  1.00 19.61           C
ATOM   2495  C   ARG C  31     -38.249  18.528  69.470  1.00 23.50           C
ATOM   2496  O   ARG C  31     -39.042  19.049  68.730  1.00 23.51           O
ATOM   2497  CB  ARG C  31     -37.685  20.828  70.242  1.00 19.63           C
ATOM   2498  CG  ARG C  31     -37.292  21.505  68.949  1.00 25.85           C
ATOM   2499  CD  ARG C  31     -38.427  22.280  68.362  1.00 38.22           C
ATOM   2500  NE  ARG C  31     -37.919  23.089  67.290  1.00 43.59           N
ATOM   2501  CZ  ARG C  31     -38.224  22.945  66.025  1.00 51.20           C
ATOM   2502  NH1 ARG C  31     -39.086  22.059  65.644  1.00 32.66           N
ATOM   2503  NH2 ARG C  31     -37.672  23.739  65.179  1.00 42.96           N
ATOM   2504  N   ARG C  32     -38.130  17.233  69.607  1.00 20.58           N
ATOM   2505  CA  ARG C  32     -38.891  16.245  68.900  1.00 20.20           C
ATOM   2506  C   ARG C  32     -39.114  15.028  69.742  1.00 22.90           C
ATOM   2507  O   ARG C  32     -38.433  14.785  70.685  1.00 21.61           O
ATOM   2508  CB  ARG C  32     -38.211  15.876  67.603  1.00 20.52           C
ATOM   2509  CG  ARG C  32     -38.535  16.806  66.481  1.00 31.80           C
ATOM   2510  CD  ARG C  32     -37.806  16.457  65.225  1.00 45.83           C
ATOM   2511  NE  ARG C  32     -38.714  15.957  64.212  1.00 52.23           N
ATOM   2512  CZ  ARG C  32     -38.810  14.700  63.827  1.00 65.26           C
ATOM   2513  NH1 ARG C  32     -38.015  13.756  64.338  1.00 61.64           N
ATOM   2514  NH2 ARG C  32     -39.674  14.395  62.908  1.00 44.59           N
ATOM   2515  N   ALA C  33     -40.141  14.289  69.408  1.00 19.90           N
ATOM   2516  CA  ALA C  33     -40.399  13.044  70.073  1.00 19.62           C
ATOM   2517  C   ALA C  33     -39.241  12.052  69.714  1.00 20.43           C
ATOM   2518  O   ALA C  33     -38.758  12.029  68.630  1.00 17.36           O
ATOM   2519  CB  ALA C  33     -41.745  12.512  69.675  1.00 21.51           C
ATOM   2520  N   ASN C  34     -38.809  11.287  70.679  1.00 17.58           N
ATOM   2521  CA  ASN C  34     -37.723  10.300  70.538  1.00 17.12           C
ATOM   2522  C   ASN C  34     -36.352  10.955  70.306  1.00 20.51           C
ATOM   2523  O   ASN C  34     -35.443  10.337  69.745  1.00 20.53           O
ATOM   2524  CB  ASN C  34     -38.054   9.210  69.492  1.00 14.54           C
ATOM   2525  CG  ASN C  34     -39.379   8.536  69.787  1.00 22.69           C
ATOM   2526  OD1 ASN C  34     -40.322   8.572  68.988  1.00 14.57           O
ATOM   2527  ND2 ASN C  34     -39.512   7.980  70.978  1.00 13.37           N
ATOM   2528  N   ALA C  35     -36.201  12.183  70.820  1.00 16.55           N
ATOM   2529  CA  ALA C  35     -34.970  12.969  70.810  1.00 15.67           C
ATOM   2530  C   ALA C  35     -34.628  13.286  72.275  1.00 21.59           C
ATOM   2531  O   ALA C  35     -35.527  13.591  73.069  1.00 23.16           O
ATOM   2532  CB  ALA C  35     -35.137  14.253  69.998  1.00 15.66           C
ATOM   2533  N   LEU C  36     -33.343  13.155  72.640  1.00 16.95           N
ATOM   2534  CA  LEU C  36     -32.857  13.347  74.004  1.00 15.16           C
ATOM   2535  C   LEU C  36     -31.837  14.451  74.133  1.00 16.03           C
ATOM   2536  O   LEU C  36     -31.050  14.702  73.220  1.00 14.09           O
ATOM   2537  CB  LEU C  36     -32.220  12.045  74.545  1.00 14.75           C
ATOM   2538  CG  LEU C  36     -33.140  10.948  75.052  1.00 20.82           C
ATOM   2539  CD1 LEU C  36     -32.394   9.640  75.105  1.00 21.08           C
ATOM   2540  CD2 LEU C  36     -33.730  11.281  76.439  1.00 22.05           C
ATOM   2541  N   LEU C  37     -31.802  15.037  75.334  1.00 13.97           N
ATOM   2542  CA  LEU C  37     -30.878  16.074  75.792  1.00 14.15           C
ATOM   2543  C   LEU C  37     -31.093  16.119  77.309  1.00 19.40           C
ATOM   2544  O   LEU C  37     -32.075  16.686  77.786  1.00 20.61           O
ATOM   2545  CB  LEU C  37     -31.158  17.431  75.107  1.00 14.19           C
ATOM   2546  CG  LEU C  37     -29.990  18.433  75.036  1.00 17.34           C
ATOM   2547  CD1 LEU C  37     -28.867  17.944  74.093  1.00 16.64           C
ATOM   2548  CD2 LEU C  37     -30.483  19.792  74.595  1.00 14.97           C
ATOM   2549  N   ALA C  38     -30.245  15.405  78.057  1.00 15.32           N
ATOM   2550  CA  ALA C  38     -30.390  15.330  79.504  1.00 16.47           C
ATOM   2551  C   ALA C  38     -29.069  15.299  80.259  1.00 21.11           C
ATOM   2552  O   ALA C  38     -28.011  15.007  79.691  1.00 19.22           O
ATOM   2553  CB  ALA C  38     -31.236  14.114  79.888  1.00 17.61           C
ATOM   2554  N   ASN C  39     -29.162  15.594  81.566  1.00 19.59           N
ATOM   2555  CA  ASN C  39     -28.099  15.546  82.564  1.00 19.79           C
ATOM   2556  C   ASN C  39     -26.861  16.379  82.183  1.00 21.86           C
ATOM   2557  O   ASN C  39     -25.727  15.890  82.251  1.00 20.28           O
ATOM   2558  CB  ASN C  39     -27.745  14.077  82.904  1.00 20.71           C
ATOM   2559  CG  ASN C  39     -28.924  13.297  83.452  1.00 44.55           C
ATOM   2560  OD1 ASN C  39     -29.525  13.661  84.471  1.00 44.93           O
ATOM   2561  ND2 ASN C  39     -29.289  12.214  82.779  1.00 31.75           N
ATOM   2562  N   GLY C  40     -27.108  17.633  81.805  1.00 18.45           N
ATOM   2563  CA  GLY C  40     -26.060  18.597  81.495  1.00 19.06           C
ATOM   2564  C   GLY C  40     -25.662  18.789  80.049  1.00 23.03           C
ATOM   2565  O   GLY C  40     -25.095  19.829  79.732  1.00 23.80           O
ATOM   2566  N   VAL C  41     -25.885  17.787  79.164  1.00 18.91           N
ATOM   2567  CA  VAL C  41     -25.542  17.943  77.742  1.00 17.01           C
ATOM   2568  C   VAL C  41     -26.388  19.073  77.144  1.00 19.74           C
ATOM   2569  O   VAL C  41     -27.595  19.158  77.398  1.00 19.36           O
ATOM   2570  CB  VAL C  41     -25.617  16.636  76.897  1.00 18.25           C
ATOM   2571  CG1 VAL C  41     -25.145  16.881  75.463  1.00 17.61           C
ATOM   2572  CG2 VAL C  41     -24.785  15.525  77.527  1.00 17.76           C
ATOM   2573  N   GLU C  42     -25.726  19.960  76.393  1.00 17.82           N
ATOM   2574  CA  GLU C  42     -26.331  21.111  75.739  1.00 18.37           C
ATOM   2575  C   GLU C  42     -26.126  21.057  74.231  1.00 19.83           C
ATOM   2576  O   GLU C  42     -25.193  20.414  73.752  1.00 17.97           O
ATOM   2577  CB  GLU C  42     -25.715  22.408  76.295  1.00 20.67           C
ATOM   2578  CG  GLU C  42     -26.304  22.836  77.627  1.00 35.67           C
ATOM   2579  CD  GLU C  42     -25.357  23.572  78.555  1.00 64.90           C
ATOM   2580  OE1 GLU C  42     -24.553  24.398  78.065  1.00 49.58           O
ATOM   2581  OE2 GLU C  42     -25.452  23.351  79.784  1.00 67.95           O
ATOM   2582  N   LEU C  43     -26.991  21.770  73.502  1.00 18.72           N
ATOM   2583  CA  LEU C  43     -26.962  21.947  72.055  1.00 19.07           C
ATOM   2584  C   LEU C  43     -26.878  23.455  71.861  1.00 26.00           C
ATOM   2585  O   LEU C  43     -27.876  24.154  72.065  1.00 26.51           O
ATOM   2586  CB  LEU C  43     -28.237  21.340  71.436  1.00 18.16           C
ATOM   2587  CG  LEU C  43     -28.398  21.399  69.911  1.00 20.56           C
ATOM   2588  CD1 LEU C  43     -27.298  20.608  69.194  1.00 19.10           C
ATOM   2589  CD2 LEU C  43     -29.781  20.878  69.506  1.00 20.53           C
ATOM   2590  N   ARG C  44     -25.664  23.978  71.579  1.00 25.94           N
ATOM   2591  CA  ARG C  44     -25.459  25.423  71.497  1.00 28.34           C
ATOM   2592  C   ARG C  44     -25.425  25.979  70.058  1.00 34.20           C
ATOM   2593  O   ARG C  44     -26.400  26.611  69.642  1.00 37.05           O
ATOM   2594  CB  ARG C  44     -24.233  25.874  72.315  1.00 30.92           C
ATOM   2595  CG  ARG C  44     -24.261  27.377  72.625  1.00 48.56           C
ATOM   2596  CD  ARG C  44     -23.702  27.754  73.993  1.00 65.15           C
ATOM   2597  NE  ARG C  44     -24.390  27.091  75.107  1.00 78.63           N
ATOM   2598  CZ  ARG C  44     -25.540  27.493  75.644  1.00 97.15           C
ATOM   2599  NH1 ARG C  44     -26.174  28.555  75.159  1.00 85.72           N
ATOM   2600  NH2 ARG C  44     -26.075  26.824  76.657  1.00 85.97           N
ATOM   2601  N   ASP C  45     -24.316  25.840  69.335  1.00 28.21           N
ATOM   2602  CA  ASP C  45     -24.256  26.398  67.974  1.00 26.97           C
ATOM   2603  C   ASP C  45     -24.198  25.234  66.995  1.00 25.26           C
ATOM   2604  O   ASP C  45     -23.199  25.037  66.295  1.00 24.96           O
ATOM   2605  CB  ASP C  45     -23.073  27.371  67.818  1.00 29.00           C
ATOM   2606  CG  ASP C  45     -23.247  28.659  68.588  1.00 39.32           C
ATOM   2607  OD1 ASP C  45     -24.053  29.522  68.138  1.00 39.35           O
ATOM   2608  OD2 ASP C  45     -22.574  28.819  69.637  1.00 45.82           O
ATOM   2609  N   ASN C  46     -25.288  24.423  67.012  1.00 19.22           N
ATOM   2610  CA  ASN C  46     -25.469  23.186  66.250  1.00 16.47           C
ATOM   2611  C   ASN C  46     -24.481  22.102  66.731  1.00 16.38           C
ATOM   2612  O   ASN C  46     -24.231  21.127  66.027  1.00 15.80           O
ATOM   2613  CB  ASN C  46     -25.341  23.447  64.732  1.00 13.33           C
ATOM   2614  CG  ASN C  46     -26.069  22.435  63.896  1.00 17.07           C
ATOM   2615  OD1 ASN C  46     -25.504  21.858  62.966  1.00 12.52           O
ATOM   2616  ND2 ASN C  46     -27.324  22.178  64.231  1.00  9.35           N
ATOM   2617  N   GLN C  47     -23.930  22.270  67.945  1.00 13.33           N
ATOM   2618  CA  GLN C  47     -22.920  21.381  68.526  1.00 12.08           C
ATOM   2619  C   GLN C  47     -23.310  20.861  69.896  1.00 13.79           C
ATOM   2620  O   GLN C  47     -23.960  21.572  70.654  1.00 13.09           O
ATOM   2621  CB  GLN C  47     -21.580  22.123  68.638  1.00 13.32           C
ATOM   2622  CG  GLN C  47     -21.024  22.595  67.303  1.00 18.32           C
ATOM   2623  CD  GLN C  47     -19.831  23.500  67.444  1.00 28.79           C
ATOM   2624  OE1 GLN C  47     -19.609  24.143  68.470  1.00 24.65           O
ATOM   2625  NE2 GLN C  47     -19.051  23.595  66.391  1.00 26.19           N
ATOM   2626  N   LEU C  48     -22.879  19.638  70.230  1.00 11.87           N
ATOM   2627  CA  LEU C  48     -23.153  19.054  71.547  1.00 11.83           C
ATOM   2628  C   LEU C  48     -22.034  19.435  72.507  1.00 16.37           C
ATOM   2629  O   LEU C  48     -20.865  19.225  72.195  1.00 16.26           O
ATOM   2630  CB  LEU C  48     -23.365  17.519  71.494  1.00 10.54           C
ATOM   2631  CG  LEU C  48     -24.596  17.023  70.720  1.00 12.53           C
ATOM   2632  CD1 LEU C  48     -24.571  15.512  70.559  1.00 11.70           C
ATOM   2633  CD2 LEU C  48     -25.903  17.483  71.375  1.00 13.57           C
ATOM   2634  N   VAL C  49     -22.398  20.045  73.647  1.00 15.88           N
ATOM   2635  CA  VAL C  49     -21.452  20.501  74.671  1.00 17.01           C
ATOM   2636  C   VAL C  49     -21.353  19.461  75.813  1.00 20.83           C
ATOM   2637  O   VAL C  49     -22.355  19.147  76.464  1.00 19.57           O
ATOM   2638  CB  VAL C  49     -21.803  21.923  75.190  1.00 20.58           C
ATOM   2639  CG1 VAL C  49     -20.747  22.434  76.169  1.00 21.47           C
ATOM   2640  CG2 VAL C  49     -21.977  22.903  74.033  1.00 20.83           C
ATOM   2641  N   VAL C  50     -20.132  18.944  76.041  1.00 19.43           N
ATOM   2642  CA  VAL C  50     -19.800  17.970  77.083  1.00 19.10           C
ATOM   2643  C   VAL C  50     -19.900  18.639  78.488  1.00 23.85           C
ATOM   2644  O   VAL C  50     -19.193  19.616  78.750  1.00 23.83           O
ATOM   2645  CB  VAL C  50     -18.401  17.344  76.830  1.00 23.30           C
ATOM   2646  CG1 VAL C  50     -18.050  16.322  77.904  1.00 23.26           C
ATOM   2647  CG2 VAL C  50     -18.323  16.709  75.438  1.00 22.55           C
ATOM   2648  N   PRO C  51     -20.782  18.145  79.393  1.00 21.39           N
ATOM   2649  CA  PRO C  51     -20.907  18.781  80.723  1.00 22.57           C
ATOM   2650  C   PRO C  51     -19.846  18.384  81.755  1.00 28.26           C
ATOM   2651  O   PRO C  51     -19.626  19.127  82.714  1.00 29.60           O
ATOM   2652  CB  PRO C  51     -22.302  18.357  81.182  1.00 24.03           C
ATOM   2653  CG  PRO C  51     -22.545  17.061  80.499  1.00 26.87           C
ATOM   2654  CD  PRO C  51     -21.734  17.022  79.238  1.00 21.45           C
ATOM   2655  N   SER C  52     -19.232  17.201  81.590  1.00 24.04           N
ATOM   2656  CA  SER C  52     -18.232  16.664  82.511  1.00 24.37           C
ATOM   2657  C   SER C  52     -17.280  15.712  81.817  1.00 27.95           C
ATOM   2658  O   SER C  52     -17.628  15.114  80.796  1.00 26.97           O
ATOM   2659  CB  SER C  52     -18.908  15.945  83.677  1.00 28.09           C
ATOM   2660  OG  SER C  52     -19.819  14.954  83.225  1.00 37.16           O
ATOM   2661  N   GLU C  53     -16.083  15.546  82.397  1.00 25.07           N
ATOM   2662  CA  GLU C  53     -15.051  14.637  81.905  1.00 23.78           C
ATOM   2663  C   GLU C  53     -15.493  13.183  82.001  1.00 25.36           C
ATOM   2664  O   GLU C  53     -16.264  12.822  82.893  1.00 24.36           O
ATOM   2665  CB  GLU C  53     -13.768  14.822  82.713  1.00 26.94           C
ATOM   2666  CG  GLU C  53     -12.580  15.195  81.846  1.00 44.42           C
ATOM   2667  CD  GLU C  53     -11.237  14.609  82.234  1.00 72.23           C
ATOM   2668  OE1 GLU C  53     -10.229  15.349  82.170  1.00 80.90           O
ATOM   2669  OE2 GLU C  53     -11.183  13.400  82.554  1.00 62.70           O
ATOM   2670  N   GLY C  54     -14.979  12.360  81.095  1.00 21.58           N
ATOM   2671  CA  GLY C  54     -15.246  10.927  81.085  1.00 20.46           C
ATOM   2672  C   GLY C  54     -15.237  10.291  79.713  1.00 21.77           C
ATOM   2673  O   GLY C  54     -14.854  10.920  78.717  1.00 19.70           O
ATOM   2674  N   LEU C  55     -15.672   9.030  79.670  1.00 17.89           N
ATOM   2675  CA  LEU C  55     -15.758   8.245  78.444  1.00 17.14           C
ATOM   2676  C   LEU C  55     -17.137   8.431  77.859  1.00 19.21           C
ATOM   2677  O   LEU C  55     -18.136   8.332  78.573  1.00 18.62           O
ATOM   2678  CB  LEU C  55     -15.497   6.752  78.702  1.00 17.53           C
ATOM   2679  CG  LEU C  55     -14.142   6.343  79.269  1.00 23.35           C
ATOM   2680  CD1 LEU C  55     -14.145   4.882  79.578  1.00 24.34           C
ATOM   2681  CD2 LEU C  55     -13.003   6.669  78.305  1.00 24.46           C
ATOM   2682  N   TYR C  56     -17.192   8.721  76.568  1.00 14.57           N
ATOM   2683  CA  TYR C  56     -18.455   8.921  75.888  1.00 13.71           C
ATOM   2684  C   TYR C  56     -18.526   8.088  74.636  1.00 15.33           C
ATOM   2685  O   TYR C  56     -17.558   8.056  73.867  1.00 15.07           O
ATOM   2686  CB  TYR C  56     -18.626  10.396  75.505  1.00 13.86           C
ATOM   2687  CG  TYR C  56     -18.969  11.314  76.659  1.00 14.90           C
ATOM   2688  CD1 TYR C  56     -17.972  11.822  77.496  1.00 16.35           C
ATOM   2689  CD2 TYR C  56     -20.277  11.742  76.870  1.00 15.20           C
ATOM   2690  CE1 TYR C  56     -18.281  12.681  78.554  1.00 15.54           C
ATOM   2691  CE2 TYR C  56     -20.595  12.614  77.913  1.00 15.89           C
ATOM   2692  CZ  TYR C  56     -19.595  13.074  78.757  1.00 18.29           C
ATOM   2693  OH  TYR C  56     -19.914  13.918  79.786  1.00 17.81           O
ATOM   2694  N   LEU C  57     -19.684   7.442  74.410  1.00 11.55           N
ATOM   2695  CA  LEU C  57     -19.958   6.770  73.149  1.00 10.80           C
ATOM   2696  C   LEU C  57     -20.589   7.868  72.294  1.00 12.98           C
ATOM   2697  O   LEU C  57     -21.582   8.479  72.700  1.00 11.78           O
ATOM   2698  CB  LEU C  57     -20.936   5.584  73.293  1.00 11.08           C
ATOM   2699  CG  LEU C  57     -21.450   4.950  71.973  1.00 13.94           C
ATOM   2700  CD1 LEU C  57     -20.332   4.243  71.203  1.00 13.74           C
ATOM   2701  CD2 LEU C  57     -22.558   3.953  72.243  1.00 16.89           C
ATOM   2702  N   ILE C  58     -19.976   8.157  71.158  1.00 10.84           N
ATOM   2703  CA  ILE C  58     -20.437   9.186  70.233  1.00 11.08           C
ATOM   2704  C   ILE C  58     -20.834   8.491  68.932  1.00 13.26           C
ATOM   2705  O   ILE C  58     -20.106   7.619  68.456  1.00 13.00           O
ATOM   2706  CB  ILE C  58     -19.337  10.264  69.999  1.00 13.81           C
ATOM   2707  CG1 ILE C  58     -18.796  10.832  71.334  1.00 14.62           C
ATOM   2708  CG2 ILE C  58     -19.861  11.389  69.094  1.00 15.80           C
ATOM   2709  CD1 ILE C  58     -17.373  11.466  71.211  1.00 28.19           C
ATOM   2710  N   TYR C  59     -21.973   8.885  68.356  1.00  9.58           N
ATOM   2711  CA  TYR C  59     -22.449   8.309  67.109  1.00  8.55           C
ATOM   2712  C   TYR C  59     -23.241   9.313  66.286  1.00 11.62           C
ATOM   2713  O   TYR C  59     -23.783  10.289  66.823  1.00 10.59           O
ATOM   2714  CB  TYR C  59     -23.301   7.052  67.377  1.00  8.36           C
ATOM   2715  CG  TYR C  59     -24.557   7.337  68.168  1.00  7.45           C
ATOM   2716  CD1 TYR C  59     -25.751   7.656  67.526  1.00  7.59           C
ATOM   2717  CD2 TYR C  59     -24.553   7.289  69.559  1.00  8.36           C
ATOM   2718  CE1 TYR C  59     -26.899   7.957  68.248  1.00  7.53           C
ATOM   2719  CE2 TYR C  59     -25.699   7.583  70.295  1.00  8.49           C
ATOM   2720  CZ  TYR C  59     -26.867   7.926  69.634  1.00 10.02           C
ATOM   2721  OH  TYR C  59     -27.990   8.208  70.369  1.00  8.32           O
ATOM   2722  N   SER C  60     -23.385   9.020  64.995  1.00  9.54           N
ATOM   2723  CA  SER C  60     -24.162   9.840  64.068  1.00  9.05           C
ATOM   2724  C   SER C  60     -24.436   9.050  62.789  1.00 10.55           C
ATOM   2725  O   SER C  60     -23.587   8.274  62.334  1.00  9.87           O
ATOM   2726  CB  SER C  60     -23.414  11.133  63.719  1.00 10.10           C
ATOM   2727  OG  SER C  60     -24.131  11.990  62.839  1.00 11.34           O
ATOM   2728  N   GLN C  61     -25.598   9.296  62.199  1.00  7.52           N
ATOM   2729  CA  GLN C  61     -25.966   8.763  60.902  1.00  7.04           C
ATOM   2730  C   GLN C  61     -26.476   9.895  60.054  1.00  8.88           C
ATOM   2731  O   GLN C  61     -27.195  10.760  60.547  1.00  8.21           O
ATOM   2732  CB  GLN C  61     -27.040   7.660  61.001  1.00  8.18           C
ATOM   2733  CG  GLN C  61     -27.548   7.136  59.643  1.00  8.05           C
ATOM   2734  CD  GLN C  61     -28.758   6.239  59.715  1.00 16.92           C
ATOM   2735  OE1 GLN C  61     -29.795   6.501  59.098  1.00 10.31           O
ATOM   2736  NE2 GLN C  61     -28.630   5.116  60.390  1.00  9.13           N
ATOM   2737  N   VAL C  62     -26.116   9.876  58.773  1.00  7.01           N
ATOM   2738  CA  VAL C  62     -26.655  10.766  57.747  1.00  6.74           C
ATOM   2739  C   VAL C  62     -27.161   9.863  56.617  1.00 11.14           C
ATOM   2740  O   VAL C  62     -26.699   8.725  56.475  1.00 11.65           O
ATOM   2741  CB  VAL C  62     -25.696  11.897  57.255  1.00  8.24           C
ATOM   2742  CG1 VAL C  62     -25.353  12.866  58.387  1.00  6.92           C
ATOM   2743  CG2 VAL C  62     -24.436  11.338  56.595  1.00  7.93           C
ATOM   2744  N   LEU C  63     -28.118  10.352  55.847  1.00  9.25           N
ATOM   2745  CA  LEU C  63     -28.648   9.632  54.707  1.00  9.68           C
ATOM   2746  C   LEU C  63     -28.537  10.580  53.516  1.00 12.65           C
ATOM   2747  O   LEU C  63     -29.058  11.686  53.580  1.00 13.62           O
ATOM   2748  CB  LEU C  63     -30.131   9.236  54.934  1.00  9.68           C
ATOM   2749  CG  LEU C  63     -30.704   7.942  54.278  1.00 12.68           C
ATOM   2750  CD1 LEU C  63     -32.102   8.168  53.750  1.00 12.34           C
ATOM   2751  CD2 LEU C  63     -29.803   7.328  53.204  1.00 13.54           C
ATOM   2752  N   PHE C  64     -27.844  10.160  52.460  1.00 10.14           N
ATOM   2753  CA  PHE C  64     -27.700  10.934  51.237  1.00  9.97           C
ATOM   2754  C   PHE C  64     -28.615  10.378  50.155  1.00 13.40           C
ATOM   2755  O   PHE C  64     -28.859   9.175  50.113  1.00 12.85           O
ATOM   2756  CB  PHE C  64     -26.246  10.968  50.745  1.00 11.12           C
ATOM   2757  CG  PHE C  64     -25.287  11.709  51.643  1.00 12.09           C
ATOM   2758  CD1 PHE C  64     -25.414  13.088  51.847  1.00 14.15           C
ATOM   2759  CD2 PHE C  64     -24.245  11.039  52.278  1.00 13.69           C
ATOM   2760  CE1 PHE C  64     -24.514  13.780  52.665  1.00 14.27           C
ATOM   2761  CE2 PHE C  64     -23.348  11.732  53.098  1.00 15.27           C
ATOM   2762  CZ  PHE C  64     -23.490  13.100  53.286  1.00 13.98           C
ATOM   2763  N   LYS C  65     -29.144  11.266  49.301  1.00 11.53           N
ATOM   2764  CA  LYS C  65     -30.033  10.921  48.202  1.00 12.22           C
ATOM   2765  C   LYS C  65     -29.666  11.739  46.976  1.00 16.18           C
ATOM   2766  O   LYS C  65     -29.308  12.910  47.101  1.00 15.85           O
ATOM   2767  CB  LYS C  65     -31.510  11.173  48.591  1.00 13.70           C
ATOM   2768  CG  LYS C  65     -32.517  10.648  47.573  1.00 24.25           C
ATOM   2769  CD  LYS C  65     -33.926  11.129  47.839  1.00 32.66           C
ATOM   2770  CE  LYS C  65     -34.823  10.783  46.671  1.00 39.15           C
ATOM   2771  NZ  LYS C  65     -36.267  10.833  47.030  1.00 41.14           N
ATOM   2772  N   GLY C  66     -29.817  11.121  45.810  1.00 16.25           N
ATOM   2773  CA  GLY C  66     -29.594  11.726  44.504  1.00 17.47           C
ATOM   2774  C   GLY C  66     -30.429  11.044  43.447  1.00 25.52           C
ATOM   2775  O   GLY C  66     -30.964   9.964  43.686  1.00 26.60           O
ATOM   2776  N   GLN C  67     -30.605  11.690  42.297  1.00 26.72           N
ATOM   2777  CA  GLN C  67     -31.360  11.119  41.188  1.00 29.41           C
ATOM   2778  C   GLN C  67     -30.508  11.321  39.954  1.00 38.73           C
ATOM   2779  O   GLN C  67     -30.082  12.443  39.678  1.00 39.01           O
ATOM   2780  CB  GLN C  67     -32.751  11.753  41.063  1.00 31.11           C
ATOM   2781  CG  GLN C  67     -33.803  10.753  40.610  1.00 55.33           C
ATOM   2782  CD  GLN C  67     -35.089  11.387  40.154  1.00 83.48           C
ATOM   2783  OE1 GLN C  67     -35.154  12.024  39.099  1.00 83.75           O
ATOM   2784  NE2 GLN C  67     -36.161  11.150  40.893  1.00 75.41           N
ATOM   2785  N   GLY C  68     -30.159  10.222  39.298  1.00 39.42           N
ATOM   2786  CA  GLY C  68     -29.259  10.246  38.155  1.00 41.93           C
ATOM   2787  C   GLY C  68     -27.857  10.630  38.592  1.00 49.60           C
ATOM   2788  O   GLY C  68     -27.546  10.607  39.791  1.00 48.00           O
ATOM   2789  N   CYS C  69     -27.019  11.045  37.636  1.00 50.62           N
ATOM   2790  CA  CYS C  69     -25.637  11.420  37.918  1.00 52.03           C
ATOM   2791  C   CYS C  69     -25.109  12.556  37.036  1.00 59.14           C
ATOM   2792  O   CYS C  69     -25.198  12.461  35.809  1.00 60.09           O
ATOM   2793  CB  CYS C  69     -24.740  10.192  37.842  1.00 53.54           C
ATOM   2794  SG  CYS C  69     -24.661   9.238  39.375  1.00 56.67           S
ATOM   2795  N   PRO C  70     -24.517  13.620  37.625  1.00 56.97           N
ATOM   2796  CA  PRO C  70     -23.994  14.708  36.787  1.00 64.64           C
ATOM   2797  C   PRO C  70     -22.607  14.427  36.227  1.00116.93           C
ATOM   2798  O   PRO C  70     -21.852  13.626  36.771  1.00 86.99           O
ATOM   2799  CB  PRO C  70     -24.009  15.928  37.715  1.00 64.87           C
ATOM   2800  CG  PRO C  70     -24.099  15.386  39.112  1.00 65.87           C
ATOM   2801  CD  PRO C  70     -24.306  13.898  39.062  1.00 59.64           C
ATOM   2802  N   THR C  72     -19.894  15.874  36.758  1.00 64.72           N
ATOM   2803  CA  THR C  72     -19.021  16.044  37.918  1.00 63.78           C
ATOM   2804  C   THR C  72     -19.072  14.839  38.863  1.00 64.79           C
ATOM   2805  O   THR C  72     -20.106  14.174  38.982  1.00 64.35           O
ATOM   2806  CB  THR C  72     -19.298  17.387  38.644  1.00 74.80           C
ATOM   2807  OG1 THR C  72     -18.279  17.610  39.626  1.00 74.59           O
ATOM   2808  CG2 THR C  72     -20.693  17.453  39.301  1.00 72.75           C
ATOM   2809  N   HIS C  73     -17.948  14.570  39.537  1.00 58.84           N
ATOM   2810  CA  HIS C  73     -17.872  13.492  40.508  1.00 56.39           C
ATOM   2811  C   HIS C  73     -18.337  14.036  41.861  1.00 53.67           C
ATOM   2812  O   HIS C  73     -17.948  15.144  42.245  1.00 53.63           O
ATOM   2813  CB  HIS C  73     -16.469  12.867  40.562  1.00 58.41           C
ATOM   2814  CG  HIS C  73     -16.483  11.444  41.037  1.00 61.79           C
ATOM   2815  ND1 HIS C  73     -17.396  10.527  40.539  1.00 63.69           N
ATOM   2816  CD2 HIS C  73     -15.693  10.822  41.946  1.00 63.70           C
ATOM   2817  CE1 HIS C  73     -17.156   9.397  41.184  1.00 63.05           C
ATOM   2818  NE2 HIS C  73     -16.135   9.522  42.029  1.00 63.31           N
ATOM   2819  N   VAL C  74     -19.234  13.298  42.534  1.00 44.08           N
ATOM   2820  CA  VAL C  74     -19.861  13.700  43.792  1.00 40.28           C
ATOM   2821  C   VAL C  74     -19.141  13.105  45.016  1.00 38.06           C
ATOM   2822  O   VAL C  74     -19.280  11.916  45.267  1.00 38.45           O
ATOM   2823  CB  VAL C  74     -21.377  13.346  43.782  1.00 43.78           C
ATOM   2824  CG1 VAL C  74     -22.096  13.993  44.950  1.00 42.62           C
ATOM   2825  CG2 VAL C  74     -22.046  13.741  42.463  1.00 44.35           C
ATOM   2826  N   LEU C  75     -18.417  13.938  45.793  1.00 30.10           N
ATOM   2827  CA  LEU C  75     -17.690  13.543  47.001  1.00 28.27           C
ATOM   2828  C   LEU C  75     -18.549  13.894  48.231  1.00 25.73           C
ATOM   2829  O   LEU C  75     -18.800  15.074  48.490  1.00 25.02           O
ATOM   2830  CB  LEU C  75     -16.322  14.270  47.027  1.00 29.74           C
ATOM   2831  CG  LEU C  75     -15.071  13.549  47.590  1.00 35.65           C
ATOM   2832  CD1 LEU C  75     -14.931  13.734  49.093  1.00 35.67           C
ATOM   2833  CD2 LEU C  75     -14.939  12.107  47.107  1.00 37.37           C
ATOM   2834  N   LEU C  76     -19.035  12.862  48.950  1.00 17.81           N
ATOM   2835  CA  LEU C  76     -19.927  12.996  50.111  1.00 16.18           C
ATOM   2836  C   LEU C  76     -19.223  12.637  51.407  1.00 16.00           C
ATOM   2837  O   LEU C  76     -18.839  11.485  51.583  1.00 16.50           O
ATOM   2838  CB  LEU C  76     -21.180  12.098  49.912  1.00 16.11           C
ATOM   2839  CG  LEU C  76     -22.480  12.693  49.297  1.00 18.93           C
ATOM   2840  CD1 LEU C  76     -22.261  13.983  48.508  1.00 18.62           C
ATOM   2841  CD2 LEU C  76     -23.224  11.650  48.490  1.00 20.28           C
ATOM   2842  N   THR C  77     -19.050  13.610  52.316  1.00 12.27           N
ATOM   2843  CA  THR C  77     -18.387  13.373  53.600  1.00 11.40           C
ATOM   2844  C   THR C  77     -19.331  13.517  54.785  1.00 12.62           C
ATOM   2845  O   THR C  77     -20.318  14.260  54.725  1.00 10.34           O
ATOM   2846  CB  THR C  77     -17.125  14.241  53.797  1.00 16.70           C
ATOM   2847  OG1 THR C  77     -17.490  15.615  53.958  1.00 19.85           O
ATOM   2848  CG2 THR C  77     -16.083  14.063  52.689  1.00 15.36           C
ATOM   2849  N   HIS C  78     -18.994  12.804  55.871  1.00 10.39           N
ATOM   2850  CA  HIS C  78     -19.684  12.808  57.149  1.00 10.40           C
ATOM   2851  C   HIS C  78     -18.604  12.682  58.206  1.00 14.43           C
ATOM   2852  O   HIS C  78     -17.831  11.714  58.189  1.00 14.41           O
ATOM   2853  CB  HIS C  78     -20.708  11.655  57.252  1.00 10.68           C
ATOM   2854  CG  HIS C  78     -21.485  11.640  58.537  1.00 13.05           C
ATOM   2855  ND1 HIS C  78     -21.961  10.455  59.080  1.00 15.03           N
ATOM   2856  CD2 HIS C  78     -21.855  12.662  59.344  1.00 14.59           C
ATOM   2857  CE1 HIS C  78     -22.612  10.796  60.183  1.00 14.61           C
ATOM   2858  NE2 HIS C  78     -22.551  12.106  60.400  1.00 14.69           N
ATOM   2859  N   THR C  79     -18.524  13.671  59.104  1.00 12.48           N
ATOM   2860  CA  THR C  79     -17.500  13.678  60.143  1.00 13.16           C
ATOM   2861  C   THR C  79     -18.030  14.080  61.516  1.00 16.25           C
ATOM   2862  O   THR C  79     -18.901  14.939  61.629  1.00 16.33           O
ATOM   2863  CB  THR C  79     -16.349  14.668  59.794  1.00 20.86           C
ATOM   2864  OG1 THR C  79     -16.903  15.977  59.687  1.00 31.41           O
ATOM   2865  CG2 THR C  79     -15.610  14.316  58.515  1.00 17.40           C
ATOM   2866  N   ILE C  80     -17.442  13.484  62.559  1.00 13.51           N
ATOM   2867  CA  ILE C  80     -17.656  13.863  63.938  1.00 12.52           C
ATOM   2868  C   ILE C  80     -16.320  14.449  64.386  1.00 15.51           C
ATOM   2869  O   ILE C  80     -15.281  13.788  64.297  1.00 15.22           O
ATOM   2870  CB  ILE C  80     -18.168  12.748  64.865  1.00 13.30           C
ATOM   2871  CG1 ILE C  80     -19.646  12.411  64.543  1.00 12.97           C
ATOM   2872  CG2 ILE C  80     -18.005  13.175  66.347  1.00 12.88           C
ATOM   2873  CD1 ILE C  80     -20.187  11.157  65.283  1.00 12.88           C
ATOM   2874  N   SER C  81     -16.344  15.677  64.856  1.00 13.60           N
ATOM   2875  CA  SER C  81     -15.114  16.295  65.304  1.00 14.46           C
ATOM   2876  C   SER C  81     -15.237  16.826  66.715  1.00 18.41           C
ATOM   2877  O   SER C  81     -16.346  17.104  67.197  1.00 17.08           O
ATOM   2878  CB  SER C  81     -14.644  17.365  64.315  1.00 17.48           C
ATOM   2879  OG  SER C  81     -15.630  18.361  64.107  1.00 29.75           O
ATOM   2880  N   ARG C  82     -14.083  16.906  67.391  1.00 17.81           N
ATOM   2881  CA  ARG C  82     -13.932  17.407  68.752  1.00 18.50           C
ATOM   2882  C   ARG C  82     -13.335  18.802  68.706  1.00 25.07           C
ATOM   2883  O   ARG C  82     -12.343  19.032  68.018  1.00 24.95           O
ATOM   2884  CB  ARG C  82     -13.057  16.449  69.599  1.00 18.10           C
ATOM   2885  CG  ARG C  82     -12.524  17.050  70.903  1.00 23.01           C
ATOM   2886  CD  ARG C  82     -12.367  16.050  72.021  1.00 20.85           C
ATOM   2887  NE  ARG C  82     -11.015  15.513  72.117  1.00 30.38           N
ATOM   2888  CZ  ARG C  82     -10.305  15.458  73.242  1.00 48.86           C
ATOM   2889  NH1 ARG C  82     -10.810  15.919  74.382  1.00 27.50           N
ATOM   2890  NH2 ARG C  82      -9.082  14.943  73.235  1.00 36.96           N
ATOM   2891  N   ILE C  83     -13.953  19.734  69.432  1.00 25.33           N
ATOM   2892  CA  ILE C  83     -13.494  21.107  69.558  1.00 27.90           C
ATOM   2893  C   ILE C  83     -13.204  21.299  71.048  1.00 36.12           C
ATOM   2894  O   ILE C  83     -14.127  21.377  71.858  1.00 35.02           O
ATOM   2895  CB  ILE C  83     -14.500  22.143  68.961  1.00 31.26           C
ATOM   2896  CG1 ILE C  83     -14.821  21.841  67.469  1.00 31.06           C
ATOM   2897  CG2 ILE C  83     -13.965  23.575  69.118  1.00 33.14           C
ATOM   2898  CD1 ILE C  83     -16.117  20.994  67.194  1.00 30.91           C
ATOM   2899  N   ALA C  84     -11.919  21.280  71.407  1.00 38.67           N
ATOM   2900  CA  ALA C  84     -11.485  21.395  72.797  1.00 41.88           C
ATOM   2901  C   ALA C  84     -11.611  22.798  73.370  1.00 52.71           C
ATOM   2902  O   ALA C  84     -11.515  23.783  72.638  1.00 52.76           O
ATOM   2903  CB  ALA C  84     -10.063  20.895  72.944  1.00 43.37           C
ATOM   2904  N   VAL C  85     -11.835  22.883  74.688  1.00 54.73           N
ATOM   2905  CA  VAL C  85     -11.929  24.154  75.424  1.00 58.64           C
ATOM   2906  C   VAL C  85     -10.531  24.760  75.588  1.00 69.33           C
ATOM   2907  O   VAL C  85     -10.365  25.979  75.483  1.00 70.30           O
ATOM   2908  CB  VAL C  85     -12.638  24.010  76.800  1.00 62.90           C
ATOM   2909  CG1 VAL C  85     -13.978  24.733  76.806  1.00 62.64           C
ATOM   2910  CG2 VAL C  85     -12.795  22.547  77.210  1.00 61.25           C
ATOM   2911  N   SER C  86      -9.529  23.885  75.820  1.00 69.79           N
ATOM   2912  CA  SER C  86      -8.117  24.212  76.041  1.00 73.09           C
ATOM   2913  C   SER C  86      -7.317  24.493  74.759  1.00 80.55           C
ATOM   2914  O   SER C  86      -6.775  25.592  74.625  1.00 82.20           O
ATOM   2915  CB  SER C  86      -7.442  23.118  76.869  1.00 77.21           C
ATOM   2916  OG  SER C  86      -7.667  21.828  76.317  1.00 83.72           O
ATOM   2917  N   TYR C  87      -7.223  23.505  73.831  1.00 77.74           N
ATOM   2918  CA  TYR C  87      -6.457  23.668  72.588  1.00 79.03           C
ATOM   2919  C   TYR C  87      -7.180  24.559  71.563  1.00 79.87           C
ATOM   2920  O   TYR C  87      -6.518  25.131  70.692  1.00 81.39           O
ATOM   2921  CB  TYR C  87      -5.989  22.329  71.945  1.00 80.87           C
ATOM   2922  CG  TYR C  87      -6.134  21.057  72.765  1.00 84.38           C
ATOM   2923  CD1 TYR C  87      -6.816  19.953  72.260  1.00 85.05           C
ATOM   2924  CD2 TYR C  87      -5.488  20.915  73.995  1.00 87.04           C
ATOM   2925  CE1 TYR C  87      -6.951  18.781  73.003  1.00 86.28           C
ATOM   2926  CE2 TYR C  87      -5.616  19.747  74.749  1.00 87.43           C
ATOM   2927  CZ  TYR C  87      -6.344  18.679  74.246  1.00 95.98           C
ATOM   2928  OH  TYR C  87      -6.462  17.517  74.975  1.00 99.49           O
ATOM   2929  N   GLN C  88      -8.530  24.688  71.679  1.00 72.15           N
ATOM   2930  CA  GLN C  88      -9.437  25.499  70.830  1.00 69.97           C
ATOM   2931  C   GLN C  88      -9.549  24.984  69.369  1.00 67.07           C
ATOM   2932  O   GLN C  88     -10.392  25.477  68.611  1.00 66.31           O
ATOM   2933  CB  GLN C  88      -9.076  27.004  70.871  1.00 73.86           C
ATOM   2934  CG  GLN C  88      -9.012  27.604  72.285  1.00101.20           C
ATOM   2935  CD  GLN C  88      -7.824  28.529  72.483  1.00132.44           C
ATOM   2936  OE1 GLN C  88      -7.970  29.749  72.636  1.00130.89           O
ATOM   2937  NE2 GLN C  88      -6.619  27.970  72.524  1.00127.33           N
ATOM   2938  N   THR C  89      -8.734  23.966  69.004  1.00 57.86           N
ATOM   2939  CA  THR C  89      -8.655  23.360  67.672  1.00 54.29           C
ATOM   2940  C   THR C  89      -9.751  22.301  67.430  1.00 49.63           C
ATOM   2941  O   THR C  89     -10.308  21.742  68.380  1.00 48.34           O
ATOM   2942  CB  THR C  89      -7.237  22.777  67.427  1.00 63.36           C
ATOM   2943  OG1 THR C  89      -6.274  23.465  68.223  1.00 64.99           O
ATOM   2944  CG2 THR C  89      -6.817  22.828  65.959  1.00 62.59           C
ATOM   2945  N   LYS C  90     -10.031  22.030  66.140  1.00 40.31           N
ATOM   2946  CA  LYS C  90     -11.007  21.067  65.656  1.00 36.17           C
ATOM   2947  C   LYS C  90     -10.276  19.827  65.127  1.00 34.01           C
ATOM   2948  O   LYS C  90      -9.478  19.934  64.197  1.00 33.67           O
ATOM   2949  CB  LYS C  90     -11.875  21.710  64.556  1.00 37.74           C
ATOM   2950  CG  LYS C  90     -13.121  20.919  64.185  1.00 37.79           C
ATOM   2951  CD  LYS C  90     -13.855  21.602  63.050  1.00 44.29           C
ATOM   2952  CE  LYS C  90     -15.348  21.642  63.268  1.00 49.63           C
ATOM   2953  NZ  LYS C  90     -16.034  22.407  62.193  1.00 56.51           N
ATOM   2954  N   VAL C  91     -10.520  18.665  65.746  1.00 26.59           N
ATOM   2955  CA  VAL C  91      -9.904  17.393  65.331  1.00 24.89           C
ATOM   2956  C   VAL C  91     -10.982  16.376  64.970  1.00 21.53           C
ATOM   2957  O   VAL C  91     -11.963  16.250  65.698  1.00 18.41           O
ATOM   2958  CB  VAL C  91      -8.837  16.816  66.318  1.00 29.87           C
ATOM   2959  CG1 VAL C  91      -7.678  17.787  66.523  1.00 31.37           C
ATOM   2960  CG2 VAL C  91      -9.442  16.432  67.658  1.00 29.63           C
ATOM   2961  N   ASN C  92     -10.800  15.656  63.856  1.00 16.40           N
ATOM   2962  CA  ASN C  92     -11.755  14.635  63.433  1.00 14.37           C
ATOM   2963  C   ASN C  92     -11.606  13.387  64.286  1.00 16.49           C
ATOM   2964  O   ASN C  92     -10.509  12.843  64.395  1.00 17.96           O
ATOM   2965  CB  ASN C  92     -11.588  14.316  61.951  1.00 11.18           C
ATOM   2966  CG  ASN C  92     -11.990  15.442  61.026  1.00 23.99           C
ATOM   2967  OD1 ASN C  92     -12.605  16.439  61.425  1.00 23.70           O
ATOM   2968  ND2 ASN C  92     -11.655  15.307  59.759  1.00 13.40           N
ATOM   2969  N   LEU C  93     -12.699  12.959  64.920  1.00 12.87           N
ATOM   2970  CA  LEU C  93     -12.720  11.764  65.745  1.00 11.83           C
ATOM   2971  C   LEU C  93     -13.161  10.551  64.913  1.00 14.15           C
ATOM   2972  O   LEU C  93     -12.571   9.474  65.022  1.00 14.90           O
ATOM   2973  CB  LEU C  93     -13.674  11.932  66.944  1.00 11.15           C
ATOM   2974  CG  LEU C  93     -13.399  13.004  67.984  1.00 12.80           C
ATOM   2975  CD1 LEU C  93     -14.420  12.924  69.111  1.00 12.04           C
ATOM   2976  CD2 LEU C  93     -11.990  12.878  68.573  1.00 13.84           C
ATOM   2977  N   LEU C  94     -14.216  10.738  64.105  1.00 10.61           N
ATOM   2978  CA  LEU C  94     -14.892   9.731  63.283  1.00  8.85           C
ATOM   2979  C   LEU C  94     -15.150  10.352  61.912  1.00 12.35           C
ATOM   2980  O   LEU C  94     -15.654  11.462  61.849  1.00 12.73           O
ATOM   2981  CB  LEU C  94     -16.218   9.325  63.977  1.00  7.73           C
ATOM   2982  CG  LEU C  94     -16.080   8.747  65.415  1.00  9.26           C
ATOM   2983  CD1 LEU C  94     -17.397   8.715  66.163  1.00  7.31           C
ATOM   2984  CD2 LEU C  94     -15.412   7.382  65.419  1.00  9.56           C
ATOM   2985  N   SER C  95     -14.743   9.684  60.821  1.00 10.51           N
ATOM   2986  CA  SER C  95     -14.873  10.250  59.472  1.00 10.12           C
ATOM   2987  C   SER C  95     -15.144   9.183  58.420  1.00 12.45           C
ATOM   2988  O   SER C  95     -14.556   8.108  58.487  1.00 13.04           O
ATOM   2989  CB  SER C  95     -13.599  11.035  59.116  1.00 12.56           C
ATOM   2990  OG  SER C  95     -13.614  11.558  57.796  1.00 18.54           O
ATOM   2991  N   ALA C  96     -16.021   9.478  57.445  1.00  9.75           N
ATOM   2992  CA  ALA C  96     -16.340   8.562  56.340  1.00 10.04           C
ATOM   2993  C   ALA C  96     -16.677   9.317  55.053  1.00 13.73           C
ATOM   2994  O   ALA C  96     -17.133  10.454  55.093  1.00 12.35           O
ATOM   2995  CB  ALA C  96     -17.469   7.621  56.717  1.00 10.50           C
ATOM   2996  N   ILE C  97     -16.409   8.686  53.912  1.00 13.15           N
ATOM   2997  CA  ILE C  97     -16.614   9.272  52.592  1.00 13.47           C
ATOM   2998  C   ILE C  97     -17.403   8.304  51.706  1.00 17.85           C
ATOM   2999  O   ILE C  97     -17.293   7.087  51.853  1.00 16.52           O
ATOM   3000  CB  ILE C  97     -15.241   9.667  51.920  1.00 15.53           C
ATOM   3001  CG1 ILE C  97     -14.320  10.491  52.862  1.00 15.12           C
ATOM   3002  CG2 ILE C  97     -15.462  10.427  50.598  1.00 15.88           C
ATOM   3003  CD1 ILE C  97     -12.811  10.466  52.495  1.00 14.38           C
ATOM   3004  N   LYS C  98     -18.170   8.860  50.762  1.00 17.85           N
ATOM   3005  CA  LYS C  98     -18.892   8.105  49.742  1.00 19.22           C
ATOM   3006  C   LYS C  98     -18.851   8.901  48.437  1.00 26.57           C
ATOM   3007  O   LYS C  98     -19.015  10.112  48.475  1.00 25.98           O
ATOM   3008  CB  LYS C  98     -20.311   7.729  50.193  1.00 20.94           C
ATOM   3009  CG  LYS C  98     -20.494   6.207  50.273  1.00 25.89           C
ATOM   3010  CD  LYS C  98     -21.587   5.799  51.216  1.00 34.13           C
ATOM   3011  CE  LYS C  98     -21.831   4.309  51.153  1.00 46.59           C
ATOM   3012  NZ  LYS C  98     -23.044   3.905  51.914  1.00 49.58           N
ATOM   3013  N   SER C  99     -18.501   8.262  47.312  1.00 28.83           N
ATOM   3014  CA  SER C  99     -18.432   8.945  46.009  1.00 31.54           C
ATOM   3015  C   SER C  99     -19.355   8.156  45.078  1.00 40.73           C
ATOM   3016  O   SER C  99     -18.911   7.221  44.413  1.00 42.21           O
ATOM   3017  CB  SER C  99     -16.996   9.010  45.503  1.00 36.15           C
ATOM   3018  OG  SER C  99     -16.729  10.234  44.836  1.00 44.08           O
ATOM   3019  N   PRO C 100     -20.673   8.467  45.108  1.00 39.93           N
ATOM   3020  CA  PRO C 100     -21.663   7.605  44.443  1.00 41.66           C
ATOM   3021  C   PRO C 100     -21.815   7.611  42.916  1.00 50.40           C
ATOM   3022  O   PRO C 100     -22.506   6.713  42.430  1.00 50.99           O
ATOM   3023  CB  PRO C 100     -22.974   8.077  45.072  1.00 42.40           C
ATOM   3024  CG  PRO C 100     -22.721   9.509  45.360  1.00 45.31           C
ATOM   3025  CD  PRO C 100     -21.353   9.490  45.928  1.00 40.41           C
ATOM   3026  N   CYS C 101     -21.268   8.571  42.161  1.00 50.05           N
ATOM   3027  CA  CYS C 101     -21.547   8.532  40.725  1.00 52.90           C
ATOM   3028  C   CYS C 101     -20.477   7.820  39.884  1.00 64.63           C
ATOM   3029  O   CYS C 101     -19.453   8.402  39.512  1.00 64.39           O
ATOM   3030  CB  CYS C 101     -21.870   9.918  40.194  1.00 52.75           C
ATOM   3031  SG  CYS C 101     -23.556  10.449  40.580  1.00 55.76           S
ATOM   3032  N   GLN C 102     -20.779   6.539  39.561  1.00 67.29           N
ATOM   3033  CA  GLN C 102     -19.967   5.620  38.765  1.00 70.73           C
ATOM   3034  C   GLN C 102     -19.783   6.109  37.322  1.00 80.55           C
ATOM   3035  O   GLN C 102     -18.708   5.932  36.753  1.00 81.18           O
ATOM   3036  CB  GLN C 102     -20.575   4.207  38.792  1.00 72.73           C
ATOM   3037  N   ARG C 103     -20.825   6.720  36.739  1.00 80.32           N
ATOM   3038  CA  ARG C 103     -20.830   7.260  35.376  1.00 82.77           C
ATOM   3039  C   ARG C 103     -21.913   8.324  35.266  1.00 89.82           C
ATOM   3040  O   ARG C 103     -22.957   8.185  35.901  1.00 88.93           O
ATOM   3041  CB  ARG C 103     -21.099   6.146  34.348  1.00 85.02           C
ATOM   3042  N   GLU C 104     -21.665   9.382  34.475  1.00 89.24           N
ATOM   3043  CA  GLU C 104     -22.617  10.474  34.222  1.00 89.79           C
ATOM   3044  C   GLU C 104     -23.818   9.880  33.483  1.00 96.98           C
ATOM   3045  O   GLU C 104     -23.603   9.182  32.490  1.00 97.42           O
ATOM   3046  CB  GLU C 104     -21.930  11.547  33.366  1.00 92.01           C
ATOM   3047  CG  GLU C 104     -22.796  12.739  32.999  1.00103.54           C
ATOM   3048  CD  GLU C 104     -22.017  13.940  32.506  1.00124.69           C
ATOM   3049  OE1 GLU C 104     -20.856  14.133  32.941  1.00118.59           O
ATOM   3050  OE2 GLU C 104     -22.592  14.718  31.713  1.00118.56           O
ATOM   3051  N   THR C 105     -25.065  10.095  33.994  1.00 94.17           N
ATOM   3052  CA  THR C 105     -26.270   9.509  33.388  1.00 95.33           C
ATOM   3053  C   THR C 105     -26.352   9.897  31.886  1.00102.60           C
ATOM   3054  O   THR C 105     -26.275  11.089  31.561  1.00102.23           O
ATOM   3055  CB  THR C 105     -27.557   9.766  34.211  1.00103.39           C
ATOM   3056  OG1 THR C 105     -28.623   8.996  33.654  1.00103.65           O
ATOM   3057  CG2 THR C 105     -27.952  11.238  34.297  1.00101.87           C
ATOM   3058  N   PRO C 106     -26.366   8.889  30.966  1.00101.92           N
ATOM   3059  CA  PRO C 106     -26.399   9.204  29.524  1.00103.35           C
ATOM   3060  C   PRO C 106     -27.580  10.091  29.143  1.00107.40           C
ATOM   3061  O   PRO C 106     -28.681   9.900  29.662  1.00106.46           O
ATOM   3062  CB  PRO C 106     -26.473   7.829  28.846  1.00106.46           C
ATOM   3063  CG  PRO C 106     -26.024   6.856  29.863  1.00110.21           C
ATOM   3064  CD  PRO C 106     -26.393   7.428  31.196  1.00104.08           C
ATOM   3065  N   GLU C 107     -27.328  11.064  28.242  1.00104.49           N
ATOM   3066  CA  GLU C 107     -28.240  12.092  27.724  1.00104.59           C
ATOM   3067  C   GLU C 107     -29.749  11.770  27.806  1.00108.18           C
ATOM   3068  O   GLU C 107     -30.497  12.605  28.311  1.00106.87           O
ATOM   3069  CB  GLU C 107     -27.862  12.476  26.284  1.00107.69           C
ATOM   3070  N   GLY C 108     -30.192  10.581  27.338  1.00104.73           N
ATOM   3071  CA  GLY C 108     -31.609  10.200  27.332  1.00104.17           C
ATOM   3072  C   GLY C 108     -32.029   9.125  28.362  1.00105.18           C
ATOM   3073  O   GLY C 108     -33.227   8.855  28.490  1.00105.27           O
ATOM   3074  N   ALA C 109     -31.064   8.525  29.087  1.00 98.86           N
ATOM   3075  CA  ALA C 109     -31.324   7.499  30.104  1.00 96.96           C
ATOM   3076  C   ALA C 109     -32.116   8.060  31.285  1.00 96.35           C
ATOM   3077  O   ALA C 109     -31.920   9.217  31.672  1.00 95.22           O
ATOM   3078  CB  ALA C 109     -30.014   6.870  30.593  1.00 97.22           C
ATOM   3079  N   GLU C 110     -33.023   7.239  31.841  1.00 89.80           N
ATOM   3080  CA  GLU C 110     -33.876   7.616  32.968  1.00 86.76           C
ATOM   3081  C   GLU C 110     -33.096   7.736  34.284  1.00 84.20           C
ATOM   3082  O   GLU C 110     -32.304   6.850  34.626  1.00 83.69           O
ATOM   3083  CB  GLU C 110     -35.026   6.629  33.116  1.00 89.22           C
ATOM   3084  N   ALA C 111     -33.303   8.870  34.988  1.00 75.11           N
ATOM   3085  CA  ALA C 111     -32.664   9.157  36.271  1.00 70.73           C
ATOM   3086  C   ALA C 111     -33.310   8.313  37.359  1.00 66.64           C
ATOM   3087  O   ALA C 111     -34.487   8.493  37.695  1.00 66.39           O
ATOM   3088  CB  ALA C 111     -32.766  10.638  36.605  1.00 70.61           C
ATOM   3089  N   LYS C 112     -32.546   7.343  37.855  1.00 57.01           N
ATOM   3090  CA  LYS C 112     -33.003   6.443  38.906  1.00 53.67           C
ATOM   3091  C   LYS C 112     -32.553   6.971  40.276  1.00 46.77           C
ATOM   3092  O   LYS C 112     -31.380   7.332  40.413  1.00 43.95           O
ATOM   3093  CB  LYS C 112     -32.492   5.021  38.653  1.00 57.54           C
ATOM   3094  CG  LYS C 112     -32.993   4.411  37.343  1.00 78.52           C
ATOM   3095  CD  LYS C 112     -33.433   2.960  37.520  1.00 92.83           C
ATOM   3096  CE  LYS C 112     -32.369   1.940  37.167  1.00105.91           C
ATOM   3097  NZ  LYS C 112     -32.786   0.566  37.554  1.00116.79           N
ATOM   3098  N   PRO C 113     -33.460   7.089  41.283  1.00 37.47           N
ATOM   3099  CA  PRO C 113     -33.033   7.636  42.588  1.00 34.05           C
ATOM   3100  C   PRO C 113     -32.126   6.706  43.387  1.00 32.41           C
ATOM   3101  O   PRO C 113     -32.457   5.547  43.590  1.00 31.01           O
ATOM   3102  CB  PRO C 113     -34.349   7.942  43.311  1.00 35.93           C
ATOM   3103  CG  PRO C 113     -35.342   7.037  42.686  1.00 42.34           C
ATOM   3104  CD  PRO C 113     -34.899   6.748  41.279  1.00 39.22           C
ATOM   3105  N   TRP C 114     -30.961   7.213  43.799  1.00 24.52           N
ATOM   3106  CA  TRP C 114     -29.999   6.472  44.597  1.00 21.95           C
ATOM   3107  C   TRP C 114     -30.016   6.968  46.060  1.00 19.54           C
ATOM   3108  O   TRP C 114     -30.496   8.067  46.333  1.00 17.94           O
ATOM   3109  CB  TRP C 114     -28.598   6.435  43.957  1.00 21.00           C
ATOM   3110  CG  TRP C 114     -27.968   7.781  43.729  1.00 20.81           C
ATOM   3111  CD1 TRP C 114     -27.893   8.465  42.547  1.00 22.87           C
ATOM   3112  CD2 TRP C 114     -27.266   8.574  44.698  1.00 19.63           C
ATOM   3113  NE1 TRP C 114     -27.203   9.643  42.724  1.00 21.85           N
ATOM   3114  CE2 TRP C 114     -26.788   9.726  44.031  1.00 21.97           C
ATOM   3115  CE3 TRP C 114     -27.008   8.430  46.072  1.00 19.76           C
ATOM   3116  CZ2 TRP C 114     -26.101  10.743  44.700  1.00 20.56           C
ATOM   3117  CZ3 TRP C 114     -26.325   9.440  46.735  1.00 19.82           C
ATOM   3118  CH2 TRP C 114     -25.885  10.582  46.053  1.00 20.07           C
ATOM   3119  N   TYR C 115     -29.559   6.125  46.990  1.00 15.37           N
ATOM   3120  CA  TYR C 115     -29.547   6.375  48.429  1.00 14.01           C
ATOM   3121  C   TYR C 115     -28.253   5.867  49.034  1.00 16.40           C
ATOM   3122  O   TYR C 115     -27.813   4.762  48.703  1.00 16.08           O
ATOM   3123  CB  TYR C 115     -30.730   5.667  49.100  1.00 14.98           C
ATOM   3124  CG  TYR C 115     -32.076   6.325  48.888  1.00 15.39           C
ATOM   3125  CD1 TYR C 115     -32.571   7.247  49.800  1.00 16.44           C
ATOM   3126  CD2 TYR C 115     -32.894   5.959  47.823  1.00 16.22           C
ATOM   3127  CE1 TYR C 115     -33.830   7.820  49.640  1.00 17.65           C
ATOM   3128  CE2 TYR C 115     -34.151   6.537  47.644  1.00 16.53           C
ATOM   3129  CZ  TYR C 115     -34.622   7.455  48.567  1.00 21.62           C
ATOM   3130  OH  TYR C 115     -35.860   8.029  48.428  1.00 26.35           O
ATOM   3131  N   GLU C 116     -27.623   6.689  49.904  1.00 15.02           N
ATOM   3132  CA  GLU C 116     -26.357   6.369  50.558  1.00 14.60           C
ATOM   3133  C   GLU C 116     -26.327   6.715  52.053  1.00 15.83           C
ATOM   3134  O   GLU C 116     -26.078   7.870  52.418  1.00 16.01           O
ATOM   3135  CB  GLU C 116     -25.144   7.003  49.827  1.00 15.57           C
ATOM   3136  CG  GLU C 116     -24.860   6.499  48.415  1.00 27.73           C
ATOM   3137  CD  GLU C 116     -24.769   4.999  48.202  1.00 49.65           C
ATOM   3138  OE1 GLU C 116     -24.296   4.287  49.116  1.00 48.60           O
ATOM   3139  OE2 GLU C 116     -25.193   4.535  47.119  1.00 43.58           O
ATOM   3140  N   PRO C 117     -26.530   5.719  52.947  1.00 12.49           N
ATOM   3141  CA  PRO C 117     -26.411   6.002  54.394  1.00 11.22           C
ATOM   3142  C   PRO C 117     -24.955   5.909  54.867  1.00 13.81           C
ATOM   3143  O   PRO C 117     -24.145   5.238  54.244  1.00 14.35           O
ATOM   3144  CB  PRO C 117     -27.280   4.919  55.049  1.00 12.63           C
ATOM   3145  CG  PRO C 117     -27.543   3.885  53.974  1.00 16.02           C
ATOM   3146  CD  PRO C 117     -26.857   4.300  52.701  1.00 13.44           C
ATOM   3147  N   ILE C 118     -24.618   6.617  55.940  1.00 11.38           N
ATOM   3148  CA  ILE C 118     -23.291   6.620  56.557  1.00 11.11           C
ATOM   3149  C   ILE C 118     -23.523   6.575  58.072  1.00 13.11           C
ATOM   3150  O   ILE C 118     -24.319   7.357  58.594  1.00 12.92           O
ATOM   3151  CB  ILE C 118     -22.363   7.829  56.137  1.00 13.07           C
ATOM   3152  CG1 ILE C 118     -22.018   7.823  54.627  1.00 13.34           C
ATOM   3153  CG2 ILE C 118     -21.067   7.826  56.978  1.00 13.95           C
ATOM   3154  CD1 ILE C 118     -21.122   9.053  54.102  1.00 17.01           C
ATOM   3155  N   TYR C 119     -22.865   5.636  58.764  1.00 10.22           N
ATOM   3156  CA  TYR C 119     -22.954   5.527  60.207  1.00  8.81           C
ATOM   3157  C   TYR C 119     -21.558   5.673  60.812  1.00 11.61           C
ATOM   3158  O   TYR C 119     -20.616   5.049  60.339  1.00 13.30           O
ATOM   3159  CB  TYR C 119     -23.627   4.211  60.653  1.00  9.54           C
ATOM   3160  CG  TYR C 119     -23.913   4.177  62.141  1.00  8.76           C
ATOM   3161  CD1 TYR C 119     -25.121   4.635  62.645  1.00  9.13           C
ATOM   3162  CD2 TYR C 119     -22.946   3.748  63.049  1.00  8.84           C
ATOM   3163  CE1 TYR C 119     -25.367   4.667  64.018  1.00  8.87           C
ATOM   3164  CE2 TYR C 119     -23.184   3.764  64.423  1.00  8.86           C
ATOM   3165  CZ  TYR C 119     -24.396   4.228  64.903  1.00 12.14           C
ATOM   3166  OH  TYR C 119     -24.654   4.219  66.248  1.00 12.02           O
ATOM   3167  N   LEU C 120     -21.430   6.513  61.841  1.00  7.97           N
ATOM   3168  CA  LEU C 120     -20.176   6.759  62.546  1.00  7.81           C
ATOM   3169  C   LEU C 120     -20.422   6.503  64.028  1.00 10.30           C
ATOM   3170  O   LEU C 120     -21.477   6.859  64.525  1.00 11.95           O
ATOM   3171  CB  LEU C 120     -19.727   8.234  62.361  1.00  7.47           C
ATOM   3172  CG  LEU C 120     -19.413   8.793  60.961  1.00  9.52           C
ATOM   3173  CD1 LEU C 120     -19.067  10.264  61.063  1.00  9.13           C
ATOM   3174  CD2 LEU C 120     -18.229   8.069  60.314  1.00  8.47           C
ATOM   3175  N   GLY C 121     -19.455   5.949  64.731  1.00  7.45           N
ATOM   3176  CA  GLY C 121     -19.622   5.692  66.152  1.00  7.56           C
ATOM   3177  C   GLY C 121     -18.379   5.174  66.822  1.00 11.13           C
ATOM   3178  O   GLY C 121     -17.660   4.363  66.238  1.00 12.35           O
ATOM   3179  N   GLY C 122     -18.155   5.599  68.065  1.00  7.94           N
ATOM   3180  CA  GLY C 122     -17.013   5.157  68.863  1.00  7.75           C
ATOM   3181  C   GLY C 122     -16.949   5.746  70.256  1.00 10.99           C
ATOM   3182  O   GLY C 122     -17.633   6.723  70.552  1.00 10.74           O
ATOM   3183  N   VAL C 123     -16.086   5.168  71.104  1.00 10.08           N
ATOM   3184  CA  VAL C 123     -15.865   5.575  72.493  1.00 10.72           C
ATOM   3185  C   VAL C 123     -14.629   6.484  72.592  1.00 12.54           C
ATOM   3186  O   VAL C 123     -13.551   6.142  72.092  1.00 12.80           O
ATOM   3187  CB  VAL C 123     -15.812   4.351  73.459  1.00 14.55           C
ATOM   3188  CG1 VAL C 123     -15.517   4.778  74.901  1.00 14.70           C
ATOM   3189  CG2 VAL C 123     -17.114   3.561  73.405  1.00 14.83           C
ATOM   3190  N   PHE C 124     -14.812   7.662  73.190  1.00  9.25           N
ATOM   3191  CA  PHE C 124     -13.756   8.666  73.339  1.00  8.67           C
ATOM   3192  C   PHE C 124     -13.715   9.273  74.740  1.00 12.35           C
ATOM   3193  O   PHE C 124     -14.747   9.410  75.393  1.00 10.61           O
ATOM   3194  CB  PHE C 124     -13.913   9.795  72.296  1.00  8.44           C
ATOM   3195  CG  PHE C 124     -13.753   9.331  70.868  1.00  8.12           C
ATOM   3196  CD1 PHE C 124     -14.843   8.845  70.150  1.00  8.35           C
ATOM   3197  CD2 PHE C 124     -12.517   9.398  70.234  1.00  8.22           C
ATOM   3198  CE1 PHE C 124     -14.690   8.400  68.841  1.00  8.25           C
ATOM   3199  CE2 PHE C 124     -12.364   8.943  68.921  1.00  8.91           C
ATOM   3200  CZ  PHE C 124     -13.447   8.454  68.234  1.00  7.33           C
ATOM   3201  N   GLN C 125     -12.505   9.615  75.186  1.00 12.19           N
ATOM   3202  CA  GLN C 125     -12.278  10.305  76.450  1.00 13.71           C
ATOM   3203  C   GLN C 125     -12.427  11.798  76.130  1.00 17.16           C
ATOM   3204  O   GLN C 125     -11.715  12.325  75.273  1.00 16.56           O
ATOM   3205  CB  GLN C 125     -10.883   9.969  77.024  1.00 16.20           C
ATOM   3206  CG  GLN C 125     -10.449  10.796  78.237  1.00 28.67           C
ATOM   3207  CD  GLN C 125     -11.314  10.621  79.464  1.00 45.46           C
ATOM   3208  OE1 GLN C 125     -11.928   9.574  79.700  1.00 39.83           O
ATOM   3209  NE2 GLN C 125     -11.371  11.658  80.281  1.00 44.26           N
ATOM   3210  N   LEU C 126     -13.420  12.442  76.743  1.00 13.72           N
ATOM   3211  CA  LEU C 126     -13.695  13.860  76.500  1.00 13.78           C
ATOM   3212  C   LEU C 126     -13.551  14.682  77.759  1.00 18.71           C
ATOM   3213  O   LEU C 126     -13.703  14.155  78.862  1.00 18.72           O
ATOM   3214  CB  LEU C 126     -15.094  14.058  75.898  1.00 12.93           C
ATOM   3215  CG  LEU C 126     -15.434  13.269  74.629  1.00 14.94           C
ATOM   3216  CD1 LEU C 126     -16.881  13.405  74.301  1.00 15.27           C
ATOM   3217  CD2 LEU C 126     -14.628  13.727  73.452  1.00 15.31           C
ATOM   3218  N   GLU C 127     -13.238  15.969  77.595  1.00 16.92           N
ATOM   3219  CA  GLU C 127     -13.091  16.896  78.717  1.00 18.31           C
ATOM   3220  C   GLU C 127     -14.331  17.762  78.875  1.00 22.71           C
ATOM   3221  O   GLU C 127     -15.095  17.925  77.919  1.00 22.22           O
ATOM   3222  CB  GLU C 127     -11.829  17.743  78.567  1.00 20.93           C
ATOM   3223  CG  GLU C 127     -10.575  16.993  78.983  1.00 37.11           C
ATOM   3224  CD  GLU C 127      -9.526  16.882  77.894  1.00 74.29           C
ATOM   3225  OE1 GLU C 127      -9.424  15.798  77.272  1.00 73.89           O
ATOM   3226  OE2 GLU C 127      -8.812  17.884  77.657  1.00 72.56           O
ATOM   3227  N   LYS C 128     -14.556  18.272  80.092  1.00 21.11           N
ATOM   3228  CA  LYS C 128     -15.667  19.166  80.428  1.00 21.69           C
ATOM   3229  C   LYS C 128     -15.540  20.427  79.559  1.00 27.29           C
ATOM   3230  O   LYS C 128     -14.474  21.033  79.519  1.00 28.82           O
ATOM   3231  CB  LYS C 128     -15.605  19.533  81.926  1.00 25.79           C
ATOM   3232  CG  LYS C 128     -16.693  20.493  82.392  1.00 44.10           C
ATOM   3233  CD  LYS C 128     -16.488  20.909  83.837  1.00 60.15           C
ATOM   3234  CE  LYS C 128     -17.733  21.529  84.410  1.00 78.73           C
ATOM   3235  NZ  LYS C 128     -17.462  22.187  85.717  1.00 94.17           N
ATOM   3236  N   GLY C 129     -16.609  20.775  78.852  1.00 22.38           N
ATOM   3237  CA  GLY C 129     -16.642  21.948  77.985  1.00 22.28           C
ATOM   3238  C   GLY C 129     -16.300  21.684  76.533  1.00 23.61           C
ATOM   3239  O   GLY C 129     -16.368  22.606  75.717  1.00 24.47           O
ATOM   3240  N   ASP C 130     -15.910  20.436  76.193  1.00 18.93           N
ATOM   3241  CA  ASP C 130     -15.598  20.063  74.812  1.00 18.41           C
ATOM   3242  C   ASP C 130     -16.863  20.143  73.958  1.00 21.50           C
ATOM   3243  O   ASP C 130     -17.963  19.877  74.446  1.00 20.66           O
ATOM   3244  CB  ASP C 130     -15.030  18.634  74.722  1.00 18.39           C
ATOM   3245  CG  ASP C 130     -13.559  18.458  75.054  1.00 19.46           C
ATOM   3246  OD1 ASP C 130     -12.854  19.474  75.208  1.00 21.91           O
ATOM   3247  OD2 ASP C 130     -13.113  17.306  75.143  1.00 20.97           O
ATOM   3248  N   ARG C 131     -16.697  20.512  72.688  1.00 20.84           N
ATOM   3249  CA  ARG C 131     -17.792  20.614  71.736  1.00 20.85           C
ATOM   3250  C   ARG C 131     -17.685  19.524  70.678  1.00 22.16           C
ATOM   3251  O   ARG C 131     -16.599  19.265  70.161  1.00 22.35           O
ATOM   3252  CB  ARG C 131     -17.826  22.012  71.109  1.00 21.68           C
ATOM   3253  CG  ARG C 131     -18.812  22.948  71.802  1.00 30.86           C
ATOM   3254  CD  ARG C 131     -18.226  24.314  72.102  1.00 42.37           C
ATOM   3255  NE  ARG C 131     -17.777  25.007  70.891  1.00 56.23           N
ATOM   3256  CZ  ARG C 131     -16.706  25.793  70.824  1.00 69.48           C
ATOM   3257  NH1 ARG C 131     -15.957  26.004  71.902  1.00 50.39           N
ATOM   3258  NH2 ARG C 131     -16.378  26.379  69.680  1.00 61.24           N
ATOM   3259  N   LEU C 132     -18.803  18.863  70.391  1.00 18.49           N
ATOM   3260  CA  LEU C 132     -18.878  17.800  69.390  1.00 17.55           C
ATOM   3261  C   LEU C 132     -19.699  18.288  68.213  1.00 20.18           C
ATOM   3262  O   LEU C 132     -20.801  18.813  68.389  1.00 20.14           O
ATOM   3263  CB  LEU C 132     -19.503  16.522  69.975  1.00 17.04           C
ATOM   3264  CG  LEU C 132     -18.619  15.442  70.615  1.00 20.09           C
ATOM   3265  CD1 LEU C 132     -17.126  15.799  70.650  1.00 20.89           C
ATOM   3266  CD2 LEU C 132     -19.136  15.079  71.963  1.00 23.04           C
ATOM   3267  N   SER C 133     -19.155  18.119  67.016  1.00 17.67           N
ATOM   3268  CA  SER C 133     -19.800  18.533  65.783  1.00 17.17           C
ATOM   3269  C   SER C 133     -19.983  17.321  64.867  1.00 17.38           C
ATOM   3270  O   SER C 133     -19.059  16.523  64.731  1.00 17.41           O
ATOM   3271  CB  SER C 133     -18.932  19.582  65.096  1.00 20.66           C
ATOM   3272  OG  SER C 133     -19.657  20.318  64.132  1.00 33.80           O
ATOM   3273  N   ALA C 134     -21.176  17.159  64.283  1.00 12.82           N
ATOM   3274  CA  ALA C 134     -21.460  16.102  63.308  1.00 11.24           C
ATOM   3275  C   ALA C 134     -21.900  16.840  62.054  1.00 11.26           C
ATOM   3276  O   ALA C 134     -22.978  17.424  62.014  1.00 10.17           O
ATOM   3277  CB  ALA C 134     -22.549  15.165  63.800  1.00 11.41           C
ATOM   3278  N   GLU C 135     -21.016  16.875  61.068  1.00  8.57           N
ATOM   3279  CA  GLU C 135     -21.202  17.645  59.856  1.00  8.78           C
ATOM   3280  C   GLU C 135     -21.101  16.850  58.569  1.00 11.90           C
ATOM   3281  O   GLU C 135     -20.423  15.830  58.509  1.00 10.08           O
ATOM   3282  CB  GLU C 135     -20.114  18.748  59.793  1.00 10.12           C
ATOM   3283  CG  GLU C 135     -20.215  19.809  60.867  1.00 14.47           C
ATOM   3284  CD  GLU C 135     -19.092  20.821  60.818  1.00 36.73           C
ATOM   3285  OE1 GLU C 135     -18.395  20.966  61.844  1.00 37.14           O
ATOM   3286  OE2 GLU C 135     -18.896  21.461  59.759  1.00 41.67           O
ATOM   3287  N   ILE C 136     -21.713  17.411  57.512  1.00 11.86           N
ATOM   3288  CA  ILE C 136     -21.658  16.952  56.128  1.00 12.29           C
ATOM   3289  C   ILE C 136     -21.153  18.120  55.258  1.00 14.36           C
ATOM   3290  O   ILE C 136     -21.158  19.259  55.706  1.00 13.80           O
ATOM   3291  CB  ILE C 136     -22.986  16.333  55.630  1.00 14.61           C
ATOM   3292  CG1 ILE C 136     -24.175  17.289  55.846  1.00 16.17           C
ATOM   3293  CG2 ILE C 136     -23.240  14.977  56.292  1.00 14.26           C
ATOM   3294  CD1 ILE C 136     -24.710  17.834  54.631  1.00 24.03           C
ATOM   3295  N   ASN C 137     -20.701  17.834  54.036  1.00 12.38           N
ATOM   3296  CA  ASN C 137     -20.178  18.843  53.113  1.00 12.04           C
ATOM   3297  C   ASN C 137     -21.203  19.258  52.045  1.00 14.30           C
ATOM   3298  O   ASN C 137     -21.074  20.336  51.466  1.00 14.40           O
ATOM   3299  CB  ASN C 137     -18.910  18.294  52.430  1.00  9.56           C
ATOM   3300  CG  ASN C 137     -19.121  17.066  51.556  1.00 20.11           C
ATOM   3301  OD1 ASN C 137     -19.984  16.212  51.802  1.00 19.82           O
ATOM   3302  ND2 ASN C 137     -18.322  16.929  50.513  1.00 16.76           N
ATOM   3303  N   ARG C 138     -22.177  18.380  51.736  1.00 12.00           N
ATOM   3304  CA  ARG C 138     -23.151  18.622  50.668  1.00 12.22           C
ATOM   3305  C   ARG C 138     -24.616  18.580  51.123  1.00 14.50           C
ATOM   3306  O   ARG C 138     -25.275  17.555  50.948  1.00 14.51           O
ATOM   3307  CB  ARG C 138     -22.904  17.651  49.499  1.00 13.31           C
ATOM   3308  CG  ARG C 138     -21.650  17.964  48.688  1.00 21.05           C
ATOM   3309  CD  ARG C 138     -21.808  19.199  47.815  1.00 32.33           C
ATOM   3310  NE  ARG C 138     -21.076  19.037  46.562  1.00 49.95           N
ATOM   3311  CZ  ARG C 138     -21.633  19.035  45.356  1.00 60.04           C
ATOM   3312  NH1 ARG C 138     -22.938  19.232  45.220  1.00 34.35           N
ATOM   3313  NH2 ARG C 138     -20.886  18.860  44.276  1.00 55.78           N
ATOM   3314  N   PRO C 139     -25.168  19.694  51.669  1.00 12.62           N
ATOM   3315  CA  PRO C 139     -26.583  19.672  52.105  1.00 12.21           C
ATOM   3316  C   PRO C 139     -27.580  19.456  50.969  1.00 13.77           C
ATOM   3317  O   PRO C 139     -28.673  18.977  51.217  1.00 14.91           O
ATOM   3318  CB  PRO C 139     -26.759  21.003  52.839  1.00 13.90           C
ATOM   3319  CG  PRO C 139     -25.673  21.873  52.342  1.00 16.76           C
ATOM   3320  CD  PRO C 139     -24.532  21.002  51.947  1.00 13.66           C
ATOM   3321  N   ASP C 140     -27.167  19.703  49.722  1.00 10.85           N
ATOM   3322  CA  ASP C 140     -27.987  19.465  48.535  1.00 10.67           C
ATOM   3323  C   ASP C 140     -28.243  17.968  48.298  1.00 15.93           C
ATOM   3324  O   ASP C 140     -29.230  17.633  47.658  1.00 16.19           O
ATOM   3325  CB  ASP C 140     -27.405  20.156  47.276  1.00 11.61           C
ATOM   3326  CG  ASP C 140     -25.949  19.858  46.932  1.00 16.13           C
ATOM   3327  OD1 ASP C 140     -25.125  19.714  47.867  1.00 16.01           O
ATOM   3328  OD2 ASP C 140     -25.616  19.859  45.736  1.00 17.24           O
ATOM   3329  N   TYR C 141     -27.407  17.080  48.874  1.00 14.51           N
ATOM   3330  CA  TYR C 141     -27.546  15.632  48.771  1.00 14.94           C
ATOM   3331  C   TYR C 141     -28.151  15.007  50.033  1.00 19.06           C
ATOM   3332  O   TYR C 141     -28.507  13.833  50.008  1.00 19.02           O
ATOM   3333  CB  TYR C 141     -26.185  14.976  48.441  1.00 15.52           C
ATOM   3334  CG  TYR C 141     -25.825  15.109  46.980  1.00 16.53           C
ATOM   3335  CD1 TYR C 141     -26.266  14.174  46.047  1.00 18.65           C
ATOM   3336  CD2 TYR C 141     -25.103  16.205  46.516  1.00 16.90           C
ATOM   3337  CE1 TYR C 141     -25.986  14.320  44.686  1.00 19.84           C
ATOM   3338  CE2 TYR C 141     -24.816  16.361  45.159  1.00 17.99           C
ATOM   3339  CZ  TYR C 141     -25.262  15.417  44.246  1.00 22.76           C
ATOM   3340  OH  TYR C 141     -24.982  15.557  42.908  1.00 22.98           O
ATOM   3341  N   LEU C 142     -28.287  15.787  51.120  1.00 17.73           N
ATOM   3342  CA  LEU C 142     -28.822  15.297  52.385  1.00 17.98           C
ATOM   3343  C   LEU C 142     -30.315  14.942  52.323  1.00 20.92           C
ATOM   3344  O   LEU C 142     -31.096  15.680  51.739  1.00 21.33           O
ATOM   3345  CB  LEU C 142     -28.523  16.312  53.511  1.00 18.36           C
ATOM   3346  CG  LEU C 142     -28.132  15.768  54.917  1.00 22.21           C
ATOM   3347  CD1 LEU C 142     -29.329  15.473  55.758  1.00 24.12           C
ATOM   3348  CD2 LEU C 142     -27.283  14.511  54.860  1.00 22.29           C
ATOM   3349  N   ASP C 143     -30.699  13.801  52.923  1.00 18.62           N
ATOM   3350  CA  ASP C 143     -32.081  13.312  52.973  1.00 18.60           C
ATOM   3351  C   ASP C 143     -32.605  13.145  54.416  1.00 20.66           C
ATOM   3352  O   ASP C 143     -32.429  12.093  55.043  1.00 20.08           O
ATOM   3353  CB  ASP C 143     -32.239  12.009  52.140  1.00 20.12           C
ATOM   3354  CG  ASP C 143     -33.646  11.443  52.026  1.00 29.16           C
ATOM   3355  OD1 ASP C 143     -33.779  10.277  51.635  1.00 32.67           O
ATOM   3356  OD2 ASP C 143     -34.613  12.172  52.329  1.00 36.92           O
ATOM   3357  N   PHE C 144     -33.255  14.196  54.928  1.00 18.60           N
ATOM   3358  CA  PHE C 144     -33.862  14.206  56.267  1.00 18.66           C
ATOM   3359  C   PHE C 144     -35.391  14.312  56.173  1.00 25.64           C
ATOM   3360  O   PHE C 144     -36.037  14.754  57.126  1.00 24.82           O
ATOM   3361  CB  PHE C 144     -33.270  15.338  57.144  1.00 19.13           C
ATOM   3362  CG  PHE C 144     -33.183  16.724  56.552  1.00 19.80           C
ATOM   3363  CD1 PHE C 144     -31.956  17.276  56.213  1.00 21.70           C
ATOM   3364  CD2 PHE C 144     -34.318  17.508  56.401  1.00 21.90           C
ATOM   3365  CE1 PHE C 144     -31.867  18.573  55.700  1.00 22.47           C
ATOM   3366  CE2 PHE C 144     -34.231  18.804  55.886  1.00 24.05           C
ATOM   3367  CZ  PHE C 144     -33.006  19.332  55.545  1.00 21.82           C
ATOM   3368  N   ALA C 145     -35.954  13.906  55.011  1.00 24.21           N
ATOM   3369  CA  ALA C 145     -37.376  13.985  54.693  1.00 26.26           C
ATOM   3370  C   ALA C 145     -38.275  13.181  55.632  1.00 28.12           C
ATOM   3371  O   ALA C 145     -39.411  13.595  55.888  1.00 29.29           O
ATOM   3372  CB  ALA C 145     -37.613  13.576  53.246  1.00 28.20           C
ATOM   3373  N   GLU C 146     -37.774  12.039  56.137  1.00 21.05           N
ATOM   3374  CA  GLU C 146     -38.515  11.168  57.057  1.00 19.47           C
ATOM   3375  C   GLU C 146     -37.728  10.919  58.345  1.00 18.10           C
ATOM   3376  O   GLU C 146     -36.510  11.098  58.358  1.00 16.91           O
ATOM   3377  CB  GLU C 146     -38.922   9.864  56.360  1.00 21.79           C
ATOM   3378  CG  GLU C 146     -40.389   9.812  55.970  1.00 34.83           C
ATOM   3379  CD  GLU C 146     -40.807  10.634  54.767  1.00 63.92           C
ATOM   3380  OE1 GLU C 146     -40.286  10.382  53.657  1.00 65.15           O
ATOM   3381  OE2 GLU C 146     -41.699  11.498  54.927  1.00 66.18           O
ATOM   3382  N   SER C 147     -38.431  10.565  59.434  1.00 15.26           N
ATOM   3383  CA  SER C 147     -37.863  10.301  60.768  1.00 15.25           C
ATOM   3384  C   SER C 147     -36.873   9.122  60.818  1.00 16.00           C
ATOM   3385  O   SER C 147     -37.023   8.157  60.064  1.00 17.13           O
ATOM   3386  CB  SER C 147     -38.976  10.062  61.784  1.00 20.74           C
ATOM   3387  OG  SER C 147     -39.789  11.212  61.925  1.00 31.86           O
ATOM   3388  N   GLY C 148     -35.874   9.244  61.698  1.00 10.90           N
ATOM   3389  CA  GLY C 148     -34.849   8.238  61.968  1.00 10.25           C
ATOM   3390  C   GLY C 148     -33.710   8.132  60.974  1.00 11.58           C
ATOM   3391  O   GLY C 148     -32.827   7.286  61.146  1.00 11.10           O
ATOM   3392  N   GLN C 149     -33.716   8.977  59.929  1.00  8.62           N
ATOM   3393  CA  GLN C 149     -32.715   8.955  58.846  1.00  8.20           C
ATOM   3394  C   GLN C 149     -31.412   9.668  59.175  1.00 10.09           C
ATOM   3395  O   GLN C 149     -30.373   9.290  58.651  1.00  9.31           O
ATOM   3396  CB  GLN C 149     -33.301   9.493  57.532  1.00  8.57           C
ATOM   3397  CG  GLN C 149     -34.398   8.605  56.947  1.00 11.04           C
ATOM   3398  CD  GLN C 149     -35.086   9.159  55.706  1.00 19.28           C
ATOM   3399  OE1 GLN C 149     -35.982   8.529  55.147  1.00 21.89           O
ATOM   3400  NE2 GLN C 149     -34.699  10.328  55.231  1.00 10.89           N
ATOM   3401  N   VAL C 150     -31.460  10.758  59.950  1.00  8.84           N
ATOM   3402  CA  VAL C 150     -30.228  11.489  60.264  1.00  8.64           C
ATOM   3403  C   VAL C 150     -30.298  11.969  61.714  1.00 11.45           C
ATOM   3404  O   VAL C 150     -31.265  12.602  62.147  1.00 12.53           O
ATOM   3405  CB  VAL C 150     -29.778  12.558  59.208  1.00 10.82           C
ATOM   3406  CG1 VAL C 150     -30.850  12.876  58.183  1.00 10.67           C
ATOM   3407  CG2 VAL C 150     -29.115  13.793  59.800  1.00 10.05           C
ATOM   3408  N   TYR C 151     -29.301  11.533  62.483  1.00  8.18           N
ATOM   3409  CA  TYR C 151     -29.222  11.730  63.922  1.00  7.31           C
ATOM   3410  C   TYR C 151     -27.774  11.813  64.391  1.00  9.22           C
ATOM   3411  O   TYR C 151     -26.853  11.491  63.644  1.00  9.30           O
ATOM   3412  CB  TYR C 151     -30.020  10.618  64.663  1.00  7.72           C
ATOM   3413  CG  TYR C 151     -29.660   9.210  64.236  1.00  8.64           C
ATOM   3414  CD1 TYR C 151     -28.567   8.549  64.791  1.00  9.65           C
ATOM   3415  CD2 TYR C 151     -30.412   8.536  63.275  1.00  9.26           C
ATOM   3416  CE1 TYR C 151     -28.220   7.260  64.390  1.00  8.85           C
ATOM   3417  CE2 TYR C 151     -30.071   7.246  62.861  1.00 10.29           C
ATOM   3418  CZ  TYR C 151     -28.990   6.598  63.445  1.00 13.89           C
ATOM   3419  OH  TYR C 151     -28.649   5.311  63.070  1.00  9.58           O
ATOM   3420  N   PHE C 152     -27.586  12.272  65.627  1.00  6.92           N
ATOM   3421  CA  PHE C 152     -26.305  12.512  66.263  1.00  6.53           C
ATOM   3422  C   PHE C 152     -26.535  12.350  67.750  1.00 10.70           C
ATOM   3423  O   PHE C 152     -27.456  12.942  68.294  1.00 11.35           O
ATOM   3424  CB  PHE C 152     -25.854  13.954  65.920  1.00  7.00           C
ATOM   3425  CG  PHE C 152     -24.616  14.546  66.550  1.00  7.21           C
ATOM   3426  CD1 PHE C 152     -23.545  13.738  66.922  1.00  8.83           C
ATOM   3427  CD2 PHE C 152     -24.489  15.927  66.704  1.00  8.78           C
ATOM   3428  CE1 PHE C 152     -22.376  14.296  67.452  1.00  9.47           C
ATOM   3429  CE2 PHE C 152     -23.316  16.487  67.223  1.00 10.63           C
ATOM   3430  CZ  PHE C 152     -22.267  15.666  67.599  1.00  9.19           C
ATOM   3431  N   GLY C 153     -25.718  11.550  68.398  1.00  8.88           N
ATOM   3432  CA  GLY C 153     -25.885  11.350  69.831  1.00  8.56           C
ATOM   3433  C   GLY C 153     -24.632  11.018  70.606  1.00  9.14           C
ATOM   3434  O   GLY C 153     -23.620  10.645  70.031  1.00  7.81           O
ATOM   3435  N   ILE C 154     -24.704  11.182  71.928  1.00  8.16           N
ATOM   3436  CA  ILE C 154     -23.625  10.879  72.880  1.00  8.36           C
ATOM   3437  C   ILE C 154     -24.220  10.270  74.143  1.00 12.83           C
ATOM   3438  O   ILE C 154     -25.375  10.519  74.458  1.00 13.13           O
ATOM   3439  CB  ILE C 154     -22.683  12.094  73.216  1.00 10.38           C
ATOM   3440  CG1 ILE C 154     -23.418  13.230  74.029  1.00 11.07           C
ATOM   3441  CG2 ILE C 154     -21.988  12.636  71.971  1.00  9.94           C
ATOM   3442  CD1 ILE C 154     -22.483  14.266  74.712  1.00 13.28           C
ATOM   3443  N   ILE C 155     -23.434   9.478  74.860  1.00 12.71           N
ATOM   3444  CA  ILE C 155     -23.819   8.907  76.147  1.00 13.80           C
ATOM   3445  C   ILE C 155     -22.553   8.673  76.975  1.00 17.06           C
ATOM   3446  O   ILE C 155     -21.603   8.053  76.492  1.00 15.91           O
ATOM   3447  CB  ILE C 155     -24.793   7.684  76.107  1.00 16.75           C
ATOM   3448  CG1 ILE C 155     -25.273   7.310  77.544  1.00 18.74           C
ATOM   3449  CG2 ILE C 155     -24.197   6.466  75.355  1.00 16.83           C
ATOM   3450  CD1 ILE C 155     -26.559   6.554  77.675  1.00 25.22           C
ATOM   3451  N   ALA C 156     -22.534   9.221  78.206  1.00 15.60           N
ATOM   3452  CA  ALA C 156     -21.417   9.041  79.135  1.00 15.47           C
ATOM   3453  C   ALA C 156     -21.444   7.605  79.620  1.00 20.45           C
ATOM   3454  O   ALA C 156     -22.519   7.097  79.953  1.00 21.68           O
ATOM   3455  CB  ALA C 156     -21.543  10.001  80.310  1.00 16.69           C
ATOM   3456  N   LEU C 157     -20.286   6.926  79.575  1.00 16.61           N
ATOM   3457  CA  LEU C 157     -20.136   5.531  79.986  1.00 36.48           C
ATOM   3458  C   LEU C 157     -19.070   5.419  81.056  1.00 63.59           C
ATOM   3459  O   LEU C 157     -19.385   5.545  82.231  1.00 36.28           O
ATOM   3460  CB  LEU C 157     -19.767   4.635  78.788  1.00 36.09           C
ATOM   3461  CG  LEU C 157     -20.705   4.615  77.572  1.00 39.65           C
ATOM   3462  CD1 LEU C 157     -20.014   4.001  76.390  1.00 39.55           C
ATOM   3463  CD2 LEU C 157     -21.987   3.854  77.855  1.00 41.59           C
