# Supplementary material for: A non-redundant data set of nanobody-antigen crystal structures
Source: Data Brief. 2019 Mar 6;24:103754. doi: 10.1016/j.dib.2019.103754 (PMC6441729; doi:10.1016/j.dib.2019.103754)
Supplement: Multimedia component 5 [file mmc5.zip › Data_set/Ag_1/5mje_1.pdb]

ATOM      1  N   GLY A  -7      51.681  52.959 -49.619  1.00 60.47           N
ATOM      2  CA  GLY A  -7      51.555  53.005 -48.175  1.00 58.32           C
ATOM      3  C   GLY A  -7      52.221  51.813 -47.523  1.00 72.96           C
ATOM      4  O   GLY A  -7      52.547  50.839 -48.192  1.00 72.63           O
ATOM      5  N   LEU A  -6      52.432  51.888 -46.210  1.00 71.24           N
ATOM      6  CA  LEU A  -6      53.132  50.811 -45.522  1.00 63.42           C
ATOM      7  C   LEU A  -6      52.291  49.542 -45.474  1.00 64.83           C
ATOM      8  O   LEU A  -6      52.735  48.475 -45.911  1.00 72.36           O
ATOM      9  CB  LEU A  -6      53.517  51.253 -44.115  1.00 46.74           C
ATOM     10  CG  LEU A  -6      54.783  52.089 -44.078  1.00 47.79           C
ATOM     11  CD1 LEU A  -6      55.181  52.342 -42.628  1.00 51.66           C
ATOM     12  CD2 LEU A  -6      55.904  51.430 -44.879  1.00 44.89           C
ATOM     13  N   VAL A  -5      51.079  49.631 -44.939  1.00 53.72           N
ATOM     14  CA  VAL A  -5      50.297  48.427 -44.678  1.00 47.95           C
ATOM     15  C   VAL A  -5      49.774  47.874 -45.999  1.00 49.89           C
ATOM     16  O   VAL A  -5      49.347  48.649 -46.869  1.00 52.97           O
ATOM     17  CB  VAL A  -5      49.169  48.707 -43.677  1.00 48.71           C
ATOM     18  CG1 VAL A  -5      48.378  47.459 -43.426  1.00 47.84           C
ATOM     19  CG2 VAL A  -5      49.754  49.209 -42.380  1.00 46.88           C
ATOM     20  N   PRO A  -4      49.835  46.562 -46.216  1.00 48.34           N
ATOM     21  CA  PRO A  -4      49.428  46.007 -47.514  1.00 50.98           C
ATOM     22  C   PRO A  -4      47.919  46.015 -47.729  1.00 53.00           C
ATOM     23  O   PRO A  -4      47.120  46.024 -46.790  1.00 52.79           O
ATOM     24  CB  PRO A  -4      49.980  44.576 -47.481  1.00 49.12           C
ATOM     25  CG  PRO A  -4      50.303  44.300 -46.051  1.00 44.50           C
ATOM     26  CD  PRO A  -4      50.609  45.604 -45.410  1.00 44.72           C
ATOM     27  N   ARG A  -3      47.540  46.020 -49.005  1.00 59.35           N
ATOM     28  CA  ARG A  -3      46.148  46.227 -49.388  1.00 72.83           C
ATOM     29  C   ARG A  -3      45.302  45.014 -49.025  1.00 76.73           C
ATOM     30  O   ARG A  -3      45.540  43.910 -49.526  1.00 85.38           O
ATOM     31  CB  ARG A  -3      46.054  46.513 -50.883  1.00 78.55           C
ATOM     32  N   GLY A  -2      44.316  45.218 -48.171  1.00 70.29           N
ATOM     33  CA  GLY A  -2      43.419  44.145 -47.800  1.00 64.29           C
ATOM     34  C   GLY A  -2      42.842  44.373 -46.414  1.00 57.42           C
ATOM     35  O   GLY A  -2      42.747  45.500 -45.946  1.00 58.33           O
ATOM     36  N   SER A  -1      42.531  43.295 -45.742  1.00 59.18           N
ATOM     37  CA  SER A  -1      41.843  43.364 -44.500  1.00 60.90           C
ATOM     38  C   SER A  -1      42.737  42.877 -43.409  1.00 51.40           C
ATOM     39  O   SER A  -1      43.492  41.969 -43.580  1.00 60.15           O
ATOM     40  CB  SER A  -1      40.587  42.521 -44.603  1.00 56.50           C
ATOM     41  OG  SER A  -1      39.549  43.028 -43.817  1.00 58.13           O
ATOM     42  N   HIS A   0      42.696  43.551 -42.292  1.00 50.83           N
ATOM     43  CA  HIS A   0      43.596  43.275 -41.179  1.00 47.49           C
ATOM     44  C   HIS A   0      42.762  43.268 -39.912  1.00 55.24           C
ATOM     45  O   HIS A   0      42.821  44.194 -39.100  1.00 60.43           O
ATOM     46  CB  HIS A   0      44.730  44.306 -41.095  1.00 58.88           C
ATOM     47  CG  HIS A   0      45.422  44.539 -42.396  1.00 51.46           C
ATOM     48  ND1 HIS A   0      46.386  43.686 -42.891  1.00 45.37           N
ATOM     49  CD2 HIS A   0      45.269  45.516 -43.321  1.00 50.17           C
ATOM     50  CE1 HIS A   0      46.799  44.128 -44.064  1.00 46.84           C
ATOM     51  NE2 HIS A   0      46.135  45.237 -44.349  1.00 51.08           N
ATOM     52  N   MET A   1      41.953  42.235 -39.768  1.00 51.20           N
ATOM     53  CA  MET A   1      41.178  42.042 -38.561  1.00 53.13           C
ATOM     54  C   MET A   1      41.422  40.632 -38.064  1.00 44.83           C
ATOM     55  O   MET A   1      41.702  39.727 -38.850  1.00 44.10           O
ATOM     56  CB  MET A   1      39.682  42.265 -38.789  1.00 55.44           C
ATOM     57  CG  MET A   1      39.346  43.381 -39.765  1.00 63.43           C
ATOM     58  SD  MET A   1      39.378  45.037 -39.064  1.00 62.40           S
ATOM     59  CE  MET A   1      40.328  45.857 -40.345  1.00 59.07           C
ATOM     60  N   LYS A   2      41.339  40.473 -36.750  1.00 43.55           N
ATOM     61  CA  LYS A   2      41.233  39.157 -36.149  1.00 49.36           C
ATOM     62  C   LYS A   2      40.235  38.304 -36.918  1.00 43.36           C
ATOM     63  O   LYS A   2      39.116  38.729 -37.190  1.00 46.24           O
ATOM     64  CB  LYS A   2      40.812  39.297 -34.689  1.00 41.44           C
ATOM     65  CG  LYS A   2      41.532  40.428 -33.966  1.00 40.86           C
ATOM     66  CD  LYS A   2      41.508  40.174 -32.477  1.00 40.10           C
ATOM     67  CE  LYS A   2      41.298  41.437 -31.689  1.00 42.11           C
ATOM     68  NZ  LYS A   2      41.037  41.133 -30.260  1.00 43.25           N
ATOM     69  N   SER A   3      40.665  37.119 -37.318  1.00 48.89           N
ATOM     70  CA  SER A   3      39.806  36.238 -38.086  1.00 56.70           C
ATOM     71  C   SER A   3      39.977  34.814 -37.575  1.00 45.26           C
ATOM     72  O   SER A   3      40.922  34.504 -36.849  1.00 38.28           O
ATOM     73  CB  SER A   3      40.094  36.349 -39.590  1.00 67.41           C
ATOM     74  OG  SER A   3      41.447  36.085 -39.888  1.00 64.44           O
ATOM     75  N   VAL A   4      39.019  33.958 -37.919  1.00 42.49           N
ATOM     76  CA  VAL A   4      39.005  32.583 -37.442  1.00 46.62           C
ATOM     77  C   VAL A   4      38.808  31.651 -38.623  1.00 47.00           C
ATOM     78  O   VAL A   4      37.978  31.903 -39.501  1.00 52.20           O
ATOM     79  CB  VAL A   4      37.910  32.336 -36.386  1.00 51.96           C
ATOM     80  CG1 VAL A   4      37.960  30.904 -35.902  1.00 40.12           C
ATOM     81  CG2 VAL A   4      38.094  33.275 -35.228  1.00 56.20           C
ATOM     82  N   PHE A   5      39.591  30.588 -38.651  1.00 46.32           N
ATOM     83  CA  PHE A   5      39.415  29.509 -39.601  1.00 51.09           C
ATOM     84  C   PHE A   5      38.902  28.293 -38.845  1.00 55.32           C
ATOM     85  O   PHE A   5      39.420  27.960 -37.777  1.00 51.91           O
ATOM     86  CB  PHE A   5      40.723  29.204 -40.319  1.00 42.70           C
ATOM     87  CG  PHE A   5      41.122  30.256 -41.292  1.00 39.73           C
ATOM     88  CD1 PHE A   5      41.691  31.425 -40.855  1.00 42.78           C
ATOM     89  CD2 PHE A   5      40.935  30.068 -42.646  1.00 41.80           C
ATOM     90  CE1 PHE A   5      42.067  32.400 -41.759  1.00 56.18           C
ATOM     91  CE2 PHE A   5      41.307  31.013 -43.550  1.00 43.04           C
ATOM     92  CZ  PHE A   5      41.867  32.195 -43.110  1.00 58.66           C
ATOM     93  N   VAL A   6      37.866  27.663 -39.382  1.00 41.90           N
ATOM     94  CA  VAL A   6      37.173  26.569 -38.722  1.00 49.39           C
ATOM     95  C   VAL A   6      37.199  25.382 -39.670  1.00 55.65           C
ATOM     96  O   VAL A   6      36.527  25.392 -40.710  1.00 61.48           O
ATOM     97  CB  VAL A   6      35.733  26.943 -38.351  1.00 50.55           C
ATOM     98  CG1 VAL A   6      34.962  25.699 -37.933  1.00 45.04           C
ATOM     99  CG2 VAL A   6      35.721  28.000 -37.251  1.00 44.00           C
ATOM    100  N   GLU A   7      37.972  24.363 -39.321  1.00 49.38           N
ATOM    101  CA  GLU A   7      37.986  23.143 -40.107  1.00 54.08           C
ATOM    102  C   GLU A   7      36.699  22.352 -39.890  1.00 47.98           C
ATOM    103  O   GLU A   7      36.152  22.299 -38.783  1.00 42.21           O
ATOM    104  CB  GLU A   7      39.217  22.307 -39.753  1.00 53.82           C
ATOM    105  CG  GLU A   7      40.508  23.128 -39.784  1.00 50.88           C
ATOM    106  CD  GLU A   7      41.756  22.284 -39.955  1.00 50.29           C
ATOM    107  OE1 GLU A   7      41.746  21.103 -39.587  1.00 48.10           O
ATOM    108  OE2 GLU A   7      42.756  22.798 -40.480  1.00 48.71           O
ATOM    109  N   SER A   8      36.186  21.782 -40.970  1.00 44.80           N
ATOM    110  CA  SER A   8      35.115  20.816 -40.827  1.00 46.52           C
ATOM    111  C   SER A   8      35.699  19.453 -40.472  1.00 44.57           C
ATOM    112  O   SER A   8      36.909  19.229 -40.511  1.00 42.19           O
ATOM    113  CB  SER A   8      34.294  20.722 -42.108  1.00 49.98           C
ATOM    114  OG  SER A   8      35.102  20.312 -43.194  1.00 49.85           O
ATOM    115  N   THR A   9      34.821  18.531 -40.106  1.00 47.31           N
ATOM    116  CA  THR A   9      35.261  17.168 -39.863  1.00 55.99           C
ATOM    117  C   THR A   9      36.058  16.631 -41.054  1.00 55.37           C
ATOM    118  O   THR A   9      37.149  16.058 -40.891  1.00 56.29           O
ATOM    119  CB  THR A   9      34.033  16.319 -39.562  1.00 71.27           C
ATOM    120  OG1 THR A   9      33.145  16.363 -40.688  1.00 84.53           O
ATOM    121  CG2 THR A   9      33.301  16.900 -38.352  1.00 63.32           C
ATOM    122  N   ILE A  10      35.559  16.879 -42.268  1.00 53.44           N
ATOM    123  CA  ILE A  10      36.224  16.385 -43.475  1.00 61.49           C
ATOM    124  C   ILE A  10      37.595  17.037 -43.637  1.00 62.29           C
ATOM    125  O   ILE A  10      38.634  16.358 -43.717  1.00 56.58           O
ATOM    126  CB  ILE A  10      35.338  16.636 -44.708  1.00 66.10           C
ATOM    127  CG1 ILE A  10      33.898  16.207 -44.430  1.00 66.41           C
ATOM    128  CG2 ILE A  10      35.888  15.904 -45.923  1.00 71.44           C
ATOM    129  CD1 ILE A  10      33.773  14.772 -43.952  1.00 69.39           C
ATOM    130  N   PHE A  11      37.609  18.374 -43.698  1.00 62.68           N
ATOM    131  CA  PHE A  11      38.846  19.117 -43.924  1.00 56.90           C
ATOM    132  C   PHE A  11      39.909  18.757 -42.895  1.00 47.54           C
ATOM    133  O   PHE A  11      41.097  18.673 -43.220  1.00 38.36           O
ATOM    134  CB  PHE A  11      38.569  20.625 -43.889  1.00 54.14           C
ATOM    135  CG  PHE A  11      39.769  21.456 -44.189  1.00 42.62           C
ATOM    136  CD1 PHE A  11      40.070  21.806 -45.491  1.00 44.28           C
ATOM    137  CD2 PHE A  11      40.607  21.873 -43.176  1.00 39.61           C
ATOM    138  CE1 PHE A  11      41.177  22.550 -45.776  1.00 42.95           C
ATOM    139  CE2 PHE A  11      41.726  22.612 -43.457  1.00 38.24           C
ATOM    140  CZ  PHE A  11      42.008  22.951 -44.762  1.00 39.90           C
ATOM    141  N   GLU A  12      39.502  18.563 -41.643  1.00 41.07           N
ATOM    142  CA  GLU A  12      40.458  18.212 -40.604  1.00 37.84           C
ATOM    143  C   GLU A  12      41.010  16.808 -40.821  1.00 46.47           C
ATOM    144  O   GLU A  12      42.215  16.587 -40.682  1.00 54.44           O
ATOM    145  CB  GLU A  12      39.788  18.347 -39.242  1.00 43.58           C
ATOM    146  CG  GLU A  12      40.541  17.766 -38.081  1.00 55.81           C
ATOM    147  CD  GLU A  12      39.601  17.374 -36.949  1.00 73.74           C
ATOM    148  OE1 GLU A  12      38.365  17.410 -37.158  1.00 72.11           O
ATOM    149  OE2 GLU A  12      40.091  17.013 -35.854  1.00 83.37           O
ATOM    150  N   LYS A  13      40.156  15.845 -41.180  1.00 47.33           N
ATOM    151  CA  LYS A  13      40.681  14.515 -41.469  1.00 39.14           C
ATOM    152  C   LYS A  13      41.708  14.552 -42.593  1.00 37.78           C
ATOM    153  O   LYS A  13      42.757  13.905 -42.502  1.00 45.71           O
ATOM    154  CB  LYS A  13      39.546  13.548 -41.822  1.00 52.98           C
ATOM    155  CG  LYS A  13      38.633  13.158 -40.649  1.00 57.98           C
ATOM    156  CD  LYS A  13      37.687  12.010 -41.023  1.00 62.16           C
ATOM    157  CE  LYS A  13      36.674  12.421 -42.080  1.00 60.92           C
ATOM    158  NZ  LYS A  13      36.102  11.272 -42.831  1.00 59.52           N
ATOM    159  N   TYR A  14      41.448  15.313 -43.656  1.00 41.83           N
ATOM    160  CA  TYR A  14      42.243  15.160 -44.873  1.00 47.72           C
ATOM    161  C   TYR A  14      43.229  16.301 -45.128  1.00 47.52           C
ATOM    162  O   TYR A  14      43.891  16.308 -46.172  1.00 43.17           O
ATOM    163  CB  TYR A  14      41.310  14.969 -46.074  1.00 57.86           C
ATOM    164  CG  TYR A  14      40.472  13.692 -45.975  1.00 72.31           C
ATOM    165  CD1 TYR A  14      41.002  12.531 -45.415  1.00 75.62           C
ATOM    166  CD2 TYR A  14      39.151  13.651 -46.422  1.00 78.00           C
ATOM    167  CE1 TYR A  14      40.249  11.366 -45.311  1.00 76.76           C
ATOM    168  CE2 TYR A  14      38.390  12.488 -46.319  1.00 79.40           C
ATOM    169  CZ  TYR A  14      38.947  11.348 -45.761  1.00 80.73           C
ATOM    170  OH  TYR A  14      38.213  10.183 -45.651  1.00 81.99           O
ATOM    171  N   ARG A  15      43.380  17.242 -44.194  1.00 51.04           N
ATOM    172  CA  ARG A  15      44.204  18.426 -44.457  1.00 54.86           C
ATOM    173  C   ARG A  15      45.669  18.052 -44.642  1.00 48.19           C
ATOM    174  O   ARG A  15      46.293  18.373 -45.668  1.00 36.97           O
ATOM    175  CB  ARG A  15      44.062  19.436 -43.314  1.00 51.22           C
ATOM    176  CG  ARG A  15      44.987  20.637 -43.442  1.00 50.52           C
ATOM    177  CD  ARG A  15      46.010  20.695 -42.323  1.00 43.49           C
ATOM    178  NE  ARG A  15      45.501  21.317 -41.102  1.00 40.20           N
ATOM    179  CZ  ARG A  15      46.133  21.242 -39.934  1.00 31.34           C
ATOM    180  NH1 ARG A  15      47.270  20.581 -39.860  1.00 23.56           N
ATOM    181  NH2 ARG A  15      45.637  21.818 -38.849  1.00 26.00           N
ATOM    182  N   ASP A  16      46.234  17.370 -43.647  1.00 48.58           N
ATOM    183  CA  ASP A  16      47.651  17.053 -43.676  1.00 44.31           C
ATOM    184  C   ASP A  16      47.988  15.996 -44.711  1.00 40.13           C
ATOM    185  O   ASP A  16      49.164  15.808 -45.024  1.00 35.78           O
ATOM    186  CB  ASP A  16      48.107  16.634 -42.285  1.00 49.12           C
ATOM    187  CG  ASP A  16      48.253  17.824 -41.353  1.00 58.70           C
ATOM    188  OD1 ASP A  16      48.538  18.936 -41.861  1.00 69.10           O
ATOM    189  OD2 ASP A  16      48.084  17.658 -40.126  1.00 58.46           O
ATOM    190  N   GLU A  17      46.993  15.336 -45.283  1.00 44.59           N
ATOM    191  CA  GLU A  17      47.263  14.527 -46.460  1.00 44.69           C
ATOM    192  C   GLU A  17      47.554  15.371 -47.689  1.00 47.01           C
ATOM    193  O   GLU A  17      47.873  14.818 -48.749  1.00 39.49           O
ATOM    194  CB  GLU A  17      46.075  13.605 -46.709  1.00 44.28           C
ATOM    195  CG  GLU A  17      45.657  12.875 -45.441  1.00 42.25           C
ATOM    196  CD  GLU A  17      44.714  11.728 -45.716  1.00 46.26           C
ATOM    197  OE1 GLU A  17      44.148  11.181 -44.746  1.00 51.31           O
ATOM    198  OE2 GLU A  17      44.529  11.389 -46.903  1.00 39.66           O
ATOM    199  N   TYR A  18      47.462  16.695 -47.574  1.00 54.59           N
ATOM    200  CA  TYR A  18      47.543  17.550 -48.746  1.00 51.82           C
ATOM    201  C   TYR A  18      48.552  18.671 -48.565  1.00 55.01           C
ATOM    202  O   TYR A  18      49.338  18.945 -49.476  1.00 56.26           O
ATOM    203  CB  TYR A  18      46.167  18.137 -49.055  1.00 56.21           C
ATOM    204  CG  TYR A  18      45.246  17.235 -49.839  1.00 43.24           C
ATOM    205  CD1 TYR A  18      44.344  16.402 -49.197  1.00 43.44           C
ATOM    206  CD2 TYR A  18      45.267  17.237 -51.225  1.00 46.10           C
ATOM    207  CE1 TYR A  18      43.495  15.568 -49.923  1.00 53.02           C
ATOM    208  CE2 TYR A  18      44.426  16.425 -51.955  1.00 53.25           C
ATOM    209  CZ  TYR A  18      43.540  15.585 -51.303  1.00 52.20           C
ATOM    210  OH  TYR A  18      42.696  14.773 -52.037  1.00 52.80           O
ATOM    211  N   LEU A  19      48.533  19.332 -47.406  1.00 56.88           N
ATOM    212  CA  LEU A  19      49.232  20.604 -47.224  1.00 50.87           C
ATOM    213  C   LEU A  19      50.267  20.523 -46.116  1.00 41.37           C
ATOM    214  O   LEU A  19      49.937  20.164 -44.978  1.00 33.54           O
ATOM    215  CB  LEU A  19      48.257  21.737 -46.879  1.00 40.96           C
ATOM    216  CG  LEU A  19      47.080  21.991 -47.806  1.00 37.71           C
ATOM    217  CD1 LEU A  19      46.171  23.031 -47.187  1.00 37.20           C
ATOM    218  CD2 LEU A  19      47.565  22.428 -49.168  1.00 38.67           C
ATOM    219  N   SER A  20      51.502  20.908 -46.437  1.00 33.82           N
ATOM    220  CA  SER A  20      52.456  21.215 -45.385  1.00 30.97           C
ATOM    221  C   SER A  20      51.978  22.434 -44.614  1.00 37.86           C
ATOM    222  O   SER A  20      51.246  23.277 -45.141  1.00 45.85           O
ATOM    223  CB  SER A  20      53.835  21.480 -45.962  1.00 24.06           C
ATOM    224  OG  SER A  20      53.763  22.472 -46.951  1.00 27.62           O
ATOM    225  N   ASP A  21      52.385  22.509 -43.344  1.00 30.11           N
ATOM    226  CA  ASP A  21      51.964  23.606 -42.478  1.00 30.75           C
ATOM    227  C   ASP A  21      52.310  24.961 -43.085  1.00 35.56           C
ATOM    228  O   ASP A  21      51.562  25.932 -42.922  1.00 38.98           O
ATOM    229  CB  ASP A  21      52.602  23.431 -41.104  1.00 40.56           C
ATOM    230  CG  ASP A  21      52.473  24.656 -40.232  1.00 58.98           C
ATOM    231  OD1 ASP A  21      51.356  25.209 -40.132  1.00 60.48           O
ATOM    232  OD2 ASP A  21      53.501  25.064 -39.638  1.00 67.10           O
ATOM    233  N   GLU A  22      53.408  25.042 -43.828  1.00 37.84           N
ATOM    234  CA  GLU A  22      53.709  26.283 -44.523  1.00 36.29           C
ATOM    235  C   GLU A  22      52.616  26.608 -45.535  1.00 37.73           C
ATOM    236  O   GLU A  22      52.093  27.729 -45.562  1.00 39.19           O
ATOM    237  CB  GLU A  22      55.081  26.178 -45.188  1.00 37.89           C
ATOM    238  CG  GLU A  22      55.593  27.463 -45.820  1.00 53.38           C
ATOM    239  CD  GLU A  22      57.100  27.602 -45.696  1.00 59.96           C
ATOM    240  OE1 GLU A  22      57.606  27.477 -44.553  1.00 60.94           O
ATOM    241  OE2 GLU A  22      57.768  27.827 -46.736  1.00 54.39           O
ATOM    242  N   GLU A  23      52.248  25.630 -46.368  1.00 37.70           N
ATOM    243  CA  GLU A  23      51.170  25.828 -47.338  1.00 37.03           C
ATOM    244  C   GLU A  23      49.871  26.230 -46.652  1.00 36.10           C
ATOM    245  O   GLU A  23      49.143  27.109 -47.134  1.00 40.40           O
ATOM    246  CB  GLU A  23      50.962  24.552 -48.151  1.00 38.97           C
ATOM    247  CG  GLU A  23      52.019  24.327 -49.215  1.00 47.00           C
ATOM    248  CD  GLU A  23      52.334  22.865 -49.454  1.00 55.51           C
ATOM    249  OE1 GLU A  23      51.976  22.018 -48.597  1.00 66.41           O
ATOM    250  OE2 GLU A  23      52.955  22.568 -50.496  1.00 50.75           O
ATOM    251  N   TYR A  24      49.571  25.611 -45.515  1.00 34.80           N
ATOM    252  CA  TYR A  24      48.306  25.896 -44.854  1.00 39.43           C
ATOM    253  C   TYR A  24      48.296  27.322 -44.301  1.00 42.98           C
ATOM    254  O   TYR A  24      47.338  28.074 -44.523  1.00 51.65           O
ATOM    255  CB  TYR A  24      48.040  24.835 -43.773  1.00 35.24           C
ATOM    256  CG  TYR A  24      46.717  24.987 -43.056  1.00 30.11           C
ATOM    257  CD1 TYR A  24      45.536  25.201 -43.756  1.00 34.33           C
ATOM    258  CD2 TYR A  24      46.652  24.919 -41.678  1.00 28.18           C
ATOM    259  CE1 TYR A  24      44.333  25.342 -43.091  1.00 34.13           C
ATOM    260  CE2 TYR A  24      45.470  25.075 -41.015  1.00 29.20           C
ATOM    261  CZ  TYR A  24      44.312  25.275 -41.718  1.00 32.15           C
ATOM    262  OH  TYR A  24      43.140  25.415 -41.010  1.00 33.21           O
ATOM    263  N   ARG A  25      49.385  27.739 -43.639  1.00 41.85           N
ATOM    264  CA  ARG A  25      49.455  29.107 -43.111  1.00 38.90           C
ATOM    265  C   ARG A  25      49.469  30.143 -44.225  1.00 30.16           C
ATOM    266  O   ARG A  25      48.883  31.226 -44.084  1.00 31.47           O
ATOM    267  CB  ARG A  25      50.693  29.291 -42.245  1.00 35.74           C
ATOM    268  CG  ARG A  25      50.765  28.395 -41.044  1.00 46.21           C
ATOM    269  CD  ARG A  25      49.422  28.214 -40.370  1.00 47.58           C
ATOM    270  NE  ARG A  25      49.451  26.967 -39.611  1.00 42.52           N
ATOM    271  CZ  ARG A  25      48.468  26.515 -38.847  1.00 36.33           C
ATOM    272  NH1 ARG A  25      48.640  25.391 -38.167  1.00 35.21           N
ATOM    273  NH2 ARG A  25      47.334  27.199 -38.742  1.00 37.02           N
ATOM    274  N   LEU A  26      50.165  29.858 -45.322  1.00 30.73           N
ATOM    275  CA  LEU A  26      50.111  30.776 -46.448  1.00 38.12           C
ATOM    276  C   LEU A  26      48.684  30.921 -46.954  1.00 49.14           C
ATOM    277  O   LEU A  26      48.242  32.031 -47.283  1.00 60.04           O
ATOM    278  CB  LEU A  26      51.026  30.297 -47.565  1.00 52.87           C
ATOM    279  CG  LEU A  26      51.097  31.294 -48.722  1.00 72.94           C
ATOM    280  CD1 LEU A  26      51.674  32.619 -48.247  1.00 75.26           C
ATOM    281  CD2 LEU A  26      51.900  30.733 -49.882  1.00 77.16           C
ATOM    282  N   PHE A  27      47.940  29.809 -47.003  1.00 51.30           N
ATOM    283  CA  PHE A  27      46.550  29.857 -47.444  1.00 49.32           C
ATOM    284  C   PHE A  27      45.701  30.745 -46.532  1.00 40.04           C
ATOM    285  O   PHE A  27      44.989  31.644 -47.004  1.00 42.57           O
ATOM    286  CB  PHE A  27      45.995  28.435 -47.507  1.00 47.56           C
ATOM    287  CG  PHE A  27      44.502  28.354 -47.339  1.00 43.41           C
ATOM    288  CD1 PHE A  27      43.659  28.609 -48.404  1.00 45.54           C
ATOM    289  CD2 PHE A  27      43.947  28.021 -46.111  1.00 40.74           C
ATOM    290  CE1 PHE A  27      42.291  28.541 -48.249  1.00 48.43           C
ATOM    291  CE2 PHE A  27      42.596  27.956 -45.946  1.00 42.74           C
ATOM    292  CZ  PHE A  27      41.759  28.214 -47.018  1.00 48.11           C
ATOM    293  N   GLN A  28      45.761  30.507 -45.219  1.00 37.64           N
ATOM    294  CA  GLN A  28      44.957  31.312 -44.304  1.00 38.03           C
ATOM    295  C   GLN A  28      45.353  32.775 -44.367  1.00 43.96           C
ATOM    296  O   GLN A  28      44.504  33.665 -44.249  1.00 44.54           O
ATOM    297  CB  GLN A  28      45.100  30.808 -42.874  1.00 35.35           C
ATOM    298  CG  GLN A  28      45.237  29.327 -42.783  1.00 34.10           C
ATOM    299  CD  GLN A  28      44.894  28.814 -41.429  1.00 32.48           C
ATOM    300  OE1 GLN A  28      44.014  27.993 -41.295  1.00 41.06           O
ATOM    301  NE2 GLN A  28      45.580  29.300 -40.409  1.00 33.77           N
ATOM    302  N   ALA A  29      46.644  33.049 -44.512  1.00 41.19           N
ATOM    303  CA  ALA A  29      47.074  34.427 -44.678  1.00 45.33           C
ATOM    304  C   ALA A  29      46.399  35.060 -45.885  1.00 46.61           C
ATOM    305  O   ALA A  29      45.854  36.176 -45.803  1.00 53.57           O
ATOM    306  CB  ALA A  29      48.594  34.477 -44.817  1.00 50.56           C
ATOM    307  N   GLU A  30      46.425  34.356 -47.021  1.00 45.10           N
ATOM    308  CA  GLU A  30      45.815  34.893 -48.236  1.00 52.09           C
ATOM    309  C   GLU A  30      44.341  35.226 -48.011  1.00 54.61           C
ATOM    310  O   GLU A  30      43.881  36.334 -48.331  1.00 50.26           O
ATOM    311  CB  GLU A  30      45.989  33.906 -49.398  1.00 61.78           C
ATOM    312  CG  GLU A  30      47.453  33.680 -49.846  1.00 67.48           C
ATOM    313  CD  GLU A  30      47.585  32.735 -51.049  1.00 78.30           C
ATOM    314  OE1 GLU A  30      46.553  32.212 -51.528  1.00 81.90           O
ATOM    315  OE2 GLU A  30      48.723  32.513 -51.520  1.00 80.49           O
ATOM    316  N   LEU A  31      43.586  34.289 -47.422  1.00 51.97           N
ATOM    317  CA  LEU A  31      42.169  34.570 -47.189  1.00 54.43           C
ATOM    318  C   LEU A  31      41.966  35.700 -46.191  1.00 49.48           C
ATOM    319  O   LEU A  31      41.021  36.482 -46.318  1.00 52.10           O
ATOM    320  CB  LEU A  31      41.445  33.323 -46.705  1.00 49.36           C
ATOM    321  CG  LEU A  31      41.008  32.467 -47.879  1.00 55.08           C
ATOM    322  CD1 LEU A  31      40.280  31.255 -47.353  1.00 63.92           C
ATOM    323  CD2 LEU A  31      40.116  33.266 -48.805  1.00 55.42           C
ATOM    324  N   MET A  32      42.824  35.791 -45.187  1.00 46.44           N
ATOM    325  CA  MET A  32      42.663  36.815 -44.173  1.00 49.65           C
ATOM    326  C   MET A  32      42.838  38.200 -44.774  1.00 58.07           C
ATOM    327  O   MET A  32      42.079  39.126 -44.459  1.00 56.70           O
ATOM    328  CB  MET A  32      43.668  36.577 -43.055  1.00 54.83           C
ATOM    329  CG  MET A  32      43.600  37.559 -41.935  1.00 59.58           C
ATOM    330  SD  MET A  32      44.781  36.984 -40.751  1.00 52.57           S
ATOM    331  CE  MET A  32      46.230  36.852 -41.813  1.00 42.38           C
ATOM    332  N   LEU A  33      43.824  38.361 -45.657  1.00 59.97           N
ATOM    333  CA  LEU A  33      43.911  39.619 -46.387  1.00 50.05           C
ATOM    334  C   LEU A  33      42.660  39.835 -47.230  1.00 53.85           C
ATOM    335  O   LEU A  33      42.067  40.921 -47.218  1.00 71.98           O
ATOM    336  CB  LEU A  33      45.170  39.654 -47.255  1.00 49.35           C
ATOM    337  CG  LEU A  33      45.595  41.029 -47.787  1.00 65.05           C
ATOM    338  CD1 LEU A  33      46.101  41.937 -46.674  1.00 60.15           C
ATOM    339  CD2 LEU A  33      46.637  40.900 -48.876  1.00 61.57           C
ATOM    340  N   ASN A  34      42.226  38.809 -47.955  1.00 54.80           N
ATOM    341  CA  ASN A  34      41.154  38.976 -48.936  1.00 58.63           C
ATOM    342  C   ASN A  34      40.201  37.787 -48.899  1.00 61.74           C
ATOM    343  O   ASN A  34      40.396  36.789 -49.605  1.00 59.82           O
ATOM    344  CB  ASN A  34      41.741  39.169 -50.338  1.00 60.30           C
ATOM    345  CG  ASN A  34      40.718  39.643 -51.361  1.00 69.56           C
ATOM    346  OD1 ASN A  34      39.509  39.546 -51.157  1.00 66.40           O
ATOM    347  ND2 ASN A  34      41.214  40.151 -52.485  1.00 71.64           N
ATOM    348  N   PRO A  35      39.155  37.852 -48.079  1.00 61.72           N
ATOM    349  CA  PRO A  35      37.995  37.008 -48.345  1.00 61.76           C
ATOM    350  C   PRO A  35      37.323  37.562 -49.582  1.00 78.58           C
ATOM    351  O   PRO A  35      37.398  38.764 -49.848  1.00 90.33           O
ATOM    352  CB  PRO A  35      37.114  37.181 -47.103  1.00 61.56           C
ATOM    353  CG  PRO A  35      37.899  38.039 -46.154  1.00 59.28           C
ATOM    354  CD  PRO A  35      38.891  38.787 -46.978  1.00 61.10           C
ATOM    355  N   LYS A  36      36.660  36.673 -50.321  1.00 75.40           N
ATOM    356  CA  LYS A  36      36.165  36.899 -51.681  1.00 79.23           C
ATOM    357  C   LYS A  36      37.262  36.567 -52.681  1.00 78.77           C
ATOM    358  O   LYS A  36      37.104  36.804 -53.886  1.00 74.07           O
ATOM    359  CB  LYS A  36      35.680  38.331 -51.921  1.00 74.33           C
ATOM    360  CG  LYS A  36      34.199  38.582 -51.781  1.00 78.40           C
ATOM    361  CD  LYS A  36      33.736  39.510 -52.914  1.00 87.39           C
ATOM    362  CE  LYS A  36      32.223  39.629 -52.994  1.00 86.68           C
ATOM    363  NZ  LYS A  36      31.798  39.943 -54.385  1.00 89.36           N
ATOM    364  N   LEU A  37      38.383  36.030 -52.186  1.00 67.36           N
ATOM    365  CA  LEU A  37      39.459  35.627 -53.077  1.00 66.80           C
ATOM    366  C   LEU A  37      39.126  34.358 -53.842  1.00 78.01           C
ATOM    367  O   LEU A  37      39.644  34.162 -54.947  1.00 73.80           O
ATOM    368  CB  LEU A  37      40.745  35.430 -52.289  1.00 62.61           C
ATOM    369  CG  LEU A  37      41.996  35.114 -53.101  1.00 67.24           C
ATOM    370  CD1 LEU A  37      42.168  36.094 -54.254  1.00 64.70           C
ATOM    371  CD2 LEU A  37      43.211  35.120 -52.189  1.00 61.43           C
ATOM    372  N   GLY A  38      38.277  33.496 -53.287  1.00 79.45           N
ATOM    373  CA  GLY A  38      37.907  32.282 -53.980  1.00 76.29           C
ATOM    374  C   GLY A  38      36.811  32.516 -55.001  1.00 82.47           C
ATOM    375  O   GLY A  38      35.986  33.418 -54.871  1.00 89.45           O
ATOM    376  N   ASP A  39      36.817  31.692 -56.045  1.00 80.03           N
ATOM    377  CA  ASP A  39      35.825  31.817 -57.102  1.00 80.26           C
ATOM    378  C   ASP A  39      34.491  31.272 -56.615  1.00 81.52           C
ATOM    379  O   ASP A  39      34.433  30.183 -56.038  1.00 94.67           O
ATOM    380  CB  ASP A  39      36.285  31.074 -58.352  1.00 81.96           C
ATOM    381  CG  ASP A  39      37.213  31.907 -59.214  1.00 86.29           C
ATOM    382  OD1 ASP A  39      38.393  32.085 -58.837  1.00 79.63           O
ATOM    383  OD2 ASP A  39      36.758  32.385 -60.274  1.00100.96           O
ATOM    384  N   VAL A  40      33.417  32.030 -56.844  1.00 84.79           N
ATOM    385  CA  VAL A  40      32.105  31.624 -56.356  1.00 86.22           C
ATOM    386  C   VAL A  40      31.626  30.386 -57.107  1.00 89.66           C
ATOM    387  O   VAL A  40      31.965  30.162 -58.277  1.00 90.31           O
ATOM    388  CB  VAL A  40      31.094  32.776 -56.493  1.00 89.52           C
ATOM    389  CG1 VAL A  40      29.835  32.492 -55.692  1.00 90.33           C
ATOM    390  CG2 VAL A  40      31.711  34.073 -56.046  1.00 91.42           C
ATOM    391  N   ILE A  41      30.835  29.565 -56.425  1.00 88.00           N
ATOM    392  CA  ILE A  41      30.072  28.502 -57.064  1.00 97.34           C
ATOM    393  C   ILE A  41      28.600  28.760 -56.760  1.00 98.66           C
ATOM    394  O   ILE A  41      28.239  29.016 -55.606  1.00 99.69           O
ATOM    395  CB  ILE A  41      30.532  27.104 -56.592  1.00 93.36           C
ATOM    396  CG1 ILE A  41      31.889  26.749 -57.214  1.00 87.32           C
ATOM    397  CG2 ILE A  41      29.529  26.051 -56.957  1.00 90.65           C
ATOM    398  CD1 ILE A  41      32.288  25.296 -57.062  1.00 87.50           C
ATOM    399  N   GLN A  42      27.761  28.741 -57.795  1.00104.20           N
ATOM    400  CA  GLN A  42      26.362  29.115 -57.633  1.00101.07           C
ATOM    401  C   GLN A  42      25.513  27.897 -57.291  1.00112.83           C
ATOM    402  O   GLN A  42      25.926  26.749 -57.471  1.00112.14           O
ATOM    403  CB  GLN A  42      25.829  29.797 -58.895  1.00114.99           C
ATOM    404  CG  GLN A  42      24.598  30.681 -58.660  1.00116.17           C
ATOM    405  CD  GLN A  42      24.846  31.778 -57.635  1.00106.35           C
ATOM    406  OE1 GLN A  42      24.047  31.988 -56.723  1.00106.33           O
ATOM    407  NE2 GLN A  42      25.956  32.483 -57.787  1.00104.44           N
ATOM    408  N   GLY A  43      24.305  28.161 -56.795  1.00110.26           N
ATOM    409  CA  GLY A  43      23.499  27.112 -56.206  1.00108.29           C
ATOM    410  C   GLY A  43      23.985  26.647 -54.855  1.00105.84           C
ATOM    411  O   GLY A  43      23.373  25.753 -54.260  1.00102.04           O
ATOM    412  N   THR A  44      25.070  27.226 -54.353  1.00105.06           N
ATOM    413  CA  THR A  44      25.652  26.824 -53.086  1.00107.22           C
ATOM    414  C   THR A  44      25.374  27.802 -51.959  1.00112.31           C
ATOM    415  O   THR A  44      25.462  27.412 -50.791  1.00112.69           O
ATOM    416  CB  THR A  44      27.165  26.671 -53.235  1.00105.02           C
ATOM    417  OG1 THR A  44      27.721  27.903 -53.702  1.00104.37           O
ATOM    418  CG2 THR A  44      27.477  25.581 -54.226  1.00107.72           C
ATOM    419  N   GLY A  45      25.051  29.052 -52.273  1.00112.28           N
ATOM    420  CA  GLY A  45      24.838  30.042 -51.242  1.00111.49           C
ATOM    421  C   GLY A  45      26.093  30.740 -50.784  1.00111.75           C
ATOM    422  O   GLY A  45      26.180  31.129 -49.613  1.00112.85           O
ATOM    423  N   GLY A  46      27.066  30.923 -51.671  1.00110.22           N
ATOM    424  CA  GLY A  46      28.263  31.669 -51.355  1.00102.11           C
ATOM    425  C   GLY A  46      29.503  30.853 -51.046  1.00 95.29           C
ATOM    426  O   GLY A  46      30.418  31.378 -50.398  1.00 99.58           O
ATOM    427  N   LEU A  47      29.564  29.595 -51.470  1.00 90.12           N
ATOM    428  CA  LEU A  47      30.785  28.820 -51.310  1.00 81.84           C
ATOM    429  C   LEU A  47      31.789  29.214 -52.391  1.00 86.79           C
ATOM    430  O   LEU A  47      31.414  29.590 -53.513  1.00 88.06           O
ATOM    431  CB  LEU A  47      30.498  27.316 -51.375  1.00 80.69           C
ATOM    432  CG  LEU A  47      29.519  26.699 -50.369  1.00 76.50           C
ATOM    433  CD1 LEU A  47      29.242  25.255 -50.725  1.00 77.23           C
ATOM    434  CD2 LEU A  47      30.031  26.798 -48.950  1.00 72.66           C
ATOM    435  N   ARG A  48      33.077  29.128 -52.040  1.00 73.18           N
ATOM    436  CA  ARG A  48      34.152  29.565 -52.919  1.00 72.98           C
ATOM    437  C   ARG A  48      35.246  28.503 -53.025  1.00 75.02           C
ATOM    438  O   ARG A  48      35.503  27.734 -52.088  1.00 67.52           O
ATOM    439  CB  ARG A  48      34.743  30.912 -52.438  1.00 74.55           C
ATOM    440  CG  ARG A  48      33.765  32.098 -52.539  1.00 78.34           C
ATOM    441  CD  ARG A  48      34.384  33.447 -52.118  1.00 73.30           C
ATOM    442  NE  ARG A  48      33.467  34.562 -52.358  1.00 76.59           N
ATOM    443  CZ  ARG A  48      33.461  35.305 -53.460  1.00 79.48           C
ATOM    444  NH1 ARG A  48      32.654  36.352 -53.561  1.00 83.11           N
ATOM    445  NH2 ARG A  48      34.315  35.046 -54.438  1.00 79.55           N
ATOM    446  N   LYS A  49      35.891  28.478 -54.192  1.00 71.61           N
ATOM    447  CA  LYS A  49      36.955  27.535 -54.513  1.00 69.79           C
ATOM    448  C   LYS A  49      38.250  28.302 -54.757  1.00 78.79           C
ATOM    449  O   LYS A  49      38.297  29.181 -55.626  1.00 70.48           O
ATOM    450  CB  LYS A  49      36.578  26.706 -55.744  1.00 74.50           C
ATOM    451  CG  LYS A  49      37.565  25.612 -56.129  1.00 71.65           C
ATOM    452  CD  LYS A  49      36.856  24.476 -56.867  1.00 74.48           C
ATOM    453  CE  LYS A  49      36.914  24.614 -58.383  1.00 78.19           C
ATOM    454  NZ  LYS A  49      36.440  23.360 -59.063  1.00 88.80           N
ATOM    455  N   ILE A  50      39.296  27.966 -53.997  1.00 73.03           N
ATOM    456  CA  ILE A  50      40.640  28.496 -54.208  1.00 69.78           C
ATOM    457  C   ILE A  50      41.534  27.370 -54.691  1.00 81.27           C
ATOM    458  O   ILE A  50      41.459  26.247 -54.181  1.00 76.19           O
ATOM    459  CB  ILE A  50      41.239  29.108 -52.933  1.00 65.81           C
ATOM    460  CG1 ILE A  50      40.207  29.950 -52.201  1.00 67.22           C
ATOM    461  CG2 ILE A  50      42.475  29.926 -53.278  1.00 57.97           C
ATOM    462  CD1 ILE A  50      40.776  30.597 -50.988  1.00 67.37           C
ATOM    463  N   ARG A  51      42.406  27.679 -55.644  1.00 99.01           N
ATOM    464  CA  ARG A  51      43.341  26.708 -56.206  1.00105.41           C
ATOM    465  C   ARG A  51      44.767  27.205 -55.969  1.00111.07           C
ATOM    466  O   ARG A  51      45.370  27.821 -56.853  1.00124.20           O
ATOM    467  CB  ARG A  51      43.067  26.487 -57.692  1.00109.21           C
ATOM    468  N   VAL A  52      45.298  26.943 -54.774  1.00 97.59           N
ATOM    469  CA  VAL A  52      46.714  27.148 -54.474  1.00 90.02           C
ATOM    470  C   VAL A  52      47.167  26.011 -53.569  1.00 88.00           C
ATOM    471  O   VAL A  52      46.551  25.753 -52.528  1.00 78.74           O
ATOM    472  CB  VAL A  52      46.996  28.520 -53.819  1.00 83.42           C
ATOM    473  CG1 VAL A  52      48.402  28.559 -53.209  1.00 73.75           C
ATOM    474  CG2 VAL A  52      46.837  29.653 -54.830  1.00 80.78           C
ATOM    475  N   ALA A  53      48.236  25.330 -53.969  1.00 89.29           N
ATOM    476  CA  ALA A  53      48.736  24.176 -53.230  1.00 97.30           C
ATOM    477  C   ALA A  53      49.941  24.533 -52.373  1.00 94.55           C
ATOM    478  O   ALA A  53      50.731  23.657 -52.019  1.00 93.77           O
ATOM    479  CB  ALA A  53      49.095  23.050 -54.188  1.00102.51           C
ATOM    480  N   GLY A  61      51.489  22.628 -58.588  1.00164.81           N
ATOM    481  CA  GLY A  61      50.478  22.103 -57.686  1.00162.68           C
ATOM    482  C   GLY A  61      49.061  22.249 -58.214  1.00161.67           C
ATOM    483  O   GLY A  61      48.835  22.932 -59.216  1.00170.34           O
ATOM    484  N   GLY A  62      48.101  21.615 -57.540  1.00137.17           N
ATOM    485  CA  GLY A  62      46.722  21.672 -57.986  1.00117.46           C
ATOM    486  C   GLY A  62      45.674  21.567 -56.895  1.00100.62           C
ATOM    487  O   GLY A  62      44.479  21.462 -57.194  1.00 97.77           O
ATOM    488  N   SER A  63      46.101  21.602 -55.632  1.00 82.82           N
ATOM    489  CA  SER A  63      45.165  21.512 -54.516  1.00 82.51           C
ATOM    490  C   SER A  63      44.107  22.608 -54.597  1.00 81.77           C
ATOM    491  O   SER A  63      44.403  23.760 -54.924  1.00 83.96           O
ATOM    492  CB  SER A  63      45.914  21.622 -53.184  1.00 83.37           C
ATOM    493  OG  SER A  63      47.037  20.761 -53.144  1.00 86.89           O
ATOM    494  N   ARG A  64      42.866  22.244 -54.285  1.00 74.55           N
ATOM    495  CA  ARG A  64      41.758  23.189 -54.244  1.00 74.39           C
ATOM    496  C   ARG A  64      41.034  23.045 -52.912  1.00 66.03           C
ATOM    497  O   ARG A  64      40.730  21.926 -52.489  1.00 68.36           O
ATOM    498  CB  ARG A  64      40.799  22.969 -55.426  1.00 84.13           C
ATOM    499  CG  ARG A  64      41.425  23.286 -56.781  1.00102.25           C
ATOM    500  CD  ARG A  64      40.402  23.290 -57.910  1.00134.55           C
ATOM    501  NE  ARG A  64      41.034  23.475 -59.218  1.00157.05           N
ATOM    502  CZ  ARG A  64      41.695  22.513 -59.858  1.00163.56           C
ATOM    503  NH1 ARG A  64      41.797  21.304 -59.319  1.00160.55           N
ATOM    504  NH2 ARG A  64      42.253  22.755 -61.039  1.00167.31           N
ATOM    505  N   ILE A  65      40.790  24.175 -52.243  1.00 62.41           N
ATOM    506  CA  ILE A  65      40.005  24.237 -51.012  1.00 55.32           C
ATOM    507  C   ILE A  65      38.672  24.903 -51.324  1.00 73.74           C
ATOM    508  O   ILE A  65      38.587  25.802 -52.171  1.00 80.48           O
ATOM    509  CB  ILE A  65      40.725  25.004 -49.879  1.00 51.98           C
ATOM    510  CG1 ILE A  65      42.043  24.329 -49.508  1.00 48.71           C
ATOM    511  CG2 ILE A  65      39.837  25.132 -48.642  1.00 51.26           C
ATOM    512  CD1 ILE A  65      42.532  24.687 -48.139  1.00 45.38           C
ATOM    513  N   ILE A  66      37.627  24.467 -50.622  1.00 59.06           N
ATOM    514  CA  ILE A  66      36.293  25.043 -50.729  1.00 62.07           C
ATOM    515  C   ILE A  66      35.901  25.580 -49.362  1.00 60.37           C
ATOM    516  O   ILE A  66      36.002  24.864 -48.362  1.00 58.02           O
ATOM    517  CB  ILE A  66      35.281  23.998 -51.228  1.00 64.79           C
ATOM    518  CG1 ILE A  66      35.549  23.698 -52.701  1.00 67.27           C
ATOM    519  CG2 ILE A  66      33.854  24.459 -50.980  1.00 77.32           C
ATOM    520  CD1 ILE A  66      34.866  22.490 -53.196  1.00 69.44           C
ATOM    521  N   TYR A  67      35.456  26.835 -49.315  1.00 61.69           N
ATOM    522  CA  TYR A  67      35.230  27.496 -48.037  1.00 60.10           C
ATOM    523  C   TYR A  67      34.014  28.407 -48.113  1.00 73.90           C
ATOM    524  O   TYR A  67      33.554  28.785 -49.196  1.00 73.46           O
ATOM    525  CB  TYR A  67      36.455  28.316 -47.605  1.00 57.26           C
ATOM    526  CG  TYR A  67      36.644  29.614 -48.370  1.00 59.32           C
ATOM    527  CD1 TYR A  67      37.292  29.635 -49.596  1.00 59.96           C
ATOM    528  CD2 TYR A  67      36.180  30.822 -47.857  1.00 61.15           C
ATOM    529  CE1 TYR A  67      37.463  30.819 -50.294  1.00 62.63           C
ATOM    530  CE2 TYR A  67      36.350  32.011 -48.548  1.00 61.39           C
ATOM    531  CZ  TYR A  67      36.990  32.003 -49.766  1.00 62.97           C
ATOM    532  OH  TYR A  67      37.164  33.183 -50.459  1.00 65.40           O
ATOM    533  N   TYR A  68      33.506  28.770 -46.935  1.00 73.15           N
ATOM    534  CA  TYR A  68      32.456  29.776 -46.810  1.00 75.77           C
ATOM    535  C   TYR A  68      32.879  30.780 -45.748  1.00 70.99           C
ATOM    536  O   TYR A  68      33.103  30.399 -44.597  1.00 71.35           O
ATOM    537  CB  TYR A  68      31.101  29.151 -46.446  1.00 77.33           C
ATOM    538  CG  TYR A  68      30.011  30.182 -46.210  1.00 85.93           C
ATOM    539  CD1 TYR A  68      29.432  30.870 -47.273  1.00 94.04           C
ATOM    540  CD2 TYR A  68      29.570  30.481 -44.924  1.00 89.11           C
ATOM    541  CE1 TYR A  68      28.442  31.827 -47.064  1.00 95.03           C
ATOM    542  CE2 TYR A  68      28.577  31.437 -44.705  1.00 93.95           C
ATOM    543  CZ  TYR A  68      28.019  32.105 -45.780  1.00 92.53           C
ATOM    544  OH  TYR A  68      27.038  33.049 -45.572  1.00 91.23           O
ATOM    545  N   PHE A  69      32.986  32.056 -46.130  1.00 73.47           N
ATOM    546  CA  PHE A  69      33.270  33.124 -45.179  1.00 63.02           C
ATOM    547  C   PHE A  69      31.971  33.667 -44.598  1.00 65.42           C
ATOM    548  O   PHE A  69      31.042  33.998 -45.337  1.00 68.91           O
ATOM    549  CB  PHE A  69      34.069  34.261 -45.825  1.00 63.23           C
ATOM    550  CG  PHE A  69      34.445  35.362 -44.860  1.00 61.88           C
ATOM    551  CD1 PHE A  69      34.941  35.060 -43.599  1.00 58.72           C
ATOM    552  CD2 PHE A  69      34.299  36.691 -45.208  1.00 71.46           C
ATOM    553  CE1 PHE A  69      35.283  36.059 -42.705  1.00 57.67           C
ATOM    554  CE2 PHE A  69      34.647  37.700 -44.319  1.00 73.09           C
ATOM    555  CZ  PHE A  69      35.142  37.381 -43.066  1.00 68.40           C
ATOM    556  N   LEU A  70      31.926  33.763 -43.273  1.00 68.88           N
ATOM    557  CA  LEU A  70      30.769  34.237 -42.525  1.00 70.22           C
ATOM    558  C   LEU A  70      30.890  35.745 -42.331  1.00 76.65           C
ATOM    559  O   LEU A  70      31.844  36.216 -41.700  1.00 63.97           O
ATOM    560  CB  LEU A  70      30.697  33.518 -41.179  1.00 63.45           C
ATOM    561  CG  LEU A  70      29.388  33.537 -40.411  1.00 65.55           C
ATOM    562  CD1 LEU A  70      28.343  32.825 -41.238  1.00 69.40           C
ATOM    563  CD2 LEU A  70      29.539  32.889 -39.049  1.00 63.06           C
ATOM    564  N   ASP A  71      29.914  36.496 -42.860  1.00 94.34           N
ATOM    565  CA  ASP A  71      30.036  37.953 -42.928  1.00100.37           C
ATOM    566  C   ASP A  71      30.175  38.571 -41.539  1.00 90.64           C
ATOM    567  O   ASP A  71      31.126  39.317 -41.270  1.00 88.16           O
ATOM    568  CB  ASP A  71      28.840  38.554 -43.677  1.00109.25           C
ATOM    569  CG  ASP A  71      27.495  38.107 -43.113  1.00117.60           C
ATOM    570  OD1 ASP A  71      27.213  38.404 -41.933  1.00116.35           O
ATOM    571  OD2 ASP A  71      26.704  37.490 -43.860  1.00120.55           O
ATOM    572  N   GLU A  72      29.249  38.244 -40.633  1.00 87.71           N
ATOM    573  CA  GLU A  72      29.184  38.917 -39.338  1.00 85.31           C
ATOM    574  C   GLU A  72      30.259  38.428 -38.370  1.00 77.69           C
ATOM    575  O   GLU A  72      30.941  39.241 -37.734  1.00 64.77           O
ATOM    576  CB  GLU A  72      27.795  38.731 -38.725  1.00 92.28           C
ATOM    577  N   LYS A  73      30.419  37.109 -38.229  1.00 75.26           N
ATOM    578  CA  LYS A  73      31.289  36.568 -37.192  1.00 63.37           C
ATOM    579  C   LYS A  73      32.746  36.461 -37.623  1.00 68.00           C
ATOM    580  O   LYS A  73      33.604  36.148 -36.786  1.00 72.19           O
ATOM    581  CB  LYS A  73      30.776  35.206 -36.736  1.00 59.92           C
ATOM    582  N   ARG A  74      33.046  36.726 -38.896  1.00 69.42           N
ATOM    583  CA  ARG A  74      34.422  36.798 -39.395  1.00 60.08           C
ATOM    584  C   ARG A  74      35.144  35.464 -39.262  1.00 53.62           C
ATOM    585  O   ARG A  74      36.366  35.413 -39.104  1.00 52.23           O
ATOM    586  CB  ARG A  74      35.211  37.916 -38.707  1.00 54.85           C
ATOM    587  CG  ARG A  74      36.372  38.363 -39.543  1.00 62.76           C
ATOM    588  CD  ARG A  74      36.784  39.794 -39.324  1.00 65.13           C
ATOM    589  NE  ARG A  74      37.114  40.370 -40.616  1.00 68.60           N
ATOM    590  CZ  ARG A  74      38.210  40.076 -41.305  1.00 76.99           C
ATOM    591  NH1 ARG A  74      38.413  40.641 -42.484  1.00 82.85           N
ATOM    592  NH2 ARG A  74      39.107  39.222 -40.816  1.00 81.10           N
ATOM    593  N   ARG A  75      34.376  34.377 -39.324  1.00 66.53           N
ATOM    594  CA  ARG A  75      34.887  33.014 -39.351  1.00 61.61           C
ATOM    595  C   ARG A  75      34.837  32.481 -40.772  1.00 53.00           C
ATOM    596  O   ARG A  75      33.866  32.719 -41.492  1.00 56.17           O
ATOM    597  CB  ARG A  75      34.061  32.094 -38.448  1.00 67.04           C
ATOM    598  CG  ARG A  75      34.252  32.298 -36.957  1.00 77.35           C
ATOM    599  CD  ARG A  75      33.479  31.253 -36.150  1.00 88.11           C
ATOM    600  NE  ARG A  75      33.777  31.329 -34.720  1.00 98.09           N
ATOM    601  CZ  ARG A  75      33.153  30.623 -33.778  1.00111.19           C
ATOM    602  NH1 ARG A  75      33.500  30.768 -32.504  1.00113.36           N
ATOM    603  NH2 ARG A  75      32.181  29.776 -34.100  1.00117.99           N
ATOM    604  N   PHE A  76      35.885  31.769 -41.172  1.00 50.79           N
ATOM    605  CA  PHE A  76      35.842  30.939 -42.366  1.00 53.70           C
ATOM    606  C   PHE A  76      35.511  29.499 -41.982  1.00 58.59           C
ATOM    607  O   PHE A  76      36.062  28.964 -41.013  1.00 64.51           O
ATOM    608  CB  PHE A  76      37.180  30.949 -43.096  1.00 50.19           C
ATOM    609  CG  PHE A  76      37.600  32.287 -43.602  1.00 55.72           C
ATOM    610  CD1 PHE A  76      38.158  33.229 -42.750  1.00 55.39           C
ATOM    611  CD2 PHE A  76      37.500  32.585 -44.946  1.00 55.77           C
ATOM    612  CE1 PHE A  76      38.566  34.436 -43.223  1.00 50.30           C
ATOM    613  CE2 PHE A  76      37.922  33.797 -45.426  1.00 54.32           C
ATOM    614  CZ  PHE A  76      38.449  34.722 -44.566  1.00 52.72           C
ATOM    615  N   TYR A  77      34.624  28.868 -42.755  1.00 60.36           N
ATOM    616  CA  TYR A  77      34.367  27.430 -42.664  1.00 60.99           C
ATOM    617  C   TYR A  77      35.111  26.758 -43.814  1.00 52.98           C
ATOM    618  O   TYR A  77      34.774  26.957 -44.986  1.00 55.60           O
ATOM    619  CB  TYR A  77      32.867  27.133 -42.709  1.00 66.23           C
ATOM    620  CG  TYR A  77      32.435  25.749 -42.239  1.00 68.24           C
ATOM    621  CD1 TYR A  77      32.702  25.310 -40.945  1.00 64.89           C
ATOM    622  CD2 TYR A  77      31.707  24.902 -43.077  1.00 76.19           C
ATOM    623  CE1 TYR A  77      32.290  24.054 -40.509  1.00 65.14           C
ATOM    624  CE2 TYR A  77      31.287  23.637 -42.647  1.00 72.22           C
ATOM    625  CZ  TYR A  77      31.583  23.223 -41.365  1.00 67.42           C
ATOM    626  OH  TYR A  77      31.171  21.983 -40.936  1.00 66.57           O
ATOM    627  N   LEU A  78      36.152  26.012 -43.481  1.00 50.01           N
ATOM    628  CA  LEU A  78      36.918  25.251 -44.462  1.00 49.66           C
ATOM    629  C   LEU A  78      36.196  23.923 -44.648  1.00 64.43           C
ATOM    630  O   LEU A  78      36.316  23.021 -43.817  1.00 61.72           O
ATOM    631  CB  LEU A  78      38.356  25.060 -43.988  1.00 46.05           C
ATOM    632  CG  LEU A  78      39.093  26.341 -43.552  1.00 47.58           C
ATOM    633  CD1 LEU A  78      40.457  26.030 -43.001  1.00 46.18           C
ATOM    634  CD2 LEU A  78      39.196  27.341 -44.693  1.00 46.57           C
ATOM    635  N   LEU A  79      35.424  23.810 -45.735  1.00 59.62           N
ATOM    636  CA  LEU A  79      34.511  22.683 -45.921  1.00 61.72           C
ATOM    637  C   LEU A  79      35.245  21.404 -46.301  1.00 60.01           C
ATOM    638  O   LEU A  79      35.074  20.370 -45.647  1.00 55.55           O
ATOM    639  CB  LEU A  79      33.476  23.012 -46.990  1.00 69.25           C
ATOM    640  CG  LEU A  79      32.270  23.839 -46.582  1.00 68.83           C
ATOM    641  CD1 LEU A  79      32.628  25.310 -46.535  1.00 68.50           C
ATOM    642  CD2 LEU A  79      31.146  23.575 -47.564  1.00 72.09           C
ATOM    643  N   THR A  80      36.036  21.447 -47.373  1.00 64.28           N
ATOM    644  CA  THR A  80      36.857  20.308 -47.760  1.00 74.64           C
ATOM    645  C   THR A  80      37.974  20.763 -48.689  1.00 67.33           C
ATOM    646  O   THR A  80      37.936  21.853 -49.266  1.00 62.38           O
ATOM    647  CB  THR A  80      36.033  19.213 -48.440  1.00 80.04           C
ATOM    648  OG1 THR A  80      36.928  18.244 -49.001  1.00 81.44           O
ATOM    649  CG2 THR A  80      35.187  19.798 -49.549  1.00 82.69           C
ATOM    650  N   ILE A  81      38.963  19.882 -48.842  1.00 70.50           N
ATOM    651  CA  ILE A  81      40.100  20.079 -49.732  1.00 65.10           C
ATOM    652  C   ILE A  81      40.202  18.859 -50.635  1.00 75.65           C
ATOM    653  O   ILE A  81      40.162  17.722 -50.152  1.00 80.14           O
ATOM    654  CB  ILE A  81      41.408  20.294 -48.941  1.00 61.02           C
ATOM    655  CG1 ILE A  81      42.635  20.226 -49.849  1.00 59.46           C
ATOM    656  CG2 ILE A  81      41.534  19.304 -47.785  1.00 45.39           C
ATOM    657  CD1 ILE A  81      43.867  20.837 -49.208  1.00 44.31           C
ATOM    658  N   TYR A  82      40.304  19.067 -51.933  1.00 74.26           N
ATOM    659  CA  TYR A  82      40.496  17.958 -52.832  1.00 73.52           C
ATOM    660  C   TYR A  82      41.562  18.295 -53.819  1.00 76.77           C
ATOM    661  O   TYR A  82      41.834  19.428 -54.051  1.00 82.31           O
ATOM    662  CB  TYR A  82      39.194  17.529 -53.493  1.00 70.55           C
ATOM    663  CG  TYR A  82      38.505  18.548 -54.358  1.00 75.76           C
ATOM    664  CD1 TYR A  82      38.984  18.850 -55.605  1.00 83.26           C
ATOM    665  CD2 TYR A  82      37.354  19.168 -53.942  1.00 74.23           C
ATOM    666  CE1 TYR A  82      38.355  19.771 -56.402  1.00 86.41           C
ATOM    667  CE2 TYR A  82      36.717  20.089 -54.739  1.00 78.94           C
ATOM    668  CZ  TYR A  82      37.229  20.386 -55.967  1.00 85.18           C
ATOM    669  OH  TYR A  82      36.614  21.285 -56.789  1.00 84.28           O
ATOM    670  N   GLY A  83      42.227  17.295 -54.337  1.00 71.06           N
ATOM    671  CA  GLY A  83      43.351  17.483 -55.222  1.00 63.83           C
ATOM    672  C   GLY A  83      42.940  17.789 -56.618  1.00 63.98           C
ATOM    673  O   GLY A  83      41.796  17.628 -56.970  1.00 66.08           O
ATOM    674  N   LYS A  84      43.873  18.260 -57.414  1.00 66.35           N
ATOM    675  CA  LYS A  84      43.521  18.710 -58.741  1.00 80.65           C
ATOM    676  C   LYS A  84      42.974  17.631 -59.649  1.00 85.15           C
ATOM    677  O   LYS A  84      41.928  17.781 -60.221  1.00 78.90           O
ATOM    678  CB  LYS A  84      44.755  19.311 -59.401  1.00 86.69           C
ATOM    679  N   ASN A  85      43.659  16.510 -59.704  1.00 96.54           N
ATOM    680  CA  ASN A  85      43.327  15.437 -60.619  1.00111.58           C
ATOM    681  C   ASN A  85      41.978  14.856 -60.307  1.00114.21           C
ATOM    682  O   ASN A  85      41.220  14.486 -61.188  1.00119.42           O
ATOM    683  CB  ASN A  85      44.393  14.350 -60.578  1.00110.60           C
ATOM    684  N   GLU A  86      41.688  14.816 -59.022  1.00114.57           N
ATOM    685  CA  GLU A  86      40.605  14.062 -58.465  1.00111.83           C
ATOM    686  C   GLU A  86      39.355  14.822 -58.761  1.00115.01           C
ATOM    687  O   GLU A  86      39.369  15.690 -59.603  1.00117.43           O
ATOM    688  CB  GLU A  86      40.805  13.946 -56.971  1.00103.67           C
ATOM    689  N   MET A  87      38.253  14.451 -58.128  1.00114.95           N
ATOM    690  CA  MET A  87      36.962  14.808 -58.651  1.00113.24           C
ATOM    691  C   MET A  87      36.898  16.284 -58.689  1.00111.87           C
ATOM    692  O   MET A  87      36.868  16.935 -57.669  1.00113.61           O
ATOM    693  CB  MET A  87      35.878  14.341 -57.689  1.00108.57           C
ATOM    694  N   SER A  88      36.805  16.768 -59.915  1.00115.74           N
ATOM    695  CA  SER A  88      36.707  18.171 -60.278  1.00109.50           C
ATOM    696  C   SER A  88      35.426  18.374 -61.049  1.00120.97           C
ATOM    697  O   SER A  88      35.300  19.289 -61.833  1.00117.45           O
ATOM    698  CB  SER A  88      37.887  18.557 -61.163  1.00105.73           C
ATOM    699  N   ASP A  89      34.496  17.456 -60.882  1.00136.90           N
ATOM    700  CA  ASP A  89      33.295  17.476 -61.649  1.00142.54           C
ATOM    701  C   ASP A  89      32.235  17.949 -60.707  1.00139.81           C
ATOM    702  O   ASP A  89      31.980  17.323 -59.675  1.00141.02           O
ATOM    703  CB  ASP A  89      32.994  16.066 -62.127  1.00146.65           C
ATOM    704  CG  ASP A  89      34.081  15.511 -62.994  1.00142.54           C
ATOM    705  OD1 ASP A  89      35.047  16.228 -63.284  1.00139.71           O
ATOM    706  OD2 ASP A  89      33.970  14.349 -63.396  1.00144.48           O
ATOM    707  N   LEU A  90      31.606  19.052 -61.063  1.00127.19           N
ATOM    708  CA  LEU A  90      30.685  19.647 -60.144  1.00115.57           C
ATOM    709  C   LEU A  90      29.280  19.470 -60.630  1.00128.55           C
ATOM    710  O   LEU A  90      28.895  19.953 -61.678  1.00123.34           O
ATOM    711  CB  LEU A  90      31.026  21.118 -59.926  1.00110.73           C
ATOM    712  CG  LEU A  90      32.377  21.340 -59.271  1.00 88.76           C
ATOM    713  CD1 LEU A  90      32.402  20.559 -57.975  1.00 85.57           C
ATOM    714  CD2 LEU A  90      33.463  20.858 -60.208  1.00 88.31           C
ATOM    715  N   ASN A  91      28.501  18.784 -59.828  1.00142.50           N
ATOM    716  CA  ASN A  91      27.117  18.498 -60.203  1.00152.88           C
ATOM    717  C   ASN A  91      26.156  18.895 -59.079  1.00146.05           C
ATOM    718  O   ASN A  91      26.561  19.344 -57.998  1.00146.49           O
ATOM    719  CB  ASN A  91      26.931  17.020 -60.586  1.00164.05           C
ATOM    720  CG  ASN A  91      27.163  16.069 -59.423  1.00165.98           C
ATOM    721  OD1 ASN A  91      26.276  15.844 -58.597  1.00168.13           O
ATOM    722  ND2 ASN A  91      28.353  15.481 -59.373  1.00163.48           N
ATOM    723  N   ALA A  92      24.860  18.700 -59.350  1.00137.87           N
ATOM    724  CA  ALA A  92      23.815  19.285 -58.514  1.00126.87           C
ATOM    725  C   ALA A  92      23.709  18.593 -57.159  1.00122.76           C
ATOM    726  O   ALA A  92      23.503  19.259 -56.138  1.00117.96           O
ATOM    727  CB  ALA A  92      22.475  19.240 -59.245  1.00129.10           C
ATOM    728  N   ASN A  93      23.820  17.262 -57.125  1.00120.18           N
ATOM    729  CA  ASN A  93      23.828  16.565 -55.839  1.00115.98           C
ATOM    730  C   ASN A  93      24.932  17.108 -54.941  1.00118.15           C
ATOM    731  O   ASN A  93      24.724  17.330 -53.737  1.00117.13           O
ATOM    732  CB  ASN A  93      23.996  15.060 -56.056  1.00107.29           C
ATOM    733  N   GLN A  94      26.102  17.372 -55.531  1.00120.28           N
ATOM    734  CA  GLN A  94      27.226  17.943 -54.796  1.00116.09           C
ATOM    735  C   GLN A  94      26.899  19.340 -54.278  1.00102.63           C
ATOM    736  O   GLN A  94      27.002  19.604 -53.076  1.00 94.13           O
ATOM    737  CB  GLN A  94      28.467  17.973 -55.691  1.00119.63           C
ATOM    738  CG  GLN A  94      28.793  16.636 -56.342  1.00124.81           C
ATOM    739  CD  GLN A  94      30.136  16.644 -57.048  1.00127.96           C
ATOM    740  OE1 GLN A  94      30.468  17.591 -57.761  1.00129.42           O
ATOM    741  NE2 GLN A  94      30.921  15.591 -56.842  1.00124.62           N
ATOM    742  N   ARG A  95      26.499  20.251 -55.178  1.00106.93           N
ATOM    743  CA  ARG A  95      26.227  21.633 -54.769  1.00100.76           C
ATOM    744  C   ARG A  95      25.156  21.695 -53.682  1.00 99.60           C
ATOM    745  O   ARG A  95      25.251  22.504 -52.746  1.00101.42           O
ATOM    746  CB  ARG A  95      25.814  22.475 -55.982  1.00 98.09           C
ATOM    747  CG  ARG A  95      26.969  22.834 -56.912  1.00 95.53           C
ATOM    748  CD  ARG A  95      26.500  23.306 -58.286  1.00100.17           C
ATOM    749  NE  ARG A  95      27.631  23.470 -59.197  1.00105.23           N
ATOM    750  CZ  ARG A  95      28.064  24.638 -59.666  1.00113.48           C
ATOM    751  NH1 ARG A  95      29.116  24.679 -60.473  1.00115.03           N
ATOM    752  NH2 ARG A  95      27.447  25.767 -59.335  1.00117.63           N
ATOM    753  N   LYS A  96      24.149  20.822 -53.771  1.00100.46           N
ATOM    754  CA  LYS A  96      23.067  20.821 -52.793  1.00 97.27           C
ATOM    755  C   LYS A  96      23.540  20.314 -51.434  1.00 99.66           C
ATOM    756  O   LYS A  96      23.214  20.903 -50.395  1.00 89.81           O
ATOM    757  CB  LYS A  96      21.900  19.976 -53.306  1.00100.97           C
ATOM    758  N   GLN A  97      24.308  19.219 -51.414  1.00102.11           N
ATOM    759  CA  GLN A  97      24.745  18.685 -50.124  1.00112.37           C
ATOM    760  C   GLN A  97      25.797  19.580 -49.475  1.00109.90           C
ATOM    761  O   GLN A  97      25.819  19.738 -48.244  1.00112.44           O
ATOM    762  CB  GLN A  97      25.256  17.259 -50.297  1.00118.37           C
ATOM    763  CG  GLN A  97      24.133  16.258 -50.497  1.00130.91           C
ATOM    764  CD  GLN A  97      24.632  14.926 -51.005  1.00141.23           C
ATOM    765  OE1 GLN A  97      25.708  14.843 -51.599  1.00142.52           O
ATOM    766  NE2 GLN A  97      23.855  13.871 -50.773  1.00141.25           N
ATOM    767  N   LEU A  98      26.671  20.178 -50.288  1.00101.59           N
ATOM    768  CA  LEU A  98      27.581  21.208 -49.795  1.00 90.89           C
ATOM    769  C   LEU A  98      26.814  22.365 -49.168  1.00 90.03           C
ATOM    770  O   LEU A  98      27.188  22.869 -48.099  1.00 88.40           O
ATOM    771  CB  LEU A  98      28.458  21.720 -50.935  1.00 85.56           C
ATOM    772  CG  LEU A  98      29.717  20.945 -51.307  1.00 80.34           C
ATOM    773  CD1 LEU A  98      30.452  21.680 -52.418  1.00 77.91           C
ATOM    774  CD2 LEU A  98      30.615  20.762 -50.090  1.00 72.92           C
ATOM    775  N   MET A  99      25.740  22.812 -49.833  1.00 87.32           N
ATOM    776  CA  MET A  99      24.924  23.869 -49.248  1.00 86.25           C
ATOM    777  C   MET A  99      24.297  23.417 -47.938  1.00 84.59           C
ATOM    778  O   MET A  99      24.161  24.223 -47.008  1.00 82.09           O
ATOM    779  CB  MET A  99      23.845  24.324 -50.235  1.00 93.97           C
ATOM    780  N   ALA A 100      23.935  22.136 -47.831  1.00 83.41           N
ATOM    781  CA  ALA A 100      23.305  21.661 -46.605  1.00 82.69           C
ATOM    782  C   ALA A 100      24.286  21.674 -45.444  1.00 78.26           C
ATOM    783  O   ALA A 100      23.982  22.218 -44.379  1.00 77.47           O
ATOM    784  CB  ALA A 100      22.728  20.263 -46.809  1.00 87.43           C
ATOM    785  N   PHE A 101      25.469  21.078 -45.624  1.00 75.48           N
ATOM    786  CA  PHE A 101      26.435  21.044 -44.528  1.00 75.88           C
ATOM    787  C   PHE A 101      26.935  22.442 -44.194  1.00 73.27           C
ATOM    788  O   PHE A 101      27.165  22.764 -43.016  1.00 71.10           O
ATOM    789  CB  PHE A 101      27.605  20.127 -44.887  1.00 79.91           C
ATOM    790  CG  PHE A 101      28.349  19.586 -43.691  1.00 81.97           C
ATOM    791  CD1 PHE A 101      27.690  18.811 -42.741  1.00 77.40           C
ATOM    792  CD2 PHE A 101      29.711  19.839 -43.525  1.00 78.40           C
ATOM    793  CE1 PHE A 101      28.367  18.313 -41.643  1.00 70.23           C
ATOM    794  CE2 PHE A 101      30.400  19.341 -42.430  1.00 72.02           C
ATOM    795  CZ  PHE A 101      29.727  18.578 -41.485  1.00 72.28           C
ATOM    796  N   MET A 102      27.092  23.283 -45.217  1.00 71.55           N
ATOM    797  CA  MET A 102      27.439  24.678 -44.991  1.00 81.80           C
ATOM    798  C   MET A 102      26.403  25.360 -44.108  1.00 82.10           C
ATOM    799  O   MET A 102      26.755  26.058 -43.152  1.00 72.28           O
ATOM    800  CB  MET A 102      27.577  25.401 -46.330  1.00 79.60           C
ATOM    801  CG  MET A 102      27.875  26.879 -46.198  1.00 73.56           C
ATOM    802  SD  MET A 102      26.409  27.929 -46.093  1.00 81.44           S
ATOM    803  CE  MET A 102      25.653  27.578 -47.669  1.00 84.66           C
ATOM    804  N   GLU A 103      25.113  25.178 -44.423  1.00 89.17           N
ATOM    805  CA  GLU A 103      24.062  25.765 -43.594  1.00 89.21           C
ATOM    806  C   GLU A 103      24.041  25.136 -42.206  1.00 84.70           C
ATOM    807  O   GLU A 103      23.675  25.797 -41.219  1.00 83.73           O
ATOM    808  CB  GLU A 103      22.707  25.607 -44.284  1.00 88.45           C
ATOM    809  CG  GLU A 103      22.588  26.400 -45.576  1.00 88.24           C
ATOM    810  CD  GLU A 103      21.795  27.683 -45.413  1.00 94.53           C
ATOM    811  OE1 GLU A 103      20.639  27.726 -45.896  1.00102.00           O
ATOM    812  OE2 GLU A 103      22.322  28.642 -44.798  1.00 85.44           O
ATOM    813  N   ALA A 104      24.460  23.871 -42.116  1.00 87.00           N
ATOM    814  CA  ALA A 104      24.542  23.190 -40.833  1.00 83.54           C
ATOM    815  C   ALA A 104      25.518  23.900 -39.904  1.00 83.02           C
ATOM    816  O   ALA A 104      25.188  24.196 -38.749  1.00 67.53           O
ATOM    817  CB  ALA A 104      24.941  21.729 -41.043  1.00 70.05           C
ATOM    818  N   TRP A 105      26.731  24.195 -40.380  1.00 87.02           N
ATOM    819  CA  TRP A 105      27.581  25.031 -39.536  1.00 92.37           C
ATOM    820  C   TRP A 105      26.940  26.402 -39.347  1.00 94.60           C
ATOM    821  O   TRP A 105      26.762  26.862 -38.212  1.00 93.27           O
ATOM    822  CB  TRP A 105      29.008  25.168 -40.092  1.00 86.41           C
ATOM    823  CG  TRP A 105      29.624  26.538 -39.780  1.00 91.67           C
ATOM    824  CD1 TRP A 105      30.099  27.449 -40.687  1.00 94.55           C
ATOM    825  CD2 TRP A 105      29.769  27.161 -38.486  1.00 90.19           C
ATOM    826  NE1 TRP A 105      30.547  28.583 -40.041  1.00 86.33           N
ATOM    827  CE2 TRP A 105      30.348  28.434 -38.695  1.00 81.72           C
ATOM    828  CE3 TRP A 105      29.469  26.766 -37.177  1.00 89.06           C
ATOM    829  CZ2 TRP A 105      30.639  29.301 -37.647  1.00 72.29           C
ATOM    830  CZ3 TRP A 105      29.747  27.644 -36.139  1.00 83.14           C
ATOM    831  CH2 TRP A 105      30.327  28.891 -36.382  1.00 72.54           C
ATOM    832  N   ARG A 106      26.532  27.038 -40.454  1.00 95.33           N
ATOM    833  CA  ARG A 106      26.086  28.432 -40.426  1.00 87.28           C
ATOM    834  C   ARG A 106      25.141  28.709 -39.265  1.00 83.18           C
ATOM    835  O   ARG A 106      25.311  29.697 -38.542  1.00 83.11           O
ATOM    836  CB  ARG A 106      25.420  28.801 -41.757  1.00 89.15           C
ATOM    837  CG  ARG A 106      25.015  30.275 -41.868  1.00 92.24           C
ATOM    838  CD  ARG A 106      24.318  30.595 -43.195  1.00 99.69           C
ATOM    839  NE  ARG A 106      23.073  31.342 -42.993  1.00108.09           N
ATOM    840  CZ  ARG A 106      22.302  31.820 -43.971  1.00112.68           C
ATOM    841  NH1 ARG A 106      22.636  31.644 -45.242  1.00116.33           N
ATOM    842  NH2 ARG A 106      21.189  32.479 -43.681  1.00111.90           N
ATOM    843  N   ASN A 107      24.163  27.834 -39.036  1.00 83.51           N
ATOM    844  CA  ASN A 107      23.180  28.108 -37.995  1.00 90.37           C
ATOM    845  C   ASN A 107      23.592  27.608 -36.612  1.00105.08           C
ATOM    846  O   ASN A 107      22.731  27.503 -35.729  1.00 95.25           O
ATOM    847  CB  ASN A 107      21.828  27.530 -38.395  1.00 89.85           C
ATOM    848  CG  ASN A 107      21.161  28.355 -39.464  1.00 93.09           C
ATOM    849  OD1 ASN A 107      20.961  29.562 -39.296  1.00 94.13           O
ATOM    850  ND2 ASN A 107      20.847  27.725 -40.588  1.00 92.69           N
ATOM    851  N   GLU A 108      24.887  27.331 -36.394  1.00115.74           N
ATOM    852  CA  GLU A 108      25.346  26.884 -35.079  1.00120.07           C
ATOM    853  C   GLU A 108      25.602  28.062 -34.145  1.00120.03           C
ATOM    854  O   GLU A 108      25.410  27.943 -32.929  1.00126.09           O
ATOM    855  CB  GLU A 108      26.606  26.029 -35.213  1.00120.74           C
ATOM    856  N   GLN A 109      26.043  29.196 -34.689  1.00102.08           N
ATOM    857  CA  GLN A 109      26.129  30.459 -33.958  1.00 85.09           C
ATOM    858  C   GLN A 109      25.228  31.456 -34.681  1.00100.72           C
ATOM    859  O   GLN A 109      25.685  32.171 -35.579  1.00 92.26           O
ATOM    860  CB  GLN A 109      27.565  30.949 -33.875  1.00 72.44           C
ATOM    861  N   SER A 110      23.964  31.508 -34.250  1.00111.99           N
ATOM    862  CA  SER A 110      22.820  32.096 -34.969  1.00121.25           C
ATOM    863  C   SER A 110      23.158  32.746 -36.305  1.00125.74           C
ATOM    864  O   SER A 110      23.358  32.052 -37.301  1.00127.06           O
ATOM    865  CB  SER A 110      22.105  33.117 -34.079  1.00122.68           C
ATOM    866  OG  SER A 110      20.767  33.322 -34.516  1.00120.49           O
