# Supplementary material for: A non-redundant data set of nanobody-antigen crystal structures
Source: Data Brief. 2019 Mar 6;24:103754. doi: 10.1016/j.dib.2019.103754 (PMC6441729; doi:10.1016/j.dib.2019.103754)
Supplement: Multimedia component 5 [file mmc5.zip › Data_set/Ag_1/5mp2_1.pdb]

ATOM      1  N   GLN A  49     -13.541 -11.303  21.055  1.00 96.69           N
ATOM      2  CA  GLN A  49     -13.555 -12.768  21.022  1.00 96.17           C
ATOM      3  C   GLN A  49     -12.851 -13.350  19.793  1.00 96.78           C
ATOM      4  O   GLN A  49     -12.244 -14.418  19.886  1.00 95.81           O
ATOM      5  CB  GLN A  49     -14.985 -13.296  21.107  1.00 98.21           C
ATOM      6  CG  GLN A  49     -15.628 -13.098  22.469  1.00123.97           C
ATOM      7  CD  GLN A  49     -17.021 -13.676  22.514  1.00154.38           C
ATOM      8  OE1 GLN A  49     -17.816 -13.552  21.567  1.00150.50           O
ATOM      9  NE2 GLN A  49     -17.361 -14.304  23.631  1.00150.80           N
ATOM     10  N   GLU A  50     -12.954 -12.646  18.646  1.00 91.49           N
ATOM     11  CA  GLU A  50     -12.337 -12.985  17.363  1.00 90.47           C
ATOM     12  C   GLU A  50     -10.851 -12.680  17.489  1.00 90.55           C
ATOM     13  O   GLU A  50     -10.519 -11.559  17.880  1.00 91.15           O
ATOM     14  CB  GLU A  50     -13.004 -12.165  16.233  1.00 92.20           C
ATOM     15  CG  GLU A  50     -14.445 -12.550  15.927  1.00105.29           C
ATOM     16  CD  GLU A  50     -14.887 -12.256  14.508  1.00132.72           C
ATOM     17  OE1 GLU A  50     -14.310 -11.333  13.889  1.00133.76           O
ATOM     18  OE2 GLU A  50     -15.801 -12.951  14.009  1.00126.76           O
ATOM     19  N   ALA A  51      -9.964 -13.676  17.257  1.00 82.62           N
ATOM     20  CA  ALA A  51      -8.523 -13.532  17.466  1.00 80.39           C
ATOM     21  C   ALA A  51      -7.824 -12.483  16.586  1.00 78.65           C
ATOM     22  O   ALA A  51      -7.942 -12.536  15.363  1.00 78.15           O
ATOM     23  CB  ALA A  51      -7.843 -14.877  17.317  1.00 81.19           C
ATOM     24  N   HIS A  52      -7.078 -11.544  17.216  1.00 71.05           N
ATOM     25  CA  HIS A  52      -6.293 -10.523  16.510  1.00 68.61           C
ATOM     26  C   HIS A  52      -4.808 -10.669  16.777  1.00 65.89           C
ATOM     27  O   HIS A  52      -4.390 -10.749  17.925  1.00 62.92           O
ATOM     28  CB  HIS A  52      -6.753  -9.095  16.782  1.00 69.78           C
ATOM     29  CG  HIS A  52      -8.227  -8.882  16.672  1.00 73.76           C
ATOM     30  ND1 HIS A  52      -8.994  -8.685  17.797  1.00 76.04           N
ATOM     31  CD2 HIS A  52      -9.031  -8.837  15.580  1.00 75.65           C
ATOM     32  CE1 HIS A  52     -10.228  -8.497  17.362  1.00 75.69           C
ATOM     33  NE2 HIS A  52     -10.302  -8.593  16.033  1.00 75.81           N
ATOM     34  N   TRP A  53      -4.030 -10.711  15.689  1.00 60.97           N
ATOM     35  CA  TRP A  53      -2.589 -10.911  15.646  1.00 60.07           C
ATOM     36  C   TRP A  53      -1.822  -9.693  15.174  1.00 61.86           C
ATOM     37  O   TRP A  53      -2.352  -8.901  14.412  1.00 61.32           O
ATOM     38  CB  TRP A  53      -2.282 -12.049  14.682  1.00 58.65           C
ATOM     39  CG  TRP A  53      -2.652 -13.399  15.188  1.00 59.66           C
ATOM     40  CD1 TRP A  53      -3.895 -13.959  15.200  1.00 62.38           C
ATOM     41  CD2 TRP A  53      -1.763 -14.370  15.744  1.00 59.15           C
ATOM     42  NE1 TRP A  53      -3.827 -15.242  15.692  1.00 61.92           N
ATOM     43  CE2 TRP A  53      -2.527 -15.519  16.034  1.00 62.99           C
ATOM     44  CE3 TRP A  53      -0.381 -14.398  15.990  1.00 60.17           C
ATOM     45  CZ2 TRP A  53      -1.957 -16.677  16.570  1.00 62.17           C
ATOM     46  CZ3 TRP A  53       0.181 -15.543  16.524  1.00 61.45           C
ATOM     47  CH2 TRP A  53      -0.602 -16.663  16.815  1.00 61.94           C
ATOM     48  N   THR A  54      -0.551  -9.576  15.583  1.00 53.54           N
ATOM     49  CA  THR A  54       0.325  -8.484  15.172  1.00 53.54           C
ATOM     50  C   THR A  54       1.645  -9.059  14.662  1.00 58.73           C
ATOM     51  O   THR A  54       2.469  -9.503  15.464  1.00 58.61           O
ATOM     52  CB  THR A  54       0.526  -7.465  16.315  1.00 55.46           C
ATOM     53  OG1 THR A  54       1.128  -8.111  17.449  1.00 53.67           O
ATOM     54  CG2 THR A  54      -0.768  -6.741  16.703  1.00 45.66           C
ATOM     55  N   ILE A  55       1.831  -9.068  13.328  1.00 56.20           N
ATOM     56  CA  ILE A  55       3.047  -9.560  12.664  1.00 56.28           C
ATOM     57  C   ILE A  55       4.091  -8.442  12.545  1.00 58.74           C
ATOM     58  O   ILE A  55       3.873  -7.462  11.829  1.00 57.64           O
ATOM     59  CB  ILE A  55       2.766 -10.291  11.296  1.00 59.69           C
ATOM     60  CG1 ILE A  55       1.982 -11.593  11.501  1.00 60.04           C
ATOM     61  CG2 ILE A  55       4.044 -10.549  10.483  1.00 60.35           C
ATOM     62  CD1 ILE A  55       1.491 -12.150  10.238  1.00 73.77           C
ATOM     63  N   ASN A  56       5.220  -8.593  13.242  1.00 54.71           N
ATOM     64  CA  ASN A  56       6.314  -7.627  13.182  1.00 54.02           C
ATOM     65  C   ASN A  56       7.606  -8.388  12.900  1.00 58.86           C
ATOM     66  O   ASN A  56       7.989  -9.258  13.683  1.00 59.10           O
ATOM     67  CB  ASN A  56       6.390  -6.808  14.466  1.00 51.64           C
ATOM     68  CG  ASN A  56       5.370  -5.697  14.562  1.00 65.36           C
ATOM     69  OD1 ASN A  56       5.355  -4.750  13.772  1.00 66.08           O
ATOM     70  ND2 ASN A  56       4.536  -5.743  15.576  1.00 47.16           N
ATOM     71  N   LEU A  57       8.228  -8.130  11.739  1.00 55.52           N
ATOM     72  CA  LEU A  57       9.466  -8.794  11.304  1.00 55.28           C
ATOM     73  C   LEU A  57      10.449  -7.798  10.746  1.00 59.44           C
ATOM     74  O   LEU A  57      10.018  -6.811  10.162  1.00 59.81           O
ATOM     75  CB  LEU A  57       9.154  -9.855  10.226  1.00 55.14           C
ATOM     76  CG  LEU A  57       8.198 -10.983  10.643  1.00 59.05           C
ATOM     77  CD1 LEU A  57       7.672 -11.720   9.442  1.00 59.08           C
ATOM     78  CD2 LEU A  57       8.848 -11.932  11.646  1.00 61.41           C
ATOM     79  N   LYS A  58      11.768  -8.049  10.926  1.00 56.34           N
ATOM     80  CA  LYS A  58      12.865  -7.231  10.380  1.00 56.83           C
ATOM     81  C   LYS A  58      13.921  -8.151   9.766  1.00 64.47           C
ATOM     82  O   LYS A  58      14.675  -8.797  10.496  1.00 64.54           O
ATOM     83  CB  LYS A  58      13.487  -6.267  11.419  1.00 58.63           C
ATOM     84  CG  LYS A  58      14.657  -5.417  10.881  1.00 73.73           C
ATOM     85  CD  LYS A  58      14.189  -4.182  10.093  1.00 85.76           C
ATOM     86  CE  LYS A  58      15.304  -3.492   9.350  1.00102.73           C
ATOM     87  NZ  LYS A  58      15.912  -2.393  10.144  1.00116.87           N
ATOM     88  N   ASP A  59      13.957  -8.222   8.423  1.00 63.69           N
ATOM     89  CA  ASP A  59      14.865  -9.068   7.635  1.00 64.84           C
ATOM     90  C   ASP A  59      14.779 -10.557   8.072  1.00 71.09           C
ATOM     91  O   ASP A  59      15.778 -11.279   8.095  1.00 71.89           O
ATOM     92  CB  ASP A  59      16.309  -8.503   7.628  1.00 66.68           C
ATOM     93  CG  ASP A  59      16.422  -7.182   6.879  1.00 78.49           C
ATOM     94  OD1 ASP A  59      16.287  -7.191   5.633  1.00 79.76           O
ATOM     95  OD2 ASP A  59      16.630  -6.138   7.539  1.00 82.96           O
ATOM     96  N   ALA A  60      13.563 -11.003   8.415  1.00 68.27           N
ATOM     97  CA  ALA A  60      13.287 -12.376   8.833  1.00 69.30           C
ATOM     98  C   ALA A  60      13.180 -13.237   7.597  1.00 76.15           C
ATOM     99  O   ALA A  60      12.835 -12.724   6.532  1.00 75.81           O
ATOM    100  CB  ALA A  60      11.987 -12.429   9.622  1.00 69.77           C
ATOM    101  N   ASP A  61      13.484 -14.539   7.725  1.00 75.36           N
ATOM    102  CA  ASP A  61      13.411 -15.473   6.597  1.00 76.50           C
ATOM    103  C   ASP A  61      11.972 -15.608   6.101  1.00 79.46           C
ATOM    104  O   ASP A  61      11.050 -15.638   6.922  1.00 79.20           O
ATOM    105  CB  ASP A  61      13.963 -16.849   6.997  1.00 79.86           C
ATOM    106  CG  ASP A  61      14.363 -17.741   5.825  1.00 95.50           C
ATOM    107  OD1 ASP A  61      13.502 -18.011   4.955  1.00 97.18           O
ATOM    108  OD2 ASP A  61      15.538 -18.175   5.783  1.00102.32           O
ATOM    109  N   ILE A  62      11.787 -15.697   4.769  1.00 75.40           N
ATOM    110  CA  ILE A  62      10.465 -15.870   4.178  1.00 75.34           C
ATOM    111  C   ILE A  62       9.774 -17.131   4.722  1.00 80.42           C
ATOM    112  O   ILE A  62       8.562 -17.111   4.967  1.00 80.31           O
ATOM    113  CB  ILE A  62      10.480 -15.797   2.622  1.00 78.54           C
ATOM    114  CG1 ILE A  62       9.107 -15.316   2.128  1.00 78.46           C
ATOM    115  CG2 ILE A  62      10.986 -17.049   1.904  1.00 80.16           C
ATOM    116  CD1 ILE A  62       9.138 -14.729   0.821  1.00 82.63           C
ATOM    117  N   ARG A  63      10.560 -18.197   4.962  1.00 75.87           N
ATOM    118  CA  ARG A  63      10.070 -19.470   5.489  1.00 75.58           C
ATOM    119  C   ARG A  63       9.544 -19.333   6.909  1.00 77.92           C
ATOM    120  O   ARG A  63       8.639 -20.082   7.273  1.00 77.69           O
ATOM    121  CB  ARG A  63      11.136 -20.569   5.392  1.00 76.61           C
ATOM    122  CG  ARG A  63      11.334 -21.081   3.965  1.00 88.14           C
ATOM    123  CD  ARG A  63      11.150 -22.589   3.896  1.00 99.20           C
ATOM    124  NE  ARG A  63      11.245 -23.086   2.523  1.00107.76           N
ATOM    125  CZ  ARG A  63      12.376 -23.451   1.925  1.00124.24           C
ATOM    126  NH1 ARG A  63      13.532 -23.390   2.578  1.00112.63           N
ATOM    127  NH2 ARG A  63      12.359 -23.884   0.671  1.00111.22           N
ATOM    128  N   GLU A  64      10.081 -18.363   7.694  1.00 73.19           N
ATOM    129  CA  GLU A  64       9.638 -18.106   9.068  1.00 72.54           C
ATOM    130  C   GLU A  64       8.289 -17.400   9.032  1.00 76.14           C
ATOM    131  O   GLU A  64       7.418 -17.685   9.862  1.00 76.45           O
ATOM    132  CB  GLU A  64      10.658 -17.262   9.856  1.00 73.59           C
ATOM    133  CG  GLU A  64      10.423 -17.268  11.370  1.00 83.69           C
ATOM    134  CD  GLU A  64      10.921 -16.068  12.168  1.00103.18           C
ATOM    135  OE1 GLU A  64      11.600 -15.184  11.591  1.00 87.12           O
ATOM    136  OE2 GLU A  64      10.618 -16.015  13.384  1.00100.58           O
ATOM    137  N   PHE A  65       8.120 -16.469   8.065  1.00 71.24           N
ATOM    138  CA  PHE A  65       6.873 -15.735   7.873  1.00 70.35           C
ATOM    139  C   PHE A  65       5.764 -16.721   7.514  1.00 73.41           C
ATOM    140  O   PHE A  65       4.662 -16.603   8.049  1.00 72.88           O
ATOM    141  CB  PHE A  65       7.023 -14.643   6.802  1.00 71.76           C
ATOM    142  CG  PHE A  65       5.717 -14.023   6.360  1.00 72.88           C
ATOM    143  CD1 PHE A  65       5.043 -13.121   7.175  1.00 75.58           C
ATOM    144  CD2 PHE A  65       5.160 -14.342   5.127  1.00 75.15           C
ATOM    145  CE1 PHE A  65       3.831 -12.554   6.766  1.00 76.62           C
ATOM    146  CE2 PHE A  65       3.940 -13.785   4.724  1.00 77.77           C
ATOM    147  CZ  PHE A  65       3.292 -12.886   5.540  1.00 75.76           C
ATOM    148  N   ILE A  66       6.073 -17.708   6.636  1.00 70.03           N
ATOM    149  CA  ILE A  66       5.133 -18.745   6.201  1.00 70.15           C
ATOM    150  C   ILE A  66       4.727 -19.631   7.390  1.00 74.94           C
ATOM    151  O   ILE A  66       3.541 -19.930   7.523  1.00 75.45           O
ATOM    152  CB  ILE A  66       5.651 -19.536   4.962  1.00 73.11           C
ATOM    153  CG1 ILE A  66       5.717 -18.625   3.717  1.00 72.81           C
ATOM    154  CG2 ILE A  66       4.777 -20.765   4.679  1.00 74.42           C
ATOM    155  CD1 ILE A  66       6.761 -19.015   2.698  1.00 80.90           C
ATOM    156  N   ASP A  67       5.692 -19.994   8.273  1.00 71.44           N
ATOM    157  CA  ASP A  67       5.441 -20.786   9.491  1.00 71.43           C
ATOM    158  C   ASP A  67       4.517 -20.016  10.446  1.00 72.78           C
ATOM    159  O   ASP A  67       3.650 -20.622  11.086  1.00 72.01           O
ATOM    160  CB  ASP A  67       6.761 -21.163  10.202  1.00 74.09           C
ATOM    161  CG  ASP A  67       7.620 -22.203   9.489  1.00 92.36           C
ATOM    162  OD1 ASP A  67       7.061 -23.234   9.035  1.00 94.03           O
ATOM    163  OD2 ASP A  67       8.862 -22.028   9.458  1.00101.68           O
ATOM    164  N   GLN A  68       4.691 -18.678  10.514  1.00 68.05           N
ATOM    165  CA  GLN A  68       3.851 -17.817  11.337  1.00 67.41           C
ATOM    166  C   GLN A  68       2.439 -17.738  10.761  1.00 72.00           C
ATOM    167  O   GLN A  68       1.483 -17.926  11.512  1.00 72.04           O
ATOM    168  CB  GLN A  68       4.488 -16.454  11.580  1.00 68.10           C
ATOM    169  CG  GLN A  68       5.676 -16.561  12.535  1.00 80.21           C
ATOM    170  CD  GLN A  68       6.477 -15.299  12.654  1.00105.48           C
ATOM    171  OE1 GLN A  68       6.238 -14.309  11.954  1.00101.37           O
ATOM    172  NE2 GLN A  68       7.473 -15.311  13.535  1.00101.68           N
ATOM    173  N   ILE A  69       2.308 -17.589   9.423  1.00 68.64           N
ATOM    174  CA  ILE A  69       0.997 -17.588   8.746  1.00 68.50           C
ATOM    175  C   ILE A  69       0.282 -18.921   9.012  1.00 73.52           C
ATOM    176  O   ILE A  69      -0.887 -18.917   9.394  1.00 73.50           O
ATOM    177  CB  ILE A  69       1.101 -17.246   7.237  1.00 70.96           C
ATOM    178  CG1 ILE A  69       1.629 -15.809   7.009  1.00 70.82           C
ATOM    179  CG2 ILE A  69      -0.215 -17.482   6.494  1.00 71.75           C
ATOM    180  CD1 ILE A  69       0.885 -14.617   7.727  1.00 73.55           C
ATOM    181  N   SER A  70       1.021 -20.045   8.886  1.00 69.93           N
ATOM    182  CA  SER A  70       0.524 -21.389   9.154  1.00 70.02           C
ATOM    183  C   SER A  70       0.095 -21.514  10.629  1.00 72.54           C
ATOM    184  O   SER A  70      -0.892 -22.189  10.901  1.00 73.01           O
ATOM    185  CB  SER A  70       1.575 -22.437   8.796  1.00 76.00           C
ATOM    186  OG  SER A  70       2.746 -22.343   9.594  1.00 93.70           O
ATOM    187  N   GLU A  71       0.803 -20.827  11.572  1.00 66.44           N
ATOM    188  CA  GLU A  71       0.446 -20.830  13.005  1.00 64.63           C
ATOM    189  C   GLU A  71      -0.856 -20.071  13.261  1.00 66.88           C
ATOM    190  O   GLU A  71      -1.685 -20.524  14.043  1.00 66.72           O
ATOM    191  CB  GLU A  71       1.566 -20.241  13.866  1.00 65.49           C
ATOM    192  N   ILE A  72      -1.022 -18.917  12.604  1.00 64.47           N
ATOM    193  CA  ILE A  72      -2.212 -18.075  12.713  1.00 64.32           C
ATOM    194  C   ILE A  72      -3.421 -18.739  12.022  1.00 69.34           C
ATOM    195  O   ILE A  72      -4.349 -19.163  12.713  1.00 69.56           O
ATOM    196  CB  ILE A  72      -1.936 -16.647  12.172  1.00 66.21           C
ATOM    197  CG1 ILE A  72      -0.715 -16.016  12.881  1.00 66.74           C
ATOM    198  CG2 ILE A  72      -3.180 -15.774  12.297  1.00 66.28           C
ATOM    199  CD1 ILE A  72      -0.026 -14.843  12.178  1.00 74.64           C
ATOM    200  N   THR A  73      -3.375 -18.857  10.667  1.00 65.79           N
ATOM    201  CA  THR A  73      -4.417 -19.358   9.769  1.00 65.99           C
ATOM    202  C   THR A  73      -4.801 -20.823   9.989  1.00 69.65           C
ATOM    203  O   THR A  73      -5.976 -21.172   9.898  1.00 69.22           O
ATOM    204  CB  THR A  73      -4.017 -19.116   8.319  1.00 78.35           C
ATOM    205  OG1 THR A  73      -2.878 -19.922   7.997  1.00 83.07           O
ATOM    206  CG2 THR A  73      -3.725 -17.646   8.032  1.00 75.47           C
ATOM    207  N   GLY A  74      -3.811 -21.662  10.246  1.00 66.02           N
ATOM    208  CA  GLY A  74      -4.027 -23.084  10.447  1.00 67.37           C
ATOM    209  C   GLY A  74      -3.833 -23.830   9.144  1.00 72.57           C
ATOM    210  O   GLY A  74      -3.824 -25.063   9.125  1.00 73.18           O
ATOM    211  N   GLU A  75      -3.675 -23.085   8.039  1.00 68.98           N
ATOM    212  CA  GLU A  75      -3.448 -23.610   6.692  1.00 68.55           C
ATOM    213  C   GLU A  75      -2.000 -24.056   6.567  1.00 73.08           C
ATOM    214  O   GLU A  75      -1.097 -23.338   6.996  1.00 71.50           O
ATOM    215  CB  GLU A  75      -3.775 -22.535   5.643  1.00 68.75           C
ATOM    216  CG  GLU A  75      -4.447 -23.091   4.413  1.00 81.72           C
ATOM    217  CD  GLU A  75      -4.765 -22.094   3.313  1.00104.00           C
ATOM    218  OE1 GLU A  75      -4.435 -22.393   2.141  1.00 97.74           O
ATOM    219  OE2 GLU A  75      -5.375 -21.040   3.613  1.00 97.65           O
ATOM    220  N   THR A  76      -1.787 -25.256   6.010  1.00 72.34           N
ATOM    221  CA  THR A  76      -0.449 -25.833   5.814  1.00 73.13           C
ATOM    222  C   THR A  76       0.025 -25.595   4.374  1.00 77.88           C
ATOM    223  O   THR A  76      -0.731 -25.839   3.425  1.00 77.06           O
ATOM    224  CB  THR A  76      -0.426 -27.318   6.203  1.00 86.35           C
ATOM    225  OG1 THR A  76      -1.468 -27.991   5.494  1.00 89.62           O
ATOM    226  CG2 THR A  76      -0.569 -27.539   7.712  1.00 86.95           C
ATOM    227  N   PHE A  77       1.272 -25.103   4.218  1.00 75.26           N
ATOM    228  CA  PHE A  77       1.846 -24.765   2.914  1.00 75.12           C
ATOM    229  C   PHE A  77       3.022 -25.647   2.493  1.00 81.56           C
ATOM    230  O   PHE A  77       3.911 -25.937   3.290  1.00 81.98           O
ATOM    231  CB  PHE A  77       2.264 -23.268   2.861  1.00 75.65           C
ATOM    232  CG  PHE A  77       1.192 -22.247   3.171  1.00 76.67           C
ATOM    233  CD1 PHE A  77       0.201 -21.950   2.242  1.00 79.53           C
ATOM    234  CD2 PHE A  77       1.198 -21.552   4.376  1.00 79.03           C
ATOM    235  CE1 PHE A  77      -0.798 -21.010   2.537  1.00 80.52           C
ATOM    236  CE2 PHE A  77       0.208 -20.608   4.667  1.00 81.95           C
ATOM    237  CZ  PHE A  77      -0.786 -20.343   3.749  1.00 79.86           C
ATOM    238  N   VAL A  78       3.046 -26.022   1.213  1.00 79.50           N
ATOM    239  CA  VAL A  78       4.134 -26.798   0.616  1.00 80.42           C
ATOM    240  C   VAL A  78       5.027 -25.791  -0.121  1.00 83.01           C
ATOM    241  O   VAL A  78       4.767 -25.464  -1.272  1.00 80.85           O
ATOM    242  CB  VAL A  78       3.635 -27.945  -0.306  1.00 85.51           C
ATOM    243  CG1 VAL A  78       4.798 -28.817  -0.777  1.00 86.10           C
ATOM    244  CG2 VAL A  78       2.574 -28.798   0.390  1.00 86.12           C
ATOM    245  N   VAL A  79       6.047 -25.276   0.572  1.00 80.85           N
ATOM    246  CA  VAL A  79       6.961 -24.264   0.037  1.00 80.92           C
ATOM    247  C   VAL A  79       7.938 -24.855  -0.996  1.00 86.71           C
ATOM    248  O   VAL A  79       8.683 -25.800  -0.681  1.00 87.53           O
ATOM    249  CB  VAL A  79       7.673 -23.506   1.198  1.00 84.47           C
ATOM    250  CG1 VAL A  79       8.674 -22.488   0.670  1.00 84.19           C
ATOM    251  CG2 VAL A  79       6.666 -22.827   2.108  1.00 83.75           C
ATOM    252  N   ASP A  80       7.948 -24.287  -2.224  1.00 83.19           N
ATOM    253  CA  ASP A  80       8.842 -24.692  -3.307  1.00 84.34           C
ATOM    254  C   ASP A  80      10.290 -24.339  -2.896  1.00 89.93           C
ATOM    255  O   ASP A  80      10.476 -23.306  -2.238  1.00 90.04           O
ATOM    256  CB  ASP A  80       8.474 -23.969  -4.601  1.00 85.84           C
ATOM    257  CG  ASP A  80       9.140 -24.511  -5.860  1.00 94.84           C
ATOM    258  OD1 ASP A  80       8.812 -25.664  -6.264  1.00 95.57           O
ATOM    259  OD2 ASP A  80       9.915 -23.743  -6.512  1.00 98.82           O
ATOM    260  N   PRO A  81      11.320 -25.176  -3.225  1.00 86.82           N
ATOM    261  CA  PRO A  81      12.708 -24.856  -2.800  1.00 87.42           C
ATOM    262  C   PRO A  81      13.285 -23.549  -3.356  1.00 91.18           C
ATOM    263  O   PRO A  81      14.147 -22.934  -2.730  1.00 90.83           O
ATOM    264  CB  PRO A  81      13.514 -26.075  -3.260  1.00 90.33           C
ATOM    265  CG  PRO A  81      12.492 -27.158  -3.442  1.00 94.38           C
ATOM    266  CD  PRO A  81      11.284 -26.452  -3.967  1.00 88.70           C
ATOM    267  N   ARG A  82      12.771 -23.101  -4.516  1.00 87.63           N
ATOM    268  CA  ARG A  82      13.181 -21.858  -5.184  1.00 87.66           C
ATOM    269  C   ARG A  82      12.707 -20.620  -4.406  1.00 89.74           C
ATOM    270  O   ARG A  82      13.245 -19.529  -4.622  1.00 90.20           O
ATOM    271  CB  ARG A  82      12.718 -21.846  -6.655  1.00 88.90           C
ATOM    272  CG  ARG A  82      13.419 -22.895  -7.536  1.00 99.57           C
ATOM    273  CD  ARG A  82      12.863 -22.931  -8.950  1.00106.84           C
ATOM    274  NE  ARG A  82      11.529 -23.541  -9.023  1.00106.64           N
ATOM    275  CZ  ARG A  82      10.499 -23.036  -9.700  1.00110.72           C
ATOM    276  NH1 ARG A  82      10.631 -21.901 -10.378  1.00 89.91           N
ATOM    277  NH2 ARG A  82       9.329 -23.666  -9.709  1.00 94.08           N
ATOM    278  N   VAL A  83      11.729 -20.804  -3.472  1.00 83.94           N
ATOM    279  CA  VAL A  83      11.185 -19.770  -2.580  1.00 82.13           C
ATOM    280  C   VAL A  83      12.241 -19.454  -1.517  1.00 85.73           C
ATOM    281  O   VAL A  83      12.482 -20.255  -0.609  1.00 85.09           O
ATOM    282  CB  VAL A  83       9.823 -20.187  -1.944  1.00 84.51           C
ATOM    283  CG1 VAL A  83       9.373 -19.201  -0.870  1.00 83.74           C
ATOM    284  CG2 VAL A  83       8.736 -20.374  -2.998  1.00 83.64           C
ATOM    285  N   LYS A  84      12.882 -18.288  -1.658  1.00 82.53           N
ATOM    286  CA  LYS A  84      13.924 -17.831  -0.745  1.00 82.50           C
ATOM    287  C   LYS A  84      13.899 -16.314  -0.638  1.00 83.82           C
ATOM    288  O   LYS A  84      13.304 -15.649  -1.488  1.00 81.62           O
ATOM    289  CB  LYS A  84      15.303 -18.321  -1.232  1.00 86.99           C
ATOM    290  N   GLY A  85      14.543 -15.793   0.407  1.00 80.85           N
ATOM    291  CA  GLY A  85      14.670 -14.359   0.651  1.00 80.51           C
ATOM    292  C   GLY A  85      14.441 -13.915   2.081  1.00 83.19           C
ATOM    293  O   GLY A  85      14.217 -14.729   2.985  1.00 82.76           O
ATOM    294  N   GLN A  86      14.507 -12.593   2.287  1.00 79.47           N
ATOM    295  CA  GLN A  86      14.288 -11.946   3.584  1.00 77.89           C
ATOM    296  C   GLN A  86      13.157 -10.928   3.467  1.00 77.57           C
ATOM    297  O   GLN A  86      13.067 -10.213   2.461  1.00 77.29           O
ATOM    298  CB  GLN A  86      15.585 -11.330   4.148  1.00 80.60           C
ATOM    299  CG  GLN A  86      16.659 -12.365   4.537  1.00 97.30           C
ATOM    300  CD  GLN A  86      17.971 -11.780   5.028  1.00128.66           C
ATOM    301  OE1 GLN A  86      18.321 -10.649   4.690  1.00128.10           O
ATOM    302  NE2 GLN A  86      18.632 -12.491   5.952  1.00123.92           N
ATOM    303  N   VAL A  87      12.269 -10.917   4.480  1.00 70.31           N
ATOM    304  CA  VAL A  87      11.074 -10.079   4.554  1.00 68.04           C
ATOM    305  C   VAL A  87      11.093  -9.180   5.810  1.00 67.35           C
ATOM    306  O   VAL A  87      11.549  -9.623   6.863  1.00 67.27           O
ATOM    307  CB  VAL A  87       9.788 -10.966   4.528  1.00 70.71           C
ATOM    308  CG1 VAL A  87       8.524 -10.123   4.451  1.00 70.79           C
ATOM    309  CG2 VAL A  87       9.812 -11.947   3.374  1.00 69.99           C
ATOM    310  N   SER A  88      10.557  -7.945   5.696  1.00 59.20           N
ATOM    311  CA  SER A  88      10.365  -7.008   6.807  1.00 56.87           C
ATOM    312  C   SER A  88       8.880  -6.646   6.841  1.00 56.64           C
ATOM    313  O   SER A  88       8.346  -6.192   5.822  1.00 56.39           O
ATOM    314  CB  SER A  88      11.225  -5.765   6.643  1.00 59.99           C
ATOM    315  OG  SER A  88      12.597  -6.114   6.675  1.00 68.67           O
ATOM    316  N   VAL A  89       8.191  -6.961   7.973  1.00 49.17           N
ATOM    317  CA  VAL A  89       6.750  -6.723   8.148  1.00 46.15           C
ATOM    318  C   VAL A  89       6.510  -5.764   9.320  1.00 49.14           C
ATOM    319  O   VAL A  89       7.095  -5.977  10.376  1.00 50.87           O
ATOM    320  CB  VAL A  89       5.906  -8.027   8.278  1.00 47.59           C
ATOM    321  CG1 VAL A  89       4.424  -7.736   8.116  1.00 46.97           C
ATOM    322  CG2 VAL A  89       6.328  -9.080   7.269  1.00 46.96           C
ATOM    323  N   VAL A  90       5.661  -4.718   9.151  1.00 43.73           N
ATOM    324  CA  VAL A  90       5.380  -3.751  10.216  1.00 44.43           C
ATOM    325  C   VAL A  90       3.868  -3.553  10.391  1.00 49.47           C
ATOM    326  O   VAL A  90       3.180  -2.997   9.534  1.00 49.11           O
ATOM    327  CB  VAL A  90       6.182  -2.434  10.076  1.00 49.62           C
ATOM    328  CG1 VAL A  90       5.780  -1.406  11.123  1.00 49.88           C
ATOM    329  CG2 VAL A  90       7.679  -2.717  10.172  1.00 50.35           C
ATOM    330  N   SER A  91       3.363  -4.037  11.530  1.00 46.56           N
ATOM    331  CA  SER A  91       1.948  -3.988  11.834  1.00 46.20           C
ATOM    332  C   SER A  91       1.619  -2.857  12.723  1.00 49.82           C
ATOM    333  O   SER A  91       1.846  -2.957  13.925  1.00 49.87           O
ATOM    334  CB  SER A  91       1.477  -5.296  12.463  1.00 49.42           C
ATOM    335  OG  SER A  91       1.432  -6.340  11.505  1.00 55.39           O
ATOM    336  N   LYS A  92       1.058  -1.776  12.148  1.00 44.80           N
ATOM    337  CA  LYS A  92       0.618  -0.629  12.936  1.00 43.74           C
ATOM    338  C   LYS A  92      -0.791  -0.923  13.471  1.00 51.31           C
ATOM    339  O   LYS A  92      -1.295  -0.187  14.315  1.00 51.81           O
ATOM    340  CB  LYS A  92       0.674   0.682  12.136  1.00 43.05           C
ATOM    341  CG  LYS A  92       2.042   1.019  11.591  1.00 38.18           C
ATOM    342  CD  LYS A  92       2.751   2.076  12.392  1.00 47.96           C
ATOM    343  CE  LYS A  92       3.982   2.559  11.651  1.00 65.31           C
ATOM    344  NZ  LYS A  92       4.306   3.973  11.974  1.00 73.83           N
ATOM    345  N   ALA A  93      -1.390  -2.041  13.029  1.00 50.22           N
ATOM    346  CA  ALA A  93      -2.714  -2.506  13.434  1.00 50.73           C
ATOM    347  C   ALA A  93      -2.739  -4.003  13.683  1.00 54.81           C
ATOM    348  O   ALA A  93      -2.081  -4.764  12.968  1.00 54.95           O
ATOM    349  CB  ALA A  93      -3.717  -2.167  12.339  1.00 51.63           C
ATOM    350  N   GLN A  94      -3.537  -4.422  14.659  1.00 51.49           N
ATOM    351  CA  GLN A  94      -3.828  -5.822  14.977  1.00 51.47           C
ATOM    352  C   GLN A  94      -4.781  -6.349  13.872  1.00 54.59           C
ATOM    353  O   GLN A  94      -5.650  -5.607  13.414  1.00 54.27           O
ATOM    354  CB  GLN A  94      -4.484  -5.924  16.382  1.00 52.91           C
ATOM    355  CG  GLN A  94      -5.725  -5.061  16.543  1.00 64.62           C
ATOM    356  CD  GLN A  94      -5.950  -4.614  17.963  1.00 84.81           C
ATOM    357  OE1 GLN A  94      -6.941  -5.007  18.578  1.00 80.43           O
ATOM    358  NE2 GLN A  94      -5.040  -3.811  18.501  1.00 73.78           N
ATOM    359  N   LEU A  95      -4.605  -7.602  13.443  1.00 50.50           N
ATOM    360  CA  LEU A  95      -5.379  -8.199  12.364  1.00 49.81           C
ATOM    361  C   LEU A  95      -6.066  -9.507  12.699  1.00 54.05           C
ATOM    362  O   LEU A  95      -5.472 -10.389  13.323  1.00 54.06           O
ATOM    363  CB  LEU A  95      -4.466  -8.454  11.135  1.00 49.54           C
ATOM    364  CG  LEU A  95      -3.813  -7.288  10.432  1.00 53.05           C
ATOM    365  CD1 LEU A  95      -2.771  -7.787   9.482  1.00 53.15           C
ATOM    366  CD2 LEU A  95      -4.841  -6.402   9.714  1.00 52.85           C
ATOM    367  N   SER A  96      -7.261  -9.695  12.128  1.00 50.82           N
ATOM    368  CA  SER A  96      -8.027 -10.934  12.240  1.00 49.95           C
ATOM    369  C   SER A  96      -7.382 -11.997  11.334  1.00 57.55           C
ATOM    370  O   SER A  96      -6.504 -11.665  10.540  1.00 57.35           O
ATOM    371  CB  SER A  96      -9.482 -10.685  11.856  1.00 49.60           C
ATOM    372  OG  SER A  96      -9.680 -10.766  10.457  1.00 49.85           O
ATOM    373  N   LEU A  97      -7.817 -13.266  11.442  1.00 56.99           N
ATOM    374  CA  LEU A  97      -7.301 -14.385  10.638  1.00 57.10           C
ATOM    375  C   LEU A  97      -7.444 -14.165   9.140  1.00 61.67           C
ATOM    376  O   LEU A  97      -6.469 -14.377   8.415  1.00 62.01           O
ATOM    377  CB  LEU A  97      -7.933 -15.706  11.066  1.00 57.24           C
ATOM    378  CG  LEU A  97      -7.795 -16.033  12.538  1.00 62.55           C
ATOM    379  CD1 LEU A  97      -8.873 -16.958  12.969  1.00 63.47           C
ATOM    380  CD2 LEU A  97      -6.451 -16.632  12.845  1.00 64.78           C
ATOM    381  N   SER A  98      -8.624 -13.698   8.683  1.00 55.31           N
ATOM    382  CA  SER A  98      -8.859 -13.397   7.269  1.00 55.66           C
ATOM    383  C   SER A  98      -7.932 -12.239   6.798  1.00 59.93           C
ATOM    384  O   SER A  98      -7.317 -12.336   5.736  1.00 61.06           O
ATOM    385  CB  SER A  98     -10.335 -13.077   7.027  1.00 60.69           C
ATOM    386  OG  SER A  98     -10.752 -11.882   7.670  1.00 73.04           O
ATOM    387  N   GLU A  99      -7.785 -11.193   7.637  1.00 55.20           N
ATOM    388  CA  GLU A  99      -6.930 -10.018   7.414  1.00 54.42           C
ATOM    389  C   GLU A  99      -5.461 -10.435   7.351  1.00 58.00           C
ATOM    390  O   GLU A  99      -4.700  -9.858   6.580  1.00 59.01           O
ATOM    391  CB  GLU A  99      -7.153  -8.973   8.527  1.00 55.46           C
ATOM    392  CG  GLU A  99      -8.575  -8.438   8.588  1.00 65.41           C
ATOM    393  CD  GLU A  99      -9.024  -7.720   9.845  1.00 84.50           C
ATOM    394  OE1 GLU A  99      -8.181  -7.480  10.738  1.00 70.41           O
ATOM    395  OE2 GLU A  99     -10.221  -7.360   9.920  1.00 84.31           O
ATOM    396  N   VAL A 100      -5.074 -11.456   8.136  1.00 52.93           N
ATOM    397  CA  VAL A 100      -3.717 -12.012   8.156  1.00 52.34           C
ATOM    398  C   VAL A 100      -3.462 -12.749   6.841  1.00 56.66           C
ATOM    399  O   VAL A 100      -2.358 -12.637   6.301  1.00 56.94           O
ATOM    400  CB  VAL A 100      -3.438 -12.897   9.413  1.00 56.12           C
ATOM    401  CG1 VAL A 100      -2.177 -13.738   9.245  1.00 55.78           C
ATOM    402  CG2 VAL A 100      -3.336 -12.050  10.681  1.00 55.61           C
ATOM    403  N   TYR A 101      -4.484 -13.481   6.315  1.00 52.81           N
ATOM    404  CA  TYR A 101      -4.354 -14.201   5.048  1.00 52.45           C
ATOM    405  C   TYR A 101      -4.187 -13.239   3.864  1.00 56.19           C
ATOM    406  O   TYR A 101      -3.403 -13.538   2.951  1.00 56.22           O
ATOM    407  CB  TYR A 101      -5.496 -15.210   4.803  1.00 53.71           C
ATOM    408  CG  TYR A 101      -5.130 -16.219   3.723  1.00 57.12           C
ATOM    409  CD1 TYR A 101      -4.317 -17.311   4.004  1.00 59.76           C
ATOM    410  CD2 TYR A 101      -5.520 -16.024   2.394  1.00 57.84           C
ATOM    411  CE1 TYR A 101      -3.916 -18.200   3.003  1.00 61.49           C
ATOM    412  CE2 TYR A 101      -5.117 -16.903   1.385  1.00 58.78           C
ATOM    413  CZ  TYR A 101      -4.334 -18.004   1.699  1.00 69.51           C
ATOM    414  OH  TYR A 101      -3.945 -18.908   0.736  1.00 73.80           O
ATOM    415  N   GLN A 102      -4.891 -12.082   3.897  1.00 51.17           N
ATOM    416  CA  GLN A 102      -4.784 -11.067   2.858  1.00 50.27           C
ATOM    417  C   GLN A 102      -3.401 -10.430   2.898  1.00 53.77           C
ATOM    418  O   GLN A 102      -2.898 -10.027   1.846  1.00 54.11           O
ATOM    419  CB  GLN A 102      -5.885 -10.013   2.998  1.00 51.52           C
ATOM    420  N   LEU A 103      -2.773 -10.378   4.099  1.00 49.38           N
ATOM    421  CA  LEU A 103      -1.425  -9.848   4.306  1.00 49.41           C
ATOM    422  C   LEU A 103      -0.415 -10.796   3.700  1.00 52.97           C
ATOM    423  O   LEU A 103       0.497 -10.354   2.997  1.00 53.04           O
ATOM    424  CB  LEU A 103      -1.143  -9.637   5.808  1.00 49.40           C
ATOM    425  CG  LEU A 103       0.280  -9.281   6.235  1.00 54.55           C
ATOM    426  CD1 LEU A 103       0.708  -7.953   5.663  1.00 55.82           C
ATOM    427  CD2 LEU A 103       0.389  -9.225   7.731  1.00 55.03           C
ATOM    428  N   PHE A 104      -0.597 -12.100   3.966  1.00 48.19           N
ATOM    429  CA  PHE A 104       0.233 -13.182   3.462  1.00 48.05           C
ATOM    430  C   PHE A 104       0.343 -13.117   1.920  1.00 51.31           C
ATOM    431  O   PHE A 104       1.455 -13.017   1.397  1.00 51.74           O
ATOM    432  CB  PHE A 104      -0.305 -14.531   3.972  1.00 50.02           C
ATOM    433  CG  PHE A 104       0.160 -15.736   3.194  1.00 51.74           C
ATOM    434  CD1 PHE A 104       1.483 -16.176   3.277  1.00 54.31           C
ATOM    435  CD2 PHE A 104      -0.716 -16.427   2.365  1.00 53.10           C
ATOM    436  CE1 PHE A 104       1.914 -17.287   2.539  1.00 54.69           C
ATOM    437  CE2 PHE A 104      -0.282 -17.533   1.628  1.00 55.18           C
ATOM    438  CZ  PHE A 104       1.029 -17.949   1.709  1.00 52.99           C
ATOM    439  N   LEU A 105      -0.806 -13.063   1.217  1.00 46.35           N
ATOM    440  CA  LEU A 105      -0.893 -12.936  -0.240  1.00 45.99           C
ATOM    441  C   LEU A 105      -0.150 -11.703  -0.748  1.00 55.97           C
ATOM    442  O   LEU A 105       0.546 -11.783  -1.764  1.00 56.57           O
ATOM    443  CB  LEU A 105      -2.362 -12.870  -0.680  1.00 44.99           C
ATOM    444  CG  LEU A 105      -3.202 -14.140  -0.509  1.00 47.93           C
ATOM    445  CD1 LEU A 105      -4.652 -13.859  -0.795  1.00 46.59           C
ATOM    446  CD2 LEU A 105      -2.695 -15.277  -1.401  1.00 50.48           C
ATOM    447  N   SER A 106      -0.289 -10.573  -0.032  1.00 56.55           N
ATOM    448  CA  SER A 106       0.369  -9.313  -0.357  1.00 58.21           C
ATOM    449  C   SER A 106       1.881  -9.466  -0.260  1.00 63.79           C
ATOM    450  O   SER A 106       2.586  -9.081  -1.194  1.00 63.81           O
ATOM    451  CB  SER A 106      -0.129  -8.191   0.546  1.00 63.61           C
ATOM    452  OG  SER A 106      -1.407  -7.736   0.128  1.00 77.54           O
ATOM    453  N   VAL A 107       2.372 -10.098   0.824  1.00 60.40           N
ATOM    454  CA  VAL A 107       3.807 -10.350   0.988  1.00 59.58           C
ATOM    455  C   VAL A 107       4.279 -11.281  -0.136  1.00 65.15           C
ATOM    456  O   VAL A 107       5.280 -10.972  -0.792  1.00 66.93           O
ATOM    457  CB  VAL A 107       4.172 -10.876   2.393  1.00 61.43           C
ATOM    458  CG1 VAL A 107       5.652 -11.234   2.481  1.00 60.98           C
ATOM    459  CG2 VAL A 107       3.793  -9.870   3.476  1.00 60.61           C
ATOM    460  N   MET A 108       3.496 -12.361  -0.415  1.00 59.51           N
ATOM    461  CA  MET A 108       3.817 -13.326  -1.476  1.00 59.10           C
ATOM    462  C   MET A 108       3.986 -12.658  -2.814  1.00 63.72           C
ATOM    463  O   MET A 108       5.042 -12.786  -3.432  1.00 63.13           O
ATOM    464  CB  MET A 108       2.795 -14.483  -1.551  1.00 60.64           C
ATOM    465  CG  MET A 108       2.799 -15.381  -0.336  1.00 62.99           C
ATOM    466  SD  MET A 108       4.419 -16.014   0.107  1.00 66.62           S
ATOM    467  CE  MET A 108       4.837 -14.996   1.483  1.00 63.11           C
ATOM    468  N   SER A 109       2.975 -11.879  -3.204  1.00 61.64           N
ATOM    469  CA  SER A 109       2.900 -11.105  -4.447  1.00 62.32           C
ATOM    470  C   SER A 109       4.092 -10.137  -4.608  1.00 68.08           C
ATOM    471  O   SER A 109       4.650 -10.039  -5.696  1.00 68.88           O
ATOM    472  CB  SER A 109       1.573 -10.347  -4.490  1.00 65.44           C
ATOM    473  OG  SER A 109       1.419  -9.552  -5.650  1.00 76.48           O
ATOM    474  N   THR A 110       4.491  -9.458  -3.521  1.00 65.32           N
ATOM    475  CA  THR A 110       5.603  -8.498  -3.453  1.00 65.48           C
ATOM    476  C   THR A 110       6.948  -9.153  -3.756  1.00 71.11           C
ATOM    477  O   THR A 110       7.812  -8.507  -4.353  1.00 71.29           O
ATOM    478  CB  THR A 110       5.618  -7.858  -2.053  1.00 70.18           C
ATOM    479  OG1 THR A 110       4.394  -7.166  -1.853  1.00 69.82           O
ATOM    480  CG2 THR A 110       6.822  -6.933  -1.810  1.00 66.21           C
ATOM    481  N   HIS A 111       7.132 -10.415  -3.326  1.00 68.67           N
ATOM    482  CA  HIS A 111       8.401 -11.110  -3.485  1.00 69.10           C
ATOM    483  C   HIS A 111       8.455 -12.029  -4.715  1.00 71.93           C
ATOM    484  O   HIS A 111       9.518 -12.580  -5.016  1.00 72.01           O
ATOM    485  CB  HIS A 111       8.777 -11.841  -2.184  1.00 70.51           C
ATOM    486  CG  HIS A 111       9.078 -10.892  -1.052  1.00 74.61           C
ATOM    487  ND1 HIS A 111      10.233 -10.113  -1.044  1.00 76.79           N
ATOM    488  CD2 HIS A 111       8.344 -10.584   0.045  1.00 77.07           C
ATOM    489  CE1 HIS A 111      10.170  -9.383   0.060  1.00 76.62           C
ATOM    490  NE2 HIS A 111       9.056  -9.631   0.749  1.00 76.94           N
ATOM    491  N   GLY A 112       7.344 -12.123  -5.449  1.00 67.27           N
ATOM    492  CA  GLY A 112       7.247 -12.902  -6.680  1.00 66.83           C
ATOM    493  C   GLY A 112       6.918 -14.367  -6.479  1.00 70.65           C
ATOM    494  O   GLY A 112       7.579 -15.241  -7.049  1.00 70.27           O
ATOM    495  N   PHE A 113       5.872 -14.639  -5.691  1.00 67.51           N
ATOM    496  CA  PHE A 113       5.409 -15.981  -5.372  1.00 67.50           C
ATOM    497  C   PHE A 113       3.893 -16.042  -5.441  1.00 73.73           C
ATOM    498  O   PHE A 113       3.216 -15.060  -5.134  1.00 73.04           O
ATOM    499  CB  PHE A 113       5.901 -16.407  -3.976  1.00 68.95           C
ATOM    500  CG  PHE A 113       7.393 -16.320  -3.737  1.00 70.15           C
ATOM    501  CD1 PHE A 113       8.285 -17.067  -4.501  1.00 72.58           C
ATOM    502  CD2 PHE A 113       7.904 -15.542  -2.708  1.00 72.29           C
ATOM    503  CE1 PHE A 113       9.661 -16.986  -4.280  1.00 73.27           C
ATOM    504  CE2 PHE A 113       9.284 -15.470  -2.484  1.00 74.99           C
ATOM    505  CZ  PHE A 113      10.149 -16.207  -3.259  1.00 72.95           C
ATOM    506  N   THR A 114       3.363 -17.203  -5.831  1.00 73.77           N
ATOM    507  CA  THR A 114       1.915 -17.428  -5.937  1.00 75.10           C
ATOM    508  C   THR A 114       1.477 -18.709  -5.230  1.00 81.08           C
ATOM    509  O   THR A 114       2.206 -19.698  -5.217  1.00 79.68           O
ATOM    510  CB  THR A 114       1.429 -17.346  -7.392  1.00 85.56           C
ATOM    511  OG1 THR A 114       0.013 -17.494  -7.434  1.00 88.37           O
ATOM    512  CG2 THR A 114       2.154 -18.308  -8.351  1.00 82.08           C
ATOM    513  N   VAL A 115       0.263 -18.668  -4.659  1.00 81.09           N
ATOM    514  CA  VAL A 115      -0.336 -19.788  -3.932  1.00 82.67           C
ATOM    515  C   VAL A 115      -1.185 -20.633  -4.893  1.00 92.46           C
ATOM    516  O   VAL A 115      -2.037 -20.107  -5.622  1.00 92.01           O
ATOM    517  CB  VAL A 115      -1.094 -19.335  -2.654  1.00 85.81           C
ATOM    518  CG1 VAL A 115      -1.446 -20.531  -1.764  1.00 85.80           C
ATOM    519  CG2 VAL A 115      -0.277 -18.310  -1.870  1.00 84.95           C
ATOM    520  N   VAL A 116      -0.908 -21.940  -4.901  1.00 93.70           N
ATOM    521  CA  VAL A 116      -1.526 -22.939  -5.768  1.00 96.24           C
ATOM    522  C   VAL A 116      -2.238 -23.980  -4.898  1.00104.28           C
ATOM    523  O   VAL A 116      -1.609 -24.523  -3.995  1.00104.06           O
ATOM    524  CB  VAL A 116      -0.404 -23.593  -6.633  1.00100.67           C
ATOM    525  CG1 VAL A 116      -0.898 -24.835  -7.366  1.00101.31           C
ATOM    526  CG2 VAL A 116       0.221 -22.594  -7.607  1.00100.11           C
ATOM    527  N   ALA A 117      -3.518 -24.295  -5.183  1.00103.65           N
ATOM    528  CA  ALA A 117      -4.254 -25.323  -4.429  1.00104.77           C
ATOM    529  C   ALA A 117      -4.310 -26.660  -5.206  1.00111.03           C
ATOM    530  O   ALA A 117      -5.342 -27.002  -5.801  1.00111.11           O
ATOM    531  CB  ALA A 117      -5.650 -24.831  -4.074  1.00105.73           C
ATOM    532  N   GLN A 118      -3.172 -27.399  -5.207  1.00108.49           N
ATOM    533  CA  GLN A 118      -2.999 -28.686  -5.889  1.00108.83           C
ATOM    534  C   GLN A 118      -3.551 -29.877  -5.077  1.00113.41           C
ATOM    535  O   GLN A 118      -2.874 -30.400  -4.178  1.00112.78           O
ATOM    536  CB  GLN A 118      -1.529 -28.900  -6.288  1.00109.84           C
ATOM    537  N   GLY A 119      -4.785 -30.270  -5.415  1.00110.55           N
ATOM    538  CA  GLY A 119      -5.521 -31.370  -4.796  1.00111.04           C
ATOM    539  C   GLY A 119      -5.801 -31.176  -3.315  1.00115.43           C
ATOM    540  O   GLY A 119      -5.428 -32.032  -2.503  1.00116.12           O
ATOM    541  N   ASP A 120      -6.465 -30.041  -2.956  1.00110.50           N
ATOM    542  CA  ASP A 120      -6.821 -29.621  -1.584  1.00109.62           C
ATOM    543  C   ASP A 120      -5.570 -29.394  -0.682  1.00111.57           C
ATOM    544  O   ASP A 120      -5.671 -29.426   0.550  1.00110.90           O
ATOM    545  CB  ASP A 120      -7.852 -30.571  -0.930  1.00111.86           C
ATOM    546  N   GLN A 121      -4.404 -29.132  -1.312  1.00106.32           N
ATOM    547  CA  GLN A 121      -3.139 -28.864  -0.632  1.00104.81           C
ATOM    548  C   GLN A 121      -2.557 -27.560  -1.181  1.00105.39           C
ATOM    549  O   GLN A 121      -2.361 -27.456  -2.397  1.00105.17           O
ATOM    550  CB  GLN A 121      -2.168 -30.021  -0.851  1.00105.71           C
ATOM    551  N   ALA A 122      -2.319 -26.557  -0.296  1.00 98.38           N
ATOM    552  CA  ALA A 122      -1.761 -25.245  -0.671  1.00 96.20           C
ATOM    553  C   ALA A 122      -0.237 -25.295  -0.906  1.00 95.78           C
ATOM    554  O   ALA A 122       0.479 -25.901  -0.112  1.00 95.30           O
ATOM    555  CB  ALA A 122      -2.108 -24.209   0.382  1.00 96.78           C
ATOM    556  N   ARG A 123       0.246 -24.662  -1.994  1.00 87.49           N
ATOM    557  CA  ARG A 123       1.656 -24.656  -2.419  1.00 86.86           C
ATOM    558  C   ARG A 123       2.135 -23.291  -2.953  1.00 90.43           C
ATOM    559  O   ARG A 123       1.567 -22.762  -3.913  1.00 89.50           O
ATOM    560  CB  ARG A 123       1.891 -25.755  -3.475  1.00 87.19           C
ATOM    561  CG  ARG A 123       3.322 -25.879  -4.002  1.00 99.25           C
ATOM    562  CD  ARG A 123       3.478 -27.000  -5.022  1.00111.14           C
ATOM    563  NE  ARG A 123       4.887 -27.284  -5.314  1.00118.22           N
ATOM    564  CZ  ARG A 123       5.470 -27.109  -6.498  1.00129.39           C
ATOM    565  NH1 ARG A 123       4.772 -26.646  -7.529  1.00108.07           N
ATOM    566  NH2 ARG A 123       6.751 -27.404  -6.662  1.00120.48           N
ATOM    567  N   ILE A 124       3.214 -22.758  -2.350  1.00 87.44           N
ATOM    568  CA  ILE A 124       3.822 -21.475  -2.721  1.00 87.93           C
ATOM    569  C   ILE A 124       4.866 -21.744  -3.808  1.00 95.42           C
ATOM    570  O   ILE A 124       5.776 -22.543  -3.580  1.00 95.65           O
ATOM    571  CB  ILE A 124       4.417 -20.741  -1.476  1.00 90.50           C
ATOM    572  CG1 ILE A 124       3.313 -20.414  -0.439  1.00 90.56           C
ATOM    573  CG2 ILE A 124       5.173 -19.471  -1.889  1.00 90.77           C
ATOM    574  CD1 ILE A 124       3.753 -20.404   0.982  1.00 95.59           C
ATOM    575  N   VAL A 125       4.707 -21.107  -4.994  1.00 93.34           N
ATOM    576  CA  VAL A 125       5.574 -21.309  -6.164  1.00 93.56           C
ATOM    577  C   VAL A 125       6.005 -19.955  -6.764  1.00 98.69           C
ATOM    578  O   VAL A 125       5.147 -19.076  -6.861  1.00 98.74           O
ATOM    579  CB  VAL A 125       4.851 -22.163  -7.255  1.00 97.57           C
ATOM    580  CG1 VAL A 125       5.691 -22.276  -8.522  1.00 97.72           C
ATOM    581  CG2 VAL A 125       4.453 -23.549  -6.750  1.00 97.35           C
ATOM    582  N   PRO A 126       7.267 -19.784  -7.257  1.00 95.62           N
ATOM    583  CA  PRO A 126       7.660 -18.491  -7.868  1.00 96.03           C
ATOM    584  C   PRO A 126       6.920 -18.144  -9.165  1.00101.70           C
ATOM    585  O   PRO A 126       6.596 -19.049  -9.935  1.00100.56           O
ATOM    586  CB  PRO A 126       9.169 -18.642  -8.085  1.00 97.82           C
ATOM    587  CG  PRO A 126       9.575 -19.786  -7.226  1.00101.94           C
ATOM    588  CD  PRO A 126       8.416 -20.707  -7.213  1.00 97.12           C
ATOM    589  N   ASN A 127       6.583 -16.844  -9.369  1.00100.67           N
ATOM    590  CA  ASN A 127       5.785 -16.392 -10.520  1.00101.39           C
ATOM    591  C   ASN A 127       6.346 -15.210 -11.329  1.00107.08           C
ATOM    592  O   ASN A 127       7.096 -14.388 -10.798  1.00107.26           O
ATOM    593  CB  ASN A 127       4.372 -16.052 -10.059  1.00102.76           C
ATOM    594  CG  ASN A 127       3.293 -16.403 -11.056  1.00129.92           C
ATOM    595  OD1 ASN A 127       3.481 -17.213 -11.976  1.00125.88           O
ATOM    596  ND2 ASN A 127       2.107 -15.856 -10.844  1.00122.45           N
ATOM    597  N   ALA A 128       5.911 -15.114 -12.615  1.00104.00           N
ATOM    598  CA  ALA A 128       6.282 -14.071 -13.583  1.00129.48           C
ATOM    599  C   ALA A 128       5.689 -12.711 -13.206  1.00149.89           C
ATOM    600  O   ALA A 128       6.211 -11.671 -13.609  1.00106.61           O
ATOM    601  CB  ALA A 128       5.817 -14.470 -14.977  1.00130.17           C
ATOM    602  N   ALA A 140      13.769  -4.277  -9.162  1.00 91.12           N
ATOM    603  CA  ALA A 140      13.198  -4.143  -7.818  1.00 90.70           C
ATOM    604  C   ALA A 140      14.281  -3.969  -6.693  1.00 95.11           C
ATOM    605  O   ALA A 140      15.323  -4.635  -6.771  1.00 95.19           O
ATOM    606  CB  ALA A 140      12.291  -5.331  -7.525  1.00 90.22           C
ATOM    607  N   PRO A 141      14.082  -3.086  -5.659  1.00 82.52           N
ATOM    608  CA  PRO A 141      15.107  -2.927  -4.612  1.00 81.65           C
ATOM    609  C   PRO A 141      15.345  -4.198  -3.821  1.00 85.77           C
ATOM    610  O   PRO A 141      14.490  -5.086  -3.802  1.00 84.67           O
ATOM    611  CB  PRO A 141      14.578  -1.797  -3.725  1.00 82.70           C
ATOM    612  CG  PRO A 141      13.451  -1.217  -4.428  1.00 87.31           C
ATOM    613  CD  PRO A 141      12.920  -2.228  -5.384  1.00 83.46           C
ATOM    614  N   ASP A 142      16.533  -4.291  -3.202  1.00 83.46           N
ATOM    615  CA  ASP A 142      16.990  -5.454  -2.441  1.00 83.36           C
ATOM    616  C   ASP A 142      16.032  -5.845  -1.291  1.00 85.61           C
ATOM    617  O   ASP A 142      15.438  -6.931  -1.333  1.00 85.49           O
ATOM    618  CB  ASP A 142      18.440  -5.243  -1.948  1.00 85.31           C
ATOM    619  N   ARG A 143      15.854  -4.940  -0.303  1.00 80.05           N
ATOM    620  CA  ARG A 143      15.003  -5.143   0.876  1.00 78.16           C
ATOM    621  C   ARG A 143      13.771  -4.230   0.869  1.00 77.17           C
ATOM    622  O   ARG A 143      13.898  -2.997   1.011  1.00 76.57           O
ATOM    623  CB  ARG A 143      15.835  -4.936   2.166  1.00 79.07           C
ATOM    624  N   LEU A 144      12.584  -4.853   0.713  1.00 69.03           N
ATOM    625  CA  LEU A 144      11.296  -4.173   0.727  1.00 65.89           C
ATOM    626  C   LEU A 144      10.559  -4.449   2.045  1.00 64.27           C
ATOM    627  O   LEU A 144      10.630  -5.557   2.581  1.00 65.01           O
ATOM    628  CB  LEU A 144      10.443  -4.652  -0.449  1.00 65.85           C
ATOM    629  CG  LEU A 144      10.874  -4.247  -1.857  1.00 70.48           C
ATOM    630  CD1 LEU A 144      10.230  -5.150  -2.882  1.00 71.12           C
ATOM    631  CD2 LEU A 144      10.483  -2.806  -2.179  1.00 72.40           C
ATOM    632  N   GLU A 145       9.829  -3.445   2.543  1.00 55.85           N
ATOM    633  CA  GLU A 145       9.041  -3.536   3.779  1.00 53.06           C
ATOM    634  C   GLU A 145       7.558  -3.561   3.445  1.00 54.83           C
ATOM    635  O   GLU A 145       7.100  -2.817   2.579  1.00 55.68           O
ATOM    636  CB  GLU A 145       9.320  -2.318   4.674  1.00 53.44           C
ATOM    637  CG  GLU A 145       8.828  -2.477   6.095  1.00 59.06           C
ATOM    638  CD  GLU A 145       8.604  -1.183   6.835  1.00 80.12           C
ATOM    639  OE1 GLU A 145       9.559  -0.381   6.951  1.00 78.84           O
ATOM    640  OE2 GLU A 145       7.473  -0.985   7.331  1.00 78.64           O
ATOM    641  N   THR A 146       6.813  -4.395   4.145  1.00 48.40           N
ATOM    642  CA  THR A 146       5.365  -4.448   4.018  1.00 46.83           C
ATOM    643  C   THR A 146       4.844  -3.826   5.332  1.00 46.89           C
ATOM    644  O   THR A 146       5.294  -4.223   6.401  1.00 46.76           O
ATOM    645  CB  THR A 146       4.878  -5.900   3.695  1.00 49.23           C
ATOM    646  OG1 THR A 146       5.295  -6.246   2.364  1.00 47.05           O
ATOM    647  CG2 THR A 146       3.366  -6.065   3.789  1.00 41.82           C
ATOM    648  N   ARG A 147       3.997  -2.798   5.246  1.00 39.64           N
ATOM    649  CA  ARG A 147       3.433  -2.141   6.416  1.00 37.79           C
ATOM    650  C   ARG A 147       1.914  -2.253   6.394  1.00 41.07           C
ATOM    651  O   ARG A 147       1.321  -2.212   5.311  1.00 41.48           O
ATOM    652  CB  ARG A 147       3.875  -0.666   6.502  1.00 37.06           C
ATOM    653  CG  ARG A 147       3.703  -0.089   7.907  1.00 46.67           C
ATOM    654  CD  ARG A 147       4.337   1.260   8.154  1.00 53.21           C
ATOM    655  NE  ARG A 147       5.783   1.265   7.951  1.00 59.42           N
ATOM    656  CZ  ARG A 147       6.578   2.289   8.236  1.00 80.17           C
ATOM    657  NH1 ARG A 147       6.080   3.389   8.788  1.00 66.45           N
ATOM    658  NH2 ARG A 147       7.877   2.216   7.992  1.00 77.77           N
ATOM    659  N   VAL A 148       1.286  -2.405   7.590  1.00 36.26           N
ATOM    660  CA  VAL A 148      -0.169  -2.448   7.759  1.00 35.46           C
ATOM    661  C   VAL A 148      -0.504  -1.127   8.461  1.00 40.47           C
ATOM    662  O   VAL A 148      -0.122  -0.931   9.610  1.00 40.25           O
ATOM    663  CB  VAL A 148      -0.702  -3.701   8.518  1.00 38.78           C
ATOM    664  CG1 VAL A 148      -2.223  -3.661   8.633  1.00 38.28           C
ATOM    665  CG2 VAL A 148      -0.259  -4.996   7.835  1.00 38.70           C
ATOM    666  N   ILE A 149      -1.140  -0.210   7.741  1.00 43.00           N
ATOM    667  CA  ILE A 149      -1.451   1.124   8.233  1.00 43.46           C
ATOM    668  C   ILE A 149      -2.956   1.241   8.506  1.00 50.37           C
ATOM    669  O   ILE A 149      -3.763   0.910   7.631  1.00 51.15           O
ATOM    670  CB  ILE A 149      -0.919   2.180   7.208  1.00 47.15           C
ATOM    671  CG1 ILE A 149       0.578   1.981   6.934  1.00 48.28           C
ATOM    672  CG2 ILE A 149      -1.187   3.618   7.660  1.00 47.87           C
ATOM    673  CD1 ILE A 149       1.007   2.334   5.545  1.00 53.14           C
ATOM    674  N   GLN A 150      -3.322   1.737   9.708  1.00 47.12           N
ATOM    675  CA  GLN A 150      -4.706   1.917  10.152  1.00 47.08           C
ATOM    676  C   GLN A 150      -5.240   3.294   9.699  1.00 50.70           C
ATOM    677  O   GLN A 150      -4.684   4.322  10.077  1.00 50.09           O
ATOM    678  CB  GLN A 150      -4.752   1.767  11.691  1.00 48.94           C
ATOM    679  CG  GLN A 150      -6.147   1.828  12.318  1.00 67.47           C
ATOM    680  CD  GLN A 150      -6.952   0.572  12.134  1.00 91.50           C
ATOM    681  OE1 GLN A 150      -6.968  -0.321  13.003  1.00 90.70           O
ATOM    682  NE2 GLN A 150      -7.724   0.518  11.054  1.00 78.87           N
ATOM    683  N   VAL A 151      -6.264   3.319   8.838  1.00 47.80           N
ATOM    684  CA  VAL A 151      -6.880   4.577   8.390  1.00 47.25           C
ATOM    685  C   VAL A 151      -8.010   4.742   9.354  1.00 51.35           C
ATOM    686  O   VAL A 151      -8.758   3.797   9.565  1.00 49.46           O
ATOM    687  CB  VAL A 151      -7.314   4.582   6.900  1.00 50.51           C
ATOM    688  CG1 VAL A 151      -7.976   5.896   6.530  1.00 49.69           C
ATOM    689  CG2 VAL A 151      -6.122   4.320   5.978  1.00 50.05           C
ATOM    690  N   GLN A 152      -8.113   5.909   9.982  1.00 52.38           N
ATOM    691  CA  GLN A 152      -9.087   6.147  11.053  1.00 54.09           C
ATOM    692  C   GLN A 152     -10.448   6.763  10.627  1.00 59.76           C
ATOM    693  O   GLN A 152     -11.467   6.153  10.913  1.00 59.72           O
ATOM    694  CB  GLN A 152      -8.442   6.974  12.174  1.00 55.86           C
ATOM    695  CG  GLN A 152      -7.399   6.159  12.940  1.00 85.51           C
ATOM    696  CD  GLN A 152      -6.758   6.898  14.091  1.00129.56           C
ATOM    697  OE1 GLN A 152      -6.325   8.061  13.978  1.00129.21           O
ATOM    698  NE2 GLN A 152      -6.628   6.205  15.219  1.00130.40           N
ATOM    699  N   GLN A 153     -10.473   7.932   9.980  1.00 58.19           N
ATOM    700  CA  GLN A 153     -11.697   8.653   9.581  1.00 59.26           C
ATOM    701  C   GLN A 153     -12.138   8.474   8.115  1.00 66.41           C
ATOM    702  O   GLN A 153     -13.244   8.888   7.749  1.00 68.23           O
ATOM    703  CB  GLN A 153     -11.534  10.160   9.855  1.00 60.56           C
ATOM    704  CG  GLN A 153     -11.338  10.548  11.319  1.00 73.21           C
ATOM    705  CD  GLN A 153     -10.819  11.969  11.401  1.00 99.05           C
ATOM    706  OE1 GLN A 153      -9.613  12.213  11.263  1.00 94.91           O
ATOM    707  NE2 GLN A 153     -11.727  12.961  11.489  1.00 96.37           N
ATOM    708  N   SER A 154     -11.277   7.923   7.266  1.00 63.70           N
ATOM    709  CA  SER A 154     -11.627   7.785   5.853  1.00 63.45           C
ATOM    710  C   SER A 154     -11.876   6.335   5.446  1.00 66.98           C
ATOM    711  O   SER A 154     -11.105   5.466   5.863  1.00 67.21           O
ATOM    712  CB  SER A 154     -10.521   8.366   4.975  1.00 66.92           C
ATOM    713  OG  SER A 154     -10.261   9.722   5.290  1.00 76.57           O
ATOM    714  N   PRO A 155     -12.882   6.038   4.587  1.00 62.58           N
ATOM    715  CA  PRO A 155     -13.044   4.646   4.114  1.00 62.34           C
ATOM    716  C   PRO A 155     -11.862   4.329   3.190  1.00 64.47           C
ATOM    717  O   PRO A 155     -11.595   5.090   2.252  1.00 63.54           O
ATOM    718  CB  PRO A 155     -14.397   4.664   3.379  1.00 64.13           C
ATOM    719  CG  PRO A 155     -15.034   5.982   3.753  1.00 68.85           C
ATOM    720  CD  PRO A 155     -13.893   6.920   3.975  1.00 64.04           C
ATOM    721  N   VAL A 156     -11.098   3.275   3.522  1.00 59.86           N
ATOM    722  CA  VAL A 156      -9.870   2.880   2.826  1.00 59.44           C
ATOM    723  C   VAL A 156     -10.055   2.828   1.307  1.00 63.47           C
ATOM    724  O   VAL A 156      -9.248   3.426   0.596  1.00 63.06           O
ATOM    725  CB  VAL A 156      -9.286   1.581   3.421  1.00 63.90           C
ATOM    726  CG1 VAL A 156      -8.158   1.023   2.578  1.00 63.94           C
ATOM    727  CG2 VAL A 156      -8.752   1.859   4.798  1.00 63.95           C
ATOM    728  N   SER A 157     -11.139   2.190   0.824  1.00 59.99           N
ATOM    729  CA  SER A 157     -11.477   2.071  -0.594  1.00 59.87           C
ATOM    730  C   SER A 157     -11.348   3.392  -1.369  1.00 62.93           C
ATOM    731  O   SER A 157     -10.872   3.366  -2.505  1.00 62.28           O
ATOM    732  CB  SER A 157     -12.878   1.507  -0.747  1.00 65.00           C
ATOM    733  OG  SER A 157     -13.781   2.201   0.097  1.00 78.32           O
ATOM    734  N   GLU A 158     -11.742   4.540  -0.734  1.00 58.72           N
ATOM    735  CA  GLU A 158     -11.661   5.915  -1.269  1.00 58.02           C
ATOM    736  C   GLU A 158     -10.201   6.448  -1.354  1.00 58.31           C
ATOM    737  O   GLU A 158      -9.898   7.243  -2.248  1.00 58.17           O
ATOM    738  CB  GLU A 158     -12.547   6.880  -0.451  1.00 59.76           C
ATOM    739  CG  GLU A 158     -14.039   6.600  -0.589  1.00 72.59           C
ATOM    740  CD  GLU A 158     -14.985   7.455   0.235  1.00 89.90           C
ATOM    741  OE1 GLU A 158     -14.504   8.203   1.116  1.00 99.05           O
ATOM    742  OE2 GLU A 158     -16.202   7.442  -0.061  1.00 74.72           O
ATOM    743  N   LEU A 159      -9.351   6.002  -0.452  1.00 51.43           N
ATOM    744  CA  LEU A 159      -7.975   6.431  -0.413  1.00 49.46           C
ATOM    745  C   LEU A 159      -7.026   5.654  -1.285  1.00 53.13           C
ATOM    746  O   LEU A 159      -5.919   6.068  -1.491  1.00 53.90           O
ATOM    747  CB  LEU A 159      -7.470   6.356   1.012  1.00 48.49           C
ATOM    748  CG  LEU A 159      -8.084   7.314   2.003  1.00 51.18           C
ATOM    749  CD1 LEU A 159      -7.211   7.339   3.218  1.00 50.11           C
ATOM    750  CD2 LEU A 159      -8.117   8.679   1.386  1.00 53.26           C
ATOM    751  N   ILE A 160      -7.432   4.520  -1.801  1.00 48.36           N
ATOM    752  CA  ILE A 160      -6.514   3.751  -2.595  1.00 47.88           C
ATOM    753  C   ILE A 160      -6.066   4.415  -3.853  1.00 49.52           C
ATOM    754  O   ILE A 160      -4.905   4.455  -4.134  1.00 48.47           O
ATOM    755  CB  ILE A 160      -7.118   2.415  -2.936  1.00 51.71           C
ATOM    756  CG1 ILE A 160      -7.282   1.618  -1.675  1.00 53.22           C
ATOM    757  CG2 ILE A 160      -6.211   1.650  -3.854  1.00 52.37           C
ATOM    758  CD1 ILE A 160      -8.114   0.397  -1.906  1.00 76.04           C
ATOM    759  N   PRO A 161      -6.988   5.019  -4.582  1.00 47.34           N
ATOM    760  CA  PRO A 161      -6.700   5.673  -5.847  1.00 46.93           C
ATOM    761  C   PRO A 161      -5.753   6.803  -5.689  1.00 49.33           C
ATOM    762  O   PRO A 161      -4.948   7.032  -6.542  1.00 50.75           O
ATOM    763  CB  PRO A 161      -8.063   6.168  -6.278  1.00 48.91           C
ATOM    764  CG  PRO A 161      -8.972   5.128  -5.772  1.00 53.87           C
ATOM    765  CD  PRO A 161      -8.434   4.855  -4.404  1.00 49.66           C
ATOM    766  N   LEU A 162      -5.904   7.552  -4.635  1.00 43.89           N
ATOM    767  CA  LEU A 162      -5.019   8.627  -4.349  1.00 44.73           C
ATOM    768  C   LEU A 162      -3.604   8.176  -4.005  1.00 52.06           C
ATOM    769  O   LEU A 162      -2.659   8.886  -4.236  1.00 51.47           O
ATOM    770  CB  LEU A 162      -5.583   9.412  -3.191  1.00 44.23           C
ATOM    771  CG  LEU A 162      -7.027   9.788  -3.349  1.00 47.39           C
ATOM    772  CD1 LEU A 162      -7.542  10.332  -2.049  1.00 46.96           C
ATOM    773  CD2 LEU A 162      -7.122  10.823  -4.425  1.00 49.19           C
ATOM    774  N   ILE A 163      -3.493   7.004  -3.400  1.00 49.97           N
ATOM    775  CA  ILE A 163      -2.234   6.462  -2.882  1.00 49.54           C
ATOM    776  C   ILE A 163      -1.510   5.621  -3.951  1.00 56.03           C
ATOM    777  O   ILE A 163      -0.284   5.678  -4.010  1.00 57.71           O
ATOM    778  CB  ILE A 163      -2.475   5.726  -1.527  1.00 50.92           C
ATOM    779  CG1 ILE A 163      -2.948   6.696  -0.422  1.00 50.13           C
ATOM    780  CG2 ILE A 163      -1.282   4.914  -1.066  1.00 52.07           C
ATOM    781  CD1 ILE A 163      -2.032   7.940  -0.100  1.00 57.67           C
ATOM    782  N   ARG A 164      -2.251   4.911  -4.824  1.00 52.92           N
ATOM    783  CA  ARG A 164      -1.662   4.094  -5.896  1.00 54.01           C
ATOM    784  C   ARG A 164      -0.610   4.864  -6.721  1.00 59.69           C
ATOM    785  O   ARG A 164       0.481   4.315  -6.880  1.00 60.10           O
ATOM    786  CB  ARG A 164      -2.721   3.419  -6.792  1.00 54.39           C
ATOM    787  N   PRO A 165      -0.833   6.155  -7.118  1.00 57.21           N
ATOM    788  CA  PRO A 165       0.209   6.898  -7.858  1.00 57.19           C
ATOM    789  C   PRO A 165       1.562   7.027  -7.153  1.00 60.28           C
ATOM    790  O   PRO A 165       2.567   7.299  -7.813  1.00 62.37           O
ATOM    791  CB  PRO A 165      -0.428   8.274  -8.046  1.00 58.90           C
ATOM    792  CG  PRO A 165      -1.880   8.000  -8.064  1.00 63.55           C
ATOM    793  CD  PRO A 165      -2.054   6.983  -6.998  1.00 58.85           C
ATOM    794  N   LEU A 166       1.592   6.839  -5.832  1.00 53.51           N
ATOM    795  CA  LEU A 166       2.817   6.950  -5.057  1.00 53.07           C
ATOM    796  C   LEU A 166       3.560   5.613  -4.935  1.00 57.61           C
ATOM    797  O   LEU A 166       4.771   5.604  -4.679  1.00 57.48           O
ATOM    798  CB  LEU A 166       2.510   7.552  -3.674  1.00 52.51           C
ATOM    799  CG  LEU A 166       1.558   8.767  -3.645  1.00 56.81           C
ATOM    800  CD1 LEU A 166       1.032   8.979  -2.283  1.00 56.77           C
ATOM    801  CD2 LEU A 166       2.219  10.046  -4.163  1.00 59.77           C
ATOM    802  N   VAL A 167       2.843   4.487  -5.136  1.00 55.24           N
ATOM    803  CA  VAL A 167       3.387   3.125  -5.047  1.00 55.98           C
ATOM    804  C   VAL A 167       4.001   2.701  -6.409  1.00 62.54           C
ATOM    805  O   VAL A 167       3.277   2.702  -7.414  1.00 61.87           O
ATOM    806  CB  VAL A 167       2.339   2.099  -4.527  1.00 59.57           C
ATOM    807  CG1 VAL A 167       2.964   0.725  -4.307  1.00 60.06           C
ATOM    808  CG2 VAL A 167       1.676   2.579  -3.242  1.00 58.98           C
ATOM    809  N   PRO A 168       5.310   2.319  -6.478  1.00 57.55           N
ATOM    810  CA  PRO A 168       5.887   1.920  -7.764  1.00 59.28           C
ATOM    811  C   PRO A 168       5.362   0.587  -8.299  1.00 66.84           C
ATOM    812  O   PRO A 168       4.559  -0.092  -7.638  1.00 65.70           O
ATOM    813  CB  PRO A 168       7.390   1.853  -7.469  1.00 61.22           C
ATOM    814  CG  PRO A 168       7.581   2.561  -6.175  1.00 64.28           C
ATOM    815  CD  PRO A 168       6.342   2.270  -5.428  1.00 58.82           C
ATOM    816  N   GLN A 169       5.810   0.243  -9.527  1.00 66.28           N
ATOM    817  CA  GLN A 169       5.444  -0.977 -10.237  1.00 67.07           C
ATOM    818  C   GLN A 169       5.840  -2.202  -9.421  1.00 70.38           C
ATOM    819  O   GLN A 169       5.016  -3.109  -9.258  1.00 70.17           O
ATOM    820  CB  GLN A 169       6.095  -0.993 -11.630  1.00 70.70           C
ATOM    821  N   TYR A 170       7.073  -2.182  -8.839  1.00 65.77           N
ATOM    822  CA  TYR A 170       7.624  -3.258  -8.004  1.00 63.98           C
ATOM    823  C   TYR A 170       6.927  -3.373  -6.651  1.00 67.59           C
ATOM    824  O   TYR A 170       7.008  -4.422  -6.010  1.00 68.31           O
ATOM    825  CB  TYR A 170       9.144  -3.099  -7.827  1.00 64.32           C
ATOM    826  CG  TYR A 170       9.570  -1.834  -7.120  1.00 62.85           C
ATOM    827  CD1 TYR A 170       9.495  -1.720  -5.738  1.00 62.78           C
ATOM    828  CD2 TYR A 170      10.117  -0.772  -7.833  1.00 64.21           C
ATOM    829  CE1 TYR A 170       9.894  -0.562  -5.082  1.00 62.68           C
ATOM    830  CE2 TYR A 170      10.534   0.386  -7.185  1.00 64.84           C
ATOM    831  CZ  TYR A 170      10.440   0.481  -5.809  1.00 71.82           C
ATOM    832  OH  TYR A 170      10.829   1.632  -5.166  1.00 74.43           O
ATOM    833  N   GLY A 171       6.287  -2.283  -6.225  1.00 62.91           N
ATOM    834  CA  GLY A 171       5.566  -2.209  -4.962  1.00 60.74           C
ATOM    835  C   GLY A 171       4.223  -2.898  -4.990  1.00 62.45           C
ATOM    836  O   GLY A 171       3.825  -3.461  -6.017  1.00 63.24           O
ATOM    837  N   HIS A 172       3.523  -2.857  -3.850  1.00 56.12           N
ATOM    838  CA  HIS A 172       2.199  -3.446  -3.650  1.00 54.74           C
ATOM    839  C   HIS A 172       1.380  -2.522  -2.763  1.00 54.49           C
ATOM    840  O   HIS A 172       1.930  -1.855  -1.883  1.00 54.60           O
ATOM    841  CB  HIS A 172       2.330  -4.823  -2.993  1.00 56.29           C
ATOM    842  CG  HIS A 172       1.052  -5.594  -2.867  1.00 60.65           C
ATOM    843  ND1 HIS A 172       0.663  -6.521  -3.833  1.00 63.61           N
ATOM    844  CD2 HIS A 172       0.126  -5.580  -1.879  1.00 62.49           C
ATOM    845  CE1 HIS A 172      -0.483  -7.024  -3.405  1.00 63.00           C
ATOM    846  NE2 HIS A 172      -0.855  -6.475  -2.244  1.00 62.60           N
ATOM    847  N   LEU A 173       0.067  -2.470  -3.013  1.00 47.10           N
ATOM    848  CA  LEU A 173      -0.896  -1.662  -2.276  1.00 44.42           C
ATOM    849  C   LEU A 173      -2.223  -2.362  -2.370  1.00 50.31           C
ATOM    850  O   LEU A 173      -2.734  -2.583  -3.470  1.00 50.57           O
ATOM    851  CB  LEU A 173      -0.993  -0.221  -2.810  1.00 43.32           C
ATOM    852  CG  LEU A 173      -2.133   0.629  -2.287  1.00 45.96           C
ATOM    853  CD1 LEU A 173      -1.833   1.193  -0.925  1.00 45.74           C
ATOM    854  CD2 LEU A 173      -2.414   1.762  -3.216  1.00 47.84           C
ATOM    855  N   ALA A 174      -2.773  -2.720  -1.208  1.00 48.60           N
ATOM    856  CA  ALA A 174      -4.033  -3.429  -1.074  1.00 48.66           C
ATOM    857  C   ALA A 174      -4.784  -2.864   0.096  1.00 52.95           C
ATOM    858  O   ALA A 174      -4.183  -2.293   1.009  1.00 52.31           O
ATOM    859  CB  ALA A 174      -3.777  -4.916  -0.855  1.00 49.97           C
ATOM    860  N   ALA A 175      -6.105  -3.025   0.068  1.00 50.80           N
ATOM    861  CA  ALA A 175      -7.020  -2.527   1.081  1.00 50.68           C
ATOM    862  C   ALA A 175      -7.554  -3.674   1.913  1.00 54.80           C
ATOM    863  O   ALA A 175      -7.853  -4.734   1.359  1.00 55.96           O
ATOM    864  CB  ALA A 175      -8.182  -1.844   0.394  1.00 51.53           C
ATOM    865  N   VAL A 176      -7.734  -3.461   3.224  1.00 49.85           N
ATOM    866  CA  VAL A 176      -8.362  -4.453   4.094  1.00 50.53           C
ATOM    867  C   VAL A 176      -9.576  -3.731   4.646  1.00 54.08           C
ATOM    868  O   VAL A 176      -9.475  -3.108   5.704  1.00 53.74           O
ATOM    869  CB  VAL A 176      -7.464  -5.030   5.216  1.00 54.99           C
ATOM    870  CG1 VAL A 176      -8.195  -6.155   5.943  1.00 55.77           C
ATOM    871  CG2 VAL A 176      -6.141  -5.536   4.658  1.00 54.19           C
ATOM    872  N   PRO A 177     -10.708  -3.711   3.911  1.00 51.35           N
ATOM    873  CA  PRO A 177     -11.846  -2.898   4.362  1.00 52.06           C
ATOM    874  C   PRO A 177     -12.460  -3.342   5.680  1.00 56.66           C
ATOM    875  O   PRO A 177     -12.875  -2.483   6.446  1.00 56.51           O
ATOM    876  CB  PRO A 177     -12.818  -2.959   3.185  1.00 54.52           C
ATOM    877  CG  PRO A 177     -11.973  -3.409   2.002  1.00 58.27           C
ATOM    878  CD  PRO A 177     -10.999  -4.350   2.612  1.00 53.24           C
ATOM    879  N   SER A 178     -12.444  -4.661   5.968  1.00 54.59           N
ATOM    880  CA  SER A 178     -12.935  -5.273   7.209  1.00 55.47           C
ATOM    881  C   SER A 178     -12.189  -4.736   8.449  1.00 63.99           C
ATOM    882  O   SER A 178     -12.752  -4.726   9.541  1.00 67.30           O
ATOM    883  CB  SER A 178     -12.830  -6.797   7.141  1.00 55.84           C
ATOM    884  OG  SER A 178     -11.497  -7.263   7.023  1.00 58.14           O
ATOM    885  N   ALA A 179     -10.945  -4.259   8.265  1.00 60.65           N
ATOM    886  CA  ALA A 179     -10.083  -3.682   9.301  1.00 60.84           C
ATOM    887  C   ALA A 179      -9.840  -2.184   9.070  1.00 63.48           C
ATOM    888  O   ALA A 179      -9.207  -1.542   9.919  1.00 64.03           O
ATOM    889  CB  ALA A 179      -8.738  -4.406   9.318  1.00 60.77           C
ATOM    890  N   ASN A 180     -10.323  -1.636   7.921  1.00 57.34           N
ATOM    891  CA  ASN A 180     -10.113  -0.252   7.447  1.00 54.93           C
ATOM    892  C   ASN A 180      -8.636   0.112   7.515  1.00 57.38           C
ATOM    893  O   ASN A 180      -8.252   1.125   8.105  1.00 57.27           O
ATOM    894  CB  ASN A 180     -11.003   0.780   8.137  1.00 52.40           C
ATOM    895  CG  ASN A 180     -11.242   2.012   7.300  1.00 67.69           C
ATOM    896  OD1 ASN A 180     -11.825   1.955   6.204  1.00 63.86           O
ATOM    897  ND2 ASN A 180     -10.819   3.154   7.799  1.00 59.87           N
ATOM    898  N   ALA A 181      -7.811  -0.750   6.895  1.00 52.22           N
ATOM    899  CA  ALA A 181      -6.358  -0.661   6.865  1.00 50.49           C
ATOM    900  C   ALA A 181      -5.785  -0.843   5.464  1.00 51.68           C
ATOM    901  O   ALA A 181      -6.433  -1.424   4.594  1.00 50.81           O
ATOM    902  CB  ALA A 181      -5.758  -1.690   7.814  1.00 51.56           C
ATOM    903  N   LEU A 182      -4.563  -0.370   5.265  1.00 47.46           N
ATOM    904  CA  LEU A 182      -3.853  -0.428   4.006  1.00 46.39           C
ATOM    905  C   LEU A 182      -2.634  -1.313   4.185  1.00 52.24           C
ATOM    906  O   LEU A 182      -1.963  -1.224   5.214  1.00 52.94           O
ATOM    907  CB  LEU A 182      -3.376   0.994   3.637  1.00 45.76           C
ATOM    908  CG  LEU A 182      -4.359   1.970   2.999  1.00 49.67           C
ATOM    909  CD1 LEU A 182      -3.815   3.382   3.047  1.00 47.86           C
ATOM    910  CD2 LEU A 182      -4.640   1.602   1.529  1.00 54.54           C
ATOM    911  N   ILE A 183      -2.330  -2.142   3.178  1.00 49.67           N
ATOM    912  CA  ILE A 183      -1.131  -2.987   3.142  1.00 48.94           C
ATOM    913  C   ILE A 183      -0.235  -2.405   2.046  1.00 52.79           C
ATOM    914  O   ILE A 183      -0.618  -2.412   0.874  1.00 51.50           O
ATOM    915  CB  ILE A 183      -1.413  -4.494   2.942  1.00 51.61           C
ATOM    916  CG1 ILE A 183      -2.457  -5.023   3.950  1.00 51.72           C
ATOM    917  CG2 ILE A 183      -0.107  -5.295   3.026  1.00 52.39           C
ATOM    918  CD1 ILE A 183      -2.845  -6.477   3.714  1.00 57.73           C
ATOM    919  N   ILE A 184       0.912  -1.822   2.443  1.00 50.67           N
ATOM    920  CA  ILE A 184       1.831  -1.157   1.510  1.00 51.37           C
ATOM    921  C   ILE A 184       3.167  -1.824   1.508  1.00 57.18           C
ATOM    922  O   ILE A 184       3.835  -1.871   2.547  1.00 57.34           O
ATOM    923  CB  ILE A 184       1.974   0.379   1.767  1.00 54.45           C
ATOM    924  CG1 ILE A 184       0.577   1.046   1.781  1.00 54.98           C
ATOM    925  CG2 ILE A 184       2.882   1.024   0.713  1.00 55.39           C
ATOM    926  CD1 ILE A 184       0.481   2.446   2.084  1.00 61.56           C
ATOM    927  N   SER A 185       3.576  -2.319   0.331  1.00 54.36           N
ATOM    928  CA  SER A 185       4.895  -2.917   0.147  1.00 54.42           C
ATOM    929  C   SER A 185       5.733  -1.956  -0.703  1.00 57.66           C
ATOM    930  O   SER A 185       5.340  -1.622  -1.823  1.00 57.52           O
ATOM    931  CB  SER A 185       4.801  -4.291  -0.494  1.00 57.47           C
ATOM    932  OG  SER A 185       3.964  -5.153   0.254  1.00 65.94           O
ATOM    933  N   ASP A 186       6.827  -1.440  -0.124  1.00 54.00           N
ATOM    934  CA  ASP A 186       7.714  -0.469  -0.771  1.00 55.17           C
ATOM    935  C   ASP A 186       8.996  -0.408   0.054  1.00 60.50           C
ATOM    936  O   ASP A 186       9.168  -1.213   0.966  1.00 60.11           O
ATOM    937  CB  ASP A 186       7.041   0.930  -0.802  1.00 57.19           C
ATOM    938  CG  ASP A 186       7.451   1.848  -1.954  1.00 73.86           C
ATOM    939  OD1 ASP A 186       6.557   2.380  -2.633  1.00 76.71           O
ATOM    940  OD2 ASP A 186       8.670   2.022  -2.179  1.00 78.32           O
ATOM    941  N   ARG A 187       9.899   0.522  -0.253  1.00 58.38           N
ATOM    942  CA  ARG A 187      11.098   0.691   0.542  1.00 59.71           C
ATOM    943  C   ARG A 187      10.688   1.565   1.717  1.00 63.75           C
ATOM    944  O   ARG A 187       9.804   2.412   1.572  1.00 62.94           O
ATOM    945  CB  ARG A 187      12.209   1.353  -0.280  1.00 63.30           C
ATOM    946  N   SER A 188      11.308   1.341   2.880  1.00 58.23           N
ATOM    947  CA  SER A 188      11.005   2.034   4.133  1.00 58.73           C
ATOM    948  C   SER A 188      10.930   3.565   4.027  1.00 63.12           C
ATOM    949  O   SER A 188      10.035   4.154   4.637  1.00 64.21           O
ATOM    950  CB  SER A 188      11.984   1.632   5.232  1.00 64.89           C
ATOM    951  OG  SER A 188      12.042   0.229   5.441  1.00 78.16           O
ATOM    952  N   ALA A 189      11.855   4.198   3.263  1.00 58.45           N
ATOM    953  CA  ALA A 189      11.889   5.648   3.064  1.00 56.86           C
ATOM    954  C   ALA A 189      10.647   6.161   2.303  1.00 57.17           C
ATOM    955  O   ALA A 189      10.122   7.225   2.649  1.00 56.24           O
ATOM    956  CB  ALA A 189      13.178   6.057   2.358  1.00 57.51           C
ATOM    957  N   ASN A 190      10.164   5.371   1.349  1.00 51.69           N
ATOM    958  CA  ASN A 190       8.976   5.724   0.587  1.00 50.80           C
ATOM    959  C   ASN A 190       7.723   5.493   1.432  1.00 52.90           C
ATOM    960  O   ASN A 190       6.768   6.266   1.360  1.00 53.91           O
ATOM    961  CB  ASN A 190       8.901   4.906  -0.704  1.00 51.96           C
ATOM    962  CG  ASN A 190       8.181   5.640  -1.818  1.00 87.13           C
ATOM    963  OD1 ASN A 190       7.191   6.332  -1.582  1.00 78.90           O
ATOM    964  ND2 ASN A 190       8.677   5.492  -3.041  1.00 86.85           N
ATOM    965  N   ILE A 191       7.729   4.427   2.231  1.00 46.45           N
ATOM    966  CA  ILE A 191       6.582   4.114   3.094  1.00 45.17           C
ATOM    967  C   ILE A 191       6.306   5.290   4.039  1.00 48.84           C
ATOM    968  O   ILE A 191       5.153   5.698   4.171  1.00 49.02           O
ATOM    969  CB  ILE A 191       6.680   2.739   3.817  1.00 47.60           C
ATOM    970  CG1 ILE A 191       6.756   1.598   2.773  1.00 47.18           C
ATOM    971  CG2 ILE A 191       5.475   2.538   4.753  1.00 49.25           C
ATOM    972  CD1 ILE A 191       6.738   0.256   3.286  1.00 49.44           C
ATOM    973  N   ALA A 192       7.367   5.865   4.628  1.00 44.79           N
ATOM    974  CA  ALA A 192       7.300   7.027   5.516  1.00 44.51           C
ATOM    975  C   ALA A 192       6.641   8.215   4.829  1.00 48.90           C
ATOM    976  O   ALA A 192       5.876   8.929   5.473  1.00 49.38           O
ATOM    977  CB  ALA A 192       8.692   7.399   5.994  1.00 45.16           C
ATOM    978  N   ARG A 193       6.903   8.389   3.513  1.00 46.74           N
ATOM    979  CA  ARG A 193       6.351   9.455   2.649  1.00 47.60           C
ATOM    980  C   ARG A 193       4.872   9.247   2.377  1.00 52.41           C
ATOM    981  O   ARG A 193       4.083  10.169   2.576  1.00 53.75           O
ATOM    982  CB  ARG A 193       7.125   9.555   1.326  1.00 49.21           C
ATOM    983  CG  ARG A 193       8.446  10.315   1.451  1.00 59.48           C
ATOM    984  CD  ARG A 193       9.424   9.841   0.392  1.00 59.53           C
ATOM    985  NE  ARG A 193       9.436  10.681  -0.808  1.00 58.80           N
ATOM    986  CZ  ARG A 193       9.345  10.208  -2.046  1.00 74.93           C
ATOM    987  NH1 ARG A 193       9.206   8.904  -2.258  1.00 62.73           N
ATOM    988  NH2 ARG A 193       9.383  11.036  -3.084  1.00 60.41           N
ATOM    989  N   ILE A 194       4.503   8.034   1.924  1.00 47.00           N
ATOM    990  CA  ILE A 194       3.130   7.616   1.646  1.00 45.71           C
ATOM    991  C   ILE A 194       2.300   7.703   2.927  1.00 50.82           C
ATOM    992  O   ILE A 194       1.133   8.084   2.861  1.00 51.91           O
ATOM    993  CB  ILE A 194       3.116   6.201   1.009  1.00 48.29           C
ATOM    994  CG1 ILE A 194       3.769   6.245  -0.396  1.00 49.19           C
ATOM    995  CG2 ILE A 194       1.702   5.595   0.955  1.00 46.59           C
ATOM    996  CD1 ILE A 194       3.997   4.887  -1.049  1.00 60.78           C
ATOM    997  N   GLU A 195       2.909   7.390   4.096  1.00 47.10           N
ATOM    998  CA  GLU A 195       2.240   7.452   5.401  1.00 46.33           C
ATOM    999  C   GLU A 195       1.862   8.901   5.730  1.00 51.56           C
ATOM   1000  O   GLU A 195       0.748   9.143   6.205  1.00 51.36           O
ATOM   1001  CB  GLU A 195       3.102   6.824   6.504  1.00 47.08           C
ATOM   1002  CG  GLU A 195       2.318   6.556   7.784  1.00 54.81           C
ATOM   1003  CD  GLU A 195       2.587   5.283   8.547  1.00 69.16           C
ATOM   1004  OE1 GLU A 195       3.622   4.632   8.299  1.00 61.61           O
ATOM   1005  OE2 GLU A 195       1.750   4.936   9.407  1.00 62.82           O
ATOM   1006  N   ASP A 196       2.772   9.864   5.395  1.00 47.59           N
ATOM   1007  CA  ASP A 196       2.579  11.302   5.577  1.00 47.08           C
ATOM   1008  C   ASP A 196       1.457  11.815   4.655  1.00 50.14           C
ATOM   1009  O   ASP A 196       0.726  12.718   5.043  1.00 50.56           O
ATOM   1010  CB  ASP A 196       3.891  12.072   5.354  1.00 48.49           C
ATOM   1011  N   VAL A 197       1.277  11.203   3.465  1.00 45.08           N
ATOM   1012  CA  VAL A 197       0.205  11.543   2.520  1.00 44.61           C
ATOM   1013  C   VAL A 197      -1.127  11.005   3.095  1.00 51.97           C
ATOM   1014  O   VAL A 197      -2.117  11.736   3.100  1.00 52.69           O
ATOM   1015  CB  VAL A 197       0.474  11.006   1.076  1.00 46.80           C
ATOM   1016  CG1 VAL A 197      -0.632  11.427   0.112  1.00 46.06           C
ATOM   1017  CG2 VAL A 197       1.828  11.481   0.554  1.00 46.34           C
ATOM   1018  N   ILE A 198      -1.132   9.733   3.596  1.00 49.36           N
ATOM   1019  CA  ILE A 198      -2.316   9.058   4.184  1.00 48.72           C
ATOM   1020  C   ILE A 198      -2.826   9.888   5.365  1.00 53.33           C
ATOM   1021  O   ILE A 198      -4.021  10.149   5.455  1.00 54.06           O
ATOM   1022  CB  ILE A 198      -2.065   7.556   4.573  1.00 50.40           C
ATOM   1023  CG1 ILE A 198      -1.794   6.695   3.351  1.00 48.05           C
ATOM   1024  CG2 ILE A 198      -3.228   6.959   5.379  1.00 52.10           C
ATOM   1025  CD1 ILE A 198      -0.861   5.610   3.661  1.00 45.64           C
ATOM   1026  N   ARG A 199      -1.905  10.342   6.222  1.00 49.46           N
ATOM   1027  CA  ARG A 199      -2.203  11.170   7.380  1.00 49.65           C
ATOM   1028  C   ARG A 199      -2.907  12.483   7.005  1.00 51.16           C
ATOM   1029  O   ARG A 199      -3.894  12.845   7.658  1.00 49.32           O
ATOM   1030  CB  ARG A 199      -0.926  11.425   8.195  1.00 51.68           C
ATOM   1031  CG  ARG A 199      -0.618  10.277   9.162  1.00 58.14           C
ATOM   1032  CD  ARG A 199       0.354  10.721  10.234  1.00 69.49           C
ATOM   1033  NE  ARG A 199       1.710  10.189  10.044  1.00 76.82           N
ATOM   1034  CZ  ARG A 199       2.123   9.008  10.499  1.00 87.63           C
ATOM   1035  NH1 ARG A 199       1.287   8.210  11.154  1.00 81.99           N
ATOM   1036  NH2 ARG A 199       3.370   8.608  10.288  1.00 66.91           N
ATOM   1037  N   GLN A 200      -2.414  13.164   5.935  1.00 51.27           N
ATOM   1038  CA  GLN A 200      -2.958  14.427   5.408  1.00 50.98           C
ATOM   1039  C   GLN A 200      -4.323  14.200   4.782  1.00 54.44           C
ATOM   1040  O   GLN A 200      -5.219  15.021   4.973  1.00 54.67           O
ATOM   1041  CB  GLN A 200      -2.011  15.087   4.388  1.00 52.24           C
ATOM   1042  N   LEU A 201      -4.492  13.066   4.092  1.00 51.23           N
ATOM   1043  CA  LEU A 201      -5.743  12.665   3.437  1.00 51.31           C
ATOM   1044  C   LEU A 201      -6.827  12.335   4.445  1.00 59.08           C
ATOM   1045  O   LEU A 201      -7.913  12.903   4.359  1.00 59.00           O
ATOM   1046  CB  LEU A 201      -5.519  11.498   2.467  1.00 50.33           C
ATOM   1047  CG  LEU A 201      -4.943  11.883   1.139  1.00 53.60           C
ATOM   1048  CD1 LEU A 201      -4.467  10.686   0.431  1.00 54.80           C
ATOM   1049  CD2 LEU A 201      -5.949  12.587   0.301  1.00 52.52           C
ATOM   1050  N   ASP A 202      -6.508  11.451   5.425  1.00 59.23           N
ATOM   1051  CA  ASP A 202      -7.371  10.977   6.512  1.00 61.25           C
ATOM   1052  C   ASP A 202      -8.183  12.057   7.197  1.00 67.92           C
ATOM   1053  O   ASP A 202      -9.407  11.944   7.294  1.00 66.28           O
ATOM   1054  CB  ASP A 202      -6.546  10.249   7.590  1.00 63.78           C
ATOM   1055  CG  ASP A 202      -7.282   9.111   8.274  1.00 77.22           C
ATOM   1056  OD1 ASP A 202      -8.505   9.236   8.489  1.00 78.82           O
ATOM   1057  OD2 ASP A 202      -6.628   8.113   8.625  1.00 83.58           O
ATOM   1058  N   GLN A 203      -7.474  13.027   7.775  1.00 69.11           N
ATOM   1059  CA  GLN A 203      -8.004  14.159   8.528  1.00 70.65           C
ATOM   1060  C   GLN A 203      -8.730  15.142   7.588  1.00 75.95           C
ATOM   1061  O   GLN A 203      -8.295  16.291   7.410  1.00 76.23           O
ATOM   1062  CB  GLN A 203      -6.885  14.827   9.370  1.00 71.93           C
ATOM   1063  N   LYS A 204      -9.841  14.650   6.976  1.00 72.20           N
ATOM   1064  CA  LYS A 204     -10.720  15.388   6.058  1.00 72.47           C
ATOM   1065  C   LYS A 204     -12.131  14.753   5.993  1.00 77.25           C
ATOM   1066  O   LYS A 204     -12.429  13.800   6.735  1.00 75.97           O
ATOM   1067  CB  LYS A 204     -10.091  15.519   4.646  1.00 74.54           C
ATOM   1068  N   GLY A 205     -12.977  15.332   5.128  1.00 74.58           N
ATOM   1069  CA  GLY A 205     -14.342  14.893   4.876  1.00 74.34           C
ATOM   1070  C   GLY A 205     -14.522  14.232   3.520  1.00 78.02           C
ATOM   1071  O   GLY A 205     -14.989  13.086   3.458  1.00 77.08           O
ATOM   1072  N   SER A 206     -14.157  14.943   2.414  1.00 74.79           N
ATOM   1073  CA  SER A 206     -14.319  14.426   1.047  1.00 75.02           C
ATOM   1074  C   SER A 206     -13.007  14.098   0.341  1.00 79.08           C
ATOM   1075  O   SER A 206     -11.975  14.737   0.582  1.00 79.65           O
ATOM   1076  CB  SER A 206     -15.167  15.363   0.189  1.00 79.75           C
ATOM   1077  OG  SER A 206     -14.582  16.639  -0.022  1.00 91.91           O
ATOM   1078  N   HIS A 207     -13.078  13.108  -0.558  1.00 74.60           N
ATOM   1079  CA  HIS A 207     -11.950  12.623  -1.345  1.00 74.24           C
ATOM   1080  C   HIS A 207     -12.203  12.773  -2.858  1.00 75.34           C
ATOM   1081  O   HIS A 207     -11.581  12.089  -3.672  1.00 73.95           O
ATOM   1082  CB  HIS A 207     -11.611  11.184  -0.938  1.00 75.87           C
ATOM   1083  CG  HIS A 207     -11.391  11.040   0.542  1.00 80.28           C
ATOM   1084  ND1 HIS A 207     -12.399  10.602   1.386  1.00 82.25           N
ATOM   1085  CD2 HIS A 207     -10.293  11.339   1.282  1.00 82.80           C
ATOM   1086  CE1 HIS A 207     -11.880  10.616   2.596  1.00 82.03           C
ATOM   1087  NE2 HIS A 207     -10.615  11.047   2.593  1.00 82.57           N
ATOM   1088  N   ASP A 208     -13.129  13.681  -3.224  1.00 72.51           N
ATOM   1089  CA  ASP A 208     -13.424  14.043  -4.608  1.00 70.30           C
ATOM   1090  C   ASP A 208     -12.184  14.817  -5.104  1.00 69.75           C
ATOM   1091  O   ASP A 208     -11.720  15.739  -4.424  1.00 69.91           O
ATOM   1092  CB  ASP A 208     -14.711  14.896  -4.711  1.00 72.96           C
ATOM   1093  CG  ASP A 208     -16.012  14.183  -4.371  1.00 82.30           C
ATOM   1094  OD1 ASP A 208     -15.951  13.017  -3.908  1.00 82.65           O
ATOM   1095  OD2 ASP A 208     -17.093  14.792  -4.571  1.00 86.36           O
ATOM   1096  N   TYR A 209     -11.578  14.350  -6.209  1.00 61.89           N
ATOM   1097  CA  TYR A 209     -10.346  14.913  -6.751  1.00 58.56           C
ATOM   1098  C   TYR A 209     -10.383  15.141  -8.259  1.00 61.35           C
ATOM   1099  O   TYR A 209     -11.153  14.480  -8.940  1.00 61.23           O
ATOM   1100  CB  TYR A 209      -9.176  13.997  -6.367  1.00 57.43           C
ATOM   1101  CG  TYR A 209      -9.234  12.589  -6.937  1.00 56.41           C
ATOM   1102  CD1 TYR A 209      -9.770  11.537  -6.195  1.00 57.10           C
ATOM   1103  CD2 TYR A 209      -8.676  12.291  -8.177  1.00 56.82           C
ATOM   1104  CE1 TYR A 209      -9.744  10.226  -6.676  1.00 55.73           C
ATOM   1105  CE2 TYR A 209      -8.678  10.992  -8.683  1.00 57.17           C
ATOM   1106  CZ  TYR A 209      -9.208   9.962  -7.927  1.00 60.26           C
ATOM   1107  OH  TYR A 209      -9.215   8.694  -8.448  1.00 58.14           O
ATOM   1108  N   SER A 210      -9.525  16.030  -8.787  1.00 57.69           N
ATOM   1109  CA  SER A 210      -9.390  16.324 -10.225  1.00 56.66           C
ATOM   1110  C   SER A 210      -7.994  15.884 -10.659  1.00 59.44           C
ATOM   1111  O   SER A 210      -7.026  16.173  -9.956  1.00 59.10           O
ATOM   1112  CB  SER A 210      -9.546  17.820 -10.502  1.00 61.81           C
ATOM   1113  OG  SER A 210     -10.814  18.346 -10.149  1.00 75.68           O
ATOM   1114  N   VAL A 211      -7.890  15.197 -11.809  1.00 54.98           N
ATOM   1115  CA  VAL A 211      -6.625  14.731 -12.397  1.00 53.33           C
ATOM   1116  C   VAL A 211      -6.282  15.605 -13.597  1.00 57.86           C
ATOM   1117  O   VAL A 211      -7.123  15.775 -14.484  1.00 56.35           O
ATOM   1118  CB  VAL A 211      -6.644  13.208 -12.726  1.00 55.18           C
ATOM   1119  CG1 VAL A 211      -5.453  12.793 -13.596  1.00 53.70           C
ATOM   1120  CG2 VAL A 211      -6.685  12.392 -11.437  1.00 54.85           C
ATOM   1121  N   ILE A 212      -5.064  16.188 -13.597  1.00 56.70           N
ATOM   1122  CA  ILE A 212      -4.581  17.062 -14.673  1.00 57.10           C
ATOM   1123  C   ILE A 212      -3.351  16.466 -15.344  1.00 59.02           C
ATOM   1124  O   ILE A 212      -2.259  16.559 -14.788  1.00 58.57           O
ATOM   1125  CB  ILE A 212      -4.285  18.508 -14.164  1.00 60.87           C
ATOM   1126  CG1 ILE A 212      -5.473  19.093 -13.414  1.00 62.15           C
ATOM   1127  CG2 ILE A 212      -3.840  19.440 -15.308  1.00 61.38           C
ATOM   1128  CD1 ILE A 212      -5.092  20.142 -12.397  1.00 76.80           C
ATOM   1129  N   ASN A 213      -3.517  15.893 -16.542  1.00 55.19           N
ATOM   1130  CA  ASN A 213      -2.382  15.369 -17.296  1.00 55.58           C
ATOM   1131  C   ASN A 213      -1.653  16.578 -17.920  1.00 60.85           C
ATOM   1132  O   ASN A 213      -2.280  17.344 -18.660  1.00 61.70           O
ATOM   1133  CB  ASN A 213      -2.850  14.336 -18.333  1.00 56.30           C
ATOM   1134  CG  ASN A 213      -3.308  13.017 -17.729  1.00 81.12           C
ATOM   1135  OD1 ASN A 213      -2.514  12.249 -17.164  1.00 84.28           O
ATOM   1136  ND2 ASN A 213      -4.596  12.708 -17.842  1.00 66.84           N
ATOM   1137  N   LEU A 214      -0.374  16.817 -17.513  1.00 56.76           N
ATOM   1138  CA  LEU A 214       0.450  17.956 -17.954  1.00 56.10           C
ATOM   1139  C   LEU A 214       1.202  17.653 -19.246  1.00 61.43           C
ATOM   1140  O   LEU A 214       1.978  16.685 -19.298  1.00 61.23           O
ATOM   1141  CB  LEU A 214       1.427  18.423 -16.854  1.00 55.41           C
ATOM   1142  CG  LEU A 214       0.838  19.061 -15.600  1.00 59.53           C
ATOM   1143  CD1 LEU A 214       1.905  19.382 -14.621  1.00 59.68           C
ATOM   1144  CD2 LEU A 214       0.101  20.314 -15.917  1.00 63.47           C
ATOM   1145  N   ARG A 215       0.981  18.502 -20.279  1.00 58.70           N
ATOM   1146  CA  ARG A 215       1.532  18.314 -21.617  1.00 59.73           C
ATOM   1147  C   ARG A 215       2.936  18.868 -21.854  1.00 62.65           C
ATOM   1148  O   ARG A 215       3.731  18.210 -22.518  1.00 61.31           O
ATOM   1149  CB  ARG A 215       0.570  18.850 -22.679  1.00 62.82           C
ATOM   1150  CG  ARG A 215      -0.716  18.055 -22.771  1.00 85.23           C
ATOM   1151  CD  ARG A 215      -1.638  18.578 -23.870  1.00107.47           C
ATOM   1152  NE  ARG A 215      -2.911  17.860 -23.917  1.00124.30           N
ATOM   1153  CZ  ARG A 215      -3.936  18.186 -24.700  1.00142.55           C
ATOM   1154  NH1 ARG A 215      -3.845  19.217 -25.534  1.00131.86           N
ATOM   1155  NH2 ARG A 215      -5.054  17.476 -24.668  1.00130.32           N
ATOM   1156  N   TYR A 216       3.241  20.075 -21.364  1.00 59.64           N
ATOM   1157  CA  TYR A 216       4.560  20.668 -21.635  1.00 59.16           C
ATOM   1158  C   TYR A 216       5.244  21.080 -20.322  1.00 62.81           C
ATOM   1159  O   TYR A 216       6.458  21.244 -20.307  1.00 62.20           O
ATOM   1160  CB  TYR A 216       4.478  21.801 -22.710  1.00 59.95           C
ATOM   1161  CG  TYR A 216       3.537  21.447 -23.852  1.00 61.52           C
ATOM   1162  CD1 TYR A 216       3.880  20.482 -24.794  1.00 64.89           C
ATOM   1163  CD2 TYR A 216       2.248  21.982 -23.908  1.00 61.64           C
ATOM   1164  CE1 TYR A 216       2.980  20.070 -25.779  1.00 67.72           C
ATOM   1165  CE2 TYR A 216       1.341  21.583 -24.896  1.00 63.30           C
ATOM   1166  CZ  TYR A 216       1.711  20.627 -25.831  1.00 71.99           C
ATOM   1167  OH  TYR A 216       0.828  20.239 -26.818  1.00 69.87           O
ATOM   1168  N   GLY A 217       4.482  21.146 -19.232  1.00 59.88           N
ATOM   1169  CA  GLY A 217       5.019  21.403 -17.905  1.00 59.88           C
ATOM   1170  C   GLY A 217       5.471  20.146 -17.191  1.00 65.42           C
ATOM   1171  O   GLY A 217       5.044  19.038 -17.541  1.00 67.02           O
ATOM   1172  N   TRP A 218       6.343  20.320 -16.188  1.00 60.85           N
ATOM   1173  CA  TRP A 218       6.879  19.254 -15.350  1.00 59.95           C
ATOM   1174  C   TRP A 218       6.047  19.201 -14.062  1.00 63.26           C
ATOM   1175  O   TRP A 218       5.856  20.222 -13.384  1.00 62.44           O
ATOM   1176  CB  TRP A 218       8.377  19.498 -15.091  1.00 58.51           C
ATOM   1177  CG  TRP A 218       9.027  18.682 -14.007  1.00 59.28           C
ATOM   1178  CD1 TRP A 218       9.655  19.164 -12.894  1.00 61.96           C
ATOM   1179  CD2 TRP A 218       9.207  17.257 -13.984  1.00 59.35           C
ATOM   1180  NE1 TRP A 218      10.234  18.134 -12.190  1.00 61.30           N
ATOM   1181  CE2 TRP A 218       9.944  16.947 -12.816  1.00 62.79           C
ATOM   1182  CE3 TRP A 218       8.783  16.205 -14.813  1.00 61.16           C
ATOM   1183  CZ2 TRP A 218      10.267  15.632 -12.460  1.00 61.88           C
ATOM   1184  CZ3 TRP A 218       9.094  14.900 -14.452  1.00 62.69           C
ATOM   1185  CH2 TRP A 218       9.817  14.624 -13.284  1.00 63.00           C
ATOM   1186  N   VAL A 219       5.495  18.011 -13.772  1.00 59.12           N
ATOM   1187  CA  VAL A 219       4.626  17.758 -12.632  1.00 57.33           C
ATOM   1188  C   VAL A 219       5.222  18.292 -11.325  1.00 63.53           C
ATOM   1189  O   VAL A 219       4.533  19.034 -10.633  1.00 63.02           O
ATOM   1190  CB  VAL A 219       4.197  16.276 -12.543  1.00 59.70           C
ATOM   1191  CG1 VAL A 219       5.376  15.362 -12.229  1.00 59.34           C
ATOM   1192  CG2 VAL A 219       3.083  16.091 -11.528  1.00 59.10           C
ATOM   1193  N   MET A 220       6.497  17.966 -11.014  1.00 61.75           N
ATOM   1194  CA  MET A 220       7.153  18.375  -9.765  1.00 61.59           C
ATOM   1195  C   MET A 220       7.357  19.876  -9.638  1.00 68.48           C
ATOM   1196  O   MET A 220       7.434  20.377  -8.514  1.00 68.95           O
ATOM   1197  CB  MET A 220       8.468  17.631  -9.538  1.00 63.54           C
ATOM   1198  CG  MET A 220       8.307  16.141  -9.352  1.00 66.25           C
ATOM   1199  SD  MET A 220       7.188  15.581  -8.010  1.00 69.60           S
ATOM   1200  CE  MET A 220       7.478  16.819  -6.655  1.00 65.95           C
ATOM   1201  N   ASP A 221       7.418  20.591 -10.790  1.00 66.00           N
ATOM   1202  CA  ASP A 221       7.519  22.050 -10.846  1.00 65.83           C
ATOM   1203  C   ASP A 221       6.175  22.620 -10.482  1.00 70.16           C
ATOM   1204  O   ASP A 221       6.107  23.477  -9.610  1.00 70.23           O
ATOM   1205  CB  ASP A 221       7.901  22.534 -12.252  1.00 67.75           C
ATOM   1206  CG  ASP A 221       9.381  22.610 -12.517  1.00 76.96           C
ATOM   1207  OD1 ASP A 221      10.125  23.073 -11.615  1.00 77.35           O
ATOM   1208  OD2 ASP A 221       9.792  22.285 -13.650  1.00 83.08           O
ATOM   1209  N   ALA A 222       5.104  22.114 -11.127  1.00 67.51           N
ATOM   1210  CA  ALA A 222       3.719  22.527 -10.904  1.00 67.56           C
ATOM   1211  C   ALA A 222       3.235  22.238  -9.494  1.00 71.96           C
ATOM   1212  O   ALA A 222       2.514  23.053  -8.933  1.00 71.15           O
ATOM   1213  CB  ALA A 222       2.812  21.839 -11.905  1.00 68.17           C
ATOM   1214  N   ALA A 223       3.619  21.073  -8.934  1.00 69.51           N
ATOM   1215  CA  ALA A 223       3.246  20.653  -7.583  1.00 69.72           C
ATOM   1216  C   ALA A 223       3.899  21.580  -6.549  1.00 75.22           C
ATOM   1217  O   ALA A 223       3.189  22.093  -5.682  1.00 75.02           O
ATOM   1218  CB  ALA A 223       3.647  19.204  -7.339  1.00 70.06           C
ATOM   1219  N   GLU A 224       5.229  21.891  -6.735  1.00 72.66           N
ATOM   1220  CA  GLU A 224       6.063  22.776  -5.889  1.00 73.52           C
ATOM   1221  C   GLU A 224       5.565  24.223  -5.895  1.00 77.84           C
ATOM   1222  O   GLU A 224       5.674  24.929  -4.895  1.00 77.73           O
ATOM   1223  CB  GLU A 224       7.550  22.722  -6.310  1.00 75.10           C
ATOM   1224  N   VAL A 225       5.009  24.641  -7.028  1.00 74.27           N
ATOM   1225  CA  VAL A 225       4.427  25.954  -7.250  1.00 74.43           C
ATOM   1226  C   VAL A 225       3.016  26.049  -6.624  1.00 80.28           C
ATOM   1227  O   VAL A 225       2.758  26.987  -5.873  1.00 81.13           O
ATOM   1228  CB  VAL A 225       4.466  26.301  -8.754  1.00 77.94           C
ATOM   1229  CG1 VAL A 225       3.755  27.620  -9.055  1.00 78.00           C
ATOM   1230  CG2 VAL A 225       5.905  26.318  -9.270  1.00 77.69           C
ATOM   1231  N   LEU A 226       2.117  25.084  -6.920  1.00 77.32           N
ATOM   1232  CA  LEU A 226       0.751  25.038  -6.384  1.00 77.46           C
ATOM   1233  C   LEU A 226       0.705  24.946  -4.849  1.00 83.49           C
ATOM   1234  O   LEU A 226      -0.114  25.629  -4.231  1.00 83.33           O
ATOM   1235  CB  LEU A 226      -0.045  23.881  -7.000  1.00 76.95           C
ATOM   1236  CG  LEU A 226      -0.447  24.009  -8.464  1.00 81.75           C
ATOM   1237  CD1 LEU A 226      -0.843  22.674  -9.019  1.00 81.55           C
ATOM   1238  CD2 LEU A 226      -1.578  24.951  -8.654  1.00 85.22           C
ATOM   1239  N   ASN A 227       1.599  24.165  -4.252  1.00 81.50           N
ATOM   1240  CA  ASN A 227       1.649  24.041  -2.799  1.00 82.41           C
ATOM   1241  C   ASN A 227       2.253  25.303  -2.181  1.00 90.00           C
ATOM   1242  O   ASN A 227       1.938  25.667  -1.048  1.00 91.46           O
ATOM   1243  CB  ASN A 227       2.461  22.812  -2.391  1.00 80.15           C
ATOM   1244  CG  ASN A 227       1.683  21.520  -2.550  1.00 97.37           C
ATOM   1245  OD1 ASN A 227       0.474  21.479  -2.324  1.00 92.06           O
ATOM   1246  ND2 ASN A 227       2.375  20.457  -2.941  1.00 87.72           N
ATOM   1247  N   ASN A 228       3.123  25.962  -2.941  1.00 87.16           N
ATOM   1248  CA  ASN A 228       3.797  27.201  -2.505  1.00 88.00           C
ATOM   1249  C   ASN A 228       2.842  28.383  -2.545  1.00 92.18           C
ATOM   1250  O   ASN A 228       3.028  29.335  -1.791  1.00 92.10           O
ATOM   1251  CB  ASN A 228       5.022  27.508  -3.367  1.00 88.87           C
ATOM   1252  CG  ASN A 228       6.102  28.291  -2.661  1.00107.79           C
ATOM   1253  OD1 ASN A 228       5.870  29.371  -2.095  1.00104.57           O
ATOM   1254  ND2 ASN A 228       7.326  27.779  -2.724  1.00 94.66           N
ATOM   1255  N   ALA A 229       1.848  28.334  -3.454  1.00 89.03           N
ATOM   1256  CA  ALA A 229       0.784  29.326  -3.599  1.00 89.54           C
ATOM   1257  C   ALA A 229      -0.188  29.121  -2.428  1.00 95.72           C
ATOM   1258  O   ALA A 229      -0.695  30.092  -1.871  1.00 96.34           O
ATOM   1259  CB  ALA A 229       0.062  29.127  -4.923  1.00 89.46           C
ATOM   1260  N   MET A 230      -0.396  27.845  -2.042  1.00 93.42           N
ATOM   1261  CA  MET A 230      -1.235  27.340  -0.947  1.00 94.36           C
ATOM   1262  C   MET A 230      -0.709  27.810   0.431  1.00100.64           C
ATOM   1263  O   MET A 230      -1.477  28.364   1.228  1.00100.93           O
ATOM   1264  CB  MET A 230      -1.187  25.795  -0.980  1.00 96.14           C
ATOM   1265  CG  MET A 230      -2.470  25.102  -1.407  1.00 99.32           C
ATOM   1266  SD  MET A 230      -2.208  23.324  -1.715  1.00102.35           S
ATOM   1267  CE  MET A 230      -1.649  22.762  -0.098  1.00 99.23           C
ATOM   1268  N   SER A 231       0.595  27.540   0.709  1.00102.29           N
ATOM   1269  CA  SER A 231       1.298  27.849   1.959  1.00102.41           C
ATOM   1270  C   SER A 231       1.481  29.338   2.188  1.00108.67           C
ATOM   1271  O   SER A 231       1.411  29.776   3.336  1.00108.71           O
ATOM   1272  CB  SER A 231       2.650  27.145   2.008  1.00104.53           C
ATOM   1273  OG  SER A 231       3.524  27.692   1.038  1.00112.31           O
ATOM   1274  N   ARG A 232       1.726  30.113   1.107  1.00106.89           N
ATOM   1275  CA  ARG A 232       1.896  31.570   1.169  1.00107.51           C
ATOM   1276  C   ARG A 232       0.653  32.255   1.768  1.00113.93           C
ATOM   1277  O   ARG A 232       0.800  33.224   2.521  1.00113.40           O
ATOM   1278  CB  ARG A 232       2.228  32.154  -0.212  1.00107.01           C
ATOM   1279  N   GLY A 233      -0.536  31.706   1.467  1.00112.21           N
ATOM   1280  CA  GLY A 233      -1.814  32.212   1.958  1.00112.72           C
ATOM   1281  C   GLY A 233      -3.059  31.424   1.587  1.00118.37           C
ATOM   1282  O   GLY A 233      -3.138  30.790   0.530  1.00118.07           O
ATOM   1283  N   GLN A 234      -4.051  31.489   2.478  1.00116.18           N
ATOM   1284  CA  GLN A 234      -5.370  30.882   2.348  1.00116.50           C
ATOM   1285  C   GLN A 234      -6.336  31.723   3.185  1.00121.16           C
ATOM   1286  O   GLN A 234      -5.920  32.337   4.174  1.00120.32           O
ATOM   1287  CB  GLN A 234      -5.355  29.414   2.793  1.00117.93           C
ATOM   1288  N   ALA A 235      -7.614  31.780   2.759  1.00118.75           N
ATOM   1289  CA  ALA A 235      -8.701  32.571   3.364  1.00118.90           C
ATOM   1290  C   ALA A 235      -9.022  32.243   4.830  1.00123.03           C
ATOM   1291  O   ALA A 235      -8.549  31.230   5.357  1.00122.72           O
ATOM   1292  CB  ALA A 235      -9.962  32.451   2.514  1.00119.72           C
ATOM   1293  N   LYS A 236      -9.854  33.107   5.476  1.00119.67           N
ATOM   1294  CA  LYS A 236     -10.335  32.965   6.863  1.00119.38           C
ATOM   1295  C   LYS A 236     -11.102  31.635   7.052  1.00122.67           C
ATOM   1296  O   LYS A 236     -11.065  31.047   8.139  1.00122.44           O
ATOM   1297  CB  LYS A 236     -11.206  34.169   7.271  1.00121.80           C
ATOM   1298  N   GLY A 237     -11.748  31.174   5.973  1.00118.04           N
ATOM   1299  CA  GLY A 237     -12.479  29.914   5.908  1.00117.08           C
ATOM   1300  C   GLY A 237     -11.554  28.737   5.675  1.00118.49           C
ATOM   1301  O   GLY A 237     -10.547  28.855   4.962  1.00117.57           O
ATOM   1302  N   ALA A 238     -11.886  27.595   6.292  1.00113.34           N
ATOM   1303  CA  ALA A 238     -11.085  26.380   6.183  1.00112.11           C
ATOM   1304  C   ALA A 238     -11.413  25.558   4.915  1.00112.68           C
ATOM   1305  O   ALA A 238     -12.460  24.905   4.842  1.00112.85           O
ATOM   1306  CB  ALA A 238     -11.239  25.536   7.443  1.00112.93           C
ATOM   1307  N   ALA A 239     -10.522  25.622   3.908  1.00105.57           N
ATOM   1308  CA  ALA A 239     -10.648  24.878   2.650  1.00103.80           C
ATOM   1309  C   ALA A 239      -9.271  24.323   2.222  1.00102.89           C
ATOM   1310  O   ALA A 239      -8.707  24.724   1.190  1.00101.88           O
ATOM   1311  CB  ALA A 239     -11.263  25.754   1.558  1.00104.53           C
ATOM   1312  N   GLY A 240      -8.747  23.417   3.055  1.00100.42           N
ATOM   1313  CA  GLY A 240      -7.454  22.774   2.843  1.00 95.78           C
ATOM   1314  C   GLY A 240      -7.433  21.923   1.589  1.00 91.93           C
ATOM   1315  O   GLY A 240      -8.152  20.924   1.494  1.00 91.94           O
ATOM   1316  N   ALA A 241      -6.652  22.336   0.597  1.00 81.14           N
ATOM   1317  CA  ALA A 241      -6.552  21.583  -0.643  1.00 75.77           C
ATOM   1318  C   ALA A 241      -5.241  20.790  -0.635  1.00 69.96           C
ATOM   1319  O   ALA A 241      -4.386  21.030   0.224  1.00 69.12           O
ATOM   1320  CB  ALA A 241      -6.620  22.528  -1.825  1.00 76.54           C
ATOM   1321  N   GLN A 242      -5.134  19.774  -1.503  1.00 60.15           N
ATOM   1322  CA  GLN A 242      -3.964  18.914  -1.542  1.00 56.60           C
ATOM   1323  C   GLN A 242      -3.485  18.648  -2.953  1.00 57.60           C
ATOM   1324  O   GLN A 242      -4.283  18.428  -3.856  1.00 57.74           O
ATOM   1325  CB  GLN A 242      -4.251  17.591  -0.814  1.00 56.70           C
ATOM   1326  CG  GLN A 242      -2.997  16.959  -0.160  1.00 54.52           C
ATOM   1327  CD  GLN A 242      -3.210  15.606   0.495  1.00 57.52           C
ATOM   1328  OE1 GLN A 242      -4.224  15.398   1.131  1.00 49.97           O
ATOM   1329  NE2 GLN A 242      -2.217  14.695   0.456  1.00 53.40           N
ATOM   1330  N   VAL A 243      -2.175  18.650  -3.137  1.00 51.49           N
ATOM   1331  CA  VAL A 243      -1.610  18.337  -4.429  1.00 50.30           C
ATOM   1332  C   VAL A 243      -0.793  17.062  -4.258  1.00 54.24           C
ATOM   1333  O   VAL A 243       0.083  16.998  -3.388  1.00 53.92           O
ATOM   1334  CB  VAL A 243      -0.813  19.486  -5.141  1.00 53.27           C
ATOM   1335  CG1 VAL A 243      -0.167  18.991  -6.433  1.00 52.35           C
ATOM   1336  CG2 VAL A 243      -1.697  20.687  -5.441  1.00 53.28           C
ATOM   1337  N   ILE A 244      -1.104  16.057  -5.105  1.00 49.49           N
ATOM   1338  CA  ILE A 244      -0.408  14.782  -5.201  1.00 47.96           C
ATOM   1339  C   ILE A 244       0.192  14.748  -6.615  1.00 49.28           C
ATOM   1340  O   ILE A 244      -0.553  14.873  -7.581  1.00 48.64           O
ATOM   1341  CB  ILE A 244      -1.339  13.575  -4.902  1.00 50.76           C
ATOM   1342  CG1 ILE A 244      -1.889  13.636  -3.462  1.00 50.58           C
ATOM   1343  CG2 ILE A 244      -0.602  12.267  -5.191  1.00 52.93           C
ATOM   1344  CD1 ILE A 244      -2.794  12.480  -2.976  1.00 58.50           C
ATOM   1345  N   ALA A 245       1.539  14.651  -6.731  1.00 44.35           N
ATOM   1346  CA  ALA A 245       2.259  14.656  -8.018  1.00 43.53           C
ATOM   1347  C   ALA A 245       2.628  13.246  -8.482  1.00 46.52           C
ATOM   1348  O   ALA A 245       3.407  12.566  -7.819  1.00 48.42           O
ATOM   1349  CB  ALA A 245       3.498  15.541  -7.951  1.00 44.51           C
ATOM   1350  N   ASP A 246       2.085  12.816  -9.628  1.00 40.23           N
ATOM   1351  CA  ASP A 246       2.380  11.511 -10.198  1.00 40.04           C
ATOM   1352  C   ASP A 246       3.413  11.740 -11.320  1.00 47.24           C
ATOM   1353  O   ASP A 246       3.056  12.099 -12.448  1.00 46.24           O
ATOM   1354  CB  ASP A 246       1.091  10.795 -10.686  1.00 40.58           C
ATOM   1355  CG  ASP A 246       1.283   9.380 -11.201  1.00 51.58           C
ATOM   1356  OD1 ASP A 246       2.428   8.852 -11.115  1.00 53.51           O
ATOM   1357  OD2 ASP A 246       0.296   8.786 -11.663  1.00 56.70           O
ATOM   1358  N   ALA A 247       4.706  11.569 -10.985  1.00 45.49           N
ATOM   1359  CA  ALA A 247       5.798  11.791 -11.919  1.00 46.66           C
ATOM   1360  C   ALA A 247       5.751  10.794 -13.048  1.00 55.47           C
ATOM   1361  O   ALA A 247       5.899  11.201 -14.201  1.00 56.58           O
ATOM   1362  CB  ALA A 247       7.116  11.740 -11.201  1.00 48.21           C
ATOM   1363  N   ARG A 248       5.445   9.504 -12.726  1.00 54.07           N
ATOM   1364  CA  ARG A 248       5.354   8.385 -13.670  1.00 55.63           C
ATOM   1365  C   ARG A 248       4.481   8.685 -14.909  1.00 61.39           C
ATOM   1366  O   ARG A 248       4.842   8.271 -16.015  1.00 63.91           O
ATOM   1367  CB  ARG A 248       4.900   7.101 -12.959  1.00 53.88           C
ATOM   1368  N   THR A 249       3.459   9.507 -14.711  1.00 55.38           N
ATOM   1369  CA  THR A 249       2.501   9.842 -15.736  1.00 54.70           C
ATOM   1370  C   THR A 249       2.337  11.317 -15.999  1.00 59.39           C
ATOM   1371  O   THR A 249       1.525  11.709 -16.815  1.00 60.21           O
ATOM   1372  CB  THR A 249       1.157   9.299 -15.325  1.00 62.09           C
ATOM   1373  OG1 THR A 249       0.929   9.678 -13.978  1.00 64.40           O
ATOM   1374  CG2 THR A 249       1.193   7.825 -15.343  1.00 60.17           C
ATOM   1375  N   ASN A 250       3.128  12.115 -15.304  1.00 54.45           N
ATOM   1376  CA  ASN A 250       3.155  13.573 -15.402  1.00 53.32           C
ATOM   1377  C   ASN A 250       1.889  14.291 -15.077  1.00 57.71           C
ATOM   1378  O   ASN A 250       1.554  15.234 -15.723  1.00 58.34           O
ATOM   1379  CB  ASN A 250       3.692  14.068 -16.732  1.00 52.20           C
ATOM   1380  CG  ASN A 250       4.614  15.238 -16.576  1.00 64.96           C
ATOM   1381  OD1 ASN A 250       5.561  15.184 -15.827  1.00 44.84           O
ATOM   1382  ND2 ASN A 250       4.357  16.287 -17.309  1.00 56.87           N
ATOM   1383  N   ARG A 251       1.216  13.897 -14.018  1.00 52.50           N
ATOM   1384  CA  ARG A 251      -0.004  14.563 -13.671  1.00 49.85           C
ATOM   1385  C   ARG A 251      -0.151  14.908 -12.232  1.00 52.85           C
ATOM   1386  O   ARG A 251       0.496  14.375 -11.384  1.00 51.09           O
ATOM   1387  CB  ARG A 251      -1.184  13.732 -14.102  1.00 47.10           C
ATOM   1388  CG  ARG A 251      -1.459  12.555 -13.228  1.00 50.94           C
ATOM   1389  CD  ARG A 251      -1.817  11.356 -14.062  1.00 57.90           C
ATOM   1390  NE  ARG A 251      -1.858  10.177 -13.224  1.00 69.98           N
ATOM   1391  CZ  ARG A 251      -2.967   9.551 -12.892  1.00 81.72           C
ATOM   1392  NH1 ARG A 251      -2.940   8.494 -12.121  1.00 67.30           N
ATOM   1393  NH2 ARG A 251      -4.099   9.982 -13.354  1.00 70.28           N
ATOM   1394  N   LEU A 252      -1.038  15.846 -11.990  1.00 50.39           N
ATOM   1395  CA  LEU A 252      -1.350  16.325 -10.685  1.00 49.33           C
ATOM   1396  C   LEU A 252      -2.735  15.905 -10.328  1.00 55.93           C
ATOM   1397  O   LEU A 252      -3.633  15.995 -11.123  1.00 56.38           O
ATOM   1398  CB  LEU A 252      -1.394  17.819 -10.716  1.00 48.81           C
ATOM   1399  CG  LEU A 252      -0.138  18.576 -10.969  1.00 53.03           C
ATOM   1400  CD1 LEU A 252      -0.593  19.987 -11.213  1.00 53.36           C
ATOM   1401  CD2 LEU A 252       0.676  18.503  -9.708  1.00 53.99           C
ATOM   1402  N   ILE A 253      -2.903  15.457  -9.109  1.00 52.90           N
ATOM   1403  CA  ILE A 253      -4.187  15.094  -8.624  1.00 52.46           C
ATOM   1404  C   ILE A 253      -4.518  16.223  -7.712  1.00 58.45           C
ATOM   1405  O   ILE A 253      -3.768  16.496  -6.819  1.00 56.50           O
ATOM   1406  CB  ILE A 253      -4.087  13.892  -7.734  1.00 55.31           C
ATOM   1407  CG1 ILE A 253      -3.651  12.674  -8.507  1.00 56.92           C
ATOM   1408  CG2 ILE A 253      -5.419  13.600  -7.138  1.00 54.68           C
ATOM   1409  CD1 ILE A 253      -3.285  11.520  -7.609  1.00 69.69           C
ATOM   1410  N   ILE A 254      -5.646  16.884  -7.923  1.00 57.98           N
ATOM   1411  CA  ILE A 254      -6.026  17.994  -7.075  1.00 58.22           C
ATOM   1412  C   ILE A 254      -7.181  17.594  -6.195  1.00 63.26           C
ATOM   1413  O   ILE A 254      -8.145  17.014  -6.647  1.00 62.32           O
ATOM   1414  CB  ILE A 254      -6.363  19.226  -7.885  1.00 61.45           C
ATOM   1415  CG1 ILE A 254      -5.123  19.727  -8.585  1.00 60.26           C
ATOM   1416  CG2 ILE A 254      -6.893  20.305  -6.977  1.00 64.91           C
ATOM   1417  CD1 ILE A 254      -5.390  20.787  -9.620  1.00 67.26           C
ATOM   1418  N   LEU A 255      -7.042  17.914  -4.919  1.00 61.74           N
ATOM   1419  CA  LEU A 255      -7.993  17.558  -3.889  1.00 62.99           C
ATOM   1420  C   LEU A 255      -8.471  18.713  -3.049  1.00 71.41           C
ATOM   1421  O   LEU A 255      -7.885  19.766  -3.006  1.00 69.98           O
ATOM   1422  CB  LEU A 255      -7.379  16.516  -2.957  1.00 62.07           C
ATOM   1423  CG  LEU A 255      -7.040  15.143  -3.509  1.00 65.73           C
ATOM   1424  CD1 LEU A 255      -6.324  14.342  -2.474  1.00 65.58           C
ATOM   1425  CD2 LEU A 255      -8.274  14.401  -3.908  1.00 70.94           C
ATOM   1426  N   GLY A 256      -9.603  18.503  -2.417  1.00 73.61           N
ATOM   1427  CA  GLY A 256     -10.170  19.492  -1.544  1.00 77.56           C
ATOM   1428  C   GLY A 256     -11.615  19.764  -1.857  1.00 88.50           C
ATOM   1429  O   GLY A 256     -12.265  19.009  -2.557  1.00 87.91           O
ATOM   1430  N   PRO A 257     -12.153  20.813  -1.250  1.00 90.60           N
ATOM   1431  CA  PRO A 257     -13.534  21.215  -1.609  1.00 93.34           C
ATOM   1432  C   PRO A 257     -13.752  21.477  -3.106  1.00 99.74           C
ATOM   1433  O   PRO A 257     -12.825  21.966  -3.762  1.00 98.61           O
ATOM   1434  CB  PRO A 257     -13.744  22.489  -0.794  1.00 97.20           C
ATOM   1435  CG  PRO A 257     -12.815  22.364   0.346  1.00101.04           C
ATOM   1436  CD  PRO A 257     -11.594  21.723  -0.221  1.00 93.48           C
ATOM   1437  N   PRO A 258     -14.963  21.169  -3.654  1.00 98.85           N
ATOM   1438  CA  PRO A 258     -15.197  21.349  -5.105  1.00 98.68           C
ATOM   1439  C   PRO A 258     -14.938  22.740  -5.673  1.00104.36           C
ATOM   1440  O   PRO A 258     -14.411  22.863  -6.785  1.00102.21           O
ATOM   1441  CB  PRO A 258     -16.666  20.944  -5.282  1.00102.14           C
ATOM   1442  CG  PRO A 258     -16.943  20.034  -4.144  1.00106.95           C
ATOM   1443  CD  PRO A 258     -16.143  20.562  -2.999  1.00102.45           C
ATOM   1444  N   GLN A 259     -15.306  23.779  -4.914  1.00 93.16           N
ATOM   1445  CA  GLN A 259     -15.107  25.158  -5.339  1.00 93.60           C
ATOM   1446  C   GLN A 259     -13.612  25.502  -5.357  1.00 98.49           C
ATOM   1447  O   GLN A 259     -13.108  25.999  -6.371  1.00 98.29           O
ATOM   1448  CB  GLN A 259     -15.908  26.113  -4.441  1.00 95.05           C
ATOM   1449  N   ALA A 260     -12.903  25.174  -4.256  1.00 95.45           N
ATOM   1450  CA  ALA A 260     -11.467  25.413  -4.071  1.00 95.54           C
ATOM   1451  C   ALA A 260     -10.607  24.736  -5.159  1.00 99.42           C
ATOM   1452  O   ALA A 260      -9.723  25.381  -5.736  1.00 98.66           O
ATOM   1453  CB  ALA A 260     -11.045  24.939  -2.687  1.00 96.27           C
ATOM   1454  N   ARG A 261     -10.927  23.463  -5.474  1.00 96.07           N
ATOM   1455  CA  ARG A 261     -10.266  22.613  -6.465  1.00 95.74           C
ATOM   1456  C   ARG A 261     -10.200  23.259  -7.848  1.00102.50           C
ATOM   1457  O   ARG A 261      -9.097  23.442  -8.373  1.00102.61           O
ATOM   1458  CB  ARG A 261     -10.986  21.269  -6.548  1.00 92.20           C
ATOM   1459  CG  ARG A 261     -10.132  20.108  -6.125  1.00 92.27           C
ATOM   1460  CD  ARG A 261     -11.006  18.987  -5.649  1.00 90.40           C
ATOM   1461  NE  ARG A 261     -11.856  18.473  -6.718  1.00 89.95           N
ATOM   1462  CZ  ARG A 261     -13.058  17.945  -6.525  1.00 98.95           C
ATOM   1463  NH1 ARG A 261     -13.758  17.479  -7.552  1.00 85.01           N
ATOM   1464  NH2 ARG A 261     -13.571  17.879  -5.305  1.00 80.78           N
ATOM   1465  N   ALA A 262     -11.385  23.637  -8.417  1.00 99.72           N
ATOM   1466  CA  ALA A 262     -11.538  24.282  -9.725  1.00 99.70           C
ATOM   1467  C   ALA A 262     -10.594  25.471  -9.870  1.00104.49           C
ATOM   1468  O   ALA A 262     -10.039  25.674 -10.952  1.00104.33           O
ATOM   1469  CB  ALA A 262     -12.976  24.725  -9.922  1.00100.46           C
ATOM   1470  N   LYS A 263     -10.356  26.209  -8.768  1.00101.52           N
ATOM   1471  CA  LYS A 263      -9.420  27.327  -8.799  1.00102.10           C
ATOM   1472  C   LYS A 263      -7.984  26.822  -9.010  1.00106.91           C
ATOM   1473  O   LYS A 263      -7.297  27.270  -9.929  1.00106.50           O
ATOM   1474  CB  LYS A 263      -9.535  28.163  -7.514  1.00105.07           C
ATOM   1475  N   LEU A 264      -7.559  25.860  -8.178  1.00104.07           N
ATOM   1476  CA  LEU A 264      -6.232  25.258  -8.221  1.00103.89           C
ATOM   1477  C   LEU A 264      -5.945  24.571  -9.570  1.00107.44           C
ATOM   1478  O   LEU A 264      -4.799  24.576 -10.023  1.00106.37           O
ATOM   1479  CB  LEU A 264      -6.077  24.275  -7.056  1.00103.98           C
ATOM   1480  N   VAL A 265      -6.995  24.020 -10.222  1.00104.56           N
ATOM   1481  CA  VAL A 265      -6.934  23.351 -11.533  1.00104.55           C
ATOM   1482  C   VAL A 265      -6.450  24.341 -12.601  1.00109.37           C
ATOM   1483  O   VAL A 265      -5.504  24.049 -13.336  1.00108.41           O
ATOM   1484  CB  VAL A 265      -8.291  22.671 -11.901  1.00108.26           C
ATOM   1485  CG1 VAL A 265      -8.394  22.367 -13.394  1.00108.12           C
ATOM   1486  CG2 VAL A 265      -8.516  21.404 -11.079  1.00107.89           C
ATOM   1487  N   GLN A 266      -7.076  25.528 -12.635  1.00107.01           N
ATOM   1488  CA  GLN A 266      -6.742  26.606 -13.557  1.00107.00           C
ATOM   1489  C   GLN A 266      -5.314  27.104 -13.360  1.00110.94           C
ATOM   1490  O   GLN A 266      -4.656  27.419 -14.349  1.00111.13           O
ATOM   1491  CB  GLN A 266      -7.743  27.758 -13.423  1.00108.56           C
ATOM   1492  N   LEU A 267      -4.818  27.156 -12.091  1.00106.79           N
ATOM   1493  CA  LEU A 267      -3.449  27.595 -11.767  1.00106.09           C
ATOM   1494  C   LEU A 267      -2.409  26.642 -12.339  1.00108.81           C
ATOM   1495  O   LEU A 267      -1.340  27.096 -12.754  1.00107.72           O
ATOM   1496  CB  LEU A 267      -3.233  27.790 -10.246  1.00106.22           C
ATOM   1497  CG  LEU A 267      -1.862  28.412  -9.776  1.00110.80           C
ATOM   1498  CD1 LEU A 267      -1.510  29.709 -10.518  1.00111.03           C
ATOM   1499  CD2 LEU A 267      -1.842  28.693  -8.277  1.00113.25           C
ATOM   1500  N   ALA A 268      -2.735  25.336 -12.392  1.00101.46           N
ATOM   1501  CA  ALA A 268      -1.860  24.322 -12.959  1.00100.27           C
ATOM   1502  C   ALA A 268      -1.785  24.454 -14.490  1.00100.99           C
ATOM   1503  O   ALA A 268      -0.697  24.300 -15.054  1.00100.01           O
ATOM   1504  CB  ALA A 268      -2.359  22.938 -12.573  1.00101.00           C
ATOM   1505  N   GLN A 269      -2.926  24.755 -15.158  1.00 95.47           N
ATOM   1506  CA  GLN A 269      -3.015  24.902 -16.613  1.00 94.32           C
ATOM   1507  C   GLN A 269      -2.209  26.088 -17.151  1.00 97.03           C
ATOM   1508  O   GLN A 269      -1.693  26.016 -18.275  1.00 94.88           O
ATOM   1509  CB  GLN A 269      -4.477  24.955 -17.062  1.00 95.31           C
ATOM   1510  CG  GLN A 269      -5.195  23.618 -16.883  1.00107.33           C
ATOM   1511  CD  GLN A 269      -6.683  23.763 -16.691  1.00130.72           C
ATOM   1512  OE1 GLN A 269      -7.202  24.839 -16.376  1.00131.48           O
ATOM   1513  NE2 GLN A 269      -7.405  22.662 -16.840  1.00118.95           N
ATOM   1514  N   SER A 270      -2.077  27.157 -16.329  1.00 95.00           N
ATOM   1515  CA  SER A 270      -1.313  28.366 -16.670  1.00 95.25           C
ATOM   1516  C   SER A 270       0.205  28.127 -16.679  1.00 97.52           C
ATOM   1517  O   SER A 270       0.917  28.806 -17.417  1.00 96.82           O
ATOM   1518  CB  SER A 270      -1.680  29.534 -15.751  1.00100.99           C
ATOM   1519  OG  SER A 270      -1.436  29.251 -14.380  1.00114.33           O
ATOM   1520  N   LEU A 271       0.692  27.164 -15.863  1.00 93.07           N
ATOM   1521  CA  LEU A 271       2.105  26.780 -15.798  1.00 92.00           C
ATOM   1522  C   LEU A 271       2.458  25.735 -16.865  1.00 93.89           C
ATOM   1523  O   LEU A 271       3.650  25.542 -17.118  1.00 93.17           O
ATOM   1524  CB  LEU A 271       2.464  26.221 -14.414  1.00 91.99           C
ATOM   1525  N   ASP A 272       1.446  25.022 -17.455  1.00 88.96           N
ATOM   1526  CA  ASP A 272       1.647  23.942 -18.447  1.00 88.00           C
ATOM   1527  C   ASP A 272       2.434  24.361 -19.712  1.00 92.83           C
ATOM   1528  O   ASP A 272       3.055  23.495 -20.323  1.00 93.49           O
ATOM   1529  CB  ASP A 272       0.315  23.252 -18.846  1.00 88.64           C
ATOM   1530  CG  ASP A 272       0.441  21.884 -19.530  1.00 86.09           C
ATOM   1531  OD1 ASP A 272       1.554  21.320 -19.542  1.00 83.34           O
ATOM   1532  OD2 ASP A 272      -0.585  21.360 -20.005  1.00 89.58           O
ATOM   1533  N   THR A 273       2.443  25.669 -20.076  1.00 88.59           N
ATOM   1534  CA  THR A 273       3.130  26.255 -21.246  1.00107.46           C
ATOM   1535  C   THR A 273       2.776  25.528 -22.551  1.00163.64           C
ATOM   1536  O   THR A 273       1.645  25.070 -22.719  1.00133.16           O
ATOM   1537  CB  THR A 273       4.666  26.397 -21.052  1.00111.39           C
ATOM   1538  OG1 THR A 273       5.287  25.118 -20.893  1.00104.75           O
ATOM   1539  CG2 THR A 273       5.042  27.323 -19.904  1.00110.89           C
ATOM   1540  N   GLU B  50       9.850 -10.499 -37.150  1.00 77.47           N
ATOM   1541  CA  GLU B  50       8.619  -9.719 -36.997  1.00 76.95           C
ATOM   1542  C   GLU B  50       7.307 -10.513 -37.245  1.00 78.88           C
ATOM   1543  O   GLU B  50       6.371  -9.976 -37.854  1.00 79.71           O
ATOM   1544  CB  GLU B  50       8.608  -8.489 -37.912  1.00 78.83           C
ATOM   1545  CG  GLU B  50       9.601  -7.395 -37.573  1.00 92.70           C
ATOM   1546  CD  GLU B  50       9.504  -6.156 -38.449  1.00109.71           C
ATOM   1547  OE1 GLU B  50       8.925  -6.229 -39.559  1.00 89.58           O
ATOM   1548  OE2 GLU B  50      10.028  -5.104 -38.019  1.00104.49           O
ATOM   1549  N   ALA B  51       7.221 -11.758 -36.779  1.00 72.61           N
ATOM   1550  CA  ALA B  51       5.999 -12.556 -36.956  1.00 71.12           C
ATOM   1551  C   ALA B  51       4.783 -12.063 -36.132  1.00 72.25           C
ATOM   1552  O   ALA B  51       4.874 -11.919 -34.905  1.00 71.62           O
ATOM   1553  CB  ALA B  51       6.280 -14.019 -36.642  1.00 71.87           C
ATOM   1554  N   HIS B  52       3.644 -11.828 -36.818  1.00 67.04           N
ATOM   1555  CA  HIS B  52       2.384 -11.433 -36.190  1.00 65.76           C
ATOM   1556  C   HIS B  52       1.299 -12.465 -36.449  1.00 63.38           C
ATOM   1557  O   HIS B  52       1.067 -12.865 -37.591  1.00 59.33           O
ATOM   1558  CB  HIS B  52       1.905 -10.035 -36.594  1.00 67.45           C
ATOM   1559  CG  HIS B  52       2.954  -8.978 -36.533  1.00 71.90           C
ATOM   1560  ND1 HIS B  52       3.540  -8.594 -35.338  1.00 74.03           N
ATOM   1561  CD2 HIS B  52       3.447  -8.214 -37.531  1.00 74.68           C
ATOM   1562  CE1 HIS B  52       4.388  -7.630 -35.650  1.00 74.03           C
ATOM   1563  NE2 HIS B  52       4.365  -7.366 -36.958  1.00 74.76           N
ATOM   1564  N   TRP B  53       0.640 -12.880 -35.358  1.00 59.10           N
ATOM   1565  CA  TRP B  53      -0.403 -13.896 -35.296  1.00 58.14           C
ATOM   1566  C   TRP B  53      -1.765 -13.349 -34.955  1.00 58.97           C
ATOM   1567  O   TRP B  53      -1.846 -12.334 -34.276  1.00 56.95           O
ATOM   1568  CB  TRP B  53      -0.032 -14.929 -34.239  1.00 56.90           C
ATOM   1569  CG  TRP B  53       1.118 -15.803 -34.611  1.00 58.04           C
ATOM   1570  CD1 TRP B  53       2.450 -15.492 -34.541  1.00 61.22           C
ATOM   1571  CD2 TRP B  53       1.039 -17.147 -35.108  1.00 58.18           C
ATOM   1572  NE1 TRP B  53       3.205 -16.580 -34.923  1.00 61.11           N
ATOM   1573  CE2 TRP B  53       2.362 -17.613 -35.270  1.00 62.44           C
ATOM   1574  CE3 TRP B  53      -0.025 -18.007 -35.424  1.00 59.46           C
ATOM   1575  CZ2 TRP B  53       2.647 -18.896 -35.753  1.00 61.66           C
ATOM   1576  CZ3 TRP B  53       0.257 -19.282 -35.882  1.00 61.19           C
ATOM   1577  CH2 TRP B  53       1.583 -19.721 -36.027  1.00 61.88           C
ATOM   1578  N   THR B  54      -2.843 -14.048 -35.387  1.00 55.63           N
ATOM   1579  CA  THR B  54      -4.214 -13.642 -35.092  1.00 55.77           C
ATOM   1580  C   THR B  54      -4.975 -14.830 -34.531  1.00 61.78           C
ATOM   1581  O   THR B  54      -5.332 -15.738 -35.288  1.00 62.71           O
ATOM   1582  CB  THR B  54      -4.921 -13.009 -36.301  1.00 61.09           C
ATOM   1583  OG1 THR B  54      -4.972 -13.948 -37.368  1.00 61.88           O
ATOM   1584  CG2 THR B  54      -4.284 -11.709 -36.757  1.00 59.69           C
ATOM   1585  N   ILE B  55      -5.204 -14.833 -33.190  1.00 55.92           N
ATOM   1586  CA  ILE B  55      -5.935 -15.885 -32.485  1.00 55.40           C
ATOM   1587  C   ILE B  55      -7.444 -15.571 -32.480  1.00 59.56           C
ATOM   1588  O   ILE B  55      -7.876 -14.602 -31.873  1.00 59.57           O
ATOM   1589  CB  ILE B  55      -5.356 -16.185 -31.052  1.00 58.45           C
ATOM   1590  CG1 ILE B  55      -3.943 -16.783 -31.106  1.00 58.90           C
ATOM   1591  CG2 ILE B  55      -6.284 -17.095 -30.223  1.00 57.83           C
ATOM   1592  CD1 ILE B  55      -3.289 -16.832 -29.800  1.00 66.64           C
ATOM   1593  N   ASN B  56      -8.234 -16.384 -33.165  1.00 56.79           N
ATOM   1594  CA  ASN B  56      -9.687 -16.249 -33.189  1.00 56.71           C
ATOM   1595  C   ASN B  56     -10.302 -17.614 -32.872  1.00 61.80           C
ATOM   1596  O   ASN B  56     -10.062 -18.581 -33.592  1.00 61.92           O
ATOM   1597  CB  ASN B  56     -10.182 -15.696 -34.516  1.00 57.74           C
ATOM   1598  CG  ASN B  56      -9.972 -14.211 -34.686  1.00 71.26           C
ATOM   1599  OD1 ASN B  56     -10.553 -13.389 -33.962  1.00 57.37           O
ATOM   1600  ND2 ASN B  56      -9.206 -13.833 -35.707  1.00 58.61           N
ATOM   1601  N   LEU B  57     -11.029 -17.687 -31.767  1.00 58.82           N
ATOM   1602  CA  LEU B  57     -11.656 -18.901 -31.303  1.00 58.15           C
ATOM   1603  C   LEU B  57     -13.059 -18.666 -30.817  1.00 63.51           C
ATOM   1604  O   LEU B  57     -13.397 -17.579 -30.407  1.00 61.60           O
ATOM   1605  CB  LEU B  57     -10.877 -19.461 -30.128  1.00 57.68           C
ATOM   1606  CG  LEU B  57      -9.457 -19.948 -30.344  1.00 61.78           C
ATOM   1607  CD1 LEU B  57      -8.827 -20.322 -29.032  1.00 61.55           C
ATOM   1608  CD2 LEU B  57      -9.464 -21.156 -31.240  1.00 64.18           C
ATOM   1609  N   LYS B  58     -13.893 -19.687 -30.939  1.00 62.52           N
ATOM   1610  CA  LYS B  58     -15.240 -19.658 -30.404  1.00 62.87           C
ATOM   1611  C   LYS B  58     -15.484 -20.988 -29.758  1.00 69.28           C
ATOM   1612  O   LYS B  58     -15.539 -21.972 -30.450  1.00 69.11           O
ATOM   1613  CB  LYS B  58     -16.263 -19.482 -31.495  1.00 64.45           C
ATOM   1614  CG  LYS B  58     -17.689 -19.570 -31.009  1.00 55.78           C
ATOM   1615  CD  LYS B  58     -18.090 -18.311 -30.289  1.00 66.56           C
ATOM   1616  CE  LYS B  58     -19.516 -18.420 -29.809  1.00 83.96           C
ATOM   1617  NZ  LYS B  58     -19.795 -17.560 -28.630  1.00 87.61           N
ATOM   1618  N   ASP B  59     -15.601 -21.016 -28.439  1.00 66.87           N
ATOM   1619  CA  ASP B  59     -15.889 -22.223 -27.692  1.00 66.83           C
ATOM   1620  C   ASP B  59     -14.946 -23.330 -28.030  1.00 70.75           C
ATOM   1621  O   ASP B  59     -15.325 -24.471 -28.116  1.00 70.04           O
ATOM   1622  CB  ASP B  59     -17.328 -22.658 -27.871  1.00 68.95           C
ATOM   1623  CG  ASP B  59     -18.288 -21.747 -27.176  1.00 85.86           C
ATOM   1624  OD1 ASP B  59     -17.851 -20.962 -26.340  1.00 86.81           O
ATOM   1625  OD2 ASP B  59     -19.485 -21.809 -27.469  1.00 95.87           O
ATOM   1626  N   ALA B  60     -13.699 -22.975 -28.207  1.00 68.19           N
ATOM   1627  CA  ALA B  60     -12.650 -23.940 -28.536  1.00 68.54           C
ATOM   1628  C   ALA B  60     -12.085 -24.503 -27.243  1.00 71.88           C
ATOM   1629  O   ALA B  60     -12.126 -23.819 -26.214  1.00 71.28           O
ATOM   1630  CB  ALA B  60     -11.545 -23.261 -29.329  1.00 69.40           C
ATOM   1631  N   ASP B  61     -11.558 -25.744 -27.282  1.00 68.77           N
ATOM   1632  CA  ASP B  61     -10.983 -26.377 -26.092  1.00 69.01           C
ATOM   1633  C   ASP B  61      -9.771 -25.595 -25.594  1.00 72.71           C
ATOM   1634  O   ASP B  61      -8.974 -25.124 -26.409  1.00 72.10           O
ATOM   1635  CB  ASP B  61     -10.579 -27.839 -26.390  1.00 70.94           C
ATOM   1636  CG  ASP B  61     -10.425 -28.722 -25.165  1.00 85.00           C
ATOM   1637  OD1 ASP B  61      -9.600 -28.379 -24.279  1.00 85.74           O
ATOM   1638  OD2 ASP B  61     -11.054 -29.800 -25.130  1.00 93.94           O
ATOM   1639  N   ILE B  62      -9.626 -25.479 -24.263  1.00 69.81           N
ATOM   1640  CA  ILE B  62      -8.491 -24.802 -23.622  1.00 70.67           C
ATOM   1641  C   ILE B  62      -7.169 -25.448 -24.086  1.00 74.82           C
ATOM   1642  O   ILE B  62      -6.183 -24.733 -24.316  1.00 74.39           O
ATOM   1643  CB  ILE B  62      -8.585 -24.788 -22.063  1.00 74.90           C
ATOM   1644  CG1 ILE B  62      -9.765 -23.945 -21.523  1.00 76.39           C
ATOM   1645  CG2 ILE B  62      -7.251 -24.368 -21.412  1.00 76.21           C
ATOM   1646  CD1 ILE B  62     -10.146 -24.030 -20.054  1.00 85.51           C
ATOM   1647  N   ARG B  63      -7.158 -26.793 -24.231  1.00 71.41           N
ATOM   1648  CA  ARG B  63      -5.983 -27.547 -24.669  1.00 71.06           C
ATOM   1649  C   ARG B  63      -5.564 -27.208 -26.093  1.00 73.90           C
ATOM   1650  O   ARG B  63      -4.375 -27.305 -26.395  1.00 72.46           O
ATOM   1651  CB  ARG B  63      -6.194 -29.057 -24.490  1.00 72.14           C
ATOM   1652  N   GLU B  64      -6.528 -26.787 -26.960  1.00 70.83           N
ATOM   1653  CA  GLU B  64      -6.251 -26.385 -28.350  1.00 70.69           C
ATOM   1654  C   GLU B  64      -5.579 -25.026 -28.347  1.00 75.07           C
ATOM   1655  O   GLU B  64      -4.664 -24.786 -29.143  1.00 74.09           O
ATOM   1656  CB  GLU B  64      -7.532 -26.348 -29.204  1.00 72.11           C
ATOM   1657  CG  GLU B  64      -7.273 -26.292 -30.710  1.00 79.74           C
ATOM   1658  CD  GLU B  64      -8.342 -25.665 -31.597  1.00 82.57           C
ATOM   1659  OE1 GLU B  64      -9.441 -25.338 -31.089  1.00 59.31           O
ATOM   1660  OE2 GLU B  64      -8.072 -25.480 -32.807  1.00 67.99           O
ATOM   1661  N   PHE B  65      -6.043 -24.132 -27.454  1.00 72.35           N
ATOM   1662  CA  PHE B  65      -5.479 -22.795 -27.301  1.00 71.99           C
ATOM   1663  C   PHE B  65      -4.018 -22.914 -26.848  1.00 72.72           C
ATOM   1664  O   PHE B  65      -3.172 -22.197 -27.384  1.00 71.70           O
ATOM   1665  CB  PHE B  65      -6.319 -21.955 -26.310  1.00 74.40           C
ATOM   1666  CG  PHE B  65      -5.681 -20.658 -25.889  1.00 76.52           C
ATOM   1667  CD1 PHE B  65      -5.630 -19.577 -26.763  1.00 80.22           C
ATOM   1668  CD2 PHE B  65      -5.108 -20.524 -24.625  1.00 78.57           C
ATOM   1669  CE1 PHE B  65      -5.025 -18.380 -26.383  1.00 80.90           C
ATOM   1670  CE2 PHE B  65      -4.485 -19.333 -24.250  1.00 81.54           C
ATOM   1671  CZ  PHE B  65      -4.456 -18.263 -25.132  1.00 79.90           C
ATOM   1672  N   ILE B  66      -3.732 -23.845 -25.904  1.00 67.38           N
ATOM   1673  CA  ILE B  66      -2.387 -24.101 -25.380  1.00 66.82           C
ATOM   1674  C   ILE B  66      -1.473 -24.634 -26.490  1.00 73.36           C
ATOM   1675  O   ILE B  66      -0.325 -24.187 -26.585  1.00 74.38           O
ATOM   1676  CB  ILE B  66      -2.395 -24.978 -24.094  1.00 69.28           C
ATOM   1677  CG1 ILE B  66      -3.067 -24.224 -22.914  1.00 69.42           C
ATOM   1678  CG2 ILE B  66      -0.972 -25.432 -23.702  1.00 69.29           C
ATOM   1679  CD1 ILE B  66      -3.714 -25.106 -21.874  1.00 71.00           C
ATOM   1680  N   ASP B  67      -1.994 -25.541 -27.362  1.00 69.98           N
ATOM   1681  CA  ASP B  67      -1.260 -26.106 -28.504  1.00 69.83           C
ATOM   1682  C   ASP B  67      -0.914 -24.994 -29.505  1.00 73.02           C
ATOM   1683  O   ASP B  67       0.181 -25.001 -30.082  1.00 74.17           O
ATOM   1684  CB  ASP B  67      -2.069 -27.224 -29.196  1.00 72.23           C
ATOM   1685  CG  ASP B  67      -2.193 -28.534 -28.419  1.00 87.73           C
ATOM   1686  OD1 ASP B  67      -1.167 -28.999 -27.860  1.00 89.35           O
ATOM   1687  OD2 ASP B  67      -3.305 -29.128 -28.424  1.00 93.25           O
ATOM   1688  N   GLN B  68      -1.836 -24.026 -29.689  1.00 66.78           N
ATOM   1689  CA  GLN B  68      -1.612 -22.882 -30.567  1.00 65.34           C
ATOM   1690  C   GLN B  68      -0.551 -21.967 -29.973  1.00 70.29           C
ATOM   1691  O   GLN B  68       0.375 -21.604 -30.682  1.00 69.77           O
ATOM   1692  CB  GLN B  68      -2.917 -22.157 -30.912  1.00 65.53           C
ATOM   1693  CG  GLN B  68      -3.793 -22.982 -31.849  1.00 66.15           C
ATOM   1694  CD  GLN B  68      -5.189 -22.436 -32.066  1.00 68.20           C
ATOM   1695  OE1 GLN B  68      -5.611 -21.481 -31.440  1.00 58.54           O
ATOM   1696  NE2 GLN B  68      -5.948 -23.063 -32.952  1.00 56.17           N
ATOM   1697  N   ILE B  69      -0.613 -21.677 -28.657  1.00 69.48           N
ATOM   1698  CA  ILE B  69       0.399 -20.861 -27.960  1.00 70.45           C
ATOM   1699  C   ILE B  69       1.780 -21.520 -28.098  1.00 78.59           C
ATOM   1700  O   ILE B  69       2.740 -20.847 -28.467  1.00 78.05           O
ATOM   1701  CB  ILE B  69       0.018 -20.562 -26.480  1.00 72.98           C
ATOM   1702  CG1 ILE B  69      -1.278 -19.716 -26.367  1.00 73.61           C
ATOM   1703  CG2 ILE B  69       1.164 -19.907 -25.714  1.00 73.26           C
ATOM   1704  CD1 ILE B  69      -1.365 -18.360 -27.177  1.00 78.89           C
ATOM   1705  N   SER B  70       1.844 -22.848 -27.892  1.00 77.86           N
ATOM   1706  CA  SER B  70       3.058 -23.640 -28.037  1.00 78.37           C
ATOM   1707  C   SER B  70       3.566 -23.579 -29.489  1.00 79.69           C
ATOM   1708  O   SER B  70       4.777 -23.563 -29.688  1.00 79.40           O
ATOM   1709  CB  SER B  70       2.812 -25.082 -27.596  1.00 83.95           C
ATOM   1710  OG  SER B  70       2.305 -25.867 -28.664  1.00 99.06           O
ATOM   1711  N   GLU B  71       2.654 -23.511 -30.485  1.00 74.20           N
ATOM   1712  CA  GLU B  71       3.033 -23.415 -31.905  1.00 73.60           C
ATOM   1713  C   GLU B  71       3.664 -22.049 -32.215  1.00 76.42           C
ATOM   1714  O   GLU B  71       4.629 -21.973 -32.985  1.00 76.72           O
ATOM   1715  CB  GLU B  71       1.832 -23.662 -32.833  1.00 74.32           C
ATOM   1716  CG  GLU B  71       2.208 -23.673 -34.301  1.00 82.39           C
ATOM   1717  CD  GLU B  71       1.089 -23.494 -35.306  1.00101.75           C
ATOM   1718  OE1 GLU B  71      -0.097 -23.439 -34.903  1.00 93.23           O
ATOM   1719  OE2 GLU B  71       1.408 -23.414 -36.514  1.00 92.89           O
ATOM   1720  N   ILE B  72       3.122 -20.984 -31.607  1.00 70.26           N
ATOM   1721  CA  ILE B  72       3.563 -19.615 -31.807  1.00 69.07           C
ATOM   1722  C   ILE B  72       4.868 -19.361 -31.058  1.00 75.99           C
ATOM   1723  O   ILE B  72       5.912 -19.180 -31.676  1.00 75.28           O
ATOM   1724  CB  ILE B  72       2.423 -18.639 -31.391  1.00 70.65           C
ATOM   1725  CG1 ILE B  72       1.129 -18.931 -32.181  1.00 69.51           C
ATOM   1726  CG2 ILE B  72       2.860 -17.179 -31.522  1.00 71.47           C
ATOM   1727  CD1 ILE B  72      -0.146 -18.295 -31.681  1.00 65.36           C
ATOM   1728  N   THR B  73       4.790 -19.384 -29.724  1.00 75.82           N
ATOM   1729  CA  THR B  73       5.863 -19.099 -28.763  1.00 76.72           C
ATOM   1730  C   THR B  73       7.056 -20.038 -28.877  1.00 83.56           C
ATOM   1731  O   THR B  73       8.208 -19.604 -28.749  1.00 84.05           O
ATOM   1732  CB  THR B  73       5.294 -19.076 -27.333  1.00 83.89           C
ATOM   1733  OG1 THR B  73       4.857 -20.387 -26.990  1.00 85.81           O
ATOM   1734  CG2 THR B  73       4.144 -18.079 -27.175  1.00 81.55           C
ATOM   1735  N   GLY B  74       6.772 -21.312 -29.091  1.00 82.77           N
ATOM   1736  CA  GLY B  74       7.799 -22.341 -29.162  1.00 82.80           C
ATOM   1737  C   GLY B  74       8.006 -22.987 -27.811  1.00 87.58           C
ATOM   1738  O   GLY B  74       8.712 -23.996 -27.715  1.00 87.20           O
ATOM   1739  N   GLU B  75       7.377 -22.395 -26.758  1.00 84.94           N
ATOM   1740  CA  GLU B  75       7.439 -22.869 -25.383  1.00 84.95           C
ATOM   1741  C   GLU B  75       6.537 -24.088 -25.226  1.00 89.29           C
ATOM   1742  O   GLU B  75       5.409 -24.086 -25.721  1.00 88.93           O
ATOM   1743  CB  GLU B  75       7.010 -21.761 -24.415  1.00 86.41           C
ATOM   1744  N   THR B  76       7.051 -25.143 -24.574  1.00 86.01           N
ATOM   1745  CA  THR B  76       6.325 -26.397 -24.331  1.00 85.57           C
ATOM   1746  C   THR B  76       5.719 -26.378 -22.921  1.00 87.64           C
ATOM   1747  O   THR B  76       6.414 -26.042 -21.953  1.00 87.24           O
ATOM   1748  CB  THR B  76       7.246 -27.606 -24.559  1.00 96.62           C
ATOM   1749  OG1 THR B  76       8.430 -27.444 -23.776  1.00100.61           O
ATOM   1750  CG2 THR B  76       7.618 -27.800 -26.029  1.00 93.15           C
ATOM   1751  N   PHE B  77       4.417 -26.731 -22.814  1.00 82.55           N
ATOM   1752  CA  PHE B  77       3.675 -26.709 -21.552  1.00 81.55           C
ATOM   1753  C   PHE B  77       3.239 -28.078 -21.053  1.00 85.22           C
ATOM   1754  O   PHE B  77       2.748 -28.896 -21.829  1.00 84.39           O
ATOM   1755  CB  PHE B  77       2.447 -25.775 -21.642  1.00 82.92           C
ATOM   1756  CG  PHE B  77       2.710 -24.338 -22.033  1.00 83.90           C
ATOM   1757  CD1 PHE B  77       3.268 -23.442 -21.128  1.00 87.13           C
ATOM   1758  CD2 PHE B  77       2.352 -23.867 -23.285  1.00 85.56           C
ATOM   1759  CE1 PHE B  77       3.514 -22.114 -21.492  1.00 88.02           C
ATOM   1760  CE2 PHE B  77       2.603 -22.540 -23.650  1.00 88.53           C
ATOM   1761  CZ  PHE B  77       3.185 -21.673 -22.754  1.00 86.69           C
ATOM   1762  N   VAL B  78       3.382 -28.302 -19.736  1.00 82.87           N
ATOM   1763  CA  VAL B  78       2.952 -29.535 -19.079  1.00 83.50           C
ATOM   1764  C   VAL B  78       1.600 -29.229 -18.435  1.00 88.48           C
ATOM   1765  O   VAL B  78       1.548 -28.737 -17.310  1.00 87.71           O
ATOM   1766  CB  VAL B  78       3.985 -30.096 -18.066  1.00 87.79           C
ATOM   1767  CG1 VAL B  78       3.561 -31.480 -17.569  1.00 87.91           C
ATOM   1768  CG2 VAL B  78       5.399 -30.147 -18.657  1.00 87.63           C
ATOM   1769  N   VAL B  79       0.513 -29.484 -19.175  1.00 86.97           N
ATOM   1770  CA  VAL B  79      -0.861 -29.205 -18.743  1.00 87.68           C
ATOM   1771  C   VAL B  79      -1.335 -30.196 -17.675  1.00 94.76           C
ATOM   1772  O   VAL B  79      -1.348 -31.412 -17.919  1.00 95.00           O
ATOM   1773  CB  VAL B  79      -1.823 -29.116 -19.971  1.00 91.38           C
ATOM   1774  CG1 VAL B  79      -3.260 -28.879 -19.539  1.00 90.83           C
ATOM   1775  CG2 VAL B  79      -1.380 -28.031 -20.941  1.00 91.39           C
ATOM   1776  N   ASP B  80      -1.731 -29.677 -16.495  1.00 92.79           N
ATOM   1777  CA  ASP B  80      -2.278 -30.468 -15.392  1.00 93.53           C
ATOM   1778  C   ASP B  80      -3.623 -31.079 -15.831  1.00 97.70           C
ATOM   1779  O   ASP B  80      -4.354 -30.424 -16.573  1.00 97.10           O
ATOM   1780  CB  ASP B  80      -2.476 -29.567 -14.155  1.00 95.71           C
ATOM   1781  CG  ASP B  80      -2.745 -30.313 -12.874  1.00107.84           C
ATOM   1782  OD1 ASP B  80      -1.875 -31.132 -12.461  1.00108.95           O
ATOM   1783  OD2 ASP B  80      -3.829 -30.104 -12.285  1.00114.24           O
ATOM   1784  N   PRO B  81      -3.975 -32.320 -15.440  1.00 94.38           N
ATOM   1785  CA  PRO B  81      -5.247 -32.901 -15.919  1.00 93.91           C
ATOM   1786  C   PRO B  81      -6.515 -32.179 -15.468  1.00 95.29           C
ATOM   1787  O   PRO B  81      -7.550 -32.280 -16.151  1.00 94.85           O
ATOM   1788  CB  PRO B  81      -5.198 -34.340 -15.400  1.00 96.14           C
ATOM   1789  CG  PRO B  81      -3.756 -34.599 -15.079  1.00100.57           C
ATOM   1790  CD  PRO B  81      -3.232 -33.289 -14.612  1.00 95.94           C
ATOM   1791  N   ARG B  82      -6.425 -31.438 -14.344  1.00 89.25           N
ATOM   1792  CA  ARG B  82      -7.534 -30.671 -13.806  1.00 87.87           C
ATOM   1793  C   ARG B  82      -7.864 -29.452 -14.700  1.00 89.23           C
ATOM   1794  O   ARG B  82      -8.959 -28.894 -14.591  1.00 89.46           O
ATOM   1795  CB  ARG B  82      -7.258 -30.279 -12.354  1.00 87.43           C
ATOM   1796  N   VAL B  83      -6.924 -29.079 -15.612  1.00 83.19           N
ATOM   1797  CA  VAL B  83      -7.058 -27.971 -16.577  1.00 81.73           C
ATOM   1798  C   VAL B  83      -8.030 -28.400 -17.681  1.00 84.19           C
ATOM   1799  O   VAL B  83      -7.674 -29.215 -18.536  1.00 83.98           O
ATOM   1800  CB  VAL B  83      -5.694 -27.467 -17.160  1.00 84.91           C
ATOM   1801  CG1 VAL B  83      -5.892 -26.311 -18.140  1.00 84.42           C
ATOM   1802  CG2 VAL B  83      -4.713 -27.068 -16.060  1.00 84.60           C
ATOM   1803  N   LYS B  84      -9.260 -27.884 -17.641  1.00 79.07           N
ATOM   1804  CA  LYS B  84     -10.287 -28.216 -18.628  1.00 78.18           C
ATOM   1805  C   LYS B  84     -11.220 -27.030 -18.838  1.00 80.02           C
ATOM   1806  O   LYS B  84     -11.240 -26.111 -18.003  1.00 79.66           O
ATOM   1807  CB  LYS B  84     -11.071 -29.467 -18.186  1.00 80.84           C
ATOM   1808  N   GLY B  85     -11.966 -27.053 -19.949  1.00 74.60           N
ATOM   1809  CA  GLY B  85     -12.933 -26.012 -20.284  1.00 74.13           C
ATOM   1810  C   GLY B  85     -12.941 -25.536 -21.723  1.00 77.21           C
ATOM   1811  O   GLY B  85     -12.231 -26.080 -22.567  1.00 76.28           O
ATOM   1812  N   GLN B  86     -13.756 -24.507 -22.005  1.00 73.21           N
ATOM   1813  CA  GLN B  86     -13.900 -23.911 -23.334  1.00 72.15           C
ATOM   1814  C   GLN B  86     -13.600 -22.405 -23.277  1.00 76.57           C
ATOM   1815  O   GLN B  86     -13.983 -21.715 -22.320  1.00 75.94           O
ATOM   1816  CB  GLN B  86     -15.284 -24.180 -23.930  1.00 73.27           C
ATOM   1817  CG  GLN B  86     -15.731 -25.621 -23.768  1.00 94.87           C
ATOM   1818  CD  GLN B  86     -16.661 -26.062 -24.833  1.00113.65           C
ATOM   1819  OE1 GLN B  86     -17.704 -25.450 -25.107  1.00109.94           O
ATOM   1820  NE2 GLN B  86     -16.452 -27.274 -25.284  1.00104.07           N
ATOM   1821  N   VAL B  87     -12.863 -21.916 -24.291  1.00 72.68           N
ATOM   1822  CA  VAL B  87     -12.405 -20.528 -24.418  1.00 71.21           C
ATOM   1823  C   VAL B  87     -12.894 -19.892 -25.735  1.00 72.91           C
ATOM   1824  O   VAL B  87     -12.959 -20.573 -26.751  1.00 73.66           O
ATOM   1825  CB  VAL B  87     -10.846 -20.469 -24.320  1.00 75.42           C
ATOM   1826  CG1 VAL B  87     -10.345 -19.027 -24.297  1.00 75.45           C
ATOM   1827  CG2 VAL B  87     -10.316 -21.218 -23.100  1.00 75.42           C
ATOM   1828  N   SER B  88     -13.199 -18.584 -25.711  1.00 67.02           N
ATOM   1829  CA  SER B  88     -13.570 -17.771 -26.871  1.00 65.41           C
ATOM   1830  C   SER B  88     -12.603 -16.592 -26.942  1.00 66.46           C
ATOM   1831  O   SER B  88     -12.475 -15.852 -25.968  1.00 65.34           O
ATOM   1832  CB  SER B  88     -15.015 -17.285 -26.781  1.00 69.86           C
ATOM   1833  OG  SER B  88     -15.906 -18.390 -26.784  1.00 82.73           O
ATOM   1834  N   VAL B  89     -11.875 -16.463 -28.068  1.00 61.60           N
ATOM   1835  CA  VAL B  89     -10.886 -15.404 -28.298  1.00 59.31           C
ATOM   1836  C   VAL B  89     -11.269 -14.654 -29.558  1.00 58.99           C
ATOM   1837  O   VAL B  89     -11.709 -15.278 -30.512  1.00 58.77           O
ATOM   1838  CB  VAL B  89      -9.416 -15.933 -28.355  1.00 62.83           C
ATOM   1839  CG1 VAL B  89      -8.418 -14.785 -28.524  1.00 62.40           C
ATOM   1840  CG2 VAL B  89      -9.065 -16.744 -27.105  1.00 62.59           C
ATOM   1841  N   VAL B  90     -11.137 -13.309 -29.537  1.00 52.62           N
ATOM   1842  CA  VAL B  90     -11.426 -12.399 -30.646  1.00 51.03           C
ATOM   1843  C   VAL B  90     -10.224 -11.447 -30.778  1.00 54.58           C
ATOM   1844  O   VAL B  90      -9.994 -10.625 -29.891  1.00 53.97           O
ATOM   1845  CB  VAL B  90     -12.803 -11.680 -30.488  1.00 54.39           C
ATOM   1846  CG1 VAL B  90     -12.997 -10.581 -31.523  1.00 54.53           C
ATOM   1847  CG2 VAL B  90     -13.949 -12.678 -30.569  1.00 54.16           C
ATOM   1848  N   SER B  91      -9.429 -11.609 -31.848  1.00 51.35           N
ATOM   1849  CA  SER B  91      -8.257 -10.776 -32.104  1.00 51.55           C
ATOM   1850  C   SER B  91      -8.558  -9.650 -33.087  1.00 59.44           C
ATOM   1851  O   SER B  91      -8.509  -9.863 -34.298  1.00 58.85           O
ATOM   1852  CB  SER B  91      -7.089 -11.616 -32.605  1.00 52.19           C
ATOM   1853  OG  SER B  91      -6.449 -12.296 -31.541  1.00 56.24           O
ATOM   1854  N   LYS B  92      -8.857  -8.437 -32.576  1.00 58.95           N
ATOM   1855  CA  LYS B  92      -9.129  -7.292 -33.462  1.00 60.05           C
ATOM   1856  C   LYS B  92      -7.808  -6.718 -33.991  1.00 65.35           C
ATOM   1857  O   LYS B  92      -7.797  -5.859 -34.882  1.00 66.15           O
ATOM   1858  CB  LYS B  92      -9.976  -6.218 -32.760  1.00 62.91           C
ATOM   1859  CG  LYS B  92     -11.314  -6.742 -32.226  1.00 67.98           C
ATOM   1860  CD  LYS B  92     -12.483  -6.394 -33.125  1.00 68.51           C
ATOM   1861  CE  LYS B  92     -13.786  -6.695 -32.438  1.00 75.19           C
ATOM   1862  NZ  LYS B  92     -14.825  -5.687 -32.770  1.00 90.53           N
ATOM   1863  N   ALA B  93      -6.694  -7.257 -33.465  1.00 65.69           N
ATOM   1864  CA  ALA B  93      -5.332  -6.883 -33.809  1.00 64.90           C
ATOM   1865  C   ALA B  93      -4.446  -8.118 -33.958  1.00 67.71           C
ATOM   1866  O   ALA B  93      -4.583  -9.083 -33.207  1.00 68.14           O
ATOM   1867  CB  ALA B  93      -4.754  -5.961 -32.727  1.00 65.35           C
ATOM   1868  N   GLN B  94      -3.516  -8.061 -34.914  1.00 62.82           N
ATOM   1869  CA  GLN B  94      -2.456  -9.047 -35.135  1.00 62.29           C
ATOM   1870  C   GLN B  94      -1.427  -8.833 -33.972  1.00 66.31           C
ATOM   1871  O   GLN B  94      -1.191  -7.692 -33.541  1.00 67.46           O
ATOM   1872  CB  GLN B  94      -1.814  -8.838 -36.526  1.00 64.20           C
ATOM   1873  CG  GLN B  94      -2.768  -9.147 -37.701  1.00 97.59           C
ATOM   1874  CD  GLN B  94      -2.251  -8.905 -39.094  1.00130.30           C
ATOM   1875  OE1 GLN B  94      -1.338  -8.081 -39.332  1.00130.19           O
ATOM   1876  NE2 GLN B  94      -2.660  -9.772 -40.013  1.00122.75           N
ATOM   1877  N   LEU B  95      -0.852  -9.926 -33.440  1.00 60.98           N
ATOM   1878  CA  LEU B  95       0.034  -9.821 -32.291  1.00 59.82           C
ATOM   1879  C   LEU B  95       1.377 -10.495 -32.463  1.00 63.88           C
ATOM   1880  O   LEU B  95       1.445 -11.570 -33.040  1.00 63.01           O
ATOM   1881  CB  LEU B  95      -0.669 -10.397 -31.049  1.00 59.82           C
ATOM   1882  CG  LEU B  95      -1.989  -9.760 -30.589  1.00 64.08           C
ATOM   1883  CD1 LEU B  95      -2.913 -10.806 -30.023  1.00 63.93           C
ATOM   1884  CD2 LEU B  95      -1.743  -8.640 -29.573  1.00 65.86           C
ATOM   1885  N   SER B  96       2.373  -9.911 -31.822  1.00 62.35           N
ATOM   1886  CA  SER B  96       3.752 -10.357 -31.746  1.00 62.57           C
ATOM   1887  C   SER B  96       3.852 -11.528 -30.794  1.00 67.88           C
ATOM   1888  O   SER B  96       2.955 -11.767 -30.033  1.00 68.21           O
ATOM   1889  CB  SER B  96       4.629  -9.223 -31.239  1.00 64.53           C
ATOM   1890  OG  SER B  96       4.295  -8.847 -29.917  1.00 68.99           O
ATOM   1891  N   LEU B  97       4.947 -12.260 -30.810  1.00 65.14           N
ATOM   1892  CA  LEU B  97       5.055 -13.412 -29.939  1.00 65.31           C
ATOM   1893  C   LEU B  97       4.947 -13.077 -28.491  1.00 67.70           C
ATOM   1894  O   LEU B  97       4.280 -13.767 -27.763  1.00 67.57           O
ATOM   1895  CB  LEU B  97       6.401 -14.063 -30.113  1.00 66.27           C
ATOM   1896  CG  LEU B  97       6.725 -14.683 -31.445  1.00 72.29           C
ATOM   1897  CD1 LEU B  97       8.167 -15.115 -31.373  1.00 73.33           C
ATOM   1898  CD2 LEU B  97       5.825 -15.888 -31.591  1.00 75.36           C
ATOM   1899  N   SER B  98       5.621 -12.031 -28.061  1.00 62.78           N
ATOM   1900  CA  SER B  98       5.555 -11.616 -26.681  1.00 62.21           C
ATOM   1901  C   SER B  98       4.153 -11.173 -26.359  1.00 64.53           C
ATOM   1902  O   SER B  98       3.645 -11.448 -25.302  1.00 63.54           O
ATOM   1903  CB  SER B  98       6.501 -10.483 -26.459  1.00 66.32           C
ATOM   1904  OG  SER B  98       6.081  -9.404 -27.233  1.00 79.74           O
ATOM   1905  N   GLU B  99       3.546 -10.451 -27.281  1.00 60.49           N
ATOM   1906  CA  GLU B  99       2.152 -10.003 -27.161  1.00 60.19           C
ATOM   1907  C   GLU B  99       1.201 -11.209 -27.079  1.00 65.71           C
ATOM   1908  O   GLU B  99       0.195 -11.148 -26.369  1.00 65.17           O
ATOM   1909  CB  GLU B  99       1.769  -9.107 -28.343  1.00 61.59           C
ATOM   1910  CG  GLU B  99       2.608  -7.848 -28.466  1.00 72.20           C
ATOM   1911  CD  GLU B  99       2.595  -7.104 -29.787  1.00 89.53           C
ATOM   1912  OE1 GLU B  99       1.808  -7.470 -30.689  1.00 70.17           O
ATOM   1913  OE2 GLU B  99       3.358  -6.119 -29.904  1.00 93.64           O
ATOM   1914  N   VAL B 100       1.544 -12.314 -27.781  1.00 63.76           N
ATOM   1915  CA  VAL B 100       0.782 -13.563 -27.765  1.00 64.88           C
ATOM   1916  C   VAL B 100       0.936 -14.220 -26.390  1.00 72.45           C
ATOM   1917  O   VAL B 100      -0.050 -14.749 -25.871  1.00 73.69           O
ATOM   1918  CB  VAL B 100       1.147 -14.513 -28.945  1.00 68.46           C
ATOM   1919  CG1 VAL B 100       0.621 -15.926 -28.724  1.00 68.10           C
ATOM   1920  CG2 VAL B 100       0.614 -13.973 -30.260  1.00 68.08           C
ATOM   1921  N   TYR B 101       2.157 -14.167 -25.803  1.00 69.50           N
ATOM   1922  CA  TYR B 101       2.415 -14.739 -24.480  1.00 70.14           C
ATOM   1923  C   TYR B 101       1.653 -14.002 -23.388  1.00 73.35           C
ATOM   1924  O   TYR B 101       1.163 -14.641 -22.454  1.00 72.48           O
ATOM   1925  CB  TYR B 101       3.920 -14.841 -24.141  1.00 72.65           C
ATOM   1926  CG  TYR B 101       4.175 -15.796 -22.993  1.00 76.17           C
ATOM   1927  CD1 TYR B 101       4.184 -17.173 -23.196  1.00 78.79           C
ATOM   1928  CD2 TYR B 101       4.330 -15.326 -21.688  1.00 77.34           C
ATOM   1929  CE1 TYR B 101       4.349 -18.060 -22.135  1.00 80.64           C
ATOM   1930  CE2 TYR B 101       4.498 -16.204 -20.620  1.00 78.82           C
ATOM   1931  CZ  TYR B 101       4.513 -17.571 -20.850  1.00 87.18           C
ATOM   1932  OH  TYR B 101       4.685 -18.449 -19.812  1.00 89.92           O
ATOM   1933  N   GLN B 102       1.533 -12.663 -23.517  1.00 70.07           N
ATOM   1934  CA  GLN B 102       0.782 -11.843 -22.563  1.00 69.98           C
ATOM   1935  C   GLN B 102      -0.707 -12.152 -22.655  1.00 73.21           C
ATOM   1936  O   GLN B 102      -1.403 -12.072 -21.647  1.00 73.36           O
ATOM   1937  CB  GLN B 102       1.060 -10.351 -22.763  1.00 71.17           C
ATOM   1938  CG  GLN B 102       2.473  -9.931 -22.328  1.00 87.09           C
ATOM   1939  CD  GLN B 102       2.791 -10.283 -20.888  1.00107.43           C
ATOM   1940  OE1 GLN B 102       3.527 -11.233 -20.605  1.00102.13           O
ATOM   1941  NE2 GLN B 102       2.247  -9.519 -19.947  1.00102.01           N
ATOM   1942  N   LEU B 103      -1.171 -12.563 -23.854  1.00 60.73           N
ATOM   1943  CA  LEU B 103      -2.558 -12.959 -24.107  1.00 59.90           C
ATOM   1944  C   LEU B 103      -2.837 -14.271 -23.430  1.00 62.45           C
ATOM   1945  O   LEU B 103      -3.862 -14.412 -22.772  1.00 62.09           O
ATOM   1946  CB  LEU B 103      -2.832 -13.059 -25.622  1.00 59.88           C
ATOM   1947  CG  LEU B 103      -4.185 -13.619 -26.069  1.00 63.94           C
ATOM   1948  CD1 LEU B 103      -5.361 -12.753 -25.580  1.00 63.70           C
ATOM   1949  CD2 LEU B 103      -4.222 -13.743 -27.569  1.00 66.17           C
ATOM   1950  N   PHE B 104      -1.910 -15.229 -23.599  1.00 59.05           N
ATOM   1951  CA  PHE B 104      -1.953 -16.567 -23.013  1.00 59.01           C
ATOM   1952  C   PHE B 104      -2.151 -16.489 -21.483  1.00 61.77           C
ATOM   1953  O   PHE B 104      -3.125 -17.038 -20.975  1.00 61.02           O
ATOM   1954  CB  PHE B 104      -0.692 -17.354 -23.417  1.00 61.19           C
ATOM   1955  CG  PHE B 104      -0.383 -18.546 -22.556  1.00 63.41           C
ATOM   1956  CD1 PHE B 104      -1.165 -19.696 -22.626  1.00 65.98           C
ATOM   1957  CD2 PHE B 104       0.686 -18.520 -21.670  1.00 66.48           C
ATOM   1958  CE1 PHE B 104      -0.882 -20.796 -21.827  1.00 67.03           C
ATOM   1959  CE2 PHE B 104       0.968 -19.621 -20.873  1.00 69.63           C
ATOM   1960  CZ  PHE B 104       0.178 -20.748 -20.947  1.00 67.30           C
ATOM   1961  N   LEU B 105      -1.292 -15.712 -20.785  1.00 58.43           N
ATOM   1962  CA  LEU B 105      -1.360 -15.467 -19.344  1.00 58.27           C
ATOM   1963  C   LEU B 105      -2.718 -14.898 -18.929  1.00 63.00           C
ATOM   1964  O   LEU B 105      -3.271 -15.313 -17.906  1.00 62.03           O
ATOM   1965  CB  LEU B 105      -0.243 -14.508 -18.905  1.00 57.99           C
ATOM   1966  CG  LEU B 105       1.186 -15.029 -18.980  1.00 62.65           C
ATOM   1967  CD1 LEU B 105       2.186 -13.914 -18.705  1.00 62.84           C
ATOM   1968  CD2 LEU B 105       1.410 -16.174 -18.009  1.00 65.01           C
ATOM   1969  N   SER B 106      -3.244 -13.953 -19.733  1.00 60.29           N
ATOM   1970  CA  SER B 106      -4.526 -13.304 -19.494  1.00 60.38           C
ATOM   1971  C   SER B 106      -5.647 -14.317 -19.588  1.00 65.57           C
ATOM   1972  O   SER B 106      -6.490 -14.351 -18.694  1.00 66.01           O
ATOM   1973  CB  SER B 106      -4.739 -12.160 -20.472  1.00 63.86           C
ATOM   1974  OG  SER B 106      -4.003 -11.010 -20.085  1.00 71.99           O
ATOM   1975  N   VAL B 107      -5.619 -15.194 -20.624  1.00 62.19           N
ATOM   1976  CA  VAL B 107      -6.611 -16.260 -20.789  1.00 61.90           C
ATOM   1977  C   VAL B 107      -6.497 -17.230 -19.598  1.00 68.78           C
ATOM   1978  O   VAL B 107      -7.516 -17.516 -18.963  1.00 69.50           O
ATOM   1979  CB  VAL B 107      -6.515 -16.981 -22.153  1.00 64.70           C
ATOM   1980  CG1 VAL B 107      -7.491 -18.133 -22.231  1.00 64.35           C
ATOM   1981  CG2 VAL B 107      -6.760 -16.021 -23.297  1.00 64.25           C
ATOM   1982  N   MET B 108      -5.269 -17.690 -19.264  1.00 66.20           N
ATOM   1983  CA  MET B 108      -5.007 -18.585 -18.128  1.00 66.48           C
ATOM   1984  C   MET B 108      -5.532 -18.020 -16.792  1.00 71.55           C
ATOM   1985  O   MET B 108      -6.197 -18.743 -16.056  1.00 70.86           O
ATOM   1986  CB  MET B 108      -3.512 -18.916 -18.029  1.00 68.90           C
ATOM   1987  CG  MET B 108      -2.987 -19.734 -19.194  1.00 72.67           C
ATOM   1988  SD  MET B 108      -3.776 -21.348 -19.394  1.00 77.33           S
ATOM   1989  CE  MET B 108      -4.583 -21.134 -20.999  1.00 74.09           C
ATOM   1990  N   SER B 109      -5.253 -16.731 -16.503  1.00 69.63           N
ATOM   1991  CA  SER B 109      -5.697 -16.004 -15.307  1.00 69.93           C
ATOM   1992  C   SER B 109      -7.254 -15.931 -15.227  1.00 73.67           C
ATOM   1993  O   SER B 109      -7.819 -16.123 -14.150  1.00 73.29           O
ATOM   1994  CB  SER B 109      -5.084 -14.602 -15.304  1.00 73.89           C
ATOM   1995  OG  SER B 109      -5.490 -13.826 -14.192  1.00 85.60           O
ATOM   1996  N   THR B 110      -7.922 -15.683 -16.369  1.00 68.85           N
ATOM   1997  CA  THR B 110      -9.367 -15.559 -16.519  1.00 67.82           C
ATOM   1998  C   THR B 110     -10.083 -16.855 -16.172  1.00 70.97           C
ATOM   1999  O   THR B 110     -11.189 -16.807 -15.633  1.00 71.07           O
ATOM   2000  CB  THR B 110      -9.663 -15.122 -17.965  1.00 75.32           C
ATOM   2001  OG1 THR B 110      -9.079 -13.839 -18.186  1.00 71.93           O
ATOM   2002  CG2 THR B 110     -11.156 -15.099 -18.305  1.00 75.28           C
ATOM   2003  N   HIS B 111      -9.480 -18.003 -16.512  1.00 66.93           N
ATOM   2004  CA  HIS B 111     -10.110 -19.307 -16.306  1.00 67.03           C
ATOM   2005  C   HIS B 111      -9.661 -20.026 -15.022  1.00 75.08           C
ATOM   2006  O   HIS B 111     -10.193 -21.086 -14.691  1.00 75.59           O
ATOM   2007  CB  HIS B 111      -9.938 -20.192 -17.549  1.00 66.88           C
ATOM   2008  CG  HIS B 111     -10.660 -19.659 -18.749  1.00 69.73           C
ATOM   2009  ND1 HIS B 111     -12.039 -19.706 -18.841  1.00 71.50           N
ATOM   2010  CD2 HIS B 111     -10.169 -19.079 -19.868  1.00 70.78           C
ATOM   2011  CE1 HIS B 111     -12.344 -19.147 -20.003  1.00 70.48           C
ATOM   2012  NE2 HIS B 111     -11.255 -18.748 -20.654  1.00 70.52           N
ATOM   2013  N   GLY B 112      -8.750 -19.403 -14.281  1.00 73.98           N
ATOM   2014  CA  GLY B 112      -8.261 -19.920 -13.007  1.00 74.63           C
ATOM   2015  C   GLY B 112      -7.116 -20.899 -13.118  1.00 79.51           C
ATOM   2016  O   GLY B 112      -7.157 -21.965 -12.501  1.00 78.04           O
ATOM   2017  N   PHE B 113      -6.080 -20.531 -13.889  1.00 77.59           N
ATOM   2018  CA  PHE B 113      -4.890 -21.340 -14.102  1.00 78.50           C
ATOM   2019  C   PHE B 113      -3.648 -20.480 -14.043  1.00 87.23           C
ATOM   2020  O   PHE B 113      -3.675 -19.332 -14.479  1.00 87.20           O
ATOM   2021  CB  PHE B 113      -4.964 -22.055 -15.460  1.00 79.90           C
ATOM   2022  CG  PHE B 113      -6.201 -22.896 -15.710  1.00 81.11           C
ATOM   2023  CD1 PHE B 113      -6.495 -23.986 -14.902  1.00 84.21           C
ATOM   2024  CD2 PHE B 113      -7.043 -22.625 -16.790  1.00 82.69           C
ATOM   2025  CE1 PHE B 113      -7.641 -24.748 -15.126  1.00 84.94           C
ATOM   2026  CE2 PHE B 113      -8.183 -23.405 -17.028  1.00 85.24           C
ATOM   2027  CZ  PHE B 113      -8.467 -24.465 -16.200  1.00 83.47           C
ATOM   2028  N   THR B 114      -2.557 -21.021 -13.492  1.00 87.51           N
ATOM   2029  CA  THR B 114      -1.276 -20.322 -13.381  1.00 89.09           C
ATOM   2030  C   THR B 114      -0.114 -21.118 -13.963  1.00 94.40           C
ATOM   2031  O   THR B 114      -0.090 -22.349 -13.894  1.00 94.37           O
ATOM   2032  CB  THR B 114      -0.950 -19.889 -11.947  1.00103.91           C
ATOM   2033  OG1 THR B 114      -0.906 -21.022 -11.078  1.00108.52           O
ATOM   2034  CG2 THR B 114      -1.849 -18.803 -11.439  1.00102.41           C
ATOM   2035  N   VAL B 115       0.860 -20.397 -14.527  1.00 97.54           N
ATOM   2036  CA  VAL B 115       2.046 -20.968 -15.144  1.00 97.71           C
ATOM   2037  C   VAL B 115       3.175 -21.052 -14.109  1.00102.56           C
ATOM   2038  O   VAL B 115       3.469 -20.078 -13.408  1.00101.86           O
ATOM   2039  CB  VAL B 115       2.444 -20.241 -16.457  1.00101.67           C
ATOM   2040  CG1 VAL B 115       3.487 -21.039 -17.234  1.00101.66           C
ATOM   2041  CG2 VAL B 115       1.221 -19.990 -17.334  1.00101.30           C
ATOM   2042  N   VAL B 116       3.750 -22.249 -13.994  1.00100.36           N
ATOM   2043  CA  VAL B 116       4.802 -22.604 -13.050  1.00100.91           C
ATOM   2044  C   VAL B 116       6.043 -23.035 -13.840  1.00107.03           C
ATOM   2045  O   VAL B 116       5.934 -23.923 -14.680  1.00106.60           O
ATOM   2046  CB  VAL B 116       4.285 -23.758 -12.147  1.00104.67           C
ATOM   2047  CG1 VAL B 116       5.410 -24.384 -11.324  1.00104.78           C
ATOM   2048  CG2 VAL B 116       3.123 -23.310 -11.260  1.00104.24           C
ATOM   2049  N   ALA B 117       7.215 -22.437 -13.561  1.00106.00           N
ATOM   2050  CA  ALA B 117       8.455 -22.808 -14.255  1.00107.33           C
ATOM   2051  C   ALA B 117       9.322 -23.713 -13.370  1.00114.12           C
ATOM   2052  O   ALA B 117      10.313 -23.258 -12.791  1.00114.00           O
ATOM   2053  CB  ALA B 117       9.224 -21.562 -14.698  1.00108.38           C
ATOM   2054  N   GLN B 118       8.924 -25.004 -13.263  1.00112.42           N
ATOM   2055  CA  GLN B 118       9.591 -26.048 -12.459  1.00112.86           C
ATOM   2056  C   GLN B 118      10.817 -26.661 -13.179  1.00119.07           C
ATOM   2057  O   GLN B 118      10.670 -27.573 -14.007  1.00118.52           O
ATOM   2058  CB  GLN B 118       8.580 -27.127 -12.026  1.00113.61           C
ATOM   2059  N   GLY B 119      12.001 -26.127 -12.854  1.00117.44           N
ATOM   2060  CA  GLY B 119      13.295 -26.527 -13.406  1.00118.71           C
ATOM   2061  C   GLY B 119      13.420 -26.347 -14.910  1.00124.39           C
ATOM   2062  O   GLY B 119      13.700 -27.319 -15.622  1.00125.03           O
ATOM   2063  N   ASP B 120      13.206 -25.093 -15.398  1.00120.69           N
ATOM   2064  CA  ASP B 120      13.232 -24.676 -16.815  1.00120.63           C
ATOM   2065  C   ASP B 120      12.156 -25.402 -17.684  1.00123.19           C
ATOM   2066  O   ASP B 120      12.289 -25.484 -18.914  1.00123.53           O
ATOM   2067  CB  ASP B 120      14.646 -24.785 -17.428  1.00123.60           C
ATOM   2068  N   GLN B 121      11.080 -25.893 -17.031  1.00117.09           N
ATOM   2069  CA  GLN B 121       9.955 -26.573 -17.672  1.00115.26           C
ATOM   2070  C   GLN B 121       8.663 -25.892 -17.231  1.00115.17           C
ATOM   2071  O   GLN B 121       8.393 -25.832 -16.026  1.00114.99           O
ATOM   2072  CB  GLN B 121       9.933 -28.066 -17.309  1.00116.72           C
ATOM   2073  N   ALA B 122       7.893 -25.348 -18.192  1.00108.26           N
ATOM   2074  CA  ALA B 122       6.638 -24.639 -17.933  1.00106.15           C
ATOM   2075  C   ALA B 122       5.459 -25.598 -17.691  1.00106.03           C
ATOM   2076  O   ALA B 122       5.307 -26.578 -18.428  1.00105.97           O
ATOM   2077  CB  ALA B 122       6.334 -23.687 -19.079  1.00106.94           C
ATOM   2078  N   ARG B 123       4.629 -25.309 -16.661  1.00 99.24           N
ATOM   2079  CA  ARG B 123       3.486 -26.128 -16.241  1.00 97.66           C
ATOM   2080  C   ARG B 123       2.251 -25.309 -15.832  1.00 99.05           C
ATOM   2081  O   ARG B 123       2.336 -24.474 -14.930  1.00 99.26           O
ATOM   2082  CB  ARG B 123       3.907 -27.070 -15.100  1.00 98.12           C
ATOM   2083  N   ILE B 124       1.099 -25.572 -16.486  1.00 93.21           N
ATOM   2084  CA  ILE B 124      -0.186 -24.902 -16.230  1.00 92.13           C
ATOM   2085  C   ILE B 124      -0.905 -25.673 -15.130  1.00 97.71           C
ATOM   2086  O   ILE B 124      -1.138 -26.872 -15.288  1.00 97.63           O
ATOM   2087  CB  ILE B 124      -1.032 -24.776 -17.532  1.00 94.29           C
ATOM   2088  CG1 ILE B 124      -0.299 -23.926 -18.602  1.00 94.30           C
ATOM   2089  CG2 ILE B 124      -2.429 -24.213 -17.241  1.00 94.29           C
ATOM   2090  CD1 ILE B 124      -0.584 -24.280 -20.029  1.00 95.68           C
ATOM   2091  N   VAL B 125      -1.222 -24.996 -14.005  1.00 95.60           N
ATOM   2092  CA  VAL B 125      -1.860 -25.583 -12.813  1.00 96.55           C
ATOM   2093  C   VAL B 125      -3.066 -24.729 -12.356  1.00102.72           C
ATOM   2094  O   VAL B 125      -2.924 -23.509 -12.326  1.00102.63           O
ATOM   2095  CB  VAL B 125      -0.837 -25.733 -11.643  1.00100.51           C
ATOM   2096  CG1 VAL B 125      -1.507 -26.224 -10.365  1.00100.77           C
ATOM   2097  CG2 VAL B 125       0.323 -26.650 -12.008  1.00100.15           C
ATOM   2098  N   PRO B 126      -4.199 -25.326 -11.885  1.00100.53           N
ATOM   2099  CA  PRO B 126      -5.329 -24.506 -11.408  1.00100.97           C
ATOM   2100  C   PRO B 126      -5.098 -23.727 -10.114  1.00105.14           C
ATOM   2101  O   PRO B 126      -4.249 -24.091  -9.297  1.00104.53           O
ATOM   2102  CB  PRO B 126      -6.454 -25.533 -11.193  1.00103.18           C
ATOM   2103  CG  PRO B 126      -6.043 -26.728 -11.946  1.00107.10           C
ATOM   2104  CD  PRO B 126      -4.551 -26.757 -11.847  1.00102.17           C
ATOM   2105  N   ASN B 127      -5.968 -22.704  -9.901  1.00102.24           N
ATOM   2106  CA  ASN B 127      -6.056 -21.806  -8.738  1.00102.34           C
ATOM   2107  C   ASN B 127      -7.376 -22.027  -7.990  1.00107.39           C
ATOM   2108  O   ASN B 127      -8.285 -22.664  -8.524  1.00106.89           O
ATOM   2109  CB  ASN B 127      -6.035 -20.334  -9.188  1.00100.75           C
ATOM   2110  CG  ASN B 127      -4.805 -19.906  -9.925  1.00114.87           C
ATOM   2111  OD1 ASN B 127      -4.878 -19.107 -10.865  1.00106.19           O
ATOM   2112  ND2 ASN B 127      -3.652 -20.388  -9.489  1.00106.04           N
ATOM   2113  N   ALA B 128      -7.492 -21.446  -6.778  1.00102.94           N
ATOM   2114  CA  ALA B 128      -8.681 -21.518  -5.931  1.00132.49           C
ATOM   2115  C   ALA B 128      -8.723 -20.328  -4.975  1.00156.64           C
ATOM   2116  O   ALA B 128      -8.596 -19.183  -5.402  1.00114.64           O
ATOM   2117  CB  ALA B 128      -8.688 -22.820  -5.147  1.00133.35           C
ATOM   2118  N   PRO B 141     -20.289 -16.554 -14.633  1.00109.21           N
ATOM   2119  CA  PRO B 141     -20.319 -17.373 -15.854  1.00109.12           C
ATOM   2120  C   PRO B 141     -18.923 -17.587 -16.453  1.00113.29           C
ATOM   2121  O   PRO B 141     -18.180 -16.615 -16.597  1.00112.84           O
ATOM   2122  CB  PRO B 141     -21.248 -16.580 -16.788  1.00110.76           C
ATOM   2123  CG  PRO B 141     -21.239 -15.163 -16.260  1.00114.75           C
ATOM   2124  CD  PRO B 141     -20.572 -15.133 -14.911  1.00110.39           C
ATOM   2125  N   ASP B 142     -18.552 -18.852 -16.779  1.00109.86           N
ATOM   2126  CA  ASP B 142     -17.231 -19.157 -17.357  1.00109.52           C
ATOM   2127  C   ASP B 142     -17.246 -19.221 -18.908  1.00110.20           C
ATOM   2128  O   ASP B 142     -16.229 -19.574 -19.528  1.00109.54           O
ATOM   2129  CB  ASP B 142     -16.590 -20.408 -16.722  1.00112.14           C
ATOM   2130  CG  ASP B 142     -15.831 -20.137 -15.428  1.00127.96           C
ATOM   2131  OD1 ASP B 142     -15.599 -18.944 -15.103  1.00129.20           O
ATOM   2132  OD2 ASP B 142     -15.452 -21.112 -14.749  1.00136.57           O
ATOM   2133  N   ARG B 143     -18.388 -18.801 -19.524  1.00103.91           N
ATOM   2134  CA  ARG B 143     -18.540 -18.644 -20.976  1.00101.92           C
ATOM   2135  C   ARG B 143     -18.164 -17.168 -21.212  1.00101.02           C
ATOM   2136  O   ARG B 143     -18.995 -16.298 -21.491  1.00 99.69           O
ATOM   2137  CB  ARG B 143     -19.959 -18.977 -21.455  1.00102.36           C
ATOM   2138  N   LEU B 144     -16.877 -16.902 -20.976  1.00 94.49           N
ATOM   2139  CA  LEU B 144     -16.229 -15.601 -21.057  1.00 91.95           C
ATOM   2140  C   LEU B 144     -15.410 -15.487 -22.332  1.00 91.33           C
ATOM   2141  O   LEU B 144     -14.776 -16.456 -22.773  1.00 90.48           O
ATOM   2142  CB  LEU B 144     -15.310 -15.395 -19.842  1.00 91.92           C
ATOM   2143  CG  LEU B 144     -15.971 -15.244 -18.477  1.00 96.98           C
ATOM   2144  CD1 LEU B 144     -15.006 -15.583 -17.360  1.00 97.16           C
ATOM   2145  CD2 LEU B 144     -16.526 -13.851 -18.275  1.00100.23           C
ATOM   2146  N   GLU B 145     -15.412 -14.285 -22.910  1.00 84.62           N
ATOM   2147  CA  GLU B 145     -14.680 -13.937 -24.117  1.00 82.51           C
ATOM   2148  C   GLU B 145     -13.435 -13.132 -23.763  1.00 83.73           C
ATOM   2149  O   GLU B 145     -13.481 -12.294 -22.862  1.00 82.92           O
ATOM   2150  CB  GLU B 145     -15.576 -13.094 -25.025  1.00 83.61           C
ATOM   2151  CG  GLU B 145     -15.227 -13.217 -26.491  1.00 94.68           C
ATOM   2152  CD  GLU B 145     -15.680 -12.039 -27.324  1.00111.54           C
ATOM   2153  OE1 GLU B 145     -16.887 -11.956 -27.652  1.00 97.52           O
ATOM   2154  OE2 GLU B 145     -14.817 -11.196 -27.649  1.00108.62           O
ATOM   2155  N   THR B 146     -12.330 -13.365 -24.488  1.00 72.20           N
ATOM   2156  CA  THR B 146     -11.073 -12.626 -24.320  1.00 70.95           C
ATOM   2157  C   THR B 146     -10.836 -11.864 -25.617  1.00 72.67           C
ATOM   2158  O   THR B 146     -10.650 -12.483 -26.663  1.00 73.13           O
ATOM   2159  CB  THR B 146      -9.917 -13.555 -23.920  1.00 76.16           C
ATOM   2160  OG1 THR B 146     -10.342 -14.352 -22.815  1.00 79.19           O
ATOM   2161  CG2 THR B 146      -8.642 -12.786 -23.559  1.00 71.16           C
ATOM   2162  N   ARG B 147     -10.896 -10.536 -25.567  1.00 66.37           N
ATOM   2163  CA  ARG B 147     -10.737  -9.743 -26.769  1.00 64.65           C
ATOM   2164  C   ARG B 147      -9.462  -8.919 -26.750  1.00 68.76           C
ATOM   2165  O   ARG B 147      -9.056  -8.441 -25.688  1.00 68.27           O
ATOM   2166  CB  ARG B 147     -11.980  -8.866 -27.021  1.00 61.23           C
ATOM   2167  CG  ARG B 147     -12.107  -8.445 -28.489  1.00 64.19           C
ATOM   2168  CD  ARG B 147     -13.419  -7.786 -28.852  1.00 62.78           C
ATOM   2169  NE  ARG B 147     -14.581  -8.641 -28.660  1.00 61.76           N
ATOM   2170  CZ  ARG B 147     -15.819  -8.339 -29.056  1.00 74.98           C
ATOM   2171  NH1 ARG B 147     -16.061  -7.206 -29.714  1.00 43.68           N
ATOM   2172  NH2 ARG B 147     -16.825  -9.176 -28.804  1.00 70.94           N
ATOM   2173  N   VAL B 148      -8.819  -8.785 -27.933  1.00 65.01           N
ATOM   2174  CA  VAL B 148      -7.624  -7.966 -28.145  1.00 64.25           C
ATOM   2175  C   VAL B 148      -8.115  -6.766 -28.967  1.00 69.10           C
ATOM   2176  O   VAL B 148      -8.496  -6.921 -30.135  1.00 67.96           O
ATOM   2177  CB  VAL B 148      -6.448  -8.711 -28.830  1.00 67.08           C
ATOM   2178  CG1 VAL B 148      -5.224  -7.802 -28.929  1.00 66.69           C
ATOM   2179  CG2 VAL B 148      -6.103  -9.996 -28.090  1.00 66.79           C
ATOM   2180  N   ILE B 149      -8.187  -5.601 -28.323  1.00 66.12           N
ATOM   2181  CA  ILE B 149      -8.700  -4.380 -28.925  1.00 65.52           C
ATOM   2182  C   ILE B 149      -7.554  -3.412 -29.198  1.00 69.50           C
ATOM   2183  O   ILE B 149      -6.751  -3.148 -28.296  1.00 68.69           O
ATOM   2184  CB  ILE B 149      -9.804  -3.785 -28.009  1.00 67.96           C
ATOM   2185  CG1 ILE B 149     -10.898  -4.822 -27.699  1.00 68.11           C
ATOM   2186  CG2 ILE B 149     -10.418  -2.518 -28.618  1.00 68.46           C
ATOM   2187  CD1 ILE B 149     -11.546  -4.681 -26.377  1.00 73.82           C
ATOM   2188  N   GLN B 150      -7.497  -2.879 -30.440  1.00 65.54           N
ATOM   2189  CA  GLN B 150      -6.485  -1.932 -30.898  1.00 64.82           C
ATOM   2190  C   GLN B 150      -6.899  -0.486 -30.556  1.00 66.67           C
ATOM   2191  O   GLN B 150      -7.928  -0.019 -31.048  1.00 65.14           O
ATOM   2192  CB  GLN B 150      -6.253  -2.122 -32.418  1.00 66.45           C
ATOM   2193  CG  GLN B 150      -5.126  -1.279 -33.049  1.00 75.61           C
ATOM   2194  CD  GLN B 150      -3.751  -1.816 -32.718  1.00 88.30           C
ATOM   2195  OE1 GLN B 150      -3.187  -2.639 -33.422  1.00 82.38           O
ATOM   2196  NE2 GLN B 150      -3.184  -1.366 -31.625  1.00 81.81           N
ATOM   2197  N   VAL B 151      -6.130   0.195 -29.688  1.00 63.23           N
ATOM   2198  CA  VAL B 151      -6.411   1.593 -29.339  1.00 63.41           C
ATOM   2199  C   VAL B 151      -5.539   2.370 -30.306  1.00 71.77           C
ATOM   2200  O   VAL B 151      -4.356   2.045 -30.416  1.00 72.52           O
ATOM   2201  CB  VAL B 151      -6.149   1.950 -27.846  1.00 66.06           C
ATOM   2202  CG1 VAL B 151      -6.424   3.426 -27.571  1.00 65.74           C
ATOM   2203  CG2 VAL B 151      -6.971   1.078 -26.909  1.00 65.22           C
ATOM   2204  N   GLN B 152      -6.123   3.310 -31.077  1.00 70.77           N
ATOM   2205  CA  GLN B 152      -5.397   3.981 -32.155  1.00 72.07           C
ATOM   2206  C   GLN B 152      -4.676   5.296 -31.773  1.00 79.90           C
ATOM   2207  O   GLN B 152      -3.459   5.377 -31.974  1.00 80.53           O
ATOM   2208  CB  GLN B 152      -6.317   4.181 -33.366  1.00 73.43           C
ATOM   2209  N   GLN B 153      -5.407   6.318 -31.255  1.00 84.93           N
ATOM   2210  CA  GLN B 153      -4.871   7.648 -30.928  1.00 85.68           C
ATOM   2211  C   GLN B 153      -4.479   7.881 -29.456  1.00 89.67           C
ATOM   2212  O   GLN B 153      -3.834   8.890 -29.149  1.00 90.27           O
ATOM   2213  CB  GLN B 153      -5.878   8.735 -31.349  1.00 87.78           C
ATOM   2214  CG  GLN B 153      -6.180   8.793 -32.836  1.00109.10           C
ATOM   2215  CD  GLN B 153      -7.414   9.620 -33.077  1.00133.67           C
ATOM   2216  OE1 GLN B 153      -8.558   9.180 -32.887  1.00129.50           O
ATOM   2217  NE2 GLN B 153      -7.206  10.832 -33.536  1.00128.68           N
ATOM   2218  N   SER B 154      -4.897   7.002 -28.544  1.00 85.24           N
ATOM   2219  CA  SER B 154      -4.602   7.189 -27.126  1.00 84.84           C
ATOM   2220  C   SER B 154      -3.576   6.199 -26.599  1.00 88.88           C
ATOM   2221  O   SER B 154      -3.679   5.013 -26.911  1.00 88.40           O
ATOM   2222  CB  SER B 154      -5.881   7.090 -26.297  1.00 87.89           C
ATOM   2223  OG  SER B 154      -6.874   8.002 -26.735  1.00 96.12           O
ATOM   2224  N   PRO B 155      -2.607   6.623 -25.752  1.00 85.66           N
ATOM   2225  CA  PRO B 155      -1.692   5.633 -25.152  1.00 85.38           C
ATOM   2226  C   PRO B 155      -2.503   4.764 -24.174  1.00 86.75           C
ATOM   2227  O   PRO B 155      -3.210   5.294 -23.309  1.00 85.50           O
ATOM   2228  CB  PRO B 155      -0.617   6.491 -24.466  1.00 87.71           C
ATOM   2229  CG  PRO B 155      -0.863   7.912 -24.957  1.00 92.43           C
ATOM   2230  CD  PRO B 155      -2.331   7.978 -25.235  1.00 87.44           C
ATOM   2231  N   VAL B 156      -2.481   3.436 -24.396  1.00 81.36           N
ATOM   2232  CA  VAL B 156      -3.255   2.444 -23.651  1.00 79.85           C
ATOM   2233  C   VAL B 156      -3.140   2.632 -22.132  1.00 82.02           C
ATOM   2234  O   VAL B 156      -4.173   2.671 -21.474  1.00 81.28           O
ATOM   2235  CB  VAL B 156      -2.936   1.008 -24.128  1.00 83.84           C
ATOM   2236  CG1 VAL B 156      -3.531  -0.042 -23.209  1.00 83.25           C
ATOM   2237  CG2 VAL B 156      -3.473   0.806 -25.527  1.00 83.60           C
ATOM   2238  N   SER B 157      -1.951   2.925 -21.617  1.00 77.88           N
ATOM   2239  CA  SER B 157      -1.766   3.028 -20.169  1.00 77.26           C
ATOM   2240  C   SER B 157      -2.678   4.068 -19.523  1.00 77.91           C
ATOM   2241  O   SER B 157      -3.212   3.835 -18.438  1.00 77.99           O
ATOM   2242  CB  SER B 157      -0.304   3.338 -19.839  1.00 82.65           C
ATOM   2243  OG  SER B 157       0.102   4.563 -20.423  1.00 94.49           O
ATOM   2244  N   GLU B 158      -2.856   5.208 -20.178  1.00 71.26           N
ATOM   2245  CA  GLU B 158      -3.737   6.250 -19.662  1.00 69.30           C
ATOM   2246  C   GLU B 158      -5.173   5.729 -19.612  1.00 71.81           C
ATOM   2247  O   GLU B 158      -5.931   6.022 -18.687  1.00 72.90           O
ATOM   2248  CB  GLU B 158      -3.658   7.503 -20.535  1.00 70.37           C
ATOM   2249  CG  GLU B 158      -4.545   8.644 -20.064  1.00 76.37           C
ATOM   2250  CD  GLU B 158      -4.439   9.869 -20.952  1.00 94.77           C
ATOM   2251  OE1 GLU B 158      -5.125  10.873 -20.666  1.00 94.00           O
ATOM   2252  OE2 GLU B 158      -3.670   9.827 -21.935  1.00 91.81           O
ATOM   2253  N   LEU B 159      -5.526   4.923 -20.600  1.00 65.79           N
ATOM   2254  CA  LEU B 159      -6.860   4.369 -20.753  1.00 64.05           C
ATOM   2255  C   LEU B 159      -7.327   3.377 -19.720  1.00 66.12           C
ATOM   2256  O   LEU B 159      -8.484   3.334 -19.408  1.00 64.75           O
ATOM   2257  CB  LEU B 159      -6.977   3.711 -22.117  1.00 64.03           C
ATOM   2258  CG  LEU B 159      -6.880   4.581 -23.361  1.00 69.77           C
ATOM   2259  CD1 LEU B 159      -6.872   3.742 -24.616  1.00 71.75           C
ATOM   2260  CD2 LEU B 159      -8.032   5.550 -23.403  1.00 68.93           C
ATOM   2261  N   ILE B 160      -6.446   2.575 -19.182  1.00 63.48           N
ATOM   2262  CA  ILE B 160      -6.857   1.552 -18.216  1.00 64.48           C
ATOM   2263  C   ILE B 160      -7.561   2.077 -16.962  1.00 67.30           C
ATOM   2264  O   ILE B 160      -8.558   1.496 -16.532  1.00 66.10           O
ATOM   2265  CB  ILE B 160      -5.659   0.685 -17.780  1.00 69.21           C
ATOM   2266  CG1 ILE B 160      -5.000   0.035 -18.998  1.00 70.23           C
ATOM   2267  CG2 ILE B 160      -6.103  -0.372 -16.780  1.00 72.07           C
ATOM   2268  CD1 ILE B 160      -3.813  -0.839 -18.656  1.00 81.82           C
ATOM   2269  N   PRO B 161      -7.061   3.168 -16.366  1.00 64.46           N
ATOM   2270  CA  PRO B 161      -7.788   3.666 -15.193  1.00 64.00           C
ATOM   2271  C   PRO B 161      -9.268   3.890 -15.507  1.00 67.82           C
ATOM   2272  O   PRO B 161     -10.122   3.573 -14.680  1.00 69.24           O
ATOM   2273  CB  PRO B 161      -7.100   5.000 -14.909  1.00 65.66           C
ATOM   2274  CG  PRO B 161      -5.700   4.797 -15.384  1.00 70.79           C
ATOM   2275  CD  PRO B 161      -5.764   3.842 -16.546  1.00 66.37           C
ATOM   2276  N   LEU B 162      -9.561   4.428 -16.687  1.00 61.55           N
ATOM   2277  CA  LEU B 162     -10.924   4.661 -17.109  1.00 60.30           C
ATOM   2278  C   LEU B 162     -11.773   3.442 -17.497  1.00 63.42           C
ATOM   2279  O   LEU B 162     -12.970   3.517 -17.500  1.00 63.45           O
ATOM   2280  CB  LEU B 162     -10.903   5.649 -18.257  1.00 60.08           C
ATOM   2281  CG  LEU B 162     -10.065   6.895 -18.057  1.00 63.51           C
ATOM   2282  CD1 LEU B 162     -10.296   7.843 -19.200  1.00 62.93           C
ATOM   2283  CD2 LEU B 162     -10.408   7.583 -16.759  1.00 66.40           C
ATOM   2284  N   ILE B 163     -11.140   2.352 -17.880  1.00 58.72           N
ATOM   2285  CA  ILE B 163     -11.797   1.136 -18.339  1.00 57.63           C
ATOM   2286  C   ILE B 163     -11.935   0.111 -17.204  1.00 58.97           C
ATOM   2287  O   ILE B 163     -12.954  -0.580 -17.157  1.00 58.83           O
ATOM   2288  CB  ILE B 163     -11.076   0.585 -19.612  1.00 61.14           C
ATOM   2289  CG1 ILE B 163     -11.208   1.567 -20.815  1.00 61.66           C
ATOM   2290  CG2 ILE B 163     -11.539  -0.836 -20.007  1.00 62.27           C
ATOM   2291  CD1 ILE B 163     -12.656   1.942 -21.275  1.00 70.33           C
ATOM   2292  N   ARG B 164     -10.965   0.056 -16.259  1.00 53.57           N
ATOM   2293  CA  ARG B 164     -11.018  -0.881 -15.132  1.00 53.21           C
ATOM   2294  C   ARG B 164     -12.380  -0.846 -14.389  1.00 58.03           C
ATOM   2295  O   ARG B 164     -12.947  -1.925 -14.184  1.00 57.10           O
ATOM   2296  CB  ARG B 164      -9.826  -0.728 -14.177  1.00 51.99           C
ATOM   2297  CG  ARG B 164      -9.529  -2.042 -13.474  1.00 63.49           C
ATOM   2298  CD  ARG B 164      -8.124  -2.142 -12.910  1.00 81.00           C
ATOM   2299  NE  ARG B 164      -7.077  -2.330 -13.928  1.00 91.05           N
ATOM   2300  CZ  ARG B 164      -6.772  -3.489 -14.514  1.00101.33           C
ATOM   2301  NH1 ARG B 164      -7.464  -4.592 -14.230  1.00 85.14           N
ATOM   2302  NH2 ARG B 164      -5.796  -3.547 -15.408  1.00 79.96           N
ATOM   2303  N   PRO B 165     -12.983   0.348 -14.111  1.00 55.22           N
ATOM   2304  CA  PRO B 165     -14.302   0.376 -13.458  1.00 54.70           C
ATOM   2305  C   PRO B 165     -15.414  -0.382 -14.159  1.00 58.62           C
ATOM   2306  O   PRO B 165     -16.416  -0.724 -13.527  1.00 59.82           O
ATOM   2307  CB  PRO B 165     -14.620   1.877 -13.416  1.00 56.27           C
ATOM   2308  CG  PRO B 165     -13.293   2.525 -13.333  1.00 60.54           C
ATOM   2309  CD  PRO B 165     -12.480   1.730 -14.300  1.00 56.38           C
ATOM   2310  N   LEU B 166     -15.255  -0.634 -15.464  1.00 54.83           N
ATOM   2311  CA  LEU B 166     -16.267  -1.334 -16.251  1.00 54.95           C
ATOM   2312  C   LEU B 166     -16.078  -2.853 -16.243  1.00 64.31           C
ATOM   2313  O   LEU B 166     -17.046  -3.583 -16.461  1.00 64.28           O
ATOM   2314  CB  LEU B 166     -16.309  -0.791 -17.683  1.00 53.73           C
ATOM   2315  CG  LEU B 166     -16.261   0.712 -17.840  1.00 56.81           C
ATOM   2316  CD1 LEU B 166     -15.885   1.073 -19.230  1.00 57.16           C
ATOM   2317  CD2 LEU B 166     -17.587   1.347 -17.490  1.00 56.90           C
ATOM   2318  N   VAL B 167     -14.841  -3.322 -15.975  1.00 64.96           N
ATOM   2319  CA  VAL B 167     -14.478  -4.740 -15.924  1.00 67.14           C
ATOM   2320  C   VAL B 167     -14.810  -5.345 -14.532  1.00 76.10           C
ATOM   2321  O   VAL B 167     -14.263  -4.858 -13.535  1.00 76.53           O
ATOM   2322  CB  VAL B 167     -12.998  -4.969 -16.327  1.00 71.43           C
ATOM   2323  CG1 VAL B 167     -12.681  -6.460 -16.404  1.00 71.88           C
ATOM   2324  CG2 VAL B 167     -12.660  -4.280 -17.651  1.00 70.59           C
ATOM   2325  N   PRO B 168     -15.668  -6.404 -14.434  1.00 75.28           N
ATOM   2326  CA  PRO B 168     -15.993  -6.981 -13.119  1.00 76.43           C
ATOM   2327  C   PRO B 168     -14.837  -7.722 -12.460  1.00 84.11           C
ATOM   2328  O   PRO B 168     -13.752  -7.852 -13.042  1.00 84.52           O
ATOM   2329  CB  PRO B 168     -17.154  -7.939 -13.428  1.00 78.15           C
ATOM   2330  CG  PRO B 168     -17.635  -7.562 -14.780  1.00 81.93           C
ATOM   2331  CD  PRO B 168     -16.409  -7.111 -15.493  1.00 76.98           C
ATOM   2332  N   GLN B 169     -15.074  -8.179 -11.215  1.00 87.96           N
ATOM   2333  CA  GLN B 169     -14.119  -8.910 -10.389  1.00 88.01           C
ATOM   2334  C   GLN B 169     -13.676 -10.199 -11.101  1.00 90.69           C
ATOM   2335  O   GLN B 169     -12.475 -10.477 -11.161  1.00 89.32           O
ATOM   2336  CB  GLN B 169     -14.731  -9.204  -9.004  1.00 91.56           C
ATOM   2337  N   TYR B 170     -14.643 -10.934 -11.702  1.00 87.19           N
ATOM   2338  CA  TYR B 170     -14.401 -12.175 -12.441  1.00 86.58           C
ATOM   2339  C   TYR B 170     -13.676 -11.944 -13.780  1.00 87.21           C
ATOM   2340  O   TYR B 170     -13.056 -12.870 -14.326  1.00 85.82           O
ATOM   2341  CB  TYR B 170     -15.717 -12.950 -12.644  1.00 89.86           C
ATOM   2342  CG  TYR B 170     -16.758 -12.220 -13.470  1.00 92.38           C
ATOM   2343  CD1 TYR B 170     -16.671 -12.171 -14.857  1.00 93.43           C
ATOM   2344  CD2 TYR B 170     -17.867 -11.632 -12.864  1.00 94.49           C
ATOM   2345  CE1 TYR B 170     -17.628 -11.509 -15.621  1.00 94.75           C
ATOM   2346  CE2 TYR B 170     -18.846 -10.987 -13.621  1.00 95.53           C
ATOM   2347  CZ  TYR B 170     -18.722 -10.927 -15.001  1.00103.42           C
ATOM   2348  OH  TYR B 170     -19.662 -10.276 -15.768  1.00106.52           O
ATOM   2349  N   GLY B 171     -13.774 -10.715 -14.289  1.00 81.78           N
ATOM   2350  CA  GLY B 171     -13.140 -10.295 -15.527  1.00 79.10           C
ATOM   2351  C   GLY B 171     -11.645 -10.052 -15.402  1.00 80.21           C
ATOM   2352  O   GLY B 171     -11.068 -10.181 -14.320  1.00 79.23           O
ATOM   2353  N   HIS B 172     -11.013  -9.691 -16.532  1.00 75.67           N
ATOM   2354  CA  HIS B 172      -9.585  -9.410 -16.657  1.00 74.25           C
ATOM   2355  C   HIS B 172      -9.398  -8.237 -17.608  1.00 74.21           C
ATOM   2356  O   HIS B 172     -10.173  -8.087 -18.559  1.00 73.70           O
ATOM   2357  CB  HIS B 172      -8.851 -10.656 -17.186  1.00 75.54           C
ATOM   2358  CG  HIS B 172      -7.361 -10.533 -17.249  1.00 79.21           C
ATOM   2359  ND1 HIS B 172      -6.561 -11.009 -16.229  1.00 81.67           N
ATOM   2360  CD2 HIS B 172      -6.571 -10.035 -18.232  1.00 80.76           C
ATOM   2361  CE1 HIS B 172      -5.314 -10.768 -16.609  1.00 80.87           C
ATOM   2362  NE2 HIS B 172      -5.272 -10.170 -17.800  1.00 80.71           N
ATOM   2363  N   LEU B 173      -8.377  -7.398 -17.334  1.00 67.76           N
ATOM   2364  CA  LEU B 173      -8.019  -6.237 -18.143  1.00 65.98           C
ATOM   2365  C   LEU B 173      -6.534  -6.026 -18.021  1.00 68.61           C
ATOM   2366  O   LEU B 173      -6.033  -5.842 -16.917  1.00 69.62           O
ATOM   2367  CB  LEU B 173      -8.801  -4.974 -17.723  1.00 65.89           C
ATOM   2368  CG  LEU B 173      -8.361  -3.642 -18.361  1.00 69.29           C
ATOM   2369  CD1 LEU B 173      -8.885  -3.491 -19.778  1.00 68.22           C
ATOM   2370  CD2 LEU B 173      -8.839  -2.480 -17.554  1.00 70.64           C
ATOM   2371  N   ALA B 174      -5.837  -6.051 -19.148  1.00 63.16           N
ATOM   2372  CA  ALA B 174      -4.391  -5.898 -19.225  1.00 62.83           C
ATOM   2373  C   ALA B 174      -4.040  -4.995 -20.395  1.00 67.81           C
ATOM   2374  O   ALA B 174      -4.809  -4.918 -21.345  1.00 67.36           O
ATOM   2375  CB  ALA B 174      -3.740  -7.266 -19.406  1.00 63.45           C
ATOM   2376  N   ALA B 175      -2.875  -4.335 -20.340  1.00 65.47           N
ATOM   2377  CA  ALA B 175      -2.375  -3.442 -21.388  1.00 65.74           C
ATOM   2378  C   ALA B 175      -1.239  -4.100 -22.149  1.00 72.23           C
ATOM   2379  O   ALA B 175      -0.394  -4.736 -21.521  1.00 74.05           O
ATOM   2380  CB  ALA B 175      -1.853  -2.165 -20.757  1.00 66.68           C
ATOM   2381  N   VAL B 176      -1.183  -3.927 -23.481  1.00 67.96           N
ATOM   2382  CA  VAL B 176      -0.060  -4.430 -24.282  1.00 68.44           C
ATOM   2383  C   VAL B 176       0.512  -3.177 -24.915  1.00 71.93           C
ATOM   2384  O   VAL B 176       0.100  -2.818 -26.018  1.00 71.61           O
ATOM   2385  CB  VAL B 176      -0.410  -5.513 -25.338  1.00 72.89           C
ATOM   2386  CG1 VAL B 176       0.856  -6.044 -25.998  1.00 73.84           C
ATOM   2387  CG2 VAL B 176      -1.199  -6.660 -24.727  1.00 71.88           C
ATOM   2388  N   PRO B 177       1.391  -2.438 -24.206  1.00 68.38           N
ATOM   2389  CA  PRO B 177       1.865  -1.155 -24.744  1.00 69.40           C
ATOM   2390  C   PRO B 177       2.663  -1.261 -26.036  1.00 75.16           C
ATOM   2391  O   PRO B 177       2.532  -0.378 -26.884  1.00 75.38           O
ATOM   2392  CB  PRO B 177       2.669  -0.563 -23.588  1.00 71.87           C
ATOM   2393  CG  PRO B 177       2.200  -1.310 -22.365  1.00 74.78           C
ATOM   2394  CD  PRO B 177       1.963  -2.688 -22.870  1.00 69.64           C
ATOM   2395  N   SER B 178       3.427  -2.363 -26.211  1.00 72.78           N
ATOM   2396  CA  SER B 178       4.218  -2.656 -27.416  1.00 74.54           C
ATOM   2397  C   SER B 178       3.351  -2.746 -28.676  1.00 78.31           C
ATOM   2398  O   SER B 178       3.844  -2.504 -29.777  1.00 80.30           O
ATOM   2399  CB  SER B 178       5.026  -3.939 -27.228  1.00 78.34           C
ATOM   2400  OG  SER B 178       4.208  -5.080 -27.029  1.00 82.83           O
ATOM   2401  N   ALA B 179       2.059  -3.086 -28.504  1.00 72.40           N
ATOM   2402  CA  ALA B 179       1.071  -3.190 -29.573  1.00 71.78           C
ATOM   2403  C   ALA B 179      -0.008  -2.113 -29.456  1.00 74.98           C
ATOM   2404  O   ALA B 179      -0.863  -2.049 -30.338  1.00 75.35           O
ATOM   2405  CB  ALA B 179       0.415  -4.561 -29.529  1.00 71.45           C
ATOM   2406  N   ASN B 180       0.011  -1.301 -28.361  1.00 69.68           N
ATOM   2407  CA  ASN B 180      -0.984  -0.280 -27.981  1.00 67.52           C
ATOM   2408  C   ASN B 180      -2.391  -0.870 -28.062  1.00 67.66           C
ATOM   2409  O   ASN B 180      -3.262  -0.327 -28.755  1.00 66.43           O
ATOM   2410  CB  ASN B 180      -0.856   1.022 -28.774  1.00 68.83           C
ATOM   2411  CG  ASN B 180      -1.430   2.218 -28.039  1.00 82.41           C
ATOM   2412  OD1 ASN B 180      -0.989   2.586 -26.946  1.00 77.79           O
ATOM   2413  ND2 ASN B 180      -2.433   2.856 -28.616  1.00 66.51           N
ATOM   2414  N   ALA B 181      -2.580  -2.008 -27.360  1.00 62.30           N
ATOM   2415  CA  ALA B 181      -3.810  -2.792 -27.331  1.00 60.98           C
ATOM   2416  C   ALA B 181      -4.247  -3.185 -25.911  1.00 61.98           C
ATOM   2417  O   ALA B 181      -3.423  -3.187 -24.985  1.00 61.36           O
ATOM   2418  CB  ALA B 181      -3.637  -4.043 -28.183  1.00 62.13           C
ATOM   2419  N   LEU B 182      -5.555  -3.539 -25.761  1.00 56.10           N
ATOM   2420  CA  LEU B 182      -6.154  -3.984 -24.505  1.00 54.41           C
ATOM   2421  C   LEU B 182      -6.613  -5.433 -24.529  1.00 57.74           C
ATOM   2422  O   LEU B 182      -7.377  -5.834 -25.415  1.00 56.83           O
ATOM   2423  CB  LEU B 182      -7.350  -3.111 -24.100  1.00 54.03           C
ATOM   2424  CG  LEU B 182      -7.039  -1.771 -23.453  1.00 59.87           C
ATOM   2425  CD1 LEU B 182      -8.262  -0.894 -23.440  1.00 60.49           C
ATOM   2426  CD2 LEU B 182      -6.541  -1.936 -22.036  1.00 62.72           C
ATOM   2427  N   ILE B 183      -6.236  -6.182 -23.510  1.00 54.94           N
ATOM   2428  CA  ILE B 183      -6.711  -7.529 -23.369  1.00 55.06           C
ATOM   2429  C   ILE B 183      -7.768  -7.478 -22.295  1.00 60.81           C
ATOM   2430  O   ILE B 183      -7.464  -7.222 -21.168  1.00 59.48           O
ATOM   2431  CB  ILE B 183      -5.614  -8.456 -22.881  1.00 57.45           C
ATOM   2432  CG1 ILE B 183      -4.706  -8.818 -24.025  1.00 57.78           C
ATOM   2433  CG2 ILE B 183      -6.212  -9.718 -22.330  1.00 56.03           C
ATOM   2434  CD1 ILE B 183      -3.427  -9.453 -23.580  1.00 63.85           C
ATOM   2435  N   ILE B 184      -9.018  -7.725 -22.663  1.00 60.54           N
ATOM   2436  CA  ILE B 184     -10.128  -7.720 -21.726  1.00 61.88           C
ATOM   2437  C   ILE B 184     -10.912  -9.023 -21.766  1.00 65.34           C
ATOM   2438  O   ILE B 184     -11.235  -9.530 -22.814  1.00 63.94           O
ATOM   2439  CB  ILE B 184     -11.112  -6.593 -22.021  1.00 66.23           C
ATOM   2440  CG1 ILE B 184     -10.461  -5.255 -21.783  1.00 67.94           C
ATOM   2441  CG2 ILE B 184     -12.309  -6.659 -21.116  1.00 68.41           C
ATOM   2442  CD1 ILE B 184     -11.261  -4.083 -22.295  1.00 83.11           C
ATOM   2443  N   SER B 185     -11.214  -9.564 -20.607  1.00 63.10           N
ATOM   2444  CA  SER B 185     -11.985 -10.772 -20.542  1.00 64.41           C
ATOM   2445  C   SER B 185     -13.279 -10.425 -19.839  1.00 70.11           C
ATOM   2446  O   SER B 185     -13.241  -9.865 -18.765  1.00 69.21           O
ATOM   2447  CB  SER B 185     -11.225 -11.805 -19.750  1.00 67.66           C
ATOM   2448  OG  SER B 185      -9.919 -11.898 -20.233  1.00 73.59           O
ATOM   2449  N   ASP B 186     -14.413 -10.769 -20.437  1.00 67.93           N
ATOM   2450  CA  ASP B 186     -15.717 -10.461 -19.880  1.00 68.82           C
ATOM   2451  C   ASP B 186     -16.753 -11.270 -20.615  1.00 74.22           C
ATOM   2452  O   ASP B 186     -16.438 -12.242 -21.246  1.00 74.24           O
ATOM   2453  CB  ASP B 186     -16.012  -8.987 -20.114  1.00 70.10           C
ATOM   2454  CG  ASP B 186     -16.929  -8.399 -19.094  1.00 77.45           C
ATOM   2455  OD1 ASP B 186     -18.026  -8.909 -18.895  1.00 79.80           O
ATOM   2456  OD2 ASP B 186     -16.568  -7.385 -18.510  1.00 78.47           O
ATOM   2457  N   ARG B 187     -18.011 -10.925 -20.422  1.00 73.14           N
ATOM   2458  CA  ARG B 187     -19.124 -11.500 -21.180  1.00 74.91           C
ATOM   2459  C   ARG B 187     -19.205 -10.716 -22.497  1.00 79.98           C
ATOM   2460  O   ARG B 187     -19.036  -9.494 -22.480  1.00 79.51           O
ATOM   2461  CB  ARG B 187     -20.442 -11.356 -20.403  1.00 76.87           C
ATOM   2462  N   SER B 188     -19.437 -11.407 -23.634  1.00 68.25           N
ATOM   2463  CA  SER B 188     -19.510 -10.810 -24.982  1.00 68.83           C
ATOM   2464  C   SER B 188     -20.345  -9.516 -25.079  1.00 73.31           C
ATOM   2465  O   SER B 188     -19.918  -8.567 -25.744  1.00 73.04           O
ATOM   2466  CB  SER B 188     -20.006 -11.835 -26.003  1.00 73.91           C
ATOM   2467  OG  SER B 188     -19.226 -13.021 -26.033  1.00 84.62           O
ATOM   2468  N   ALA B 189     -21.530  -9.485 -24.422  1.00 69.99           N
ATOM   2469  CA  ALA B 189     -22.415  -8.315 -24.409  1.00 69.88           C
ATOM   2470  C   ALA B 189     -21.778  -7.118 -23.683  1.00 74.72           C
ATOM   2471  O   ALA B 189     -21.950  -5.989 -24.134  1.00 74.73           O
ATOM   2472  CB  ALA B 189     -23.763  -8.668 -23.801  1.00 70.80           C
ATOM   2473  N   ASN B 190     -21.016  -7.365 -22.587  1.00 71.75           N
ATOM   2474  CA  ASN B 190     -20.303  -6.326 -21.829  1.00 71.58           C
ATOM   2475  C   ASN B 190     -19.056  -5.873 -22.584  1.00 74.68           C
ATOM   2476  O   ASN B 190     -18.695  -4.700 -22.480  1.00 74.72           O
ATOM   2477  CB  ASN B 190     -19.954  -6.784 -20.404  1.00 73.33           C
ATOM   2478  N   ILE B 191     -18.412  -6.779 -23.361  1.00 69.54           N
ATOM   2479  CA  ILE B 191     -17.236  -6.416 -24.158  1.00 68.28           C
ATOM   2480  C   ILE B 191     -17.635  -5.388 -25.223  1.00 72.82           C
ATOM   2481  O   ILE B 191     -16.943  -4.381 -25.378  1.00 72.69           O
ATOM   2482  CB  ILE B 191     -16.450  -7.627 -24.730  1.00 70.77           C
ATOM   2483  CG1 ILE B 191     -15.920  -8.493 -23.582  1.00 71.04           C
ATOM   2484  CG2 ILE B 191     -15.292  -7.154 -25.626  1.00 71.12           C
ATOM   2485  CD1 ILE B 191     -15.058  -9.614 -23.951  1.00 78.98           C
ATOM   2486  N   ALA B 192     -18.785  -5.610 -25.897  1.00 70.24           N
ATOM   2487  CA  ALA B 192     -19.343  -4.721 -26.923  1.00 70.29           C
ATOM   2488  C   ALA B 192     -19.570  -3.317 -26.361  1.00 73.62           C
ATOM   2489  O   ALA B 192     -19.352  -2.339 -27.078  1.00 73.27           O
ATOM   2490  CB  ALA B 192     -20.654  -5.287 -27.449  1.00 71.15           C
ATOM   2491  N   ARG B 193     -19.993  -3.229 -25.067  1.00 68.88           N
ATOM   2492  CA  ARG B 193     -20.249  -1.984 -24.335  1.00 67.68           C
ATOM   2493  C   ARG B 193     -18.933  -1.282 -24.032  1.00 70.97           C
ATOM   2494  O   ARG B 193     -18.822  -0.084 -24.286  1.00 71.14           O
ATOM   2495  CB  ARG B 193     -21.023  -2.248 -23.034  1.00 66.66           C
ATOM   2496  N   ILE B 194     -17.922  -2.044 -23.531  1.00 66.38           N
ATOM   2497  CA  ILE B 194     -16.567  -1.569 -23.196  1.00 65.12           C
ATOM   2498  C   ILE B 194     -15.841  -1.024 -24.449  1.00 66.37           C
ATOM   2499  O   ILE B 194     -15.179   0.007 -24.352  1.00 66.65           O
ATOM   2500  CB  ILE B 194     -15.735  -2.637 -22.416  1.00 68.18           C
ATOM   2501  CG1 ILE B 194     -16.282  -2.853 -20.978  1.00 68.14           C
ATOM   2502  CG2 ILE B 194     -14.239  -2.288 -22.371  1.00 68.97           C
ATOM   2503  CD1 ILE B 194     -15.911  -4.233 -20.366  1.00 69.85           C
ATOM   2504  N   GLU B 195     -15.996  -1.675 -25.621  1.00 60.11           N
ATOM   2505  CA  GLU B 195     -15.381  -1.201 -26.867  1.00 59.01           C
ATOM   2506  C   GLU B 195     -16.016   0.072 -27.326  1.00 62.13           C
ATOM   2507  O   GLU B 195     -15.335   0.869 -27.968  1.00 61.73           O
ATOM   2508  CB  GLU B 195     -15.533  -2.209 -27.982  1.00 60.63           C
ATOM   2509  CG  GLU B 195     -14.631  -3.408 -27.875  1.00 74.18           C
ATOM   2510  CD  GLU B 195     -14.702  -4.343 -29.069  1.00104.13           C
ATOM   2511  OE1 GLU B 195     -15.720  -4.321 -29.803  1.00112.74           O
ATOM   2512  OE2 GLU B 195     -13.732  -5.109 -29.267  1.00 94.63           O
ATOM   2513  N   ASP B 196     -17.338   0.253 -27.051  1.00 58.58           N
ATOM   2514  CA  ASP B 196     -18.044   1.499 -27.365  1.00 58.43           C
ATOM   2515  C   ASP B 196     -17.498   2.621 -26.449  1.00 63.79           C
ATOM   2516  O   ASP B 196     -17.440   3.766 -26.874  1.00 64.57           O
ATOM   2517  CB  ASP B 196     -19.572   1.348 -27.246  1.00 59.55           C
ATOM   2518  N   VAL B 197     -17.059   2.276 -25.215  1.00 59.52           N
ATOM   2519  CA  VAL B 197     -16.462   3.230 -24.274  1.00 59.29           C
ATOM   2520  C   VAL B 197     -15.055   3.581 -24.773  1.00 62.10           C
ATOM   2521  O   VAL B 197     -14.704   4.768 -24.791  1.00 61.13           O
ATOM   2522  CB  VAL B 197     -16.451   2.713 -22.789  1.00 63.33           C
ATOM   2523  CG1 VAL B 197     -15.865   3.747 -21.823  1.00 63.11           C
ATOM   2524  CG2 VAL B 197     -17.843   2.297 -22.324  1.00 62.99           C
ATOM   2525  N   ILE B 198     -14.247   2.551 -25.171  1.00 58.03           N
ATOM   2526  CA  ILE B 198     -12.863   2.727 -25.670  1.00 57.29           C
ATOM   2527  C   ILE B 198     -12.874   3.642 -26.894  1.00 61.39           C
ATOM   2528  O   ILE B 198     -12.082   4.582 -26.959  1.00 60.14           O
ATOM   2529  CB  ILE B 198     -12.152   1.366 -25.921  1.00 59.75           C
ATOM   2530  CG1 ILE B 198     -11.901   0.606 -24.609  1.00 59.07           C
ATOM   2531  CG2 ILE B 198     -10.846   1.550 -26.659  1.00 61.61           C
ATOM   2532  CD1 ILE B 198     -11.862  -0.817 -24.778  1.00 62.19           C
ATOM   2533  N   ARG B 199     -13.833   3.408 -27.810  1.00 59.45           N
ATOM   2534  CA  ARG B 199     -14.027   4.204 -29.019  1.00 60.48           C
ATOM   2535  C   ARG B 199     -14.293   5.680 -28.704  1.00 66.99           C
ATOM   2536  O   ARG B 199     -13.698   6.545 -29.352  1.00 68.13           O
ATOM   2537  CB  ARG B 199     -15.155   3.614 -29.878  1.00 60.26           C
ATOM   2538  N   GLN B 200     -15.167   5.963 -27.707  1.00 62.17           N
ATOM   2539  CA  GLN B 200     -15.541   7.317 -27.268  1.00 62.45           C
ATOM   2540  C   GLN B 200     -14.366   8.011 -26.610  1.00 67.27           C
ATOM   2541  O   GLN B 200     -14.154   9.201 -26.828  1.00 65.53           O
ATOM   2542  CB  GLN B 200     -16.763   7.282 -26.318  1.00 63.74           C
ATOM   2543  N   LEU B 201     -13.590   7.253 -25.824  1.00 67.02           N
ATOM   2544  CA  LEU B 201     -12.394   7.742 -25.143  1.00 67.91           C
ATOM   2545  C   LEU B 201     -11.269   8.092 -26.109  1.00 75.10           C
ATOM   2546  O   LEU B 201     -10.759   9.203 -26.049  1.00 74.26           O
ATOM   2547  CB  LEU B 201     -11.906   6.744 -24.097  1.00 67.69           C
ATOM   2548  CG  LEU B 201     -12.671   6.744 -22.785  1.00 72.39           C
ATOM   2549  CD1 LEU B 201     -12.321   5.535 -21.975  1.00 72.53           C
ATOM   2550  CD2 LEU B 201     -12.393   8.019 -21.973  1.00 74.70           C
ATOM   2551  N   ASP B 202     -10.931   7.146 -27.026  1.00 75.05           N
ATOM   2552  CA  ASP B 202      -9.882   7.231 -28.057  1.00 76.82           C
ATOM   2553  C   ASP B 202      -9.797   8.594 -28.759  1.00 82.98           C
ATOM   2554  O   ASP B 202      -8.709   9.124 -28.890  1.00 82.31           O
ATOM   2555  CB  ASP B 202     -10.051   6.078 -29.080  1.00 79.13           C
ATOM   2556  CG  ASP B 202      -8.759   5.543 -29.658  1.00 93.86           C
ATOM   2557  OD1 ASP B 202      -7.836   6.341 -29.871  1.00 95.81           O
ATOM   2558  OD2 ASP B 202      -8.675   4.316 -29.903  1.00100.95           O
ATOM   2559  N   GLN B 203     -10.951   9.228 -29.063  1.00 82.84           N
ATOM   2560  CA  GLN B 203     -11.038  10.556 -29.712  1.00 84.59           C
ATOM   2561  C   GLN B 203     -10.227  11.669 -28.997  1.00 93.43           C
ATOM   2562  O   GLN B 203      -9.272  12.197 -29.586  1.00 93.45           O
ATOM   2563  CB  GLN B 203     -12.507  10.981 -29.904  1.00 85.41           C
ATOM   2564  N   LYS B 204     -10.596  11.991 -27.718  1.00 92.98           N
ATOM   2565  CA  LYS B 204      -9.980  13.013 -26.841  1.00 93.50           C
ATOM   2566  C   LYS B 204      -8.447  12.892 -26.704  1.00 98.05           C
ATOM   2567  O   LYS B 204      -7.909  11.779 -26.740  1.00 97.76           O
ATOM   2568  CB  LYS B 204     -10.657  13.006 -25.462  1.00 95.39           C
ATOM   2569  N   GLY B 205      -7.780  14.041 -26.557  1.00 94.77           N
ATOM   2570  CA  GLY B 205      -6.322  14.155 -26.452  1.00 94.84           C
ATOM   2571  C   GLY B 205      -5.718  13.724 -25.124  1.00 96.69           C
ATOM   2572  O   GLY B 205      -4.996  12.717 -25.059  1.00 95.71           O
ATOM   2573  N   SER B 206      -5.964  14.525 -24.063  1.00 91.59           N
ATOM   2574  CA  SER B 206      -5.502  14.237 -22.698  1.00 89.73           C
ATOM   2575  C   SER B 206      -6.733  14.077 -21.810  1.00 87.89           C
ATOM   2576  O   SER B 206      -7.533  15.008 -21.653  1.00 87.67           O
ATOM   2577  CB  SER B 206      -4.526  15.300 -22.186  1.00 94.13           C
ATOM   2578  OG  SER B 206      -5.145  16.416 -21.567  1.00102.61           O
ATOM   2579  N   HIS B 207      -6.916  12.852 -21.300  1.00 79.36           N
ATOM   2580  CA  HIS B 207      -8.070  12.487 -20.500  1.00 76.52           C
ATOM   2581  C   HIS B 207      -7.948  12.960 -19.058  1.00 73.80           C
ATOM   2582  O   HIS B 207      -7.592  12.196 -18.161  1.00 73.51           O
ATOM   2583  CB  HIS B 207      -8.375  10.981 -20.603  1.00 77.60           C
ATOM   2584  CG  HIS B 207      -8.543  10.510 -22.018  1.00 81.77           C
ATOM   2585  ND1 HIS B 207      -7.458  10.050 -22.765  1.00 84.05           N
ATOM   2586  CD2 HIS B 207      -9.648  10.473 -22.794  1.00 83.95           C
ATOM   2587  CE1 HIS B 207      -7.945   9.742 -23.954  1.00 83.81           C
ATOM   2588  NE2 HIS B 207      -9.259   9.981 -24.012  1.00 84.04           N
ATOM   2589  N   ASP B 208      -8.245  14.251 -18.861  1.00 65.57           N
ATOM   2590  CA  ASP B 208      -8.326  14.884 -17.552  1.00 62.98           C
ATOM   2591  C   ASP B 208      -9.744  14.552 -17.030  1.00 63.26           C
ATOM   2592  O   ASP B 208     -10.737  14.712 -17.755  1.00 63.44           O
ATOM   2593  CB  ASP B 208      -8.105  16.410 -17.656  1.00 64.59           C
ATOM   2594  CG  ASP B 208      -6.702  16.859 -18.048  1.00 72.72           C
ATOM   2595  OD1 ASP B 208      -5.919  16.015 -18.536  1.00 74.39           O
ATOM   2596  OD2 ASP B 208      -6.382  18.059 -17.858  1.00 74.66           O
ATOM   2597  N   TYR B 209      -9.836  14.049 -15.804  1.00 55.98           N
ATOM   2598  CA  TYR B 209     -11.122  13.678 -15.233  1.00 54.22           C
ATOM   2599  C   TYR B 209     -11.343  14.233 -13.848  1.00 58.86           C
ATOM   2600  O   TYR B 209     -10.415  14.707 -13.207  1.00 58.59           O
ATOM   2601  CB  TYR B 209     -11.311  12.151 -15.239  1.00 54.10           C
ATOM   2602  CG  TYR B 209     -10.202  11.352 -14.577  1.00 54.19           C
ATOM   2603  CD1 TYR B 209     -10.201  11.131 -13.201  1.00 54.99           C
ATOM   2604  CD2 TYR B 209      -9.200  10.749 -15.333  1.00 54.74           C
ATOM   2605  CE1 TYR B 209      -9.200  10.372 -12.590  1.00 53.60           C
ATOM   2606  CE2 TYR B 209      -8.190   9.994 -14.733  1.00 55.51           C
ATOM   2607  CZ  TYR B 209      -8.195   9.808 -13.358  1.00 60.58           C
ATOM   2608  OH  TYR B 209      -7.215   9.053 -12.759  1.00 59.82           O
ATOM   2609  N   SER B 210     -12.586  14.181 -13.393  1.00 56.93           N
ATOM   2610  CA  SER B 210     -12.991  14.554 -12.046  1.00 56.87           C
ATOM   2611  C   SER B 210     -13.638  13.314 -11.470  1.00 61.28           C
ATOM   2612  O   SER B 210     -14.416  12.638 -12.150  1.00 60.51           O
ATOM   2613  CB  SER B 210     -13.993  15.703 -12.050  1.00 60.60           C
ATOM   2614  OG  SER B 210     -13.434  16.917 -12.521  1.00 70.09           O
ATOM   2615  N   VAL B 211     -13.284  12.991 -10.235  1.00 59.25           N
ATOM   2616  CA  VAL B 211     -13.793  11.831  -9.509  1.00 59.90           C
ATOM   2617  C   VAL B 211     -14.740  12.303  -8.411  1.00 65.70           C
ATOM   2618  O   VAL B 211     -14.375  13.173  -7.619  1.00 64.48           O
ATOM   2619  CB  VAL B 211     -12.633  10.952  -8.977  1.00 63.06           C
ATOM   2620  CG1 VAL B 211     -13.118   9.928  -7.959  1.00 62.74           C
ATOM   2621  CG2 VAL B 211     -11.919  10.243 -10.126  1.00 62.71           C
ATOM   2622  N   ILE B 212     -15.971  11.749  -8.393  1.00 64.54           N
ATOM   2623  CA  ILE B 212     -17.010  12.083  -7.410  1.00 64.84           C
ATOM   2624  C   ILE B 212     -17.367  10.857  -6.585  1.00 68.96           C
ATOM   2625  O   ILE B 212     -18.099   9.992  -7.069  1.00 67.77           O
ATOM   2626  CB  ILE B 212     -18.272  12.689  -8.089  1.00 68.52           C
ATOM   2627  CG1 ILE B 212     -17.902  13.867  -9.015  1.00 69.46           C
ATOM   2628  CG2 ILE B 212     -19.323  13.088  -7.061  1.00 69.62           C
ATOM   2629  CD1 ILE B 212     -18.865  14.066 -10.173  1.00 81.67           C
ATOM   2630  N   ASN B 213     -16.891  10.789  -5.337  1.00 72.61           N
ATOM   2631  CA  ASN B 213     -17.239   9.682  -4.442  1.00 73.28           C
ATOM   2632  C   ASN B 213     -18.675   9.964  -3.920  1.00 79.13           C
ATOM   2633  O   ASN B 213     -18.925  11.026  -3.344  1.00 78.42           O
ATOM   2634  CB  ASN B 213     -16.203   9.536  -3.310  1.00 72.75           C
ATOM   2635  CG  ASN B 213     -14.856   9.009  -3.772  1.00 93.91           C
ATOM   2636  OD1 ASN B 213     -14.709   7.854  -4.195  1.00 87.34           O
ATOM   2637  ND2 ASN B 213     -13.832   9.836  -3.663  1.00 87.95           N
ATOM   2638  N   LEU B 214     -19.632   9.069  -4.261  1.00 77.05           N
ATOM   2639  CA  LEU B 214     -21.060   9.192  -3.927  1.00 77.00           C
ATOM   2640  C   LEU B 214     -21.393   8.626  -2.566  1.00 83.00           C
ATOM   2641  O   LEU B 214     -21.135   7.445  -2.321  1.00 83.64           O
ATOM   2642  CB  LEU B 214     -21.969   8.570  -5.010  1.00 76.42           C
ATOM   2643  CG  LEU B 214     -22.030   9.250  -6.387  1.00 80.19           C
ATOM   2644  CD1 LEU B 214     -22.900   8.454  -7.328  1.00 79.94           C
ATOM   2645  CD2 LEU B 214     -22.567  10.709  -6.298  1.00 80.53           C
ATOM   2646  N   ARG B 215     -21.987   9.481  -1.687  1.00 79.76           N
ATOM   2647  CA  ARG B 215     -22.338   9.178  -0.301  1.00 79.99           C
ATOM   2648  C   ARG B 215     -23.718   8.551  -0.081  1.00 83.86           C
ATOM   2649  O   ARG B 215     -23.810   7.584   0.681  1.00 84.14           O
ATOM   2650  CB  ARG B 215     -22.209  10.431   0.568  1.00 81.96           C
ATOM   2651  N   TYR B 216     -24.807   9.167  -0.637  1.00 79.59           N
ATOM   2652  CA  TYR B 216     -26.206   8.687  -0.535  1.00 78.14           C
ATOM   2653  C   TYR B 216     -26.613   7.861  -1.759  1.00 78.13           C
ATOM   2654  O   TYR B 216     -27.342   6.878  -1.626  1.00 77.23           O
ATOM   2655  CB  TYR B 216     -27.217   9.852  -0.500  1.00 79.93           C
ATOM   2656  CG  TYR B 216     -27.046  10.912   0.561  1.00 83.82           C
ATOM   2657  CD1 TYR B 216     -27.602  10.756   1.826  1.00 86.48           C
ATOM   2658  CD2 TYR B 216     -26.476  12.145   0.252  1.00 85.69           C
ATOM   2659  CE1 TYR B 216     -27.519  11.765   2.785  1.00 88.78           C
ATOM   2660  CE2 TYR B 216     -26.386  13.162   1.202  1.00 87.83           C
ATOM   2661  CZ  TYR B 216     -26.913  12.968   2.467  1.00 96.48           C
ATOM   2662  OH  TYR B 216     -26.831  13.965   3.412  1.00 99.02           O
ATOM   2663  N   GLY B 217     -26.205   8.323  -2.944  1.00 72.23           N
ATOM   2664  CA  GLY B 217     -26.602   7.743  -4.213  1.00 71.09           C
ATOM   2665  C   GLY B 217     -25.847   6.511  -4.647  1.00 74.66           C
ATOM   2666  O   GLY B 217     -24.738   6.252  -4.178  1.00 73.71           O
ATOM   2667  N   TRP B 218     -26.454   5.757  -5.564  1.00 72.69           N
ATOM   2668  CA  TRP B 218     -25.880   4.567  -6.184  1.00 73.72           C
ATOM   2669  C   TRP B 218     -25.267   4.993  -7.515  1.00 80.76           C
ATOM   2670  O   TRP B 218     -25.933   5.639  -8.333  1.00 81.06           O
ATOM   2671  CB  TRP B 218     -26.949   3.476  -6.352  1.00 72.52           C
ATOM   2672  CG  TRP B 218     -26.618   2.316  -7.258  1.00 73.83           C
ATOM   2673  CD1 TRP B 218     -27.302   1.940  -8.377  1.00 77.12           C
ATOM   2674  CD2 TRP B 218     -25.585   1.335  -7.076  1.00 73.36           C
ATOM   2675  NE1 TRP B 218     -26.782   0.769  -8.882  1.00 76.87           N
ATOM   2676  CE2 TRP B 218     -25.714   0.390  -8.120  1.00 77.72           C
ATOM   2677  CE3 TRP B 218     -24.549   1.173  -6.148  1.00 74.36           C
ATOM   2678  CZ2 TRP B 218     -24.864  -0.703  -8.247  1.00 77.08           C
ATOM   2679  CZ3 TRP B 218     -23.697   0.096  -6.291  1.00 75.81           C
ATOM   2680  CH2 TRP B 218     -23.854  -0.824  -7.332  1.00 76.73           C
ATOM   2681  N   VAL B 219     -23.973   4.688  -7.692  1.00 78.18           N
ATOM   2682  CA  VAL B 219     -23.189   5.054  -8.864  1.00 78.11           C
ATOM   2683  C   VAL B 219     -23.897   4.704 -10.181  1.00 82.80           C
ATOM   2684  O   VAL B 219     -24.043   5.591 -11.010  1.00 83.64           O
ATOM   2685  CB  VAL B 219     -21.762   4.480  -8.789  1.00 82.37           C
ATOM   2686  CG1 VAL B 219     -21.737   2.956  -8.885  1.00 82.36           C
ATOM   2687  CG2 VAL B 219     -20.885   5.104  -9.848  1.00 82.35           C
ATOM   2688  N   MET B 220     -24.389   3.459 -10.341  1.00 79.60           N
ATOM   2689  CA  MET B 220     -25.049   3.001 -11.576  1.00 80.50           C
ATOM   2690  C   MET B 220     -26.342   3.730 -11.878  1.00 84.31           C
ATOM   2691  O   MET B 220     -26.729   3.820 -13.056  1.00 84.03           O
ATOM   2692  CB  MET B 220     -25.264   1.477 -11.600  1.00 83.62           C
ATOM   2693  CG  MET B 220     -23.975   0.677 -11.550  1.00 87.93           C
ATOM   2694  SD  MET B 220     -22.880   0.922 -12.936  1.00 92.55           S
ATOM   2695  CE  MET B 220     -23.615  -0.205 -14.063  1.00 89.89           C
ATOM   2696  N   ASP B 221     -27.019   4.247 -10.819  1.00 79.49           N
ATOM   2697  CA  ASP B 221     -28.246   5.029 -10.940  1.00 78.20           C
ATOM   2698  C   ASP B 221     -27.879   6.394 -11.467  1.00 78.98           C
ATOM   2699  O   ASP B 221     -28.483   6.834 -12.439  1.00 79.16           O
ATOM   2700  CB  ASP B 221     -28.949   5.182  -9.585  1.00 79.74           C
ATOM   2701  CG  ASP B 221     -29.894   4.054  -9.231  1.00 90.49           C
ATOM   2702  OD1 ASP B 221     -30.631   3.578 -10.137  1.00 91.20           O
ATOM   2703  OD2 ASP B 221     -29.947   3.685  -8.042  1.00 96.85           O
ATOM   2704  N   ALA B 222     -26.858   7.042 -10.847  1.00 72.80           N
ATOM   2705  CA  ALA B 222     -26.346   8.372 -11.202  1.00 71.33           C
ATOM   2706  C   ALA B 222     -25.757   8.404 -12.591  1.00 71.92           C
ATOM   2707  O   ALA B 222     -25.956   9.385 -13.297  1.00 70.28           O
ATOM   2708  CB  ALA B 222     -25.311   8.841 -10.196  1.00 72.01           C
ATOM   2709  N   ALA B 223     -25.043   7.332 -12.986  1.00 68.79           N
ATOM   2710  CA  ALA B 223     -24.415   7.202 -14.303  1.00 68.89           C
ATOM   2711  C   ALA B 223     -25.475   7.123 -15.406  1.00 72.57           C
ATOM   2712  O   ALA B 223     -25.422   7.906 -16.351  1.00 71.31           O
ATOM   2713  CB  ALA B 223     -23.503   5.978 -14.340  1.00 69.82           C
ATOM   2714  N   GLU B 224     -26.429   6.186 -15.294  1.00 56.72           N
ATOM   2715  CA  GLU B 224     -27.473   6.082 -16.296  1.00 56.18           C
ATOM   2716  C   GLU B 224     -28.261   7.416 -16.385  1.00 58.18           C
ATOM   2717  O   GLU B 224     -28.418   7.924 -17.489  1.00 56.10           O
ATOM   2718  CB  GLU B 224     -28.360   4.857 -16.032  1.00 57.67           C
ATOM   2719  N   VAL B 225     -28.629   8.035 -15.218  1.00 54.93           N
ATOM   2720  CA  VAL B 225     -29.341   9.324 -15.138  1.00 54.95           C
ATOM   2721  C   VAL B 225     -28.570  10.430 -15.885  1.00 59.82           C
ATOM   2722  O   VAL B 225     -29.152  11.056 -16.771  1.00 59.99           O
ATOM   2723  CB  VAL B 225     -29.711   9.713 -13.669  1.00 58.06           C
ATOM   2724  CG1 VAL B 225     -30.339  11.104 -13.572  1.00 57.36           C
ATOM   2725  CG2 VAL B 225     -30.618   8.671 -13.041  1.00 57.69           C
ATOM   2726  N   LEU B 226     -27.269  10.633 -15.554  1.00 56.12           N
ATOM   2727  CA  LEU B 226     -26.414  11.645 -16.174  1.00 56.15           C
ATOM   2728  C   LEU B 226     -26.269  11.449 -17.691  1.00 60.05           C
ATOM   2729  O   LEU B 226     -26.320  12.433 -18.423  1.00 58.47           O
ATOM   2730  CB  LEU B 226     -25.032  11.665 -15.501  1.00 56.78           C
ATOM   2731  CG  LEU B 226     -24.927  12.271 -14.102  1.00 61.74           C
ATOM   2732  CD1 LEU B 226     -23.638  11.833 -13.414  1.00 62.02           C
ATOM   2733  CD2 LEU B 226     -24.946  13.774 -14.180  1.00 63.83           C
ATOM   2734  N   ASN B 227     -26.125  10.206 -18.137  1.00 58.24           N
ATOM   2735  CA  ASN B 227     -25.981   9.913 -19.559  1.00 58.10           C
ATOM   2736  C   ASN B 227     -27.293  10.094 -20.322  1.00 62.27           C
ATOM   2737  O   ASN B 227     -27.294  10.539 -21.470  1.00 62.58           O
ATOM   2738  CB  ASN B 227     -25.449   8.492 -19.761  1.00 59.13           C
ATOM   2739  CG  ASN B 227     -23.960   8.385 -19.499  1.00 86.38           C
ATOM   2740  OD1 ASN B 227     -23.199   9.308 -19.788  1.00 79.77           O
ATOM   2741  ND2 ASN B 227     -23.536   7.253 -18.949  1.00 81.23           N
ATOM   2742  N   ASN B 228     -28.406   9.747 -19.682  1.00 59.02           N
ATOM   2743  CA  ASN B 228     -29.729   9.868 -20.315  1.00 58.83           C
ATOM   2744  C   ASN B 228     -30.086  11.331 -20.404  1.00 62.12           C
ATOM   2745  O   ASN B 228     -30.635  11.763 -21.416  1.00 61.12           O
ATOM   2746  CB  ASN B 228     -30.807   9.076 -19.559  1.00 60.71           C
ATOM   2747  CG  ASN B 228     -30.824   7.603 -19.899  1.00 80.53           C
ATOM   2748  OD1 ASN B 228     -31.199   7.207 -21.011  1.00 79.74           O
ATOM   2749  ND2 ASN B 228     -30.438   6.757 -18.946  1.00 65.59           N
ATOM   2750  N   ALA B 229     -29.700  12.109 -19.375  1.00 59.84           N
ATOM   2751  CA  ALA B 229     -29.866  13.557 -19.334  1.00 60.47           C
ATOM   2752  C   ALA B 229     -28.987  14.268 -20.398  1.00 68.77           C
ATOM   2753  O   ALA B 229     -29.146  15.457 -20.594  1.00 69.33           O
ATOM   2754  CB  ALA B 229     -29.579  14.100 -17.932  1.00 60.78           C
ATOM   2755  N   MET B 230     -28.108  13.555 -21.117  1.00 68.63           N
ATOM   2756  CA  MET B 230     -27.298  14.165 -22.184  1.00 70.04           C
ATOM   2757  C   MET B 230     -27.968  13.877 -23.540  1.00 75.75           C
ATOM   2758  O   MET B 230     -27.342  13.335 -24.452  1.00 74.88           O
ATOM   2759  CB  MET B 230     -25.845  13.648 -22.153  1.00 72.74           C
ATOM   2760  CG  MET B 230     -25.127  13.923 -20.870  1.00 76.82           C
ATOM   2761  SD  MET B 230     -23.431  13.355 -20.964  1.00 81.63           S
ATOM   2762  CE  MET B 230     -22.683  14.856 -21.295  1.00 78.62           C
ATOM   2763  N   SER B 231     -29.268  14.195 -23.641  1.00 74.36           N
ATOM   2764  CA  SER B 231     -30.080  13.934 -24.823  1.00 74.74           C
ATOM   2765  C   SER B 231     -31.210  14.975 -25.030  1.00 81.80           C
ATOM   2766  O   SER B 231     -31.194  16.053 -24.423  1.00 80.26           O
ATOM   2767  CB  SER B 231     -30.615  12.501 -24.803  1.00 77.36           C
ATOM   2768  OG  SER B 231     -29.586  11.531 -24.942  1.00 81.06           O
ATOM   2769  N   ARG B 232     -32.159  14.655 -25.934  1.00 98.49           N
ATOM   2770  CA  ARG B 232     -33.253  15.528 -26.374  1.00100.07           C
ATOM   2771  C   ARG B 232     -34.357  15.772 -25.331  1.00106.15           C
ATOM   2772  O   ARG B 232     -34.627  16.937 -25.011  1.00106.07           O
ATOM   2773  CB  ARG B 232     -33.858  15.013 -27.693  1.00101.44           C
ATOM   2774  N   GLY B 233     -35.009  14.733 -24.819  1.00103.56           N
ATOM   2775  CA  GLY B 233     -36.083  14.933 -23.852  1.00103.64           C
ATOM   2776  C   GLY B 233     -35.670  15.567 -22.531  1.00106.63           C
ATOM   2777  O   GLY B 233     -36.422  16.320 -21.913  1.00106.49           O
ATOM   2778  N   GLN B 234     -34.456  15.241 -22.114  1.00101.17           N
ATOM   2779  CA  GLN B 234     -33.824  15.699 -20.866  1.00 98.99           C
ATOM   2780  C   GLN B 234     -32.412  16.138 -21.297  1.00 99.55           C
ATOM   2781  O   GLN B 234     -31.659  15.313 -21.823  1.00100.26           O
ATOM   2782  CB  GLN B 234     -33.815  14.592 -19.771  1.00100.19           C
ATOM   2783  CG  GLN B 234     -33.558  13.149 -20.262  1.00115.86           C
ATOM   2784  CD  GLN B 234     -33.608  12.088 -19.178  1.00136.04           C
ATOM   2785  OE1 GLN B 234     -32.813  12.084 -18.223  1.00131.31           O
ATOM   2786  NE2 GLN B 234     -34.488  11.106 -19.358  1.00126.74           N
ATOM   2787  N   ALA B 235     -32.115  17.450 -21.237  1.00 91.96           N
ATOM   2788  CA  ALA B 235     -30.819  17.952 -21.696  1.00 89.62           C
ATOM   2789  C   ALA B 235     -29.919  18.321 -20.534  1.00 91.02           C
ATOM   2790  O   ALA B 235     -30.405  18.649 -19.444  1.00 90.47           O
ATOM   2791  CB  ALA B 235     -30.996  19.122 -22.645  1.00 90.02           C
ATOM   2792  N   LYS B 236     -28.602  18.172 -20.744  1.00 85.74           N
ATOM   2793  CA  LYS B 236     -27.603  18.484 -19.734  1.00 84.73           C
ATOM   2794  C   LYS B 236     -27.273  19.977 -19.803  1.00 88.26           C
ATOM   2795  O   LYS B 236     -27.422  20.678 -18.803  1.00 88.50           O
ATOM   2796  CB  LYS B 236     -26.351  17.611 -19.911  1.00 86.58           C
ATOM   2797  N   GLY B 237     -26.893  20.447 -20.992  1.00 83.91           N
ATOM   2798  CA  GLY B 237     -26.488  21.826 -21.245  1.00 83.67           C
ATOM   2799  C   GLY B 237     -25.021  21.921 -21.641  1.00 87.18           C
ATOM   2800  O   GLY B 237     -24.562  22.976 -22.079  1.00 87.05           O
ATOM   2801  N   ALA B 238     -24.271  20.809 -21.478  1.00 82.66           N
ATOM   2802  CA  ALA B 238     -22.852  20.651 -21.811  1.00 81.65           C
ATOM   2803  C   ALA B 238     -22.562  19.151 -22.115  1.00 82.78           C
ATOM   2804  O   ALA B 238     -22.408  18.332 -21.200  1.00 81.46           O
ATOM   2805  CB  ALA B 238     -21.981  21.171 -20.676  1.00 82.55           C
ATOM   2806  N   ALA B 239     -22.585  18.810 -23.426  1.00 77.99           N
ATOM   2807  CA  ALA B 239     -22.360  17.480 -24.005  1.00 76.99           C
ATOM   2808  C   ALA B 239     -20.889  17.292 -24.381  1.00 78.80           C
ATOM   2809  O   ALA B 239     -20.072  18.172 -24.104  1.00 79.48           O
ATOM   2810  CB  ALA B 239     -23.250  17.283 -25.226  1.00 77.75           C
ATOM   2811  N   GLY B 240     -20.554  16.139 -24.964  1.00 72.60           N
ATOM   2812  CA  GLY B 240     -19.176  15.798 -25.303  1.00 70.95           C
ATOM   2813  C   GLY B 240     -18.435  15.268 -24.088  1.00 70.65           C
ATOM   2814  O   GLY B 240     -17.275  14.852 -24.200  1.00 69.42           O
ATOM   2815  N   ALA B 241     -19.115  15.316 -22.897  1.00 65.09           N
ATOM   2816  CA  ALA B 241     -18.676  14.813 -21.593  1.00 62.82           C
ATOM   2817  C   ALA B 241     -18.982  13.318 -21.515  1.00 68.22           C
ATOM   2818  O   ALA B 241     -19.769  12.799 -22.319  1.00 69.09           O
ATOM   2819  CB  ALA B 241     -19.344  15.570 -20.459  1.00 62.78           C
ATOM   2820  N   GLN B 242     -18.326  12.615 -20.580  1.00 64.03           N
ATOM   2821  CA  GLN B 242     -18.459  11.170 -20.450  1.00 62.70           C
ATOM   2822  C   GLN B 242     -18.572  10.746 -19.012  1.00 66.65           C
ATOM   2823  O   GLN B 242     -17.889  11.273 -18.129  1.00 65.97           O
ATOM   2824  CB  GLN B 242     -17.266  10.455 -21.113  1.00 63.68           C
ATOM   2825  CG  GLN B 242     -17.640   9.135 -21.739  1.00 79.64           C
ATOM   2826  CD  GLN B 242     -16.483   8.438 -22.406  1.00 98.80           C
ATOM   2827  OE1 GLN B 242     -15.546   9.019 -23.003  1.00 99.58           O
ATOM   2828  NE2 GLN B 242     -16.572   7.144 -22.350  1.00 84.32           N
ATOM   2829  N   VAL B 243     -19.443   9.785 -18.772  1.00 64.27           N
ATOM   2830  CA  VAL B 243     -19.600   9.248 -17.434  1.00 63.80           C
ATOM   2831  C   VAL B 243     -19.167   7.794 -17.436  1.00 66.35           C
ATOM   2832  O   VAL B 243     -19.608   7.000 -18.275  1.00 66.02           O
ATOM   2833  CB  VAL B 243     -20.997   9.411 -16.814  1.00 68.60           C
ATOM   2834  CG1 VAL B 243     -21.053   8.699 -15.472  1.00 68.31           C
ATOM   2835  CG2 VAL B 243     -21.394  10.874 -16.650  1.00 68.99           C
ATOM   2836  N   ILE B 244     -18.252   7.474 -16.520  1.00 62.12           N
ATOM   2837  CA  ILE B 244     -17.714   6.147 -16.257  1.00 60.81           C
ATOM   2838  C   ILE B 244     -17.972   5.880 -14.795  1.00 64.85           C
ATOM   2839  O   ILE B 244     -17.555   6.662 -13.946  1.00 64.40           O
ATOM   2840  CB  ILE B 244     -16.237   5.973 -16.706  1.00 62.87           C
ATOM   2841  CG1 ILE B 244     -16.135   6.160 -18.268  1.00 62.47           C
ATOM   2842  CG2 ILE B 244     -15.701   4.593 -16.233  1.00 62.54           C
ATOM   2843  CD1 ILE B 244     -14.847   6.032 -18.841  1.00 66.02           C
ATOM   2844  N   ALA B 245     -18.718   4.801 -14.524  1.00 62.53           N
ATOM   2845  CA  ALA B 245     -19.162   4.375 -13.203  1.00 62.97           C
ATOM   2846  C   ALA B 245     -18.316   3.291 -12.549  1.00 68.49           C
ATOM   2847  O   ALA B 245     -18.276   2.168 -13.050  1.00 68.22           O
ATOM   2848  CB  ALA B 245     -20.590   3.902 -13.313  1.00 63.75           C
ATOM   2849  N   ASP B 246     -17.669   3.617 -11.415  1.00 66.87           N
ATOM   2850  CA  ASP B 246     -16.860   2.667 -10.655  1.00 68.23           C
ATOM   2851  C   ASP B 246     -17.695   2.138  -9.493  1.00 77.30           C
ATOM   2852  O   ASP B 246     -17.803   2.791  -8.446  1.00 78.41           O
ATOM   2853  CB  ASP B 246     -15.531   3.294 -10.189  1.00 69.73           C
ATOM   2854  CG  ASP B 246     -14.538   2.338  -9.528  1.00 79.86           C
ATOM   2855  OD1 ASP B 246     -14.841   1.124  -9.426  1.00 81.24           O
ATOM   2856  OD2 ASP B 246     -13.468   2.805  -9.096  1.00 83.63           O
ATOM   2857  N   ALA B 247     -18.335   0.977  -9.707  1.00 75.73           N
ATOM   2858  CA  ALA B 247     -19.208   0.355  -8.713  1.00 76.66           C
ATOM   2859  C   ALA B 247     -18.441  -0.035  -7.463  1.00 83.74           C
ATOM   2860  O   ALA B 247     -18.892   0.274  -6.362  1.00 84.34           O
ATOM   2861  CB  ALA B 247     -19.897  -0.853  -9.312  1.00 77.40           C
ATOM   2862  N   ARG B 248     -17.242  -0.624  -7.642  1.00 81.97           N
ATOM   2863  CA  ARG B 248     -16.339  -1.083  -6.582  1.00 83.60           C
ATOM   2864  C   ARG B 248     -16.088  -0.043  -5.474  1.00 90.40           C
ATOM   2865  O   ARG B 248     -16.014  -0.411  -4.301  1.00 92.24           O
ATOM   2866  CB  ARG B 248     -15.005  -1.590  -7.172  1.00 83.20           C
ATOM   2867  N   THR B 249     -15.998   1.237  -5.842  1.00 86.65           N
ATOM   2868  CA  THR B 249     -15.751   2.340  -4.911  1.00 86.99           C
ATOM   2869  C   THR B 249     -16.947   3.343  -4.860  1.00 90.88           C
ATOM   2870  O   THR B 249     -16.869   4.369  -4.164  1.00 90.84           O
ATOM   2871  CB  THR B 249     -14.388   3.003  -5.256  1.00 92.41           C
ATOM   2872  OG1 THR B 249     -14.397   3.366  -6.626  1.00 91.29           O
ATOM   2873  CG2 THR B 249     -13.202   2.087  -5.006  1.00 90.27           C
ATOM   2874  N   ASN B 250     -18.061   3.020  -5.578  1.00 86.59           N
ATOM   2875  CA  ASN B 250     -19.279   3.845  -5.689  1.00 85.86           C
ATOM   2876  C   ASN B 250     -18.952   5.299  -6.080  1.00 88.94           C
ATOM   2877  O   ASN B 250     -19.345   6.249  -5.386  1.00 91.12           O
ATOM   2878  CB  ASN B 250     -20.134   3.787  -4.416  1.00 86.13           C
ATOM   2879  CG  ASN B 250     -21.579   4.147  -4.667  1.00104.87           C
ATOM   2880  OD1 ASN B 250     -22.274   3.469  -5.429  1.00 89.67           O
ATOM   2881  ND2 ASN B 250     -22.074   5.209  -4.016  1.00101.38           N
ATOM   2882  N   ARG B 251     -18.189   5.454  -7.177  1.00 71.07           N
ATOM   2883  CA  ARG B 251     -17.771   6.764  -7.654  1.00 68.63           C
ATOM   2884  C   ARG B 251     -17.922   6.936  -9.173  1.00 69.63           C
ATOM   2885  O   ARG B 251     -17.833   5.969  -9.940  1.00 70.49           O
ATOM   2886  CB  ARG B 251     -16.336   7.092  -7.178  1.00 65.69           C
ATOM   2887  CG  ARG B 251     -15.223   6.317  -7.886  1.00 62.55           C
ATOM   2888  CD  ARG B 251     -13.836   6.408  -7.244  1.00 61.01           C
ATOM   2889  NE  ARG B 251     -13.003   5.422  -7.935  1.00 53.96           N
ATOM   2890  CZ  ARG B 251     -11.978   5.686  -8.741  1.00 57.03           C
ATOM   2891  NH1 ARG B 251     -11.381   4.708  -9.403  1.00 37.33           N
ATOM   2892  NH2 ARG B 251     -11.549   6.934  -8.893  1.00 45.97           N
ATOM   2893  N   LEU B 252     -18.147   8.181  -9.591  1.00 61.48           N
ATOM   2894  CA  LEU B 252     -18.259   8.546 -10.986  1.00 58.64           C
ATOM   2895  C   LEU B 252     -16.973   9.228 -11.406  1.00 58.50           C
ATOM   2896  O   LEU B 252     -16.409  10.045 -10.663  1.00 57.46           O
ATOM   2897  CB  LEU B 252     -19.435   9.509 -11.222  1.00 58.25           C
ATOM   2898  CG  LEU B 252     -20.808   9.052 -10.803  1.00 61.85           C
ATOM   2899  CD1 LEU B 252     -21.637  10.236 -10.433  1.00 61.47           C
ATOM   2900  CD2 LEU B 252     -21.482   8.214 -11.883  1.00 63.14           C
ATOM   2901  N   ILE B 253     -16.517   8.861 -12.599  1.00 53.20           N
ATOM   2902  CA  ILE B 253     -15.356   9.406 -13.274  1.00 51.72           C
ATOM   2903  C   ILE B 253     -15.983  10.222 -14.387  1.00 54.64           C
ATOM   2904  O   ILE B 253     -16.590   9.650 -15.282  1.00 54.67           O
ATOM   2905  CB  ILE B 253     -14.440   8.265 -13.795  1.00 54.13           C
ATOM   2906  CG1 ILE B 253     -13.831   7.475 -12.641  1.00 53.48           C
ATOM   2907  CG2 ILE B 253     -13.331   8.819 -14.694  1.00 55.75           C
ATOM   2908  CD1 ILE B 253     -13.197   6.288 -13.066  1.00 60.79           C
ATOM   2909  N   ILE B 254     -15.928  11.554 -14.270  1.00 51.13           N
ATOM   2910  CA  ILE B 254     -16.516  12.494 -15.219  1.00 51.49           C
ATOM   2911  C   ILE B 254     -15.419  12.945 -16.166  1.00 57.44           C
ATOM   2912  O   ILE B 254     -14.410  13.445 -15.704  1.00 58.01           O
ATOM   2913  CB  ILE B 254     -17.159  13.683 -14.436  1.00 54.92           C
ATOM   2914  CG1 ILE B 254     -18.170  13.212 -13.343  1.00 54.78           C
ATOM   2915  CG2 ILE B 254     -17.781  14.729 -15.378  1.00 56.75           C
ATOM   2916  CD1 ILE B 254     -19.526  12.483 -13.807  1.00 62.33           C
ATOM   2917  N   LEU B 255     -15.610  12.768 -17.481  1.00 55.58           N
ATOM   2918  CA  LEU B 255     -14.628  13.084 -18.533  1.00 56.07           C
ATOM   2919  C   LEU B 255     -15.112  14.122 -19.520  1.00 63.13           C
ATOM   2920  O   LEU B 255     -16.205  14.646 -19.347  1.00 63.30           O
ATOM   2921  CB  LEU B 255     -14.249  11.809 -19.290  1.00 55.48           C
ATOM   2922  CG  LEU B 255     -13.519  10.740 -18.495  1.00 59.60           C
ATOM   2923  CD1 LEU B 255     -13.369   9.553 -19.332  1.00 59.89           C
ATOM   2924  CD2 LEU B 255     -12.141  11.208 -18.081  1.00 63.19           C
ATOM   2925  N   GLY B 256     -14.318  14.386 -20.555  1.00 61.93           N
ATOM   2926  CA  GLY B 256     -14.653  15.320 -21.621  1.00 63.27           C
ATOM   2927  C   GLY B 256     -14.065  16.711 -21.469  1.00 70.62           C
ATOM   2928  O   GLY B 256     -13.308  16.954 -20.518  1.00 71.34           O
ATOM   2929  N   PRO B 257     -14.392  17.638 -22.429  1.00 68.25           N
ATOM   2930  CA  PRO B 257     -13.885  19.029 -22.370  1.00 69.13           C
ATOM   2931  C   PRO B 257     -13.984  19.696 -21.001  1.00 75.36           C
ATOM   2932  O   PRO B 257     -14.940  19.425 -20.294  1.00 75.93           O
ATOM   2933  CB  PRO B 257     -14.770  19.763 -23.377  1.00 71.25           C
ATOM   2934  CG  PRO B 257     -15.170  18.732 -24.346  1.00 75.47           C
ATOM   2935  CD  PRO B 257     -15.320  17.462 -23.562  1.00 70.16           C
ATOM   2936  N   PRO B 258     -13.019  20.568 -20.618  1.00 73.03           N
ATOM   2937  CA  PRO B 258     -13.034  21.171 -19.266  1.00 73.26           C
ATOM   2938  C   PRO B 258     -14.298  21.906 -18.857  1.00 77.47           C
ATOM   2939  O   PRO B 258     -14.718  21.805 -17.689  1.00 75.76           O
ATOM   2940  CB  PRO B 258     -11.830  22.114 -19.287  1.00 75.86           C
ATOM   2941  CG  PRO B 258     -10.899  21.483 -20.258  1.00 81.07           C
ATOM   2942  CD  PRO B 258     -11.801  20.967 -21.352  1.00 76.08           C
ATOM   2943  N   GLN B 259     -14.901  22.640 -19.805  1.00 75.13           N
ATOM   2944  CA  GLN B 259     -16.129  23.380 -19.528  1.00 75.25           C
ATOM   2945  C   GLN B 259     -17.286  22.401 -19.293  1.00 80.37           C
ATOM   2946  O   GLN B 259     -17.958  22.497 -18.262  1.00 80.32           O
ATOM   2947  CB  GLN B 259     -16.441  24.384 -20.651  1.00 76.54           C
ATOM   2948  N   ALA B 260     -17.455  21.415 -20.215  1.00 76.73           N
ATOM   2949  CA  ALA B 260     -18.502  20.382 -20.207  1.00 75.39           C
ATOM   2950  C   ALA B 260     -18.494  19.559 -18.927  1.00 77.90           C
ATOM   2951  O   ALA B 260     -19.531  19.411 -18.270  1.00 77.55           O
ATOM   2952  CB  ALA B 260     -18.350  19.474 -21.423  1.00 76.09           C
ATOM   2953  N   ARG B 261     -17.297  19.045 -18.582  1.00 73.39           N
ATOM   2954  CA  ARG B 261     -16.968  18.227 -17.416  1.00 72.02           C
ATOM   2955  C   ARG B 261     -17.331  18.904 -16.087  1.00 76.14           C
ATOM   2956  O   ARG B 261     -17.777  18.216 -15.179  1.00 76.03           O
ATOM   2957  CB  ARG B 261     -15.481  17.834 -17.484  1.00 69.32           C
ATOM   2958  CG  ARG B 261     -14.914  17.124 -16.257  1.00 73.60           C
ATOM   2959  CD  ARG B 261     -13.614  16.348 -16.488  1.00 72.58           C
ATOM   2960  NE  ARG B 261     -12.625  16.966 -17.388  1.00 71.46           N
ATOM   2961  CZ  ARG B 261     -11.943  18.083 -17.133  1.00 83.07           C
ATOM   2962  NH1 ARG B 261     -11.041  18.525 -17.994  1.00 67.36           N
ATOM   2963  NH2 ARG B 261     -12.184  18.781 -16.030  1.00 75.46           N
ATOM   2964  N   ALA B 262     -17.163  20.231 -15.974  1.00 73.37           N
ATOM   2965  CA  ALA B 262     -17.476  20.979 -14.754  1.00 73.28           C
ATOM   2966  C   ALA B 262     -18.980  21.064 -14.481  1.00 77.08           C
ATOM   2967  O   ALA B 262     -19.386  21.144 -13.316  1.00 77.67           O
ATOM   2968  CB  ALA B 262     -16.873  22.368 -14.825  1.00 74.77           C
ATOM   2969  N   LYS B 263     -19.804  21.035 -15.560  1.00 72.07           N
ATOM   2970  CA  LYS B 263     -21.270  21.064 -15.517  1.00 70.47           C
ATOM   2971  C   LYS B 263     -21.801  19.715 -15.041  1.00 69.86           C
ATOM   2972  O   LYS B 263     -22.618  19.685 -14.121  1.00 70.22           O
ATOM   2973  CB  LYS B 263     -21.864  21.401 -16.901  1.00 73.26           C
ATOM   2974  N   LEU B 264     -21.319  18.602 -15.643  1.00 61.67           N
ATOM   2975  CA  LEU B 264     -21.729  17.240 -15.315  1.00 59.56           C
ATOM   2976  C   LEU B 264     -21.463  16.887 -13.843  1.00 64.12           C
ATOM   2977  O   LEU B 264     -22.250  16.131 -13.245  1.00 64.35           O
ATOM   2978  CB  LEU B 264     -21.031  16.270 -16.265  1.00 58.75           C
ATOM   2979  CG  LEU B 264     -21.775  15.000 -16.641  1.00 61.84           C
ATOM   2980  CD1 LEU B 264     -23.040  15.295 -17.426  1.00 61.85           C
ATOM   2981  CD2 LEU B 264     -20.903  14.131 -17.459  1.00 62.56           C
ATOM   2982  N   VAL B 265     -20.380  17.478 -13.248  1.00 60.00           N
ATOM   2983  CA  VAL B 265     -19.973  17.292 -11.847  1.00 60.12           C
ATOM   2984  C   VAL B 265     -21.086  17.786 -10.921  1.00 65.84           C
ATOM   2985  O   VAL B 265     -21.516  17.047 -10.030  1.00 67.03           O
ATOM   2986  CB  VAL B 265     -18.599  17.944 -11.540  1.00 63.75           C
ATOM   2987  CG1 VAL B 265     -18.382  18.138 -10.041  1.00 63.49           C
ATOM   2988  CG2 VAL B 265     -17.463  17.123 -12.135  1.00 63.51           C
ATOM   2989  N   GLN B 266     -21.580  19.013 -11.178  1.00 60.84           N
ATOM   2990  CA  GLN B 266     -22.646  19.647 -10.415  1.00 59.63           C
ATOM   2991  C   GLN B 266     -23.944  18.857 -10.496  1.00 63.51           C
ATOM   2992  O   GLN B 266     -24.659  18.782  -9.493  1.00 64.02           O
ATOM   2993  CB  GLN B 266     -22.845  21.094 -10.877  1.00 60.89           C
ATOM   2994  N   LEU B 267     -24.239  18.249 -11.663  1.00 59.51           N
ATOM   2995  CA  LEU B 267     -25.464  17.459 -11.871  1.00 58.93           C
ATOM   2996  C   LEU B 267     -25.458  16.199 -11.012  1.00 64.31           C
ATOM   2997  O   LEU B 267     -26.513  15.774 -10.541  1.00 66.24           O
ATOM   2998  CB  LEU B 267     -25.677  17.099 -13.357  1.00 58.56           C
ATOM   2999  CG  LEU B 267     -25.763  18.243 -14.358  1.00 62.40           C
ATOM   3000  CD1 LEU B 267     -25.568  17.748 -15.778  1.00 62.34           C
ATOM   3001  CD2 LEU B 267     -27.068  18.938 -14.234  1.00 63.80           C
ATOM   3002  N   ALA B 268     -24.265  15.610 -10.804  1.00 63.46           N
ATOM   3003  CA  ALA B 268     -24.095  14.420  -9.969  1.00 62.39           C
ATOM   3004  C   ALA B 268     -24.248  14.804  -8.487  1.00 66.09           C
ATOM   3005  O   ALA B 268     -24.792  14.026  -7.708  1.00 65.93           O
ATOM   3006  CB  ALA B 268     -22.738  13.803 -10.220  1.00 63.04           C
ATOM   3007  N   GLN B 269     -23.819  16.037  -8.128  1.00 62.48           N
ATOM   3008  CA  GLN B 269     -23.889  16.586  -6.770  1.00 62.47           C
ATOM   3009  C   GLN B 269     -25.343  16.737  -6.290  1.00 65.83           C
ATOM   3010  O   GLN B 269     -25.650  16.486  -5.121  1.00 65.51           O
ATOM   3011  CB  GLN B 269     -23.151  17.937  -6.679  1.00 64.10           C
ATOM   3012  CG  GLN B 269     -21.682  17.937  -7.119  1.00 82.22           C
ATOM   3013  CD  GLN B 269     -20.737  17.458  -6.056  1.00109.45           C
ATOM   3014  OE1 GLN B 269     -20.637  18.033  -4.967  1.00108.73           O
ATOM   3015  NE2 GLN B 269     -19.979  16.424  -6.373  1.00103.99           N
ATOM   3016  N   SER B 270     -26.174  17.153  -7.240  1.00 62.20           N
ATOM   3017  CA  SER B 270     -27.603  17.409  -7.112  1.00 62.41           C
ATOM   3018  C   SER B 270     -28.303  16.219  -6.576  1.00 66.53           C
ATOM   3019  O   SER B 270     -29.151  16.329  -5.723  1.00 65.70           O
ATOM   3020  CB  SER B 270     -28.179  17.731  -8.479  1.00 66.82           C
ATOM   3021  OG  SER B 270     -27.565  16.943  -9.470  1.00 80.04           O
ATOM   3022  N   LEU B 271     -27.962  15.070  -7.131  1.00 62.92           N
ATOM   3023  CA  LEU B 271     -28.465  13.798  -6.689  1.00 62.65           C
ATOM   3024  C   LEU B 271     -27.925  13.402  -5.311  1.00 71.17           C
ATOM   3025  O   LEU B 271     -28.491  12.558  -4.663  1.00 72.18           O
ATOM   3026  CB  LEU B 271     -28.114  12.722  -7.683  1.00 62.09           C
ATOM   3027  CG  LEU B 271     -28.387  12.952  -9.148  1.00 66.24           C
ATOM   3028  CD1 LEU B 271     -27.965  11.716  -9.892  1.00 65.86           C
ATOM   3029  CD2 LEU B 271     -29.844  13.217  -9.409  1.00 69.31           C
ATOM   3030  N   ASP B 272     -26.830  14.030  -4.896  1.00 69.23           N
ATOM   3031  CA  ASP B 272     -26.224  13.739  -3.602  1.00 69.62           C
ATOM   3032  C   ASP B 272     -26.809  14.628  -2.509  1.00 73.91           C
ATOM   3033  O   ASP B 272     -26.074  15.247  -1.740  1.00 74.44           O
ATOM   3034  CB  ASP B 272     -24.706  13.916  -3.668  1.00 72.23           C
ATOM   3035  CG  ASP B 272     -24.021  13.573  -2.360  1.00 93.11           C
ATOM   3036  OD1 ASP B 272     -24.713  13.109  -1.429  1.00 95.14           O
ATOM   3037  OD2 ASP B 272     -22.791  13.766  -2.263  1.00102.73           O
ATOM   3038  N   THR B 273     -28.135  14.686  -2.447  1.00 69.51           N
ATOM   3039  CA  THR B 273     -28.821  15.499  -1.449  1.00 77.12           C
ATOM   3040  C   THR B 273     -29.895  14.694  -0.726  1.00 90.49           C
ATOM   3041  O   THR B 273     -29.950  14.677   0.504  1.00 50.23           O
ATOM   3042  CB  THR B 273     -29.466  16.745  -2.082  1.00 83.47           C
ATOM   3043  OG1 THR B 273     -30.424  16.342  -3.069  1.00 84.41           O
ATOM   3044  CG2 THR B 273     -28.408  17.619  -2.738  1.00 81.14           C
